# Supplementary material for: Analysis of the Cerebrospinal Fluid Proteome in Alzheimer's Disease
Source: PLoS One. 2016 Mar 7;11(3):e0150672. doi: 10.1371/journal.pone.0150672 (PMC4780771; doi:10.1371/journal.pone.0150672)
Supplement: S1 DataFile — (XLSX) [file pone.0150672.s001.xlsx]

## Sheet: antibody_based_technique
S1 DataFile. Antibody based technique quantification data.
antibody_gene	p.value	fold.change	AD1	AD3	AD4	AD5	AD6	AD7	AD8	AD9	AD10	C1	C2	C3	C4	C5	C6	C7	C8	C9	C10
HPA001497_AMBP	0.347322	-0.04682	490	493.5	494	470	514.5	523	511	477	483.5	478	515	482	606	487	527.5	515	523	505	476.5
HPA001408_APLP1	0.315378	-0.0778074	2978	2731	3108.5	3386	3367	3299	3010	2875	2805	3566	2962.5	2860	2933	3531.5	2907	3449.5	3770	3359.5	2979.5
HPA001489_APLP1	0.719695	-0.0512537	3026	2740	3310	3465	3349	3411	3136	2993.5	2981	3312	2888	2971	2931	3534	3095	3654	3832	3590	2903
HPA028970_APLP1	0.66072	-0.0374487	4819.5	4374	5000	4878.5	5004	4870	4781.5	4547.5	4410	4794	4484.5	4594	4534	5341	4660.5	5493	5248	4967	4559
HPA028971_APLP1	0.968239	-0.0118883	7133.5	6584.5	7604	7016	7198	7347.5	6854	6856	6384	6769.5	6741	6770.5	6721	7500	6718	7762	7577	7417	6578
HPA039319_APLP2	0.780186	-0.00794933	1817	1304	1500	1702.5	1712	1568	1681.5	1290	1732	1279	1215	1389	1420.5	1891	1464.5	1883.5	2476	1815	1151
HPA060000_APLP2	0.968239	-0.00871051	605	514	577	602	616	635	542	509	585	580.5	512	528.5	581	601	521	652	734.5	618	467.5
HPA001654_APOH	0.842105	-0.0407282	1547	1433	1530	1472.5	1620	1616.5	1345	1460	1577.5	1521	1499	1458	1867	1506.5	1540	1509	1615	1533	1497
HPA003732_APOH	0.0652536	-0.243618	1118	1201.5	1271	1064	1771	1607	1148	1437	1491.5	1439	1522	1531	2401	1244	1741.5	1314.5	1644	1515.5	1577
HPA044180_APOM	0.1333	-0.22852	489	541.5	518	554	681	571.5	520.5	485	520	623.5	607.5	585	1095	533	707.5	512	634	539	517
HPA051006_APOM	0.0101323	-0.437611	1225	2338	1859	2200	2100	1422	1715	1933	2239	2968	4161	1650.5	2946	2240	2614	1903.5	2288	2479	2379
HPA056226_APOM	0.548962	-0.039228	431	409	466	387	400	416	404	375.5	412	433	449	393	489.5	444	392	420	410	397.5	397
HPA002851_ATP6AP1	0.68296	-0.0287492	532	489	558	531	541	532	555	451.5	523	509.5	490.5	478	516	605	507	539	680	537.5	479
HPA005496_ATP6AP1	0.242807	-0.0998176	704	678	712	755.5	762	764.5	730	643	698	728	707	681.5	796	879.5	716	783	948.5	753	684
HPA055115_ATP6AP1	0.242807	-0.0516859	532	521	552	579	585	565	516.5	495	534.5	559	542	545	572	588	531.5	570	627	579.5	506
HPA057004_ATP6AP1	0.1333	-0.0589223	424	410	435	413	391	415	400	362	377	440.5	432	388	450.5	431	417.5	448	429.5	383.5	377.5
HPA052116_C1QB	0.037253	-0.395326	523	448	587	629	749	618	487.5	425.5	562.5	568.5	738	524	853.5	659	1327	583.5	877	629	590.5
HPA001471_C1QC	0.0172119	-0.173925	402	455	489.5	471	533	487	508	429	403.5	452	581.5	501	577	544	555	469	545	500	512.5
HPA011984_C1RL	0.1333	-0.0752795	471	483	497	439	485	493	482	416.5	462	432.5	511	504	574	515	507	441	519	479	467.5
HPA018852_C1S	0.0220182	-0.341953	1253	1015	1357	1398	1780	1564	1313.5	1072	1366	1378	1508.5	1244.5	2014	1781.5	2362	1518	2085	1613.5	1561.5
HPA002981_CADM3	0.277512	-0.0562095	452	434	530	467.5	518	506	459	399	463	493	455.5	451	524	511	475	476	557	469.5	473
HPA046404_CD163	0.624054	-0.0392943	448	440	434.5	429	412	431	406	441	441	511	486.5	403	468.5	452.5	401	433	469	389.5	419
HPA051974_CD163	0.623902	-0.0451397	341	358	357	349	329	358	327.5	295	328	351.5	383	345	376.5	347	353.5	331	348.5	326	326
HPA038782_CD99L2	0.164753	-0.0483361	445.5	454	445	416	472	462	427	402	427	408.5	451	429	467	467	456.5	470	491	482	417
HPA038783_CD99L2	0.177719	-0.0527715	1342	1435	1533	1514	1466	1587.5	1430	1395	1444.5	1564	1474	1403	1466	1586	1449	1583.5	1653.5	1589	1384
HPA061400_CD99L2	0.211024	-0.130667	732	676	782.5	807	816	857	751.5	671	724	854	696	719	834	923	736	891	1085.5	879	675
HPA002326_CDC73	0.191224	-0.0852078	403	450	442.5	400	411	454.5	465.5	395	397.5	490.5	460	427.5	528	438.5	420.5	427.5	440	437	432
HPA065170_CDC73	0.414011	0.0823959	465	330.5	296	308	310	338	295	285	316	305	292	299	379	312.5	303	325	310.5	292	271
HPA069324_CDC73	0.130742	-0.0940692	1107	1033	1114.5	1125	1222	1165	1097	1040	1028	1107	1072	1090	1189	1274.5	1146.5	1282.5	1358	1202	1057
HPA042935_CHCHD3	0.306371	-0.0505734	371	389	421	396	371	399	386.5	356	403	424	403	468	405	392	391.5	384	410	371	370.5
HPA057069_CHCHD3	0.623749	-0.0132603	368	360.5	381.5	333	344	357	342	326.5	339	363	373	344	356	363	355	352	357	330	341
HPA008410_CKAP2	0.870057	9.4097e-05	360	372	343	323	344	334	336.5	320	334	334	367	337	343.5	356.5	334.5	332	345	322	335.5
HPA027821_CKAP2	0.496698	-0.045018	432.5	443	458	407	446.5	442	415.5	402.5	441.5	431.5	468	427	500	462	440	430	452	418	429
HPA040408_CNNM1	0.496698	-0.114156	1109.5	1268	1279	1379	1453	1590.5	1351	995	1337	1354	938	1065.5	1452	1642	1275	1771	1988	1500	1159.5
HPA058325_CNNM1	0.288276	-0.0431509	390	375	366	369	356.5	390	356	340	361	364.5	372	359	441	360	378	392	376.5	398	341
HPA008405_COL1A1	0.120493	-0.0666694	396.5	395	388.5	385	405	386	382.5	355.5	401	404	416	382.5	444	401	440.5	386.5	426	395.5	371
HPA011795_COL1A1	0.66072	-0.0398772	5235.5	4093.5	5086.5	4237	6230	6975	2877	5702	4259	4728	4369	5253.5	5359	1924	7658.5	5871	6195	5058.5	4637
HPA012111_COL1A1	0.0947195	-0.197324	1233	1129	1437	1188.5	1813.5	1370.5	1305	1345	1247.5	1115.5	1321	1322.5	1574	1906.5	2054	1517	1766	1388	1411
HPA019142_COL6A1	0.000974258	-0.141215	1135	1028	1160	1120	1100	1096	1087	972	1112.5	1281	1117.5	1125	1145.5	1259	1173	1198	1395	1159.5	1168
HPA029401_COL6A1	0.191029	-0.0751432	425	405	388	360	423	385.5	387.5	396	357.5	449.5	466	396	435	419	412	387.5	410	378.5	375.5
HPA029402_COL6A1	0.540114	-0.0493699	635	722.5	729	679.5	699.5	723	714	669.5	680	795	729.5	678	780.5	675	776	669.5	679	696	710
HPA002631_DAG1	0.437541	-0.0189888	317.5	340	363	324	347	339	337	306.5	330	319	355	330	341	348	332	350	353	319	335
HPA003135_DAG1	0.1333	-0.148733	579	558	686	623	692	681	602.5	481	577	607	654	567.5	736	757	587	698	859.5	679	604.5
HPA006010_DAG1	0.112754	-0.395991	405	394	433.5	387	433	395	404	353	392.5	1402	419	390	429.5	479	420	405.5	523	378	413
HPA044662_DAG1	0.743863	0.00301698	406	369	376.5	320	347.5	332	325	317	318.5	335	346.5	319.5	335	341	333	327.5	479.5	315	318
HPA059438_DAG1	0.0652536	-0.0815951	365	405	412	359	382	407.5	394.5	347.5	381	414	424	401.5	440	391	408	399	407	376	400
HPA061826_DAG1	0.307222	-0.0373008	363	359	342	311	308.5	333	329.5	310	343	341	368	342	352	343.5	327	332	345	323	346
HPA063967_DCD	0.902481	0.0687052	635.5	361	354.5	358	340	370.5	345	334.5	400.5	365	350	350.5	390	355.5	380	358	477	357.5	324
HPA062231_EFEMP1	0.00762086	-0.149946	1145	999.5	1182	1142	1266	1272.5	1146	1008	1077	1273	1280	1086	1317	1364	1209.5	1316.5	1421	1207	1147.5
HPA007383_F12	0.156401	-0.273556	761	705	1341	814.5	1040	894	734	748	972	881	922.5	829	1294.5	1432.5	685	1029	1733.5	1046.5	904
HPA003517_FCGBP	0.0534759	-0.159506	802	1020	952	918	1192	1056	997	966	935	1004.5	955	984	1160	1198	1416	1051	1127	974	1098.5
HPA003564_FCGBP	0.191224	-0.0432621	358	362	358	326.5	331	335.5	340	323	326	370	379.5	329.5	355	359	348	337	349	330.5	346
HPA010693_FGFR2	0.400182	-0.052458	552.5	504.5	566.5	601	650	642	567	545	547	609.5	565.5	488	584	656.5	574	640	720.5	601.5	524
HPA010710_FGFR2	0.191224	-0.165946	842	735	809	794	855	796	796	712	777	1344.5	733	704	889	905	806.5	950	946.5	822	770
HPA035305_FGFR2	0.595288	-0.0207	396	402	408	379	419.5	416	382	364.5	407	408	415	397	420.5	398	398	400	403	404	385
HPA013185_GPR158	0.347534	-0.0434244	862	831	842	844.5	792	820	832	803.5	787	897.5	855	815	856	966	823.5	851	820	784	821.5
HPA014109_GPR158	0.780186	-0.0254769	454	438.5	482.5	415.5	430	442	424.5	400	428	524	457	408.5	466	450	409	434	464	409.5	405.5
HPA058427_GPR158	0.743863	0.0271141	333.5	374	395.5	351	359	351	338	330	353	320.5	353.5	342	356.5	358	347.5	362	355	333	345
HPA001508_LBP	0.00144387	-0.565922	448	453	601.5	455	621	532	455	464	478	627.5	662	700	1470	833	802	569	623.5	605	522
HPA019007_LDHB	0.277512	-0.160862	1211	1073	1521	1261.5	1416	1557	1219	1044.5	1290	1287	1378	1140	1625.5	1658	1202.5	1526	2010	1498	1075.5
HPA001888_LRG1	0.00413518	-0.347895	4152	3760	4860	3630	5264	5276	4345	3460	4476.5	4547	5747	5504	6880	6266	6302	4375	5744	5189.5	4912
HPA001522_LUM	0.400182	-0.0480558	384	387.5	370.5	345	337.5	371	388	327	377	379.5	383	354.5	358	390	382	426.5	369	338	396
HPA048284_LYZ	0.462236	-0.32703	347	358	349	331	329	344.5	328	316	318	324.5	366	341	384	343.5	397	323	1080	324.5	326.5
HPA050934_MAP1S	0.446968	-0.0345355	432	422	431	416	445.5	438.5	430	393.5	424	454	433	390	417	470	430.5	447.5	492.5	427	400
HPA054637_MAP1S	0.400182	-0.0430129	342	400	401	370	364	351	369	363	384	402.5	393	373	435	355	387	393.5	391	350	348
HPA008848_MCAM	0.719695	-0.102648	1103	926	1063	1212	1461	1274	1247	909.5	1131	1168	1073	952	1186	1423	994	1415	1833	1381	895
HPA020038_MCAM	0.774955	0.000950705	422.5	381	387	349	379	383.5	380	364	369.5	398	408	353.5	405	384	347	385.5	387	361	363.5
HPA063834_MCAM	0.774859	-0.0195978	374	390.5	378.5	333	368.5	362	348	316	332	345	368	339	385.5	374	345.5	381	368	346	355
HPA020741_MMRN2	0.0947195	-0.144406	571	636.5	597.5	591	598.5	592	551.5	561.5	570.5	664	706	621	858	587	602	588	697	568	581
HPA031473_MTUS2	0.487477	-0.0355498	352	375	347	346	330	336	333.5	333	334	373.5	356.5	330	349	363	361	343	388	326	325
HPA031474_MTUS2	0.236239	-0.0873726	538	504	560	514	619	526	543.5	499	492	431	538	508.5	595	651.5	692	591	606.5	517.5	530
HPA031475_MTUS2	0.719695	-0.0171029	506	525	557	471	488	494	504	475	483	497.5	561	489.5	536	485	522	486.5	532	472.5	481
HPA035775_NSG1	0.624054	-0.0465426	519	614	687	658	688	693	631	571	642.5	648	612.5	590	680	701	612	732	731	680	558.5
HPA058109_NSG1	0.496698	-0.102296	655	726	775	796	817	847.5	771.5	689	784	715	764.5	717	853	890	694	921	1111	870	648
HPA019863_NUDT21	0.934897	0.00812716	411	409	398	354	365.5	378.5	379	347	367	381	399.5	378	400.5	370	381.5	364.5	376.5	345	370
HPA006762_PBXIP1	0.653094	-0.0177801	372	371	399	362	377	404	372	334	400	409	404	350	410	388	366.5	379	392	364	352
HPA006949_PBXIP1	0.204472	-0.0756477	410.5	415	414	373	403	393.5	377	342.5	373	377	435	377	491	419	410.5	380.5	410	398	402
HPA043568_PGLYRP2	0.968239	0.129512	1987	1816.5	1304	1631	2127	2136	2050	1573	4597	905.5	3240	2275	1960.5	2108	1461	1976	1552	1870	2175.5
HPA046311_PGLYRP2	0.0434736	-0.299648	823	844	873.5	801	1252	1095	1047	845	930	1153	1504	949	1867.5	996.5	1239	914	1116	1020	880
HPA002959_PIK3IP1	0.242807	-0.136161	528	506	499.5	500.5	590.5	583.5	509	441	485	488	555	494.5	655	606	523	564	726	585	473
HPA007353_PIK3IP1	0.315378	-0.124539	1152	1011	1295	1360	1414	1357	1282	1034	1222	1286	1266	1147	1476	1500	1179.5	1303.5	1754	1455	1111
HPA015103_PTPRZ1	0.0178421	-0.143274	798.5	705	802	747	912	785	797	748	748	873	784.5	784	900	958	964.5	824	913.5	800.5	840
HPA056329_REV3L	0.205468	-0.0645303	683	715	738	606	661	701	645.5	599	626	765	680	644	739.5	690	678	687	683	673	702.5
HPA064853_REV3L	0.623902	-0.00861502	308.5	320	295	337.5	297	315.5	282	278.5	287.5	302	331.5	290.5	322	289	320	322.5	297	296	271.5
HPA069382_REV3L	0.0534759	-0.116857	842.5	748	873	819	862	823	816	763.5	785	908.5	799	807	920.5	944	902	912.5	1002	854	784.5
HPA013136_SCG5	0.400182	-0.0950826	1814	1711	1914	2184	2203	2129	1931	1895	1903	2228	1801	1818	2071	2395	1871	2317.5	2570	2197	1719
HPA055767_SERPIND1	0.0660737	-0.0905385	833	819.5	896	906	913	903	848	808	849	874	856.5	881	969	958	953	965	1018.5	891	833
HPA007703_SEZ6	0.653094	0.00731147	662	721	677	653	644	709	755	729	711	683	708	662	765.5	683	666	648	665	800	641
HPA011777_SEZ6	0.0106129	-0.215176	1282.5	1141	1263	1160	1636.5	1299	1220	1259	1191	NA	1213	1324	1491	1668	1856.5	1398	1653	1291	1399.5
HPA012067_SEZ6	0.356232	-0.0340698	419.5	451.5	468	446	430	453.5	421	427	402.5	441	463	448	410	477.5	439	451	447	433	449
HPA023381_SHISA6	0.368687	0.027203	426.5	436	443	394.5	418	449	419	394	405	415.5	432	408	414	438	409	419	398.5	388	405
HPA023440_SHISA6	0.252791	-0.105104	517.5	549	628.5	557.5	676	611	589	580	556	511	569	565	691	733	740	645	712	556.5	569
HPA053020_SHISA6	0.653237	-0.0212459	362	375	358	355.5	354.5	344	323.5	307.5	351	355	373	340	374	362	358.5	343	370	334	321
HPA021374_SLC38A10	0.0790478	-0.0942953	1764	1865	1825	2018	2072	2040	2010	1873	1881	1902	2225	2047	2246	2018	1990	2150.5	2233	2000	1766
HPA023161_SLC38A10	0.182316	-0.16027	599	538.5	639.5	673	738	723	622.5	516.5	617	620	613	612.5	816	750	634	738.5	909	729	614.5
HPA024631_SLC38A10	0.236239	-0.0899295	463	508	542	515	546	573	502	459	512	508	550	473.5	615	578	531	551	656.5	505	495.5
HPA001401_SOD1	0.968239	-0.0553175	942	1166.5	1320	1496.5	1574.5	1357	1241	1012	1499	1189	1372.5	1135	1220	1621	1084	1474	1886	1237	1184
HPA002989_SPARC	0.112754	-0.164954	970	927.5	1154.5	1106	1272.5	1233	1054	879.5	1114	965	1147	1115	1476	1429	1241.5	1116	1380	1150	1077.5
HPA003020_SPARC	0.094022	-0.0869211	1302	1277	1457.5	1499	1572	1590	1419.5	1257	1443	1606	1449.5	1450	1613.5	1583	1328	1616	1689.5	1499	1291
HPA007369_SPARC	1	0.00252879	1009	1037	1056.5	1331	1209	1169	1029	962.5	1104	1053	946	1000	1262.5	1042	1102	1141	1338	1035	1069
HPA038509_SUV420H1	0.315378	-0.0883206	479	434	506	421	489	463	418	392	453	397	497	415.5	593	478	449.5	496	524	449	491
HPA038510_SUV420H1	0.540114	-0.0305097	360	365	357	315	337	350	340	310	347	384.5	379	337	374	352	348	340.5	341.5	321	319
HPA046139_SUV420H1	0.446968	-0.04465	829	924	901	834	890	922.5	838	806	896	726	877.5	870	1006	973	956.5	919	998.5	861	798
HPA063648_SUV420H1	0.60378	-0.0314631	392	383.5	366	349	353	360.5	341	320.5	357	395	398	344	371.5	382	360	345	372	340	352
HPA014859_YIPF3	0.156401	-0.0766363	440	462	528.5	435	508	474	444	409	431	491	481	463.5	509	482	528	503.5	504	455	424
HPA015030_YIPF3	0.326762	0.0283771	371	387	382	332	355	367.5	363	348	347	350	376.5	356	386.5	356	339.5	349	342	344	344
HPA063699_YIPF3	0.567459	-0.00344359	390	328	332.5	328.5	317.5	313.5	322	306.5	332.5	321	343	327	361	326.5	341	337.5	338.5	311.5	302
HPA000720_ZFHX2	0.842105	-0.0186979	417	410	387	363	397.5	388	352	340	353	390.5	422	362	421	380.5	384	378.5	376.5	347.5	373
HPA001469_ZFHX2	0.413806	-0.0341482	452	406.5	410	364	391	405	400	373	389	406.5	423	383	471.5	409	431	378.5	426.5	364	392
HPA002546_ZFHX2	0.934897	-0.00114963	452	448	431.5	417.5	407	440.5	404.5	402.5	422.5	430	439	405	479	432	405	427.5	424	420	393
HPA005146_ZFHX2	0.623902	-0.024683	483	512	491	437	441	453	464	463	454.5	427	517	453.5	548	466.5	470.5	464	500.5	435.5	463
HPA029117_ZFHX2	0.652666	-0.0192904	330	347	324	310	317.5	338	333	307.5	320	372.5	327	284.5	343	330	306	354	333	330	316
