# Supplementary material for: Analysis of the Cerebrospinal Fluid Proteome in Alzheimer's Disease
Source: PLoS One. 2016 Mar 7;11(3):e0150672. doi: 10.1371/journal.pone.0150672 (PMC4780771; doi:10.1371/journal.pone.0150672)
Supplement: S3 DataFile — (XLSX) [file pone.0150672.s003.xlsx]

## Sheet: DecyderMS_raw_data_quantificati
S3 DataFile. DecyderMS raw data quantification data.
Protein (Uniprot ID)	Peptide	A	Coef	t	p.value	F	F.p.value	AD1_1	AD1_2	AD2_1	AD2_2	AD3_1	AD3_2	AD4_1	AD4_2	AD5_1	AD5_2	AD6_1	AD6_2	AD7_1	AD7_2	AD8_1	AD8_2	AD9_1	AD9_2	AD10_1	AD10_2	C1_1	C1_2	C2_1	C2_2	C3_1	C3_2	C4_1	C4_2	C5_1	C5_2	C6_1	C6_2	C7_1	C7_2	C8_1	C8_2	C9_1	C9_2	C10_1	C10_2
1433B_HUMAN	NLLSVAYK	17.54	0.072	0.15	0.88528	0.02	0.88528	NA	NA	NA	NA	NA	16.8933	NA	NA	NA	NA	NA	NA	NA	NA	18.3063	18.1579	17.218	17.124	NA	17.7605	17.4191	NA	17.7433	17.4591	17.3136	NA	NA	NA	NA	NA	NA	NA	NA	NA	NA	NA	NA	NA	NA	NA
1433B_HUMAN	DSTLIMQLLR	17.29	0.05	0.13	0.89521	0.02	0.89521	16.0723	15.9365	18.8111	18.986	16.3667	16.1268	17.1196	16.5984	17.8426	17.9382	18.6385	18.4497	17.267	16.9819	18.1712	18.0495	16.4052	15.2516	17.8275	17.4269	17.4188	16.8179	17.3633	16.9765	16.9939	17.0129	16.4126	16.2667	18.1491	17.9855	16.696	17.021	17.9767	17.5169	18.1434	17.3257	17.6075	17.2809	17.2593	17.0447
1433E_HUMAN	LICCDILDVLDK	16.28	0.532	0.86	0.40326	0.74	0.40326	NA	NA	17.8727	18.0079	NA	NA	NA	NA	NA	NA	16.7171	16.9579	NA	NA	16.5001	15.9237	15.2535	14.9719	NA	15.8248	NA	NA	NA	NA	15.1392	NA	NA	NA	16.1155	15.8981	NA	NA	NA	NA	NA	16.4266	NA	NA	NA	NA
1433Z_HUMAN	DICNDVLSLLEK	15.74	-0.051	-0.07	0.94526	0	0.94526	14.4076	14.5353	NA	NA	NA	NA	NA	15.401	NA	NA	NA	NA	NA	NA	17.273	NA	NA	NA	16.2822	15.8232	NA	15.7026	16.4053	15.4803	15.1215	16.2397	NA	NA	NA	NA	NA	NA	NA	NA	NA	NA	NA	NA	15.9949	16.0057
4F2_HUMAN	GQSEDPGSLLSLFR	16.02	-0.411	-1.09	0.28686	1.2	0.28686	NA	15.2601	NA	16.1348	14.6955	NA	15.4074	15.4075	NA	NA	16.4412	16.5457	NA	NA	NA	16.0641	NA	NA	NA	15.8626	NA	15.5394	15.0775	NA	NA	NA	NA	NA	17.1009	16.8943	15.1764	NA	16.8946	16.7743	16.6816	NA	NA	16.4149	NA	NA
7B2_HUMAN	VSEADIQR	16.2	NA	NA	NA	NA	NA	NA	NA	NA	NA	NA	NA	NA	NA	NA	NA	NA	NA	NA	NA	NA	NA	16.075	16.3158	NA	NA	NA	NA	NA	NA	NA	NA	NA	NA	NA	NA	NA	NA	NA	NA	NA	NA	NA	NA	NA	NA
7B2_HUMAN	SVNPYLQGQR	21.58	0.163	0.56	0.57652	0.32	0.57652	20.3518	20.6854	22.2539	22.3906	21.1927	21.0762	22.0208	21.4776	21.8686	22.0932	21.8245	21.7409	21.7688	22.088	22.226	22.0298	21.3348	21.1383	21.8286	21.76	21.3436	21.2994	21.3774	20.9511	21.1645	21.3726	20.6083	21.0698	21.9726	22.0442	20.9276	21.2988	22.0216	22.0315	22.2554	22.2078	22.9008	22.0176	20.6342	20.391
7B2_HUMAN	SVPHFSDEDKDPE	22.44	0.191	0.63	0.52936	0.4	0.52936	21.3935	21.6625	23.3364	23.6194	21.8347	21.8135	23.0461	22.3913	22.8057	22.9357	22.885	22.7876	22.564	22.8251	22.9336	22.6845	22.0942	21.8606	22.6621	22.6157	22.0473	22.0659	22.1273	21.6099	21.8627	22.0666	21.7954	22.0648	22.8787	23.0652	21.7711	22.1023	22.9139	22.8217	23.3322	23.3093	23.6709	22.7557	21.474	21.2023
7B2_HUMAN	KSVPHFSDEDKDPE	19.38	0.209	0.63	0.53346	0.39	0.53346	18.3069	18.1858	20.3485	20.3927	18.8335	18.6635	20.4351	19.6272	19.935	19.7738	19.707	19.9486	19.529	19.7421	20.016	19.5452	19.0567	18.7614	19.4857	19.354	18.845	18.9119	19.1723	18.7807	18.9602	18.8594	19.3288	19.3364	19.7349	19.757	18.7096	19.0094	19.7312	19.6729	20.398	20.3942	20.8122	19.7426	17.8759	17.4273
7B2_HUMAN	TADDGCLENTPDTAEFSR	18.91	0.143	0.43	0.66952	0.18	0.66952	17.9748	18.0201	20.2678	20.5528	NA	17.9389	18.9464	18.6926	19.4839	19.56	18.8735	19.1587	18.7795	18.9695	19.225	19.2592	18.8	18.5255	18.7657	18.8038	18.3089	18.6466	17.9523	17.9988	NA	18.0334	NA	NA	19.4884	19.491	17.7815	17.8246	19.7809	19.6349	19.9401	19.8393	20.3658	19.4514	17.7565	17.7905
7B2_HUMAN	DFSEDQGYPDPPNPCPVGK	19.67	0.262	0.83	0.41015	0.69	0.41015	19.0996	19.2798	20.7826	20.8182	19.1213	19.2825	19.9382	19.834	19.8943	20.1176	19.5858	19.344	19.218	19.7584	20.1602	20.2788	19.9356	19.4926	19.826	20.1798	19.3656	19.5874	19.1934	19.325	18.7832	19.3126	NA	NA	19.5911	19.8812	17.9868	18.4612	19.9566	20.5673	20.4485	20.238	20.6932	20.0164	19.2695	18.959
7B2_HUMAN	EFQLHQHLFDPEHDYPGLGK	20.15	-0.079	-0.24	0.81113	0.06	0.81113	19.3294	NA	22.0534	21.7144	18.6764	18.6345	20.2298	19.924	20.2724	20.3105	20.481	20.376	20.1557	20.1061	20.6556	20.5864	18.6987	NA	20.1262	19.8536	20.0351	NA	19.1893	NA	19.0532	19.3523	20.0113	19.7677	20.8163	20.6423	19.1616	19.3135	20.5733	20.5625	21.6413	21.3672	21.1665	20.9402	19.5183	NA
A1AG1_HUMAN	TEDTIFLR	22.75	-1.023	-3.5	0.00111	12.24	0.00111	21.425	21.601	21.9479	21.9905	21.3843	21.341	22.4622	22.0038	21.4961	21.6528	23.3457	23.2138	23.1556	23.3336	22.8835	22.6377	21.8414	21.7262	22.7206	22.6959	22.5845	22.5988	22.6618	22.5124	22.7062	22.692	24.5805	24.4155	24.2228	24.2114	23.537	23.6378	22.3857	22.3811	23.908	23.775	24.2494	23.4926	22.4784	22.2897
A1AG1_HUMAN	SDVVYTDWK	23.2	-1.247	-3.7	0.0006	13.72	0.0006	21.9665	21.8701	21.3579	21.457	21.6716	21.4243	23.1395	22.6743	21.957	21.9635	23.7852	23.6761	23.6547	23.7482	23.3976	23.1626	22.2345	21.8943	23.3275	23.1939	22.965	22.9398	23.2446	22.9737	23.1292	23.1324	25.2705	25.1888	24.848	24.8481	24.2284	24.3416	22.9761	22.8441	24.4661	24.3177	24.9814	24.0519	22.99	22.7491
A1AG1_HUMAN	WFYIASAFR	22.36	-1.624	-3.16	0.00293	9.96	0.00293	20.6615	20.8133	22.5013	22.272	20.4521	20.0824	22.0427	21.6954	21.3067	21.4604	23.6093	23.3882	23.4452	23.1597	22.5983	22.9791	18.3813	16.9125	21.6569	21.594	22.2469	21.8647	22.2605	21.9272	22.3321	22.0779	25.1196	25.2107	24.4619	24.4902	23.5438	23.658	22.4111	22.278	24.29	23.8835	24.0814	23.685	21.8272	21.8429
A1AG1_HUMAN	SDVVYTDWKK	19.96	-1.228	-2.65	0.01149	7.01	0.01149	18.7841	18.5203	NA	NA	18.5144	18.1178	20.2895	19.2507	18.0414	18.3081	20.5722	20.2757	20.5867	20.4481	19.7202	19.7271	18.8971	18.0527	19.9651	19.5046	19.5459	19.1567	20.3974	19.0523	20.2325	20.1313	22.4297	21.9413	21.7503	21.7093	21.3213	21.249	19.3731	18.9662	21.1181	21.1019	21.4188	20.6979	19.8216	19.3478
A1AG1_HUMAN	TYMLAFDVNDEK	23.23	-1.034	-2.1	0.04147	4.42	0.04147	22.8335	22.4294	21.9471	22.2526	22.1911	22.1106	23.7467	22.6917	21.6622	21.582	23.7083	22.8173	23.5643	23.6131	23.6153	22.1906	22.3918	21.8931	24.0696	23.03	23.3166	23.0643	23.9695	23.034	23.5951	23.6064	25.0966	24.7023	24.5663	24.0253	24.3531	24.1024	23.2486	22.1757	23.7038	23.5347	24.5602	23.1058	23.9298	23.3282
A1AG1_HUMAN	NWGLSVYADKPETTK	23.99	-1.078	-3.28	0.00207	10.76	0.00207	22.8485	22.6634	23.6968	23.6693	22.2492	22.0523	23.9734	23.4915	22.8104	22.9204	24.696	24.5103	24.4069	24.4527	23.9704	23.8988	22.5966	22.1605	24.0912	23.9151	23.6615	23.6253	23.8395	23.5666	23.7435	23.7793	26.1153	25.8989	25.6165	25.5681	25.0091	25.0158	23.6296	23.5836	25.2336	25.1032	25.529	24.8133	23.7416	23.5567
A1AG1_HUMAN	EQLGEFYEALDCLR	24.55	-1.211	-3.61	0.00081	13.01	0.00081	23.2464	23.3752	24.1614	24.1854	22.8751	22.9069	24.282	23.9119	23.2918	23.4948	25.3376	25.203	25.0729	25.1169	24.5221	24.4499	22.7167	22.075	24.4969	24.1827	24.2315	24.2245	24.2681	23.9958	24.5941	24.5562	26.5471	26.5985	26.1378	26.0937	25.5761	25.6401	24.5493	24.4091	26.0648	25.7625	26.1007	25.5615	24.0175	24.2001
A1AG1_HUMAN	YVGGQEHFAHLLILR	23.24	-1.07	-1.82	0.07635	3.3	0.07635	22.3532	22.3695	23.1409	22.9742	21.767	21.9241	23.2831	22.9151	21.9495	22.0441	24.0192	23.8722	23.8172	23.8205	23.0522	23.1084	20.9277	20.4866	23.1898	23.1263	23.1602	23.111	23.2809	23.0297	23.5551	23.5135	21.7051	25.432	25.0779	25.049	24.3476	24.3007	22.7508	22.7181	24.9412	24.6891	24.6403	24.2075	23.0933	22.9304
A1AG1_HUMAN	NWGLSVYADKPETTKEQLGEFYEALDCLR	21.36	-1.131	-2.16	0.03662	4.67	0.03662	19.7018	19.0965	22.1951	21.8562	18.8665	18.4324	21.0414	20.6023	19.999	20.076	22.6501	22.1624	22.298	21.7451	21.2844	21.4351	NA	NA	20.3431	20.008	20.4932	19.6142	21.6847	21.1916	20.4205	20.1374	24.8144	24.7323	23.5765	23.4077	22.7261	22.8127	20.5502	20.0236	23.0849	22.6881	22.6318	22.4592	20.4257	20.4762
A1AG2_HUMAN	SDVMYTDWK	21.84	-0.727	-2.16	0.03664	4.65	0.03664	20.6627	20.4495	23.2697	23.2494	20.4768	20.0751	21.462	21.0329	20.7477	20.7736	22.5219	22.4076	22.2869	22.2897	22.1791	22.0472	20.6825	20.2172	21.3891	21.2818	21.8437	21.7193	21.9315	21.5637	21.6919	22.2799	23.716	23.5116	22.8337	22.7386	22.4949	22.5492	21.6065	21.358	22.8646	22.6735	22.4984	21.8243	21.2619	21.0804
A1AG2_HUMAN	EHVAHLLFLR	20.45	-1.067	-3.16	0.00291	9.97	0.00291	19.573	19.6259	20.1277	19.8656	19.0548	19.0826	20.2684	19.8191	19.5314	20.0037	21.393	21.4383	21.2638	21.2561	20.343	20.5656	18.019	17.8787	19.8116	19.4263	20.7054	20.5952	20.2059	19.9216	20.4763	20.6085	22.6339	22.4069	21.5845	21.7752	21.5561	21.3772	20.145	20.1036	21.9933	21.7233	21.2471	20.7618	20.0007	19.8688
A1AG2_HUMAN	TLMFGSYLDDEK	22.14	-0.831	-2.96	0.00507	8.73	0.00507	21.0898	21.116	21.6199	21.6134	20.8425	20.6425	21.9151	21.5482	21.3166	21.2847	23.0829	22.7909	22.7255	22.7954	22.4779	22.353	20.937	20.714	21.8078	21.7368	22.2313	22.2292	22.1508	21.9266	22.0535	22.1255	24.0484	23.9157	23.2188	23.1554	22.896	22.754	21.9598	21.9766	23.281	23.0749	22.616	22.0967	21.8279	21.4854
A1AG2_HUMAN	NWGLSFYADKPETTK	22.16	-0.287	-0.58	0.56403	0.34	0.56403	21.3874	21.1597	NA	NA	21.2234	21.1309	22.6	22.0353	21.955	NA	23.8587	22.7174	23.0446	21.7217	22.9794	22.8579	21.0004	20.4379	22.1113	22.1256	22.4938	22.3749	22.558	22.306	22.1872	22.1974	NA	NA	NA	NA	23.0102	23.3571	22.2174	22.2757	NA	22.1388	21.1824	22.7835	21.9219	21.6986
A1AG2_HUMAN	EQLGEFYEALDCLCIPR	22.03	-1.023	-2.52	0.01536	6.38	0.01536	20.7094	20.8791	21.9384	22.1347	20.2138	20.4467	21.6729	21.3396	21.4853	21.7362	23.3534	23.1134	22.8332	22.6951	22.533	22.4487	19.7409	18.475	21.665	21.0418	22.0612	21.6396	21.7587	21.4923	21.6634	21.9773	24.1328	24.1089	23.1718	23.1962	22.9306	22.9768	22.3603	22.3505	23.6256	23.2437	22.7028	22.4527	21.443	21.6268
A1AT_HUMAN	SVLGQLGITK	16.73	NA	NA	NA	NA	NA	NA	NA	NA	NA	NA	NA	NA	NA	NA	NA	NA	NA	NA	NA	NA	NA	NA	NA	NA	NA	NA	NA	NA	NA	NA	16.7319	NA	NA	NA	NA	NA	NA	NA	NA	NA	NA	NA	NA	NA	NA
A1BG_HUMAN	CLAPLEGAR	20.46	-0.302	-0.8	0.4302	0.63	0.4302	18.967	19.1507	20.455	20.5427	19.8117	19.7848	20.85	19.6123	19.956	20.191	21.4292	21.1719	20.9483	21.0356	20.8135	20.6608	19.9941	19.6297	20.7145	20.5408	20.4463	20.1205	21.0837	19.955	20.1743	20.3711	21.7593	21.5908	20.7608	20.8161	20.7011	21.2836	20.3313	20.3482	20.8439	20.6938	21.7831	20.6422	19.4823	19.1128
A1BG_HUMAN	ATWSGAVLAGR	21.57	-0.422	-1.49	0.14282	2.23	0.14282	20.4939	20.4235	21.461	21.415	20.7305	20.4919	21.8729	21.3901	21.0204	21.1449	22.5244	22.1388	21.945	22.0494	22.0138	21.7714	20.8124	20.4336	21.617	21.4837	21.5752	21.5432	21.8229	21.573	21.2381	21.2362	23.1248	22.9556	21.8225	21.7554	22.0997	22.1889	21.6154	21.2866	22.0436	21.9142	22.6903	21.8806	20.7283	20.5861
A1BG_HUMAN	SGLSTGWTQLSK	22.15	-0.364	-1.28	0.20654	1.65	0.20654	20.9931	21.0866	22.0881	22.2671	21.1252	21.0399	22.3155	22.0137	21.9032	21.8244	23.0881	23.0157	22.426	22.6669	22.4133	22.3015	21.2809	21.0998	22.2064	22.1591	22.1241	22.1192	22.3287	22.1267	21.6009	21.7487	23.8544	23.9314	22.3419	22.4419	22.5859	22.8879	21.7851	21.8752	22.5194	22.2946	23.2814	22.4398	21.214	21.0934
A1BG_HUMAN	HQFLLTGDTQGR	22.74	-0.184	-0.35	0.7283	0.12	0.7283	21.5199	21.4729	23.1324	22.9083	21.9406	21.7485	23.4394	22.4031	22.3943	22.5925	23.8465	23.512	23.3052	23.2585	23.2852	23.0179	21.9785	21.3857	23.0761	22.7916	22.8465	22.3486	23.2706	22.2017	22.4922	22.5618	24.192	21.4269	23.2461	23.2221	22.9569	23.3948	22.801	22.6338	23.3633	23.1146	24.1627	23.1626	22.0038	21.2924
A1BG_HUMAN	CEGPIPDVTFELLR	21.09	-0.608	-1.85	0.0715	3.42	0.0715	19.9622	19.9825	21.489	21.2705	19.6373	19.6732	21.0716	20.704	20.6788	20.8812	22.2094	22.2402	21.7388	21.7564	21.538	21.2087	19.2185	18.6174	20.941	20.9346	21.0014	20.8441	21.1576	20.9557	20.7505	20.7667	22.9067	23.1606	21.4543	21.4339	21.8164	22.0046	21.2597	21.0037	21.7097	21.4054	22.1405	21.5471	20.3021	20.2929
A1BG_HUMAN	NGVAQEPVHLDSPAIK	21.99	-0.303	-1.11	0.27337	1.23	0.27337	20.9475	21.0589	21.9555	21.9096	21.1176	21.065	22.3889	22.0146	21.4945	21.6914	22.9464	22.7449	22.1146	22.4064	22.2608	22.058	21.314	21.1281	21.9933	22.1657	21.8908	21.9672	22.1714	22.0691	21.435	21.6367	23.8409	23.6154	22.1512	22.123	22.4276	22.6508	21.6634	21.5793	22.3277	22.1981	22.8669	22.1074	21.0859	21.0281
A1BG_HUMAN	LELHVDGPPPRPQLR	19.08	-0.501	-1.4	0.16908	1.96	0.16908	18.2528	17.9451	19.1372	18.8884	17.7715	17.4972	19.7297	19.2791	18.193	18.3453	20.3567	20.31	19.6622	19.5512	19.0282	18.8762	17.9003	17.7158	19.4804	18.7715	19.3001	19.0723	19.0997	18.9027	18.8086	19.0131	21.8363	21.306	19.3092	19.1828	20.0735	19.842	18.5002	18.1417	19.7556	19.3061	19.8603	19.3781	18.1947	17.8228
A1BG_HUMAN	VTLTCVAPLSGVDFQLR	23.8	-0.573	-1.68	0.10104	2.81	0.10104	22.3507	22.5844	24.3758	24.2926	22.4862	22.2775	23.7506	23.258	23.449	23.7633	24.9864	24.8321	24.3409	24.3257	24.1174	24.0759	22.183	21.5334	23.7964	23.5073	23.7733	23.3839	23.6775	23.3924	23.2566	23.337	25.5789	25.7619	24.51	24.6128	24.2253	24.4024	24.045	23.9249	24.584	24.1246	24.8768	24.2644	22.9975	23.0185
A1BG_HUMAN	IFFHLNAVALGDGGHYTCR	22.39	-0.563	-1.4	0.1685	1.96	0.1685	21.6714	21.5195	20.8204	21.8613	21.608	21.4609	23.1671	22.6024	22.0271	22.1677	23.241	23.3783	22.9978	23.1135	23.2343	22.9158	19.8332	19.0574	22.8667	22.5423	22.8776	22.5289	23.0633	22.5624	22.4283	22.3783	23.8427	24.1128	22.8425	22.795	23.369	23.4016	22.2235	22.2347	21.3687	22.0542	22.8016	22.8083	22.1838	21.4649
A1BG_HUMAN	SLPAPWLSMAPVSWITPGLK	21.67	-1.104	-1.4	0.16962	1.95	0.16962	20.3709	20.1079	22.9164	23.0561	19.0597	18.8263	21.6054	21.4741	21.4124	21.4904	23.6634	23.3328	22.4258	22.4375	22.2817	22.6383	18.2647	13.9211	21.6483	21.3682	21.4526	20.9704	21.6986	21.4525	21.0999	20.8425	24.1571	24.5908	22.7264	22.808	22.4166	22.6402	22.2244	22.0802	22.4134	22.3498	23.0947	22.982	21.2504	21.1237
A1BG_HUMAN	TPGAAANLELIFVGPQHAGNYR	22.74	-0.642	-1.3	0.20009	1.69	0.20009	21.9	20.3247	23.2688	22.9805	21.4547	21.2299	23.2253	22.4377	22.4845	22.6523	24.3404	23.881	23.4504	23.171	23.0568	23.1302	20.3837	19.5617	23.1729	22.3724	22.8069	22.2689	22.8925	22.1463	22.2884	21.9188	24.9169	24.751	23.4942	23.3895	23.5329	23.52	23.1055	22.8242	23.6718	23.613	24.0326	23.2388	21.7323	21.1679
A1BG_HUMAN	SWVPHTFESELSDPVELLVAES	22.47	-0.622	-1.53	0.13362	2.34	0.13362	21.218	21.0446	23.349	23.0369	20.6293	20.1634	22.5352	22.3329	22.0644	22.1754	23.9372	23.5909	23.1755	23.012	23.0185	23.1373	18.9311	NA	22.4858	22.3921	22.1138	21.7575	21.8353	21.9669	21.6793	21.6295	24.5993	24.7693	22.9976	23.0888	22.9109	23.2684	22.7344	22.3172	22.7125	22.6061	23.4268	23.2715	22.1627	22.1359
A1BG_HUMAN	LHDNQNGWSGDSAPVELILSDETLPAPEFSPEPESGR	22.06	-0.672	-1.51	0.13909	2.27	0.13909	20.7865	20.9345	22.4411	22.4016	20.3101	20.1294	22.3083	21.9339	21.8018	22.0237	23.5439	23.2935	22.8341	22.5907	22.5923	22.4624	19.7749	18.0569	22.3343	21.9414	21.9703	21.4974	22.1433	21.7689	21.4523	21.4631	24.1814	24.183	22.3823	22.3378	22.783	23.0687	22.4389	22.1554	22.9404	22.5638	23.0575	22.7384	21.3252	21.4815
A1BG_HUMAN	TDGEGALSEPSATVTIEELAAPPPPVLMHHGESSQVLHPGNK	19.33	-0.305	-0.65	0.51873	0.43	0.51873	18.1419	NA	NA	NA	NA	NA	18.4829	18.2143	NA	NA	20.1462	20.1123	19.6712	19.425	NA	18.4571	NA	NA	19.2371	19.0872	18.704	19.1591	19.3991	18.9949	NA	18.2423	21.6062	21.4488	NA	18.9556	20.5801	20.4412	NA	18.4523	NA	NA	19.7319	18.9929	NA	18.1647
A2AP_HUMAN	FDPSLTQR	17.43	0.206	0.25	0.80261	0.06	0.80261	16.0672	16.426	16.9607	17.541	17.3961	17.2921	NA	16.3296	NA	NA	16.7051	NA	NA	15.9711	NA	NA	20.4896	20.2779	18.9162	18.95	16.3021	15.7433	19.982	17.0181	NA	17.7626	15.0784	NA	NA	15.8503	17.6579	18.2496	NA	NA	17.9972	16.5652	19.737	NA	16.905	16.5301
A2AP_HUMAN	NKFDPSLTQR	16.05	-0.26	-0.58	0.56639	0.34	0.56639	NA	NA	NA	NA	14.5283	NA	NA	NA	NA	NA	NA	NA	NA	16.3729	15.9825	NA	16.2752	15.706	NA	16.1746	16.0278	15.5066	15.1849	NA	15.7287	NA	17.2356	17.1737	NA	NA	16.2551	16.4135	NA	NA	NA	15.8579	NA	16.3545	NA	NA
A2AP_HUMAN	LGNQEPGGQTALK	19.61	-0.108	-0.28	0.7782	0.08	0.7782	17.8232	18.1374	19.3739	19.7484	18.8865	18.8998	19.6704	19.2452	19.7396	19.7524	20.222	20.5557	19.8503	20.3813	20.0289	19.6267	19.4918	19.5195	19.9878	20.2679	19.204	19.5121	19.7095	19.5548	19.0945	19.3999	21.2843	21.7201	19.2847	19.7072	19.9001	20.4449	19.014	19.1393	19.7783	19.879	21.0354	19.5951	17.9518	18.1503
A2AP_HUMAN	QEDDLANINQWVK	19.37	-0.148	-0.38	0.70345	0.15	0.70345	NA	NA	18.5089	18.8075	NA	NA	NA	NA	18.5147	18.6085	19.9967	NA	19.5922	NA	19.8417	19.7354	18.8894	18.5097	20.1981	20.3029	NA	NA	NA	NA	NA	NA	20.2337	NA	19.0481	19.056	19.6571	20.1801	18.7218	18.9037	19.1986	18.9693	20.2823	19.6564	NA	NA
A2AP_HUMAN	LQQVLHAGSGPCLPHLLSR	20.21	-0.445	-1.41	0.16533	1.99	0.16533	19.0697	18.9614	20.1483	20.0749	18.9351	18.8215	20.1783	19.8241	19.9851	19.9066	20.9961	21.2805	20.5146	20.7109	20.7113	20.4469	19.1341	19.0323	20.6027	20.4462	20.471	20.4176	19.8254	19.7838	19.9177	20.024	22.404	22.1026	20.5604	20.4706	20.5368	20.806	19.5574	19.6657	20.9335	20.8892	21.545	20.7831	19.1494	18.8353
A2AP_HUMAN	WFLLEQPEIQVAHFPFK	20	-0.632	-1.34	0.18631	1.81	0.18631	17.413	17.6654	21.2353	20.961	17.2285	16.8427	18.3197	18.6458	19.9685	19.9713	21.4537	21.4997	20.815	20.7208	20.589	20.6908	NA	NA	20.0433	19.8669	19.6233	19.3442	19.0533	19.0897	18.9755	19.3989	22.4151	22.5206	20.8097	20.7857	20.6549	20.7362	19.9462	20.1758	21.2655	20.7836	21.5451	21.4611	18.3473	18.9562
A2AP_HUMAN	EDFLEQSEQLFGAKPVSLTGK	17.49	-3.648	-3.07	0.02333	9.41	0.02333	NA	NA	NA	NA	NA	15.0612	NA	NA	NA	NA	NA	NA	NA	NA	NA	NA	NA	NA	NA	NA	NA	NA	NA	NA	NA	NA	18.551	18.8666	NA	NA	NA	NA	NA	NA	NA	NA	NA	NA	NA	NA
A2AP_HUMAN	GFPIKEDFLEQSEQLFGAKPVSLTGK	20.66	-0.636	-1.63	0.10998	2.66	0.10998	19.2726	19.1646	20.7439	20.8853	18.8579	19.1278	20.2713	19.7744	20.636	20.9208	21.8189	21.7015	20.9993	20.9127	21.3412	21.0134	19.0301	18.0018	21.3856	20.9371	20.5907	20.3144	20.4057	19.8745	20.033	20.2734	22.4409	22.5766	21.1334	21.0295	21.3601	21.3418	20.972	20.6942	21.7533	21.2758	22.2734	21.6251	19.7665	19.7869
A2GL_HUMAN	GQTLLAVAK	20.31	-1.404	-2.51	0.02159	6.28	0.02159	NA	NA	NA	NA	NA	NA	NA	NA	NA	NA	NA	NA	19.6334	19.6586	NA	NA	18.3583	NA	NA	NA	19.5979	NA	20.0528	NA	20.6408	20.6595	NA	20.7925	21.6158	21.5816	20.1018	20.6136	NA	NA	21.1119	20.8941	NA	20.3221	19.3391	NA
A2GL_HUMAN	YLFLNGNK	19.59	-1.738	-3.34	0.00187	11.15	0.00187	17.625	NA	NA	NA	18.6739	18.7153	19.2778	16.6211	NA	16.9311	18.7528	19.0394	19.4166	19.8954	19.3997	19.8813	18.0439	18.3615	19.1437	19.4855	19.6139	19.833	19.9278	19.9832	20.4459	20.6939	21.337	20.8269	21.5021	21.4693	20.3947	20.6451	18.7674	18.8809	20.8293	20.7491	21.0825	20.5717	19.2262	19.237
A2GL_HUMAN	VAAGAFQGLR	19.82	-1.543	-4.66	3e-05	21.72	3e-05	18.2071	18.2615	18.7362	18.605	19.2115	19.1272	19.6159	19.0904	17.534	17.847	19.5686	19.3457	19.9144	19.9841	20.0886	19.9102	18.5823	18.3505	19.686	19.3873	20.0471	19.9645	20.4268	20.0847	20.9176	20.8752	21.156	21.4574	21.8309	21.7101	21.063	21.0084	19.4229	19.0213	21.2588	20.8914	21.5223	20.6109	19.4942	19.1429
A2GL_HUMAN	ALGHLDLSGNR	18.44	-1.081	-2.43	0.01982	5.89	0.01982	16.0305	17.0796	19.0417	19.1879	17.1381	16.9112	18.0527	17.0455	18.2411	18.5044	NA	NA	18.5329	18.4045	18.1915	18.3388	17.4203	17.2575	18.1118	18.2388	18.306	17.957	18.132	16.8363	19.2349	19.5304	19.5327	19.9475	20.2033	20.2426	18.9275	19.4981	NA	18.6542	19.1433	19.7241	19.7648	19.179	18.0076	17.5929
A2GL_HUMAN	DLLLPQPDLR	20.03	-1.418	-4.76	2e-05	22.65	2e-05	18.7585	18.7426	18.8371	18.7905	19.2879	19.2053	19.8091	19.5512	18.1464	18.1597	19.8149	19.5277	20.324	20.2603	20.2171	20.0069	18.7844	18.7026	19.7931	19.6415	20.1472	19.9806	20.2884	20.0835	21.0902	21.1983	21.6115	21.5583	21.8531	21.8164	21.1573	21.164	19.6137	19.5296	21.4316	21.0913	21.3461	20.6266	19.8759	19.2648
A2GL_HUMAN	ENQLEVLEVSWLHGLK	20.76	-1.827	-4.45	6e-05	19.82	6e-05	19.0083	19.3213	20.3711	20.3866	19.2079	19.4403	20.3984	19.931	19.058	19.0773	20.837	20.5323	20.9968	20.6795	21.0638	20.8484	16.5062	NA	20.3516	20.0008	20.9991	20.4394	20.9484	20.566	21.4237	21.5249	23.0159	22.9934	22.7244	22.6758	21.7936	21.9588	20.6647	20.1759	22.6838	22.2261	22.3083	21.7401	20.2852	20.3178
A2GL_HUMAN	TLDLGENQLETLPPDLLR	19.29	-2.021	-5.76	0	33.2	0	17.421	17.8997	17.6597	18.0872	18.1992	18.2822	18.6801	18.3763	16.7264	17.0524	18.8491	18.8681	19.4768	19.5426	19.3539	19.3798	17.2355	16.6676	18.9865	18.8772	19.2982	19.2388	19.6261	19.3808	20.7398	20.7521	21.24	21.4698	21.5524	21.6511	20.7587	20.8557	19.1053	19.0766	21.2998	20.846	20.8812	20.5288	18.7226	19.0232
A2GL_HUMAN	NALTGLPPGLFQASATLDTLVLK	19.35	-1.757	-2.92	0.00605	8.52	0.00605	NA	NA	18.2687	18.0171	16.9324	15.8919	19.4671	19.2392	NA	NA	19.011	18.517	20.1299	20.2411	20.1648	20.2241	14.7335	NA	18.227	18.562	18.1005	17.2353	19.8237	19.5679	20.3974	20.4206	22.4462	22.707	NA	NA	19.6919	20.0397	20.0857	19.4807	20.4115	20.0699	21.4036	21.058	19.1264	18.9559
A2GL_HUMAN	DGFDISGNPWICDQNLSDLYR	18.58	-1.844	-3.79	0.00058	14.35	0.00058	NA	15.654	17.502	NA	15.5585	NA	NA	17.3268	NA	NA	17.9261	17.8493	18.8339	18.1221	18.3604	19.0518	NA	NA	17.4407	17.356	17.8064	17.2855	17.745	17.5575	18.9468	19.086	20.6476	20.8339	20.7038	20.603	19.646	19.9821	18.1269	18.2207	20.5313	20.047	19.8317	20.1001	17.616	18.3604
A2GL_HUMAN	LQELHLSSNGLESLSPEFLRPVPQLR	20.84	-1.778	-4.64	3e-05	21.57	3e-05	19.511	19.4433	NA	20.3013	19.3846	19.4067	20.6141	20.0154	19.1707	19.4895	20.8284	20.6095	21.158	20.933	21.0623	20.9666	17.8438	16.9674	20.5446	20.2859	20.8203	20.8064	21.0698	20.6452	21.7305	21.6574	22.8237	22.7465	22.9089	22.9954	22.1695	21.9936	20.7969	20.5784	22.851	22.3843	22.4683	22.0562	20.3548	20.4951
A2MG_HUMAN	TGTHGLLVK	21.2	-0.378	-1.27	0.2126	1.6	0.2126	20.045	20.2373	22.0978	21.8935	20.1087	19.93	21.3414	20.549	21.3604	21.3211	21.7528	21.8772	21.1931	21.4242	21.4263	21.4102	20.203	19.7705	21.3551	20.943	20.9364	20.8724	21.3306	21.0024	20.6504	20.6772	22.211	21.9061	21.7952	21.764	21.3893	21.5098	21.5598	21.5421	21.8116	21.6564	22.4099	21.6109	20.7201	20.4386
A2MG_HUMAN	FQVDNNNR	18.19	0.047	0.04	0.96545	0	0.96545	17.1588	17.6405	16.8937	19.9281	18.5219	18.2518	17.2488	18.3624	19.4915	18.5098	17.3349	19.5104	17.1365	19.2978	19.7166	NA	16.9271	18.299	19.4939	15.5993	16.9504	18.7498	17.1127	19.342	17.1823	18.1842	19.5946	NA	17.4922	19.7094	19.1242	19.466	17.5135	16.389	16.5062	NA	20.4917	19.2759	16.8261	17.8615
A2MG_HUMAN	SLNEEAVKK	17.57	-0.541	-1.12	0.27324	1.26	0.27324	16.3072	NA	NA	NA	16.6132	16.3975	18.164	17.5616	17.8417	17.7828	NA	NA	NA	NA	17.9554	NA	16.6533	16.8448	17.8171	NA	16.8407	17.1871	NA	NA	NA	17.1531	NA	NA	18.1261	18.1453	18.0748	18.1775	17.8444	17.7638	NA	NA	19.3806	17.9839	NA	NA
A2MG_HUMAN	ATVLNYLPK	20.37	-0.356	-1.44	0.15654	2.08	0.15654	19.5222	19.5841	20.3926	20.2805	19.4891	19.4764	19.9919	19.5506	20.1453	20.2441	20.6485	20.3574	20.3155	20.3693	20.7135	20.4722	20.3931	20.2622	20.8318	20.7125	20.2441	20.2493	20.2961	20.0272	19.7753	19.9186	20.395	19.9656	20.643	20.6356	20.361	20.3033	21.1934	20.9658	21.4603	21.3706	21.6225	20.8331	20.3871	20.2313
A2MG_HUMAN	FEVQVTVPK	20.64	-0.549	-1.97	0.05514	3.89	0.05514	19.5321	19.7235	20.807	20.7356	19.564	19.4804	20.325	19.6426	20.4351	20.6576	21.207	21.1312	20.6198	20.6077	21.0995	20.7366	19.6851	19.6938	20.8693	20.7876	20.6346	20.6385	20.485	20.1747	19.9693	20.217	21.1447	21.0149	21.1451	21.1061	20.6959	20.8469	21.2028	21.1905	21.9765	21.8025	21.9591	21.0258	20.6412	20.4436
A2MG_HUMAN	GHFSISIPVK	20.35	-0.391	-1.23	0.22461	1.52	0.22461	20.0889	19.7536	21.3618	20.8765	19.4461	19.0017	20.3913	19.7689	20.346	20.5714	20.734	20.6187	20.4222	20.1201	20.5516	20.3699	19.3152	18.7731	20.5805	20.0224	20.3615	20.2231	20.4809	20.0265	20.0474	19.72	21.3607	20.777	20.8968	20.8031	20.9408	20.3692	20.9055	20.5841	20.9117	20.6979	21.2187	20.6736	20.1761	19.7537
A2MG_HUMAN	SSGSLLNNAIK	20.9	-0.266	-0.96	0.3419	0.92	0.3419	20.1738	20.336	20.9296	21.3226	19.8985	20.0222	20.9782	20.5645	21.1542	21.1328	20.8371	20.8195	20.5095	20.9322	21.5198	21.0807	20.2644	20.5117	21.1056	21.2031	20.629	20.9037	21.0606	20.959	20.265	20.5261	20.6997	20.8957	21.0968	21.2674	20.7985	21.1717	21.191	21.311	21.7716	21.803	22.2198	21.122	20.4479	20.4698
A2MG_HUMAN	QTVSWAVTPK	21.84	-0.363	-1.6	0.11749	2.55	0.11749	21.1768	21.0327	21.7655	21.4722	21.2951	21.2332	21.8184	21.5412	21.5605	21.6074	22.0128	21.7684	21.3787	21.6892	21.7475	21.8911	21.7997	21.7889	22.3148	22.3312	21.9194	22.023	21.9035	21.722	21.407	21.6648	22.1691	21.7757	21.3786	21.5416	22.4174	22.6517	21.8234	22.245	22.3977	22.0835	22.8273	22.2555	22.258	22.0126
A2MG_HUMAN	SASNMAIVDVK	22.03	-0.373	-1.4	0.16917	1.96	0.16917	21.0175	21.2372	22.8106	23.0604	21.0938	21.104	21.8409	21.4158	22.1903	22.2518	22.5058	22.3168	21.6988	21.8735	22.3317	22.0194	21.3355	21.4364	21.9322	22.0432	21.5969	21.8336	22.3876	22.2538	21.1923	21.6895	22.3588	22.8028	22.2706	22.4793	21.8734	22.222	22.5206	22.3319	22.7861	22.4598	23.4761	NA	21.5633	21.5543
A2MG_HUMAN	QGIPFFGQVR	21.82	-0.407	-1.73	0.09119	2.99	0.09119	21.0344	21.0998	22.3059	22.1797	20.799	20.5552	21.6338	21.3001	21.8997	21.9866	22.4959	22.1607	21.9852	21.9741	22.0906	22.0312	20.8133	20.5032	21.8384	21.5885	21.6903	21.6769	21.7831	21.7061	21.4234	21.5477	22.4754	22.3982	22.2106	22.2219	22.1924	22.2242	22.363	22.2715	22.6538	22.3938	22.5795	22.1092	21.2684	21.22
A2MG_HUMAN	LPPNVVEESAR	22.19	-0.336	-0.9	0.3756	0.8	0.3756	21.0098	21.2286	23.0686	23.0047	20.7861	21.1377	21.9086	20.881	22.1453	22.4682	22.9062	22.7592	22.4378	22.2285	22.5775	22.3263	21.3886	21.2636	22.5286	22.3488	22.1277	21.7205	22.1211	21.5012	21.3456	21.9101	22.3606	22.2003	22.7957	22.8052	22.3261	22.6136	22.8121	22.2449	23.4054	23.3164	23.5633	22.1508	22.0631	21.7348
A2MG_HUMAN	YDVENCLANK	23.14	-0.196	-0.58	0.5649	0.34	0.5649	21.7298	21.6779	23.0872	23.1424	22.6716	22.392	22.8653	22.0263	23.3581	23.4301	24.3346	24.2357	23.773	23.7413	23.8106	23.5443	22.3619	21.8686	23.5636	23.3263	23.4123	23.1411	23.2864	22.3998	22.9276	22.9763	24.9057	24.5654	22.7718	22.8088	23.8321	23.972	22.8668	22.6954	23.4314	23.4442	23.8189	23.2293	22.3646	22.0051
A2MG_HUMAN	LSFYYLIMAK	18.56	-0.736	-1.44	0.15757	2.07	0.15757	17.5761	17.3653	20.2538	20.0185	16.8659	16.1319	18.3426	17.6239	19.0776	19.2778	19.6426	19.0981	19.0355	18.4553	19.2851	18.9259	14.4816	NA	18.0645	17.5182	18.5889	17.7019	18.7812	18.016	17.7627	17.2078	20.1116	19.9737	19.4409	18.9528	19.119	19.0339	19.5643	18.9163	19.605	18.9409	19.8911	19.1201	18.005	17.9601
A2MG_HUMAN	VGFYESDVMGR	22.11	-0.428	-1.78	0.08253	3.16	0.08253	21.3446	21.2721	22.7548	22.7622	20.8254	20.7409	21.9632	21.6457	22.2391	22.316	22.5726	22.5042	22.099	22.1618	22.3771	22.3151	20.9847	20.7323	22.1815	22.081	21.9841	22.0353	22.2016	22.0426	21.6686	21.7038	22.8656	22.8139	22.5869	22.6483	22.4519	22.4947	22.433	22.3715	22.7532	22.5976	23.1527	22.5443	21.6505	21.4338
A2MG_HUMAN	VTAAPQSVCALR	21.85	-0.541	-1.8	0.07961	3.22	0.07961	20.7403	20.8911	21.9067	21.8525	21.0564	20.8908	21.7915	20.7364	21.6038	21.9027	22.2281	22.1686	21.716	21.9286	21.9506	21.7932	21.4312	21.2034	22.0001	21.7912	22.0756	21.9034	21.7419	21.2184	21.7328	21.8521	21.811	21.5754	22.3238	22.434	21.6435	22.1299	22.2495	22.1913	23.5288	23.4284	23.1386	22.3351	21.6876	21.4068
A2MG_HUMAN	NALFCLESAWK	20.17	-0.733	-1.92	0.06202	3.68	0.06202	19.1083	19.224	20.7337	21.062	18.78	18.3143	20.0613	19.441	20.0074	20.3982	20.9378	20.5345	20.3893	19.9857	20.8934	20.6245	18.1934	17.2525	20.2253	19.7302	20.3431	19.9535	19.9265	19.5988	NA	19.6858	20.6386	20.5586	20.8221	20.9805	20.2769	20.496	21.0816	20.8632	22.1049	21.8055	21.4268	20.822	19.6722	19.7086
A2MG_HUMAN	KLSFYYLIMAK	15.65	-0.286	-0.38	0.71276	0.14	0.71276	15.1839	16.1902	NA	NA	14.5746	NA	NA	15.8128	NA	NA	NA	NA	NA	NA	NA	16.71	NA	NA	NA	14.3872	15.0337	NA	15.1344	16.3812	NA	15.6823	NA	NA	NA	NA	NA	NA	NA	NA	NA	NA	NA	NA	16.1647	16.5903
A2MG_HUMAN	NEDSLVFVQTDK	21.65	-0.324	-1.26	0.21593	1.58	0.21593	20.9428	20.9937	21.075	21.3569	20.8805	20.9507	21.4548	21.036	21.4203	21.5867	22.0835	22.0323	21.5982	21.9411	22.0012	21.7756	21.3266	21.39	22.0036	21.9826	21.5718	21.7587	21.3632	21.3469	21.1572	21.4435	21.2864	21.4618	21.8157	21.8407	21.7203	21.8975	22.153	22.2147	22.8734	22.828	22.7458	21.661	21.5458	21.6222
A2MG_HUMAN	MVSGFIPLKPTVK	22.6	-0.41	-1.53	0.13439	2.33	0.13439	21.8776	21.7569	23.6279	23.3819	21.2042	21.0871	22.5894	22.1306	22.7681	22.8319	23.2205	23.0091	22.4696	22.4303	22.7132	22.6245	21.6154	21.2771	22.6898	22.5166	22.5096	22.3396	22.7339	22.4632	21.9421	21.937	23.7847	23.4522	23.2478	23.1585	22.7699	22.7819	23.0189	22.8191	23.2423	23.052	23.58	23.0322	22.2068	21.958
A2MG_HUMAN	HYDGSYSTFGER	20.96	-0.333	-1.02	0.31404	1.04	0.31404	19.9941	19.9142	21.5521	21.6106	19.9429	19.7019	21.2699	20.4573	21.0303	21.0995	21.494	21.1748	20.9912	20.951	21.4808	21.1963	20.0752	19.5568	21.3299	21.0408	20.6914	20.5725	21.3787	20.2854	20.2957	20.3454	21.7851	21.6861	21.294	21.3359	21.1731	21.2413	21.5018	21.2788	21.6865	21.5858	22.2039	21.4375	20.5364	20.2032
A2MG_HUMAN	DMYSFLEDMGLK	22.11	-0.697	-1.85	0.07182	3.41	0.07182	21.2822	21.1159	23.3801	23.3856	20.289	20.2826	21.8836	21.4857	22.333	22.3918	23.0701	22.9158	22.3683	22.379	22.6132	22.6376	19.2817	18.326	22.0641	21.7882	21.6887	21.8366	22.0719	21.6288	21.761	21.8239	23.2286	23.2913	22.7318	22.8198	22.5241	22.6405	22.9454	22.6106	23.0089	22.7923	23.2656	22.8991	21.9314	21.7066
A2MG_HUMAN	NQGNTWLTAFVLK	21.4	-0.492	-1.43	0.15862	2.06	0.15862	20.7526	20.8574	22.4554	22.4161	20.1408	19.9364	21.5647	21.0177	21.4643	21.7176	22.129	21.768	21.575	21.4349	21.9028	21.7191	19.4555	18.6186	21.2398	20.8256	21.2011	20.8166	21.6173	21.192	20.9399	20.9018	22.391	22.3322	21.9321	21.8612	21.7307	21.6716	21.9758	21.7107	22.2889	21.9388	22.6798	21.916	20.8585	20.8831
A2MG_HUMAN	AAQVTIQSSGTFSSK	16.45	0.479	0.51	0.61428	0.27	0.61428	NA	NA	NA	NA	NA	NA	15.3325	NA	NA	NA	17.2689	NA	17.8155	15.7363	17.7721	17.1741	NA	NA	15.9119	NA	NA	NA	16.0432	NA	15.0146	NA	17.0255	NA	NA	NA	14.7477	NA	NA	NA	NA	NA	17.6102	NA	NA	NA
A2MG_HUMAN	LVHVEEPHTETVR	20.71	-0.431	-1.47	0.14847	2.17	0.14847	19.8768	19.8786	20.5667	20.4583	19.5205	19.3216	21.1913	20.3514	20.3753	20.6667	21.2473	21.0739	20.8135	20.8529	20.9104	20.9266	20.2194	19.8	21.1659	20.7515	20.8196	20.5802	20.5238	19.8719	20.5071	20.5263	20.6724	20.7081	20.9775	21.072	20.8965	20.922	21.2435	21.1817	22.2452	22.0839	21.6783	21.3234	20.7285	20.0335
A2MG_HUMAN	VTGEGCVYLQTSLK	16.53	-0.284	-0.53	0.59999	0.28	0.59999	NA	16.3386	NA	NA	15.7288	15.4051	16.1049	15.5146	NA	17.5362	17.165	NA	16.3639	16.5505	16.6502	17.1438	15.3674	15.1746	17.548	17.4303	16.5707	17.0019	16.5691	16.86	15.7938	16.0242	18.0148	15.5963	17.9057	NA	16.542	16.4509	17.3715	NA	NA	NA	NA	NA	16.3222	16.3461
A2MG_HUMAN	ALLAYAFALAGNQDK	21.24	-0.55	-1.73	0.09034	3	0.09034	20.7647	20.7416	22.1016	21.7922	20.1836	20.194	20.9129	20.4578	21.1544	21.6404	21.7216	21.3912	21.4982	21.2409	21.7956	21.6293	19.3705	18.6942	21.3007	20.814	21.2029	20.9262	21.452	21.0543	21.1656	20.9127	21.855	21.6592	21.8232	21.6704	21.5819	21.3427	22.0525	21.6218	22.4217	22.0261	22.185	21.7749	20.9923	20.6765
A2MG_HUMAN	IAQWQSFQLEGGLK	20.88	-0.637	-1.96	0.056	3.86	0.056	19.9434	19.9889	20.9057	20.8178	19.7284	19.3055	20.7827	20.1454	20.4167	20.5382	21.6821	21.4247	21.1939	21.0746	21.3674	20.9358	19.6517	18.9766	21.5189	20.8494	20.97	20.8345	20.5074	20.2758	20.492	20.5679	21.2466	21.1198	21.2071	21.23	21.1904	21.2376	21.7422	21.6111	22.4286	22.3534	22.0188	21.1997	21.1118	20.6381
A2MG_HUMAN	TEVSSNHVLIYLDK	21.98	-0.405	-1.49	0.14355	2.22	0.14355	21.0557	21.1672	22.7083	22.7538	20.7067	20.8187	22.0794	21.6305	22.359	22.3737	22.4529	22.3439	21.8318	22.1294	22.153	22.0121	20.5259	20.4944	22.0917	21.9031	21.8353	21.833	22.0409	21.8299	21.1533	21.4853	23.0046	22.938	22.3481	22.4096	22.2333	22.3984	22.3497	22.3709	22.5528	22.4534	23.1321	22.328	21.5873	21.4063
A2MG_HUMAN	DNSVHWERPQKPK	18.36	-0.221	-0.47	0.64038	0.22	0.64038	18.0966	16.8342	18.851	18.5321	17.1794	16.7088	19.7856	18.7041	18.4035	18.357	18.8967	18.7765	18.4646	17.9118	19.3019	18.6067	17.7374	16.6849	18.9652	18.1557	18.116	17.6834	19.1969	18.279	18.1731	17.4316	19.4875	19.3683	18.2911	18.0688	18.8759	18.6903	18.8503	18.348	19.1943	18.8226	19.0922	18.2361	18.0179	17.1526
A2MG_HUMAN	TEHPFTVEEFVLPK	22.59	-0.505	-2.17	0.03539	4.72	0.03539	21.8151	21.8766	22.4816	22.3529	21.5181	21.3897	22.2752	22.036	22.2422	22.2542	23.351	22.8857	22.7275	22.7121	22.8232	22.7359	21.9493	21.7674	22.8199	22.6533	22.7027	22.7428	22.1922	22.1494	22.2987	22.4028	22.6037	22.5784	22.9473	22.8321	22.7932	22.8056	23.2908	23.183	24.1248	23.9801	23.4978	22.9651	22.3943	22.2867
A2MG_HUMAN	SSSNEEVMFLTVQVK	18.33	0.158	0.28	0.78345	0.08	0.78345	19.414	18.0577	18.6549	18.7092	18.8363	18.4617	17.0087	17.7242	18.9348	18.9364	18.8611	18.919	18.3161	18.0443	18.1609	19.0496	18.2677	NA	17.398	18.0328	18.0008	17.0581	17.6174	18.3114	19.5629	16.6201	18.7136	19.2879	18.9495	18.4419	18.7303	18.5423	18.5515	18.4073	18.0208	NA	18.2812	18.4635	17.1994	18.1006
A2MG_HUMAN	ALLAYAFALAGNQDKR	16.57	-0.721	-1.85	0.07392	3.43	0.07392	16.9947	16.8036	NA	NA	16.2204	16.4073	16.133	16.9064	15.4208	NA	NA	NA	NA	16.0344	16.5888	17.2708	NA	14.8372	15.3719	16.0344	16.5781	16.8145	17.5879	17.4279	16.6383	17.3977	NA	NA	16.0592	NA	17.0937	16.903	NA	16.3567	17.3767	NA	NA	16.338	17.1939	16.6957
A2MG_HUMAN	DTVIKPLLVEPEGLEK	21.88	-0.388	-1.85	0.07186	3.41	0.07186	21.3106	21.4035	21.655	21.4954	21.1564	21.1502	21.6675	21.4514	21.6786	21.5732	22.201	21.8529	21.7063	21.8033	22.1046	22.0493	21.4923	21.402	22.3817	22.2686	22.0889	22.0605	21.7374	21.5129	21.5981	21.7184	21.5313	21.4842	22.0353	22.2227	21.8737	21.9535	22.4418	22.3794	23.2948	23.1471	22.587	22.1016	21.9903	21.8058
A2MG_HUMAN	LLIYAVLPTGDVIGDSAK	22.34	-0.592	-1.67	0.10308	2.77	0.10308	21.3436	21.3817	23.5717	23.3491	20.7498	20.5112	22.1428	21.6287	22.7376	22.8497	23.1455	22.8938	22.6382	22.4917	22.7392	22.6216	20.1812	19.4269	22.4318	22.1449	22.1768	21.9259	22.3301	21.9638	21.45	21.5223	23.6862	23.687	23.1714	22.9181	22.6606	22.6274	23.2377	22.7615	23.0826	22.7306	23.5429	23.0585	22.174	22.1058
A2MG_HUMAN	QFSFPLSSEPFQGSYK	20.49	-0.574	-2.2	0.0329	4.86	0.0329	19.7029	19.7294	20.2361	20.587	19.2511	19.1485	20.1876	20.0114	20.1126	20.402	21.1336	21.0755	20.5472	20.5751	20.8476	20.8303	19.4144	19.1298	20.547	20.4906	20.542	20.4465	19.9426	19.8836	20.205	20.1651	20.4079	20.6548	20.8755	20.9979	20.5403	20.9037	21.2777	21.2135	22.1412	22.1135	21.5574	20.9547	20.3598	20.2584
A2MG_HUMAN	VSVQLEASPAFLAVPVEK	21.55	-0.451	-1.55	0.1274	2.42	0.1274	20.6855	20.6547	22.0695	22.0018	20.264	20.048	21.0351	20.656	21.437	21.7954	22.0433	21.9586	21.6704	21.6558	21.9787	21.8645	20.6594	20.1447	21.9696	21.8487	21.3312	20.9318	21.2234	20.9179	20.6719	20.5701	22.0143	21.9469	22.169	22.1733	21.5102	21.3712	22.6357	22.4572	22.8457	22.5665	22.7285	22.2278	21.7374	21.4373
A2MG_HUMAN	FSGQLNSHGCFYQQVK	18.84	-0.315	-0.91	0.36548	0.84	0.36548	18.1795	18.176	18.2235	NA	17.9195	18.3749	19.2796	18.5976	18.6551	18.7304	18.8448	18.9546	18.2821	18.5442	19.3004	18.7263	18.794	18.4243	19.8042	19.2077	18.8413	18.7882	19.06	18.6487	18.3509	18.611	18.9782	18.467	18.8785	18.8049	18.4187	19.0068	18.9748	19.3527	20.1773	19.6816	20.1312	18.8642	19.0325	18.5376
A2MG_HUMAN	KDTVIKPLLVEPEGLEK	19.76	-0.536	-2.12	0.04031	4.48	0.04031	19.1601	18.9633	19.1897	19.2011	18.5435	18.5604	19.8046	19.3839	19.454	19.5004	20.0729	20.1542	19.4	NA	20.0786	19.9694	19.404	19.2325	20.0773	20.0692	19.9521	19.9302	19.5521	19.3085	19.4049	19.5197	19.7671	19.4128	20.0521	19.9377	19.6433	19.8882	20.3268	20.2166	21.4915	21.346	20.8924	20.1507	19.8439	19.7107
A2MG_HUMAN	AFQPFFVELTMPYSVIR	18.21	-0.482	-0.88	0.3816	0.78	0.3816	16.4645	15.9944	20.067	19.2464	15.4348	NA	16.6903	16.8455	18.6933	18.1547	19.1619	18.513	18.9576	18.1964	18.8053	19.2386	NA	NA	17.6715	18.1353	17.4115	16.0596	17.3441	17.2713	16.5761	15.8815	19.1416	19.6416	19.6322	19.1343	18.2145	18.2082	19.1802	18.6613	19.5631	18.9014	19.4564	19.4707	18.8909	18.7811
A2MG_HUMAN	LLLQQVSLPELPGEYSMK	21.78	-0.548	-1.59	0.11878	2.53	0.11878	21.0859	21.0892	23.0552	23.133	20.1637	20.0268	21.4505	20.9603	22.01	22.2193	22.3666	22.2565	21.7964	21.6601	22.4287	21.9601	19.7055	18.9815	22.0287	21.7452	21.5719	21.2968	21.9776	21.5735	21.1485	20.9937	22.5948	22.6936	22.513	22.4349	21.8162	22.0397	22.6725	22.4061	22.8255	22.4572	22.9062	22.4661	21.3773	21.3236
A2MG_HUMAN	VDLSFSPSQSLPASHAHLR	22.62	-0.497	-1.81	0.07781	3.27	0.07781	21.9789	21.9199	22.8446	22.7128	21.2719	21.2861	22.6158	22.1015	22.4203	22.4123	23.2436	22.7035	22.4947	22.5657	22.9278	22.82	21.8933	21.6515	22.9062	22.6299	22.6908	22.5745	22.3107	22.0234	22.1822	22.1629	23.2475	22.7472	23.0137	22.9886	22.7183	22.7682	23.1212	22.9629	24.2143	24.0166	23.9055	23.1833	22.3356	22.1757
A2MG_HUMAN	MCPQLQQYEMHGPEGLR	22.11	-0.46	-1.48	0.1451	2.2	0.1451	21.3652	21.1652	23.0446	23.0523	20.5242	20.2718	22.2548	21.7268	22.2359	22.3694	22.8023	22.3996	22.0299	22.0015	22.3683	22.2534	20.8753	20.3594	22.4137	22.1358	21.9977	21.8524	22.2735	21.8708	21.5	21.3666	23.272	22.984	22.758	22.7774	22.3364	22.401	22.6633	22.3743	23.0862	22.7475	23.0673	22.322	21.6619	21.5468
A2MG_HUMAN	YSDASDCHGEDSQAFCEK	17.87	NA	NA	NA	NA	NA	NA	NA	NA	NA	NA	NA	NA	NA	17.9094	17.8822	NA	17.84	NA	NA	NA	NA	NA	17.8379	NA	NA	NA	NA	NA	NA	NA	NA	NA	NA	NA	NA	NA	NA	NA	NA	NA	NA	NA	NA	NA	NA
A2MG_HUMAN	LHTEAQIQEEGTVVELTGR	20.72	-0.371	-0.8	0.4295	0.64	0.4295	20.2091	19.9788	20.84	20.3291	19.9019	19.9513	21.2153	19.9474	20.6287	20.7589	21.5083	20.6711	20.6722	20.7007	21.5468	20.6255	19.9884	19.5238	21.289	20.4165	20.6799	20.4317	20.9787	20.1501	20.1703	20.3546	21.1095	20.2257	20.8879	20.8407	20.85	20.7152	21.4027	21.0052	21.897	21.6787	22.5074	20.7361	21.1867	20.3164
A2MG_HUMAN	HNVYINGITYTPVSSTNEK	22.13	-0.254	-0.95	0.34664	0.91	0.34664	21.4984	21.516	22.6075	22.821	21.1603	20.9534	22.6303	22.0723	22.2762	22.3465	22.7272	22.7524	21.8182	22.092	22.3963	22.1373	21.1658	20.8493	22.0937	22.115	21.9244	22.0392	22.2095	21.8603	21.3752	21.4803	22.9116	23.0326	22.4272	22.5145	22.2246	22.4946	22.3388	22.3547	22.578	22.5236	23.2215	22.3945	21.633	21.5743
A2MG_HUMAN	KYSDASDCHGEDSQAFCEK	18.6	-0.021	-0.07	0.94683	0	0.94683	NA	NA	NA	17.8208	NA	NA	NA	18.6914	NA	NA	18.4608	18.7492	18.1618	18.2893	NA	18.9192	NA	18.1727	19.1369	19.1842	NA	NA	NA	18.7168	NA	NA	NA	18.6115	NA	18.1094	18.5722	18.7809	NA	NA	19.4239	19.532	NA	18.432	NA	17.6775
A2MG_HUMAN	DLTGFPGPLNDQDDEDCINR	21.32	-0.314	-1.34	0.18672	1.8	0.18672	20.4942	20.9289	20.6029	21.1313	20.462	20.357	21.0246	21.0614	21.3309	21.1729	21.8252	21.6518	21.2186	21.4615	21.6833	21.736	20.8514	20.8541	21.6385	21.7488	21.3091	21.4509	21.1383	21.1769	20.8861	21.127	20.8514	21.0864	21.4977	21.6416	21.3159	21.5211	21.8471	22.0851	22.3736	22.3891	21.8268	21.6212	21.4292	20.9317
A2MG_HUMAN	EEFPFALGVQTLPQTCDEPK	18.54	-0.1	-0.23	0.82028	0.05	0.82028	17.3001	18.3018	19.4226	19.7688	17.4073	17.314	18.8126	18.4406	19.7191	20.1229	19.356	19.3068	18.3638	18.8519	18.6773	19.0969	17.0489	16.1373	17.9589	18.1624	17.9151	17.3259	18.8927	18.3573	17.6299	17.7486	18.9125	19.643	19.2945	19.5455	18.7531	19.5432	19.0355	18.8451	NA	NA	NA	18.6769	NA	17.7651
A2MG_HUMAN	QQNAQGGFSSTQDTVVALHALSK	20.62	-0.169	-0.62	0.53686	0.39	0.53686	19.8791	20.1568	20.8262	20.682	19.995	20.1153	21.2526	20.5527	20.3713	20.79	20.6764	20.7125	20.08	20.7001	21.0384	20.6719	20.2236	20.0618	21.0378	20.8907	20.5534	20.6045	20.7038	20.6338	20.2144	20.4462	21.2728	20.977	20.3791	20.4402	20.5911	21.1543	20.6994	20.8266	20.7386	20.7038	21.6912	20.771	20.4103	20.291
A2MG_HUMAN	ETTFNSLLCPSGGEVSEELSLK	20.59	-0.551	-1.35	0.18413	1.82	0.18413	19.2079	19.7349	21.2988	21.0987	19.3084	19.1038	20.4256	19.9132	20.5853	20.8925	21.3185	21.1371	20.9429	20.8563	20.9687	20.7368	19.112	17.7008	21.1739	20.67	20.6276	19.8526	20.5594	19.6839	19.6658	19.6403	21.3209	21.5596	21.2846	21.2782	20.4092	20.8135	21.5859	21.2108	21.7718	21.4155	21.9107	21.7194	20.4385	20.4659
A2MG_HUMAN	SLFTDLEAENDVLHCVAFAVPK	23.22	-0.818	-1.85	0.07143	3.42	0.07143	22.2347	22.318	24.4797	24.3074	21.4947	21.6426	22.8909	22.5811	23.3898	23.5273	24.1968	24.1019	23.533	23.4973	23.5928	23.5557	20.5914	18.7844	22.715	22.7662	23.0133	22.7162	23.2669	22.8717	22.3304	22.6747	24.558	24.6273	24.0514	24.3324	23.8319	23.7322	23.8579	23.7688	24.4519	24.3798	24.4649	24.1318	22.6301	22.8633
A2MG_HUMAN	VVSMDENFHPLNELIPLVYIQDPK	22.46	-1.051	-1.69	0.09812	2.86	0.09812	21.5731	21.3647	23.1589	23.0714	20.7522	20.4825	21.9687	21.6962	22.5034	22.4932	23.4867	23.3431	22.8094	22.7839	23.056	23.1082	19.5421	16.1042	22.8651	22.5821	22.5254	22.3536	22.4779	21.9276	21.6809	22.0418	23.3566	23.3099	23.2944	23.2784	22.8199	22.8969	23.5583	23.2659	24.3001	23.9777	23.8212	23.4656	22.6722	22.7441
A2MG_HUMAN	AVDQSVLLMKPDAELSASSVYNLLPEK	21.03	-0.708	-2.12	0.04002	4.49	0.04002	20.382	20.2806	21.2627	21.3185	19.2204	19.1728	20.7276	20.3671	20.985	21.1836	21.66	21.5354	20.9214	20.8794	21.5802	21.2931	19.4606	18.4961	21.6704	21.1823	21.2038	20.9067	20.8985	20.3415	20.6816	20.5292	21.2226	21.2866	21.5586	21.5531	21.1793	21.3322	22.0596	21.7273	22.6661	22.3527	22.2089	21.6375	21.2322	21.1551
A2MG_HUMAN	YNILPEKEEFPFALGVQTLPQTCDEPK	21.3	-0.497	-1.53	0.1342	2.33	0.1342	20.6296	20.7039	22.288	22.4321	19.8436	19.9739	21.0512	20.8238	21.6338	21.7703	21.7348	21.5642	21.1798	21.1595	21.7427	21.5952	19.3414	18.4936	21.6136	21.3714	20.9625	20.8542	21.5547	21.1483	20.4383	20.376	22.4987	22.2408	21.8015	21.7044	21.3975	21.5908	22.2035	22.0935	22.0554	21.6605	22.4323	21.9392	20.9391	20.9865
A2MG_HUMAN	SPCYGYQWVSEEHEEAHHTAYLVFSPSK	17.82	0.015	0.02	0.98245	0	0.98245	17.3528	NA	18.2664	NA	NA	NA	18.1579	NA	NA	NA	NA	17.5195	NA	NA	18.6143	17.7439	NA	NA	NA	17.1484	NA	NA	18.6125	17.1096	NA	NA	18.5763	18.3922	17.2808	NA	18.0784	NA	NA	NA	NA	NA	NA	17.4043	18.1238	16.7142
A2MG_HUMAN	AVDQSVLLMKPDAELSASSVYNLLPEKDLTGFPGPLNDQDDEDCINR	19.13	-0.984	-2.35	0.02376	5.51	0.02376	18.8482	18.0078	19.8705	19.5084	17.3943	16.3943	18.19	17.78	18.9343	18.7738	19.3499	19.7422	19.5257	19.1119	19.4701	19.4105	15.5444	NA	19.7396	19.6846	18.883	18.7619	18.8443	18.8891	18.3324	18.1383	19.7453	19.5887	20.1424	19.9829	19.8326	19.5428	19.7123	19.7663	20.5511	20.6171	20.4039	19.7495	19.8958	19.5024
A4_HUMAN	VEAMLNDR	19.81	0.209	0.57	0.56985	0.33	0.56985	18.8907	19.1531	21.585	21.4609	19.34	19.3289	20.1486	19.158	20.2162	20.5532	NA	NA	18.9978	19.3096	20.7917	20.5837	19.373	19.166	20.3493	20.2532	19.2757	19.3004	18.8416	18.3221	18.9323	19.2827	NA	NA	20.3794	20.475	19.3378	19.7683	20.204	20.1271	21.055	20.9985	NA	20.1091	19.4648	18.9688
A4_HUMAN	SQVMTHLR	18.84	0.392	0.99	0.32775	0.98	0.32775	18.8586	18.2882	20.6818	20.8525	18.1626	17.8511	19.1862	18.314	19.3611	19.2366	18.8738	19.2707	17.7483	18.3704	19.8985	20.0326	18.5209	17.9302	19.4692	19.2183	18.2128	18.3486	17.2224	17.2803	17.9687	18.3656	17.6767	NA	19.3745	19.3633	17.7048	18.027	19.2277	18.7243	20.2782	20.1529	20.5307	19.7957	18.0783	18.1656
A4_HUMAN	WDSDPSGTK	18.4	0.302	0.8	0.42955	0.64	0.42955	16.9003	17.2707	19.7578	19.9555	17.958	17.8	NA	18.018	19.0849	18.9427	18.3159	18.6136	NA	NA	19.5495	19.2646	18.0214	18.1187	NA	18.8056	NA	17.7506	NA	17.7249	NA	17.0607	17.1865	NA	18.9054	18.917	17.7459	18.2447	18.4351	18.7083	19.2812	19.4233	20.3578	NA	17.1765	17.0905
A4_HUMAN	QQLVETHMAR	19.36	-0.731	-0.7	0.50924	0.49	0.50924	17.6875	NA	20.3053	NA	NA	NA	NA	NA	NA	NA	NA	NA	NA	NA	NA	NA	NA	NA	NA	NA	NA	NA	NA	NA	NA	NA	NA	NA	19.4081	NA	NA	NA	NA	NA	20.0467	NA	NA	NA	NA	NA
A4_HUMAN	KAVIQHFQEK	17.03	0.859	1.74	0.09212	3.04	0.09212	16.6679	16.7528	19.0197	18.9103	16.0061	NA	18.1143	NA	17.611	17.643	16.8116	17.321	15.8397	NA	17.4688	18.0774	16.5048	15.8648	17.1869	17.2006	15.3848	NA	15.0829	NA	15.7695	NA	15.2485	NA	NA	NA	NA	16.4964	17.2043	NA	18.7023	18.7816	NA	NA	NA	NA
A4_HUMAN	THPHFVIPYR	19.65	-0.094	-0.2	0.8415	0.04	0.8415	19.6198	19.2041	20.9466	20.7183	NA	NA	NA	19.6738	18.9998	19.1119	NA	19.654	NA	NA	19.1447	19.9215	NA	NA	18.8057	19.2925	NA	NA	NA	NA	NA	18.6718	NA	NA	19.7186	19.6315	NA	NA	19.7319	19.1213	20.9574	20.583	NA	20.3384	19.6378	18.8779
A4_HUMAN	LNMHMNVQNGK	18.33	0.191	0.37	0.71082	0.14	0.71082	17.8299	17.5326	20.3767	20.341	NA	16.925	18.8169	17.7423	18.7761	19.1704	18.9419	18.1908	18.2524	18.0278	19.0406	19.1261	17.9399	17.0183	19.0611	18.251	18.0915	17.7153	17.3224	15.3962	17.7191	17.6711	17.276	17.3795	19.3086	19.2582	17.9112	18.0229	18.9854	18.7894	NA	19.8194	19.6867	19.1964	18.0462	17.4373
A4_HUMAN	LVFFAEDVGSNK	20.68	-1.63	-1.76	0.12263	3.11	0.12263	NA	NA	NA	NA	NA	NA	NA	NA	NA	NA	NA	NA	NA	NA	NA	NA	NA	19.5066	NA	NA	NA	NA	NA	NA	20.9639	20.9213	NA	NA	NA	NA	NA	NA	NA	NA	NA	21.3424	NA	NA	NA	NA
A4_HUMAN	VESLEQEAANER	21.74	0.323	0.93	0.35792	0.86	0.35792	20.99	21.5004	22.974	23.1177	21.098	21.2045	22.3844	21.2177	22.2526	22.3728	22.2632	21.7091	22.1769	21.8191	22.4298	22.1637	21.2659	21.1209	22.015	21.9859	21.093	20.982	20.4795	20.1245	20.8319	21.2169	20.6337	20.5991	22.1744	22.2522	21.4674	21.6743	21.9065	21.952	22.8218	22.8854	23.3926	22.6968	21.2373	21.1785
A4_HUMAN	GLTTRPGSGLTNIK	21.02	0.251	0.59	0.55766	0.35	0.55766	20.1385	20.3808	22.7662	22.8546	20.3011	20.259	21.6247	20.4187	21.4047	21.7882	21.3812	21.1872	20.9494	21.2049	21.6478	21.4531	20.5987	20.2311	21.1801	21.0792	20.7885	20.3813	20.1494	18.9873	20.3481	20.5471	19.8721	19.6615	21.7633	21.9186	19.9906	20.8776	21.6033	21.6637	22.5495	22.4911	22.4466	21.5477	20.3086	19.9385
A4_HUMAN	EVCSEQAETGPCR	16.27	0.953	1.79	0.09556	3.2	0.09556	NA	NA	NA	NA	15.9915	15.8435	NA	16.0783	17.1553	NA	15.8767	NA	NA	NA	NA	16.9559	16.4061	16.6188	16.9794	NA	NA	NA	NA	NA	NA	NA	NA	NA	NA	NA	NA	15.1908	NA	NA	NA	NA	NA	15.8852	NA	NA
A4_HUMAN	ISYGNDALMPSLTETK	20.52	0.239	0.74	0.46397	0.55	0.46397	20.2972	20.3027	22.3119	22.4485	19.6263	19.4967	20.7618	20.3266	21.1853	21.244	20.5777	20.2275	19.7539	19.9423	21.2325	21.0391	19.8174	19.9128	21.0643	21.1247	20.0702	20.2589	19.1197	19.1126	19.8134	20.088	19.1779	19.3225	21.2678	21.3421	20.0435	20.2688	21.0775	20.962	21.9651	21.8309	21.4212	20.6526	20.2221	19.8989
A4_HUMAN	CLVGEFVSDALLVPDK	20.85	-0.063	-0.18	0.85528	0.03	0.85528	20.545	20.5236	22.7039	22.6428	19.7079	19.9813	20.6561	20.0431	21.3119	21.4661	21.5408	21.2536	20.5793	20.6217	21.6328	21.4393	19.1786	18.9046	21.0233	20.5937	20.408	20.3423	19.7534	19.5189	20.1415	20.2412	20.4374	20.2934	21.4725	21.5505	20.4197	20.486	21.6929	21.4195	22.4621	22.2421	22.1319	21.5781	20.4494	20.5583
A4_HUMAN	MDVCETHLHWHTVAK	21.17	0.3	0.41	0.68256	0.17	0.68256	21.2413	20.5255	NA	23.1333	20.5144	19.9322	22.3197	21.0444	NA	22.0504	NA	NA	21.4357	21.1222	NA	21.936	20.8624	19.1837	22.0587	21.6194	21.3908	20.3864	20.9485	18.9334	21.139	20.7835	NA	NA	NA	NA	21.1097	NA	22.0501	21.7499	NA	NA	NA	22.1069	21.6625	20.4662
A4_HUMAN	YLETPGDENEHAHFQK	19.61	0.45	1.19	0.24245	1.41	0.24245	19.5569	19.6955	21.0429	21.2522	18.9994	18.8183	20.1866	19.621	20.1275	20.4583	19.3246	19.0236	18.4882	19.025	20.9657	20.6958	18.9913	18.5551	20.0427	19.8943	NA	18.7268	NA	NA	NA	18.3016	NA	18.0521	19.7868	19.7076	18.8959	19.4339	19.857	19.8808	20.5893	20.5466	20.9016	20.1042	18.6404	18.3342
A4_HUMAN	STNLHDYGMLLPCGIDK	21.98	0.08	0.26	0.79839	0.07	0.79839	21.9657	21.7963	23.6566	23.5962	21.0429	21.0896	21.9996	21.3916	22.1599	21.8197	22.0741	22.5452	21.3942	21.3171	22.7713	22.5809	21.7482	21.5576	22.051	21.7952	21.6443	21.6164	21.194	20.9303	21.0488	21.0329	21.5988	21.8815	22.5449	22.3127	21.4563	21.6857	22.2534	22.213	23.2645	23.1686	22.9565	22.6982	22.0817	21.1672
A4_HUMAN	EQNYSDDVLANMISEPR	20.34	0.444	1.4	0.17157	1.97	0.17157	NA	20.3415	21.2695	21.28	19.7501	19.8272	NA	20.2366	20.8579	20.7939	19.9282	20.3011	NA	NA	NA	21.1472	19.9517	19.8511	NA	20.6869	NA	NA	NA	18.727	NA	NA	NA	18.7269	20.73	20.5224	20.0131	NA	20.7233	20.6637	20.8465	20.9203	NA	20.2933	NA	20.1553
A4_HUMAN	LALENYITALQAVPPRPR	21.22	0.086	0.23	0.8174	0.05	0.8174	21.1362	21.1909	22.9943	22.8767	20.4922	20.3629	21.6463	21.0602	21.7616	21.9584	21.7229	21.4986	20.6731	20.4716	22.0782	21.9746	19.5976	19.0539	21.4904	21.1787	20.9516	20.6124	19.762	19.2528	20.7172	20.5656	20.4032	20.2196	22.0408	22.0109	20.946	20.9781	21.9193	21.5026	23.0016	22.6283	22.5078	21.9284	20.9005	20.6552
A4_HUMAN	STNLHDYGMLLPCGIDKFR	19.1	-0.234	-0.48	0.63674	0.23	0.63674	18.1504	NA	20.8789	20.6499	17.812	NA	18.8022	18.7312	19.0355	19.2543	20.3999	NA	19.2292	18.6465	19.0426	19.6168	17.0283	16.1995	NA	NA	18.4516	NA	17.8151	NA	17.7672	NA	NA	NA	19.4734	19.6655	NA	19.1692	19.4072	19.285	20.7118	20.3787	19.941	20.1894	NA	NA
A4_HUMAN	EGILQYCQEVYPELQITNVVEANQPVTIQNWCK	20.29	-0.283	-0.39	0.69512	0.16	0.69512	19.6807	19.7348	22.6262	22.6455	18.8263	18.3728	20.073	19.9158	21.2175	21.1787	21.4932	20.8619	20.4924	20.0291	21.2583	21.6202	17.6318	13.9628	20.8426	20.4289	19.7304	18.9114	19.2897	18.5435	18.7305	18.449	20.7885	20.8372	21.4976	21.4697	19.9343	20.1189	21.5341	21.1839	21.8462	21.4749	21.3215	21.5972	20.4045	20.8939
AA2AR_HUMAN	VLAAHGSDGEQVSLR	18.15	-0.454	-1.17	0.24953	1.36	0.24953	16.1595	16.7761	17.3951	18.1908	NA	17.2135	18.748	17.8468	17.2579	17.5416	19.15	19.2004	18.0878	18.5114	18.1266	17.8454	17.8394	17.5541	18.7412	18.4666	17.8471	17.8275	18.3273	17.7458	17.7523	18.1533	19.5099	20.0867	18.5923	18.5933	18.7371	19.4026	17.6581	17.7742	18.2686	18.5361	19.0758	18.0968	17.7324	17.3146
AACT_HUMAN	ADLSGITGAR	20.88	-0.364	-0.99	0.32709	0.98	0.32709	19.401	19.8923	20.4802	20.4564	20.574	20.648	20.6325	19.4865	19.3693	19.6897	21.3018	21.1058	20.4584	20.4706	20.8162	20.6399	22.9624	22.6477	21.5901	21.4002	20.9243	20.6274	21.3011	20.6118	20.944	21.1326	20.8285	20.7737	21.5317	21.5648	20.3471	21.0211	21.3092	21.2512	22.0649	21.9614	21.6195	20.6478	20.5485	20.2928
AACT_HUMAN	EQLSLLDR	21.65	-0.352	-1.24	0.22356	1.53	0.22356	20.7404	20.841	21.0099	21.1275	21.3148	21.3326	21.3814	20.8671	20.3429	20.5171	22.0563	21.6032	21.043	21.2695	21.7603	21.442	23.3374	23.2246	22.123	22.0732	21.5322	21.5885	22.0389	21.7606	21.6152	21.8197	21.9599	21.8649	22.0732	22.1334	21.3884	21.5657	22.0173	21.8542	22.6758	22.5573	22.3343	21.4129	21.1516	21.1094
AACT_HUMAN	KLINDYVK	18.79	-0.095	-0.18	0.85789	0.03	0.85789	17.6073	17.6592	NA	NA	18.3502	18.0055	18.9039	17.4723	NA	NA	19.3207	NA	NA	18.313	NA	18.4023	20.7535	20.1535	19.6613	19.1549	19.0726	18.6519	19.2048	17.8464	19.1703	19.1573	NA	19.1712	19.6415	19.6006	16.0641	16.8099	19.1096	18.9217	20.2907	20.0064	19.2675	18.734	18.8146	18.0114
AACT_HUMAN	EIGELYLPK	22.03	-0.364	-1.39	0.17301	1.92	0.17301	21.0353	21.1177	21.6791	21.8866	21.3469	21.347	21.6632	21.2324	20.8124	20.9064	22.4333	22.494	21.5079	21.6879	21.9177	21.8157	23.6031	23.5262	22.5557	22.4134	21.8709	21.9774	22.0639	21.9455	21.9214	22.1307	22.5794	22.2206	22.5142	22.5907	21.8816	22.0622	22.321	22.3375	23.1055	23.0486	22.5509	21.8703	21.7189	21.5572
AACT_HUMAN	NLAVSQVVHK	20.43	-0.373	-1.05	0.29986	1.1	0.29986	19.162	19.2131	20.1295	20.0078	20.0264	19.9289	20.418	19.4589	18.7252	19.0417	20.8787	20.6572	19.8239	20.0734	20.4291	19.8356	22.5304	22.1585	21.3923	20.9201	20.4608	20.2315	20.9273	19.9967	20.5554	20.4713	20.7519	20.7518	20.953	21.0518	20.1444	20.3145	20.6405	20.5712	21.7439	21.5577	20.8089	20.2353	20.265	19.8419
AACT_HUMAN	WRDSLEFR	17.21	-0.512	-1.17	0.25121	1.38	0.25121	15.7839	15.703	NA	NA	16.3831	15.9993	NA	NA	NA	NA	NA	17.6036	15.8708	NA	NA	NA	18.4641	18.0165	17.9659	17.1646	17.2063	16.9759	16.8984	16.9765	17.2964	17.6805	NA	17.2152	17.7426	17.6452	17.0377	17.2701	NA	NA	18.9226	18.6883	NA	NA	NA	16.6274
AACT_HUMAN	ITLLSALVETR	19.7	-0.615	-2.12	0.03998	4.49	0.03998	18.5183	18.5729	19.3526	19.4583	19.1754	18.938	18.955	18.4231	18.2484	18.4768	20.2248	19.9518	19.2927	19.2652	19.5759	19.5895	21.027	20.5406	20.3098	19.9727	20.1291	19.5655	19.9995	19.6624	19.8167	19.8158	20.2039	20.2389	20.4957	20.5468	19.2078	19.4669	20.5505	20.2499	21.0299	20.7611	20.0181	19.4615	19.5333	19.423
AACT_HUMAN	MEEVEAMLLPETLK	18.86	-0.42	-1.18	0.24567	1.39	0.24567	18.1791	18.1972	18.2557	18.3049	18.115	18.0722	18.1851	17.6593	NA	16.4746	19.187	18.9768	17.8993	17.7839	18.8158	18.8238	21.2444	20.7193	20.2803	19.9998	19.2831	19.0019	19.5041	19.0112	18.7638	18.7265	18.8043	18.908	19.8034	19.8729	18.0461	18.2573	19.2914	19.0162	20.1051	19.6275	18.276	18.0152	19.1229	18.8789
AACT_HUMAN	WEMPFDPQDTHQSR	19.42	-0.533	-1.61	0.11479	2.6	0.11479	18.1971	17.8345	19.2651	19.2147	18.2057	17.9484	NA	18.4206	NA	17.743	20.1203	19.8635	18.5477	18.7892	19.265	19.1801	21.3985	20.8447	20.3137	20.3021	19.4622	19.2407	19.6192	19.2707	19.3278	19.135	19.9521	20.0942	20.015	19.9626	19.0428	19.2781	20.0616	19.8192	20.8033	20.5987	19.7297	19.1868	19.06	18.8678
AACT_HUMAN	MEEVEAMLLPETLKR	20.57	-0.523	-1.76	0.08501	3.11	0.08501	19.6829	19.3711	20.5862	20.6543	19.6048	19.2821	19.9133	19.8109	18.8806	19.0207	21.313	20.9243	19.8634	19.8813	20.41	20.4184	22.2806	21.8023	21.265	21.2352	20.7438	20.5568	20.7372	20.5903	20.5764	20.4399	21.2479	21.3526	21.505	21.615	19.9884	20.3266	21.0323	20.8076	22.0181	21.7948	20.5803	20.2618	20.2066	20.2759
AACT_HUMAN	LYGSEAFATDFQDSAAAK	20.12	-0.275	-0.74	0.46204	0.55	0.46204	19.2894	19.1265	NA	NA	19.5648	19.1708	20.091	19.5448	18.9468	18.8492	21.0463	20.487	20.0968	19.9637	20.0726	19.723	21.4651	21.0751	20.9694	20.1934	19.9523	19.9288	20.4759	19.6819	20.1974	20.1633	NA	NA	20.3198	20.3729	20.0375	20.1551	20.5012	20.0922	21.1686	21.2008	20.9048	20.158	20.0578	19.2622
AACT_HUMAN	AVLDVFEEGTEASAATAVK	20.48	-0.323	-0.76	0.45367	0.57	0.45367	19.5538	19.1272	NA	NA	19.7823	19.628	20.3249	19.3226	NA	NA	20.6996	20.4691	20.0258	20.1277	20.8402	19.8019	22.0629	21.7555	21.206	20.341	20.2862	20.2854	20.9534	19.8503	20.2117	20.2485	21.1917	20.8768	21.1172	21.2135	19.4524	19.5623	21.1853	20.7455	21.495	21.6339	21.0509	NA	20.4901	19.9528
AACT_HUMAN	RLYGSEAFATDFQDSAAAK	19.26	-0.414	-1.36	0.18292	1.85	0.18292	17.9098	NA	18.3389	18.3582	18.6434	18.4845	19.175	NA	NA	NA	19.51	19.5552	18.4153	NA	19.0717	18.3996	20.6963	20.304	19.7745	19.5384	19.0373	NA	19.5368	19.7048	19.1009	19.3685	19.873	19.3804	19.5797	19.4013	18.7197	18.8466	19.2667	18.9339	20.379	20.2139	19.6818	NA	19.1655	NA
AACT_HUMAN	FNRPFLMIIVPTDTQNIFFMSK	18.44	-0.831	-1.52	0.13809	2.3	0.13809	16.3267	NA	20.095	19.6951	15.7688	NA	16.5805	16.3514	17.071	NA	19.948	19.4947	18.674	17.5722	18.6898	18.9404	NA	NA	18.6512	17.8316	18.1996	17.1287	18.3973	18.0007	17.277	16.6262	20.5577	20.5173	20.1522	20.0014	18.4377	18.1794	18.3601	17.5888	20.0164	19.4397	18.9984	19.0143	18.6796	18.1565
AATC_HUMAN	LALGDDSPALK	16.43	-1.225	-2.04	0.05539	4.15	0.05539	NA	NA	17.3758	17.0179	14.2553	14.6156	NA	NA	15.938	NA	NA	NA	NA	15.5089	NA	NA	NA	NA	NA	15.1522	16.9378	17.3404	NA	NA	14.9223	15.513	NA	NA	17.76	17.1338	NA	NA	NA	16.6471	18.6784	18.2569	NA	16.2828	NA	NA
AATC_HUMAN	VGGVQSLGGTGALR	16.23	-0.459	-0.92	0.37287	0.84	0.37287	NA	NA	NA	NA	NA	15.2357	NA	15.7234	NA	NA	NA	NA	NA	NA	NA	NA	16.1909	16.4371	NA	NA	16.2738	16.4794	NA	15.5414	NA	NA	NA	NA	16.0739	NA	NA	NA	NA	16.1891	17.3363	17.5838	NA	15.6431	NA	NA
AATC_HUMAN	TDDCHPWVLPVVK	18.59	NA	NA	NA	NA	NA	NA	NA	NA	NA	NA	NA	NA	NA	NA	NA	NA	NA	NA	NA	NA	NA	NA	NA	NA	NA	17.8795	17.963	NA	NA	NA	NA	NA	NA	NA	NA	NA	NA	NA	NA	19.2413	19.2953	NA	NA	NA	NA
AATC_HUMAN	EPESILQVLSQMEK	16.47	1.675	1.28	0.2374	1.64	0.2374	NA	NA	17.5461	17.9197	NA	NA	NA	NA	NA	NA	NA	NA	NA	NA	NA	NA	NA	NA	NA	NA	14.4589	14.8472	NA	NA	NA	NA	NA	17.5551	NA	NA	NA	NA	NA	NA	NA	NA	NA	NA	NA	NA
AATC_HUMAN	NLDYVATSIHEAVTK	17.7	-0.914	-1.22	0.23904	1.49	0.23904	NA	NA	NA	18.1455	NA	NA	16.1737	NA	16.5879	NA	NA	NA	NA	NA	NA	NA	NA	NA	NA	NA	17.5881	17.7473	NA	NA	NA	16.0196	NA	NA	18.109	17.7401	NA	NA	17.2431	17.2362	19.0646	18.8651	NA	16.8447	20.5026	NA
AATC_HUMAN	IVASTLSNPELFEEWTGNVK	18	-1.3	-1.79	0.09194	3.22	0.09194	NA	NA	18.332	18.53	NA	NA	NA	NA	NA	NA	16.6327	NA	NA	NA	NA	NA	NA	NA	NA	15.5464	17.8247	17.8953	NA	NA	NA	16.8883	NA	NA	18.3142	18.6983	NA	NA	18.5106	17.8746	19.811	19.1672	NA	NA	NA	NA
AATC_HUMAN	IANDNSLNHEYLPILGLAEFR	17.55	-2.215	-4.26	0.00049	18.14	0.00049	NA	NA	NA	NA	NA	14.426	NA	NA	16.8919	NA	NA	17.0212	NA	NA	16.3946	NA	NA	NA	NA	15.6122	17.6921	17.7196	NA	NA	NA	NA	NA	NA	18.1645	18.4657	NA	NA	17.5981	17.4007	19.7178	19.2754	18.472	18.3338	NA	NA
ABCG2_HUMAN	QDKPLIEK	19.96	-0.53	-1.53	0.13282	2.35	0.13282	18.762	19.0259	20.0009	19.8122	19.131	19.1546	19.932	19.4414	19.0505	19.2795	21.4935	21.1792	20.229	20.0955	20.126	20.1667	19.1793	18.6079	19.72	19.4751	20.4867	20.3013	19.4481	19.1819	19.4789	19.1685	22.2232	22.1092	20.5582	20.6154	21.4057	21.1658	20.3073	20.005	20.6546	20.1424	20.5208	20.205	18.1989	18.2758
ACBP_HUMAN	WDAWNELK	18.04	0.262	0.72	0.4799	0.51	0.4799	17.3499	NA	19.0232	18.6973	NA	NA	18.2362	NA	17.4781	NA	18.312	17.8329	17.9655	17.9987	18.2241	18.5442	NA	NA	18.0865	18.1301	17.2688	NA	17.9462	NA	16.8921	NA	NA	17.4407	18.0145	NA	NA	NA	NA	18.4723	18.1803	NA	19.3149	18.2856	17.1724	NA
ACBP_HUMAN	TKPSDEEMLFIYGHYK	17.23	-1.14	-1.68	0.1195	2.82	0.1195	17.2732	16.8175	NA	NA	NA	16.5737	NA	17.7635	NA	NA	NA	NA	NA	NA	NA	NA	NA	15.7003	NA	17.0134	NA	NA	NA	17.5514	NA	NA	19.3963	NA	NA	NA	NA	NA	NA	NA	NA	NA	NA	NA	NA	16.9391
ACBP_HUMAN	QATVGDINTERPGMLDFTGK	19.82	-0.066	-0.18	0.85955	0.03	0.85955	19.4652	18.6186	20.3311	20.6829	19.1824	19.0332	20.7572	20.1261	19.5943	19.7097	20.4136	20.0241	19.4849	19.9706	20.1185	20.0802	19.0322	18.4999	20.2178	20.354	19.9471	19.9196	20.1127	19.2601	19.6186	19.6986	19.8047	21.0057	19.8814	19.6879	19.3522	19.5405	20.0181	20.0749	20.2338	20.2627	20.7532	20.0722	19.2742	18.4951
ACTA_HUMAN	AGFAGDDAPR	16.3	-0.437	-1.09	0.2888	1.18	0.2888	NA	NA	16.3363	16.5829	16.0675	NA	NA	16.0503	16.3355	15.7758	16.4038	16.8692	14.9206	NA	NA	NA	NA	NA	NA	15.6074	NA	16.0641	17.5749	17.3557	NA	NA	NA	NA	NA	16.3852	16.8931	17.2594	15.8291	15.6854	15.7027	NA	NA	NA	NA	NA
ACTA_HUMAN	DLTDYLMK	16.54	-0.239	-0.47	0.64011	0.22	0.64011	NA	NA	17.9052	17.4612	15.2631	14.9864	15.9495	15.7976	16.7195	NA	17.302	NA	NA	NA	NA	NA	NA	NA	NA	15.8453	16.6115	16.7549	17.8586	17.3902	14.0003	14.5209	NA	NA	16.8063	16.8798	17.8828	18.0732	16.6747	16.7677	16.4828	NA	NA	NA	NA	NA
ACTA_HUMAN	EITALAPSTMK	18.16	-0.266	-0.51	0.61194	0.26	0.61194	16.4963	16.6761	19.7937	19.8108	NA	15.965	17.6422	16.9888	18.406	18.4655	18.4134	18.6154	18.6304	18.5237	NA	NA	17.3803	17.4321	18.0009	18.0024	18.0155	18.0362	18.8439	16.9105	NA	16.6832	16.8028	NA	19.1855	18.8484	18.854	18.9009	18.8394	18.7926	19.5053	19.1404	19.831	19.0183	NA	16.0914
ACTA_HUMAN	HQGVMVGMGQK	19.34	-0.25	-0.64	0.52541	0.41	0.52541	17.099	17.587	21.4678	20.6921	19.1022	18.9565	19.9795	19.3192	19.5816	19.4909	20.2639	20.4057	19.3542	19.5716	18.8781	18.5674	17.7497	17.6642	19.3999	19.1787	19.0541	19.0978	19.0476	18.7356	18.5439	18.7013	20.3062	20.1754	19.9714	19.8975	19.4044	19.6327	19.9872	19.8972	20.0674	20.6466	20.3693	19.2078	18.4304	18.1348
ACTA_HUMAN	SYELPDGQVITIGNER	17.9	-0.543	-1.4	0.16961	1.96	0.16961	15.5352	15.9643	19.1846	19.2276	17.1366	17.0922	18.5758	18.0654	18.4612	18.5287	18.8673	18.9964	17.5611	17.6299	17.0264	NA	NA	15.5265	17.3691	17.5807	18.3017	18.5259	19.1033	18.8773	16.6126	17.1138	18.3724	18.4184	18.4408	18.5946	19.448	19.7234	18.0337	17.743	18.6777	18.7628	16.8845	16.5087	17.0435	16.8711
ACTA_HUMAN	YPIEHGIITNWDDMEK	18.31	-1.279	-3.13	0.00536	9.78	0.00536	NA	NA	NA	NA	16.1323	NA	NA	17.4296	18.3034	18.3849	18.9094	NA	16.9836	NA	NA	NA	NA	NA	NA	17.1094	18.2235	18.1515	18.9491	18.8569	NA	NA	NA	NA	NA	18.8491	19.3176	19.4979	NA	18.2786	19.0186	18.9506	NA	NA	NA	NA
ACTB_HUMAN	VAPEEHPVLLTEAPLNPK	18.67	-0.636	-1.66	0.10413	2.76	0.10413	16.3678	16.4952	20.0342	20.1718	18.4033	18.2727	19.466	19.1502	19.1481	19.3497	19.9144	19.092	17.8458	18.0587	17.4515	17.4441	16.8737	17.1028	18.3035	18.1908	19.4962	19.3877	20.2801	20.2099	17.8763	18.1013	18.5896	18.5374	19.5417	19.1488	20.3633	20.6034	18.9347	18.8187	19.7873	19.5331	17.8737	17.4296	17.6561	17.689
ACTBM_HUMAN	IWHHTFYNELR	16.98	-0.118	-0.12	0.90841	0.01	0.90841	NA	NA	NA	NA	NA	NA	NA	NA	NA	NA	NA	16.8966	NA	NA	NA	NA	NA	NA	NA	NA	NA	NA	NA	17.3362	NA	NA	NA	NA	16.1527	NA	17.5543	NA	NA	NA	NA	NA	NA	NA	NA	NA
ADA22_HUMAN	TDLMAVTLAQSLAHNIGIISDK	15.99	-0.194	-0.29	0.77688	0.08	0.77688	NA	NA	17.1069	16.1281	NA	NA	NA	NA	NA	NA	17.6824	16.9608	15.5097	NA	NA	15.1497	NA	NA	14.2634	14.6099	15.0531	NA	NA	NA	NA	NA	18.1086	18.1746	16.2539	NA	16.0648	15.8759	15.6603	15.0627	15.2793	14.2456	NA	16.5362	NA	NA
ADA22_HUMAN	LFEFSLDDLPSEFQQVNITPSK	17.16	0.534	0.95	0.34963	0.9	0.34963	NA	NA	18.4547	18.5815	NA	NA	16.3814	16.1751	17.6795	NA	17.9994	17.8403	17.3839	17.2402	17.0973	17.6697	NA	NA	16.5674	16.5521	15.1261	13.9578	NA	NA	14.9498	NA	17.6023	17.7365	18.0417	18.1339	NA	NA	NA	NA	18.5541	18.2937	17.3464	18.0114	16.1448	16.7058
AFAM_HUMAN	FTFEYSR	19.74	-0.235	-0.8	0.43039	0.63	0.43039	18.9041	18.9209	19.1414	19.0369	19.1614	18.9861	19.187	18.7301	19.2711	19.4255	21.0077	20.51	20.0726	20.0912	20.5843	20.4936	19.4964	19.096	20.2419	20.0555	20.2748	20.2123	20.4607	20.1908	19.2288	19.1542	21.3337	21.2264	19.3628	19.3195	20.4947	20.526	20.0583	19.763	19.8486	19.7147	19.6507	18.9526	18.7589	18.5837
AFAM_HUMAN	LCFFYNK	18.16	-0.321	-0.96	0.34333	0.92	0.34333	17.0951	17.3285	NA	NA	17.4534	17.1842	NA	16.845	NA	NA	19.1868	19.0451	18.0343	NA	18.8216	18.7641	17.886	17.8718	18.4804	18.4219	18.6851	18.6143	18.6143	18.6094	NA	NA	19.7172	18.9905	17.4407	17.3364	18.6823	18.7052	18.3963	NA	18.1866	18.0427	18.5227	NA	16.8421	16.8665
AFAM_HUMAN	GQCIINSNK	17.51	-0.184	-0.23	0.82267	0.05	0.82267	NA	NA	NA	NA	16.7681	16.7386	NA	NA	NA	NA	NA	18.2136	NA	NA	NA	17.5711	17.2525	17.4333	17.6887	17.8406	16.8375	17.122	18.0355	17.7836	NA	NA	18.3941	15.9365	NA	NA	NA	18.0617	NA	NA	NA	NA	18.4732	NA	NA	NA
AFAM_HUMAN	RPCFESLK	18.65	-0.158	-0.35	0.73081	0.12	0.73081	17.9511	17.7077	18.181	16.6703	18.3848	17.9578	18.5849	17.6822	17.7743	18.1792	19.7437	19.1449	18.8267	18.8457	19.9647	19.3134	19.1392	18.4964	19.7487	19.0324	19.5346	19.0362	19.6764	18.6529	18.3995	18.2396	19.7289	19.5804	18.3531	17.6775	19.4771	19.3651	18.9937	18.6754	18.7196	18.1831	NA	18.231	18.2284	17.4365
AFAM_HUMAN	LPNNVLQEK	19.95	-0.172	-0.48	0.63584	0.23	0.63584	18.7615	19.0809	19.4868	19.5762	19.6534	19.6185	19.5627	18.2533	19.3289	19.7316	20.7904	20.7593	20.1228	20.3885	20.778	20.4952	20.0298	19.9363	20.5256	20.4097	20.29	20.1396	20.6535	19.8782	19.3463	19.6951	20.7874	20.8633	19.497	19.721	20.0459	20.9655	20.0551	20.1831	20.0161	20.0025	20.6022	19.6504	19.2403	19.0979
AFAM_HUMAN	DADPDTFFAK	20.57	-0.237	-0.89	0.38183	0.78	0.38183	19.6432	NA	20.0094	19.9454	NA	NA	19.6764	19.5318	19.9382	20.0193	21.4947	21.3425	20.5625	20.7174	20.9872	21.0087	20.6331	NA	20.9511	20.8223	20.8589	20.9585	20.9482	NA	19.7779	NA	21.7364	21.7824	20.0432	20.0293	21.1179	21.2856	20.5397	20.4845	20.3694	20.2607	20.679	20.2335	NA	NA
AFAM_HUMAN	ICAMEGLPQK	19.7	-0.102	-0.22	0.82788	0.05	0.82788	18.7056	18.8121	NA	NA	19.2251	19.0409	19.3559	18.2025	19.1937	NA	20.6992	20.4951	19.9216	19.9821	20.5651	20.3756	19.8549	19.1646	20.5543	20.4678	20.3066	19.6459	20.5459	19.29	19.1427	19.3438	NA	20.4426	NA	19.5234	19.8806	20.5434	NA	20.0212	NA	NA	NA	NA	19.2435	18.3586
AFAM_HUMAN	TINPAVDHCCK	17.78	-0.27	-0.69	0.49542	0.48	0.49542	16.2236	NA	NA	NA	16.828	16.4073	NA	NA	NA	NA	18.3752	18.7331	17.6441	17.9519	18.2029	NA	17.6247	17.4899	18.3582	18.1326	17.6805	17.8043	18.1306	17.5722	NA	NA	19.4309	18.9732	NA	NA	18.2038	18.2695	17.5708	17.4978	17.3443	17.3934	17.4044	16.9985	NA	NA
AFAM_HUMAN	FTDSENVCQER	18.89	-0.089	-0.25	0.80063	0.06	0.80063	17.4964	17.812	NA	18.1538	18.5648	18.476	18.4623	18.1085	18.5199	NA	19.57	19.9681	18.8851	19.1663	19.5776	19.216	19.1167	19.2288	19.4246	19.5112	NA	19.2699	19.6245	19.4978	NA	NA	19.7458	20.3892	NA	18.0407	19.2822	19.7202	NA	18.9623	18.444	NA	18.9309	18.1688	17.5032	17.6413
AFAM_HUMAN	RHPDLSIPELLR	20.24	-0.321	-1.03	0.31101	1.05	0.31101	19.4504	19.3484	20.0097	19.8459	19.497	19.27	20.0773	19.5799	19.6067	19.6708	21.5666	21.1636	20.3956	20.3563	20.9632	20.8012	19.6075	19.3003	20.6408	20.4622	20.6959	20.5963	20.7852	20.4563	19.7087	19.6518	22.0033	21.5845	19.8783	19.7147	20.9962	21.003	20.4867	20.2037	20.5208	20.4199	20.9163	19.9321	19.4522	19.0204
AFAM_HUMAN	ESLLNHFLYEVAR	20.9	-0.7	-1.75	0.08671	3.07	0.08671	19.922	20.1826	21.2355	20.9761	20.0488	19.9626	20.1595	19.5778	20.0194	20.2744	22.6101	22.2493	21.3898	21.0652	21.7153	21.3785	18.6183	17.8792	21.1202	20.5752	21.4007	21.1611	21.566	21.0996	20.4635	20.3442	23.0512	22.8631	20.818	20.6619	22.0141	21.7507	21.6283	20.9667	21.6759	21.1166	21.544	20.9866	20.0644	19.7794
AFAM_HUMAN	AESPEVCFNEESPK	19.77	-0.201	-0.49	0.62822	0.24	0.62822	18.7447	18.8786	NA	NA	19.0821	NA	NA	NA	NA	NA	NA	NA	NA	NA	NA	20.0104	19.6207	19.8072	20.1836	20.0886	NA	19.9656	20.2224	20.106	18.7983	NA	20.8457	20.9526	NA	NA	20.0742	20.4476	NA	19.4917	NA	NA	NA	NA	NA	18.5462
AFAM_HUMAN	IAPQLSTEELVSLGEK	21.2	-0.234	-0.89	0.37669	0.8	0.37669	20.2593	20.5571	20.7296	20.8784	20.5094	20.3743	20.6169	20.4387	20.6901	20.5871	22.4038	21.9462	21.3782	21.4411	21.741	21.6531	21.0783	20.957	21.7406	21.6902	21.6049	21.7187	21.7024	21.4675	20.5964	20.6728	22.5355	22.5866	20.6871	20.5867	21.7903	21.6052	21.5071	21.443	21.3603	21.4126	21.3675	20.6902	20.6081	20.4004
AFAM_HUMAN	SDVGFLPPFPTLDPEEK	20.18	-0.305	-1.18	0.24502	1.39	0.24502	19.5168	19.498	19.8703	19.9965	19.346	19.2845	19.4652	19.0979	19.6701	19.8329	21.2623	21.3105	20.429	20.5324	20.6623	20.5514	19.7755	19.4572	20.5921	20.4944	20.6535	20.5102	20.6136	20.3907	19.4437	19.6587	21.7728	21.8257	19.6699	19.7003	20.9243	20.9406	20.4452	20.3258	20.394	20.3042	20.3482	20.0121	19.3587	19.4431
AFAM_HUMAN	KSDVGFLPPFPTLDPEEK	19.7	-0.242	-0.76	0.45086	0.58	0.45086	18.6485	19.1688	18.8265	19.3613	19.0894	19.0794	18.8294	18.7233	18.9296	19.3388	21.0249	20.9523	19.9642	19.8577	20.2663	20.2791	19.8675	19.4961	19.9148	20.0106	20.1263	20.0104	20.3358	20.0481	18.8546	18.7005	21.179	21.3709	19.2356	19.5485	20.1228	20.5345	20.1616	19.8477	20.0648	19.9097	19.9284	19.0692	18.6332	18.7967
AFAM_HUMAN	HELTDEELQSLFTNFANVVDK	21.1	-0.655	-1.26	0.21602	1.58	0.21602	20.3982	20.1969	21.4315	21.5473	19.6391	19.6161	20.6081	20.0481	20.8145	20.9961	22.646	22.5697	21.4563	21.4731	22.0766	21.8478	18.9395	16.3575	21.5616	21.2293	21.2425	21.123	21.6869	20.9243	20.0253	20.4261	22.9959	23.0311	21.0169	21.1843	22.0246	21.996	21.7692	21.4579	21.6	21.6092	21.844	21.4757	20.624	20.4894
AFAM_HUMAN	RNPFVFAPTLLTVAVHFEEVAK	18.21	-0.962	-1.52	0.13618	2.31	0.13618	16.7805	16.7373	19.1061	18.622	17.1818	16.3551	16.1121	14.645	17.7149	17.8186	20.4362	20.0403	18.7331	18.5268	19.7873	19.5023	13.8064	NA	18.294	18.08	18.9202	18.6202	19.5922	18.4101	17.1552	15.9885	21.3469	20.9763	18.378	18.1478	19.6962	19.445	18.3969	17.2677	18.7935	18.3364	19.0302	18.6262	17.555	17.1232
AFAM_HUMAN	LKHELTDEELQSLFTNFANVVDK	17.47	-0.675	-1.32	0.19449	1.75	0.19449	16.5887	15.9666	NA	NA	15.3872	15.5609	NA	16.4015	16.9753	17.1564	18.9607	18.4553	18.4399	17.7464	17.5497	17.7803	NA	NA	17.1503	16.1793	17.7422	17.2351	18.3088	17.4987	17.3914	17.5813	20.3287	20.0935	NA	16.6818	18.6579	18.4607	18.1349	17.4989	18.4041	17.9031	17.602	16.6559	15.834	15.6425
AFAM_HUMAN	TYVPPPFSQDLFTFHADMCQSQNEELQR	17.28	-0.841	-1.3	0.20005	1.7	0.20005	16.2935	16.9136	NA	15.6653	15.8086	15.7479	15.5079	15.7734	NA	15.9109	19.0622	18.9586	17.6799	17.6973	18.4734	18.3158	15.8831	12.8892	18.6724	18.0941	18.455	17.8123	18.3475	17.7192	16.4519	16.0395	20.1035	20	16.274	NA	18.4188	18.5113	17.9905	17.928	17.2201	17.1394	NA	16.8396	16.35	17.0156
AGRIN_HUMAN	SAGDVDTLAFDGR	18.27	-0.043	-0.09	0.92755	0.01	0.92755	NA	17.671	NA	NA	17.9213	17.8212	NA	18.7898	NA	NA	NA	NA	NA	NA	NA	NA	NA	18.4523	NA	18.7006	NA	NA	NA	18.1369	NA	18.5031	NA	NA	NA	NA	NA	NA	NA	NA	NA	NA	NA	NA	18.2143	18.5096
AGRIN_HUMAN	TEATQGLVLWSGK	18.12	-0.105	-0.3	0.76271	0.09	0.76271	16.6702	16.4924	19.9254	20.1335	17.0706	16.6425	18.5164	18.1445	18.435	18.4304	18.4184	18.3905	18.0248	18.2565	18.5073	18.441	17.5064	17.1343	17.7557	18.0176	17.4913	NA	NA	17.5494	17.6395	17.6696	NA	NA	18.504	18.4007	NA	NA	18.1389	18.2714	19.2373	19.1167	19.1925	18.5594	17.7499	17.691
AGRIN_HUMAN	TFVEYLNAVTESEK	17.34	0.153	0.36	0.71801	0.13	0.71801	16.486	16.0223	19.1723	19.9969	16.6636	16.4268	17.621	17.5413	NA	NA	NA	17.7874	NA	NA	17.6777	17.5423	17.0485	17.161	17.0749	16.795	17.0001	17.2726	16.9765	16.7546	17.1707	17.2771	16.1844	NA	18.2809	NA	NA	NA	17.6207	NA	NA	NA	NA	NA	17.7857	17.4009
ALBU_HUMAN	YLYEIAR	19.17	-0.663	-1.38	0.17529	1.91	0.17529	17.0041	16.4832	18.8053	18.5907	19.6937	19.5536	19.9951	19.4759	19.7877	19.7255	19.2551	19.05	19.1079	19.117	19.7655	19.446	NA	16.2707	18.81	18.5649	19.1939	19.3763	22.4261	22.1957	19.1514	19.3543	NA	NA	19.4055	19.0525	19.2682	19.2188	NA	NA	19.2389	18.9231	20.0415	19.3104	17.1115	NA
ALBU_HUMAN	LCTVATLR	19.47	-0.191	-0.36	0.71907	0.13	0.71907	16.8487	17.1717	20.4876	19.4455	20.2995	20.3136	20.7504	19.2788	20.1433	20.4455	19.9088	19.4327	19.7277	19.7409	20.2561	20.0192	17.4271	17.1482	19.4565	19.2464	19.7976	19.4419	20.5285	19.516	19.8362	20.0496	NA	NA	20.1062	20.0404	19.1111	19.8482	19.9032	18.4616	19.8739	19.9227	20.5875	19.843	17.9347	17.4359
ALBU_HUMAN	DDNPNLPR	16.68	0.361	0.43	0.67139	0.19	0.67139	NA	NA	13.363	NA	18.7516	18.6029	NA	18.4301	18.4081	NA	NA	16.5337	NA	17.1949	17.7562	NA	14.8545	NA	16.4663	14.7269	16.3712	NA	18.1008	NA	16.6097	NA	NA	NA	NA	15.2921	NA	NA	NA	NA	14.906	NA	17.1272	NA	NA	NA
ALBU_HUMAN	DLGEENFK	16.71	-0.005	-0.01	0.99264	0	0.99264	NA	15.2697	NA	NA	17.3716	17.4049	17.4018	16.8024	17.3069	NA	NA	NA	NA	NA	NA	16.7886	NA	16.0341	NA	NA	16.1383	16.2817	17.4247	NA	NA	16.6104	NA	NA	NA	NA	NA	NA	NA	NA	NA	NA	NA	16.4479	NA	NA
ALBU_HUMAN	FQNALLVR	19.88	0.062	0.18	0.86187	0.03	0.86187	18.3644	18.3295	19.6585	19.9238	20.7277	20.611	21.0266	20.5659	20.7182	20.8984	20.2209	20.0339	20.2007	20.3251	20.6616	20.496	17.9393	18.0942	19.8975	19.6111	20.2002	20.2311	20.7085	20.4882	20.2348	20.4045	18.4024	17.9907	20.4163	20.392	20.0052	20.1823	19.5432	19.3579	20.4858	19.9776	21.094	20.1298	18.5119	18.2979
ALBU_HUMAN	QTALVELVK	17.75	-0.214	-0.43	0.67328	0.18	0.67328	NA	14.6558	NA	NA	18.7999	18.8198	18.7357	18.4758	18.0969	17.9862	17.9721	17.5379	16.8087	17.103	18.3013	18.2738	NA	NA	17.0846	17.3169	18.0459	18.2206	18.8018	18.7182	18.3444	18.2871	NA	NA	17.4612	17.5477	17.7334	17.6924	NA	NA	NA	NA	18.8642	17.531	15.6726	15.9286
ALBU_HUMAN	LVAASQAALGL	17.37	-0.037	-0.07	0.94588	0	0.94588	NA	NA	NA	NA	18.5834	18.1702	18.4289	17.605	17.639	17.742	17.8229	NA	17.1683	16.6644	18.228	17.9547	15.176	14.7016	NA	16.516	17.9395	17.3507	18.5549	17.9324	18.0104	17.8854	NA	NA	17.4087	17.1291	17.293	17.0628	NA	NA	NA	NA	17.7445	16.2614	15.9795	NA
ALBU_HUMAN	LDELRDEGK	17.23	-0.525	-0.63	0.54086	0.39	0.54086	16.1057	15.6913	NA	NA	18.098	17.8075	18.6059	NA	NA	NA	NA	NA	NA	17.9116	NA	NA	15.2081	15.0085	NA	NA	15.4143	NA	19.549	18.9375	NA	NA	NA	NA	NA	NA	NA	NA	NA	NA	NA	NA	18.6897	NA	16.9066	NA
ALBU_HUMAN	KQTALVELVK	17.74	-0.432	-0.84	0.41056	0.71	0.41056	NA	NA	NA	NA	18.5331	18.2053	18.9555	18.4947	17.1496	17.5341	NA	NA	16.5594	NA	17.3177	17.7889	NA	NA	16.8912	16.3592	17.8208	17.9904	18.7029	18.3078	18.241	NA	NA	NA	NA	NA	17.3845	17.1126	NA	NA	NA	NA	NA	NA	NA	NA
ALBU_HUMAN	CCTESLVNR	17.78	-2.915	-2.84	0.026	8.08	0.026	NA	NA	NA	NA	NA	NA	NA	NA	16.8194	NA	NA	NA	NA	NA	NA	15.8281	NA	NA	NA	NA	NA	NA	19.4389	19.0381	NA	NA	NA	NA	NA	NA	NA	NA	NA	NA	NA	NA	NA	NA	NA	NA
ALBU_HUMAN	LVNEVTEFAK	20.61	-0.177	-0.51	0.61009	0.26	0.61009	18.8845	18.7495	20.7815	NA	21.1656	21.1184	21.6286	21.2117	21.2567	21.4584	20.9748	20.5484	20.8165	20.8705	21.2792	20.9612	18.7167	18.3986	20.5144	20.2784	20.8492	20.7968	21.2865	21.1575	20.759	20.8941	NA	NA	21.0572	21.1512	20.675	20.8034	20.0877	NA	21.1569	20.9679	21.6585	20.9761	19.0215	19.053
ALBU_HUMAN	AVMDDFAAFVEK	19.74	0.254	0.61	0.54652	0.37	0.54652	17.1582	17.5412	18.6871	18.8122	20.6033	20.405	21.095	20.5741	20.4513	20.6821	20.3546	20.11	19.9633	19.777	20.7022	20.5536	NA	NA	19.7376	19.4953	20.4998	20.3315	20.9231	20.5477	20.4339	20.3796	NA	17.2035	20.4614	20.5616	19.8127	19.9545	18.0213	17.6767	19.6239	19.3334	20.6862	20.1147	18.5872	18.6047
ALBU_HUMAN	ETYGEMADCCAK	16.98	0.2	0.38	0.70531	0.15	0.70531	14.3421	NA	NA	NA	18.1663	18.1368	18.2658	17.907	17.9841	17.8108	16.1404	16.3995	15.7944	16.6808	17.939	17.4903	NA	NA	16.6957	17.1618	16.7833	17.2796	18.1048	18.0292	16.75	17.222	NA	NA	16.5814	16.8548	16.9031	16.8756	NA	NA	NA	NA	NA	16.3233	15.9273	14.8186
ALBU_HUMAN	YICENQDSISSK	19.36	-0.237	-0.32	0.75291	0.1	0.75291	NA	16.5996	NA	NA	19.7431	19.7362	20.4506	19.8058	19.974	20.0498	NA	19.4946	NA	NA	20.0795	19.4215	NA	16.9626	18.9941	19.125	18.7837	19.1722	22.0574	21.7403	18.9151	19.067	NA	NA	NA	NA	NA	NA	NA	NA	NA	NA	NA	NA	NA	16.9345
ALBU_HUMAN	RHPDYSVVLLLR	19.82	-0.063	-0.14	0.88743	0.02	0.88743	17.9169	17.3536	19.9049	19.6603	20.0392	19.7624	21.1476	20.4041	20.4595	20.4664	20.3253	19.8452	20.1627	19.8505	20.6821	20.4282	NA	NA	19.0348	18.7662	20.0822	19.7359	20.6723	20.1522	19.9663	19.765	NA	NA	20.5615	20.2963	20.0122	19.9218	19.3851	18.6868	20.5449	20.3536	21.2739	20.246	18.256	17.4281
ALBU_HUMAN	KVPQVSTPTLVEVSR	20.17	-0.077	-0.15	0.88006	0.02	0.88006	18.6503	19.0259	20.2709	20.0241	20.8919	20.8019	21.7584	21.3519	20.6316	20.9556	20.3819	19.3825	19.8927	20.4143	20.8448	20.7153	18.0841	17.9117	19.9229	19.9913	20.2757	20.4531	23.1848	22.9684	20.468	20.661	18.5371	17.246	20.1445	19.7254	19.9428	20.396	18.8494	19.0277	20.993	20.74	21.7686	20.4613	18.7141	NA
ALBU_HUMAN	RHPYFYAPELLFFAK	18.74	-0.46	-0.65	0.51714	0.43	0.51714	17.5758	17.6578	NA	NA	19.0068	18.3345	19.9929	19.3477	20.2423	20.3696	19.6785	17.4998	NA	NA	19.711	20.0698	14.9	NA	17.6201	17.4488	18.7952	18.3878	19.5978	19.3021	18.985	19.0455	18.8957	18.3457	19.65	17.6888	19.2523	17.7497	17.9662	NA	NA	19.3525	20.2427	NA	18.6634	18.3228
ALBU_HUMAN	RPCFSALEVDETYVPK	19.37	-0.198	-0.41	0.68604	0.17	0.68604	16.3925	16.3151	18.3579	18.6182	20.4713	20.2548	21.2588	20.8809	20.4218	20.5455	20.087	20.1237	19.4592	19.7105	20.3061	20.4077	16.3659	16.3079	19.6617	19.5353	20.1013	20.1763	20.6586	20.5521	20.1361	20.254	NA	NA	20.2208	20.0213	19.8195	19.9908	16.5806	16.8061	19.2828	19.1795	20.5364	20.1923	17.8742	18.1126
ALBU_HUMAN	VFDEFKPLVEEPQNLIK	21.65	-0.143	-0.4	0.69164	0.16	0.69164	19.9648	20.4641	21.8962	21.9785	22.1343	22.0991	22.6198	22.1497	22.4478	22.7358	22.2315	22.0439	22.0007	21.9432	22.4279	22.2377	19.0074	18.7581	21.3081	21.2189	21.8901	21.8659	22.383	22.0108	21.9854	21.8846	20.593	20.8006	22.3236	22.4504	21.7763	21.9822	21.4794	21.0376	22.5291	22.1963	22.7271	22.0753	20.2208	20.3146
ALBU_HUMAN	VHTECCHGDLLECADDR	18.93	0.893	1.49	0.1513	2.22	0.1513	NA	NA	NA	NA	19.3338	19.1552	20.4134	19.1252	19.3015	19.5404	NA	NA	NA	NA	19.2439	19.082	NA	NA	NA	NA	18.8703	18.5912	19.468	18.1974	18.5892	18.782	NA	NA	18.295	18.4438	17.9084	NA	NA	NA	NA	NA	NA	18.4729	NA	NA
ALBU_HUMAN	EFNAETFTFHADICTLSEK	16.29	-1.648	-0.52	0.61644	0.27	0.61644	NA	NA	NA	NA	16.8372	14.4978	17.5247	14.9762	NA	NA	NA	NA	NA	NA	NA	NA	NA	NA	NA	NA	NA	NA	17.6067	NA	NA	NA	NA	NA	NA	NA	NA	NA	NA	NA	NA	NA	NA	NA	NA	NA
ALBU_HUMAN	ALVLIAFAQYLQQCPFEDHVK	18.64	0.454	1.02	0.31617	1.03	0.31617	NA	15.7209	19.4211	19.1861	18.7947	18.5403	19.4588	18.966	19.5337	19.6409	18.9972	18.7172	18.6612	18.767	19.5528	19.5629	NA	NA	NA	NA	18.6572	18.7568	19.0222	18.9305	18.5757	18.4447	NA	NA	19.3607	19.1164	18.5784	18.8618	NA	15.7045	18.7071	18.6417	19.2107	19.3493	16.4087	16.5442
ALBU_HUMAN	MPCAEDYLSVVLNQLCVLHEK	17.07	-0.083	-0.22	0.82768	0.05	0.82768	NA	NA	16.9758	16.5857	16.4737	15.7827	17.4322	17.5156	18.071	17.8165	17.6468	17.6167	16.8269	16.5604	17.6072	17.8926	NA	NA	NA	15.62	17.2778	16.7239	17.4169	17.2342	16.7523	16.6691	NA	NA	17.7381	17.917	17.0434	16.8759	NA	NA	16.3091	15.8078	NA	17.8415	NA	NA
ALBU_HUMAN	LVRPEVDVMCTAFHDNEETFLK	20.35	-0.443	-0.96	0.34389	0.92	0.34389	NA	17.5588	19.8334	19.8624	20.7904	20.5993	21.5832	21.1447	21.1216	21.3504	20.9811	20.5903	20.2527	20.1921	20.9178	21.1491	16.6521	NA	20.2029	19.3733	20.9058	20.5748	21.1145	20.7057	20.7738	20.5762	NA	NA	21.0582	21.0287	20.3494	20.575	NA	19.0247	20.8565	20.7247	21.2336	20.7111	18.8881	18.8391
ALBU_HUMAN	RMPCAEDYLSVVLNQLCVLHEK	19.12	0.128	0.24	0.81344	0.06	0.81344	15.2735	14.8367	19.4029	19.4279	19.0691	18.5146	20.7017	19.9785	20.3335	20.2282	20.3132	20.1588	19.2861	19.2625	20.4818	20.5443	NA	NA	18.9685	18.5882	19.6644	19.5414	20.7172	19.697	19.2193	19.2049	16.2751	16.4969	20.4338	20.4137	19.5248	19.6753	17.5834	17.2454	19.7897	19.6742	20.4982	20.3031	17.9798	17.2498
ALBU_HUMAN	LVRPEVDVMCTAFHDNEETFLKK	16.84	0.381	0.48	0.64355	0.23	0.64355	NA	NA	NA	NA	16.6788	NA	17.3752	NA	NA	NA	NA	NA	NA	NA	NA	NA	NA	NA	NA	NA	NA	NA	16.9256	NA	16.3654	NA	NA	NA	NA	NA	NA	NA	NA	NA	NA	NA	NA	NA	NA	NA
ALBU_HUMAN	SHCIAEVENDEMPADLPSLAADFVESK	19.23	-0.384	-0.58	0.56579	0.33	0.56579	16.818	16.4417	19.6028	19.6481	19.5504	19.4913	20.9608	20.428	20.673	20.7743	20.3798	20.2154	19.8458	19.5921	20.55	20.3765	14.0716	11.983	19.9122	19.3602	20.0689	19.6542	20.7333	20.1521	19.972	19.9727	16.8292	17.2795	20.4297	20.4178	19.9757	19.846	18.121	18.0381	20.1454	19.6527	20.7327	20.1809	18.1373	18.0217
ALDOA_HUMAN	QLLLTADDR	16.72	0.093	0.16	0.87562	0.03	0.87562	NA	NA	NA	16.8292	NA	NA	NA	NA	NA	NA	NA	16.592	NA	NA	NA	16.8875	NA	NA	NA	NA	NA	16.6028	NA	NA	NA	NA	NA	NA	NA	17.2173	NA	NA	NA	NA	NA	NA	NA	16.2101	NA	NA
ALDOA_HUMAN	KELSDIAHR	14.97	NA	NA	NA	NA	NA	NA	NA	NA	NA	NA	NA	NA	NA	NA	NA	NA	NA	NA	NA	NA	NA	NA	NA	NA	NA	NA	NA	NA	NA	NA	NA	NA	16.4283	NA	NA	NA	NA	NA	NA	NA	13.5199	NA	NA	NA	NA
ALDOA_HUMAN	GILAADESTGSIAK	17.91	-1.487	-1.49	0.18877	2.22	0.18877	NA	NA	NA	NA	NA	NA	NA	NA	NA	NA	NA	NA	NA	NA	NA	NA	NA	17.5187	NA	17.3175	NA	NA	NA	NA	NA	NA	NA	NA	NA	NA	NA	NA	NA	NA	NA	NA	18.9046	NA	NA	NA
ALDOA_HUMAN	FSHEEIAMATVTALR	17.07	-0.332	-0.57	0.57455	0.33	0.57455	NA	15.3201	NA	NA	NA	NA	17.7554	17.1506	16.6011	NA	NA	NA	17.282	16.7917	18.3658	NA	16.4456	15.5651	17.3191	NA	16.9937	16.839	NA	NA	NA	16.6738	NA	NA	18.7424	18.4841	NA	NA	NA	17.7949	NA	NA	NA	17.9377	NA	15.2038
ALDOA_HUMAN	IGEHTPSALAIMENANVLAR	18.69	-0.19	-0.54	0.59506	0.29	0.59506	17.9177	17.3055	19.3346	19.7487	17.5593	17.4442	18.1179	17.8628	19.259	19.5343	18.897	19.2377	19.0763	18.7525	19.6928	19.7202	17.4559	17.5207	18.949	18.6542	19.2314	19.187	18.266	17.7934	17.9229	17.8345	NA	NA	20.2615	20.0955	17.8795	17.8458	19.6898	19.8031	19.1673	18.8901	19.6463	19.4566	17.9303	17.3553
ALDOA_HUMAN	GVVPLAGTNGETTTQGLDGLSER	17.78	0.21	0.43	0.67527	0.18	0.67527	NA	NA	NA	NA	17.0614	16.7021	NA	NA	NA	NA	NA	18.3727	18.8877	NA	18.0672	18.4224	17.4651	17.3042	NA	18.0459	NA	17.8289	17.4622	17.5993	NA	NA	NA	NA	NA	NA	NA	NA	NA	17.8896	NA	NA	NA	NA	NA	NA
ALDOC_HUMAN	KELSDIALR	16.11	-0.561	-0.68	0.52006	0.46	0.52006	NA	NA	NA	NA	NA	NA	NA	NA	NA	NA	NA	NA	NA	NA	NA	16.3395	NA	NA	NA	15.3099	NA	NA	NA	NA	NA	NA	NA	NA	NA	NA	NA	NA	NA	16.0025	NA	NA	16.7688	NA	NA	NA
ALDOC_HUMAN	ALQASALNAWR	15.99	-0.878	-1.2	0.25696	1.45	0.25696	NA	15.4853	NA	NA	15.8992	15.4948	NA	NA	NA	NA	NA	NA	NA	NA	NA	NA	NA	NA	15.623	16.2386	NA	16.2439	NA	16.9303	NA	NA	NA	NA	NA	NA	NA	NA	NA	NA	NA	NA	NA	NA	NA	NA
ALDOC_HUMAN	DNAGAATEEFIK	17.12	-1.589	-2.05	0.07606	4.19	0.07606	15.8236	NA	NA	NA	16.2752	NA	NA	NA	NA	NA	NA	NA	NA	NA	NA	NA	NA	NA	NA	NA	16.9838	NA	NA	NA	NA	NA	NA	NA	NA	NA	NA	NA	18.2898	18.2145	NA	NA	NA	NA	NA	NA
ALDOC_HUMAN	GILAADESVGSMAK	17.38	-0.101	-0.23	0.81667	0.05	0.81667	16.8694	NA	17.9912	NA	16.825	16.8404	NA	NA	16.6301	NA	17.9079	NA	16.8664	17.5754	18.5207	18.6773	16.7057	16.5133	17.4022	NA	NA	18.0378	17.1455	NA	15.8187	NA	NA	NA	NA	NA	16.2222	NA	18.5881	NA	17.8356	17.5228	18.5783	NA	NA	NA
ALDOC_HUMAN	TPSALAILENANVLAR	17.74	-0.716	-1.52	0.13814	2.32	0.13814	16.6086	16.7103	NA	18.9616	16.5951	16.8939	16.6722	NA	17.8439	18.0771	18.1789	NA	18.0148	18.0963	18.8269	18.8611	15.6001	14.8322	17.7342	17.557	17.6683	17.3744	17.1776	16.844	NA	NA	NA	NA	19.3829	19.482	16.6388	NA	19.5433	19.2359	NA	18.3859	NA	18.9924	NA	NA
ALDOC_HUMAN	YTPEEIAMATVTALR	16.49	-0.073	-0.13	0.89637	0.02	0.89637	15.4505	15.5436	17.3727	17.0172	14.5624	14.7079	NA	NA	16.3977	16.3296	17.1907	16.868	17.2657	16.8985	NA	17.8521	NA	NA	NA	15.9412	17.039	16.696	NA	15.2177	14.6362	15.0367	15.6746	14.3123	18.3698	17.8351	NA	NA	18.3332	17.8317	16.8322	16.0352	17.6272	17.3848	NA	NA
ALS_HUMAN	LAYLQPALFSGLAELR	16.77	NA	NA	NA	NA	NA	NA	NA	NA	NA	NA	NA	NA	NA	NA	NA	NA	NA	NA	NA	NA	NA	NA	NA	NA	NA	NA	NA	NA	NA	NA	NA	16.4303	17.1148	NA	NA	NA	NA	NA	NA	NA	NA	NA	NA	NA	NA
AMBP_HUMAN	ETLLQDFR	21.07	-0.775	-2.88	0.00617	8.3	0.00617	20.0268	20.1209	21.5979	21.5042	20.1983	20.1513	21.3791	20.9652	20.0115	20.3146	21.557	21.112	20.9819	21.1292	20.6955	20.5457	20.3052	20.1799	20.4496	20.4277	20.4041	20.39	21.1319	20.9352	21.4448	21.5345	22.8089	22.6056	21.6896	21.7144	21.5844	21.7431	20.7004	20.6707	21.4427	21.4192	22.5922	21.7715	21.3314	21.2449
AMBP_HUMAN	TVAACNLPIVR	21.9	-0.501	-1.93	0.05996	3.73	0.05996	20.6076	20.6912	22.0525	22.1258	21.2557	21.2038	21.8954	21.4807	21.5324	21.6728	22.439	22.1742	21.9528	22.1772	22.0149	21.8558	21.1422	21.1417	21.8408	21.784	21.9044	21.9779	22.0712	21.9244	21.999	22.1235	23.5049	23.4243	21.8752	22.0161	22.3372	22.4948	21.6717	21.679	22.3298	22.2202	23.0084	22.0426	21.2781	21.1817
AMBP_HUMAN	GVCEETSGAYEK	17.25	-0.751	-1.15	0.26858	1.33	0.26858	18.1569	17.634	NA	NA	16.1639	15.7416	NA	NA	NA	NA	NA	NA	NA	NA	NA	NA	NA	16.1817	NA	NA	NA	NA	NA	16.6864	NA	NA	18.0144	18.1804	NA	NA	NA	NA	NA	NA	NA	NA	16.7799	NA	18.2436	17.9571
AMBP_HUMAN	AFIQLWAFDAVK	20.31	-1.129	-2.31	0.02599	5.32	0.02599	19.1319	18.7679	21.0376	20.6428	19.1518	18.4424	20.0983	19.7232	20.2278	20.331	21.4926	21.1424	21.0933	20.8716	20.9797	20.8465	16.6608	14.9572	19.722	19.6154	20.5848	20.1819	20.556	20.2938	20.8093	20.585	22.5355	22.4221	20.9366	20.7502	21.2172	21.2189	20.6547	20.4041	21.2758	20.6733	21.4833	20.9065	20.0577	19.9645
AMBP_HUMAN	CVLFPYGGCQGNGNK	18.41	-0.612	-2.04	0.0479	4.15	0.0479	16.9005	17.0488	18.4203	18.1322	17.3312	16.9812	18.2941	NA	17.9899	18.0789	18.9674	19.2211	18.4569	18.7249	18.7875	18.4563	17.4358	17.2044	18.6141	18.7402	18.3815	18.5119	18.6048	18.5245	18.5742	18.7141	20.6641	20.1654	18.6853	18.5908	19.0151	19.1252	18.0816	18.2175	18.7602	18.5803	19.3561	18.6261	17.6656	17.4514
AMBP_HUMAN	EYCGVPGDGDEELLR	20.31	-0.476	-1.92	0.06101	3.7	0.06101	19.0141	19.2278	20.2267	20.3522	19.6238	19.5386	20.214	19.8858	20.0195	20.1858	20.8583	20.7158	20.3654	20.6191	20.4831	20.33	19.5375	19.5061	20.3563	20.348	20.2059	20.4365	20.5956	20.43	20.4817	20.7153	21.8717	21.9438	20.0611	20.2754	20.9986	21.117	19.9786	19.9908	20.3838	20.4377	21.0312	20.3106	19.8067	19.846
AMBP_HUMAN	GECVPGEQEPEPILIPR	21.02	-0.636	-2.32	0.02521	5.38	0.02521	20.0989	20.143	21.6903	21.8101	20.0188	20.0612	21.5058	21.1935	20.0924	20.2998	21.3506	21.0863	20.5821	21.2786	20.4835	20.6002	20.3004	20.182	20.6166	20.719	20.3044	20.4649	21.0908	21.0099	21.3624	21.4702	22.7177	22.4108	21.2283	21.3441	21.2519	21.6629	20.2538	20.6018	21.4305	21.2813	22.261	21.7534	21.4746	21.4613
AMBP_HUMAN	VVAQGVGIPEDSIFTMADR	20.7	-0.832	-2.44	0.01893	5.95	0.01893	19.1348	19.6603	21.4134	21.601	19.245	19.2823	20.8547	20.4929	19.505	20.4611	21.4546	21.166	20.7857	20.6025	20.4259	20.573	19.5204	19.0663	20.3123	20.1524	20.3386	20.1036	20.3973	20.0802	21.0036	20.849	22.6005	22.6805	21.4377	21.5312	21.0955	21.3604	20.7156	20.5989	21.6616	20.9962	21.9746	21.3619	20.7981	20.7697
AMBP_HUMAN	KEDSCQLGYSAGPCMGMTSR	19.79	-0.534	-1.73	0.09174	2.98	0.09174	18.7314	18.3643	19.9703	20.33	18.6536	18.5266	20.1332	19.6236	19.4673	19.2422	20.3775	20.2927	19.5001	19.601	19.9174	19.8026	19.0222	18.58	20.1036	20.1785	19.8468	19.8118	20.3539	20.1709	19.8305	20.1241	21.7326	21.8902	19.6184	19.7136	20.051	20.2362	19.488	19.2466	20.0214	19.8303	20.6445	19.5727	19.5243	19.3832
AMD_HUMAN	EGPVLILGR	19.5	-0.197	-0.57	0.57116	0.33	0.57116	18.5453	18.4359	20.9376	20.7234	18.6882	18.4501	19.367	18.9034	19.4546	19.4883	20.1575	19.4369	19.5872	19.6085	19.8275	19.5775	19.0802	18.8497	19.6347	19.246	19.4144	19.1402	18.9361	18.6088	18.7732	18.8336	19.2924	18.5721	20.394	20.2492	19.1387	19.0914	20.5309	20.2263	21.0627	20.8392	21.1442	20.2632	18.8697	18.5687
AMD_HUMAN	IVQFSPSGK	18.82	-0.102	-0.26	0.7963	0.07	0.7963	17.1083	17.4402	20.2781	20.3282	18.1625	17.9942	18.9264	18.0661	18.9616	19.2713	19.387	19.0509	18.9923	19.0465	19.2154	19.0847	18.3708	18.154	18.7688	18.7175	18.552	18.4103	18.1561	17.3162	18.0554	18.2742	18.0857	18.2376	19.7018	19.7085	17.937	18.6028	19.8891	19.6964	20.4645	20.2447	20.677	19.7041	18.0747	17.5745
AMD_HUMAN	AGIEVQEIK	17.85	0.011	0.02	0.98101	0	0.98101	16.0322	16.5849	19.1614	19.0408	17.3209	17.2715	18.0504	16.9319	18.3027	18.5218	18.1443	18.2097	18.1186	18.2267	18.6631	18.1406	17.4983	17.249	17.7575	17.8433	17.4318	17.3452	17.1047	16.1454	17.0062	17.211	17.6194	NA	18.6785	18.7676	16.8142	17.4949	18.8051	18.6038	19.2976	19.2849	20.06	18.6014	16.7535	16.1824
AMD_HUMAN	NNLVIFHR	18.16	-0.2	-0.46	0.64695	0.21	0.64695	NA	16.8431	19.6136	19.0866	NA	16.9881	NA	NA	17.8576	17.9464	NA	NA	18.1868	NA	18.4483	NA	17.6115	17.5028	18.1147	NA	NA	NA	NA	16.7707	NA	16.9822	NA	NA	19.1014	18.8822	17.6382	NA	18.9549	18.8152	19.4964	19.4758	NA	18.8512	17.6292	16.9877
AMD_HUMAN	NGQWTLIGR	16.88	-0.225	-0.5	0.62406	0.25	0.62406	NA	NA	NA	NA	15.8196	15.2945	17.0439	16.6182	17.5077	17.3847	NA	17.1872	16.9283	16.5007	17.2808	17.3488	NA	NA	NA	16.2276	16.6265	16.7891	16.0224	NA	NA	NA	NA	16.0875	18.0741	18.0051	NA	NA	NA	17.9904	NA	NA	NA	NA	NA	NA
AMD_HUMAN	ANILYAWAR	16.96	-0.992	-1.57	0.13724	2.47	0.13724	NA	NA	NA	18.014	16.1636	NA	NA	NA	16.8275	16.6437	NA	NA	NA	NA	NA	NA	15.6746	15.3783	NA	NA	16.8762	16.2183	NA	NA	NA	NA	NA	NA	17.6498	NA	NA	NA	18.1669	17.6925	NA	18.2645	NA	NA	NA	NA
AMD_HUMAN	GSGGLNLGNFFASR	17.09	-0.033	-0.08	0.93504	0.01	0.93504	14.8843	15.5449	18.2851	18.6114	16.1769	NA	16.4113	16.9031	17.0675	17.5275	17.598	17.7365	17.5942	17.4306	17.5343	17.7746	16.1823	16.064	16.9175	17.1671	15.611	16.0347	NA	NA	NA	16.2611	16.6222	NA	18.0544	18.1526	16.0223	16.3796	17.769	17.9504	18.5331	18.5616	18.2668	17.6975	15.602	NA
AMD_HUMAN	IPVDEEAFVIDFKPR	19.92	-0.54	-1.33	0.19476	1.77	0.19476	NA	NA	21.3958	21.1537	18.5297	NA	19.739	19.1547	19.7959	NA	20.3497	20.0818	NA	19.3301	NA	19.7123	17.7129	NA	19.5384	NA	19.4737	19.2202	NA	NA	NA	NA	19.3729	19.5547	20.7147	20.691	NA	19.1876	20.4942	20.4125	21.1991	20.9833	20.3701	19.9178	NA	NA
AMD_HUMAN	DGNYWVTDVALHQVFK	17.62	0.239	0.24	0.81817	0.06	0.81817	NA	NA	NA	18.0799	NA	NA	NA	NA	17.0445	NA	NA	NA	NA	NA	NA	NA	NA	NA	NA	NA	14.8209	NA	NA	NA	NA	NA	NA	NA	NA	NA	NA	NA	18.7199	17.9985	18.1368	17.751	18.2732	17.7545	NA	NA
AMD_HUMAN	EEEEVLDQGDFYSLLSK	16.81	-0.408	-0.55	0.59515	0.3	0.59515	NA	NA	NA	17.9695	NA	NA	NA	NA	16.1948	NA	NA	NA	NA	NA	NA	NA	15.6638	NA	NA	NA	NA	NA	NA	NA	NA	NA	NA	NA	NA	16.4547	NA	NA	NA	NA	NA	17.3095	17.2877	NA	NA	NA
AMD_HUMAN	REEEEVLDQGDFYSLLSK	18.9	-0.19	-0.56	0.58061	0.31	0.58061	17.8331	NA	20.2485	20.6282	18.2294	18.198	18.89	18.7194	19.0233	19.3299	19.4427	19.4299	18.7528	18.7859	19.06	18.9766	17.6235	17.3571	18.3447	18.2909	18.5344	18.6981	NA	NA	17.8457	18.0662	NA	18.9987	19.9409	19.8739	18.2809	18.4355	19.7078	19.6142	20.3985	20.1523	19.6034	18.9756	NA	17.3541
AMD_HUMAN	QSPQLPQAFYPVGHPVDVSFGDLLAAR	17.07	-0.583	-1.04	0.30365	1.09	0.30365	15.3081	14.6964	20.0097	19.4681	14.4899	14.4268	16.6374	16.3504	17.5309	17.4345	17.8696	17.5663	17.0986	16.8637	17.2666	16.6701	NA	NA	NA	15.9567	16.0064	16.2947	NA	NA	15.0347	15.0654	17.1656	NA	18.7846	18.4473	16.6645	NA	18.3369	17.7465	19.5219	19.0286	17.781	17.6923	NA	NA
AMD_HUMAN	FITQWGEESSGSSPLPGQFTVPHSLALVPLLGQLCVADR	16.39	-0.503	-0.42	0.68337	0.17	0.68337	NA	NA	18.8846	18.0546	NA	NA	NA	NA	NA	NA	NA	NA	NA	NA	14.9305	16.1208	NA	NA	NA	13.4486	NA	NA	NA	NA	NA	NA	NA	NA	17.1815	16.7969	NA	NA	NA	NA	17.1119	15.7673	NA	16.8538	NA	15.1393
ANGI_HUMAN	NVVVACENGLPVHLDQSIFR	19.82	NA	NA	NA	NA	NA	NA	NA	NA	NA	NA	NA	NA	NA	NA	NA	NA	NA	NA	NA	NA	NA	NA	NA	NA	NA	NA	NA	NA	NA	NA	NA	NA	19.8217	NA	NA	NA	NA	NA	NA	NA	NA	NA	NA	NA	NA
ANGT_HUMAN	LDTEDKLR	20.09	-0.425	-1.22	0.23212	1.49	0.23212	19.0841	19.3527	NA	NA	19.7405	19.5062	20.6699	20.2379	NA	NA	20.3111	NA	19.9415	NA	NA	NA	19.4875	19.1978	20.6163	20.5058	NA	NA	19.9209	19.7795	19.2639	19.6369	NA	NA	20.7912	20.8608	19.8626	20.1939	20.4774	NA	21.2616	21.2493	21.6312	NA	19.3902	19.2433
ANGT_HUMAN	FMQAVTGWK	22.91	-0.285	-0.9	0.37107	0.82	0.37107	22.208	21.941	24.3634	24.2006	21.7971	21.5025	23.0151	22.5836	22.7926	22.7772	23.5895	23.2464	22.7247	22.6475	23.1712	23.133	21.8932	21.3536	23.4199	23.0774	22.5481	22.3947	22.5545	22.2105	22.3452	22.2671	23.6025	23.3298	23.7165	23.7085	22.7126	22.5892	23.6276	23.3862	24.0581	23.8496	24.251	23.575	22.401	22.018
ANGT_HUMAN	LQAILGVPWK	17.9	-0.116	-0.26	0.79442	0.07	0.79442	17.8144	NA	18.9376	18.7479	NA	16.4552	17.9139	NA	17.1033	17.4253	17.8471	17.7228	NA	NA	NA	18.3663	NA	NA	NA	NA	NA	NA	NA	NA	NA	NA	NA	NA	18.7093	18.5285	NA	16.4006	18.043	17.8653	NA	18.1529	18.3126	NA	NA	NA
ANGT_HUMAN	ALQDQLVLVAAK	23.83	-0.111	-0.42	0.67385	0.18	0.67385	23.1618	23.1978	25.0067	24.9266	23.1467	23.18	24.0344	23.5648	23.848	23.9693	24.1894	23.9783	23.5369	23.7443	24.0219	23.8319	23.0063	22.9372	24.1655	24.0219	23.3523	23.4111	23.3915	23.1586	23.1484	23.214	24.3246	24.2234	24.3763	24.4005	23.3941	23.589	24.2428	24.2075	24.7708	24.6536	24.9814	24.1459	23.4259	23.2699
ANGT_HUMAN	DPTFIPAPIQAK	24.16	-0.097	-0.41	0.68446	0.17	0.68446	23.5025	23.6654	25.0408	24.8629	23.7306	23.6335	24.2827	23.8991	24.033	24.1312	24.6019	24.3783	23.8223	23.8751	24.3801	24.2199	23.5817	23.474	24.5693	24.4666	23.7292	23.764	23.6663	23.5256	23.5166	23.653	24.3991	24.2361	24.6333	24.6654	23.9421	24.018	24.5627	24.4875	25.1186	24.9784	25.2766	24.5321	23.7925	23.6024
ANGT_HUMAN	SLDFTELDVAAEK	24.48	-0.107	-0.43	0.67104	0.18	0.67104	23.7643	23.912	25.3625	25.4397	23.7937	23.7158	24.6573	24.2947	24.491	24.5106	25.0364	24.8166	24.2378	24.3686	24.7525	24.5353	23.6532	23.5447	24.8623	24.7871	23.9751	24.0446	24.0072	23.8314	23.7733	23.9674	24.8371	24.829	25.0841	25.0542	24.2672	24.1653	25.0252	25.0089	25.4843	25.3098	25.4346	24.7881	24.0524	23.7308
ANGT_HUMAN	AAMVGMLANFLGFR	16.88	-0.401	-0.62	0.54525	0.38	0.54525	15.3497	NA	18.7146	17.9723	NA	NA	NA	NA	15.8393	NA	NA	15.8195	15.7227	NA	17.1581	17.6282	NA	NA	NA	NA	NA	NA	NA	NA	NA	NA	NA	NA	17.7394	17.2668	NA	NA	15.5996	NA	16.8849	NA	17.3799	17.2446	NA	NA
ANGT_HUMAN	VLSALQAVQGLLVAQGR	23.62	-0.34	-1.04	0.3049	1.08	0.3049	22.8677	22.9549	25.2284	25.1276	22.7536	22.6964	23.6166	23.1552	23.6704	23.7897	24.3383	24.1523	23.5849	23.5567	23.983	23.8644	21.3326	21.1338	23.7325	23.4171	23.1888	22.9602	23.2051	22.9836	22.9292	23.0019	24.5037	24.3528	24.6032	24.4445	23.2613	23.4539	24.3836	24.1837	24.9368	24.4798	24.8381	24.3514	22.8453	22.8485
ANGT_HUMAN	VEGLTFQQNSLNWMK	22.28	-0.21	-0.66	0.5123	0.44	0.5123	21.9027	21.8471	21.7824	23.2008	21.4797	21.1955	22.568	22.3077	22.1388	22.4591	22.8186	22.6286	21.9636	22.0318	22.7109	22.8166	21.2674	20.7714	22.96	22.7413	21.9926	21.8566	21.8234	21.5789	21.7901	21.6099	22.5307	22.9514	22.8231	23.0048	22.1932	22.1461	22.7879	22.926	22.9882	22.965	22.8524	22.8026	22.308	21.8528
ANGT_HUMAN	SLDFTELDVAAEKIDR	17.62	-0.302	-0.96	0.34385	0.92	0.34385	17.7952	17.6255	16.277	16.8035	18.0176	18.1869	18.4811	18.3784	17.4022	17.8981	NA	16.9745	16.771	17.1889	17.6741	18.0607	NA	16.3365	17.691	17.4743	17.389	17.6666	17.4564	17.0776	17.6921	17.832	NA	NA	17.7991	18.3479	17.6313	17.3296	17.9012	17.9641	18.9466	18.3835	18.0536	17.6402	17.2216	16.7954
ANGT_HUMAN	QPFVQGLALYTPVVLPR	23.34	-0.345	-1.06	0.29323	1.13	0.29323	22.4675	22.5067	24.7026	24.7365	22.2495	22.2114	23.4165	23.0044	23.4141	23.6011	24.0493	23.8763	23.2745	23.1799	23.5444	23.4414	21.6731	21.0703	23.5792	23.2841	22.6542	22.4414	22.9908	22.5803	22.5055	22.7671	24.0239	24.0728	23.9413	23.9623	23.2463	23.2366	24.2127	24.0366	24.7091	24.3261	24.6604	24.1057	22.8542	22.8518
ANGT_HUMAN	ANAGKPKDPTFIPAPIQAK	21.28	-0.031	-0.12	0.90275	0.02	0.90275	20.9612	20.7398	21.854	21.9182	20.9221	20.7464	22.2647	21.9021	21.1986	21.2367	21.3909	21.2902	20.64	20.7586	21.3311	21.2995	20.7891	20.571	21.772	21.6179	20.7534	20.8626	21.046	20.7221	20.6784	20.8705	21.835	21.6526	21.478	21.4834	21.1301	21.1791	21.4154	21.3466	22.4335	22.2699	22.2015	21.4189	20.6151	20.4244
ANGT_HUMAN	VGEVLNSIFFELEADER	15.42	2.067	0.7	0.5068	0.49	0.5068	NA	NA	NA	NA	NA	NA	NA	NA	NA	NA	NA	NA	NA	NA	NA	NA	NA	NA	17.0619	NA	NA	NA	NA	NA	NA	NA	15.3939	NA	NA	NA	NA	NA	NA	NA	NA	NA	NA	NA	16.0976	13.1455
ANGT_HUMAN	LDAHKVLSALQAVQGLLVAQGR	18.73	0.041	0.11	0.91404	0.01	0.91404	17.9746	17.865	19.6941	19.6813	17.1426	17.1459	18.2313	17.8079	17.8749	17.7717	19.4659	19.3543	19.3486	19.1088	20.0558	19.4784	NA	NA	19.9537	19.6437	17.7599	17.6845	18.0534	17.4028	17.2575	17.8224	18.4882	18.1728	19.1625	19.3055	18.5543	18.6632	19.876	19.2292	20.1036	19.9261	19.5456	19.6483	18.9806	18.6605
ANGT_HUMAN	ADSQAQLLLSTVVGVFTAPGLHLK	16.99	NA	NA	NA	NA	NA	NA	NA	17.1036	16.8754	NA	NA	NA	NA	NA	NA	NA	NA	NA	NA	NA	NA	NA	NA	NA	NA	NA	NA	NA	NA	NA	NA	NA	NA	NA	NA	NA	NA	NA	NA	NA	NA	NA	NA	NA	NA
ANGT_HUMAN	VYIHPFHLVIHNESTCEQLAK	17.43	0.357	0.47	0.6492	0.22	0.6492	NA	NA	NA	NA	NA	NA	NA	NA	NA	NA	NA	NA	NA	16.9621	NA	NA	NA	NA	18.0113	17.9277	NA	NA	NA	17.3855	NA	NA	NA	NA	NA	NA	NA	NA	NA	NA	NA	NA	NA	NA	NA	16.8649
ANGT_HUMAN	TGCSLMGASVDSTLAFNTYVHFQGK	17.51	-1.046	-1.74	0.09423	3.01	0.09423	16.5147	15.7608	18.8899	NA	17.6897	16.8984	16.9759	16.2112	16.3954	NA	NA	NA	18.224	17.5604	17.0882	17.2673	NA	NA	17.6297	15.9618	NA	NA	NA	NA	NA	NA	18.3346	17.9897	NA	NA	17.767	18.1146	18.6798	NA	18.8759	19.3179	18.423	NA	16.8898	16.823
ANGT_HUMAN	EPTESTQQLNKPEVLEVTLNRPFLFAVYDQSATALHFLGR	16.58	0.251	0.34	0.74	0.11	0.74	14.7988	NA	19.377	17.7316	NA	NA	NA	NA	16.6335	16.6498	16.7267	16.6857	15.2725	NA	16.6536	17.1342	NA	NA	NA	NA	NA	NA	NA	14.6387	NA	NA	16.8091	16.2725	17.957	17.3567	16.3751	15.0753	NA	NA	17.2388	16.3105	16.3764	17.2026	15.5284	NA
ANT3_HUMAN	ELFYK	19.97	-0.445	-1.12	0.26779	1.26	0.26779	18.8229	18.7655	20.3126	20.3122	19.2943	19.1045	20.2231	19.1021	18.8766	19.5191	21.0078	20.3019	20.5094	20.2563	20.2483	20.3034	19.1869	18.3916	20.5234	19.9851	20.2858	19.6511	20.0108	18.9477	20.4469	20.55	21.4385	21.1877	19.8891	19.8639	20.2664	20.6787	19.8019	19.5175	20.2767	20.1747	21.1759	20.533	19.9439	19.3083
ANT3_HUMAN	IEDGFSLK	20.93	-0.133	-0.59	0.55605	0.35	0.55605	20.2965	20.2594	20.4405	20.1326	20.8469	20.7772	20.7473	20.8099	20.5674	20.5917	21.4739	21.1744	20.8127	21.0144	21.3903	21.4087	20.9048	20.7431	21.51	21.4207	21.0988	21.2136	21.1848	21.0307	21.0896	21.3327	21.9709	21.7587	20.2553	20.4611	21.3388	21.3459	20.9591	20.4216	20.7741	20.541	20.9567	20.5706	20.9854	20.6952
ANT3_HUMAN	LPGIVAEGR	20.35	-0.397	-1.24	0.22008	1.55	0.22008	19.3032	19.4291	20.6707	20.5132	19.3758	19.2908	20.5816	19.6679	20.1847	20.5007	20.9148	20.7743	20.4572	20.4187	20.644	20.4892	19.5984	19.2741	20.5717	20.3192	19.9623	19.5615	20.5279	19.7206	19.8826	19.9577	20.3462	20.5759	20.8822	20.8864	21.0193	21.5189	20.6268	20.5096	21.0773	20.8664	21.671	20.8781	20.5226	19.9342
ANT3_HUMAN	SKLPGIVAEGR	20.61	-0.258	-0.84	0.40414	0.71	0.40414	19.5279	19.8297	20.4816	20.4901	20.0341	19.8465	20.9468	19.9436	19.8074	20.2946	21.0888	20.9679	20.8351	20.9238	20.825	20.9455	20.3589	20.1048	21.3896	21.0016	20.8512	20.69	20.679	19.7913	20.9638	21.1837	21.9293	21.4417	20.2992	20.3318	20.7894	21.1041	20.0656	20.132	20.6356	20.5125	21.42	21.0348	20.6516	20.2893
ANT3_HUMAN	FRIEDGFSLK	18.51	-0.032	-0.06	0.95013	0	0.95013	18.0278	17.8498	NA	NA	18.2914	18.2881	19.1124	18.6142	18.3098	18.393	NA	NA	18.5837	19.3995	18.8878	19.0219	17.7958	17.3846	19.4537	18.8405	19.0384	18.8649	18.6977	18.5831	19.3067	19.2197	15.8856	14.4593	NA	NA	19.7847	19.4503	18.8367	18.4261	NA	NA	NA	19.4383	18.8868	18.561
ANT3_HUMAN	DDLYVSDAFHK	21.68	-0.305	-1.1	0.27918	1.2	0.27918	20.8973	20.6973	21.7275	21.4313	20.9045	20.7026	22.0209	21.376	21.1064	21.2873	22.3662	22.0546	21.9069	21.729	22.0048	21.9123	21.266	20.8019	22.4738	21.9209	21.8567	21.7091	21.7302	21.2432	21.9576	21.7911	23.3262	22.9849	21.4218	21.3998	22.1668	22.0138	21.4266	21.1924	21.6888	21.5243	22.4322	22.0491	21.5065	21.2672
ANT3_HUMAN	TSDQIHFFFAK	21.34	-0.386	-1.32	0.19289	1.75	0.19289	20.6276	20.6221	21.8568	21.5167	20.4764	20.137	21.6091	21.2206	20.8744	20.9642	22.1042	21.6343	21.6312	21.622	21.5892	21.5204	20.1277	19.7869	21.7927	21.2618	21.4644	21.4599	21.2961	20.8955	21.5392	21.6711	23.0006	22.8245	21.0416	21.237	21.8074	21.6643	21.0562	20.9899	21.4465	21.2861	22.23	21.4767	21.3712	20.9286
ANT3_HUMAN	EVPLNTIIFMGR	22.62	-0.357	-1.06	0.29529	1.12	0.29529	21.4669	21.559	22.7166	22.7809	21.9917	21.838	22.5554	22.0805	22.0369	22.2635	23.4072	23.1093	22.8154	22.7954	23.0108	22.9549	21.6764	21.1197	22.7577	23.9285	22.659	22.3764	22.6762	22.3345	22.7361	22.6456	24.0572	24.0328	22.531	22.5625	22.7967	22.9558	22.5723	22.3225	22.8669	22.5895	23.446	22.931	22.9529	21.9548
ANT3_HUMAN	DIPMNPMCIYR	23.23	-0.341	-1.29	0.20368	1.67	0.20368	22.3504	22.2099	23.5738	23.5463	22.489	22.0871	23.1926	22.8408	22.6594	22.6706	23.9922	23.6913	23.4889	23.3519	23.6764	23.6319	22.4848	21.9078	23.771	23.5835	23.3847	23.2471	23.4245	23.2048	23.4827	23.3333	24.6896	24.7135	23.0122	23.0353	23.6397	23.6249	23.1234	22.9492	23.2955	23.0517	23.8705	23.3519	22.9485	22.642
ANT3_HUMAN	VAEGTQVLELPFK	22.46	-0.165	-0.72	0.47469	0.52	0.47469	21.6597	21.71	22.3307	22.5386	21.9908	21.8795	22.5156	22.3436	22.0646	22.2153	23.1289	22.9262	22.46	22.7586	22.7962	22.7031	22.059	21.8814	22.6708	22.8244	22.4025	22.4757	22.3784	22.3496	22.4285	22.6147	23.6092	23.7818	21.9167	22.1933	22.5913	22.9967	22.2665	22.2647	22.3793	22.2573	23.0982	22.4548	22.1517	22.1465
ANT3_HUMAN	FATTFYQHLADSK	22.36	-0.236	-0.93	0.35767	0.86	0.35767	21.3409	21.3505	22.5438	22.4413	21.7703	21.6676	22.6243	22.2863	21.9303	22.0599	23.0752	22.6209	22.4223	22.4499	22.5143	22.4937	21.9338	21.6673	22.9247	22.6604	22.4349	22.3385	22.3833	22.1571	22.4259	22.5056	23.9591	23.6144	22.0997	22.115	22.6683	22.6919	22.1192	21.9653	22.5233	22.3369	23.3251	22.6804	21.422	21.7329
ANT3_HUMAN	RVAEGTQVLELPFK	19.87	-0.241	-0.87	0.39086	0.75	0.39086	18.5627	18.6966	19.7111	19.5694	19.2288	19.0248	20.0592	19.9308	19.5599	19.4981	20.8123	20.2713	19.9349	20.2106	20.3419	20.3158	19.3295	19.232	20.487	20.2374	19.8738	19.8856	19.7834	19.8133	19.8725	20.1266	21.4939	21.3933	19.3755	19.3193	20.531	20.5388	19.6044	19.3374	19.572	19.4524	20.9868	20.2337	19.5116	19.1345
ANT3_HUMAN	GDDITMVLILPKPEK	22.18	-0.367	-1.21	0.23121	1.48	0.23121	21.3912	21.1209	22.46	22.3632	21.4669	21.228	22.6842	22.023	21.6946	21.969	23.0091	22.7577	22.3118	22.2715	22.7589	22.6048	20.6794	20.2936	22.7111	22.2122	22.3069	22.2221	22.361	21.8	22.1272	22.1961	23.7684	23.7914	22.0784	22.1354	22.4717	22.565	22.0918	21.9303	22.185	21.9416	23.0749	22.3325	22.069	21.9054
ANT3_HUMAN	LQPLDFKENAEQSR	20.25	-0.241	-0.77	0.4464	0.59	0.4464	19.4125	19.4137	19.1762	19.6032	19.813	19.8456	20.8947	20.4915	19.8401	19.6653	21.0934	20.801	20.2703	20.6807	20.4918	20.3504	19.9838	19.8022	20.4718	20.4201	19.3207	20.2082	20.5394	20.3439	20.525	20.8591	21.9335	21.8993	19.8051	19.7797	20.6114	20.9774	19.7692	19.5859	20.4974	20.0199	21.2039	20.5246	19.6275	19.3048
ANT3_HUMAN	ADGESCSASMMYQEGK	20.11	-0.133	-0.4	0.69393	0.16	0.69393	19.0084	18.9878	20.3277	20.3663	19.7236	19.4892	20.534	19.6841	19.5159	19.4716	20.4721	20.1785	20.0001	20.1705	20.6409	20.3648	19.9855	19.6663	21.1073	21.0116	20.1359	20.2376	20.7593	19.5487	20.2205	20.2231	21.8474	21.3684	19.4866	19.5454	20.4203	20.4831	19.8618	19.6569	19.6775	NA	20.8149	20.0502	19.8177	19.4712
ANT3_HUMAN	EQLQDMGLVDLFSPEK	22.53	-0.354	-1.31	0.19693	1.72	0.19693	21.4765	21.601	22.6801	22.7988	21.5527	21.6587	22.6029	22.0337	22.0893	22.2823	23.2892	23.1599	22.6604	22.5796	22.9091	22.774	21.7513	21.1748	23.1475	22.7449	22.685	22.4682	22.6482	22.2553	22.5002	22.6377	23.9745	24.0746	22.1389	22.2258	22.7127	22.8804	22.5971	22.2922	22.8304	22.5564	23.2795	22.8646	22.2332	22.1963
ANT3_HUMAN	ATEDEGSEQKIPEATNR	18.76	-0.053	-0.15	0.87844	0.02	0.87844	17.1702	17.5421	17.8766	17.9212	18.9126	18.6789	19.7541	19.342	18.4785	18.1655	18.8845	19.1678	18.8302	19.2058	19.1834	19.0805	18.8979	18.7808	19.3379	19.4601	18.0368	18.7589	19.3204	19.2909	18.5924	18.6563	20.2638	20.2627	NA	NA	19.181	19.5664	18.1587	18.1588	17.9783	18.2268	19.7856	18.7841	17.5766	17.5554
ANT3_HUMAN	KATEDEGSEQKIPEATNR	18.64	0.095	0.27	0.79054	0.07	0.79054	17.1025	17.1239	18.0901	17.9227	18.7645	18.6317	19.9592	19.6017	18.337	18.0445	18.8529	19.279	18.668	18.8396	19.3045	18.9653	18.8866	18.8422	19.3574	19.267	17.9721	18.2995	19.5502	19.3046	18.5896	18.8354	20.6876	20.7626	17.4364	17.4042	19.2421	19.3758	17.7135	17.9653	18.0543	18.194	19.5688	18.5187	17.3638	17.106
ANT3_HUMAN	AFLEVNEEGSEAAASTAVVIAGR	16.65	-0.017	-0.03	0.97954	0	0.97954	16.7811	15.9617	NA	NA	16.3907	16.2073	17.5904	NA	NA	NA	17.3757	NA	17.0416	16.9752	17.8537	17.0367	15.1733	14.8524	16.4505	15.9957	16.9481	15.3983	15.4389	NA	16.4125	17.7796	18.4201	17.7117	NA	NA	16.7895	16.4695	NA	NA	NA	NA	18.3491	16.8289	15.498	15.7473
ANT3_HUMAN	NDNDNIFLSPLSISTAFAMTK	21.36	-0.651	-1.36	0.18113	1.85	0.18113	20.1127	19.9648	22.0543	22.0512	20.0097	19.5719	21.4194	21.1415	21.0784	21.1427	22.4749	22.1924	21.574	21.5901	21.956	21.8432	19.5224	17.1339	22.0633	21.7302	21.1503	20.9731	21.3394	20.6746	21.379	21.2185	22.9689	23.1018	21.4703	21.5493	21.9217	21.9593	21.9964	21.3966	21.6841	21.5315	22.2452	21.897	21.7641	21.4291
ANT3_HUMAN	VAEGTQVLELPFKGDDITMVLILPKPEK	22.47	-0.771	-1.18	0.24442	1.39	0.24442	21.5806	21.2293	23.5392	23.3205	21.7553	21.4364	22.6906	22.0932	22.3426	22.5269	23.506	23.3357	23.0068	22.9119	23.3177	22.9725	18.9806	15.603	23.0663	22.5217	22.6187	22.1864	22.7173	22.4193	22.277	22.1923	24.848	24.7191	22.6751	22.5671	23.2352	23.3574	22.3852	21.9668	23.1482	22.7238	23.7299	23.1062	22.2152	22.0688
ANT3_HUMAN	RVAEGTQVLELPFKGDDITMVLILPKPEK	18.31	-0.38	-0.78	0.43939	0.61	0.43939	17.6304	16.2528	19.0162	18.1178	17.4845	17.0505	18.1787	17.4432	17.4813	17.0909	18.8608	18.9794	18.8328	18.5432	19.2058	18.6057	NA	NA	18.9125	18.3113	18.1767	17.8142	18.9885	18.4372	18.3474	17.8774	20.6979	20.4683	18.2504	17.7892	19.6354	19.2158	17.1079	16.8062	18.2659	18.1122	19.5182	19.022	18.2256	17.0595
APLP1_HUMAN	LVETHATR	17.58	0.229	0.55	0.58442	0.3	0.58442	NA	16.1789	19.773	19.3255	16.5748	16.2961	18.2296	17.4916	18.1027	18.295	18.5263	18.6471	17.8366	17.949	NA	17.7642	17.1286	17.0468	17.5487	16.7096	16.7472	17.2848	16.8113	16.3632	16.1689	16.3544	NA	16.7105	18.5734	18.4513	17.2517	17.043	18.3616	18.1528	19.1842	18.9959	NA	18.8234	16.3493	15.8819
APLP1_HUMAN	DDTPMTLPK	21.68	0.092	0.25	0.80106	0.06	0.80106	20.6882	20.7554	23.2076	23.0888	20.929	20.7782	21.7424	20.9393	22.0086	22.1677	22.1508	22.0348	21.7885	21.8504	22.4339	22.0962	21.3631	20.9237	21.8383	21.7306	21.5285	21.2466	21.4296	20.3224	20.9509	21.0167	20.8619	20.9719	22.3717	22.5056	20.868	21.1362	22.4796	22.409	22.5596	22.4516	23.2515	22.4127	21.2863	20.6141
APLP1_HUMAN	VIALINDQR	21.82	-0.027	-0.09	0.92733	0.01	0.92733	21.034	20.8536	23.1528	23.005	20.9391	20.8847	21.9141	21.4478	22.1714	22.2178	22.3607	22.1038	21.99	21.8663	22.3457	22.148	21.2816	21.2609	21.7384	21.5003	21.6223	21.7057	21.1555	20.9305	21.0615	21.281	21.23	20.9486	22.5291	22.4407	21.3547	21.3473	22.6844	22.431	22.9373	22.7283	23.3773	22.5965	21.3303	21.0653
APLP1_HUMAN	DELAPAGTGVSR	20.74	0.205	0.6	0.55026	0.36	0.55026	21.4016	21.152	20.5413	20.462	20.4831	20.5197	20.9224	20.1132	20.9696	21.2046	20.7265	20.6799	20.8081	21.0953	21.6894	21.2576	20.7549	20.7072	20.6727	20.626	20.8276	20.1754	20.5506	20.3265	20.8054	20.6055	18.7634	19.9075	20.5026	20.6522	20.6174	20.6035	20.7523	20.8056	20.7003	20.6143	21.8286	20.6368	21.72	21.2991
APLP1_HUMAN	EWAMADNQSK	20.29	0.076	0.2	0.84531	0.04	0.84531	NA	19.2412	21.7487	21.982	19.2516	19.173	20.5859	19.7743	20.6434	20.8832	20.5521	NA	20.2264	20.4467	21.102	20.8191	19.9008	19.5511	20.3827	20.4157	NA	NA	19.9688	19.1305	19.3597	19.3971	NA	NA	20.889	20.9092	19.5165	NA	21.1011	21.1679	NA	21.1383	NA	21.1449	19.5757	19.0729
APLP1_HUMAN	MNPLEQYER	21.73	0.012	0.04	0.96863	0	0.96863	20.9541	20.9458	23.2053	23.2842	20.7578	20.6658	21.805	21.3442	22.1124	22.2479	22.136	21.8449	21.7164	21.9034	22.2946	22.0926	21.2094	20.9995	21.6525	21.5687	21.5056	21.5671	21.1699	20.9906	20.7966	20.8649	21.2071	21.1633	22.4068	22.4793	20.9748	21.1355	22.4657	22.4633	22.8314	22.6582	23.3181	22.5126	21.0372	20.9563
APLP1_HUMAN	QMYPELQIAR	22.08	-0.048	-0.16	0.87703	0.02	0.87703	21.3106	21.255	23.7076	23.6864	20.7551	20.729	22.1012	21.6071	22.4012	22.4949	22.6192	22.6174	22.1112	22.2144	22.5709	22.4544	21.4616	21.0874	22.0159	21.9062	21.8242	21.792	21.4581	21.1508	21.3037	21.3546	21.6925	21.5771	22.9186	22.873	21.3562	21.5032	22.8477	22.8628	23.2307	23.0649	23.6212	22.9909	21.3889	21.2505
APLP1_HUMAN	VEQATQAIPMER	22.76	0.143	0.42	0.67574	0.18	0.67574	21.865	21.9191	24.0833	24.3469	21.9633	21.9435	23.2512	22.4115	23.1117	23.2206	23.0987	22.8868	22.7917	22.9381	23.2484	23.329	22.4676	22.2377	22.7501	22.8303	22.4726	22.3917	22.3203	21.5719	22.1363	22.3893	21.745	21.3288	23.5682	23.6567	21.7389	22.14	23.4316	23.4772	23.6402	23.6124	24.3397	23.5565	22.3358	21.9838
APLP1_HUMAN	HYQHVAAVDPEK	21.4	0.13	0.31	0.75638	0.1	0.75638	20.5379	20.0724	23.1012	23.0057	20.4653	19.9141	22.2419	21.4221	22.1596	21.9038	21.9051	21.6296	21.3874	21.3796	22.52	21.7873	20.7307	20.5285	21.4392	21.1602	20.61	20.7207	21.185	20.45	20.1029	20.3702	21.51	21.3038	21.7391	21.7419	20.6024	20.8965	22.2386	21.947	22.6169	22.6028	23.5216	22.181	20.3165	20.036
APLP1_HUMAN	FQVHTHLQVIEER	18.54	0.108	0.27	0.78909	0.07	0.78909	18.2385	17.9945	19.6982	19.5137	17.884	18.2706	19.3287	18.5578	18.5797	18.8489	18.9832	18.6603	18.6722	18.5921	19.0636	18.9859	17.9719	17.2983	18.6801	18.0759	18.091	17.9688	18.107	17.6727	17.7863	18.0103	17.9135	16.6664	19.1976	19.0346	18.0083	17.4588	19.4042	19.026	19.6763	19.5625	20.3125	19.344	18.5596	17.9459
APLP1_HUMAN	SGSCAHPHHQVVPFR	20.12	0.069	0.19	0.84895	0.04	0.84895	19.4214	18.882	21.6219	21.5375	18.8438	18.4575	21.1304	20.4393	20.3942	20.4457	20.4435	20.7039	20.2478	20.3488	20.8407	20.5956	19.7388	19.0868	20.1635	19.5569	19.7039	19.6413	19.6774	19.084	19.7	NA	19.8045	20.0505	20.6152	20.5799	19.2389	19.4394	20.8985	20.6335	21.3318	21.3024	21.2628	20.835	19.2122	18.7682
APLP1_HUMAN	AALEGFLAALQADPPQAER	23	-0.13	-0.38	0.70366	0.15	0.70366	22.099	22.3498	24.6242	24.6611	21.7829	21.8638	23.1624	22.7087	23.3702	23.7228	23.7231	23.4842	23.1043	23.094	23.3105	23.3079	21.7678	21.2037	22.8496	22.5322	22.8265	22.4948	22.3199	21.9577	22.1155	22.4676	22.4709	22.6035	23.726	23.8335	22.3756	22.4078	24.0505	23.9592	24.5275	24.1728	24.4006	23.9726	22.2572	22.3852
APLP1_HUMAN	CLPGEFVSEALLVPEGCR	21.17	-0.192	-0.5	0.62042	0.25	0.62042	20.1512	20.4538	23.1979	23.1583	19.5139	19.68	20.9637	20.4871	21.5931	21.789	22.0068	21.7645	21.4703	21.3546	21.6915	21.5871	19.7974	19.2078	20.9574	20.5579	20.8904	20.7751	20.3004	19.9019	20.3661	20.2817	20.5627	20.7307	22.2157	22.1662	20.4312	20.3941	22.5166	22.2205	22.8693	22.5055	22.9133	22.473	20.234	20.4804
APLP1_HUMAN	RAALEGFLAALQADPPQAER	21.39	-0.148	-0.39	0.6957	0.16	0.6957	20.4094	20.7296	22.9926	23.1666	20.1793	20.219	21.658	21.1505	21.7477	22.0615	22.2636	22.0754	21.6584	21.5419	21.6135	21.7991	19.8097	19.1561	21.0353	20.8543	21.1855	20.8918	20.5641	20.1492	20.8949	20.7419	20.8395	NA	22.3113	22.5797	20.7047	20.9001	22.3189	22.1529	23.1743	22.6919	22.8367	22.3302	20.4903	20.4056
APLP1_HUMAN	QALNEHFQSILQTLEEQVSGER	22.81	-0.578	-0.96	0.34488	0.91	0.34488	21.9518	22.0088	24.9516	25.1071	21.0706	21.0588	22.7609	22.5116	23.6344	23.7096	23.9425	23.8196	23.3756	23.2423	23.3733	23.3767	19.2581	16.6608	22.3057	22.2115	22.3971	22.4177	21.8706	21.289	21.7697	22.1094	23.1803	23.3452	23.9958	24.1535	22.5267	22.7363	24.0834	23.9552	24.7386	24.463	24.5933	24.2431	21.9107	22.1149
APLP1_HUMAN	HQEAQEACSSQGLILHGSGMLLPCGSDR	21.28	-0.048	-0.12	0.90838	0.01	0.90838	20.7184	20.2526	23.0145	22.8765	20.0029	20.1334	21.7868	21.1731	21.5003	21.8832	21.7367	21.5863	21.097	21.1177	21.9093	21.7659	20.5208	19.946	21.2274	21.0989	21.2638	20.8005	20.8257	20.2451	20.2783	20.1582	NA	NA	NA	21.7029	NA	NA	22.1065	21.2398	22.2965	22.1635	22.9514	22.2429	20.8532	20.257
APLP1_HUMAN	RHQEAQEACSSQGLILHGSGMLLPCGSDR	19.95	0.055	0.17	0.86457	0.03	0.86457	19.6385	19.0683	20.9439	21.1981	18.9352	18.8847	20.3989	19.8345	20.1566	20.2035	20.4028	20.3219	19.8892	19.902	20.7252	20.5927	19.4673	18.8239	20.2526	19.9472	19.7858	19.6006	19.7042	19.2185	19.2073	18.963	19.3204	19.6433	20.3815	20.3151	19.0335	19.3685	20.5834	20.6099	20.827	21.0045	21.3698	20.723	19.6085	19.2289
APLP2_HUMAN	EMIFNAER	20.26	0.025	0.09	0.92602	0.01	0.92602	19.5855	19.1086	21.1943	21.1858	19.7797	19.6953	20.4705	19.9313	20.3825	20.4609	20.5332	20.5039	20.5484	20.612	20.7708	20.5091	19.7545	19.5926	20.5266	20.3765	20.0287	20.1064	20.2839	19.8436	19.7651	19.6541	19.6667	19.6697	20.7481	20.9475	19.6262	19.6993	20.9683	20.8731	21.2483	21.1051	21.3143	20.779	19.5684	19.1179
APLP2_HUMAN	VSIDNWCR	18.59	0.049	0.11	0.91394	0.01	0.91394	18.1885	NA	19.1021	19.6181	17.9889	17.658	19.018	18.2575	19.2479	19.443	18.1852	18.1784	NA	NA	NA	NA	NA	NA	18.8775	18.8597	NA	NA	NA	NA	18.0887	18.1648	17.1304	16.9596	NA	NA	18.4629	18.5788	NA	NA	19.7619	19.7732	19.5184	NA	NA	NA
APLP2_HUMAN	EWEEAELQAK	15.93	0.828	1.42	0.18104	2.02	0.18104	15.8412	15.6536	NA	NA	NA	NA	NA	15.8245	NA	NA	NA	NA	NA	NA	NA	16.5832	NA	15.5657	16.908	16.4939	NA	NA	NA	NA	15.2698	NA	NA	NA	NA	NA	15.2495	NA	NA	NA	NA	NA	NA	NA	NA	NA
APLP2_HUMAN	AVCSQEAMTGPCR	15.74	-0.044	-0.09	0.93073	0.01	0.93073	NA	NA	16.8977	16.6371	15.201	14.7377	NA	NA	16.1173	16.0195	NA	15.1218	NA	15.0752	15.8957	15.7222	NA	14.7938	NA	16.4246	NA	NA	NA	NA	NA	NA	NA	NA	NA	14.8626	NA	NA	NA	16.0483	15.954	16.2569	NA	NA	NA	NA
APLP2_HUMAN	GSGVGEQDGGLIGAEEK	18.16	0.306	0.74	0.46254	0.55	0.46254	17.1554	17.5344	19.0806	19.4615	17.7663	17.7958	18.8251	17.9207	18.5619	18.821	18.006	18.3682	18.2254	18.5788	18.8483	18.573	17.6052	17.5045	18.5678	18.542	17.2153	17.1159	17.7346	16.8534	17.5502	17.9185	NA	NA	NA	NA	NA	NA	18.5694	18.7671	19.0852	19.2176	19.3829	18.3285	17.181	16.8215
APLP2_HUMAN	CLVGEFVSDVLLVPEK	17.04	0.744	0.68	0.52054	0.46	0.52054	NA	NA	17.5903	17.225	NA	NA	NA	NA	NA	NA	NA	NA	NA	NA	NA	NA	NA	NA	NA	NA	NA	NA	NA	NA	NA	NA	NA	NA	NA	NA	NA	NA	NA	NA	16.6844	16.6424	NA	NA	NA	NA
APLP2_HUMAN	MALENYLAALQSDPPRPHR	17.41	1.759	2.47	0.03382	6.09	0.03382	17.8706	NA	NA	NA	NA	NA	18.1903	NA	NA	NA	NA	NA	NA	NA	NA	18.1496	NA	NA	17.6547	17.6235	NA	NA	NA	NA	NA	NA	NA	NA	NA	NA	15.0499	NA	NA	17.3467	NA	NA	NA	NA	NA	NA
APOA1_HUMAN	AKPALEDLR	22.68	-0.289	-0.87	0.39167	0.75	0.39167	21.2485	21.4181	22.759	22.6859	22.2045	22.0143	22.4214	21.6775	22.6559	23.1533	23.9246	23.7327	23.2338	23.3637	23.1602	23.1731	21.5624	21.176	22.7948	22.4113	23.2268	22.9844	22.8293	22.1897	22.5517	22.7363	24.2158	24.3691	22.57	22.5609	23.3822	23.5731	22.0172	21.9975	23.2463	23.1642	23.3355	22.7596	21.5848	21.2519
APOA1_HUMAN	LSPLGEEMR	25.3	-0.309	-1.06	0.29524	1.12	0.29524	23.9723	24.02	25.1962	25.3819	24.5637	24.4789	24.8563	NA	25.4462	25.4949	26.3749	26.291	25.6401	25.8304	25.9112	25.6395	24.0512	23.9546	25.4084	25.3001	25.6535	25.6841	25.5171	25.2483	25.033	25.1765	26.8546	26.832	25.1506	25.2666	25.8694	25.9964	24.8768	24.6678	25.7223	25.6148	26.1444	25.3431	24.1882	24.0396
APOA1_HUMAN	LEALKENGGAR	21.25	-0.299	-0.83	0.41239	0.69	0.41239	19.4678	19.8381	21.3952	21.3599	20.7186	20.6005	21.0434	20.4912	21.54	21.6002	22.4206	22.6392	21.7111	22.0387	21.7515	21.7815	19.8975	19.6047	21.0217	21.0607	21.4315	21.6221	21.4367	21.1932	20.9551	21.2281	23.3839	23.3838	20.9784	21.062	22.0272	22.3149	20.4819	20.5524	21.8218	21.8629	22.0977	21.1252	19.481	19.5219
APOA1_HUMAN	ATEHLSTLSEK	22.64	-0.211	-0.63	0.52893	0.4	0.52893	21.1876	21.2477	22.8157	22.7639	21.9696	21.7614	22.4026	21.8987	22.9245	22.9733	23.8529	24.0173	23.0989	23.2823	23.3908	23.2396	21.4944	21.0413	22.7008	22.5478	22.8266	22.9249	22.6959	22.3912	22.3372	22.4058	24.7165	24.6377	22.3499	22.4518	23.2955	23.5703	21.9057	21.947	23.1478	23.091	23.2754	22.6016	21.0995	21.1573
APOA1_HUMAN	QGLLPVLESFK	24.7	-0.337	-1.02	0.31287	1.04	0.31287	23.4158	23.6082	24.9805	25.0314	24.0525	24.0721	24.1342	23.5665	24.8746	25.1054	26.1089	25.9331	25.2765	25.2842	25.1884	25.0953	23.2189	22.7231	24.5528	24.3759	25.0863	24.959	24.7763	24.4032	24.5245	24.4931	26.4907	26.6539	24.6728	24.7615	25.4341	25.4497	24.3318	24.1895	25.4071	25.0604	25.3067	24.6615	23.3352	23.3417
APOA1_HUMAN	DLATVYVDVLK	23.98	-0.315	-0.94	0.35364	0.88	0.35364	22.6269	22.9109	24.1774	24.1749	23.1807	23.0451	23.5226	22.9515	24.2293	24.3949	25.2685	25.0489	24.5524	24.5278	24.6178	24.5208	22.439	22.0056	24.2026	23.9824	24.3543	23.9892	23.9412	23.4425	23.6095	23.55	25.9377	26.025	23.8658	23.7782	24.5304	24.6907	23.8227	23.5149	24.3087	24.1241	24.711	23.9088	23.3587	23.2107
APOA1_HUMAN	VQPYLDDFQK	24.86	-0.258	-0.89	0.37677	0.8	0.37677	23.5614	23.6919	24.8163	24.8241	24.2083	24.1313	24.4128	24.0036	24.9886	25.1374	26.0333	25.9734	25.19	25.3669	25.3839	25.2297	23.8472	23.7638	24.9824	24.9888	25.1684	25.2095	24.8298	24.6437	24.5828	24.6805	26.6555	26.6024	24.5056	24.5071	25.502	25.6614	24.3951	24.3622	25.1938	25.0832	25.5807	24.763	23.9452	23.8188
APOA1_HUMAN	WQEEMELYR	23.19	-0.395	-1.21	0.23335	1.46	0.23335	21.9244	21.8818	23.4808	23.4887	22.2124	21.9224	22.6831	22.4075	23.4527	23.4722	24.5199	24.2343	23.7094	23.8338	23.7393	23.7347	21.441	20.8486	23.5091	23.4365	23.4977	23.4583	23.2879	23.1401	22.8733	22.9369	25.0275	24.9626	22.9364	22.8743	24.0055	24.1404	22.7914	22.8372	23.6993	23.5786	24.0168	23.3399	22.244	22.1763
APOA1_HUMAN	THLAPYSDELR	23.2	-0.484	-1.26	0.21513	1.58	0.21513	21.9183	21.9368	23.5721	23.4557	22.5291	22.2812	21.8768	21.1437	23.2777	23.6269	24.7478	24.506	23.9523	23.8925	23.7692	23.7781	21.6772	21.1097	23.2684	22.842	23.7496	23.5156	23.3453	22.5238	23.2539	23.2719	25.2819	24.8714	23.1352	23.1341	24.13	24.2635	22.6554	22.4892	23.9492	23.8464	24.0641	23.4939	22.0937	21.7743
APOA1_HUMAN	ETEGLRQEMSK	22.08	-0.23	-0.68	0.50127	0.46	0.50127	20.4926	20.4993	22.1789	22.211	21.2903	21.0401	21.8109	20.9587	22.3331	22.3149	23.1658	23.3351	22.5118	22.6844	22.7538	22.7172	21.2921	20.8134	22.549	22.337	22.2316	22.4212	22.1706	21.7866	21.7208	21.8824	23.9869	24.1116	21.7564	21.8788	22.5719	22.8869	21.5619	21.5742	22.5811	22.5947	22.6189	21.9515	20.8789	20.7181
APOA1_HUMAN	VSFLSALEEYTK	25.19	-0.473	-1.37	0.17932	1.86	0.17932	23.8412	24.0376	25.5614	25.6398	24.3762	24.2675	24.6308	24.1467	25.4613	25.6426	26.7026	26.538	25.7366	25.7501	25.6304	25.5033	23.1552	22.6091	25.01	24.8263	25.7142	25.5412	25.2561	24.9057	24.9234	25.1514	27.1294	27.1978	25.0579	25.1037	26.0505	26.1176	24.9037	24.8053	26.0117	25.7085	25.8182	25.3673	23.8336	23.9261
APOA1_HUMAN	DYVSQFEGSALGK	24.73	-0.172	-0.61	0.5457	0.37	0.5457	23.5782	23.6502	24.7092	24.7909	24.0311	24.0021	24.2466	23.9782	25.0152	24.9165	26.1444	25.805	25.1974	25.3837	25.2595	25.1915	23.7825	23.622	24.9107	24.7059	24.8972	24.9593	24.6217	24.4542	24.367	24.4596	26.4007	26.4681	24.1772	24.2676	25.4531	25.4827	24.3843	24.3017	25.2352	25.0212	25.2149	24.5588	23.8775	23.7648
APOA1_HUMAN	KWQEEMELYR	23.09	-0.434	-1.1	0.27817	1.21	0.27817	21.9305	21.4689	23.5899	23.341	22.1196	21.689	22.9041	22.2643	23.0422	23.2172	24.7247	24.3087	23.5772	23.4741	23.7203	23.5374	21.3737	20.5759	23.5198	23.1845	23.5527	23.2724	23.1858	22.6891	22.961	22.6578	25.5063	25.0985	22.8609	22.7795	24.042	24.0042	22.8561	22.5397	23.76	23.5272	23.8418	23.2549	22.118	21.7285
APOA1_HUMAN	VKDLATVYVDVLK	18.12	-0.156	-0.15	0.88032	0.02	0.88032	15.7739	16.4356	17.7569	17.6128	16.6422	21.4034	16.6479	16.4154	17.8226	17.8375	19.2445	19.1134	18.9551	18.9542	18.3328	18.5697	15.7146	20.9955	18.2422	18.4568	19.0111	18.6344	18.1587	17.7805	17.5463	18.0309	20.5598	20.3706	17.0978	17.3211	19.0956	19.193	17.138	17.6263	18.1461	17.9778	18.2233	17.4127	17.7658	16.9496
APOA1_HUMAN	VEPLRAELQEGAR	23.22	-0.255	-0.73	0.47147	0.53	0.47147	21.4634	21.6953	23.6162	23.5911	22.6218	22.5729	23.1978	22.3957	23.2605	23.608	24.3746	24.2398	23.7237	23.7471	23.5015	23.3079	22.3917	21.9755	23.4098	23.2146	23.5477	23.2627	23.3151	22.6134	23.041	23.1912	24.948	24.9384	23.0871	23.1573	23.5682	24.1225	22.7084	22.6751	24.0022	23.8407	23.9892	23.1438	22.1331	21.7248
APOA1_HUMAN	VSFLSALEEYTKK	18.44	-0.334	-0.8	0.43059	0.64	0.43059	NA	NA	18.7913	NA	17.9198	18.0806	18.1911	17.7159	18.1185	18.646	19.5772	19.0065	18.5946	18.0724	NA	NA	17.1423	16.4878	18.4014	NA	19.0911	18.6536	18.6572	18.3234	17.9811	17.838	20.5923	20.6684	18.2114	NA	18.5448	18.7839	17.8527	NA	NA	NA	NA	17.8578	NA	NA
APOA1_HUMAN	THLAPYSDELRQR	17.03	-0.671	-0.93	0.37518	0.87	0.37518	NA	NA	NA	NA	16.1635	NA	NA	NA	NA	NA	NA	NA	NA	NA	NA	NA	NA	NA	16.7897	NA	16.4412	NA	17.1484	NA	NA	NA	17.9872	17.6325	NA	NA	NA	NA	NA	NA	NA	NA	NA	NA	NA	NA
APOA1_HUMAN	LLDNWDSVTSTFSK	25.13	-0.33	-0.84	0.40318	0.71	0.40318	23.9282	23.9024	26.1698	25.3054	24.3562	24.1045	24.5154	24.1813	25.1444	25.3489	26.474	26.3211	25.5718	25.5919	25.592	25.5122	23.7731	23.426	25.1771	24.9905	25.3724	25.2945	24.8553	24.5484	24.8919	24.7896	26.9664	27.0513	24.7292	24.9566	25.9057	25.9204	24.8354	24.698	25.8026	25.574	26.6233	25.0398	24.2635	23.8687
APOA1_HUMAN	DSGRDYVSQFEGSALGK	23.3	-0.26	-0.92	0.3615	0.85	0.3615	21.9172	21.9276	23.4044	23.4595	22.5989	22.4431	23.0476	22.6918	23.3071	23.4609	24.5267	24.2305	23.6921	23.7003	23.4885	23.3498	22.6471	22.4076	23.5941	23.4529	23.4319	23.4437	23.1072	23.0435	22.8002	22.9827	25.2429	25.1374	22.9992	22.976	23.9696	24.0293	22.9217	22.7651	23.9484	23.8208	23.8839	23.343	22.4804	22.218
APOA1_HUMAN	EQLGPVTQEFWDNLEK	23.85	-0.402	-1.12	0.26773	1.26	0.26773	22.6816	22.7196	24.1105	24.103	22.9229	22.8195	23.2823	22.6861	23.977	24.1651	25.5605	25.3739	24.5274	24.3596	24.4374	24.351	21.8971	21.1877	24.095	23.8163	24.221	24.077	23.6885	23.2843	23.7312	23.6576	25.7676	25.8272	23.5249	23.61	24.7725	24.7026	23.7514	23.5671	24.6129	24.3144	24.5077	24.0253	22.6601	22.8195
APOA1_HUMAN	LREQLGPVTQEFWDNLEK	24.78	-0.547	-1.36	0.18069	1.85	0.18069	23.14	23.5771	25.1757	25.2282	23.8395	23.6307	24.2645	23.8286	24.9618	25.1231	26.5684	26.3152	25.3434	25.3644	25.188	25.2434	22.4219	21.4969	24.828	24.6738	25.017	24.8494	24.7665	24.2754	24.6078	24.3643	26.9647	27.1193	24.7416	24.8663	25.6107	25.7581	24.7139	24.468	25.7869	25.5378	25.5302	24.856	23.6751	23.6474
APOA1_HUMAN	AKPALEDLRQGLLPVLESFK	16.24	-0.972	-1.75	0.09187	3.05	0.09187	NA	14.7703	NA	15.1963	15.6134	15.6932	16.2085	15.3319	16.8107	17.148	15.8519	NA	15.3175	NA	16.8226	16.6031	NA	NA	15.8123	14.7421	16.9854	15.9127	16.8417	16.0474	15.7891	16.1567	19.2195	19.0112	NA	NA	16.022	15.8061	NA	NA	16.3377	NA	NA	NA	NA	NA
APOA1_HUMAN	EQLGPVTQEFWDNLEKETEGLR	19.59	-0.821	-1.72	0.09272	2.96	0.09272	17.6919	17.4596	20.3182	20.074	18.1213	17.7484	18.7614	18.5524	19.5311	19.6647	21.3841	21.213	20.7772	20.4672	19.6986	19.7447	15.9367	NA	19.3643	19.1535	19.6381	19.2227	19.656	19.0223	18.7831	19.2343	22.5495	22.5908	19.3857	19.7177	21.0689	20.8421	19.5129	19.1705	21.0245	20.8972	20.1004	20.0304	17.7605	18.2011
APOA1_HUMAN	LREQLGPVTQEFWDNLEKETEGLR	20.98	-0.888	-1.71	0.09419	2.93	0.09419	19.2148	19.1185	21.8641	21.712	19.7036	19.589	20.5095	19.9953	20.9951	21.2381	22.6234	22.4375	21.9373	21.6943	21.1296	20.9455	15.6713	NA	21.0879	20.5619	21.0994	20.6853	20.8903	20.5582	20.3798	20.3176	23.8118	23.8164	20.9364	20.834	22.0291	22.2386	20.8525	20.4815	22.6424	22.1953	21.756	21.2457	19.5452	19.7256
APOA1_HUMAN	EQLGPVTQEFWDNLEKETEGLRQEMSK	20.6	-0.472	-1.26	0.21555	1.58	0.21555	18.7255	18.3122	21.3392	21.3345	18.8081	18.6336	19.8633	19.6287	20.6161	20.6072	22.0537	21.7883	21.2841	21.163	20.5415	20.5128	NA	NA	20.7539	20.4482	20.5969	20.5359	20.1822	19.983	19.8872	19.9851	22.9261	23.0762	20.7074	20.7203	21.4707	21.5747	20.2538	19.9492	21.9415	21.7165	21.1278	20.7632	19.6653	19.5023
APOA2_HUMAN	EQLTPLIK	23.97	-0.052	-0.17	0.86196	0.03	0.86196	22.6956	22.6496	23.9886	24.2263	23.4568	23.4124	23.7105	23.2798	23.9485	24.1202	25.2436	24.9256	24.3515	24.4427	24.679	24.4424	23.1312	23.0393	24.6704	24.5305	24.092	24.0567	23.6229	23.3404	23.3252	23.3519	25.5069	25.288	23.6895	23.6995	24.775	24.8327	23.4649	23.2627	24.1385	23.8744	24.9251	24.0711	23.4607	23.2084
APOA2_HUMAN	SPELQAEAK	21.39	0.109	0.28	0.77752	0.08	0.77752	19.4087	19.6633	21.7206	21.7053	21.0407	20.9297	21.3888	20.5798	21.5902	21.5301	22.6278	22.8929	21.7673	22.1207	22.4531	21.9399	20.5964	20.7244	22.1496	22.1222	20.9176	21.1661	21.2453	20.846	20.2041	20.4582	23.2426	23.119	20.9017	21.0083	22.119	22.3843	20.8239	20.7799	21.571	21.5678	22.6729	21.4311	20.2571	20.0614
APOA2_HUMAN	SKEQLTPLIK	21.15	-0.142	-0.37	0.71003	0.14	0.71003	19.6766	19.8185	21.1191	21.2998	20.5082	20.3566	21.2227	20.2426	20.5941	21.0724	22.5849	22.3997	21.9058	21.9117	21.7878	21.6136	20.4938	19.8748	21.6621	21.3338	21.1389	20.9559	20.841	19.9044	20.7074	20.8855	22.9102	22.5713	20.6674	20.7781	21.8503	22.2168	20.3978	20.3664	21.8715	21.79	22.2668	21.5149	20.5688	20.1211
APOA2_HUMAN	VKSPELQAEAK	21.44	0.016	0.05	0.95955	0	0.95955	19.8441	20.143	21.8045	21.6829	20.817	20.5351	21.5254	21.0613	21.4175	21.4298	22.6949	22.7552	21.9111	22.0788	21.9713	22.2031	20.6558	20.4047	22.1417	21.9599	21.2609	21.3907	21.0197	20.733	20.6929	20.8696	23.2925	23.2375	20.9465	20.9316	22.1783	22.3638	20.6178	20.5676	21.8005	21.6845	22.3753	21.6419	20.5355	20.5706
APOA2_HUMAN	SKEQLTPLIKK	13.51	1.432	1.13	0.31113	1.28	0.31113	NA	NA	NA	NA	NA	NA	NA	NA	NA	NA	NA	NA	14.2251	NA	NA	NA	NA	NA	NA	NA	NA	NA	NA	NA	NA	12.793	NA	NA	NA	NA	NA	NA	NA	NA	NA	NA	NA	NA	NA	NA
APOA2_HUMAN	EPCVESLVSQYFQTVTDYGK	24.86	-0.401	-0.82	0.41933	0.66	0.41933	23.3185	23.5476	25.627	25.6192	23.4525	23.3953	24.7022	24.334	24.9714	25.1958	26.6901	26.4391	25.5112	25.6852	25.7375	25.7902	22.4996	20.3781	25.1409	25.1313	24.6108	24.5491	24.1358	23.8367	24.1228	24.2256	26.905	27.0703	24.6177	24.8213	25.8256	26.0184	24.6279	24.4905	25.3056	25.3954	25.9509	25.6084	24.5624	24.5071
APOA4_HUMAN	EAVEHLQK	17.25	-0.773	-0.67	0.50661	0.45	0.50661	NA	NA	19.1581	18.9186	15.8002	15.4473	NA	15.3263	16.2403	17.7779	19.0968	19.5369	18.437	17.3739	16.4007	16.1829	14.2921	14.6535	19.8665	14.1402	15.1693	15.9096	16.1936	16.0144	15.3348	15.7635	20.6692	20.3314	NA	NA	17.6643	17.9369	NA	NA	18.9578	18.9061	19.6637	NA	17.4585	17.3561
APOA4_HUMAN	ISASAEELR	21.38	-0.194	-0.61	0.54679	0.37	0.54679	19.6307	19.9638	21.8697	21.798	21.1974	21.1531	21.6446	20.9085	20.9993	21.2617	21.9465	21.6538	21.6879	21.8209	21.9635	21.7136	20.9398	20.6749	21.5414	21.2872	20.6831	20.661	21.2214	20.8872	20.9106	21.0742	22.5273	22.9261	20.9903	20.9747	21.7705	21.9804	21.0231	20.9217	22.0564	21.96	22.929	21.8281	21.2012	21.0022
APOA4_HUMAN	LAPLAEDVR	22.41	-0.198	-0.74	0.46459	0.55	0.46459	21.1027	21.1743	22.8988	22.6831	22.1078	21.9897	22.4727	NA	21.9139	22.2481	22.9555	22.8023	22.7292	22.8148	22.9965	22.7105	21.7804	21.6115	22.4199	22.2247	21.9528	22.0143	22.1269	21.7952	NA	22.1347	23.3486	23.5108	22.0585	22.1022	22.5904	22.9008	22.0914	21.9901	23.0198	22.9206	23.7666	23.0235	22.4311	22.0806
APOA4_HUMAN	VNSFFSTFK	21.13	-0.05	-0.11	0.9152	0.01	0.9152	20.0514	20.1356	21.8841	21.9193	20.8042	20.6337	21.2434	20.8516	20.9695	21.0207	21.7876	21.3979	21.5146	21.627	21.734	21.5975	20.3757	20.1994	21.2342	21.2114	20.6041	20.7073	20.661	20.5622	20.8044	20.891	22.6271	22.5745	20.8912	20.9596	21.6935	21.8057	20.7862	20.6642	21.8712	21.6681	22.3185	21.6885	18.3039	21.1134
APOA4_HUMAN	IDQNVEELK	21.26	-0.132	-0.4	0.68974	0.16	0.68974	19.6127	20.2022	21.5072	21.6639	21.0882	21.0875	21.5382	20.9992	20.7645	21.1689	21.6234	21.534	21.2653	21.7831	21.9483	21.7294	20.799	20.7417	21.4423	21.4684	20.6313	20.6521	21.1032	20.7387	20.7145	21.0442	22.3548	22.5998	20.5409	20.7515	21.439	22.0099	20.6651	20.7708	21.8301	21.6782	22.9134	21.7596	21.3405	21.0744
APOA4_HUMAN	IDQTVEELR	19.29	-0.178	-0.48	0.63078	0.23	0.63078	17.3782	18.2303	19.7712	20.2188	19.0111	19.1256	19.1882	18.318	18.8925	19.1531	19.9945	19.7572	19.5822	19.8361	19.9279	19.8129	18.729	18.7854	19.4002	19.5146	18.7358	18.673	19.1196	18.4263	18.7944	19.1257	NA	20.5495	18.7127	18.9628	19.4694	20.1267	18.77	18.8622	20.0019	19.9348	20.8892	19.8174	19.4685	19.3355
APOA4_HUMAN	LEPYADQLR	21.8	-0.352	-0.88	0.38426	0.77	0.38426	NA	20.6358	22.2479	22.1155	21.5038	20.4167	NA	21.3541	21.5216	21.6156	22.2563	22.3442	22.1528	22.249	22.4822	20.7504	21.1167	20.919	21.8917	21.859	21.2291	21.2131	21.6742	21.2432	21.4806	21.5804	22.9936	23.2235	NA	21.481	22.0617	22.4403	21.3898	21.3296	22.3813	22.3861	23.2651	22.3753	21.8079	21.515
APOA4_HUMAN	VEPYGENFNK	18.68	-0.178	-0.52	0.60378	0.27	0.60378	17.1419	17.402	19.1938	19.3295	18.57	18.3683	18.908	18.0211	NA	18.5343	NA	19.01	19.1543	19.134	NA	19.1311	18.121	17.9504	18.8702	18.8032	18.3361	18.1773	18.4986	17.7234	18.2589	18.3401	20.1076	20.1541	NA	NA	19.2061	19.4481	17.8318	17.8811	19.1338	18.9434	19.9859	19.2269	18.5738	18.3633
APOA4_HUMAN	ALVQQMEQLR	22.61	-0.268	-1.04	0.3053	1.08	0.3053	21.4642	21.542	23.1943	23.2115	21.968	21.9873	22.5549	22.1926	22.2978	22.3312	23.1477	22.9872	22.8306	23.0052	23.0173	22.93	21.9291	21.8601	22.5833	22.5038	22.111	22.2273	21.999	22.107	22.243	22.3699	24.0453	23.8552	22.3059	22.3831	22.9567	23.0381	22.1684	22.2235	23.3479	23.2439	23.9195	23.1253	22.7463	22.4775
APOA4_HUMAN	LLPHANEVSQK	19.66	-0.211	-0.69	0.49115	0.48	0.49115	18.6638	18.2346	20.4557	20.1471	19.0331	18.7029	19.9438	19.4006	19.2303	19.2248	20.2982	20.2745	20.1754	20.0025	20.2252	20.2462	19.0804	18.4744	19.8447	19.376	19.2656	19.0349	19.0512	18.749	19.5041	19.3102	21.0797	21.1422	19.2747	19.1462	20.1556	20.0386	19.1322	19.0733	20.5037	20.1924	20.794	20.4452	19.841	19.5284
APOA4_HUMAN	IDQTVEELRR	20.26	-0.386	-1.22	0.22896	1.49	0.22896	18.8149	19.0035	20.8939	20.9287	19.8198	19.4472	20.5795	19.8932	19.4484	19.9704	20.7422	20.6307	20.4329	20.692	20.4592	20.6686	19.7158	19.1312	20.2701	20.0654	19.8256	19.7241	NA	NA	19.8567	20.19	21.7594	21.8482	19.8922	19.8757	20.5882	20.8418	19.5967	19.6748	21.0658	20.9384	21.5468	21.0012	20.1312	20.0419
APOA4_HUMAN	TQVNTQAEQLR	20.31	0.005	0.01	0.98935	0	0.98935	17.3996	18.0439	20.9703	20.9973	20.1352	20.0681	20.8319	20.2008	20.4946	20.2004	21.1009	21.331	20.6952	21.0194	21.172	20.7522	19.8922	19.822	20.5323	20.5526	19.6659	19.9043	20.2302	19.9815	19.7374	19.9789	21.2865	21.2444	20.0339	20.0878	19.9587	20.2146	20.1384	20.0944	21.0431	21.0989	21.2166	20.0757	20.118	20.0099
APOA4_HUMAN	LVPFATELHER	20.08	-0.138	-0.41	0.68251	0.17	0.68251	19.0287	19.0843	19.2844	19.2182	19.8831	19.8077	19.6014	19.5426	20.1766	20.2467	21.6127	21.6414	20.9887	21.1222	20.6511	20.6944	19.268	19.3976	19.4015	19.5446	20.0047	20.1717	19.9946	19.8661	19.9988	20.2633	22.0357	21.9008	19.0726	18.9196	21.3531	21.504	18.9633	19.4269	20.4296	20.2518	21.044	20.3014	18.6649	18.7804
APOA4_HUMAN	DKVNSFFSTFK	19.54	-0.344	-0.93	0.35865	0.86	0.35865	18.474	18.1068	20.5959	19.7761	19.1441	18.8587	19.5787	19.1904	18.7628	19.0729	20.4314	19.9156	20.2252	19.8943	19.7294	19.8804	18.9049	18.3505	19.5073	18.9539	19.0146	18.9699	19.0755	18.8967	19.5575	19.0886	21.6364	21.0703	19.007	18.6808	20.6387	20.1175	18.7882	18.7187	20.5288	20.3192	20.7635	20.2347	19.8761	19.2452
APOA4_HUMAN	SLAPYAQDTQEK	21.38	-0.095	-0.27	0.78649	0.07	0.78649	19.4574	20.5309	21.5587	21.8117	21.2775	21.344	21.6167	21.3942	21.1162	21.2323	21.6933	21.7537	21.3573	21.8287	22.0103	21.7348	20.9859	21.0048	21.4192	21.5395	20.4629	20.7184	21.1545	21.0586	20.611	21.3511	22.7192	22.9616	20.7706	20.7363	21.6418	22.0167	20.8228	20.7619	21.7848	21.8571	22.9166	21.6939	21.2536	21.2781
APOA4_HUMAN	RVEPYGENFNK	20.52	-0.174	-0.56	0.57994	0.31	0.57994	18.9686	19.5608	NA	19.9724	20.544	20.398	20.9838	20.6577	19.9263	20.135	20.8505	20.4983	20.8187	21.1536	20.9822	21.2459	20.1825	19.9434	20.7294	20.8054	19.8594	20.0853	20.3428	20.1753	20.0988	20.5028	21.8802	22.0138	19.5813	19.4055	21.1805	21.2757	19.7611	19.7361	20.9787	20.7738	22.0274	21.2317	20.6735	20.2708
APOA4_HUMAN	LGEVNTYAGDLQK	22.61	-0.206	-0.72	0.47767	0.51	0.47767	21.3014	21.3125	23.0747	23.2595	22.0665	22.0824	22.7461	22.2431	22.3957	22.4684	23.162	23.1892	22.8383	23.0166	23.0277	22.882	21.9297	21.8012	22.7141	22.6592	22.0211	22.1339	22.1683	22.0726	21.9598	22.293	24.0764	24.1146	22.2799	22.2691	22.9085	23.2523	22.1671	22.1372	23.3848	23.0043	23.9218	22.9798	22.6186	22.5247
APOA4_HUMAN	KLVPFATELHER	21.34	-0.285	-0.91	0.36946	0.82	0.36946	20.3858	19.9535	21.7955	21.9062	20.6367	20.583	21.8228	21.2068	20.9024	20.9379	22.0575	21.875	21.6648	21.6168	21.7947	21.4584	20.5401	20.2766	21.4128	21.0673	20.7149	20.7401	20.8775	20.6009	20.9166	20.8535	23.2728	23.0455	21.0551	21.0059	21.9723	21.8766	20.8278	20.5845	22.3882	22.0127	22.6473	21.9218	21.3317	20.9488
APOA4_HUMAN	TQVNTQAEQLRR	19.27	0.228	0.59	0.56131	0.34	0.56131	17.3259	16.1493	19.7211	19.8567	19.4901	19.4463	20.2481	19.5293	19.3166	19.2334	19.9824	20.0712	19.5676	19.9197	20.3738	19.6169	19.3898	19.1815	19.4495	19.3501	18.6035	18.6359	19.2102	18.7448	18.7717	18.897	20.1412	20.1823	18.4504	18.7104	NA	19.1266	NA	NA	20.0872	20.2068	NA	18.7944	19.2249	18.6462
APOA4_HUMAN	LNHQLEGLTFQMK	22.37	-0.319	-1.05	0.29983	1.1	0.29983	21.1754	21.049	23.2425	23.2366	21.4883	21.3299	22.4805	21.9758	22.0135	22.1491	23.2137	23.1308	22.5353	22.6527	22.7893	22.6956	21.3191	21.048	22.471	22.2369	21.8451	21.8048	21.9163	21.7409	21.916	21.9231	24.3579	23.9637	22.165	22.2355	22.648	22.8204	21.9268	21.8484	23.2334	23.0331	23.7435	23.0051	22.3701	22.1214
APOA4_HUMAN	LKEEIGKELEELR	20.65	-0.327	-1.09	0.28327	1.18	0.28327	19.4629	19.4094	21.0867	21.1806	19.9502	20.0529	20.9966	20.7391	20.104	20.3199	21.1012	21.236	20.7723	21.123	20.8928	20.8261	19.8196	19.5572	20.539	20.3576	19.9751	NA	20.2673	19.9876	20.2548	20.4447	22.6398	22.6557	20.1331	20.2721	21.1368	21.319	19.575	20.0374	21.7598	21.4293	21.814	21.3641	20.5593	20.3637
APOA4_HUMAN	SELTQQLNALFQDK	22.49	-0.326	-1.15	0.25562	1.33	0.25562	21.4011	21.6394	22.8379	23.1152	21.8341	21.9477	22.4072	21.9615	22.138	22.2793	23.2587	23.1647	22.7999	22.8737	22.8868	22.7858	21.473	20.887	22.4077	22.379	22.0042	21.9063	21.9166	21.6783	22.2713	22.3066	24.1495	24.1897	22.1341	22.2707	23.0053	23.0716	22.2273	22.0657	23.3237	23.0297	23.5774	23.0985	22.3083	22.4564
APOA4_HUMAN	LGPHAGDVEGHLSFLEK	21.74	-0.282	-1.04	0.30637	1.07	0.30637	20.5176	20.5575	22.2531	22.2545	21.1668	21.1822	21.8995	21.5685	21.3625	21.44	22.4599	22.3949	21.9	21.9702	22.1429	22.0273	20.9171	20.5774	21.7869	21.6648	21.2658	21.2092	21.2641	21.1893	21.3002	21.3547	23.6201	23.4167	21.423	21.3593	22.1852	22.3215	21.0813	21.0853	22.5607	22.4294	22.9594	22.376	21.7335	21.5444
APOA4_HUMAN	SLAELGGHLDQQVEEFR	22.59	-0.256	-0.93	0.36002	0.86	0.36002	21.6222	21.6455	23.1651	23.0147	21.9704	21.8237	22.7674	22.5704	22.298	22.3237	23.4325	23.1578	22.9847	23.1019	23.007	22.9551	21.3059	21.0991	22.5417	22.4326	22.1236	22.216	21.9459	21.8472	22.2794	22.5073	24.1021	24.2192	22.266	22.297	23.0534	23.0849	22.2578	22.2315	23.4098	23.1162	23.5894	23.1392	22.6407	22.0056
APOA4_HUMAN	ENADSLQASLRPHADELK	22.45	-0.186	-0.56	0.57583	0.32	0.57583	21.3093	21.0137	22.7281	22.9235	21.9278	21.9936	22.9474	22.3603	22.1317	NA	23.2551	23.0046	22.449	22.6678	22.9079	22.6593	21.8372	21.6024	22.4904	22.2894	21.9093	21.9368	22.015	21.879	21.7724	22.0799	24.0507	23.9693	21.951	21.8233	22.7719	22.9209	NA	21.7122	23.3364	23.1826	23.9747	22.7196	22.4051	22.1618
APOA4_HUMAN	SLAELGGHLDQQVEEFRR	22.12	-0.369	-1.15	0.25685	1.32	0.25685	20.983	20.9196	22.7045	22.8462	21.5868	21.4176	22.4173	22.0171	21.7486	21.8474	23.0135	22.316	22.5194	22.4791	22.5088	22.3578	20.8007	20.3979	22.0828	21.6813	21.5373	21.4626	21.5738	21.3696	21.9032	21.755	23.9457	23.9595	21.8306	21.825	22.7033	22.7182	21.6942	21.5633	23.1455	23.0081	23.4702	22.7465	22.1206	21.6942
APOA4_HUMAN	TLSLPELEQQQEQQQEQQQEQVQMLAPLES	21.25	-1.028	-2.2	0.03424	4.84	0.03424	18.9722	19.7731	20.9331	21.6504	20.5213	20.7692	21.9377	21.5713	20.4164	20.813	NA	NA	20.8304	20.9044	22.4094	22.3684	19.7108	18.7096	20.8762	20.5469	19.9405	20.0434	21.311	20.6334	21.4892	21.482	23.0365	23.5564	NA	NA	22.2166	22.655	22.0121	21.6296	21.6102	21.5874	22.8976	22.5415	NA	NA
APOB_HUMAN	ATGVLYDYVNK	18.31	NA	NA	NA	NA	NA	NA	NA	NA	NA	NA	NA	NA	NA	NA	18.3116	NA	NA	NA	NA	NA	NA	NA	NA	NA	NA	NA	NA	NA	NA	NA	NA	NA	NA	NA	NA	NA	NA	NA	NA	NA	NA	NA	NA	NA	NA
APOB_HUMAN	AVSMPSFSILGSDVR	17.8	NA	NA	NA	NA	NA	NA	NA	NA	NA	NA	NA	NA	NA	17.6885	17.9041	NA	NA	NA	NA	NA	NA	NA	NA	NA	NA	NA	NA	NA	NA	NA	NA	NA	NA	NA	NA	NA	NA	NA	NA	NA	NA	NA	NA	NA	NA
APOB_HUMAN	SVSDGIAALDLNAVANK	17.82	NA	NA	NA	NA	NA	NA	NA	NA	NA	NA	NA	NA	NA	17.8192	NA	NA	NA	NA	NA	NA	NA	NA	NA	NA	NA	NA	NA	NA	NA	NA	NA	NA	NA	NA	NA	NA	NA	NA	NA	NA	NA	NA	NA	NA	NA
APOB_HUMAN	FSVPAGIVIPSFQALTAR	15.17	NA	NA	NA	NA	NA	NA	NA	NA	NA	NA	NA	NA	NA	14.6261	15.7226	NA	NA	NA	NA	NA	NA	NA	NA	NA	NA	NA	NA	NA	NA	NA	NA	NA	NA	NA	NA	NA	NA	NA	NA	NA	NA	NA	NA	NA	NA
APOB_HUMAN	VPSYTLILPSLELPVLHVPR	17.52	NA	NA	NA	NA	NA	NA	NA	NA	NA	NA	NA	NA	NA	17.5144	17.517	NA	NA	NA	NA	NA	NA	NA	NA	NA	NA	NA	NA	NA	NA	NA	NA	NA	NA	NA	NA	NA	NA	NA	NA	NA	NA	NA	NA	NA	NA
APOB_HUMAN	VNWEEEAASGLLTSLKDNVPK	17.73	NA	NA	NA	NA	NA	NA	NA	NA	NA	NA	NA	NA	NA	17.7722	17.6838	NA	NA	NA	NA	NA	NA	NA	NA	NA	NA	NA	NA	NA	NA	NA	NA	NA	NA	NA	NA	NA	NA	NA	NA	NA	NA	NA	NA	NA	NA
APOB_HUMAN	IADFELPTIIVPEQTIEIPSIK	17.75	NA	NA	NA	NA	NA	NA	NA	NA	NA	NA	NA	NA	NA	17.8188	17.6898	NA	NA	NA	NA	NA	NA	NA	NA	NA	NA	NA	NA	NA	NA	NA	NA	NA	NA	NA	NA	NA	NA	NA	NA	NA	NA	NA	NA	NA	NA
APOC1_HUMAN	EFGNTLEDK	19.13	-0.709	-0.96	0.35075	0.92	0.35075	NA	NA	NA	NA	18.6251	19.1567	NA	17.4341	NA	NA	NA	19.0927	NA	NA	NA	19.1414	NA	NA	NA	NA	19.132	19.4521	19.1528	18.1953	18.8407	19.0424	19.108	20.5384	NA	NA	19.7313	20.3387	NA	NA	NA	NA	NA	NA	NA	NA
APOC1_HUMAN	EWFSETFQK	19.68	0.096	0.14	0.8877	0.02	0.8877	NA	NA	NA	NA	NA	NA	NA	NA	NA	NA	NA	20.2128	19.2768	19.2742	NA	NA	NA	NA	NA	NA	NA	19.8354	18.3594	18.3692	19.3432	19.1998	21.3296	21.1132	NA	18.5599	20.4706	20.5108	NA	NA	NA	NA	NA	NA	NA	NA
APOC1_HUMAN	LKEFGNTLEDK	18.39	-0.552	-1.39	0.17518	1.93	0.17518	NA	NA	17.9914	18.3237	17.792	17.5025	16.8663	NA	17.7912	18.3747	19.3345	19.2003	18.182	18.1688	17.6657	18.0606	NA	NA	NA	NA	18.8649	18.6972	17.416	NA	18.5198	18.8058	20.3715	20.006	17.2468	17.3788	19.4729	19.8664	NA	NA	18.5192	18.4491	18.0289	17.9234	NA	NA
APOC1_HUMAN	MREWFSETFQK	18.77	-0.955	-1.93	0.06261	3.71	0.06261	15.9283	NA	18.7815	18.933	17.723	17.2239	17.2732	17.2673	18.6187	18.6569	20.4664	20.1571	18.5304	18.5828	18.5276	18.5267	NA	NA	NA	NA	19.6503	19.2726	18.1578	17.8497	19.0783	18.884	21.7096	21.2386	17.7416	17.7205	20.2903	20.3201	NA	NA	19.31	18.6734	18.7809	18.0036	NA	NA
APOC2_HUMAN	TAAQNLYEK	16.62	-1.711	-1.35	0.2367	1.83	0.2367	NA	NA	NA	NA	15.7676	NA	NA	NA	NA	NA	NA	NA	NA	NA	NA	NA	NA	NA	NA	NA	NA	NA	NA	NA	NA	NA	NA	NA	NA	NA	NA	17.4788	NA	NA	NA	NA	NA	NA	NA	NA
APOC2_HUMAN	ESLSSYWESAK	22.11	0.057	0.07	0.94746	0	0.94746	21.3547	21.7335	23.0523	23.0834	21.4434	21.3897	22.8797	22.5517	22.7906	22.8811	23.3595	23.0851	23.022	23.3556	22.7396	22.5757	21.6529	21.5338	21.0802	17.5823	18.1522	19.1141	21.939	18.0651	21.7113	22.0322	23.0593	NA	22.8774	22.8755	22.599	22.8466	22.7523	22.7748	23.5858	23.4756	24.4496	23.4836	21.617	21.6523
APOC2_HUMAN	STAAMSTYTGIFTDQVLSVLK	17.5	0.074	0.08	0.93405	0.01	0.93405	NA	NA	16.941	NA	NA	NA	NA	NA	NA	NA	18.6093	17.764	NA	NA	NA	NA	NA	NA	NA	NA	17.3015	17.1475	NA	NA	15.824	15.7256	NA	18.5204	NA	NA	18.398	18.7616	NA	NA	NA	NA	NA	NA	NA	NA
APOC3_HUMAN	GWVTDGFSSLK	18.77	-0.696	-1.27	0.21227	1.61	0.21227	15.3599	15.6737	19.7185	19.9313	19.0212	18.7863	16.9779	17.2143	19.4403	19.2594	21.1567	20.7392	19.1008	19.3263	18.17	17.7465	NA	17.3548	17.2047	16.9428	20.0726	20.1384	17.5974	17.6104	18.8591	18.8696	22.1958	22.3883	19.3895	19.4934	20.6994	20.8592	17.4534	17.6499	19.8453	19.6469	17.7943	17.2871	16.1572	NA
APOC3_HUMAN	DALSSVQESQVAQQAR	19.75	-0.191	-0.42	0.67924	0.17	0.67924	NA	NA	20.0889	20.175	19.8099	19.7942	18.8084	18.3644	20.332	20.1762	21.7141	21.7824	19.7458	19.6523	18.4582	18.4939	18.6025	18.8953	18.6337	18.741	20.3358	20.4535	18.1044	18.351	19.3321	19.8983	22.6279	22.8124	19.9805	19.928	21.1239	21.3372	18.6094	18.4374	20.8652	20.5967	NA	18.0117	NA	17.9876
APOD_HUMAN	IPTTFENGR	24.9	-0.402	-1.27	0.21061	1.62	0.21061	23.9458	24.2656	25.2918	25.0997	24.1852	24.0767	25.1665	24.217	24.6288	24.9475	25.4777	25.1678	24.7559	24.8734	25.2151	25.0408	23.8648	23.6874	25.0624	25.0003	24.6214	24.5452	24.9114	24.2065	25.352	25.5134	25.5277	25.2932	25.4324	25.4892	24.4481	24.9336	24.9853	24.8295	25.2671	25.0293	26.3058	25.1569	25.2412	24.929
APOD_HUMAN	NILTSNNIDVK	25.24	-0.37	-1.34	0.18684	1.8	0.18684	24.5319	24.7434	25.5364	25.6411	24.3077	24.3546	25.5796	24.9376	25.1833	25.3902	25.8229	25.5228	24.9847	25.2046	25.6818	25.2479	23.9155	23.8846	25.4287	25.2654	24.8158	24.8932	25.0762	24.8247	25.3327	25.5937	26.1205	26.04	25.723	25.7487	25.1007	25.2353	25.2983	25.277	25.5357	25.4341	26.432	25.3725	25.3253	25.3812
APOD_HUMAN	MTVTDQVNCPK	23.35	-0.337	-1.14	0.26154	1.29	0.26154	22.2106	22.6709	23.4848	23.6895	22.5225	22.542	23.7966	23.1194	23.2535	23.548	23.6725	23.4761	22.9803	23.3196	23.8313	23.5215	22.2482	22.0861	23.7733	23.7855	22.9415	22.9617	23.485	23.0516	23.6136	23.9029	23.6137	24.1394	23.8879	24.0221	22.8715	23.3969	23.3945	23.407	23.3215	23.3898	24.4549	23.4816	23.557	23.3844
APOD_HUMAN	KMTVTDQVNCPK	22.75	-0.406	-1.44	0.15774	2.07	0.15774	21.9835	21.7156	22.9885	22.9295	21.5483	21.3893	23.3837	22.8023	22.687	22.7772	23.2442	23.3767	22.4441	22.6547	23.2045	22.9119	21.5655	21.2597	23.0421	22.9601	22.2793	22.2631	22.9026	22.4928	23.1638	23.1814	23.6507	23.6991	23.294	23.3632	22.297	22.6353	22.7728	22.7226	23.0138	22.9049	23.9019	22.966	22.8181	22.669
APOD_HUMAN	NPNLPPETVDSLK	24.34	-0.312	-1.13	0.26348	1.28	0.26348	23.8553	23.8921	24.0549	24.7754	23.4149	23.3972	24.7041	24.314	24.4086	24.526	24.9276	24.7367	24.1291	24.3294	24.6755	24.4724	23.0861	23.0628	24.5096	24.3555	23.7424	23.8646	24.0868	23.9534	24.5868	24.7137	25.1807	24.8829	24.8871	24.8604	24.0927	24.2597	24.4884	24.342	24.6432	24.3265	25.565	24.5491	24.4856	24.3537
APOD_HUMAN	CPNPPVQENFDVNK	21.55	-0.336	-1.3	0.19942	1.7	0.19942	20.8771	21.1675	21.5297	21.6124	20.6811	20.6751	22.0166	21.4688	21.3453	21.5004	21.9688	21.9834	21.1618	21.3455	21.9941	21.6684	20.3824	20.3167	21.8971	21.9772	21.0484	21.1593	21.6134	21.2831	22.041	22.1485	22.2139	22.3676	21.8442	22.099	21.2638	21.5556	21.4754	21.4914	21.445	21.4451	22.4766	21.5605	21.9711	21.7965
APOD_HUMAN	WYEIEKIPTTFENGR	17.41	0.481	0.77	0.45021	0.59	0.45021	NA	NA	NA	NA	NA	NA	18.679	18.6778	19.126	18.8839	NA	15.991	NA	16.7197	16.533	16.8929	NA	NA	NA	NA	NA	NA	16.6806	16.271	18.048	17.8872	17.7906	17.9013	17.4284	NA	NA	NA	NA	NA	NA	NA	NA	NA	NA	15.029
APOE_HUMAN	QWAGLVEK	23.19	-0.055	-0.15	0.88028	0.02	0.88028	21.9796	21.6196	25.325	25.2588	22.9515	22.7099	23.469	22.8935	23.4841	23.5635	24.1014	23.8672	23.5479	23.3858	23.767	23.537	21.349	21.033	22.9015	22.5884	23.1324	23.0979	23.1079	22.6294	22.4443	22.4216	23.8216	23.5594	23.8579	23.9104	23.1171	23.0714	23.6363	23.391	24.12	23.8543	24.3774	23.5402	21.8532	21.4935
APOE_HUMAN	ALMDETMK	22.91	-0.093	-0.21	0.83741	0.04	0.83741	21.3779	21.3589	24.2805	24.1583	22.3812	22.314	23.031	21.3417	23.1601	23.3213	23.5852	23.0802	23.2861	23.3354	23.4653	23.2421	22.0508	21.6358	23.5262	23.2771	22.8845	22.6712	22.912	21.3855	22.3342	22.2953	23.0058	22.6037	23.7916	23.8269	22.2934	22.7275	23.8518	23.6672	23.7536	23.6108	24.159	23.2759	22.3221	21.6964
APOE_HUMAN	LAVYQAGAR	24.26	0.009	0.03	0.97965	0	0.97965	22.5695	22.7424	25.3833	25.1987	24.2253	24.0963	24.6084	23.8959	24.4531	24.7919	25.0339	24.6512	24.6762	24.7463	24.7865	24.6417	23.204	22.8466	24.5475	24.2478	24.1066	23.9704	24.1997	23.7621	22.8712	22.9406	NA	NA	25.1233	25.0455	23.9301	24.1028	25.0642	24.955	25.1929	25.0011	25.514	24.5829	23.3235	22.9611
APOE_HUMAN	DADDLQKR	12.95	1.776	1.75	0.10778	3.08	0.10778	NA	NA	NA	NA	13.8857	NA	NA	12.6171	NA	NA	NA	14.9294	NA	13.8794	NA	NA	NA	11.7818	NA	NA	NA	NA	NA	9.84473	NA	NA	NA	NA	13.3392	13.3194	NA	NA	NA	NA	NA	NA	NA	NA	NA	NA
APOE_HUMAN	LGPLVEQGR	24.34	-0.057	-0.16	0.87737	0.02	0.87737	22.6729	22.9614	25.3803	25.4046	24.2487	24.1917	24.7039	23.5576	24.4554	24.8623	25.0589	24.7632	24.7915	24.8365	24.8341	24.6871	23.1964	22.9229	24.469	24.3111	24.2156	24.0684	24.1934	23.3328	23.7974	23.9656	24.3286	24.265	25.1283	25.1514	23.7898	24.3365	25.0451	24.8377	25.1979	25.008	25.6168	24.6939	23.4154	23.0572
APOE_HUMAN	LQAEAFQAR	23.82	-0.142	-0.39	0.69672	0.15	0.69672	22.2568	22.4463	24.9775	25.0036	23.6989	23.6216	24.2548	23.4694	24.1557	24.3751	24.6529	24.4463	24.2823	24.3992	24.4323	24.1987	21.9239	21.7276	23.446	23.276	23.7394	23.7082	23.8167	23.0347	23.2579	23.42	24.063	24.1245	24.6979	24.7699	23.5534	23.8726	24.231	24.1458	24.752	24.6277	25.2106	24.2401	22.4518	22.1663
APOE_HUMAN	RLAVYQAGAR	21.49	0.027	0.07	0.94319	0.01	0.94319	19.5712	19.9287	22.9344	22.7543	21.1062	20.9124	22.0924	21.4259	21.9191	22.0574	22.4119	22.5007	21.9232	22.1019	22.0609	21.9026	19.959	19.6312	21.641	21.2572	21.2627	21.2481	21.4395	20.976	19.99	20.1253	NA	NA	22.4382	22.4798	21.3532	21.4384	22.0649	21.9899	22.5436	22.4056	22.7557	21.9489	20.1859	19.9461
APOE_HUMAN	LEEQAQQIR	22.76	-0.013	-0.04	0.97037	0	0.97037	21.0239	21.4081	23.7108	23.8838	22.713	22.7199	23.1779	22.7157	23.43	23.3971	23.4002	23.6354	23.0452	23.4021	23.5651	23.1729	20.9211	20.9462	22.3408	22.3859	22.349	22.5896	22.7903	22.5564	21.8931	22.1203	23.1706	23.3261	23.4676	23.5672	22.4159	22.8638	23.0325	23.0784	23.4242	23.5211	24.1035	23.0397	20.9528	20.9971
APOE_HUMAN	TRDRLDEVK	17.08	-0.802	-1.1	0.29355	1.21	0.29355	NA	15.1705	NA	NA	NA	16.2433	NA	17.2072	17.5564	17.5432	NA	NA	17.3551	17.5313	NA	NA	NA	NA	NA	NA	NA	NA	NA	NA	NA	NA	NA	NA	NA	NA	16.8664	NA	NA	NA	NA	18.2224	NA	NA	NA	NA
APOE_HUMAN	LGADMEDVCGR	23.8	-0.774	-1.43	0.15895	2.06	0.15895	23.12	23.2905	25.8472	26.1046	23.2507	23.2203	23.8412	22.7995	24.1255	24.3023	24.38	24.0606	23.8896	24.0701	19.9374	19.8	22.3406	22.0408	23.9043	23.8618	23.5096	23.1166	24.7236	23.6415	24.1676	24.3327	24.9216	24.5585	20.3637	20.4882	24.2636	24.6714	25.4571	25.5151	25.5819	25.5655	25.9787	25.0587	23.9978	23.7474
APOE_HUMAN	QQTEWQSGQR	20.63	0.056	0.14	0.88572	0.02	0.88572	18.4755	18.7073	NA	22.1053	20.2564	20.3187	21.1351	20.6315	21.3144	21.2326	NA	21.3849	21.0574	NA	21.5536	21.1392	19.7247	NA	21.0817	21.0059	19.6904	20.0913	20.6317	20.3268	19.2601	19.4024	NA	21.2151	21.2626	NA	NA	20.7107	21.3227	21.534	21.6117	21.6137	22.3018	NA	18.8971	19.0915
APOE_HUMAN	LDEVKEQVAEVR	21.01	-0.124	-0.33	0.74676	0.11	0.74676	19.2168	19.5297	22.1583	22.3469	20.8983	20.859	21.6261	20.8206	21.1913	21.471	21.883	21.6004	21.4257	21.608	21.4139	21.1695	19.356	19.2464	20.5302	20.5319	20.7228	20.6542	20.9408	20.063	20.436	20.6985	21.3419	21.6213	21.8312	21.9921	20.629	21.0587	21.3636	21.4312	22.212	22.1682	22.3784	21.3663	19.2565	19.2009
APOE_HUMAN	AATVGSLAGQPLQER	23.95	-0.083	-0.27	0.79013	0.07	0.79013	22.34	22.402	24.9498	25.0984	23.6286	23.5766	24.2427	23.8667	24.3964	24.4979	24.8633	24.8202	24.3583	24.5564	24.3779	24.1982	22.4077	22.3954	23.6283	23.6507	23.848	24.0164	23.5359	23.3764	22.9895	23.3121	24.2491	24.1818	24.8253	24.7984	23.769	23.9011	24.3756	24.2746	24.8666	24.6849	25.1459	24.3158	22.7469	22.6933
APOE_HUMAN	SWFEPLVEDMQR	24.28	-0.418	-0.98	0.33498	0.95	0.33498	23.106	22.9874	25.8997	25.92	23.6058	23.2966	24.3454	23.7827	24.6313	24.7741	25.5651	25.3785	24.9538	24.8132	24.8769	24.8962	21.1123	20.2249	23.8022	23.4634	24.2503	24.0938	23.9703	23.6023	23.8477	23.5255	25.1304	25.1448	25.5141	25.4209	24.4475	24.3347	24.9633	24.7245	25.6369	25.1993	25.4844	25.1928	22.644	22.6637
APOE_HUMAN	VQAAVGTSAAPVPSDNH	22.41	-0.041	-0.1	0.91891	0.01	0.91891	20.6096	21.1373	23.6248	23.9127	22.1482	22.1802	23.1294	22.4528	22.893	23.191	23.0243	23.1743	22.4317	22.8516	23.0835	22.7706	20.5599	20.359	22.161	22.1255	22.0256	22.2489	22.4537	22.1462	21.5628	21.9005	22.5037	23.0773	23.1937	23.3413	21.9228	22.5589	22.7569	22.7632	23.3009	23.3444	23.8956	22.8351	20.5251	20.2752
APOE_HUMAN	VEQAVETEPEPELR	22.74	0.091	0.29	0.77121	0.09	0.77121	21.4603	21.7925	23.7191	23.8436	22.6804	22.6015	23.3204	22.6484	23.0962	23.4015	23.1149	23.2518	22.8641	23.1358	23.2761	23.0387	21.3632	21.252	22.9995	22.901	22.4034	22.3955	22.4895	21.9632	22.0198	22.326	22.7858	22.847	23.3501	23.5288	22.1007	22.612	23.173	23.2579	23.2919	23.1928	23.7936	22.908	21.8348	21.6605
APOE_HUMAN	GEVQAMLGQSTEELR	24.52	-0.094	-0.32	0.75341	0.1	0.75341	23.1732	23.2674	25.713	25.7877	23.8926	23.9081	24.6633	24.2179	24.8024	24.9626	25.3399	25.06	24.6937	24.9049	24.9585	24.79	23.1629	22.9446	24.6575	24.5601	24.329	24.3928	24.1673	23.9443	23.7935	23.8875	24.9088	24.7541	25.293	25.299	24.0899	24.2603	25.0827	25.0604	25.3906	25.2554	25.6394	24.7788	23.5604	23.4624
APOE_HUMAN	DRLDEVKEQVAEVR	21.72	-0.19	-0.59	0.55837	0.35	0.55837	20.5159	20.3815	22.8466	22.9072	21.3754	21.3654	22.291	21.9731	22.0048	22.189	22.7047	22.313	22.1043	22.2684	22.0684	21.9847	19.6625	19.4499	21.0313	21.0814	21.5254	21.535	21.4457	21.2946	21.1698	21.2222	22.5059	22.5263	22.5041	22.5353	21.5879	21.6934	22.0244	21.9542	22.8971	22.8017	22.7775	22.2243	20.1459	19.9552
APOE_HUMAN	SELEEQLTPVAEETR	24.88	-0.056	-0.18	0.85642	0.03	0.85642	23.6451	23.7035	25.6518	25.7601	24.3528	24.366	25.2204	24.6804	25.108	25.3276	25.3653	25.2443	25.0176	25.2285	25.3961	25.0246	23.8952	23.8788	25.149	25.0399	24.3768	24.5582	24.3502	24.2943	24.1441	24.1819	24.9423	25.0855	26.2418	25.3524	25.2399	24.6981	25.3311	25.5554	25.5375	25.4148	25.9075	25.1412	23.9326	23.892
APOE_HUMAN	LKSWFEPLVEDMQR	17.49	0.114	0.18	0.86255	0.03	0.86255	NA	NA	NA	NA	16.2572	NA	17.6146	16.6083	NA	NA	NA	NA	17.9691	17.6858	17.7039	18.2363	NA	NA	18.1939	17.8671	NA	NA	NA	NA	15.9083	15.4457	NA	NA	NA	17.0052	NA	NA	19.7187	19.3258	17.8353	NA	17.7634	17.0264	16.5703	NA
APOE_HUMAN	WVQTLSEQVQEELLSSQVTQELR	24.48	-0.366	-0.82	0.41462	0.68	0.41462	22.5797	22.9736	26.2273	26.0834	23.2293	23.5969	24.2071	24.1582	25.0029	25.1832	25.6535	25.4257	25.0834	25.0199	24.9645	24.9422	22.2025	20.7717	24.4534	24.2837	24.0968	23.6305	23.8905	23.627	23.286	23.5644	25.4049	25.514	25.5278	25.5491	24.2786	24.5447	25.594	25.4647	25.7609	25.5279	25.7002	25.4131	23.2519	23.7294
APOH_HUMAN	TDASDVKPC	17.73	-0.232	-0.47	0.63803	0.22	0.63803	15.228	15.0524	18.0218	17.6378	17.7786	17.4096	18.3498	17.4669	17.7314	17.7728	18.6879	19.1821	18.051	18.2891	NA	16.5047	17.9753	18.1566	18.215	17.6728	16.1092	16.9658	18.4458	17.9159	16.8219	16.7636	19.7492	19.3001	17.2017	17.3666	18.5347	18.6962	17.8032	17.6036	18.3274	18.2599	20.0279	18.2266	16.4394	15.8969
APOH_HUMAN	ATVVYQGER	20.23	-0.283	-0.83	0.40912	0.69	0.40912	18.7464	18.9352	19.7249	20.7652	19.7817	19.792	20.5279	19.9416	20.2816	20.3253	20.8265	20.979	20.2918	20.6568	20.0014	19.1125	20.0215	20.1228	20.4622	20.4632	19.6693	19.9171	20.6146	20.3465	19.9304	20.1294	21.2658	21.2999	19.9251	20.0464	20.2953	20.7775	20.1828	20.3192	20.4854	20.7409	21.5517	20.449	19.7743	19.7006
APOH_HUMAN	EHSSLAFWK	21.21	-0.235	-0.75	0.46025	0.56	0.46025	20.4592	20.362	21.711	21.4538	20.2623	19.8408	21.613	21.1084	20.7834	20.9569	22.4749	22.2952	21.7634	21.6524	20.5483	20.5688	20.4565	20.1644	21.7147	21.2097	21.1334	20.921	21.3253	20.8649	21.4827	21.2697	23.0708	22.7736	21.3423	21.2869	22.0662	21.8242	21.4349	21.3076	20.7718	20.5804	21.4909	20.8033	20.1018	NA
APOH_HUMAN	KATVVYQGER	16.48	0.262	0.52	0.61695	0.27	0.61695	NA	NA	NA	NA	NA	NA	NA	16.321	NA	NA	NA	NA	NA	16.8986	NA	NA	NA	16.4687	NA	16.6771	NA	15.9944	16.78	NA	16.213	NA	NA	NA	NA	NA	NA	NA	NA	NA	NA	NA	NA	NA	NA	NA
APOH_HUMAN	VCPFAGILENGAVR	23.19	-0.558	-2.3	0.02645	5.29	0.02645	22.2171	22.0374	23.2424	23.2095	22.3917	22.2487	23.2583	22.8799	22.736	22.9271	24.1946	24.0019	23.5033	23.5674	22.2314	22.3037	22.6499	22.3931	23.2731	23.0233	22.9037	23.0492	23.1401	22.8032	23.3918	23.42	24.379	24.4036	23.2209	23.3564	23.435	23.5628	23.487	23.3016	23.8617	23.7911	24.2324	23.6913	23.0799	22.9344
APOH_HUMAN	FICPLTGLWPINTLK	21.43	-1.058	-2.55	0.01453	6.49	0.01453	20.0957	19.9868	22.3022	22.2118	19.6957	19.5236	20.9745	20.8284	21.2245	21.2758	23.0026	22.8999	22.1184	22.036	20.6642	20.7121	18.6977	17.3657	21.2698	21.0515	20.844	20.9177	21.453	20.9928	21.4434	21.613	23.4608	23.5358	21.7154	21.9886	22.2546	22.2703	21.9257	21.7719	22.4845	22.2473	22.9885	22.6766	21.2255	21.2901
APOH_HUMAN	KFICPLTGLWPINTLK	21.49	-0.758	-2.03	0.04892	4.13	0.04892	20.3997	NA	21.9294	21.7279	20.0375	19.5309	19.8347	20.7372	21.1197	21.1836	22.86	22.5832	22.0644	21.7605	20.5285	20.3508	NA	NA	21.2291	20.7262	21.1514	20.8139	21.3176	20.7261	21.5086	21.0838	22.9662	23.0826	21.6803	21.5608	22.1351	22.1344	21.973	21.5545	22.7516	22.4254	22.8725	22.3972	21.1821	21.056
APOH_HUMAN	TCPKPDDLPFSTVVPLK	23.76	-0.444	-1.82	0.07611	3.3	0.07611	22.7071	22.9016	23.7962	23.673	22.8388	22.7229	23.9447	23.6422	23.4818	23.4887	24.7214	24.4836	24.0397	24.1146	22.9019	22.7981	23.3641	23.197	24.0793	23.8591	23.5482	23.5848	23.675	23.4861	23.7882	23.9343	24.9092	25.0135	23.5682	23.7562	24.2124	24.2501	23.7852	23.806	24.3579	24.0947	24.7272	24.1488	23.717	23.2785
APOH_HUMAN	CSYTEDAQCIDGTIEVPK	19.5	-0.233	-0.88	0.38169	0.78	0.38169	18.4219	18.381	19.5969	20.1228	18.6747	18.6571	19.8998	19.26	19.3856	19.5867	19.9149	19.7985	19.5891	19.8659	19.1846	19.1663	19.3272	18.9869	20.0182	19.8399	19.3089	19.2342	19.5268	19.2638	19.3428	19.2169	20.0914	19.8618	19.6926	19.6717	19.3938	19.4885	19.9477	19.9492	19.3814	19.5366	20.9098	20.054	19.3368	19.1253
APOH_HUMAN	TFYEPGEEITYSCKPGYVSR	22.27	-0.634	-2.17	0.03586	4.7	0.03586	21.1308	21.1313	22.4496	22.2669	21.2694	21.0996	22.4416	22.1169	21.8875	22.027	23.4814	22.9016	22.5699	22.4454	21.3051	21.1325	21.5559	21.2256	22.4481	22.2276	22.0204	21.8908	22.2342	22.0332	22.2604	22.3708	23.8698	23.7545	22.1365	22.1953	22.7965	22.8074	22.5914	22.2468	23.3	22.9297	23.4612	22.553	22.236	22.0975
APOH_HUMAN	ATFGCHDGYSLDGPEEIECTK	22.55	-0.433	-1.76	0.08507	3.11	0.08507	21.5337	21.499	22.573	22.7111	21.6016	21.535	22.778	22.5245	22.2779	22.4378	23.3963	23.3828	22.6698	22.8432	21.6575	21.5513	22.105	21.8676	22.8674	22.7953	22.2103	22.2539	22.4673	22.2851	22.462	22.5432	23.9265	23.9345	22.3799	22.5278	22.9492	23.0994	22.4281	22.4394	23.1234	23.049	23.6671	23.0047	22.3212	22.2022
APOH_HUMAN	CPFPSRPDNGFVNYPAKPTLYYK	20.97	-0.719	-1.63	0.11102	2.65	0.11102	19.8906	19.5443	21.9916	21.0177	19.7284	19.5085	21.1741	20.7683	21.3681	21.3782	21.87	21.6079	20.9854	21.0114	19.8923	19.7181	19.9178	19.4138	21.0968	20.9419	20.5717	20.4451	20.863	20.5843	20.8659	20.6328	22.617	22.285	21.5922	21.5013	21.1489	21.281	21.7828	20.6865	NA	22.4745	23.09	21.2127	20.7152	20.522
APOH_HUMAN	WSPELPVCAPIICPPPSIPTFATLR	22.73	-0.407	-0.94	0.35328	0.88	0.35328	21.3435	21.6819	23.6245	23.7725	21.2755	21.2047	22.1862	22.6659	22.9273	23.0904	24.2921	24.3275	23.449	23.4834	22.2155	22.6201	20.9769	19.4284	22.9582	22.9186	22.3564	22.3477	22.707	22.6753	21.5047	21.8163	24.812	24.9647	23.2082	23.4395	23.4837	23.713	23.3226	23.4248	22.7034	22.6945	23.0294	23.0409	21.2894	22.0434
APOM_HUMAN	SLTSCLDSK	16.56	-1.798	-2.07	0.0561	4.3	0.0561	NA	NA	NA	NA	15.1874	15.9236	NA	NA	16.6238	NA	NA	NA	NA	NA	NA	NA	14.2865	14.7826	NA	16.4825	16.175	16.0885	NA	NA	NA	NA	18.6586	19.5216	NA	NA	17.1157	17.8767	NA	NA	NA	NA	NA	NA	NA	NA
APOM_HUMAN	WIYHLTEGSTDLR	17.66	-0.442	-0.44	0.66781	0.19	0.66781	NA	NA	NA	NA	NA	NA	NA	NA	16.2013	NA	17.8623	18.0741	NA	NA	NA	NA	NA	NA	NA	NA	16.0132	NA	NA	NA	NA	NA	19.4538	19.3795	NA	NA	16.8291	17.451	NA	NA	NA	NA	NA	NA	NA	NA
APOM_HUMAN	EELATFDPVDNIVFNMAAGSAPMQLHLR	17.51	NA	NA	NA	NA	NA	NA	NA	NA	NA	NA	NA	NA	NA	NA	NA	NA	NA	NA	NA	NA	NA	NA	NA	NA	NA	NA	NA	NA	NA	NA	NA	17.7408	17.2732	NA	NA	NA	NA	NA	NA	NA	NA	NA	NA	NA	NA
ARFP1_HUMAN	KYENILK	23.67	-0.222	-0.65	0.51706	0.43	0.51706	22.3548	22.458	24.7504	24.7195	22.7731	22.6911	24.0389	23.0862	23.6168	23.8658	24.1376	23.9027	23.599	23.7218	24.187	23.856	22.925	22.5046	24.0656	23.9157	23.0813	23.0961	23.422	22.7653	23.1811	23.4044	24.0742	24.4093	24.2641	24.2629	23.3784	23.6139	24.0976	23.9565	24.6616	24.6762	25.1279	24.144	23.2608	22.7351
ASAP1_HUMAN	GDLKGVKGDLK	14.99	NA	NA	NA	NA	NA	NA	NA	NA	NA	NA	NA	NA	13.2363	NA	NA	NA	NA	NA	NA	NA	NA	NA	NA	16.7415	NA	NA	NA	NA	NA	NA	NA	NA	NA	NA	NA	NA	NA	NA	NA	NA	NA	NA	NA	NA	NA
ATRN_HUMAN	SEAACLAAGPGIR	16.08	-0.265	-0.42	0.6833	0.18	0.6833	15.2928	15.4899	NA	NA	NA	15.9872	16.6922	NA	NA	NA	NA	NA	NA	NA	NA	NA	16.3961	16.0998	NA	NA	NA	NA	NA	NA	NA	NA	NA	NA	NA	NA	NA	NA	NA	NA	NA	16.8608	NA	NA	NA	15.8112
ATRN_HUMAN	LTGSSGFVTDGPGNYK	15.79	-0.325	-0.86	0.39847	0.74	0.39847	NA	14.8202	15.7124	16.1667	NA	15.0045	NA	15.045	15.5412	NA	NA	16.3842	NA	NA	NA	15.0471	15.4975	15.8507	16.2285	16.3616	NA	NA	NA	14.8782	NA	NA	16.5426	16.4306	NA	NA	16.4002	16.5505	NA	NA	15.6156	NA	16.3377	15.5447	NA	15.6919
ATS1_HUMAN	LHAFDQQLDLELRPDSSFLAPGFTLQNVGR	19.16	-0.093	-0.18	0.85434	0.03	0.85434	17.5092	17.2714	21.5062	21.0367	17.2475	16.6395	18.5608	18.1231	19.3349	19.2718	20.6293	20.1846	19.7099	19.233	19.4984	19.5316	NA	NA	19.3281	18.5669	18.7036	17.6044	18.2755	17.8741	NA	17.2539	20.4129	20.2582	20.496	20.2042	19.0507	18.7546	19.8324	19.1374	20.6567	19.9378	20.547	20.3284	18.1028	18.2641
ATS4_HUMAN	MSQTGSHPGR	17.89	-0.841	-1.4	0.16774	1.97	0.16774	20.0783	19.4795	16.3807	15.5401	NA	16.9577	18.4552	17.444	16.915	17.5621	18.2683	17.4827	18.3126	17.6072	16.6045	17.0602	16.6069	15.5059	18.4005	17.3462	19.3909	18.7182	16.5048	15.4051	20.3504	20.0624	17.9083	16.831	18.3744	18.084	18.3417	17.8438	18.3721	17.771	17.3094	16.7191	17.9157	18.4498	21.1264	20.3709
B2MG_HUMAN	VNHVTLSQPK	23.43	-0.231	-0.87	0.39005	0.75	0.39005	22.5303	22.6269	24.3877	24.4486	22.5186	22.297	23.9164	23.3612	23.4887	23.5357	23.803	23.8861	23.4735	23.6925	23.4104	23.6387	22.5943	22.2785	23.3469	23.1389	22.7697	22.9066	23.6148	23.3993	22.7344	22.8929	23.9049	23.8219	23.8846	23.9686	23.7845	24.1709	23.6763	23.6418	24.0215	23.9997	24.4742	23.8211	22.7648	22.7385
B2MG_HUMAN	VEHSDLSFSK	23.8	-0.284	-1.01	0.31935	1.02	0.31935	22.8144	23.0653	24.9068	24.808	22.8789	22.739	24.1937	23.581	23.5615	23.9461	24.2436	24.0672	23.8344	24.0374	23.8933	23.8759	22.8539	22.4628	23.7648	23.5428	23.2774	23.2738	23.9987	23.6037	23.1162	23.3479	23.8426	24.1626	24.3546	24.4313	24.3873	24.5481	24.0719	24.0079	24.4469	24.3411	24.8957	24.194	23.297	23.1436
B2MG_HUMAN	DWSFYLLYYTEFTPTEK	16.57	-0.206	-0.22	0.82743	0.05	0.82743	NA	17.14	19.5171	19.7404	NA	17.3805	NA	NA	15.6659	15.2195	17.5629	17.2368	15.918	16.0668	NA	NA	15.8073	14.0933	13.4952	14.7996	14.8799	15.663	16.9546	15.9455	16.655	NA	NA	16.6668	17.9818	18.7452	17.2134	18.185	17.0771	13.4058	17.6641	17.1634	NA	16.5695	NA	NA
B2MG_HUMAN	SNFLNCYVSGFHPSDIEVDLLK	24.46	-0.682	-1.44	0.15642	2.08	0.15642	23.5454	23.5898	26.1594	26.0253	22.7342	22.8687	24.4767	24.0717	24.6669	24.7724	25.3524	25.2	24.8261	24.7391	24.8183	24.7753	21.6131	19.6897	24.3596	23.9962	23.8504	23.5764	24.491	24.1853	23.2577	23.5686	25.2163	25.3926	25.3761	25.4191	25.1897	25.2692	25.3411	25.1033	25.6538	25.4148	25.8197	25.387	24.1675	24.2478
B2MG_HUMAN	DWSFYLLYYTEFTPTEKDEYACR	15.75	-1.288	-1.05	0.29844	1.11	0.29844	14.0274	15.7671	18.6957	18.4828	12.4113	16.7724	14.5791	NA	13.839	NA	16.1297	15.9954	15.5062	14.471	15.0291	NA	14.6639	12.4218	NA	13.1329	14.4018	15.4041	16.7908	14.8533	15.9589	13.0876	17.1924	17.0384	17.7762	18.2544	17.0702	16.7886	15.1869	NA	18.3056	18.0644	17.8761	15.2298	16.888	13.1842
B2MG_HUMAN	SNFLNCYVSGFHPSDIEVDLLKNGER	21.56	-0.935	-1.67	0.10319	2.77	0.10319	20.4522	20.312	23.0258	22.8822	19.9558	19.9875	21.5312	20.9664	21.2331	21.2912	22.7283	22.3179	22.1106	21.9809	22.1537	21.8022	18.6495	16.0806	21.3636	20.9412	20.8261	20.4868	21.72	21.1113	20.6939	20.603	22.4734	22.4653	22.5586	22.4378	22.5465	22.5451	22.8891	22.4527	23.5769	23.3054	23.0633	22.6557	20.9919	21.0615
B3GN1_HUMAN	SCQEVFDK	20.41	0.093	0.28	0.77724	0.08	0.77724	19.1018	19.3384	21.594	21.687	19.9083	19.8016	20.4471	19.9444	20.8339	20.7466	20.777	21.0566	20.0585	20.4206	21.024	20.7052	20.1075	20.1577	20.7131	20.6506	19.8862	20.192	20.159	19.9696	18.9164	19.2224	20.0599	20.3977	21.2335	21.3699	19.9198	20.3446	21.0654	21.0141	21.4507	21.4588	21.847	21.0385	18.7995	18.8768
B3GN1_HUMAN	YEAAVPDPR	20.51	-0.003	-0.01	0.99193	0	0.99193	19.4644	19.4029	21.5345	21.4216	20.0243	19.8389	20.5073	19.8237	20.6246	20.7939	20.9326	20.7361	20.213	20.4346	21.1313	21.0455	20.4329	20.1229	21.01	20.7648	20.4547	20.363	20.3736	19.8866	19.5405	19.4796	19.9265	20.2125	21.3894	21.3963	20.2741	20.3714	21.3656	21.2105	21.3617	21.1483	21.9597	21.3107	19.357	18.9406
B3GN1_HUMAN	EPGEFALLR	21.77	-0.128	-0.44	0.66364	0.19	0.66364	20.8153	20.9181	23.0006	22.8175	21.0063	20.9089	21.524	21.1308	21.8142	22.0189	22.479	22.1162	21.58	21.6796	22.2258	22.0889	21.2001	21.0924	21.8583	21.8263	21.5823	21.614	21.2283	21.0447	20.8525	20.9573	21.7136	21.4855	22.7359	22.6863	21.5467	21.5703	22.5273	22.4059	22.9647	22.797	23.3025	22.5716	20.576	20.4984
B3GN1_HUMAN	WEGPLSVSVFAATK	21.01	-0.377	-0.92	0.3635	0.84	0.3635	19.214	19.8626	22.8467	22.8042	19.5585	19.3907	20.1593	20.0938	21.4383	21.4657	22.1576	21.9686	21.0763	21.1875	21.473	21.5267	19.4666	18.6889	21.0854	21.0512	20.6748	20.5519	20.3811	19.9457	19.6575	19.5887	21.6883	21.847	22.3818	22.4423	20.8678	21.0621	22.1907	22.0572	22.5063	22.3568	22.5047	21.9507	19.469	19.9246
B3GN1_HUMAN	TALASGGVLDASGDYR	20.32	1.027	0.31	0.7587	0.1	0.7587	NA	NA	23.1888	NA	19.4305	NA	NA	NA	NA	NA	22.5339	17.8787	NA	NA	NA	NA	NA	NA	NA	NA	NA	NA	NA	NA	NA	17.5903	21.7618	NA	NA	NA	21.5276	NA	NA	17.7919	NA	NA	23.7477	17.7821	NA	NA
B3GN1_HUMAN	EEAQLATVLAYALSSHCPDMR	21.79	-0.339	-0.89	0.37635	0.8	0.37635	20.8382	20.8014	23.5095	23.5071	20.1274	20.5573	21.4429	20.8528	21.997	22.2488	22.6726	22.47	21.655	21.5071	22.3635	22.1004	20.0459	19.5765	22.2517	21.8818	21.7597	21.4233	21.3016	20.8415	20.6444	20.6414	22.247	22.2135	22.885	22.8585	21.455	21.5744	22.9498	22.7091	23.3427	23.0349	23.2703	22.6513	20.7225	20.6621
B3GN1_HUMAN	EMLDQSNQWGGTALVVPAFEIR	21.3	-0.36	-0.78	0.43707	0.62	0.43707	20.2858	20.3497	23.1216	23.1885	19.542	19.8642	20.9135	20.4338	21.8592	21.6612	22.5059	22.135	21.2987	21.0604	22.0753	21.7863	19.5197	18.0399	21.6544	21.2014	21.0713	20.6222	20.8482	20.2288	20.0804	19.8994	21.8511	21.9623	22.4885	22.4674	21.3081	21.4747	22.6771	22.3585	22.7997	22.4191	22.7429	22.3262	19.8821	20.185
B3GN1_HUMAN	ISQACELHVAGFDFEVLNEGFLVHK	21.73	-0.446	-0.86	0.3935	0.74	0.3935	20.7438	20.4731	23.7337	23.3164	20.3687	20.7693	21.669	20.6503	22.319	22.4952	22.9405	22.4941	21.9121	21.5384	22.6729	22.2214	18.9112	17.7579	21.8161	21.239	21.6482	20.9998	21.5202	20.8113	20.4333	20.1757	22.551	22.3443	23.0979	22.9351	21.8905	21.6816	22.8394	22.1579	23.3839	22.8631	23.6525	22.6878	20.6906	20.6032
B3GN1_HUMAN	TTMDPNDVILATHASVDNLLHLSGLLER	18.79	-0.741	-0.93	0.3555	0.87	0.3555	17.0475	19.2838	21.231	21.6819	15.3803	14.8219	17.6546	16.3664	19.1345	21.2049	19.9039	19.2473	18.3449	18.1367	19.3373	20.25	15.4994	NA	18.6316	17.8111	17.9408	16.5167	17.3076	17.0436	18.3977	NA	19.1915	19.4114	21.3494	21.5407	18.3022	17.8144	20.1138	20.1958	20.9366	21.2682	20.2906	20.7725	17.6116	17.1431
B3GN1_HUMAN	WVNLPEESLLRPAYVVPWQDPWEPFYVAGGK	18.59	0.256	0.26	0.79849	0.07	0.79849	NA	NA	20.8065	21.2033	NA	NA	NA	NA	17.7307	17.8507	19.1488	19.2284	17.9627	NA	17.6019	20.0413	NA	NA	NA	17.1069	NA	NA	NA	15.9395	NA	NA	18.0268	20.1461	19.8346	19.8459	17.2801	17.7209	NA	18.9282	19.2625	NA	NA	20.3129	15.6745	17.3
BAI2_HUMAN	LLAPAALAFR	16.56	-0.305	-0.67	0.50681	0.45	0.50681	15.1738	15.3909	18.222	18.0642	15.5847	15.0692	15.8355	15.7269	16.873	16.7426	NA	NA	17.1371	NA	16.0636	16.4349	16.4136	16.3908	15.8485	NA	16.4869	16.674	15.2708	NA	NA	15.8554	NA	NA	17.7177	17.8718	NA	15.4477	17.718	17.4696	18.5828	18.2184	17.6749	17.5866	15.4706	14.372
BASP1_HUMAN	ESEPQAAAEPAEAK	12.47	NA	NA	NA	NA	NA	NA	NA	13.4276	13.8832	10.7668	NA	NA	NA	12.7169	NA	NA	NA	NA	NA	NA	NA	11.8468	12.1851	NA	NA	NA	NA	NA	NA	NA	NA	NA	NA	NA	NA	NA	NA	NA	NA	NA	NA	NA	NA	NA	NA
BDP1_HUMAN	ETEKNASK	18.28	0.31	0.51	0.61402	0.26	0.61402	NA	16.8479	NA	NA	18.2099	18.5482	19.1588	18.7028	18.8978	19.0063	18.1116	19.1667	NA	18.7142	18.6174	17.9421	NA	17.7057	NA	17.3727	NA	16.0409	NA	16.9667	NA	17.2459	NA	18.8392	NA	NA	17.8804	18.9455	17.8226	NA	19.1572	19.7337	20.3773	18.4488	NA	16.7485
BGH3_HUMAN	ILGDPEALR	17.17	-0.517	-0.8	0.43824	0.64	0.43824	NA	NA	16.5412	16.2812	NA	NA	17.1414	NA	NA	NA	16.868	NA	NA	NA	NA	NA	NA	NA	NA	NA	16.3805	NA	NA	NA	NA	NA	NA	NA	NA	NA	NA	NA	17.8771	17.5102	17.9137	17.4403	17.898	17.0067	NA	NA
BGH3_HUMAN	YGTLFTMDR	17.18	-0.32	-0.75	0.46589	0.56	0.46589	NA	NA	NA	NA	NA	NA	NA	NA	NA	16.6128	NA	NA	NA	16.8204	16.9832	NA	NA	NA	NA	17.4355	NA	NA	NA	NA	16.3186	16.9306	16.8769	NA	NA	NA	16.8019	NA	17.7289	18.03	17.8039	NA	17.8318	NA	17.2224	17.1208
BGH3_HUMAN	LTLLAPLNSVFK	18.49	-0.717	-2.01	0.0521	4.03	0.0521	17.658	17.7731	18.999	18.8631	17.6161	17.8009	18.782	17.9487	NA	18.3165	NA	18.8863	18.4761	18.3318	18.6537	18.4037	16.551	16.4583	18.5729	18.2874	18.5582	17.8274	18.6913	18.3991	18.2699	18.5133	NA	NA	19.0265	18.8719	NA	NA	19.622	19.1352	20.1293	19.5208	19.6976	19.0659	18.3688	18.5481
BGH3_HUMAN	GDELADSALEIFK	18.12	-0.076	-0.24	0.81291	0.06	0.81291	16.9727	NA	18.4636	19.0978	17.5883	17.3407	NA	18.1543	NA	18.453	19.1329	18.6318	18.4669	18.1559	NA	18.3274	17.3194	16.9809	18.0141	18.2622	17.7018	17.2644	NA	17.63	18.0446	17.7578	18.1177	18.289	18.5494	NA	17.7029	18.3245	18.9158	18.7688	19.3141	18.655	NA	18.0243	17.8074	17.7328
BGH3_HUMAN	VLTPPMGTVMDVLK	16.99	-0.814	-2.33	0.02495	5.43	0.02495	16.4362	15.9185	17.8345	17.634	15.8766	14.9409	16.7544	16.3604	16.3782	16.0677	16.4707	16.7939	NA	NA	16.9503	16.7458	15.7127	15.2207	17.9406	17.6896	17.262	17.2993	17.5705	17.5084	16.7475	16.6361	15.9981	NA	17.599	17.7244	17.025	16.8937	18.1506	17.8912	18.571	18.0484	17.7801	17.2943	17.54	17.3779
BGH3_HUMAN	YLYHGQTLETLGGK	16.92	-0.505	-1.65	0.11109	2.73	0.11109	NA	15.6553	NA	17.1936	NA	16.0056	17.1519	16.9231	NA	16.445	17.3149	17.0109	NA	16.348	NA	NA	NA	16.1415	17.3001	17.5886	NA	16.7797	NA	16.972	NA	NA	NA	NA	16.6752	17.0021	NA	17.002	17.1964	17.61	NA	17.7957	NA	17.3725	NA	16.8096
BRWD3_HUMAN	NDQNTSVSHAR	19.8	0.227	0.61	0.54499	0.37	0.54499	17.2736	17.958	20.0099	20.2794	20.0036	19.9141	20.3851	19.8386	20.4941	20.5405	19.8848	20.0868	20.4392	20.8955	20.9124	20.6158	19.1486	18.9637	20.3137	20.3763	19.2648	19.5606	19.975	19.6112	18.6637	18.857	19.0184	19.6033	20.1263	20.2433	19.5389	20.1608	20.2461	20.7919	19.7639	20.1516	21.1129	20.4703	18.0373	18.591
BTD_HUMAN	SHLIIAQVAK	18.55	-0.587	-1.07	0.2977	1.14	0.2977	17.2356	17.1303	20.2003	19.9797	17.4495	NA	19.1542	17.9548	18.687	NA	NA	NA	NA	NA	NA	NA	17.6687	17.1157	NA	18.7132	NA	NA	NA	17.4456	18.2471	18.2035	NA	NA	NA	19.2825	NA	NA	19.048	NA	19.8162	19.6547	19.5485	NA	NA	NA
BTD_HUMAN	ILSGDPYCEK	18.91	-0.085	-0.23	0.81685	0.05	0.81685	17.3399	17.7932	20.2903	20.4154	17.8837	17.835	19.2632	18.3598	19.2265	19.4543	19.6069	19.5242	18.8158	19.174	19.0158	18.7512	18.0865	17.9908	19.2447	19.2772	18.5712	18.639	18.6798	17.8172	18.2981	18.6257	19.1378	19.2486	19.3415	19.4236	18.4545	19.0635	19.3978	19.4122	20.0881	20.1433	20.1123	19.1105	17.8643	17.6189
BTD_HUMAN	GDMFLVANLGTK	20.03	NA	NA	NA	NA	NA	NA	NA	19.9764	20.0833	NA	NA	NA	NA	NA	NA	NA	NA	NA	NA	NA	NA	NA	NA	NA	NA	NA	NA	NA	NA	NA	NA	NA	NA	NA	NA	NA	NA	NA	NA	NA	NA	NA	NA	NA	NA
BTD_HUMAN	LSSGLVTAALYGR	20.87	-0.944	-1.65	0.1217	2.72	0.1217	19.6361	NA	NA	NA	NA	NA	20.9355	20.5792	NA	NA	NA	21.2403	NA	20.6795	NA	NA	20.4013	20.2535	NA	NA	NA	NA	NA	NA	NA	NA	21.3951	21.0184	NA	NA	NA	NA	NA	NA	21.8618	21.6161	NA	NA	NA	NA
BTD_HUMAN	VDLITFDTPFAGR	19.53	-0.008	-0.02	0.98138	0	0.98138	18.1389	18.3584	21.3493	21.463	18.2611	18.3144	19.5931	19.1776	19.9429	20.217	20.3535	20.4437	19.9612	20.0349	19.6843	19.5734	18.2527	17.995	19.7253	19.7472	18.7623	18.6831	19.0749	19.1349	18.7072	19.0259	19.7268	19.9607	20.1224	20.3405	19.066	19.5935	20.2846	20.1375	20.9914	20.6417	20.3438	19.784	18.0754	18.2911
BTD_HUMAN	TSIYPFLDFMPSPQVVR	20.43	-0.355	-0.74	0.46257	0.55	0.46257	18.9509	18.9236	22.4016	22.5048	NA	NA	19.7052	20.0239	20.8427	NA	21.7069	21.5575	20.5216	20.5994	20.3905	NA	16.8078	NA	20.5656	20.3299	19.5913	NA	20.058	NA	19.8469	19.9853	21.332	21.5009	21.225	NA	20.3473	20.4679	21.287	NA	22.0543	NA	21.0338	NA	18.8006	19.2023
BTD_HUMAN	QEALELMNQNLDIYEQQVMTAAQK	18.96	-0.336	-0.81	0.42411	0.65	0.42411	17.7126	17.6831	20.8672	21.0922	16.5198	16.8633	18.7833	18.4975	19.4195	19.6696	20.1694	20.0201	18.855	18.947	19.2497	NA	16.613	NA	19.2369	NA	18.4248	18.0051	18.3334	17.9929	18.1365	17.7861	19.909	19.8119	19.8215	19.7704	18.6313	18.9747	20.0863	19.7679	20.437	20.1346	20.0185	NA	18.0724	18.1573
C163A_HUMAN	LVGGDIPCSGR	16.91	-0.123	-0.31	0.7566	0.1	0.7566	15.4114	15.0887	18.2996	18.5566	16.2606	16.0322	17.1782	16.2238	17.0769	17.4024	NA	17.1332	NA	17.5632	17.1811	17.5299	16.2296	16.0162	17.0817	17.0653	16.4642	16.3737	17.7566	17.0301	16.4764	16.6859	16.052	17.1062	NA	17.7165	NA	17.0228	NA	17.4101	17.7445	17.5822	17.8237	17.4272	16.1919	15.4894
C163A_HUMAN	QLGCPTAVTAIGR	17.43	0.509	1.05	0.30856	1.11	0.30856	NA	NA	NA	18.7754	NA	NA	NA	NA	NA	17.5101	NA	NA	NA	17.7148	17.5752	NA	NA	NA	16.8902	NA	16.7506	NA	17.7515	NA	NA	16.9951	15.8342	NA	18.1708	NA	NA	NA	17.4454	17.7043	NA	NA	NA	NA	NA	NA
C163A_HUMAN	GPDTLWQCPSSPWEK	17.32	-0.256	-0.19	0.85425	0.04	0.85425	17.3635	16.4551	NA	NA	NA	NA	NA	NA	NA	NA	NA	NA	NA	NA	NA	17.8375	NA	NA	NA	17.15	NA	NA	17.8008	NA	NA	NA	NA	NA	NA	NA	NA	NA	NA	NA	NA	NA	NA	NA	18.2482	16.3668
C1QA_HUMAN	SLGFCDTTNK	20.27	-0.455	-1.22	0.2282	1.49	0.2282	18.9924	19.3289	20.6237	20.8265	19.2294	19.1334	20.3794	19.2358	20.4863	20.5993	20.8419	20.8425	20.0499	20.3773	20.5384	20.2855	19.1921	19.1983	20.3012	20.4052	19.7832	19.8156	21.1466	20.2998	19.2341	19.6447	20.5081	20.5522	20.2235	20.477	21.8299	22.4063	20.2357	20.4171	20.8539	20.9165	21.6966	20.5376	19.7658	19.6157
C1QA_HUMAN	GHIYQGSEADSVFSGFLIFPSA	15.77	-2.388	-1.88	0.09367	3.54	0.09367	NA	12.1056	NA	NA	NA	NA	NA	NA	NA	NA	15.7741	NA	NA	NA	NA	NA	NA	NA	NA	NA	NA	NA	16.5254	NA	NA	NA	NA	NA	NA	NA	18.0529	17.7123	14.4726	NA	NA	NA	NA	NA	NA	NA
C1QA_HUMAN	KGHIYQGSEADSVFSGFLIFPSA	21.6	NA	NA	NA	NA	NA	NA	NA	NA	NA	NA	NA	NA	NA	NA	NA	NA	NA	NA	NA	NA	NA	NA	NA	NA	NA	NA	NA	NA	NA	NA	NA	NA	NA	NA	NA	21.6265	21.5754	NA	NA	NA	NA	NA	NA	NA	NA
C1QA_HUMAN	GLFQVVSGGMVLQLQQGDQVWVEKDPK	17.01	-0.439	-0.74	0.47052	0.55	0.47052	NA	NA	17.5207	NA	NA	NA	NA	NA	16.1486	15.7551	17.0661	NA	15.8154	NA	17.1613	NA	NA	NA	NA	NA	NA	NA	17.3299	NA	NA	NA	17.5189	NA	15.75	NA	19.1281	18.8106	NA	NA	NA	NA	17.4905	NA	15.617	NA
C1QB_HUMAN	TINVPLRR	19.22	-0.622	-1.73	0.09113	2.99	0.09113	18.3164	18.5111	19.6645	19.5546	17.8485	17.5759	19.4473	18.4576	18.924	19.2467	20.0455	19.7741	19.3606	19.4137	19.2186	19.2278	17.8779	17.5727	19.2851	18.82	18.9358	18.7144	19.8906	18.7945	18.7205	18.9154	19.7195	19.6171	19.5514	19.5453	21.0311	21.2732	19.0069	19.119	20.1742	19.9172	20.3361	19.686	19.0954	18.5452
C1QB_HUMAN	GNLCVNLMR	20.13	-0.671	-2.04	0.04727	4.17	0.04727	19.0725	19.0456	20.6384	20.6568	18.5494	18.3902	20.1736	19.4879	20.1693	20.2857	20.8745	20.7888	20.0167	20.1345	20.4887	20.1699	18.6518	18.2103	20.0829	19.9669	19.8141	19.7528	21.0137	20.655	19.3299	19.3816	20.8649	20.5986	20.4978	20.4586	21.8935	22.0149	20.3475	20.1538	20.8903	20.6787	21.3231	20.4128	19.7378	19.4645
C1QB_HUMAN	LEQGENVFLQATDK	19.96	-0.502	-1.74	0.0887	3.03	0.0887	19.0132	19.3528	20.2639	20.238	18.5743	18.7229	19.9967	19.6188	19.9907	20.1412	20.6604	20.7268	19.6935	19.9839	19.8909	19.7181	18.831	18.7416	20.0872	19.9574	19.3975	19.4824	20.6626	20.4599	19.0761	19.1876	20.7826	20.6395	19.9974	20.0657	21.7192	21.9909	19.792	19.9273	20.5292	20.498	20.8969	20.1186	19.5865	19.4366
C1QB_HUMAN	VPGLYYFTYHASSR	21.14	-0.757	-2.2	0.03347	4.84	0.03347	19.9767	19.9621	21.6571	21.7419	19.5685	19.2499	21.2742	20.9261	21.167	21.1278	22.0723	21.4672	21.0371	21.0802	21.1601	21.0614	18.734	NA	20.9976	20.6531	20.5961	20.6956	21.7561	21.4447	20.1504	20.2571	21.75	21.6801	21.5741	21.5564	23.0417	23.1104	21.1836	21.04	22.1799	21.9787	22.1822	21.4459	20.6524	NA
C1QB_HUMAN	FDHVITNMNNNYEPR	20.1	-0.552	-1.6	0.11589	2.58	0.11589	19.248	19.1388	20.4078	20.7443	18.2188	18.0949	20.3075	19.8102	20.3517	20.3039	21.0347	21.0554	20.0202	20.1181	20.2542	20.0303	18.5908	18.1917	20.3584	20.2334	19.5173	19.5173	20.7964	20.6369	18.9867	19.1908	20.698	20.8893	20.4771	20.3525	22.0614	22.2478	20.1675	20.0656	20.9878	20.3907	21.1153	20.3553	19.688	19.4012
C1QB_HUMAN	VVTFCDYAYNTFQVTTGGMVLK	16.37	-0.415	-0.41	0.68236	0.17	0.68236	14.9101	13.6545	17.6705	16.5334	NA	NA	16.1672	13.6979	16.2853	NA	18.0923	16.7579	16.6411	15.5116	17.3244	15.3139	NA	NA	15.949	NA	14.9792	NA	18.0404	15.5925	14.5333	NA	18.2324	16.908	17.0562	16.0443	19.4741	18.699	16.9201	14.662	16.8029	16.0416	17.8246	16.3692	15.8249	15.2763
C1QC_HUMAN	FQSVFTVTR	21.2	-0.655	-2.19	0.03367	4.82	0.03367	20.1506	20.254	21.5758	21.4891	19.8313	19.751	21.0915	20.7185	21.2157	21.3952	22.0231	21.5735	21.2504	21.3688	21.2748	21.1589	19.7395	19.5986	21.1453	20.8468	20.7355	20.7492	21.8423	21.6876	20.3923	20.6919	21.6736	21.52	21.591	21.646	23.0065	23.1148	21.3818	21.2008	22.0062	21.8685	22.4411	21.6249	20.7459	20.6264
C1QC_HUMAN	VVTFCGHTSK	16.29	-0.568	-1.18	0.24536	1.4	0.24536	15.7544	15.6183	16.1784	15.3251	15.3941	14.6869	16.6909	16.1075	16.3274	16.0626	16.676	16.85	16.2051	16.2977	15.8769	17.4258	15.0258	14.5981	16.6109	NA	16.1588	NA	17.5375	17.4561	15.6177	NA	17.3268	16.9616	15.9158	15.2496	18.6496	18.5805	NA	15.3575	16.3327	15.4788	NA	17.2291	NA	NA
C1QC_HUMAN	TNQVNSGGVLLR	20.21	-0.46	-1.25	0.21916	1.56	0.21916	18.8648	19.209	20.7677	20.8718	19.0268	19.0773	20.5946	19.6174	20.2811	20.5172	20.9079	20.8508	19.9796	20.2486	20.3866	20.0101	18.9317	18.8887	20.3136	20.227	19.5086	19.4641	20.9647	20.4392	19.1477	19.5477	20.4522	20.2111	20.6551	20.7395	21.6582	22.2127	20.2707	20.2405	21.143	21.0788	21.6593	20.391	19.5828	19.4038
C1QC_HUMAN	QTHQPPAPNSLIR	19.74	-0.559	-1.48	0.14671	2.18	0.14671	18.4845	18.716	19.9419	20.1931	18.3491	18.1552	20.4185	19.341	19.8586	20.0513	20.7054	20.3309	19.606	19.7926	19.6014	19.3973	18.652	18.2445	19.6811	19.7452	18.958	18.9338	20.5054	19.591	18.9838	19.1743	20.4404	20.4614	19.7817	19.9839	21.5456	21.9457	19.7028	19.7958	20.8741	20.6599	21.0252	20.1669	19.1691	18.7419
C1QC_HUMAN	FNAVLTNPQGDYDTSTGK	20.79	-0.469	-1.53	0.13249	2.35	0.13249	19.7875	19.9434	21.2135	21.4234	19.4832	19.3951	21.1397	20.5239	20.8989	21.1608	21.4516	21.4748	20.5983	20.8815	20.9156	20.6304	19.4	19.327	20.8038	20.7028	19.9837	20.2129	21.3238	21.2157	19.7808	19.8293	21.4421	21.3945	20.9639	21.0178	22.5678	22.7829	20.8205	20.895	21.5998	21.5125	21.7832	21.1212	20.1906	20.0902
C1QC_HUMAN	VPGLYYFVYHASHTANLCVLLYR	15.87	-1.068	-1.05	0.3064	1.1	0.3064	NA	16.8682	16.2588	16.2564	NA	16.0658	NA	NA	NA	NA	15.799	15.3278	15.3121	13.7584	NA	NA	14.8473	12.2241	NA	NA	NA	NA	16.006	15.9035	15.2962	NA	NA	16.0258	NA	NA	18.6026	18.8015	NA	NA	16.5076	NA	NA	NA	NA	NA
C1R_HUMAN	NIGEFCGK	17.22	-0.35	-0.83	0.41217	0.69	0.41217	15.5423	15.983	16.4651	16.6288	16.5078	17.6929	17.4949	16.7958	17.0718	17.3528	17.5864	17.428	16.5537	17.2099	17.6424	17.3953	16.9037	17.694	17.4289	17.6083	16.4935	16.6549	18.2683	17.7751	15.9024	16.225	16.6878	17.5312	17.4792	17.4754	18.9399	19.5327	17.5166	17.5338	17.3178	17.1728	18.4143	17.1684	17.1875	16.7041
C1R_HUMAN	VSVHPDYR	17.74	-0.436	-1.28	0.21025	1.63	0.21025	NA	16.2977	18.3458	17.5626	16.2546	NA	17.8493	17.2992	17.5266	NA	18.1245	18.4012	17.5196	17.3304	NA	18.1601	16.9327	NA	18.0994	NA	16.8014	17.1699	18.042	17.7017	16.5489	NA	18.5042	NA	18.179	NA	19.3277	19.258	17.8988	17.8323	18.1506	17.9906	NA	18.1465	17.5097	17.4037
C1R_HUMAN	VLNYVDWIK	21.05	-0.574	-1.97	0.05677	3.86	0.05677	20.4061	20.0682	21.5965	NA	19.725	NA	21.2922	20.8814	20.73	NA	21.7713	21.5225	20.8741	20.8294	21.2006	21.1988	NA	19.3465	20.8451	20.4591	20.5624	20.4368	21.1694	20.5881	20.244	20.2643	21.1873	21.3381	21.6954	21.7187	22.0452	22.2047	21.8129	NA	21.6943	21.6502	21.9377	21.5709	20.9661	20.9709
C1R_HUMAN	YTTTMGVNTYK	19.12	-0.507	-1.47	0.1495	2.15	0.1495	17.8422	18.2727	19.7181	20.002	17.7347	17.8009	19.2582	18.0142	19.1161	19.2888	19.4822	19.5161	18.831	18.9739	19.0707	19.194	18.2567	18.0492	19.4176	19.4939	18.584	18.5874	19.6728	18.6846	18.1119	18.1974	19.3473	19.0789	19.751	19.9428	20.3467	20.7942	19.4492	19.5025	19.7273	19.7144	20.0753	19.5756	19.2858	19.0526
C1R_HUMAN	FCGQLGSPLGNPPGK	21.14	-0.412	-1.15	0.25471	1.33	0.25471	19.3941	19.5999	22.6459	22.6176	20.2937	20.1875	21.7379	21.2771	21.0384	21.2039	22.0436	22.0165	20.9746	21.0348	20.7158	20.5259	19.4249	19.3689	21.3798	21.2081	21.1435	21.1256	20.9238	20.6041	20.6133	20.6097	22.1963	22.1095	21.8302	21.7607	21.4534	21.5663	21.7303	21.6486	21.9881	21.7766	22.3784	20.8839	20.3942	20.1981
C1R_HUMAN	IQYYCHEPYYK	18.68	-0.565	-1.58	0.12234	2.48	0.12234	17.5471	17.5737	18.7351	18.653	17.2505	16.74	19.1428	18.532	18.7554	18.7809	19.6181	19.3317	18.4355	18.5019	18.863	19.0323	17.5597	16.9105	18.9381	19.0844	17.9974	17.6828	19.2248	18.3541	17.3062	17.5459	19.1082	19.1549	19.0852	19.1476	20.6096	20.8538	19.1462	19.0654	19.2247	19.1353	19.8479	19.2502	18.9733	18.5696
C1R_HUMAN	QDACQGDSGGVFAVR	18.86	-0.434	-1.52	0.13732	2.3	0.13732	17.8671	18.0153	18.7279	NA	17.561	17.6475	19.1315	18.7882	19.0229	18.9854	19.2035	19.3262	18.5131	18.8207	19.1397	18.9333	18.0664	18.0411	19.295	19.1322	18.1682	18.3676	19.4785	19.1492	17.6795	17.8434	NA	19.0304	19.0458	19.2837	20.5752	20.8803	19.1323	19.2563	19.0695	19.0709	19.7246	19.0336	19.0562	18.7406
C1R_HUMAN	LPVANPQACENWLR	21.2	-0.566	-1.9	0.06433	3.61	0.06433	20.6478	20.3389	22.4039	22.2627	19.6109	19.4203	21.4165	20.9387	21.1762	21.1877	21.7591	21.4213	20.918	21.0912	21.0548	21.0712	19.9103	19.4157	21.1669	21.0778	21.0352	21.0046	21.3418	20.9576	20.7297	20.5041	21.3766	20.9732	21.6416	21.5083	22.1269	22.1919	21.6619	21.6876	22.2996	22.1481	22.3096	21.6375	21.3789	21.0961
C1R_HUMAN	CLPVCGKPVNPVEQR	17.34	-0.282	-0.45	0.65875	0.2	0.65875	NA	16.9598	NA	NA	NA	NA	18.1383	16.4474	17.2062	NA	17.3623	17.6219	NA	NA	17.5641	NA	16.7061	15.8941	17.5599	NA	NA	15.7632	NA	16.3689	NA	NA	NA	NA	17.9239	NA	18.1991	19.0586	17.6598	NA	NA	NA	18.8422	NA	17.2368	16.9215
C1R_HUMAN	MGNFPWQVFTNIHGR	20.22	-1.044	-2.17	0.03603	4.69	0.03603	18.9154	18.9878	21.3419	21.1903	18.104	17.6017	20.3315	19.7677	20.1106	20.2962	21.3358	20.947	20.3052	20.053	20.7496	20.8826	15.1768	NA	20.0958	19.8429	19.7121	19.1512	20.5391	20.0981	19.2894	18.7543	21.0804	21.1225	21.2432	21.1282	21.6213	21.7339	21.1526	20.8714	21.6258	21.1074	21.2634	20.9782	20.0633	20.1054
C1R_HUMAN	ESEQGVYTCTAQGIWK	19.65	-0.514	-1.68	0.09985	2.83	0.09985	18.7586	18.8328	19.8256	20.1136	18.0129	17.8677	20.1363	19.7364	19.2768	19.5415	20.4513	20.3437	19.4281	19.6083	19.722	19.8535	18.6051	18.0982	19.9365	19.7373	18.9258	18.7509	20.1667	19.8433	18.6071	18.4905	20.1424	20.0707	19.9805	19.8362	21.2928	21.4198	19.8136	20.0267	20.1437	20.1133	20.7965	20.1416	19.8839	19.7115
C1R_HUMAN	MDVFSQNMFCAGHPSLK	20.47	-0.546	-1.8	0.07858	3.25	0.07858	19.7457	19.604	21.2095	21.2151	18.5758	18.3873	20.5041	20.3874	20.4384	20.4387	21.2891	20.9421	20.4641	20.379	20.6699	20.6332	18.9286	18.5636	20.8452	20.8027	20.1503	20.056	20.7254	20.3576	19.3787	19.4817	20.9668	20.994	21.0893	21.1669	21.7193	21.6918	21.0576	20.9824	21.3746	21.0382	21.1157	20.7262	20.7413	20.1248
C1R_HUMAN	GFLAYYQAVDLDECASR	16.77	-0.293	-0.28	0.78063	0.08	0.78063	15.2257	14.87	NA	NA	NA	NA	17.1819	NA	NA	NA	NA	NA	NA	NA	17.2322	NA	NA	NA	17.0709	NA	NA	NA	NA	NA	15.3218	NA	NA	NA	NA	NA	18.604	17.9327	16.8221	NA	NA	NA	NA	NA	18.0787	16.1008
C1R_HUMAN	TLDEFTIIQNLQPQYQFR	21.06	-0.812	-2.06	0.04547	4.25	0.04547	19.6551	20.3074	21.2653	21.587	19.0703	19.3642	21.0521	20.7512	21.1441	21.401	22.0796	22.0587	21.2	21.0154	21.2676	21.4383	18.8115	17.589	21.1487	20.8605	20.433	20.2287	21.2822	21.3897	19.759	20.3222	21.7239	21.8791	21.4931	21.6473	22.5764	22.8831	21.9212	21.7565	22.037	21.7796	21.7666	21.8132	21.1871	21.4288
C1R_HUMAN	LVFQQFDLEPSEGCFYDYVK	19.45	-1.008	-2.04	0.04819	4.18	0.04819	NA	17.9756	19.7573	20.0105	NA	15.6883	NA	18.9022	19.43	19.8453	20.6517	20.4071	19.6463	19.1173	19.4294	19.7541	15.7457	NA	19.1845	18.6477	18.367	NA	19.2131	18.871	NA	17.6317	19.9479	20.2977	19.8936	20.0527	20.936	21.2112	20.349	20.2421	20.2914	19.8243	20.0967	20.2443	19.4969	20.0661
C1R_HUMAN	QRPPDLDTSSNAVDLLFFTDESGDSR	18.46	-0.601	-1.61	0.11537	2.58	0.11537	17.9737	17.9512	18.6743	18.829	16.6975	16.8197	18.8473	18.3535	18.3424	18.5872	19.3629	19.1452	18.3999	18.1115	18.7147	18.3007	16.9703	16.1026	18.7831	18.1852	17.6856	17.4423	18.9547	18.3187	17.5765	17.2333	18.8089	18.7756	18.6365	18.6668	20.3278	20.3658	19.4131	19.0612	19.2449	18.9624	19.7237	18.7762	18.5202	18.6762
C1R_HUMAN	QGYQLIEGNQVLHSFTAVCQDDGTWHR	19.64	-0.502	-1.52	0.13733	2.3	0.13733	19.0377	18.6677	19.5283	19.7627	17.9304	17.806	20.1998	19.4793	19.166	19.5276	20.2568	20.1739	19.2637	19.0463	19.6388	19.7226	NA	NA	19.5703	NA	19.0217	18.6833	19.8885	19.3975	18.7697	NA	19.9474	20.1456	19.9531	20.0075	21.3001	21.1702	20.0512	20.0305	20.1229	19.9179	20.5534	19.9914	19.9512	19.2556
C1R_HUMAN	LFGEVTSPLFPKPYPNNFETTTVITVPTGYR	19.06	-0.402	-0.98	0.33092	0.97	0.33092	18.3885	17.3978	20.0394	20.0878	NA	NA	18.5305	17.8865	18.6148	18.9971	19.8895	19.6018	18.7506	18.445	19.145	18.7551	NA	NA	18.4517	18.3927	17.8252	17.4283	18.7068	18.5957	17.4859	17.1812	19.8774	20.0654	20.0662	19.7387	20.7901	20.8242	19.5493	19.0212	20.0144	19.5769	19.9098	19.9341	19.0919	19.0752
C1RL_HUMAN	GSEAINAPGDNPAK	12.1	-2.239	-1.77	0.13982	3.14	0.13982	NA	NA	NA	NA	NA	NA	NA	NA	NA	NA	NA	NA	NA	NA	NA	NA	NA	10.9772	NA	NA	NA	NA	NA	NA	NA	NA	13.2166	NA	NA	NA	NA	NA	NA	NA	NA	NA	NA	NA	NA	NA
C1RL_HUMAN	WILTAAHTIYPK	21.18	-0.69	-2.02	0.04974	4.08	0.04974	20.6019	20.1876	21.8694	21.7095	19.5048	19.2398	21.4519	20.8493	20.9886	21.042	22.2144	21.752	21.0955	20.9999	21.4263	21.2932	19.5776	18.9723	21.0723	20.9261	20.7326	20.5987	21.6416	21.1921	20.3435	20.1894	21.5488	21.3917	21.86	21.8472	22.7246	22.6508	21.7036	21.4861	22.1431	21.8717	22.515	21.6186	21.3638	21.1539
C1RL_HUMAN	LGNFPWQAFTSIHGR	17.65	-0.519	-0.99	0.33454	0.98	0.33454	NA	NA	17.6631	NA	NA	NA	NA	NA	16.2651	16.423	18.4822	17.8887	17.656	17.2959	NA	17.288	NA	NA	NA	NA	NA	NA	NA	NA	NA	NA	19.425	NA	NA	17.8815	18.0608	18.3958	17.4557	16.7996	NA	NA	18.3707	18.0184	NA	16.6007
C1S_HUMAN	SDFSNEER	15.72	NA	NA	NA	NA	NA	NA	NA	NA	NA	NA	NA	NA	NA	NA	NA	NA	NA	NA	NA	NA	NA	NA	NA	NA	NA	NA	NA	NA	NA	NA	NA	14.2884	NA	NA	NA	16.2321	16.652	NA	NA	NA	NA	NA	NA	NA	NA
C1S_HUMAN	IIGGSDADIK	20.42	-0.439	-1.33	0.18995	1.78	0.18995	18.9514	19.5942	20.7674	20.7672	19.3364	19.4315	20.6918	19.9644	20.1863	20.511	20.953	20.7033	20.3301	20.4117	20.6582	20.3796	19.7916	19.6336	20.6881	20.4957	19.7166	19.6388	20.7104	20.3774	19.4363	19.9011	NA	20.9118	20.9465	20.9353	21.3259	21.6234	20.7747	20.6789	21.0932	20.9436	21.8836	20.5996	20.3675	20.2744
C1S_HUMAN	CVPVCGVPR	17.85	-0.503	-1.72	0.09347	2.95	0.09347	16.952	17.3331	17.6487	17.6204	17.0705	16.9139	18.1118	17.5525	17.0916	17.3708	18.1812	17.7898	17.3588	17.5465	17.9261	18.2749	17.567	17.4431	18.1654	18.2407	17.0718	17.0504	18.3739	18.0268	NA	NA	17.5259	17.6137	18.1316	18.0738	18.952	19.3017	18.0468	18.0376	18.354	17.988	19.0426	18.2515	18.3863	17.7685
C1S_HUMAN	NYVDWIMK	20.32	-0.568	-1.65	0.10648	2.72	0.10648	19.6418	19.379	20.9464	20.7689	18.8261	18.1288	20.3833	19.8713	19.9571	19.916	21.2341	20.7888	20.5532	20.3744	20.8327	20.7302	19.0679	18.2341	20.712	20.4186	19.9243	19.7105	20.5281	20.089	19.6642	19.3465	20.9323	20.8077	20.8175	20.9023	21.5779	21.6567	20.8282	20.6267	21.0441	20.7243	21.438	20.85	20.5368	20.1284
C1S_HUMAN	YHGDPMPCPK	17.36	-0.481	-1.26	0.21582	1.58	0.21582	16.6154	16.0033	18.0673	17.624	15.2663	14.2811	17.6417	17.2081	17.1151	16.9799	18.0231	18.1062	17.3814	17.1362	18.0585	17.853	16.8054	16.119	18.1894	17.8538	16.7164	16.6041	18.0144	17.4772	16.6367	16.1869	17.4884	17.8451	17.8512	17.833	18.8827	18.785	17.8923	17.456	17.8777	17.6218	18.3197	17.8268	17.4512	17.1822
C1S_HUMAN	TNFDNDIALVR	21.7	-0.407	-1.61	0.11372	2.61	0.11372	20.8918	21.0676	22.0099	22.0946	20.449	20.3441	21.7146	21.4557	21.6506	21.7436	22.2893	22.3422	21.5602	21.9199	21.772	21.6833	20.7395	20.7912	21.7947	21.6974	21.036	21.1619	21.5992	21.605	20.944	21.1882	22.2889	21.8874	22.1947	22.1932	22.6335	22.8441	21.8192	21.8888	22.3725	22.2558	22.8543	22.1795	21.6387	21.5723
C1S_HUMAN	EDTPNSVWEPAK	20.41	NA	NA	NA	NA	NA	NA	NA	NA	NA	NA	NA	NA	NA	NA	NA	NA	NA	NA	NA	NA	NA	NA	NA	NA	NA	NA	NA	NA	NA	NA	NA	NA	NA	NA	NA	NA	NA	NA	NA	NA	NA	NA	NA	NA	20.4127
C1S_HUMAN	GDSGGAFAVQDPNDK	19.64	-0.244	-0.78	0.4404	0.61	0.4404	18.5499	18.7837	19.6075	20.0281	18.4328	18.3404	20.0577	19.4904	19.7113	19.7623	20.0889	20.2288	19.5067	19.8356	20.0356	19.6251	19.0072	18.9292	20.1924	20.1386	18.8656	19.0673	19.9374	19.3101	18.3782	18.5202	19.8742	20.2511	19.8906	20.1104	20.7437	21.0861	19.7246	19.8723	19.8645	20.0532	20.8703	19.9763	19.4254	19.4053
C1S_HUMAN	VEDPESTLFGSVIR	20.23	-0.419	-1.72	0.09181	2.97	0.09181	19.9185	19.7387	20.4526	20.6492	18.9943	18.9483	20.2887	20.0771	20.0159	20.1992	20.8022	20.6785	20.0832	19.9466	20.2633	20.2258	19.3006	19.2251	20.3816	20.2335	19.6937	19.8549	20.1093	19.9452	19.5178	19.8026	20.4511	20.4758	20.7926	20.7118	21.5076	21.4472	20.4169	20.288	20.7156	20.4511	21.117	20.5838	20.7128	20.2012
C1S_HUMAN	VGATSFYSTCQSNGK	20.25	-0.319	-1.05	0.3011	1.1	0.3011	19.294	19.4605	20.498	20.6549	18.9962	18.9171	20.6351	19.7971	20.1546	20.35	20.7292	20.7576	20.2115	20.4291	20.4698	20.3243	19.6429	19.3193	20.6413	20.4789	19.5785	19.3753	20.4623	19.674	19.5267	19.686	20.1046	20.2999	20.6761	20.7971	21.1437	21.6656	20.4774	20.5011	20.6855	20.7459	21.3719	20.633	20.4222	20.3093
C1S_HUMAN	MLTPEHVFIHPGWK	19.92	0.004	0.01	0.99251	0	0.99251	19.4373	18.7678	20.968	NA	NA	NA	19.93	19.9503	NA	NA	NA	NA	19.8788	NA	NA	19.8693	NA	NA	20.1225	19.8303	19.2288	NA	19.4927	19.3979	19.1018	NA	NA	NA	20.5903	NA	21.0019	20.7894	19.9982	NA	NA	NA	NA	20.5471	19.7741	19.6737
C1S_HUMAN	SNALDIIFQTDLTGQK	20.07	-0.591	-1.34	0.18832	1.79	0.18832	19.5063	19.6435	20.3945	19.7937	18.5666	18.5261	20.6546	19.7082	19.9684	20.2673	20.793	20.1392	20.018	19.9406	20.6321	19.9793	18.6718	17.338	20.8079	20.0509	19.839	19.0877	20.713	19.7259	19.2923	19.4475	20.7155	20.3473	20.6154	20.5214	21.325	21.2796	21.0032	20.5841	20.3038	19.7677	21.1256	20.2557	20.72	20.5513
C1S_HUMAN	SNALDIIFQTDLTGQKK	16.32	-0.701	-1.36	0.18857	1.85	0.18857	14.8723	15.9689	NA	NA	14.9024	15.0298	16.7483	16.3264	NA	16.5852	NA	16.0684	NA	15.9568	NA	NA	NA	NA	16.4587	NA	NA	NA	NA	15.8238	NA	NA	16.2329	NA	NA	NA	17.6407	18.0143	NA	NA	17.4383	17.3282	NA	NA	NA	16.0638
C1S_HUMAN	QFGPYCGHGFPGPLNIETK	21.01	-0.385	-1.23	0.22504	1.52	0.22504	20.4772	20.3234	21.6425	21.8592	19.5196	19.3081	21.2758	20.8828	20.9729	21.1497	21.8685	21.6545	21.004	20.9592	21.2581	21.0839	19.602	19.1959	21.2756	21.0932	20.398	20.2699	20.8309	20.4994	20.2511	20.2106	21.5483	21.4719	21.447	21.4618	21.8831	21.9617	21.4212	21.3156	22.1802	21.8687	22.1711	21.3702	21.0987	20.4517
C1S_HUMAN	SSNNPHSPIVEEFQVPYNK	21.92	-0.318	-1.15	0.25539	1.33	0.25539	21.1895	21.1167	22.2852	22.3851	20.574	20.406	22.2375	21.8269	21.8366	21.9341	22.6971	22.6967	21.7129	21.9719	22.0183	21.9015	21.085	20.8459	22.2359	22.1093	21.367	21.3621	21.8449	21.7287	NA	21.1431	NA	NA	22.3467	22.3866	22.7863	22.9478	22.072	22.1017	22.6664	22.4719	23.025	22.315	21.7895	21.6663
C1S_HUMAN	VEKPTADAEAYVFTPNMICAGGEK	19.47	-0.512	-1.71	0.09471	2.92	0.09471	18.8605	18.9408	20.0594	20.0109	17.4333	17.6758	19.7488	19.5057	19.3843	19.0957	20.1558	19.8564	19.4829	19.3266	19.4683	19.5393	18.3159	17.7639	19.9799	19.5987	18.9457	19.0188	19.4772	19.1757	18.6059	18.592	20.0361	20.2795	20.0863	20.1697	20.7283	20.5821	19.7736	19.5997	20.3927	20.0643	20.1669	19.7879	19.7668	19.2037
C1S_HUMAN	MGPTVSPICLPGTSSDYNLMDGDLGLISGWGR	18.63	-0.152	-0.31	0.75501	0.1	0.75501	NA	NA	20.197	19.8536	NA	NA	NA	17.3974	17.8548	17.3613	19.3641	19.182	18.2909	17.7056	18.5365	19.1784	NA	NA	17.5665	18.0656	NA	NA	17.3697	17.7131	16.1193	NA	19.6752	20.2359	19.3753	19.4444	19.1661	19.5094	18.5756	18.9812	18.2334	NA	19.0102	18.6639	18.6674	19.1054
C99L2_HUMAN	DLEDIVGGGEYKPDK	18.59	0.257	0.73	0.46953	0.53	0.46953	17.6811	17.6964	20.1446	20.4451	17.6961	17.9514	18.8853	18.5112	19.2186	19.3714	18.9472	NA	18.4442	18.8562	19.1618	NA	17.7911	17.8195	19.0154	NA	NA	18.3701	17.8885	NA	17.616	17.6402	17.3253	NA	19.5124	19.2429	17.424	18.1757	19.2617	19.3122	19.0739	19.0413	20.2182	NA	17.8328	17.7603
C99L2_HUMAN	APAKPPGSGLDLADALDDQDDGR	16.5	-0.748	-0.66	0.52832	0.44	0.52832	15.2682	NA	NA	18.0271	NA	NA	16.0328	NA	NA	NA	NA	NA	NA	NA	NA	NA	NA	NA	NA	16.0766	NA	NA	NA	NA	NA	NA	NA	NA	NA	NA	NA	NA	NA	17.0989	NA	NA	NA	NA	NA	NA
CA2D1_HUMAN	LEETITQAR	18.39	0.089	0.1	0.92328	0.01	0.92328	NA	NA	19.0103	19.2808	NA	NA	NA	NA	NA	NA	NA	NA	NA	NA	NA	NA	NA	17.4751	NA	NA	NA	NA	NA	NA	NA	17.3449	NA	NA	NA	NA	NA	NA	NA	NA	19.1948	NA	19.5687	NA	16.8818	NA
CA2D1_HUMAN	FVVTDGGITR	18.9	-0.341	-0.94	0.35258	0.89	0.35258	18.0713	17.9789	20.1561	20.208	17.6358	NA	18.7805	NA	19.0905	19.0848	19.0423	19.0761	18.5939	18.6684	18.4539	NA	18.2548	18.2124	18.4403	NA	18.3939	18.5956	18.2191	18.2236	18.4012	18.5028	18.5589	18.29	19.9853	19.8274	18.1758	18.3122	19.9353	19.6254	20.5669	19.9427	20.7046	19.334	NA	18.1698
CA2D1_HUMAN	MQEDLVTLAK	19.62	0.693	1.06	0.30338	1.11	0.30338	NA	NA	20.3714	20.6329	NA	NA	NA	NA	19.5957	19.8489	19.9252	NA	NA	NA	NA	NA	NA	NA	NA	NA	NA	18.2115	NA	NA	NA	NA	NA	20.0255	20.2118	20.1733	16.5939	16.8271	20.3313	20.2908	20.2883	20.1731	20.8234	20.1803	NA	18.6206
CA2D1_HUMAN	GPIQWMACENK	17.98	-0.411	-1.12	0.2694	1.25	0.2694	17.4979	17.2635	19.9447	19.8552	15.9721	15.8683	NA	17.6362	18.271	18.3792	17.9879	17.8935	17.7037	NA	17.6337	17.5409	17.3701	17.1186	17.9694	17.8986	17.74	17.6648	17.5471	17.3599	17.1856	17.454	16.8625	17.1569	19.2855	19.4401	17.4802	17.2728	19.1998	18.979	19.5231	19.5409	19.7772	18.7705	17.6199	17.52
CA2D1_HUMAN	SGPGAYESGIMVSK	21.57	-0.292	-0.97	0.33541	0.95	0.33541	20.3577	20.0146	21.1755	21.331	21.0455	20.9582	21.4919	21.1342	21.598	21.6015	22.6193	22.3595	21.9512	21.7409	21.6192	21.4495	21.2438	20.9961	22.0657	21.7769	21.9648	21.9737	21.8045	21.3729	21.3568	21.35	23.4929	23.3712	21.0529	21.1003	22.4517	22.4055	21.2014	20.7293	21.8921	21.8793	22.1565	21.3668	20.8953	20.5566
CA2D1_HUMAN	YYPASPWVDNSR	17.43	-0.569	-1.33	0.19225	1.77	0.19225	16.3645	16.1756	19.2392	19.0531	15.6869	15.2846	NA	17.2813	17.8027	17.6648	17.4045	17.6933	NA	17.199	17.2627	17.2187	16.6907	16.3507	17.3827	16.9976	17.272	16.4772	16.8371	16.4619	17.1173	NA	NA	NA	18.6061	18.7075	NA	NA	18.4949	18.4156	19.1304	18.8146	19.2439	18.4454	16.233	16.2176
CA2D1_HUMAN	IKPVFIEDANFGR	21.16	NA	NA	NA	NA	NA	NA	NA	NA	NA	NA	NA	NA	NA	NA	NA	NA	NA	NA	NA	NA	NA	NA	NA	NA	NA	NA	NA	NA	NA	NA	NA	NA	NA	NA	NA	NA	NA	NA	NA	21.2052	21.1228	NA	NA	NA	NA
CA2D1_HUMAN	TASGVNQLVDIYEK	19.4	-0.203	-0.68	0.49864	0.47	0.49864	18.6623	18.999	20.8919	21.0414	18.1439	18.1448	19.505	19.3416	19.6469	19.8326	19.4914	19.3634	19.0673	19.4352	19.0433	19.0984	18.9267	18.8097	19.2143	19.2328	19.0234	19.2074	18.557	18.7279	18.7536	19.0284	18.8689	19.031	20.4294	20.4456	18.5649	18.9002	20.2256	20.2926	20.7166	20.7055	20.7622	20.1041	18.8476	18.7611
CA2D1_HUMAN	VFTFSVGQHNYDR	18.83	-1.475	-1.66	0.14177	2.77	0.14177	NA	NA	NA	NA	17.7893	NA	NA	NA	NA	NA	NA	NA	NA	NA	NA	NA	18.3984	NA	NA	NA	NA	18.7539	NA	NA	NA	NA	NA	NA	NA	NA	NA	NA	NA	NA	NA	NA	20.3841	NA	NA	NA
CA2D1_HUMAN	YQDLYTVEPNNAR	18.15	NA	NA	NA	NA	NA	NA	NA	NA	NA	NA	NA	NA	NA	NA	NA	NA	NA	NA	NA	NA	NA	NA	NA	NA	NA	NA	NA	NA	NA	NA	NA	NA	NA	NA	NA	NA	NA	NA	NA	NA	18.1487	NA	NA	NA	NA
CA2D1_HUMAN	TPNNPSCNADLINR	15.2	-0.692	-0.53	0.6105	0.29	0.6105	NA	NA	NA	NA	NA	NA	NA	NA	NA	NA	NA	NA	NA	NA	NA	NA	14.7493	14.9528	NA	NA	14.1443	NA	NA	NA	NA	NA	NA	NA	NA	NA	NA	NA	NA	NA	NA	16.9416	NA	NA	NA	NA
CA2D1_HUMAN	VLLDAGFTNELVQNYWSK	16.44	-0.08	-0.1	0.91919	0.01	0.91919	NA	14.8654	18.8508	18.7453	NA	NA	16.0385	14.1344	16.1441	16.2863	17.1674	16.1557	15.729	15.3978	16.0419	15.3357	NA	NA	NA	NA	NA	NA	NA	13.6231	14.7474	NA	15.5121	NA	17.6688	17.1281	NA	15.5122	18.2444	17.1253	18.7198	17.4426	18.1633	17.4675	NA	15.1758
CA2D1_HUMAN	LLIQAEQTSDGPNPCDMVK	17.16	NA	NA	NA	NA	NA	NA	NA	NA	NA	NA	NA	NA	NA	NA	NA	NA	NA	NA	NA	NA	NA	NA	NA	NA	NA	NA	NA	NA	15.5597	NA	NA	NA	NA	17.0867	17.7463	NA	NA	NA	18.2403	NA	NA	NA	NA	NA	NA
CA2D1_HUMAN	SQEPVTLDFLDAELENDIK	18.2	-0.309	-0.6	0.55484	0.35	0.55484	17.061	17.6987	20.1281	20.4142	16.0193	16.9021	18.3188	17.5088	18.4143	19.2446	18.7624	18.1843	18.32	17.9515	18.1359	18.1347	17.1979	15.9947	18.4948	17.5146	18.1472	17.3983	17.3126	16.8326	17.3306	18.1045	NA	17.1734	19.1852	19.032	17.3913	17.4018	19.9935	19.7263	20.2088	19.638	19.8879	19.3017	17.405	17.7957
CA2D1_HUMAN	INTQEYLDVLGRPMVLAGDK	19.35	-0.621	-1.63	0.11217	2.65	0.11217	NA	18.6146	20.8603	20.9533	17.6612	NA	19.4141	18.8974	19.5015	19.6715	19.478	19.3844	18.8826	18.867	18.9949	19.0083	17.8686	17.2279	19.0355	18.9388	19.3984	19.0678	19.0684	18.3953	18.553	18.758	NA	19.0494	20.5917	20.6619	18.3817	18.6731	20.5845	20.3206	20.9025	20.6337	20.6789	20.1189	NA	NA
CA2D1_HUMAN	NREEDPSLLWQVFGSATGLAR	18.95	-0.438	-1.05	0.30063	1.1	0.30063	17.7617	17.6258	20.9526	21.0539	16.5893	16.3139	18.7354	18.5486	19.3062	19.0231	19.6673	19.427	18.7808	18.7876	18.7784	18.846	NA	NA	18.6835	18.0615	18.0127	18.0154	18.5554	17.8184	17.8704	18.2044	19.1273	19.0947	20.2964	20.2278	18.3555	18.392	20.2969	20.0384	20.7421	20.5407	20.7844	20.4179	18.2147	18.127
CAB45_HUMAN	DLGGFDEDAEPR	18.46	-0.032	-0.11	0.90904	0.01	0.90904	17.8164	17.8732	18.2474	19.0071	17.8802	NA	18.4836	18.2247	18.705	18.867	18.5057	18.6114	18.3356	18.6105	19.0345	18.8457	18.0738	18.1371	18.4098	18.6258	17.9079	18.2073	18.0639	18.1991	17.8328	18.2986	NA	18.0869	18.8274	18.8899	18.1932	18.505	18.6501	18.844	19.1858	18.6077	19.4726	18.602	18.1711	NA
CAD13_HUMAN	VNSDGGLVALR	20.52	-0.168	-0.47	0.64263	0.22	0.64263	19.6729	NA	22.0902	22.2383	19.3054	19.2691	20.3188	19.9705	20.8477	21.0238	20.5782	20.7586	20.2394	20.4205	20.134	20.1158	20.2463	20.3351	20.0732	NA	20.1169	20.3534	19.7611	NA	19.5296	19.7817	19.2154	19.1838	21.3374	21.5936	19.5227	19.8067	21.2775	21.3308	22.2446	22.2142	22.3705	21.4907	19.8955	NA
CAD13_HUMAN	YEVSSPYFK	20.54	-0.257	-0.77	0.44625	0.59	0.44625	19.5633	19.6182	22.4588	22.3806	19.2395	18.9898	20.4496	20.1212	20.9794	21.0831	20.9027	20.6868	20.4662	20.6523	20.3725	20.1965	20.1418	19.9224	19.9786	20.0305	20.3448	20.3841	19.9283	19.7575	19.8232	19.9746	19.7742	19.665	21.5842	21.5603	19.7587	20.0003	21.4718	21.3915	22.331	22.2894	22.2976	21.6526	19.7452	19.6456
CAD13_HUMAN	DIQGSLQDIFK	21.36	-0.202	-0.57	0.5709	0.33	0.5709	20.3782	20.8559	22.8292	23.1783	20.1534	20.2583	21.4423	20.9905	21.773	22.0416	21.6417	21.7033	21.3592	21.5806	20.9517	21.0686	20.8248	20.4988	20.8868	20.8567	21.3534	20.9916	20.5785	20.2746	20.7907	20.883	20.2672	20.7618	22.3527	22.564	20.2563	20.7911	22.4154	22.3313	23.1575	23.0122	22.9067	22.3302	20.6466	20.6409
CAD13_HUMAN	INENTGSVSVTR	16.37	-0.924	-1.71	0.10785	2.91	0.10785	NA	NA	17.4407	17.4549	NA	NA	NA	NA	15.8899	NA	NA	15.6371	NA	NA	14.8332	NA	NA	15.1565	NA	NA	NA	NA	NA	NA	NA	NA	NA	NA	15.9495	16.2198	NA	NA	15.9445	16.1386	17.1818	17.2567	17.6649	NA	NA	NA
CAD13_HUMAN	SIVVSPILIPENQR	17.71	-0.848	-1.71	0.0956	2.93	0.0956	16.2138	16.568	19.4852	19.5684	14.9278	NA	17.1529	16.7343	18.0387	18.192	17.8316	17.7438	17.5622	17.2069	17.705	17.3279	17.607	17.8327	16.3528	16.413	17.5505	17.6701	NA	NA	16.5045	16.896	NA	NA	19.0065	18.9015	NA	NA	18.7053	18.7209	19.8429	19.4442	19.4858	18.6555	16.6532	15.8069
CAD13_HUMAN	TPHAEDMAELVIVGGK	20	-0.526	-1.23	0.22741	1.51	0.22741	19.8385	NA	18.4191	NA	18.6496	NA	20.5413	19.8985	20.5254	20.5055	20.4783	19.6447	19.5874	19.8617	19.3991	19.2562	19.8624	19.3484	19.8977	19.7781	20.2362	20.133	NA	19.5217	19.6619	19.5587	18.8588	17.9811	20.7767	20.5908	18.7754	NA	21.2364	21.0465	21.9438	21.6896	22.0622	20.8218	20.0629	19.6666
CAD13_HUMAN	TLEGPVPLEVIVIDQNDNRPIFR	17.87	-0.132	-0.25	0.8042	0.06	0.8042	NA	NA	20.1343	19.8458	NA	NA	16.578	16.5202	18.0436	18.1558	NA	17.9932	17.3517	17.545	17.4794	17.516	NA	NA	16.3318	15.9299	16.884	NA	NA	NA	NA	15.9032	NA	NA	19.1871	19.0713	16.8042	16.8954	18.5866	18.3627	19.8175	19.6307	19.0611	18.8054	16.2448	NA
CADH2_HUMAN	FLIYAQDK	19.53	-0.034	-0.11	0.91318	0.01	0.91318	18.7338	18.5219	20.9246	20.7618	18.4692	18.3985	19.6062	19.0875	19.7276	19.9273	20.1435	19.7492	19.6194	19.7734	20.026	19.9522	18.7563	18.6525	19.8821	19.5921	19.378	19.3271	18.799	18.6902	18.6689	18.7936	19.4175	19.1737	20.2264	20.3249	19.0016	19.0229	20.361	20.2715	20.5801	20.3098	20.9622	20.0845	18.9299	18.6552
CADH2_HUMAN	SFPLSSEHAK	17.13	0.037	0.1	0.92434	0.01	0.92434	15.5681	16.1984	18.8822	18.7339	15.842	15.6875	17.5848	16.8465	16.9992	17.4707	17.7358	17.6884	17.2645	17.6423	17.6968	17.6421	16.7847	16.2451	17.3183	17.204	16.5589	16.4548	16.2876	15.8976	16.2952	16.6973	16.3922	16.7914	18.1558	18.2349	16.2492	16.4267	18.0767	18.0647	18.5846	18.4429	18.9005	17.9631	15.7627	16.0494
CADH2_HUMAN	VDEDGMVYAVR	20.68	-0.047	-0.14	0.89173	0.02	0.89173	19.3827	NA	21.5733	21.6126	NA	NA	20.2165	NA	20.508	20.5078	20.8915	20.7678	20.5055	20.5954	20.5861	NA	NA	NA	20.6347	NA	20.0137	20.0097	NA	NA	19.4243	NA	20.2459	NA	21.1365	20.9522	NA	NA	21.0568	20.9265	21.2927	20.9504	21.5761	20.8905	NA	NA
CADH2_HUMAN	DVHEGQPLLNVK	21.27	-0.189	-0.43	0.674	0.18	0.674	NA	20.1146	22.1947	22.0921	NA	NA	NA	NA	20.9528	NA	21.4892	21.4547	21.2093	NA	NA	NA	NA	20.2057	NA	21.0715	NA	NA	NA	20.145	NA	NA	NA	20.5609	NA	21.7238	20.0784	20.6042	21.8016	21.6907	21.9776	21.9548	22.5185	21.5508	NA	NA
CADH2_HUMAN	VQYESSEPADFK	18.84	0.135	0.29	0.77103	0.09	0.77103	18.3888	18.7295	NA	NA	18.3664	18.3489	NA	18.7834	NA	18.5206	NA	19.1341	19.5056	19.6661	18.1056	19.6492	18.8615	18.5922	19.5875	19.6736	19.9129	18.7176	18.2083	18.4589	18.498	18.4514	NA	18.4311	NA	NA	18.5648	NA	NA	20.0053	NA	NA	NA	NA	18.3974	18.2985
CADH2_HUMAN	ESAEVEEIVFPR	21.36	0.049	0.14	0.89162	0.02	0.89162	20.9318	21.0267	NA	22.4078	20.5815	20.6242	21.6426	21.0418	NA	NA	21.5417	NA	21.5083	21.3035	22.4149	21.8818	20.7378	20.5576	21.7501	21.181	21.9637	21.9397	NA	20.7953	NA	NA	NA	20.7593	NA	NA	NA	20.9072	22.4236	21.988	22.1452	22.1001	NA	21.8257	20.2468	19.8715
CADH2_HUMAN	LSLKPTLTEESVK	20.67	0.115	0.33	0.74122	0.11	0.74122	19.7058	20.0491	22.0393	22.251	19.2858	19.2767	20.981	20.5109	21.0891	21.1558	NA	21.3319	20.86	21.0683	21.0611	20.9679	19.7723	19.7783	20.8867	20.8339	20.34	20.4764	19.7173	NA	19.5585	19.9141	NA	20.4218	21.7022	21.4059	20.1734	20.3266	21.6581	21.6196	NA	NA	22.2727	21.5862	19.7668	19.4669
CADH2_HUMAN	TGFPEDVYSAVLSK	18.89	-0.063	-0.2	0.84084	0.04	0.84084	18.1913	18.0619	20.3274	20.2621	17.7402	17.4667	19.0211	18.543	18.961	19.1055	19.6348	19.675	19.2433	19.1939	19.4234	19.1448	17.814	17.6711	18.9911	18.7356	18.3816	18.5605	17.6032	17.3575	18.267	18.1085	18.9761	19.0619	19.6992	19.7799	18.7207	18.6315	19.7605	19.4942	20.0289	20.0024	20.1589	19.7108	18.1154	18.0394
CADH2_HUMAN	KVQYESSEPADFK	17.34	0.526	1.09	0.28655	1.18	0.28655	NA	NA	18.6821	18.0256	16.6839	NA	NA	17.2668	17.5929	NA	17.3754	NA	16.6644	17.1385	18.6019	17.4431	17.7856	16.8077	17.8837	18.0719	NA	NA	NA	NA	NA	16.2263	NA	15.8545	18.1636	17.4676	16.4438	16.1848	18.3534	18.2377	18.2822	18.3402	NA	17.0813	16.1529	15.4866
CADH4_HUMAN	VGADGTVFATR	16.32	-0.294	-0.61	0.54475	0.38	0.54475	14.4758	15.1088	17.9094	NA	15.6295	NA	NA	15.2227	16.8495	NA	NA	16.8933	NA	16.2327	17.1144	16.4344	15.8796	15.9178	NA	16.3545	16.2642	16.1092	NA	15.3647	15.2442	15.819	NA	NA	17.5305	NA	NA	NA	NA	17.0037	17.9052	NA	18.0676	17.2447	NA	15.1723
CADM1_HUMAN	SDDSVIQLLNPNR	20.44	0.059	0.2	0.84078	0.04	0.84078	19.9679	19.9928	21.0646	21.3359	19.9506	19.8662	20.4905	20.4663	20.6543	21.0603	21.118	20.775	20.4462	20.7517	21.0124	20.7936	19.637	19.5052	20.2393	20.325	19.8529	19.9706	19.7419	19.9473	19.6651	19.8733	NA	20.635	21.0718	21.1724	19.3798	19.7176	21.1585	21.1961	21.4973	21.3361	21.6729	20.7838	19.4501	19.5516
CADM1_HUMAN	SEVEEWSDMYTVTSQLMLK	16.27	-0.296	-0.38	0.70418	0.15	0.70418	14.5623	NA	18.1391	17.9017	13.9863	14.1453	16.7846	14.4943	15.8017	15.7775	17.3471	16.0353	16.2736	NA	17.3375	16.4925	NA	NA	16.577	NA	15.439	NA	16.9671	NA	15.3352	NA	NA	NA	16.9063	16.9183	NA	NA	18.1777	16.5561	17.0881	16.4287	18.0203	16.5135	15.2834	14.2369
CADM1_HUMAN	EDDGVPVICQVEHPAVTGNLQTQR	18.62	0.08	0.29	0.77522	0.08	0.77522	18.0776	18.2926	19.5208	19.7396	18.0378	18.0014	19.268	19.0363	19.2277	19.3089	18.9446	18.8747	18.2697	18.4792	18.5845	18.6799	17.5064	17.6466	18.7814	18.9005	18.1014	18.107	17.9899	18.0666	17.6938	18.044	NA	NA	18.9589	18.9525	NA	NA	19.076	19.1774	19.4328	19.5917	19.5199	19.0324	17.6456	17.8758
CADM1_HUMAN	EGDALELTCEAIGKPQPVMVTWVR	20.51	-0.315	-0.71	0.48396	0.5	0.48396	19.596	19.5963	21.9461	22.0622	19.3697	19.1864	20.7274	20.3043	20.9466	21.2522	21.3926	21.3231	20.9106	20.9827	21.0796	21.3564	18.2264	16.7044	20.1525	19.9845	20.0633	19.7652	20.1988	19.7606	19.7813	19.6405	20.3389	20.7486	21.6182	21.7864	19.8409	20.2681	21.8752	21.658	22.0367	21.473	21.9405	21.6966	19.3761	19.5298
CADM1_HUMAN	VHKEDDGVPVICQVEHPAVTGNLQTQR	18.28	-0.02	-0.06	0.95013	0	0.95013	18.1743	17.9074	18.6721	18.889	18.1687	17.8149	19.0287	19.0457	18.5856	18.249	NA	18.1232	17.789	18.3799	18.3187	18.1233	17.7832	17.498	18.0999	18.2732	17.6093	17.895	18.2006	18.0155	17.887	17.8079	NA	17.542	18.7205	18.6795	NA	NA	18.8412	19.0454	19.7164	19.3774	19.4106	18.5668	17.0465	16.914
CADM2_HUMAN	SDDGVAVICR	17.37	-0.211	-0.47	0.64129	0.22	0.64129	NA	15.7693	18.1461	18.4017	NA	NA	NA	NA	17.1633	17.4488	NA	NA	NA	NA	17.6634	NA	16.8118	NA	17.0117	16.8875	16.4979	16.7527	NA	NA	NA	NA	NA	NA	17.6261	17.7128	NA	NA	17.926	17.8884	18.5673	18.4554	NA	17.5504	NA	15.7624
CADM2_HUMAN	GKPLPEPVLWTK	18.09	-0.074	-0.18	0.85837	0.03	0.85837	17.5966	17.0726	19.6627	19.4387	16.8473	16.5708	18.411	NA	17.968	NA	18.1622	NA	NA	17.8213	18.4622	18.3501	17.5387	17.1129	NA	17.9325	18.2066	18.0315	17.3318	17.4552	17.2844	NA	16.2102	NA	19.0914	18.8312	16.777	NA	18.9609	18.7802	20.0337	19.3363	19.8935	19.0899	17.4568	17.1508
CADM2_HUMAN	IIPSTPFPQEGQPLILTCESK	19.52	0.047	0.09	0.92707	0.01	0.92707	19.5121	18.4274	20.3594	20.4652	19.0375	18.7791	20.5449	19.0855	19.2883	19.9819	20.1696	19.36	19.1111	19.2215	20.5752	19.8646	19.3644	18.4436	19.9365	19.423	19.2623	18.9651	19.5331	18.2984	18.7292	18.57	18.4326	19.2143	20.3189	20.4863	17.88	17.9048	20.489	20.4526	20.8655	20.7308	21.166	20.2616	19.7302	18.7297
CADM2_HUMAN	AYLTVLGVPEKPQISGFSSPVMEGDLMQLTCK	18.12	-0.502	-0.73	0.4762	0.53	0.4762	NA	NA	20.0475	19.7085	NA	NA	NA	NA	16.9472	17.2254	17.2405	NA	NA	NA	NA	17.4934	NA	NA	NA	16.259	NA	NA	NA	NA	NA	NA	NA	NA	18.7113	18.6077	NA	NA	18.5427	NA	19.4946	19.1882	18.3335	18.4665	15.5045	NA
CADM3_HUMAN	LLLHCEGR	18.58	-0.416	-0.42	0.67674	0.18	0.67674	17.2056	17.7013	20.4778	20.5418	18.2656	18.068	14.4945	18.2074	19.2862	19.4569	18.967	19.1362	18.6882	18.9739	19.3172	19.2449	18.3976	18.3006	13.6224	18.8005	18.8259	19.0638	18.5545	18.2048	16.2002	17.7844	17.8876	18.1707	20.0459	19.9547	17.8769	NA	19.8264	19.7255	19.9161	19.8552	20.8605	19.8528	17.5167	17.3534
CADM3_HUMAN	KGDQELHGEPTR	12.43	0.573	0.76	0.46654	0.58	0.46654	NA	NA	NA	12.7824	NA	NA	13.1325	NA	NA	NA	NA	12.4609	NA	NA	12.1024	NA	NA	NA	NA	NA	NA	NA	10.9922	NA	NA	NA	NA	NA	NA	NA	NA	NA	NA	NA	NA	13.1018	NA	NA	NA	NA
CADM3_HUMAN	GNPVPQQYLWEK	20.83	-0.097	-0.33	0.74107	0.11	0.74107	19.9016	20.0359	21.8125	21.8736	19.6688	19.5332	21.1784	20.6866	21.0491	21.1009	21.4741	21.5084	21.0939	21.2304	21.2938	21.1979	19.8737	19.4747	20.8938	20.7968	20.4335	20.3477	20.3131	20.1515	20.158	20.1665	20.9348	20.9122	21.6	21.5215	20.2035	20.6605	21.4039	21.3897	21.9723	21.7628	22.1396	21.5884	20.0705	19.881
CADM3_HUMAN	EDDGASIVCSVNHESLK	20.4	0.009	0.03	0.979	0	0.979	19.6145	19.8022	20.7385	21.5576	19.3825	19.3023	20.9548	20.5189	20.8211	20.8273	21.0036	20.7032	20.6019	20.8673	20.9123	20.806	19.4331	19.4884	20.3699	20.3613	19.8925	19.9943	19.7074	19.6747	19.6224	19.7095	20.4799	20.2769	21.1712	21.1804	19.668	20.0715	20.9835	20.9954	21.6995	21.1956	21.9607	20.9762	19.2935	19.3401
CADM3_HUMAN	SLVTVLGIPQKPIITGYK	21.38	-0.176	-0.39	0.6962	0.15	0.6962	20.4714	19.7585	22.6895	22.4888	NA	NA	20.6762	21	21.6382	21.8788	22.2943	22.0408	21.8641	21.651	21.4596	21.9135	NA	19.1755	21.0374	20.8648	20.7754	20.2163	NA	NA	20.1937	19.5371	21.547	21.5774	22.4972	22.5785	20.9472	20.8424	22.4135	22.1058	22.8191	22.6677	22.7335	22.2536	20.3106	19.4916
CADM3_HUMAN	IEVLYTPTAMIRPDPPHPR	17.66	-0.625	-0.91	0.37511	0.83	0.37511	NA	16.6049	18.8446	NA	NA	NA	18.2144	17.7272	NA	NA	NA	NA	NA	NA	NA	NA	NA	15.7862	NA	NA	NA	NA	16.957	16.9207	NA	NA	NA	NA	18.2532	NA	NA	NA	18.0896	17.943	19.3076	19.0522	19.4424	NA	16.0562	15.7513
CADM3_HUMAN	DHEDSSLQWSNPAQQTLYFGEK	19.96	-0.047	-0.15	0.87921	0.02	0.87921	19.5598	19.2764	20.7557	21.0301	18.9218	18.5289	20.7218	20.3186	20.2185	20.0982	20.7167	20.5239	20.2963	20.3244	20.5961	20.5714	18.3062	17.8174	20.0868	19.988	19.393	19.3169	19.3722	19.2009	19.2066	19.2188	19.7903	20.1352	20.6407	20.6516	19.5157	19.5357	20.6269	20.6371	21.1103	20.9415	21.0075	20.6642	19.4424	19.1912
CADM4_HUMAN	VWSVASTVR	18.98	-0.33	-1.16	0.25332	1.34	0.25332	18.2785	NA	19.4722	19.496	18.3082	18.0373	19.0869	18.4643	18.6876	18.821	19.093	18.961	19.0002	18.9647	19.3008	19.1704	18.2571	17.8517	19.2395	18.9563	19.0629	19.0391	18.597	18.3594	18.6064	18.774	18.614	18.4597	19.3104	18.9	18.6417	NA	19.8372	19.6248	20.1952	19.5732	20.5232	19.9376	18.7928	NA
CADM4_HUMAN	FQLEEFSPR	19.75	-0.278	-1.12	0.26913	1.25	0.26913	18.9621	19.0956	20.4685	20.3056	19.0614	18.9577	19.9379	19.4908	19.554	19.7567	19.8616	19.5799	19.7395	19.76	20.1293	20.0961	19.0491	19.0616	19.6827	19.7348	19.7562	19.7286	19.5763	19.3214	19.3735	19.508	19.2268	19.2421	20.1933	20.0619	19.455	19.4463	20.4626	20.3205	20.7175	20.716	21.3545	20.5734	19.4411	19.3623
CADM4_HUMAN	QTQYVLDVQYSPTAR	19.12	0.053	0.04	0.9685	0	0.9685	18.7119	NA	20.5875	NA	NA	NA	NA	NA	NA	NA	20.1671	NA	NA	18.955	16.4082	19.7422	NA	NA	19.9939	NA	NA	NA	NA	NA	NA	NA	NA	NA	NA	20.4676	NA	NA	19.9447	20.104	NA	20.5893	NA	NA	16.8563	16.0496
CADM4_HUMAN	LHQYDGSIVVIQNPAR	19.8	-0.186	-0.56	0.578	0.32	0.578	18.9252	18.6052	20.1788	20.526	NA	18.632	20.111	19.5841	NA	19.8131	NA	19.9673	19.5524	19.7117	20.2066	19.9869	NA	NA	NA	NA	NA	19.7404	NA	18.9407	19.1347	19.0618	19.4924	NA	20.1521	20.047	NA	NA	20.5171	20.3396	20.8077	20.6024	21.0701	20.6424	19.1547	18.8759
CADM4_HUMAN	EQAVEGGEVELSCLVPR	17.58	-0.469	-1.47	0.15084	2.15	0.15084	16.988	17.2546	17.2856	17.3027	17.068	16.874	17.947	17.4082	17.0236	16.9094	NA	NA	16.7261	16.9578	18.1521	17.5391	17.0852	17.062	18.1583	17.9195	17.937	18.2928	17.124	17.0384	17.413	17.6101	NA	NA	17.1216	17.6469	16.3873	NA	18.0606	18.4522	18.8406	18.9062	19.0382	18.4587	17.7408	17.4827
CADM4_HUMAN	EGDTLVLTCAVTGNPRPNQIR	17.6	-0.295	-0.85	0.40261	0.72	0.40261	17.1452	17.5258	18.8657	18.6475	16.7198	16.4334	17.668	17.3517	17.3714	17.3486	18.1247	17.9224	17.5678	NA	17.7808	17.7676	16.6629	16.6423	17.383	16.3987	17.5561	17.7385	16.8486	17.0776	16.4846	17.2466	17.0184	16.8588	18.0082	18.2494	16.9768	16.8807	18.3405	18.4154	19.5476	19.5246	19.0584	18.4979	17.1927	NA
CAH1_HUMAN	GGPFSDSYR	15.36	NA	NA	NA	NA	NA	NA	NA	NA	NA	NA	NA	NA	NA	NA	NA	NA	NA	NA	NA	NA	NA	15.3613	15.3646	NA	NA	NA	NA	NA	NA	NA	NA	NA	NA	NA	NA	NA	NA	NA	NA	NA	NA	NA	NA	NA	NA
CAH1_HUMAN	ADGLAVIGVLMK	17.57	NA	NA	NA	NA	NA	NA	NA	NA	NA	NA	NA	NA	NA	NA	NA	NA	NA	NA	NA	NA	NA	17.9587	17.1893	NA	NA	NA	NA	NA	NA	NA	NA	NA	NA	NA	NA	NA	NA	NA	NA	NA	NA	NA	NA	NA	NA
CAH4_HUMAN	EQILAFSQK	15.87	-1.017	-1.38	0.20295	1.89	0.20295	NA	15.07	NA	NA	NA	16.042	NA	NA	NA	NA	NA	NA	NA	NA	NA	NA	15.2422	15.7785	NA	NA	NA	NA	NA	NA	NA	NA	NA	NA	NA	NA	NA	NA	16.9733	NA	16.1401	NA	NA	NA	NA	NA
CAH4_HUMAN	YLGSLTTPTCDEK	15.32	-1.436	-1.81	0.09782	3.29	0.09782	14.5589	14.4918	NA	NA	15.3371	15.5532	NA	NA	NA	NA	NA	NA	NA	NA	NA	NA	14.7712	15.0537	NA	NA	NA	NA	NA	NA	NA	NA	NA	NA	NA	NA	NA	NA	16.202	16.5928	NA	NA	NA	NA	NA	NA
CALL5_HUMAN	NLSEAQLR	17.51	-0.546	-0.61	0.55612	0.37	0.55612	17.7443	17.5851	NA	17.8791	NA	NA	NA	NA	NA	NA	NA	NA	NA	NA	NA	NA	15.6498	NA	NA	NA	17.9284	NA	NA	NA	NA	NA	NA	NA	NA	NA	NA	NA	NA	NA	NA	NA	16.4999	NA	18.9119	17.8721
CALL5_HUMAN	AFSAVDTDGNGTINAQELGAALK	16.73	NA	NA	NA	NA	NA	16.9735	16.8999	NA	NA	NA	NA	NA	NA	16.3169	NA	NA	NA	NA	NA	NA	NA	NA	NA	NA	NA	NA	NA	NA	NA	NA	NA	NA	NA	NA	NA	NA	NA	NA	NA	NA	NA	NA	NA	NA	NA
CALM_HUMAN	VFDKDGNGYISAAELR	19.05	-0.226	-0.84	0.40745	0.7	0.40745	18.114	18.4353	18.8459	18.7375	18.5065	18.561	19.729	19.4391	19.4307	19.465	19.8191	19.5445	19.114	19.561	19.2985	19.3575	18.2928	18.1167	18.3094	18.1459	18.3247	18.3543	18.9935	18.8781	18.2955	18.4335	19.9359	19.7992	18.8088	18.8724	19.7808	19.942	19.3456	19.4497	19.7331	19.5851	20.4261	19.6975	18.3738	18.304
CALM_HUMAN	EAFSLFDKDGDGTITTK	19.07	-0.114	-0.35	0.72667	0.12	0.72667	18.2552	18.2651	18.0441	18.3506	19.3809	19.4724	20.4859	20.1301	20.3175	20.4966	18.7231	18.7275	19.1144	19.1967	18.8298	18.6679	18.073	17.965	18.8904	18.8645	18.03	18.3394	18.5029	18.3987	17.6286	17.9162	17.8793	18.0825	19.9067	19.9258	19.9646	20.1671	19.4708	19.6311	20.0448	20.0524	20.679	20.1057	19.0345	18.762
CALR_HUMAN	EQFLDGDGWTSR	19.13	-0.161	-0.41	0.68348	0.17	0.68348	17.9967	18.3222	20.3267	20.4601	18.0696	17.8406	18.8239	18.5551	19.2479	19.3595	20.1776	20.1131	19.2347	19.4324	19.5099	19.7195	NA	16.9296	19.1598	19.1998	18.121	NA	NA	NA	17.9315	18.1491	19.77	19.2999	19.4686	19.5473	18.8397	19.2752	19.5731	19.7896	20.2955	20.0649	20.7772	19.6739	17.8915	17.8808
CALR_HUMAN	FYALSASFEPFSNK	17.42	-0.191	-0.4	0.69094	0.16	0.69094	NA	NA	18.6606	18.7575	NA	NA	15.2534	15.2429	17.3905	17.5667	18.5121	17.8614	17.2861	16.9503	16.9206	17.1532	NA	NA	17.3603	16.5999	NA	NA	NA	15.4452	NA	NA	17.7504	NA	17.9778	17.7518	NA	16.7568	18.2653	17.9712	18.0212	17.9448	18.1402	17.9186	NA	NA
CALR_HUMAN	KPEDWDEEMDGEWEPPVIQNPEYK	17.19	0.498	1.03	0.31666	1.06	0.31666	NA	NA	18.102	18.2666	NA	NA	NA	NA	16.3708	17.1079	NA	17.6174	17.1572	16.6942	17.6808	17.4617	NA	NA	NA	NA	NA	NA	NA	NA	NA	NA	NA	17.3143	NA	NA	NA	16.1866	16.8835	NA	16.8918	16.2745	17.6024	17.4866	NA	NA
CALY_HUMAN	SILAAIGAYPLSR	17.67	-0.245	-0.68	0.50095	0.46	0.50095	17.2901	16.8637	19.445	19.1956	16.9805	16.672	17.4668	17.3111	17.8524	17.9142	18.0452	17.1529	17.9793	18.1479	18.0264	18.2443	16.6513	16.5622	16.5692	16.7503	17.7191	17.7712	17.107	16.8481	17.1287	17.072	NA	NA	18.5315	18.4885	17.1193	16.4341	18.6905	18.6484	18.8183	18.5386	19.131	18.6516	17.0927	16.628
CAMKV_HUMAN	NYNQPSEVTDR	17.05	0.093	0.19	0.85213	0.04	0.85213	15.3377	15.6269	18.8941	18.9851	NA	NA	16.1754	15.9749	17.365	17.5271	17.6534	17.6172	17.715	17.1748	17.242	17.8933	16.2254	14.7484	17.3499	17.2285	16.7818	16.6223	14.8948	NA	15.4764	15.7245	NA	NA	17.0782	17.119	15.8347	16.1922	18.7173	18.59	18.671	18.5008	18.2983	18.4599	16.5219	16.4332
CART_HUMAN	GTSCNSFLLK	19.04	0.414	0.36	0.72512	0.13	0.72512	NA	NA	19.2368	19.4597	NA	NA	NA	NA	NA	NA	NA	NA	NA	NA	NA	NA	NA	NA	NA	NA	NA	NA	NA	NA	NA	NA	NA	NA	NA	17.9937	NA	NA	NA	19.8178	19.1068	18.9081	19.5305	18.3009	NA	NA
CART_HUMAN	ALDIYSAVDDASHEK	17.23	NA	NA	NA	NA	NA	NA	NA	18.1353	17.8249	NA	NA	NA	NA	NA	NA	NA	NA	NA	NA	NA	15.7356	NA	NA	NA	NA	NA	NA	NA	NA	NA	NA	NA	NA	NA	NA	NA	NA	NA	NA	NA	NA	NA	NA	NA	NA
CATB_HUMAN	ICEPGYSPTYK	17.08	0.077	0.19	0.8531	0.03	0.8531	15.7432	NA	15.705	16.5311	NA	NA	NA	NA	17.8468	17.5809	NA	16.1023	17.311	NA	18.2541	18.2364	17.0859	16.7566	17.7774	17.9652	NA	NA	17.6259	NA	NA	NA	15.269	NA	NA	16.8696	17.8014	18.2048	17.6866	17.7815	16.563	16.5066	16.8907	16.7244	16.7634	16.4716
CATB_HUMAN	GQDHCGIESEVVAGIPR	17.41	0.151	0.45	0.65249	0.21	0.65249	NA	16.695	NA	17.2116	16.6823	16.5635	NA	17.3127	17.7377	17.5189	16.9418	17.5437	17.2582	17.6036	18.431	18.4798	17.404	17.3066	18.1684	18.2248	NA	15.9217	17.5776	17.8775	16.7616	16.6778	NA	NA	16.9337	16.406	18.2662	18.7746	18.0062	18.2441	17.1493	17.2714	17.737	16.8588	17.1598	17.1516
CATB_HUMAN	VMFTEDLKLPASFDAR	16.71	-0.019	-0.03	0.97895	0	0.97895	15.7748	NA	NA	NA	NA	NA	NA	NA	NA	NA	NA	NA	NA	NA	17.352	17.2113	NA	NA	NA	NA	NA	NA	16.5343	NA	15.2997	NA	NA	NA	NA	NA	17.4019	17.1659	17.4234	NA	NA	NA	NA	NA	16.2659	NA
CATD_HUMAN	YYTVFDR	18.72	0.085	0.27	0.78538	0.08	0.78538	17.8073	NA	NA	NA	18.0527	17.7214	18.7389	18.4411	19.0644	19.2682	18.8706	18.5411	NA	NA	19.5411	19.4425	18.4877	18.3549	19.7216	19.7136	18.2074	18.3409	18.521	18.6262	NA	18.1401	NA	NA	18.7185	NA	18.8823	18.8701	18.9467	NA	NA	NA	19.5096	18.7529	18.426	18.5702
CATD_HUMAN	VSTLPAITLK	19.96	0.085	0.4	0.68968	0.16	0.68968	19.3087	19.3837	19.9472	19.7922	19.3627	19.3498	20.2374	19.8887	20.2903	20.3623	20.0067	19.9322	19.4151	19.5565	20.6444	20.5692	20.1637	20.0741	20.891	20.7872	19.7428	19.7327	20.0155	19.8275	19.6511	19.8387	19.5288	19.2008	20.1153	20.0061	19.9646	20.1182	20.0596	19.9845	20.1357	20.0184	20.5132	19.9161	19.9887	19.914
CATD_HUMAN	LSPEDYTLK	19.91	0.097	0.41	0.6808	0.17	0.6808	19.247	19.2998	19.7198	20.0154	19.3244	19.3663	20.2362	19.8365	20.2689	20.4166	19.701	19.6038	19.1649	19.4603	20.7712	20.4899	20.1344	20.1009	20.9218	20.801	19.581	19.6681	20.0458	19.9825	19.5052	19.7927	NA	19.0384	19.9144	19.9752	20.0703	20.0413	20.1385	20.0724	19.9098	19.6819	20.5313	19.8798	20.0523	19.9219
CATD_HUMAN	FDGILGMAYPR	22.55	-0.45	-1.78	0.08165	3.18	0.08165	21.7642	21.5612	22.3468	22.4534	21.7966	21.8064	22.7272	22.4548	22.1319	22.2535	23.5956	23.3828	22.7535	22.9748	23.0053	22.8566	21.8296	21.69	21.5056	21.6338	22.5012	22.4579	22.778	22.4993	22.3343	22.2344	23.9738	24.1054	22.8518	22.9144	23.0526	23.2347	22.5829	22.4269	22.9411	22.9461	23.3153	22.7186	21.9181	21.7438
CATD_HUMAN	LLDIACWIHHK	18.35	-0.281	-0.67	0.50929	0.44	0.50929	18.3936	17.7838	19.174	17.9859	17.7927	17.4656	18.8898	18.6518	18.4717	18.3934	18.4968	17.8925	18.0914	17.0479	19.3423	19.281	16.521	15.675	19.6388	19.2292	18.1825	17.8423	18.5715	18.4215	18.289	17.8029	18.3009	NA	18.4023	18.2348	18.9269	18.4342	18.7924	18.1803	19.4222	18.9294	18.7168	18.6081	19.1481	18.3011
CATD_HUMAN	TMSEVGGSVEDLIAK	20.97	0.084	0.34	0.73297	0.12	0.73297	20.5524	20.7375	NA	NA	20.2865	20.2015	21.3382	20.989	21.2799	21.2964	20.9122	20.8357	20.691	20.3938	21.7832	21.4384	20.9844	20.7912	21.9729	21.7692	20.7103	20.6019	21.0071	20.8771	20.8554	20.9074	21.0302	20.8702	20.8346	NA	21.1957	21.1268	21.0007	20.7081	21.1835	20.6401	21.3477	20.6607	21.1969	20.9972
CATD_HUMAN	LVDQNIFSFYLSR	18.33	-0.474	-0.89	0.37659	0.8	0.37659	17.4861	17.2304	19.3604	18.8624	16.9218	15.8847	18.6559	17.8417	19.0919	19.1952	19.2211	18.7945	18.4727	17.895	19.481	19.4922	13.7846	NA	19.2802	18.5097	18.1682	16.9997	18.3834	17.7376	17.7103	17.5909	18.5591	18.3199	19.104	18.76	19.1054	18.8479	18.9838	18.3134	19.2495	18.3446	19.3035	18.7013	18.5753	18.4804
CATD_HUMAN	DPDAQPGGELMLGGTDSK	19.34	0.314	1.21	0.2333	1.46	0.2333	18.7799	19.0868	NA	19.8455	18.5988	18.4023	19.8744	19.4442	19.7894	20.041	19.3601	19.353	18.4005	18.6902	20.2042	19.7978	19.5493	19.5384	20.7487	20.6351	18.5803	18.8368	19.4366	19.455	18.8618	18.8956	NA	18.8603	19.3666	19.5461	19.2619	19.4855	19.4183	19.4668	18.8877	19.2061	19.442	18.8014	19.388	19.5633
CATD_HUMAN	YSQAVPAVTEGPIPEVLK	18.2	-0.066	-0.2	0.84355	0.04	0.84355	18.2011	18.2584	17.7433	NA	17.4085	17.2556	18.8592	18.8549	17.6011	17.3224	18.5144	18.3367	17.5295	17.5954	19.0172	18.8875	18.6547	18.6459	18.3087	18.4171	17.649	18.0663	17.7237	17.9033	16.0946	16.7793	NA	NA	18.8451	18.9668	18.8854	18.8143	18.4238	18.4317	19.4083	19.7277	19.3665	18.4867	17.2656	17.243
CATD_HUMAN	ISVNNVLPVFDNLMQQK	20.45	-0.141	-0.45	0.6548	0.2	0.6548	19.7548	19.767	21.23	21.3285	18.7395	18.9567	20.4891	20.078	21.0355	21.1064	21.0043	20.7412	20.1353	19.9103	21.4389	21.176	19.3597	18.6776	21.6602	21.0566	20.1121	19.8881	20.2415	19.9953	19.8537	20.2889	20.2442	20.0793	20.7374	20.7974	20.6447	20.641	21.0654	21.0104	21.2736	20.7591	21.0888	20.6527	20.5697	20.5157
CATD_HUMAN	AIGAVPLIQGEYMIPCEK	20.85	-0.033	-0.12	0.9048	0.01	0.9048	20.2152	20.2356	21.2578	21.4312	19.7465	19.6369	20.9971	20.7115	21.0047	21.4315	21.2363	20.9785	20.2469	20.1729	21.7368	21.5548	20.5167	19.905	21.9133	21.708	20.6215	20.2918	20.832	20.4669	20.4109	20.1427	20.4877	20.4303	21.1962	21.493	20.7664	20.775	21.3413	21.1967	21.4937	21.083	21.4601	20.9677	21.1214	20.7266
CATH_HUMAN	GIMGEDTYPYQGK	18.85	0.13	0.25	0.80841	0.06	0.80841	NA	NA	19.436	19.959	NA	NA	NA	NA	18.5073	18.5507	17.8269	NA	NA	NA	19.2373	NA	NA	NA	NA	NA	NA	NA	18.8185	NA	NA	NA	16.9935	NA	19.2893	19.3693	18.6431	NA	NA	NA	19.0966	18.7501	19.4499	NA	NA	NA
CATH_HUMAN	MLSLAEQQLVDCAQDFNNHGCQGGLPSQAFEYILYNK	16.17	1.103	1.51	0.16031	2.28	0.16031	NA	NA	17.5671	16.8292	NA	NA	NA	NA	NA	NA	NA	NA	NA	NA	NA	16.2202	NA	NA	NA	NA	NA	NA	NA	NA	NA	NA	NA	NA	16.3958	16.1275	NA	NA	NA	NA	14.8444	NA	NA	15.8242	NA	15.5135
CATL1_HUMAN	VFQEPLFYEAPR	18.96	-0.01	-0.04	0.96853	0	0.96853	18.0429	18.2734	19.7108	19.6973	18.3246	18.3612	19.2571	19.0333	19.1934	19.1968	19.4583	19.1929	19.094	19.1978	19.2182	19.1977	18.4673	18.4465	19.0406	18.6336	18.2973	18.5781	18.4958	18.281	18.4021	18.6211	18.8664	18.9235	19.2441	19.3431	18.69	18.7043	19.6038	19.4947	20.0012	20.0312	19.8816	19.4989	18.3283	17.9442
CATS_HUMAN	GPVSVGVDAR	13.93	NA	NA	NA	NA	NA	NA	NA	NA	NA	NA	NA	NA	NA	NA	NA	NA	NA	NA	NA	NA	NA	NA	NA	NA	NA	NA	NA	13.7143	14.137	NA	NA	NA	NA	NA	NA	NA	NA	NA	NA	NA	NA	NA	NA	NA	NA
CATZ_HUMAN	VGDYGSLSGR	16.38	-0.515	-0.7	0.488	0.49	0.488	NA	NA	NA	16.1931	15.8422	16.0536	16.8265	15.6099	16.3069	16.1339	NA	17.1608	15.2319	14.9446	16.6828	15.2869	16.1785	15.9002	16.9994	16.3856	14.6203	17.5375	16.1707	16.7603	15.6462	16.9111	18.2656	18.9667	NA	NA	16.6656	16.572	16.2352	15.686	NA	NA	NA	NA	16.6573	16.8281
CATZ_HUMAN	NVDGVNYASITR	18.06	0.208	0.65	0.52219	0.42	0.52219	NA	17.9179	NA	18.2358	NA	NA	NA	NA	17.9315	18.1319	NA	NA	NA	NA	18.0369	17.7125	NA	NA	18.5723	18.6551	17.133	NA	NA	NA	NA	17.8416	NA	NA	18.068	NA	NA	18.6169	18.0758	18.0243	18.5983	18.43	NA	17.7533	NA	17.3997
CBG_HUMAN	ITQDAQLK	17.31	-0.087	-0.17	0.87059	0.03	0.87059	NA	NA	NA	NA	17.2117	17.134	NA	17.1125	NA	NA	NA	NA	NA	NA	NA	17.2739	17.3139	17.525	NA	NA	NA	NA	17.6937	17.439	NA	17.0852	NA	NA	NA	NA	NA	NA	NA	NA	NA	NA	NA	NA	NA	NA
CBG_HUMAN	MNTVIAALSR	18.64	-0.199	-0.73	0.46751	0.54	0.46751	17.8752	18.0648	18.213	18.2309	18.3538	18.3915	18.6532	18.404	18.19	18.1414	19.101	18.5571	18.2965	18.5577	18.9992	18.8864	18.7298	18.5918	19.2557	19.3231	18.8552	18.8061	18.8853	18.7815	18.8115	18.8408	19.956	19.6608	18.6376	18.6094	18.7426	19.0407	18.1981	18.2145	18.7369	18.5457	19.3039	18.0423	18.1067	18.0265
CBG_HUMAN	WSAGLTSSQVDLYIPK	18.42	-0.112	-0.28	0.78204	0.08	0.78204	16.6482	17.5591	NA	NA	18.0135	17.7824	18.66	18.8199	NA	18.252	19.2146	19.0724	18.4291	18.638	NA	19.1438	17.5892	17.2213	18.9918	19.2736	18.5941	18.5491	18.5715	18.4751	18.9039	18.9873	19.7569	20.4691	17.9386	17.9701	18.79	19.0224	16.6758	18.106	17.7275	18.0819	NA	18.3412	18.0386	18.233
CBG_HUMAN	SETEIHQGFQHLHQLFAK	19.83	0.378	0.67	0.51157	0.45	0.51157	18.7058	18.3348	NA	NA	18.3733	18.26	NA	18.571	21.0373	20.9307	NA	21.3608	NA	21.1285	21.736	NA	NA	NA	NA	NA	NA	19.2567	NA	19.4674	NA	18.5673	20.4721	NA	21.0582	NA	NA	NA	20.953	20.863	19.3806	NA	NA	NA	NA	18.3096
CBG_HUMAN	KNIFISPVSISMALAMLSLGTCGHTR	15.97	-0.402	-0.59	0.56048	0.35	0.56048	NA	NA	16.575	16.2294	NA	NA	13.5359	NA	14.9627	NA	17.4495	16.6921	15.8776	15.0073	16.7515	16.5877	NA	NA	NA	14.3584	NA	NA	14.7952	14.842	NA	NA	18.3082	18.9044	15.9511	NA	16.253	16.7278	NA	NA	NA	NA	NA	15.3788	14.1738	NA
CBLN3_HUMAN	ASGSFVAPVR	19.55	-0.228	-0.48	0.63438	0.23	0.63438	20.1027	20.1626	19.0011	19.3606	19.7278	19.8061	20.1391	18.7217	19.2563	20.3402	19.9135	19.4382	20.1094	20.2455	19.2514	19.0628	18.0647	17.296	19.4176	19.212	20.4917	20.022	18.0966	16.636	20.0993	20.424	18.1131	18.4497	19.9503	20.0827	19.0727	19.8151	20.3815	20.5032	19.9671	19.836	20.5195	19.8474	20.6839	20.203
CBLN4_HUMAN	GSSSSPLGISVR	18.14	-1.208	-0.92	0.37565	0.85	0.37565	NA	NA	20.101	19.188	14.0925	NA	NA	NA	NA	NA	NA	NA	NA	NA	NA	NA	NA	NA	NA	NA	NA	NA	NA	NA	NA	NA	18.0185	NA	17.2302	NA	NA	NA	NA	NA	19.2373	19.0409	18.2086	NA	NA	NA
CBPB2_HUMAN	DTGTYGFLLPER	18.14	-0.4	-1.14	0.26286	1.29	0.26286	15.9806	NA	17.7785	18.0386	17.2774	17.1326	18.2295	18.3055	18.0785	17.9809	19.3712	19.0237	18.3629	18.5563	18.3388	18.0995	17.1776	16.9658	18.4884	18.6662	17.6794	17.9495	18.1093	18.3208	17.6439	17.8091	20.0047	20.2939	17.6169	18.2095	18.9843	19.1735	17.6421	17.5129	17.9393	18.0296	18.7243	17.8223	NA	NA
CBPE_HUMAN	SNAQGIDLNR	17.23	0.17	0.17	0.87122	0.03	0.87122	NA	NA	NA	NA	NA	17.4531	NA	NA	NA	NA	NA	NA	NA	NA	NA	NA	NA	NA	NA	17.1233	NA	NA	NA	NA	17.1185	NA	NA	NA	NA	NA	NA	NA	NA	NA	NA	NA	NA	NA	NA	NA
CBPE_HUMAN	LTASAPGYLAITK	19.63	-0.084	-0.32	0.75013	0.1	0.75013	18.9321	19.0749	20.8904	20.8347	19.0518	19.1337	19.9313	19.7839	20.2166	20.2814	20.1388	20.0818	18.8409	19.0841	19.3726	19.3403	18.8859	18.7466	19.7588	19.4562	19.5087	19.537	19.1084	19.0084	19.6801	19.8581	19.4972	19.2589	20.6312	20.6253	19.1941	19.2435	20.0607	20.0368	20.8669	20.6081	20.0703	19.4249	18.598	18.6998
CBPE_HUMAN	YIGNMHGNEAVGR	17.74	-0.258	-0.28	0.78707	0.08	0.78707	NA	NA	NA	NA	NA	NA	NA	NA	17.5807	17.6943	NA	17.7403	NA	NA	NA	NA	NA	NA	NA	NA	NA	NA	NA	NA	NA	NA	17.9458	NA	NA	NA	NA	NA	NA	NA	NA	NA	NA	NA	NA	NA
CBPE_HUMAN	IHIMPSLNPDGFEK	19.26	-0.294	-0.51	0.6121	0.26	0.6121	18.5983	18.3987	20.7786	20.3236	18.2333	18.069	19.548	19.2566	19.7298	19.7246	20.3428	20.3796	18.5362	18.0188	18.8979	18.8562	NA	17.4595	19.2346	18.9553	18.9777	18.9727	18.4363	18.4285	18.7742	18.9757	18.3805	20.4577	21.0546	21.3881	18.8172	18.2886	20.3332	19.6967	20.2404	20.1621	20.9244	18.4013	NA	18.0027
CBPE_HUMAN	SGSAHEYSSSPDDAIFQSLAR	20.17	-0.072	-0.27	0.79232	0.07	0.79232	19.861	19.8239	21.0988	21.3192	19.5941	19.593	20.9104	20.6389	20.8328	20.8895	20.7702	20.4928	19.4552	19.6202	19.9601	19.9287	19.0602	18.9765	19.952	19.9047	19.8382	19.9113	19.5766	19.7046	20.0687	20.042	19.6061	19.9197	21.0105	20.967	19.7882	19.8643	20.4491	20.5787	20.8654	20.9765	20.6899	19.8496	NA	NA
CBPE_HUMAN	ELLVIELSDNPGVHEPGEPEFK	20.35	-0.572	-1.26	0.21617	1.6	0.21617	NA	NA	20.5219	20.6066	18.7871	NA	20.7822	20.4968	19.898	19.8911	21.2528	21.1889	21.0782	20.8479	20.1185	20.2291	NA	NA	18.1194	18.1434	19.034	18.5376	NA	NA	NA	NA	20.4065	20.7107	20.2969	20.194	20.6158	20.7382	NA	NA	21.6014	21.5871	22.1824	21.6388	NA	NA
CC126_HUMAN	TIAVLLDDILQR	16.65	NA	NA	NA	NA	NA	NA	NA	16.6535	NA	NA	NA	NA	NA	NA	NA	NA	NA	NA	NA	NA	NA	NA	NA	NA	NA	NA	NA	NA	NA	NA	NA	NA	NA	NA	NA	NA	NA	NA	NA	NA	NA	NA	NA	NA	NA
CC129_HUMAN	SQGSDNLQEGQEK	16.89	0.137	0.43	0.67087	0.18	0.67087	16.0509	16.3298	17.6863	18.0878	17.5754	NA	16.4977	16.5512	17.0244	17.1035	16.1383	16.5109	16.122	16.3633	16.5753	16.7274	17.8452	17.7759	17.1435	17.0996	16.2198	16.6285	15.6847	15.8906	16.8894	17.6451	NA	NA	16.8849	16.9913	15.4049	NA	17.4069	17.5334	17.5699	17.7375	16.7339	16.2224	17.5737	17.7714
CCKN_HUMAN	AHLGALLAR	17.51	-0.516	-0.57	0.58165	0.33	0.58165	NA	NA	17.9547	NA	NA	NA	NA	NA	16.2041	NA	NA	NA	NA	NA	NA	NA	NA	NA	NA	NA	NA	NA	NA	NA	NA	NA	NA	NA	NA	NA	NA	NA	16.9072	NA	18.3206	18.1622	NA	NA	NA	NA
CCL14_HUMAN	WVQDYIK	16.31	-1.065	-1.86	0.08338	3.45	0.08338	15.4953	15.0648	NA	NA	NA	NA	NA	16.7846	NA	NA	NA	NA	NA	NA	NA	NA	15.0262	NA	NA	NA	NA	NA	16.683	16.3978	16.3024	15.9683	NA	17.8362	NA	NA	NA	NA	NA	NA	NA	NA	NA	16.4841	16.9953	16.6423
CCND3_HUMAN	ACQEQIEAALRESLR	19.27	-0.039	-0.14	0.89071	0.02	0.89071	18.6007	18.856	20.4765	20.6733	18.6786	18.823	19.276	19.124	19.5369	19.7045	19.6016	19.4318	19.0224	19.5917	19.0648	19.2689	18.3464	18.4646	19.1614	19.1868	19.3193	19.5445	18.5815	18.8882	18.5487	18.8461	NA	19.4855	19.7562	19.9497	NA	18.6968	19.6334	19.8602	19.8817	20.1395	20.2419	19.5947	18.0607	18.4122
CD044_HUMAN	MASKLFEMTGER	18.5	-0.379	-0.74	0.46677	0.54	0.46677	19.2504	20.2139	NA	17.7085	18.1662	18.6164	19.4182	17.7767	18.0586	19.2921	18.088	18.2921	18.0817	18.2296	NA	17.532	17.7785	16.8613	18.1745	17.4033	18.9591	18.4794	NA	NA	19.0786	19.344	NA	16.5207	NA	18.0899	NA	18.254	19.4585	19.3835	18.857	18.5966	18.946	18.233	19.5282	19.7591
CD048_HUMAN	TETLLLQAER	19.73	-0.127	-0.37	0.71503	0.14	0.71503	18.7706	19.1216	21.2225	21.4376	18.8244	18.8546	19.6102	19.1585	20.12	20.3205	20.1012	19.8684	19.5541	19.9312	20.1555	19.8777	18.935	18.8409	19.3476	19.3509	19.8698	19.9161	18.9446	18.9807	18.6533	19.0152	19.0368	18.9892	20.9055	20.9166	18.7902	19.2087	20.7461	20.643	20.9774	21.0038	21.5603	20.7091	18.4332	18.6368
CD14_HUMAN	ATVNPSAPR	17.01	-0.477	-1.01	0.31835	1.02	0.31835	13.9084	NA	18.771	18.6701	16.697	16.3564	17.9382	17.3722	17.4792	17.2308	17.7706	18.0822	16.8605	17.2667	16.3497	NA	14.9775	15.2013	16.7348	16.3816	16.1098	16.6161	17.8025	17.3995	15.6775	15.9709	17.8595	NA	18.1755	18.1383	17.6059	17.8091	17.4642	17.2379	18.6998	18.5296	18.2594	NA	14.7569	14.2147
CD14_HUMAN	ELTLEDLK	18.45	-0.56	-1.42	0.16322	2.01	0.16322	16.8176	16.9593	20.2474	20.2438	17.4252	17.555	18.7065	18.5522	19.175	19.2474	19.5534	19.3167	18.5195	18.4679	18.0999	17.974	15.2747	15.4799	17.882	17.8432	18.3656	18.4131	18.8851	18.7816	17.8518	17.9129	19.2832	18.7885	19.7081	19.6858	18.9538	19.2532	18.6749	18.6304	20.0626	19.9089	19.4327	18.6673	16.6784	16.6065
CD14_HUMAN	VLDLSCNR	19.91	-0.529	-1.12	0.26746	1.26	0.26746	17.6912	18.1498	21.5238	21.6101	19.1634	19.1297	20.5692	19.3158	20.0202	20.473	20.726	20.3785	20.0541	20.1736	19.6326	19.3619	17.9609	17.6882	19.6822	19.561	19.7674	19.5471	20.328	19.1197	19.3033	19.6415	20.1038	20.4682	21.0534	21.136	20.0163	20.8049	20.3476	20.2621	21.6836	21.5658	21.2301	20.0071	18.8649	18.2014
CD14_HUMAN	GLMAALCPHK	17.23	-0.041	-0.05	0.96291	0	0.96291	14.4468	14.4748	19.2901	18.8789	NA	NA	NA	NA	NA	NA	18.1828	17.7756	NA	16.5664	NA	NA	NA	NA	NA	NA	NA	NA	NA	NA	NA	NA	18.4686	17.6663	18.4317	18.1852	NA	17.4489	NA	NA	NA	NA	NA	16.441	NA	14.9393
CD14_HUMAN	FPAIQNLALR	19.46	-0.232	-0.7	0.48874	0.49	0.48874	NA	17.899	20.5805	20.4607	NA	NA	19.7294	19.46	19.51	19.5124	20.307	19.9507	19.3822	19.6123	18.8282	18.6085	NA	NA	18.5243	18.1683	18.9808	19.1378	19.3041	19.2102	18.7072	18.9486	19.991	20.1694	20.2611	20.3005	20.1729	20.103	19.503	19.5567	20.8189	20.6849	19.6378	19.2923	17.9231	17.6908
CD14_HUMAN	LKELTLEDLK	18.13	-0.359	-0.61	0.54618	0.38	0.54618	15.9243	NA	19.6809	19.5219	NA	NA	NA	NA	NA	NA	18.5183	NA	17.6663	18.0567	NA	NA	NA	NA	16.701	NA	17.6015	17.6271	17.3749	17.05	NA	16.8649	NA	NA	18.9373	19.3068	18.5116	18.2139	NA	NA	19.3799	19.3857	NA	NA	NA	NA
CD14_HUMAN	LTVGAAQVPAQLLVGALR	20.45	-0.977	-2.09	0.04256	4.37	0.04256	18.6961	18.6586	22.5705	22.4766	18.9208	18.9842	20.6032	20.2778	20.9212	21.0761	21.7925	21.6246	20.877	20.7309	20.2122	19.8657	16.132	15.7431	19.5227	19.5146	20.35	20.2508	20.6725	20.4692	19.9733	19.92	21.6173	21.7363	22.002	21.8499	21.2303	21.3181	21.1422	20.8716	22.5512	22.2507	21.452	21.1198	18.9516	19.0151
CD14_HUMAN	SWLAELQQWLKPGLK	19.74	-0.686	-1.23	0.22405	1.52	0.22405	17.33	16.8613	22.5724	22.3582	16.9502	16.39	19.499	19.1667	20.2973	19.921	21.441	21.3564	20.0939	20.032	19.5582	19.6658	NA	NA	17.6926	17.6232	18.9594	18.7728	19.8309	19.01	18.4755	18.3654	21.625	21.7264	21.5428	21.4817	20.7036	20.6082	19.7243	19.4635	21.9456	21.718	20.9682	20.8526	17.9058	17.6123
CD14_HUMAN	RLTVGAAQVPAQLLVGALR	20.29	-0.958	-2.07	0.04508	4.27	0.04508	18.3666	18.506	22.1507	22.1902	18.8747	18.8578	20.4965	20.0927	20.5231	20.7007	21.6161	21.2726	20.5299	20.3614	19.5431	19.6648	NA	15.7588	19.3456	19.0899	20.1638	19.8099	20.3734	20.1824	19.7885	19.6051	21.5261	21.4609	21.7132	21.7887	20.8786	21.0128	20.7246	20.5752	22.3872	21.9046	21.1114	20.8616	18.7378	18.7488
CD14_HUMAN	AFPALTSLDLSDNPGLGER	22.03	-0.586	-1.55	0.12897	2.4	0.12897	20.1282	20.713	23.3949	23.6648	21.0203	21.1021	22.5067	22.1453	22.3218	22.5732	23.0034	22.8955	22.1114	22.2706	21.3624	21.5318	19.7096	19.3147	21.5634	21.4135	21.8976	21.6307	22.086	21.7388	21.4574	21.5818	22.501	23.022	23.1775	23.3502	22.1597	22.6541	22.6715	22.573	23.8697	23.652	22.7229	22.3191	20.6332	20.7751
CD14_HUMAN	VLSIAQAHSPAFSCEQVR	21.28	-0.58	-1.58	0.12181	2.49	0.12181	19.7646	19.7913	23.0505	23.1297	19.9385	19.8035	21.8858	21.4796	21.5783	21.7714	22.2356	22.2666	21.2164	21.4218	20.7538	20.6119	18.9795	18.7073	20.7173	20.8424	21.0164	21.0835	21.3417	21.192	20.5794	20.5526	22.381	22.3191	22.4797	22.465	21.6843	21.9071	21.5966	21.5818	23.2104	23.043	NA	21.6417	20.0013	19.8336
CD14_HUMAN	ITGTMPPLPLEATGLALSSLR	20.55	-1.151	-1.9	0.06428	3.61	0.06428	18.5786	18.5606	23.0246	23.1582	18.3451	18.224	20.7545	20.3675	21.1385	21.2123	22.1725	21.9686	20.9337	20.8872	20.1934	20.1964	16.0961	14.185	19.9162	19.5323	20.3366	20.1773	21.1158	20.3739	19.6161	19.8912	22.0896	22.0861	22.1169	22.4345	21.3639	21.3935	21.5242	21.165	22.6556	22.6031	21.5693	21.4638	19.2692	19.2219
CD14_HUMAN	GLMAALCPHKFPAIQNLALR	18.6	0.679	0.89	0.38025	0.8	0.38025	NA	NA	19.8858	19.78	NA	NA	18.8112	18.2773	NA	NA	18.9894	18.1792	NA	NA	NA	NA	NA	NA	NA	NA	17.6584	17.3965	18.3667	17.88	16.7428	17.628	19.0874	19.155	19.8989	19.8025	18.8405	18.2542	18.6919	NA	20.4976	20.0331	NA	NA	NA	15.2977
CD14_HUMAN	NTGMETPTGVCAALAAAGVQPHSLDLSHNSLR	20.23	-0.135	-0.35	0.73002	0.12	0.73002	NA	NA	21.181	21.2	NA	NA	20.2338	NA	NA	NA	20.0857	20.1612	19.3135	NA	NA	NA	NA	NA	19.155	NA	19.3233	NA	19.6756	NA	NA	NA	20.3051	20.4832	20.545	20.6948	20.1308	19.8255	19.7614	19.8671	21.5359	21.1588	19.9927	NA	NA	NA
CD166_HUMAN	ALFLETEQLK	18.81	-0.326	-1.14	0.25946	1.31	0.25946	18.1503	18.0442	19.879	19.8409	18.0502	18.0121	18.6496	18.182	18.8336	18.9106	19.291	18.7992	18.3116	18.7363	18.9886	18.9877	18.0611	17.957	18.5805	18.658	18.7613	18.6877	18.4642	18.2192	18.3121	18.3926	18.3194	NA	19.3626	19.4546	NA	NA	19.3548	19.4874	20.059	19.911	20.2388	19.6028	18.2302	18.2334
CD166_HUMAN	SSNTYTLTDVR	17.74	-0.302	-1.01	0.32521	1.01	0.32521	NA	17.0012	NA	NA	17.3662	17.32	NA	17.0873	NA	18.0799	17.6599	17.8425	NA	17.7571	18.1449	17.8048	NA	NA	17.7353	17.7772	17.5711	17.4624	17.6874	NA	NA	NA	NA	NA	NA	18.3309	NA	17.0786	18.4561	18.3166	NA	NA	NA	18.3909	NA	NA
CD166_HUMAN	LDVPQNLMFGK	18.72	NA	NA	NA	NA	NA	NA	18.7199	NA	NA	NA	NA	NA	NA	NA	NA	NA	NA	NA	NA	NA	NA	NA	NA	NA	NA	NA	NA	NA	NA	NA	NA	NA	NA	NA	NA	NA	NA	NA	NA	NA	NA	NA	NA	NA	NA
CD166_HUMAN	VLHPLEGAVVIIFK	17.42	0.02	0.03	0.97514	0	0.97514	NA	NA	18.3935	18.2201	NA	NA	NA	NA	16.414	17.0881	17.6805	NA	16.7874	16.9295	NA	17.7046	NA	NA	NA	NA	NA	NA	NA	NA	NA	NA	NA	NA	17.904	17.7982	NA	NA	17.4092	16.4712	18.0424	17.3944	18.8832	17.6993	16.6662	16.073
CD166_HUMAN	YEKPDGSPVFIAFR	19.03	-0.184	-0.59	0.55997	0.35	0.55997	18.4204	18.2617	20.4173	20.3306	18.0511	17.9417	18.9475	18.6685	19.1864	19.3307	19.4796	19.0684	18.8259	18.9974	19.4349	19.3615	18.2051	17.9887	19.206	18.6389	18.9708	19.0446	18.5721	18.3478	18.4596	18.5115	18.4499	18.3675	19.9065	19.6804	18.1448	18.2334	19.9013	19.6783	20.3491	20.2681	20.7795	19.9161	18.5619	18.3043
CD166_HUMAN	QIGDALPVSCTISASR	16.93	-0.487	-1.03	0.31435	1.07	0.31435	NA	16.4733	18.0047	17.8285	15.6856	15.9668	NA	NA	NA	NA	NA	NA	NA	NA	NA	16.6731	16.1578	16.3836	NA	16.245	NA	NA	NA	NA	NA	16.2435	NA	NA	16.795	NA	NA	NA	NA	16.839	18.6419	18.5205	17.9348	17.2456	NA	16.1614
CD166_HUMAN	EMDPVTQLYTMTSTLEYK	18.33	-0.58	-1.35	0.18311	1.83	0.18311	17.346	17.5342	20.1526	20.4694	16.4666	16.098	17.8932	17.3717	18.3303	18.1689	19.2412	18.9283	18.2273	17.9956	18.8464	18.8615	16.4873	15.6841	18.6357	18.0794	18.2711	18.4033	18.2567	17.3693	17.3844	17.7004	18.5418	18.4062	19.3437	19.4421	17.1763	17.4292	20.0144	19.5381	20.2009	19.8278	19.7539	19.5175	17.7562	18.089
CD44_HUMAN	TEAADLCK	16.61	0.027	0.05	0.95812	0	0.95812	NA	NA	NA	NA	NA	16.765	NA	16.644	NA	NA	NA	NA	NA	16.5908	NA	NA	NA	16.086	16.9266	16.8434	15.2529	15.8788	17.6906	17.4074	15.3892	15.9742	NA	16.4742	17.55	17.6082	NA	NA	NA	NA	NA	NA	NA	NA	NA	NA
CD44_HUMAN	ALSIGFETCR	19.83	-0.227	-0.75	0.45699	0.56	0.45699	19.24	19.146	20.8448	20.7378	19.1573	19.1525	20.2115	19.606	19.9987	20.0411	20.2151	19.9868	19.7131	19.9721	20.1213	20.0077	18.2169	17.9821	20.29	19.7526	19.5925	19.5019	19.977	19.76	19.3864	19.6013	19.7639	19.5493	20.6202	20.6982	19.4215	19.4159	20.4461	20.3775	20.5174	20.5784	21.0417	20.0121	19.5338	19.1331
CD44_HUMAN	YGFIEGHVVIPR	22.09	-0.291	-1.01	0.31735	1.02	0.31735	21.6441	21.353	23.2322	22.912	21.4791	21.2347	22.4597	21.9985	21.9296	22.0696	22.5756	22.5939	22.049	21.9692	22.4419	22.2852	20.2992	20.0096	22.322	21.9765	21.8185	21.7191	22.2278	22.0588	21.8042	21.8523	22.594	22.1026	22.9389	22.8337	21.7025	21.7548	22.6488	22.3892	22.8828	22.7225	23.0326	22.3214	21.7643	21.4947
CD59_HUMAN	ENELTYYCCK	18.99	0.016	0.05	0.96055	0	0.96055	18.0021	18.2583	NA	NA	18.6174	18.511	19.4374	18.6447	19.5935	19.7498	19.1921	19.3067	19.1801	19.3726	19.7299	19.5432	18.3661	17.9166	19.5372	19.5301	18.6521	18.4825	19.2234	18.4746	18.3176	18.624	18.3968	18.1799	19.832	20.0072	18.2057	18.6851	20.0868	20.0832	NA	19.5949	NA	19.5566	18.525	18.2851
CD59_HUMAN	FEHCNFNDVTTR	21.34	-0.079	-0.23	0.82124	0.05	0.82124	20.4064	20.5849	22.3976	22.6077	20.748	20.6365	21.7605	20.6314	21.505	21.7824	21.8082	21.5377	21.4877	21.5586	21.6387	21.4689	20.4164	20.1751	21.4864	21.4577	20.9707	20.8735	21.2244	20.3621	20.7302	20.9593	21.3923	21.0266	21.9663	22.1182	20.6394	21.0319	22.1876	22.0515	22.3641	22.273	22.7376	21.8765	20.524	20.36
CD59_HUMAN	LRENELTYYCCK	21.66	-0.03	-0.08	0.93692	0.01	0.93692	20.7329	20.6382	22.9041	22.8626	20.9225	20.835	22.2415	21.3444	21.9517	22.2465	22.2422	21.8417	21.8259	21.8533	22.1136	21.8805	20.6318	20.0991	21.9193	21.7887	21.2493	20.7554	21.5527	20.5823	21.0574	21.0931	21.7544	21.4413	22.4113	22.4402	20.8113	21.3169	22.6073	22.4932	22.7154	22.5628	23.1451	22.1445	20.9425	20.4047
CDK10_HUMAN	NFIIHRDLK	17.34	-0.824	-2.07	0.04581	4.27	0.04581	15.6458	15.536	NA	NA	16.4297	15.849	17.3494	16.7956	NA	16.4063	18.3905	18.0574	18.1605	17.628	17.2158	17.1287	NA	NA	16.5196	16.1393	17.5704	17.1416	17.5894	17.3956	17.2127	16.8737	19.7808	19.6871	17.4215	17.1914	18.1006	18.0318	16.7491	16.3844	18.7742	18.0747	18.4201	18.3291	16.4083	16.4918
CE350_HUMAN	QAVFDLTK	20.41	NA	NA	NA	NA	NA	NA	NA	NA	NA	NA	NA	NA	NA	NA	NA	NA	NA	NA	NA	NA	NA	NA	NA	NA	NA	NA	NA	20.8412	19.9872	NA	NA	NA	NA	NA	NA	NA	NA	NA	NA	NA	NA	NA	NA	NA	NA
CECR1_HUMAN	SQVFNILR	17.67	NA	NA	NA	NA	NA	NA	NA	NA	NA	NA	NA	NA	NA	NA	NA	NA	NA	NA	NA	NA	NA	NA	NA	NA	NA	NA	NA	NA	NA	NA	NA	NA	NA	NA	NA	17.7195	17.6168	NA	NA	NA	NA	NA	NA	NA	NA
CECR1_HUMAN	LPYFFHAGETDWQGTSIDR	18.63	NA	NA	NA	NA	NA	NA	NA	NA	NA	NA	NA	NA	NA	NA	NA	NA	NA	NA	NA	NA	NA	NA	NA	NA	NA	NA	NA	NA	NA	NA	NA	NA	NA	NA	NA	NA	18.632	NA	NA	NA	NA	NA	NA	NA	NA
CEP55_HUMAN	NQITQLESLK	16.96	-0.402	-1.3	0.20132	1.7	0.20132	NA	16.4245	16.4267	16.2879	NA	16.438	17.0888	17.0979	16.7469	16.6252	17.4816	17.2096	17.2238	17.4907	NA	17.2568	16.4736	16.6796	15.8038	NA	NA	NA	NA	NA	17.0892	17.1792	16.9876	17.3902	16.6018	16.6636	16.7922	16.5436	16.9919	17.1086	17.8654	17.7831	18.0107	16.9919	NA	NA
CERU_HUMAN	GEFYIGSK	21.22	-0.332	-1.22	0.23178	1.49	0.23178	19.7499	NA	NA	20.9744	20.727	NA	NA	20.4764	NA	21.0976	21.6628	21.431	NA	21.2622	NA	21.1618	20.5934	NA	21.7414	21.5242	21.3068	21.0055	21.2859	NA	21.1232	21.1613	22.4298	22.2546	21.5182	21.5784	21.2619	21.6629	NA	20.8191	21.6351	21.4763	NA	21.2354	NA	19.9749
CERU_HUMAN	YTVNQCR	18.63	-0.427	-1.34	0.18943	1.79	0.18943	17.6172	17.6063	NA	NA	18.351	18.0905	18.7663	18.1064	18.3269	18.2641	19.0727	19.3322	18.6685	18.8899	NA	NA	17.9873	18.0406	18.9017	18.6989	NA	18.6364	19.112	18.7681	NA	18.1733	20.6194	20.4204	18.708	NA	19.1769	19.3869	17.9461	17.8998	NA	18.9856	19.6251	NA	17.7634	17.583
CERU_HUMAN	QYTDSTFR	20.55	-0.331	-1.06	0.29382	1.13	0.29382	18.986	19.223	20.014	20.1442	20.4708	20.3175	20.7577	20.2066	20.2937	20.3717	20.9076	21.0483	20.7735	20.8693	20.812	20.4982	20.1906	20.1034	20.9307	20.8567	20.429	20.6193	21.1131	20.6828	20.3599	20.377	22.2402	22.406	20.7738	20.7671	21.1003	21.3876	20.0829	19.9748	20.7472	20.8398	21.5652	20.4169	19.3864	19.1195
CERU_HUMAN	MYYSAVDPTK	22.11	-0.427	-1.3	0.19956	1.7	0.19956	20.926	20.8749	22.2143	22.0907	21.6838	21.468	22.2319	21.2887	21.7694	21.973	22.4991	22.3733	22.2539	22.247	22.2877	22.0957	21.6053	21.0436	22.6369	22.4234	22.2777	21.937	22.4418	21.4577	22.2041	22.2366	23.4929	23.2671	22.5786	22.6432	22.3197	22.6301	21.9809	21.8753	22.7236	22.546	23.0531	22.1136	21.597	21.151
CERU_HUMAN	IYHSHIDAPK	19.97	-0.512	-1.61	0.11573	2.58	0.11573	18.811	19.1807	20.1136	19.9913	19.0233	18.7936	20.4207	19.8039	19.5782	19.5655	20.4577	20.604	20.0059	20.2628	19.6487	19.9859	19.1921	18.4455	20.3977	19.9877	19.9325	20.0516	19.8318	19.5775	19.8852	20.3119	22.0473	21.5839	20.2534	20.2299	20.3487	20.444	19.6321	19.3709	20.8749	20.7505	20.791	20.1781	19.0045	19.4136
CERU_HUMAN	DIFTGLIGPMK	22.37	-0.478	-1.66	0.10474	2.75	0.10474	21.5625	21.3905	22.4772	22.4961	21.8059	21.5974	21.9947	21.6608	21.95	22.1412	23.114	22.8917	22.569	22.5411	22.5346	22.3497	21.4716	20.868	22.8622	22.3869	22.5713	22.3167	22.4403	22.1373	22.6426	22.4174	24.0448	23.9824	23.0254	22.9438	22.778	22.8535	21.635	21.374	23.3557	22.8753	23.0461	22.6207	21.6975	21.4645
CERU_HUMAN	EYTDASFTNR	20.91	-0.38	-1.43	0.16081	2.04	0.16081	19.7652	19.8379	20.7449	20.7538	20.4835	20.3796	21.0145	20.4009	20.6708	20.7987	21.2904	21.1421	20.9115	20.9885	20.9647	20.7491	20.3127	20.1635	21.4678	21.2724	20.9154	20.9511	21.2102	20.4871	20.5831	20.6911	22.2301	22.3089	21.1809	21.1797	21.2225	21.4329	20.8459	20.7324	21.337	21.2836	21.6793	20.912	NA	20.2063
CERU_HUMAN	DDEEFIESNK	21.52	-0.266	-0.95	0.34629	0.91	0.34629	20.1305	20.6037	21.0971	21.4512	21.2739	21.1788	21.6832	20.8762	21.401	21.5856	21.7948	21.814	21.6227	21.7438	21.7056	21.3208	21.2047	21.1638	22.0237	21.9901	21.5721	21.6027	21.5999	21.0614	21.1929	21.4842	22.7457	22.7788	21.6621	21.8862	21.7541	22.1734	21.1886	21.2685	21.8764	21.984	22.1795	21.5317	20.7862	20.6593
CERU_HUMAN	EYTDASFTNRK	18.09	-0.281	-0.83	0.41171	0.69	0.41171	NA	NA	NA	NA	17.6761	17.3666	18.2584	17.7611	17.5626	17.7552	NA	18.6523	18.3054	18.2501	18.0145	17.9314	17.6565	17.2063	18.1721	17.8436	17.4847	17.5216	18.1716	17.8628	17.8106	17.9037	20.2885	20.1557	18.1038	NA	18.8702	18.7649	17.289	NA	NA	NA	NA	17.8427	NA	NA
CERU_HUMAN	GAYPLSIEPIGVR	22.88	-0.404	-1.73	0.09159	2.98	0.09159	21.9654	22.2578	22.6285	22.4674	22.5298	22.4644	22.9553	22.5668	22.5741	22.5739	23.4125	23.0884	22.906	23.1333	22.9205	22.7176	22.386	22.355	23.0573	22.6663	22.9311	22.9394	23.0802	22.8248	22.9053	23.0662	24.3788	24.4152	23.05	23.1853	23.302	23.2152	22.6062	22.5624	23.4095	23.3448	23.3517	22.8538	22.2982	21.9839
CERU_HUMAN	QSEDSTFYLGER	20.84	-0.275	-0.99	0.32667	0.98	0.32667	19.9566	20.0832	20.2106	20.663	20.5419	20.5106	21.0562	20.7025	20.5933	20.65	21.2527	21.1938	20.8574	21.089	20.8688	20.6853	20.3959	20.3647	21.1309	21.2215	20.7004	20.9208	21.2224	20.9981	20.6664	20.7867	22.617	22.7133	20.9509	20.9778	21.2793	21.5982	20.2917	20.2266	20.9462	21.0081	21.398	20.3516	19.894	19.9787
CERU_HUMAN	DIASGLIGPLIICK	23.12	-0.758	-2.67	0.01058	7.15	0.01058	21.646	21.7765	22.9372	22.9959	22.1127	22.0675	22.9372	22.4672	22.8095	23.0699	23.859	23.6548	23.2622	23.2824	23.1814	22.9778	21.8643	21.4705	23.3131	23.0419	23.5741	23.355	22.8453	22.4857	23.1657	23.4327	24.5795	24.5859	23.6878	23.6898	23.4314	23.4682	23.3815	23.1758	24.4426	24.0583	24.1471	23.5564	22.4339	22.3823
CERU_HUMAN	EVGPTNADPVCLAK	22.18	-0.541	-2.04	0.0474	4.17	0.0474	20.8709	20.9285	21.7472	21.8229	21.4939	21.4733	22.3217	21.8961	21.7894	21.9246	22.6319	22.6472	22.1306	22.3855	22.1776	21.9213	21.5616	21.5805	22.4106	22.4144	22.1936	22.3713	22.1249	21.9028	21.9632	22.3079	23.5942	23.555	22.4358	22.3484	22.3858	22.6517	22.3376	22.2467	23.3259	23.142	23.08	22.1554	21.4577	21.3643
CERU_HUMAN	ALYLQYTDETFR	22.86	-0.494	-1.72	0.09197	2.97	0.09197	22.0234	22.1079	22.5385	22.261	22.3053	22.0547	23.0582	22.5847	22.6503	22.7617	23.5647	23.2868	23.1851	23.1228	23.1196	22.7195	21.552	21.3125	23.1772	22.8314	22.9513	22.8335	22.9868	22.7289	22.9511	22.9797	24.5827	24.4061	23.2133	22.8413	23.6379	23.6892	22.687	22.376	23.2851	23.1285	23.5074	22.6673	22.4621	22.1766
CERU_HUMAN	VNKDDEEFIESNK	19.47	-0.338	-1.02	0.31208	1.05	0.31208	18.3801	18.7554	18.5847	18.4874	19.3475	19.3088	20.2549	19.5172	18.5338	18.8611	19.9833	19.7759	19.5293	19.8798	19.4235	19.1991	19.4786	19.2899	19.5385	19.407	19.2086	19.2917	20.2865	19.8538	19.5245	19.7114	21.7178	21.8095	19.3921	19.3465	20.1227	20.5985	NA	18.7598	20.137	20.0648	NA	19.0102	17.7948	17.7188
CERU_HUMAN	DLYSGLIGPLIVCR	22.35	-0.869	-2.72	0.00943	7.39	0.00943	20.8719	20.9315	22.5497	22.6252	20.9546	21.0077	21.9448	21.5268	22.0898	22.2541	23.2184	23.1164	22.6657	22.5915	22.5103	22.3124	20.2843	19.8177	22.7069	22.2713	22.7126	22.4744	21.7836	21.6049	22.3045	22.6064	24.0314	23.9312	23.0544	22.9711	22.7454	22.7553	22.7948	22.6345	23.857	23.4854	23.4858	23.0652	21.6813	21.6571
CERU_HUMAN	RQSEDSTFYLGER	20.69	-0.284	-0.63	0.53656	0.39	0.53656	NA	NA	NA	NA	NA	NA	NA	NA	20.5737	20.6569	NA	21.2589	20.6775	20.8665	20.8864	NA	20.3067	19.5348	19.7052	19.5858	20.3722	20.571	19.9005	19.5882	20.4461	20.2805	21.516	21.6381	20.8232	21.0147	20.7439	21.0458	NA	NA	21.9918	21.9042	22.3334	20.9893	NA	19.4382
CERU_HUMAN	VDKDNEDFQESNR	19.12	-0.536	-1.07	0.29987	1.15	0.29987	NA	17.3967	NA	NA	NA	18.7572	NA	18.8971	NA	NA	NA	NA	NA	19.1554	NA	18.8832	NA	NA	19.6891	19.5744	NA	18.786	19.5605	19.2721	NA	NA	NA	NA	NA	NA	19.7017	19.82	NA	NA	NA	NA	NA	NA	NA	NA
CERU_HUMAN	QYTDSTFRVPVER	18.41	-0.979	-1.75	0.10166	3.05	0.10166	17.2839	17.5025	NA	NA	17.895	17.9125	18.7591	18.174	NA	NA	NA	NA	NA	17.9769	NA	NA	NA	NA	NA	NA	NA	NA	NA	17.9637	NA	NA	19.9343	20.0436	NA	NA	18.6478	18.8083	NA	NA	NA	NA	NA	NA	NA	NA
CERU_HUMAN	AGLQAFFQVQECNK	17.34	-0.734	-1.21	0.23599	1.46	0.23599	16.6513	16.7032	NA	NA	16.906	16.1972	17.6215	16.5438	NA	NA	NA	17.8906	18.133	17.5051	NA	16.7113	15.5344	15.1646	18.4677	17.0669	17.4204	17.2903	18.3883	17.4786	17.634	17.5307	20.1355	19.5086	17.6898	NA	18.2334	17.8155	NA	NA	NA	17.3308	NA	NA	16.5798	15.2582
CERU_HUMAN	KALYLQYTDETFR	18.74	-0.662	-1.83	0.07588	3.35	0.07588	17.3388	17.2736	NA	NA	18.1092	18.0394	18.8759	18.4782	18.1827	NA	19.4419	19.5103	18.7073	19.0282	18.5341	18.6733	17.522	17.1055	NA	NA	18.6221	18.4938	19.011	18.8605	18.7247	18.7692	21.021	20.474	19.1023	NA	19.2924	19.5787	18.2501	NA	19.7485	19.5264	19.3696	18.8817	17.0647	NA
CERU_HUMAN	NNEGTYYSPNYNPQSR	20.65	-0.248	-0.86	0.39472	0.74	0.39472	19.6558	19.6274	20.3073	20.4743	20.371	20.1339	21.1561	20.3346	20.4763	20.5683	20.9845	21.0192	20.726	21.0249	20.8239	20.5115	20.1767	19.9078	21.1673	21.091	20.4602	20.5026	20.9908	20.3925	20.6011	20.656	22.3419	22.0473	20.5986	20.8546	21.2385	21.5403	20.1406	20.1611	20.7843	20.9996	21.1844	20.4721	19.7695	19.7549
CERU_HUMAN	TTIEKPVWLGFLGPIIK	23.34	-0.857	-2.24	0.03013	5.03	0.03013	22.4296	22.2637	23.8348	23.9485	22.1763	22.1968	23.1026	22.8107	23.2832	23.3936	24.3123	24.1789	23.7735	23.666	23.4696	23.3867	20.2669	19.3473	23.3989	23.0016	23.3658	23.1437	23.4219	23.0917	23.1784	23.2806	25.6214	25.548	24.0853	23.982	24.1428	24.0684	23.4014	23.2112	24.5061	24.1519	24.3432	23.896	22.4644	22.4739
CERU_HUMAN	AEEEHLGILGPQLHADVGDK	21.17	-0.462	-1.67	0.10253	2.78	0.10253	20.0141	20.1811	21.0352	21.1771	20.3346	20.4884	21.4584	21.1348	21.0172	21.0039	21.7946	21.3536	20.9959	21.2265	21.0588	20.85	20.3257	20.2037	21.7228	21.491	21.3703	21.412	21.2153	20.8371	21.1219	21.1805	23.0382	22.7666	21.4558	21.6079	21.4069	21.5943	20.7877	20.7307	22.0182	21.8879	21.9686	21.1242	20.3274	20.2585
CERU_HUMAN	NLASRPYTFHSHGITYYK	21.03	-0.501	-1.57	0.12439	2.46	0.12439	20.6657	20.221	20.1847	20.2235	20.557	20.171	21.6743	21.1909	20.3446	20.5394	21.287	21.4759	21.1549	20.9977	20.955	21.0324	20.4359	19.7145	21.6132	21.1542	21.2943	21.0629	21.4864	21.0585	21.2686	21.2211	23.3895	23.4224	21.142	21.0343	21.8027	21.7605	20.2297	20.2995	21.498	21.5103	20.4749	21.1595	20.4087	20.0839
CERU_HUMAN	LISVDTEHSNIYLQNGPDR	22.45	-0.408	-1.53	0.13341	2.34	0.13341	21.5098	21.6542	22.3841	22.6743	21.7783	21.7897	22.7112	22.3338	22.1567	22.3007	23.0559	22.7295	22.493	22.6959	22.381	22.3093	21.4649	21.3418	22.6374	22.6155	22.4132	22.3712	22.4356	22.2585	22.2541	22.5023	24.1842	24.0337	22.755	22.7357	22.8333	23.0114	22.0816	22.291	23.1837	23.006	23.1591	22.2575	21.6562	21.745
CERU_HUMAN	MHSMNGFMYGNQPGLTMCK	21.78	-0.585	-1.58	0.12176	2.49	0.12176	21.0193	20.4043	22.5449	22.4959	20.3513	19.8567	21.7797	21.3088	21.3285	21.3131	22.553	22.3583	21.8728	21.5809	21.9134	21.7782	20.5987	19.6081	22.6256	22.5028	22.0426	21.6504	22.3038	21.7366	21.5925	21.3188	24.0341	23.8657	22.4255	22.4091	22.0581	22.066	21.631	21.4807	22.3807	22.2697	22.3681	21.6758	21.3255	20.8526
CERU_HUMAN	KAEEEHLGILGPQLHADVGDK	23.02	-0.454	-1.71	0.09392	2.94	0.09392	22.2053	22.1461	22.5996	22.8383	22.3677	22.3113	23.4245	22.9618	22.736	22.8548	23.6442	23.2779	23.0633	23.0133	22.9187	22.7793	22.2907	21.8993	23.2772	23.1654	23.0738	22.9839	23.1436	22.8085	22.8825	22.9705	24.9339	24.7845	23.247	23.3027	23.4242	23.4692	22.6912	22.5247	23.7164	23.5492	23.7166	23.0285	22.442	22.1687
CERU_HUMAN	KLISVDTEHSNIYLQNGPDR	19.28	-0.293	-0.93	0.36046	0.86	0.36046	18.4637	18.5731	NA	NA	18.9287	18.9556	19.8809	19.6132	18.3368	19.0538	19.959	19.9706	18.96	19.3091	19.1644	19.004	18.8962	18.4291	19.1268	19.4823	19.2471	19.2763	19.8209	19.5102	19.4102	19.4098	21.1468	21.3726	19.3142	19.1884	19.4766	19.8234	NA	18.8321	NA	NA	NA	19.0174	18.4501	18.1175
CERU_HUMAN	MYYSAVDPTKDIFTGLIGPMK	18.27	-0.635	-1.14	0.26232	1.29	0.26232	17.3739	17.5223	19.0164	19.1626	17.6992	17.3815	18.5511	18.2847	17.6517	17.8053	18.8685	18.6416	18.9442	18.7967	17.9907	18.1176	16.1857	13.9718	18.0862	17.9171	18.034	17.422	19.5635	18.8839	18.5985	18.3282	21.5501	21.6745	18.981	18.9492	19.2687	19.5075	NA	15.9746	19.4283	19.0701	18.1471	18.1924	15.9926	16.8052
CERU_HUMAN	HYYIGIIETTWDYASDHGEK	20.52	-0.638	-1.1	0.27965	1.2	0.27965	20.2405	19.4092	20.3508	20.3896	19.6373	19.3988	21.8565	20.2891	20.3547	20.5683	21.4455	20.9675	20.6119	20.4733	22.0325	20.8029	17.3007	16.3314	21.2292	20.2592	20.24	19.845	21.4801	20.1236	20.5309	20.0521	22.5812	22.2724	20.612	20.9228	21.1069	21.3344	20.7848	20.2305	20.7601	20.6014	22.3698	20.938	20.4276	19.4957
CERU_HUMAN	MYSVNGYTFGSLPGLSMCAEDR	20.4	-0.948	-1.54	0.13066	2.38	0.13066	18.8363	19.2562	21.06	20.9513	18.6551	18.183	20.0492	19.8157	20.2127	20.5025	21.5415	21.4225	20.9097	20.6276	20.65	20.8922	18.0579	14.8633	21.2383	20.7821	20.5448	20.1364	20.659	19.981	20.2671	20.0692	22.9327	23.3012	21.2806	21.1836	21.0165	21.2555	20.877	20.6092	21.2756	20.8976	20.8914	20.6223	19.4971	20.1708
CERU_HUMAN	MFTTAPDQVDKEDEDFQESNK	21.99	-0.386	-1.52	0.13554	2.31	0.13554	21.3343	21.1198	22.0597	21.9948	21.2051	21.1184	22.3915	21.9943	21.5906	21.7611	22.5188	22.1632	21.9164	22.023	21.9718	21.8119	21.3277	21.0347	22.3424	22.2854	21.9373	21.9249	22.0993	21.8509	21.9578	21.9172	23.8503	23.7056	22.2475	22.2305	22.2875	22.4413	21.7122	21.5608	22.6719	22.5379	22.4717	21.8628	21.3364	21.0834
CERU_HUMAN	KAEEEHLGILGPQLHADVGDKVK	18.54	-0.499	-1.27	0.21194	1.62	0.21194	18.1963	17.7857	17.1901	NA	18.4933	18.0971	19.1821	18.7368	NA	NA	18.328	18.3514	18.7709	18.5951	NA	17.9741	18.0376	17.6161	18.0275	NA	NA	17.7166	19.094	19.042	18.6993	18.4962	21.4579	21.1654	18.079	NA	19.6133	19.4337	NA	NA	18.2954	17.8282	17.8845	NA	17.3912	NA
CERU_HUMAN	GPEEEHLGILGPVIWAEVGDTIR	22.01	-1.128	-1.36	0.17989	1.86	0.17989	20.9738	20.7692	22.7815	22.5153	20.9241	20.3967	21.9666	21.6236	22.1188	21.9084	23.3505	23.1292	22.6472	22.4521	22.3826	22.4249	18.5775	13.6735	22.3981	21.9139	22.061	21.7592	22.2749	21.6772	21.6829	21.7957	24.7145	24.6461	22.9823	22.8627	22.9388	22.9102	22.3511	21.9289	23.1007	22.836	23.0568	22.7229	21.6038	21.5776
CERU_HUMAN	SGAGTEDSACIPWAYYSTVDQVK	20.89	-0.623	-2.21	0.03217	4.9	0.03217	19.8695	19.768	20.0414	20.5922	20.1914	19.7019	20.9196	20.7639	20.4091	20.5143	21.3742	21.3348	20.8105	20.8645	20.9338	20.9503	20.024	19.3641	21.6191	21.4269	21.3876	21.4258	20.7662	20.2552	21.1292	20.9408	21.9601	22.2881	21.1059	21.3605	21.2499	21.1523	20.9698	20.8012	21.7985	21.6464	21.5838	21.1105	20.6986	20.3103
CERU_HUMAN	HYYIGIIETTWDYASDHGEKK	19.42	-0.751	-1.07	0.28999	1.15	0.28999	19.5256	17.5365	19.0683	18.6432	18.7779	18.6247	20.9544	19.1181	18.9051	19.0818	20.4432	19.6745	19.6038	19.3105	20.4728	19.2663	15.4681	NA	19.6495	18.7148	18.9659	18.5933	20.5646	18.7941	19.2682	18.9283	21.9963	21.7682	19.57	19.3526	20.1085	20.3833	19.4568	18.5161	20.275	19.5901	21.0813	19.2123	18.593	NA
CERU_HUMAN	SVPPSASHVAPTETFTYEWTVPK	22.08	-0.444	-1.87	0.06845	3.49	0.06845	21.3957	21.3906	21.6815	21.7531	21.3605	21.1694	22.4018	22.1768	21.7966	21.719	22.4598	22.4977	22.2817	22.3619	22.0543	22.1762	21.0742	20.5879	22.5447	22.33	22.2509	22.2276	22.1988	22.0263	22.2569	22.2828	23.5027	23.71	22.2276	22.3407	22.6922	22.6962	21.6536	21.7918	22.4265	22.3707	22.3143	22.0349	21.7467	21.3471
CERU_HUMAN	TYCSEPEKVDKDNEDFQESNR	19.09	-1.037	-1.34	0.19073	1.79	0.19073	NA	19.301	17.1949	NA	19.3523	19.6246	18.7451	19.3722	19.3646	16.0011	19.5294	NA	19.2572	19.0145	NA	16.2338	19.1235	19.029	17.4152	19.3972	19.3352	19.2044	20.4203	19.6529	NA	19.5199	21.3461	21.2785	18.8224	18.5278	19.8895	20.126	NA	NA	NA	NA	19.0299	NA	NA	18.5206
CERU_HUMAN	GVYSSDVFDIFPGTYQTLEMFPR	20.95	-0.922	-1.62	0.11175	2.64	0.11175	19.6155	19.5473	22.0789	21.8746	19.3402	17.933	20.3429	20.8783	20.7987	20.9081	22.108	21.8647	21.6021	21.2302	21.0388	21.8433	15.7444	NA	21.2671	21.1205	20.8712	19.8241	20.6005	20.7697	20.7168	19.8753	23.5562	24.1181	21.916	22.0296	21.3492	21.6075	20.5965	20.8806	21.2841	21.0441	21.3191	21.6248	20.8612	21.0471
CERU_HUMAN	EFYLFPTVFDENESLLLEDNIR	18.22	-0.776	-0.79	0.43734	0.63	0.43734	NA	NA	18.8076	17.4943	15.2999	NA	NA	NA	17.9335	NA	19.2042	17.9561	18.0125	NA	NA	NA	NA	NA	NA	NA	NA	NA	NA	NA	16.8901	NA	21.1097	20.7566	19.1523	18.5063	17.5827	18.4134	NA	NA	17.8471	16.5777	NA	NA	NA	NA
CERU_HUMAN	HYYIAAEEIIWNYAPSGIDIFTK	18.29	-0.605	-0.79	0.43555	0.62	0.43555	17.5408	16.1098	19.6035	18.2234	16.4311	14.6856	18.7338	17.0511	18.5984	18.0762	19.596	19.017	18.8301	17.6869	19.4255	18.6674	NA	NA	17.864	17.4125	19.1049	18.5108	19.3778	17.9977	17.9827	16.8833	21.921	21.5805	19.4107	19.1065	19.1018	18.8829	16.7353	15.262	18.5538	17.6274	18.8223	18.2852	18.8364	17.6249
CERU_HUMAN	ERGPEEEHLGILGPVIWAEVGDTIR	22.44	-0.719	-1	0.32108	1.01	0.32108	21.5936	21.3117	23.7097	23.4495	21.65	21.439	22.5069	22.1184	22.8898	22.9869	23.0244	22.7063	22.4489	23.1882	23.066	23.2278	18.9682	15.6781	23.0811	22.5675	22.6206	22.1447	22.7933	22.294	22.3911	22.1279	25.2998	24.0533	22.4801	22.3677	23.878	23.7564	23.2633	22.7134	21.4866	22.6018	23.8848	22.2907	21.7458	21.7914
CERU_HUMAN	WYLFGMGNEVDVHAAFFHGQALTNK	18.9	-0.629	-0.92	0.36043	0.85	0.36043	17.7926	17.5119	20.2206	19.02	17.8863	18.1335	18.901	17.6964	18.9023	19.0501	20.0197	19.1303	19.6089	18.5316	20.1308	18.9617	16.8801	15.9587	18.3988	18.9245	18.7441	17.5969	19.8537	18.6074	18.5378	16.9193	22.0253	21.4945	20.1566	19.6138	20.2295	19.7503	18.9104	17.1628	19.9444	19.1563	20.3244	19.106	17.9755	18.139
CERU_HUMAN	DVDKEFYLFPTVFDENESLLLEDNIR	18.55	-0.509	-1.06	0.29328	1.13	0.29328	17.1187	16.8606	19.427	18.3954	16.825	15.9167	18.2068	17.9001	18.351	18.0692	19.6671	19.2717	19.114	18.8064	18.6653	18.8378	NA	NA	19.0389	18.6585	18.4651	17.4587	18.2256	17.9679	18.0026	17.5644	21.5428	21.5876	19.3429	19.2164	19.3213	19.2005	18.2818	17.198	19.2185	18.6256	18.9101	18.7921	18.5839	18.3659
CERU_HUMAN	QKDVDKEFYLFPTVFDENESLLLEDNIR	20.55	-0.734	-1.79	0.0803	3.21	0.0803	19.3229	19.1707	20.8578	20.7565	19.5165	19.3398	20.5253	20.1558	20.1576	20.2333	21.492	21.4238	21.0492	20.9359	20.9238	20.8938	16.8138	NA	20.8183	20.4857	20.2278	19.5859	20.9759	20.3618	20.0124	19.8074	23.1359	23.1274	21.0813	21.1399	21.3269	21.5755	20.1524	20.0882	21.4869	20.9883	21.3274	21.0584	19.5294	19.7784
CERU_HUMAN	GDSVVWYLFSAGNEADVHGIYFSGNTYLWR	15.26	-0.936	-0.94	0.36837	0.88	0.36837	NA	NA	NA	NA	NA	14.6807	NA	NA	NA	NA	NA	NA	NA	NA	NA	NA	NA	NA	NA	13.7922	NA	NA	13.844	NA	13.7942	NA	18.1452	17.9186	NA	14.8091	15.1729	15.2138	NA	NA	NA	NA	NA	NA	NA	NA
CERU_HUMAN	RDTANLFPQTSLTLHMWPDTEGTFNVECLTTDHYTGGMK	18.41	NA	NA	NA	NA	NA	NA	NA	NA	NA	NA	NA	NA	NA	NA	NA	NA	NA	NA	NA	NA	NA	NA	NA	NA	NA	NA	NA	NA	NA	NA	NA	18.649	18.1668	NA	NA	NA	NA	NA	NA	NA	NA	NA	NA	NA	NA
CF153_HUMAN	QLVAGNSPK	11.83	NA	NA	NA	NA	NA	NA	NA	13.4029	NA	NA	NA	NA	NA	11.6677	NA	NA	NA	NA	NA	NA	NA	NA	10.4084	NA	NA	NA	NA	NA	NA	NA	NA	NA	NA	NA	NA	NA	NA	NA	NA	NA	NA	NA	NA	NA	NA
CFAB_HUMAN	VASYGVKPR	18.55	-1.512	-2.74	0.01404	7.52	0.01404	NA	16.7063	NA	NA	17.1827	NA	NA	18.1111	NA	NA	NA	NA	NA	NA	NA	NA	17.3415	NA	NA	17.837	18.6699	18.5739	NA	NA	NA	17.2238	21.0441	20.4751	NA	NA	19.6759	19.6036	NA	18.1855	NA	NA	19.1115	NA	NA	NA
CFAB_HUMAN	CLVNLIEK	19.67	-0.502	-1.58	0.12136	2.5	0.12136	18.6368	18.759	19.6506	19.6297	18.8805	18.8749	19.7911	19.4058	19.0966	19.0926	20.7875	20.3551	19.6429	19.8734	20.0849	19.727	18.6748	18.6774	19.3372	19.3486	20.2534	20.2305	19.3797	19.3409	18.8814	19.0292	21.8137	21.5398	20.2375	20.2267	20.8416	21.0061	19.6217	19.6271	20.0231	19.946	20.5972	19.7115	18.0016	18.0595
CFAB_HUMAN	DISEVVTPR	20.95	-0.456	-1.43	0.15968	2.05	0.15968	19.7764	19.9129	20.3474	20.7152	20.2604	20.269	21.0198	20.5039	20.3632	20.4507	21.9637	22.0996	20.7305	21.103	21.3338	21.1477	20.1977	20.0299	20.741	20.8475	21.4291	21.4867	20.8067	20.3208	20.1865	20.422	22.2992	22.6025	21.3894	21.4759	21.8936	22.2882	21.0049	20.9901	21.1883	20.8165	21.9095	21.0664	19.5868	NA
CFAB_HUMAN	DNEQHVFK	15.13	NA	NA	NA	NA	NA	NA	NA	NA	NA	NA	NA	NA	NA	NA	NA	NA	NA	NA	NA	NA	NA	NA	NA	NA	NA	NA	14.8773	NA	NA	NA	NA	NA	NA	NA	NA	NA	NA	NA	NA	NA	NA	NA	NA	NA	15.3763
CFAB_HUMAN	LQDEDLGFL	20.46	-0.493	-1.32	0.19282	1.75	0.19282	18.5913	19.7561	19.8534	19.7865	19.9095	19.7459	20.283	19.8206	19.6073	20.1782	21.9983	21.7884	20.7074	20.5774	20.8096	21.0337	19.9981	19.487	20.1447	20.1265	21.0643	20.933	19.989	19.6431	20.022	19.6944	22.3736	22.4637	20.9571	21.2754	21.3242	21.7471	20.9604	20.6335	20.9182	20.6964	21.0357	20.6788	18.7614	18.894
CFAB_HUMAN	ALFVSEEEK	20.76	NA	NA	NA	NA	NA	NA	NA	NA	NA	NA	NA	NA	NA	NA	NA	NA	NA	NA	NA	NA	NA	NA	NA	NA	NA	NA	NA	NA	NA	NA	NA	NA	20.7575	NA	NA	NA	NA	NA	NA	NA	NA	NA	NA	NA	NA
CFAB_HUMAN	GDSGGPLIVHK	19.5	-0.48	-1.34	0.18761	1.79	0.18761	17.9662	18.1361	19.4718	19.4673	18.3551	18.1196	19.7909	19.025	18.9346	18.8632	20.8409	21.0045	19.5416	19.7203	19.8193	19.6894	18.5254	18.276	19.6063	19.2659	19.8283	19.911	19.1428	18.842	18.5543	18.6943	21.6316	21.4819	20.1905	20.1424	20.4856	20.6317	19.5113	19.5489	19.8631	19.7601	20.4757	19.7026	NA	17.687
CFAB_HUMAN	DAQYAPGYDK	18.22	-0.278	-0.57	0.57321	0.32	0.57321	16.532	16.1689	NA	17.7873	17.855	17.5048	18.5396	17.6254	18.189	17.9139	19.3965	19.7508	18.4067	18.3013	18.9392	18.1243	17.6412	17.6592	18.2177	17.8653	18.438	18.7787	18.2171	17.6457	16.6724	16.3478	20.3123	20.4421	18.6916	18.9079	19.7272	19.7892	18.3307	18.3719	18.3991	18.4138	19.415	17.7415	15.3975	NA
CFAB_HUMAN	EELLPAQDIK	22.42	-0.465	-1.43	0.16108	2.03	0.16108	21.149	21.4781	21.7451	22.3417	21.595	21.6463	22.5274	22.0485	22.0892	22.1864	23.4422	23.2497	22.4379	22.6286	22.7395	22.4812	21.6057	21.7669	22.3365	22.1959	22.6795	22.831	22.0275	22.0227	21.6758	21.7961	24.3549	24.2342	22.9924	22.9818	23.4731	23.5799	22.5129	22.5129	22.835	22.3122	23.458	22.3964	21.1324	21.1777
CFAB_HUMAN	ALFVSEEEKK	19.11	-0.48	-0.83	0.41574	0.69	0.41574	17.6652	18.1911	NA	NA	NA	18.2924	NA	18.9652	NA	NA	NA	20.6029	NA	NA	NA	19.4726	NA	18.3678	NA	19.0943	19.9096	NA	NA	18.2771	NA	18.7887	NA	21.5684	NA	NA	20.5896	20.9335	NA	NA	NA	NA	NA	19.3948	17.2746	17.4603
CFAB_HUMAN	GDSGGPLIVHKR	14.77	-0.987	-1.25	0.22766	1.57	0.22766	15.7056	15.1928	NA	NA	NA	NA	NA	13.8969	NA	NA	NA	NA	NA	NA	NA	NA	12.8147	NA	13.2308	NA	16.1241	15.2428	NA	NA	14.4412	NA	14.7058	NA	NA	NA	15.377	14.1264	NA	13.0076	NA	NA	NA	NA	16.4478	16.3982
CFAB_HUMAN	VKDISEVVTPR	18.77	-0.61	-1.1	0.2817	1.22	0.2817	NA	17.2475	NA	NA	NA	NA	NA	NA	NA	NA	19.7653	NA	18.58	18.7472	18.4316	18.7034	17.6474	17.3122	NA	NA	19.0226	19.0125	NA	16.9744	17.8797	18.2241	20.7832	20.4023	NA	NA	19.707	20.0061	NA	NA	NA	NA	19.1899	18.9923	NA	NA
CFAB_HUMAN	YGLVTYATYPK	20.96	-0.6	-1.98	0.05451	3.91	0.05451	19.7207	19.7967	20.6813	20.7819	19.7993	19.7828	20.8809	20.5875	20.4013	20.5279	22.3129	22.007	20.9957	21.1288	21.1538	21.1761	19.9429	19.8	20.8557	20.7841	21.4266	21.4928	20.6072	20.4904	20.2154	20.3111	22.9819	22.8386	21.6718	21.6745	22.0682	22.2325	21.0702	20.9618	21.487	21.269	21.8887	21.2649	19.6447	19.5254
CFAB_HUMAN	LPPTTTCQQQK	17.14	-1.031	-1.99	0.05296	3.96	0.05296	13.9213	14.6607	16.2688	16.358	16.1168	15.8904	17.5663	16.6517	16.2609	16.0559	18.2523	19.0446	16.9011	17.2592	17.8791	16.8479	16.1006	16.6079	17.0528	16.8231	16.7606	17.4926	17.8176	17.5233	16.858	17.2009	19.6783	19.66	18.642	18.8323	18.3594	18.7365	16.443	16.7099	18.1174	18.1232	18.8102	17.1967	14.9764	15.2047
CFAB_HUMAN	EKLQDEDLGFL	19.09	-0.676	-2	0.0521	3.99	0.0521	17.6144	17.936	18.0601	18.2081	17.9902	17.9381	19.2148	18.9992	18.2694	18.2353	20.5059	20.3545	19.3311	19.6014	19.5327	19.2338	18.1736	18.2491	18.6834	18.8586	19.5263	19.8289	18.636	18.6228	18.4192	18.6706	20.9383	21.1708	19.6782	19.7904	20.4683	20.6548	19.2886	19.3685	20.0077	19.6492	19.8704	19.2935	17.3991	17.226
CFAB_HUMAN	LEDSVTYHCSR	20.76	-0.469	-1.34	0.18676	1.8	0.18676	19.1944	19.1489	20.4442	20.4979	19.9471	19.7267	21.199	20.6724	20.4473	20.2777	21.9095	22.135	20.788	21.0399	21.1321	20.9077	19.9022	19.7658	20.752	20.6103	20.9423	21.1568	20.7819	20.4371	19.933	19.9859	22.747	22.9903	21.3411	21.3962	21.6672	22.0758	20.7681	20.6526	21.0922	21.1386	21.829	20.8736	19.0347	19.0315
CFAB_HUMAN	QLNEINYEDHK	19.58	-0.473	-1.15	0.25779	1.32	0.25779	18.0546	18.4862	18.1369	18.1045	18.9259	18.9003	20.2511	19.639	18.961	19.3832	20.8355	20.7809	19.5501	20.0346	20.1518	19.8061	18.994	18.6624	19.4868	19.7155	20.0052	20.1431	19.5379	19.1929	18.6744	19.0527	21.4186	22.1916	19.8282	20.1342	20.904	21.3418	19.4273	19.7178	19.4736	19.6649	20.7808	19.6849	17.6371	17.5114
CFAB_HUMAN	GTDYHKQPWQAK	16.31	-1.442	-1.55	0.16197	2.39	0.16197	NA	NA	NA	NA	NA	NA	15.1585	NA	NA	NA	NA	NA	NA	NA	NA	NA	NA	NA	NA	NA	NA	NA	NA	NA	NA	NA	16.9882	16.7298	NA	NA	16.1876	16.4978	NA	NA	NA	NA	NA	NA	NA	NA
CFAB_HUMAN	VSEADSSNADWVTK	21.26	-0.624	-1.57	0.1239	2.47	0.1239	NA	20.0112	21.0589	21.2578	20.2927	20.2227	21.5228	20.0962	20.6438	20.8376	22.2517	22.1907	21.1909	21.3764	21.6185	21.2847	20.4222	20.0563	21.1884	21.0974	21.5835	21.2324	21.0408	20.0471	20.4558	20.5514	23.0313	22.8207	21.7081	21.7533	22.1676	22.6916	21.2264	21.1991	21.5426	21.5598	22.1455	21.3437	NA	NA
CFAB_HUMAN	DFHINLFQVLPWLK	21.18	-1.45	-1.17	0.28252	1.36	0.28252	NA	NA	21.2127	NA	NA	NA	NA	NA	NA	NA	NA	NA	19.6903	NA	NA	NA	NA	NA	NA	NA	NA	NA	NA	NA	NA	NA	NA	23.5518	NA	NA	NA	20.2517	NA	NA	NA	NA	NA	NA	NA	NA
CFAB_HUMAN	EAGIPEFYDYDVALIK	21.21	-0.849	-2.25	0.02988	5.05	0.02988	19.8762	20.0786	21.4249	21.3204	19.7911	19.7227	20.1138	19.674	20.731	20.9361	22.9955	22.8089	21.517	21.4501	21.5624	21.4078	19.5798	18.9778	20.9419	20.8622	21.6262	21.6613	20.7718	20.3462	20.5095	20.5238	23.7632	23.6502	22.1259	22.0678	22.7291	22.6029	21.6378	21.4231	22.1363	22.0066	22.0578	21.653	19.6426	19.8258
CFAB_HUMAN	FLCTGGVSPYADPNTCR	21.73	-0.528	-1.6	0.11669	2.56	0.11669	20.3878	20.4922	21.7959	21.9856	20.5031	20.2988	21.8878	21.4358	21.2364	21.4028	23.1673	23.1737	21.6831	21.9115	22.0048	21.9474	20.5847	20.3104	21.5379	21.5917	22.0528	22.1263	21.26	21.2007	20.7875	20.8083	23.9297	23.9047	22.4528	22.4771	22.7734	22.9828	21.7906	21.9047	22.2499	22.2468	22.5233	22.1139	20.1814	20.1299
CFAB_HUMAN	KEAGIPEFYDYDVALIK	21.93	-0.637	-1.19	0.24228	1.41	0.24228	20.7112	21.5422	21.9043	22.0232	22.1089	20.4841	22.3676	20.6733	21.1238	21.4089	23.3013	23.1464	21.8661	21.7975	22.9433	21.9806	20.1985	19.7453	21.5522	21.289	22.1219	22.155	21.2972	21.0588	20.8618	21.7838	24.0251	24.0996	22.6433	22.6755	23.2061	23.02	22.1144	21.8607	22.559	23.2829	23.184	22.199	20.8148	19.948
CFAB_HUMAN	DLEIEVVLFHPNYNINGK	15.34	0.332	0.31	0.76505	0.1	0.76505	NA	NA	NA	NA	NA	NA	NA	NA	NA	NA	15.6035	NA	NA	NA	15.4724	NA	NA	NA	NA	NA	13.6862	NA	14.6578	NA	NA	NA	17.2739	NA	NA	NA	NA	NA	NA	NA	NA	NA	NA	NA	NA	NA
CFAB_HUMAN	YGQTIRPICLPCTEGTTR	21.27	-0.534	-1.56	0.12555	2.44	0.12555	20.1142	20.288	21.0024	21.3017	20.1273	20.0687	21.3424	21.0644	20.8516	20.9642	22.6549	22.6516	21.0501	21.3513	21.3768	21.2107	20.3834	20.3326	20.8713	21.0803	21.6794	21.8496	20.8146	20.7655	20.2255	20.489	23.5411	23.4826	21.9022	21.9638	22.411	22.571	21.2516	21.2487	21.8939	21.7627	22.2189	21.1666	19.7095	19.8131
CFAB_HUMAN	RDLEIEVVLFHPNYNINGK	20.72	-0.336	-0.29	0.7781	0.08	0.7781	NA	NA	NA	NA	NA	NA	NA	NA	NA	NA	20.719	20.2649	NA	NA	NA	NA	NA	NA	NA	NA	NA	NA	NA	NA	NA	NA	21.7273	21.5682	NA	NA	20.3704	19.6451	NA	NA	NA	NA	NA	NA	NA	NA
CFAB_HUMAN	AIHCPRPHDFENGEYWPR	20.02	-0.538	-1.11	0.27916	1.22	0.27916	NA	18.4632	NA	19.1488	18.6526	18.3522	20.544	20.0582	NA	NA	21.2372	20.9177	NA	NA	NA	20.0572	NA	NA	NA	NA	NA	19.9107	19.5395	19.1128	19.1653	19.0596	22.4889	22.1285	20.2826	20.0939	21.0018	20.8633	NA	NA	20.3167	NA	20.4299	NA	18.6741	NA
CFAB_HUMAN	WSGQTAICDNGAGYCSNPGIPIGTR	19.96	-0.641	-1.72	0.0929	2.95	0.0929	18.6681	18.6136	19.6022	20.2539	18.7787	18.5275	20.0554	19.9072	19.4986	19.6715	21.3933	21.3004	20.03	20.2327	20.2013	20.2959	18.4542	17.8179	19.5939	19.9757	20.2544	20.4183	19.5614	19.4443	19.0466	19.0872	22.1888	22.3491	20.6917	20.8248	21.0215	21.3279	19.8605	20.1737	20.6608	20.9337	20.718	19.9681	18.5704	18.5856
CFAB_HUMAN	HVIILMTDGLHNMGGDPITVIDEIR	19.48	-0.647	-0.86	0.39214	0.75	0.39214	18.3237	17.0068	20.4954	20.1099	15.9071	15.1478	19.5351	17.8548	19.4915	19.1364	21.5468	21.3882	19.8531	19.2578	21.249	19.8875	NA	NA	19.4833	18.8627	20.2674	19.2889	19.5742	18.2035	17.2188	16.0803	22.4409	22.4885	20.7951	20.6032	20.8515	21.0164	20.1938	19.4489	20.2363	19.6756	21.2503	20.3705	18.2638	17.4814
CFAB_HUMAN	LLQEGQALEYVCPSGFYPYPVQTR	22.72	-0.757	-2.18	0.03515	4.76	0.03515	NA	21.4806	22.7139	22.79	21.1085	20.9444	22.4338	22.096	22.1671	22.3353	24.0825	24.0466	22.8367	22.8945	22.7421	22.9981	20.4403	NA	22.2458	22.1171	22.9042	22.6721	22.0326	21.7558	22.0452	22.0517	24.5928	24.9182	23.5569	23.696	23.6564	23.827	23.0117	22.949	23.2947	23.0392	23.3778	23.1713	NA	21.5628
CFAB_HUMAN	FLCTGGVSPYADPNTCRGDSGGPLIVHK	19.18	-0.777	-1.46	0.16153	2.15	0.16153	NA	NA	NA	NA	NA	NA	18.5079	18.2764	NA	NA	19.7457	19.2552	18.0268	18.1935	NA	NA	NA	NA	NA	NA	18.9735	18.8434	NA	NA	NA	NA	20.7498	20.8209	19.091	NA	19.6768	19.6917	NA	NA	NA	NA	NA	18.6835	NA	NA
CFAB_HUMAN	GHESCMGAVVSEYFVLTAAHCFTVDDK	16.17	-0.984	-0.94	0.35383	0.88	0.35383	14.2739	14.1297	15.9604	15.5189	14.5836	15.4799	16.193	13.5339	14.8233	15.0531	18.8907	17.7594	15.8248	14.9322	18.3604	15.5813	14.1335	NA	16.8152	16.346	17.2113	16.207	16.626	14.5063	NA	NA	20.0323	18.9809	16.9015	16.2796	18.1001	17.7833	16.9397	15.297	16.3206	14.5114	18.6125	15.14	NA	14.642
CFAD_HUMAN	VASYAAWIDSVLA	17.85	-1.216	-2.13	0.03865	4.55	0.03865	16.0606	15.8966	19.1984	19.0671	15.332	15.3939	16.3413	15.9033	17.5112	17.4347	19.0901	18.8144	19.265	19.1575	18.0394	18.2889	16.226	13.4171	17.452	16.9071	16.8883	16.9371	17.844	17.2265	17.8894	18.0889	19.1468	19.434	19.2159	19.1896	18.2837	18.4361	19.2223	18.877	18.5806	18.5995	19.6684	19.1165	18.2437	18.2231
CFAD_HUMAN	ATLGPAVRPLPWQR	20.17	-0.659	-2.22	0.03193	4.92	0.03193	18.7354	18.4399	20.8291	20.6832	18.7747	18.4444	20.3283	19.8976	19.6762	19.7675	20.8168	20.6302	20.8954	20.9032	19.9859	19.9748	19.608	19.2844	19.6632	19.393	19.8001	19.6909	20.2907	20.0595	20.0074	20.1183	21.2821	20.8251	21.2073	21.1203	20.3351	20.4332	20.5471	20.2055	21.2205	20.9618	21.3723	20.6301	20.0226	19.7842
CFAD_HUMAN	RPDSLQHVLLPVLDR	19.89	-0.637	-2.08	0.04383	4.32	0.04383	19.01	18.6736	20.598	NA	18.911	18.8498	20.1977	19.678	19.4328	19.4715	20.2167	20.0979	20.502	20.3379	20.0013	19.3979	19.0352	18.7602	19.1616	18.981	19.7077	19.4706	20.3232	19.8567	19.9383	19.8536	21.0481	20.9495	20.7972	20.7979	20.3475	20.0136	19.9815	19.9068	20.5406	20.3308	20.9016	20.2221	20.2372	19.3097
CFAD_HUMAN	VQVLLGAHSLSQPEPSKR	18.36	-0.451	-0.76	0.46616	0.58	0.46616	NA	NA	NA	NA	NA	NA	19.0509	NA	NA	NA	NA	NA	17.6885	NA	17.5634	NA	NA	NA	NA	NA	NA	NA	NA	NA	NA	NA	NA	18.9351	NA	17.9904	NA	NA	NA	18.2613	NA	NA	NA	19.0222	NA	NA
CFAD_HUMAN	GDSGGPLVCGGVLEGVVTSGSR	19.39	-0.552	-2	0.05238	3.98	0.05238	17.3772	18.0222	19.4673	19.8192	18.2679	18.3274	19.4222	19.1914	19.0703	19.1031	19.8309	19.4936	20.1915	20.2752	19.3394	19.2091	19.0956	18.7926	18.8974	19.0731	18.9565	19.2351	19.6981	19.7009	19.2617	19.6238	20.1014	20.273	20.1844	20.227	19.5745	19.7811	19.6082	19.7616	19.7085	19.6443	20.2657	19.4616	19.0866	19.155
CFAH_HUMAN	NGFYPATR	17.44	-0.32	-0.83	0.41141	0.69	0.41141	16.4785	16.4052	17.6958	17.3901	17.0174	16.5776	17.5106	16.1658	16.9438	16.8428	18.4548	17.8259	17.6353	17.2942	17.9094	17.6216	17.4347	17.2375	17.6359	17.4998	17.2568	17.1497	17.6833	16.5853	17.3156	17.1559	18.6231	18.0466	17.315	17.2967	18.2087	18.2679	17.5491	16.8512	17.7117	17.7	18.7375	17.6768	17.675	17.1659
CFAH_HUMAN	NDFTWFK	19.82	-0.45	-1.44	0.1576	2.07	0.1576	19.1222	18.49	20.3182	20.1633	18.8	18.2659	19.8714	19.4975	19.64	19.5956	20.7756	20.6428	20.0081	19.8009	20.1193	20.1906	19.1574	18.3457	20.1737	19.78	19.6803	19.4207	19.8612	19.5711	19.7644	19.6203	21.1222	NA	NA	19.8772	20.603	20.6545	20.0943	19.764	20.3165	NA	20.5077	20.212	19.9828	19.5195
CFAH_HUMAN	FVCNSGYK	18.57	-0.492	-1.14	0.26506	1.31	0.26506	15.8085	NA	NA	NA	18.1006	NA	18.979	NA	18.743	NA	NA	NA	NA	NA	19.196	18.9169	18.1919	18.1754	18.9164	18.8547	NA	18.3144	18.8173	18.3752	18.1595	NA	19.4398	19.658	NA	NA	NA	19.3237	NA	NA	NA	NA	NA	19.1651	18.2333	18.1145
CFAH_HUMAN	LEYPTCAK	19.12	-0.19	-0.65	0.51999	0.42	0.51999	17.958	18.5123	19.5583	19.2998	18.5605	18.488	19.4751	19.0249	18.8429	19.014	19.5787	19.3918	18.9263	19.2231	19.5222	19.3948	18.6839	18.5418	19.321	19.2584	18.103	18.4479	19.2366	19.0736	18.7771	19.2087	19.274	19.8081	19.2499	19.1935	19.1314	19.5221	19.1983	19.1398	19.4323	19.4035	20.6329	19.459	19.0694	19.0085
CFAH_HUMAN	NGQWSEPPK	16.93	-0.784	-2.06	0.05001	4.23	0.05001	NA	15.3729	16.7033	16.6545	NA	16.4174	NA	16.6504	NA	NA	17.187	16.8752	16.3946	16.5731	NA	NA	16.7549	16.2819	NA	NA	NA	NA	16.6005	16.2429	NA	16.3187	17.4657	18.2676	17.1763	17.0856	18.0465	18.3239	17.0679	NA	NA	16.724	18.1812	NA	NA	NA
CFAH_HUMAN	IDVHLVPDR	18.79	-0.417	-1.47	0.15012	2.15	0.15012	18.5954	18.3238	19.0978	18.6732	17.6211	17.3509	18.789	18.2215	18.5316	18.8824	19.6339	19.551	18.871	18.4167	18.7573	18.6869	17.9277	18.0527	19.1317	18.592	18.7401	18.7655	18.2536	17.9396	18.5936	18.8111	19.9271	19.3156	18.9495	18.7004	19.3529	19.2178	18.9206	18.7656	19.4647	19.1216	19.6159	19.0811	19.4071	19.1054
CFAH_HUMAN	IVSSAMEPDR	17.5	-0.772	-1.48	0.16131	2.19	0.16131	NA	16.3657	NA	NA	NA	NA	NA	16.8345	NA	NA	NA	NA	NA	NA	NA	NA	NA	16.7843	NA	17.8977	NA	NA	NA	16.9287	NA	17.1225	18.5538	18.5715	NA	NA	NA	NA	NA	NA	NA	NA	18.6921	NA	17.5543	17.1964
CFAH_HUMAN	EYHFGQAVR	16.8	-0.066	-0.16	0.87413	0.03	0.87413	16.1561	16.2524	17.5138	17.094	NA	15.0016	17.179	16.2296	16.4957	16.9726	18.0936	17.8859	17.1178	17.0138	17.1753	17.197	16.1083	15.443	NA	16.7552	16.765	16.5879	NA	13.8308	16.6597	16.8726	NA	NA	17.0688	17.0305	NA	17.8874	16.2684	16.5763	17.3106	17.1337	18.0262	17.4502	16.905	17.1577
CFAH_HUMAN	WSHPPSCIK	18.51	-0.443	-1.36	0.18163	1.84	0.18163	16.944	17.4048	19.3517	19.2478	16.9098	16.7133	18.8186	17.8629	18.0957	18.4299	19.2842	19.0466	18.6916	18.5611	18.8179	18.9886	17.6593	17.156	19.0389	18.7191	18.2179	18.2391	18.2414	17.617	18.3219	18.4635	19.6489	19.7115	18.8569	18.8249	19.1332	19.0592	18.4552	18.3851	19.2359	19.048	19.3126	18.8016	18.6942	18.3336
CFAH_HUMAN	EFDHNSNIR	15.84	0.388	0.73	0.47881	0.54	0.47881	NA	NA	NA	NA	NA	NA	NA	15.6235	NA	NA	NA	NA	NA	16.4838	NA	NA	NA	15.5858	16.4858	NA	NA	15.5587	NA	NA	15.4247	15.9765	NA	NA	NA	NA	NA	NA	NA	NA	NA	NA	NA	NA	15.6884	15.7195
CFAH_HUMAN	RPYFPVAVGK	20.41	-0.354	-1.03	0.308	1.06	0.308	20.1137	19.6779	21.1206	20.4132	19.5158	18.9373	20.7825	20.1468	19.9301	20.0271	21.3198	20.9769	20.6298	20.2112	20.6077	20.4738	19.7267	19.1062	20.7623	20.0954	20.2002	20.0124	20.1193	19.6475	20.3755	20.2047	21.6942	21.1063	20.7052	20.4358	21.1284	20.6285	20.5209	20.1099	21.0311	20.668	21.3072	20.8395	20.7172	20.2014
CFAH_HUMAN	SLGNVIMVCR	20.91	-0.391	-1.39	0.1706	1.95	0.1706	20.6211	20.5319	21.0132	21.0904	20.1757	20.0897	20.1351	19.8023	NA	NA	21.0423	20.9411	21.2082	21.3349	20.6193	20.5807	20.5326	20.2331	21.4407	21.2333	21.0595	21.0269	19.9352	19.6605	20.2046	20.3087	22.2927	22.2692	21.604	21.6461	21.444	21.6781	20.3685	20.3808	20.9811	20.6892	22.3741	21.6992	21.2209	21.0007
CFAH_HUMAN	GEWVALNPLR	16.39	-0.27	-0.77	0.44941	0.59	0.44941	16.3087	16.0924	NA	NA	15.7431	15.4638	16.7647	16.3068	16.1156	NA	17.5955	17.2032	16.4545	NA	16.318	16.6587	15.8372	15.2392	16.3528	16.3895	15.906	15.3191	15.6805	15.7019	16.2322	16.2856	18.2384	NA	NA	NA	17.51	17.4275	16.0144	16.0978	NA	NA	17.1296	16.7978	16.5532	16.2051
CFAH_HUMAN	TGESVEFVCK	20.78	-0.21	-0.66	0.51016	0.44	0.51016	19.5895	19.7648	21.1914	21.2539	19.9513	19.9024	21.0085	19.9495	20.6372	20.9304	21.3424	21.1725	20.8526	21.0146	21.237	20.9546	20.3979	20.1498	21.186	21.0273	20.5521	20.3376	20.7518	19.8251	20.4931	20.6125	21.3048	21.158	20.9874	21.0765	20.8578	21.4324	20.8192	20.777	21.2488	21.1904	21.8187	20.8976	20.8817	20.6972
CFAH_HUMAN	CLPVTAPENGK	17.79	0.04	0.04	0.96906	0	0.96906	14.6999	17.9216	17.5437	17.484	17.8942	17.6072	18.5013	18.0416	17.2279	17.7462	18.3128	17.997	16.1153	18.4659	18.5106	18.8656	18.2741	17.9685	18.3696	18.5863	15.238	18.1754	18.2062	13.0832	17.8858	18.2143	18.6745	18.5156	17.4006	17.7994	17.9883	18.7444	17.4486	18.2694	18.0172	17.6801	19.0264	18.6252	18.2717	18.0776
CFAH_HUMAN	IDVHLVPDRK	17.51	NA	NA	NA	NA	NA	NA	NA	NA	NA	NA	NA	NA	NA	NA	NA	NA	NA	NA	NA	NA	NA	NA	NA	NA	NA	NA	NA	NA	NA	NA	NA	NA	NA	NA	NA	NA	17.8521	NA	NA	NA	NA	NA	NA	NA	17.1631
CFAH_HUMAN	HGGLYHENMR	17.57	1.487	1.18	0.29491	1.39	0.29491	NA	NA	NA	NA	NA	NA	NA	NA	NA	NA	NA	18.3149	NA	NA	NA	NA	NA	NA	NA	NA	NA	NA	NA	NA	NA	NA	NA	NA	NA	NA	NA	NA	NA	NA	NA	NA	NA	NA	NA	16.8275
CFAH_HUMAN	TGDEITYQCR	20.24	-0.184	-0.69	0.4948	0.47	0.4948	18.8865	19.3372	20.3889	20.7019	19.5735	19.4529	20.4117	19.934	20.1235	20.1516	20.7049	21.0778	20.1594	20.4119	20.703	20.4329	19.8375	19.8193	20.4352	20.3421	19.5691	19.8695	20.1422	20.0437	19.7448	20.0559	20.988	21.223	20.2248	20.2945	20.6623	20.8422	20.2495	20.1952	20.3752	20.5518	21.3721	20.5391	19.7724	19.8467
CFAH_HUMAN	CTSTGWIPAPR	19.42	-0.1	-0.16	0.87126	0.03	0.87126	NA	NA	19.8405	19.755	18.5031	18.7458	19.5426	17.9572	19.6852	19.9516	20.1672	20.0678	19.4941	19.7409	19.8616	NA	18.3651	19.0677	19.4393	18.6012	19.0471	19.101	19.0875	18.2479	19.2716	NA	20.637	20.5148	19.6259	19.9124	20.0802	20.1838	19.4017	18.5192	19.9794	19.8391	20.5709	17.5007	NA	19.2368
CFAH_HUMAN	WQSIPLCVEK	22.16	-0.371	-1.44	0.15757	2.07	0.15757	21.2494	21.2445	22.8346	22.8169	20.9128	20.7486	22.1362	21.7217	21.9341	22.0893	22.9156	22.8889	22.2237	22.2372	22.3415	22.1928	21.3393	21.1053	22.3263	22.2986	21.7522	21.7511	21.865	21.6698	21.738	21.9053	23.2829	23.1351	22.3361	22.4275	22.5898	22.6669	22.1944	22.1555	22.8744	22.8505	23.1769	22.3863	22.2018	22.013
CFAH_HUMAN	DGWSAQPTCIK	20.48	-0.272	-1.12	0.26784	1.26	0.26784	19.5922	19.7963	20.6432	20.7941	19.6144	NA	20.5745	20.2156	20.1431	20.1612	20.9703	20.945	20.355	20.36	20.8815	20.6933	19.899	19.769	20.676	20.7683	19.9858	20.216	20.4602	20.3929	20.115	20.3175	21.2557	21.5127	20.2822	20.3957	20.9233	21.1803	20.4934	20.351	20.5472	20.4892	21.3925	20.4875	20.5563	20.6439
CFAH_HUMAN	KGEWVALNPLR	19.69	-0.631	-1.7	0.09968	2.88	0.09968	19.4983	19.2564	20.7652	NA	18.333	17.9645	19.9027	19.4827	NA	NA	NA	NA	NA	19.761	19.9607	19.7379	18.5745	18.0239	19.8752	19.3787	19.4803	19.3834	19.1519	18.883	19.7727	19.77	21.3984	20.7641	NA	NA	20.5654	20.4026	NA	19.606	20.9047	NA	NA	20.1881	20.2335	19.9012
CFAH_HUMAN	CNMGYEYSER	17.03	-0.22	-0.45	0.65846	0.2	0.65846	NA	15.8934	NA	NA	NA	NA	17.2875	NA	NA	16.6304	NA	NA	NA	NA	NA	17.3664	16.7257	NA	NA	17.5007	NA	16.6933	NA	NA	NA	NA	NA	18.1845	NA	NA	17.0949	17.7644	NA	17.0088	NA	NA	NA	NA	NA	16.2656
CFAH_HUMAN	SCDIPVFMNAR	20.63	-0.351	-1.51	0.13809	2.28	0.13809	19.7868	19.9079	21.2568	21.0288	19.3727	19.2371	20.5192	20.2204	20.449	20.5473	21.2758	21.1236	20.5816	20.6319	20.8394	20.8346	19.9514	19.7582	20.8716	20.9463	20.4858	20.2943	20.465	20.2403	20.3574	20.4676	21.7536	21.6527	20.7958	20.8543	21.0494	20.944	20.5779	20.4965	21.0149	20.918	21.4966	20.9102	20.7558	20.6281
CFAH_HUMAN	SPDVINGSPISQK	20.61	-0.211	-0.7	0.48613	0.49	0.48613	19.5232	19.9558	20.8604	21.0841	19.8658	19.8579	20.8544	20.152	20.3984	20.7002	21.1322	21.2175	20.5323	20.7787	20.9701	20.668	20.0746	19.9899	20.7345	20.6843	20.0646	20.1183	20.4718	19.7989	20.3931	20.6378	21.1746	21.4332	20.6822	20.8487	20.7132	21.3105	20.4914	20.5499	20.9395	20.9997	21.8472	20.7676	20.527	20.4792
CFAH_HUMAN	SSNLIILEEHLK	22.29	-0.391	-1.44	0.15744	2.07	0.15744	21.3601	21.4718	22.9564	22.7059	21.1419	21.0587	22.4108	21.9258	22.1553	22.0938	23.0831	22.8058	22.3368	22.2262	22.5347	22.2826	21.3656	21.0974	22.5132	22.3527	22.0407	21.9418	22.0061	21.7521	21.9329	22.0262	23.5291	23.0467	22.5001	22.5072	22.7946	22.7031	22.5004	22.1365	22.9021	22.8914	23.3145	22.4825	22.3956	22.3028
CFAH_HUMAN	KGEWVALNPLRK	19.82	-0.179	-0.47	0.63787	0.23	0.63787	19.7235	19.2635	20.7252	NA	18.8206	18.4936	20.8108	19.973	19.531	19.7541	20.6284	NA	20.0959	19.9088	20.2058	19.9485	19.0278	18.3999	20.1028	19.2042	19.3499	19.1417	19.6843	18.9838	20.0282	19.639	NA	NA	20.2082	19.8193	20.6823	20.353	19.9713	19.5786	NA	20.3533	20.7701	20.7146	20.2643	19.5548
CFAH_HUMAN	EGWIHTVCINGR	21.58	-0.459	-1.51	0.13935	2.27	0.13935	20.6246	20.5346	22.4153	22.2756	20.2551	19.8685	21.5345	21.1361	21.4317	21.565	22.5831	22.1102	21.6701	21.5647	21.866	21.8001	20.4803	19.9577	21.868	21.5047	21.349	21.1896	21.2872	20.8846	21.0975	21.0711	22.7049	22.4752	22.0142	21.9696	22.1833	22.131	21.9283	21.5594	22.4078	22.2277	22.7175	22.0102	21.6448	21.3708
CFAH_HUMAN	CFEGFGIDGPAIAK	19.25	-0.337	-1.24	0.22028	1.55	0.22028	18.3516	18.4272	19.493	19.419	18.2919	18.2007	19.0578	18.8424	19.2276	19.1739	20.0287	19.7574	19.2642	19.32	19.4923	19.2991	18.5642	18.4591	19.581	19.3278	18.9652	18.9609	18.7286	18.8435	19.0526	19.0361	20.3005	20.2849	19.3712	19.3966	19.8875	19.9045	19.2825	19.2124	20.0369	19.7434	20.1827	18.9863	19.2506	18.8841
CFAH_HUMAN	SIDVACHPGYALPK	22.74	-0.299	-1.07	0.29226	1.14	0.29226	21.9582	22.0669	23.3903	23.2964	21.5768	21.549	23.0143	22.4382	22.4944	22.6101	23.5519	23.3518	22.8005	22.8123	22.8954	22.7331	21.8703	21.7429	22.9115	22.6829	22.3467	22.3168	22.2645	22.0025	22.3306	22.4632	24.2074	23.9408	22.9604	22.6901	23.1288	23.2081	22.8001	22.6178	23.4369	22.991	23.9525	23.1374	22.5907	22.3458
CFAH_HUMAN	WSSPPQCEGLPCK	19.48	-0.585	-1.4	0.17885	1.96	0.17885	NA	18.847	NA	NA	18.8528	18.4735	NA	19.2069	NA	NA	NA	NA	NA	NA	NA	19.9082	19.2971	18.7776	NA	20.1416	19.5309	19.3958	NA	19.2492	NA	19.5292	NA	20.8879	NA	NA	NA	20.4733	NA	NA	NA	NA	NA	NA	NA	19.6798
CFAH_HUMAN	LGYVTADGETSGSITCGK	20.16	-0.258	-0.63	0.53194	0.4	0.53194	19.0267	18.9907	22.092	22.1367	18.9429	18.8773	20.352	19.5949	20.4969	20.6381	20.4449	20.6033	19.7905	19.6642	20.4606	19.6217	19.6824	19.6223	NA	19.7006	20.1977	20.3837	19.7768	19.5181	18.9133	19.1393	19.8369	19.5079	20.7318	20.7259	NA	NA	20.8823	20.7583	21.6503	21.5456	22.0177	20.6571	19.5998	19.2248
CFAH_HUMAN	SCDNPYIPNGDYSPLR	21.16	-0.288	-1.22	0.23042	1.48	0.23042	20.5798	20.4802	21.6547	21.6424	19.9876	19.92	21.2189	20.8754	20.8716	20.9767	22.0303	21.8283	21.2107	21.3442	21.3984	21.302	20.379	20.1757	21.3141	21.2185	20.6748	20.7169	20.6882	20.5176	20.8341	20.8806	22.094	22.1947	21.3392	21.3366	21.6937	21.733	21.2328	21.0361	21.6555	21.7365	22.0587	21.4906	21.2215	21.0408
CFAH_HUMAN	AQTTVTCMENGWSPTPR	21.4	0.078	0.34	0.73919	0.11	0.73919	20.7217	20.648	21.3824	21.497	21.2298	21.0341	21.8707	21.5682	21.763	21.8949	21.5475	21.3538	21.292	21.1687	21.9591	21.6524	21.0336	20.7611	22.3016	22.0807	21.1837	21.252	21.3535	21.2288	20.7941	21.0567	21.8254	21.8975	21.3865	21.3648	21.4513	21.5599	21.8742	21.695	21.1572	21.0448	22.1186	21.2697	20.9159	20.7656
CFAH_HUMAN	EQVQSCGPPPELLNGNVK	19.93	-0.257	-1.03	0.31061	1.05	0.31061	18.8434	19.3669	20.2285	20.5314	19.0267	19.1374	19.9019	19.6023	19.9687	20.0225	20.305	20.1909	19.7322	20.0253	20.1938	20.0128	19.2339	19.3065	20.1409	20.2201	19.2881	19.4318	20.5083	20.5595	19.4264	19.4414	20.9798	20.7261	20.0023	20.1931	19.9549	20.3398	19.7389	20.1777	19.9398	19.9961	20.8067	20.2083	19.604	19.8001
CFAH_HUMAN	TDCLSLPSFENAIPMGEK	21.43	-0.288	-1.05	0.29898	1.11	0.29898	20.6354	20.9606	21.9497	22.2945	20.1532	20.0936	21.4464	20.9924	21.3564	21.5636	21.9398	22.0235	21.3618	21.4475	21.6018	21.5958	20.5674	20.027	21.9106	21.7803	21.3457	21.1054	21.2336	20.7829	21.1974	21.1859	22.0083	22.5539	21.6012	21.7904	21.3115	21.7356	21.561	21.5156	22.0467	21.8376	21.9802	21.5143	21.551	21.6029
CFAH_HUMAN	DTSCVNPPTVQNAYIVSR	20.76	-0.249	-0.89	0.37637	0.8	0.37637	19.6268	19.6767	21.6204	21.7002	19.4675	19.4247	20.82	20.431	20.8814	21.1066	21.5656	21.5626	20.7795	21.0626	20.7936	21.044	19.951	19.7308	20.8954	20.6321	20.5126	20.1376	20.1908	20.0523	20.1942	20.2162	21.4944	21.6562	21.0436	21.2344	21.2861	21.5032	20.8439	20.8859	21.5112	21.4328	21.7748	21.0919	20.3668	20.3155
CFAH_HUMAN	EEYGHSEVVEYYCNPR	19.57	-0.423	-0.98	0.3314	0.97	0.3314	21.4729	20.3573	19.5778	19.3771	18.3288	17.8697	20.0754	19.6737	19.1373	18.9099	19.6762	19.6957	19.7226	18.7996	18.9228	18.9189	19.0587	18.298	20.0478	19.341	20.4697	19.6915	18.3919	18.5351	20.2426	19.6332	20.0533	20.0987	19.6169	18.8864	19.7582	19.4643	20.1508	19.1701	19.7722	19.3224	19.7565	20.1121	21.5929	21.0113
CFAH_HUMAN	IEGDEEMHCSDDGFWSK	21.26	-0.29	-1.07	0.28973	1.15	0.28973	20.6725	20.5461	21.8033	21.9878	20.0687	19.9512	21.6776	21.089	21.0188	20.9941	21.9702	21.8472	21.0721	21.1878	21.6394	21.4283	20.4519	19.8971	21.5877	21.4467	20.88	20.7015	21.1508	20.7727	21.1	20.7966	22.3655	22.3506	21.5597	21.4307	21.576	21.7543	21.3629	21.1721	21.5644	21.4795	22.2202	21.6878	21.2725	20.9489
CFAH_HUMAN	ECDTDGWTNDIPICEVVK	21.51	-0.234	-0.85	0.40176	0.72	0.40176	21.1098	21.1491	21.8639	22.2786	20.5675	20.4364	21.5724	21.3653	21.033	21.4824	22.4543	22.2677	21.3973	21.3371	21.8605	21.7636	20.8394	20.2043	21.5294	21.43	21.3183	20.7723	20.9925	20.616	21.2576	20.989	22.328	22.5176	21.6336	21.9623	21.6543	21.8027	21.8228	21.7863	22.0318	21.7766	22.3847	21.9861	21.6496	21.3457
CFAH_HUMAN	AVYTCNEGYQLLGEINYR	20.09	-0.26	-0.81	0.42249	0.66	0.42249	19.668	19.6118	20.585	20.741	19.3413	19.3889	20.2869	19.9968	19.7995	19.9615	20.9242	20.7415	20.0424	19.8678	20.517	20.3217	18.9695	18.3277	20.3132	19.855	19.8228	19.8492	19.9004	19.2459	19.3525	19.0078	20.8917	21.251	20.1815	20.5411	20.7008	20.2992	20.2663	20.4034	20.6146	20.5139	21.0531	20.3949	20.5442	19.6284
CFAH_HUMAN	GDAVCTESGWRPLPSCEEK	22.03	-0.223	-0.82	0.41615	0.67	0.41615	21.4112	21.4362	22.1405	22.647	20.8965	20.9167	22.5932	21.9609	21.8657	21.854	22.7767	22.7785	21.8458	22.0753	22.4039	22.0745	21.3461	21.0742	22.0729	22.0985	21.3985	21.5414	21.6478	21.4463	21.5549	21.8307	22.8726	23.0151	22.0036	22.0211	22.451	22.6681	21.9841	21.946	22.593	22.3477	23.1564	22.3946	22.0437	21.8161
CFAH_HUMAN	KCYFPYLENGYNQNYGR	17.81	0.041	0.08	0.9333	0.01	0.9333	NA	NA	19.0264	19.3272	14.7278	NA	17.2599	17.1006	18.1239	18.2454	18.0717	17.5536	16.8585	16.7884	19.0759	19.0155	NA	NA	18.824	18.6665	16.4816	16.1807	18.5101	18.2216	18.0155	17.8955	NA	NA	17.3351	17.327	NA	NA	NA	NA	17.8599	17.7353	NA	NA	18.5658	18.2015
CFAH_HUMAN	IVSSAMEPDREYHFGQAVR	21.9	-0.357	-1.23	0.22457	1.52	0.22457	21.5097	21.2624	22.4781	22.6423	20.6105	20.4078	22.3429	21.7938	21.4676	21.6886	22.7141	22.4807	21.7491	21.7028	22.0932	21.8249	21.105	20.7153	22.0278	21.746	21.5759	21.4541	21.541	21.2542	21.7203	21.6223	23.0802	23.082	22.1147	22.0903	22.2403	22.2239	22.0212	21.7444	22.7265	22.3846	23.0671	22.1588	21.8505	21.5556
CFAH_HUMAN	TKEEYGHSEVVEYYCNPR	19.53	-0.184	-0.53	0.59933	0.28	0.59933	19.4696	18.9481	NA	18.8709	19.079	NA	20.3703	19.9245	18.8422	NA	20.2293	20.1627	19.2001	19.4145	19.3664	19.9294	18.9592	18.4172	19.7081	20.0078	19.8804	NA	19.4307	NA	19.5639	19.3424	20.6396	21.0346	18.9028	18.4227	20.0502	NA	19.0602	NA	19.6905	19.5556	18.8521	NA	20.4088	19.3577
CFAH_HUMAN	SITCIHGVWTQLPQCVAIDK	22.67	-0.442	-1.57	0.12274	2.48	0.12274	21.8356	21.9138	23.3498	23.4484	21.292	21.0883	22.7284	22.468	22.6913	22.5783	23.5886	23.2401	22.7125	22.7434	22.9096	22.8195	21.1389	20.804	22.8186	22.7719	22.3839	22.3802	22.3124	22.0486	22.299	22.3439	23.6883	23.7795	22.9236	22.916	23.0905	22.9216	22.8662	22.8155	23.5595	23.5225	23.6174	22.8753	22.9027	22.528
CFAH_HUMAN	VSVLCQENYLIQEGEEITCK	22.26	-0.4	-1.26	0.21499	1.58	0.21499	21.0804	21.6856	22.7525	22.8368	21.0602	21.1611	22.3147	21.6509	22.1077	22.5103	23.172	22.876	22.3483	22.5693	22.6708	22.5685	21.1306	20.4611	22.2079	21.9376	21.8608	21.6482	21.9432	21.4921	22.0229	22.1007	23.0869	23.3219	22.6539	22.7998	22.3449	22.8065	22.6525	22.3987	23.1107	22.596	23.1082	22.5226	22.2763	22.3628
CFAH_HUMAN	NTEILTGSWSDQTYPEGTQAIYK	20.44	-0.395	-1.42	0.16274	2.02	0.16274	19.7272	19.7742	20.8802	20.9964	19.1614	18.9505	20.6412	20.555	20.2782	20.0916	21.4156	21.1398	20.6862	20.5729	20.8298	20.8177	19.0441	18.4646	20.4311	20.4546	19.9672	20.0664	20.0552	20.0189	20.2122	20.1403	21.493	21.6542	20.5127	20.6399	21.0642	20.9272	20.6118	20.5501	20.9269	21.0068	21.3945	20.8714	20.6117	20.0799
CFAH_HUMAN	RNTEILTGSWSDQTYPEGTQAIYK	17.52	-0.378	-0.99	0.32867	0.99	0.32867	17.0363	16.8488	NA	17.9926	15.746	NA	17.954	17.5831	NA	NA	NA	18.407	NA	17.6092	17.8399	17.8773	NA	15.2448	17.4579	17.6541	16.8903	17.1088	16.6446	NA	17.387	17.3348	18.8862	19.0382	NA	17.2356	18.2724	18.4002	NA	NA	NA	NA	NA	17.6522	17.7171	17.698
CFAH_HUMAN	SPPEISHGVVAHMSDSYQYGEEVTYK	18.82	-0.474	-1.1	0.27781	1.21	0.27781	17.2649	17.1764	19.8477	19.835	16.9826	17.6502	19.6529	18.7332	18.9791	19.0162	19.9807	19.809	17.3694	17.5541	18.3608	17.6143	18.515	17.986	19.9413	19.3198	19.0338	18.8097	18.3705	17.6991	17.8575	17.5599	19.407	18.88	19.3756	19.1575	19.3469	19.4776	19.2695	18.9866	19.9067	19.5866	20.3452	19.0521	19.7722	19.1653
CFAH_HUMAN	RPCGHPGDTPFGTFTLTGGNVFEYGVK	20.6	-0.443	-1.13	0.26641	1.27	0.26641	19.9872	19.6233	20.8746	20.7649	19.7954	NA	21.1969	20.3688	19.5983	20.0456	21.4161	20.833	20.3417	19.8437	21.1501	20.6445	19.2369	NA	20.9425	20.3699	20.058	NA	20.622	NA	NA	20.2555	21.9416	21.6003	20.5919	20.5017	20.6487	20.6266	21.0827	20.7167	21.1289	20.8677	21.8737	20.4579	20.9037	20.1385
CFAH_HUMAN	FSCKPGFTIVGPNSVQCYHFGLSPDLPICK	20.33	-0.766	-1.77	0.08349	3.14	0.08349	19.3285	19.4893	21.3907	21.2294	18.5397	18.4387	20.1315	19.8484	20.3135	20.5557	21.3826	21.0884	20.479	20.3305	20.7888	20.7941	17.8296	15.9797	20.4958	20.4517	20.1114	19.9096	20.1152	19.7863	19.9195	19.7534	21.6833	21.7711	20.9501	21.084	20.6983	20.9451	20.7274	20.4806	21.5462	21.2637	21.2928	20.9885	20.58	20.6026
CFAI_HUMAN	KDCELPR	14.74	NA	NA	NA	NA	NA	NA	NA	NA	NA	NA	NA	NA	NA	NA	NA	NA	NA	NA	NA	NA	NA	NA	NA	NA	NA	NA	NA	NA	12.479	NA	NA	16.2934	15.4436	NA	NA	NA	NA	NA	NA	NA	NA	NA	NA	NA	NA
CFAI_HUMAN	IVIEYVDR	19.42	-0.474	-1.67	0.10265	2.8	0.10265	18.3509	18.2428	19.3342	19.2681	18.421	18.2797	19.509	18.8584	NA	NA	20.2867	20.1684	NA	19.5772	19.4854	19.21	18.7661	18.693	19.8402	19.4504	19.5375	19.5077	19.5797	19.2288	19.2036	19.2855	21.0235	20.7372	19.9245	19.82	NA	20.0464	NA	19.2478	19.9614	19.8363	NA	19.3803	19.281	18.8042
CFAI_HUMAN	VFCQPWQR	18.26	-0.935	-0.82	0.41428	0.68	0.41428	16.0158	17.6068	17.9695	18.4418	15.0614	17.3875	18.7595	18.187	17.6655	17.8149	19.8464	19.7183	16.1509	16.3872	19.0501	18.906	14.9474	17.6383	19.1393	19.0633	13.585	19.0169	18.7162	18.7012	18.7022	18.7732	20.1738	20.0558	19.5857	15.3243	19.6315	19.6403	19.0386	19.062	19.4706	18.8958	19.6793	19.3439	18.756	18.3019
CFAI_HUMAN	SLECLHPGTK	17.5	-0.887	-0.88	0.41514	0.77	0.41514	NA	16.9039	NA	NA	NA	NA	NA	NA	NA	NA	NA	NA	NA	NA	NA	NA	NA	NA	NA	NA	NA	NA	NA	NA	18.0346	NA	NA	NA	NA	NA	NA	NA	NA	NA	NA	NA	NA	NA	17.5467	NA
CFAI_HUMAN	HGNTDSEGIVEVK	19.39	-0.288	-0.64	0.52719	0.41	0.52719	NA	NA	NA	NA	NA	NA	NA	NA	18.5957	NA	19.9332	20.2104	19.0285	19.2961	NA	NA	18.442	18.2956	19.5436	19.3246	NA	NA	NA	NA	NA	18.855	20.6953	20.9742	NA	NA	19.3763	19.7948	18.7629	NA	19.5803	NA	20.06	NA	18.1638	NA
CFAI_HUMAN	AQLGDLPWQVAIK	20	-0.47	-1.67	0.10358	2.78	0.10358	18.9022	18.8304	19.9975	19.9699	NA	NA	19.7731	19.474	19.3207	19.533	21.1738	20.9924	20.1788	20.0305	NA	19.933	18.9833	18.7084	20.0544	19.7084	19.7574	19.7183	19.8914	19.6492	19.7661	19.4954	21.4829	21.4414	20.5154	20.5678	20.4163	20.5037	20.0565	19.8884	20.7546	20.4214	20.795	20.1181	19.6756	19.458
CFAI_HUMAN	RAQLGDLPWQVAIK	17.74	-0.87	-2.29	0.02727	5.23	0.02727	NA	16.5336	15.1674	15.583	16.7311	16.1104	18.083	17.7439	17.1158	16.8184	19.3097	18.8228	18.3006	17.8803	17.7354	17.766	17.1851	16.3985	17.9989	17.5592	17.9479	17.8304	18.1428	17.9215	17.7221	17.7473	19.8514	19.6212	18.0432	17.8	19.0199	18.8633	17.8349	17.3555	18.0391	17.957	18.1819	18.0775	17.8965	17.0056
CFAI_HUMAN	ADSPMDDFFQCVNGK	18.47	-0.639	-2.3	0.0263	5.3	0.0263	17.8597	17.3546	18.1597	18.2096	17.0867	16.5852	18.3968	18.107	17.637	17.5671	19.4555	19.2621	18.3758	18.5213	18.3019	18.3046	17.9975	17.9088	19.0532	18.8776	18.5878	18.6215	18.5122	18.2943	18.4012	18.6115	20.0962	20.3626	18.8687	19.0592	19.2885	19.3187	17.9143	18.1361	18.6785	18.955	18.8514	18.5764	18.5408	18.1181
CFAI_HUMAN	EMECAGTYDGSIDACK	16.93	0.004	0	0.9972	0	0.9972	18.1092	17.6232	NA	NA	NA	NA	NA	NA	NA	NA	NA	NA	NA	NA	NA	NA	15.9433	15.7673	17.377	17.0204	16.7336	15.7888	16.4951	14.2448	NA	16.8544	17.76	NA	NA	NA	NA	NA	NA	NA	NA	NA	NA	NA	19.0361	18.2506
CFAI_HUMAN	TMGYQDFADVVCYTQK	18.13	-0.223	-0.48	0.63676	0.23	0.63676	NA	NA	NA	NA	NA	NA	NA	NA	NA	NA	18.6196	18.2228	17.6972	NA	17.6582	NA	17.1946	NA	18.3004	NA	18.0454	NA	18.237	17.3599	17.665	17.298	20.0196	19.7158	NA	17.7941	19.1336	18.9581	NA	NA	NA	17.5478	NA	17.5849	17.4768	NA
CFAI_HUMAN	YQIWTTVVDWIHPDLK	18.71	-0.505	-1.29	0.20587	1.66	0.20587	16.9041	16.5803	19.6015	19.2746	NA	NA	18.0132	17.86	17.9344	17.8307	20.2958	20.163	19.0528	18.6575	18.8081	18.8939	NA	NA	17.4349	17.5028	18.3386	18.0792	18.5212	17.9912	17.7481	17.536	20.8943	20.8826	19.4827	19.6186	19.597	19.4167	18.3761	18.0657	19.4217	19.0281	19.9027	19.6606	17.9114	18.1326
CFAI_HUMAN	YQIWTTVVDWIHPDLKR	16.69	0.315	0.26	0.79486	0.07	0.79486	NA	NA	NA	NA	NA	NA	NA	NA	NA	NA	NA	18.276	17.7748	NA	15.1197	NA	NA	NA	NA	NA	15.4473	14.2992	15.6567	14.958	NA	14.502	19.7332	NA	NA	NA	NA	17.8249	NA	NA	18.6299	18.0204	NA	NA	NA	NA
CFAI_HUMAN	VANYFDWISYHVGRPFISQYNV	17.67	0.213	0.27	0.78773	0.07	0.78773	NA	NA	17.8285	17.7128	NA	NA	NA	NA	NA	NA	18.4108	18.7012	17.6984	16.7167	NA	17.3566	NA	NA	NA	NA	NA	NA	15.4164	15.759	NA	NA	19.6605	20.1573	18.0044	17.8872	17.5679	18.2197	NA	NA	17.7583	17.0685	16.9574	18.541	NA	16.0139
CFAI_HUMAN	DASGITCGGIYIGGCWILTAAHCLR	16.48	-1.137	-0.9	0.41175	0.81	0.41175	NA	NA	NA	NA	NA	NA	NA	NA	NA	NA	15.9107	NA	NA	NA	NA	NA	NA	NA	NA	NA	NA	NA	NA	NA	NA	NA	17.0474	NA	NA	NA	NA	NA	NA	NA	NA	NA	NA	NA	NA	NA
CGRE1_HUMAN	HVEPGEPLAPSPQEPQAVGR	17.09	-0.343	-0.66	0.51503	0.44	0.51503	NA	NA	18.4196	19.1103	14.949	NA	17.5294	16.5239	17.3241	NA	16.9285	17.038	17.2183	17.5476	16.8675	16.5445	16.2282	15.8757	NA	15.9285	NA	16.0322	NA	NA	NA	15.7703	NA	NA	17.6628	17.7079	NA	NA	17.5099	17.6201	17.7331	NA	18.2803	17.7024	NA	NA
CGRE1_HUMAN	RESLDPVQEPGGQAEADGDVPGPR	18.43	NA	NA	NA	NA	NA	NA	NA	NA	18.4278	NA	NA	NA	NA	NA	NA	NA	NA	NA	NA	NA	NA	NA	NA	NA	NA	NA	NA	NA	NA	NA	NA	NA	NA	NA	NA	NA	NA	NA	NA	NA	NA	NA	NA	NA	NA
CGRE1_HUMAN	VLETQDLNGDGLMTPAELINFPGVALR	16.55	0.423	0.64	0.5289	0.4	0.5289	14.8843	14.6523	19.8011	19.7218	12.4665	NA	15.7137	15.8613	17.1561	16.6924	17.9481	17.5315	17.5293	17.4216	17.2957	17.5532	NA	NA	16.2593	15.9473	14.1368	14.5582	NA	13.9867	NA	13.6224	15.9851	16.647	17.8431	18.3668	NA	NA	18.3884	18.1625	17.6099	17.2949	15.733	16.6812	16.4367	16.158
CH3L1_HUMAN	FPLTNAIK	20.93	-0.288	-0.98	0.33149	0.96	0.33149	20.6768	20.5495	21.949	21.7097	20.2998	20.1357	20.4113	19.8334	20.86	21.1094	21.8806	21.5036	20.6446	20.7791	20.8015	20.5229	20.6373	20.5245	20.4362	20.3839	21.2023	21.2316	20.2003	19.9419	20.6106	20.6582	21.2457	20.9609	22.0686	22.0419	20.5337	20.6844	22.1828	21.9224	21.2323	21.0666	22.3608	21.6607	19.9503	19.6592
CH3L1_HUMAN	LVMGIPTFGR	21.41	-0.285	-0.97	0.33761	0.94	0.33761	21.3059	21.0724	22.409	22.299	20.7187	20.4239	20.8227	20.407	21.2069	21.5089	22.5023	22.0775	21.4138	21.3254	21.3176	21.2729	21.0145	20.6581	20.7935	20.8338	21.7552	21.6726	20.6577	20.4852	21.2248	21.1478	21.4891	21.4227	22.4961	22.5733	21.123	21.1439	22.8321	22.5321	21.9028	21.4971	22.609	22.0041	20.3434	20.1653
CH3L1_HUMAN	QLLLSAALSAGK	18.53	-0.485	-0.64	0.53893	0.41	0.53893	NA	18.6111	NA	NA	18.4668	NA	NA	NA	NA	NA	NA	NA	NA	NA	NA	NA	17.7752	NA	NA	NA	NA	19.0273	NA	NA	NA	NA	NA	NA	NA	NA	NA	NA	NA	19.9174	NA	NA	NA	NA	NA	17.3637
CH3L1_HUMAN	GTTGHHSPLFR	17.54	-0.61	-1.28	0.20996	1.64	0.20996	17.4432	16.9742	NA	NA	16.2656	NA	17.9658	16.901	NA	NA	18.4853	18.7863	17.3894	17.4185	17.048	17.1076	17.0897	16.2467	NA	16.5311	17.7909	17.6994	NA	16.1004	NA	NA	17.6525	18.1432	NA	NA	16.6873	17.2397	18.9058	18.9269	18.19	NA	18.7817	18.2819	NA	NA
CH3L1_HUMAN	ILGQQVPYATK	20.49	-0.272	-1	0.32318	1	0.32318	20.1183	20.1245	21.2787	21.2584	19.6389	19.6211	20.0327	19.6438	20.5848	20.6625	21.3213	21.2828	20.1245	20.4121	20.2866	20.0486	20.2919	20.2227	20.0608	20.0312	20.6416	20.7827	19.7821	19.6857	20.0591	20.1451	20.6853	20.6071	21.4958	21.5666	20.2153	20.2944	21.5986	21.5828	20.689	20.5651	21.9914	21.114	19.5382	19.4485
CH3L1_HUMAN	EGDGSCFPDALDR	19.92	0.072	0.28	0.7823	0.08	0.7823	19.971	20.2047	20.42	20.6668	19.7517	19.7385	19.7105	19.3291	20.1299	20.2364	20.5041	20.3881	19.5601	19.8902	19.9783	19.762	19.8824	19.9542	19.5428	19.5435	19.935	20.0749	19.4612	19.3889	19.1654	19.4002	19.6731	19.5973	20.5198	20.5875	19.3823	19.5975	21.11	21.0303	19.7174	19.7433	21.2207	20.3226	18.9268	18.864
CH3L1_HUMAN	TLLSVGGWNFGSQR	20.66	-0.438	-1.26	0.21402	1.59	0.21402	20.384	20.3119	21.6058	21.7546	19.7868	19.5569	20.2466	19.6917	20.638	20.9472	21.8789	21.6227	20.5622	20.602	20.685	20.7149	19.1855	18.6812	20.0955	19.8789	20.7552	20.6965	19.9507	19.4499	20.3661	20.4054	21.0136	21.2346	21.7196	21.848	20.3402	20.5282	21.9396	21.9051	21.6855	20.9376	22.0674	21.398	19.9078	19.4413
CH3L1_HUMAN	FSNTDYAVGYMLR	19.84	-0.319	-1.04	0.30326	1.09	0.30326	19.7951	19.5781	20.4405	20.2242	18.9255	18.6193	19.2881	18.938	19.9483	19.8406	20.8594	20.76	19.6771	19.646	19.8497	19.4559	19.2999	18.8606	NA	NA	20.2485	20.2468	19.2476	18.8064	19.5997	NA	20.0516	19.9289	20.9195	21.0256	19.7302	19.7013	21.2516	21.0439	19.8062	19.6758	20.9019	20.3802	18.9444	18.5658
CH3L1_HUMAN	GNQWVGYDDQESVK	19.98	-0.179	-0.66	0.51154	0.44	0.51154	19.7593	19.7063	20.6859	20.8367	19.2138	19.027	19.7835	19.4023	19.96	20.0605	20.8873	20.8802	19.6362	19.6482	19.9209	19.6821	19.801	19.5497	19.7775	19.6504	20.0736	20.0431	19.4478	19.2424	19.4855	19.3163	20.3137	20.3265	20.7178	20.796	19.8352	19.9068	21.1257	21.0715	20.0342	19.7835	21.3647	20.4821	19.1135	18.9602
CH3L1_HUMAN	LVCYYTSWSQYR	17.56	NA	NA	NA	NA	NA	NA	NA	NA	NA	NA	NA	NA	NA	NA	NA	NA	NA	NA	NA	NA	NA	NA	NA	NA	NA	17.0934	NA	NA	NA	17.1769	16.8391	NA	NA	NA	18.3044	NA	NA	17.9166	18.0496	NA	NA	NA	NA	NA	NA
CH3L1_HUMAN	THGFDGLDLAWLYPGR	20.96	-0.761	-1.36	0.18204	1.84	0.18204	20.571	20.3322	22.6751	22.526	19.7743	19.2238	20.7103	20.1903	21.3726	21.5998	22.7575	22.4114	21.5448	21.1704	21.0927	21.252	16.711	15.0046	20.5709	20.1293	21.0261	20.3068	20.4359	19.9813	20.223	20.2229	22.1847	22.1359	22.2159	22.1685	21.1507	20.9992	22.6549	22.2537	22.3117	21.7915	22.6625	22.3549	19.8074	19.9487
CH3L1_HUMAN	EAGTLAYYEICDFLR	22.18	-0.668	-1.43	0.15887	2.06	0.15887	20.5999	21.2891	24.0931	23.9071	20.7284	20.3841	21.5993	21.1942	22.5429	22.7424	23.5022	23.194	22.1461	22.8447	22.3375	22.4892	19.3534	18.1516	22.0284	21.7378	21.6006	21.5263	21.6778	21.3318	21.2183	21.5337	23.1258	23.1857	23.6251	23.5588	21.8957	22.361	23.5052	23.531	23.4535	23.0173	23.4212	23.4721	21.4413	21.7376
CH3L1_HUMAN	SFTLASSETGVGAPISGPGIPGR	22.04	-0.122	-0.41	0.68293	0.17	0.68293	21.7338	21.741	22.7291	23.1033	21.1622	21.2097	21.6722	21.2568	22.2798	22.4328	23.2344	22.8972	21.9957	22.0649	21.8887	21.9463	21.64	21.2958	21.6736	21.6053	22.2406	22.0185	21.1169	20.8861	21.6373	21.7439	22.0435	22.0587	22.9084	22.9862	21.6908	21.8676	23.2791	23.3651	22.4479	22.1793	23.3294	22.6817	21.0009	20.5309
CH3L1_HUMAN	ISQHLDFISIMTYDFHGAWR	15.65	0.285	0.29	0.776	0.08	0.776	15.1984	NA	17.7496	16.583	NA	14.7005	NA	NA	15.4445	15.4773	17.5238	15.6023	14.9053	NA	16.2197	13.7417	NA	NA	NA	NA	14.553	NA	14.8941	NA	NA	NA	NA	14.4011	16.6806	16.3758	NA	NA	16.0316	14.7207	14.5184	NA	17.6655	15.6386	NA	NA
CH3L1_HUMAN	GQEDASPDRFSNTDYAVGYMLR	17.52	-0.708	-2.06	0.04825	4.23	0.04825	NA	17.0528	NA	18.7769	NA	16.0079	16.5636	16.8481	17.2345	NA	18.2896	18.2509	17.0009	16.9142	16.7939	16.4253	16.8656	NA	NA	16.8058	17.6015	17.3794	NA	NA	17.3477	NA	17.2857	17.8014	18.6414	18.6173	NA	17.0308	18.4161	18.4734	18.0026	17.4659	18.6485	18.1353	NA	NA
CHD7_HUMAN	NLLVYGWGR	14.28	0.131	0.14	0.89373	0.02	0.89373	NA	NA	NA	14.6521	NA	NA	14.7965	NA	14.5967	NA	NA	13.1611	NA	NA	NA	NA	NA	NA	NA	NA	NA	NA	NA	NA	NA	NA	NA	NA	NA	14.171	NA	NA	NA	NA	NA	NA	NA	NA	NA	NA
CHL1_HUMAN	EVNILR	17.47	-0.091	-0.12	0.90757	0.01	0.90757	16.2478	16.5921	19.742	19.1769	17.6133	15.2965	17.3956	17.4043	18.3307	18.1199	17.9197	18.4627	17.8871	17.5728	17.7742	17.5764	16.8299	15.8543	16.8842	16.2305	17.4788	16.8561	17.8484	14.1213	16.9122	17.1589	15.9391	17.9762	18.5687	18.8063	16.1299	16.7586	18.4424	18.5867	19.5021	19.2957	NA	18.3558	17.0959	16.6433
CHL1_HUMAN	VTWSTVPK	20.23	-0.109	-0.24	0.81428	0.06	0.81428	19.0665	18.7532	22.3043	21.9948	19.0374	18.8747	20.5787	19.411	20.4451	20.7097	20.7123	20.3727	20.4505	20.3245	20.6679	20.5746	20.008	19.28	20.1008	19.7925	20.0122	19.3216	19.9246	18.9452	19.6533	19.5566	19.7107	19.1634	21.4272	21.2358	19.3084	19.5289	21.3155	21.0986	22.0276	21.795	21.9545	21.1223	19.8108	18.725
CHL1_HUMAN	VIAVNEVGR	20.71	-0.2	-0.49	0.62825	0.24	0.62825	19.3883	19.5384	22.514	22.3883	19.4697	19.3631	20.9582	19.9945	20.9114	21.2738	21.15	20.9191	20.8666	20.8094	21.0052	20.6878	20.2433	19.9313	20.5408	19.9976	20.4343	20.0498	20.2831	19.4521	19.9624	19.9617	NA	20.3457	21.718	21.7611	19.844	20.32	21.7456	21.4982	22.4504	22.1721	22.4567	21.4243	20.0745	19.601
CHL1_HUMAN	TAVTANLDIR	18.94	-0.359	-0.79	0.4405	0.62	0.4405	NA	17.54	19.6372	19.3097	NA	NA	NA	NA	19.0932	NA	18.8255	NA	NA	NA	NA	18.6704	NA	18.5343	NA	NA	18.0155	18.2286	NA	NA	NA	NA	18.0669	NA	19.7075	NA	NA	NA	20.0439	NA	20.0308	19.8677	19.6768	NA	NA	17.8336
CHL1_HUMAN	GYQINWWK	18.52	-0.579	-1	0.3255	1	0.3255	17.6748	17.2983	NA	20.6014	17.0175	16.1614	18.928	18.4482	NA	18.93	NA	NA	NA	18.6021	19.6379	19.3661	17.2381	16.2677	NA	NA	18.3295	18.057	NA	17.5476	17.9831	17.7278	NA	NA	19.7759	19.8682	NA	NA	NA	19.7406	NA	20.5752	20.3408	19.9594	18.0994	17.4486
CHL1_HUMAN	IENVSYQDK	21.44	0.177	0.73	0.4712	0.53	0.4712	21.1206	21.1738	21.1629	21.2193	21.7827	21.675	22.1722	21.6414	21.4013	21.2743	21.3393	21.4116	21.3597	21.4768	22.0964	21.7268	21.6378	21.4998	21.6991	21.6061	20.9729	21.0932	21.7901	21.5348	21.1239	21.2052	21.3165	21.2648	21.0962	21.1018	20.9921	21.2672	21.7977	21.5786	21.2461	21.1874	22.5041	21.3848	21.3176	21.165
CHL1_HUMAN	VEEVKPLEGR	19.49	-0.412	-1.08	0.28879	1.16	0.28879	18.0158	18.4178	21.1185	20.8916	17.9063	NA	19.6212	18.9727	19.5134	19.7898	19.5801	19.7597	19.4331	19.423	19.6028	19.5435	18.8496	18.4739	19.1623	18.7157	19.063	19.0969	18.7754	18.3825	NA	NA	19.2012	19.1584	20.2643	20.3094	NA	NA	20.2316	20.0955	21.1758	20.9688	20.784	20.071	NA	18.3718
CHL1_HUMAN	GNPEPTFSWTK	20.76	-0.134	-0.44	0.6596	0.2	0.6596	20.0434	19.9598	22.2773	22.5212	19.6108	19.3347	20.8687	20.5832	21.113	21.0673	20.9349	20.9533	20.6171	20.721	21.0313	21.0858	20.2855	19.9367	20.3988	20.5597	20.549	20.5799	20.3453	20.1657	20.0643	20.0746	20.2289	20.2338	21.5597	21.5762	19.8541	20.1076	21.471	21.4984	22.3071	22.1392	22.159	21.4719	20.1842	20.0142
CHL1_HUMAN	GDLYFANVEEK	21.13	-0.143	-0.47	0.63805	0.22	0.63805	20.3041	20.2772	22.5937	22.7386	19.7108	19.7821	21.0799	20.7135	21.5737	21.6377	21.3665	21.2496	21.0863	21.3048	21.4483	21.2593	20.6043	20.5894	20.9313	20.8647	20.9569	21.0034	20.5037	20.4224	20.4155	20.4156	20.6971	20.7246	21.8614	21.989	20.4511	20.7146	21.8504	21.8883	22.607	22.4107	22.5679	21.7667	20.4288	20.2939
CHL1_HUMAN	TTVILPLAPFVR	20.79	-0.277	-0.87	0.38886	0.76	0.38886	19.9263	19.9875	22.6702	22.4782	19.3487	19.2756	20.7169	20.3283	21.0323	21.2245	21.2709	21.0704	20.8681	20.8597	21.0392	20.8499	19.938	19.6632	20.3699	20.1843	20.7085	20.6435	20.0671	19.8746	20.2239	20.2977	20.6986	20.6333	21.7893	21.7215	20.1066	20.0434	21.8682	21.5514	22.5403	22.2186	22.0152	21.4948	20.0864	20.0668
CHL1_HUMAN	DGNPFYFTDHR	21.17	-0.182	-0.55	0.58587	0.3	0.58587	20.288	20.0908	22.9539	22.8326	19.8127	19.5611	21.2802	20.9845	21.4163	21.5404	21.6402	21.4018	21.2007	21.2463	21.4501	21.3613	20.5639	20.2822	20.9869	20.6665	20.9205	20.8511	20.4792	20.3634	20.3614	20.3112	20.8823	20.8567	22.1451	22.1077	20.513	20.6187	22.0937	21.9077	22.9127	22.6218	22.7599	22.0283	20.3598	20.1036
CHL1_HUMAN	SMEQNGPGLEYR	17.45	-0.385	-0.81	0.42348	0.66	0.42348	15.6816	15.7954	19.5592	19.4979	15.9791	NA	17.333	16.1837	17.8228	17.7876	NA	17.2842	17.0098	NA	17.6504	17.383	17.1927	16.6622	NA	16.9432	17.0353	NA	NA	NA	NA	16.4257	NA	NA	18.7798	18.7609	NA	NA	18.1868	18.44	18.2217	18.3308	NA	17.6184	NA	16.1843
CHL1_HUMAN	LHMLELHCESK	18.52	-0.997	-1.65	0.11318	2.74	0.11318	17.2064	NA	NA	20.0705	16.4816	NA	NA	17.3063	18.4651	18.8751	NA	17.8447	NA	NA	NA	17.9645	17.4943	NA	NA	NA	18.4752	17.4543	17.5265	NA	17.9031	NA	NA	NA	19.5718	19.4186	NA	NA	NA	19.2725	21.1159	20.92	NA	NA	NA	NA
CHL1_HUMAN	NDYCCFAAFPR	19.76	-0.426	-1.31	0.19791	1.71	0.19791	18.849	18.8232	21.3893	21.207	18.6579	18.2809	19.6184	19.3592	19.9094	19.9768	19.9203	19.8958	19.8674	19.8351	19.8288	19.9141	18.8524	18.5961	19.1911	19.066	19.5747	19.7386	19.1767	19.1364	19.0344	19.1547	19.6493	19.3596	20.6889	20.7744	19.1754	19.1194	20.7743	20.6049	21.9709	21.7823	21.3735	20.8616	18.8921	18.7093
CHL1_HUMAN	VMTPAVYAPYDVK	21.74	-0.118	-0.21	0.83211	0.05	0.83211	20.8569	20.7643	23.7532	23.5493	20.2641	19.9886	21.7545	21.3226	21.9079	22.0144	22.2599	22.1825	21.824	21.6748	22.0142	21.9392	21.1961	20.7901	21.6951	21.4817	21.6177	21.5668	21.2716	21.2583	21.1526	18.0597	21.8575	21.6882	22.8341	22.7827	NA	21.0067	22.6106	22.3777	23.4425	23.2099	23.0316	22.5939	21.2648	20.8558
CHL1_HUMAN	KTTVILPLAPFVR	19.64	0.038	0.06	0.95119	0	0.95119	NA	17.9733	21.5488	21.4121	18.4637	18.1742	19.727	19.4536	NA	NA	20.9034	NA	NA	NA	20.1933	20.2967	19.2411	18.7523	NA	NA	19.7452	NA	19.3553	18.6667	19.353	18.8318	NA	NA	NA	NA	NA	NA	NA	NA	21.9757	21.5959	NA	NA	18.4521	18.3954
CHL1_HUMAN	IPNEGHISHFQGK	19.54	0.297	0.64	0.52609	0.41	0.52609	NA	NA	21.3158	21.0268	NA	NA	19.944	19.4156	19.5727	19.7112	19.8496	19.9533	19.7779	19.2035	NA	19.481	NA	18.2771	19.4674	18.3038	19.0644	18.7425	NA	17.9777	18.7813	18.2956	20.1071	19.2383	20.0695	20.0712	NA	18.7648	20.192	19.8813	21.1727	20.9379	NA	19.8906	NA	17.7199
CHL1_HUMAN	VDKDTATLSWGLPK	20.37	-0.235	-0.64	0.5252	0.41	0.5252	19.411	19.2941	22.2024	22.163	18.8181	18.2129	20.6322	20.1656	20.6075	20.6293	20.9622	20.692	20.38	20.4743	20.5685	20.522	19.8936	19.4992	20.0048	19.8571	20.0392	19.9789	19.83	19.5909	19.5924	19.6139	20.4287	19.7254	21.4157	21.3503	19.5343	19.6441	21.3695	21.2815	22.2341	22.1141	21.8895	21.1453	19.511	19.409
CHL1_HUMAN	THPVEVFEPGAEHIVR	21.3	0.002	0	0.9962	0	0.9962	20.6551	20.4098	22.9203	23.1132	19.845	19.7183	21.7328	21.2826	21.6788	21.8392	21.8072	21.4692	21.2467	21.3201	21.4509	21.2823	20.9281	20.6057	20.8733	20.7139	21.1038	21.0886	20.5509	20.3455	20.5447	20.4334	20.9692	20.8004	22.3902	22.323	20.5883	20.5415	22.3517	22.0689	23.1562	22.8736	22.7579	22.0741	NA	18.7964
CHL1_HUMAN	LLLPPTESGSESSITILK	20.21	-0.237	-0.68	0.49736	0.47	0.49736	19.3154	19.3198	22.1176	22.0636	18.7467	18.645	20.0965	19.8402	20.6396	20.891	20.536	20.4074	20.1718	20.2693	20.328	20.3693	19.407	19.2872	19.6807	19.6053	20.0121	20.022	19.3374	19.3874	19.3877	19.6086	19.7906	19.8164	21.3097	21.55	18.8958	19.2501	21.361	21.2521	22.213	22.0184	21.5372	20.8505	19.3764	19.5074
CHL1_HUMAN	VNGSPVDNHPFAGDVVFPR	19.02	-0.178	-0.16	0.87063	0.03	0.87063	16.816	18.1739	20.5672	20.5733	17.5051	NA	18.2524	NA	19.5786	19.6623	NA	18.9199	NA	19.2192	19.0581	19.0932	18.2387	18.2413	NA	20.6938	NA	21.0066	NA	NA	NA	NA	16.6266	18.0653	22.2338	19.1063	NA	18.1658	18.6127	18.6637	23.1648	18.8555	19.3392	NA	16.8387	17.1575
CHL1_HUMAN	TTEEDAGSYSCWVENAIGK	18.56	-0.578	-0.79	0.44285	0.62	0.44285	NA	NA	NA	18.5075	NA	NA	NA	17.1444	18.0665	NA	NA	NA	NA	NA	NA	NA	NA	NA	NA	NA	NA	17.342	NA	16.4876	NA	NA	NA	NA	18.1097	18.5119	NA	NA	18.7319	19.0856	20.5518	20.5224	19.3573	18.8962	NA	NA
CHL1_HUMAN	VQVAFPFDEYFQIECEAK	18.89	-0.571	-1.03	0.30927	1.06	0.30927	17.6727	17.7174	21.3608	21.3902	16.7209	16.722	18.7222	18.1255	19.5619	19.7291	19.7853	18.7353	19.2146	18.5586	19.068	19.1281	16.4816	NA	18.3719	17.2136	18.9227	18.2028	17.9632	17.4849	17.5497	17.4256	18.8883	18.9769	20.4679	20.2125	17.3162	17.7789	20.78	20.3782	21.8394	21.1649	20.5014	20.4628	17.6026	18.5118
CHL1_HUMAN	IDPLEVEEGDPIVLPCNPPK	21.12	-0.294	-0.81	0.42472	0.65	0.42472	20.5322	20.5522	22.275	22.5468	20.2043	20.1636	21.0202	20.8674	21.1159	21.6226	21.3612	20.9488	20.9056	20.8554	21.206	21.3673	20.6386	20.2934	20.6675	20.3218	21.265	21.2704	20.5514	20.0453	20.7313	20.9636	19.9595	20.3371	22.2869	22.3511	19.5392	19.9866	22.3829	22.2776	23.4469	23.2266	22.4227	21.9093	20.5129	19.8895
CHL1_HUMAN	ACTSQGCGKPITEESSTLGEGSK	18.92	0.169	0.39	0.70171	0.15	0.70171	17.4488	17.8556	20.629	20.9734	17.711	17.8063	19.8937	19.0128	19.7	19.9374	18.985	19.1402	18.5285	18.9608	19.403	18.7631	19.0073	19.1261	18.4465	18.5931	18.1002	18.5228	18.4118	18.003	17.6597	17.9737	NA	18.7147	19.3694	19.6847	17.8079	18.2581	19.7059	19.8023	20.5778	20.9343	20.3572	18.884	17.692	17.3573
CHL1_HUMAN	GEILLLECFAEGLPTPQVDWNK	17.34	-0.741	-1.08	0.28513	1.17	0.28513	15.8987	15.6989	20.2205	19.7307	15.4666	13.1701	16.8709	16.4397	18.2349	17.923	18.0489	17.3413	17.091	16.8371	17.1988	17.7316	NA	NA	15.9942	15.1169	18.0578	16.9129	16.4985	16.2056	16.5506	15.7465	16.758	17.6008	19.571	19.3275	15.5803	16.2886	18.8305	17.7994	20.3213	19.6697	18.9754	18.8349	17.2724	16.931
CHL1_HUMAN	CTASNFLGTATHDFHVIVEEPPR	18.6	-0.605	-1.15	0.25987	1.31	0.25987	18.1334	17.6843	20.7126	20.6207	17.1213	17.6238	18.6961	18.4263	19.07	19.318	NA	NA	NA	18.3062	18.8865	18.7561	17.2493	16.4653	18.0401	17.4256	18.7872	18.489	18.1797	17.4299	18.3925	17.8496	NA	NA	NA	20.2501	NA	17.5986	20.354	19.8184	NA	21.3798	20.2275	19.3495	17.417	17.2659
CHL1_HUMAN	GAGPESEPYIFQTPEGVPEQPTFLK	21.75	-0.195	-0.56	0.57795	0.31	0.57795	20.7065	21.1522	23.3909	23.6444	20.2435	20.2031	21.8264	21.5256	22.158	22.4091	22.2017	22.2027	21.7185	21.8117	21.8083	22.0464	20.8262	20.3001	21.4825	21.4814	21.5895	21.3299	21.0173	20.7671	21.0488	21.1961	21.2178	21.6966	22.6386	22.9697	20.6557	21.1815	22.7062	22.7414	23.5566	23.3412	22.7145	22.5534	20.9776	21.1422
CHL1_HUMAN	GLPPLHIYWMNIELEHIEQDER	20.56	-0.914	-1.37	0.17814	1.88	0.17814	19.6169	19.2274	23.1859	22.955	18.5881	18.7659	20.6657	20.1143	21.2037	21.3711	21.4228	21.2123	21.0339	20.5995	21.404	21.2383	NA	12.9109	19.8799	19.4022	20.3121	19.6995	20.2103	19.6214	19.6553	19.1801	20.2288	20.7772	22.0771	21.9776	20.2683	20.1121	21.7277	21.191	22.9971	22.5576	22.5008	21.955	20.0085	19.805
CHL1_HUMAN	SQPSQPSDHHETPPAAPDRNPQNIR	17.3	0.189	0.43	0.66675	0.19	0.66675	16.3145	15.3765	19.3497	19.0702	15.973	15.279	18.8824	18.533	18.228	17.9835	NA	17.4328	17.2471	17.2301	17.5862	17.3754	17.8087	17.3782	16.8142	16.709	16.7402	16.6996	17.2516	17.0244	16.554	16.0226	NA	17.4013	17.9381	17.5884	16.0193	16.0955	18.1853	17.9185	19.3486	19.4018	18.2721	17.4354	15.5027	15.4404
CHL1_HUMAN	KPQSAVYSTGSNGILLCEAEGEPQPTIK	18.68	-0.813	-2.1	0.04294	4.4	0.04294	18.2656	18.2018	19.6363	19.7341	17.5254	17.6669	19.0751	18.6253	18.9467	19.0749	NA	NA	17.6745	18.002	18.2716	18.3272	17.9151	17.3996	17.5175	17.5568	18.8669	18.9904	18.4652	18.1207	18.2776	18.2542	NA	NA	19.4461	19.4789	NA	NA	19.3629	19.3531	21.3556	21.179	20.0905	19.29	17.9293	17.3644
CK041_HUMAN	SSSMTTLAK	14.64	0.521	0.59	0.5616	0.35	0.5616	NA	NA	16.6406	17.0143	NA	NA	NA	NA	15.2598	14.6669	NA	NA	NA	NA	NA	NA	14.2446	13.8497	NA	12.9001	NA	13.4055	NA	10.8811	NA	NA	NA	NA	15.0917	15.4072	NA	NA	NA	15.002	NA	15.9571	NA	14.5854	NA	NA
CKAP2_HUMAN	AQSAFKEQR	17.87	-2.768	-1.98	0.08391	3.93	0.08391	NA	NA	NA	NA	NA	NA	NA	NA	NA	NA	NA	15.4371	NA	NA	NA	NA	NA	NA	NA	NA	18.7144	NA	NA	16.4637	18.9407	19.7815	NA	NA	NA	NA	NA	NA	NA	NA	NA	NA	NA	NA	NA	NA
CL053_HUMAN	HVCVWER	19.28	-0.097	-0.16	0.87336	0.03	0.87336	17.9	17.9995	20.857	20.7603	18.2632	17.961	20.0332	19.1747	19.6745	19.8963	19.4213	19.0672	19.2343	19.7064	19.9016	19.7469	18.6434	18.1668	19.2245	19.0321	19.5081	19.4269	19.5428	18.7673	18.2847	18.844	18.1827	19.1379	20.1219	20.1232	18.3915	19.0482	20.1787	20.1033	17.4315	20.5994	21.8089	20.5835	18.5575	17.9561
CLIP2_HUMAN	AQVSALESK	14.75	-0.077	-0.13	0.89539	0.02	0.89539	NA	NA	16.1798	15.5583	NA	NA	NA	NA	14.1736	14.215	14.9331	15.4319	NA	NA	NA	14.4467	13.9867	13.8372	14.5735	13.7406	NA	12.8444	NA	NA	NA	NA	NA	NA	15.5421	15.5271	14.1042	13.3763	15.0288	14.5574	15.6657	15.5975	16.0793	15.0737	NA	NA
CLUS_HUMAN	KYNELLK	18.43	-0.074	-0.19	0.85153	0.04	0.85153	17.141	NA	18.3668	18.9823	17.6977	17.4918	NA	NA	18.1674	18.6459	19.9396	NA	NA	18.5933	NA	NA	17.8349	NA	18.9138	18.7492	NA	NA	18.189	NA	17.8141	18.1819	17.863	18.7837	18.7763	18.883	NA	NA	18.6595	18.7458	19.0654	19.127	18.345	18.9278	18.0183	17.6223
CLUS_HUMAN	FMETVAEK	23.41	-0.209	-0.65	0.51648	0.43	0.51648	22.2732	22.4508	24.483	24.4079	22.5634	22.4507	23.5303	22.7775	23.2488	23.5724	23.8169	23.4392	23.2914	23.4926	23.815	23.5577	22.7654	22.4535	23.9142	23.7017	22.9425	22.8416	23.245	22.6691	23.1228	23.2197	23.7133	23.7769	24.0063	24.0415	22.9408	23.2434	23.9248	23.6806	24.3797	24.1871	24.8008	23.7904	23.1223	22.5468
CLUS_HUMAN	EIQNAVNGVK	22.05	-0.059	-0.19	0.85367	0.03	0.85367	20.8182	21.11	22.8591	23.0445	21.3881	21.4269	22.3685	21.7765	22.3142	22.339	22.2376	22.4746	21.8181	22.1934	22.5971	22.1602	21.3699	21.3586	22.3498	22.4263	21.3198	21.3819	21.7711	21.571	21.3727	21.7761	22.3817	22.5527	22.4137	22.5382	21.4594	22.001	22.3202	22.3639	22.8307	22.9227	23.5763	22.3016	21.3859	21.3728
CLUS_HUMAN	IDSLLENDR	23.3	-0.089	-0.28	0.78448	0.08	0.78448	22.0672	22.6216	23.9593	24.3244	22.5517	22.6265	23.4957	22.8274	23.3569	23.7491	23.6619	23.6665	23.2386	23.5162	23.902	23.6142	22.4744	22.2646	23.6141	23.6739	22.7244	22.6159	23.0357	22.3938	22.9098	23.233	23.1486	23.447	23.6027	23.8867	22.7321	23.393	23.6614	23.7562	24.0649	24.1344	24.7002	23.8563	22.9837	22.7013
CLUS_HUMAN	RPHFFFPK	20.99	-0.515	-1.19	0.24029	1.42	0.24029	20.954	20.004	21.2165	21.6974	20.2091	19.3277	21.2699	21.0051	20.8914	21.1283	21.6299	21.7548	21.3754	20.9769	20.9233	21.4806	18.9306	17.6397	21.2887	20.9123	20.9874	20.8327	20.4659	19.6981	20.9714	20.6822	22.1764	21.6874	21.7218	21.6769	21.138	20.7989	21.5892	21.0225	22.1768	21.9671	21.6929	22.0171	21.0835	20.5211
CLUS_HUMAN	TLLSNLEEAK	25.29	-0.405	-0.56	0.57855	0.31	0.57855	24.759	24.7481	21.4137	26.4219	24.5733	24.5678	25.5133	25.1017	25.4431	25.5082	25.8379	25.8601	25.2978	25.4598	25.6618	25.52	24.4994	24.4942	25.5604	25.4484	24.7864	24.8684	24.8581	24.8027	24.9907	25.2199	26.0314	25.6676	25.8925	25.9844	25.0646	25.263	25.7864	25.66	26.3653	26.2581	26.6631	25.5506	25.1048	24.972
CLUS_HUMAN	KTLLSNLEEAK	21.63	-0.303	-1.09	0.28074	1.19	0.28074	20.7764	20.9984	22.2872	22.5307	20.3985	20.2114	21.6331	21.5109	21.5167	21.6767	22.2011	21.9498	21.7073	21.6947	21.7673	21.7533	20.6287	20.6556	21.9987	21.6275	21.0884	21.2485	20.7318	20.7005	21.2572	21.5481	22.3509	22.0995	22.1999	22.2329	21.574	21.5162	22.0601	22.0215	22.9967	22.3705	22.8255	22.2045	21.3573	21.1998
CLUS_HUMAN	ELDESLQVAER	23.66	-0.124	-0.47	0.64196	0.22	0.64196	22.8074	22.9473	24.0787	24.1431	22.8784	22.9399	24.0368	23.4314	23.7035	23.8024	23.9979	23.8622	23.4987	23.7328	23.9973	23.6897	23.0859	23.0927	24.3297	23.9757	23.1077	23.2154	23.4696	23.1501	23.2629	23.5198	24.1728	23.8743	24.01	23.9497	23.4558	23.599	24.0128	23.8506	24.3228	24.1731	24.7673	23.7478	23.5008	23.355
CLUS_HUMAN	ASSIIDELFQDR	25.31	-0.298	-1.01	0.3168	1.03	0.3168	24.4103	24.646	26.3511	26.392	24.2482	24.3848	25.2813	24.8132	25.2746	25.5332	25.9793	25.786	25.4645	25.4309	25.6828	25.4242	24.0901	23.5991	25.3721	25.1171	24.8337	24.7117	24.8189	24.4073	25.1445	25.1116	25.8716	25.9101	25.8665	25.8305	25.1195	25.2265	25.9782	25.7328	26.6219	26.2931	26.4537	25.8164	24.7034	24.7814
CLUS_HUMAN	RELDESLQVAER	19.25	-0.145	-0.45	0.65598	0.2	0.65598	17.8491	18.3628	19.9205	19.9245	18.4901	18.5813	19.7091	18.8952	19.0648	19.4901	19.9028	19.6226	19.289	19.3337	19.5792	19.4029	18.6628	18.3172	19.6367	19.4464	18.5245	18.5517	19.0935	18.1843	19.0483	19.2418	19.4192	19.6271	19.7346	19.8374	18.7384	19.1861	19.6869	19.5348	20.2743	20.1633	20.4683	19.67	18.7868	18.6072
CLUS_HUMAN	YVNKEIQNAVNGVK	18.94	-0.331	-0.53	0.59604	0.29	0.59604	17.9203	16.1794	19.9423	20.1013	18.4192	18.3716	20.3932	19.2819	19.3713	19.6186	19.2904	16.7386	18.835	19.3724	18.9467	18.7502	18.2839	18.0371	18.6002	18.6318	18.188	17.9428	19.0216	17.5252	18.9558	19.3555	NA	19.86	19.6792	19.7354	19.0789	19.2603	18.9088	19.0771	20.4777	20.4961	20.4689	19.246	17.2149	NA
CLUS_HUMAN	EILSVDCSTNNPSQAK	23.71	-0.071	-0.21	0.83463	0.04	0.83463	22.527	22.9724	24.4955	24.9203	22.9403	23.0506	24.0057	23.2264	23.8261	24.1801	23.954	24.0832	23.5274	23.8251	24.0848	23.821	22.9955	22.8163	24.0647	24.2045	23.1254	23.018	23.4089	22.7491	23.0086	23.5419	23.6883	24.3599	24.028	24.3805	23.1322	23.6689	23.972	24.1562	24.6051	24.6886	24.9065	24.0487	23.2243	23.2307
CLUS_HUMAN	QQTHMLDVMQDHFSR	23.47	-0.286	-0.85	0.40208	0.72	0.40208	22.8931	22.5582	24.8358	24.8741	21.9627	21.7744	23.6617	23.0745	23.4552	23.5561	24.1764	23.9152	23.3371	23.1589	23.8772	23.6031	22.3704	21.866	23.9144	23.7239	23.0325	22.8726	23.0064	22.6351	22.9946	22.8005	24.4151	24.2392	24.1383	24.1157	23.2075	23.1725	23.8855	23.7084	24.8119	24.4876	24.9207	23.9991	23.1024	22.7616
CLUS_HUMAN	LFDSDPITVTVPVEVSR	24.28	-0.397	-0.52	0.6071	0.27	0.6071	23.9577	23.9884	24.6323	24.7919	23.857	23.7579	24.73	24.2864	24.4113	24.6309	24.7588	24.4986	24.391	24.3546	25.1139	24.6468	23.5772	18.3393	24.5703	24.4098	24.2347	24.049	24.4027	23.8712	24.1178	24.0358	24.5046	24.5937	24.8049	24.8498	24.2094	24.3851	24.966	24.7443	24.8315	24.6534	25.1118	24.6654	24.4191	24.1981
CLUS_HUMAN	ASSIIDELFQDRFFTR	16.9	-0.654	-1.14	0.27216	1.3	0.27216	NA	15.1289	NA	NA	NA	NA	15.5926	NA	NA	NA	16.6096	17.3045	NA	16.9708	NA	NA	NA	NA	17.7687	17.4773	NA	NA	NA	NA	NA	NA	NA	NA	NA	NA	NA	NA	17.5414	17.287	16.9368	NA	NA	17.2096	NA	16.9418
CLUS_HUMAN	EPQDTYHYLPFSLPHR	24.74	-0.318	-0.99	0.32655	0.99	0.32655	23.9664	23.7262	26.0978	25.9432	23.5574	23.3335	24.9677	24.5479	24.7889	24.7622	25.4245	24.9622	24.8834	24.7719	25.0192	24.8669	23.4195	22.968	24.9301	24.7033	24.2375	24.047	24.2349	23.9539	24.402	24.3708	25.8326	25.389	25.4504	25.3007	24.687	24.6231	25.2574	24.9659	26.2083	25.9157	25.806	25.1891	24.265	23.8595
CLUS_HUMAN	VTTVASHTSDSDVPSGVTEVVVK	25.12	-0.15	-0.56	0.58004	0.31	0.58004	24.36	24.3901	26.0088	26.2023	23.9407	23.9447	25.4959	25.0787	25.1998	25.3631	25.5777	25.4028	24.9563	25.1385	25.2824	25.1576	24.3315	24.1855	25.5546	25.3794	24.4646	24.5811	24.4947	24.2892	24.5745	24.761	25.7542	25.6301	25.5357	25.6327	24.8088	24.9684	25.4499	25.4651	26.2868	26.1155	26.2526	25.4866	24.7766	24.6259
CLUS_HUMAN	IDSLLENDRQQTHMLDVMQDHFSR	19.23	-0.48	-1.27	0.21132	1.62	0.21132	18.7943	18.4197	NA	20.502	17.7688	NA	19.3608	19.2246	18.9107	18.9158	NA	NA	19.2725	NA	19.0144	19.178	17.5262	NA	19.6794	19.0924	18.6684	18.3491	18.6883	NA	19.1376	18.8191	20.4108	20.1007	NA	19.9931	19.2388	18.9085	NA	19.1229	20.9839	20.6203	20.3457	19.9176	18.9054	18.203
CMGA_HUMAN	EAVEEPSSK	17.05	0.32	0.47	0.63805	0.22	0.63805	14.268	14.3362	20.2117	19.8234	16.6167	16.1083	17.7457	16.5246	18.0837	18.1138	17.5838	18.1686	17.0423	17.1834	18.0741	16.9518	16.9001	17.1024	16.6837	15.8438	16.3828	17.059	17.1723	16.5284	14.1976	14.1477	NA	15.2177	18.1712	18.2496	16.5896	16.6038	18.136	17.8841	19.373	19.2837	20.2471	18.3224	14.559	13.4164
CMGA_HUMAN	VAHQLQALR	21.19	-0.216	-0.54	0.59166	0.29	0.59166	19.8085	20.0341	23.5736	23.3637	19.81	19.4949	21.2863	20.6206	21.5113	21.7483	21.682	21.7781	21.2051	21.258	21.1835	21.2219	20.5527	20.0445	20.9524	20.4685	21.4477	21.2471	20.2579	19.827	20.3224	20.3642	20.711	20.5424	22.2849	22.3076	20.1946	20.364	21.8954	21.8395	23.2335	23.0044	23.1685	22.4419	20.3559	20.1169
CMGA_HUMAN	GLSAEPGWQAK	20.35	-0.264	-0.61	0.54359	0.38	0.54359	18.6863	18.8801	22.4752	22.7287	19.2972	19.0675	20.3358	19.3624	20.6136	20.6713	20.5319	20.2868	20.2332	20.3009	20.4802	20.3593	19.818	19.4101	20.2343	20.1124	20.7065	20.4895	20.0208	18.9048	19.5471	19.5327	19.338	NA	21.5067	21.5463	19.2564	19.6796	21.1434	21.0878	21.9953	22.0071	22.3534	21.374	19.7835	19.4227
CMGA_HUMAN	ELQDLALQGAK	20.93	-0.072	-0.19	0.85359	0.03	0.85359	19.7389	19.9451	23.0637	23.3559	19.4581	19.6622	20.6536	20.2919	21.4765	21.5995	21.3727	21.0247	20.6526	20.9181	21.2282	20.9719	20.5554	20.6036	20.6454	20.6761	21.1383	21.2682	19.713	19.8818	19.8756	20.1731	19.6672	19.8401	22.0292	22.1009	19.8798	20.0364	21.6076	21.5179	22.7914	22.4149	22.975	22.007	20.1827	20.2243
CMGA_HUMAN	SGELEQEEER	21.1	-0.052	-0.13	0.897	0.02	0.897	19.3535	19.7849	23.0761	23.2293	20.5553	20.1755	21.1385	20.5702	21.7063	21.7024	21.1954	21.4965	20.9131	21.2097	21.4074	21.0609	20.637	20.7608	20.7243	20.8584	20.8957	21.3966	20.911	20.6488	19.5482	19.9798	20.4593	20.5744	21.8725	22.0195	20.1377	20.635	21.8605	21.8693	22.5206	22.6286	23.1486	21.9726	19.7496	19.7614
CMGA_HUMAN	EDSLEAGLPLQVR	21.74	-0.188	-0.46	0.64884	0.21	0.64884	20.688	20.8082	24.0499	24.1591	19.5935	19.461	21.6349	21.3451	22.3567	22.4	22.4095	22.2395	21.8937	22.0005	22.2021	21.8983	21.3411	21.2919	20.7044	20.3918	21.0458	21.0231	20.7968	20.5379	20.1741	20.0442	21.6074	21.4501	23.0312	23.0762	21.1937	21.2177	22.6973	22.6276	23.8329	23.7452	23.6223	22.9091	21.1611	20.8341
CMGA_HUMAN	EEEEEMAVVPQGLFR	23.23	-0.196	-0.63	0.52964	0.4	0.52964	22.6442	22.3641	25.0735	25.2382	21.965	21.9194	23.1213	22.8213	23.685	23.6856	23.4973	23.3605	22.8465	23.1794	23.3444	23.3636	22.5441	22.2823	22.854	22.8878	23.7425	23.5878	22.6706	22.5267	22.3038	22.3594	22.3639	22.6325	24.1599	24.1649	22.4352	22.5603	24.0468	23.9267	24.3735	24.5016	24.6157	24.1269	22.6927	22.8048
CMGA_HUMAN	YPGPQAEGDSEGLSQGLVDR	23.79	-0.163	-0.5	0.62265	0.25	0.62265	22.7954	22.8765	25.7256	25.9138	22.5092	22.5034	23.7976	23.5187	24.1548	24.3276	24.0879	23.968	23.5066	23.8839	23.7895	23.8352	23.1115	22.9204	23.4409	23.5299	24.0204	24.0573	23.2724	23.1842	22.7637	22.815	23.0901	23.2331	24.6229	24.7342	22.7766	23.1223	24.3504	24.5073	25.3308	25.2095	25.5083	24.8594	22.9897	23.0169
CMGA_HUMAN	RPEDQELESLSAIEAELEK	22.97	-0.143	-0.38	0.70838	0.14	0.70838	22.0214	22.1867	25.0633	25.2113	21.4875	21.4601	23.0394	22.4454	23.4595	23.7372	23.5806	23.43	23.0313	23.0101	23.1357	23.1782	21.9136	21.3354	22.6922	22.4975	23.0707	22.8388	22.1659	21.7253	21.8989	21.8725	22.0483	22.4514	24.0121	24.0043	22.245	22.1861	23.8714	23.689	24.8087	24.4504	24.6416	24.0768	22.373	22.3414
CMGA_HUMAN	SGEATDGARPQALPEPMQESK	22.58	-0.138	-0.37	0.7154	0.13	0.7154	21.4498	21.6501	24.5249	24.8565	21.2714	21.2702	22.9146	22.1456	22.9492	23.146	22.7349	22.7866	22.3661	22.5387	22.6791	22.4145	22.073	21.7047	22.3695	22.4054	22.8602	22.7752	22.2859	21.5231	21.6058	21.8055	21.7718	22.1886	23.3463	23.5124	21.4811	21.965	23.2615	23.2671	24.1414	24.1435	24.2216	23.4321	21.7855	21.6356
CMGA_HUMAN	SEALAVDGAGKPGAEEAQDPEGK	22.08	-0.049	-0.13	0.89786	0.02	0.89786	20.9457	21.0923	24.2234	24.423	20.846	20.9327	22.4846	21.8188	22.5687	22.7603	22.3236	22.2086	21.8121	22.0614	22.2131	21.8686	21.4731	21.3775	21.8843	21.8927	22.2904	22.28	21.7113	21.0053	20.92	21.0897	21.1707	21.5422	22.873	22.9897	21.035	21.4632	22.7869	22.7318	23.6347	23.631	23.8308	22.9298	21.1356	21.1324
CMGA_HUMAN	YPGPQAEGDSEGLSQGLVDREK	20.39	0.079	0.09	0.93444	0.01	0.93444	NA	NA	20.3378	20.53	NA	NA	NA	NA	NA	NA	NA	NA	NA	NA	NA	NA	NA	NA	NA	NA	NA	NA	NA	NA	NA	NA	NA	NA	NA	NA	NA	NA	NA	NA	NA	20.5756	20.1338	NA	NA	NA
CMGA_HUMAN	HSGFEDELSEVLENQSSQAELK	23.21	-0.268	-0.72	0.47524	0.52	0.47524	22.0645	22.5579	25.2732	25.3883	21.8695	21.8306	23.1843	22.7985	23.5638	23.6894	23.7468	23.6421	23.0749	23.1646	23.2765	23.2236	22.155	21.5178	22.7505	22.7145	23.5042	23.4111	22.7591	22.3429	22.2586	22.167	22.7098	22.8713	24.0953	24.2785	22.0923	22.5314	24.1295	23.8735	25.0343	24.781	24.8643	24.0923	22.5049	22.5498
CMGA_HUMAN	KHSGFEDELSEVLENQSSQAELK	20.35	NA	NA	NA	NA	NA	NA	NA	NA	20.3465	NA	NA	NA	NA	NA	NA	NA	NA	NA	NA	NA	NA	NA	NA	NA	NA	NA	NA	NA	NA	NA	NA	NA	NA	NA	NA	NA	NA	NA	NA	NA	NA	NA	NA	NA	NA
CMGA_HUMAN	GEQEHSQQKEEEEEMAVVPQGLFR	22.5	-0.362	-0.99	0.32659	0.99	0.32659	22.1331	21.6212	24.2437	24.3356	21.3241	21.1518	22.8219	22.3809	22.5133	22.549	22.7107	22.3995	22.3411	22.3583	22.6334	22.4691	21.5367	20.9678	22.2969	21.929	22.6772	22.5541	22.2	21.9983	21.6558	21.5491	NA	NA	23.2092	23.1223	NA	NA	23.1386	22.985	23.9706	23.7341	23.851	23.1577	21.9632	21.401
CMGA_HUMAN	CIVEVISDTLSKPSPMPVSQECFETLR	19.27	NA	NA	NA	NA	NA	NA	NA	19.2337	19.2987	NA	NA	NA	NA	NA	NA	NA	NA	NA	NA	NA	NA	NA	NA	NA	NA	NA	NA	NA	NA	NA	NA	NA	NA	NA	NA	NA	NA	NA	NA	NA	NA	NA	NA	NA	NA
CMGA_HUMAN	SEALAVDGAGKPGAEEAQDPEGKGEQEHSQQK	18.42	-0.654	-1.18	0.25195	1.39	0.25195	NA	16.3155	20.0078	19.7964	16.9579	NA	18.7475	18.0248	18.5556	18.6787	NA	NA	NA	NA	17.9639	17.307	17.8395	NA	NA	NA	18.4335	18.5165	17.7558	NA	NA	NA	NA	NA	NA	NA	NA	NA	NA	18.4481	19.7723	20.0201	NA	18.5003	NA	NA
CMGA_HUMAN	AEGNNQAPGEEEEEEEEATNTHPPASLPSQK	19.89	0.01	0.03	0.97619	0	0.97619	19.162	19.35	21.6857	21.7766	18.4999	18.7816	20.6394	20.1436	20.4713	20.6122	19.804	19.7671	19.4487	19.8444	19.7206	19.4122	19.7343	19.6429	19.6365	19.838	20.1646	20.5607	19.637	19.6102	18.8398	19.0319	18.8415	18.6274	20.3509	20.4349	18.7545	18.9954	20.7002	20.5148	21.1401	21.4028	21.1508	20.512	19.1381	19.3651
CN045_HUMAN	LLFAKMNGCPSRK	22.18	0.236	1.11	0.27439	1.23	0.27439	22.545	22.2521	21.5317	21.518	22.6769	22.4815	22.2065	21.9764	22.0628	22.2417	22.1731	21.9975	22.1609	22.1933	22.882	22.9225	22.5031	22.3408	22.8405	22.4829	22.1172	22.1103	21.8492	21.6879	22.0321	22.088	21.3012	21.4017	21.7592	21.8898	21.8997	22.0727	22.7548	22.5242	21.6629	21.6753	22.9519	22.4565	22.5927	22.4457
CND3_HUMAN	ATQASKSTQLK	17.5	-0.385	-0.57	0.58174	0.32	0.58174	18.0427	18.4261	NA	NA	NA	NA	NA	NA	NA	NA	NA	NA	NA	NA	NA	NA	NA	15.9047	NA	NA	17.413	17.179	NA	NA	17.6559	17.4257	NA	NA	NA	NA	NA	17.3095	NA	NA	NA	NA	NA	NA	17.6542	17.9651
CNDP1_HUMAN	DGSTIPIAK	20.46	-0.362	-0.92	0.36532	0.84	0.36532	19.1082	19.2823	21.7279	21.5767	19.8486	19.781	20.0568	NA	20.2323	20.4752	21.1252	20.9751	19.7364	19.8753	21.2925	20.9934	19.3006	NA	20.1988	19.8425	20.7167	20.5131	19.9392	NA	18.8692	18.8298	NA	NA	21.8209	21.879	19.5545	19.8342	21.2114	21.0044	20.785	20.5777	22.6329	21.5409	NA	NA
CNDP1_HUMAN	HLEDVFSK	21.04	0.004	0.01	0.9941	0	0.9941	20.2538	20.2543	22.5875	22.6955	20.4344	20.4904	20.9655	19.7335	21.3234	21.5492	22.1139	21.8215	20.4106	20.6586	22.5135	22.0394	19.7265	19.6172	20.9152	20.7896	21.5563	21.3588	20.8207	19.7045	19.4801	19.7983	20.6967	20.8137	22.7892	22.8728	20.3257	20.7947	21.8723	21.7874	21.6353	21.5591	23.8886	22.473	18.5414	18.0502
CNDP1_HUMAN	KPAITYGTR	18.18	0.111	0.22	0.8308	0.05	0.8308	17.4553	17.0612	20.0962	19.8001	17.6252	17.4298	18.3117	17.3434	18.5534	18.3863	19.2971	19.3067	17.5456	17.5072	19.4027	19.3143	17.0575	16.7564	18.2719	17.974	18.666	18.8297	17.8396	17.4538	15.9546	16.1734	NA	17.883	20.1195	20.1036	NA	17.9642	19.1636	18.934	18.5951	18.509	21.0976	20.076	14.8395	14.176
CNDP1_HUMAN	WNYIEGTK	19.68	-0.334	-0.82	0.41736	0.67	0.41736	18.7544	18.785	20.9561	21.1635	18.9589	18.9023	18.9768	18.4057	19.698	19.7789	20.5678	20.5745	18.8096	18.915	20.9377	20.6071	18.4448	18.4922	19.2808	19.3382	20.142	20.0621	19.0732	18.8905	17.83	18.0611	19.317	NA	21.247	21.3439	19.0956	19.3312	20.5956	20.3058	19.6493	NA	22.2219	21.1066	NA	NA
CNDP1_HUMAN	GNSYFMVEVK	18.75	-0.043	-0.08	0.93347	0.01	0.93347	18.2164	18.0249	20.8419	20.7562	17.6116	17.5204	18.4431	17.7271	19.0815	19.2666	20.0829	19.9437	18.2058	18.2717	20.2517	20.0132	16.9251	16.1535	18.9174	18.382	19.4812	19.3408	18.0842	17.6407	16.6952	16.7594	19.1429	18.5386	20.8852	20.7327	18.2612	18.1727	19.8843	19.5762	19.5517	18.8793	21.4932	20.5425	16.0125	15.8291
CNDP1_HUMAN	MMAVAADTLQR	20.91	-0.15	-0.38	0.70569	0.14	0.70569	20.1839	20.0805	22.5103	22.4015	20.1602	19.9768	20.3298	19.9625	21.0987	21.1655	22.0507	21.9088	20.5037	20.3521	21.9036	21.7247	19.6218	19.4112	20.7814	20.6544	21.5781	21.6833	20.3533	20.1388	19.3897	19.5683	20.9737	20.8397	22.8997	22.6166	20.5658	20.5066	21.9071	21.6001	21.5022	21.1635	23.1026	22.3626	18.5571	18.4767
CNDP1_HUMAN	EEILMHLWR	18.42	-0.05	-0.07	0.94141	0.01	0.94141	NA	17.365	20.929	NA	16.8937	16.471	18.4332	18.0218	19.029	19.4294	18.5813	19.8989	18.6508	19.0443	18.6632	19.9669	16.1575	15.9388	NA	NA	17.0794	19.3243	17.4923	16.9781	17.0247	17.5837	NA	18.3337	19.1742	19.3961	NA	18.0712	19.7142	18.6196	NA	18.6834	21.1182	20.6169	17.6489	17.441
CNDP1_HUMAN	ALEQDLPVNIK	22.15	-0.047	-0.13	0.90107	0.02	0.90107	21.4168	21.5855	23.5774	23.6314	21.4181	21.4612	21.6606	21.4075	22.3952	22.5289	23.1008	23.1184	21.5386	21.8439	23.0523	22.8731	21.0996	21.037	21.9481	21.8694	22.4941	22.6529	21.3665	21.363	20.6473	20.843	22.1796	22.0715	23.7424	23.8045	21.5562	21.9563	22.8331	22.9279	22.7091	22.6037	24.4294	23.6146	19.9033	19.7981
CNDP1_HUMAN	AIHLDLEEYR	18.78	0.13	0.22	0.828	0.05	0.828	NA	18.1593	20.5969	20.2048	NA	16.8576	17.5664	NA	18.3717	18.5219	19.7785	19.3093	NA	NA	NA	19.0631	NA	NA	NA	NA	18.8348	NA	NA	NA	NA	16.1826	18.6256	18.2005	20.2355	20.291	18.03	17.6734	19.3614	18.8933	19.1181	19.0483	20.7465	19.855	15.9032	NA
CNDP1_HUMAN	TVFGTEPDMIR	20.75	-0.153	-0.39	0.69715	0.15	0.69715	20.0681	20.0575	22.3969	22.3386	19.8478	19.8171	20.1814	19.8022	20.8468	20.9441	21.8793	21.4637	20.2454	20.306	21.7329	21.6286	19.4917	19.2916	20.5887	20.5702	21.3475	21.3455	20.1295	20.053	19.3464	19.5762	20.7457	20.6792	22.5575	22.5019	20.2979	20.4529	21.5815	21.4356	21.3906	21.2308	23.0336	22.1536	18.3822	18.3153
CNDP1_HUMAN	GPVLAWINAVSAFR	19.03	-0.078	-0.11	0.91136	0.01	0.91136	17.8983	17.777	22.2323	21.7754	16.4794	15.9043	17.2945	17.4439	19.5629	19.1112	21.3848	21.1496	19.2453	18.8653	20.6639	20.9314	NA	NA	17.1244	16.9136	19.4387	18.9921	17.6744	17.3407	16.3388	16.2305	20.2651	20.171	21.9225	22.1754	19.1818	18.8986	20.1442	19.6753	19.861	19.4467	22.0668	21.9453	14.6966	14.8216
CNDP1_HUMAN	LFAAFFLEMAQLH	15.79	-0.623	-0.38	0.71553	0.14	0.71553	NA	NA	17.0678	14.6925	NA	NA	NA	NA	NA	NA	14.8895	NA	NA	NA	NA	NA	NA	NA	NA	NA	15.0395	NA	NA	NA	NA	NA	NA	NA	17.0619	NA	NA	NA	NA	NA	NA	NA	15.9681	NA	NA	NA
CNDP1_HUMAN	EWVAIESDSVQPVPR	20.28	-0.4	-0.7	0.48721	0.49	0.48721	18.0433	18.3155	22.3738	22.2266	19.8266	19.6542	19.0482	19.0273	19.692	19.7762	21.7133	21.6831	20.7097	20.7455	21.5294	21.3268	18.0802	18.1467	20.4986	19.2684	20.955	19.2008	18.5544	19.7847	18.2853	18.7097	21.0426	20.9842	22.0848	22.0785	20.4119	20.6432	21.4813	21.3455	21.5305	21.5976	22.7983	22.0859	18.0436	18.0596
CNDP1_HUMAN	GDGWLTDPYVLTEVDGK	21.25	-0.422	-1.04	0.30604	1.07	0.30604	20.8432	20.5758	22.7633	22.94	20.1951	19.9876	20.4131	20.2079	21.2656	21.3455	22.4619	22.5152	20.7178	20.7729	22.3368	22.2072	19.2262	18.5524	20.9501	20.7559	21.417	21.3858	20.27	20.0765	19.6628	19.503	21.2666	21.3074	22.7323	22.9143	21.017	21.0148	22.1837	22.1506	21.7185	21.4797	23.4659	22.9554	NA	NA
CNDP1_HUMAN	YPSLSIHGIEGAFDEPGTK	21.25	-0.059	-0.14	0.8861	0.02	0.8861	20.8982	20.8576	22.8185	22.9124	20.453	20.4023	20.9992	20.6568	21.447	21.7471	22.4769	22.1981	20.7038	20.9472	22.2486	22.2099	19.4308	19.2229	20.8506	20.9104	21.6986	21.7997	20.4948	20.2174	19.6707	19.869	20.9901	21.3483	23.0425	23.0758	20.5346	20.8732	22.2698	22.1856	21.9601	21.8518	23.425	22.6593	18.7882	18.8211
CNDP1_HUMAN	GATDNKGPVLAWINAVSAFR	19.73	-0.515	-0.86	0.39568	0.74	0.39568	19.2646	19.0114	21.3226	21.5495	18.7042	18.5381	19.445	18.8858	20.0168	20.0356	21.1058	21.2485	19.5104	19.6544	21.1735	20.9615	14.3459	NA	18.8843	18.4455	20.4011	20.2874	19.3128	18.5415	18.1765	18.4068	20.1324	19.9701	21.7959	21.8761	19.5239	19.6644	20.7564	20.7592	20.9074	20.4156	22.3395	21.9448	16.0237	16.1296
CNDP1_HUMAN	SVVLIPLGAVDDGEHSQNEK	21.84	-0.113	-0.3	0.76871	0.09	0.76871	21.0318	21.1299	23.4543	23.5808	20.849	20.7708	21.5974	21.2518	22.1446	22.1725	22.9639	22.4523	21.3315	21.4313	22.5628	22.49	20.6718	20.5236	21.6354	21.5637	22.254	22.2851	21.2994	21.0441	20.2605	20.3914	21.8899	21.8312	23.5226	23.569	21.4474	21.6334	22.6544	22.5732	22.675	22.5082	23.8497	23.0822	19.6702	19.4242
CNDP1_HUMAN	VFQYIDLHQDEFVQTLK	21.71	-0.247	-0.59	0.55821	0.35	0.55821	21.3091	21.1293	23.2885	23.4062	20.8951	20.8879	21.3954	20.952	21.804	22.0663	23.0056	22.857	21.2884	21.2138	22.5332	22.5759	19.4974	19.3463	21.2839	20.9467	22.1167	22.2241	20.9811	20.5469	20.3845	20.4776	22.0013	22.1472	23.5137	23.6154	21.5052	21.3014	22.5939	22.48	22.5308	22.301	23.9215	23.3198	19.5333	19.1168
CNDP1_HUMAN	FIIEGMEEAGSVALEELVEK	19.85	-0.59	-0.69	0.49733	0.47	0.49733	NA	NA	22.4811	21.8377	18.2515	18.7741	NA	18.0952	19.9243	18.7169	21.6804	20.5145	19.5045	NA	NA	NA	16.1815	NA	NA	NA	20.148	18.3164	NA	NA	17.2937	NA	21.0018	20.7909	22.3672	22.0667	18.8894	19.2722	NA	19.3915	20.3743	19.4816	NA	20.985	NA	NA
CNDP1_HUMAN	FFSGVDYIVISDNLWISQR	13.33	-0.444	-0.35	0.7404	0.12	0.7404	NA	NA	NA	NA	NA	13.1114	NA	NA	NA	NA	NA	NA	NA	NA	NA	NA	NA	NA	NA	NA	NA	NA	NA	NA	NA	NA	NA	NA	NA	NA	NA	NA	NA	NA	NA	NA	13.5554	NA	NA	NA
CNDP1_HUMAN	FIIEGMEEAGSVALEELVEKEKDR	17.15	-0.821	-1.17	0.25322	1.37	0.25322	14.7818	15.0899	18.0848	18.2957	NA	NA	NA	14.6865	NA	NA	17.2801	17.5064	NA	NA	17.3607	17.4191	NA	NA	NA	NA	16.9021	16.3423	15.6062	NA	NA	NA	NA	NA	18.9594	19.3301	NA	NA	16.4611	16.3205	17.4333	16.8585	19.5129	18.8046	NA	NA
CNDP1_HUMAN	MVVSMTLGLHPWIANIDDTQYLAAK	16.19	0.847	0.66	0.51539	0.44	0.51539	NA	NA	19.2285	17.7482	NA	13.6855	NA	NA	16.371	15.2009	17.4317	15.5795	NA	NA	18.6764	16.8457	NA	NA	NA	NA	16.0425	13.7411	14.4468	NA	NA	13.4016	16.4959	15.171	19.2867	17.6424	14.3851	13.2986	16.42	NA	NA	NA	19.0286	17.3454	NA	15.0044
CNDP1_HUMAN	VASVDMGPQQLPDGQSLPIPPVILAELGSDPTK	20.51	-0.398	-0.68	0.49945	0.46	0.49945	19.8069	19.7813	22.898	22.8577	18.6403	18.524	19.8192	19.5356	20.9743	21.039	22.2734	21.8902	20.046	20.2608	21.871	21.8704	17.5967	15.8047	20.4221	20.3968	20.8588	20.8195	19.4681	19.3202	18.2847	18.4064	21.0969	21.2766	22.7233	23.0067	20.1609	20.4552	22.0667	21.8273	21.2654	21.0656	22.9939	22.7637	18.221	18.1817
CNTN1_HUMAN	VVATNTLGR	18.31	-0.009	-0.03	0.97842	0	0.97842	17.8313	17.3419	18.7372	19.0072	17.9246	17.8066	18.4657	17.7361	18.5391	18.3155	18.5027	18.5041	17.7227	18.0675	19.2023	18.8406	18.2289	17.9551	18.7511	18.568	17.7108	17.6305	17.9715	17.6236	17.7571	17.76	17.7632	18.0516	18.5877	18.6874	17.2675	17.9217	19.2469	19.2748	19.5782	19.2998	20.0492	18.9024	17.724	17.4239
CNTN1_HUMAN	TILSDDWK	20	-0.167	-0.52	0.60297	0.27	0.60297	19.3358	19.3171	NA	20.9848	19.0816	18.9164	20.0268	19.2902	20.0248	20.1404	20.4637	20.3669	19.7298	19.7187	20.7807	20.5471	19.4105	19.2925	20.3216	20.1053	19.6141	19.5367	19.4814	19.0659	19.4929	19.4687	20.0563	19.6686	20.7554	20.7594	19.3984	19.4096	20.9344	20.9661	21.465	21.275	21.4791	20.5459	19.4988	19.1713
CNTN1_HUMAN	IVESYQIR	18.56	-0.283	-0.75	0.45955	0.56	0.45955	17.1946	17.663	19.1624	19.4207	17.7862	17.9176	18.4314	17.2097	18.2287	18.696	18.6505	18.5272	18.179	18.4354	19.1058	NA	18.1868	17.9957	19.0794	19.133	18.1618	18.0907	18.3306	17.5073	18.2786	18.7289	18.2475	NA	19.3041	19.4123	17.6764	NA	19.4909	19.3514	19.8709	19.7513	20.2084	19.2319	18.0586	17.8865
CNTN1_HUMAN	HSIEVPIPR	18.91	-0.051	-0.1	0.92297	0.01	0.92297	18.6284	18.095	20.5384	20.2396	18.0529	17.733	19.0512	18.1456	19.3405	19.2154	19.7585	19.3692	18.8367	18.6097	19.5579	18.9007	18.132	17.9093	19.1607	18.3933	18.3148	18.3014	18.4661	17.9002	16.2236	18.3647	19.3477	19.0676	19.6877	19.6719	18.2622	18.1876	20.0811	19.3042	20.7906	20.4716	20.8469	19.4087	18.2501	17.7467
CNTN1_HUMAN	VTVTNPDTGR	17.15	0.189	0.52	0.60282	0.27	0.60282	15.7329	16.1643	18.0169	18.014	16.9386	16.785	17.2695	16.4549	17.7472	17.4332	17.2524	17.7981	16.6904	17.1804	18.3788	17.7581	16.9354	17.2473	17.5937	17.743	15.8137	16.2513	16.7455	16.8909	16.0315	16.5883	17.0939	16.9221	17.6552	17.8501	16.2729	16.8102	18.2069	18.332	18.5978	18.5526	NA	17.6271	15.6049	15.9542
CNTN1_HUMAN	DGEYVVEVR	19.69	-0.43	-0.45	0.65716	0.2	0.65716	18.6926	18.8716	20.3036	20.5054	NA	NA	NA	NA	19.7937	19.7797	20.1511	20.2286	19.3993	19.6956	16.1996	20.0596	NA	NA	NA	NA	NA	NA	19.6884	19.3615	19.32	19.5803	19.0221	NA	NA	NA	NA	NA	20.5925	20.5881	20.5922	20.5397	NA	20.2355	NA	NA
CNTN1_HUMAN	FIPLIPIPER	22.44	-0.283	-1.04	0.30404	1.08	0.30404	21.8313	21.7253	23.3629	23.224	21.7627	21.6602	22.2633	22.0287	22.3166	22.4978	23.0225	22.7496	22.423	22.1817	22.79	22.863	21.4508	21.189	22.4124	22.2	21.9752	21.7909	21.7968	21.8117	22.2214	22.154	22.9834	22.7186	23.1201	23.1419	21.9848	21.9575	23.4836	23.106	23.7726	23.3537	23.6451	23.1501	21.8027	21.6357
CNTN1_HUMAN	VQVTSQEYSAR	18.81	0.009	0.03	0.97964	0	0.97964	NA	NA	19.5122	19.6332	18.0278	17.8782	18.6125	18.2236	19.0571	19.0437	18.6356	19.153	NA	18.5639	19.5271	19.0154	18.2669	18.2564	19.1866	19.3092	17.8469	18.1326	18.4132	18.2028	17.8324	18.1101	18.3121	18.4345	18.9484	19.2753	17.7515	18.2946	19.5819	19.6942	19.9033	19.9928	20.4262	19.1745	NA	NA
CNTN1_HUMAN	MNNGDVDLTSDR	19.78	0.001	0	0.99642	0	0.99642	18.6672	19.2317	20.5151	20.9554	19.2901	19.3027	19.9043	19.3872	19.8289	19.9882	20.014	19.7689	19.1369	19.4618	20.4505	20.4229	19.3788	19.2493	20.198	20.4494	18.9901	19.1581	19.5752	19.0863	19.2673	19.5803	19.5697	19.7529	19.8897	20.3513	18.8856	19.2706	20.5059	20.5477	20.7204	20.7051	21.3532	20.1303	19.2123	19.0196
CNTN1_HUMAN	AHSDGGDGVVSQVK	18.11	0.176	0.22	0.82752	0.05	0.82752	17.312	17.5049	NA	NA	17.9925	17.8776	19.2217	NA	NA	NA	NA	NA	NA	NA	NA	NA	18.0642	18.0743	NA	18.8158	NA	NA	NA	18.0956	NA	NA	NA	NA	NA	NA	NA	NA	NA	NA	NA	NA	NA	NA	NA	NA
CNTN1_HUMAN	VLYRPDGQHDGK	17.6	0.191	0.52	0.60933	0.27	0.60933	16.5777	16.5539	19.1111	18.8524	16.8674	16.7081	18.3066	NA	18.0819	18.0377	17.9658	NA	17.3561	17.4696	18.2274	18.0686	16.8176	16.7896	18.1935	17.8639	NA	16.4804	17.3023	16.7298	16.671	16.752	NA	17.7391	18.1717	18.0593	16.7877	16.9419	18.5746	18.3194	19.0714	18.9626	19.2314	18.2744	16.1763	15.6326
CNTN1_HUMAN	DETMSPSTAFQVK	18.64	0.008	0.03	0.97974	0	0.97974	18.2612	18.2145	19.198	19.5425	17.9146	17.3164	18.6016	17.9429	18.926	18.9508	18.6729	19.0003	18.0492	18.3004	19.4647	19.1598	18.1859	18.2109	19.515	19.4012	18.0697	18.3639	18.2033	17.8703	18.088	18.2037	17.7296	18.4822	19.4392	19.402	18.1964	17.8316	19.4856	19.6593	19.2476	19.5983	19.5655	18.7875	18.4429	17.9955
CNTN1_HUMAN	ILALAPTFEMNPMK	21.55	-0.333	-1.1	0.27591	1.22	0.27591	20.7391	20.9266	22.9493	22.9936	20.2873	20.0212	21.1402	20.8636	21.5265	21.5326	22.052	21.9661	21.275	21.3398	21.9481	21.9533	20.3295	19.9751	21.9692	21.8034	21.0663	21.0442	21.0677	20.9183	21.0606	20.839	22.047	22.0558	22.312	22.4096	20.8343	20.9945	22.6607	22.4585	22.6967	22.4665	22.7834	22.0979	21.2981	21.1419
CNTN1_HUMAN	TTKPYPADIVVQFK	20.78	-0.188	-0.61	0.54708	0.37	0.54708	20.1617	19.965	21.931	21.8298	19.6085	19.5097	21.0497	20.4446	20.7947	20.8726	21.3206	21.2521	20.509	20.5044	21.316	21.1793	19.7597	19.4702	21.2774	20.9308	20.254	20.1148	20.1179	19.8953	20.214	20.3806	21.4518	20.9806	21.3651	21.374	20.2045	20.315	21.6976	21.4367	21.9114	21.829	22.1227	21.3353	20.3744	20.0624
CNTN1_HUMAN	YSMVGGNLVINNPDK	19.58	-0.105	-0.35	0.7274	0.12	0.7274	18.7919	18.9393	20.6517	20.7943	18.4974	18.4745	19.5593	19.0919	19.7474	19.9625	19.9578	20.0543	19.0387	19.4794	20.1161	19.9925	18.67	18.4599	20.1657	20.0093	18.9921	19.1182	18.9351	18.7622	18.8976	19.251	19.8662	19.6122	20.1103	20.1192	18.8025	18.9164	20.4013	20.4787	20.5674	20.4134	20.9425	20.0947	19.2238	19.0502
CNTN1_HUMAN	NDGGIYTCFAENNR	19.5	-0.238	-0.49	0.63082	0.24	0.63082	19.2831	19.193	NA	NA	19.5312	19.3381	NA	NA	NA	NA	NA	NA	NA	NA	20.3356	20.1079	19.0624	18.8296	NA	NA	NA	NA	NA	NA	NA	19.6236	NA	NA	NA	NA	NA	NA	NA	NA	NA	NA	NA	20.3298	19.2583	19.09
CNTN1_HUMAN	TDGAAPNVAPSDVGGGGGR	18.37	-0.049	-0.14	0.88649	0.02	0.88649	17.33	17.6822	17.8573	18.3447	17.8434	17.8503	19.0071	18.2221	18.7175	18.9142	18.408	18.3865	17.9157	18.0932	19.202	18.5798	18.246	18.1343	19.1509	18.9724	17.621	17.5967	18.0802	17.5986	17.8764	18.2108	18.0525	18.7974	18.6868	18.6889	18.3754	18.2262	19.3042	19.2833	19.2664	19.5003	19.5569	18.4157	17.3629	17.3294
CNTN1_HUMAN	AVDLIPWMEYEFR	18.01	-0.011	-0.02	0.98354	0	0.98354	16.3527	16.2958	20.1112	19.6671	NA	NA	16.7137	16.9355	17.9911	17.6873	19.3637	19.1146	18.2098	17.5104	18.6788	19.5263	NA	NA	17.0235	16.9557	15.9901	15.8017	16.4498	15.7872	17.022	17.0441	18.5467	18.7106	19.2812	19.252	17.7793	17.5798	19.5666	19.3766	20.0801	19.4921	19.6587	19.8299	16.1174	17.0285
CNTN1_HUMAN	ILALAPTFEMNPMKK	19.04	-0.306	-0.99	0.32649	0.99	0.32649	18.5398	18.46	20.5101	20.494	17.8453	17.5062	18.9536	18.5416	18.7825	18.8503	19.5292	18.8667	18.6423	18.5285	19.5296	19.4708	17.9521	17.8379	19.6129	19.3619	18.7266	18.8143	18.5872	18.2596	18.9022	18.6958	19.4002	19.2471	19.985	19.743	18.2957	17.9174	19.9243	19.8224	20.397	20.3367	19.9435	20.049	18.5935	18.3009
CNTN1_HUMAN	WLLNEFPVFITMDK	18.84	-0.129	-0.26	0.79583	0.07	0.79583	17.4479	17.2645	21.3285	20.767	16.1143	NA	17.5926	17.9871	19.2305	18.7438	19.7994	19.8703	18.9244	18.4539	19.7358	20.0798	NA	NA	18.7246	18.3303	17.5374	16.9207	17.3464	17.4633	17.5608	17.3277	20.2623	20.6345	20.261	20.187	17.8885	18.2842	19.8916	19.6526	19.8846	19.3239	20.0161	20.0957	17.8679	18.4329
CNTN1_HUMAN	VLEPMPSTAEISTSGAVLK	20.97	-0.169	-0.54	0.58953	0.3	0.58953	20.2628	20.3456	22.0184	22.1502	19.9732	19.8519	20.8668	20.515	21.2061	21.245	21.5572	20.9084	20.7578	20.7721	21.3093	21.3312	20.0802	19.8732	21.6008	21.1249	20.3495	20.5007	20.2016	20.1718	20.4193	20.5467	21.3029	21.1272	21.5877	21.5901	20.292	20.3578	21.9855	21.7936	22.1579	22.0376	22.3545	21.3417	20.646	20.3741
CNTN1_HUMAN	KVLEPMPSTAEISTSGAVLK	20.38	-0.123	-0.44	0.65925	0.2	0.65925	19.7776	19.723	21.5182	21.5785	19.2042	19.2885	20.4987	20.178	20.6116	20.5476	20.7525	20.8701	19.8388	20.0325	20.7157	20.7183	19.6802	19.2881	20.8345	20.8085	19.8658	19.8555	19.6874	19.649	19.8683	19.8904	20.8517	20.655	21.0673	20.8845	19.454	19.8148	21.1314	21.1614	21.6786	21.4367	21.4571	20.96	19.8714	19.6897
CNTN1_HUMAN	GMVLLCDPPYHFPDDLSYR	20.94	-0.614	-1.62	0.11205	2.63	0.11205	20.1331	20.1203	22.0483	22.1213	19.7538	19.4474	20.7262	20.2485	20.7631	21.1165	21.584	21.3089	20.7579	20.6133	21.4694	21.5653	18.5997	17.7429	21.3943	21.1788	20.8176	20.3921	20.3659	19.9907	20.7156	20.5501	21.1638	21.4095	21.8684	21.9746	20.2843	20.4695	22.3438	22.149	22.7262	22.3096	22.4229	22.0887	20.5348	20.3878
CNTN1_HUMAN	IFNIQLEDEGIYECEAENIR	17.77	-0.767	-0.88	0.3912	0.77	0.3912	16.1402	16.6853	18.1229	NA	NA	16.6359	17.9364	NA	16.7976	NA	NA	NA	NA	NA	18.7274	17.6034	NA	NA	18.5931	16.9859	17.3738	NA	NA	NA	NA	NA	NA	NA	NA	NA	NA	NA	19.6703	18.5948	18.6942	NA	19.4753	17.6555	17.4885	16.7141
CNTN1_HUMAN	GFGPIFEEQPINTIYPEESLEGK	21.07	-0.326	-1	0.3244	0.99	0.3244	20.2108	20.6317	22.0391	22.2771	19.9018	19.893	20.9623	20.5843	21.2111	21.4624	21.7272	21.6936	20.934	20.9614	21.5063	21.6352	19.4116	18.8375	21.3318	21.017	20.6034	20.5654	20.276	19.9539	20.7071	20.725	21.2786	21.6927	21.6283	21.6436	20.5318	20.7924	22.2705	22.0028	22.4742	22.2025	22.2555	21.9462	20.3956	20.7992
CNTN1_HUMAN	STEATLSFGYLDPFPPEERPEVR	21.46	-0.364	-0.99	0.32824	0.98	0.32824	20.8093	20.7257	22.4369	22.5681	20.4051	20.2973	21.4508	21.0846	21.7293	21.9401	22.0321	22.0405	21.538	21.6667	22.0626	22.2006	19.2145	18.059	21.8071	21.5897	21.0236	20.7485	20.8558	20.5634	20.9268	20.9464	21.7204	21.9306	22.1908	22.3022	20.9216	21.4391	22.712	22.5721	22.5696	22.4915	22.621	22.3316	21.0039	21.0654
CNTN1_HUMAN	GDGPYSLVAVINSAQDAPSEAPTEVGVK	19.73	-0.208	-0.67	0.50712	0.45	0.50712	18.9232	19.3959	20.2057	20.5807	18.559	18.6123	19.2388	19.209	19.6949	19.9583	20.2111	20.1834	19.3587	19.5724	20.319	20.3969	19.0556	18.6386	20.2496	20.193	19.0586	19.1596	18.7296	18.6989	19.3048	19.3093	19.2426	19.4837	20.4926	20.5853	18.7145	19.3542	21.1846	21.0561	21.4308	21.0358	20.6591	20.5562	19.2385	19.4129
CNTN2_HUMAN	VEVLAGDLR	18.87	0.114	0.41	0.68323	0.17	0.68323	18.2539	18.3571	19.7077	19.4916	18.483	18.5373	18.3473	NA	18.7019	18.791	19.6055	19.3547	18.9292	19.0059	19.8565	19.4215	18.5892	18.399	19.2183	18.9138	17.8164	17.8123	18.9381	18.838	17.8156	18.161	18.993	NA	19.302	18.8554	18.7973	18.7115	19.2809	19.0066	19.443	18.8272	19.9728	19.2833	18.7833	18.5021
CNTN2_HUMAN	GFDNHSPIAK	15.84	0.679	0.68	0.51225	0.47	0.51225	15.289	NA	NA	NA	NA	NA	NA	NA	NA	NA	NA	NA	NA	NA	17.1948	NA	15.8691	15.3599	15.9896	NA	NA	NA	NA	NA	NA	NA	NA	NA	NA	NA	NA	NA	NA	NA	NA	NA	NA	NA	15.3366	NA
CNTN2_HUMAN	GPPGPPGGVVVR	17.91	0.233	0.63	0.53091	0.4	0.53091	17.0419	17.6709	19.0876	19.0465	17.8108	17.9168	17.1319	15.992	17.7121	18.0523	18.6698	18.3732	17.7874	18.1135	18.8176	18.7825	18.1181	18.0522	18.1948	18.2523	16.6383	16.3963	18.2235	17.4245	16.9475	17.3866	17.8962	17.2855	18.4258	18.3947	17.0633	17.7168	18.033	18.0119	18.5441	18.1107	19.1368	18.5138	18.0854	17.735
CNTN2_HUMAN	FGFLQEFSK	19.37	0.153	0.16	0.87618	0.03	0.87618	NA	NA	NA	NA	NA	NA	NA	NA	NA	NA	NA	NA	NA	NA	NA	19.4851	NA	NA	NA	NA	NA	NA	NA	NA	NA	NA	NA	NA	NA	NA	NA	NA	NA	19.3196	19.4699	19.2196	NA	NA	NA	NA
CNTN2_HUMAN	GGEILIPCQPR	19	-0.085	-0.28	0.78165	0.08	0.78165	18.3617	18.5796	19.5988	19.7838	18.6548	18.534	18.2882	NA	18.6789	18.8572	19.5435	19.2318	18.6763	19.0496	19.605	19.6627	18.6431	18.6485	19.1162	18.9748	NA	NA	18.9972	18.9673	NA	NA	NA	NA	19.0493	19.1632	18.3966	18.6521	18.9643	19.1795	19.4011	19.1	20.1811	19.0846	18.7142	18.5351
CNTN2_HUMAN	VTVTPDGTLIIR	19.71	0.053	0.21	0.83105	0.05	0.83105	19.3675	19.5902	20.6735	20.236	19.3534	19.3157	19.0038	18.9792	19.562	19.6173	20.0254	20.2437	19.5326	20.0217	20.3789	20.5156	19.4277	19.4461	19.7913	19.8605	18.8087	18.9187	19.6603	19.7317	18.939	19.3256	20.0328	NA	19.8178	19.9011	19.1135	19.6087	19.6959	20.0839	20.2774	19.8993	20.4637	20.0682	19.7919	19.746
CNTN2_HUMAN	IIVQAQPEWLK	19.92	-0.024	-0.09	0.93017	0.01	0.93017	19.2555	19.3107	20.9173	20.6876	19.2407	19.2548	20.2306	19.7003	19.58	19.7422	20.6962	20.4554	19.8468	20.1405	20.6156	20.407	19.4069	19.3154	19.7291	19.6315	18.6749	18.9082	19.4777	19.4947	19.1006	19.2143	20.368	20.447	20.1141	20.0274	19.8707	20.0082	20.1312	20.1242	20.7872	20.6919	21.3358	20.4144	19.8681	19.5946
CNTN2_HUMAN	FAQLNLAAEDTR	18.63	0.227	0.51	0.60961	0.26	0.60961	18.5839	18.6489	19.3164	19.6426	18.2443	18.449	16.5328	NA	18.8456	19.0989	19.1449	19.4258	18.7358	19.227	19.5521	19.4198	18.4318	18.7785	19.1762	17.9874	17.6463	18.1027	18.9171	17.3531	17.8153	16.617	18.2456	18.0144	19.0146	18.9562	18.152	18.5931	18.9356	19.321	18.6885	18.5547	19.7249	19.0421	18.8792	18.9216
CNTN2_HUMAN	YTCFAENFMGK	18.1	0.166	0.54	0.5935	0.29	0.5935	NA	17.4522	19.0527	19.0983	NA	17.1685	NA	NA	17.9162	18.0089	18.4858	18.6483	NA	18.1225	18.9172	18.9039	17.4242	17.1834	18.3669	18.4443	17.053	17.0481	18.2896	18.1369	NA	16.7355	17.8751	18.1014	18.6811	NA	NA	NA	18.1799	18.1038	18.2098	18.2105	18.858	18.2797	NA	NA
CNTN2_HUMAN	VISDTEADIGSNLR	18.91	-0.581	-1.16	0.2673	1.35	0.2673	18.6874	18.6555	NA	NA	18.7343	18.6439	NA	NA	NA	NA	NA	NA	NA	NA	NA	NA	18.8949	18.7928	NA	NA	NA	NA	NA	19.214	NA	NA	20.0431	NA	NA	NA	NA	NA	NA	NA	NA	NA	NA	NA	18.8397	18.6151
CNTN2_HUMAN	ETIGDLTILNAQLR	18.48	0.205	0.75	0.45997	0.56	0.45997	18.1829	18.3434	19.2809	19.481	18.5085	18.3821	17.7923	17.42	18.211	18.6125	19.1345	19.1254	18.4696	18.4652	19.5752	19.1644	18.2002	17.9241	18.8097	18.6109	17.3023	17.3236	18.6064	18.2039	17.6105	17.4761	18.9546	18.7237	18.9109	18.9913	17.9224	17.7773	18.8445	18.9323	18.6478	18.5133	19.3251	18.5973	18.6816	18.2464
CNTN2_HUMAN	YTCMAQTVVDSASK	18.52	0.257	0.87	0.38797	0.76	0.38797	18.2407	18.0127	19.5859	19.4851	17.7183	17.7313	NA	NA	18.3974	18.4507	19.1361	19.0045	18.1421	18.3968	19.4289	19.288	18.3891	18.1415	18.9148	18.659	17.1407	17.4977	18.5633	18.1875	17.4886	NA	18.4397	18.6714	18.8915	18.9418	17.9389	18.0549	18.9413	18.6013	18.9663	18.7943	19.5098	18.6135	NA	18.1839
CNTN2_HUMAN	HQLVGGNLVIMNPTK	18.46	0.182	0.24	0.81434	0.06	0.81434	18.0083	17.6191	19.7409	19.7575	17.4059	17.0389	18.6645	NA	NA	18.7935	19.2131	18.7998	18.369	18.3421	19.9489	19.4423	17.7889	17.2273	19.0157	18.7113	NA	NA	18.8046	NA	NA	NA	18.5017	14.4456	18.9709	19.016	17.9127	NA	19.1863	18.8154	19.5026	18.5419	NA	18.9862	18.0404	17.7718
CNTN2_HUMAN	VIASNILGTGEPSGPSSK	20.84	-0.079	-0.17	0.86691	0.03	0.86691	20.6422	20.3032	22.5913	22.4429	19.7281	19.4492	21.534	20.8312	20.938	21.0491	21.2039	20.8192	20.4364	20.6881	21.0588	20.9498	19.9928	19.7564	20.8756	20.7777	20.6393	20.6005	20.3468	20.0835	20.1228	19.9811	20.7562	20.723	21.742	21.6863	20.0778	17.7672	21.6736	21.3746	22.461	22.3076	22.5408	21.7563	20.5953	20.4112
CNTN2_HUMAN	EYQNGDGFGYLLSFR	16.33	1.117	1.56	0.14534	2.43	0.14534	NA	NA	NA	NA	15.4828	NA	NA	NA	NA	NA	NA	NA	NA	NA	17.7692	NA	NA	NA	17.6147	NA	NA	14.8798	16.231	15.8125	15.5416	NA	NA	NA	NA	NA	NA	NA	NA	NA	NA	NA	NA	NA	16.6386	17.0268
CNTN2_HUMAN	WLLNEFPNFIPTDGR	17.55	0.096	0.12	0.90787	0.01	0.90787	16.429	16.915	NA	NA	NA	NA	NA	NA	NA	NA	NA	NA	NA	NA	18.9399	NA	NA	NA	NA	NA	NA	NA	17.523	17.4008	16.7741	NA	19.1309	NA	NA	NA	17.6683	NA	NA	NA	NA	NA	NA	NA	17.0245	17.7109
CNTN2_HUMAN	LSLEDSGMYQCVAENK	17.45	-0.219	-0.53	0.60324	0.28	0.60324	16.5706	17.3372	NA	NA	16.7434	NA	NA	NA	17.2117	NA	NA	NA	NA	NA	18.2066	18.1802	17.2063	16.9618	17.8537	17.7511	NA	NA	17.377	17.3658	NA	NA	NA	NA	17.8046	NA	NA	NA	17.9376	17.8024	NA	NA	NA	NA	17.1368	17.2657
CNTN2_HUMAN	RGDGPESLTALVYSAEEEPR	18.65	0.24	0.85	0.40327	0.71	0.40327	18.6975	18.6748	NA	19.7463	18.43	18.3698	18.3851	17.9571	18.2106	18.4859	19.5374	19.073	18.8793	18.8283	19.5084	19.4837	18.0405	17.7349	18.6919	18.8512	17.1043	NA	18.5653	18.6119	17.6899	17.8468	NA	18.8387	18.8765	19.0094	18.1471	18.4971	19.1429	19.1765	NA	NA	19.491	18.9941	18.6424	18.6525
CNTN2_HUMAN	AQDAGVYQCLASNPVGTVVSR	18.97	0.056	0.17	0.87043	0.03	0.87043	18.2533	NA	19.4912	NA	NA	NA	NA	NA	NA	NA	19.3044	19.3534	18.3922	NA	NA	19.605	NA	NA	18.8055	19.0654	NA	NA	18.7496	18.7904	NA	NA	18.6515	18.9656	18.9394	NA	NA	NA	NA	NA	19.5419	NA	NA	19.0367	18.6096	NA
CNTN2_HUMAN	NWIEIPVPEDIGHALVQIR	19.21	-0.406	-0.79	0.43328	0.63	0.43328	18.7998	18.3838	21.2015	20.9321	17.7139	17.1598	18.1485	17.6788	19.3993	19.4829	20.4463	20.2207	19.7959	19.5142	20.6273	20.5962	14.8241	NA	19.0172	18.848	17.9536	17.1173	18.7002	18.4383	17.2874	17.3384	20.5082	20.4928	20.3087	20.0911	19.1273	19.1151	20.0969	19.813	20.4211	19.9506	20.9114	20.497	18.9299	19.1319
CNTN2_HUMAN	TNPANIEGNAETAQVLGLTPWMDYEFR	17.44	0.175	0.39	0.69795	0.15	0.69795	16.511	NA	18.7578	18.7563	NA	NA	NA	15.5257	16.8466	NA	18.1332	18.4372	17.3819	16.8908	18.2808	18.4279	NA	NA	17.1936	17.2042	NA	NA	16.6002	16.3046	14.7165	NA	17.7322	18.2729	17.7639	18.0419	NA	16.6416	17.9164	17.9318	17.3913	NA	18.0142	18.3075	16.9398	17.5073
CNTP2_HUMAN	SPTPLNDDQWHR	18.38	-0.258	-0.71	0.48198	0.5	0.48198	17.7146	17.3423	NA	18.7494	17.5301	17.2436	18.7103	18.2547	18.3986	NA	19.4826	19.2334	18.8638	18.667	18.86	18.8408	17.7626	17.3147	17.7567	17.4814	17.2585	17.278	17.9971	17.2729	18.4307	18.4542	19.4938	19.7645	NA	NA	18.6833	18.7341	18.7543	18.8443	19.3502	19.3766	19.9119	19.0055	17.6563	17.1239
CNTP4_HUMAN	DGAGGWSPLVSNK	17.55	NA	NA	NA	NA	NA	17.5479	NA	NA	NA	NA	NA	NA	NA	NA	NA	NA	NA	NA	NA	NA	NA	NA	NA	NA	NA	NA	NA	NA	NA	NA	NA	NA	NA	NA	NA	NA	NA	NA	NA	NA	NA	NA	NA	NA	NA
CNTP4_HUMAN	AQVTPEVQPGCR	15.59	0.156	0.15	0.88307	0.02	0.88307	NA	NA	NA	NA	NA	NA	NA	NA	NA	NA	NA	NA	NA	NA	NA	NA	14.6805	14.852	16.5473	16.4245	NA	NA	NA	NA	NA	NA	NA	NA	NA	NA	NA	NA	15.4702	NA	NA	NA	NA	NA	NA	NA
CO1A1_HUMAN	SLSQQIENIR	18.21	1.229	1.18	0.25084	1.39	0.25084	18.5272	18.6914	NA	NA	18.3083	18.3189	15.4424	19.092	NA	NA	19.638	NA	NA	19.0723	NA	19.5835	18.8527	18.6002	NA	19.2613	13.7758	NA	NA	18.9126	NA	18.8034	NA	NA	NA	NA	NA	NA	15.8618	15.2688	19.4923	19.621	NA	NA	18.727	18.6368
CO1A1_HUMAN	VLCDDVICDETK	19.7	-0.218	-0.44	0.65974	0.2	0.65974	18.7615	NA	19.7488	19.3394	19.6125	19.1642	20.3558	19.9878	19.1879	19.0174	20.7068	21.1843	20.0738	19.6509	19.9024	19.8366	19.1119	18.6889	19.2465	19.0336	18.6715	18.4011	19.2302	18.7146	19.6648	19.1745	21.1022	20.7128	18.2127	18.9938	20.1021	20.2059	19.285	19.8792	19.5023	21.0969	23.5612	22.587	18.5393	18.2013
CO1A1_HUMAN	STGGISVPGPMGPSGPR	18.49	1.226	1.37	0.21413	1.88	0.21413	NA	NA	NA	19.3267	NA	NA	NA	NA	NA	NA	NA	NA	NA	NA	NA	NA	NA	NA	NA	18.8752	NA	NA	NA	NA	NA	NA	NA	NA	NA	17.0087	NA	NA	NA	NA	NA	18.7409	NA	NA	NA	NA
CO1A1_HUMAN	SGEYWIDPNQGCNLDAIK	17.2	-0.276	-0.45	0.65876	0.2	0.65876	17.3409	17.0537	NA	NA	NA	15.4628	NA	NA	NA	NA	NA	17.6344	NA	NA	18.2198	NA	16.8198	NA	NA	NA	NA	NA	NA	NA	NA	NA	NA	NA	NA	NA	17.9444	NA	NA	NA	NA	17.3472	NA	16.8228	17.6586	16.8751
CO1A2_HUMAN	GVGLGPGPMGLMGPR	16.8	NA	NA	NA	NA	NA	NA	NA	16.8061	16.8013	NA	NA	NA	NA	NA	NA	NA	NA	NA	NA	NA	NA	NA	NA	NA	NA	NA	NA	NA	NA	NA	NA	NA	NA	NA	NA	NA	NA	NA	NA	NA	NA	NA	NA	NA	NA
CO1A2_HUMAN	GETGPSGPVGPAGAVGPR	14.65	-0.034	-0.04	0.96506	0	0.96506	NA	NA	NA	NA	NA	NA	NA	NA	14.2668	NA	NA	NA	NA	NA	15.5218	NA	14.0858	NA	NA	14.3064	NA	NA	NA	NA	NA	NA	NA	NA	NA	NA	14.9213	15.5391	NA	NA	NA	NA	NA	13.8853	NA	NA
CO2_HUMAN	DFHINLFR	16.18	-0.123	-0.28	0.78008	0.08	0.78008	NA	15.368	15.0731	NA	NA	NA	NA	15.5059	15.7879	NA	17.6184	17.0126	16.895	16.7414	16.1935	15.5852	NA	NA	15.6231	NA	16.1282	15.9497	NA	13.5088	16.247	16.4313	16.7246	16.3428	16.7225	16.3522	17.3764	17.1397	NA	NA	15.8786	15.6436	16.6485	16.1088	NA	NA
CO2_HUMAN	HAFILQDTK	17.81	-0.015	-0.03	0.97388	0	0.97388	16.9355	17.048	17.4971	18.0288	17.0092	16.9986	18.2829	16.3331	17.935	18.2011	18.8821	18.631	18.3798	18.4978	18.5532	17.9065	16.9329	16.8595	18.3297	18.1382	17.7683	17.5065	17.4245	16.3363	17.5128	17.9648	17.6249	17.5715	18.5912	18.5561	18.228	19.0703	17.4152	17.723	17.7794	18.033	19.2996	18.3776	NA	16.3606
CO2_HUMAN	HAIILLTDGK	19.94	-0.294	-0.99	0.32536	0.99	0.32536	19.3982	19.0845	20.7426	20.6063	18.9677	19.0633	19.8255	19.2824	20.0463	20.0965	20.4141	20.2218	19.5851	19.6498	20.099	20.0171	19.3967	19.3755	20.144	19.8375	19.8798	19.8364	19.0348	18.9275	19.5704	19.5953	20.2967	19.844	20.8686	20.668	19.3353	19.465	20.8404	20.505	21.2893	20.8964	21.6088	20.7687	19.3409	19.1684
CO2_HUMAN	VLMSVLNDNSR	17.35	0.356	0.79	0.43845	0.63	0.43845	NA	16.9846	18.0093	17.9706	NA	16.54	NA	NA	17.7041	17.6854	NA	NA	NA	NA	17.9593	17.548	16.7975	16.7511	NA	17.7934	17.4421	17.525	NA	16.1402	17.3823	NA	NA	NA	NA	NA	NA	NA	NA	NA	NA	NA	NA	NA	NA	NA
CO2_HUMAN	SSGQWQTPGATR	16.92	0.24	0.43	0.67375	0.18	0.67375	NA	16.8421	NA	NA	16.9767	17.4371	NA	NA	16.6114	NA	NA	NA	NA	NA	17.1273	16.9199	16.7516	17.9596	NA	17.0526	16.9897	17.7778	NA	17.6324	16.2162	16.0179	NA	16.8863	NA	16.9145	16.2887	17.6993	NA	NA	NA	NA	NA	15.4336	NA	16.8806
CO2_HUMAN	RNDYLDIYAIGVGK	15.03	-2.06	-2.32	0.03643	5.37	0.03643	NA	NA	NA	NA	14.9418	14.743	15.515	14.5883	NA	NA	NA	NA	14.1697	NA	15.0053	NA	14.2313	13.6829	15.0313	NA	NA	NA	NA	NA	NA	NA	NA	NA	NA	NA	16.7311	16.7376	NA	NA	NA	NA	NA	NA	NA	NA
CO2_HUMAN	NQGILEFYGDDIALLK	17.81	-0.069	-0.12	0.90349	0.01	0.90349	15.8434	16.2552	19.4885	19.2093	16.6717	16.8368	17.422	17.5108	18.0006	18.0552	19.5513	19.1157	18.6779	17.9072	18.8621	18.881	NA	NA	15.9703	15.729	15.5825	15.3141	16.5543	16.3853	16.8224	16.8219	18.8784	18.4087	18.1929	18.3539	18.1135	18.0362	19.2916	18.8037	20.2355	19.7291	20.0066	19.9547	14.8333	16.6061
CO2_HUMAN	ECQGNGVWSGTEPICR	16.99	-0.113	-0.1	0.92035	0.01	0.92035	NA	16.283	NA	NA	NA	NA	NA	NA	NA	NA	17.4186	18.0959	NA	NA	NA	17.2257	NA	15.3059	NA	17.6089	NA	NA	NA	NA	NA	NA	NA	16.9615	NA	NA	NA	NA	NA	NA	NA	NA	NA	NA	NA	NA
CO2_HUMAN	KNQGILEFYGDDIALLK	17.99	-0.331	-0.45	0.66118	0.21	0.66118	NA	16.8485	NA	NA	NA	NA	NA	NA	NA	17.7242	18.6283	18.5966	NA	NA	NA	NA	NA	NA	NA	NA	NA	NA	NA	NA	NA	NA	NA	NA	18.4226	NA	NA	NA	NA	17.7339	NA	NA	NA	NA	NA	NA
CO2_HUMAN	GALISDQWVLTAAHCFR	19	-0.583	-1.49	0.14338	2.23	0.14338	17.9504	18.2021	NA	19.6071	17.8626	17.7961	18.8285	18.2837	18.8441	19.2689	20.3906	20.1461	19.5944	19.2098	19.2412	19.2444	16.3248	NA	18.7555	18.3364	18.998	18.6151	17.8688	17.3541	18.6384	18.5415	19.5097	19.644	20.0491	20.108	19.5434	19.5819	19.3258	18.9327	20.0593	NA	20.471	19.8921	NA	NA
CO3_HUMAN	GVFVLNKK	19.96	-0.492	-1.18	0.24457	1.39	0.24457	18.3733	17.9393	20.8304	20.2281	19.1447	18.759	20.2472	19.146	19.2526	19.6326	20.8827	20.3503	20.4945	NA	20.2167	19.8963	19.5412	18.8893	20.4425	19.809	20.4788	20.2078	20.2021	19.1295	19.4523	19.206	21.4958	21.0787	20.6646	20.3514	20.4835	20.4599	20.1389	19.7588	20.8483	20.4229	21.0169	20.7627	19.5066	18.6571
CO3_HUMAN	GLEVTITAR	17.9	-0.518	-0.61	0.54795	0.37	0.54795	16.64	15.4814	NA	NA	17.2764	16.4751	18.2543	16.7209	NA	NA	19.9426	NA	19.3247	18.7944	18.938	17.3064	17.2756	15.8571	18.9934	17.6926	18.9094	18.3107	18.5309	17.4162	17.3424	17.1656	18.0613	18.2174	19.07	17.0637	NA	17.3912	19.7494	NA	NA	NA	20.7189	NA	17.8519	16.2601
CO3_HUMAN	TGLQEVEVK	22.56	-0.411	-1.19	0.24184	1.41	0.24184	20.5654	21.1071	22.9682	23.143	21.6612	21.7487	22.5822	21.6117	22.3318	22.5958	23.2907	23.1417	22.707	22.8823	22.7486	22.508	21.9174	21.8778	22.8334	22.8393	22.7028	22.7247	22.6979	21.958	21.6518	21.9958	23.3638	23.5131	22.7897	22.9473	22.6926	23.2547	22.85	22.9281	23.3047	23.332	24.0878	23.0589	21.7818	21.6364
CO3_HUMAN	FISLGEACK	22.28	-0.405	-1.37	0.17764	1.88	0.17764	20.8393	20.8785	22.5124	22.6497	21.2519	21.1624	22.361	21.8127	22.1377	22.2636	23.3351	23.1987	22.4189	22.6293	22.4873	22.2804	21.4592	21.2825	22.3843	22.2179	22.4308	22.4686	22.281	22.104	21.4753	21.6904	23.663	23.4261	22.7587	22.5742	22.6831	22.9458	22.5401	22.3523	22.911	22.6198	23.4453	22.5598	21.4971	21.232
CO3_HUMAN	RQGALELIK	21.02	-0.456	-1.09	0.2822	1.19	0.2822	19.4335	19.0997	21.7661	21.4696	20.0374	19.8475	21.351	20.2446	20.5324	20.99	22.0699	21.8202	21.4061	21.2228	21.2729	21.0544	20.3969	19.5428	21.4106	20.9588	21.4528	20.861	21.247	19.9891	20.5021	20.3648	22.094	22.3374	21.5961	21.5737	21.2204	21.6456	21.4798	21.1872	21.8298	21.7527	22.3722	21.6708	20.273	19.5921
CO3_HUMAN	ISLPESLKR	17.76	-0.584	-1.76	0.08739	3.1	0.08739	16.1929	16.1694	NA	NA	16.6765	16.8648	17.4883	17.2715	17.6055	17.8488	19.2837	19.1672	18.3566	18.2037	17.0749	17.4477	17.2665	16.9529	17.9685	17.7985	18.3771	18.3431	17.6985	17.4506	NA	17.1928	19.393	NA	18.2957	NA	18.623	18.7427	NA	17.984	NA	NA	NA	18.2997	17.5656	17.0832
CO3_HUMAN	DSCVGSLVVK	21.81	-0.413	-1.01	0.31678	1.03	0.31678	20.3559	20.503	21.6555	21.9803	21.0977	21.1206	21.6436	21.1237	21.6166	21.6825	22.3816	22.4807	21.6263	21.9201	22.1247	21.756	21.3112	21.2768	22.2017	22.1785	22.139	22.4093	22.1909	21.9061	20.8981	21.2023	22.1256	22.6852	22.0291	22.1745	22.031	22.4507	22.2804	22.2903	22.6462	22.3977	23.3721	21.0362	21.0691	20.9566
CO3_HUMAN	ADIGCTPGSGK	19.4	-0.202	-0.49	0.62763	0.24	0.62763	16.8881	17.2506	19.9462	20.0065	18.8478	18.6781	19.6414	18.8788	19.5605	19.3633	20.1711	20.6153	19.5905	19.8393	19.9716	19.4044	18.9255	19.1562	19.6026	19.6517	18.9119	19.5156	19.8666	19.595	17.6349	18.0405	20.7802	20.7176	19.5831	19.7191	19.9103	20.1989	19.6156	19.6585	20.0648	20.0472	21.2091	19.8057	17.6057	17.5447
CO3_HUMAN	GYTQQLAFR	22.09	-0.254	-0.98	0.33197	0.96	0.33197	20.9053	20.9126	22.3819	22.4142	21.7214	21.5519	22.1957	21.6891	21.7025	21.7601	22.6247	22.4736	22.4298	22.4535	22.5883	22.4154	21.4608	21.339	22.1909	21.9531	21.6263	21.7161	21.7167	21.6986	21.6954	21.8766	23.4637	23.2313	21.844	21.6991	22.6436	22.6813	21.7743	21.6247	22.671	22.3074	23.3165	22.768	22.1799	21.7091
CO3_HUMAN	NTLIIYLDK	20.77	-0.541	-1.57	0.12457	2.45	0.12457	18.7691	19.2007	21.8044	21.9093	19.2845	19.2112	20.6791	20.1487	20.6653	20.7585	21.794	21.2698	21.0062	21.1548	20.9834	20.8651	19.4149	19.2039	21.0799	20.7416	20.955	20.8779	20.8126	20.3998	19.5419	19.9105	22.2674	22.2156	21.4691	21.3528	21.199	21.2562	21.3099	21.0879	21.3476	21.1745	22.0603	21.2325	20.3035	19.9884
CO3_HUMAN	VLLDGVQNPR	21.47	-0.048	-0.14	0.8906	0.02	0.8906	20.3732	20.6659	22.1917	22.1268	NA	NA	21.9187	21.3036	20.5869	20.8618	22.6651	22.5962	22.0567	22.2085	22.1388	21.7158	20.1625	20.0962	21.2027	21.0464	22.1844	22.2181	21.0544	20.653	20.0526	20.1212	21.4383	21.7325	21.0909	21.2335	22.1596	22.4982	21.2845	21.1792	21.4352	21.3707	23.3533	22.4793	21.2371	20.9771
CO3_HUMAN	LCRDELCR	18.05	-0.084	-0.25	0.80509	0.06	0.80509	NA	NA	18.5269	18.675	NA	NA	17.7474	17.168	17.9834	17.9368	18.3873	18.6127	17.5677	18.0016	17.6828	18.3341	17.1418	16.7097	18.7191	18.7429	18.0661	18.3135	17.9232	17.9157	NA	16.5104	19.3924	19.2377	18.5342	18.4319	NA	18.3488	NA	18.4767	NA	18.41	NA	18.2697	16.8712	16.8454
CO3_HUMAN	FYYIYNEK	16.98	-0.42	-0.91	0.37528	0.83	0.37528	NA	NA	NA	16.4656	NA	NA	NA	NA	16.1524	NA	NA	17.4035	NA	NA	NA	NA	16.6519	16.691	17.2556	16.9122	17.134	17.3051	NA	NA	NA	NA	NA	NA	NA	NA	17.3231	NA	17.0653	17.035	NA	NA	18.5108	NA	NA	15.7927
CO3_HUMAN	HQQTVTIPPK	18.33	-0.422	-1.11	0.27366	1.23	0.27366	16.2018	16.3892	19.0333	19.1576	17.0794	16.7918	18.6901	17.8337	18.0362	18.6286	19.3424	19.0901	18.5042	18.572	18.4151	18.0104	17.6243	17.5098	18.9287	18.5143	18.626	18.5293	18.3128	17.987	16.9992	17.0463	19.6765	19.5053	18.4744	18.709	18.6331	19.2111	18.6572	18.7393	19.3355	19.3278	19.9793	19.1504	17.1812	16.7193
CO3_HUMAN	QPSSAFAAFVK	21.31	-0.527	-1.84	0.07279	3.38	0.07279	19.6275	19.7061	21.9559	21.8431	20.128	20.0244	21.144	20.7127	21.0002	21.052	22.3046	22.1982	21.6233	21.6025	21.2203	21.1494	20.5391	20.4442	21.3755	21.2922	21.5759	21.5293	21.289	21.0712	20.4663	20.609	22.8299	22.5508	21.7573	21.8109	21.8163	21.868	21.6479	21.5631	22.0953	22.0288	22.4249	21.7086	20.5563	20.2846
CO3_HUMAN	FISLGEACKK	17.85	-1.036	-1.5	0.15048	2.26	0.15048	NA	16.1842	NA	NA	17.0049	NA	18.4395	16.8765	NA	NA	NA	NA	NA	NA	NA	NA	17.379	NA	NA	17.7414	18.5959	17.6838	NA	16.573	17.6874	17.867	NA	NA	18.8183	18.8801	NA	NA	NA	NA	NA	19.0789	NA	18.9939	NA	NA
CO3_HUMAN	DFDFVPPVVR	22.03	-0.564	-1.99	0.05311	3.96	0.05311	20.5401	20.2677	22.7375	22.6779	20.8483	20.6853	21.5638	21.3596	21.6265	21.8761	22.9825	22.7961	22.2961	22.2487	22.1344	22.0851	21.3209	21.1382	22.0681	21.8038	22.2364	22.2722	21.8814	21.6504	21.2826	21.3783	23.3347	23.3563	22.5514	22.5531	22.4973	22.437	22.5841	22.4387	22.9333	22.7289	23.152	22.7021	21.4157	20.9451
CO3_HUMAN	YYTYLIMNK	22.39	-0.654	-0.64	0.52357	0.41	0.52357	20.9966	20.7553	23.1189	23.0435	NA	17.1626	NA	22.0027	22.3922	22.4265	23.4826	23.3816	22.9732	22.9189	NA	22.6541	NA	21.3491	22.8873	22.8081	22.7927	22.668	22.4284	22.4601	NA	21.8448	23.9632	23.8495	22.9934	23.1129	17.1901	23.4001	22.9522	22.7672	23.1335	23.0827	23.8376	23.1357	21.9777	21.6297
CO3_HUMAN	IHWESASLLR	22.8	-1.173	-0.81	0.44955	0.66	0.44955	NA	NA	NA	NA	NA	NA	NA	NA	NA	NA	NA	NA	22.0166	NA	NA	NA	NA	NA	NA	NA	NA	NA	NA	NA	NA	NA	23.5751	22.8046	NA	NA	NA	NA	NA	NA	NA	NA	NA	NA	NA	NA
CO3_HUMAN	VTIKPAPETEK	20.2	-0.372	-1.1	0.27936	1.2	0.27936	18.4776	18.5839	21.2425	20.8397	18.8502	18.5131	20.5352	19.9272	20.0177	20.0726	21.2354	21.2001	20.462	20.5009	20.0148	20.189	19.6728	19.0554	20.5807	20.2438	20.1561	20.1555	20.1019	19.9449	19.038	19.175	22.1467	21.6506	20.6489	20.5474	20.7613	20.6678	20.5922	20.2544	20.8729	20.6317	21.2481	20.6845	19.1664	19.2083
CO3_HUMAN	QPVPGQQMTLK	20.52	-0.427	-1.07	0.29027	1.15	0.29027	18.5581	18.9419	20.9741	21.1216	19.3759	19.3839	20.5674	19.0343	20.2997	20.5385	21.4231	21.1503	20.6676	20.764	20.7735	20.4715	20.0527	19.8168	21.225	21.0461	20.9439	20.7119	20.7239	19.7063	19.5893	19.7841	21.4046	21.1267	20.9086	20.9858	20.605	21.2205	21.0007	20.9749	21.3017	21.2447	22.0129	21.0864	19.8256	19.5629
CO3_HUMAN	AELQCPQPAAR	19.31	-0.377	-0.65	0.52101	0.42	0.52101	20.5149	20.2447	18.2058	18.3566	18.7662	18.5609	19.7498	19.4015	17.9593	19.73	20.7236	20.4613	20.6397	20.3461	18.8565	17.9831	16.6614	16.6579	19.5823	19.102	21.3264	20.7895	18.3754	18.1023	20.7412	20.5742	21.0499	20.5186	17.7442	17.6421	20.7102	20.5717	17.8148	19.064	19.419	17.6956	19.0091	18.1043	20.4414	20.3543
CO3_HUMAN	KVLLDGVQNPR	19.89	-0.088	-0.21	0.83712	0.04	0.83712	18.5825	18.8212	21.0497	20.9886	NA	NA	20.5038	19.3733	18.8132	19.2513	21.3643	21.234	20.756	20.7841	20.332	20.4355	18.379	18.0691	19.3801	19.1137	20.6575	20.6532	19.0637	18.033	18.3602	18.4962	20.6351	20.399	19.7526	19.8485	20.7674	21.1146	19.5411	19.4598	20.2346	20.1396	21.5792	21.0536	19.634	19.2551
CO3_HUMAN	FYHPEKEDGK	17.74	-0.649	-1.39	0.1742	1.92	0.1742	15.5326	15.7321	NA	NA	16.0481	15.5127	18.3594	17.5723	17.6562	17.8224	19.3112	19.2231	18.2877	18.3457	17.4112	17.7847	16.9754	16.3107	18.1908	17.6488	17.8692	17.8055	17.6727	17.113	NA	16.5274	20.2397	19.8573	NA	NA	18.6155	18.6227	NA	17.8829	18.816	18.727	19.0972	NA	16.4924	16.4631
CO3_HUMAN	NTMILEICTR	19.95	-0.664	-1.63	0.10978	2.67	0.10978	18.18	18.0326	20.8833	20.6805	18.6973	18.4034	19.852	18.9133	19.9729	19.9963	20.9367	20.6763	20.0577	20.2166	20.1818	19.7558	18.4371	17.9161	20.5107	20.0241	20.5101	20.1833	20.3391	19.7339	18.7886	18.94	21.8196	21.4753	20.6183	20.3401	20.3975	20.4338	20.6189	20.3061	20.4352	20.4401	21.5137	20.2182	19.4687	19.026
CO3_HUMAN	QELSEAEQATR	20.26	-0.394	-1.23	0.22563	1.51	0.22563	18.4585	18.4778	20.4149	20.5669	19.4786	19.362	20.5004	20.0168	20.2692	20.1681	20.8777	21.183	20.2976	20.6727	20.4672	20.081	19.6906	19.7251	20.3315	20.4784	19.9478	20.2606	20.4999	20.2902	19.1043	19.297	21.4775	21.7186	20.3447	20.4282	20.4667	20.9692	20.2577	20.279	20.6193	20.6092	21.4393	20.4471	NA	NA
CO3_HUMAN	ENEGFTVTAEGK	20.42	-0.263	-0.73	0.46683	0.54	0.46683	18.5108	18.9658	20.7427	21.1457	19.2561	19.1851	20.7256	19.7912	20.5253	20.777	21.5156	21.4145	20.6605	20.8244	20.5864	20.4243	19.6976	19.5414	20.7851	20.6691	20.342	20.4428	20.59	19.8566	19.3191	19.5291	21.9091	21.8003	20.8233	20.8757	20.8393	21.2418	20.5944	20.5627	20.5728	20.6747	21.6368	20.627	19.428	19.3306
CO3_HUMAN	SGSDEVQVGQQR	20.97	-0.173	-0.45	0.6529	0.21	0.6529	18.6084	19.1589	21.3822	21.6727	20.0461	19.973	21.3862	20.874	21.0446	21.0698	21.8637	22.1915	21.1181	21.5282	21.373	21.0599	20.3984	20.5535	21.1958	21.2031	20.4549	20.964	21.2689	21.0396	19.4965	19.9385	22.5012	22.6686	21.2409	21.3189	21.3754	21.7382	20.8315	21.1653	21.4118	21.5011	22.3557	21.1574	19.3943	19.3425
CO3_HUMAN	CAEENCFIQK	18.81	-0.276	-0.67	0.5073	0.45	0.5073	16.3242	16.952	19.4512	19.8704	17.8241	17.8095	18.8667	17.9696	18.9248	19.184	19.5848	19.6833	18.9173	19.0818	19.3681	18.5718	18.1047	18.0879	19.4895	19.3272	19.0256	18.9972	18.9929	18.2887	17.2615	17.3675	20.0483	20.2842	19.3841	19.5876	19.0985	19.5733	19.2303	19.3903	19.1735	19.3058	20.186	19.0131	17.218	17.4903
CO3_HUMAN	ACEPGVDYVYK	22.52	-0.346	-1.31	0.19876	1.7	0.19876	21.0398	21.1561	22.8404	22.9107	21.572	21.4332	22.5407	22.2777	22.3205	22.3188	23.3927	23.3026	22.6539	22.6943	22.6651	22.5648	22.0006	21.8949	22.6075	22.6692	22.5105	22.6878	22.7514	22.5968	21.6026	21.7786	23.8006	23.8462	22.6657	22.7588	23.1171	23.2466	22.6745	22.5642	22.879	22.7434	23.4903	22.6489	21.7385	21.6703
CO3_HUMAN	APSTWLTAYVVK	18.23	-0.349	-1.14	0.26229	1.3	0.26229	17.3858	16.8544	19.1432	18.982	16.8962	NA	18.4682	NA	NA	17.8242	18.5009	17.9618	18.4226	18.1247	18.5022	18.465	17.1579	NA	18.5327	18.1758	NA	18.2455	18.3919	18.0769	17.6062	17.6064	18.8451	18.7303	18.2932	18.3386	18.428	18.2656	18.8309	18.6992	18.5708	18.0848	19.7196	18.9669	17.5497	17.4217
CO3_HUMAN	EVVADSVWVDVK	20.31	-0.335	-0.91	0.37094	0.82	0.37094	19.7085	NA	20.088	19.6472	19.7549	19.3893	20.3743	NA	19.8832	19.9674	20.9964	20.3177	20.4881	20.4279	20.9186	NA	19.3323	18.8327	20.9887	20.2293	20.8152	20.6149	20.4453	19.8639	NA	19.6536	21.192	20.7482	20.4631	20.1962	20.6196	20.529	20.9672	20.4529	20.4319	20.3476	21.7863	20.4014	NA	19.8026
CO3_HUMAN	TIYTPGSTVLYR	22.53	-0.413	-1.49	0.14476	2.21	0.14476	21.0541	21.0822	23.0683	23.1417	21.2941	21.3078	22.3407	21.9617	22.5094	22.553	23.3252	23.075	22.7492	22.9641	22.6221	22.5155	21.8153	21.6991	22.7619	22.57	22.6334	22.6975	22.4024	22.3684	21.5462	21.6763	23.7938	23.6032	22.7842	22.8493	22.8797	22.9827	22.9507	22.8978	23.1843	23.0523	23.8384	23.0799	21.8491	21.5983
CO3_HUMAN	KQELSEAEQATR	20.5	-0.238	-0.69	0.49648	0.47	0.49648	18.5288	18.6602	20.6868	20.6207	19.7886	19.5401	21.1015	20.5742	20.4601	20.3207	21.0968	21.2501	20.6266	20.8369	20.7773	20.3449	20.1486	19.9716	20.9054	20.7203	20.2482	20.4271	20.8718	20.583	19.3387	19.4926	21.8704	21.8184	20.5621	20.4941	20.9294	21.2047	20.6282	20.5906	20.8172	21.0032	21.9438	20.6299	NA	19.0333
CO3_HUMAN	SSLSVPYVIVPLK	22.78	-0.507	-0.35	0.727	0.12	0.727	21.8339	21.8215	23.4959	15.6507	22.1231	22.0637	22.9946	22.7408	22.8617	23.0306	23.9898	23.8945	23.3023	23.3601	23.2129	23.163	22.4202	22.3316	23.2405	23.0792	23.3671	23.4684	23.086	22.8445	22.4651	22.5701	24.3121	24.3867	23.5553	23.576	23.5087	23.6451	23.5611	23.4205	23.9359	23.6999	16.7879	23.6528	22.6493	22.2497
CO3_HUMAN	VSHSEDDCLAFK	21.99	-0.395	-1.08	0.28665	1.16	0.28665	19.9422	21.0086	22.8632	23.0115	20.83	20.659	22.0644	21.1008	21.7441	21.9999	22.6717	22.4221	21.9706	22.1321	22.0416	21.7968	21.5693	21.2884	22.3895	22.3765	22.064	22.04	21.9888	21.2702	20.8798	21.2547	23.173	23.2328	22.4896	22.469	22.0285	22.4187	22.3937	22.2809	22.6894	22.583	23.2978	22.4302	21.2128	21.5848
CO3_HUMAN	IPIEDGSGEVVLSR	20.87	-0.359	-0.57	0.56844	0.33	0.56844	18.2662	20.2434	21.0953	21.2621	18.9325	20.452	20.6035	19.6732	21.0136	21.1641	22.3294	22.1017	21.2555	21.2068	20.8662	20.5075	21.0559	21.1669	20.313	20.2541	21.2926	21.434	19.392	19.1102	19.4676	18.9342	22.5907	22.5094	21.5397	21.451	21.8798	21.9338	21.6025	21.1301	21.9717	21.799	22.565	21.536	18.1401	20.6688
CO3_HUMAN	AAVYHHFISDGVR	22.21	-0.457	-1.16	0.25076	1.36	0.25076	20.8569	20.305	22.8818	22.6959	21.0932	20.9113	22.6158	21.2148	21.9601	22.169	23.1904	22.9848	22.5246	22.5521	22.3997	22.0909	21.5362	21.0374	22.6298	22.0805	22.5679	22.1813	22.2669	21.3289	21.5865	21.5481	23.4081	22.9138	22.7502	22.6991	22.5874	22.7855	22.5396	22.358	23.3396	23.1759	23.3712	22.8766	21.5963	20.9873
CO3_HUMAN	GQGTLSVVTMYHAK	21.74	-0.446	-1.25	0.21833	1.56	0.21833	20.1837	20.1557	22.1795	22.6115	20.1949	20.1964	22.0081	21.4383	21.5693	21.5905	23.004	22.4998	22.0155	21.9858	21.9444	21.5965	20.8394	20.4782	22.0728	21.7467	21.8097	21.7493	21.7757	21.5193	20.7567	20.8125	23.7244	23.4545	22.3329	22.2803	22.285	22.3463	22.0564	21.8098	22.4278	21.8153	22.8564	21.9145	20.9387	20.5574
CO3_HUMAN	LVAYYTLIGASGQR	20.92	-0.488	-1.45	0.15556	2.09	0.15556	19.4793	19.3614	20.8614	20.703	20.2209	20.0214	21.192	20.4988	20.5311	20.6043	21.9915	21.4396	21.3021	21.0026	21.2338	20.8192	20.2484	19.9861	21.3683	20.6097	21.3972	21.2837	21.2896	20.8081	20.343	20.2258	22.2074	21.7944	21.0549	20.9124	21.6856	21.6034	21.4534	21.0289	21.4379	21.2704	21.989	21.2386	20.5136	19.7045
CO3_HUMAN	AAVYHHFISDGVRK	20.42	0.038	0.05	0.96331	0	0.96331	18.0685	20.2466	20.2872	21.7368	19.4199	20.2238	21.5367	20.7732	21.4326	22.1363	20.4982	21.4855	20.0562	21.8346	21.2261	20.3782	19.0053	20.0896	18.6805	19.7424	18.6714	19.3978	19.3623	19.6805	18.9532	20.3695	18.8436	21.1971	20.2328	21.1217	20.0002	21.5215	20.2036	21.3541	21.6503	22.4444	22.9861	21.4465	18.8868	19.7741
CO3_HUMAN	FYHPEKEDGKLNK	17.71	-0.197	-0.51	0.61003	0.26	0.61003	NA	NA	18.0274	18.1331	16.3252	15.6231	18.6097	17.8412	17.2042	17.3082	18.5392	18.577	17.6566	17.9299	17.6715	17.5884	17.0986	16.4306	18.1463	17.5922	17.7359	17.8371	18.1078	17.7748	16.346	16.1765	19.732	19.567	17.8159	17.7586	18.2534	18.2892	17.6267	NA	18.1246	18.236	NA	18.0443	16.0442	NA
CO3_HUMAN	RIPIEDGSGEVVLSR	21.31	-0.465	-1.62	0.11153	2.64	0.11153	19.914	19.9176	21.6299	21.5492	20.206	20.1783	21.5943	21.0819	20.8443	21.0425	22.2364	21.9523	21.3649	21.5331	21.3496	21.1752	20.6113	20.3735	21.5525	21.4313	21.5939	21.5653	21.2387	21.06	20.3973	20.5612	22.7177	22.3047	21.516	21.4451	21.804	21.9695	21.6882	21.4263	22.0622	21.9504	22.6656	21.9079	20.5438	20.4236
CO3_HUMAN	TVMVNIENPEGIPVK	21.62	-0.54	-1.63	0.10999	2.66	0.10999	20.0828	19.9939	22.5145	22.369	19.9172	19.8418	21.5314	20.9155	21.4239	21.5188	22.5985	22.373	21.7593	21.8788	21.7295	21.5125	20.664	20.3399	22.1066	21.8685	21.8821	21.8558	21.5886	21.1775	20.6322	20.5882	23.1093	22.8655	22.0877	22.0597	21.8135	22.0004	22.1507	22.005	22.4349	22.2896	23.0577	22.1546	21.1397	20.8388
CO3_HUMAN	AGDFLEANYMNLQR	21.74	-0.547	-1.97	0.05538	3.88	0.05538	20.1164	20.187	22.3152	22.4004	20.4099	20.144	21.4886	21.1465	21.5903	21.5473	22.5495	22.5277	22.057	22.0584	21.8654	21.8282	20.7555	20.4598	21.9633	21.8986	21.8844	21.9571	21.719	21.5362	20.8786	20.9332	23.1375	23.2193	22.2152	22.2202	22.3083	22.1421	22.2283	22.2111	22.569	22.5647	22.4933	22.2835	20.996	20.7618
CO3_HUMAN	VYAYYNLEESCTR	21.05	-0.352	-1.23	0.22411	1.52	0.22411	19.5357	19.5829	21.6045	21.34	19.7513	19.7264	21.2309	20.6314	20.7798	21.0588	21.9769	21.7575	21.1519	21.4372	21.3246	20.9803	20.319	20.1597	21.6713	21.3949	21.1861	21.2845	21.2042	21.1378	20.2318	20.3718	22.315	22.113	21.4788	21.2655	21.6058	21.6474	21.261	21.2077	21.0676	21.0733	21.8071	21.0958	20.6703	20.4364
CO3_HUMAN	SYTVAIAGYALAQMGR	17.64	-0.81	-0.96	0.34126	0.93	0.34126	NA	15.609	NA	NA	16.7865	16.4025	18.8061	16.07	NA	17.006	18.7492	17.9303	17.8657	17.6112	19.4175	17.925	16.016	14.6551	18.5971	17.2159	18.9166	17.5855	19.2971	17.1565	17.3862	16.3795	19.1936	18.1761	17.8215	17.5454	17.871	17.8909	18.9272	18.0231	NA	NA	18.8643	NA	17.6765	16.6011
CO3_HUMAN	VFLDCCNYITELR	23.14	-0.529	-1.84	0.0725	3.39	0.0725	21.8983	21.7225	23.7145	23.7521	21.8518	21.6637	23.1362	22.7832	22.9521	23.1457	24.3085	24.1106	23.3632	23.4379	23.1607	23.1668	21.7668	21.5161	23.1085	22.8474	23.3029	23.3774	22.9677	22.6192	22.4427	22.5167	24.4731	24.5699	23.6664	23.7273	23.5977	23.8294	23.5177	23.3955	23.7424	23.8294	24.0993	23.6802	22.3003	22.3388
CO3_HUMAN	SGIPIVTSPYQIHFTK	23.11	-0.45	-1.62	0.11224	2.63	0.11224	21.9213	21.8012	23.5815	23.4303	21.8911	21.7694	23.1944	22.9212	22.8522	22.8958	24.1827	23.8428	23.4234	23.3983	23.0567	23.0987	22.0627	21.916	23.3445	23.0912	23.3479	23.315	22.9824	22.7227	22.321	22.3994	24.3684	24.3417	23.4965	23.501	23.6464	23.5712	23.4613	23.3527	23.9925	23.6956	24.1459	23.7125	22.372	21.9203
CO3_HUMAN	DICEEQVNSLPGSITK	20.91	-0.497	-1.91	0.06325	3.64	0.06325	19.3583	19.5948	20.8886	21.0375	19.8214	20.0104	20.7893	20.4091	20.6828	20.805	21.3203	21.0995	20.5648	20.8206	20.8399	20.7232	20.8133	20.7931	21.4098	21.3957	21.2385	21.4023	21.0131	20.8484	19.9381	20.2216	21.8134	21.9381	21.0871	21.2533	21.2642	21.5288	21.3881	21.4137	21.6222	21.6553	22.0002	21.2513	20.1711	20.0751
CO3_HUMAN	VELLHNPAFCSLATTK	21.65	-0.404	-1.44	0.15627	2.08	0.15627	20.1042	20.2967	22.2578	22.2831	20.3668	20.4057	21.6154	21.342	21.5867	21.6702	22.5599	22.3186	21.8375	21.8815	21.6843	21.5861	20.8108	20.7017	21.7996	21.8882	21.8415	21.8587	21.3528	21.315	20.6054	20.7709	22.8318	22.7399	22.0368	22.0514	21.8838	22.1127	22.0112	22.0404	22.5785	22.3476	22.9247	22.1856	20.8471	20.7506
CO3_HUMAN	SNLDEDIIAEENIVSR	22.23	-0.354	-1.35	0.1841	1.82	0.1841	21.0352	21.2363	22.2427	22.3617	21.5482	21.4144	22.2982	22.0422	21.7849	22.2074	23.0492	22.8745	22.3084	22.4765	22.3125	22.2245	21.6198	21.3341	22.3668	22.356	22.5016	22.5055	22.1919	22.0559	21.5129	21.733	23.0702	23.1656	22.5103	22.5819	22.1741	22.7955	22.6452	22.5357	22.773	22.6267	23.2441	22.4186	21.5341	21.607
CO3_HUMAN	KVFLDCCNYITELR	22.24	-0.533	-1.61	0.11567	2.58	0.11567	20.6142	20.5925	23.0298	23.0104	20.9395	20.6054	22.3258	22.0857	22.2047	22.2108	23.4452	22.9985	22.4587	22.6315	22.3045	22.285	20.9579	20.6699	22.2238	21.9557	22.3126	22.3649	22.1766	21.8778	21.2261	21.4406	23.8393	23.7048	22.8141	22.8965	22.8066	23.0125	22.5593	22.4813	23.1965	22.9793	23.4757	22.6362	21.3856	21.0244
CO3_HUMAN	VHQYFNVELIQPGAVK	23.24	-0.485	-1.53	0.1326	2.35	0.1326	21.6815	21.575	24.1423	24.2115	21.7682	21.527	23.2665	22.9155	23.1799	23.1944	24.1963	23.8666	23.3518	23.3618	23.2886	23.201	22.3477	21.8243	23.62	23.3852	23.3219	23.2413	23.1437	22.884	22.1698	22.1618	24.9508	24.627	23.7937	23.7358	23.6949	23.6754	23.775	23.6298	24.0913	23.8777	24.2755	23.7008	22.5556	22.3043
CO3_HUMAN	SEETKENEGFTVTAEGK	20.25	-0.229	-0.64	0.52517	0.41	0.52517	18.5076	19.0296	20.6543	20.4842	19.4233	19.3194	20.9946	20.4949	19.62	19.9186	21.159	20.9719	20.2148	20.6975	20.3129	20.0485	20.0723	19.7979	20.518	20.4491	20.0185	20.0788	20.6978	20.2418	19.2184	19.413	22.145	21.9415	20.2371	20.1386	20.5898	20.9482	20.0886	20.1621	20.5762	20.5585	21.6477	20.2524	19.2831	19.0321
CO3_HUMAN	TELRPGETLNVNFLLR	22.56	-0.776	-1.44	0.15757	2.07	0.15757	21.1779	19.9479	23.6598	23.3974	21.0422	20.786	22.5689	21.9666	22.6147	22.9747	24.2656	23.9089	23.1935	23.0174	22.7232	22.8545	19.8003	18.284	22.9235	22.3234	22.8229	22.2884	22.3813	21.7601	21.6548	21.1132	24.5596	24.5627	23.5215	23.4658	23.298	23.3473	23.5327	23.2404	23.9336	23.689	24.1445	23.3722	21.3309	20.9356
CO3_HUMAN	EYVLPSFEVIVEPTEK	21.06	-0.564	-1.52	0.13622	2.31	0.13622	19.4247	19.3708	22.1053	21.9326	19.3553	19.0778	20.9328	20.2961	20.9859	21.1101	22.217	22.0433	21.4872	21.3401	21.3799	21.1756	19.636	18.7836	21.6075	21.2688	21.0762	20.8589	21.0091	20.4565	19.7856	19.8223	22.6355	22.5841	21.5539	21.5343	21.5664	21.5013	21.9816	21.7326	21.7231	21.4955	22.4313	21.9325	20.5639	20.5612
CO3_HUMAN	LSINTHPSQKPLSITVR	22.48	-0.442	-1.45	0.15426	2.1	0.15426	21.2233	20.9962	22.6176	22.9946	21.2247	21.3048	22.9441	22.427	22.2625	22.4532	23.4124	23.2181	22.5361	22.717	22.5209	22.2059	21.5623	21.5056	22.5905	22.486	22.5869	22.6785	22.413	22.1665	21.6161	21.7352	24.0071	23.9261	22.8486	22.8341	22.9482	23.0525	22.818	22.6715	23.357	23.0459	23.6649	22.7864	21.5456	21.3351
CO3_HUMAN	SGQSEDRQPVPGQQMTLK	21.13	-0.353	-0.95	0.34627	0.91	0.34627	19.1612	19.4171	21.6671	21.9232	19.9696	19.9024	21.6099	20.7238	20.9997	21.1956	22.0101	21.7688	21.2795	21.4488	21.2701	20.9014	20.6125	20.3061	21.4461	21.4082	21.2161	21.1704	21.3211	20.2704	20.1404	20.3517	22.4556	22.6238	21.4517	21.5642	21.3522	21.7999	21.3471	21.3329	21.9936	21.8738	22.4401	21.482	20.1086	19.7947
CO3_HUMAN	KVEGTAFVIFGIQDGEQR	18	-0.457	-0.73	0.46724	0.54	0.46724	17.2482	16.6775	17.6962	16.4202	17.4057	16.9716	19.1032	17.4038	17.4069	17.7824	18.9122	18.2112	18.6824	18.2476	19.0744	17.8861	17.2205	16.1036	19.1722	17.8469	18.7008	18.2663	18.9774	17.6134	17.3209	16.9151	19.2318	18.367	18.1684	17.7592	18.5735	18.4459	19.2221	18.393	17.9666	17.5231	19.7444	17.8998	18.2869	17.2457
CO3_HUMAN	VRVELLHNPAFCSLATTK	21.36	-0.585	-1.89	0.06535	3.58	0.06535	19.7801	19.7304	21.9641	21.7151	20.0822	19.9241	21.4532	21.1797	21.1056	21.0948	22.3619	22.0301	21.494	21.5414	21.2102	21.1797	20.3551	20.0401	21.6383	21.5137	21.6332	21.6284	21.3347	21.1433	20.3432	20.3384	23.1271	22.7865	21.8356	21.8125	21.8767	21.91	21.7641	21.6516	22.324	22.038	22.74	21.9332	20.4348	20.429
CO3_HUMAN	DAPDHQELNLDVSLQLPSR	19.77	-0.819	-1.09	0.28467	1.18	0.28467	NA	17.2529	20.5424	18.8568	NA	16.7513	NA	19.0295	20.0193	20.1388	21.3996	20.0624	20.6039	20.1917	NA	19.3405	16.4241	NA	21.3824	19.9575	19.2257	18.8116	20.931	19.6029	NA	17.6944	22.1417	20.4741	20.8666	19.4178	20.6684	20.4851	21.1425	19.7388	20.137	19.8736	NA	18.8618	20.4998	NA
CO3_HUMAN	ILLQGTPVAQMTEDAVDAER	23.99	-0.552	-1.63	0.11117	2.65	0.11117	22.205	22.6221	24.668	24.8633	22.6506	22.6246	23.9228	23.3967	23.6754	24.0824	25.2121	24.9163	24.2455	24.2239	23.956	24.1255	22.7924	22.308	23.9477	23.746	24.293	23.8291	24.0265	23.5505	23.3675	23.2525	25.3081	25.6671	24.6764	24.786	24.0709	24.4978	24.5493	24.3112	24.9709	24.5924	24.9823	24.5485	22.9685	22.9813
CO3_HUMAN	QCQDLGAFTESMVVFGCPN	17.73	-0.59	-0.69	0.49533	0.47	0.49533	16.0728	15.7351	18.201	18.3229	15.8687	15.1371	19.0281	16.6865	17.3229	17.6808	19.8606	19.0016	18.4719	17.7906	18.8933	17.422	16.7167	NA	16.2868	16.9321	18.692	16.8392	19.1381	16.052	16.5531	16.0257	19.8905	19.095	18.0774	17.6226	18.4309	18.5808	19.8053	18.4731	18.6065	17.3485	19.5496	17.1139	17.3427	16.7952
CO3_HUMAN	AYYENSPQQVFSTEFEVK	21.67	-0.483	-1.54	0.1307	2.37	0.1307	20.1477	20.1395	22.1538	22.0655	20.4346	20.2735	21.6866	21.4037	21.3569	21.5709	22.5768	22.3924	22.0537	22.0343	21.7728	21.8547	20.7076	19.9744	22.0372	21.8869	21.6695	21.8366	21.7146	21.153	20.5416	20.7306	22.8124	23.1399	22.1716	22.2477	21.9095	22.1987	22.4041	22.2962	22.0126	21.9961	22.7687	22.0573	21.2992	21.228
CO3_HUMAN	VPVAVQGEDTVQSLTQGDGVAK	23.69	-0.421	-1.43	0.16012	2.04	0.16012	22.1761	22.3914	24.3099	24.3056	22.4094	22.499	23.8249	23.4534	23.5025	23.6824	24.7769	24.2392	23.8292	23.998	23.5894	23.573	22.8614	22.6725	23.7995	23.7455	23.7185	23.674	23.4978	23.3736	22.7875	22.8783	25.0795	24.9328	24.129	24.1	24.1131	24.1961	23.9615	23.8684	24.5949	24.4918	24.8908	24.038	22.9408	22.7844
CO3_HUMAN	EDIPPADLSDQVPDTESETR	23.45	-0.014	-0.06	0.95423	0	0.95423	22.5226	22.8385	23.9057	24.4381	22.8515	22.9282	23.8137	23.5046	23.5975	23.6819	23.9194	23.8264	23.4532	23.8057	23.7698	23.6866	22.7057	22.5866	23.5151	23.5302	23.0358	23.074	23.3459	23.1216	22.8302	23.0218	23.7539	23.9432	23.7574	23.8931	22.9992	23.2324	23.623	23.801	23.9717	23.9206	24.499	23.8792	22.6883	22.7753
CO3_HUMAN	VQLSNDFDEYIMAIEQTIK	22.67	-0.935	-1.36	0.1797	1.86	0.1797	20.9426	20.95	24.4398	24.23	20.5076	19.8162	22.9529	22.636	22.7939	22.6923	24.4474	24.1205	23.209	23.2565	23.2443	23.2922	19.082	15.8102	22.9887	22.5571	22.5856	22.3079	22.5419	22.2729	21.4405	21.1602	24.9625	25.1347	23.6226	23.8378	23.2639	23.592	23.3933	23.0323	23.3486	23.2178	24.0263	23.8048	22.7082	22.4094
CO3_HUMAN	SLYVSATVILHSGSDMVQAER	18.08	-0.62	-0.64	0.52357	0.41	0.52357	17.4533	16.6139	18.6956	17.6321	17.4246	16.7951	19.3344	16.4308	17.5999	17.5774	19.2905	18.4391	18.8646	17.8751	19.7838	17.2578	16.7361	14.5687	19.4605	17.5757	19.1809	18.192	19.6681	17.0761	17.6785	16.7793	20.0973	18.9714	19.2042	18.1682	19.4457	18.4485	19.1544	17.4453	18.0205	17.6549	18.778	17.7694	19.1766	16.8984
CO3_HUMAN	SEFPESWLWNVEDLKEPPK	20.54	-0.818	-1.87	0.06804	3.51	0.06804	19.0342	18.9453	21.4481	21.2703	18.7076	18.3886	20.5892	19.9949	20.3757	20.4735	21.863	21.6841	20.9742	20.8256	20.8782	20.665	18.1199	16.7393	21.0044	20.5581	20.9162	20.5969	20.5004	20.0271	19.587	19.3326	22.3137	22.2503	21.1664	20.9865	21.4647	21.3795	21.3342	20.9272	21.5814	21.328	21.9467	21.4914	19.9554	19.8221
CO3_HUMAN	SSLSVPYVIVPLKTGLQEVEVK	18.44	-0.492	-1.07	0.28868	1.16	0.28868	18.1896	18.1366	19.7983	19.8391	18.5282	18.6516	19.6825	19.2402	19.5254	19.5865	18.6899	18.3878	17.8288	17.8277	17.6143	17.357	15.2963	14.8325	17.2665	17.1515	18.7824	19.072	20.0761	19.695	18.7206	18.7494	21.1194	21.1569	19.9419	20.0753	18.6476	18.6073	18.0461	17.7567	17.8822	17.882	NA	17.2032	16.1766	16.2907
CO3_HUMAN	DYAGVFSDAGLTFTSSSGQQTAQR	17.9	-0.09	-0.18	0.85725	0.03	0.85725	17.4673	16.731	16.8875	NA	17.6494	17.4231	18.0617	17.6992	17.5811	18.1392	19.3859	18.4762	18.7034	18.5589	18.1523	17.7926	18.2478	16.4748	18.3935	17.8914	17.4842	18.196	17.9612	17.3896	16.2848	16.6563	19.556	18.156	18.1608	18.0774	18.8616	18.972	19.0347	18.4304	18.2751	17.6189	18.4929	17.8056	16.2798	16.8312
CO3_HUMAN	QKPDGVFQEDAPVIHQEMIGGLR	21.55	-0.524	-1.65	0.10634	2.72	0.10634	20.1343	19.9949	22.3937	22.4304	20.0618	19.9569	21.5612	21.1705	21.3011	21.2828	22.4603	21.852	21.5872	21.5103	21.6772	21.4107	20.6544	20.1581	22.1615	21.9231	21.8394	21.7448	21.5782	21.385	20.6114	20.5318	22.8896	22.9563	22.0821	21.886	21.9422	22.0626	22.0542	21.8894	22.5655	22.1415	22.5147	21.9682	21.0072	20.5136
CO3_HUMAN	TMQALPYSTVGNSNNYLHLSVLR	22.35	-0.573	-1.62	0.11153	2.64	0.11153	21.2678	20.7956	23.0569	23.3039	20.6636	20.5861	22.3919	22.0228	22.1077	22.2947	23.5912	23.3291	22.7476	22.5284	22.5701	22.5548	20.6292	19.9813	22.4891	22.2577	22.609	22.4205	22.2571	21.6977	21.5254	21.4208	23.8312	23.95	23.0118	23.0118	22.766	22.7827	22.8671	22.7367	23.1734	22.8228	23.4136	23.0064	21.9646	21.3667
CO3_HUMAN	DTWVEHWPEEDECQDEENQK	21.83	-0.398	-1.24	0.22185	1.54	0.22185	20.4286	20.2692	22.4655	22.5222	20.3586	20.0819	22.2001	21.8063	21.5735	21.6901	23.094	22.9634	22.1516	22.1872	22.0433	21.9945	20.709	20.2343	21.9883	21.9329	21.8309	21.7479	21.8879	21.5494	20.816	20.6966	23.6296	23.5031	22.0858	22.1978	22.5097	22.6041	22.0282	21.9095	22.356	22.3193	22.8607	22.2886	21.0176	20.8228
CO3_HUMAN	YYGGGYGSTQATFMVFQALAQYQK	20.19	-0.988	-2.03	0.04884	4.11	0.04884	18.0921	18.0987	21.5815	21.4479	18.0307	18.3049	19.6217	19.5804	19.8743	20.1015	21.7845	21.4978	20.8522	20.4507	20.3231	20.5377	17.7813	16.1842	19.7589	20.0549	20.4396	19.9618	20.4499	19.8289	19.0471	18.749	22.5189	22.5515	21.1286	21.3887	21.2552	20.8084	20.8934	20.6928	21.2381	21.0842	21.3317	21.3484	19.2571	19.7371
CO3_HUMAN	YFKPGMPFDLMVFVTNPDGSPAYR	21.47	-1.477	-1.96	0.05651	3.85	0.05651	19.6368	18.9295	23.5657	23.2794	18.8103	17.8822	20.878	20.7173	21.6738	21.6698	23.4759	23.176	22.3916	21.9334	21.9989	22.3593	12.533	NA	21.2456	21.0272	21.4763	21.0491	21.4779	21.0193	20.1842	19.7567	24.1088	24.3323	22.8071	22.7592	22.4873	22.4491	21.9623	21.7531	22.8641	22.427	22.9231	23.0009	20.7048	20.7011
CO3_HUMAN	EGVQKEDIPPADLSDQVPDTESETR	18.44	-0.487	-1.4	0.16972	1.95	0.16972	16.3139	16.57	18.1284	18.3976	17.166	17.1902	19.2884	19.0057	17.7095	17.9779	19.6808	19.6603	18.7674	19.1205	18.2153	18.1317	18.24	18.1444	17.9783	18.3163	18.3239	18.5458	18.7833	18.768	17.5306	17.8158	20.5239	20.4583	18.4754	18.5039	19.3413	19.5479	18.4261	18.5984	19.395	19.47	19.2262	18.553	16.5469	16.9081
CO3_HUMAN	QVREPGQDLVVLPLSITTDFIPSFR	20.24	-0.464	-0.98	0.33465	0.95	0.33465	17.9388	17.7018	22.0283	21.546	17.6304	17.153	19.7338	19.5695	20.4398	20.3825	21.9784	21.5867	21.1835	20.7962	20.4094	20.5115	NA	NA	19.4801	19.8051	19.8407	19.3981	19.7893	19.7528	18.5254	18.3516	22.7722	23.0151	21.4743	21.4086	21.1278	21.103	20.2876	20.0105	20.8777	20.5043	21.2828	20.9749	19.3372	19.3026
CO3_HUMAN	HYLMWGLSSDFWGEKPNLSYIIGK	18.05	0.246	0.25	0.80383	0.06	0.80383	NA	NA	21.1152	20.26	NA	NA	16.9718	15.091	17.9318	17.2059	20.2334	19.6155	18.517	17.1744	19.1445	19.1576	NA	NA	15.9712	15.0423	17.5113	15.0575	17.9034	16.6799	14.4805	NA	21.7108	21.8214	19.4457	18.9421	19.1587	18.8829	16.6146	16.0161	19.1075	17.6114	19.7256	19.8955	16.3166	15.3471
CO3_HUMAN	KHYLMWGLSSDFWGEKPNLSYIIGK	19.46	-0.566	-0.73	0.46931	0.54	0.46931	NA	NA	20.8777	19.9035	NA	NA	17.8226	16.7934	NA	NA	20.8321	20.1637	19.4722	NA	19.2987	19.367	NA	NA	NA	16.6624	NA	NA	18.8998	17.7567	NA	NA	21.6607	21.542	19.8167	19.56	20.246	19.7233	NA	NA	20.3801	19.5004	20.2719	20.1929	16.7494	NA
CO3_HUMAN	YRGDQDATMSILDISMMTGFAPDTDDLK	17.37	-1.007	-0.99	0.32702	0.98	0.32702	16.0054	14.8595	19.8785	18.7716	14.1003	13.5331	18.0717	15.2869	16.8381	16.4573	18.9543	17.4818	17.7559	16.9496	18.5326	16.6248	14.1339	NA	19.4948	17.6405	18.0614	16.6486	18.9153	16.2474	15.9894	14.7868	20.4016	19.3161	18.1784	17.7133	18.1452	17.3299	19.4213	17.6283	17.8109	17.0344	19.603	17.2077	18.4397	17.1011
CO3_HUMAN	LESEETMVLEAHDAQGDVPVTVTVHDFPGK	21.29	-0.564	-1.1	0.27617	1.22	0.27617	19.8482	19.8354	21.7374	21.0283	20.228	19.7639	21.7339	20.5797	21.0666	20.9017	22.3955	21.7737	21.7696	21.3306	21.8823	20.9775	20.4224	19.3762	22.2012	21.302	21.825	21.5111	21.9676	20.8417	20.778	20.5252	22.8218	22.1701	21.5909	21.4506	22.0604	21.6272	22.0002	21.3046	21.9018	21.599	22.8048	21.3122	21.2189	20.1284
CO3_HUMAN	QDSLSSQNQLGVLPLSWDIPELVNMGQWK	15.91	-1.389	-1.3	0.23502	1.7	0.23502	NA	NA	NA	NA	NA	NA	NA	NA	NA	NA	NA	NA	14.2481	NA	NA	NA	NA	NA	NA	16.1839	NA	NA	NA	NA	NA	NA	NA	17.603	NA	NA	NA	NA	NA	NA	NA	NA	NA	NA	NA	15.6076
CO3_HUMAN	HLIVTPSGCGEQNMIGMTPTVIAVHYLDETEQWEK	20.91	-0.845	-1.41	0.16614	1.99	0.16614	20.108	19.2136	23.313	23.1394	17.6108	16.8281	21.2963	20.8212	20.2184	20.1294	22.829	22.6465	21.8511	21.4248	21.8928	21.5797	16.006	NA	20.2983	19.7949	20.9787	20.4146	20.8772	20.3491	19.9861	19.6143	23.4591	23.3659	22.3902	22.242	21.624	21.6009	20.1869	19.7571	21.5658	21.1029	21.7226	21.2173	21.2157	20.7842
CO3_HUMAN	NNNEKDMALTAFVLISLQEAKDICEEQVNSLPGSITK	17.38	-0.253	-0.52	0.60454	0.27	0.60454	NA	NA	18.363	18.2179	NA	NA	NA	NA	15.4079	15.7388	17.9101	18.2574	16.5506	16.9336	17.6168	17.0627	NA	NA	NA	NA	17.7559	17.3242	17.2692	17.2353	NA	NA	17.9993	17.9162	17.8986	18.1511	18.3037	18.3094	16.4797	NA	18.1432	17.6357	NA	17.926	16.1469	15.2954
CO3A1_HUMAN	INTDEIMTSLK	17.34	0.389	0.57	0.58134	0.33	0.58134	NA	NA	NA	NA	NA	NA	NA	NA	NA	NA	17.9331	NA	NA	NA	NA	NA	17.2595	NA	NA	NA	16.599	NA	NA	16.6999	NA	NA	NA	NA	NA	NA	NA	17.5184	NA	NA	NA	NA	18.0116	NA	NA	NA
CO3A1_HUMAN	FTYTVLEDGCTK	16.1	0.225	0.28	0.78411	0.08	0.78411	14.8648	NA	NA	NA	NA	NA	NA	NA	NA	NA	16.9074	NA	NA	NA	NA	NA	NA	16.1698	16.7457	NA	NA	NA	NA	15.2316	NA	NA	NA	NA	NA	NA	NA	16.6624	NA	NA	NA	NA	NA	NA	NA	NA
CO4A_HUMAN	NNVPCSPK	16.08	-0.58	-0.9	0.37519	0.8	0.37519	13.2621	12.5702	17.5274	16.848	16.0383	15.3268	15.842	14.5579	15.651	15.5817	17.0813	17.6007	14.9575	15.0459	17.8765	17.1353	15.6625	16.0029	16.2297	15.3073	14.965	15.8857	17.1299	16.4191	NA	NA	18.3965	17.5697	16.5051	16.6903	17.1025	17.0248	16.2389	15.6877	16.6239	16.4274	18.0537	15.8841	14.7618	13.5738
CO4A_HUMAN	LELSVDGAK	21.87	-0.389	-1.26	0.21436	1.59	0.21436	20.6501	20.9813	22.3357	22.2225	21.1279	21.0864	NA	20.7108	NA	21.6312	22.3316	22.2043	21.0234	21.3649	22.9279	22.525	21.319	21.2586	22.1615	22.0783	21.856	21.81	22.2975	21.7588	NA	20.5973	22.1653	22.373	22.1573	22.322	21.8243	22.4004	22.2318	22.2376	22.3718	22.3745	23.0462	22.0632	21.8995	21.6134
CO4A_HUMAN	GQIVFMNR	21.18	-0.352	-1.12	0.27047	1.25	0.27047	20.0978	20.0413	22.3342	22.21	20.0722	20.001	20.8273	20.1255	21.0128	21.0406	21.9454	21.7351	20.7198	20.7271	22.1678	21.9916	20.4486	20.2337	21.2738	21.0673	21.232	21.2857	21.5328	21.2542	19.6138	19.6402	22.5156	22.2531	21.8209	21.5694	21.6331	21.7329	21.5256	21.2439	21.6771	21.1753	22.1455	21.457	21.075	20.7358
CO4A_HUMAN	VEYGFQVK	22.12	-0.34	-1.24	0.22014	1.55	0.22014	21.2336	20.9595	22.8345	22.9055	21.413	21.2421	21.8102	21.3426	21.8669	21.9789	22.887	22.7224	21.7906	21.6853	22.9723	22.7662	21.4143	21.2502	22.0393	21.8771	22.1384	22.1073	22.4719	22.1451	20.7011	20.7163	23.0792	22.9671	22.7467	22.7537	22.6268	22.6293	22.4009	22.1623	22.464	22.475	23.0991	22.397	21.9616	21.7564
CO4A_HUMAN	FACYYPR	21.23	-0.374	-1.11	0.27378	1.23	0.27378	20.0316	19.8844	22.3134	22.0495	20.502	20.2513	20.968	20.1885	20.9	21.11	22.1327	21.9543	21.0218	20.926	22.2604	22.1385	20.3548	19.8619	21.2217	20.8562	21.3558	21.0359	21.5744	20.8068	19.889	19.8313	22.3285	22.1293	22.0092	21.9792	21.6127	21.7856	21.4914	21.3214	21.885	21.7311	22.2803	21.6574	21.0757	20.629
CO4A_HUMAN	QGSFQGGFR	20.02	-0.344	-1.03	0.30671	1.07	0.30671	18.8196	18.6016	19.6003	18.6249	19.9183	19.8626	20.0057	19.3637	19.3987	19.5814	20.7016	20.5441	19.7246	19.8157	20.889	21.0655	20.0286	19.7549	20.3652	20.2746	20.2744	20.2603	20.777	20.2257	19.2536	18.6152	20.6034	20.9004	20.3645	20.0264	20.6135	21.0674	20.1764	19.8187	20.1653	20.0621	20.85	20.0971	19.9841	19.6895
CO4A_HUMAN	TYNVLDMK	21.53	-0.286	-1.01	0.31965	1.01	0.31965	20.6009	20.6606	22.5158	22.5386	20.5656	20.4562	21.2709	20.8144	21.2911	21.4132	22.4072	22.2785	20.9569	21.1979	22.3777	22.1602	20.6984	20.5547	21.555	21.5027	21.5578	21.5901	21.7082	21.46	20.1187	20.2623	23.077	22.7423	21.9345	21.889	21.922	22.0549	21.605	21.4626	21.7331	21.6818	22.3364	21.5983	21.4744	21.336
CO4A_HUMAN	FGLLDEDGK	19.89	-0.437	-1.55	0.1278	2.41	0.1278	19.0541	19.2607	19.6193	19.7763	19.4984	19.4679	19.1598	18.8467	19.4436	19.4077	20.2193	20.1933	18.8227	19.2535	20.8734	20.6951	19.6124	19.7742	20.1328	20.2361	20.2349	20.3778	20.2686	20.1358	18.4146	18.7289	20.3877	20.0545	19.9175	20.0353	20.1664	20.4287	20.1205	20.2484	20.6075	20.4696	21.1661	20.0896	20.1278	20.1
CO4A_HUMAN	SHKPLNMGK	16.59	-0.582	-1.27	0.21198	1.61	0.21198	14.9951	15.172	17.8594	NA	15.1734	14.4314	16.9878	16.1738	15.6218	NA	17.3919	17.7769	15.2129	NA	17.5462	17.3051	15.8269	15.3323	17.2065	16.656	16.5094	16.7767	17.1634	16.4809	14.3036	14.0092	18.9081	18.3621	17.0172	17.0891	17.1137	17.4601	16.6646	16.7411	17.5806	17.5144	17.7846	16.9956	16.4611	16.0786
CO4A_HUMAN	LGQYASPTAK	20.62	-0.187	-0.58	0.56743	0.33	0.56743	19.4237	19.4035	21.335	21.3876	20.1859	20.1068	20.5379	19.9085	20.4926	20.4085	21.1593	21.2745	20.145	20.4589	21.7699	21.3885	20.0872	20.0907	20.5293	20.4931	20.2386	20.4749	21.1361	20.8957	18.9284	19.1183	21.6308	21.6781	21.0237	21.1485	20.7406	21.1736	20.7627	20.6542	20.9932	21.0219	21.8661	20.6035	20.1277	20.1055
CO4A_HUMAN	DHAVDLIQK	21.09	-0.314	-0.96	0.34132	0.93	0.34132	19.763	20.0077	21.553	21.6053	20.6597	20.5796	21.0104	20.2996	20.3945	20.7829	21.6542	21.4723	20.4125	20.7873	22.1572	21.7482	20.841	20.3817	21.3417	21.2101	21.1312	21.0839	21.5148	20.9911	19.7191	19.9476	21.7337	21.923	21.4093	21.4818	21.2223	21.6595	21.3565	21.2283	21.7224	21.6681	22.2467	21.1613	21.121	20.6143
CO4A_HUMAN	AEFQDALEK	21.73	-0.359	-1.1	0.2765	1.22	0.2765	20.2591	20.7017	21.6579	21.8288	21.1378	21.1451	21.398	20.6474	21.2	21.5411	22.324	22.2559	21.2165	21.3363	22.6657	22.4277	21.5185	21.3442	22.1583	22.2094	21.9576	21.7299	22.0075	21.3637	20.5191	20.6027	22.4171	21.7778	21.8443	22.0449	21.9144	22.4375	22.2889	22.2688	22.3973	22.3447	22.9623	21.9687	21.8268	21.4703
CO4A_HUMAN	GLQDEDGYR	20.71	-0.225	-0.68	0.50188	0.46	0.50188	19.3013	19.3795	21.3731	21.5214	20.2059	20.0622	20.542	20.0006	20.591	20.637	21.3545	21.5646	20.0934	20.4367	21.8575	21.4374	20.0753	20.0431	20.6433	20.7362	20.3349	20.6408	21.3131	21.0762	18.9642	19.167	21.6427	21.9639	20.8492	21.0982	21.0785	21.3988	20.7568	20.8379	21.0289	21.0464	22.0008	20.8088	20.1643	20.1809
CO4A_HUMAN	SHALQLNNR	19.85	-0.21	-0.68	0.49837	0.47	0.49837	18.4863	18.691	20.747	20.795	19.1264	19.0488	20.1142	19.4249	19.7236	19.6911	20.6019	20.8153	19.3208	19.6117	20.7536	20.6309	19.0984	18.7507	19.8066	19.765	19.528	19.7609	20.2105	19.9961	18.0458	18.5554	21.3137	21.3226	20.2667	20.396	20.315	20.6442	19.8772	19.8302	20.2377	20.4083	NA	20.0039	19.2253	19.273
CO4A_HUMAN	VDFTLSSER	21.71	-0.358	-1.27	0.21063	1.62	0.21063	20.6971	20.762	22.2391	22.4524	20.8809	20.9026	21.4379	20.8367	21.5392	21.5572	22.4289	22.3881	21.1972	21.4753	22.573	22.3572	20.8417	20.7791	21.6681	21.527	21.7383	21.9012	21.8925	21.7799	20.2814	20.5667	22.6673	22.7489	22.2953	22.1506	22.1878	22.3409	21.9384	21.8107	22.17	21.7617	22.6497	21.9065	21.5977	21.3124
CO4A_HUMAN	SCGLHQLLR	21.2	-0.404	-1.02	0.31121	1.05	0.31121	19.9366	19.9415	22.3294	22.3174	20.2598	20.1334	20.9815	19.8295	20.8547	21.2715	22.0435	21.8456	20.8962	20.9318	22.0326	21.9982	20.3171	19.7553	21.2562	21.0072	21.4589	21.0412	21.3856	20.1231	20.0094	20.1518	22.0731	21.8921	21.9609	22.0092	21.4245	21.835	21.4133	21.4557	22.1174	22.0649	22.2932	21.5104	21.2246	20.5675
CO4A_HUMAN	ITQVLHFTK	20.66	-0.434	-0.98	0.33867	0.96	0.33867	20.106	20.0998	22.0513	NA	19.9162	19.6492	NA	20.1254	NA	NA	NA	NA	NA	NA	NA	21.5117	19.8544	19.5478	20.7183	20.3624	NA	20.9425	20.931	20.6179	NA	19.5341	22.0575	22.1058	NA	NA	NA	NA	NA	NA	NA	NA	21.7316	NA	20.8427	20.4724
CO4A_HUMAN	YVLPNFEVK	21.49	-0.388	-1.49	0.14477	2.21	0.14477	20.6249	20.7637	21.6684	21.745	20.9713	20.7325	21.0394	20.7479	21.0449	21.0121	22.0425	21.5783	20.8495	21.0843	22.4149	22.2666	21.0542	20.9325	21.8766	21.4785	21.6097	21.7067	21.7049	21.4372	20.1858	20.3498	22.1497	21.9468	21.7408	21.7116	21.8463	21.9615	22.0001	21.8753	22.2724	22.0733	22.389	21.6634	21.6987	21.3571
CO4A_HUMAN	VGDTLNLNLR	21.91	-0.39	-1.36	0.17985	1.86	0.17985	20.8188	20.8305	22.793	22.7767	20.9043	20.9114	21.4819	21.0613	21.6571	21.8129	22.6526	22.5179	21.4366	21.607	22.7118	22.5178	21.0403	21.0271	21.9248	21.7684	21.9243	21.9591	21.9795	21.7034	20.4053	20.6621	23.1897	23.1288	22.4138	22.5275	22.2493	22.4621	22.0806	22.0599	22.4944	22.3233	22.9684	22.1622	21.7985	21.5698
CO4A_HUMAN	CSVFYGAPSK	19.39	-0.216	-0.64	0.52305	0.41	0.52305	18.0085	18.234	20.3184	20.2812	18.8179	18.798	19.1583	18.4737	19.0741	19.464	20.005	19.8489	18.8358	18.9699	20.3001	20.2097	18.8299	18.7461	19.9093	19.3782	19.3146	19.1545	19.9016	18.9992	18.012	18.5051	20.3002	20.2204	19.8446	19.9295	19.6831	19.9427	19.4762	19.3996	19.7256	19.7568	20.4322	19.3718	19.1647	18.8532
CO4A_HUMAN	FGLLDEDGKK	20.4	-0.46	-1.53	0.13769	2.34	0.13769	19.8577	19.9353	NA	NA	19.7493	19.6418	NA	19.3713	19.9375	NA	NA	NA	NA	20.0232	21.2326	21.123	20.0444	19.9326	20.8575	20.5536	20.7409	20.7678	20.5416	20.2456	NA	19.2105	NA	NA	NA	NA	21.1806	21.082	20.9977	20.9188	NA	NA	NA	20.8343	20.715	20.5282
CO4A_HUMAN	VDVQAGACEGK	18.89	-0.11	-0.33	0.74355	0.11	0.74355	17.1165	17.4335	NA	19.6218	18.4962	18.4579	18.5955	18.2027	18.9499	18.6956	19.1446	19.4088	17.9544	18.3403	20.3372	19.957	18.9054	19.0609	19.6169	19.4483	18.4433	18.8266	19.6308	19.3589	16.4549	16.9078	20.0581	19.9414	19.0972	19.2469	19.2627	19.47	NA	19.4568	19.4453	19.3458	NA	19.0611	18.5326	18.4887
CO4A_HUMAN	YRVFALDQK	16.37	-0.867	-0.93	0.37073	0.86	0.37073	NA	15.1189	17.2516	16.0182	15.5942	15.262	NA	NA	NA	NA	NA	NA	NA	NA	NA	NA	NA	NA	NA	NA	15.3493	NA	NA	16.5543	NA	NA	18.2385	17.243	17.1116	16.2913	NA	NA	NA	NA	NA	NA	NA	NA	NA	NA
CO4A_HUMAN	ADGSYAAWLSR	20.31	-0.413	-1.43	0.15885	2.06	0.15885	19.4074	19.4845	20.8848	20.7868	19.5314	19.1591	19.825	19.5993	19.6611	19.644	20.9642	21.0479	19.8047	19.8472	21.0704	21.0969	19.4583	19.2069	20.4136	20.406	20.3066	20.3614	20.3783	20.4239	18.6755	NA	21.3226	21.1253	20.4687	20.5764	20.831	20.9671	20.6675	20.4503	20.8444	20.5746	21.3993	20.492	20.5126	20.277
CO4A_HUMAN	GLCVATPVQLR	22.42	-0.578	-2.12	0.04188	4.48	0.04188	NA	21.3164	23.0892	23.0137	21.2341	21.4032	NA	NA	21.8382	21.9033	22.7506	22.4141	NA	NA	22.8987	22.9611	21.2671	NA	22.1278	22.2801	NA	22.2558	22.3611	22.3978	NA	NA	23.1077	22.8976	22.7026	22.7564	22.4943	22.5413	22.6758	22.5014	23.1498	22.9674	23.3834	NA	21.8706	22.1737
CO4A_HUMAN	KYVLPNFEVK	20.42	-0.518	-1.48	0.14733	2.19	0.14733	19.7093	NA	21.1332	20.7486	19.3472	19.1973	19.7134	19.0616	19.7835	20.0298	21.1572	NA	20.0387	19.5538	21.0059	20.7514	19.7748	NA	20.5895	20.0842	20.3232	20.0482	20.1696	20.184	18.5921	NA	21.4653	20.9961	20.7981	20.9378	21.1804	20.7885	21.1473	20.5951	21.347	21.1961	21.5243	20.8034	20.8691	NA
CO4A_HUMAN	EMSGSPASGIPVK	22.49	-0.317	-0.88	0.38301	0.78	0.38301	21.1887	21.508	23.4773	23.5493	21.6327	21.574	22.2819	20.9751	22.156	22.4091	23.1488	23.0562	22.0863	22.2162	23.406	23.1437	21.9375	21.6744	22.6623	22.5791	22.5965	22.2613	22.8101	22.0006	21.0597	21.2732	23.4875	23.2746	23.1408	23.2011	22.6022	23.2158	22.6496	22.6732	23.0197	22.9711	23.488	22.6673	22.3967	22.2142
CO4A_HUMAN	RCSVFYGAPSK	17.43	-0.13	-0.33	0.74588	0.11	0.74588	NA	NA	18.4419	18.0162	16.4077	NA	17.4623	NA	16.2554	NA	NA	17.8577	NA	16.8125	18.3733	18.454	16.7387	15.8839	17.4887	17.1797	17.5347	17.364	17.5696	16.948	NA	15.1579	18.7684	18.6557	17.7743	17.7955	18.0958	17.8615	NA	17.2185	NA	17.5756	NA	17.7694	NA	16.6537
CO4A_HUMAN	LVNGQSHISLSK	20.28	-0.464	-1.5	0.13974	2.26	0.13974	19.3117	19.6312	20.4038	20.3209	19.7333	19.5106	20.0413	19.1309	19.3472	19.7414	20.8098	20.5448	19.5731	19.7712	21.051	21.0157	20.051	19.5532	20.9695	20.4103	20.6268	20.3708	20.5278	19.7927	19.0467	19.1262	20.8423	20.6528	20.5057	20.5982	20.6707	20.7724	20.6996	20.6529	21.3048	21.0432	21.1496	20.7159	20.7114	20.3924
CO4A_HUMAN	KADGSYAAWLSR	20.5	-0.572	-1.56	0.12577	2.44	0.12577	19.572	19.2259	21.5568	21.3875	19.2266	18.4608	20.3401	19.5465	19.8113	20.0118	21.3019	21.2613	20.1735	20.1614	21.2544	21.2055	19.7436	18.7998	20.6123	20.2195	NA	20.4277	20.3685	20.1024	19.4193	NA	21.7484	21.439	21.1168	20.8955	21.0697	20.8088	20.9114	20.7068	21.5301	21.2987	21.4992	21.0722	20.6755	20.1632
CO4A_HUMAN	LNMGITDLQGLR	21.66	-0.513	-1.98	0.05438	3.91	0.05438	20.622	20.659	21.8688	21.8363	20.6648	20.5205	20.9916	20.7553	21.1798	21.2183	22.3278	22.0323	21.1587	21.2693	22.451	22.3502	21.1584	20.9493	22.0504	21.9103	21.7998	21.8426	21.7014	21.4782	20.3989	20.4993	22.4297	22.4405	21.8996	21.9621	22.0999	22.0799	22.2616	22.2948	22.7009	22.4028	22.5431	21.9547	21.959	21.4868
CO4A_HUMAN	GSFEFPVGDAVSK	21.92	-0.383	-1.38	0.17332	1.92	0.17332	20.4714	21.1232	22.5885	22.5863	21.1371	21.1315	21.5257	21.1446	21.7675	21.7379	22.3998	22.3015	21.2524	21.4627	22.8202	22.6605	21.2791	21.1624	22.0712	22.0315	22.0541	22.0976	22.2295	21.9793	20.676	20.7434	22.7692	22.5457	22.2299	22.2164	22.1348	22.4124	22.1638	22.1825	22.6008	22.4672	23.0063	22.1746	21.8219	21.8112
CO4A_HUMAN	DFALLSLQVPLK	20.97	-0.576	-1.6	0.11794	2.55	0.11794	19.9483	19.9359	22.2849	22.1395	19.7003	19.6547	20.487	19.9032	20.8306	20.9068	22.1072	21.8928	20.7666	20.6575	22.0617	21.6867	18.6668	18.3143	21.0005	20.7334	21.1983	20.8114	21.0126	20.6526	19.4329	19.5467	22.6544	22.5968	21.8124	21.6325	21.4738	21.5608	21.5162	21.2252	21.4811	21.2403	21.9606	21.318	21.0841	20.9788
CO4A_HUMAN	DSSTWLTAFVLK	20.64	-0.887	-2.25	0.02977	5.05	0.02977	19.4464	19.3471	21.045	21.1413	18.9979	18.9154	19.9764	19.4242	20.2632	20.2896	21.7632	21.5946	19.3166	19.0801	21.9729	21.8148	19.4196	18.799	20.6973	20.5294	20.2588	19.9762	21.4118	21.0913	18.0681	18.4394	22.1762	22.0112	20.8938	20.8943	21.4254	21.4404	22.2003	21.8687	22.0685	21.8072	22.1453	21.5455	20.872	20.981
CO4A_HUMAN	SFFPENWLWR	18.07	-0.975	-1.61	0.11424	2.61	0.11424	16.131	15.8309	19.8136	19.7037	15.3634	13.8656	16.1384	16.599	17.5798	17.4167	19.5967	19.7774	18.231	17.3084	19.2731	20.0471	NA	NA	16.5681	16.752	17.6568	17.3506	17.4725	17.6196	16.0888	15.4634	20.1966	20.4952	19.0285	18.9844	19.3919	19.2456	18.6527	18.9594	20.0858	19.2058	19.4356	19.9185	17.5229	17.8294
CO4A_HUMAN	TEQWSTLPPETK	20.51	-0.253	-0.55	0.585	0.3	0.585	19.8042	19.7901	20.7463	20.8209	20.0032	19.8293	20.3015	19.8273	20.2262	20.215	21.2344	19.6231	20.1379	20.0715	21.6147	21.2945	20.3493	20.1649	20.8962	20.742	20.6889	20.7467	20.8004	20.5853	18.9994	19.297	21.4471	21.4054	20.8565	19.3427	21.222	21.3066	21.0246	19.312	21.1971	21.1622	21.4334	20.4994	20.751	20.6808
CO4A_HUMAN	GLEEELQFSLGSK	19.53	-0.327	-0.34	0.73322	0.12	0.73322	19.9371	18.7372	20.1884	19.8096	19.7149	18.9401	20.7987	18.0756	18.3091	18.1969	20.2406	18.8531	18.4665	18.71	21.8043	20.2246	18.8385	17.2695	20.9762	18.2224	20.203	18.9416	21.3071	18.8546	17.2637	NA	21.0222	21.0344	19.4517	20.0337	20.717	19.8832	20.1236	19.5013	19.5392	17.1317	20.6749	19.0875	21.121	19.4118
CO4A_HUMAN	AEMADQASAWLTR	19.59	-0.048	-0.06	0.95452	0	0.95452	NA	NA	20.4119	20.2237	18.2224	17.7214	NA	NA	NA	NA	NA	NA	NA	NA	NA	NA	20.7277	20.133	NA	NA	NA	NA	NA	NA	NA	NA	NA	NA	NA	NA	NA	NA	NA	NA	20.1334	19.9382	NA	NA	19.3239	19.091
CO4A_HUMAN	VLSLAQEQVGGSPEK	22.03	-0.415	-1.56	0.12718	2.42	0.12718	20.9535	21.0396	22.5567	22.6383	21.0627	21.0604	21.4747	21.1459	21.6467	21.7582	22.58	22.6597	21.3962	21.6585	22.7158	22.495	21.5406	21.6165	22.1983	22.1867	22.0429	22.2623	21.9966	21.9438	20.5398	20.7378	22.9164	22.8566	22.3879	22.5745	22.3665	22.4797	22.3317	22.3329	22.8117	22.7249	23.0828	22.2479	22.0807	21.9567
CO4A_HUMAN	GPEVQLVAHSPWLK	22.74	-0.464	-1.45	0.15516	2.09	0.15516	21.7414	21.7312	23.9536	23.8818	21.4815	21.4072	22.5033	22.0241	22.4387	22.5624	23.7324	23.439	22.4142	22.3746	23.5585	23.4066	21.452	21.054	22.6425	22.4307	22.8355	22.7244	22.7856	22.4673	21.2886	21.3187	24.2269	23.9688	23.4844	23.4288	23.1409	23.2595	22.9988	22.8536	23.5216	23.2935	23.7547	22.9619	22.7514	22.4419
CO4A_HUMAN	TTNIQGINLLFSSR	22.08	-0.811	-2.58	0.01329	6.67	0.01329	21.4043	21.413	19.6259	19.1058	21.5454	21.4956	21.8181	21.5076	21.7505	22.0249	22.9248	22.8492	21.5714	21.6524	23.2304	23.0141	21.3077	21.1336	22.1675	21.989	22.3121	22.3642	22.3849	22.1452	20.9725	21.1301	23.1627	23.3234	22.7436	22.7543	22.6119	22.7014	22.7174	22.599	22.9738	22.7677	23.0831	22.4196	22.4749	22.1074
CO4A_HUMAN	YIYGKPVQGVAYVR	22.44	-0.444	-1.55	0.12936	2.39	0.12936	21.5455	21.4465	22.5705	22.8752	21.5159	21.4799	22.3416	21.7591	21.9693	22.0146	23.0671	22.8361	21.7673	21.9396	23.2754	23.0398	21.8532	21.6081	22.8534	22.5995	22.5244	22.524	22.5068	22.3579	20.9754	21.1791	23.1819	23.1151	22.8159	22.6539	22.9104	22.9698	23.0386	22.855	23.4381	22.9431	23.6199	22.7943	22.5537	22.2778
CO4A_HUMAN	EELVYELNPLDHR	22.11	-0.286	-1.06	0.29624	1.12	0.29624	21.2599	21.3301	22.94	22.9353	21.2506	21.0371	21.8856	21.5113	21.907	21.9149	23.1302	22.9266	21.8901	21.8856	22.983	22.8539	20.9881	20.705	22.1453	21.9525	22.1427	22.2478	22.1308	21.9317	20.822	20.8277	23.2504	23.205	22.6617	22.6703	22.6208	22.6388	22.2931	22.1898	22.7543	22.2559	22.5298	22.2397	21.9761	21.766
CO4A_HUMAN	HLVPGAPFLLQALVR	21.97	-0.92	-1.84	0.07263	3.39	0.07263	21.3586	20.9164	23.4899	23.1491	20.7257	20.6747	21.6067	20.8046	21.7507	21.9453	23.3103	22.9959	21.8766	21.7166	23.416	22.8957	17.6317	16.8821	21.8256	21.2659	22.2871	21.9116	22.5093	21.9057	20.6308	20.7345	23.8443	23.5791	22.9675	22.8449	22.7166	22.5793	22.6987	22.1051	23.0602	22.6068	23.4369	22.6506	21.9705	21.6085
CO4A_HUMAN	DFALLSLQVPLKDAK	21.91	-0.504	-1.5	0.14029	2.26	0.14029	20.7794	21.0239	22.9603	22.9574	21.116	21.0516	21.6812	21.0648	21.5273	21.8277	22.8502	22.5964	21.4743	21.5049	22.9159	22.6738	20.332	19.8462	21.6606	21.3968	22.1851	21.8014	22.2226	21.7224	20.6495	20.4945	23.1919	23.4267	22.7936	22.7753	22.069	22.2944	22.367	22.0553	22.7659	22.4271	22.7524	22.1148	21.596	21.6194
CO4A_HUMAN	EPFLSCCQFAESLR	22.93	-0.395	-1.49	0.14357	2.22	0.14357	22.1374	22.208	23.7565	23.8271	21.9011	21.7753	22.4736	22.2525	22.5588	22.7205	23.8023	23.619	22.7632	22.8172	23.772	23.7509	21.6546	21.3649	22.6798	22.8199	22.8939	23.0153	22.8849	22.8146	21.6402	21.796	23.8859	23.9843	23.5545	23.6362	23.367	23.4979	23.1976	23.1951	23.6315	23.4832	23.5735	23.1113	22.7009	22.6938
CO4A_HUMAN	RHLVPGAPFLLQALVR	19.28	-0.374	-0.54	0.59111	0.29	0.59111	19.0611	18.7323	18.2119	18.2063	18.8784	18.4878	19.1327	18.5919	19.1849	19.2948	17.5454	20.4506	19.3654	19.0265	20.584	20.5356	NA	NA	18.8813	18.7413	19.967	19.8329	20.0008	19.8962	18.2146	18.028	18.9104	20.9209	20.4826	20.435	20.6413	20.2138	18.9357	19.5114	17.8405	NA	17.798	20.2462	19.4249	19.1543
CO4A_HUMAN	EPFLSCCQFAESLRK	21.46	-0.374	-1.33	0.19125	1.76	0.19125	20.9009	20.6883	22.5172	22.4375	20.3528	20.294	21.2016	20.9405	21.186	21.281	22.2573	21.8535	21.1735	21.3646	22.0904	22.1175	20.2982	20.0747	21.2327	21.1095	21.3014	21.3875	21.4558	21.4183	20.1786	20.227	22.8294	22.7204	22.2106	22.1438	21.8925	21.9553	21.4485	21.3961	22.0686	22.0082	22.4082	21.6807	21.1279	20.9946
CO4A_HUMAN	LLATLCSAEVCQCAEGK	20.72	-0.341	-1.02	0.31307	1.04	0.31307	19.9277	19.8916	21.8596	21.8735	20.1016	20.1823	20.2087	19.5585	20.4168	20.8205	21.208	20.6605	19.3378	19.531	21.4783	21.2758	19.6057	19.6428	21.9151	21.4134	21.3719	21.2958	20.7663	20.5155	19.0426	18.9443	21.3509	21.2433	21.5692	21.4448	20.4762	20.5665	21.4533	21.2149	21.0495	20.8752	21.5685	20.7451	21.3073	20.9338
CO4A_HUMAN	GCGEQTMIYLAPTLAASR	20.72	-0.665	-2.63	0.01295	6.93	0.01295	NA	20.0725	21.3513	NA	20.3112	20.3322	19.8643	NA	NA	NA	NA	20.2751	NA	20.3236	21.0049	20.9493	19.1014	19.4524	NA	20.5266	21.0054	20.9222	21.1499	20.8114	20.4879	20.6728	21.6188	21.8873	21.1548	21.3586	20.9234	21.2279	NA	20.6358	NA	21.1358	NA	20.7329	20.7848	20.8041
CO4A_HUMAN	GHLFLQTDQPIYNPGQR	20.01	-0.118	-0.41	0.68565	0.17	0.68565	19.6649	19.6384	21.0435	21.1849	19.6169	19.4691	20.2256	19.8648	19.4497	19.5291	21.2951	21.2763	19.7579	20.0002	19.414	19.3083	19.612	19.2423	19.804	19.6396	20.572	20.4637	18.5889	18.4274	19.0109	19.0241	21.0433	20.6679	20.896	20.8863	20.1718	20.3005	19.9183	19.8826	20.5282	20.3604	20.9216	20.2433	19.8602	19.6238
CO4A_HUMAN	AVGSGATFSHYYYMILSR	21.11	-0.452	-0.38	0.70893	0.14	0.70893	20.4975	20.5785	17.1475	22.9588	20.2855	20.3259	21.2067	20.9076	21.1239	21.4943	22.6998	22.4357	21.1527	20.9349	22.4363	22.3706	18.8189	18.2848	21.016	21.001	21.6316	21.1874	21.7483	21.2803	20.1244	19.7105	23.0744	23.1608	22.4589	22.4548	21.8486	22.1174	21.9631	21.7332	17.9806	22.2646	17.37	21.8841	21.561	21.158
CO4A_HUMAN	DDPDAPLQPVTPLQLFEGR	20.65	-0.308	-1.13	0.26679	1.27	0.26679	19.9537	20.3263	21.1254	21.4171	19.9139	20.0328	19.9848	19.6383	20.4293	20.4811	21.476	21.3889	20.1449	20.2265	21.4823	21.5609	19.8653	19.4587	20.7271	20.2665	20.8123	20.5299	20.9781	20.6861	19.1786	19.3876	21.0395	21.0641	21.3468	21.4974	21.1055	21.3815	21.0472	20.8543	21.1914	20.8196	21.0491	20.863	20.4724	20.7493
CO4A_HUMAN	VGLSGMAIADVTLLSGFHALR	21.79	-0.763	-1.43	0.16097	2.04	0.16097	20.7016	20.4193	23.9045	23.3819	20.0684	20.0372	21.304	20.7084	21.7658	21.6887	23.4006	22.8149	21.9059	21.5781	23.1893	22.7308	18.3792	17.3799	21.5097	21.3282	21.6365	21.0674	22.3127	21.358	20.178	19.7378	24.1593	23.9527	22.9987	22.8593	22.6563	22.3472	22.5214	21.6999	22.6741	22.1415	23.2188	22.487	21.8838	21.5662
CO4A_HUMAN	RGHLFLQTDQPIYNPGQR	22.54	-0.204	-0.71	0.47878	0.51	0.47878	22.1236	22.077	23.2941	23.4362	21.9122	21.7182	23.1637	22.6319	22.0455	22.0807	23.5298	23.4932	22.2213	22.4056	22.2129	22.1379	21.9875	21.5202	22.4303	22.2713	22.901	22.7571	21.3404	21.4236	21.7368	21.6044	23.5057	23.5677	23.1812	23.1838	22.7009	22.8745	22.6759	22.5679	23.0783	22.8661	23.6695	22.8137	22.3332	21.9978
CO4A_HUMAN	MRPSTDTITVMVENSHGLR	22.14	-0.476	-1.41	0.16702	1.98	0.16702	21.4298	21.2967	23.1137	23.0675	21.0344	20.7426	22.1142	21.4909	21.6834	21.7654	22.8468	22.8318	21.4153	21.3634	23.1452	22.9006	20.8504	20.253	22.4623	22.2562	22.3497	22.1233	22.488	22.0252	20.6706	20.3708	23.6176	23.1608	22.6576	22.6917	22.4047	22.4504	22.5417	22.4421	23.0446	22.7401	23.1376	22.3874	22.2842	21.9957
CO4A_HUMAN	ALEILQEEDLIDEDDIPVR	21.07	-0.547	-1.39	0.17048	1.94	0.17048	20.0784	20.3663	21.4633	21.3331	20.1973	20.391	20.7444	19.9854	20.4065	20.7985	22.0186	21.5312	20.5005	20.3603	22.202	21.7154	20.232	19.3282	21.5475	20.629	21.1535	20.7515	21.6253	20.5527	20.0243	19.6506	22.1015	22.0053	21.5315	21.2523	21.5123	21.4792	22.0866	21.5876	22.0927	21.7256	22.0349	21.2859	21.1798	21.1442
CO4A_HUMAN	AACAQLNDFLQEYGTQGCQV	22.51	-0.233	-0.7	0.48921	0.49	0.48921	21.1634	22.1146	23.0812	23.3758	21.8851	21.9158	22.5184	22.0965	22.2401	22.6239	23.2912	23.2168	22.0621	22.2898	23.2772	23.6092	21.5143	20.9089	22.4786	22.2565	22.7944	22.2608	22.6759	21.9503	21.4282	21.2996	23.404	23.6818	22.986	23.0574	22.2566	22.8754	22.9891	22.9652	22.9684	22.8504	22.8856	22.6617	22.2289	22.3617
CO4A_HUMAN	EGAIHREELVYELNPLDHR	22.41	-0.54	-2.07	0.0442	4.3	0.0442	21.6761	21.6512	22.9662	22.8976	21.5468	21.4584	22.3047	22.0317	21.7765	21.8935	22.9743	22.837	21.8937	21.7797	23.0764	23.1109	21.1883	20.7273	22.5576	22.3784	22.5691	22.4723	22.556	22.4065	21.0961	21.1267	23.6549	23.4642	22.7038	22.7171	22.8559	22.9528	22.6216	22.5496	23.5064	23.3349	23.1042	22.8851	22.6301	22.3138
CO4A_HUMAN	AEFQDALEKLNMGITDLQGLR	17.03	-0.154	-0.16	0.87947	0.02	0.87947	NA	NA	NA	NA	NA	NA	NA	NA	NA	NA	NA	NA	NA	NA	16.7281	NA	NA	NA	NA	NA	NA	NA	16.4396	NA	NA	NA	17.9795	17.6886	NA	NA	16.3093	NA	NA	NA	NA	NA	NA	NA	NA	NA
CO4A_HUMAN	VTASDPLDTLGSEGALSPGGVASLLR	23.43	-0.561	-1.88	0.0664	3.55	0.0664	22.3615	22.5495	24.2398	24.4094	22.1972	22.4235	22.8293	22.5637	23.0878	23.2111	24.3666	24.2233	23.1461	23.129	24.1177	24.0264	22.0933	21.7288	23.4036	22.916	23.5057	23.3304	23.343	23.0619	22.1578	22.2609	24.5143	24.5368	23.9786	24.0793	23.8564	24.052	24.0758	23.8198	24.6039	24.1814	24.3287	23.8664	23.3001	23.3889
[truncated: 1,855 more rows]
