# Supplementary material for: Analysis of the Cerebrospinal Fluid Proteome in Alzheimer's Disease
Source: PLoS One. 2016 Mar 7;11(3):e0150672. doi: 10.1371/journal.pone.0150672 (PMC4780771; doi:10.1371/journal.pone.0150672)
Supplement: S5 DataFile — (XLSX) [file pone.0150672.s005.xlsx]

## Sheet: DecyderMS_spiked_in_normalized_
S5 DataFile. DecyderMS spiked in normalized data quantification data.
Protein (Uniprot ID)	Peptide	A	Coef	t	p.value	F	F.p.value	AD1_1	AD1_2	AD2_1	AD2_2	AD3_1	AD3_2	AD4_1	AD4_2	AD5_1	AD5_2	AD6_1	AD6_2	AD7_1	AD7_2	AD8_1	AD8_2	AD9_1	AD9_2	AD10_1	AD10_2	C1_1	C1_2	C2_1	C2_2	C3_1	C3_2	C4_1	C4_2	C5_1	C5_2	C6_1	C6_2	C7_1	C7_2	C8_1	C8_2	C9_1	C9_2	C10_1	C10_2
1433B_HUMAN	NLLSVAYK	17.61	-0.267	-0.47	0.64354	0.22	0.64354	NA	NA	NA	NA	NA	16.8258	NA	NA	NA	NA	NA	NA	NA	NA	17.4811	17.5449	17.496	18.1863	NA	17.5263	17.6111	NA	17.8656	17.9565	17.5687	NA	NA	NA	NA	NA	NA	NA	NA	NA	NA	NA	NA	NA	NA	NA
1433B_HUMAN	DSTLIMQLLR	17.29	-0.077	-0.25	0.80515	0.06	0.80515	16.2674	15.8677	19.1461	19.1339	16.0971	16.0593	16.9122	16.9087	17.7683	17.6843	18.4697	18.5214	16.6336	16.9952	17.346	17.4366	16.6832	16.3139	17.5335	17.1927	17.6107	17.2208	17.4856	17.474	17.249	17.3944	17.0567	16.8618	18.3044	18.2896	16.9477	17.0854	17.1826	16.9362	18.3886	17.7714	16.6916	16.8306	16.8137	16.9163
1433E_HUMAN	LICCDILDVLDK	16.37	0.208	0.31	0.75942	0.1	0.75942	NA	NA	18.2077	18.1558	NA	NA	NA	NA	NA	NA	16.5483	17.0295	NA	NA	15.6749	15.3108	15.5315	16.0342	NA	15.5906	NA	NA	NA	NA	15.3943	NA	NA	NA	16.2709	16.2021	NA	NA	NA	NA	NA	16.8724	NA	NA	NA	NA
1433Z_HUMAN	DICNDVLSLLEK	15.76	-0.41	-0.6	0.55863	0.36	0.55863	14.6027	14.4666	NA	NA	NA	NA	NA	15.7112	NA	NA	NA	NA	NA	NA	16.4478	NA	NA	NA	15.9881	15.589	NA	16.1055	16.5276	15.9777	15.3766	16.6212	NA	NA	NA	NA	NA	NA	NA	NA	NA	NA	NA	NA	15.5493	15.8773
4F2_HUMAN	GQSEDPGSLLSLFR	15.94	-0.568	-1.39	0.17758	1.95	0.17758	NA	15.1914	NA	16.2826	14.4259	NA	15.2	15.7178	NA	NA	16.2724	16.6173	NA	NA	NA	15.4511	NA	NA	NA	15.6284	NA	15.9423	15.1998	NA	NA	NA	NA	NA	17.2562	17.1983	15.4281	NA	16.1004	16.1936	16.9268	NA	NA	15.9647	NA	NA
7B2_HUMAN	VSEADIQR	16.87	NA	NA	NA	NA	NA	NA	NA	NA	NA	NA	NA	NA	NA	NA	NA	NA	NA	NA	NA	NA	NA	16.353	17.3781	NA	NA	NA	NA	NA	NA	NA	NA	NA	NA	NA	NA	NA	NA	NA	NA	NA	NA	NA	NA	NA	NA
7B2_HUMAN	SVNPYLQGQR	21.57	0.036	0.12	0.90162	0.02	0.90162	20.5469	20.6167	22.589	22.5384	20.9232	21.0086	21.8134	21.7878	21.7944	21.8393	21.6557	21.8126	21.1354	22.1013	21.4008	21.4169	21.6128	22.2006	21.5346	21.5258	21.5355	21.7023	21.4997	21.4485	21.4197	21.7541	21.2524	21.6649	22.1279	22.3483	21.1794	21.3632	21.2275	21.4508	22.5006	22.6535	21.9848	21.5673	20.1886	20.2625
7B2_HUMAN	SVPHFSDEDKDPE	22.44	0.064	0.21	0.8322	0.05	0.8322	21.5886	21.5938	23.6715	23.7673	21.5652	21.746	22.8387	22.7016	22.7315	22.6818	22.7162	22.8593	21.9305	22.8384	22.1084	22.0715	22.3722	22.9229	22.3681	22.3815	22.2393	22.4688	22.2496	22.1073	22.1178	22.4481	22.4395	22.6598	23.0341	23.3692	22.0228	22.1667	22.1198	22.241	23.5774	23.755	22.7549	22.3055	21.0284	21.0739
7B2_HUMAN	KSVPHFSDEDKDPE	19.38	0.082	0.25	0.80715	0.06	0.80715	18.502	18.1171	20.6835	20.5406	18.5639	18.5959	20.2277	19.9375	19.8607	19.52	19.5382	20.0202	18.8956	19.7553	19.1908	18.9322	19.3347	19.8237	19.1917	19.1198	19.0369	19.3148	19.2946	19.2782	19.2153	19.241	19.9729	19.9314	19.8903	20.0611	18.9613	19.0738	18.9371	19.0922	20.6432	20.8399	19.8962	19.2924	17.4302	17.2989
7B2_HUMAN	TADDGCLENTPDTAEFSR	18.87	0.084	0.23	0.8207	0.05	0.8207	18.1699	17.9514	20.6029	20.7007	NA	17.8714	18.739	19.0028	19.4096	19.3061	18.7047	19.2304	18.1461	18.9828	18.3998	18.6463	19.078	19.5878	18.4716	18.5696	18.5009	19.0495	18.0746	18.4962	NA	18.415	NA	NA	19.6437	19.795	18.0332	17.889	18.9868	19.0542	20.1854	20.285	19.4498	19.0012	17.3109	17.6621
7B2_HUMAN	DFSEDQGYPDPPNPCPVGK	19.64	0.197	0.53	0.59963	0.28	0.59963	19.2948	19.2111	21.1177	20.966	18.8517	19.2149	19.7308	20.1442	19.82	19.8638	19.417	19.4156	18.5845	19.7717	19.335	19.6659	20.2136	20.5549	19.532	19.9456	19.5575	19.9903	19.3157	19.8224	19.0384	19.6942	NA	NA	19.7464	20.1853	18.2385	18.5256	19.1625	19.9865	20.6937	20.6837	19.7773	19.5661	18.8239	18.8305
7B2_HUMAN	EFQLHQHLFDPEHDYPGLGK	20.1	-0.192	-0.54	0.59225	0.29	0.59225	19.5245	NA	22.3884	21.8622	18.4068	18.567	20.0224	20.2342	20.1981	20.0567	20.3122	20.4477	19.5222	20.1193	19.8304	19.9734	18.9767	NA	19.8322	19.6194	20.227	NA	19.3116	NA	19.3084	19.7338	20.6554	20.3628	20.9717	20.9463	19.4133	19.3779	19.7792	19.9818	21.8866	21.8129	20.2506	20.49	19.0727	NA
A1AG1_HUMAN	TEDTIFLR	22.75	-1.15	-3.43	0.00135	11.76	0.00135	21.6202	21.5322	22.2829	22.1384	21.1147	21.2734	22.2548	22.314	21.4218	21.3989	23.177	23.2855	22.5221	23.3468	22.0583	22.0247	22.1194	22.7886	22.4266	22.4617	22.7765	23.0017	22.7841	23.0098	22.9613	23.0735	25.2246	25.0106	24.3781	24.5154	23.7887	23.7022	21.5916	21.8004	24.1532	24.2207	23.3334	23.0423	22.0328	22.1613
A1AG1_HUMAN	SDVVYTDWK	23.2	-1.373	-3.92	0.00031	15.37	0.00031	22.1616	21.8014	21.6929	21.6048	21.4021	21.3568	22.9321	22.9846	21.8827	21.7096	23.6164	23.7478	23.0212	23.7615	22.5724	22.5496	22.5125	22.9567	23.0334	22.9597	23.157	23.3427	23.3669	23.4711	23.3844	23.514	25.9146	25.7839	25.0033	25.1521	24.4801	24.406	22.182	22.2634	24.7114	24.7634	24.0654	23.6017	22.5443	22.6207
A1AG1_HUMAN	WFYIASAFR	22.36	-1.751	-3.7	0.00061	13.69	0.00061	20.8566	20.7445	22.8364	22.4199	20.1825	20.0149	21.8353	22.0056	21.2324	21.2065	23.4405	23.4599	22.8117	23.173	21.7731	22.3662	18.6593	17.9748	21.3629	21.3598	22.4388	22.2676	22.3828	22.4246	22.5873	22.4595	25.7637	25.8058	24.6172	24.7943	23.7955	23.7224	21.617	21.6973	24.5352	24.3292	23.1654	23.2348	21.3816	21.7145
A1AG1_HUMAN	SDVVYTDWKK	19.94	-1.389	-3.24	0.00237	10.5	0.00237	18.9792	18.4516	NA	NA	18.2448	18.0503	20.0821	19.5609	17.9671	18.0542	20.4035	20.3474	19.9532	20.4614	18.895	19.1142	19.1751	19.115	19.6711	19.2704	19.7379	19.5596	20.5197	19.5497	20.4876	20.5129	23.0738	22.5363	21.9057	22.0133	21.573	21.3134	18.579	18.3855	21.3634	21.5476	20.5029	20.2477	19.376	19.2193
A1AG1_HUMAN	TYMLAFDVNDEK	23.23	-1.161	-2.59	0.01289	6.73	0.01289	23.0286	22.3607	22.2822	22.4004	21.9215	22.043	23.5393	23.002	21.5879	21.3281	23.5395	22.889	22.9309	23.6263	22.7901	21.5776	22.6698	22.9555	23.7756	22.7958	23.5086	23.4671	24.0918	23.5314	23.8502	23.988	25.7407	25.2973	24.7217	24.3294	24.6048	24.1668	22.4545	21.595	23.9491	23.9804	23.6442	22.6555	23.4842	23.1998
A1AG1_HUMAN	NWGLSVYADKPETTK	23.99	-1.205	-3.43	0.00135	11.76	0.00135	23.0436	22.5946	24.0319	23.8171	21.9796	21.9847	23.766	23.8017	22.7361	22.6665	24.5272	24.582	23.7734	24.466	23.1452	23.2859	22.8746	23.2228	23.7972	23.6809	23.8535	24.0282	23.9618	24.064	23.9986	24.1609	26.7594	26.494	25.7719	25.8722	25.2608	25.0802	22.8355	23.0028	25.4789	25.5489	24.6131	24.3631	23.296	23.4283
A1AG1_HUMAN	EQLGEFYEALDCLR	24.55	-1.338	-3.85	0.00039	14.82	0.00039	23.4416	23.3065	24.4965	24.3333	22.6056	22.8394	24.0746	24.2222	23.2175	23.241	25.1688	25.2747	24.4394	25.1301	23.697	23.837	22.9947	23.1374	24.2029	23.9485	24.4235	24.6274	24.3905	24.4933	24.8492	24.9378	27.1912	27.1936	26.2931	26.3977	25.8278	25.7045	23.7551	23.8284	26.31	26.2082	25.1847	25.1112	23.5719	24.0716
A1AG1_HUMAN	YVGGQEHFAHLLILR	23.24	-1.197	-1.99	0.05279	3.97	0.05279	22.5483	22.3007	23.476	23.122	21.4974	21.8566	23.0757	23.2253	21.8752	21.7903	23.8504	23.9439	23.1837	23.8337	22.227	22.4954	21.2057	21.5489	22.8957	22.8921	23.3521	23.5139	23.4032	23.5271	23.8103	23.8951	22.3492	26.027	25.2332	25.353	24.5993	24.3651	21.9567	22.1374	25.1864	25.1348	23.7243	23.7572	22.6477	22.802
A1AG1_HUMAN	NWGLSVYADKPETTKEQLGEFYEALDCLR	21.32	-1.34	-2.46	0.01841	6.03	0.01841	19.897	19.0277	22.5302	22.004	18.5969	18.3649	20.834	20.9126	19.9247	19.8221	22.4813	22.2341	21.6645	21.7583	20.4592	20.8222	NA	NA	20.0491	19.7738	20.6852	20.0171	21.807	21.6891	20.6757	20.519	25.4585	25.3274	23.7319	23.7117	22.9779	22.8771	19.7561	19.4429	23.3301	23.1338	21.7158	22.009	19.98	20.3478
A1AG2_HUMAN	SDVMYTDWK	21.84	-0.854	-2.31	0.02588	5.33	0.02588	20.8578	20.3808	23.6048	23.3973	20.2072	20.0076	21.2546	21.3431	20.6734	20.5197	22.3531	22.4793	21.6535	22.3029	21.3539	21.4342	20.9605	21.2795	21.0951	21.0476	22.0357	22.1222	22.0538	22.0611	21.9471	22.6615	24.3601	24.1067	22.9891	23.0427	22.7467	22.6136	20.8124	20.7773	23.1099	23.1193	21.5825	21.3741	20.8162	20.952
A1AG2_HUMAN	EHVAHLLFLR	20.45	-1.194	-3.13	0.00315	9.79	0.00315	19.7681	19.5572	20.4627	20.0135	18.7852	19.0151	20.061	20.1294	19.4572	19.7498	21.2242	21.5099	20.6304	21.2693	19.5178	19.9527	18.297	18.941	19.5176	19.1921	20.8974	20.9981	20.3282	20.419	20.7314	20.99	23.278	23.0019	21.7398	22.0792	21.8079	21.4416	19.3508	19.5229	22.2386	22.169	20.3311	20.3116	19.5551	19.7404
A1AG2_HUMAN	TLMFGSYLDDEK	22.13	-0.958	-2.91	0.00572	8.46	0.00572	21.285	21.0472	21.955	21.7613	20.5729	20.575	21.7077	21.8584	21.2423	21.0308	22.9141	22.8626	22.092	22.8087	21.6527	21.74	21.215	21.7763	21.5138	21.5026	22.4233	22.6321	22.2731	22.424	22.3086	22.5071	24.6925	24.5108	23.3742	23.4595	23.1477	22.8184	21.1657	21.3959	23.5262	23.5206	21.7	21.6464	21.3823	21.357
A1AG2_HUMAN	NWGLSFYADKPETTK	22.09	-0.356	-0.73	0.47132	0.53	0.47132	21.5826	21.091	NA	NA	20.9539	21.0634	22.3927	22.3455	21.8807	NA	23.6899	22.7891	22.4112	21.735	22.1542	22.245	21.2783	21.5002	21.8173	21.8914	22.6857	22.7778	22.6803	22.8034	22.4424	22.579	NA	NA	NA	NA	23.2619	23.4215	21.4233	21.695	NA	22.5845	20.2664	22.3333	21.4763	21.5702
A1AG2_HUMAN	EQLGEFYEALDCLCIPR	22.03	-1.15	-2.99	0.00463	8.92	0.00463	20.9045	20.8103	22.2734	22.2825	19.9442	20.3792	21.4655	21.6498	21.411	21.4824	23.1847	23.1851	22.1998	22.7083	21.7078	21.8357	20.0189	19.5373	21.3709	20.8075	22.2532	22.0425	21.881	21.9897	21.9185	22.3589	24.7769	24.7039	23.3272	23.5002	23.1824	23.0412	21.5662	21.7698	23.8709	23.6894	21.7869	22.0025	20.9973	21.4984
A1AT_HUMAN	SVLGQLGITK	17.11	NA	NA	NA	NA	NA	NA	NA	NA	NA	NA	NA	NA	NA	NA	NA	NA	NA	NA	NA	NA	NA	NA	NA	NA	NA	NA	NA	NA	NA	NA	17.1135	NA	NA	NA	NA	NA	NA	NA	NA	NA	NA	NA	NA	NA	NA
A1BG_HUMAN	CLAPLEGAR	20.46	-0.429	-1.25	0.21956	1.55	0.21956	19.1621	19.0819	20.79	20.6906	19.5421	19.7173	20.6426	19.9226	19.8817	19.9371	21.2604	21.2436	20.3149	21.0488	19.9883	20.0478	20.272	20.692	20.4204	20.3066	20.6382	20.5234	21.206	20.4524	20.4294	20.7527	22.4034	22.1859	20.9162	21.1201	20.9528	21.348	19.5371	19.7675	21.0891	21.1395	20.8671	20.1919	19.0366	18.9844
A1BG_HUMAN	ATWSGAVLAGR	21.57	-0.549	-1.83	0.0738	3.36	0.0738	20.689	20.3547	21.7961	21.5629	20.4609	20.4243	21.6656	21.7004	20.9462	20.891	22.3556	22.2105	21.3116	22.0626	21.1886	21.1585	21.0903	21.4959	21.323	21.2495	21.7671	21.9461	21.9452	22.0705	21.4932	21.6178	23.7689	23.5507	21.9778	22.0595	22.3515	22.2533	20.8213	20.7059	22.2888	22.3599	21.7743	21.4303	20.2827	20.4577
A1BG_HUMAN	SGLSTGWTQLSK	22.15	-0.491	-1.47	0.14929	2.16	0.14929	21.1882	21.0179	22.4232	22.415	20.8556	20.9724	22.1081	22.324	21.8289	21.5706	22.9193	23.0873	21.7925	22.6801	21.5882	21.6886	21.5589	22.1622	21.9124	21.9249	22.3161	22.5221	22.451	22.6241	21.856	22.1303	24.4985	24.5264	22.4973	22.746	22.8376	22.9523	20.9909	21.2945	22.7647	22.7403	22.3655	21.9895	20.7683	20.965
A1BG_HUMAN	HQFLLTGDTQGR	22.74	-0.311	-0.63	0.53074	0.4	0.53074	21.715	21.4042	23.4675	23.0562	21.6711	21.681	23.232	22.7133	22.32	22.3386	23.6777	23.5837	22.6718	23.2718	22.46	22.405	22.2564	22.448	22.7821	22.5574	23.0385	22.7515	23.393	22.6991	22.7474	22.9434	24.8361	22.022	23.4014	23.5261	23.2087	23.4592	22.0068	22.053	23.6085	23.5603	23.2467	22.7123	21.5581	21.164
A1BG_HUMAN	CEGPIPDVTFELLR	21.09	-0.735	-2.19	0.0343	4.78	0.0343	20.1573	19.9137	21.8241	21.4184	19.3677	19.6057	20.8642	21.0142	20.6045	20.6274	22.0406	22.3118	21.1054	21.7696	20.7128	20.5958	19.4965	19.6797	20.647	20.7004	21.1934	21.247	21.2799	21.4531	21.0057	21.1483	23.5508	23.7556	21.6097	21.7379	22.0682	22.069	20.4655	20.423	21.9549	21.8511	21.2245	21.0968	19.8565	20.1645
A1BG_HUMAN	NGVAQEPVHLDSPAIK	21.99	-0.43	-1.29	0.20458	1.66	0.20458	21.1426	20.9902	22.2905	22.0574	20.848	20.9975	22.1815	22.3248	21.4202	21.4375	22.7776	22.8166	21.4811	22.4196	21.4356	21.445	21.592	22.1905	21.6993	21.9315	22.0828	22.3701	22.2937	22.5665	21.6902	22.0183	24.485	24.2105	22.3065	22.427	22.6794	22.7152	20.8693	20.9986	22.573	22.6438	21.9509	21.6572	20.6402	20.8997
A1BG_HUMAN	LELHVDGPPPRPQLR	19.08	-0.628	-1.56	0.12559	2.44	0.12559	18.448	17.8764	19.4722	19.0362	17.5019	17.4297	19.5223	19.5893	18.1187	18.0915	20.1879	20.3816	19.0287	19.5644	18.203	18.2633	18.1783	18.7781	19.1864	18.5373	19.492	19.4752	19.222	19.4001	19.0638	19.3947	22.4804	21.9011	19.4645	19.4868	20.3252	19.9064	17.706	17.561	20.0008	19.7518	18.9443	18.9279	17.7491	17.6943
A1BG_HUMAN	VTLTCVAPLSGVDFQLR	23.8	-0.7	-2.11	0.04074	4.45	0.04074	22.5458	22.5156	24.7109	24.4404	22.2166	22.21	23.5432	23.5682	23.3747	23.5094	24.8176	24.9038	23.7075	24.339	23.2922	23.4629	22.4609	22.5957	23.5024	23.2731	23.9653	23.7868	23.7998	23.8898	23.5117	23.7186	26.223	26.3569	24.6653	24.9169	24.477	24.4668	23.2509	23.3441	24.8293	24.5703	23.9608	23.8141	22.5518	22.89
A1BG_HUMAN	IFFHLNAVALGDGGHYTCR	22.38	-0.69	-1.79	0.08113	3.19	0.08113	21.8665	21.4508	21.1554	22.0092	21.3384	21.3934	22.9597	22.9126	21.9528	21.9139	23.0722	23.4499	22.3643	23.1268	22.4091	22.3028	20.1112	20.1197	22.5727	22.3081	23.0696	22.9318	23.1856	23.0598	22.6834	22.7599	24.4868	24.7079	22.9978	23.099	23.6207	23.466	21.4293	21.654	21.614	22.4999	21.8857	22.3581	21.7382	21.3364
A1BG_HUMAN	SLPAPWLSMAPVSWITPGLK	21.67	-1.231	-1.72	0.09281	2.95	0.09281	20.566	20.0392	23.2515	23.204	18.7901	18.7588	21.398	21.7843	21.3381	21.2366	23.4946	23.4044	21.7923	22.4507	21.4565	22.0253	18.5427	14.9834	21.3543	21.134	21.6446	21.3733	21.8209	21.95	21.3551	21.2241	24.8012	25.1858	22.8818	23.112	22.6683	22.7046	21.4303	21.4995	22.6587	22.7955	22.1788	22.5317	20.8048	20.9953
A1BG_HUMAN	TPGAAANLELIFVGPQHAGNYR	22.74	-0.769	-1.65	0.10649	2.72	0.10649	22.0951	20.256	23.6039	23.1284	21.1851	21.1624	23.0179	22.7479	22.4103	22.3984	24.1716	23.9527	22.8169	23.1843	22.2316	22.5173	20.6617	20.624	22.8789	22.1382	22.9989	22.6718	23.0149	22.6437	22.5436	22.3003	25.561	25.3461	23.6496	23.6935	23.7846	23.5844	22.3113	22.2435	23.9171	24.0587	23.1166	22.7886	21.2867	21.0394
A1BG_HUMAN	SWVPHTFESELSDPVELLVAES	22.44	-0.791	-1.87	0.06884	3.49	0.06884	21.4132	20.9758	23.6841	23.1847	20.3597	20.0959	22.3278	22.6431	21.9901	21.9216	23.7684	23.6626	22.5421	23.0253	22.1933	22.5243	19.209	NA	22.1918	22.1579	22.3058	22.1604	21.9576	22.4643	21.9344	22.0111	25.2434	25.3644	23.153	23.3928	23.1627	23.3328	21.9402	21.7365	22.9577	23.0518	22.5109	22.8212	21.717	22.0075
A1BG_HUMAN	LHDNQNGWSGDSAPVELILSDETLPAPEFSPEPESGR	22.06	-0.799	-2.05	0.0462	4.21	0.0462	20.9816	20.8657	22.7762	22.5494	20.0405	20.0619	22.1009	22.2441	21.7275	21.7698	23.3751	23.3651	22.2007	22.6039	21.7672	21.8495	20.0529	19.1193	22.0402	21.7072	22.1623	21.9003	22.2656	22.2663	21.7075	21.8446	24.8255	24.7781	22.5377	22.6419	23.0348	23.1331	21.6447	21.5747	23.1857	23.0096	22.1415	22.2881	20.8796	21.353
A1BG_HUMAN	TDGEGALSEPSATVTIEELAAPPPPVLMHHGESSQVLHPGNK	19.32	-0.546	-1.06	0.29935	1.12	0.29935	18.337	NA	NA	NA	NA	NA	18.2755	18.5246	NA	NA	19.9774	20.1839	19.0378	19.4383	NA	17.8442	NA	NA	18.9431	18.853	18.896	19.562	19.5214	19.4924	NA	18.6239	22.2503	22.0438	NA	19.2597	20.8319	20.5056	NA	17.8716	NA	NA	18.8159	18.5427	NA	18.0363
A2AP_HUMAN	FDPSLTQR	17.56	0.155	0.21	0.83824	0.04	0.83824	16.2623	16.3573	17.2958	17.6888	17.1266	17.2246	NA	16.6398	NA	NA	16.5363	NA	NA	15.9844	NA	NA	20.7675	21.3402	18.6222	18.7158	16.4941	16.1462	20.1043	17.5155	NA	18.1442	15.7225	NA	NA	16.1544	17.9096	18.314	NA	NA	18.2424	17.011	18.821	NA	16.4594	16.4017
A2AP_HUMAN	NKFDPSLTQR	16.21	-0.59	-1.23	0.23283	1.52	0.23283	NA	NA	NA	NA	14.2587	NA	NA	NA	NA	NA	NA	NA	NA	16.3861	15.1573	NA	16.5532	16.7683	NA	15.9404	16.2197	15.9095	15.3072	NA	15.9838	NA	17.8797	17.7688	NA	NA	16.5068	16.4779	NA	NA	NA	16.3036	NA	15.9043	NA	NA
A2AP_HUMAN	LGNQEPGGQTALK	19.61	-0.234	-0.54	0.59449	0.29	0.59449	18.0184	18.0686	19.7089	19.8963	18.6169	18.8323	19.463	19.5554	19.6653	19.4985	20.0533	20.6273	19.2168	20.3945	19.2038	19.0137	19.7698	20.5818	19.6938	20.0337	19.396	19.915	19.8318	20.0523	19.3497	19.7815	21.9284	22.3152	19.4401	20.0113	20.1518	20.5093	18.2199	18.5585	20.0236	20.3247	20.1194	19.1448	17.5061	18.0218
A2AP_HUMAN	QEDDLANINQWVK	19.28	-0.287	-0.74	0.4649	0.55	0.4649	NA	NA	18.844	18.9554	NA	NA	NA	NA	18.4404	18.3546	19.828	NA	18.9587	NA	19.0165	19.1225	19.1674	19.572	19.9041	20.0687	NA	NA	NA	NA	NA	NA	20.8778	NA	19.2035	19.3601	19.9089	20.2445	17.9277	18.323	19.4438	19.415	19.3663	19.2061	NA	NA
A2AP_HUMAN	LQQVLHAGSGPCLPHLLSR	20.21	-0.572	-1.54	0.13184	2.36	0.13184	19.2649	18.8927	20.4834	20.2227	18.6655	18.754	19.9709	20.1343	19.9108	19.6528	20.8273	21.3522	19.8812	20.7242	19.8861	19.834	19.4121	20.0947	20.3087	20.212	20.6629	20.8205	19.9477	20.2812	20.1728	20.4056	23.0481	22.6976	20.7158	20.7747	20.7885	20.8705	18.7633	19.0849	21.1787	21.3349	20.6291	20.3328	18.7038	18.7069
A2AP_HUMAN	WFLLEQPEIQVAHFPFK	19.96	-0.84	-1.6	0.11644	2.57	0.11644	17.6081	17.5967	21.5703	21.1088	16.959	16.7752	18.1123	18.956	19.8942	19.7175	21.285	21.5714	20.1816	20.734	19.7638	20.0778	NA	NA	19.7493	19.6327	19.8153	19.7471	19.1756	19.5871	19.2307	19.7805	23.0592	23.1156	20.9651	21.0897	20.9066	20.8006	19.1521	19.5951	21.5108	21.2293	20.6291	21.0109	17.9016	18.8277
A2AP_HUMAN	EDFLEQSEQLFGAKPVSLTGK	17.88	-4.335	-3.45	0.01337	11.93	0.01337	NA	NA	NA	NA	NA	14.9937	NA	NA	NA	NA	NA	NA	NA	NA	NA	NA	NA	NA	NA	NA	NA	NA	NA	NA	NA	NA	19.1951	19.4616	NA	NA	NA	NA	NA	NA	NA	NA	NA	NA	NA	NA
A2AP_HUMAN	GFPIKEDFLEQSEQLFGAKPVSLTGK	20.66	-0.763	-2.17	0.03595	4.69	0.03595	19.4677	19.0958	21.079	21.0331	18.5884	19.0603	20.0639	20.0846	20.5617	20.6669	21.6501	21.7732	20.3659	20.926	20.516	20.4005	19.308	19.0641	21.0916	20.7029	20.7827	20.7172	20.528	20.3719	20.2882	20.655	23.085	23.1717	21.2887	21.3336	21.6118	21.4062	20.1778	20.1135	21.9986	21.7215	21.3574	21.1749	19.3208	19.6584
A2GL_HUMAN	GQTLLAVAK	20.42	-1.552	-2.3	0.03261	5.31	0.03261	NA	NA	NA	NA	NA	NA	NA	NA	NA	NA	NA	NA	19	19.6718	NA	NA	18.6362	NA	NA	NA	19.7899	NA	20.1751	NA	20.896	21.0411	NA	21.3876	21.7711	21.8857	20.3535	20.678	NA	NA	21.3572	21.3398	NA	19.8719	18.8935	NA
A2GL_HUMAN	YLFLNGNK	19.58	-1.895	-3.4	0.00158	11.53	0.00158	17.8201	NA	NA	NA	18.4043	18.6478	19.0704	16.9313	NA	16.6772	18.584	19.1111	18.7831	19.9087	18.5745	19.2684	18.3219	19.4238	18.8497	19.2512	19.8059	20.2359	20.0501	20.4806	20.7011	21.0755	21.9811	21.422	21.6574	21.7733	20.6464	20.7095	17.9733	18.3002	21.0746	21.1948	20.1665	20.1215	18.7805	19.1085
A2GL_HUMAN	VAAGAFQGLR	19.82	-1.67	-4.84	2e-05	23.4	2e-05	18.4022	18.1928	19.0713	18.7529	18.9419	19.0597	19.4085	19.4006	17.4597	17.5931	19.3998	19.4174	19.2809	19.9974	19.2634	19.2973	18.8603	19.4128	19.392	19.1531	20.239	20.3674	20.5491	20.5822	21.1728	21.2568	21.8001	22.0525	21.9863	22.0142	21.3147	21.0728	18.6288	18.4406	21.5041	21.3371	20.6064	20.1606	19.0485	19.0145
A2GL_HUMAN	ALGHLDLSGNR	18.46	-1.225	-2.89	0.00623	8.34	0.00623	16.2256	17.0108	19.3768	19.3357	16.8685	16.8437	17.8453	17.3557	18.1668	18.2505	NA	NA	17.8995	18.4177	17.3663	17.7258	17.6983	18.3198	17.8178	18.0046	18.4979	18.3599	18.2543	17.3337	19.49	19.912	20.1768	20.5425	20.3586	20.5466	19.1792	19.5625	NA	18.0735	19.3885	20.1698	18.8488	18.7288	17.562	17.4645
A2GL_HUMAN	DLLLPQPDLR	20.03	-1.545	-4.61	4e-05	21.25	4e-05	18.9537	18.6738	19.1722	18.9383	19.0184	19.1378	19.6017	19.8614	18.0721	17.9059	19.6462	19.5993	19.6906	20.2735	19.3919	19.394	19.0624	19.765	19.4991	19.4073	20.3392	20.3835	20.4107	20.5809	21.3454	21.5799	22.2556	22.1533	22.0085	22.1205	21.409	21.2284	18.8196	18.9489	21.6769	21.537	20.4301	20.1763	19.4303	19.1364
A2GL_HUMAN	ENQLEVLEVSWLHGLK	20.73	-1.996	-4.94	1e-05	24.39	1e-05	19.2035	19.2526	20.7061	20.5344	18.9383	19.3728	20.191	20.2413	18.9837	18.8234	20.6682	20.604	20.3633	20.6928	20.2386	20.2354	16.7842	NA	20.0576	19.7666	21.191	20.8423	21.0707	21.0634	21.6788	21.9065	23.66	23.5885	22.8798	22.9798	22.0453	22.0232	19.8706	19.5952	22.929	22.6718	21.3923	21.2899	19.8396	20.1894
A2GL_HUMAN	TLDLGENQLETLPPDLLR	19.29	-2.148	-5.75	0	33.05	0	17.6161	17.831	17.9948	18.235	17.9296	18.2147	18.4727	18.6865	16.6521	16.7985	18.6803	18.9398	18.8434	19.5559	18.5287	18.7668	17.5134	17.7299	18.6925	18.643	19.4901	19.6417	19.7484	19.8782	20.995	21.1337	21.8841	22.0649	21.7078	21.9551	21.0104	20.9201	18.3112	18.4959	21.5451	21.2917	19.9652	20.0786	18.2769	18.8948
A2GL_HUMAN	NALTGLPPGLFQASATLDTLVLK	19.31	-1.922	-3.29	0.00226	10.81	0.00226	NA	NA	18.6038	18.165	16.6628	15.8244	19.2597	19.5495	NA	NA	18.8422	18.5887	19.4964	20.2544	19.3396	19.6112	15.0115	NA	17.933	18.3278	18.2925	17.6382	19.946	20.0653	20.6526	20.8022	23.0903	23.3021	NA	NA	19.9437	20.1041	19.2915	18.9	20.6567	20.5156	20.4876	20.6077	18.6808	18.8275
A2GL_HUMAN	DGFDISGNPWICDQNLSDLYR	18.55	-2.043	-3.85	0.00047	14.86	0.00047	NA	15.5853	17.8371	NA	15.2889	NA	NA	17.637	NA	NA	17.7573	17.921	18.2004	18.1353	17.5352	18.4389	NA	NA	17.1467	17.1218	17.9983	17.6884	17.8673	18.0549	19.2019	19.4676	21.2917	21.429	20.8592	20.907	19.8978	20.0465	17.3327	17.64	20.7766	20.4927	18.9157	19.6499	17.1704	18.2319
A2GL_HUMAN	LQELHLSSNGLESLSPEFLRPVPQLR	20.83	-1.916	-5.28	0	27.92	0	19.7061	19.3746	NA	20.4491	19.115	19.3392	20.4067	20.3256	19.0964	19.2356	20.6596	20.6811	20.5245	20.9462	20.2371	20.3536	18.1218	18.0297	20.2506	20.0517	21.0122	21.2093	21.1921	21.1426	21.9856	22.039	23.4678	23.3416	23.0643	23.2995	22.4213	22.058	20.0028	19.9977	23.0962	22.83	21.5523	21.6059	19.9092	20.3667
A2MG_HUMAN	TGTHGLLVK	21.2	-0.505	-1.66	0.10518	2.74	0.10518	20.2401	20.1686	22.4328	22.0414	19.8392	19.8625	21.134	20.8592	21.2861	21.0673	21.584	21.9489	20.5597	21.4374	20.6011	20.7973	20.481	20.8329	21.0611	20.7088	21.1284	21.2753	21.4529	21.4998	20.9056	21.0587	22.8551	22.5011	21.9506	22.0681	21.6411	21.5742	20.7657	20.9614	22.0569	22.1021	21.494	21.1607	20.2745	20.3101
A2MG_HUMAN	FQVDNNNR	18.18	-0.073	-0.06	0.95151	0	0.95151	17.3539	17.5717	17.2287	20.0759	18.2524	18.1843	17.0414	18.6727	19.4172	18.256	17.1661	19.5821	16.503	19.311	18.8914	NA	17.2051	19.3613	19.1998	15.3651	17.1424	19.1527	17.2351	19.8394	17.4375	18.5658	20.2387	NA	17.6476	20.0134	19.3759	19.5304	16.7194	15.8082	16.7515	NA	19.5758	18.8256	16.3805	17.7331
A2MG_HUMAN	SLNEEAVKK	17.52	-0.556	-1.22	0.23498	1.48	0.23498	16.5024	NA	NA	NA	16.3437	16.33	17.9566	17.8718	17.7674	17.5289	NA	NA	NA	NA	17.1302	NA	16.9313	17.9071	17.5231	NA	17.0326	17.59	NA	NA	NA	17.5347	NA	NA	18.2815	18.4494	18.3265	18.2419	17.0503	17.1831	NA	NA	18.4646	17.5336	NA	NA
A2MG_HUMAN	ATVLNYLPK	20.36	-0.483	-1.81	0.07739	3.27	0.07739	19.7173	19.5154	20.7277	20.4283	19.2195	19.4089	19.7845	19.8609	20.071	19.9902	20.4797	20.429	19.682	20.3825	19.8883	19.8592	20.6711	21.3246	20.5378	20.4783	20.4361	20.6522	20.4184	20.5246	20.0305	20.3002	21.0391	20.5607	20.7984	20.9396	20.6128	20.3677	20.3993	20.3851	21.7055	21.8163	20.7065	20.3829	19.9415	20.1029
A2MG_HUMAN	FEVQVTVPK	20.64	-0.676	-2.4	0.02102	5.74	0.02102	19.7273	19.6548	21.1421	20.8835	19.2944	19.4129	20.1176	19.9528	20.3608	20.4037	21.0382	21.2028	19.9864	20.621	20.2743	20.1237	19.963	20.7561	20.5752	20.5534	20.8266	21.0414	20.6073	20.6722	20.2245	20.5986	21.7888	21.61	21.3004	21.4102	20.9476	20.9113	20.4087	20.6098	22.2218	22.2482	21.0432	20.5755	20.1956	20.3151
A2MG_HUMAN	GHFSISIPVK	20.35	-0.518	-1.69	0.09854	2.85	0.09854	20.284	19.6848	21.6968	21.0243	19.1765	18.9342	20.1839	20.0792	20.2717	20.3175	20.5652	20.6904	19.7888	20.1334	19.7264	19.7569	19.5931	19.8354	20.2865	19.7882	20.5534	20.626	20.6032	20.5239	20.3025	20.1016	22.0048	21.3721	21.0522	21.1072	21.1925	20.4336	20.1114	20.0034	21.157	21.1436	20.3027	20.2234	19.7305	19.6252
A2MG_HUMAN	SSGSLLNNAIK	20.9	-0.393	-1.18	0.24501	1.39	0.24501	20.3689	20.2672	21.2646	21.4705	19.6289	19.9546	20.7708	20.8747	21.0799	20.879	20.6683	20.8912	19.8761	20.9454	20.6946	20.4678	20.5424	21.574	20.8115	20.9689	20.8209	21.3066	21.1829	21.4564	20.5201	20.9077	21.3438	21.4908	21.2521	21.5715	21.0502	21.2362	20.3969	20.7303	22.0169	22.2487	21.3038	20.6718	20.0023	20.3413
A2MG_HUMAN	QTVSWAVTPK	21.84	-0.489	-1.59	0.11998	2.52	0.11998	21.372	20.964	22.1005	21.6201	21.0255	21.1657	21.611	21.8514	21.4862	21.3535	21.844	21.8401	20.7453	21.7024	20.9223	21.2782	22.0776	22.8512	22.0208	22.097	22.1113	22.4259	22.0259	22.2194	21.6622	22.0463	22.8132	22.3707	21.534	21.8456	22.6691	22.7161	21.0293	21.6643	22.6429	22.5292	21.9114	21.8053	21.8124	21.8842
A2MG_HUMAN	SASNMAIVDVK	22.04	-0.483	-1.5	0.14139	2.25	0.14139	21.2127	21.1685	23.1457	23.2082	20.8242	21.0364	21.6335	21.726	22.116	21.9979	22.337	22.3885	21.0653	21.8867	21.5065	21.4065	21.6134	22.4987	21.6382	21.809	21.7889	22.2365	22.5099	22.7512	21.4474	22.0711	23.0029	23.3979	22.4259	22.7833	22.1251	22.2864	21.7265	21.7512	23.0313	22.9055	22.5602	NA	21.1176	21.4259
A2MG_HUMAN	QGIPFFGQVR	21.82	-0.534	-1.99	0.0533	3.95	0.0533	21.2295	21.0311	22.641	22.3275	20.5295	20.4877	21.4264	21.6104	21.8255	21.7327	22.3271	22.2323	21.3518	21.9874	21.2654	21.4182	21.0913	21.5655	21.5444	21.3542	21.8823	22.0798	21.9055	22.2035	21.6786	21.9293	23.1195	22.9932	22.366	22.526	22.4441	22.2886	21.5689	21.6908	22.8991	22.8395	21.6636	21.659	20.8228	21.0916
A2MG_HUMAN	LPPNVVEESAR	22.19	-0.463	-1.37	0.17832	1.87	0.17832	21.2049	21.1599	23.4036	23.1525	20.5165	21.0702	21.7012	21.1912	22.071	22.2143	22.7374	22.8308	21.8043	22.2417	21.7523	21.7134	21.6666	22.3259	22.2346	22.1146	22.3197	22.1234	22.2434	21.9987	21.6008	22.2916	23.0047	22.7954	22.9511	23.1093	22.5778	22.678	22.018	21.6642	23.6506	23.7621	22.6474	21.7006	21.6175	21.6064
A2MG_HUMAN	YDVENCLANK	23.14	-0.323	-1	0.32372	1	0.32372	21.925	21.6092	23.4222	23.2903	22.402	22.3245	22.6579	22.3366	23.2838	23.1762	24.1659	24.3074	23.1396	23.7546	22.9854	22.9314	22.6399	22.9309	23.2696	23.0921	23.6043	23.544	23.4087	22.8972	23.1828	23.3579	25.5498	25.1604	22.9272	23.1129	24.0838	24.0364	22.0726	22.1147	23.6766	23.8899	22.903	22.7791	21.919	21.8767
A2MG_HUMAN	LSFYYLIMAK	18.53	-0.905	-1.98	0.0541	3.93	0.0541	17.7712	17.2966	20.5889	20.1664	16.5963	16.0644	18.1353	17.9341	19.0033	19.0239	19.4738	19.1698	18.4021	18.4685	18.4599	18.313	14.7596	NA	17.7704	17.284	18.7809	18.1047	18.9035	18.5135	18.0178	17.5894	20.7557	20.5688	19.5963	19.2568	19.3707	19.0983	18.7702	18.3356	19.8503	19.3866	18.9752	18.6699	17.5594	17.8317
A2MG_HUMAN	VGFYESDVMGR	22.11	-0.555	-1.97	0.05483	3.9	0.05483	21.5397	21.2034	23.0899	22.91	20.5558	20.6733	21.7558	21.956	22.1649	22.0621	22.4038	22.5759	21.4656	22.175	21.5519	21.7021	21.2627	21.7946	21.8875	21.8467	22.1761	22.4382	22.3239	22.54	21.9237	22.0854	23.5097	23.409	22.7423	22.9523	22.7036	22.5591	21.6389	21.7908	22.9984	23.0433	22.2367	22.0941	21.2049	21.3054
A2MG_HUMAN	VTAAPQSVCALR	21.85	-0.668	-2.28	0.02765	5.2	0.02765	20.9354	20.8224	22.2417	22.0004	20.7868	20.8232	21.5841	21.0466	21.5295	21.6489	22.0593	22.2403	21.0826	21.9418	21.1254	21.1803	21.7091	22.2657	21.7061	21.557	22.2676	22.3063	21.8642	21.7158	21.988	22.2337	22.4551	22.1705	22.4791	22.738	21.8952	22.1943	21.4554	21.6106	23.774	23.8741	22.2226	21.8849	21.242	21.2784
A2MG_HUMAN	NALFCLESAWK	20.16	-0.864	-2.79	0.00779	7.81	0.00779	19.3034	19.1552	21.0687	21.2099	18.5104	18.2468	19.8539	19.7512	19.9331	20.1443	20.769	20.6062	19.7559	19.9989	20.0682	20.0116	18.4714	18.3149	19.9313	19.496	20.535	20.3563	20.0488	20.0962	NA	20.0674	21.2827	21.1537	20.9774	21.2845	20.5286	20.5604	20.2875	20.2825	22.3501	22.2512	20.5108	20.3718	19.2265	19.5802
A2MG_HUMAN	KLSFYYLIMAK	15.65	-0.577	-0.68	0.50674	0.46	0.50674	15.3791	16.1215	NA	NA	14.305	NA	NA	16.123	NA	NA	NA	NA	NA	NA	NA	16.097	NA	NA	NA	14.153	15.2256	NA	15.2567	16.8786	NA	16.0639	NA	NA	NA	NA	NA	NA	NA	NA	NA	NA	NA	NA	15.719	16.4619
A2MG_HUMAN	NEDSLVFVQTDK	21.65	-0.451	-1.47	0.14895	2.16	0.14895	21.1379	20.925	21.41	21.5048	20.6109	20.8832	21.2474	21.3462	21.346	21.3329	21.9147	22.104	20.9647	21.9544	21.176	21.1627	21.6045	22.4523	21.7095	21.7484	21.7638	22.1616	21.4855	21.8443	21.4124	21.8251	21.9305	22.0569	21.9711	22.1448	21.972	21.9619	21.3589	21.634	23.1187	23.2737	21.8299	21.2108	21.1002	21.4938
A2MG_HUMAN	MVSGFIPLKPTVK	22.59	-0.537	-1.83	0.07358	3.36	0.07358	22.0728	21.6882	23.963	23.5297	20.9347	21.0196	22.382	22.4408	22.6938	22.5781	23.0517	23.0808	21.8362	22.4436	21.888	22.0115	21.8933	22.3394	22.3958	22.2824	22.7016	22.7425	22.8562	22.9606	22.1972	22.3186	24.4288	24.0472	23.4032	23.4625	23.0216	22.8463	22.2247	22.2384	23.4875	23.4977	22.6641	22.582	21.7612	21.8296
A2MG_HUMAN	HYDGSYSTFGER	20.96	-0.46	-1.61	0.11368	2.61	0.11368	20.1893	19.8455	21.8872	21.7584	19.6733	19.6344	21.0625	20.7676	20.956	20.8456	21.3252	21.2465	20.3577	20.9643	20.6556	20.5834	20.3532	20.6191	21.0359	20.8066	20.8834	20.9754	21.501	20.7828	20.5508	20.7269	22.4292	22.2812	21.4493	21.64	21.4248	21.3057	20.7077	20.6981	21.9317	22.0315	21.2879	20.9872	20.0908	20.0747
A2MG_HUMAN	DMYSFLEDMGLK	22.11	-0.824	-2.35	0.0234	5.52	0.0234	21.4774	21.0472	23.7152	23.5335	20.0194	20.2151	21.6763	21.7959	22.2587	22.1379	22.9014	22.9874	21.7349	22.3923	21.788	22.0246	19.5597	19.3884	21.7701	21.554	21.8807	22.2395	22.1942	22.1262	22.0162	22.2054	23.8727	23.8864	22.8872	23.1238	22.7759	22.7049	22.1513	22.0299	23.2541	23.238	22.3496	22.4488	21.4857	21.5781
A2MG_HUMAN	NQGNTWLTAFVLK	21.39	-0.619	-2.09	0.04244	4.37	0.04244	20.9477	20.7886	22.7905	22.564	19.8712	19.8688	21.3573	21.3279	21.39	21.4638	21.9602	21.8397	20.9415	21.4481	21.0776	21.1061	19.7335	19.6809	20.9458	20.5914	21.3931	21.2195	21.7396	21.6894	21.1951	21.2833	23.035	22.9273	22.0874	22.1653	21.9824	21.736	21.1816	21.1299	22.5342	22.3845	21.7638	21.4658	20.4128	20.7547
A2MG_HUMAN	AAQVTIQSSGTFSSK	16.26	0.063	0.08	0.93417	0.01	0.93417	NA	NA	NA	NA	NA	NA	15.1251	NA	NA	NA	17.1001	NA	17.1821	15.7496	16.947	16.5611	NA	NA	15.6179	NA	NA	NA	16.1655	NA	15.2698	NA	17.6696	NA	NA	NA	14.9994	NA	NA	NA	NA	NA	16.6942	NA	NA	NA
A2MG_HUMAN	LVHVEEPHTETVR	20.71	-0.558	-2.03	0.04861	4.12	0.04861	20.0719	19.8099	20.9018	20.6061	19.2509	19.2541	20.9839	20.6616	20.301	20.4129	21.0785	21.1456	20.1801	20.8661	20.0852	20.3137	20.4974	20.8623	20.8719	20.5173	21.0116	20.9831	20.6461	20.3693	20.7623	20.9079	21.3165	21.3031	21.1328	21.3761	21.1482	20.9864	20.4494	20.601	22.4905	22.5296	20.7623	20.8732	20.2829	19.905
A2MG_HUMAN	VTGEGCVYLQTSLK	16.54	-0.524	-0.9	0.37567	0.81	0.37567	NA	16.2698	NA	NA	15.4592	15.3375	15.8975	15.8248	NA	17.2823	16.9962	NA	15.7304	16.5637	15.825	16.5309	15.6453	16.2369	17.254	17.1961	16.7627	17.4048	16.6914	17.3574	16.0489	16.4058	18.6589	16.1913	18.0611	NA	16.7937	16.5154	16.5774	NA	NA	NA	NA	NA	15.8766	16.2177
A2MG_HUMAN	ALLAYAFALAGNQDK	21.24	-0.677	-2.44	0.01905	5.94	0.01905	20.9598	20.6729	22.4367	21.9401	19.914	20.1265	20.7056	20.768	21.0801	21.3866	21.5528	21.4628	20.8647	21.2542	20.9704	21.0164	19.6485	19.7565	21.0067	20.5798	21.3948	21.3291	21.5744	21.5517	21.4208	21.2943	22.4991	22.2542	21.9786	21.9744	21.8336	21.4071	21.2584	21.0411	22.6669	22.4718	21.269	21.3246	20.5466	20.5481
A2MG_HUMAN	IAQWQSFQLEGGLK	20.88	-0.764	-2.78	0.00812	7.7	0.00812	20.1386	19.9202	21.2407	20.9656	19.4588	19.2379	20.5753	20.4556	20.3425	20.2844	21.5134	21.4964	20.5604	21.0879	20.5422	20.3228	19.9297	20.039	21.2249	20.6152	21.162	21.2374	20.6297	20.7732	20.7472	20.9495	21.8907	21.7149	21.3625	21.5341	21.4421	21.302	20.948	21.0303	22.6739	22.7991	21.1029	20.7494	20.6661	20.5097
A2MG_HUMAN	TEVSSNHVLIYLDK	21.98	-0.532	-1.69	0.09915	2.84	0.09915	21.2508	21.0985	23.0434	22.9017	20.4371	20.7511	21.872	21.9407	22.2848	22.1198	22.2841	22.4156	21.1984	22.1426	21.3278	21.3991	20.8039	21.5567	21.7976	21.6689	22.0272	22.2359	22.1632	22.3273	21.4085	21.8669	23.6487	23.5331	22.5035	22.7137	22.485	22.4628	21.5556	21.7902	22.798	22.8991	22.2161	21.8778	21.1416	21.2779
A2MG_HUMAN	DNSVHWERPQKPK	18.36	-0.348	-0.85	0.40089	0.72	0.40089	18.2918	16.7654	19.186	18.68	16.9098	16.6413	19.5782	19.0143	18.3293	18.1031	18.7279	18.8481	17.8312	17.925	18.4767	17.9938	18.0154	17.7472	18.6712	17.9215	18.308	18.0863	19.3192	18.7764	18.4282	17.8132	20.1316	19.9633	18.4465	18.3729	19.1276	18.7547	18.0562	17.7672	19.4395	19.2683	18.1762	17.7859	17.5723	17.0242
A2MG_HUMAN	TEHPFTVEEFVLPK	22.58	-0.632	-2.35	0.02362	5.51	0.02362	22.0102	21.8078	22.8167	22.5008	21.2485	21.3221	22.0678	22.3463	22.1679	22.0004	23.1823	22.9574	22.0941	22.7254	21.998	22.1229	22.2273	22.8297	22.5259	22.4191	22.8947	23.1457	22.3145	22.6468	22.5538	22.7844	23.2478	23.1735	23.1027	23.1361	23.0449	22.8701	22.4967	22.6023	24.3701	24.4258	22.5819	22.5148	21.9487	22.1583
A2MG_HUMAN	SSSNEEVMFLTVQVK	18.29	0.001	0	0.99886	0	0.99886	19.6091	17.989	18.9899	18.8571	18.5668	18.3942	16.8013	18.0344	18.8605	18.6826	18.6923	18.9906	17.6827	18.0576	17.3357	18.4367	18.5456	NA	17.104	17.7986	18.1927	17.461	17.7397	18.8088	19.818	17.0017	19.3577	19.883	19.1049	18.746	18.982	18.6067	17.7574	17.8266	18.266	NA	17.3652	18.0133	16.7538	17.9722
A2MG_HUMAN	ALLAYAFALAGNQDKR	16.57	-0.757	-1.58	0.12467	2.5	0.12467	17.1899	16.7349	NA	NA	15.9509	16.3397	15.9256	17.2166	15.3465	NA	NA	NA	NA	16.0476	15.7636	16.6578	NA	15.8995	15.0779	15.8002	16.7701	17.2174	17.7102	17.9253	16.8934	17.7793	NA	NA	16.2146	NA	17.3454	16.9674	NA	15.776	17.622	NA	NA	15.8877	16.7483	16.5673
A2MG_HUMAN	DTVIKPLLVEPEGLEK	21.88	-0.515	-1.94	0.05935	3.75	0.05935	21.5058	21.3348	21.9901	21.6433	20.8869	21.0827	21.4601	21.7616	21.6044	21.3193	22.0322	21.9246	21.0729	21.8166	21.2794	21.4363	21.7703	22.4643	22.0876	22.0344	22.2808	22.4634	21.8597	22.0103	21.8532	22.1	22.1754	22.0792	22.1907	22.5267	22.1255	22.0179	21.6476	21.7987	23.54	23.5929	21.671	21.6513	21.5447	21.6773
A2MG_HUMAN	LLIYAVLPTGDVIGDSAK	22.34	-0.719	-2.25	0.02935	5.08	0.02935	21.5387	21.3129	23.9068	23.4969	20.4802	20.4436	21.9354	21.9389	22.6634	22.5959	22.9767	22.9654	22.0047	22.5049	21.914	22.0086	20.4591	20.4892	22.1378	21.9107	22.3688	22.3288	22.4524	22.4612	21.7052	21.9039	24.3303	24.2821	23.3268	23.2221	22.9123	22.6918	22.4436	22.1808	23.3279	23.1763	22.6269	22.6083	21.7284	21.9773
A2MG_HUMAN	QFSFPLSSEPFQGSYK	20.48	-0.701	-2.53	0.01504	6.41	0.01504	19.8981	19.6607	20.5712	20.7349	18.9816	19.0809	19.9802	20.3216	20.0383	20.1482	20.9649	21.1472	19.9138	20.5883	20.0224	20.2174	19.6923	20.1921	20.253	20.2564	20.7339	20.8494	20.0649	20.381	20.4601	20.5467	21.052	21.2499	21.0309	21.302	20.792	20.9681	20.4835	20.6328	22.3864	22.5592	20.6415	20.5045	19.9142	20.1299
A2MG_HUMAN	VSVQLEASPAFLAVPVEK	21.55	-0.578	-2.15	0.03731	4.62	0.03731	20.8806	20.5859	22.4045	22.1497	19.9944	19.9804	20.8277	20.9662	21.3627	21.5415	21.8745	22.0303	21.0369	21.669	21.1535	21.2516	20.9374	21.207	21.6756	21.6145	21.5232	21.3347	21.3457	21.4153	20.9271	20.9517	22.6584	22.542	22.3243	22.4773	21.7619	21.4356	21.8416	21.8765	23.091	23.0122	21.8125	21.7776	21.2918	21.3089
A2MG_HUMAN	FSGQLNSHGCFYQQVK	18.83	-0.435	-1.29	0.20363	1.67	0.20363	18.3746	18.1072	18.5586	NA	17.6499	18.3074	19.0722	18.9078	18.5808	18.4765	18.676	19.0263	17.6486	18.5574	18.4752	18.1133	19.072	19.4866	19.5102	18.9735	19.0332	19.1911	19.1823	19.1461	18.6061	18.9926	19.6223	19.0621	19.0338	19.1089	18.6704	19.0712	18.1807	18.772	20.4225	20.1273	19.2152	18.4139	18.5868	18.4092
A2MG_HUMAN	KDTVIKPLLVEPEGLEK	19.76	-0.692	-2.55	0.01445	6.51	0.01445	19.3552	18.8946	19.5247	19.3489	18.2739	18.4929	19.5972	19.6942	19.3797	19.2465	19.9041	20.2258	18.7666	NA	19.2534	19.3565	19.682	20.2948	19.7833	19.835	20.144	20.3331	19.6744	19.8059	19.6601	19.9013	20.4112	20.0079	20.2074	20.2417	19.895	19.9526	19.5327	19.6359	21.7367	21.7917	19.9764	19.7004	19.3983	19.5823
A2MG_HUMAN	AFQPFFVELTMPYSVIR	18.17	-0.701	-1.29	0.2031	1.67	0.2031	16.6596	15.9257	20.402	19.3942	15.1652	NA	16.4829	17.1557	18.619	17.9009	18.9931	18.5847	18.3242	18.2096	17.9801	18.6256	NA	NA	17.3775	17.9011	17.6034	16.4625	17.4664	17.7687	16.8312	16.2631	19.7857	20.2366	19.7875	19.4383	18.4662	18.2726	18.386	18.0806	19.8084	19.3471	18.5404	19.0205	18.4452	18.6527
A2MG_HUMAN	LLLQQVSLPELPGEYSMK	21.78	-0.675	-2.22	0.03206	4.91	0.03206	21.281	21.0204	23.3902	23.2808	19.8941	19.9593	21.2432	21.2705	21.9357	21.9655	22.1978	22.3282	21.163	21.6734	21.6035	21.3471	19.9835	20.0438	21.7347	21.511	21.7639	21.6997	22.0999	22.0709	21.4037	21.3753	23.2389	23.2887	22.6684	22.739	22.0679	22.1041	21.8783	21.8254	23.0707	22.903	21.9902	22.0158	20.9317	21.1951
A2MG_HUMAN	VDLSFSPSQSLPASHAHLR	22.62	-0.624	-2.15	0.03716	4.63	0.03716	22.174	21.8512	23.1797	22.8607	21.0023	21.2186	22.4084	22.4118	22.346	22.1585	23.0749	22.7751	21.8612	22.579	22.1026	22.2071	22.1713	22.7138	22.6122	22.3957	22.8828	22.9774	22.4331	22.5208	22.4373	22.5444	23.8916	23.3422	23.1691	23.2926	22.97	22.8326	22.327	22.3822	24.4595	24.4623	22.9895	22.733	21.8899	22.0473
A2MG_HUMAN	MCPQLQQYEMHGPEGLR	22.11	-0.587	-1.94	0.05867	3.77	0.05867	21.5604	21.0965	23.3797	23.2001	20.2546	20.2043	22.0474	22.037	22.1616	22.1155	22.6335	22.4712	21.3965	22.0147	21.5431	21.6404	21.1532	21.4217	22.1197	21.9015	22.1896	22.2553	22.3958	22.3682	21.7552	21.7482	23.916	23.5791	22.9133	23.0814	22.5882	22.4654	21.8691	21.7936	23.3315	23.1932	22.1513	21.8718	21.2163	21.4184
A2MG_HUMAN	YSDASDCHGEDSQAFCEK	18.07	NA	NA	NA	NA	NA	NA	NA	NA	NA	NA	NA	NA	NA	17.8351	17.6284	NA	17.9117	NA	NA	NA	NA	NA	18.9002	NA	NA	NA	NA	NA	NA	NA	NA	NA	NA	NA	NA	NA	NA	NA	NA	NA	NA	NA	NA	NA	NA
A2MG_HUMAN	LHTEAQIQEEGTVVELTGR	20.72	-0.498	-1.25	0.21857	1.56	0.21857	20.4042	19.9101	21.1751	20.477	19.6324	19.8838	21.0079	20.2577	20.5544	20.5051	21.3395	20.7427	20.0387	20.7139	20.7216	20.0126	20.2664	20.5861	20.995	20.1823	20.8718	20.8346	21.101	20.6475	20.4255	20.7362	21.7536	20.8208	21.0433	21.1447	21.1017	20.7796	20.6086	20.4244	22.1422	22.1244	21.5914	20.2858	20.741	20.188
A2MG_HUMAN	HNVYINGITYTPVSSTNEK	22.13	-0.381	-1.3	0.20025	1.69	0.20025	21.6935	21.4472	22.9426	22.9688	20.8908	20.8858	22.4229	22.3825	22.2019	22.0926	22.5584	22.8241	21.1847	22.1053	21.5711	21.5243	21.4438	21.9116	21.7997	21.8808	22.1164	22.4421	22.3318	22.3577	21.6304	21.8619	23.5557	23.6276	22.5826	22.8185	22.4763	22.559	21.5447	21.774	22.8233	22.9694	22.3055	21.9442	21.1874	21.4459
A2MG_HUMAN	KYSDASDCHGEDSQAFCEK	18.68	-0.177	-0.42	0.68056	0.17	0.68056	NA	NA	NA	17.9686	NA	NA	NA	19.0016	NA	NA	18.2921	18.8209	17.5284	18.3026	NA	18.3063	NA	19.235	18.8429	18.95	NA	NA	NA	19.2142	NA	NA	NA	19.2065	NA	18.4134	18.8239	18.8453	NA	NA	19.6692	19.9777	NA	17.9818	NA	17.549
A2MG_HUMAN	DLTGFPGPLNDQDDEDCINR	21.32	-0.44	-1.45	0.15479	2.1	0.15479	20.6893	20.8601	20.9379	21.2791	20.1924	20.2894	20.8172	21.3716	21.2566	20.9191	21.6564	21.7235	20.5851	21.4748	20.8581	21.123	21.1294	21.9164	21.3445	21.5146	21.5011	21.8538	21.2606	21.6743	21.1412	21.5086	21.4954	21.6814	21.653	21.9456	21.5676	21.5856	21.053	21.5044	22.6188	22.8348	20.9109	21.1709	20.9835	20.8032
A2MG_HUMAN	EEFPFALGVQTLPQTCDEPK	18.56	-0.244	-0.58	0.5649	0.34	0.5649	17.4952	18.233	19.7576	19.9167	17.1377	17.2465	18.6052	18.7508	19.6448	19.8691	19.1872	19.3784	17.7303	18.8651	17.8521	18.484	17.3269	17.1996	17.6649	17.9282	18.1071	17.7288	19.015	18.8547	17.8851	18.1301	19.5566	20.2381	19.4499	19.8496	19.0048	19.6076	18.2414	18.2643	NA	NA	NA	18.2267	NA	17.6366
A2MG_HUMAN	QQNAQGGFSSTQDTVVALHALSK	20.62	-0.296	-0.94	0.35233	0.88	0.35233	20.0743	20.0881	21.1612	20.8299	19.7254	20.0478	21.0452	20.8629	20.297	20.5362	20.5077	20.7841	19.4466	20.7133	20.2132	20.059	20.5016	21.1241	20.7438	20.6565	20.7453	21.0074	20.8261	21.1312	20.4695	20.8278	21.9169	21.572	20.5345	20.7442	20.8429	21.2187	19.9053	20.2459	20.9838	21.1495	20.7752	20.3208	19.9647	20.1626
A2MG_HUMAN	ETTFNSLLCPSGGEVSEELSLK	20.58	-0.678	-2.07	0.04481	4.27	0.04481	19.4031	19.6662	21.6339	21.2465	19.0388	19.0363	20.2182	20.2234	20.511	20.6386	21.1497	21.2088	20.3094	20.8696	20.1435	20.1239	19.39	18.7631	20.8799	20.4357	20.8196	20.2555	20.6817	20.1814	19.921	20.0218	21.965	22.1547	21.44	21.5822	20.6609	20.8779	20.7918	20.6301	22.017	21.8612	20.9948	21.2691	19.9929	20.3375
A2MG_HUMAN	SLFTDLEAENDVLHCVAFAVPK	23.22	-0.945	-2.32	0.02486	5.41	0.02486	22.4298	22.2493	24.8147	24.4552	21.2251	21.575	22.6835	22.8913	23.3156	23.2735	24.028	24.1736	22.8995	23.5105	22.7676	22.9428	20.8694	19.8467	22.421	22.532	23.2053	23.1191	23.3892	23.3691	22.5856	23.0563	25.202	25.2224	24.2067	24.6364	24.0836	23.7966	23.0638	23.188	24.6971	24.8255	23.549	23.6816	22.1845	22.7349
A2MG_HUMAN	VVSMDENFHPLNELIPLVYIQDPK	22.46	-1.178	-2.2	0.03298	4.85	0.03298	21.7683	21.2959	23.494	23.2193	20.4826	20.415	21.7613	22.0064	22.4291	22.2393	23.3179	23.4147	22.1759	22.7972	22.2308	22.4953	19.8201	17.1665	22.5711	22.3479	22.7174	22.7565	22.6002	22.425	21.936	22.4234	24.0007	23.9049	23.4498	23.5824	23.0717	22.9613	22.7641	22.6852	24.5454	24.4234	22.9052	23.0154	22.2266	22.6157
A2MG_HUMAN	AVDQSVLLMKPDAELSASSVYNLLPEK	21.03	-0.835	-2.97	0.00481	8.84	0.00481	20.5772	20.2119	21.5977	21.4664	18.9508	19.1053	20.5202	20.6774	20.9107	20.9298	21.4912	21.607	20.2879	20.8926	20.755	20.6801	19.7386	19.5584	21.3764	20.9481	21.3958	21.3096	21.0208	20.8389	20.9367	20.9107	21.8667	21.8817	21.7139	21.8571	21.431	21.3966	21.2655	21.1466	22.9114	22.7984	21.2929	21.1872	20.7866	21.0267
A2MG_HUMAN	YNILPEKEEFPFALGVQTLPQTCDEPK	21.29	-0.623	-2.08	0.04352	4.33	0.04352	20.8247	20.6352	22.6231	22.5799	19.574	19.9064	20.8438	21.134	21.5595	21.5164	21.566	21.6358	20.5464	21.1728	20.9175	20.9822	19.6194	19.5559	21.3196	21.1372	21.1544	21.2571	21.677	21.6457	20.6935	20.7576	23.1428	22.8358	21.9568	22.0085	21.6492	21.6552	21.4093	21.5128	22.3007	22.1062	21.5164	21.4889	20.4935	20.8581
A2MG_HUMAN	SPCYGYQWVSEEHEEAHHTAYLVFSPSK	17.82	-0.188	-0.31	0.76346	0.09	0.76346	17.5479	NA	18.6015	NA	NA	NA	17.9505	NA	NA	NA	NA	17.5911	NA	NA	17.7891	17.1309	NA	NA	NA	16.9142	NA	NA	18.7348	17.607	NA	NA	19.2204	18.9873	17.4362	NA	18.3301	NA	NA	NA	NA	NA	NA	16.9541	17.6781	16.5858
A2MG_HUMAN	AVDQSVLLMKPDAELSASSVYNLLPEKDLTGFPGPLNDQDDEDCINR	19.1	-1.153	-2.75	0.00868	7.58	0.00868	19.0433	17.9391	20.2056	19.6563	17.1247	16.3267	17.9826	18.0903	18.86	18.5199	19.1811	19.8139	18.8922	19.1251	18.6449	18.7975	15.8224	NA	19.4455	19.4504	19.075	19.1648	18.9666	19.3865	18.5876	18.5199	20.3894	20.1838	20.2977	20.2869	20.0843	19.6072	18.9182	19.1856	20.7964	21.0628	19.488	19.2992	19.4501	19.374
A4_HUMAN	VEAMLNDR	19.81	0.113	0.3	0.7642	0.09	0.7642	19.0858	19.0844	21.9201	21.6087	19.0704	19.2614	19.9412	19.4682	20.1419	20.2993	NA	NA	18.3643	19.3229	19.9665	19.9707	19.6509	20.2284	20.0552	20.019	19.4677	19.7033	18.9639	18.8195	19.1874	19.6642	NA	NA	20.5347	20.779	19.5895	19.8327	19.4099	19.5464	21.3003	21.4442	NA	19.6589	19.0191	18.8403
A4_HUMAN	SQVMTHLR	18.82	0.266	0.65	0.52055	0.42	0.52055	19.0537	18.2195	21.0169	21.0003	17.893	17.7835	18.9788	18.6242	19.2869	18.9827	18.705	19.3423	17.1148	18.3837	19.0734	19.4197	18.7989	18.9925	19.1752	18.9841	18.4048	18.7515	17.3447	17.7777	18.2239	18.7472	18.3208	NA	19.5299	19.6673	17.9565	18.0914	18.4336	18.1436	20.5234	20.5986	19.6147	19.3455	17.6326	18.0371
A4_HUMAN	WDSDPSGTK	18.41	0.223	0.58	0.56669	0.33	0.56669	17.0954	17.202	20.0929	20.1034	17.6884	17.7325	NA	18.3283	19.0107	18.6889	18.1471	18.6853	NA	NA	18.7243	18.6517	18.2993	19.1811	NA	18.5714	NA	18.1535	NA	18.2223	NA	17.4423	17.8306	NA	19.0608	19.2211	17.9976	18.3091	17.641	18.1276	19.5265	19.869	19.4418	NA	16.7309	16.9621
A4_HUMAN	QQLVETHMAR	19.59	-0.666	-0.6	0.56702	0.36	0.56702	17.8827	NA	20.6404	NA	NA	NA	NA	NA	NA	NA	NA	NA	NA	NA	NA	NA	NA	NA	NA	NA	NA	NA	NA	NA	NA	NA	NA	NA	19.5634	NA	NA	NA	NA	NA	20.2919	NA	NA	NA	NA	NA
A4_HUMAN	KAVIQHFQEK	17.01	0.61	1.17	0.25192	1.37	0.25192	16.863	16.684	19.3547	19.0582	15.7365	NA	17.9069	NA	17.5367	17.3892	16.6429	17.3927	15.2062	NA	16.6436	17.4645	16.7827	16.9271	16.8929	16.9664	15.5767	NA	15.2052	NA	16.0246	NA	15.8926	NA	NA	NA	NA	16.5608	16.4101	NA	18.9475	19.2273	NA	NA	NA	NA
A4_HUMAN	THPHFVIPYR	19.55	-0.085	-0.16	0.8716	0.03	0.8716	19.815	19.1353	21.2817	20.8661	NA	NA	NA	19.984	18.9255	18.8581	NA	19.7257	NA	NA	18.3195	19.3085	NA	NA	18.5117	19.0583	NA	NA	NA	NA	NA	19.0534	NA	NA	19.8739	19.9356	NA	NA	18.9377	18.5406	21.2027	21.0287	NA	19.8882	19.1922	18.7495
A4_HUMAN	LNMHMNVQNGK	18.33	0.066	0.15	0.8809	0.02	0.8809	18.0251	17.4638	20.7118	20.4889	NA	16.8575	18.6095	18.0525	18.7018	18.9165	18.7731	18.2625	17.619	18.041	18.2154	18.5132	18.2179	18.0806	18.7671	18.0168	18.2834	18.1181	17.4447	15.8936	17.9743	18.0526	17.9201	17.9746	19.4639	19.5622	18.1629	18.0873	18.1912	18.2087	NA	20.2651	18.7708	18.7462	17.6005	17.3089
A4_HUMAN	LVFFAEDVGSNK	21.22	-0.948	-0.94	0.37636	0.89	0.37636	NA	NA	NA	NA	NA	NA	NA	NA	NA	NA	NA	NA	NA	NA	NA	NA	NA	20.5689	NA	NA	NA	NA	NA	NA	21.2191	21.3029	NA	NA	NA	NA	NA	NA	NA	NA	NA	21.7881	NA	NA	NA	NA
A4_HUMAN	VESLEQEAANER	21.74	0.196	0.64	0.52626	0.41	0.52626	21.1851	21.4316	23.3091	23.2655	20.8284	21.137	22.177	21.5279	22.1784	22.1189	22.0944	21.7807	21.5434	21.8323	21.6046	21.5508	21.5439	22.1832	21.721	21.7517	21.285	21.3849	20.6018	20.6219	21.087	21.5984	21.2778	21.1941	22.3298	22.5562	21.7191	21.7387	21.1124	21.3713	23.067	23.3311	22.4767	22.2466	20.7916	21.0501
A4_HUMAN	GLTTRPGSGLTNIK	21.02	0.124	0.33	0.74497	0.11	0.74497	20.3336	20.3121	23.1012	23.0025	20.0316	20.1915	21.4173	20.7289	21.3304	21.5343	21.2124	21.2589	20.3159	21.2182	20.8227	20.8401	20.8767	21.2934	20.8861	20.845	20.9804	20.7842	20.2717	19.4847	20.6032	20.9287	20.5162	20.2566	21.9187	22.2226	20.2423	20.942	20.8091	21.083	22.7948	22.9368	21.5306	21.0975	19.863	19.8101
A4_HUMAN	EVCSEQAETGPCR	16.25	1.103	1.56	0.13999	2.45	0.13999	NA	NA	NA	NA	15.7219	15.776	NA	16.3885	17.081	NA	15.7079	NA	NA	NA	NA	16.343	16.6841	17.6812	16.6854	NA	NA	NA	NA	NA	NA	NA	NA	NA	NA	NA	NA	15.2552	NA	NA	NA	NA	NA	15.435	NA	NA
A4_HUMAN	ISYGNDALMPSLTETK	20.51	0.112	0.32	0.751	0.1	0.751	20.4923	20.234	22.6469	22.5964	19.3567	19.4291	20.5544	20.6368	21.111	20.9901	20.4089	20.2991	19.1205	19.9556	20.4073	20.4261	20.0954	20.9752	20.7703	20.8905	20.2622	20.6618	19.242	19.61	20.0686	20.4696	19.822	19.9176	21.4232	21.6462	20.2952	20.3332	20.2834	20.3813	22.2103	22.2766	20.5053	20.2023	19.7765	19.7705
A4_HUMAN	CLVGEFVSDALLVPDK	20.85	-0.189	-0.56	0.57647	0.32	0.57647	20.7401	20.4548	23.0389	22.7906	19.4383	19.9137	20.4487	20.3534	21.2376	21.2122	21.372	21.3253	19.9458	20.6349	20.8077	20.8263	19.4566	19.9669	20.7293	20.3595	20.6	20.7452	19.8757	20.0163	20.3966	20.6228	21.0815	20.8885	21.6279	21.8545	20.6714	20.5504	20.8987	20.8388	22.7074	22.6878	21.2159	21.1278	20.0038	20.4298
A4_HUMAN	MDVCETHLHWHTVAK	21.14	0.263	0.45	0.65336	0.21	0.65336	21.4364	20.4568	NA	23.2812	20.2448	19.8646	22.1123	21.3546	NA	21.7965	NA	NA	20.8022	21.1355	NA	21.3231	21.1403	20.2461	21.7647	21.3852	21.5827	20.7893	21.0708	19.4308	21.3941	21.1651	NA	NA	NA	NA	21.3615	NA	21.256	21.1691	NA	NA	NA	21.6567	21.2169	20.3377
A4_HUMAN	YLETPGDENEHAHFQK	19.56	0.344	0.95	0.34747	0.9	0.34747	19.752	19.6267	21.378	21.4	18.7299	18.7508	19.9792	19.9312	20.0533	20.2044	19.1558	19.0952	17.8548	19.0383	20.1405	20.0828	19.2693	19.6174	19.7487	19.6601	NA	19.1297	NA	NA	NA	18.6832	NA	18.6472	19.9422	20.0117	19.1477	19.4983	19.0629	19.3001	20.8346	20.9923	19.9856	19.6539	18.1947	18.2058
A4_HUMAN	STNLHDYGMLLPCGIDK	21.98	-0.047	-0.14	0.8898	0.02	0.8898	22.1608	21.7275	23.9916	23.7441	20.7733	21.0221	21.7922	21.7019	22.0856	21.5659	21.9053	22.6169	20.7607	21.3304	21.9461	21.9679	22.0262	22.6199	21.757	21.561	21.8362	22.0193	21.3163	21.4277	21.3039	21.4145	22.2429	22.4765	22.7003	22.6168	21.708	21.7501	21.4593	21.6323	23.5097	23.6143	22.0406	22.248	21.636	21.0388
A4_HUMAN	EQNYSDDVLANMISEPR	20.38	0.361	1.03	0.3098	1.07	0.3098	NA	20.2727	21.6045	21.4278	19.4805	19.7597	NA	20.5468	20.7837	20.54	19.7595	20.3727	NA	NA	NA	20.5342	20.2297	20.9135	NA	20.4527	NA	NA	NA	19.2244	NA	NA	NA	19.322	20.8854	20.8265	20.2648	NA	19.9291	20.0829	21.0917	21.366	NA	19.8431	NA	20.0269
A4_HUMAN	LALENYITALQAVPPRPR	21.22	-0.041	-0.13	0.89887	0.02	0.89887	21.3313	21.1222	23.3293	23.0245	20.2226	20.2953	21.4389	21.3704	21.6873	21.7045	21.5541	21.5703	20.0397	20.4849	21.253	21.3616	19.8756	20.1162	21.1964	20.9445	21.1435	21.0153	19.8843	19.7502	20.9723	20.9472	21.0473	20.8146	22.1961	22.315	21.1978	21.0425	21.1252	20.9218	23.2468	23.074	21.5918	21.4782	20.4548	20.5267
A4_HUMAN	STNLHDYGMLLPCGIDKFR	19.04	-0.26	-0.54	0.58996	0.3	0.58996	18.3456	NA	21.2139	20.7977	17.5424	NA	18.5948	19.0415	18.9612	19.0005	20.2311	NA	18.5957	18.6598	18.2174	19.0038	17.3063	17.2618	NA	NA	18.6436	NA	17.9374	NA	18.0223	NA	NA	NA	19.6287	19.9695	NA	19.2336	18.6131	18.7043	20.9571	20.8244	19.025	19.7392	NA	NA
A4_HUMAN	EGILQYCQEVYPELQITNVVEANQPVTIQNWCK	20.28	-0.41	-0.66	0.51482	0.43	0.51482	19.8758	19.6661	22.9613	22.7933	18.5567	18.3052	19.8656	20.226	21.1432	20.9248	21.3244	20.9336	19.859	20.0423	20.4331	21.0072	17.9097	15.0251	20.5486	20.1947	19.9223	19.3143	19.412	19.0409	18.9856	18.8306	21.4326	21.4322	21.6529	21.7737	20.1861	20.1833	20.74	20.6032	22.0914	21.9206	20.4056	21.1469	19.9589	20.7654
AA2AR_HUMAN	VLAAHGSDGEQVSLR	18.15	-0.571	-1.44	0.15625	2.08	0.15625	16.3546	16.7073	17.7302	18.3387	NA	17.146	18.5406	18.1571	17.1836	17.2877	18.9812	19.2721	17.4544	18.5247	17.3014	17.2324	18.1174	18.6164	18.4472	18.2324	18.0391	18.2304	18.4496	18.2432	18.0074	18.5349	20.154	20.6817	18.7477	18.8973	18.9889	19.467	16.8639	17.1935	18.5138	18.9818	18.1598	17.6466	17.2868	17.1861
AACT_HUMAN	ADLSGITGAR	20.88	-0.491	-1.35	0.18353	1.83	0.18353	19.5961	19.8236	20.8153	20.6042	20.3045	20.5804	20.4251	19.7967	19.295	19.4359	21.133	21.1775	19.825	20.4839	19.991	20.027	23.2404	23.71	21.296	21.166	21.1163	21.0303	21.4234	21.1092	21.1992	21.5142	21.4726	21.3687	21.6871	21.8689	20.5988	21.0855	20.5151	20.6705	22.3102	22.4071	20.7035	20.1976	20.1028	20.1644
AACT_HUMAN	EQLSLLDR	21.65	-0.479	-1.41	0.16581	1.99	0.16581	20.9355	20.7722	21.345	21.2754	21.0453	21.2651	21.174	21.1774	20.2686	20.2632	21.8876	21.6749	20.4096	21.2828	20.9351	20.829	23.6153	24.2869	21.829	21.839	21.7242	21.9914	22.1613	22.258	21.8704	22.2013	22.604	22.4599	22.2286	22.4374	21.6402	21.6301	21.2232	21.2735	22.921	23.003	21.4184	20.9627	20.7059	20.9809
AACT_HUMAN	KLINDYVK	18.81	-0.199	-0.42	0.67958	0.17	0.67958	17.8025	17.5904	NA	NA	18.0806	17.938	18.6966	17.7825	NA	NA	19.1519	NA	NA	18.3263	NA	17.7894	21.0315	21.2158	19.3673	18.9207	19.2645	19.0548	19.3271	18.3438	19.4255	19.5389	NA	19.7663	19.7969	19.9046	16.3159	16.8743	18.3155	18.341	20.536	20.4521	18.3516	18.2837	18.3689	17.883
AACT_HUMAN	EIGELYLPK	22.03	-0.491	-1.42	0.16178	2.03	0.16178	21.2304	21.0489	22.0141	22.0345	21.0773	21.2795	21.4558	21.5426	20.7382	20.6525	22.2645	22.5656	20.8745	21.7011	21.0925	21.2028	23.8811	24.5886	22.2617	22.1791	22.0629	22.3803	22.1862	22.4429	22.1765	22.5123	23.2235	22.8157	22.6696	22.8947	22.1334	22.1266	21.5268	21.7568	23.3507	23.4943	21.6349	21.4201	21.2732	21.4287
AACT_HUMAN	NLAVSQVVHK	20.43	-0.5	-1.34	0.18855	1.79	0.18855	19.3572	19.1444	20.4646	20.1556	19.7568	19.8614	20.2106	19.7692	18.6509	18.7879	20.7099	20.7289	19.1904	20.0866	19.6039	19.2226	22.8084	23.2208	21.0982	20.6859	20.6528	20.6344	21.0496	20.4941	20.8105	20.8529	21.396	21.3469	21.1084	21.3558	20.3962	20.3789	19.8464	19.9905	21.9892	22.0034	19.8929	19.7851	19.8194	19.7135
AACT_HUMAN	WRDSLEFR	17.37	-0.817	-1.64	0.11333	2.68	0.11333	15.979	15.6343	NA	NA	16.1136	15.9318	NA	NA	NA	NA	NA	17.6753	15.2374	NA	NA	NA	18.7421	19.0788	17.6719	16.9304	17.3982	17.3788	17.0207	17.474	17.5515	18.0621	NA	17.8102	17.8979	17.9492	17.2894	17.3345	NA	NA	19.1678	19.134	NA	NA	NA	16.499
AACT_HUMAN	ITLLSALVETR	19.7	-0.742	-2.39	0.02115	5.73	0.02115	18.7134	18.5041	19.6876	19.6061	18.9058	18.8705	18.7476	18.7334	18.1741	18.223	20.056	20.0235	18.6592	19.2784	18.7508	18.9765	21.305	21.603	20.0158	19.7385	20.321	19.9684	20.1218	20.1598	20.0719	20.1974	20.848	20.834	20.6511	20.8508	19.4595	19.5313	19.7564	19.6692	21.2752	21.2068	19.1022	19.0113	19.0877	19.2946
AACT_HUMAN	MEEVEAMLLPETLK	18.86	-0.556	-1.41	0.16617	1.99	0.16617	18.3742	18.1284	18.5907	18.4527	17.8454	18.0046	17.9777	17.9696	NA	16.2207	19.0183	19.0485	17.2659	17.7972	17.9906	18.2109	21.5223	21.7816	19.9863	19.7656	19.4751	19.4048	19.6264	19.5086	19.0189	19.1081	19.4484	19.5031	19.9587	20.1769	18.2978	18.3218	18.4972	18.4354	20.3504	20.0732	17.36	17.565	18.6772	18.7505
AACT_HUMAN	WEMPFDPQDTHQSR	19.43	-0.644	-1.68	0.0996	2.84	0.0996	18.3922	17.7658	19.6001	19.3626	17.9361	17.8809	NA	18.7308	NA	17.4891	19.9515	19.9351	17.9143	18.8025	18.4398	18.5672	21.6765	21.907	20.0197	20.0679	19.6542	19.6436	19.7415	19.7681	19.583	19.5166	20.5962	20.6892	20.1704	20.2666	19.2945	19.3425	19.2675	19.2385	21.0486	21.0445	18.8137	18.7366	18.6144	18.7394
AACT_HUMAN	MEEVEAMLLPETLKR	20.57	-0.65	-1.77	0.08303	3.15	0.08303	19.878	19.3023	20.9212	20.8021	19.3353	19.2145	19.7059	20.1211	18.8064	18.7669	21.1443	20.996	19.23	19.8946	19.5849	19.8054	22.5585	22.8646	20.971	21.001	20.9358	20.9597	20.8596	21.0877	20.8315	20.8215	21.892	21.9476	21.6604	21.9191	20.2401	20.391	20.2381	20.2269	22.2634	22.2405	19.6644	19.8116	19.761	20.1474
AACT_HUMAN	LYGSEAFATDFQDSAAAK	20.07	-0.374	-1.03	0.3098	1.06	0.3098	19.4845	19.0577	NA	NA	19.2952	19.1033	19.8836	19.8551	18.8725	18.5953	20.8776	20.5586	19.4634	19.977	19.2474	19.11	21.7431	22.1375	20.6754	19.9592	20.1442	20.3317	20.5982	20.1793	20.4525	20.5448	NA	NA	20.4752	20.6769	20.2892	20.2195	19.7071	19.5115	21.4138	21.6465	19.9889	19.7078	19.6122	19.1337
AACT_HUMAN	AVLDVFEEGTEASAATAVK	20.49	-0.459	-1.05	0.29977	1.11	0.29977	19.749	19.0585	NA	NA	19.5127	19.5605	20.1175	19.6329	NA	NA	20.5308	20.5408	19.3924	20.141	20.015	19.189	22.3409	22.8179	20.912	20.1068	20.4781	20.6883	21.0757	20.3477	20.4669	20.6301	21.8358	21.4719	21.2725	21.5176	19.7042	19.6267	20.3911	20.1648	21.7402	22.0796	20.1349	NA	20.0444	19.8244
AACT_HUMAN	RLYGSEAFATDFQDSAAAK	19.27	-0.535	-1.43	0.16025	2.06	0.16025	18.1049	NA	18.674	18.5061	18.3738	18.417	18.9676	NA	NA	NA	19.3412	19.6269	17.7818	NA	18.2466	17.7866	20.9743	21.3663	19.4805	19.3042	19.2293	NA	19.6591	20.2022	19.356	19.75	20.5171	19.9755	19.7351	19.7053	18.9714	18.911	18.4726	18.3532	20.6242	20.6596	18.7659	NA	18.7198	NA
AACT_HUMAN	FNRPFLMIIVPTDTQNIFFMSK	18.41	-1.029	-1.92	0.06246	3.68	0.06246	16.5218	NA	20.43	19.843	15.4992	NA	16.3731	16.6616	16.9967	NA	19.7793	19.5664	18.0406	17.5854	17.8646	18.3275	NA	NA	18.3571	17.5974	18.3915	17.5316	18.5196	18.4981	17.5322	17.0078	21.2018	21.1124	20.3076	20.3055	18.6894	18.2438	17.5659	17.008	20.2616	19.8854	18.0825	18.564	18.234	18.0281
AATC_HUMAN	LALGDDSPALK	16.5	-1.305	-1.9	0.07247	3.59	0.07247	NA	NA	17.7109	17.1658	13.9857	14.5481	NA	NA	15.8637	NA	NA	NA	NA	15.5221	NA	NA	NA	NA	NA	14.918	17.1298	17.7432	NA	NA	15.1775	15.8946	NA	NA	17.9154	17.4379	NA	NA	NA	16.0664	18.9237	18.7026	NA	15.8325	NA	NA
AATC_HUMAN	VGGVQSLGGTGALR	16.43	-0.197	-0.27	0.79228	0.07	0.79228	NA	NA	NA	NA	NA	15.1682	NA	16.0336	NA	NA	NA	NA	NA	NA	NA	NA	16.4688	17.4994	NA	NA	16.4658	16.8823	NA	16.0389	NA	NA	NA	NA	16.2293	NA	NA	NA	NA	15.6084	17.5815	18.0295	NA	15.1928	NA	NA
AATC_HUMAN	TDDCHPWVLPVVK	18.92	NA	NA	NA	NA	NA	NA	NA	NA	NA	NA	NA	NA	NA	NA	NA	NA	NA	NA	NA	NA	NA	NA	NA	NA	NA	18.0715	18.3659	NA	NA	NA	NA	NA	NA	NA	NA	NA	NA	NA	NA	19.4866	19.741	NA	NA	NA	NA
AATC_HUMAN	EPESILQVLSQMEK	16.8	1.473	1.03	0.33255	1.06	0.33255	NA	NA	17.8812	18.0675	NA	NA	NA	NA	NA	NA	NA	NA	NA	NA	NA	NA	NA	NA	NA	NA	14.6509	15.2501	NA	NA	NA	NA	NA	18.1502	NA	NA	NA	NA	NA	NA	NA	NA	NA	NA	NA	NA
AATC_HUMAN	NLDYVATSIHEAVTK	17.68	-0.915	-1.18	0.25463	1.39	0.25463	NA	NA	NA	18.2934	NA	NA	15.9663	NA	16.5136	NA	NA	NA	NA	NA	NA	NA	NA	NA	NA	NA	17.78	18.1502	NA	NA	NA	16.4012	NA	NA	18.2644	18.0442	NA	NA	16.449	16.6555	19.3098	19.3108	NA	16.3944	20.057	NA
AATC_HUMAN	IVASTLSNPELFEEWTGNVK	18.07	-1.458	-1.9	0.0749	3.63	0.0749	NA	NA	18.6671	18.6778	NA	NA	NA	NA	NA	NA	16.4639	NA	NA	NA	NA	NA	NA	NA	NA	15.3122	18.0167	18.2982	NA	NA	NA	17.2699	NA	NA	18.4696	19.0023	NA	NA	17.7165	17.2939	20.0562	19.613	NA	NA	NA	NA
AATC_HUMAN	IANDNSLNHEYLPILGLAEFR	17.4	-2.341	-3.9	0.00104	15.24	0.00104	NA	NA	NA	NA	NA	14.3585	NA	NA	16.8176	NA	NA	17.0929	NA	NA	15.5694	NA	NA	NA	NA	15.378	17.8841	18.1225	NA	NA	NA	NA	NA	NA	18.3199	18.7697	NA	NA	16.804	16.82	19.9631	19.7211	17.556	17.8836	NA	NA
ABCG2_HUMAN	QDKPLIEK	19.96	-0.656	-1.79	0.08123	3.19	0.08123	18.9572	18.9572	20.3359	19.9601	18.8614	19.087	19.7246	19.7516	18.9762	19.0256	21.3247	21.2509	19.5955	20.1087	19.3008	19.5538	19.4572	19.6702	19.4259	19.2409	20.6787	20.7042	19.5704	19.6793	19.734	19.5501	22.8672	22.7043	20.7136	20.9195	21.6575	21.2302	19.5132	19.4242	20.8999	20.5881	19.6048	19.7547	17.7533	18.1474
ACBP_HUMAN	WDAWNELK	17.9	0.131	0.36	0.72104	0.13	0.72104	17.5451	NA	19.3582	18.8451	NA	NA	18.0288	NA	17.4038	NA	18.1433	17.9046	17.332	18.012	17.3989	17.9312	NA	NA	17.7924	17.8959	17.4607	NA	18.0685	NA	17.1472	NA	NA	18.0357	18.1699	NA	NA	NA	NA	17.8916	18.4256	NA	18.3989	17.8353	16.7268	NA
ACBP_HUMAN	TKPSDEEMLFIYGHYK	17.47	-1.253	-1.62	0.13124	2.62	0.13124	17.4684	16.7488	NA	NA	NA	16.5062	NA	18.0738	NA	NA	NA	NA	NA	NA	NA	NA	NA	16.7626	NA	16.7792	NA	NA	NA	18.0488	NA	NA	20.0404	NA	NA	NA	NA	NA	NA	NA	NA	NA	NA	NA	NA	16.8106
ACBP_HUMAN	QATVGDINTERPGMLDFTGK	19.82	-0.193	-0.51	0.60984	0.26	0.60984	19.6603	18.5499	20.6661	20.8308	18.9129	18.9657	20.5498	20.4364	19.52	19.4558	20.2448	20.0957	18.8514	19.9839	19.2934	19.4672	19.3102	19.5623	19.9238	20.1198	20.139	20.3225	20.235	19.7575	19.8738	20.0802	20.4488	21.6008	20.0368	19.992	19.6039	19.6049	19.224	19.4942	20.4791	20.7084	19.8373	19.6219	18.8285	18.3667
ACTA_HUMAN	AGFAGDDAPR	16.29	-0.664	-1.33	0.19773	1.76	0.19773	NA	NA	16.6713	16.7308	15.7979	NA	NA	16.3605	16.2612	15.5219	16.235	16.9408	14.2872	NA	NA	NA	NA	NA	NA	15.3732	NA	16.467	17.6972	17.8531	NA	NA	NA	NA	NA	16.6892	17.1448	17.3238	15.035	15.1047	15.9479	NA	NA	NA	NA	NA
ACTA_HUMAN	DLTDYLMK	16.6	-0.418	-0.77	0.45117	0.59	0.45117	NA	NA	18.2402	17.6091	14.9935	14.9188	15.7421	16.1078	16.6452	NA	17.1332	NA	NA	NA	NA	NA	NA	NA	NA	15.611	16.8034	17.1578	17.9809	17.8876	14.2554	14.9025	NA	NA	16.9617	17.1838	18.1346	18.1376	15.8806	16.187	16.7281	NA	NA	NA	NA	NA
ACTA_HUMAN	EITALAPSTMK	18.2	-0.328	-0.67	0.50681	0.45	0.50681	16.6914	16.6074	20.1287	19.9587	NA	15.8975	17.4348	17.299	18.3317	18.2116	18.2446	18.687	17.997	18.537	NA	NA	17.6582	18.4944	17.7069	17.7682	18.2075	18.4391	18.9662	17.4079	NA	17.0647	17.4469	NA	19.3408	19.1525	19.1057	18.9653	18.0453	18.2119	19.7506	19.5861	18.915	18.5681	NA	15.963
ACTA_HUMAN	HQGVMVGMGQK	19.34	-0.377	-0.91	0.37049	0.82	0.37049	17.2942	17.5183	21.8029	20.84	18.8326	18.8889	19.7721	19.6294	19.5073	19.237	20.0951	20.4773	18.7208	19.5848	18.0529	17.9545	18.0277	18.7265	19.1059	18.9445	19.2461	19.5006	19.1699	19.233	18.7991	19.0829	20.9503	20.7704	20.1268	20.2016	19.6561	19.6971	19.1931	19.3165	20.3127	21.0923	19.4533	18.7576	17.9848	18.0064
ACTA_HUMAN	SYELPDGQVITIGNER	17.91	-0.644	-1.49	0.1449	2.21	0.1449	15.7304	15.8956	19.5196	19.3755	16.867	17.0247	18.3684	18.3756	18.3869	18.2748	18.6985	19.0681	16.9276	17.6432	16.2012	NA	NA	16.5888	17.0751	17.3465	18.4937	18.9288	19.2256	19.3747	16.8678	17.4954	19.0165	19.0135	18.5962	18.8987	19.6998	19.7878	17.2395	17.1623	18.923	19.2085	15.9685	16.0584	16.5978	16.7426
ACTA_HUMAN	YPIEHGIITNWDDMEK	18.35	-1.617	-3.41	0.00275	11.65	0.00275	NA	NA	NA	NA	15.8627	NA	NA	17.7398	18.2291	18.1311	18.7406	NA	16.3502	NA	NA	NA	NA	NA	NA	16.8752	18.4155	18.5544	19.0714	19.3543	NA	NA	NA	NA	NA	19.1532	19.5693	19.5623	NA	17.6979	19.2638	19.3963	NA	NA	NA	NA
ACTB_HUMAN	VAPEEHPVLLTEAPLNPK	18.67	-0.763	-1.7	0.09724	2.87	0.09724	16.563	16.4264	20.3693	20.3196	18.1337	18.2052	19.2586	19.4605	19.0738	19.0959	19.7456	19.1637	17.2123	18.072	16.6263	16.8312	17.1517	18.1651	18.0095	17.9566	19.6881	19.7906	20.4024	20.7073	18.1314	18.4829	19.2337	19.1325	19.6971	19.4529	20.615	20.6678	18.1405	18.238	20.0326	19.9788	16.9577	16.9793	17.2104	17.5606
ACTBM_HUMAN	IWHHTFYNELR	17.23	-0.348	-0.32	0.75623	0.1	0.75623	NA	NA	NA	NA	NA	NA	NA	NA	NA	NA	NA	16.9682	NA	NA	NA	NA	NA	NA	NA	NA	NA	NA	NA	17.8337	NA	NA	NA	NA	16.3081	NA	17.806	NA	NA	NA	NA	NA	NA	NA	NA	NA
ADA22_HUMAN	TDLMAVTLAQSLAHNIGIISDK	15.95	-0.499	-0.68	0.50502	0.46	0.50502	NA	NA	17.442	16.276	NA	NA	NA	NA	NA	NA	17.5136	17.0324	14.8762	NA	NA	14.5368	NA	NA	13.9694	14.3757	15.2451	NA	NA	NA	NA	NA	18.7527	18.7696	16.4093	NA	16.3166	15.9403	14.8662	14.482	15.5245	14.6913	NA	16.086	NA	NA
ADA22_HUMAN	LFEFSLDDLPSEFQQVNITPSK	17.13	0.264	0.42	0.67871	0.18	0.67871	NA	NA	18.7897	18.7293	NA	NA	16.174	16.4853	17.6052	NA	17.8307	17.912	16.7504	17.2534	16.2721	17.0568	NA	NA	16.2734	16.3179	15.318	14.3607	NA	NA	15.205	NA	18.2464	18.3316	18.197	18.438	NA	NA	NA	NA	18.7994	18.7394	16.4304	17.5611	15.6992	16.5774
AFAM_HUMAN	FTFEYSR	19.74	-0.362	-1.14	0.25918	1.31	0.25918	19.0993	18.8522	19.4765	19.1848	18.8918	18.9186	18.9796	19.0403	19.1968	19.1716	20.8389	20.5817	19.4391	20.1045	19.7591	19.8806	19.7744	20.1583	19.9479	19.8213	20.4667	20.6152	20.583	20.6882	19.4839	19.5357	21.9778	21.8215	19.5182	19.6235	20.7464	20.5904	19.2642	19.1823	20.0938	20.1604	18.7348	18.5024	18.3133	18.4553
AFAM_HUMAN	LCFFYNK	18.17	-0.426	-1.06	0.29686	1.12	0.29686	17.2902	17.2598	NA	NA	17.1838	17.1167	NA	17.1552	NA	NA	19.018	19.1168	17.4008	NA	17.9964	18.1511	18.164	18.9341	18.1864	18.1877	18.877	19.0172	18.7366	19.1068	NA	NA	20.3613	19.5856	17.596	17.6405	18.934	18.7697	17.6021	NA	18.4318	18.4884	17.6067	NA	16.3964	16.7381
AFAM_HUMAN	GQCIINSNK	17.61	-0.327	-0.37	0.71656	0.14	0.71656	NA	NA	NA	NA	16.4985	16.671	NA	NA	NA	NA	NA	18.2853	NA	NA	NA	16.9582	17.5305	18.4957	17.3947	17.6064	17.0295	17.5249	18.1578	18.281	NA	NA	19.0382	16.5315	NA	NA	NA	18.1261	NA	NA	NA	NA	17.5573	NA	NA	NA
AFAM_HUMAN	RPCFESLK	18.68	-0.311	-0.72	0.47411	0.52	0.47411	18.1462	17.639	18.516	16.8181	18.1152	17.8903	18.3776	17.9924	17.7	17.9253	19.5749	19.2165	18.1933	18.859	19.1395	18.7005	19.4172	19.5588	19.4547	18.7982	19.7266	19.4391	19.7987	19.1503	18.6546	18.6211	20.373	20.1755	18.5085	17.9816	19.7288	19.4295	18.1996	18.0947	18.9649	18.6288	NA	17.7808	17.7828	17.308
AFAM_HUMAN	LPNNVLQEK	19.95	-0.299	-0.85	0.40254	0.71	0.40254	18.9566	19.0121	19.8219	19.7241	19.3839	19.551	19.3553	18.5636	19.2546	19.4778	20.6217	20.831	19.4894	20.4018	19.9529	19.8823	20.3077	20.9986	20.2315	20.1755	20.4819	20.5425	20.7759	20.3757	19.6015	20.0767	21.4315	21.4584	19.6524	20.0251	20.2977	21.0299	19.261	19.6024	20.2613	20.4482	19.6862	19.2002	18.7947	18.9695
AFAM_HUMAN	DADPDTFFAK	20.54	-0.395	-1.2	0.23772	1.44	0.23772	19.8383	NA	20.3445	20.0932	NA	NA	19.469	19.842	19.8639	19.7655	21.3259	21.4141	19.9291	20.7307	20.1621	20.3958	20.9111	NA	20.657	20.5881	21.0509	21.3614	21.0705	NA	20.0331	NA	22.3805	22.3774	20.1985	20.3333	21.3696	21.35	19.7456	19.9038	20.6147	20.7064	19.763	19.7833	NA	NA
AFAM_HUMAN	ICAMEGLPQK	19.71	-0.332	-0.83	0.4109	0.69	0.4109	18.9008	18.7433	NA	NA	18.9555	18.9734	19.1485	18.5128	19.1194	NA	20.5304	20.5668	19.2882	19.9954	19.74	19.7626	20.1329	20.2269	20.2603	20.2336	20.4985	20.0488	20.6682	19.7874	19.3979	19.7254	NA	21.0377	NA	19.8275	20.1323	20.6078	NA	19.4405	NA	NA	NA	NA	18.7979	18.2302
AFAM_HUMAN	TINPAVDHCCK	17.77	-0.425	-0.87	0.39386	0.75	0.39386	16.4187	NA	NA	NA	16.5584	16.3397	NA	NA	NA	NA	18.2064	18.8048	17.0106	17.9652	17.3777	NA	17.9027	18.5522	18.0642	17.8984	17.8725	18.2072	18.2529	18.0696	NA	NA	20.075	19.5683	NA	NA	18.4555	18.3339	16.7766	16.917	17.5896	17.8391	16.4885	16.5482	NA	NA
AFAM_HUMAN	FTDSENVCQER	18.87	-0.209	-0.49	0.62674	0.24	0.62674	17.6915	17.7433	NA	18.3016	18.2952	18.4084	18.2549	18.4187	18.4456	NA	19.4013	20.0398	18.2517	19.1795	18.7524	18.6031	19.3947	20.2911	19.1306	19.277	NA	19.6728	19.7468	19.9952	NA	NA	20.3899	20.9842	NA	18.3448	19.5339	19.7846	NA	18.3816	18.6893	NA	18.0149	17.7186	17.0575	17.5128
AFAM_HUMAN	RHPDLSIPELLR	20.24	-0.448	-1.4	0.16848	1.96	0.16848	19.6455	19.2797	20.3448	19.9937	19.2274	19.2024	19.8699	19.8901	19.5324	19.4169	21.3979	21.2353	19.7621	20.3696	20.138	20.1883	19.8855	20.3626	20.3468	20.228	20.8879	20.9992	20.9075	20.9537	19.9638	20.0334	22.6474	22.1796	20.0336	20.0187	21.248	21.0674	19.6926	19.623	20.7661	20.8656	20.0003	19.4819	19.0065	18.892
AFAM_HUMAN	ESLLNHFLYEVAR	20.9	-0.827	-2.31	0.02591	5.32	0.02591	20.1171	20.1139	21.5706	21.124	19.7792	19.8951	19.9521	19.888	19.9451	20.0206	22.4413	22.3209	20.7564	21.0785	20.8901	20.7655	18.8963	18.9415	20.8262	20.3409	21.5927	21.564	21.6883	21.597	20.7186	20.7258	23.6953	23.4582	20.9734	20.9659	22.2658	21.8151	20.8342	20.386	21.9212	21.5623	20.628	20.5364	19.6187	19.651
AFAM_HUMAN	AESPEVCFNEESPK	19.89	-0.428	-0.79	0.43693	0.63	0.43693	18.9398	18.8098	NA	NA	18.8125	NA	NA	NA	NA	NA	NA	NA	NA	NA	NA	19.3975	19.8987	20.8696	19.8895	19.8544	NA	20.3685	20.3447	20.6034	19.0535	NA	21.4898	21.5477	NA	NA	20.3259	20.5121	NA	18.911	NA	NA	NA	NA	NA	18.4177
AFAM_HUMAN	IAPQLSTEELVSLGEK	21.2	-0.361	-1.14	0.26022	1.3	0.26022	20.4544	20.4884	21.0646	21.0263	20.2398	20.3068	20.4095	20.7489	20.6158	20.3333	22.235	22.0179	20.7447	21.4544	20.9158	21.0402	21.3563	22.0193	21.4466	21.456	21.7968	22.1215	21.8247	21.965	20.8515	21.0544	23.1796	23.1817	20.8425	20.8908	22.042	21.6696	20.713	20.8623	21.6055	21.8583	20.4516	20.24	20.1625	20.272
AFAM_HUMAN	SDVGFLPPFPTLDPEEK	20.18	-0.431	-1.36	0.18106	1.85	0.18106	19.712	19.4293	20.2053	20.1443	19.0764	19.217	19.2578	19.4082	19.5959	19.5791	21.0935	21.3822	19.7956	20.5456	19.8371	19.9384	20.0535	20.5196	20.298	20.2602	20.8455	20.9131	20.7359	20.8881	19.6989	20.0402	22.4169	22.4208	19.8252	20.0043	21.1761	21.005	19.6511	19.7451	20.6393	20.7499	19.4323	19.5619	18.9131	19.3147
AFAM_HUMAN	KSDVGFLPPFPTLDPEEK	19.7	-0.369	-1.09	0.28249	1.18	0.28249	18.8436	19.1001	19.1616	19.5091	18.8198	19.0118	18.622	19.0335	18.8554	19.0849	20.8561	21.024	19.3308	19.8709	19.4411	19.6662	20.1455	20.5584	19.6208	19.7764	20.3183	20.4133	20.4581	20.5456	19.1097	19.0821	21.8231	21.966	19.391	19.8526	20.3745	20.5989	19.3675	19.267	20.3101	20.3555	19.0124	18.6189	18.1875	18.6683
AFAM_HUMAN	HELTDEELQSLFTNFANVVDK	21.1	-0.782	-1.73	0.09032	3	0.09032	20.5933	20.1282	21.7665	21.6951	19.3695	19.5485	20.4007	20.3584	20.7402	20.7423	22.4772	22.6413	20.8229	21.4863	21.2514	21.2348	19.2175	17.4198	21.2676	20.9951	21.4344	21.5259	21.8092	21.4217	20.2805	20.8077	23.64	23.6261	21.1723	21.4883	22.2763	22.0604	20.9751	20.8772	21.8452	22.0549	20.928	21.0255	20.1784	20.3609
AFAM_HUMAN	RNPFVFAPTLLTVAVHFEEVAK	18.18	-1.132	-1.91	0.06301	3.65	0.06301	16.9756	16.6685	19.4411	18.7699	16.9122	16.2876	15.9047	14.9553	17.6406	17.5647	20.2674	20.112	18.0997	18.54	18.9621	18.8893	14.0844	NA	18	17.8458	19.1122	19.0231	19.7145	18.9075	17.4104	16.3701	21.991	21.5714	18.5334	18.4518	19.948	19.5094	17.6028	16.687	19.0388	18.7821	18.1142	18.176	17.1094	16.9948
AFAM_HUMAN	LKHELTDEELQSLFTNFANVVDK	17.42	-0.909	-1.78	0.08404	3.15	0.08404	16.7838	15.8979	NA	NA	15.1176	15.4934	NA	16.7118	16.901	16.9025	18.7919	18.5269	17.8064	17.7597	16.7246	17.1673	NA	NA	16.8563	15.9451	17.9341	17.638	18.4311	17.9961	17.6466	17.9629	20.9728	20.6886	NA	16.9859	18.9096	18.5251	17.3408	16.9182	18.6493	18.3488	16.6861	16.2057	15.3884	15.5141
AFAM_HUMAN	TYVPPPFSQDLFTFHADMCQSQNEELQR	17.28	-1.005	-1.71	0.09597	2.91	0.09597	16.4887	16.8449	NA	15.8132	15.539	15.6804	15.3005	16.0836	NA	15.657	18.8934	19.0303	17.0464	17.7105	17.6482	17.7028	16.1611	13.9515	18.3784	17.8599	18.6469	18.2152	18.4698	18.2166	16.7071	16.4211	20.7476	20.5951	16.4294	NA	18.6706	18.5757	17.1964	17.3473	17.4653	17.5851	NA	16.3894	15.9044	16.8872
AGRIN_HUMAN	SAGDVDTLAFDGR	18.38	-0.054	-0.09	0.93102	0.01	0.93102	NA	17.6022	NA	NA	17.6517	17.7537	NA	19.1001	NA	NA	NA	NA	NA	NA	NA	NA	NA	19.5146	NA	18.4664	NA	NA	NA	18.6343	NA	18.8847	NA	NA	NA	NA	NA	NA	NA	NA	NA	NA	NA	NA	17.7687	18.3811
AGRIN_HUMAN	TEATQGLVLWSGK	18.06	-0.155	-0.41	0.68586	0.17	0.68586	16.8653	16.4236	20.2604	20.2813	16.801	16.575	18.309	18.4548	18.3607	18.1765	18.2496	18.4622	17.3913	18.2698	17.6821	17.828	17.7843	18.1966	17.4617	17.7834	17.6833	NA	NA	18.0468	17.8947	18.0512	NA	NA	18.6593	18.7048	NA	NA	17.3448	17.6907	19.4825	19.5624	18.2766	18.1092	17.3043	17.5625
AGRIN_HUMAN	TFVEYLNAVTESEK	17.38	0.051	0.11	0.91571	0.01	0.91571	16.6811	15.9536	19.5074	20.1448	16.394	16.3593	17.4136	17.8515	NA	NA	NA	17.8591	NA	NA	16.8525	16.9293	17.3264	18.2234	16.7809	16.5608	17.1921	17.6755	17.0988	17.252	17.4258	17.6587	16.8285	NA	18.4363	NA	NA	NA	16.8266	NA	NA	NA	NA	NA	17.3401	17.2725
ALBU_HUMAN	YLYEIAR	19.17	-0.765	-1.6	0.11715	2.57	0.11715	17.1992	16.4144	19.1404	18.7386	19.4241	19.4861	19.7877	19.7861	19.7135	19.4716	19.0863	19.1217	18.4745	19.1302	18.9403	18.833	NA	17.3331	18.5159	18.3307	19.3858	19.7792	22.5484	22.6931	19.4065	19.7359	NA	NA	19.5609	19.3565	19.5199	19.2832	NA	NA	19.4842	19.3689	19.1255	18.8602	16.6658	NA
ALBU_HUMAN	LCTVATLR	19.43	-0.256	-0.53	0.59672	0.28	0.59672	17.0439	17.103	20.8227	19.5933	20.03	20.2461	20.543	19.589	20.069	20.1916	19.74	19.5044	19.0942	19.7542	19.4309	19.4062	17.7051	18.2105	19.1625	19.0122	19.9896	19.8448	20.6508	20.0134	20.0914	20.4312	NA	NA	20.2616	20.3445	19.3629	19.9126	19.109	17.8809	20.1192	20.3684	19.6715	19.3928	17.4891	17.3075
ALBU_HUMAN	DDNPNLPR	16.64	0.289	0.36	0.72136	0.13	0.72136	NA	NA	13.6981	NA	18.482	18.5354	NA	18.7403	18.3338	NA	NA	16.6053	NA	17.2081	16.931	NA	15.1324	NA	16.1723	14.4927	16.5632	NA	18.2231	NA	16.8649	NA	NA	NA	NA	15.5961	NA	NA	NA	NA	15.1513	NA	16.2112	NA	NA	NA
ALBU_HUMAN	DLGEENFK	16.77	-0.067	-0.13	0.89743	0.02	0.89743	NA	15.201	NA	NA	17.1021	17.3374	17.1944	17.1126	17.2326	NA	NA	NA	NA	NA	NA	16.1756	NA	17.0965	NA	NA	16.3302	16.6846	17.5471	NA	NA	16.992	NA	NA	NA	NA	NA	NA	NA	NA	NA	NA	NA	15.9977	NA	NA
ALBU_HUMAN	FQNALLVR	19.88	-0.064	-0.18	0.85948	0.03	0.85948	18.5595	18.2607	19.9935	20.0716	20.4581	20.5435	20.8192	20.8761	20.6439	20.6445	20.0521	20.1056	19.5673	20.3383	19.8364	19.8831	18.2173	19.1565	19.6035	19.3769	20.3922	20.634	20.8308	20.9856	20.49	20.7861	19.0465	18.5858	20.5716	20.696	20.2569	20.2467	18.7491	18.7772	20.731	20.4233	20.1781	19.6796	18.0663	18.1695
ALBU_HUMAN	QTALVELVK	17.66	-0.476	-0.88	0.38328	0.78	0.38328	NA	14.587	NA	NA	18.5304	18.7522	18.5283	18.7861	18.0226	17.7323	17.8033	17.6096	16.1753	17.1163	17.4761	17.6609	NA	NA	16.7906	17.0827	18.2378	18.6235	18.9241	19.2156	18.5996	18.6687	NA	NA	17.6166	17.8518	17.9851	17.7568	NA	NA	NA	NA	17.9482	17.0808	15.2269	15.8001
ALBU_HUMAN	LVAASQAALGL	17.34	-0.197	-0.43	0.67262	0.18	0.67262	NA	NA	NA	NA	18.3138	18.1027	18.2215	17.9152	17.5648	17.4881	17.6541	NA	16.5348	16.6776	17.4028	17.3418	15.454	15.7639	NA	16.2818	18.1314	17.7536	18.6772	18.4298	18.2655	18.267	NA	NA	17.564	17.4331	17.5447	17.1272	NA	NA	NA	NA	16.8285	15.8112	15.5339	NA
ALBU_HUMAN	LDELRDEGK	17.26	-0.238	-0.3	0.77061	0.09	0.77061	16.3009	15.6225	NA	NA	17.8284	17.74	18.3985	NA	NA	NA	NA	NA	NA	17.9248	NA	NA	15.4861	16.0709	NA	NA	15.6063	NA	19.6713	19.4349	NA	NA	NA	NA	NA	NA	NA	NA	NA	NA	NA	NA	17.7738	NA	16.461	NA
ALBU_HUMAN	KQTALVELVK	17.67	-1.001	-1.79	0.08834	3.19	0.08834	NA	NA	NA	NA	18.2635	18.1377	18.7481	18.8049	17.0753	17.2802	NA	NA	15.9259	NA	16.4925	17.176	NA	NA	16.5972	16.125	18.0128	18.3933	18.8252	18.8052	18.4962	NA	NA	NA	NA	NA	17.6362	17.177	NA	NA	NA	NA	NA	NA	NA	NA
ALBU_HUMAN	CCTESLVNR	17.76	-3.568	-3.28	0.0133	10.77	0.0133	NA	NA	NA	NA	NA	NA	NA	NA	16.7452	NA	NA	NA	NA	NA	NA	15.2152	NA	NA	NA	NA	NA	NA	19.5612	19.5355	NA	NA	NA	NA	NA	NA	NA	NA	NA	NA	NA	NA	NA	NA	NA	NA
ALBU_HUMAN	LVNEVTEFAK	20.59	-0.228	-0.63	0.52972	0.4	0.52972	19.0796	18.6808	21.1166	NA	20.896	21.0509	21.4212	21.522	21.1824	21.2045	20.8061	20.62	20.183	20.8837	20.454	20.3482	18.9946	19.461	20.2204	20.0442	21.0411	21.1997	21.4088	21.6549	21.0142	21.2756	NA	NA	21.2126	21.4552	20.9267	20.8678	19.2936	NA	21.4021	21.4136	20.7425	20.5258	18.5758	18.9245
ALBU_HUMAN	AVMDDFAAFVEK	19.69	0.052	0.13	0.89966	0.02	0.89966	17.3533	17.4724	19.0222	18.9601	20.3337	20.3375	20.8876	20.8843	20.377	20.4283	20.1858	20.1816	19.3299	19.7903	19.877	19.9406	NA	NA	19.4436	19.2611	20.6918	20.7343	21.0455	21.0451	20.689	20.7612	NA	17.7986	20.6168	20.8657	20.0644	20.0189	17.2272	17.096	19.8691	19.7791	19.7703	19.6645	18.1416	18.4763
ALBU_HUMAN	ETYGEMADCCAK	16.93	-0.069	-0.12	0.9088	0.01	0.9088	14.5372	NA	NA	NA	17.8968	18.0693	18.0584	18.2173	17.9098	17.557	15.9716	16.4712	15.161	16.6941	17.1138	16.8774	NA	NA	16.4016	16.9276	16.9753	17.6825	18.2271	18.5266	17.0052	17.6036	NA	NA	16.7368	17.1589	17.1548	16.94	NA	NA	NA	NA	NA	15.8731	15.4817	14.6902
ALBU_HUMAN	YICENQDSISSK	19.37	-0.475	-0.66	0.51307	0.44	0.51307	NA	16.5309	NA	NA	19.4736	19.6687	20.2433	20.116	19.8997	19.796	NA	19.5663	NA	NA	19.2543	18.8085	NA	18.0249	18.7001	18.8908	18.9756	19.5751	22.1798	22.2377	19.1702	19.4486	NA	NA	NA	NA	NA	NA	NA	NA	NA	NA	NA	NA	NA	16.8061
ALBU_HUMAN	RHPDYSVVLLLR	19.75	-0.209	-0.51	0.61427	0.26	0.61427	18.112	17.2848	20.24	19.8082	19.7697	19.6949	20.9402	20.7143	20.3853	20.2125	20.1565	19.9168	19.5292	19.8638	19.8569	19.8152	NA	NA	18.7408	18.532	20.2741	20.1388	20.7946	20.6496	20.2215	20.1466	NA	NA	20.7169	20.6003	20.2639	19.9862	18.5909	18.1061	20.7902	20.7993	20.358	19.7958	17.8104	17.2997
ALBU_HUMAN	KVPQVSTPTLVEVSR	20.17	-0.191	-0.37	0.71218	0.14	0.71218	18.8454	18.9572	20.606	20.1719	20.6223	20.7344	21.551	21.6622	20.5573	20.7017	20.2131	19.4542	19.2593	20.4276	20.0196	20.1023	18.3621	18.974	19.6288	19.7571	20.4677	20.856	23.3071	23.4658	20.7232	21.0425	19.1812	17.8411	20.2999	20.0294	20.1945	20.4604	18.0553	18.447	21.2382	21.1857	20.8526	20.0111	18.2685	NA
ALBU_HUMAN	RHPYFYAPELLFFAK	18.73	-0.632	-0.94	0.35377	0.88	0.35377	17.7709	17.589	NA	NA	18.7372	18.267	19.7855	19.658	20.1681	20.1158	19.5097	17.5714	NA	NA	18.8858	19.4569	15.178	NA	17.3261	17.2146	18.9872	18.7907	19.7201	19.7995	19.2401	19.4271	19.5398	18.9407	19.8054	17.9928	19.5041	17.8141	17.1721	NA	NA	19.7982	19.3267	NA	18.2177	18.1944
ALBU_HUMAN	RPCFSALEVDETYVPK	19.33	-0.263	-0.5	0.62013	0.25	0.62013	16.5877	16.2463	18.6929	18.7661	20.2017	20.1873	21.0514	21.1911	20.3475	20.2916	19.9182	20.1953	18.8257	19.7237	19.4809	19.7947	16.6439	17.3702	19.3677	19.3011	20.2932	20.5792	20.7809	21.0496	20.3912	20.6356	NA	NA	20.3762	20.3253	20.0713	20.0553	15.7865	16.2254	19.528	19.6252	19.6204	19.7421	17.4286	17.9842
ALBU_HUMAN	VFDEFKPLVEEPQNLIK	21.65	-0.27	-0.8	0.42971	0.64	0.42971	20.16	20.3954	22.2313	22.1263	21.8647	22.0315	22.4124	22.4599	22.3735	22.482	22.0628	22.1156	21.3673	21.9564	21.6027	21.6248	19.2854	19.8204	21.0141	20.9847	22.082	22.2688	22.5053	22.5082	22.2406	22.2662	21.2371	21.3957	22.479	22.7544	22.028	22.0466	20.6853	20.4569	22.7743	22.642	21.8111	21.6251	19.7751	20.1862
ALBU_HUMAN	VHTECCHGDLLECADDR	18.94	0.478	0.95	0.35278	0.9	0.35278	NA	NA	NA	NA	19.0642	19.0876	20.206	19.4355	19.2272	19.2866	NA	NA	NA	NA	18.4187	18.4691	NA	NA	NA	NA	19.0622	18.9941	19.5903	18.6948	18.8444	19.1636	NA	NA	18.4504	18.7479	18.1602	NA	NA	NA	NA	NA	NA	18.0227	NA	NA
ALBU_HUMAN	EFNAETFTFHADICTLSEK	16.27	-1.829	-0.67	0.5245	0.44	0.5245	NA	NA	NA	NA	16.5677	14.4303	17.3173	15.2865	NA	NA	NA	NA	NA	NA	NA	NA	NA	NA	NA	NA	NA	NA	17.729	NA	NA	NA	NA	NA	NA	NA	NA	NA	NA	NA	NA	NA	NA	NA	NA	NA
ALBU_HUMAN	ALVLIAFAQYLQQCPFEDHVK	18.59	0.289	0.56	0.57738	0.32	0.57738	NA	15.6522	19.7562	19.334	18.5251	18.4728	19.2514	19.2763	19.4594	19.387	18.8284	18.7888	18.0278	18.7803	18.7276	18.95	NA	NA	NA	NA	18.8492	19.1597	19.1445	19.4279	18.8308	18.8263	NA	NA	19.516	19.4204	18.8301	18.9262	NA	15.1238	18.9524	19.0875	18.2948	18.8991	15.963	16.4157
ALBU_HUMAN	MPCAEDYLSVVLNQLCVLHEK	17.09	-0.43	-1.06	0.29672	1.13	0.29672	NA	NA	17.3109	16.7335	16.2042	15.7151	17.2248	17.8259	17.9967	17.5626	17.478	17.6884	16.1934	16.5737	16.782	17.2797	NA	NA	NA	15.3858	17.4697	17.1268	17.5392	17.7317	17.0075	17.0507	NA	NA	17.8935	18.2211	17.2951	16.9404	NA	NA	16.5544	16.2535	NA	17.3912	NA	NA
ALBU_HUMAN	LVRPEVDVMCTAFHDNEETFLK	20.3	-0.58	-1.26	0.21671	1.58	0.21671	NA	17.4901	20.1685	20.0102	20.5209	20.5317	21.3758	21.4549	21.0474	21.0965	20.8123	20.662	19.6192	20.2053	20.0926	20.5362	16.93	NA	19.9089	19.1391	21.0977	20.9776	21.2368	21.2032	21.029	20.9578	NA	NA	21.2135	21.3328	20.6011	20.6394	NA	18.444	21.1018	21.1704	20.3177	20.2609	18.4425	18.7107
ALBU_HUMAN	RMPCAEDYLSVVLNQLCVLHEK	19.08	-0.081	-0.15	0.87882	0.02	0.87882	15.4687	14.7679	19.7379	19.5758	18.7995	18.447	20.4943	20.2887	20.2592	19.9744	20.1444	20.2305	18.6526	19.2758	19.6566	19.9314	NA	NA	18.6745	18.354	19.8564	19.9443	20.8395	20.1944	19.4745	19.5865	16.9192	17.092	20.5892	20.7178	19.7765	19.7397	16.7893	16.6647	20.0349	20.1199	19.5822	19.8529	17.5342	17.1213
ALBU_HUMAN	LVRPEVDVMCTAFHDNEETFLKK	16.81	-0.046	-0.05	0.95814	0	0.95814	NA	NA	NA	NA	16.4092	NA	17.1678	NA	NA	NA	NA	NA	NA	NA	NA	NA	NA	NA	NA	NA	NA	NA	17.0479	NA	16.6206	NA	NA	NA	NA	NA	NA	NA	NA	NA	NA	NA	NA	NA	NA	NA
ALBU_HUMAN	SHCIAEVENDEMPADLPSLAADFVESK	19.22	-0.511	-0.87	0.38916	0.76	0.38916	17.0132	16.3729	19.9378	19.796	19.2808	19.4238	20.7534	20.7382	20.5987	20.5204	20.211	20.2871	19.2124	19.6054	19.7248	19.7636	14.3496	13.0454	19.6182	19.126	20.2608	20.0571	20.8556	20.6495	20.2272	20.3543	17.4733	17.8745	20.5851	20.7218	20.2274	19.9104	17.3268	17.4574	20.3906	20.0984	19.8167	19.7307	17.6917	17.8933
ALDOA_HUMAN	QLLLTADDR	16.7	-0.124	-0.18	0.86182	0.03	0.86182	NA	NA	NA	16.977	NA	NA	NA	NA	NA	NA	NA	16.6636	NA	NA	NA	16.2745	NA	NA	NA	NA	NA	17.0057	NA	NA	NA	NA	NA	NA	NA	17.5213	NA	NA	NA	NA	NA	NA	NA	15.7598	NA	NA
ALDOA_HUMAN	KELSDIAHR	15.49	NA	NA	NA	NA	NA	NA	NA	NA	NA	NA	NA	NA	NA	NA	NA	NA	NA	NA	NA	NA	NA	NA	NA	NA	NA	NA	NA	NA	NA	NA	NA	NA	17.0233	NA	NA	NA	NA	NA	NA	NA	13.9656	NA	NA	NA	NA
ALDOA_HUMAN	GILAADESTGSIAK	17.88	-0.156	-0.13	0.89983	0.02	0.89983	NA	NA	NA	NA	NA	NA	NA	NA	NA	NA	NA	NA	NA	NA	NA	NA	NA	18.581	NA	17.0833	NA	NA	NA	NA	NA	NA	NA	NA	NA	NA	NA	NA	NA	NA	NA	NA	17.9886	NA	NA	NA
ALDOA_HUMAN	FSHEEIAMATVTALR	17.06	-0.411	-0.86	0.40047	0.74	0.40047	NA	15.2514	NA	NA	NA	NA	17.548	17.4609	16.5268	NA	NA	NA	16.6485	16.805	17.5406	NA	16.7235	16.6274	17.0251	NA	17.1857	17.2419	NA	NA	NA	17.0554	NA	NA	18.8978	18.7881	NA	NA	NA	17.2142	NA	NA	NA	17.4875	NA	15.0754
ALDOA_HUMAN	IGEHTPSALAIMENANVLAR	18.66	-0.255	-0.7	0.49033	0.48	0.49033	18.1129	17.2368	19.6696	19.8966	17.2898	17.3767	17.9105	18.1731	19.1848	19.2805	18.7283	19.3093	18.4429	18.7657	18.8676	19.1072	17.7339	18.583	18.655	18.42	19.4233	19.5899	18.3883	18.2908	18.178	18.216	NA	NA	20.4168	20.3996	18.1313	17.9102	18.8957	19.2224	19.4126	19.3358	18.7303	19.0064	17.4847	17.2269
ALDOA_HUMAN	GVVPLAGTNGETTTQGLDGLSER	17.72	-0.005	-0.01	0.99271	0	0.99271	NA	NA	NA	NA	16.7919	16.6345	NA	NA	NA	NA	NA	18.4444	18.2542	NA	17.242	17.8094	17.7431	18.3666	NA	17.8117	NA	18.2318	17.5845	18.0967	NA	NA	NA	NA	NA	NA	NA	NA	NA	17.3089	NA	NA	NA	NA	NA	NA
ALDOC_HUMAN	KELSDIALR	15.52	-0.236	-0.28	0.78542	0.08	0.78542	NA	NA	NA	NA	NA	NA	NA	NA	NA	NA	NA	NA	NA	NA	NA	15.7266	NA	NA	NA	15.0757	NA	NA	NA	NA	NA	NA	NA	NA	NA	NA	NA	NA	NA	15.4218	NA	NA	15.8529	NA	NA	NA
ALDOC_HUMAN	ALQASALNAWR	15.98	-1.498	-1.98	0.07607	3.91	0.07607	NA	15.4166	NA	NA	15.6296	15.4273	NA	NA	NA	NA	NA	NA	NA	NA	NA	NA	NA	NA	15.329	16.0044	NA	16.6468	NA	17.4277	NA	NA	NA	NA	NA	NA	NA	NA	NA	NA	NA	NA	NA	NA	NA	NA
ALDOC_HUMAN	DNAGAATEEFIK	16.87	-1.364	-1.79	0.11171	3.19	0.11171	16.0187	NA	NA	NA	16.0057	NA	NA	NA	NA	NA	NA	NA	NA	NA	NA	NA	NA	NA	NA	NA	17.1757	NA	NA	NA	NA	NA	NA	NA	NA	NA	NA	NA	17.4956	17.6338	NA	NA	NA	NA	NA	NA
ALDOC_HUMAN	GILAADESVGSMAK	17.33	-0.118	-0.25	0.80543	0.06	0.80543	17.0645	NA	18.3262	NA	16.5554	16.7729	NA	NA	16.5558	NA	17.7391	NA	16.2329	17.5886	17.6956	18.0643	16.9837	17.5757	17.1082	NA	NA	18.4407	17.2678	NA	16.0738	NA	NA	NA	NA	NA	16.4739	NA	17.794	NA	18.0808	17.9685	17.6623	NA	NA	NA
ALDOC_HUMAN	TPSALAILENANVLAR	17.69	-0.884	-2.12	0.04183	4.51	0.04183	16.8037	16.6415	NA	19.1095	16.3255	16.8264	16.4648	NA	17.7696	17.8233	18.0102	NA	17.3814	18.1096	18.0017	18.2482	15.8781	15.8945	17.4402	17.3228	17.8603	17.7773	17.2999	17.3414	NA	NA	NA	NA	19.5383	19.7861	16.8906	NA	18.7492	18.6552	NA	18.8316	NA	18.5422	NA	NA
ALDOC_HUMAN	YTPEEIAMATVTALR	16.48	-0.336	-0.66	0.51482	0.43	0.51482	15.6457	15.4748	17.7077	17.1651	14.2928	14.6403	NA	NA	16.3234	16.0757	17.0219	16.9397	16.6323	16.9118	NA	17.2392	NA	NA	NA	15.707	17.2309	17.0989	NA	15.7151	14.8913	15.4182	16.3187	14.9074	18.5251	18.1392	NA	NA	17.5391	17.251	17.0774	16.4809	16.7113	16.9345	NA	NA
ALS_HUMAN	LAYLQPALFSGLAELR	17.39	NA	NA	NA	NA	NA	NA	NA	NA	NA	NA	NA	NA	NA	NA	NA	NA	NA	NA	NA	NA	NA	NA	NA	NA	NA	NA	NA	NA	NA	NA	NA	17.0744	17.7098	NA	NA	NA	NA	NA	NA	NA	NA	NA	NA	NA	NA
AMBP_HUMAN	ETLLQDFR	21.07	-0.902	-2.82	0.00732	7.93	0.00732	20.222	20.0521	21.9329	21.652	19.9287	20.0838	21.1717	21.2754	19.9372	20.0607	21.3882	21.1836	20.3484	21.1425	19.8704	19.9327	20.5831	21.2422	20.1556	20.1935	20.596	20.7929	21.2542	21.4326	21.7	21.9161	23.453	23.2006	21.845	22.0185	21.8361	21.8075	19.9063	20.09	21.688	21.8649	21.6763	21.3212	20.8858	21.1164
AMBP_HUMAN	TVAACNLPIVR	21.9	-0.628	-1.96	0.05618	3.85	0.05618	20.8028	20.6224	22.3876	22.2737	20.9862	21.1362	21.688	21.7909	21.4581	21.419	22.2702	22.2459	21.3194	22.1904	21.1897	21.2429	21.4202	22.2041	21.5468	21.5498	22.0964	22.3808	22.1935	22.4218	22.2542	22.5051	24.149	24.0193	22.0306	22.3201	22.589	22.5592	20.8776	21.0983	22.575	22.6659	22.0924	21.5924	20.8324	21.0533
AMBP_HUMAN	GVCEETSGAYEK	17.35	-0.431	-0.57	0.58079	0.32	0.58079	18.352	17.5652	NA	NA	15.8943	15.6741	NA	NA	NA	NA	NA	NA	NA	NA	NA	NA	NA	17.244	NA	NA	NA	NA	NA	17.1838	NA	NA	18.6585	18.7755	NA	NA	NA	NA	NA	NA	NA	NA	15.8639	NA	17.7979	17.8286
AMBP_HUMAN	AFIQLWAFDAVK	20.31	-1.256	-2.92	0.0055	8.55	0.0055	19.327	18.6991	21.3727	20.7906	18.8823	18.3749	19.8909	20.0334	20.1535	20.0771	21.3238	21.2141	20.4598	20.8848	20.1545	20.2335	16.9388	16.0196	19.428	19.3812	20.7767	20.5848	20.6783	20.7912	21.0644	20.9666	23.1796	23.0171	21.092	21.0542	21.4689	21.2833	19.8606	19.8234	21.5211	21.119	20.5674	20.4563	19.6121	19.8361
AMBP_HUMAN	CVLFPYGGCQGNGNK	18.4	-0.764	-2.11	0.04044	4.47	0.04044	17.0956	16.9801	18.7554	18.2801	17.0616	16.9137	18.0867	NA	17.9156	17.825	18.7986	19.2927	17.8235	18.7381	17.9624	17.8433	17.7138	18.2667	18.32	18.506	18.5735	18.9148	18.7272	19.0219	18.8293	19.0957	21.3082	20.7605	18.8407	18.8949	19.2668	19.1896	17.2875	17.6368	19.0054	19.026	18.4402	18.1759	17.22	17.3229
AMBP_HUMAN	EYCGVPGDGDEELLR	20.31	-0.602	-1.85	0.07096	3.43	0.07096	19.2092	19.159	20.5617	20.5	19.3543	19.471	20.0066	20.196	19.9453	19.932	20.6896	20.7874	19.7319	20.6324	19.6579	19.7171	19.8154	20.5684	20.0623	20.1138	20.3978	20.8394	20.7179	20.9274	20.7369	21.0969	22.5158	22.5388	20.2165	20.5795	21.2504	21.1814	19.1845	19.4101	20.629	20.8834	20.1153	19.8604	19.361	19.7175
AMBP_HUMAN	GECVPGEQEPEPILIPR	21.02	-0.763	-2.06	0.04521	4.25	0.04521	20.2941	20.0742	22.0253	21.9579	19.7492	19.9936	21.2984	21.5038	20.0181	20.0459	21.1818	21.158	19.9487	21.2919	19.6583	19.9873	20.5783	21.2443	20.3226	20.4848	20.4964	20.8678	21.2131	21.5073	21.6175	21.8517	23.3618	23.0059	21.3837	21.6482	21.5036	21.7273	19.4597	20.0211	21.6758	21.727	21.3451	21.3031	21.029	21.3329
AMBP_HUMAN	VVAQGVGIPEDSIFTMADR	20.7	-0.959	-2.85	0.00676	8.1	0.00676	19.3299	19.5916	21.7485	21.7489	18.9754	19.2147	20.6474	20.8031	19.4307	20.2073	21.2858	21.2377	20.1523	20.6158	19.6007	19.9601	19.7984	20.1286	20.0183	19.9182	20.5305	20.5065	20.5196	20.5776	21.2588	21.2306	23.2446	23.2756	21.593	21.8352	21.3473	21.4248	19.9215	20.0182	21.9068	21.442	21.0586	20.9117	20.3525	20.6413
AMBP_HUMAN	KEDSCQLGYSAGPCMGMTSR	19.79	-0.661	-1.92	0.06156	3.68	0.06156	18.9265	18.2955	20.3054	20.4778	18.384	18.4591	19.9258	19.9338	19.393	18.9884	20.2087	20.3644	18.8666	19.6142	19.0923	19.1897	19.3002	19.6423	19.8096	19.9443	20.0387	20.2147	20.4762	20.6683	20.0857	20.5057	22.3767	22.4853	19.7738	20.0177	20.3027	20.3006	18.6939	18.6659	20.2666	20.276	19.7286	19.1225	19.0787	19.2547
AMD_HUMAN	EGPVLILGR	19.5	-0.324	-0.97	0.33866	0.94	0.33866	18.7404	18.3672	21.2726	20.8713	18.4186	18.3826	19.1596	19.2136	19.3803	19.2344	19.9887	19.5086	18.9538	19.6217	19.0023	18.9645	19.3582	19.912	19.3407	19.0118	19.6064	19.5431	19.0584	19.1062	19.0283	19.2152	19.9365	19.1671	20.5493	20.5532	19.3904	19.1558	19.7368	19.6456	21.308	21.2849	20.2283	19.813	18.424	18.4402
AMD_HUMAN	IVQFSPSGK	18.82	-0.229	-0.66	0.51263	0.44	0.51263	17.3034	17.3714	20.6131	20.476	17.893	17.9267	18.719	18.3763	18.8873	19.0174	19.2183	19.1226	18.3589	19.0598	18.3902	18.4717	18.6488	19.2163	18.4747	18.4833	18.744	18.8132	18.2784	17.8136	18.3105	18.6558	18.7298	18.8326	19.8572	20.0126	18.1887	18.6672	19.0949	19.1157	20.7097	20.6904	19.761	19.2539	17.629	17.446
AMD_HUMAN	AGIEVQEIK	17.84	-0.115	-0.29	0.77245	0.08	0.77245	16.2274	16.5162	19.4965	19.1887	17.0513	17.204	17.843	17.2421	18.2284	18.2679	17.9755	18.2813	17.4851	18.24	17.8379	17.5276	17.7763	18.3113	17.4635	17.609	17.6237	17.7481	17.2271	16.6428	17.2614	17.5925	18.2635	NA	18.8338	19.0716	17.0659	17.5593	18.011	18.0231	19.5429	19.7306	19.1441	18.1512	16.3079	16.054
AMD_HUMAN	NNLVIFHR	18.14	-0.364	-0.8	0.42872	0.65	0.42872	NA	16.7743	19.9486	19.2345	NA	16.9206	NA	NA	17.7833	17.6925	NA	NA	17.5534	NA	17.6231	NA	17.8895	18.5651	17.8207	NA	NA	NA	NA	17.2681	NA	17.3638	NA	NA	19.2568	19.1862	17.8899	NA	18.1608	18.2345	19.7417	19.9215	NA	18.401	17.1835	16.8593
AMD_HUMAN	NGQWTLIGR	16.8	-0.573	-1.34	0.19468	1.79	0.19468	NA	NA	NA	NA	15.55	15.2269	16.8365	16.9284	17.4334	17.1308	NA	17.2588	16.2949	16.514	16.4556	16.7359	NA	NA	NA	15.9934	16.8185	17.192	16.1447	NA	NA	NA	NA	16.6826	18.2294	18.3092	NA	NA	NA	17.4097	NA	NA	NA	NA	NA	NA
AMD_HUMAN	ANILYAWAR	17.02	-0.936	-1.48	0.1588	2.2	0.1588	NA	NA	NA	18.1618	15.894	NA	NA	NA	16.7532	16.3898	NA	NA	NA	NA	NA	NA	15.9526	16.4406	NA	NA	17.0681	16.6212	NA	NA	NA	NA	NA	NA	17.8051	NA	NA	NA	17.3727	17.1117	NA	18.7102	NA	NA	NA	NA
AMD_HUMAN	GSGGLNLGNFFASR	17.05	-0.13	-0.29	0.7711	0.09	0.7711	15.0795	15.4762	18.6202	18.7592	15.9074	NA	16.2039	17.2133	16.9932	17.2736	17.4292	17.8081	16.9608	17.4439	16.7091	17.1616	16.4602	17.1263	16.6235	16.9329	15.803	16.4376	NA	NA	NA	16.6427	17.2663	NA	18.2098	18.4566	16.274	16.444	16.9748	17.3697	18.7784	19.0073	17.3509	17.2473	15.1563	NA
AMD_HUMAN	IPVDEEAFVIDFKPR	19.92	-0.643	-1.59	0.12201	2.54	0.12201	NA	NA	21.7309	21.3016	18.2602	NA	19.5317	19.465	19.7216	NA	20.1809	20.1535	NA	19.3434	NA	19.0994	17.9909	NA	19.2444	NA	19.6656	19.6231	NA	NA	NA	NA	20.017	20.1498	20.8701	20.9951	NA	19.252	19.7001	19.8318	21.4443	21.429	19.4541	19.4676	NA	NA
AMD_HUMAN	DGNYWVTDVALHQVFK	17.42	0.492	0.55	0.59058	0.31	0.59058	NA	NA	NA	18.2278	NA	NA	NA	NA	16.9702	NA	NA	NA	NA	NA	NA	NA	NA	NA	NA	NA	15.0128	NA	NA	NA	NA	NA	NA	NA	NA	NA	NA	NA	17.9258	17.4178	18.382	18.1968	17.3572	17.3043	NA	NA
AMD_HUMAN	EEEEVLDQGDFYSLLSK	16.84	-0.235	-0.3	0.77346	0.09	0.77346	NA	NA	NA	18.1173	NA	NA	NA	NA	16.1205	NA	NA	NA	NA	NA	NA	NA	15.9418	NA	NA	NA	NA	NA	NA	NA	NA	NA	NA	NA	NA	16.7587	NA	NA	NA	NA	NA	17.7552	16.3718	NA	NA	NA
AMD_HUMAN	REEEEVLDQGDFYSLLSK	18.88	-0.29	-0.79	0.43321	0.63	0.43321	18.0283	NA	20.5836	20.776	17.9598	18.1305	18.6826	19.0296	18.949	19.076	19.2739	19.5016	18.1194	18.7991	18.2348	18.3637	17.9015	18.4195	18.0507	18.0567	18.7264	19.101	NA	NA	18.1009	18.4478	NA	19.5938	20.0963	20.178	18.5327	18.4999	18.9136	19.0335	20.6437	20.598	18.6874	18.5254	NA	17.2257
AMD_HUMAN	QSPQLPQAFYPVGHPVDVSFGDLLAAR	17.01	-0.81	-1.39	0.17253	1.94	0.17253	15.5032	14.6277	20.3448	19.616	14.2203	14.3593	16.43	16.6606	17.4566	17.1807	17.7008	17.638	16.4652	16.8769	16.4414	16.0571	NA	NA	NA	15.7225	16.1983	16.6976	NA	NA	15.2898	15.447	17.8097	NA	18.94	18.7513	16.9162	NA	17.5428	17.1658	19.7672	19.4743	16.8651	17.242	NA	NA
AMD_HUMAN	FITQWGEESSGSSPLPGQFTVPHSLALVPLLGQLCVADR	16.33	-0.749	-0.58	0.57401	0.33	0.57401	NA	NA	19.2196	18.2025	NA	NA	NA	NA	NA	NA	NA	NA	NA	NA	14.1053	15.5079	NA	NA	NA	13.2144	NA	NA	NA	NA	NA	NA	NA	NA	17.3369	17.101	NA	NA	NA	NA	17.3572	16.213	NA	16.4035	NA	15.0109
ANGI_HUMAN	NVVVACENGLPVHLDQSIFR	20.42	NA	NA	NA	NA	NA	NA	NA	NA	NA	NA	NA	NA	NA	NA	NA	NA	NA	NA	NA	NA	NA	NA	NA	NA	NA	NA	NA	NA	NA	NA	NA	NA	20.4168	NA	NA	NA	NA	NA	NA	NA	NA	NA	NA	NA	NA
ANGT_HUMAN	LDTEDKLR	20.1	-0.416	-1.18	0.2471	1.4	0.2471	19.2792	19.284	NA	NA	19.471	19.4387	20.4625	20.5481	NA	NA	20.1423	NA	19.308	NA	NA	NA	19.7655	20.2601	20.3223	20.2716	NA	NA	20.0432	20.2769	19.519	20.0185	NA	NA	20.9466	21.1649	20.1143	20.2583	19.6833	NA	21.5069	21.695	20.7152	NA	18.9446	19.1149
ANGT_HUMAN	FMQAVTGWK	22.91	-0.412	-1.34	0.18778	1.79	0.18778	22.4032	21.8723	24.6984	24.3485	21.5275	21.435	22.8077	22.8939	22.7183	22.5233	23.4207	23.318	22.0913	22.6608	22.346	22.5201	22.1712	22.4159	23.1259	22.8432	22.74	22.7976	22.6769	22.7079	22.6004	22.6487	24.2466	23.9249	23.8719	24.0125	22.9644	22.6536	22.8335	22.8055	24.3034	24.2953	23.335	23.1247	21.9554	21.8896
ANGT_HUMAN	LQAILGVPWK	17.79	-0.033	-0.07	0.94492	0	0.94492	18.0095	NA	19.2727	18.8958	NA	16.3877	17.7065	NA	17.029	17.1715	17.6783	17.7945	NA	NA	NA	17.7534	NA	NA	NA	NA	NA	NA	NA	NA	NA	NA	NA	NA	18.8647	18.8325	NA	16.4651	17.2488	17.2846	NA	18.5986	17.3966	NA	NA	NA
ANGT_HUMAN	ALQDQLVLVAAK	23.83	-0.237	-0.8	0.42899	0.64	0.42899	23.3569	23.129	25.3418	25.0745	22.8771	23.1124	23.827	23.875	23.7737	23.7155	24.0206	24.05	22.9035	23.7575	23.1967	23.2189	23.2842	23.9995	23.8715	23.7877	23.5442	23.814	23.5138	23.656	23.4036	23.5956	24.9687	24.8184	24.5317	24.7046	23.6458	23.6534	23.4487	23.6268	25.016	25.0993	24.0654	23.6957	22.9802	23.1414
ANGT_HUMAN	DPTFIPAPIQAK	24.15	-0.224	-0.82	0.41743	0.67	0.41743	23.6976	23.5966	25.3759	25.0108	23.461	23.566	24.0753	24.2094	23.9587	23.8774	24.4331	24.4499	23.1889	23.8884	23.5549	23.607	23.8597	24.5363	24.2753	24.2324	23.9211	24.1669	23.7886	24.023	23.7718	24.0346	25.0432	24.8312	24.7887	24.9694	24.1938	24.0824	23.7686	23.9068	25.3639	25.4241	24.3606	24.0819	23.3468	23.474
ANGT_HUMAN	SLDFTELDVAAEK	24.48	-0.234	-0.82	0.41861	0.67	0.41861	23.9594	23.8432	25.6975	25.5875	23.5242	23.6482	24.4499	24.6049	24.4167	24.2567	24.8676	24.8883	23.6044	24.3818	23.9273	23.9223	23.9312	24.6071	24.5683	24.5529	24.1671	24.4475	24.1295	24.3288	24.0284	24.349	25.4812	25.4241	25.2395	25.3583	24.5189	24.2297	24.2311	24.4282	25.7296	25.7555	24.5186	24.3379	23.6068	23.6023
ANGT_HUMAN	AAMVGMLANFLGFR	16.68	-0.306	-0.4	0.69094	0.16	0.69094	15.5448	NA	19.0497	18.1202	NA	NA	NA	NA	15.765	NA	NA	15.8912	15.0893	NA	16.3329	17.0153	NA	NA	NA	NA	NA	NA	NA	NA	NA	NA	NA	NA	17.8947	17.5708	NA	NA	14.8055	NA	17.1301	NA	16.4639	16.7943	NA	NA
ANGT_HUMAN	VLSALQAVQGLLVAQGR	23.62	-0.467	-1.42	0.16362	2.01	0.16362	23.0628	22.8861	25.5634	25.2755	22.484	22.6288	23.4092	23.4654	23.5961	23.5358	24.1695	24.224	22.9515	23.5699	23.1578	23.2514	21.6106	22.1962	23.4385	23.1829	23.3807	23.3631	23.3274	23.481	23.1844	23.3835	25.1478	24.9479	24.7586	24.7486	23.5131	23.5183	23.5895	23.603	25.1821	24.9255	23.9221	23.9011	22.3996	22.72
ANGT_HUMAN	VEGLTFQQNSLNWMK	22.28	-0.337	-1.05	0.29906	1.1	0.29906	22.0978	21.7783	22.1174	23.3487	21.2101	21.128	22.3606	22.6179	22.0645	22.2053	22.6498	22.7003	21.3301	22.0451	21.8857	22.2036	21.5454	21.8337	22.666	22.5071	22.1846	22.2595	21.9457	22.0763	22.0452	21.9915	23.1748	23.5465	22.9785	23.3089	22.4449	22.2105	21.9938	22.3452	23.2334	23.4107	21.9365	22.3523	21.8624	21.7243
ANGT_HUMAN	SLDFTELDVAAEKIDR	17.58	-0.323	-0.89	0.38075	0.79	0.38075	17.9903	17.5567	16.6121	16.9514	17.748	18.1194	18.2737	18.6886	17.3279	17.6443	NA	17.0461	16.1376	17.2022	16.8489	17.4478	NA	17.3989	17.3969	17.2401	17.5809	18.0695	17.5787	17.575	17.9472	18.2136	NA	NA	17.9545	18.652	17.8831	17.394	17.107	17.3834	19.1919	18.8292	17.1377	17.1899	16.776	16.667
ANGT_HUMAN	QPFVQGLALYTPVVLPR	23.34	-0.472	-1.54	0.13018	2.38	0.13018	22.6626	22.4379	25.0376	24.8843	21.9799	22.1439	23.2091	23.3147	23.3398	23.3472	23.8805	23.948	22.641	23.1932	22.7192	22.8285	21.9511	22.1326	23.2852	23.0499	22.8462	22.8443	23.1131	23.0777	22.7606	23.1487	24.668	24.6679	24.0967	24.2664	23.4981	23.301	23.4186	23.4559	24.9544	24.7719	23.7444	23.6555	22.4086	22.7234
ANGT_HUMAN	ANAGKPKDPTFIPAPIQAK	21.27	-0.158	-0.53	0.60001	0.28	0.60001	21.1564	20.6711	22.1891	22.066	20.6526	20.6789	22.0573	22.2123	21.1243	20.9829	21.2221	21.3619	20.0066	20.7719	20.506	20.6865	21.0671	21.6333	21.478	21.3837	20.9454	21.2655	21.1683	21.2195	20.9335	21.2521	22.4791	22.2476	21.6334	21.7875	21.3818	21.2435	20.6212	20.7659	22.6787	22.7156	21.2855	20.9686	20.1694	20.296
ANGT_HUMAN	VGEVLNSIFFELEADER	15.37	1.608	0.59	0.57321	0.35	0.57321	NA	NA	NA	NA	NA	NA	NA	NA	NA	NA	NA	NA	NA	NA	NA	NA	NA	NA	16.7679	NA	NA	NA	NA	NA	NA	NA	16.038	NA	NA	NA	NA	NA	NA	NA	NA	NA	NA	NA	15.6519	13.0171
ANGT_HUMAN	LDAHKVLSALQAVQGLLVAQGR	18.7	-0.168	-0.47	0.64177	0.22	0.64177	18.1698	17.7962	20.0292	19.8291	16.873	17.0784	18.0239	18.1181	17.8006	17.5178	19.2971	19.426	18.7151	19.122	19.2307	18.8654	NA	NA	19.6597	19.4095	17.9519	18.0874	18.1757	17.9002	17.5126	18.204	19.1323	18.7678	19.3178	19.6096	18.8061	18.7276	19.0819	18.6484	20.3489	20.3718	18.6296	19.1981	18.535	18.5321
ANGT_HUMAN	ADSQAQLLLSTVVGVFTAPGLHLK	17.23	NA	NA	NA	NA	NA	NA	NA	17.4386	17.0232	NA	NA	NA	NA	NA	NA	NA	NA	NA	NA	NA	NA	NA	NA	NA	NA	NA	NA	NA	NA	NA	NA	NA	NA	NA	NA	NA	NA	NA	NA	NA	NA	NA	NA	NA	NA
ANGT_HUMAN	VYIHPFHLVIHNESTCEQLAK	17.4	0.042	0.05	0.96064	0	0.96064	NA	NA	NA	NA	NA	NA	NA	NA	NA	NA	NA	NA	NA	16.9754	NA	NA	NA	NA	17.7173	17.6935	NA	NA	NA	17.8829	NA	NA	NA	NA	NA	NA	NA	NA	NA	NA	NA	NA	NA	NA	NA	16.7364
ANGT_HUMAN	TGCSLMGASVDSTLAFNTYVHFQGK	17.41	-1.055	-1.7	0.1007	2.89	0.1007	16.7099	15.6921	19.225	NA	17.4201	16.8309	16.7685	16.5214	16.3211	NA	NA	NA	17.5906	17.5736	16.263	16.6544	NA	NA	17.3357	15.7276	NA	NA	NA	NA	NA	NA	18.9786	18.5848	NA	NA	18.0187	18.179	17.8857	NA	19.1212	19.7636	17.507	NA	16.4441	16.6945
ANGT_HUMAN	EPTESTQQLNKPEVLEVTLNRPFLFAVYDQSATALHFLGR	16.56	-0.041	-0.05	0.96166	0	0.96166	14.9939	NA	19.712	17.8794	NA	NA	NA	NA	16.5592	16.3959	16.558	16.7574	14.6391	NA	15.8284	16.5213	NA	NA	NA	NA	NA	NA	NA	15.1361	NA	NA	17.4532	16.8676	18.1124	17.6608	16.6268	15.1397	NA	NA	17.484	16.7562	15.4604	16.7524	15.0828	NA
ANT3_HUMAN	ELFYK	19.97	-0.572	-1.74	0.08951	3.02	0.08951	19.018	18.6967	20.6477	20.46	19.0248	19.0369	20.0157	19.4123	18.8023	19.2653	20.839	20.3736	19.8759	20.2696	19.4231	19.6905	19.4649	19.454	20.2293	19.7509	20.4778	20.054	20.1331	19.4451	20.7021	20.9316	22.0826	21.7828	20.0445	20.168	20.5181	20.7431	19.0078	18.9368	20.522	20.6204	20.26	20.0828	19.4983	19.1799
ANT3_HUMAN	IEDGFSLK	20.93	-0.26	-0.83	0.40855	0.7	0.40855	20.4917	20.1907	20.7756	20.2804	20.5774	20.7097	20.5399	21.1201	20.4931	20.3378	21.3051	21.246	20.1793	21.0276	20.5651	20.7957	21.1828	21.8054	21.216	21.1865	21.2907	21.6165	21.3071	21.5281	21.3448	21.7143	22.615	22.3538	20.4107	20.7652	21.5905	21.4103	20.1649	19.8409	21.0194	20.9867	20.0407	20.1204	20.5398	20.5667
ANT3_HUMAN	LPGIVAEGR	20.35	-0.524	-1.92	0.06132	3.69	0.06132	19.4984	19.3604	21.0057	20.6611	19.1063	19.2232	20.3742	19.9781	20.1104	20.2468	20.746	20.846	19.8237	20.4319	19.8188	19.8762	19.8764	20.3365	20.2777	20.085	20.1543	19.9644	20.6502	20.2181	20.1377	20.3393	20.9903	21.171	21.0376	21.1904	21.271	21.5833	19.8327	19.9288	21.3225	21.3121	20.755	20.4279	20.0769	19.8058
ANT3_HUMAN	SKLPGIVAEGR	20.61	-0.385	-1.24	0.22054	1.55	0.22054	19.723	19.761	20.8167	20.638	19.7645	19.779	20.7394	20.2538	19.7331	20.0407	20.92	21.0395	20.2016	20.9371	19.9999	20.3325	20.6369	21.1671	21.0956	20.7674	21.0431	21.0929	20.8013	20.2887	21.2189	21.5653	22.5734	22.0368	20.4546	20.6359	21.0411	21.1685	19.2715	19.5513	20.8808	20.9582	20.504	20.5845	20.2059	20.1608
ANT3_HUMAN	FRIEDGFSLK	18.48	-0.176	-0.33	0.74257	0.11	0.74257	18.2229	17.781	NA	NA	18.0218	18.2206	18.905	18.9244	18.2355	18.1391	NA	NA	17.9503	19.4128	18.0626	18.409	18.0737	18.4469	19.1597	18.6063	19.2304	19.2678	18.82	19.0805	19.5618	19.6012	16.5297	15.0544	NA	NA	20.0364	19.5147	18.0425	17.8454	NA	NA	NA	18.9881	18.4412	18.4326
ANT3_HUMAN	DDLYVSDAFHK	21.68	-0.432	-1.48	0.14485	2.2	0.14485	21.0925	20.6285	22.0625	21.5792	20.6349	20.6351	21.8135	21.6862	21.0322	21.0334	22.1974	22.1262	21.2735	21.7422	21.1796	21.2993	21.544	21.8642	22.1798	21.6867	22.0486	22.112	21.8525	21.7407	22.2127	22.1727	23.9703	23.5799	21.5772	21.7039	22.4185	22.0782	20.6325	20.6117	21.934	21.97	21.5162	21.5989	21.0608	21.1387
ANT3_HUMAN	TSDQIHFFFAK	21.34	-0.512	-1.65	0.10598	2.73	0.10598	20.8227	20.5534	22.1919	21.6645	20.2068	20.0695	21.4017	21.5308	20.8001	20.7103	21.9354	21.706	20.9978	21.6353	20.764	20.9075	20.4057	20.8493	21.4987	21.0276	21.6564	21.8628	21.4184	21.3929	21.7944	22.0527	23.6447	23.4196	21.197	21.541	22.0592	21.7287	20.2621	20.4091	21.6918	21.7318	21.3141	21.0265	20.9256	20.8002
ANT3_HUMAN	EVPLNTIIFMGR	22.62	-0.484	-1.5	0.14171	2.24	0.14171	21.6621	21.4902	23.0516	22.9287	21.7221	21.7705	22.348	22.3907	21.9626	22.0097	23.2384	23.181	22.1819	22.8087	22.1856	22.342	21.9543	22.182	22.4637	23.6943	22.851	22.7793	22.7985	22.8319	22.9912	23.0272	24.7013	24.6278	22.6864	22.8665	23.0484	23.0202	21.7782	21.7418	23.1122	23.0352	22.5301	22.4807	22.5072	21.8264
ANT3_HUMAN	DIPMNPMCIYR	23.23	-0.468	-1.69	0.09753	2.87	0.09753	22.5456	22.1411	23.9088	23.6942	22.2195	22.0196	22.9852	23.151	22.5851	22.4167	23.8234	23.7629	22.8555	23.3652	22.8512	23.0189	22.7628	22.9701	23.477	23.3493	23.5767	23.65	23.5468	23.7022	23.7378	23.7149	25.3337	25.3086	23.1675	23.3393	23.8915	23.6893	22.3293	22.3685	23.5407	23.4974	22.9545	22.9017	22.5028	22.5136
ANT3_HUMAN	VAEGTQVLELPFK	22.45	-0.292	-0.96	0.34029	0.93	0.34029	21.8549	21.6413	22.6658	22.6865	21.7212	21.812	22.3082	22.6538	21.9903	21.9615	22.9602	22.9978	21.8266	22.7719	21.971	22.0902	22.3369	22.9437	22.3767	22.5902	22.5945	22.8786	22.5007	22.8471	22.6837	22.9963	24.2533	24.3768	22.0721	22.4974	22.843	23.0611	21.4723	21.684	22.6246	22.703	22.1823	22.0045	21.7061	22.0181
ANT3_HUMAN	FATTFYQHLADSK	22.36	-0.363	-1.18	0.24373	1.4	0.24373	21.536	21.2818	22.8789	22.5891	21.5007	21.6001	22.4169	22.5965	21.856	21.8061	22.9064	22.6926	21.7888	22.4632	21.6891	21.8808	22.2118	22.7296	22.6307	22.4262	22.6269	22.7414	22.5056	22.6545	22.681	22.8872	24.6032	24.2095	22.2551	22.4191	22.9201	22.7563	21.325	21.3845	22.7685	22.7826	22.4092	22.2302	20.9764	21.6045
ANT3_HUMAN	RVAEGTQVLELPFK	19.87	-0.368	-1.11	0.27328	1.23	0.27328	18.7578	18.6279	20.0461	19.7173	18.9592	18.9572	19.8518	20.241	19.4856	19.2443	20.6435	20.343	19.3014	20.2239	19.5167	19.7028	19.6075	20.2943	20.1929	20.0032	20.0658	20.2885	19.9057	20.3107	20.1277	20.5082	22.138	21.9884	19.5308	19.6234	20.7827	20.6032	18.8102	18.7567	19.8173	19.8981	20.0708	19.7835	19.066	19.006
ANT3_HUMAN	GDDITMVLILPKPEK	22.18	-0.494	-1.67	0.10232	2.79	0.10232	21.5864	21.0522	22.7951	22.511	21.1973	21.1604	22.4768	22.3333	21.6203	21.7151	22.8403	22.8294	21.6784	22.2847	21.9337	21.9919	20.9573	21.3559	22.4171	21.978	22.4989	22.625	22.4834	22.2974	22.3824	22.5777	24.4125	24.3865	22.2338	22.4394	22.7234	22.6294	21.2977	21.3495	22.4302	22.3873	22.1589	21.8822	21.6234	21.777
ANT3_HUMAN	LQPLDFKENAEQSR	20.25	-0.368	-0.99	0.32662	0.98	0.32662	19.6077	19.345	19.5113	19.7511	19.5435	19.7781	20.6873	20.8017	19.7658	19.4114	20.9246	20.8727	19.6368	20.694	19.6666	19.7375	20.2618	20.8645	20.1778	20.1859	19.5126	20.6111	20.6618	20.8413	20.7801	21.2407	22.5776	22.4943	19.9604	20.0837	20.8631	21.0418	18.9751	19.0052	20.7426	20.4656	20.2879	20.0744	19.1819	19.1763
ANT3_HUMAN	ADGESCSASMMYQEGK	20.1	-0.249	-0.74	0.4653	0.54	0.4653	19.2035	18.9191	20.6628	20.5142	19.4541	19.4217	20.3266	19.9943	19.4416	19.2177	20.3034	20.2501	19.3667	20.1837	19.8157	19.7518	20.2635	20.7287	20.8132	20.7774	20.3278	20.6405	20.8816	20.0461	20.4756	20.6046	22.4915	21.9634	19.642	19.8495	20.672	20.5475	19.0677	19.0762	19.9227	NA	19.8989	19.5999	19.3721	19.3428
ANT3_HUMAN	EQLQDMGLVDLFSPEK	22.52	-0.481	-1.76	0.0853	3.1	0.0853	21.6717	21.5323	23.0151	22.9466	21.2832	21.5911	22.3955	22.3439	22.0151	22.0285	23.1204	23.2316	22.0269	22.5928	22.0839	22.161	22.0292	22.2371	22.8534	22.5107	22.877	22.8711	22.7705	22.7527	22.7553	23.0193	24.6186	24.6697	22.2943	22.5299	22.9644	22.9448	21.803	21.7115	23.0757	23.0021	22.3635	22.4143	21.7876	22.0679
ANT3_HUMAN	ATEDEGSEQKIPEATNR	18.75	-0.161	-0.39	0.69831	0.15	0.69831	17.3654	17.4734	18.2117	18.069	18.643	18.6113	19.5467	19.6523	18.4042	17.9116	18.7157	19.2394	18.1968	19.2191	18.3582	18.4676	19.1759	19.8431	19.0439	19.2259	18.2288	19.1618	19.4427	19.7883	18.8476	19.0379	20.9079	20.8577	NA	NA	19.4327	19.6309	17.3645	17.5781	18.2236	18.6725	18.8696	18.3339	17.1309	17.4269
ANT3_HUMAN	KATEDEGSEQKIPEATNR	18.64	-0.032	-0.08	0.93944	0.01	0.93944	17.2976	17.0551	18.4252	18.0705	18.4949	18.5641	19.7518	19.912	18.2628	17.7907	18.6842	19.3506	18.0345	18.8529	18.4793	18.3524	19.1646	19.9045	19.0634	19.0328	18.1641	18.7024	19.6725	19.8021	18.8447	19.217	21.3317	21.3577	17.5918	17.7082	19.4938	19.4402	16.9194	17.3845	18.2996	18.6397	18.6528	18.0684	16.9181	16.9776
ANT3_HUMAN	AFLEVNEEGSEAAASTAVVIAGR	16.62	-0.231	-0.35	0.72755	0.12	0.72755	16.9762	15.893	NA	NA	16.1211	16.1397	17.383	NA	NA	NA	17.2069	NA	16.4081	16.9884	17.0285	16.4238	15.4513	15.9147	16.1564	15.7615	17.1401	15.8012	15.5612	NA	16.6677	18.1612	19.0642	18.3068	NA	NA	17.0412	16.5339	NA	NA	NA	NA	17.4331	16.3787	15.0523	15.6188
ANT3_HUMAN	NDNDNIFLSPLSISTAFAMTK	21.36	-0.778	-1.93	0.05971	3.74	0.05971	20.3079	19.8961	22.3893	22.1991	19.7402	19.5043	21.212	21.4517	21.0042	20.8889	22.3061	22.2641	20.9405	21.6033	21.1308	21.2303	19.8004	18.1962	21.7693	21.496	21.3423	21.376	21.4617	21.172	21.6342	21.6	23.613	23.6968	21.6257	21.8533	22.1734	22.0237	21.2023	20.8159	21.9293	21.9773	21.3292	21.4468	21.3185	21.3007
ANT3_HUMAN	VAEGTQVLELPFKGDDITMVLILPKPEK	22.47	-0.898	-1.59	0.11994	2.52	0.11994	21.7757	21.1606	23.8743	23.4683	21.4857	21.3688	22.4832	22.4034	22.2683	22.273	23.3372	23.4074	22.3733	22.9251	22.4925	22.3595	19.2586	16.6654	22.7723	22.2875	22.8107	22.5893	22.8396	22.9167	22.5321	22.5739	25.4921	25.3142	22.8305	22.8712	23.4869	23.4218	21.5911	21.386	23.3934	23.1695	22.814	22.656	21.7696	21.9403
ANT3_HUMAN	RVAEGTQVLELPFKGDDITMVLILPKPEK	18.27	-0.588	-1.17	0.24866	1.37	0.24866	17.8256	16.1841	19.3513	18.2657	17.2149	16.983	17.9713	17.7534	17.407	16.8371	18.692	19.051	18.1993	18.5564	18.3806	17.9927	NA	NA	18.6185	18.0771	18.3686	18.2171	19.1108	18.9346	18.6025	18.259	21.342	21.0634	18.4057	18.0932	19.8871	19.2803	16.3138	16.2255	18.5111	18.5579	18.6022	18.5717	17.78	16.931
APLP1_HUMAN	LVETHATR	17.61	0.081	0.18	0.85426	0.03	0.85426	NA	16.1102	20.1081	19.4733	16.3052	16.2286	18.0222	17.8019	18.0284	18.0412	18.3575	18.7187	17.2031	17.9623	NA	17.1512	17.4066	18.1091	17.2547	16.4754	16.9392	17.6877	16.9336	16.8606	16.424	16.736	NA	17.3056	18.7288	18.7553	17.5034	17.1074	17.5674	17.572	19.4295	19.4416	NA	18.3732	15.9037	15.7534
APLP1_HUMAN	DDTPMTLPK	21.68	-0.035	-0.11	0.91144	0.01	0.91144	20.8833	20.6867	23.5426	23.2367	20.6594	20.7106	21.535	21.2495	21.9343	21.9138	21.982	22.1064	21.155	21.8637	21.6088	21.4832	21.6411	21.986	21.5443	21.4964	21.7205	21.6495	21.5519	20.8199	21.2061	21.3983	21.506	21.567	22.5271	22.8097	21.1198	21.2006	21.6855	21.8283	22.8048	22.8973	22.3355	21.9624	20.8407	20.4857
APLP1_HUMAN	VIALINDQR	21.82	-0.154	-0.51	0.61415	0.26	0.61415	21.2292	20.7848	23.4879	23.1528	20.6695	20.8172	21.7067	21.758	22.0972	21.9639	22.1919	22.1754	21.3565	21.8795	21.5206	21.535	21.5595	22.3232	21.4444	21.2661	21.8142	22.1086	21.2778	21.4279	21.3166	21.6626	21.8741	21.5436	22.6845	22.7448	21.6064	21.4117	21.8903	21.8502	23.1826	23.1741	22.4614	22.1462	20.8847	20.9369
APLP1_HUMAN	DELAPAGTGVSR	20.74	0.078	0.24	0.81446	0.06	0.81446	21.5967	21.0833	20.8763	20.6099	20.2135	20.4522	20.715	20.4234	20.8953	20.9507	20.5577	20.7516	20.1746	21.1085	20.8643	20.6446	21.0328	21.7695	20.3787	20.3918	21.0196	20.5783	20.6729	20.8239	21.0605	20.9871	19.4075	20.5025	20.658	20.9563	20.8691	20.668	19.9582	20.2249	20.9455	21.06	20.9127	20.1866	21.2744	21.1707
APLP1_HUMAN	EWAMADNQSK	20.24	-0.029	-0.08	0.93979	0.01	0.93979	NA	19.1725	22.0838	22.1298	18.982	19.1055	20.3785	20.0846	20.5691	20.6293	20.3833	NA	19.593	20.46	20.2769	20.2061	20.1788	20.6134	20.0887	20.1815	NA	NA	20.0911	19.6279	19.6148	19.7787	NA	NA	21.0443	21.2133	19.7682	NA	20.307	20.5872	NA	21.584	NA	20.6947	19.1301	18.9445
APLP1_HUMAN	MNPLEQYER	21.73	-0.115	-0.37	0.71159	0.14	0.71159	21.1493	20.8771	23.5404	23.4321	20.4882	20.5983	21.5976	21.6545	22.0381	21.994	21.9672	21.9165	21.083	21.9166	21.4694	21.4796	21.4873	22.0618	21.3585	21.3345	21.6976	21.97	21.2922	21.488	21.0518	21.2464	21.8512	21.7584	22.5622	22.7834	21.2265	21.1999	21.6716	21.8826	23.0766	23.1039	22.4021	22.0623	20.5915	20.8279
APLP1_HUMAN	QMYPELQIAR	22.08	-0.175	-0.56	0.5786	0.31	0.5786	21.5057	21.1863	24.0426	23.8342	20.4855	20.6614	21.8938	21.9173	22.3269	22.2411	22.4504	22.6891	21.4777	22.2277	21.7457	21.8415	21.7396	22.1497	21.7219	21.6719	22.0162	22.1949	21.5804	21.6482	21.5588	21.7361	22.3366	22.1722	23.074	23.177	21.608	21.5676	22.0536	22.2821	23.476	23.5106	22.7053	22.5406	20.9433	21.1221
APLP1_HUMAN	VEQATQAIPMER	22.76	0.016	0.05	0.96038	0	0.96038	22.0601	21.8504	24.4184	24.4948	21.6937	21.876	23.0439	22.7217	23.0374	22.9668	22.93	22.9585	22.1583	22.9513	22.4232	22.7161	22.7456	23.3	22.4561	22.5961	22.6646	22.7946	22.4426	22.0693	22.3915	22.7709	22.3891	21.9239	23.7236	23.9608	21.9906	22.2044	22.6374	22.8965	23.8855	24.0581	23.4238	23.1062	21.8901	21.8553
APLP1_HUMAN	HYQHVAAVDPEK	21.4	0.003	0.01	0.9938	0	0.9938	20.7331	20.0037	23.4363	23.1535	20.1957	19.8466	22.0346	21.7324	22.0853	21.6499	21.7364	21.7012	20.7539	21.3928	21.6948	21.1744	21.0087	21.5908	21.1452	20.926	20.8019	21.1236	21.3073	20.9474	20.358	20.7518	22.1541	21.8989	21.8945	22.046	20.8542	20.9609	21.4445	21.3663	22.8621	23.0485	22.6056	21.7307	19.8708	19.9075
APLP1_HUMAN	FQVHTHLQVIEER	18.54	-0.019	-0.05	0.95766	0	0.95766	18.4337	17.9258	20.0333	19.6615	17.6144	18.2031	19.1213	18.868	18.5054	18.595	18.8145	18.732	18.0388	18.6053	18.2385	18.373	18.2498	18.3607	18.386	17.8417	18.283	18.3717	18.2293	18.1702	18.0414	18.3919	18.5576	17.2614	19.3529	19.3387	18.26	17.5232	18.6101	18.4452	19.9216	20.0082	19.3965	18.8938	18.114	17.8175
APLP1_HUMAN	SGSCAHPHHQVVPFR	20.11	-0.051	-0.14	0.88588	0.02	0.88588	19.6165	18.8133	21.957	21.6854	18.5743	18.39	20.9231	20.7496	20.3199	20.1918	20.2748	20.7756	19.6144	20.3621	20.0155	19.9827	20.0168	20.1491	19.8695	19.3227	19.8959	20.0442	19.7997	19.5815	19.9552	NA	20.4486	20.6455	20.7706	20.8839	19.4906	19.5038	20.1043	20.0528	21.5771	21.7481	20.3468	20.3848	18.7665	18.6398
APLP1_HUMAN	AALEGFLAALQADPPQAER	23	-0.257	-0.8	0.43086	0.63	0.43086	22.2942	22.2811	24.9593	24.8089	21.5133	21.7963	22.955	23.0189	23.2959	23.469	23.5543	23.5558	22.4708	23.1073	22.4853	22.6949	22.0458	22.266	22.5556	22.298	23.0185	22.8977	22.4422	22.4551	22.3706	22.8492	23.115	23.1986	23.8813	24.1375	22.6273	22.4722	23.2564	23.3785	24.7727	24.6185	23.4846	23.5223	21.8115	22.2568
APLP1_HUMAN	CLPGEFVSEALLVPEGCR	21.16	-0.319	-0.89	0.37669	0.8	0.37669	20.3463	20.3851	23.533	23.3061	19.2443	19.6125	20.7563	20.7973	21.5188	21.5351	21.838	21.8362	20.8369	21.3678	20.8663	20.9742	20.0754	20.2701	20.6634	20.3237	21.0823	21.178	20.4227	20.3994	20.6212	20.6633	21.2068	21.3257	22.371	22.4703	20.683	20.4585	21.7225	21.6397	23.1145	22.9512	21.9973	22.0227	19.7883	20.3519
APLP1_HUMAN	RAALEGFLAALQADPPQAER	21.38	-0.274	-0.8	0.42536	0.65	0.42536	20.6045	20.6609	23.3277	23.3144	19.9097	20.1515	21.4506	21.4608	21.6734	21.8076	22.0948	22.1471	21.025	21.5551	20.7883	21.1861	20.0876	20.2184	20.7413	20.6201	21.3775	21.2947	20.6864	20.6466	21.1501	21.1234	21.4836	NA	22.4667	22.8837	20.9564	20.9645	21.5248	21.5722	23.4196	23.1376	21.9207	21.88	20.0446	20.2772
APLP1_HUMAN	QALNEHFQSILQTLEEQVSGER	22.8	-0.705	-1.32	0.19246	1.75	0.19246	22.1469	21.9401	25.2866	25.2549	20.801	20.9913	22.5535	22.8218	23.5601	23.4557	23.7737	23.8912	22.7422	23.2556	22.5481	22.7638	19.536	17.7231	22.0117	21.9773	22.589	22.8206	21.9929	21.7864	22.0249	22.491	23.8244	23.9402	24.1512	24.4576	22.7784	22.8007	23.2893	23.3745	24.9838	24.9087	23.6773	23.7929	21.4651	21.9865
APLP1_HUMAN	HQEAQEACSSQGLILHGSGMLLPCGSDR	21.23	-0.1	-0.27	0.79002	0.07	0.79002	20.9136	20.1839	23.3495	23.0244	19.7333	20.0659	21.5794	21.4834	21.426	21.6293	21.5679	21.658	20.4636	21.1309	21.0841	21.1529	20.7988	21.0083	20.9334	20.8647	21.4558	21.2034	20.948	20.7425	20.5335	20.5397	NA	NA	NA	22.0069	NA	NA	21.3124	20.659	22.5417	22.6092	22.0355	21.7926	20.4076	20.1286
APLP1_HUMAN	RHQEAQEACSSQGLILHGSGMLLPCGSDR	19.95	-0.072	-0.25	0.80588	0.06	0.80588	19.8336	18.9996	21.279	21.346	18.6656	18.8172	20.1915	20.1447	20.0823	19.9496	20.234	20.3936	19.2557	19.9153	19.9	19.9798	19.7453	19.8863	19.9586	19.713	19.9777	20.0035	19.8265	19.7159	19.4624	19.3446	19.9645	20.2384	20.5369	20.6192	19.2852	19.4329	19.7893	20.0292	21.0723	21.4502	20.4539	20.2728	19.1628	19.1005
APLP2_HUMAN	EMIFNAER	20.26	-0.101	-0.35	0.72884	0.12	0.72884	19.7807	19.0399	21.5294	21.3337	19.5101	19.6277	20.2631	20.2416	20.3082	20.207	20.3645	20.5756	19.915	20.6253	19.9456	19.8962	20.0325	20.655	20.2326	20.1423	20.2206	20.5093	20.4062	20.341	20.0203	20.0357	20.3108	20.2647	20.9035	21.2515	19.8779	19.7637	20.1742	20.2924	21.4936	21.5508	20.3983	20.3287	19.1228	18.9894
APLP2_HUMAN	VSIDNWCR	18.66	-0.093	-0.23	0.81707	0.05	0.81707	18.3837	NA	19.4372	19.766	17.7194	17.5905	18.8106	18.5677	19.1736	19.1891	18.0164	18.25	NA	NA	NA	NA	NA	NA	18.5835	18.6255	NA	NA	NA	NA	18.3438	18.5463	17.7745	17.5547	NA	NA	18.7146	18.6432	NA	NA	20.0072	20.2189	18.6024	NA	NA	NA
APLP2_HUMAN	EWEEAELQAK	16.03	0.681	1.12	0.28596	1.25	0.28596	16.0363	15.5849	NA	NA	NA	NA	NA	16.1347	NA	NA	NA	NA	NA	NA	NA	15.9703	NA	16.628	16.6139	16.2597	NA	NA	NA	NA	15.5249	NA	NA	NA	NA	NA	15.5013	NA	NA	NA	NA	NA	NA	NA	NA	NA
APLP2_HUMAN	AVCSQEAMTGPCR	15.72	-0.067	-0.13	0.90065	0.02	0.90065	NA	NA	17.2328	16.7849	14.9314	14.6701	NA	NA	16.043	15.7657	NA	15.1935	NA	15.0884	15.0705	15.1092	NA	15.8561	NA	16.1904	NA	NA	NA	NA	NA	NA	NA	NA	NA	15.1667	NA	NA	NA	15.4675	16.1992	16.7026	NA	NA	NA	NA
APLP2_HUMAN	GSGVGEQDGGLIGAEEK	18.1	0.296	0.74	0.46342	0.55	0.46342	17.3505	17.4657	19.4156	19.6093	17.4968	17.7282	18.6177	18.2309	18.4876	18.5671	17.8373	18.4399	17.5919	18.5921	18.0231	17.9601	17.8832	18.5669	18.2738	18.3078	17.4072	17.5188	17.8569	17.3508	17.8053	18.3001	NA	NA	NA	NA	NA	NA	17.7752	18.1864	19.3305	19.6633	18.4669	17.8783	16.7354	16.6931
APLP2_HUMAN	CLVGEFVSDVLLVPEK	17.33	0.64	0.51	0.62813	0.26	0.62813	NA	NA	17.9254	17.3729	NA	NA	NA	NA	NA	NA	NA	NA	NA	NA	NA	NA	NA	NA	NA	NA	NA	NA	NA	NA	NA	NA	NA	NA	NA	NA	NA	NA	NA	NA	16.9297	17.0881	NA	NA	NA	NA
APLP2_HUMAN	MALENYLAALQSDPPRPHR	17.2	1.701	2.54	0.02923	6.45	0.02923	18.0657	NA	NA	NA	NA	NA	17.9829	NA	NA	NA	NA	NA	NA	NA	NA	17.5366	NA	NA	17.3607	17.3893	NA	NA	NA	NA	NA	NA	NA	NA	NA	NA	15.3016	NA	NA	16.766	NA	NA	NA	NA	NA	NA
APOA1_HUMAN	AKPALEDLR	22.68	-0.416	-1.22	0.23072	1.48	0.23072	21.4437	21.3493	23.094	22.8338	21.9349	21.9467	22.214	21.9877	22.5816	22.8995	23.7558	23.8044	22.6003	23.377	22.335	22.5601	21.8404	22.2383	22.5008	22.1771	23.4187	23.3873	22.9516	22.6872	22.8068	23.1179	24.8599	24.9642	22.7254	22.8649	23.6339	23.6375	21.2231	21.4168	23.4915	23.6099	22.4195	22.3094	21.1392	21.1235
APOA1_HUMAN	LSPLGEEMR	25.29	-0.461	-1.35	0.18297	1.83	0.18297	24.1674	23.9513	25.5312	25.5298	24.2942	24.4114	24.6489	NA	25.3719	25.2411	26.2062	26.3627	25.0066	25.8437	25.086	25.0266	24.3292	25.0169	25.1144	25.0659	25.8455	26.087	25.6394	25.7458	25.2881	25.5581	27.4987	27.4271	25.306	25.5706	26.1211	26.0608	24.0827	24.0871	25.9676	26.0605	25.2284	24.8929	23.7426	23.9112
APOA1_HUMAN	LEALKENGGAR	21.25	-0.426	-1.05	0.29975	1.1	0.29975	19.663	19.7694	21.7303	21.5078	20.449	20.533	20.836	20.8014	21.4657	21.3463	22.2518	22.7109	21.0776	22.052	20.9263	21.1685	20.1755	20.667	20.7277	20.8265	21.6234	22.025	21.559	21.6906	21.2103	21.6097	24.028	23.9788	21.1337	21.366	22.2789	22.3793	19.6878	19.9717	22.067	22.3086	21.1818	20.675	19.0353	19.3934
APOA1_HUMAN	ATEHLSTLSEK	22.63	-0.338	-0.91	0.36759	0.83	0.36759	21.3828	21.179	23.1507	22.9118	21.7	21.6939	22.1952	22.2089	22.8502	22.7194	23.6841	24.089	22.4655	23.2955	22.5656	22.6267	21.7724	22.1036	22.4067	22.3136	23.0186	23.3278	22.8182	22.8886	22.5924	22.7874	25.3606	25.2328	22.5052	22.7559	23.5473	23.6347	21.1116	21.3663	23.393	23.5367	22.3595	22.1514	20.6538	21.0288
APOA1_HUMAN	QGLLPVLESFK	24.7	-0.464	-1.35	0.18264	1.83	0.18264	23.6109	23.5395	25.3156	25.1793	23.7829	24.0045	23.9268	23.8767	24.8004	24.8516	25.9401	26.0048	24.643	25.2974	24.3632	24.4823	23.4969	23.7855	24.2588	24.1417	25.2783	25.3619	24.8986	24.9006	24.7796	24.8747	27.1348	27.249	24.8282	25.0655	25.6858	25.5141	23.5377	23.6088	25.6523	25.5061	24.3907	24.2112	22.8896	23.2133
APOA1_HUMAN	DLATVYVDVLK	23.97	-0.442	-1.37	0.17724	1.88	0.17724	22.822	22.8422	24.5125	24.3228	22.9111	22.9776	23.3152	23.2618	24.155	24.1411	25.0997	25.1205	23.9189	24.5411	23.7926	23.9079	22.717	23.0679	23.9086	23.7482	24.5462	24.3921	24.0635	23.9399	23.8646	23.9316	26.5818	26.6201	24.0211	24.0822	24.7821	24.7551	23.0286	22.9341	24.554	24.5698	23.795	23.4586	22.9131	23.0823
APOA1_HUMAN	VQPYLDDFQK	24.85	-0.385	-1.14	0.26116	1.3	0.26116	23.7566	23.6232	25.1513	24.972	23.9387	24.0637	24.2054	24.3138	24.9143	24.8835	25.8645	26.045	24.5566	25.3801	24.5588	24.6167	24.1251	24.8261	24.6884	24.7546	25.3603	25.6124	24.9521	25.1411	24.8379	25.0621	27.2996	27.1974	24.6609	24.8111	25.7537	25.7258	23.6009	23.7815	25.439	25.5289	24.6647	24.3127	23.4996	23.6903
APOA1_HUMAN	WQEEMELYR	23.19	-0.522	-1.51	0.13852	2.28	0.13852	22.1196	21.8131	23.8158	23.6365	21.9428	21.8548	22.4757	22.7178	23.3784	23.2183	24.3511	24.306	23.076	23.847	22.9141	23.1217	21.7189	21.9109	23.2151	23.2023	23.6896	23.8612	23.4102	23.6375	23.1285	23.3185	25.6716	25.5577	23.0917	23.1784	24.2572	24.2048	21.9973	22.2565	23.9446	24.0244	23.1008	22.8896	21.7984	22.0479
APOA1_HUMAN	THLAPYSDELR	23.2	-0.611	-1.64	0.10891	2.68	0.10891	22.1134	21.868	23.9071	23.6035	22.2596	22.2137	21.6694	21.4539	23.2034	23.373	24.579	24.5777	23.3188	23.9057	22.944	23.1651	21.9552	22.172	22.9744	22.6078	23.9415	23.9185	23.4676	23.0212	23.509	23.6535	25.926	25.4664	23.2906	23.4382	24.3817	24.328	21.8613	21.9085	24.1945	24.2921	23.1481	23.0436	21.648	21.6459
APOA1_HUMAN	ETEGLRQEMSK	22.08	-0.357	-0.98	0.33285	0.96	0.33285	20.6877	20.4306	22.514	22.3589	21.0208	20.9726	21.6035	21.2689	22.2588	22.0611	22.9971	23.4068	21.8783	22.6976	21.9286	22.1042	21.57	21.8757	22.255	22.1027	22.4236	22.824	22.2929	22.284	21.9759	22.264	24.631	24.7067	21.9117	22.1828	22.8236	22.9513	20.7678	20.9935	22.8264	23.0404	21.7029	21.5012	20.4332	20.5896
APOA1_HUMAN	VSFLSALEEYTK	25.19	-0.6	-1.67	0.10293	2.78	0.10293	24.0364	23.9688	25.8964	25.7876	24.1066	24.1999	24.4234	24.457	25.3871	25.3887	26.5338	26.6097	25.1032	25.7633	24.8052	24.8903	23.4332	23.6714	24.716	24.5921	25.9061	25.9441	25.3784	25.4031	25.1786	25.533	27.7735	27.7929	25.2133	25.4077	26.3022	26.182	24.1096	24.2246	26.257	26.1542	24.9022	24.917	23.388	23.7977
APOA1_HUMAN	DYVSQFEGSALGK	24.73	-0.299	-0.89	0.38017	0.79	0.38017	23.7733	23.5815	25.0442	24.9388	23.7615	23.9345	24.0392	24.2884	24.9409	24.6626	25.9756	25.8766	24.5639	25.397	24.4343	24.5786	24.0605	24.6844	24.6167	24.4717	25.0892	25.3622	24.744	24.9517	24.6222	24.8412	27.0448	27.0632	24.3325	24.5716	25.7049	25.5471	23.5901	23.721	25.4804	25.4669	24.299	24.1086	23.4318	23.6364
APOA1_HUMAN	KWQEEMELYR	23.09	-0.561	-1.48	0.14565	2.2	0.14565	22.1256	21.4002	23.925	23.4889	21.85	21.6215	22.6967	22.5745	22.9679	22.9633	24.5559	24.3804	22.9437	23.4874	22.8951	22.9245	21.6516	21.6383	23.2258	22.9503	23.7447	23.6753	23.3081	23.1865	23.2161	23.0394	26.1504	25.6935	23.0163	23.0835	24.2937	24.0686	22.062	21.959	24.0052	23.9729	22.9258	22.8046	21.6723	21.6
APOA1_HUMAN	VKDLATVYVDVLK	18.12	-0.283	-0.25	0.8059	0.06	0.8059	15.969	16.3668	18.0919	17.7606	16.3727	21.3359	16.4405	16.7256	17.7483	17.5836	19.0757	19.1851	18.3216	18.9675	17.5076	17.9567	15.9926	22.0578	17.9482	18.2226	19.2031	19.0373	18.281	18.2779	17.8014	18.4125	21.2039	20.9657	17.2532	17.6251	19.3473	19.2575	16.3439	17.0456	18.3913	18.4235	17.3074	16.9624	17.3202	16.8211
APOA1_HUMAN	VEPLRAELQEGAR	23.22	-0.382	-1.1	0.27547	1.22	0.27547	21.6585	21.6265	23.9512	23.739	22.3523	22.5054	22.9904	22.7059	23.1862	23.3541	24.2058	24.3114	23.0903	23.7603	22.6763	22.695	22.6697	23.0378	23.1158	22.9804	23.7397	23.6656	23.4374	23.1108	23.2962	23.5728	25.5921	25.5335	23.2425	23.4614	23.8199	24.1869	21.9143	22.0944	24.2474	24.2864	23.0732	22.6935	21.6875	21.5963
APOA1_HUMAN	VSFLSALEEYTKK	18.53	-0.412	-1	0.32391	1.01	0.32391	NA	NA	19.1264	NA	17.6502	18.013	17.9837	18.0261	18.0442	18.3921	19.4085	19.0782	17.9611	18.0857	NA	NA	17.4203	17.5501	18.1074	NA	19.2831	19.0565	18.7795	18.8209	18.2362	18.2196	21.2364	21.2634	18.3667	NA	18.7965	18.8483	17.0586	NA	NA	NA	NA	17.4076	NA	NA
APOA1_HUMAN	THLAPYSDELRQR	17.19	-1.27	-1.57	0.15139	2.46	0.15139	NA	NA	NA	NA	15.8939	NA	NA	NA	NA	NA	NA	NA	NA	NA	NA	NA	NA	NA	16.4957	NA	16.6331	NA	17.2707	NA	NA	NA	18.6313	18.2276	NA	NA	NA	NA	NA	NA	NA	NA	NA	NA	NA	NA
APOA1_HUMAN	LLDNWDSVTSTFSK	25.13	-0.457	-1.15	0.25546	1.33	0.25546	24.1234	23.8337	26.5048	25.4532	24.0866	24.037	24.308	24.4916	25.0702	25.0951	26.3052	26.3928	24.9384	25.6051	24.7669	24.8993	24.0511	24.4883	24.8831	24.7563	25.5644	25.6974	24.9776	25.0459	25.147	25.1712	27.6105	27.6463	24.8846	25.2606	26.1574	25.9848	24.0412	24.1173	26.0479	26.0197	25.7073	24.5896	23.8179	23.7403
APOA1_HUMAN	DSGRDYVSQFEGSALGK	23.3	-0.387	-1.17	0.24947	1.36	0.24947	22.1124	21.8589	23.7395	23.6073	22.3294	22.3756	22.8402	23.002	23.2328	23.207	24.3579	24.3022	23.0587	23.7135	22.6633	22.7369	22.9251	23.4699	23.3	23.2186	23.6238	23.8466	23.2295	23.5409	23.0554	23.3642	25.887	25.7325	23.1545	23.28	24.2213	24.0937	22.1276	22.1844	24.1936	24.2665	22.968	22.8927	22.0348	22.0896
APOA1_HUMAN	EQLGPVTQEFWDNLEK	23.85	-0.529	-1.51	0.13835	2.28	0.13835	22.8767	22.6508	24.4456	24.2508	22.6533	22.7519	23.0749	22.9964	23.9027	23.9112	25.3917	25.4455	23.8939	24.3729	23.6123	23.7381	22.1751	22.25	23.801	23.582	24.413	24.4799	23.8108	23.7817	23.9863	24.0391	26.4117	26.4222	23.6803	23.914	25.0242	24.767	22.9573	22.9864	24.8582	24.7601	23.5917	23.5751	22.2144	22.6911
APOA1_HUMAN	LREQLGPVTQEFWDNLEK	24.78	-0.674	-1.77	0.08338	3.14	0.08338	23.3351	23.5084	25.5107	25.3761	23.5699	23.5632	24.0571	24.1388	24.8876	24.8693	26.3996	26.3869	24.71	25.3777	24.3628	24.6305	22.6999	22.5592	24.534	24.4396	25.209	25.2523	24.8888	24.7728	24.863	24.7459	27.6088	27.7144	24.8969	25.1703	25.8624	25.8225	23.9198	23.8873	26.0322	25.9835	24.6143	24.4057	23.2295	23.519
APOA1_HUMAN	AKPALEDLRQGLLPVLESFK	16.26	-1.519	-2.89	0.00738	8.34	0.00738	NA	14.7016	NA	15.3442	15.3438	15.6256	16.0011	15.6421	16.7365	16.8942	15.6831	NA	14.684	NA	15.9974	15.9902	NA	NA	15.5183	14.5079	17.1773	16.3156	16.964	16.5448	16.0443	16.5383	19.8636	19.6063	NA	NA	16.2738	15.8705	NA	NA	16.583	NA	NA	NA	NA	NA
APOA1_HUMAN	EQLGPVTQEFWDNLEKETEGLR	19.56	-0.99	-1.94	0.0595	3.75	0.0595	17.887	17.3909	20.6533	20.2218	17.8517	17.6809	18.554	18.8627	19.4568	19.4108	21.2153	21.2847	20.1438	20.4804	18.8734	19.1317	16.2147	NA	19.0703	18.9193	19.83	19.6256	19.7783	19.5197	19.0382	19.6159	23.1935	23.1859	19.5411	20.0217	21.3206	20.9065	18.7188	18.5898	21.2697	21.3429	19.1844	19.5801	17.3148	18.0727
APOA1_HUMAN	LREQLGPVTQEFWDNLEKETEGLR	20.95	-1.057	-2.03	0.04883	4.12	0.04883	19.4099	19.0497	22.1991	21.8599	19.4341	19.5214	20.3021	20.3055	20.9208	20.9842	22.4546	22.5092	21.3039	21.7076	20.3044	20.3326	15.9493	NA	20.7939	20.3277	21.2914	21.0882	21.0126	21.0556	20.635	20.6992	24.4559	24.4114	21.0917	21.138	22.2808	22.303	20.0584	19.9008	22.8877	22.641	20.84	20.7955	19.0995	19.5972
APOA1_HUMAN	EQLGPVTQEFWDNLEKETEGLRQEMSK	20.57	-0.681	-1.6	0.11834	2.54	0.11834	18.9207	18.2434	21.6743	21.4823	18.5385	18.566	19.6559	19.9389	20.5419	20.3534	21.8849	21.86	20.6506	21.1763	19.7163	19.8999	NA	NA	20.4599	20.214	20.7889	20.9388	20.3045	20.4804	20.1424	20.3667	23.5702	23.6712	20.8628	21.0244	21.7224	21.6391	19.4597	19.3685	22.1868	22.1622	20.2119	20.3129	19.2197	19.3738
APOA2_HUMAN	EQLTPLIK	23.97	-0.179	-0.56	0.57812	0.31	0.57812	22.8908	22.5809	24.3236	24.3742	23.1873	23.3449	23.5031	23.59	23.8742	23.8663	25.0749	24.9972	23.7181	24.456	23.8538	23.8295	23.4092	24.1016	24.3764	24.2963	24.2839	24.4595	23.7452	23.8378	23.5803	23.7335	26.151	25.883	23.8449	24.0036	25.0267	24.8971	22.6708	22.682	24.3838	24.3201	24.0091	23.6208	23.0151	23.0799
APOA2_HUMAN	SPELQAEAK	21.39	-0.018	-0.04	0.96462	0	0.96462	19.6038	19.5946	22.0557	21.8531	20.7711	20.8622	21.1814	20.89	21.5159	21.2763	22.459	22.9646	21.1339	22.1339	21.628	21.3269	20.8744	21.7867	21.8556	21.888	21.1095	21.569	21.3676	21.3434	20.4593	20.8398	23.8867	23.7141	21.057	21.3123	22.3707	22.4487	20.0298	20.1992	21.8162	22.0135	21.7569	20.9809	19.8115	19.9329
APOA2_HUMAN	SKEQLTPLIK	21.14	-0.269	-0.77	0.44425	0.6	0.44425	19.8718	19.7498	21.4542	21.4476	20.2387	20.289	21.0153	20.5529	20.5199	20.8185	22.4161	22.4714	21.2723	21.925	20.9626	21.0007	20.7717	20.9372	21.3681	21.0996	21.3309	21.3588	20.9633	20.4018	20.9625	21.2671	23.5543	23.1664	20.8228	21.0821	22.102	22.2812	19.6037	19.7856	22.1168	22.2357	21.3508	21.0647	20.1232	19.9926
APOA2_HUMAN	VKSPELQAEAK	21.44	-0.111	-0.31	0.76015	0.09	0.76015	20.0392	20.0742	22.1396	21.8307	20.5474	20.4675	21.318	21.3716	21.3432	21.176	22.5261	22.8268	21.2777	22.0921	21.1461	21.5901	20.9338	21.4671	21.8476	21.7257	21.4528	21.7936	21.142	21.2304	20.9481	21.2512	23.9366	23.8326	21.1019	21.2356	22.43	22.4282	19.8237	19.9869	22.0458	22.1302	21.4594	21.1917	20.0899	20.4422
APOA2_HUMAN	SKEQLTPLIKK	13.38	0.417	0.31	0.76989	0.1	0.76989	NA	NA	NA	NA	NA	NA	NA	NA	NA	NA	NA	NA	13.5917	NA	NA	NA	NA	NA	NA	NA	NA	NA	NA	NA	NA	13.1746	NA	NA	NA	NA	NA	NA	NA	NA	NA	NA	NA	NA	NA	NA
APOA2_HUMAN	EPCVESLVSQYFQTVTDYGK	24.86	-0.528	-1.19	0.24113	1.41	0.24113	23.5136	23.4788	25.9621	25.7671	23.1829	23.3277	24.4948	24.6442	24.8971	24.9419	26.5213	26.5107	24.8777	25.6985	24.9123	25.1772	22.7776	21.4404	24.8469	24.8971	24.8028	24.952	24.2581	24.3342	24.3779	24.6071	27.5491	27.6654	24.773	25.1254	26.0773	26.0828	23.8338	23.9098	25.5508	25.8411	25.0349	25.1582	24.1168	24.3786
APOA4_HUMAN	EAVEHLQK	17.29	-0.94	-0.81	0.42108	0.66	0.42108	NA	NA	19.4931	19.0665	15.5307	15.3797	NA	15.6365	16.166	17.5241	18.928	19.6085	17.8035	17.3872	15.5755	15.57	14.5701	15.7158	19.5724	13.906	15.3613	16.3125	16.3159	16.5118	15.59	16.145	21.3133	20.9264	NA	NA	17.9161	18.0013	NA	NA	19.2031	19.3518	18.7478	NA	17.0129	17.2277
APOA4_HUMAN	ISASAEELR	21.38	-0.321	-1.02	0.31339	1.04	0.31339	19.8259	19.8951	22.2048	21.9458	20.9278	21.0855	21.4372	21.2187	20.925	21.0078	21.7777	21.7254	21.0544	21.8342	21.1383	21.1006	21.2178	21.7372	21.2474	21.053	20.8751	21.0639	21.3437	21.3846	21.1657	21.4558	23.1714	23.5211	21.1457	21.2787	22.0222	22.0448	20.2289	20.341	22.3016	22.4057	22.013	21.3778	20.7556	20.8737
APOA4_HUMAN	LAPLAEDVR	22.39	-0.354	-1.22	0.23084	1.48	0.23084	21.2978	21.1056	23.2339	22.8309	21.8383	21.9222	22.2653	NA	21.8396	21.9942	22.7868	22.874	22.0957	22.8281	22.1713	22.0975	22.0584	22.6738	22.1258	21.9905	22.1447	22.4172	22.2492	22.2926	NA	22.5163	23.9927	24.1058	22.2139	22.4063	22.8421	22.9652	21.2973	21.4094	23.2651	23.3664	22.8506	22.5732	21.9854	21.9521
APOA4_HUMAN	VNSFFSTFK	21.13	-0.177	-0.33	0.74106	0.11	0.74106	20.2465	20.0668	22.2191	22.0671	20.5346	20.5662	21.036	21.1618	20.8952	20.7669	21.6189	21.4696	20.8812	21.6403	20.9088	20.9845	20.6537	21.2618	20.9402	20.9772	20.796	21.1102	20.7834	21.0596	21.0596	21.2725	23.2712	23.1696	21.0466	21.2636	21.9452	21.8701	19.9921	20.0835	22.1164	22.1138	21.4025	21.2382	17.8582	20.985
APOA4_HUMAN	IDQNVEELK	21.26	-0.259	-0.75	0.45852	0.56	0.45852	19.8079	20.1335	21.8423	21.8118	20.8186	21.0199	21.3308	21.3094	20.6902	20.915	21.4546	21.6057	20.6319	21.7963	21.1231	21.1165	21.077	21.804	21.1483	21.2342	20.8232	21.055	21.2255	21.2361	20.9696	21.4258	22.9989	23.1949	20.6963	21.0555	21.6907	22.0743	19.871	20.1901	22.0754	22.124	21.9974	21.3093	20.8948	20.946
APOA4_HUMAN	IDQTVEELR	19.27	-0.299	-0.82	0.41449	0.68	0.41449	17.5733	18.1615	20.1063	20.3666	18.7415	19.058	18.9808	18.6282	18.8183	18.8993	19.8257	19.8289	18.9488	19.8494	19.1027	19.1999	19.007	19.8477	19.1062	19.2804	18.9278	19.0759	19.2419	18.9238	19.0495	19.5073	NA	21.1445	18.868	19.2668	19.7211	20.1911	17.9759	18.2815	20.2471	20.3805	19.9732	19.3672	19.0228	19.2071
APOA4_HUMAN	LEPYADQLR	21.79	-0.475	-1.18	0.24468	1.39	0.24468	NA	20.5671	22.583	22.2633	21.2342	20.3491	NA	21.6643	21.4473	21.3617	22.0875	22.4158	21.5194	22.2623	21.657	20.1375	21.3947	21.9813	21.5977	21.6247	21.4211	21.616	21.7965	21.7407	21.7357	21.962	23.6377	23.8185	NA	21.785	22.3134	22.5047	20.5957	20.7489	22.6265	22.8318	22.3492	21.9251	21.3622	21.3866
APOA4_HUMAN	VEPYGENFNK	18.7	-0.268	-0.8	0.4298	0.64	0.4298	17.337	17.3332	19.5289	19.4774	18.3004	18.3008	18.7006	18.3313	NA	18.2804	NA	19.0817	18.5209	19.1473	NA	18.5182	18.399	19.0127	18.5762	18.569	18.5281	18.5802	18.6209	18.2209	18.514	18.7217	20.7517	20.7492	NA	NA	19.4579	19.5125	17.0377	17.3004	19.3791	19.3891	19.07	18.7766	18.1281	18.2348
APOA4_HUMAN	ALVQQMEQLR	22.61	-0.395	-1.25	0.21817	1.56	0.21817	21.6593	21.4732	23.5293	23.3593	21.6984	21.9197	22.3475	22.5029	22.2235	22.0773	22.979	23.0589	22.1972	23.0184	22.1921	22.317	22.2071	22.9225	22.2893	22.2696	22.3029	22.6301	22.1213	22.6044	22.4982	22.7515	24.6894	24.4503	22.4613	22.6872	23.2084	23.1025	21.3743	21.6428	23.5931	23.6896	23.0035	22.6751	22.3007	22.3491
APOA4_HUMAN	LLPHANEVSQK	19.66	-0.338	-1.08	0.28585	1.17	0.28585	18.8589	18.1659	20.7907	20.295	18.7635	18.6354	19.7364	19.7108	19.156	18.971	20.1294	20.3461	19.5419	20.0157	19.4	19.6333	19.3584	19.5368	19.5507	19.1418	19.4576	19.4378	19.1735	19.2464	19.7592	19.6918	21.7237	21.7373	19.43	19.4502	20.4073	20.103	18.3381	18.4926	20.749	20.6381	19.8781	19.995	19.3954	19.4
APOA4_HUMAN	IDQTVEELRR	20.25	-0.486	-1.44	0.15851	2.06	0.15851	19.01	18.9347	21.229	21.0765	19.5503	19.3797	20.3721	20.2034	19.3741	19.7166	20.5734	20.7024	19.7994	20.7052	19.634	20.0556	19.9938	20.1935	19.9761	19.8312	20.0176	20.127	NA	NA	20.1118	20.5716	22.4035	22.4432	20.0476	20.1797	20.84	20.9062	18.8026	19.0941	21.3111	21.3841	20.6309	20.5509	19.6856	19.9134
APOA4_HUMAN	TQVNTQAEQLR	20.31	-0.122	-0.33	0.7446	0.11	0.7446	17.5947	17.9752	21.3054	21.1452	19.8656	20.0006	20.6246	20.511	20.4204	19.9466	20.9321	21.4027	20.0617	21.0327	20.3468	20.1393	20.1702	20.8844	20.2383	20.3184	19.8578	20.3072	20.3525	20.4789	19.9925	20.3605	21.9306	21.8395	20.1892	20.3919	20.2104	20.279	19.3443	19.5136	21.2883	21.5446	20.3007	19.6255	19.6724	19.8814
APOA4_HUMAN	LVPFATELHER	20.08	-0.264	-0.64	0.52321	0.41	0.52321	19.2238	19.0156	19.6195	19.3661	19.6135	19.7402	19.394	19.8528	20.1024	19.9928	21.4439	21.7131	20.3552	21.1354	19.8259	20.0814	19.5459	20.46	19.1075	19.3104	20.1966	20.5746	20.1169	20.3635	20.2539	20.6449	22.6798	22.4959	19.228	19.2236	21.6048	21.5684	18.1692	18.8461	20.6749	20.6975	20.128	19.8511	18.2193	18.652
APOA4_HUMAN	DKVNSFFSTFK	19.54	-0.471	-1.23	0.22553	1.51	0.22553	18.6692	18.0381	20.9309	19.924	18.8745	18.7911	19.3714	19.5006	18.6885	18.819	20.2627	19.9873	19.5917	19.9076	18.9042	19.2675	19.1829	19.4128	19.2132	18.7197	19.2065	19.3728	19.1978	19.3941	19.8126	19.4702	22.2805	21.6653	19.1623	18.9849	20.8904	20.1819	17.994	18.1379	20.774	20.7649	19.8475	19.7844	19.4305	19.1167
APOA4_HUMAN	SLAPYAQDTQEK	21.38	-0.222	-0.57	0.5732	0.32	0.5732	19.6525	20.4622	21.8937	21.9595	21.0079	21.2765	21.4093	21.7044	21.0419	20.9784	21.5245	21.8254	20.7239	21.842	21.1851	21.1219	21.2639	22.0671	21.1252	21.3053	20.6548	21.1213	21.2768	21.556	20.8661	21.7327	23.3633	23.5567	20.926	21.0404	21.8935	22.0811	20.0287	20.1812	22.0301	22.3028	22.0007	21.2436	20.8079	21.1497
APOA4_HUMAN	RVEPYGENFNK	20.51	-0.311	-0.92	0.36232	0.85	0.36232	19.1637	19.4921	NA	20.1203	20.2744	20.3305	20.7764	20.9679	19.852	19.8812	20.6817	20.57	20.1852	21.1669	20.157	20.633	20.4604	21.0057	20.4354	20.5712	20.0513	20.4882	20.4651	20.6727	20.3539	20.8844	22.5243	22.6088	19.7366	19.7095	21.4322	21.3401	18.967	19.1554	21.2239	21.2195	21.1115	20.7815	20.2278	20.1424
APOA4_HUMAN	LGEVNTYAGDLQK	22.61	-0.333	-1.03	0.30927	1.06	0.30927	21.4965	21.2438	23.4098	23.4074	21.7969	22.0149	22.5387	22.5533	22.3214	22.2145	22.9932	23.2608	22.2049	23.0299	22.2025	22.269	22.2077	22.8635	22.42	22.4249	22.2131	22.5368	22.2906	22.57	22.2149	22.6745	24.7205	24.7096	22.4353	22.5732	23.1602	23.3167	21.373	21.5565	23.6301	23.45	23.0059	22.5295	22.173	22.3963
APOA4_HUMAN	KLVPFATELHER	21.34	-0.412	-1.24	0.22186	1.54	0.22186	20.5809	19.8847	22.1306	22.0541	20.3671	20.5154	21.6154	21.5171	20.8281	20.684	21.8888	21.9467	21.0314	21.6301	20.9695	20.8455	20.8181	21.3389	21.1188	20.8331	20.9068	21.1429	20.9998	21.0983	21.1718	21.2351	23.9169	23.6406	21.2104	21.3099	22.224	21.941	20.0337	20.0038	22.6335	22.4584	21.7314	21.4716	20.8861	20.8204
APOA4_HUMAN	TQVNTQAEQLRR	19.32	-0.003	-0.01	0.99538	0	0.99538	17.521	16.0805	20.0561	20.0045	19.2206	19.3788	20.0407	19.8395	19.2424	18.9795	19.8136	20.1428	18.9341	19.9329	19.5486	19.004	19.6677	20.2438	19.1555	19.1159	18.7955	19.0388	19.3325	19.2423	19.0269	19.2785	20.7853	20.7774	18.6057	19.0144	NA	19.191	NA	NA	20.3325	20.6525	NA	18.3442	18.7793	18.5177
APOA4_HUMAN	LNHQLEGLTFQMK	22.37	-0.446	-1.35	0.18566	1.81	0.18566	21.3706	20.9803	23.5775	23.3845	21.2188	21.2624	22.2731	22.286	21.9392	21.8953	23.0449	23.2025	21.9019	22.666	21.9641	22.0826	21.597	22.1104	22.177	22.0027	22.037	22.2077	22.0386	22.2383	22.1711	22.3047	25.002	24.5588	22.3203	22.5395	22.8997	22.8848	21.1327	21.2677	23.4787	23.4788	22.8276	22.5548	21.9244	21.993
APOA4_HUMAN	LKEEIGKELEELR	20.64	-0.442	-1.2	0.23736	1.44	0.23736	19.6581	19.3407	21.4218	21.3284	19.6807	19.9854	20.7892	21.0493	20.0297	20.066	20.9324	21.3076	20.1389	21.1363	20.0676	20.2131	20.0976	20.6195	20.245	20.1234	20.1671	NA	20.3896	20.4851	20.5099	20.8263	23.2839	23.2508	20.2885	20.5761	21.3886	21.3834	18.7809	19.4567	22.0051	21.875	20.898	20.9138	20.1137	20.2353
APOA4_HUMAN	SELTQQLNALFQDK	22.49	-0.453	-1.51	0.13759	2.29	0.13759	21.5962	21.5706	23.1729	23.2631	21.5645	21.8801	22.1998	22.2718	22.0637	22.0254	23.0899	23.2364	22.1664	22.887	22.0617	22.1729	21.7509	21.9493	22.1137	22.1448	22.1962	22.3092	22.0389	22.1757	22.5264	22.6881	24.7936	24.7848	22.2895	22.5747	23.257	23.136	21.4332	21.4849	23.569	23.4754	22.6614	22.6483	21.8627	22.328
APOA4_HUMAN	LGPHAGDVEGHLSFLEK	21.74	-0.409	-1.3	0.20092	1.69	0.20092	20.7128	20.4888	22.5882	22.4023	20.8972	21.1146	21.6921	21.8788	21.2882	21.1862	22.2911	22.4665	21.2665	21.9834	21.3177	21.4144	21.1951	21.6398	21.4928	21.4306	21.4577	21.6121	21.3864	21.6867	21.5553	21.7363	24.2642	24.0118	21.5783	21.6633	22.4369	22.3859	20.2872	20.5046	22.806	22.8752	22.0434	21.9258	21.2878	21.4159
APOA4_HUMAN	SLAELGGHLDQQVEEFR	22.59	-0.383	-1.2	0.23599	1.44	0.23599	21.8174	21.5767	23.5002	23.1626	21.7009	21.7562	22.56	22.8807	22.2237	22.0698	23.2637	23.2295	22.3513	23.1151	22.1818	22.3422	21.5838	22.1614	22.2476	22.1984	22.3155	22.6189	22.0682	22.3446	22.5346	22.8889	24.7462	24.8143	22.4214	22.6011	23.3051	23.1493	21.4636	21.6508	23.655	23.5619	22.6734	22.6889	22.195	21.8772
APOA4_HUMAN	ENADSLQASLRPHADELK	22.48	-0.319	-0.91	0.36867	0.83	0.36867	21.5044	20.945	23.0632	23.0714	21.6582	21.9261	22.7401	22.6706	22.0574	NA	23.0863	23.0763	21.8156	22.6811	22.0827	22.0464	22.1151	22.6647	22.1963	22.0552	22.1013	22.3397	22.1373	22.3764	22.0276	22.4614	24.6948	24.5644	22.1063	22.1273	23.0236	22.9853	NA	21.1315	23.5816	23.6283	23.0588	22.2693	21.9595	22.0334
APOA4_HUMAN	SLAELGGHLDQQVEEFRR	22.12	-0.496	-1.54	0.12987	2.38	0.12987	21.1781	20.8509	23.0396	22.994	21.3172	21.3501	22.2099	22.3273	21.6743	21.5936	22.8448	22.3877	21.886	22.4924	21.6836	21.7449	21.0787	21.4602	21.7888	21.4471	21.7292	21.8655	21.6961	21.867	22.1584	22.1366	24.5898	24.5546	21.986	22.1291	22.955	22.7826	20.9001	20.9826	23.3908	23.4538	22.5542	22.2963	21.675	21.5657
APOA4_HUMAN	TLSLPELEQQQEQQQEQQQEQVQMLAPLES	21.25	-1.18	-2.9	0.00623	8.41	0.00623	19.1673	19.7043	21.2682	21.7983	20.2517	20.7017	21.7303	21.8815	20.3421	20.5591	NA	NA	20.197	20.9177	21.5842	21.7555	19.9888	19.772	20.5822	20.3127	20.1324	20.4463	21.4333	21.1308	21.7444	21.8636	23.6806	24.1514	NA	NA	22.4683	22.7194	21.2179	21.0489	21.8554	22.0331	21.9817	22.0913	NA	NA
APOB_HUMAN	ATGVLYDYVNK	18.06	NA	NA	NA	NA	NA	NA	NA	NA	NA	NA	NA	NA	NA	NA	18.0577	NA	NA	NA	NA	NA	NA	NA	NA	NA	NA	NA	NA	NA	NA	NA	NA	NA	NA	NA	NA	NA	NA	NA	NA	NA	NA	NA	NA	NA	NA
APOB_HUMAN	AVSMPSFSILGSDVR	17.63	NA	NA	NA	NA	NA	NA	NA	NA	NA	NA	NA	NA	NA	17.6142	17.6503	NA	NA	NA	NA	NA	NA	NA	NA	NA	NA	NA	NA	NA	NA	NA	NA	NA	NA	NA	NA	NA	NA	NA	NA	NA	NA	NA	NA	NA	NA
APOB_HUMAN	SVSDGIAALDLNAVANK	17.74	NA	NA	NA	NA	NA	NA	NA	NA	NA	NA	NA	NA	NA	17.7449	NA	NA	NA	NA	NA	NA	NA	NA	NA	NA	NA	NA	NA	NA	NA	NA	NA	NA	NA	NA	NA	NA	NA	NA	NA	NA	NA	NA	NA	NA	NA
APOB_HUMAN	FSVPAGIVIPSFQALTAR	15.01	NA	NA	NA	NA	NA	NA	NA	NA	NA	NA	NA	NA	NA	14.5518	15.4688	NA	NA	NA	NA	NA	NA	NA	NA	NA	NA	NA	NA	NA	NA	NA	NA	NA	NA	NA	NA	NA	NA	NA	NA	NA	NA	NA	NA	NA	NA
APOB_HUMAN	VPSYTLILPSLELPVLHVPR	17.35	NA	NA	NA	NA	NA	NA	NA	NA	NA	NA	NA	NA	NA	17.4401	17.2631	NA	NA	NA	NA	NA	NA	NA	NA	NA	NA	NA	NA	NA	NA	NA	NA	NA	NA	NA	NA	NA	NA	NA	NA	NA	NA	NA	NA	NA	NA
APOB_HUMAN	VNWEEEAASGLLTSLKDNVPK	17.56	NA	NA	NA	NA	NA	NA	NA	NA	NA	NA	NA	NA	NA	17.6979	17.4299	NA	NA	NA	NA	NA	NA	NA	NA	NA	NA	NA	NA	NA	NA	NA	NA	NA	NA	NA	NA	NA	NA	NA	NA	NA	NA	NA	NA	NA	NA
APOB_HUMAN	IADFELPTIIVPEQTIEIPSIK	17.59	NA	NA	NA	NA	NA	NA	NA	NA	NA	NA	NA	NA	NA	17.7445	17.4359	NA	NA	NA	NA	NA	NA	NA	NA	NA	NA	NA	NA	NA	NA	NA	NA	NA	NA	NA	NA	NA	NA	NA	NA	NA	NA	NA	NA	NA	NA
APOC1_HUMAN	EFGNTLEDK	19.32	-1.151	-1.61	0.12535	2.58	0.12535	NA	NA	NA	NA	18.3556	19.0892	NA	17.7444	NA	NA	NA	19.1644	NA	NA	NA	18.5285	NA	NA	NA	NA	19.3239	19.855	19.2751	18.6927	19.0959	19.424	19.7521	21.1335	NA	NA	19.9831	20.4031	NA	NA	NA	NA	NA	NA	NA	NA
APOC1_HUMAN	EWFSETFQK	19.91	-0.38	-0.48	0.63872	0.23	0.63872	NA	NA	NA	NA	NA	NA	NA	NA	NA	NA	NA	20.2845	18.6433	19.2874	NA	NA	NA	NA	NA	NA	NA	20.2383	18.4818	18.8666	19.5984	19.5814	21.9737	21.7083	NA	18.8639	20.7224	20.5752	NA	NA	NA	NA	NA	NA	NA	NA
APOC1_HUMAN	LKEFGNTLEDK	18.39	-0.925	-1.97	0.05748	3.89	0.05748	NA	NA	18.3264	18.4715	17.5225	17.4349	16.6589	NA	17.7169	18.1208	19.1657	19.2719	17.5485	18.182	16.8405	17.4477	NA	NA	NA	NA	19.0569	19.1001	17.5383	NA	18.775	19.1874	21.0156	20.601	17.4021	17.6828	19.7246	19.9308	NA	NA	18.7645	18.8948	17.1129	17.4731	NA	NA
APOC1_HUMAN	MREWFSETFQK	18.81	-1.272	-2.47	0.01851	6.12	0.01851	16.1234	NA	19.1166	19.0809	17.4534	17.1564	17.0658	17.5775	18.5444	18.403	20.2976	20.2288	17.8969	18.5961	17.7024	17.9138	NA	NA	NA	NA	19.8422	19.6755	18.2801	18.3471	19.3334	19.2656	22.3536	21.8337	17.897	18.0245	20.542	20.3845	NA	NA	19.5552	19.1192	17.8649	17.5533	NA	NA
APOC2_HUMAN	TAAQNLYEK	16.52	-2.045	-1.51	0.19001	2.29	0.19001	NA	NA	NA	NA	15.4981	NA	NA	NA	NA	NA	NA	NA	NA	NA	NA	NA	NA	NA	NA	NA	NA	NA	NA	NA	NA	NA	NA	NA	NA	NA	NA	17.5432	NA	NA	NA	NA	NA	NA	NA	NA
APOC2_HUMAN	ESLSSYWESAK	22.09	-0.069	-0.08	0.93539	0.01	0.93539	21.5499	21.6647	23.3874	23.2313	21.1738	21.3222	22.6723	22.8619	22.7163	22.6272	23.1907	23.1568	22.3886	23.3688	21.9144	21.9627	21.9308	22.5961	20.7862	17.3481	18.3442	19.517	22.0613	18.5625	21.9665	22.4138	23.7034	NA	23.0328	23.1796	22.8507	22.911	21.9581	22.194	23.831	23.9213	23.5337	23.0334	21.1714	21.5239
APOC2_HUMAN	STAAMSTYTGIFTDQVLSVLK	17.74	-0.128	-0.15	0.88032	0.02	0.88032	NA	NA	17.2761	NA	NA	NA	NA	NA	NA	NA	18.4405	17.8357	NA	NA	NA	NA	NA	NA	NA	NA	17.4935	17.5504	NA	NA	16.0791	16.1072	NA	19.1155	NA	NA	18.6497	18.826	NA	NA	NA	NA	NA	NA	NA	NA
APOC3_HUMAN	GWVTDGFSSLK	18.76	-0.777	-1.25	0.21888	1.56	0.21888	15.5551	15.605	20.0536	20.0791	18.7517	18.7188	16.7705	17.5245	19.366	19.0056	20.9879	20.8109	18.4674	19.3396	17.3448	17.1335	NA	18.4172	16.9106	16.7086	20.2646	20.5413	17.7198	18.1078	19.1143	19.2512	22.8399	22.9834	19.5449	19.7975	20.9511	20.9236	16.6593	17.0692	20.0905	20.0926	16.8783	16.8369	15.7115	NA
APOC3_HUMAN	DALSSVQESQVAQQAR	19.78	-0.375	-0.67	0.50687	0.45	0.50687	NA	NA	20.424	20.3229	19.5403	19.7267	18.601	18.6747	20.2577	19.9224	21.5454	21.8541	19.1123	19.6655	17.633	17.8809	18.8804	19.9576	18.3397	18.5068	20.5278	20.8564	18.2267	18.8484	19.5873	20.2798	23.272	23.4074	20.1358	20.2321	21.3756	21.4016	17.8153	17.8567	21.1105	21.0424	NA	17.5615	NA	17.8592
APOD_HUMAN	IPTTFENGR	24.9	-0.529	-1.85	0.07178	3.41	0.07178	24.141	24.1968	25.6268	25.2476	23.9157	24.0092	24.9591	24.5272	24.5545	24.6936	25.3089	25.2395	24.1225	24.8866	24.3899	24.4279	24.1428	24.7498	24.7684	24.7661	24.8134	24.9481	25.0338	24.7039	25.6072	25.8949	26.1718	25.8883	25.5877	25.7933	24.6998	24.998	24.1912	24.2488	25.5124	25.475	25.3899	24.7067	24.7955	24.8006
APOD_HUMAN	NILTSNNIDVK	25.24	-0.497	-1.68	0.1004	2.82	0.1004	24.727	24.6747	25.8715	25.789	24.0381	24.2871	25.3722	25.2478	25.109	25.1363	25.6541	25.5945	24.3513	25.2179	24.8566	24.6349	24.1934	24.9469	25.1347	25.0312	25.0077	25.2961	25.1985	25.3221	25.5878	25.9753	26.7646	26.635	25.8784	26.0528	25.3524	25.2997	24.5042	24.6963	25.7809	25.8799	25.516	24.9222	24.8796	25.2528
APOD_HUMAN	MTVTDQVNCPK	23.34	-0.464	-1.55	0.12727	2.42	0.12727	22.4057	22.6021	23.8198	23.8374	22.2529	22.4744	23.5892	23.4296	23.1792	23.2941	23.5037	23.5478	22.3469	23.3328	23.0062	22.9085	22.5262	23.1484	23.4792	23.5513	23.1334	23.3646	23.6073	23.549	23.8687	24.2845	24.2578	24.7344	24.0432	24.3261	23.1232	23.4613	22.6004	22.8262	23.5667	23.8355	23.5389	23.0314	23.1113	23.256
APOD_HUMAN	KMTVTDQVNCPK	22.75	-0.533	-1.78	0.0816	3.18	0.0816	22.1787	21.6469	23.3235	23.0773	21.2787	21.3217	23.1763	23.1126	22.6128	22.5234	23.0754	23.4484	21.8107	22.6679	22.3793	22.299	21.8434	22.322	22.7481	22.7259	22.4713	22.666	23.0249	22.9902	23.419	23.5629	24.2948	24.2941	23.4494	23.6673	22.5488	22.6998	21.9787	22.1419	23.259	23.3506	22.9859	22.5157	22.3724	22.5406
APOD_HUMAN	NPNLPPETVDSLK	24.34	-0.439	-1.48	0.14548	2.2	0.14548	24.0504	23.8234	24.39	24.9233	23.1453	23.3297	24.4967	24.6243	24.3343	24.2721	24.7588	24.8083	23.4957	24.3427	23.8503	23.8595	23.3641	24.1251	24.2156	24.1212	23.9344	24.2675	24.2091	24.4508	24.842	25.0953	25.8248	25.478	25.0425	25.1645	24.3445	24.3241	23.6943	23.7613	24.8884	24.7722	24.649	24.0988	24.04	24.2253
APOD_HUMAN	CPNPPVQENFDVNK	21.55	-0.463	-1.63	0.11118	2.64	0.11118	21.0723	21.0987	21.8648	21.7603	20.4115	20.6076	21.8092	21.779	21.271	21.2465	21.8	22.055	20.5284	21.3587	21.1689	21.0554	20.6603	21.3791	21.6031	21.7429	21.2403	21.5622	21.7357	21.7805	22.2961	22.5301	22.858	22.9627	21.9995	22.403	21.5156	21.62	20.6813	20.9107	21.6903	21.8908	21.5606	21.1102	21.5254	21.668
APOD_HUMAN	WYEIEKIPTTFENGR	17.47	0.066	0.09	0.9272	0.01	0.9272	NA	NA	NA	NA	NA	NA	18.4716	18.988	19.0517	18.63	NA	16.0626	NA	16.7329	15.7078	16.28	NA	NA	NA	NA	NA	NA	16.8029	16.7684	18.3032	18.2688	18.4347	18.4964	17.5838	NA	NA	NA	NA	NA	NA	NA	NA	NA	NA	14.9005
APOE_HUMAN	QWAGLVEK	23.19	-0.182	-0.51	0.61035	0.26	0.61035	22.1747	21.5509	25.66	25.4067	22.682	22.6423	23.2616	23.2037	23.4098	23.3096	23.9327	23.9389	22.9145	23.3991	22.9418	22.9241	21.627	22.0953	22.6075	22.3542	23.3243	23.5008	23.2302	23.1268	22.6995	22.8032	24.4657	24.1545	24.0133	24.2144	23.3688	23.1358	22.8422	22.8103	24.3653	24.3	23.4614	23.09	21.4076	21.365
APOE_HUMAN	ALMDETMK	22.91	-0.22	-0.58	0.56713	0.33	0.56713	21.5731	21.2901	24.6156	24.3062	22.1116	22.2464	22.8236	21.6519	23.0858	23.0674	23.4164	23.1519	22.6527	23.3487	22.6401	22.6292	22.3288	22.6981	23.2322	23.0429	23.0765	23.0741	23.0343	21.8829	22.5894	22.6769	23.6499	23.1987	23.947	24.131	22.5452	22.7919	23.0577	23.0865	23.9988	24.0565	23.243	22.8257	21.8765	21.5679
APOE_HUMAN	LAVYQAGAR	24.23	-0.056	-0.18	0.86177	0.03	0.86177	22.7646	22.6737	25.7183	25.3465	23.9557	24.0288	24.401	24.2061	24.3788	24.538	24.8651	24.7229	24.0428	24.7595	23.9613	24.0288	23.482	23.9089	24.2534	24.0136	24.2986	24.3733	24.322	24.2595	23.1264	23.3222	NA	NA	25.2787	25.3496	24.1818	24.1672	24.2701	24.3743	25.4382	25.4468	24.5981	24.1326	22.8779	22.8326
APOE_HUMAN	DADDLQKR	13.22	1.656	1.84	0.09268	3.39	0.09268	NA	NA	NA	NA	13.6161	NA	NA	12.9273	NA	NA	NA	15.001	NA	13.8927	NA	NA	NA	12.8442	NA	NA	NA	NA	NA	10.3421	NA	NA	NA	NA	13.4946	13.6235	NA	NA	NA	NA	NA	NA	NA	NA	NA	NA
APOE_HUMAN	LGPLVEQGR	24.34	-0.184	-0.58	0.56262	0.34	0.56262	22.8681	22.8926	25.7154	25.5524	23.9791	24.1242	24.4965	23.8679	24.3811	24.6084	24.8901	24.8348	24.158	24.8497	24.0089	24.0742	23.4744	23.9852	24.175	24.0769	24.4076	24.4713	24.3157	23.8302	24.0526	24.3472	24.9727	24.8601	25.2836	25.4554	24.0415	24.4009	24.251	24.257	25.4432	25.4537	24.7008	24.2437	22.9697	22.9287
APOE_HUMAN	LQAEAFQAR	23.82	-0.269	-0.79	0.4315	0.63	0.4315	22.4519	22.3776	25.3125	25.1515	23.4294	23.5541	24.0474	23.7796	24.0814	24.1212	24.4841	24.518	23.6488	24.4125	23.6072	23.5857	22.2019	22.7899	23.1519	23.0418	23.9314	24.1111	23.939	23.5321	23.513	23.8016	24.7071	24.7196	24.8533	25.074	23.8051	23.937	23.4369	23.5651	24.9973	25.0734	24.2946	23.7899	22.0062	22.0379
APOE_HUMAN	RLAVYQAGAR	21.46	-0.038	-0.1	0.91844	0.01	0.91844	19.7663	19.86	23.2694	22.9022	20.8366	20.8448	21.885	21.7362	21.8449	21.8035	22.2431	22.5724	21.2898	22.1152	21.2357	21.2896	20.237	20.6936	21.347	21.023	21.4546	21.651	21.5618	21.4734	20.2452	20.5069	NA	NA	22.5936	22.7839	21.605	21.5028	21.2707	21.4092	22.7888	22.8513	21.8397	21.4987	19.7403	19.8177
APOE_HUMAN	LEEQAQQIR	22.75	-0.14	-0.37	0.71485	0.14	0.71485	21.219	21.3394	24.0458	24.0317	22.4434	22.6524	22.9705	23.0259	23.3557	23.1432	23.2314	23.707	22.4117	23.4154	22.7399	22.56	21.1991	22.0086	22.0468	22.1517	22.541	22.9925	22.9126	23.0538	22.1482	22.5018	23.8147	23.9212	23.623	23.8713	22.6676	22.9282	22.2384	22.4977	23.6695	23.9668	23.1876	22.5894	20.5072	20.8686
APOE_HUMAN	TRDRLDEVK	17.07	-1.216	-1.4	0.1856	1.97	0.1856	NA	15.1018	NA	NA	NA	16.1757	NA	17.5175	17.4821	17.2893	NA	NA	16.7217	17.5445	NA	NA	NA	NA	NA	NA	NA	NA	NA	NA	NA	NA	NA	NA	NA	NA	17.1181	NA	NA	NA	NA	18.6681	NA	NA	NA	NA
APOE_HUMAN	LGADMEDVCGR	23.79	-0.901	-1.7	0.09621	2.89	0.09621	23.3151	23.2218	26.1822	26.2524	22.9812	23.1528	23.6338	23.1097	24.0512	24.0484	24.2112	24.1322	23.2562	24.0833	19.1122	19.187	22.6185	23.1031	23.6103	23.6276	23.7016	23.5195	24.8459	24.1389	24.4228	24.7143	25.5657	25.1536	20.5191	20.7923	24.5154	24.7358	24.663	24.9344	25.8272	26.0112	25.0628	24.6084	23.5522	23.619
APOE_HUMAN	QQTEWQSGQR	20.56	-0.101	-0.26	0.79614	0.07	0.79614	18.6707	18.6385	NA	22.2531	19.9868	20.2511	20.9278	20.9417	21.2402	20.9788	NA	21.4566	20.4239	NA	20.7284	20.5263	20.0027	NA	20.7877	20.7717	19.8823	20.4942	20.754	20.8242	19.5152	19.784	NA	21.8102	21.4179	NA	NA	20.7751	20.5286	20.9533	21.857	22.0594	21.3858	NA	18.4514	18.963
APOE_HUMAN	LDEVKEQVAEVR	21	-0.251	-0.67	0.50353	0.46	0.50353	19.4119	19.461	22.4933	22.4948	20.6287	20.7915	21.4187	21.1308	21.117	21.2171	21.7142	21.672	20.7922	21.6212	20.5887	20.5565	19.634	20.3087	20.2362	20.2977	20.9147	21.0571	21.0631	20.5604	20.6912	21.0801	21.986	22.2163	21.9865	22.2962	20.8807	21.1231	20.5694	20.8504	22.4572	22.6139	21.4624	20.9161	18.8109	19.0724
APOE_HUMAN	AATVGSLAGQPLQER	23.95	-0.209	-0.62	0.54092	0.38	0.54092	22.5351	22.3333	25.2849	25.2463	23.359	23.5091	24.0353	24.177	24.3221	24.244	24.6945	24.8918	23.7248	24.5697	23.5528	23.5852	22.6857	23.4577	23.3343	23.4165	24.04	24.4193	23.6582	23.8739	23.2446	23.6937	24.8931	24.7768	24.9807	25.1025	24.0208	23.9655	23.5815	23.6938	25.1119	25.1306	24.2299	23.8656	22.3013	22.5649
APOE_HUMAN	SWFEPLVEDMQR	24.28	-0.545	-1.38	0.17623	1.89	0.17623	23.3011	22.9186	26.2348	26.0679	23.3363	23.2291	24.138	24.0929	24.557	24.5202	25.3964	25.4502	24.3204	24.8265	24.0517	24.2833	21.3902	21.2873	23.5081	23.2292	24.4423	24.4967	24.0926	24.0997	24.1028	23.9071	25.7745	25.7398	25.6695	25.725	24.6993	24.3991	24.1692	24.1438	25.8821	25.645	24.5684	24.7426	22.1984	22.5353
APOE_HUMAN	VQAAVGTSAAPVPSDNH	22.41	-0.167	-0.42	0.67605	0.18	0.67605	20.8047	21.0685	23.9599	24.0605	21.8786	22.1127	22.922	22.763	22.8187	22.9371	22.8556	23.246	21.7982	22.8648	22.2583	22.1576	20.8378	21.4214	21.867	21.8913	22.2175	22.6518	22.576	22.6436	21.8179	22.2821	23.1477	23.6723	23.349	23.6454	22.1745	22.6233	21.9627	22.1825	23.5462	23.7901	22.9797	22.3848	20.0794	20.1468
APOE_HUMAN	VEQAVETEPEPELR	22.74	-0.036	-0.11	0.90984	0.01	0.90984	21.6554	21.7238	24.0542	23.9915	22.4108	22.5339	23.113	22.9586	23.0219	23.1476	22.9461	23.3234	22.2307	23.149	22.4509	22.4258	21.6412	22.3143	22.7054	22.6667	22.5953	22.7984	22.6118	22.4606	22.275	22.7076	23.4299	23.4421	23.5054	23.8329	22.3524	22.6764	22.3788	22.6772	23.5371	23.6385	22.8777	22.4578	21.3891	21.5321
APOE_HUMAN	GEVQAMLGQSTEELR	24.52	-0.221	-0.71	0.48336	0.5	0.48336	23.3683	23.1986	26.048	25.9355	23.623	23.8405	24.4559	24.5282	24.7281	24.7087	25.1711	25.1317	24.0603	24.9182	24.1333	24.177	23.4408	24.0069	24.3635	24.3259	24.521	24.7957	24.2896	24.4417	24.0486	24.269	25.5529	25.3491	25.4483	25.6031	24.3416	24.3247	24.2885	24.4797	25.6359	25.7011	24.7235	24.3286	23.1148	23.3339
APOE_HUMAN	DRLDEVKEQVAEVR	21.72	-0.317	-0.9	0.37428	0.81	0.37428	20.711	20.3128	23.1816	23.0551	21.1058	21.2978	22.0836	22.2834	21.9305	21.9352	22.5359	22.3846	21.4708	22.2816	21.2432	21.3717	19.9405	20.5123	20.7373	20.8472	21.7174	21.9379	21.568	21.7921	21.4249	21.6038	23.15	23.1214	22.6595	22.8394	21.8397	21.7578	21.2303	21.3735	23.1424	23.2474	21.8615	21.7741	19.7002	19.8268
APOE_HUMAN	SELEEQLTPVAEETR	24.88	-0.183	-0.54	0.59254	0.29	0.59254	23.8402	23.6347	25.9868	25.9079	24.0832	24.2985	25.013	24.9906	25.0337	25.0738	25.1965	25.3159	24.3842	25.2418	24.5709	24.4116	24.1732	24.9412	24.855	24.8057	24.5687	24.9611	24.4725	24.7917	24.3992	24.5635	25.5864	25.6806	26.3972	25.6564	25.4916	24.7626	24.537	24.9747	25.7828	25.8605	24.9915	24.6909	23.487	23.7636
APOE_HUMAN	LKSWFEPLVEDMQR	17.22	-0.025	-0.05	0.96386	0	0.96386	NA	NA	NA	NA	15.9876	NA	17.4072	16.9186	NA	NA	NA	NA	17.3356	17.699	16.8787	17.6233	NA	NA	17.8999	17.6329	NA	NA	NA	NA	16.1635	15.8273	NA	NA	NA	17.3093	NA	NA	18.9246	18.7451	18.0805	NA	16.8475	16.5761	16.1247	NA
APOE_HUMAN	WVQTLSEQVQEELLSSQVTQELR	24.48	-0.493	-1.19	0.23979	1.42	0.23979	22.7748	22.9049	26.5623	26.2313	22.9597	23.5293	23.9997	24.4685	24.9286	24.9293	25.4847	25.4974	24.45	25.0331	24.1393	24.3292	22.4805	21.834	24.1594	24.0495	24.2888	24.0334	24.0128	24.1244	23.5412	23.9459	26.049	26.109	25.6832	25.8531	24.5304	24.6091	24.7999	24.884	26.0061	25.9736	24.7842	24.9628	22.8063	23.601
APOH_HUMAN	TDASDVKPC	17.75	-0.345	-0.67	0.50747	0.45	0.50747	15.4231	14.9836	18.3568	17.7857	17.5091	17.3421	18.1424	17.7771	17.6571	17.519	18.5191	19.2538	17.4175	18.3023	NA	15.8918	18.2532	19.219	17.921	17.4386	16.3011	17.3687	18.5681	18.4133	17.0771	17.1452	20.3933	19.8951	17.3571	17.6706	18.7865	18.7606	17.0091	17.0229	18.5726	18.7056	19.1119	17.7764	15.9938	15.7684
APOH_HUMAN	ATVVYQGER	20.23	-0.41	-1.08	0.28612	1.17	0.28612	18.9415	18.8665	20.0599	20.913	19.5121	19.7244	20.3205	20.2519	20.2073	20.0714	20.6577	21.0507	19.6584	20.67	19.1762	18.4996	20.2994	21.1851	20.1681	20.229	19.8612	20.32	20.7369	20.8439	20.1856	20.511	21.9099	21.895	20.0805	20.3504	20.547	20.8419	19.3887	19.7385	20.7307	21.1866	20.6357	19.9988	19.3287	19.5721
APOH_HUMAN	EHSSLAFWK	21.21	-0.349	-0.99	0.32552	0.99	0.32552	20.6543	20.2933	22.046	21.6017	19.9927	19.7733	21.4056	21.4187	20.7091	20.703	22.3062	22.3668	21.1299	21.6657	19.7231	19.9558	20.7345	21.2268	21.4207	20.9755	21.3254	21.3239	21.4476	21.3623	21.7378	21.6513	23.7149	23.3687	21.4977	21.5909	22.3179	21.8886	20.6408	20.7269	21.017	21.0261	20.5749	20.3531	19.6562	NA
APOH_HUMAN	KATVVYQGER	16.75	0.29	0.52	0.61697	0.27	0.61697	NA	NA	NA	NA	NA	NA	NA	16.6312	NA	NA	NA	NA	NA	16.9119	NA	NA	NA	17.531	NA	16.4429	NA	16.3973	16.9023	NA	16.4682	NA	NA	NA	NA	NA	NA	NA	NA	NA	NA	NA	NA	NA	NA	NA
APOH_HUMAN	VCPFAGILENGAVR	23.19	-0.685	-2.3	0.02638	5.29	0.02638	22.4123	21.9686	23.5775	23.3573	22.1222	22.1811	23.0509	23.1902	22.6617	22.6732	24.0258	24.0735	22.8699	23.5807	21.4063	21.6907	22.9279	23.4554	22.979	22.7891	23.0957	23.4521	23.2624	23.3006	23.6469	23.8016	25.0231	24.9987	23.3763	23.6604	23.6867	23.6272	22.6929	22.7209	24.107	24.2368	23.3164	23.2411	22.6343	22.806
APOH_HUMAN	FICPLTGLWPINTLK	21.42	-1.185	-2.96	0.005	8.76	0.005	20.2909	19.9181	22.6373	22.3597	19.4261	19.456	20.7671	21.1387	21.1502	21.022	22.8339	22.9715	21.4849	22.0492	19.839	20.0991	18.9757	18.4281	20.9758	20.8173	21.036	21.3206	21.5753	21.4903	21.6985	21.9946	24.1049	24.1309	21.8707	22.2927	22.5064	22.3347	21.1316	21.1911	22.7298	22.693	22.0725	22.2263	20.7799	21.1616
APOH_HUMAN	KFICPLTGLWPINTLK	21.45	-0.955	-2.36	0.02345	5.55	0.02345	20.5948	NA	22.2645	21.8757	19.768	19.4633	19.6273	21.0475	21.0455	20.9297	22.6912	22.6549	21.4309	21.7738	19.7034	19.7378	NA	NA	20.9351	20.492	21.3434	21.2168	21.4399	21.2236	21.7637	21.4654	23.6103	23.6776	21.8357	21.8649	22.3869	22.1988	21.1789	20.9738	22.9968	22.8711	21.9565	21.9469	20.7364	20.9275
APOH_HUMAN	TCPKPDDLPFSTVVPLK	23.76	-0.571	-1.89	0.06572	3.57	0.06572	22.9023	22.8329	24.1312	23.8209	22.5692	22.6553	23.7373	23.9525	23.4075	23.2349	24.5526	24.5553	23.4062	24.1278	22.0768	22.1852	23.6421	24.2593	23.7853	23.6249	23.7401	23.9877	23.7973	23.9835	24.0433	24.3159	25.5533	25.6086	23.7236	24.0603	24.4642	24.3145	22.991	23.2252	24.6032	24.5404	23.8113	23.6986	23.2713	23.1501
APOH_HUMAN	CSYTEDAQCIDGTIEVPK	19.5	-0.36	-1.29	0.20415	1.66	0.20415	18.617	18.3123	19.9319	20.2706	18.4051	18.5895	19.6924	19.5702	19.3113	19.3329	19.7461	19.8702	18.9557	19.8792	18.3594	18.5533	19.6052	20.0492	19.7242	19.6057	19.5009	19.6371	19.6491	19.7612	19.598	19.5984	20.7355	20.4569	19.848	19.9758	19.6455	19.5529	19.1536	19.3685	19.6267	19.9823	19.9939	19.6037	18.8912	18.9968
APOH_HUMAN	TFYEPGEEITYSCKPGYVSR	22.27	-0.761	-2.44	0.01898	5.94	0.01898	21.326	21.0626	22.7846	22.4148	20.9998	21.032	22.2342	22.4271	21.8132	21.7732	23.3126	22.9732	21.9365	22.4586	20.4799	20.5195	21.8338	22.288	22.1541	21.9934	22.2123	22.2936	22.3565	22.5306	22.5155	22.7524	24.5139	24.3496	22.2919	22.4993	23.0482	22.8718	21.7973	21.666	23.5452	23.3754	22.5452	22.1027	21.7904	21.9691
APOH_HUMAN	ATFGCHDGYSLDGPEEIECTK	22.55	-0.56	-1.78	0.0818	3.18	0.0818	21.7288	21.4303	22.908	22.8589	21.332	21.4675	22.5706	22.8347	22.2036	22.1839	23.2275	23.4545	22.0363	22.8564	20.8324	20.9384	22.3829	22.9299	22.5734	22.5611	22.4022	22.6568	22.5896	22.7825	22.7172	22.9248	24.5706	24.5296	22.5352	22.8318	23.2009	23.1638	21.634	21.8586	23.3687	23.4947	22.7512	22.5544	21.8755	22.0737
APOH_HUMAN	CPFPSRPDNGFVNYPAKPTLYYK	20.96	-0.854	-1.95	0.05755	3.81	0.05755	20.0857	19.4755	22.3267	21.1656	19.4589	19.4409	20.9667	21.0786	21.2939	21.1244	21.7012	21.6796	20.3519	21.0246	19.0671	19.1052	20.1958	20.4761	20.8028	20.7077	20.7636	20.848	20.9853	21.0817	21.1211	21.0144	23.2611	22.8801	21.7476	21.8054	21.4006	21.3454	20.9886	20.1058	NA	22.9202	22.174	20.7624	20.2695	20.3935
APOH_HUMAN	WSPELPVCAPIICPPPSIPTFATLR	22.72	-0.534	-1.16	0.25288	1.34	0.25288	21.5386	21.6131	23.9596	23.9204	21.0059	21.1371	21.9788	22.9761	22.8531	22.8366	24.1233	24.3992	22.8156	23.4966	21.3903	22.0071	21.2549	20.4907	22.6642	22.6844	22.5484	22.7506	22.8293	23.1727	21.7598	22.1978	25.4561	25.5598	23.3636	23.7435	23.7355	23.7774	22.5284	22.844	22.9487	23.1403	22.1134	22.5906	20.8437	21.915
APOM_HUMAN	SLTSCLDSK	16.8	-2.101	-2.12	0.05089	4.5	0.05089	NA	NA	NA	NA	14.9178	15.8561	NA	NA	16.5495	NA	NA	NA	NA	NA	NA	NA	14.5644	15.8449	NA	16.2483	16.367	16.4914	NA	NA	NA	NA	19.3027	20.1167	NA	NA	17.3675	17.9411	NA	NA	NA	NA	NA	NA	NA	NA
APOM_HUMAN	WIYHLTEGSTDLR	17.86	-0.829	-0.77	0.45974	0.59	0.45974	NA	NA	NA	NA	NA	NA	NA	NA	16.127	NA	17.6935	18.1457	NA	NA	NA	NA	NA	NA	NA	NA	16.2052	NA	NA	NA	NA	NA	20.0979	19.9746	NA	NA	17.0808	17.5154	NA	NA	NA	NA	NA	NA	NA	NA
APOM_HUMAN	EELATFDPVDNIVFNMAAGSAPMQLHLR	18.13	NA	NA	NA	NA	NA	NA	NA	NA	NA	NA	NA	NA	NA	NA	NA	NA	NA	NA	NA	NA	NA	NA	NA	NA	NA	NA	NA	NA	NA	NA	NA	18.3849	17.8683	NA	NA	NA	NA	NA	NA	NA	NA	NA	NA	NA	NA
ARFP1_HUMAN	KYENILK	23.67	-0.349	-1.13	0.26533	1.27	0.26533	22.5499	22.3893	25.0854	24.8674	22.5035	22.6235	23.8315	23.3965	23.5425	23.612	23.9688	23.9744	22.9655	23.735	23.3619	23.2431	23.2029	23.567	23.7716	23.6815	23.2732	23.499	23.5443	23.2627	23.4363	23.786	24.7183	25.0043	24.4194	24.5669	23.6301	23.6783	23.3035	23.3758	24.9069	25.1219	24.2119	23.6937	22.8151	22.6067
ASAP1_HUMAN	GDLKGVKGDLK	15	NA	NA	NA	NA	NA	NA	NA	NA	NA	NA	NA	NA	13.5465	NA	NA	NA	NA	NA	NA	NA	NA	NA	NA	16.4475	NA	NA	NA	NA	NA	NA	NA	NA	NA	NA	NA	NA	NA	NA	NA	NA	NA	NA	NA	NA	NA
ATRN_HUMAN	SEAACLAAGPGIR	16.27	-0.301	-0.4	0.69399	0.16	0.69399	15.488	15.4212	NA	NA	NA	15.9197	16.4848	NA	NA	NA	NA	NA	NA	NA	NA	NA	16.6741	17.1622	NA	NA	NA	NA	NA	NA	NA	NA	NA	NA	NA	NA	NA	NA	NA	NA	NA	17.3065	NA	NA	NA	15.6828
ATRN_HUMAN	LTGSSGFVTDGPGNYK	15.87	-0.414	-0.91	0.37243	0.83	0.37243	NA	14.7515	16.0474	16.3146	NA	14.9369	NA	15.3553	15.4669	NA	NA	16.4559	NA	NA	NA	14.4342	15.7755	16.9131	15.9345	16.1274	NA	NA	NA	15.3757	NA	NA	17.1867	17.0257	NA	NA	16.6519	16.6149	NA	NA	15.8609	NA	15.4217	15.0945	NA	15.5634
ATS1_HUMAN	LHAFDQQLDLELRPDSSFLAPGFTLQNVGR	19.11	-0.306	-0.62	0.5407	0.38	0.5407	17.7043	17.2026	21.8412	21.1846	16.9779	16.572	18.3534	18.4333	19.2606	19.0179	20.4605	20.2563	19.0765	19.2463	18.6732	18.9186	NA	NA	19.0341	18.3327	18.8956	18.0073	18.3978	18.3716	NA	17.6355	21.057	20.8533	20.6514	20.5083	19.3025	18.819	19.0383	18.5567	20.902	20.3835	19.631	19.8781	17.6571	18.1356
ATS4_HUMAN	MSQTGSHPGR	17.9	-0.958	-1.73	0.09065	3	0.09065	20.2734	19.4107	16.7157	15.688	NA	16.8902	18.2478	17.7542	16.8407	17.3082	18.0995	17.5543	17.6791	17.6204	15.7793	16.4472	16.8848	16.5682	18.1065	17.112	19.5829	19.121	16.6271	15.9025	20.6056	20.4439	18.5524	17.426	18.5298	18.3881	18.5934	17.9082	17.578	17.1903	17.5547	17.1649	16.9997	17.9995	20.6808	20.2424
B2MG_HUMAN	VNHVTLSQPK	23.43	-0.358	-1.17	0.2473	1.38	0.2473	22.7255	22.5582	24.7228	24.5964	22.249	22.2294	23.709	23.6714	23.4144	23.2818	23.6342	23.9578	22.8401	23.7058	22.5852	23.0258	22.8722	23.3408	23.0529	22.9047	22.9617	23.3095	23.7371	23.8967	22.9896	23.2744	24.549	24.417	24.04	24.2727	24.0362	24.2353	22.8822	23.0611	24.2668	24.4454	23.5583	23.3708	22.3192	22.6101
B2MG_HUMAN	VEHSDLSFSK	23.79	-0.41	-1.42	0.16416	2	0.16416	23.0096	22.9966	25.2418	24.9558	22.6093	22.6715	23.9863	23.8912	23.4872	23.6922	24.0749	24.1389	23.2009	24.0507	23.0681	23.263	23.1319	23.5252	23.4708	23.3086	23.4693	23.6767	24.121	24.1011	23.3714	23.7295	24.4867	24.7577	24.5099	24.7354	24.639	24.6125	23.2778	23.4272	24.6922	24.7868	23.9797	23.7437	22.8514	23.0152
B2MG_HUMAN	DWSFYLLYYTEFTPTEK	16.63	-0.323	-0.35	0.72788	0.12	0.72788	NA	17.0713	19.8522	19.8883	NA	17.3129	NA	NA	15.5916	14.9656	17.3941	17.3085	15.2845	16.08	NA	NA	16.0853	15.1556	13.2012	14.5654	15.0719	16.0659	17.0769	16.4429	16.9102	NA	NA	17.2619	18.1372	19.0492	17.4651	18.2494	16.283	12.825	17.9094	17.6091	NA	16.1193	NA	NA
B2MG_HUMAN	SNFLNCYVSGFHPSDIEVDLLK	24.45	-0.809	-1.96	0.05687	3.83	0.05687	23.7405	23.5211	26.4945	26.1732	22.4646	22.8012	24.2693	24.3819	24.5926	24.5185	25.1837	25.2716	24.1927	24.7524	23.9931	24.1623	21.891	20.752	24.0656	23.762	24.0423	23.9793	24.6133	24.6827	23.5129	23.9502	25.8604	25.9876	25.5314	25.7231	25.4414	25.3336	24.547	24.5226	25.899	25.8605	24.9037	24.9367	23.7218	24.1194
B2MG_HUMAN	DWSFYLLYYTEFTPTEKDEYACR	15.79	-1.429	-1.21	0.23279	1.47	0.23279	14.2225	15.6984	19.0307	18.6307	12.1418	16.7049	14.3717	NA	13.7647	NA	15.9609	16.0671	14.8728	14.4843	14.2039	NA	14.9419	13.4841	NA	12.8987	14.5938	15.807	16.9131	15.3507	16.214	13.4691	17.8365	17.6335	17.9315	18.5585	17.3219	16.853	14.3928	NA	18.5509	18.5101	16.9601	14.7796	16.4423	13.0557
B2MG_HUMAN	SNFLNCYVSGFHPSDIEVDLLKNGER	21.55	-1.062	-2.23	0.03083	4.98	0.03083	20.6473	20.2432	23.3609	23.0301	19.6862	19.9199	21.3238	21.2767	21.1588	21.0373	22.5595	22.3896	21.4771	21.9942	21.3285	21.1893	18.9275	17.1429	21.0696	20.707	21.0181	20.8897	21.8423	21.6087	20.949	20.9846	23.1175	23.0604	22.714	22.7419	22.7983	22.6095	22.0949	21.872	23.8221	23.7511	22.1474	22.2054	20.5463	20.933
B3GN1_HUMAN	SCQEVFDK	20.41	-0.034	-0.09	0.92651	0.01	0.92651	19.2969	19.2697	21.9291	21.8349	19.6387	19.7341	20.2397	20.2546	20.7596	20.4928	20.6082	21.1282	19.4251	20.4339	20.1988	20.0923	20.3855	21.22	20.4191	20.4164	20.0781	20.5949	20.2813	20.467	19.1716	19.604	20.704	20.9927	21.3888	21.6739	20.1715	20.409	20.2713	20.4334	21.696	21.9045	20.9311	20.5882	18.3538	18.7484
B3GN1_HUMAN	YEAAVPDPR	20.51	-0.13	-0.43	0.66726	0.19	0.66726	19.6595	19.3342	21.8696	21.5695	19.7547	19.7714	20.2999	20.1339	20.5504	20.54	20.7638	20.8078	19.5796	20.4479	20.3061	20.4326	20.7109	21.1852	20.716	20.5306	20.6467	20.7659	20.4959	20.384	19.7957	19.8612	20.5706	20.8076	21.5447	21.7004	20.5258	20.4358	20.5715	20.6298	21.6069	21.594	21.0437	20.8605	18.9114	18.8122
B3GN1_HUMAN	EPGEFALLR	21.77	-0.255	-0.81	0.42317	0.65	0.42317	21.0105	20.8494	23.3356	22.9654	20.7367	20.8413	21.3166	21.441	21.7399	21.7651	22.3102	22.1879	20.9465	21.6928	21.4006	21.4759	21.4781	22.1547	21.5643	21.5921	21.7742	22.0169	21.3506	21.5421	21.1076	21.3389	22.3577	22.0806	22.8912	22.9903	21.7984	21.6347	21.7332	21.8251	23.21	23.2427	22.3865	22.1214	20.1304	20.37
B3GN1_HUMAN	WEGPLSVSVFAATK	21.01	-0.504	-1.25	0.21714	1.57	0.21714	19.4092	19.7939	23.1817	22.952	19.289	19.3231	19.9519	20.404	21.364	21.2118	21.9888	22.0402	20.4429	21.2007	20.6478	20.9138	19.7445	19.7513	20.7914	20.817	20.8667	20.9547	20.5034	20.4431	19.9126	19.9703	22.3324	22.4421	22.5372	22.7464	21.1195	21.1265	21.3966	21.4765	22.7516	22.8025	21.5887	21.5004	19.0234	19.7962
B3GN1_HUMAN	TALASGGVLDASGDYR	20.25	1.039	0.33	0.74539	0.11	0.74539	NA	NA	23.5239	NA	19.161	NA	NA	NA	NA	NA	22.3652	17.9504	NA	NA	NA	NA	NA	NA	NA	NA	NA	NA	NA	NA	NA	17.9719	22.4059	NA	NA	NA	21.7793	NA	NA	17.2112	NA	NA	22.8317	17.3318	NA	NA
B3GN1_HUMAN	EEAQLATVLAYALSSHCPDMR	21.79	-0.466	-1.31	0.19585	1.73	0.19585	21.0334	20.7326	23.8446	23.655	19.8579	20.4897	21.2355	21.163	21.9227	21.995	22.5038	22.5416	21.0216	21.5203	21.5383	21.4875	20.3239	20.6388	21.9576	21.6476	21.9517	21.8262	21.4239	21.3389	20.8996	21.023	22.8911	22.8086	23.0403	23.1625	21.7067	21.6388	22.1557	22.1283	23.588	23.4807	22.3544	22.201	20.2769	20.5336
B3GN1_HUMAN	EMLDQSNQWGGTALVVPAFEIR	21.3	-0.487	-1.22	0.22988	1.48	0.22988	20.481	20.281	23.4566	23.3364	19.2724	19.7967	20.7061	20.744	21.7849	21.4073	22.3371	22.2066	20.6653	21.0737	21.2501	21.1734	19.7977	19.1022	21.3604	20.9672	21.2632	21.0251	20.9705	20.7262	20.3356	20.281	22.4952	22.5574	22.6439	22.7715	21.5598	21.5391	21.883	21.7778	23.045	22.8648	21.8269	21.8759	19.4364	20.0565
B3GN1_HUMAN	ISQACELHVAGFDFEVLNEGFLVHK	21.72	-0.573	-1.3	0.19955	1.7	0.19955	20.939	20.4043	24.0688	23.4643	20.0991	20.7018	21.4616	20.9605	22.2447	22.2413	22.7717	22.5657	21.2786	21.5516	21.8477	21.6084	19.1891	18.8202	21.5221	21.0048	21.8401	21.4027	21.6425	21.3087	20.6884	20.5573	23.195	22.9393	23.2533	23.2391	22.1423	21.746	22.0453	21.5772	23.6292	23.3088	22.7365	22.2375	20.245	20.4748
B3GN1_HUMAN	TTMDPNDVILATHASVDNLLHLSGLLER	18.75	-0.902	-1.19	0.24266	1.41	0.24266	17.2426	19.2151	21.5661	21.8298	15.1108	14.7543	17.4472	16.6766	19.0602	20.951	19.7352	19.3189	17.7114	18.1499	18.5121	19.637	15.7774	NA	18.3376	17.5769	18.1327	16.9196	17.4299	17.541	18.6528	NA	19.8356	20.0065	21.5048	21.8447	18.5539	17.8788	19.3197	19.615	21.1819	21.7139	19.3746	20.3223	17.166	17.0146
B3GN1_HUMAN	WVNLPEESLLRPAYVVPWQDPWEPFYVAGGK	18.54	-0.059	-0.06	0.95576	0	0.95576	NA	NA	21.1416	21.3512	NA	NA	NA	NA	17.6564	17.5969	18.98	19.3001	17.3293	NA	16.7767	19.4284	NA	NA	NA	16.8727	NA	NA	NA	16.4369	NA	NA	18.6709	20.7412	19.99	20.15	17.5318	17.7853	NA	18.3475	19.5078	NA	NA	19.8626	15.2289	17.1716
BAI2_HUMAN	LLAPAALAFR	16.5	-0.377	-0.77	0.44595	0.59	0.44595	15.369	15.3222	18.5571	18.212	15.3151	15.0017	15.6282	16.0371	16.7987	16.4887	NA	NA	16.5037	NA	15.2384	15.822	16.6916	17.4531	15.5545	NA	16.6789	17.0769	15.3931	NA	NA	16.237	NA	NA	17.873	18.1759	NA	15.5121	16.9239	16.8889	18.828	18.6641	16.7589	17.1364	15.025	14.2435
BASP1_HUMAN	ESEPQAAAEPAEAK	12.72	NA	NA	NA	NA	NA	NA	NA	13.7626	14.031	10.4972	NA	NA	NA	12.6426	NA	NA	NA	NA	NA	NA	NA	12.1248	13.2474	NA	NA	NA	NA	NA	NA	NA	NA	NA	NA	NA	NA	NA	NA	NA	NA	NA	NA	NA	NA	NA	NA
BDP1_HUMAN	ETEKNASK	18.25	0.191	0.33	0.74687	0.11	0.74687	NA	16.7792	NA	NA	17.9404	18.4806	18.9514	19.013	18.8235	18.7525	17.9428	19.2384	NA	18.7275	17.7922	17.3292	NA	18.768	NA	17.1385	NA	16.4438	NA	17.4641	NA	17.6275	NA	19.4343	NA	NA	18.1321	19.0099	17.0284	NA	19.4024	20.1794	19.4613	17.9985	NA	16.6201
BGH3_HUMAN	ILGDPEALR	17.01	-0.341	-0.6	0.55698	0.36	0.55698	NA	NA	16.8763	16.4291	NA	NA	16.934	NA	NA	NA	16.6992	NA	NA	NA	NA	NA	NA	NA	NA	NA	16.5724	NA	NA	NA	NA	NA	NA	NA	NA	NA	NA	NA	17.083	16.9295	18.159	17.886	16.982	16.5565	NA	NA
BGH3_HUMAN	YGTLFTMDR	17.01	-0.579	-1.21	0.24121	1.47	0.24121	NA	NA	NA	NA	NA	NA	NA	NA	NA	16.3589	NA	NA	NA	16.8337	16.1581	NA	NA	NA	NA	17.2013	NA	NA	NA	NA	16.5737	17.3122	17.521	NA	NA	NA	17.0536	NA	16.9348	17.4493	18.0491	NA	16.9158	NA	16.7768	16.9924
BGH3_HUMAN	LTLLAPLNSVFK	18.45	-0.758	-2.26	0.02955	5.12	0.02955	17.8532	17.7044	19.3341	19.0109	17.3465	17.7334	18.5746	18.259	NA	18.0627	NA	18.9579	17.8426	18.3451	17.8285	17.7908	16.829	17.5206	18.2788	18.0532	18.7502	18.2303	18.8136	18.8965	18.525	18.8949	NA	NA	19.1819	19.1759	NA	NA	18.8278	18.5545	20.3745	19.9665	18.7817	18.6156	17.9232	18.4196
BGH3_HUMAN	GDELADSALEIFK	18.17	-0.196	-0.66	0.51157	0.44	0.51157	17.1678	NA	18.7987	19.2456	17.3188	17.2731	NA	18.4645	NA	18.1991	18.9641	18.7035	17.8335	18.1691	NA	17.7144	17.5974	18.0433	17.7201	18.028	17.8937	17.6673	NA	18.1275	18.2997	18.1394	18.7617	18.8841	18.7048	NA	17.9546	18.3889	18.1217	18.1881	19.5594	19.1007	NA	17.5741	17.3618	17.6043
BGH3_HUMAN	VLTPPMGTVMDVLK	16.99	-0.912	-2.64	0.01184	6.96	0.01184	16.6314	15.8498	18.1695	17.7819	15.6071	14.8734	16.547	16.6706	16.304	15.8138	16.302	16.8655	NA	NA	16.1251	16.1329	15.9906	16.283	17.6466	17.4554	17.454	17.7022	17.6928	18.0058	17.0026	17.0177	16.6422	NA	17.7543	18.0285	17.2767	16.9581	17.3565	17.3105	18.8162	18.4941	16.8641	16.8441	17.0944	17.2495
BGH3_HUMAN	YLYHGQTLETLGGK	16.93	-0.487	-1.39	0.17718	1.93	0.17718	NA	15.5865	NA	17.3415	NA	15.9381	16.9445	17.2333	NA	16.1912	17.1461	17.0825	NA	16.3613	NA	NA	NA	17.2038	17.0061	17.3544	NA	17.1826	NA	17.4694	NA	NA	NA	NA	16.8306	17.3062	NA	17.0664	16.4023	17.0293	NA	18.2414	NA	16.9223	NA	16.6812
BRWD3_HUMAN	NDQNTSVSHAR	19.8	0.1	0.26	0.79841	0.07	0.79841	17.4688	17.8893	20.3449	20.4272	19.734	19.8466	20.1777	20.1489	20.4198	20.2866	19.716	20.1585	19.8057	20.9088	20.0872	20.0028	19.4266	20.026	20.0197	20.1421	19.4567	19.9635	20.0973	20.1086	18.9189	19.2386	19.6625	20.1984	20.2817	20.5474	19.7907	20.2252	19.452	20.2112	20.0092	20.5973	20.1969	20.02	17.5916	18.4626
BTD_HUMAN	SHLIIAQVAK	18.65	-0.483	-0.96	0.34867	0.92	0.34867	17.4307	17.0615	20.5354	20.1276	17.1799	NA	18.9468	18.2651	18.6127	NA	NA	NA	NA	NA	NA	NA	17.9467	18.178	NA	18.479	NA	NA	NA	17.9431	18.5023	18.5851	NA	NA	NA	19.5865	NA	NA	18.2539	NA	20.0615	20.1004	18.6325	NA	NA	NA
BTD_HUMAN	ILSGDPYCEK	18.91	-0.212	-0.58	0.56418	0.34	0.56418	17.535	17.7245	20.6253	20.5632	17.6142	17.7674	19.0558	18.67	19.1523	19.2004	19.4381	19.5959	18.1823	19.1872	18.1906	18.1383	18.3644	19.0532	18.9507	19.043	18.7631	19.0419	18.8021	18.3146	18.5532	19.0073	19.7819	19.8437	19.4968	19.7276	18.7062	19.1279	18.6037	18.8315	20.3333	20.589	19.1963	18.6602	17.4186	17.4904
BTD_HUMAN	GDMFLVANLGTK	20.27	NA	NA	NA	NA	NA	NA	NA	20.3115	20.2312	NA	NA	NA	NA	NA	NA	NA	NA	NA	NA	NA	NA	NA	NA	NA	NA	NA	NA	NA	NA	NA	NA	NA	NA	NA	NA	NA	NA	NA	NA	NA	NA	NA	NA	NA	NA
BTD_HUMAN	LSSGLVTAALYGR	21.21	-1.223	-1.93	0.07369	3.74	0.07369	19.8312	NA	NA	NA	NA	NA	20.7281	20.8895	NA	NA	NA	21.312	NA	20.6927	NA	NA	20.6793	21.3158	NA	NA	NA	NA	NA	NA	NA	NA	22.0392	21.6135	NA	NA	NA	NA	NA	NA	22.1071	22.0618	NA	NA	NA	NA
BTD_HUMAN	VDLITFDTPFAGR	19.53	-0.135	-0.36	0.71702	0.13	0.71702	18.334	18.2897	21.6844	21.6108	17.9915	18.2469	19.3857	19.4879	19.8686	19.9632	20.1847	20.5154	19.3277	20.0481	18.8591	18.9604	18.5307	19.0573	19.4313	19.513	18.9543	19.086	19.1972	19.6323	18.9623	19.4075	20.3709	20.5558	20.2777	20.6445	19.3178	19.6579	19.4905	19.5568	21.2366	21.0874	19.4278	19.3338	17.6297	18.1627
BTD_HUMAN	TSIYPFLDFMPSPQVVR	20.41	-0.439	-0.83	0.41362	0.69	0.41362	19.146	18.8549	22.7366	22.6527	NA	NA	19.4978	20.3342	20.7685	NA	21.5381	21.6292	19.8881	20.6127	19.5654	NA	17.0858	NA	20.2715	20.0956	19.7833	NA	20.1803	NA	20.102	20.3669	21.9761	22.0959	21.3804	NA	20.599	20.5323	20.4928	NA	22.2995	NA	20.1178	NA	18.355	19.0739
BTD_HUMAN	QEALELMNQNLDIYEQQVMTAAQK	18.96	-0.496	-1.16	0.25239	1.35	0.25239	17.9078	17.6143	21.2023	21.24	16.2502	16.7957	18.576	18.8077	19.3452	19.4157	20.0006	20.0918	18.2215	18.9602	18.4245	NA	16.891	NA	18.9428	NA	18.6167	18.408	18.4557	18.4903	18.3917	18.1676	20.5531	20.407	19.9769	20.0745	18.883	19.0391	19.2921	19.1872	20.6823	20.5803	19.1026	NA	17.6268	18.0289
C163A_HUMAN	LVGGDIPCSGR	16.94	-0.217	-0.58	0.56664	0.33	0.56664	15.6066	15.02	18.6347	18.7045	15.991	15.9647	16.9708	16.534	17.0026	17.1485	NA	17.2049	NA	17.5764	16.356	16.917	16.5075	17.0786	16.7877	16.8311	16.6561	16.7766	17.8789	17.5276	16.7316	17.0675	16.6961	17.7012	NA	18.0206	NA	17.0872	NA	16.8294	17.9897	18.0279	16.9077	16.9769	15.7462	15.361
C163A_HUMAN	QLGCPTAVTAIGR	17.34	0.141	0.27	0.79231	0.07	0.79231	NA	NA	NA	18.9233	NA	NA	NA	NA	NA	17.2563	NA	NA	NA	17.728	16.75	NA	NA	NA	16.5962	NA	16.9426	NA	17.8738	NA	NA	17.3767	16.4783	NA	18.3262	NA	NA	NA	16.6513	17.1236	NA	NA	NA	NA	NA	NA
C163A_HUMAN	GPDTLWQCPSSPWEK	17.15	-0.422	-0.32	0.75318	0.1	0.75318	17.5587	16.3863	NA	NA	NA	NA	NA	NA	NA	NA	NA	NA	NA	NA	NA	17.2245	NA	NA	NA	16.9158	NA	NA	17.9231	NA	NA	NA	NA	NA	NA	NA	NA	NA	NA	NA	NA	NA	NA	NA	17.8026	16.2384
C1QA_HUMAN	SLGFCDTTNK	20.27	-0.582	-1.58	0.12251	2.48	0.12251	19.1875	19.2602	20.9587	20.9744	18.9598	19.0659	20.172	19.546	20.412	20.3455	20.6732	20.9142	19.4165	20.3906	19.7132	19.6726	19.4701	20.2606	20.0072	20.171	19.9752	20.2185	21.2689	20.7972	19.4892	20.0263	21.1522	21.1472	20.3789	20.7811	22.0816	22.4707	19.4416	19.8364	21.0991	21.3622	20.7806	20.0874	19.3201	19.4873
C1QA_HUMAN	GHIYQGSEADSVFSGFLIFPSA	15.67	-2.341	-1.64	0.13515	2.69	0.13515	NA	12.0368	NA	NA	NA	NA	NA	NA	NA	NA	15.6053	NA	NA	NA	NA	NA	NA	NA	NA	NA	NA	NA	16.6477	NA	NA	NA	NA	NA	NA	NA	18.3046	17.7767	13.6785	NA	NA	NA	NA	NA	NA	NA
C1QA_HUMAN	KGHIYQGSEADSVFSGFLIFPSA	21.76	NA	NA	NA	NA	NA	NA	NA	NA	NA	NA	NA	NA	NA	NA	NA	NA	NA	NA	NA	NA	NA	NA	NA	NA	NA	NA	NA	NA	NA	NA	NA	NA	NA	NA	NA	21.8782	21.6398	NA	NA	NA	NA	NA	NA	NA	NA
C1QA_HUMAN	GLFQVVSGGMVLQLQQGDQVWVEKDPK	16.87	-0.683	-0.96	0.35047	0.92	0.35047	NA	NA	17.8558	NA	NA	NA	NA	NA	16.0744	15.5012	16.8973	NA	15.182	NA	16.3361	NA	NA	NA	NA	NA	NA	NA	17.4522	NA	NA	NA	18.163	NA	15.9054	NA	19.3798	18.875	NA	NA	NA	NA	16.5745	NA	15.1714	NA
C1QB_HUMAN	TINVPLRR	19.22	-0.749	-2.23	0.03092	4.98	0.03092	18.5115	18.4423	19.9996	19.7025	17.5789	17.5084	19.2399	18.7678	18.8497	18.9928	19.8767	19.8458	18.7272	19.4269	18.3934	18.6149	18.1559	18.635	18.9911	18.5858	19.1277	19.1173	20.0129	19.2919	18.9756	19.297	20.3636	20.2121	19.7068	19.8493	21.2828	21.3376	18.2128	18.5383	20.4195	20.3629	19.4201	19.2357	18.6498	18.4168
C1QB_HUMAN	GNLCVNLMR	20.13	-0.798	-2.49	0.01668	6.2	0.01668	19.2677	18.9769	20.9735	20.8047	18.2798	18.3227	19.9662	19.7981	20.095	20.0318	20.7057	20.8604	19.3832	20.1477	19.6635	19.557	18.9298	19.2726	19.7889	19.7327	20.0061	20.1557	21.136	21.1525	19.585	19.7631	21.509	21.1936	20.6532	20.7627	22.1452	22.0793	19.5533	19.5731	21.1356	21.1244	20.4071	19.9626	19.2921	19.3361
C1QB_HUMAN	LEQGENVFLQATDK	19.96	-0.629	-1.84	0.07201	3.4	0.07201	19.2083	19.284	20.599	20.3859	18.3047	18.6554	19.7893	19.9291	19.9164	19.8874	20.4916	20.7985	19.06	19.9972	19.0657	19.1052	19.109	19.8039	19.7932	19.7231	19.5895	19.8853	20.785	20.9573	19.3312	19.5692	21.4267	21.2345	20.1527	20.3698	21.9709	22.0553	18.9979	19.3466	20.7745	20.9437	19.981	19.6684	19.1409	19.3081
C1QB_HUMAN	VPGLYYFTYHASSR	21.11	-0.913	-2.56	0.01431	6.54	0.01431	20.1718	19.8934	21.9921	21.8898	19.299	19.1824	21.0668	21.2363	21.0927	20.8739	21.9035	21.5388	20.4037	21.0934	20.3349	20.4484	19.012	NA	20.7036	20.4189	20.7881	21.0985	21.8784	21.9421	20.4055	20.6387	22.3941	22.2751	21.7295	21.8604	23.2934	23.1748	20.3894	20.4593	22.4252	22.4244	21.2662	20.9957	20.2067	NA
C1QB_HUMAN	FDHVITNMNNNYEPR	20.1	-0.678	-1.94	0.05914	3.76	0.05914	19.4431	19.07	20.7428	20.8921	17.9492	18.0274	20.1001	20.1205	20.2774	20.05	20.8659	21.1271	19.3868	20.1313	19.429	19.4173	18.8687	19.254	20.0644	19.9992	19.7092	19.9202	20.9187	21.1343	19.2419	19.5724	21.3421	21.4843	20.6324	20.6566	22.3131	22.3122	19.3734	19.4849	21.2331	20.8364	20.1993	19.905	19.2424	19.2728
C1QB_HUMAN	VVTFCDYAYNTFQVTTGGMVLK	16.33	-0.593	-0.64	0.52798	0.41	0.52798	15.1052	13.5857	18.0056	16.6813	NA	NA	15.9598	14.0082	16.211	NA	17.9235	16.8295	16.0076	15.5249	16.4993	14.701	NA	NA	15.655	NA	15.1712	NA	18.1627	16.0899	14.7884	NA	18.8765	17.503	17.2116	16.3484	19.7259	18.7634	16.126	14.0813	17.0482	16.4873	16.9087	15.9189	15.3792	15.1478
C1QC_HUMAN	FQSVFTVTR	21.2	-0.782	-2.42	0.01989	5.85	0.01989	20.3458	20.1853	21.9109	21.637	19.5618	19.6835	20.8841	21.0288	21.1414	21.1414	21.8543	21.6452	20.617	21.3821	20.4496	20.546	20.0175	20.6609	20.8513	20.6126	20.9275	21.152	21.9646	22.185	20.6474	21.0735	22.3177	22.1151	21.7463	21.95	23.2582	23.1792	20.5877	20.6201	22.2514	22.3142	21.5251	21.1746	20.3003	20.498
C1QC_HUMAN	VVTFCGHTSK	16.34	-0.761	-1.47	0.14947	2.17	0.14947	15.9496	15.5495	16.5134	15.473	15.1245	14.6193	16.4835	16.4178	16.2531	15.8087	16.5072	16.9217	15.5717	16.3109	15.0518	16.8129	15.3038	15.6604	16.3169	NA	16.3508	NA	17.6598	17.9536	15.8728	NA	17.9709	17.5566	16.0711	15.5536	18.9014	18.6449	NA	14.7768	16.578	15.9245	NA	16.7789	NA	NA
C1QC_HUMAN	TNQVNSGGVLLR	20.21	-0.587	-1.61	0.11487	2.59	0.11487	19.06	19.1402	21.1027	21.0197	18.7572	19.0098	20.3872	19.9276	20.2068	20.2633	20.7391	20.9224	19.3462	20.2619	19.5614	19.3971	19.2097	19.9511	20.0196	19.9928	19.7006	19.867	21.087	20.9366	19.4028	19.9292	21.0963	20.8061	20.8105	21.0436	21.9099	22.2771	19.4766	19.6598	21.3883	21.5245	20.7434	19.9408	19.1372	19.2754
C1QC_HUMAN	QTHQPPAPNSLIR	19.74	-0.686	-1.93	0.06042	3.72	0.06042	18.6797	18.6473	20.2769	20.3409	18.0796	18.0876	20.2111	19.6513	19.7843	19.7974	20.5366	20.4026	18.9726	19.8059	18.7762	18.7844	18.93	19.3068	19.3871	19.511	19.1499	19.3367	20.6277	20.0885	19.2389	19.5559	21.0845	21.0564	19.9371	20.2879	21.7973	22.0101	18.9087	19.215	21.1194	21.1056	20.1092	19.7166	18.7235	18.6135
C1QC_HUMAN	FNAVLTNPQGDYDTSTGK	20.79	-0.596	-1.73	0.09093	2.99	0.09093	19.9827	19.8747	21.5486	21.5712	19.2136	19.3276	20.9323	20.8341	20.8246	20.9069	21.2828	21.5465	19.9648	20.8948	20.0905	20.0174	19.678	20.3893	20.5098	20.4686	20.1757	20.6158	21.4461	21.7131	20.0359	20.2109	22.0862	21.9896	21.1192	21.3218	22.8196	22.8473	20.0264	20.3143	21.845	21.9582	20.8672	20.671	19.745	19.9618
C1QC_HUMAN	VPGLYYFVYHASHTANLCVLLYR	16.05	-1.306	-1.64	0.11673	2.69	0.11673	NA	16.7995	16.5939	16.4042	NA	15.9982	NA	NA	NA	NA	15.6302	15.3994	14.6787	13.7717	NA	NA	15.1252	13.2864	NA	NA	NA	NA	16.1283	16.4009	15.5513	NA	NA	16.6209	NA	NA	18.8543	18.8659	NA	NA	16.7528	NA	NA	NA	NA	NA
C1R_HUMAN	NIGEFCGK	17.22	-0.477	-1.03	0.3108	1.05	0.3108	15.7374	15.9142	16.8002	16.7767	16.2382	17.6254	17.2876	17.1061	16.9976	17.0989	17.4176	17.4997	15.9203	17.2232	16.8172	16.7824	17.1817	18.7563	17.1349	17.374	16.6855	17.0578	18.3906	18.2725	16.1575	16.6066	17.3319	18.1263	17.6345	17.7794	19.1916	19.5971	16.7224	16.953	17.563	17.6185	17.4983	16.7182	16.7418	16.5756
C1R_HUMAN	VSVHPDYR	17.73	-0.616	-1.61	0.11713	2.59	0.11713	NA	16.229	18.6809	17.7105	15.985	NA	17.6419	17.6095	17.4523	NA	17.9557	18.4728	16.8862	17.3437	NA	17.5472	17.2107	NA	17.8054	NA	16.9934	17.5728	18.1643	18.1991	16.8041	NA	19.1483	NA	18.3343	NA	19.5795	19.3224	17.1046	17.2516	18.3958	18.4363	NA	17.6962	17.0641	17.2753
C1R_HUMAN	VLNYVDWIK	21.06	-0.655	-2.2	0.03394	4.84	0.03394	20.6012	19.9995	21.9315	NA	19.4554	NA	21.0849	21.1917	20.6557	NA	21.6025	21.5942	20.2407	20.8427	20.3754	20.5859	NA	20.4088	20.551	20.2249	20.7544	20.8397	21.2917	21.0855	20.4992	20.6459	21.8314	21.9331	21.8508	22.0227	22.2969	22.2691	21.0187	NA	21.9396	22.0959	21.0218	21.1207	20.5205	20.8425
C1R_HUMAN	YTTTMGVNTYK	19.12	-0.634	-1.9	0.06396	3.62	0.06396	18.0373	18.2039	20.0532	20.1499	17.4651	17.7334	19.0508	18.3244	19.0418	19.035	19.3134	19.5877	18.1976	18.9871	18.2455	18.581	18.5347	19.1115	19.1236	19.2597	18.7759	18.9903	19.7951	19.182	18.367	18.579	19.9914	19.674	19.9064	20.2469	20.5984	20.8586	18.6551	18.9218	19.9725	20.1601	19.1593	19.1254	18.8401	18.9241
C1R_HUMAN	FCGQLGSPLGNPPGK	21.14	-0.539	-1.47	0.14831	2.17	0.14831	19.5892	19.5311	22.981	22.7654	20.0241	20.1199	21.5305	21.5873	20.9641	20.95	21.8749	22.0882	20.3412	21.0481	19.8906	19.9129	19.7029	20.4312	21.0858	20.9739	21.3355	21.5285	21.0461	21.1015	20.8685	20.9913	22.8404	22.7046	21.9855	22.0648	21.7052	21.6307	20.9362	21.0679	22.2333	22.2223	21.4625	20.4337	19.9486	20.0697
C1R_HUMAN	IQYYCHEPYYK	18.68	-0.692	-2.13	0.03891	4.54	0.03891	17.7422	17.5049	19.0702	18.8008	16.9809	16.6725	18.9354	18.8422	18.6812	18.5271	19.4493	19.4034	17.8021	18.5152	18.0378	18.4194	17.8377	17.9729	18.6441	18.8502	18.1893	18.0857	19.3471	18.8515	17.5614	17.9274	19.7523	19.7499	19.2406	19.4517	20.8614	20.9182	18.3521	18.4847	19.47	19.581	18.9319	18.8	18.5277	18.4411
C1R_HUMAN	QDACQGDSGGVFAVR	18.84	-0.549	-1.65	0.10748	2.71	0.10748	18.0622	17.9466	19.063	NA	17.2914	17.58	18.9241	19.0984	18.9486	18.7315	19.0347	19.3979	17.8797	18.8339	18.3145	18.3203	18.3444	19.1034	19.0009	18.898	18.3602	18.7705	19.6008	19.6466	17.9346	18.225	NA	19.6255	19.2011	19.5877	20.8269	20.9447	18.3382	18.6755	19.3148	19.5166	18.8086	18.5833	18.6105	18.6122
C1R_HUMAN	LPVANPQACENWLR	21.2	-0.693	-2.26	0.02914	5.09	0.02914	20.843	20.2702	22.7389	22.4106	19.3413	19.3528	21.2091	21.2489	21.1019	20.9339	21.5903	21.4929	20.2846	21.1044	20.2296	20.4583	20.1883	20.478	20.8728	20.8436	21.2271	21.4075	21.4641	21.4551	20.9848	20.8857	22.0207	21.5683	21.797	21.8124	22.3786	22.2564	20.8678	21.1069	22.5449	22.5938	21.3937	21.1872	20.9333	20.9676
C1R_HUMAN	CLPVCGKPVNPVEQR	17.3	-0.246	-0.5	0.62044	0.25	0.62044	NA	16.8911	NA	NA	NA	NA	17.9309	16.7577	17.1319	NA	17.1935	17.6936	NA	NA	16.7389	NA	16.984	16.9564	17.2659	NA	NA	16.1661	NA	16.8663	NA	NA	NA	NA	18.0792	NA	18.4508	19.123	16.8656	NA	NA	NA	17.9262	NA	16.7912	16.7931
C1R_HUMAN	MGNFPWQVFTNIHGR	20.19	-1.214	-2.67	0.01066	7.14	0.01066	19.1105	18.9191	21.677	21.3382	17.8345	17.5342	20.1241	20.0779	20.0363	20.0424	21.167	21.0187	19.6718	20.0662	19.9244	20.2696	15.4548	NA	19.8018	19.6087	19.904	19.5541	20.6614	20.5955	19.5445	19.1359	21.7245	21.7175	21.3986	21.4322	21.873	21.7983	20.3585	20.2907	21.8711	21.5531	20.3475	20.5279	19.6177	19.9769
C1R_HUMAN	ESEQGVYTCTAQGIWK	19.65	-0.64	-2.07	0.04429	4.29	0.04429	18.9537	18.7641	20.1606	20.2615	17.7433	17.8001	19.9289	20.0466	19.2025	19.2876	20.2825	20.4153	18.7947	19.6216	18.8968	19.2406	18.883	19.1606	19.6424	19.5031	19.1178	19.1538	20.289	20.3407	18.8623	18.8721	20.7865	20.6658	20.1358	20.1402	21.5445	21.4842	19.0195	19.446	20.389	20.559	19.8805	19.6913	19.4383	19.583
C1R_HUMAN	MDVFSQNMFCAGHPSLK	20.47	-0.673	-2.15	0.03691	4.64	0.03691	19.9408	19.5353	21.5445	21.3629	18.3062	18.3198	20.2967	20.6976	20.3641	20.1848	21.1203	21.0138	19.8307	20.3922	19.8447	20.0202	19.2065	19.626	20.5512	20.5685	20.3423	20.4589	20.8477	20.855	19.6338	19.8633	21.6109	21.589	21.2446	21.471	21.971	21.7562	20.2635	20.4017	21.6199	21.4839	20.1998	20.2759	20.2956	19.9963
C1R_HUMAN	GFLAYYQAVDLDECASR	16.59	-0.438	-0.44	0.66367	0.2	0.66367	15.4208	14.8013	NA	NA	NA	NA	16.9745	NA	NA	NA	NA	NA	NA	NA	16.407	NA	NA	NA	16.7769	NA	NA	NA	NA	NA	15.5769	NA	NA	NA	NA	NA	18.8557	17.9971	16.028	NA	NA	NA	NA	NA	17.6331	15.9723
C1R_HUMAN	TLDEFTIIQNLQPQYQFR	21.06	-0.939	-2.53	0.01509	6.41	0.01509	19.8503	20.2387	21.6003	21.7348	18.8008	19.2966	20.8447	21.0614	21.0698	21.1471	21.9109	22.1304	20.5665	21.0287	20.4425	20.8254	19.0894	18.6513	20.8547	20.6263	20.6249	20.6316	21.4045	21.8871	20.0141	20.7038	22.368	22.4741	21.6484	21.9513	22.8281	22.9475	21.1271	21.1757	22.2822	22.2253	20.8507	21.3629	20.7415	21.3004
C1R_HUMAN	LVFQQFDLEPSEGCFYDYVK	19.4	-1.15	-2.37	0.0233	5.6	0.0233	NA	17.9069	20.0924	20.1584	NA	15.6207	NA	19.2125	19.3557	19.5915	20.483	20.4788	19.0128	19.1305	18.6042	19.1411	16.0237	NA	18.8905	18.4135	18.5589	NA	19.3354	19.3684	NA	18.0133	20.592	20.8927	20.049	20.3567	21.1877	21.2757	19.5549	19.6614	20.5367	20.27	19.1807	19.794	19.0513	19.9377
C1R_HUMAN	QRPPDLDTSSNAVDLLFFTDESGDSR	18.46	-0.728	-2.32	0.02532	5.37	0.02532	18.1688	17.8824	19.0093	18.9769	16.4279	16.7522	18.64	18.6637	18.2682	18.3334	19.1941	19.2168	17.7665	18.1248	17.8895	17.6877	17.2483	17.165	18.4891	17.951	17.8775	17.8452	19.077	18.8161	17.8317	17.6149	19.453	19.3707	18.7918	18.9709	20.5796	20.4302	18.619	18.4805	19.4901	19.4081	18.8078	18.326	18.0745	18.5477
C1R_HUMAN	QGYQLIEGNQVLHSFTAVCQDDGTWHR	19.59	-0.705	-2.22	0.03204	4.94	0.03204	19.2329	18.5989	19.8634	19.9106	17.6609	17.7384	19.9924	19.7896	19.0917	19.2738	20.0881	20.2456	18.6303	19.0595	18.8136	19.1097	NA	NA	19.2763	NA	19.2136	19.0862	20.0108	19.895	19.0249	NA	20.5915	20.7406	20.1084	20.3115	21.5519	21.2346	19.2571	19.4497	20.3682	20.3636	19.6374	19.5411	19.5056	19.1272
C1R_HUMAN	LFGEVTSPLFPKPYPNNFETTTVITVPTGYR	19.03	-0.608	-1.45	0.155	2.1	0.155	18.5836	17.3291	20.3745	20.2357	NA	NA	18.3231	18.1967	18.5405	18.7433	19.7208	19.6735	18.1172	18.4583	18.3198	18.1422	NA	NA	18.1577	18.1585	18.0171	17.8312	18.8291	19.0931	17.7411	17.5628	20.5215	20.6604	20.2215	20.0427	21.0418	20.8886	18.7552	18.4405	20.2596	20.0226	18.9939	19.4839	18.6462	18.9468
C1RL_HUMAN	GSEAINAPGDNPAK	12.95	-1.821	-1.35	0.23505	1.82	0.23505	NA	NA	NA	NA	NA	NA	NA	NA	NA	NA	NA	NA	NA	NA	NA	NA	NA	12.0395	NA	NA	NA	NA	NA	NA	NA	NA	13.8607	NA	NA	NA	NA	NA	NA	NA	NA	NA	NA	NA	NA	NA
C1RL_HUMAN	WILTAAHTIYPK	21.18	-0.817	-2.62	0.01225	6.84	0.01225	20.7971	20.1189	22.2045	21.8574	19.2352	19.1723	21.2445	21.1596	20.9143	20.7882	22.0457	21.8237	20.4621	21.0132	20.6011	20.6803	19.8556	20.0347	20.7783	20.6919	20.9246	21.0016	21.7639	21.6895	20.5986	20.571	22.1929	21.9868	22.0154	22.1512	22.9763	22.7152	20.9095	20.9054	22.3884	22.3174	21.599	21.1684	20.9182	21.0255
C1RL_HUMAN	LGNFPWQAFTSIHGR	17.47	-0.603	-1.04	0.30849	1.09	0.30849	NA	NA	17.9981	NA	NA	NA	NA	NA	16.1908	16.1692	18.3134	17.9603	17.0225	17.3091	NA	16.6751	NA	NA	NA	NA	NA	NA	NA	NA	NA	NA	20.0691	NA	NA	18.1855	18.3126	18.4603	16.6616	16.2189	NA	NA	17.4547	17.5682	NA	16.4722
C1S_HUMAN	SDFSNEER	16.04	NA	NA	NA	NA	NA	NA	NA	NA	NA	NA	NA	NA	NA	NA	NA	NA	NA	NA	NA	NA	NA	NA	NA	NA	NA	NA	NA	NA	NA	NA	NA	14.9325	NA	NA	NA	16.4838	16.7164	NA	NA	NA	NA	NA	NA	NA	NA
C1S_HUMAN	IIGGSDADIK	20.4	-0.56	-1.77	0.08335	3.15	0.08335	19.1465	19.5254	21.1024	20.9151	19.0669	19.364	20.4844	20.2747	20.112	20.2572	20.7842	20.775	19.6966	20.4249	19.833	19.7667	20.0695	20.6959	20.3941	20.2615	19.9086	20.0417	20.8327	20.8749	19.6915	20.2827	NA	21.5068	21.1019	21.2393	21.5776	21.6879	19.9806	20.0982	21.3385	21.3893	20.9676	20.1493	19.9218	20.1459
C1S_HUMAN	CVPVCGVPR	17.83	-0.601	-2.05	0.04729	4.18	0.04729	17.1471	17.2644	17.9838	17.7683	16.8009	16.8464	17.9044	17.8628	17.0174	17.1169	18.0124	17.8615	16.7254	17.5597	17.1009	17.662	17.845	18.5054	17.8714	18.0065	17.2638	17.4533	18.4962	18.5242	NA	NA	18.17	18.2087	18.2869	18.3778	19.2037	19.3661	17.2527	17.4569	18.5993	18.4337	18.1267	17.8013	17.9407	17.6401
C1S_HUMAN	NYVDWIMK	20.32	-0.695	-2.33	0.02458	5.43	0.02458	19.8369	19.3102	21.2814	20.9167	18.5566	18.0612	20.1759	20.1816	19.8829	19.6621	21.0653	20.8605	19.9198	20.3877	20.0076	20.1173	19.3459	19.2964	20.418	20.1844	20.1163	20.1134	20.6504	20.5864	19.9194	19.728	21.5764	21.4028	20.9728	21.2064	21.8296	21.7211	20.034	20.046	21.2893	21.17	20.5221	20.3997	20.0911	19.9999
C1S_HUMAN	YHGDPMPCPK	17.36	-0.608	-1.66	0.10408	2.76	0.10408	16.8105	15.9346	18.4024	17.7718	14.9967	14.2136	17.4343	17.5183	17.0408	16.7261	17.8543	18.1779	16.748	17.1495	17.2333	17.24	17.0834	17.1814	17.8954	17.6195	16.9083	17.007	18.1367	17.9746	16.8919	16.5684	18.1325	18.4402	18.0066	18.137	19.1344	18.8494	17.0982	16.8753	18.1229	18.0675	17.4037	17.3765	17.0056	17.0538
C1S_HUMAN	TNFDNDIALVR	21.7	-0.534	-1.66	0.10366	2.76	0.10366	21.0869	20.9989	22.345	22.2425	20.1795	20.2766	21.5073	21.766	21.5763	21.4898	22.1205	22.4139	20.9267	21.9332	20.9468	21.0703	21.0175	21.8535	21.5006	21.4632	21.228	21.5648	21.7215	22.1024	21.1991	21.5698	22.933	22.4825	22.3501	22.4972	22.8852	22.9085	21.0251	21.3081	22.6178	22.7015	21.9383	21.7293	21.1931	21.4439
C1S_HUMAN	EDTPNSVWEPAK	20.28	NA	NA	NA	NA	NA	NA	NA	NA	NA	NA	NA	NA	NA	NA	NA	NA	NA	NA	NA	NA	NA	NA	NA	NA	NA	NA	NA	NA	NA	NA	NA	NA	NA	NA	NA	NA	NA	NA	NA	NA	NA	NA	NA	NA	20.2843
C1S_HUMAN	GDSGGAFAVQDPNDK	19.64	-0.371	-1.11	0.2737	1.23	0.2737	18.7451	18.715	19.9426	20.1759	18.1632	18.2729	19.8503	19.8006	19.6371	19.5084	19.9201	20.3004	18.8732	19.8489	19.2104	19.0121	19.2851	19.9916	19.8983	19.9044	19.0576	19.4702	20.0597	19.8075	18.6333	18.9018	20.5183	20.8461	20.046	20.4145	20.9954	21.1505	18.9305	19.2916	20.1097	20.4989	19.9543	19.526	18.9798	19.2769
C1S_HUMAN	VEDPESTLFGSVIR	20.23	-0.546	-1.94	0.0588	3.77	0.0588	20.1136	19.67	20.7876	20.7971	18.7247	18.8808	20.0813	20.3873	19.9416	19.9454	20.6334	20.7502	19.4497	19.9598	19.4381	19.6129	19.5786	20.2874	20.0876	19.9993	19.8856	20.2578	20.2316	20.4426	19.773	20.1842	21.0952	21.0708	20.948	21.0159	21.7593	21.5116	19.6228	19.7073	20.9608	20.8969	20.2011	20.1335	20.2672	20.0728
C1S_HUMAN	VGATSFYSTCQSNGK	20.25	-0.446	-1.53	0.13342	2.34	0.13342	19.4892	19.3917	20.833	20.8027	18.7267	18.8495	20.4277	20.1073	20.0803	20.0962	20.5604	20.8292	19.5781	20.4423	19.6446	19.7114	19.9209	20.3816	20.3473	20.2446	19.7704	19.7781	20.5846	20.1714	19.7819	20.0676	20.7487	20.895	20.8315	21.1011	21.3955	21.73	19.6833	19.9204	20.9307	21.1916	20.4559	20.1827	19.9765	20.1808
C1S_HUMAN	MLTPEHVFIHPGWK	19.84	-0.114	-0.24	0.80882	0.06	0.80882	19.6324	18.6991	21.3031	NA	NA	NA	19.7226	20.2605	NA	NA	NA	NA	19.2454	NA	NA	19.2563	NA	NA	19.8285	19.5961	19.4207	NA	19.615	19.8953	19.357	NA	NA	NA	20.7457	NA	21.2536	20.8538	19.2041	NA	NA	NA	NA	20.0969	19.3285	19.5453
C1S_HUMAN	SNALDIIFQTDLTGQK	20.06	-0.718	-2.06	0.04513	4.26	0.04513	19.7014	19.5748	20.7296	19.9416	18.2971	18.4585	20.4472	20.0185	19.8941	20.0134	20.6242	20.2109	19.3846	19.9539	19.807	19.3663	18.9498	18.4003	20.5139	19.8167	20.0309	19.4906	20.8353	20.2233	19.5475	19.8291	21.3596	20.9424	20.7707	20.8255	21.5768	21.344	20.209	20.0034	20.5491	20.2134	20.2096	19.8055	20.2743	20.4228
C1S_HUMAN	SNALDIIFQTDLTGQKK	16.41	-1.074	-2.25	0.03591	5.06	0.03591	15.0675	15.9002	NA	NA	14.6328	14.9623	16.5409	16.6366	NA	16.3313	NA	16.1401	NA	15.9701	NA	NA	NA	NA	16.1647	NA	NA	NA	NA	16.3212	NA	NA	16.877	NA	NA	NA	17.8925	18.0787	NA	NA	17.6835	17.7739	NA	NA	NA	15.9353
C1S_HUMAN	QFGPYCGHGFPGPLNIETK	21.01	-0.512	-1.74	0.08979	3.01	0.08979	20.6724	20.2547	21.9775	22.007	19.2501	19.2405	21.0684	21.1931	20.8986	20.8958	21.6997	21.7262	20.3706	20.9724	20.4329	20.4709	19.88	20.2583	20.9815	20.859	20.59	20.6728	20.9532	20.9969	20.5062	20.5922	22.1924	22.0669	21.6023	21.7658	22.1348	22.0261	20.6271	20.7348	22.4255	22.3145	21.2551	20.92	20.6531	20.3233
C1S_HUMAN	SSNNPHSPIVEEFQVPYNK	21.88	-0.387	-1.25	0.21954	1.56	0.21954	21.3846	21.048	22.6203	22.5329	20.3045	20.3384	22.0301	22.1371	21.7623	21.6803	22.5283	22.7683	21.0794	21.9852	21.1932	21.2885	21.3629	21.9083	21.9419	21.8751	21.559	21.765	21.9672	22.2261	NA	21.5247	NA	NA	22.5021	22.6907	23.038	23.0123	21.2779	21.521	22.9116	22.9176	22.1091	21.8648	21.3439	21.5378
C1S_HUMAN	VEKPTADAEAYVFTPNMICAGGEK	19.47	-0.639	-2.04	0.0473	4.17	0.0473	19.0556	18.872	20.3945	20.1587	17.1637	17.6083	19.5414	19.816	19.31	18.8418	19.987	19.9281	18.8495	19.3399	18.6431	18.9264	18.5938	18.8262	19.6859	19.3645	19.1377	19.4216	19.5995	19.6731	18.861	18.9736	20.6802	20.8745	20.2417	20.4737	20.98	20.6465	18.9795	19.019	20.6379	20.51	19.2509	19.3376	19.3212	19.0752
C1S_HUMAN	MGPTVSPICLPGTSSDYNLMDGDLGLISGWGR	18.55	-0.306	-0.56	0.57646	0.32	0.57646	NA	NA	20.5321	20.0014	NA	NA	NA	17.7077	17.7805	17.1075	19.1953	19.2536	17.6574	17.7189	17.7113	18.5654	NA	NA	17.2725	17.8314	NA	NA	17.492	18.2105	16.3744	NA	20.3193	20.8309	19.5306	19.7485	19.4179	19.5738	17.7814	18.4005	18.4787	NA	18.0942	18.2136	18.2218	18.977
C99L2_HUMAN	DLEDIVGGGEYKPDK	18.58	0.14	0.37	0.7124	0.14	0.7124	17.8762	17.6276	20.4797	20.5929	17.4265	17.8839	18.6779	18.8214	19.1443	19.1175	18.7784	NA	17.8107	18.8694	18.3366	NA	18.0691	18.8818	18.7214	NA	NA	18.773	18.0108	NA	17.8712	18.0218	17.9694	NA	19.6677	19.5469	17.6757	18.2401	18.4676	18.7315	19.3192	19.487	19.3023	NA	17.3872	17.6318
C99L2_HUMAN	APAKPPGSGLDLADALDDQDDGR	16.36	-0.192	-0.16	0.87694	0.03	0.87694	15.4633	NA	NA	18.175	NA	NA	15.8254	NA	NA	NA	NA	NA	NA	NA	NA	NA	NA	NA	NA	15.8424	NA	NA	NA	NA	NA	NA	NA	NA	NA	NA	NA	NA	NA	16.5182	NA	NA	NA	NA	NA	NA
CA2D1_HUMAN	LEETITQAR	18.51	0.911	1.07	0.31171	1.13	0.31171	NA	NA	19.3454	19.4287	NA	NA	NA	NA	NA	NA	NA	NA	NA	NA	NA	NA	NA	18.5375	NA	NA	NA	NA	NA	NA	NA	17.7265	NA	NA	NA	NA	NA	NA	NA	NA	19.4401	NA	18.6528	NA	16.4362	NA
CA2D1_HUMAN	FVVTDGGITR	18.93	-0.527	-1.38	0.17548	1.91	0.17548	18.2665	17.9102	20.4911	20.3558	17.3662	NA	18.5731	NA	19.0163	18.8309	18.8735	19.1477	17.9605	18.6816	17.6287	NA	18.5328	19.2748	18.1463	NA	18.5858	18.9985	18.3414	18.7211	18.6563	18.8844	19.203	18.8851	20.1407	20.1314	18.4275	18.3766	19.1412	19.0447	20.8121	20.3884	19.7886	18.8837	NA	18.0413
CA2D1_HUMAN	MQEDLVTLAK	19.59	0.642	1.03	0.31259	1.07	0.31259	NA	NA	20.7064	20.7807	NA	NA	NA	NA	19.5215	19.595	19.7564	NA	NA	NA	NA	NA	NA	NA	NA	NA	NA	18.6144	NA	NA	NA	NA	NA	20.6205	20.3672	20.4774	16.8457	16.8915	19.5372	19.7101	20.5335	20.6188	19.9074	19.7301	NA	18.4922
CA2D1_HUMAN	GPIQWMACENK	17.98	-0.543	-1.44	0.15622	2.09	0.15622	17.6931	17.1947	20.2798	20.003	15.7025	15.8008	NA	17.9465	18.1967	18.1253	17.8191	17.9651	17.0702	NA	16.8085	16.9279	17.648	18.1809	17.6754	17.6644	17.932	18.0677	17.6694	17.8573	17.4407	17.8356	17.5066	17.7519	19.4409	19.7442	17.7319	17.3372	18.4057	18.3983	19.7683	19.9866	18.8613	18.3202	17.1743	17.3916
CA2D1_HUMAN	SGPGAYESGIMVSK	21.57	-0.419	-1.25	0.21691	1.57	0.21691	20.5528	19.9459	21.5106	21.4789	20.776	20.8907	21.2845	21.4444	21.5237	21.3477	22.4506	22.4311	21.3177	21.7541	20.794	20.8366	21.5217	22.0585	21.7717	21.5427	22.1567	22.3766	21.9268	21.8704	21.6119	21.7316	24.137	23.9663	21.2083	21.4044	22.7035	22.4699	20.4073	20.1486	22.1374	22.325	21.2405	20.9166	20.4497	20.4282
CA2D1_HUMAN	YYPASPWVDNSR	17.4	-0.547	-1.27	0.21166	1.62	0.21166	16.5596	16.1069	19.5743	19.201	15.4173	15.217	NA	17.5915	17.7284	17.411	17.2357	17.7649	NA	17.2123	16.4375	16.6058	16.9686	17.413	17.0887	16.7634	17.4639	16.8801	16.9594	16.9594	17.3724	NA	NA	NA	18.7614	19.0115	NA	NA	17.7008	17.8349	19.3756	19.2603	18.3279	17.9952	15.7874	16.0892
CA2D1_HUMAN	IKPVFIEDANFGR	21.51	NA	NA	NA	NA	NA	NA	NA	NA	NA	NA	NA	NA	NA	NA	NA	NA	NA	NA	NA	NA	NA	NA	NA	NA	NA	NA	NA	NA	NA	NA	NA	NA	NA	NA	NA	NA	NA	NA	NA	21.4504	21.5686	NA	NA	NA	NA
CA2D1_HUMAN	TASGVNQLVDIYEK	19.39	-0.33	-0.93	0.35703	0.87	0.35703	18.8575	18.9303	21.227	21.1892	17.8743	18.0773	19.2976	19.6518	19.5726	19.5787	19.3226	19.4351	18.4339	19.4485	18.2181	18.4855	19.2047	19.872	18.9203	18.9986	19.2153	19.6103	18.6793	19.2253	19.0087	19.41	19.513	19.6261	20.5847	20.7496	18.8166	18.9647	19.4315	19.7119	20.9618	21.1512	19.8462	19.6539	18.4019	18.6326
CA2D1_HUMAN	VFTFSVGQHNYDR	18.71	-1.214	-1.4	0.20484	1.95	0.20484	NA	NA	NA	NA	17.5197	NA	NA	NA	NA	NA	NA	NA	NA	NA	NA	NA	18.6764	NA	NA	NA	NA	19.1568	NA	NA	NA	NA	NA	NA	NA	NA	NA	NA	NA	NA	NA	NA	19.4681	NA	NA	NA
CA2D1_HUMAN	YQDLYTVEPNNAR	18.59	NA	NA	NA	NA	NA	NA	NA	NA	NA	NA	NA	NA	NA	NA	NA	NA	NA	NA	NA	NA	NA	NA	NA	NA	NA	NA	NA	NA	NA	NA	NA	NA	NA	NA	NA	NA	NA	NA	NA	NA	18.5945	NA	NA	NA	NA
CA2D1_HUMAN	TPNNPSCNADLINR	15.69	-0.341	-0.21	0.84246	0.04	0.84246	NA	NA	NA	NA	NA	NA	NA	NA	NA	NA	NA	NA	NA	NA	NA	NA	15.0273	16.0151	NA	NA	14.3362	NA	NA	NA	NA	NA	NA	NA	NA	NA	NA	NA	NA	NA	NA	17.3873	NA	NA	NA	NA
CA2D1_HUMAN	VLLDAGFTNELVQNYWSK	16.35	-0.278	-0.4	0.69032	0.16	0.69032	NA	14.7967	19.1859	18.8932	NA	NA	15.8311	14.4446	16.0698	16.0325	16.9986	16.2274	15.0956	15.411	15.2167	14.7228	NA	NA	NA	NA	NA	NA	NA	14.1205	15.0025	NA	16.1562	NA	17.8242	17.4322	NA	15.5766	17.4503	16.5445	18.9651	17.8883	17.2474	17.0173	NA	15.0473
CA2D1_HUMAN	LLIQAEQTSDGPNPCDMVK	17.25	NA	NA	NA	NA	NA	NA	NA	NA	NA	NA	NA	NA	NA	NA	NA	NA	NA	NA	NA	NA	NA	NA	NA	NA	NA	NA	NA	NA	16.0571	NA	NA	NA	NA	17.242	18.0503	NA	NA	NA	17.6595	NA	NA	NA	NA	NA	NA
CA2D1_HUMAN	SQEPVTLDFLDAELENDIK	18.18	-0.43	-0.94	0.35055	0.89	0.35055	17.2562	17.63	20.4632	20.5621	15.7497	16.8345	18.1114	17.819	18.34	18.9908	18.5936	18.2559	17.6865	17.9647	17.3107	17.5218	17.4759	17.0571	18.2008	17.2804	18.3392	17.8012	17.4349	17.3301	17.5858	18.4861	NA	17.7684	19.3405	19.336	17.6431	17.4662	19.1993	19.1456	20.454	20.0837	18.9719	18.8514	16.9594	17.6673
CA2D1_HUMAN	INTQEYLDVLGRPMVLAGDK	19.34	-0.804	-2.3	0.02672	5.31	0.02672	NA	18.5459	21.1954	21.1011	17.3917	NA	19.2067	19.2076	19.4272	19.4176	19.3092	19.456	18.2492	18.8802	18.1698	18.3954	18.1466	18.2902	18.7415	18.7046	19.5903	19.4707	19.1907	18.8927	18.8082	19.1396	NA	19.6445	20.747	20.9659	18.6334	18.7375	19.7904	19.7399	21.1477	21.0794	19.763	19.6687	NA	NA
CA2D1_HUMAN	NREEDPSLLWQVFGSATGLAR	18.91	-0.646	-1.5	0.14041	2.26	0.14041	17.9568	17.5571	21.2877	21.2017	16.3197	16.2463	18.528	18.8588	19.2319	18.7693	19.4986	19.4987	18.1473	18.8008	17.9532	18.2331	NA	NA	18.3895	17.8273	18.2047	18.4183	18.6777	18.3158	18.1255	18.586	19.7714	19.6897	20.4518	20.5318	18.6072	18.4564	19.5028	19.4577	20.9873	20.9864	19.8685	19.9677	17.7691	17.9986
CAB45_HUMAN	DLGGFDEDAEPR	18.44	-0.149	-0.45	0.65368	0.2	0.65368	18.0116	17.8045	18.5825	19.1549	17.6106	NA	18.2762	18.535	18.6308	18.6132	18.3369	18.683	17.7021	18.6237	18.2093	18.2328	18.3518	19.1994	18.1158	18.3916	18.0998	18.6102	18.1862	18.6966	18.0879	18.6802	NA	18.682	18.9828	19.194	18.4449	18.5694	17.856	18.2633	19.4311	19.0534	18.5566	18.1518	17.7255	NA
CAD13_HUMAN	VNSDGGLVALR	20.52	-0.252	-0.63	0.53339	0.39	0.53339	19.8681	NA	22.4252	22.3862	19.0358	19.2016	20.1114	20.2808	20.7734	20.7699	20.4094	20.8303	19.606	20.4338	19.3088	19.5028	20.5243	21.3974	19.7792	NA	20.3088	20.7563	19.8834	NA	19.7847	20.1633	19.8595	19.7788	21.4928	21.8977	19.7744	19.8711	20.4834	20.7501	22.4898	22.6599	21.4545	21.0404	19.4499	NA
CAD13_HUMAN	YEVSSPYFK	20.54	-0.384	-1.07	0.29158	1.14	0.29158	19.7584	19.5495	22.7939	22.5285	18.9699	18.9223	20.2422	20.4314	20.9051	20.8292	20.7339	20.7585	19.8327	20.6655	19.5473	19.5835	20.4198	20.9847	19.6846	19.7963	20.5367	20.787	20.0506	20.2549	20.0783	20.3562	20.4183	20.2601	21.7396	21.8644	20.0104	20.0647	20.6777	20.8108	22.5763	22.7351	21.3816	21.2024	19.2996	19.5171
CAD13_HUMAN	DIQGSLQDIFK	21.36	-0.329	-0.91	0.36611	0.83	0.36611	20.5733	20.7872	23.1643	23.3261	19.8838	20.1908	21.2349	21.3007	21.6987	21.7877	21.4729	21.775	20.7257	21.5938	20.1265	20.4557	21.1027	21.5612	20.5928	20.6225	21.5454	21.3945	20.7009	20.772	21.0459	21.2646	20.9113	21.3569	22.5081	22.868	20.508	20.8555	21.6212	21.7506	23.4028	23.4579	21.9907	21.88	20.2009	20.5125
CAD13_HUMAN	INENTGSVSVTR	16.33	-0.581	-0.87	0.39571	0.76	0.39571	NA	NA	17.7757	17.6028	NA	NA	NA	NA	15.8156	NA	NA	15.7087	NA	NA	14.008	NA	NA	16.2188	NA	NA	NA	NA	NA	NA	NA	NA	NA	NA	16.1048	16.5239	NA	NA	15.1504	15.5579	17.427	17.7024	16.749	NA	NA	NA
CAD13_HUMAN	SIVVSPILIPENQR	17.64	-0.855	-1.64	0.10908	2.7	0.10908	16.4089	16.4993	19.8203	19.7163	14.6582	NA	16.9455	17.0445	17.9644	17.9382	17.6628	17.8154	16.9288	17.2202	16.8798	16.7149	17.885	18.895	16.0588	16.1788	17.7424	18.073	NA	NA	16.7597	17.2776	NA	NA	19.1618	19.2056	NA	NA	17.9112	18.1402	20.0881	19.8899	18.5698	18.2053	16.2076	15.6784
CAD13_HUMAN	TPHAEDMAELVIVGGK	20	-0.668	-1.72	0.09362	2.96	0.09362	20.0337	NA	18.7541	NA	18.38	NA	20.3339	20.2087	20.4511	20.2516	20.3095	19.7164	18.9539	19.8749	18.5739	18.6432	20.1404	20.4107	19.6037	19.5438	20.4281	20.5359	NA	20.0191	19.9171	19.9402	19.5028	18.5762	20.932	20.8948	19.0271	NA	20.4422	20.4657	22.189	22.1353	21.1463	20.3715	19.6173	19.5382
CAD13_HUMAN	TLEGPVPLEVIVIDQNDNRPIFR	17.74	-0.222	-0.38	0.70687	0.14	0.70687	NA	NA	20.4694	19.9937	NA	NA	16.3706	16.8304	17.9693	17.902	NA	18.0649	16.7183	17.5582	16.6542	16.9031	NA	NA	16.0378	15.6957	17.0759	NA	NA	NA	NA	16.2848	NA	NA	19.3425	19.3754	17.0559	16.9598	17.7924	17.782	20.0627	20.0764	18.1452	18.3551	15.7991	NA
CADH2_HUMAN	FLIYAQDK	19.53	-0.161	-0.5	0.61727	0.25	0.61727	18.9289	18.4532	21.2596	20.9096	18.1997	18.331	19.3988	19.3977	19.6533	19.6735	19.9747	19.8208	18.9859	19.7866	19.2008	19.3392	19.0343	19.7148	19.5881	19.3579	19.5699	19.73	18.9213	19.1876	18.9241	19.1752	20.0616	19.7687	20.3818	20.629	19.2533	19.0873	19.5669	19.6908	20.8253	20.7555	20.0462	19.6343	18.4843	18.5268
CADH2_HUMAN	SFPLSSEHAK	17.13	-0.089	-0.24	0.81508	0.06	0.81508	15.7633	16.1297	19.2173	18.8818	15.5724	15.62	17.3774	17.1568	16.9249	17.2169	17.567	17.7601	16.631	17.6556	16.8716	17.0291	17.0627	17.3075	17.0243	16.9698	16.7509	16.8577	16.4099	16.395	16.5503	17.0789	17.0362	17.3864	18.3111	18.5389	16.5009	16.4911	17.2826	17.484	18.8299	18.8886	17.9846	17.5128	15.317	15.9209
CADH2_HUMAN	VDEDGMVYAVR	20.6	-0.271	-0.75	0.4595	0.56	0.4595	19.5779	NA	21.9083	21.7605	NA	NA	20.0091	NA	20.4337	20.2539	20.7227	20.8395	19.872	20.6086	19.7609	NA	NA	NA	20.3407	NA	20.2057	20.4126	NA	NA	19.6795	NA	20.89	NA	21.2919	21.2563	NA	NA	20.2627	20.3458	21.538	21.3961	20.6602	20.4402	NA	NA
CADH2_HUMAN	DVHEGQPLLNVK	21.27	-0.219	-0.55	0.58687	0.3	0.58687	NA	20.0458	22.5297	22.2399	NA	NA	NA	NA	20.8785	NA	21.3204	21.5264	20.5759	NA	NA	NA	NA	21.268	NA	20.8373	NA	NA	NA	20.6425	NA	NA	NA	21.156	NA	22.0278	20.3301	20.6686	21.0075	21.11	22.2229	22.4005	21.6025	21.1006	NA	NA
CADH2_HUMAN	VQYESSEPADFK	18.85	-0.065	-0.13	0.90055	0.02	0.90055	18.5839	18.6608	NA	NA	18.0968	18.2814	NA	19.0936	NA	18.2668	NA	19.2058	18.8721	19.6794	17.2804	19.0363	19.1395	19.6545	19.2935	19.4394	20.1049	19.1205	18.3306	18.9563	18.7532	18.8329	NA	19.0262	NA	NA	18.8165	NA	NA	19.4246	NA	NA	NA	NA	17.9517	18.1701
CADH2_HUMAN	ESAEVEEIVFPR	21.31	-0.072	-0.2	0.83915	0.04	0.83915	21.1269	20.9579	NA	22.5557	20.312	20.5567	21.4352	21.352	NA	NA	21.3729	NA	20.8748	21.3168	21.5897	21.2689	21.0158	21.6199	21.4561	20.9468	22.1557	22.3426	NA	21.2927	NA	NA	NA	21.3543	NA	NA	NA	20.9716	21.6295	21.4073	22.3904	22.5458	NA	21.3755	19.8012	19.743
CADH2_HUMAN	LSLKPTLTEESVK	20.62	0.059	0.17	0.86958	0.03	0.86958	19.9009	19.9804	22.3743	22.3988	19.0163	19.2092	20.7736	20.8211	21.0148	20.9019	NA	21.4035	20.2265	21.0815	20.2359	20.3549	20.0503	20.8406	20.5927	20.5997	20.532	20.8793	19.8396	NA	19.8136	20.2957	NA	21.0169	21.8576	21.7099	20.4251	20.391	20.864	21.0389	NA	NA	21.3568	21.136	19.3212	19.3384
CADH2_HUMAN	TGFPEDVYSAVLSK	18.89	-0.189	-0.58	0.56486	0.34	0.56486	18.3865	17.9931	20.6625	20.41	17.4706	17.3992	18.8137	18.8533	18.8868	18.8516	19.466	19.7467	18.6098	19.2071	18.5982	18.5318	18.092	18.7335	18.6971	18.5014	18.5736	18.9634	17.7255	17.855	18.5221	18.4901	19.6202	19.657	19.8546	20.084	18.9724	18.6959	18.9663	18.9135	20.2741	20.4482	19.243	19.2605	17.6697	17.911
CADH2_HUMAN	KVQYESSEPADFK	17.31	0.428	0.88	0.38605	0.77	0.38605	NA	NA	19.0172	18.1735	16.4143	NA	NA	17.577	17.5187	NA	17.2066	NA	16.031	17.1518	17.7767	16.8302	18.0635	17.87	17.5897	17.8377	NA	NA	NA	NA	NA	16.6079	NA	16.4496	18.319	17.7717	16.6955	16.2492	17.5592	17.657	18.5274	18.7859	NA	16.6311	15.7073	15.3582
CADH4_HUMAN	VGADGTVFATR	16.33	-0.292	-0.62	0.53967	0.39	0.53967	14.6709	15.0401	18.2445	NA	15.3599	NA	NA	15.533	16.7752	NA	NA	16.965	NA	16.2459	16.2893	15.8215	16.1576	16.9801	NA	16.1203	16.4562	16.5121	NA	15.8622	15.4993	16.2006	NA	NA	17.6859	NA	NA	NA	NA	16.423	18.1505	NA	17.1516	16.7944	NA	15.0438
CADM1_HUMAN	SDDSVIQLLNPNR	20.42	-0.063	-0.19	0.85088	0.04	0.85088	20.163	19.9241	21.3996	21.4837	19.681	19.7987	20.2831	20.7766	20.5801	20.8065	20.9492	20.8466	19.8128	20.765	20.1872	20.1807	19.915	20.5675	19.9453	20.0908	20.0448	20.3735	19.8642	20.4448	19.9203	20.2549	NA	21.23	21.2271	21.4764	19.6315	19.782	20.3643	20.6154	21.7425	21.7818	20.7569	20.3336	19.0045	19.4232
CADM1_HUMAN	SEVEEWSDMYTVTSQLMLK	16.13	-0.396	-0.59	0.55792	0.35	0.55792	14.7574	NA	18.4741	18.0495	13.7168	14.0778	16.5772	14.8045	15.7274	15.5236	17.1784	16.1069	15.6402	NA	16.5123	15.8796	NA	NA	16.2829	NA	15.631	NA	17.0894	NA	15.5903	NA	NA	NA	17.0617	17.2224	NA	NA	17.3835	15.9754	17.3334	16.8744	17.1043	16.0632	14.8378	14.1084
CADM1_HUMAN	EDDGVPVICQVEHPAVTGNLQTQR	18.58	0.035	0.09	0.92497	0.01	0.92497	18.2728	18.2239	19.8558	19.8874	17.7682	17.9338	19.0606	19.3465	19.1534	19.055	18.7758	18.9464	17.6362	18.4925	17.7593	18.067	17.7844	18.7089	18.4874	18.6663	18.2934	18.5099	18.1122	18.564	17.9489	18.4256	NA	NA	19.1142	19.2566	NA	NA	18.2819	18.5967	19.6781	20.0374	18.6039	18.5822	17.2	17.7474
CADM1_HUMAN	EGDALELTCEAIGKPQPVMVTWVR	20.51	-0.442	-1.14	0.26142	1.29	0.26142	19.7911	19.5275	22.2812	22.21	19.1002	19.1189	20.52	20.6145	20.8723	20.9984	21.2238	21.3948	20.2772	20.996	20.2544	20.7435	18.5044	17.7668	19.8585	19.7503	20.2553	20.1681	20.3211	20.258	20.0365	20.0221	20.983	21.3437	21.7736	22.0904	20.0926	20.3325	21.0811	21.0773	22.2819	21.9187	21.0245	21.2463	18.9305	19.4014
CADM1_HUMAN	VHKEDDGVPVICQVEHPAVTGNLQTQR	18.26	-0.118	-0.32	0.75352	0.1	0.75352	18.3695	17.8386	19.0071	19.0369	17.8991	17.7474	18.8213	19.3559	18.5113	17.9951	NA	18.1948	17.1555	18.3932	17.4935	17.5104	18.0612	18.5603	17.8059	18.039	17.8013	18.2979	18.3229	18.5129	18.1422	18.1895	NA	18.1371	18.8759	18.9835	NA	NA	18.0471	18.4647	19.9616	19.8231	18.4946	18.1166	16.6009	16.7856
CADM2_HUMAN	SDDGVAVICR	17.31	-0.281	-0.58	0.56879	0.33	0.56879	NA	15.7005	18.4812	18.5495	NA	NA	NA	NA	17.089	17.1949	NA	NA	NA	NA	16.8382	NA	17.0898	NA	16.7177	16.6533	16.6898	17.1556	NA	NA	NA	NA	NA	NA	17.7815	18.0168	NA	NA	17.1319	17.3077	18.8126	18.9011	NA	17.1002	NA	15.634
CADM2_HUMAN	GKPLPEPVLWTK	18.08	-0.191	-0.49	0.62706	0.24	0.62706	17.7917	17.0038	19.9977	19.5866	16.5777	16.5032	18.2036	NA	17.8937	NA	17.9934	NA	NA	17.8345	17.637	17.7372	17.8166	18.1752	NA	17.6983	18.3985	18.4344	17.4541	17.9526	17.5396	NA	16.8543	NA	19.2468	19.1353	17.0287	NA	18.1668	18.1995	20.279	19.782	18.9775	18.6396	17.0112	17.0224
CADM2_HUMAN	IIPSTPFPQEGQPLILTCESK	19.52	-0.08	-0.19	0.85216	0.04	0.85216	19.7073	18.3587	20.6945	20.613	18.7679	18.7116	20.3375	19.3957	19.214	19.7281	20.0008	19.4317	18.4776	19.2347	19.75	19.2517	19.6424	19.5059	19.6424	19.1888	19.4543	19.368	19.6555	18.7959	18.9843	18.9516	19.0767	19.8094	20.4743	20.7903	18.1317	17.9692	19.6949	19.8719	21.1107	21.1765	20.2501	19.8114	19.2846	18.6012
CADM2_HUMAN	AYLTVLGVPEKPQISGFSSPVMEGDLMQLTCK	17.96	-0.423	-0.52	0.60614	0.28	0.60614	NA	NA	20.3825	19.8564	NA	NA	NA	NA	16.8729	16.9716	17.0717	NA	NA	NA	NA	16.8804	NA	NA	NA	16.0248	NA	NA	NA	NA	NA	NA	NA	NA	18.8667	18.9117	NA	NA	17.7486	NA	19.7398	19.6339	17.4175	18.0162	15.0588	NA
CADM3_HUMAN	LLLHCEGR	18.58	-0.551	-0.52	0.60314	0.27	0.60314	17.4007	17.6326	20.8129	20.6897	17.996	18.0004	14.2871	18.5176	19.2119	19.203	18.7982	19.2079	18.0547	18.9871	18.492	18.6319	18.6755	19.363	13.3284	18.5663	19.0179	19.4667	18.6768	18.7022	16.4554	18.166	18.5317	18.7658	20.2012	20.2588	18.1286	NA	19.0323	19.1447	20.1614	20.3009	19.9446	19.4026	17.0711	17.225
CADM3_HUMAN	KGDQELHGEPTR	12.39	0.085	0.1	0.92517	0.01	0.92517	NA	NA	NA	12.9303	NA	NA	12.9251	NA	NA	NA	NA	12.5325	NA	NA	11.2772	NA	NA	NA	NA	NA	NA	NA	11.1145	NA	NA	NA	NA	NA	NA	NA	NA	NA	NA	NA	NA	13.5475	NA	NA	NA	NA
CADM3_HUMAN	GNPVPQQYLWEK	20.83	-0.224	-0.76	0.45077	0.58	0.45077	20.0967	19.9672	22.1476	22.0214	19.3992	19.4656	20.971	20.9968	20.9748	20.847	21.3053	21.58	20.4605	21.2437	20.4686	20.5849	20.1517	20.537	20.5998	20.5626	20.6254	20.7506	20.4354	20.649	20.4131	20.5481	21.5789	21.5072	21.7553	21.8256	20.4553	20.7249	20.6098	20.809	22.2176	22.2085	21.2236	21.1381	19.6249	19.7526
CADM3_HUMAN	EDDGASIVCSVNHESLK	20.4	-0.118	-0.35	0.73148	0.12	0.73148	19.8096	19.7334	21.0735	21.7055	19.1129	19.2348	20.7474	20.8291	20.7469	20.5735	20.8349	20.7748	19.9685	20.8805	20.0871	20.193	19.7111	20.5508	20.0759	20.1271	20.0845	20.3972	19.8297	20.1721	19.8775	20.0911	21.124	20.872	21.3266	21.4845	19.9197	20.1359	20.1894	20.4147	21.9448	21.6413	21.0448	20.5259	18.8478	19.2117
CADM3_HUMAN	SLVTVLGIPQKPIITGYK	21.37	-0.228	-0.51	0.61155	0.26	0.61155	20.6665	19.6898	23.0246	22.6367	NA	NA	20.4689	21.3102	21.5639	21.6249	22.1255	22.1124	21.2306	21.6642	20.6345	21.3006	NA	20.2379	20.7433	20.6306	20.9673	20.6192	NA	NA	20.4488	19.9187	22.1911	22.1724	22.6525	22.8825	21.1989	20.9068	21.6194	21.5251	23.0644	23.1134	21.8176	21.8034	19.8649	19.3631
CADM3_HUMAN	IEVLYTPTAMIRPDPPHPR	17.67	-0.109	-0.17	0.86978	0.03	0.86978	NA	16.5361	19.1797	NA	NA	NA	18.007	18.0375	NA	NA	NA	NA	NA	NA	NA	NA	NA	16.8486	NA	NA	NA	NA	17.0793	17.4181	NA	NA	NA	NA	18.4085	NA	NA	NA	17.2955	17.3623	19.5528	19.4979	18.5264	NA	15.6105	15.6228
CADM3_HUMAN	DHEDSSLQWSNPAQQTLYFGEK	19.96	-0.174	-0.57	0.56981	0.33	0.56981	19.7549	19.2076	21.0908	21.178	18.6523	18.4614	20.5144	20.6288	20.1443	19.8443	20.5479	20.5956	19.6628	20.3376	19.7709	19.9585	18.5841	18.8797	19.7928	19.7538	19.585	19.7198	19.4945	19.6984	19.4618	19.6004	20.4344	20.7303	20.796	20.9556	19.7674	19.6001	19.8328	20.0564	21.3556	21.3872	20.0915	20.2139	18.9968	19.0628
CADM4_HUMAN	VWSVASTVR	18.98	-0.44	-1.75	0.08726	3.07	0.08726	18.4736	NA	19.8072	19.6438	18.0386	17.9698	18.8795	18.7745	18.6133	18.5671	18.9242	19.0327	18.3667	18.978	18.4756	18.5575	18.5351	18.9141	18.9454	18.7221	19.2549	19.442	18.7193	18.8568	18.8615	19.1556	19.2581	19.0547	19.4657	19.2041	18.8934	NA	19.043	19.0441	20.4404	20.0189	19.6072	19.4873	18.3472	NA
CADM4_HUMAN	FQLEEFSPR	19.75	-0.405	-1.52	0.13633	2.3	0.13633	19.1573	19.0268	20.8036	20.4534	18.7918	18.8901	19.7305	19.801	19.4797	19.5028	19.6928	19.6516	19.106	19.7733	19.3041	19.4831	19.3271	20.1239	19.3886	19.5006	19.9481	20.1315	19.6986	19.8188	19.6286	19.8896	19.8709	19.8372	20.3487	20.366	19.7067	19.5107	19.6684	19.7398	20.9628	21.1617	20.4385	20.1232	18.9955	19.2339
CADM4_HUMAN	QTQYVLDVQYSPTAR	18.92	0.009	0.01	0.9949	0	0.9949	18.907	NA	20.9226	NA	NA	NA	NA	NA	NA	NA	19.9983	NA	NA	18.9683	15.5831	19.1293	NA	NA	19.6999	NA	NA	NA	NA	NA	NA	NA	NA	NA	NA	20.7716	NA	NA	19.1505	19.5232	NA	21.035	NA	NA	16.4107	15.9211
CADM4_HUMAN	LHQYDGSIVVIQNPAR	19.74	-0.38	-1.12	0.27148	1.25	0.27148	19.1203	18.5364	20.5139	20.6738	NA	18.5645	19.9036	19.8944	NA	19.5592	NA	20.039	18.9189	19.725	19.3814	19.3739	NA	NA	NA	NA	NA	20.1433	NA	19.4381	19.3899	19.4434	20.1365	NA	20.3074	20.351	NA	NA	19.723	19.7589	21.053	21.0481	20.1541	20.1921	18.709	18.7475
CADM4_HUMAN	EQAVEGGEVELSCLVPR	17.54	-0.545	-1.5	0.14127	2.26	0.14127	17.1832	17.1859	17.6207	17.4506	16.7985	16.8064	17.7396	17.7184	16.9493	16.6555	NA	NA	16.0927	16.971	17.3269	16.9261	17.3632	18.1243	17.8643	17.6853	18.129	18.6957	17.2463	17.5358	17.6681	17.9916	NA	NA	17.277	17.9509	16.639	NA	17.2665	17.8715	19.0858	19.3519	18.1223	18.0085	17.2952	17.3543
CADM4_HUMAN	EGDTLVLTCAVTGNPRPNQIR	17.6	-0.438	-1.15	0.25847	1.31	0.25847	17.3404	17.4571	19.2008	18.7954	16.4502	16.3659	17.4606	17.6619	17.2971	17.0948	17.9559	17.994	16.9344	NA	16.9556	17.1547	16.9409	17.7046	17.089	16.1645	17.748	18.1414	16.9709	17.575	16.7397	17.6282	17.6625	17.4539	18.1636	18.5534	17.2285	16.9451	17.5464	17.8347	19.7929	19.9703	18.1424	18.0476	16.7471	NA
CAH1_HUMAN	GGPFSDSYR	16.03	NA	NA	NA	NA	NA	NA	NA	NA	NA	NA	NA	NA	NA	NA	NA	NA	NA	NA	NA	NA	NA	15.6393	16.4269	NA	NA	NA	NA	NA	NA	NA	NA	NA	NA	NA	NA	NA	NA	NA	NA	NA	NA	NA	NA	NA	NA
CAH1_HUMAN	ADGLAVIGVLMK	18.24	NA	NA	NA	NA	NA	NA	NA	NA	NA	NA	NA	NA	NA	NA	NA	NA	NA	NA	NA	NA	NA	18.2367	18.2517	NA	NA	NA	NA	NA	NA	NA	NA	NA	NA	NA	NA	NA	NA	NA	NA	NA	NA	NA	NA	NA	NA
CAH4_HUMAN	EQILAFSQK	15.98	-0.554	-0.51	0.61995	0.26	0.61995	NA	15.0013	NA	NA	NA	15.9745	NA	NA	NA	NA	NA	NA	NA	NA	NA	NA	15.5202	16.8408	NA	NA	NA	NA	NA	NA	NA	NA	NA	NA	NA	NA	NA	NA	16.1791	NA	16.3854	NA	NA	NA	NA	NA
CAH4_HUMAN	YLGSLTTPTCDEK	15.29	-0.561	-0.47	0.64891	0.22	0.64891	14.7541	14.4231	NA	NA	15.0675	15.4856	NA	NA	NA	NA	NA	NA	NA	NA	NA	NA	15.0492	16.116	NA	NA	NA	NA	NA	NA	NA	NA	NA	NA	NA	NA	NA	NA	15.4079	16.0121	NA	NA	NA	NA	NA	NA
CALL5_HUMAN	NLSEAQLR	17.42	-0.049	-0.05	0.95852	0	0.95852	17.9394	17.5164	NA	18.0269	NA	NA	NA	NA	NA	NA	NA	NA	NA	NA	NA	NA	15.9277	NA	NA	NA	18.1203	NA	NA	NA	NA	NA	NA	NA	NA	NA	NA	NA	NA	NA	NA	NA	15.5839	NA	18.4662	17.7437
CALL5_HUMAN	AFSAVDTDGNGTINAQELGAALK	16.75	NA	NA	NA	NA	NA	17.1686	16.8312	NA	NA	NA	NA	NA	NA	16.2426	NA	NA	NA	NA	NA	NA	NA	NA	NA	NA	NA	NA	NA	NA	NA	NA	NA	NA	NA	NA	NA	NA	NA	NA	NA	NA	NA	NA	NA	NA	NA
CALM_HUMAN	VFDKDGNGYISAAELR	19.05	-0.352	-1.11	0.27353	1.23	0.27353	18.3091	18.3665	19.1809	18.8854	18.2369	18.4934	19.5216	19.7493	19.3564	19.2111	19.6503	19.6161	18.4806	19.5742	18.4734	18.7446	18.5707	19.1791	18.0153	17.9117	18.5167	18.7572	19.1158	19.3755	18.5507	18.8151	20.58	20.3943	18.9641	19.1765	20.0325	20.0064	18.5514	18.869	19.9783	20.0309	19.5102	19.2473	17.9282	18.1756
CALM_HUMAN	EAFSLFDKDGDGTITTK	19.07	-0.24	-0.72	0.4767	0.52	0.4767	18.4504	18.1964	18.3792	18.4985	19.1114	19.4049	20.2785	20.4403	20.2432	20.2427	18.5543	18.7991	18.481	19.2099	18.0046	18.055	18.3509	19.0273	18.5963	18.6303	18.222	18.7423	18.6252	18.8961	17.8837	18.2978	18.5234	18.6775	20.062	20.2299	20.2163	20.2315	18.6767	19.0504	20.2901	20.4981	19.7631	19.6554	18.5889	18.6336
CALR_HUMAN	EQFLDGDGWTSR	19.1	-0.215	-0.56	0.57833	0.31	0.57833	18.1919	18.2535	20.6618	20.6079	17.8	17.773	18.6165	18.8654	19.1736	19.1056	20.0089	20.1848	18.6013	19.4457	18.6847	19.1066	NA	17.9919	18.8658	18.9656	18.3129	NA	NA	NA	18.1867	18.5307	20.4141	19.8949	19.6239	19.8514	19.0914	19.3396	18.779	19.2089	20.5407	20.5106	19.8612	19.2237	17.4459	17.7524
CALR_HUMAN	FYALSASFEPFSNK	17.31	-0.413	-0.85	0.40002	0.73	0.40002	NA	NA	18.9956	18.9053	NA	NA	15.046	15.5532	17.3162	17.3129	18.3433	17.933	16.6527	16.9636	16.0954	16.5403	NA	NA	17.0663	16.3657	NA	NA	NA	15.9426	NA	NA	18.3945	NA	18.1332	18.0558	NA	16.8212	17.4712	17.3905	18.2665	18.3905	17.2243	17.4684	NA	NA
CALR_HUMAN	KPEDWDEEMDGEWEPPVIQNPEYK	17.03	0.416	0.84	0.41088	0.71	0.41088	NA	NA	18.4371	18.4145	NA	NA	NA	NA	16.2965	16.854	NA	17.689	16.5238	16.7074	16.8557	16.8488	NA	NA	NA	NA	NA	NA	NA	NA	NA	NA	NA	17.9093	NA	NA	NA	16.251	16.0894	NA	17.137	16.7202	16.6864	17.0364	NA	NA
CALY_HUMAN	SILAAIGAYPLSR	17.64	-0.31	-0.79	0.43558	0.62	0.43558	17.4852	16.795	19.78	19.3435	16.7109	16.6045	17.2594	17.6213	17.7781	17.6603	17.8764	17.2246	17.3459	18.1612	17.2012	17.6314	16.9293	17.6245	16.2752	16.5161	17.9111	18.1741	17.2293	17.3455	17.3839	17.4535	NA	NA	18.6869	18.7925	17.371	16.4985	17.8964	18.0677	19.0636	18.9843	18.2151	18.2014	16.647	16.4995
CAMKV_HUMAN	NYNQPSEVTDR	17.01	0.062	0.14	0.88878	0.02	0.88878	15.5328	15.5582	19.2291	19.133	NA	NA	15.968	16.2851	17.2907	17.2732	17.4846	17.6889	17.0816	17.1881	16.4169	17.2804	16.5034	15.8107	17.0559	16.9943	16.9738	17.0252	15.0171	NA	15.7315	16.1061	NA	NA	17.2336	17.4231	16.0865	16.2566	17.9232	18.0093	18.9163	18.9465	17.3824	18.0097	16.0762	16.3047
CART_HUMAN	GTSCNSFLLK	18.99	0.809	0.87	0.40526	0.75	0.40526	NA	NA	19.5719	19.6075	NA	NA	NA	NA	NA	NA	NA	NA	NA	NA	NA	NA	NA	NA	NA	NA	NA	NA	NA	NA	NA	NA	NA	NA	NA	18.2978	NA	NA	NA	19.2371	19.352	19.3538	18.6145	17.8506	NA	NA
CART_HUMAN	ALDIYSAVDDASHEK	17.19	NA	NA	NA	NA	NA	NA	NA	18.4704	17.9727	NA	NA	NA	NA	NA	NA	NA	NA	NA	NA	NA	15.1227	NA	NA	NA	NA	NA	NA	NA	NA	NA	NA	NA	NA	NA	NA	NA	NA	NA	NA	NA	NA	NA	NA	NA	NA
CATB_HUMAN	ICEPGYSPTYK	17	0.021	0.06	0.95558	0	0.95558	15.9384	NA	16.0401	16.6789	NA	NA	NA	NA	17.7725	17.327	NA	16.1739	16.6776	NA	17.4289	17.6235	17.3638	17.8189	17.4834	17.731	NA	NA	17.7483	NA	NA	NA	15.913	NA	NA	17.1737	18.0532	18.2692	16.8925	17.2008	16.8082	16.9523	15.9747	16.2742	16.3177	16.3432
CATB_HUMAN	GQDHCGIESEVVAGIPR	17.35	0.077	0.2	0.84165	0.04	0.84165	NA	16.6263	NA	17.3595	16.4127	16.4959	NA	17.6229	17.6635	17.265	16.773	17.6153	16.6247	17.6169	17.6058	17.8669	17.682	18.3689	17.8744	17.9906	NA	16.3246	17.6999	18.3749	17.0168	17.0594	NA	NA	17.089	16.7101	18.5179	18.839	17.2121	17.6634	17.3946	17.7171	16.821	16.4085	16.7142	17.0232
CATB_HUMAN	VMFTEDLKLPASFDAR	16.52	-0.158	-0.24	0.81696	0.06	0.81696	15.9699	NA	NA	NA	NA	NA	NA	NA	NA	NA	NA	NA	NA	NA	16.5268	16.5983	NA	NA	NA	NA	NA	NA	16.6566	NA	15.5548	NA	NA	NA	NA	NA	17.6537	17.2304	16.6293	NA	NA	NA	NA	NA	15.8203	NA
CATD_HUMAN	YYTVFDR	18.66	0.084	0.27	0.79105	0.07	0.79105	18.0024	NA	NA	NA	17.7831	17.6539	18.5316	18.7513	18.9901	19.0144	18.7018	18.6128	NA	NA	18.7159	18.8296	18.7657	19.4172	19.4276	19.4794	18.3994	18.7438	18.6433	19.1237	NA	18.5217	NA	NA	18.8739	NA	19.134	18.9345	18.1525	NA	NA	NA	18.5936	18.3027	17.9803	18.4418
CATD_HUMAN	VSTLPAITLK	19.95	-0.042	-0.16	0.87417	0.03	0.87417	19.5038	19.315	20.2822	19.94	19.0931	19.2823	20.03	20.1989	20.216	20.1085	19.8379	20.0038	18.7817	19.5698	19.8192	19.9563	20.4417	21.1364	20.597	20.553	19.9348	20.1356	20.1378	20.3249	19.9062	20.2203	20.1729	19.7958	20.2707	20.3102	20.2163	20.1826	19.2655	19.4038	20.381	20.4641	19.5973	19.4659	19.5431	19.7856
CATD_HUMAN	LSPEDYTLK	19.9	-0.024	-0.09	0.93262	0.01	0.93262	19.4422	19.2311	20.0549	20.1633	19.0548	19.2987	20.0288	20.1467	20.1946	20.1627	19.5322	19.6754	18.5315	19.4735	19.9461	19.8769	20.4124	21.1632	20.6278	20.5668	19.773	20.071	20.1681	20.4799	19.7603	20.1743	NA	19.6335	20.0698	20.2793	20.322	20.1057	19.3444	19.4917	20.1551	20.1276	19.6154	19.4296	19.6067	19.7934
CATD_HUMAN	FDGILGMAYPR	22.55	-0.577	-1.83	0.074	3.35	0.074	21.9593	21.4924	22.6819	22.6012	21.5271	21.7389	22.5198	22.765	22.0576	21.9996	23.4268	23.4545	22.12	22.988	22.1801	22.2436	22.1076	22.7523	21.2116	21.3996	22.6931	22.8608	22.9003	22.9967	22.5895	22.616	24.6179	24.7005	23.0072	23.2184	23.3043	23.2991	21.7888	21.8462	23.1864	23.3918	22.3993	22.2684	21.4725	21.6154
CATD_HUMAN	LLDIACWIHHK	18.34	-0.407	-1.08	0.28784	1.16	0.28784	18.5887	17.7151	19.5091	18.1338	17.5231	17.398	18.6824	18.962	18.3974	18.1395	18.328	17.9642	17.458	17.0611	18.5171	18.668	16.799	16.7374	19.3448	18.995	18.3745	18.2452	18.6938	18.919	18.5442	18.1845	18.945	NA	18.5576	18.5389	19.1786	18.4986	17.9982	17.5995	19.6674	19.3751	17.8008	18.1579	18.7025	18.1727
CATD_HUMAN	TMSEVGGSVEDLIAK	20.95	-0.069	-0.27	0.78942	0.07	0.78942	20.7475	20.6688	NA	NA	20.0169	20.1339	21.1308	21.2993	21.2057	21.0425	20.7434	20.9074	20.0575	20.4071	20.958	20.8254	21.2624	21.8535	21.6789	21.535	20.9022	21.0048	21.1294	21.3746	21.1105	21.289	21.6743	21.4652	20.9899	NA	21.4475	21.1912	20.2066	20.1274	21.4288	21.0858	20.4317	20.2105	20.7512	20.8688
CATD_HUMAN	LVDQNIFSFYLSR	18.3	-0.643	-1.37	0.17828	1.87	0.17828	17.6812	17.1616	19.6954	19.0102	16.6522	15.8172	18.4485	18.152	19.0176	18.9413	19.0523	18.8662	17.8392	17.9082	18.6558	18.8792	14.0626	NA	18.9862	18.2755	18.3602	17.4026	18.5057	18.235	17.9654	17.9725	19.2032	18.915	19.2594	19.064	19.3571	18.9123	18.1897	17.7327	19.4947	18.7903	18.3876	18.251	18.1296	18.352
CATD_HUMAN	DPDAQPGGELMLGGTDSK	19.31	0.182	0.56	0.57739	0.32	0.57739	18.975	19.018	NA	19.9934	18.3292	18.3348	19.667	19.7544	19.7151	19.7871	19.1913	19.4246	17.7671	18.7035	19.3791	19.1849	19.8273	20.6007	20.4547	20.4009	18.7723	19.2397	19.5589	19.9524	19.1169	19.2771	NA	19.4554	19.522	19.8501	19.5136	19.5499	18.6242	18.8861	19.1329	19.6518	18.5261	18.3511	18.9424	19.4349
CATD_HUMAN	YSQAVPAVTEGPIPEVLK	18.16	-0.124	-0.3	0.76341	0.09	0.76341	18.3962	18.1897	18.0783	NA	17.1389	17.188	18.6518	19.1651	17.5268	17.0685	18.3456	18.4084	16.8961	17.6087	18.192	18.2745	18.9327	19.7083	18.0147	18.1829	17.841	18.4692	17.8461	18.4008	16.3497	17.1609	NA	NA	19.0005	19.2708	19.1372	18.8787	17.6296	17.8509	19.6536	20.1734	18.4505	18.0364	16.82	17.1145
CATD_HUMAN	ISVNNVLPVFDNLMQQK	20.45	-0.268	-0.93	0.35501	0.87	0.35501	19.9499	19.6982	21.5651	21.4764	18.47	18.8891	20.2817	20.3882	20.9613	20.8526	20.8355	20.8129	19.5019	19.9235	20.6137	20.5631	19.6377	19.7399	21.3661	20.8224	20.3041	20.291	20.3638	20.4927	20.1088	20.6705	20.8883	20.6743	20.8928	21.1015	20.8964	20.7054	20.2713	20.4297	21.5188	21.2048	20.1728	20.2025	20.124	20.3872
CATD_HUMAN	AIGAVPLIQGEYMIPCEK	20.85	-0.16	-0.64	0.52301	0.41	0.52301	20.4103	20.1669	21.5928	21.579	19.4769	19.5694	20.7897	21.0217	20.9304	21.1776	21.0675	21.0502	19.6135	20.1862	20.9116	20.9419	20.7947	20.9673	21.6193	21.4738	20.8135	20.6947	20.9544	20.9643	20.6661	20.5243	21.1318	21.0254	21.3516	21.797	21.0181	20.8394	20.5472	20.6159	21.7389	21.5287	20.5441	20.5174	20.6758	20.5982
CATH_HUMAN	GIMGEDTYPYQGK	18.88	-0.208	-0.41	0.68497	0.17	0.68497	NA	NA	19.7711	20.1068	NA	NA	NA	NA	18.433	18.2968	17.6581	NA	NA	NA	18.4121	NA	NA	NA	NA	NA	NA	NA	18.9408	NA	NA	NA	17.6376	NA	19.4447	19.6733	18.8948	NA	NA	NA	19.3419	19.1958	18.534	NA	NA	NA
CATH_HUMAN	MLSLAEQQLVDCAQDFNNHGCQGGLPSQAFEYILYNK	16.16	0.952	1.11	0.29172	1.23	0.29172	NA	NA	17.9022	16.9771	NA	NA	NA	NA	NA	NA	NA	NA	NA	NA	NA	15.6073	NA	NA	NA	NA	NA	NA	NA	NA	NA	NA	NA	NA	16.5512	16.4315	NA	NA	NA	NA	15.0897	NA	NA	15.3739	NA	15.3851
CATL1_HUMAN	VFQEPLFYEAPR	18.96	-0.137	-0.46	0.64904	0.21	0.64904	18.238	18.2046	20.0458	19.8452	18.0551	18.2937	19.0497	19.3436	19.1191	18.9429	19.2895	19.2646	18.4606	19.2111	18.393	18.5848	18.7453	19.5089	18.7466	18.3994	18.4893	18.981	18.6181	18.7784	18.6572	19.0027	19.5105	19.5186	19.3994	19.6472	18.9418	18.7687	18.8097	18.914	20.2464	20.4769	18.9656	19.0486	17.8826	17.8157
CATS_HUMAN	GPVSVGVDAR	14.24	NA	NA	NA	NA	NA	NA	NA	NA	NA	NA	NA	NA	NA	NA	NA	NA	NA	NA	NA	NA	NA	NA	NA	NA	NA	NA	NA	13.8366	14.6344	NA	NA	NA	NA	NA	NA	NA	NA	NA	NA	NA	NA	NA	NA	NA	NA
CATZ_HUMAN	VGDYGSLSGR	16.37	-0.698	-0.88	0.38645	0.77	0.38645	NA	NA	NA	16.341	15.5727	15.9861	16.6191	15.9201	16.2326	15.8801	NA	17.2325	14.5985	14.9579	15.8576	14.674	16.4564	16.9625	16.7054	16.1514	14.8122	17.9404	16.293	17.2577	15.9013	17.2926	18.9096	19.5617	NA	NA	16.9173	16.6364	15.4411	15.1052	NA	NA	NA	NA	16.2117	16.6996
CATZ_HUMAN	NVDGVNYASITR	17.91	0.007	0.02	0.98506	0	0.98506	NA	17.8492	NA	18.3837	NA	NA	NA	NA	17.8572	17.8781	NA	NA	NA	NA	17.2117	17.0996	NA	NA	18.2783	18.4209	17.325	NA	NA	NA	NA	18.2231	NA	NA	18.2234	NA	NA	18.6814	17.2817	17.4436	18.8435	18.8757	NA	17.303	NA	17.2713
CBG_HUMAN	ITQDAQLK	17.5	-0.376	-0.48	0.63988	0.23	0.63988	NA	NA	NA	NA	16.9421	17.0665	NA	17.4227	NA	NA	NA	NA	NA	NA	NA	16.6609	17.5919	18.5873	NA	NA	NA	NA	17.816	17.9364	NA	17.4668	NA	NA	NA	NA	NA	NA	NA	NA	NA	NA	NA	NA	NA	NA
CBG_HUMAN	MNTVIAALSR	18.64	-0.326	-1	0.32173	1	0.32173	18.0704	17.9961	18.548	18.3788	18.0842	18.324	18.4458	18.7142	18.1157	17.8875	18.9322	18.6288	17.6631	18.571	18.174	18.2735	19.0077	19.6542	18.9617	19.0889	19.0472	19.209	19.0076	19.279	19.0666	19.2224	20.6001	20.2558	18.7929	18.9134	18.9943	19.1052	17.4039	17.6337	18.9821	18.9914	18.388	17.5921	17.6611	17.898
CBG_HUMAN	WSAGLTSSQVDLYIPK	18.45	-0.292	-0.61	0.54264	0.38	0.54264	16.8434	17.4903	NA	NA	17.7439	17.7148	18.4526	19.1302	NA	17.9982	19.0458	19.1441	17.7956	18.6513	NA	18.5309	17.8672	18.2836	18.6977	19.0394	18.786	18.952	18.6938	18.9725	19.159	19.3689	20.401	21.0642	18.094	18.2742	19.0418	19.0869	15.8816	17.5253	17.9728	18.5276	NA	17.891	17.593	18.1046
CBG_HUMAN	SETEIHQGFQHLHQLFAK	19.82	0.098	0.18	0.86211	0.03	0.86211	18.9009	18.2661	NA	NA	18.1037	18.1924	NA	18.8813	20.963	20.6768	NA	21.4325	NA	21.1417	20.9108	NA	NA	NA	NA	NA	NA	19.6596	NA	19.9649	NA	18.9488	21.1162	NA	21.2136	NA	NA	NA	20.1589	20.2823	19.6259	NA	NA	NA	NA	18.1812
CBG_HUMAN	KNIFISPVSISMALAMLSLGTCGHTR	15.93	-0.663	-0.93	0.36171	0.87	0.36171	NA	NA	16.91	16.3772	NA	NA	13.3286	NA	14.8884	NA	17.2807	16.7638	15.2441	15.0205	15.9263	15.9748	NA	NA	NA	14.1242	NA	NA	14.9175	15.3394	NA	NA	18.9523	19.4994	16.1065	NA	16.5047	16.7922	NA	NA	NA	NA	NA	14.9285	13.7281	NA
CBLN3_HUMAN	ASGSFVAPVR	19.54	-0.355	-0.91	0.36641	0.83	0.36641	20.2978	20.0939	19.3361	19.5085	19.4582	19.7386	19.9317	19.032	19.182	20.0863	19.7447	19.5098	19.4759	20.2588	18.4262	18.4498	18.3427	18.3584	19.1236	18.9778	20.6836	20.4249	18.2189	17.1334	20.3545	20.8056	18.7572	19.0448	20.1057	20.3867	19.3244	19.8795	19.5874	19.9224	20.2123	20.2817	19.6035	19.3972	20.2383	20.0746
CBLN4_HUMAN	GSSSSPLGISVR	18.24	-1.279	-0.88	0.39867	0.77	0.39867	NA	NA	20.436	19.3359	13.823	NA	NA	NA	NA	NA	NA	NA	NA	NA	NA	NA	NA	NA	NA	NA	NA	NA	NA	NA	NA	NA	18.6626	NA	17.3856	NA	NA	NA	NA	NA	19.4825	19.4866	17.2926	NA	NA	NA
CBPB2_HUMAN	DTGTYGFLLPER	18.16	-0.555	-1.35	0.18374	1.83	0.18374	16.1757	NA	18.1136	18.1864	17.0078	17.0651	18.0221	18.6158	18.0042	17.727	19.2024	19.0953	17.7295	18.5695	17.5136	17.4865	17.4556	18.0282	18.1944	18.432	17.8714	18.3524	18.2316	18.8182	17.899	18.1907	20.6488	20.889	17.7723	18.5136	19.236	19.238	16.848	16.9322	18.1846	18.4753	17.8083	17.372	NA	NA
CBPE_HUMAN	SNAQGIDLNR	17.22	-0.236	-0.22	0.83454	0.05	0.83454	NA	NA	NA	NA	NA	17.3856	NA	NA	NA	NA	NA	NA	NA	NA	NA	NA	NA	NA	NA	16.8891	NA	NA	NA	NA	17.3736	NA	NA	NA	NA	NA	NA	NA	NA	NA	NA	NA	NA	NA	NA	NA
CBPE_HUMAN	LTASAPGYLAITK	19.63	-0.211	-0.62	0.53557	0.39	0.53557	19.1273	19.0061	21.2254	20.9826	18.7823	19.0661	19.7239	20.0941	20.1423	20.0275	19.97	20.1535	18.2074	19.0974	18.5474	18.7273	19.1639	19.8089	19.4648	19.222	19.7007	19.9399	19.2307	19.5059	19.9352	20.2397	20.1413	19.8539	20.7866	20.9294	19.4458	19.3079	19.2666	19.4561	21.1121	21.0538	19.1543	18.9747	18.1524	18.5713
CBPE_HUMAN	YIGNMHGNEAVGR	17.84	-0.952	-0.96	0.36956	0.92	0.36956	NA	NA	NA	NA	NA	NA	NA	NA	17.5065	17.4404	NA	17.812	NA	NA	NA	NA	NA	NA	NA	NA	NA	NA	NA	NA	NA	NA	18.5899	NA	NA	NA	NA	NA	NA	NA	NA	NA	NA	NA	NA	NA
CBPE_HUMAN	IHIMPSLNPDGFEK	19.27	-0.406	-0.73	0.47138	0.53	0.47138	18.7935	18.33	21.1136	20.4714	17.9637	18.0015	19.3406	19.5669	19.6556	19.4708	20.1741	20.4513	17.9027	18.032	18.0728	18.2433	NA	18.5218	18.9406	18.7211	19.1697	19.3756	18.5586	18.9259	19.0293	19.3573	19.0246	21.0528	21.2099	21.6921	19.069	18.353	19.5391	19.116	20.4857	20.6078	20.0085	17.9511	NA	17.8742
CBPE_HUMAN	SGSAHEYSSSPDDAIFQSLAR	20.18	-0.238	-0.72	0.47408	0.52	0.47408	20.0561	19.7552	21.4338	21.4671	19.3246	19.5255	20.703	20.9491	20.7585	20.6356	20.6014	20.5644	18.8217	19.6334	19.1349	19.3157	19.3382	20.0388	19.658	19.6705	20.0302	20.3142	19.6989	20.202	20.3239	20.4236	20.2502	20.5147	21.1659	21.271	20.0399	19.9287	19.655	19.998	21.1106	21.4222	19.7739	19.3993	NA	NA
CBPE_HUMAN	ELLVIELSDNPGVHEPGEPEFK	20.32	-0.918	-2.02	0.05224	4.09	0.05224	NA	NA	20.8569	20.7544	18.5175	NA	20.5748	20.807	19.8237	19.6372	21.084	21.2606	20.4448	20.8611	19.2933	19.6161	NA	NA	17.8254	17.9092	19.226	18.9405	NA	NA	NA	NA	21.0506	21.3058	20.4523	20.498	20.8676	20.8026	NA	NA	21.8467	22.0328	21.2665	21.1886	NA	NA
CC126_HUMAN	TIAVLLDDILQR	16.99	NA	NA	NA	NA	NA	NA	NA	16.9886	NA	NA	NA	NA	NA	NA	NA	NA	NA	NA	NA	NA	NA	NA	NA	NA	NA	NA	NA	NA	NA	NA	NA	NA	NA	NA	NA	NA	NA	NA	NA	NA	NA	NA	NA	NA	NA
CC129_HUMAN	SQGSDNLQEGQEK	16.85	0.055	0.13	0.89808	0.02	0.89808	16.246	16.2611	18.0214	18.2357	17.3059	NA	16.2903	16.8614	16.9501	16.8497	15.9696	16.5825	15.4886	16.3765	15.7501	16.1145	18.1232	18.8383	16.8495	16.8654	16.4118	17.0314	15.807	16.388	17.1445	18.0266	NA	NA	17.0402	17.2953	15.6566	NA	16.6128	16.9526	17.8152	18.1832	15.8179	15.7722	17.1281	17.643
CCKN_HUMAN	AHLGALLAR	17.54	-0.178	-0.16	0.87662	0.03	0.87662	NA	NA	18.2898	NA	NA	NA	NA	NA	16.1299	NA	NA	NA	NA	NA	NA	NA	NA	NA	NA	NA	NA	NA	NA	NA	NA	NA	NA	NA	NA	NA	NA	NA	16.113	NA	18.5659	18.6079	NA	NA	NA	NA
CCL14_HUMAN	WVQDYIK	16.44	-0.949	-1.45	0.16743	2.1	0.16743	15.6904	14.9961	NA	NA	NA	NA	NA	17.0949	NA	NA	NA	NA	NA	NA	NA	NA	15.3041	NA	NA	NA	NA	NA	16.8053	16.8952	16.5575	16.3499	NA	18.4313	NA	NA	NA	NA	NA	NA	NA	NA	NA	16.0339	16.5497	16.5138
CCND3_HUMAN	ACQEQIEAALRESLR	19.25	-0.151	-0.39	0.70167	0.15	0.70167	18.7958	18.7872	20.8116	20.8211	18.409	18.7554	19.0686	19.4343	19.4626	19.4506	19.4328	19.5035	18.389	19.605	18.2396	18.656	18.6243	19.527	18.8674	18.9526	19.5112	19.9474	18.7038	19.3856	18.8039	19.2276	NA	20.0806	19.9116	20.2537	NA	18.7612	18.8393	19.2795	20.1269	20.5852	19.326	19.1445	17.615	18.2838
CD044_HUMAN	MASKLFEMTGER	18.46	-0.464	-1.02	0.31423	1.04	0.31423	19.4456	20.1452	NA	17.8564	17.8966	18.5488	19.2108	18.0869	17.9843	19.0383	17.9192	18.3637	17.4483	18.2429	NA	16.9191	18.0564	17.9236	17.8805	17.1691	19.151	18.8823	NA	NA	19.3337	19.7256	NA	17.1158	NA	18.3939	NA	18.3185	18.6644	18.8028	19.1022	19.0423	18.03	17.7828	19.0826	19.6307
CD048_HUMAN	TETLLLQAER	19.73	-0.254	-0.69	0.49253	0.48	0.49253	18.9658	19.0528	21.5576	21.5855	18.5548	18.7871	19.4028	19.4687	20.0457	20.0666	19.9324	19.9401	18.9206	19.9445	19.3303	19.2648	19.213	19.9033	19.0535	19.1167	20.0618	20.319	19.0669	19.4781	18.9084	19.3968	19.6809	19.5843	21.0609	21.2206	19.0419	19.2731	19.952	20.0623	21.2227	21.4495	20.6444	20.2588	17.9875	18.5084
CD14_HUMAN	ATVNPSAPR	17.02	-0.58	-1.11	0.27349	1.23	0.27349	14.1035	NA	19.1061	18.818	16.4274	16.2889	17.7308	17.6825	17.4049	16.9769	17.6018	18.1539	16.227	17.28	15.5245	NA	15.2554	16.2636	16.4408	16.1474	16.3018	17.019	17.9248	17.897	15.9326	16.3525	18.5036	NA	18.3309	18.4423	17.8577	17.8735	16.6701	16.6572	18.9451	18.9753	17.3435	NA	14.3112	14.0862
CD14_HUMAN	ELTLEDLK	18.45	-0.687	-1.57	0.12277	2.48	0.12277	17.0127	16.8905	20.5824	20.3917	17.1556	17.4875	18.4991	18.8625	19.1007	18.9935	19.3846	19.3884	17.886	18.4812	17.2747	17.361	15.5527	16.5422	17.588	17.609	18.5575	18.816	19.0074	19.279	18.1069	18.2944	19.9273	19.3836	19.8635	19.9899	19.2055	19.3176	17.8808	18.0497	20.3078	20.3546	18.5168	18.2171	16.2327	16.478
CD14_HUMAN	VLDLSCNR	19.91	-0.656	-1.53	0.13283	2.35	0.13283	17.8863	18.0811	21.8589	21.758	18.8938	19.0622	20.3618	19.6261	19.9459	20.2191	20.5572	20.4501	19.4207	20.1869	18.8074	18.7489	18.2389	18.7505	19.3882	19.3268	19.9593	19.95	20.4503	19.6171	19.5585	20.0231	20.7479	21.0633	21.2088	21.44	20.268	20.8693	19.5534	19.6814	21.9289	22.0115	20.3142	19.5569	18.4192	18.073
CD14_HUMAN	GLMAALCPHK	17.35	-0.047	-0.05	0.9601	0	0.9601	14.6419	14.4061	19.6252	19.0268	NA	NA	NA	NA	NA	NA	18.014	17.8472	NA	16.5797	NA	NA	NA	NA	NA	NA	NA	NA	NA	NA	NA	NA	19.1127	18.2613	18.5871	18.4893	NA	17.5134	NA	NA	NA	NA	NA	15.9908	NA	14.8109
CD14_HUMAN	FPAIQNLALR	19.42	-0.455	-1.09	0.28085	1.2	0.28085	NA	17.8302	20.9155	20.6085	NA	NA	19.522	19.7702	19.4358	19.2585	20.1382	20.0224	18.7488	19.6255	18.003	17.9956	NA	NA	18.2303	17.9341	19.1728	19.5407	19.4264	19.7077	18.9624	19.3302	20.6351	20.7644	20.4165	20.6046	20.4246	20.1674	18.7089	18.976	21.0641	21.1306	18.7219	18.842	17.4775	17.5624
CD14_HUMAN	LKELTLEDLK	18.28	-0.712	-1.06	0.3016	1.12	0.3016	16.1194	NA	20.0159	19.6698	NA	NA	NA	NA	NA	NA	18.3495	NA	17.0329	18.07	NA	NA	NA	NA	16.407	NA	17.7935	18.03	17.4972	17.5475	NA	17.2465	NA	NA	19.0926	19.6108	18.7633	18.2783	NA	NA	19.6252	19.8314	NA	NA	NA	NA
CD14_HUMAN	LTVGAAQVPAQLLVGALR	20.45	-1.104	-2.34	0.02415	5.46	0.02415	18.8912	18.5899	22.9055	22.6245	18.6512	18.9167	20.3958	20.5881	20.847	20.8222	21.6238	21.6962	20.2436	20.7442	19.387	19.2527	16.41	16.8054	19.2286	19.2804	20.542	20.6537	20.7948	20.9666	20.2285	20.3016	22.2614	22.3314	22.1573	22.154	21.482	21.3825	20.348	20.2909	22.7964	22.6964	20.5361	20.6695	18.506	18.8867
CD14_HUMAN	SWLAELQQWLKPGLK	19.7	-0.895	-1.51	0.13952	2.27	0.13952	17.5251	16.7925	22.9074	22.506	16.6806	16.3225	19.2916	19.4769	20.223	19.6671	21.2722	21.428	19.4605	20.0452	18.7331	19.0528	NA	NA	17.3986	17.389	19.1514	19.1757	19.9532	19.5074	18.7306	18.747	22.2691	22.3214	21.6982	21.7857	20.9553	20.6726	18.9302	18.8828	22.1908	22.1637	20.0522	20.4023	17.4602	17.4839
CD14_HUMAN	RLTVGAAQVPAQLLVGALR	20.28	-1.053	-2.3	0.02632	5.3	0.02632	18.5618	18.4373	22.4857	22.3381	18.6051	18.7903	20.2891	20.403	20.4488	20.4469	21.4473	21.3443	19.8965	20.3746	18.7179	19.0518	NA	16.8211	19.0516	18.8557	20.3558	20.2128	20.4957	20.6799	20.0436	19.9867	22.1702	22.056	21.8685	22.0928	21.1303	21.0772	19.9304	19.9945	22.6324	22.3503	20.1954	20.4114	18.2922	18.6203
CD14_HUMAN	AFPALTSLDLSDNPGLGER	22.03	-0.713	-1.79	0.07989	3.22	0.07989	20.3233	20.6443	23.7299	23.8126	20.7507	21.0346	22.2993	22.4555	22.2475	22.3193	22.8346	22.9672	21.4779	22.2839	20.5372	20.9189	19.9876	20.377	21.2694	21.1793	22.0896	22.0336	22.2083	22.2362	21.7125	21.9634	23.1451	23.6171	23.3329	23.6543	22.4114	22.7185	21.8774	21.9923	24.115	24.0977	21.807	21.8688	20.1876	20.6466
CD14_HUMAN	VLSIAQAHSPAFSCEQVR	21.3	-0.733	-1.77	0.08357	3.14	0.08357	19.9597	19.7226	23.3856	23.2775	19.6689	19.7359	21.6784	21.7898	21.504	21.5175	22.0668	22.3383	20.583	21.4351	19.9286	19.999	19.2575	19.7696	20.4233	20.6082	21.2083	21.4864	21.464	21.6894	20.8346	20.9341	23.0251	22.9141	22.6351	22.7691	21.936	21.9715	20.8025	21.0011	23.4557	23.4887	NA	21.1914	19.5557	19.7051
CD14_HUMAN	ITGTMPPLPLEATGLALSSLR	20.55	-1.278	-2.25	0.02994	5.04	0.02994	18.7738	18.4919	23.3597	23.3061	18.0755	18.1565	20.5472	20.6777	21.0642	20.9584	22.0037	22.0402	20.3003	20.9005	19.3682	19.5834	16.3741	15.2474	19.6222	19.2981	20.5286	20.5802	21.2381	20.8713	19.8712	20.2727	22.7337	22.6812	22.2723	22.7385	21.6157	21.4579	20.7301	20.5843	22.9008	23.0488	20.6533	21.0135	18.8236	19.0935
CD14_HUMAN	GLMAALCPHKFPAIQNLALR	18.79	0.602	0.76	0.45233	0.58	0.45233	NA	NA	20.2209	19.9279	NA	NA	18.6038	18.5876	NA	NA	18.8207	18.2509	NA	NA	NA	NA	NA	NA	NA	NA	17.8503	17.7994	18.489	18.3774	16.9979	18.0096	19.7315	19.75	20.0543	20.1065	19.0922	18.3186	17.8978	NA	20.7428	20.4788	NA	NA	NA	15.1693
CD14_HUMAN	NTGMETPTGVCAALAAAGVQPHSLDLSHNSLR	20.23	-0.329	-0.65	0.5242	0.42	0.5242	NA	NA	21.516	21.3479	NA	NA	20.0264	NA	NA	NA	19.9169	20.2329	18.68	NA	NA	NA	NA	NA	18.861	NA	19.5152	NA	19.7979	NA	NA	NA	20.9492	21.0783	20.7003	20.9989	20.3825	19.8899	18.9672	19.2863	21.7812	21.6045	19.0767	NA	NA	NA
CD166_HUMAN	ALFLETEQLK	18.79	-0.44	-1.33	0.1914	1.77	0.1914	18.3454	17.9755	20.2141	19.9888	17.7806	17.9446	18.4422	18.4923	18.7593	18.6568	19.1222	18.8709	17.6781	18.7495	18.1634	18.3748	18.3391	19.0193	18.2865	18.4238	18.9532	19.0905	18.5865	18.7166	18.5672	18.7741	18.9635	NA	19.5179	19.7586	NA	NA	18.5607	18.9067	20.3043	20.3567	19.3228	19.1526	17.7846	18.1049
CD166_HUMAN	SSNTYTLTDVR	17.59	-0.396	-1.3	0.20606	1.69	0.20606	NA	16.9325	NA	NA	17.0966	17.2524	NA	17.3976	NA	17.826	17.4911	17.9142	NA	17.7704	17.3197	17.1919	NA	NA	17.4413	17.543	17.7631	17.8653	17.8097	NA	NA	NA	NA	NA	NA	18.635	NA	17.143	17.6619	17.7359	NA	NA	NA	17.9406	NA	NA
CD166_HUMAN	LDVPQNLMFGK	18.65	NA	NA	NA	NA	NA	NA	18.6511	NA	NA	NA	NA	NA	NA	NA	NA	NA	NA	NA	NA	NA	NA	NA	NA	NA	NA	NA	NA	NA	NA	NA	NA	NA	NA	NA	NA	NA	NA	NA	NA	NA	NA	NA	NA	NA	NA
CD166_HUMAN	VLHPLEGAVVIIFK	17.23	0.039	0.06	0.95088	0	0.95088	NA	NA	18.7286	18.368	NA	NA	NA	NA	16.3398	16.8342	17.5117	NA	16.154	16.9427	NA	17.0916	NA	NA	NA	NA	NA	NA	NA	NA	NA	NA	NA	NA	18.0593	18.1023	NA	NA	16.6151	15.8904	18.2877	17.8401	17.9673	17.249	16.2206	15.9446
CD166_HUMAN	YEKPDGSPVFIAFR	19.03	-0.311	-0.97	0.33579	0.95	0.33579	18.6156	18.193	20.7524	20.4784	17.7815	17.8742	18.7401	18.9788	19.1121	19.0768	19.3108	19.14	18.1924	19.0107	18.6098	18.7485	18.483	19.0511	18.912	18.4047	19.1627	19.4475	18.6944	18.8452	18.7148	18.8931	19.094	18.9626	20.0619	19.9845	18.3965	18.2978	19.1072	19.0976	20.5943	20.7138	19.8635	19.4659	18.1163	18.1759
CD166_HUMAN	QIGDALPVSCTISASR	16.91	-0.42	-0.73	0.47527	0.53	0.47527	NA	16.4046	18.3398	17.9763	15.4161	15.8992	NA	NA	NA	NA	NA	NA	NA	NA	NA	16.0602	16.4358	17.4459	NA	16.0108	NA	NA	NA	NA	NA	16.6251	NA	NA	16.9504	NA	NA	NA	NA	16.2583	18.8872	18.9662	17.0188	16.7953	NA	16.0329
CD166_HUMAN	EMDPVTQLYTMTSTLEYK	18.33	-0.707	-1.82	0.0761	3.3	0.0761	17.5411	17.4654	20.4877	20.6172	16.197	16.0305	17.6858	17.682	18.256	17.915	19.0724	19	17.5938	18.0088	18.0212	18.2486	16.7652	16.7464	18.3417	17.8452	18.463	18.8062	18.379	17.8667	17.6396	18.082	19.1859	19.0013	19.4991	19.7461	17.428	17.4936	19.2203	18.9574	20.4461	20.2735	18.8379	19.0672	17.3106	17.9606
CD44_HUMAN	TEAADLCK	16.85	-0.116	-0.21	0.83543	0.04	0.83543	NA	NA	NA	NA	NA	16.6974	NA	16.9542	NA	NA	NA	NA	NA	16.6041	NA	NA	NA	17.1483	16.6325	16.6092	15.4449	16.2817	17.8129	17.9049	15.6443	16.3558	NA	17.0693	17.7054	17.9122	NA	NA	NA	NA	NA	NA	NA	NA	NA	NA
CD44_HUMAN	ALSIGFETCR	19.83	-0.354	-1.15	0.25602	1.33	0.25602	19.4351	19.0773	21.1798	20.8857	18.8877	19.085	20.0041	19.9163	19.9244	19.7872	20.0464	20.0585	19.0797	19.9853	19.2962	19.3947	18.4948	19.0445	19.996	19.5184	19.7844	19.9048	20.0993	20.2574	19.6415	19.9829	20.408	20.1444	20.7756	21.0022	19.6732	19.4803	19.652	19.7968	20.7627	21.0241	20.1257	19.5618	19.0882	19.0046
CD44_HUMAN	YGFIEGHVVIPR	22.09	-0.418	-1.41	0.16639	1.98	0.16639	21.8393	21.2843	23.5672	23.0599	21.2096	21.1672	22.2523	22.3088	21.8553	21.8157	22.4068	22.6656	21.4156	21.9824	21.6168	21.6723	20.5772	21.0719	22.028	21.7423	22.0105	22.122	22.3501	22.5562	22.0594	22.2339	23.2381	22.6976	23.0943	23.1377	21.9542	21.8192	21.8547	21.8085	23.128	23.1682	22.1166	21.8712	21.3187	21.3663
CD59_HUMAN	ENELTYYCCK	19	-0.18	-0.61	0.5425	0.38	0.5425	18.1972	18.1896	NA	NA	18.3478	18.4434	19.23	18.9549	19.5192	19.496	19.0234	19.3784	18.5466	19.3859	18.9048	18.9303	18.6441	18.979	19.2432	19.2959	18.844	18.8854	19.3457	18.9721	18.5727	19.0056	19.0409	18.775	19.9873	20.3112	18.4574	18.7495	19.2927	19.5025	NA	20.0406	NA	19.1064	18.0793	18.1567
CD59_HUMAN	FEHCNFNDVTTR	21.34	-0.206	-0.66	0.5112	0.44	0.5112	20.6015	20.5162	22.7327	22.7555	20.4784	20.569	21.5531	20.9416	21.4307	21.5286	21.6394	21.6093	20.8543	21.5719	20.8135	20.8559	20.6944	21.2374	21.1924	21.2235	21.1627	21.2764	21.3467	20.8595	20.9854	21.3409	22.0364	21.6217	22.1217	22.4223	20.8911	21.0963	21.3935	21.4707	22.6094	22.7187	21.8217	21.4263	20.0784	20.2316
CD59_HUMAN	LRENELTYYCCK	21.66	-0.157	-0.49	0.62481	0.24	0.62481	20.928	20.5695	23.2392	23.0104	20.6529	20.7675	22.0341	21.6547	21.8774	21.9927	22.0734	21.9133	21.1925	21.8666	21.2884	21.2676	20.9097	21.1615	21.6253	21.5545	21.4413	21.1583	21.675	21.0797	21.3126	21.4746	22.3985	22.0363	22.5667	22.7443	21.063	21.3813	21.8131	21.9125	22.9606	23.0085	22.2291	21.6943	20.4969	20.2763
CDK10_HUMAN	NFIIHRDLK	17.29	-1.092	-2.64	0.01203	6.96	0.01203	15.8409	15.4672	NA	NA	16.1601	15.7815	17.142	17.1058	NA	16.1524	18.2217	18.1291	17.5271	17.6413	16.3906	16.5158	NA	NA	16.2256	15.9051	17.7624	17.5445	17.7117	17.893	17.4679	17.2553	20.4249	20.2822	17.5769	17.4954	18.3524	18.0963	15.9549	15.8037	19.0195	18.5204	17.5041	17.8789	15.9627	16.3633
CE350_HUMAN	QAVFDLTK	20.72	NA	NA	NA	NA	NA	NA	NA	NA	NA	NA	NA	NA	NA	NA	NA	NA	NA	NA	NA	NA	NA	NA	NA	NA	NA	NA	NA	20.9635	20.4846	NA	NA	NA	NA	NA	NA	NA	NA	NA	NA	NA	NA	NA	NA	NA	NA
CECR1_HUMAN	SQVFNILR	17.83	NA	NA	NA	NA	NA	NA	NA	NA	NA	NA	NA	NA	NA	NA	NA	NA	NA	NA	NA	NA	NA	NA	NA	NA	NA	NA	NA	NA	NA	NA	NA	NA	NA	NA	NA	17.9712	17.6812	NA	NA	NA	NA	NA	NA	NA	NA
CECR1_HUMAN	LPYFFHAGETDWQGTSIDR	18.7	NA	NA	NA	NA	NA	NA	NA	NA	NA	NA	NA	NA	NA	NA	NA	NA	NA	NA	NA	NA	NA	NA	NA	NA	NA	NA	NA	NA	NA	NA	NA	NA	NA	NA	NA	NA	18.6964	NA	NA	NA	NA	NA	NA	NA	NA
CEP55_HUMAN	NQITQLESLK	16.97	-0.501	-1.25	0.22058	1.56	0.22058	NA	16.3558	16.7618	16.4357	NA	16.3705	16.8814	17.4082	16.6726	16.3713	17.3128	17.2813	16.5904	17.504	NA	16.6439	16.7516	17.7419	15.5098	NA	NA	NA	NA	NA	17.3443	17.5608	17.6317	17.9853	16.7571	16.9677	17.0439	16.608	16.1978	16.5279	18.1106	18.2288	17.0947	16.5416	NA	NA
CERU_HUMAN	GEFYIGSK	21.29	-0.486	-1.6	0.12029	2.55	0.12029	19.945	NA	NA	21.1223	20.4574	NA	NA	20.7867	NA	20.8437	21.4941	21.5027	NA	21.2755	NA	20.5488	20.8714	NA	21.4474	21.29	21.4987	21.4084	21.4082	NA	21.3784	21.5429	23.0739	22.8497	21.6736	21.8824	21.5136	21.7273	NA	20.2384	21.8804	21.922	NA	20.7851	NA	19.8464
CERU_HUMAN	YTVNQCR	18.64	-0.506	-1.25	0.22051	1.56	0.22051	17.8123	17.5376	NA	NA	18.0814	18.0229	18.5589	18.4167	18.2526	18.0102	18.9039	19.4038	18.0351	18.9032	NA	NA	18.2652	19.103	18.6077	18.4647	NA	19.0392	19.2343	19.2655	NA	18.5549	21.2635	21.0155	18.8634	NA	19.4286	19.4513	17.1519	17.3191	NA	19.4313	18.7091	NA	17.3178	17.4546
CERU_HUMAN	QYTDSTFR	20.55	-0.458	-1.33	0.1912	1.76	0.1912	19.1811	19.1543	20.349	20.2921	20.2012	20.25	20.5503	20.5169	20.2194	20.1178	20.7388	21.1199	20.14	20.8825	19.9869	19.8853	20.4686	21.1658	20.6367	20.6225	20.6209	21.0222	21.2354	21.1802	20.615	20.7586	22.8843	23.001	20.9292	21.0711	21.3521	21.452	19.2888	19.3941	20.9924	21.2856	20.6492	19.9667	18.9408	18.9911
CERU_HUMAN	MYYSAVDPTK	22.11	-0.554	-1.85	0.07171	3.41	0.07171	21.1211	20.8062	22.5494	22.2386	21.4142	21.4004	22.0245	21.5989	21.6952	21.7192	22.3303	22.445	21.6205	22.2603	21.4625	21.4827	21.8833	22.1059	22.3429	22.1892	22.4696	22.3399	22.5641	21.9552	22.4592	22.6182	24.137	23.8621	22.7339	22.9473	22.5715	22.6945	21.1868	21.2946	22.9689	22.9917	22.1371	21.6634	21.1514	21.0225
CERU_HUMAN	IYHSHIDAPK	19.97	-0.639	-1.76	0.08526	3.1	0.08526	19.0061	19.112	20.4487	20.1391	18.7537	18.7261	20.2133	20.1141	19.5039	19.3116	20.2889	20.6757	19.3725	20.2761	18.8235	19.373	19.4701	19.5078	20.1037	19.7535	20.1245	20.4545	19.9541	20.0749	20.1404	20.6935	22.6914	22.179	20.4088	20.534	20.6004	20.5084	18.838	18.7902	21.1202	21.1962	19.875	19.7278	18.5589	19.2852
CERU_HUMAN	DIFTGLIGPMK	22.37	-0.605	-1.94	0.0585	3.78	0.0585	21.7576	21.3217	22.8122	22.6439	21.5363	21.5299	21.7873	21.9711	21.8757	21.8874	22.9453	22.9634	21.9355	22.5543	21.7094	21.7368	21.7496	21.9304	22.5682	22.1527	22.7632	22.7196	22.5626	22.6347	22.8978	22.799	24.6889	24.5775	23.1807	23.2478	23.0298	22.9179	20.8408	20.7932	23.601	23.321	22.1301	22.1704	21.2518	21.336
CERU_HUMAN	EYTDASFTNR	20.92	-0.523	-1.8	0.0783	3.26	0.0783	19.9603	19.7691	21.0799	20.9017	20.2139	20.3121	20.8071	20.7111	20.5965	20.5449	21.1217	21.2138	20.278	21.0018	20.1395	20.1361	20.5907	21.2258	21.1737	21.0382	21.1074	21.354	21.3325	20.9846	20.8382	21.0727	22.8742	22.9039	21.3363	21.4838	21.4742	21.4973	20.0518	20.1516	21.5822	21.7293	20.7633	20.4617	NA	20.0778
CERU_HUMAN	DDEEFIESNK	21.51	-0.393	-1.25	0.21688	1.57	0.21688	20.3256	20.535	21.4321	21.5991	21.0043	21.1113	21.4758	21.1864	21.3267	21.3317	21.626	21.8857	20.9893	21.7571	20.8804	20.7079	21.4826	22.2261	21.7297	21.7559	21.764	22.0056	21.7222	21.5588	21.4481	21.8658	23.3898	23.3739	21.8175	22.1903	22.0058	22.2378	20.3944	20.6878	22.1217	22.4297	21.2636	21.0814	20.3406	20.5309
CERU_HUMAN	EYTDASFTNRK	18.11	-0.473	-1.17	0.25156	1.37	0.25156	NA	NA	NA	NA	17.4066	17.299	18.051	18.0714	17.4883	17.5013	NA	18.7239	17.6719	18.2633	17.1894	17.3184	17.9345	18.2686	17.8781	17.6094	17.6766	17.9244	18.2939	18.3602	18.0657	18.2853	20.9326	20.7508	18.2592	NA	19.1219	18.8293	16.4949	NA	NA	NA	NA	17.3924	NA	NA
CERU_HUMAN	GAYPLSIEPIGVR	22.88	-0.531	-1.7	0.09725	2.87	0.09725	22.1605	22.1891	22.9635	22.6153	22.2602	22.3968	22.7479	22.8771	22.4998	22.32	23.2437	23.16	22.2725	23.1465	22.0953	22.1046	22.6639	23.4173	22.7633	22.4321	23.1231	23.3423	23.2025	23.3222	23.1604	23.4477	25.0229	25.0103	23.2053	23.4893	23.5537	23.2796	21.8121	21.9817	23.6548	23.7905	22.4357	22.4036	21.8525	21.8555
CERU_HUMAN	QSEDSTFYLGER	20.84	-0.402	-1.16	0.25252	1.35	0.25252	20.1518	20.0145	20.5456	20.8109	20.2723	20.4431	20.8488	21.0127	20.519	20.3961	21.0839	21.2655	20.2239	21.1022	20.0436	20.0724	20.6739	21.427	20.8369	20.9873	20.8923	21.3236	21.3447	21.4955	20.9215	21.1683	23.2611	23.3083	21.1063	21.2819	21.531	21.6626	19.4976	19.6459	21.1915	21.4538	20.482	19.9013	19.4483	19.8503
CERU_HUMAN	DIASGLIGPLIICK	23.11	-0.885	-2.98	0.00472	8.88	0.00472	21.8412	21.7077	23.2722	23.1437	21.8432	21.9999	22.7298	22.7775	22.7352	22.816	23.6902	23.7265	22.6288	23.2957	22.3562	22.3648	22.1423	22.5329	23.0191	22.8076	23.7661	23.7579	22.9676	22.9831	23.4208	23.8143	25.2236	25.181	23.8432	23.9938	23.6831	23.5326	22.5873	22.5951	24.6879	24.504	23.2311	23.1062	21.9883	22.2539
CERU_HUMAN	EVGPTNADPVCLAK	22.18	-0.668	-2.05	0.04681	4.19	0.04681	21.0661	20.8597	22.0823	21.9707	21.2243	21.4057	22.1143	22.2063	21.7151	21.6708	22.4631	22.7189	21.4971	22.3988	21.3524	21.3084	21.8395	22.6428	22.1166	22.1802	22.3856	22.7742	22.2472	22.4002	22.2183	22.6894	24.2383	24.15	22.5912	22.6524	22.6375	22.7161	21.5434	21.666	23.5711	23.5877	22.164	21.7052	21.012	21.2358
CERU_HUMAN	ALYLQYTDETFR	22.86	-0.621	-2.07	0.04425	4.29	0.04425	22.2185	22.0392	22.8735	22.4089	22.0357	21.9871	22.8508	22.8949	22.576	22.5079	23.396	23.3584	22.5517	23.1361	22.2944	22.1065	21.83	22.3748	22.8831	22.5972	23.1432	23.2364	23.1091	23.2263	23.2062	23.3612	25.2268	25.0012	23.3687	23.1454	23.8896	23.7536	21.8929	21.7953	23.5303	23.5742	22.5914	22.217	22.0165	22.0482
CERU_HUMAN	VNKDDEEFIESNK	19.51	-0.506	-1.27	0.20993	1.62	0.20993	18.5752	18.6867	18.9198	18.6352	19.0779	19.2413	20.0475	19.8274	18.4595	18.6073	19.8145	19.8476	18.8959	19.8931	18.5983	18.5862	19.7566	20.3522	19.2445	19.1728	19.4006	19.6946	20.4089	20.3512	19.7796	20.093	22.3619	22.4046	19.5475	19.6505	20.3744	20.663	NA	18.1791	20.3823	20.5105	NA	18.56	17.3491	17.5903
CERU_HUMAN	DLYSGLIGPLIVCR	22.35	-0.996	-3.04	0.00398	9.26	0.00398	21.0671	20.8627	22.8847	22.773	20.685	20.9402	21.7374	21.837	22.0155	22.0002	23.0496	23.1881	22.0322	22.6047	21.6851	21.6995	20.5623	20.88	22.4129	22.0371	22.9045	22.8773	21.9059	22.1023	22.5596	22.988	24.6755	24.5262	23.2097	23.2751	22.9971	22.8197	22.0007	22.0538	24.1023	23.9311	22.5698	22.615	21.2356	21.5286
CERU_HUMAN	RQSEDSTFYLGER	20.77	-0.58	-1.33	0.19332	1.77	0.19332	NA	NA	NA	NA	NA	NA	NA	NA	20.4995	20.4031	NA	21.3306	20.0441	20.8798	20.0612	NA	20.5847	20.5971	19.4112	19.3516	20.5642	20.9739	20.0229	20.0856	20.7013	20.6621	22.1601	22.2332	20.9786	21.3188	20.9957	21.1102	NA	NA	22.2371	22.3499	21.4174	20.539	NA	19.3098
CERU_HUMAN	VDKDNEDFQESNR	19.16	-0.941	-1.86	0.08328	3.44	0.08328	NA	17.328	NA	NA	NA	18.6896	NA	19.2073	NA	NA	NA	NA	NA	19.1686	NA	18.2702	NA	NA	19.3951	19.3402	NA	19.1889	19.6828	19.7695	NA	NA	NA	NA	NA	NA	19.9535	19.8844	NA	NA	NA	NA	NA	NA	NA	NA
CERU_HUMAN	QYTDSTFRVPVER	18.57	-1.412	-2.56	0.02181	6.54	0.02181	17.4791	17.4337	NA	NA	17.6254	17.845	18.5517	18.4842	NA	NA	NA	NA	NA	17.9901	NA	NA	NA	NA	NA	NA	NA	NA	NA	18.4611	NA	NA	20.5784	20.6386	NA	NA	18.8996	18.8727	NA	NA	NA	NA	NA	NA	NA	NA
CERU_HUMAN	AGLQAFFQVQECNK	17.44	-1.045	-1.87	0.07128	3.49	0.07128	16.8464	16.6344	NA	NA	16.6364	16.1297	17.4141	16.854	NA	NA	NA	17.9623	17.4996	17.5183	NA	16.0984	15.8124	16.227	18.1737	16.8327	17.6124	17.6932	18.5107	17.976	17.8892	17.9122	20.7796	20.1037	17.8451	NA	18.4851	17.8799	NA	NA	NA	17.7765	NA	NA	16.1342	15.1298
CERU_HUMAN	KALYLQYTDETFR	18.76	-0.764	-1.74	0.09	3.04	0.09	17.5339	17.2048	NA	NA	17.8397	17.9719	18.6685	18.7885	18.1084	NA	19.2731	19.582	18.0739	19.0414	17.709	18.0603	17.7999	18.1678	NA	NA	18.8141	18.8967	19.1333	19.3579	18.9799	19.1508	21.6651	21.0691	19.2576	NA	19.5442	19.6431	17.4559	NA	19.9937	19.9721	18.4536	18.4315	16.6191	NA
CERU_HUMAN	NNEGTYYSPNYNPQSR	20.65	-0.375	-1.13	0.26503	1.28	0.26503	19.851	19.5587	20.6423	20.6222	20.1014	20.0663	20.9487	20.6448	20.402	20.3144	20.8157	21.0909	20.0925	21.0381	19.9987	19.8986	20.4547	20.9701	20.8733	20.8568	20.6521	20.9055	21.1131	20.89	20.8562	21.0376	22.986	22.6423	20.754	21.1587	21.4902	21.6047	19.3465	19.5804	21.0296	21.4454	20.2684	20.0218	19.3238	19.6264
CERU_HUMAN	TTIEKPVWLGFLGPIIK	23.34	-0.984	-2.63	0.01175	6.92	0.01175	22.6248	22.195	24.1698	24.0964	21.9068	22.1293	22.8952	23.1209	23.2089	23.1397	24.1435	24.2506	23.1401	23.6793	22.6444	22.7737	20.5448	20.4096	23.1049	22.7674	23.5578	23.5466	23.5443	23.5892	23.4336	23.6622	26.2655	26.143	24.2406	24.2861	24.3945	24.1328	22.6073	22.6305	24.7514	24.5977	23.4273	23.4458	22.0188	22.3455
CERU_HUMAN	AEEEHLGILGPQLHADVGDK	21.17	-0.589	-1.75	0.08639	3.08	0.08639	20.2092	20.1124	21.3702	21.3249	20.065	20.4208	21.251	21.4451	20.9429	20.75	21.6258	21.4253	20.3624	21.2398	20.2336	20.2371	20.6036	21.266	21.4288	21.2568	21.5622	21.8148	21.3376	21.3345	21.3771	21.562	23.6822	23.3617	21.6112	21.9119	21.6586	21.6587	19.9936	20.15	22.2634	22.3336	21.0527	20.674	19.8818	20.1301
CERU_HUMAN	NLASRPYTFHSHGITYYK	21.03	-0.628	-1.64	0.10807	2.69	0.10807	20.8608	20.1523	20.5198	20.3714	20.2875	20.1034	21.4669	21.5012	20.2703	20.2856	21.1182	21.5476	20.5215	21.0109	20.1298	20.4195	20.7139	20.7768	21.3192	20.92	21.4862	21.4658	21.6087	21.5559	21.5237	21.6026	24.0336	24.0175	21.2974	21.3383	22.0544	21.8249	19.4355	19.7188	21.7433	21.9561	19.5589	20.7093	19.9631	19.9555
CERU_HUMAN	LISVDTEHSNIYLQNGPDR	22.45	-0.534	-1.64	0.10846	2.69	0.10846	21.7049	21.5854	22.7192	22.8222	21.5087	21.7221	22.5038	22.644	22.0825	22.0469	22.8871	22.8012	21.8595	22.7091	21.5558	21.6964	21.7428	22.4042	22.3433	22.3813	22.6051	22.7741	22.5579	22.7559	22.5092	22.8839	24.8283	24.6288	22.9103	23.0397	23.085	23.0758	21.2875	21.7103	23.429	23.4517	22.2432	21.8073	21.2106	21.6165
CERU_HUMAN	MHSMNGFMYGNQPGLTMCK	21.78	-0.712	-2	0.05219	3.99	0.05219	21.2144	20.3356	22.88	22.6437	20.0817	19.7892	21.5724	21.619	21.2542	21.0592	22.3842	22.43	21.2394	21.5942	21.0882	21.1653	20.8767	20.6704	22.3316	22.2686	22.2346	22.0533	22.4261	22.234	21.8476	21.7003	24.6782	24.4607	22.5809	22.7132	22.3099	22.1304	20.8369	20.9	22.626	22.7155	21.4522	21.2256	20.8799	20.7241
CERU_HUMAN	KAEEEHLGILGPQLHADVGDK	23.01	-0.581	-1.96	0.05604	3.86	0.05604	22.4005	22.0774	22.9346	22.9862	22.0981	22.2438	23.2172	23.272	22.6617	22.601	23.4755	23.3495	22.4298	23.0265	22.0936	22.1663	22.5687	22.9616	22.9832	22.9312	23.2657	23.3868	23.2659	23.3059	23.1376	23.3521	25.578	25.3796	23.4024	23.6068	23.6759	23.5336	21.897	21.944	23.9617	23.9949	22.8006	22.5783	21.9964	22.0403
CERU_HUMAN	KLISVDTEHSNIYLQNGPDR	19.29	-0.468	-1.21	0.23469	1.46	0.23469	18.6588	18.5044	NA	NA	18.6591	18.888	19.6736	19.9234	18.2625	18.8	19.7902	20.0422	18.3265	19.3224	18.3392	18.391	19.1742	19.4915	18.8328	19.2481	19.4391	19.6792	19.9432	20.0076	19.6653	19.7914	21.7909	21.9676	19.4696	19.4925	19.7284	19.8878	NA	18.2514	NA	NA	NA	18.5671	18.0045	17.989
CERU_HUMAN	MYYSAVDPTKDIFTGLIGPMK	18.28	-0.776	-1.4	0.16855	1.96	0.16855	17.569	17.4536	19.3514	19.3105	17.4297	17.3139	18.3438	18.5949	17.5775	17.5515	18.6997	18.7133	18.3107	18.81	17.1656	17.5047	16.4637	15.0341	17.7922	17.6829	18.2259	17.8249	19.6859	19.3813	18.8536	18.7098	22.1942	22.2696	19.1364	19.2532	19.5204	19.5719	NA	15.3939	19.6736	19.5158	17.2311	17.7421	15.547	16.6768
CERU_HUMAN	HYYIGIIETTWDYASDHGEK	20.52	-0.765	-1.56	0.12698	2.42	0.12698	20.4356	19.3405	20.6858	20.5374	19.3678	19.3313	21.6491	20.5994	20.2804	20.3144	21.2767	21.0392	19.9785	20.4865	21.2073	20.19	17.5787	17.3937	20.9352	20.025	20.4319	20.2479	21.6024	20.621	20.7861	20.4337	23.2253	22.8675	20.7673	21.2268	21.3586	21.3988	19.9906	19.6498	21.0054	21.0471	21.4539	20.4878	19.982	19.3673
CERU_HUMAN	MYSVNGYTFGSLPGLSMCAEDR	20.4	-1.075	-1.97	0.05527	3.88	0.05527	19.0314	19.1875	21.3951	21.0992	18.3855	18.1155	19.8418	20.1259	20.1384	20.2486	21.3727	21.4941	20.2763	20.6409	19.8248	20.2792	18.3358	15.9256	20.9443	20.5479	20.7368	20.5393	20.7813	20.4784	20.5223	20.4508	23.5768	23.8963	21.436	21.4877	21.2682	21.3199	20.0829	20.0285	21.5209	21.3434	19.9755	20.172	19.0515	20.0424
CERU_HUMAN	MFTTAPDQVDKEDEDFQESNK	21.99	-0.513	-1.65	0.10615	2.72	0.10615	21.5294	21.051	22.3947	22.1427	20.9355	21.0509	22.1841	22.3045	21.5163	21.5073	22.35	22.2349	21.283	22.0363	21.1467	21.199	21.6057	22.097	22.0484	22.0512	22.1292	22.3278	22.2216	22.3483	22.213	22.2988	24.4944	24.3006	22.4029	22.5346	22.5393	22.5057	20.9181	20.9801	22.9172	22.9836	21.5558	21.4126	20.8908	20.955
CERU_HUMAN	KAEEEHLGILGPQLHADVGDKVK	18.63	-0.643	-1.4	0.17218	1.95	0.17218	18.3915	17.717	17.5251	NA	18.2237	18.0296	18.9747	19.047	NA	NA	18.1592	18.4231	18.1374	18.6083	NA	17.3612	18.3156	18.6784	17.7335	NA	NA	18.1194	19.2163	19.5395	18.9544	18.8778	22.102	21.7604	18.2344	NA	19.865	19.4981	NA	NA	18.5407	18.2739	16.9685	NA	16.9456	NA
CERU_HUMAN	GPEEEHLGILGPVIWAEVGDTIR	22.01	-1.255	-1.69	0.09764	2.87	0.09764	21.169	20.7005	23.1166	22.6631	20.6545	20.3292	21.7592	21.9339	22.0445	21.6545	23.1817	23.2009	22.0137	22.4654	21.5574	21.812	18.8555	14.7358	22.1041	21.6797	22.253	22.1621	22.3972	22.1746	21.9381	22.1773	25.3586	25.2411	23.1376	23.1667	23.1905	22.9746	21.557	21.3482	23.3459	23.2817	22.1408	22.2727	21.1582	21.4492
CERU_HUMAN	SGAGTEDSACIPWAYYSTVDQVK	20.88	-0.75	-2.55	0.01436	6.51	0.01436	20.0646	19.6992	20.3764	20.74	19.9218	19.6344	20.7122	21.0741	20.3348	20.2604	21.2054	21.4065	20.177	20.8778	20.1086	20.3373	20.3019	20.4264	21.325	21.1926	21.5796	21.8287	20.8885	20.7527	21.3843	21.3224	22.6042	22.8832	21.2613	21.6645	21.5016	21.2167	20.1756	20.2205	22.0438	22.0921	20.6678	20.6603	20.253	20.1819
CERU_HUMAN	HYYIGIIETTWDYASDHGEKK	19.39	-0.907	-1.4	0.17038	1.95	0.17038	19.7207	17.4678	19.4033	18.791	18.5083	18.5572	20.747	19.4283	18.8308	18.8279	20.2744	19.7461	18.9704	19.3237	19.6476	18.6534	15.7461	NA	19.3555	18.4806	19.1578	18.9962	20.6869	19.2915	19.5234	19.3098	22.6404	22.3633	19.7253	19.6566	20.3602	20.4477	18.6627	17.9354	20.5203	20.0358	20.1653	18.7621	18.1474	NA
CERU_HUMAN	SVPPSASHVAPTETFTYEWTVPK	22.08	-0.571	-1.89	0.06564	3.57	0.06564	21.5908	21.3219	22.0166	21.9009	21.0909	21.1019	22.1944	22.487	21.7223	21.4652	22.2911	22.5693	21.6482	22.3752	21.2291	21.5633	21.3522	21.6502	22.2506	22.0958	22.4428	22.6304	22.3211	22.5237	22.512	22.6644	24.1468	24.3051	22.383	22.6447	22.9439	22.7606	20.8595	21.2111	22.6718	22.8164	21.3983	21.5847	21.301	21.2187
CERU_HUMAN	TYCSEPEKVDKDNEDFQESNR	19.15	-1.232	-1.43	0.16275	2.04	0.16275	NA	19.2323	17.53	NA	19.0827	19.557	18.5377	19.6824	19.2904	15.7472	19.3606	NA	18.6238	19.0278	NA	15.6208	19.4015	20.0913	17.1212	19.163	19.5271	19.6073	20.5426	20.1504	NA	19.9015	21.9902	21.8736	18.9778	18.8318	20.1412	20.1904	NA	NA	NA	NA	18.1139	NA	NA	18.3921
CERU_HUMAN	GVYSSDVFDIFPGTYQTLEMFPR	20.92	-1.091	-1.83	0.07414	3.35	0.07414	19.8107	19.4786	22.414	22.0224	19.0706	17.8655	20.1355	21.1886	20.7244	20.6543	21.9392	21.9363	20.9686	21.2434	20.2136	21.2304	16.0224	NA	20.9731	20.8863	21.0631	20.227	20.7228	21.2671	20.9719	20.2569	24.2003	24.7131	22.0713	22.3336	21.6009	21.6719	19.8024	20.2999	21.5294	21.4898	20.4031	21.1746	20.4156	20.9187
CERU_HUMAN	EFYLFPTVFDENESLLLEDNIR	18.37	-1.249	-1.27	0.21867	1.62	0.21867	NA	NA	19.1426	17.6421	15.0304	NA	NA	NA	17.8592	NA	19.0354	18.0278	17.379	NA	NA	NA	NA	NA	NA	NA	NA	NA	NA	NA	17.1452	NA	21.7538	21.3517	19.3076	18.8103	17.8344	18.4778	NA	NA	18.0923	17.0234	NA	NA	NA	NA
CERU_HUMAN	HYYIAAEEIIWNYAPSGIDIFTK	18.26	-0.814	-1.1	0.27637	1.22	0.27637	17.7359	16.0411	19.9386	18.3712	16.1615	14.6181	18.5264	17.3614	18.5241	17.8223	19.4272	19.0887	18.1967	17.7002	18.6003	18.0545	NA	NA	17.57	17.1783	19.2969	18.9137	19.5001	18.4951	18.2378	17.2649	22.5651	22.1756	19.5661	19.4105	19.3536	18.9473	15.9411	14.6813	18.7991	18.0731	17.9063	17.835	18.3908	17.4965
CERU_HUMAN	ERGPEEEHLGILGPVIWAEVGDTIR	22.44	-0.846	-1.29	0.2038	1.67	0.2038	21.7887	21.2429	24.0448	23.5974	21.3804	21.3715	22.2995	22.4287	22.8155	22.733	22.8557	22.778	21.8154	23.2015	22.2408	22.6149	19.2461	16.7404	22.7871	22.3333	22.8126	22.5476	22.9156	22.7914	22.6463	22.5095	25.9439	24.6483	22.6354	22.6717	24.1297	23.8208	22.4692	22.1327	21.7319	23.0475	22.9688	21.8405	21.3001	21.663
CERU_HUMAN	WYLFGMGNEVDVHAAFFHGQALTNK	18.9	-0.756	-1.23	0.22672	1.5	0.22672	17.9878	17.4432	20.5557	19.1678	17.6168	18.066	18.6936	18.0066	18.828	18.7963	19.8509	19.2019	18.9755	18.5449	19.3056	18.3488	17.158	17.021	18.1048	18.6903	18.9361	17.9998	19.976	19.1048	18.7929	17.3009	22.6694	22.0896	20.3119	19.9178	20.4812	19.8147	18.1163	16.5821	20.1897	19.602	19.4084	18.6558	17.5298	18.0105
CERU_HUMAN	DVDKEFYLFPTVFDENESLLLEDNIR	18.52	-0.717	-1.43	0.15888	2.06	0.15888	17.3138	16.7918	19.762	18.5432	16.5555	15.8491	17.9995	18.2103	18.2767	17.8154	19.4984	19.3434	18.4806	18.8197	17.8401	18.2248	NA	NA	18.7449	18.4243	18.657	17.8616	18.3479	18.4653	18.2577	17.9459	22.1869	22.1827	19.4983	19.5205	19.573	19.2649	17.4877	16.6173	19.4637	19.0713	17.9941	18.3419	18.1383	18.2375
CERU_HUMAN	QKDVDKEFYLFPTVFDENESLLLEDNIR	20.53	-0.903	-2.12	0.03973	4.5	0.03973	19.518	19.1019	21.1928	20.9043	19.2469	19.2723	20.3179	20.466	20.0833	19.9794	21.3233	21.4954	20.4158	20.9492	20.0986	20.2809	17.0918	NA	20.5243	20.2515	20.4197	19.9888	21.0982	20.8592	20.2676	20.189	23.78	23.7224	21.2366	21.444	21.5786	21.6399	19.3583	19.5075	21.7322	21.434	20.4114	20.6082	19.0838	19.6499
CERU_HUMAN	GDSVVWYLFSAGNEADVHGIYFSGNTYLWR	15.48	-1.38	-1.26	0.23123	1.59	0.23123	NA	NA	NA	NA	NA	14.6132	NA	NA	NA	NA	NA	NA	NA	NA	NA	NA	NA	NA	NA	13.558	NA	NA	13.9663	NA	14.0493	NA	18.7893	18.5137	NA	15.1131	15.4246	15.2782	NA	NA	NA	NA	NA	NA	NA	NA
CERU_HUMAN	RDTANLFPQTSLTLHMWPDTEGTFNVECLTTDHYTGGMK	19.03	NA	NA	NA	NA	NA	NA	NA	NA	NA	NA	NA	NA	NA	NA	NA	NA	NA	NA	NA	NA	NA	NA	NA	NA	NA	NA	NA	NA	NA	NA	NA	19.2931	18.7619	NA	NA	NA	NA	NA	NA	NA	NA	NA	NA	NA	NA
CF153_HUMAN	QLVAGNSPK	12.27	NA	NA	NA	NA	NA	NA	NA	13.738	NA	NA	NA	NA	NA	11.5934	NA	NA	NA	NA	NA	NA	NA	NA	11.4707	NA	NA	NA	NA	NA	NA	NA	NA	NA	NA	NA	NA	NA	NA	NA	NA	NA	NA	NA	NA	NA	NA
CFAB_HUMAN	VASYGVKPR	18.63	-1.512	-2.34	0.03177	5.47	0.03177	NA	16.6376	NA	NA	16.9131	NA	NA	18.4213	NA	NA	NA	NA	NA	NA	NA	NA	17.6195	NA	NA	17.6028	18.8618	18.9768	NA	NA	NA	17.6054	21.6882	21.0702	NA	NA	19.9277	19.668	NA	17.6048	NA	NA	18.1955	NA	NA	NA
CFAB_HUMAN	CLVNLIEK	19.67	-0.629	-1.67	0.10203	2.79	0.10203	18.8319	18.6902	19.9856	19.7775	18.611	18.8073	19.5837	19.716	19.0223	18.8387	20.6187	20.4267	19.0094	19.8867	19.2597	19.1141	18.9527	19.7398	19.0432	19.1144	20.4454	20.6334	19.502	19.8384	19.1365	19.4108	22.4578	22.1349	20.3928	20.5307	21.0933	21.0705	18.8276	19.0464	20.2684	20.3917	19.6813	19.2612	17.556	17.9311
CFAB_HUMAN	DISEVVTPR	20.95	-0.57	-1.6	0.1178	2.55	0.1178	19.9715	19.8441	20.6825	20.8631	19.9908	20.2015	20.8124	20.8141	20.2889	20.1968	21.7949	22.1712	20.0971	21.1162	20.5086	20.5347	20.4757	21.0923	20.4469	20.6133	21.6211	21.8896	20.929	20.8182	20.4417	20.8036	22.9433	23.1975	21.5448	21.7799	22.1453	22.3526	20.2108	20.4094	21.4335	21.2622	20.9935	20.6162	19.1412	NA
CFAB_HUMAN	DNEQHVFK	15.26	NA	NA	NA	NA	NA	NA	NA	NA	NA	NA	NA	NA	NA	NA	NA	NA	NA	NA	NA	NA	NA	NA	NA	NA	NA	NA	15.2801	NA	NA	NA	NA	NA	NA	NA	NA	NA	NA	NA	NA	NA	NA	NA	NA	NA	15.2479
CFAB_HUMAN	LQDEDLGFL	20.46	-0.62	-1.65	0.10561	2.73	0.10561	18.7864	19.6874	20.1884	19.9344	19.6399	19.6784	20.0756	20.1308	19.533	19.9244	21.8295	21.8601	20.074	20.5907	19.9844	20.4208	20.2761	20.5494	19.8507	19.8923	21.2563	21.3359	20.1113	20.1405	20.2772	20.076	23.0177	23.0587	21.1125	21.5795	21.576	21.8115	20.1662	20.0528	21.1634	21.1421	20.1197	20.2286	18.3158	18.7656
CFAB_HUMAN	ALFVSEEEK	21.35	NA	NA	NA	NA	NA	NA	NA	NA	NA	NA	NA	NA	NA	NA	NA	NA	NA	NA	NA	NA	NA	NA	NA	NA	NA	NA	NA	NA	NA	NA	NA	NA	21.3526	NA	NA	NA	NA	NA	NA	NA	NA	NA	NA	NA	NA
CFAB_HUMAN	GDSGGPLIVHK	19.51	-0.624	-1.62	0.1125	2.63	0.1125	18.1613	18.0673	19.8068	19.6152	18.0855	18.0521	19.5836	19.3352	18.8603	18.6093	20.6721	21.0761	18.9082	19.7336	18.9941	19.0765	18.8033	19.3383	19.3123	19.0317	20.0203	20.3139	19.2651	19.3394	18.8094	19.0759	22.2757	22.0769	20.3459	20.4464	20.7373	20.6961	18.7172	18.9682	20.1084	20.2058	19.5597	19.2524	NA	17.5586
CFAB_HUMAN	DAQYAPGYDK	18.22	-0.402	-0.8	0.43058	0.63	0.43058	16.7271	16.1001	NA	17.9351	17.5854	17.4373	18.3322	17.9356	18.1147	17.6601	19.2278	19.8225	17.7732	18.3146	18.114	17.5113	17.9192	18.7215	17.9237	17.6311	18.63	19.1816	18.3394	18.1431	16.9275	16.7294	20.9564	21.0372	18.847	19.212	19.9789	19.8536	17.5366	17.7912	18.6444	18.8595	18.499	17.2913	14.9518	NA
CFAB_HUMAN	EELLPAQDIK	22.42	-0.592	-1.6	0.11699	2.56	0.11699	21.3442	21.4094	22.0801	22.4895	21.3254	21.5787	22.32	22.3587	22.0149	21.9325	23.2734	23.3214	21.8045	22.6419	21.9144	21.8683	21.8836	22.8293	22.0425	21.9617	22.8714	23.2339	22.1498	22.5202	21.9309	22.1777	24.999	24.8293	23.1478	23.2858	23.7248	23.6443	21.7187	21.9322	23.0802	22.7579	22.542	21.9462	20.6868	21.0493
CFAB_HUMAN	ALFVSEEEKK	19.2	-0.547	-0.88	0.38971	0.77	0.38971	17.8603	18.1224	NA	NA	NA	18.2248	NA	19.2754	NA	NA	NA	20.6745	NA	NA	NA	18.8596	NA	19.4301	NA	18.8601	20.1015	NA	NA	18.7745	NA	19.1703	NA	22.1635	NA	NA	20.8413	20.9979	NA	NA	NA	NA	NA	18.9446	16.8289	17.3319
CFAB_HUMAN	GDSGGPLIVHKR	14.84	-0.978	-1.12	0.27623	1.27	0.27623	15.9007	15.1241	NA	NA	NA	NA	NA	14.2071	NA	NA	NA	NA	NA	NA	NA	NA	13.0927	NA	12.9368	NA	16.3161	15.6457	NA	NA	14.6963	NA	15.3499	NA	NA	NA	15.6287	14.1908	NA	12.4269	NA	NA	NA	NA	16.0022	16.2697
CFAB_HUMAN	VKDISEVVTPR	18.82	-0.927	-1.5	0.14764	2.25	0.14764	NA	17.1787	NA	NA	NA	NA	NA	NA	NA	NA	19.5966	NA	17.9465	18.7605	17.6064	18.0905	17.9254	18.3745	NA	NA	19.2146	19.4153	NA	17.4718	18.1348	18.6057	21.4273	20.9974	NA	NA	19.9588	20.0705	NA	NA	NA	NA	18.2739	18.5421	NA	NA
CFAB_HUMAN	YGLVTYATYPK	20.95	-0.727	-2.05	0.04662	4.2	0.04662	19.9159	19.7279	21.0163	20.9298	19.5297	19.7152	20.6735	20.8977	20.327	20.2741	22.1441	22.0786	20.3622	21.142	20.3286	20.5632	20.2209	20.8623	20.5617	20.5499	21.6186	21.8957	20.7295	20.9879	20.4706	20.6927	23.626	23.4337	21.8272	21.9785	22.3199	22.2969	20.2761	20.3811	21.7322	21.7147	20.9727	20.8147	19.1991	19.397
CFAB_HUMAN	LPPTTTCQQQK	17.14	-1.158	-2.05	0.04686	4.19	0.04686	14.1164	14.592	16.6038	16.5058	15.8472	15.8229	17.3589	16.9619	16.1866	15.802	18.0835	19.1163	16.2676	17.2724	17.0539	16.235	16.3786	17.6702	16.7588	16.5889	16.9525	17.8955	17.9399	18.0207	17.1131	17.5825	20.3224	20.2551	18.7974	19.1363	18.6111	18.8009	15.6488	16.1292	18.3627	18.5689	17.8943	16.7464	14.5308	15.0763
CFAB_HUMAN	EKLQDEDLGFL	19.09	-0.803	-1.99	0.0528	3.97	0.0528	17.8095	17.8673	18.3951	18.356	17.7207	17.8706	19.0074	19.3094	18.1951	17.9814	20.3371	20.4262	18.6976	19.6147	18.7075	18.6209	18.4516	19.3114	18.3893	18.6244	19.7183	20.2318	18.7583	19.1203	18.6743	19.0522	21.5824	21.7659	19.8336	20.0944	20.72	20.7192	18.4944	18.7877	20.253	20.095	18.9544	18.8433	16.9535	17.0976
CFAB_HUMAN	LEDSVTYHCSR	20.76	-0.596	-1.51	0.13779	2.29	0.13779	19.3895	19.0801	20.7793	20.6458	19.6775	19.6592	20.9916	20.9826	20.373	20.0239	21.7407	22.2067	20.1546	21.0532	20.3069	20.2948	20.1801	20.8281	20.458	20.3761	21.1343	21.5597	20.9042	20.9345	20.1882	20.3675	23.3911	23.5853	21.4965	21.7002	21.9189	22.1402	19.974	20.0718	21.3374	21.5843	20.913	20.4233	18.5891	18.903
CFAB_HUMAN	QLNEINYEDHK	19.58	-0.6	-1.37	0.17823	1.87	0.17823	18.2497	18.4175	18.4719	18.2524	18.6563	18.8328	20.0437	19.9492	18.8867	19.1293	20.6667	20.8526	18.9167	20.0478	19.3266	19.1931	19.272	19.7247	19.1928	19.4813	20.1972	20.546	19.6602	19.6903	18.9295	19.4343	22.0627	22.7867	19.9836	20.4383	21.1557	21.4062	18.6332	19.137	19.7188	20.1106	19.8648	19.2346	17.1915	17.383
CFAB_HUMAN	GTDYHKQPWQAK	16.58	-2.039	-2.02	0.07789	4.08	0.07789	NA	NA	NA	NA	NA	NA	14.9511	NA	NA	NA	NA	NA	NA	NA	NA	NA	NA	NA	NA	NA	NA	NA	NA	NA	NA	NA	17.6323	17.3249	NA	NA	16.4393	16.5622	NA	NA	NA	NA	NA	NA	NA	NA
CFAB_HUMAN	VSEADSSNADWVTK	21.27	-0.803	-2.18	0.03549	4.74	0.03549	NA	19.9424	21.3939	21.4057	20.0231	20.1552	21.3154	20.4064	20.5695	20.5837	22.0829	22.2624	20.5575	21.3897	20.7933	20.6717	20.7002	21.1186	20.8944	20.8632	21.7754	21.6353	21.1631	20.5445	20.711	20.933	23.6754	23.4158	21.8635	22.0574	22.4193	22.756	20.4323	20.6184	21.7879	22.0055	21.2295	20.8935	NA	NA
CFAB_HUMAN	DFHINLFQVLPWLK	21.27	-1.929	-1.32	0.22792	1.74	0.22792	NA	NA	21.5477	NA	NA	NA	NA	NA	NA	NA	NA	NA	19.0569	NA	NA	NA	NA	NA	NA	NA	NA	NA	NA	NA	NA	NA	NA	24.1468	NA	NA	NA	20.3161	NA	NA	NA	NA	NA	NA	NA	NA
CFAB_HUMAN	EAGIPEFYDYDVALIK	21.21	-0.976	-2.48	0.01702	6.16	0.01702	20.0714	20.0098	21.7599	21.4683	19.5215	19.6552	19.9064	19.9842	20.6567	20.6822	22.8267	22.8805	20.8835	21.4633	20.7372	20.7948	19.8578	20.0401	20.6479	20.628	21.8181	22.0642	20.8941	20.8436	20.7646	20.9054	24.4073	24.2452	22.2813	22.3719	22.9808	22.6674	20.8437	20.8424	22.3815	22.4523	21.1418	21.2028	19.197	19.6974
CFAB_HUMAN	FLCTGGVSPYADPNTCR	21.73	-0.655	-1.71	0.09397	2.93	0.09397	20.5829	20.4235	22.1309	22.1334	20.2335	20.2313	21.6804	21.746	21.1621	21.1489	22.9986	23.2454	21.0497	21.9248	21.1796	21.3344	20.8627	21.3727	21.2439	21.3575	22.2448	22.5292	21.3823	21.6981	21.0427	21.1899	24.5738	24.4998	22.6082	22.7811	23.0251	23.0472	20.9965	21.324	22.4952	22.6925	21.6073	21.6637	19.7358	20.0015
CFAB_HUMAN	KEAGIPEFYDYDVALIK	21.93	-0.764	-1.53	0.13361	2.34	0.13361	20.9064	21.4735	22.2394	22.1711	21.8393	20.4166	22.1602	20.9835	21.0495	21.1551	23.1326	23.2181	21.2326	21.8108	22.1181	21.3676	20.4765	20.8076	21.2582	21.0548	22.3138	22.5579	21.4195	21.5562	21.117	22.1654	24.6692	24.6946	22.7987	22.9795	23.4578	23.0844	21.3202	21.28	22.8043	23.7286	22.2681	21.7488	20.3692	19.8196
CFAB_HUMAN	DLEIEVVLFHPNYNINGK	15.33	-0.484	-0.4	0.69698	0.16	0.69698	NA	NA	NA	NA	NA	NA	NA	NA	NA	NA	15.4348	NA	NA	NA	14.6472	NA	NA	NA	NA	NA	13.8781	NA	14.7801	NA	NA	NA	17.918	NA	NA	NA	NA	NA	NA	NA	NA	NA	NA	NA	NA	NA
CFAB_HUMAN	YGQTIRPICLPCTEGTTR	21.27	-0.661	-1.63	0.10959	2.67	0.10959	20.3093	20.2193	21.3375	21.4495	19.8577	20.0011	21.135	21.3746	20.7773	20.7104	22.4861	22.7233	20.4166	21.3646	20.5516	20.5978	20.6613	21.3949	20.5772	20.8461	21.8714	22.2525	20.9369	21.2629	20.4806	20.8706	24.1852	24.0776	22.0575	22.2678	22.6627	22.6354	20.4574	20.668	22.1392	22.2084	21.3029	20.7164	19.2639	19.6846
CFAB_HUMAN	RDLEIEVVLFHPNYNINGK	20.96	-0.773	-0.6	0.56618	0.35	0.56618	NA	NA	NA	NA	NA	NA	NA	NA	NA	NA	20.5502	20.3365	NA	NA	NA	NA	NA	NA	NA	NA	NA	NA	NA	NA	NA	NA	22.3714	22.1633	NA	NA	20.6221	19.7095	NA	NA	NA	NA	NA	NA	NA	NA
CFAB_HUMAN	AIHCPRPHDFENGEYWPR	20.1	-0.763	-1.47	0.15319	2.16	0.15319	NA	18.3944	NA	19.2967	18.383	18.2847	20.3366	20.3684	NA	NA	21.0684	20.9894	NA	NA	NA	19.4442	NA	NA	NA	NA	NA	20.3136	19.6618	19.6102	19.4205	19.4412	23.133	22.7236	20.4379	20.398	21.2535	20.9277	NA	NA	20.5619	NA	19.514	NA	18.2284	NA
CFAB_HUMAN	WSGQTAICDNGAGYCSNPGIPIGTR	19.96	-0.768	-1.88	0.06738	3.52	0.06738	18.8632	18.5448	19.9373	20.4018	18.5091	18.4599	19.848	20.2174	19.4244	19.4176	21.2245	21.372	19.3966	20.246	19.3761	19.683	18.7322	18.8803	19.2999	19.7415	20.4464	20.8211	19.6837	19.9417	19.3018	19.4687	22.8329	22.9442	20.847	21.1288	21.2732	21.3923	19.0663	19.593	20.9061	21.3794	19.8021	19.5178	18.1248	18.4572
CFAB_HUMAN	HVIILMTDGLHNMGGDPITVIDEIR	19.44	-0.855	-1.22	0.22797	1.5	0.22797	18.5189	16.938	20.8305	20.2578	15.6375	15.0803	19.3277	18.1651	19.4172	18.8825	21.378	21.4599	19.2197	19.271	20.4238	19.2746	NA	NA	19.1892	18.6285	20.4593	19.6918	19.6965	18.7009	17.474	16.4618	23.085	23.0835	20.9504	20.9072	21.1032	21.0808	19.3996	18.8682	20.4816	20.1213	20.3343	19.9202	17.8182	17.3529
CFAB_HUMAN	LLQEGQALEYVCPSGFYPYPVQTR	22.7	-0.957	-2.52	0.01578	6.36	0.01578	NA	21.4119	23.0489	22.9379	20.8389	20.8768	22.2264	22.4062	22.0928	22.0815	23.9137	24.1183	22.2033	22.9078	21.9169	22.3851	20.7183	NA	21.9518	21.8829	23.0962	23.075	22.1549	22.2532	22.3003	22.4333	25.2369	25.5133	23.7123	24	23.9082	23.8914	22.2176	22.3683	23.5399	23.4849	22.4619	22.7211	NA	21.4343
CFAB_HUMAN	FLCTGGVSPYADPNTCRGDSGGPLIVHK	19.27	-1.042	-1.55	0.14041	2.39	0.14041	NA	NA	NA	NA	NA	NA	18.3005	18.5867	NA	NA	19.5769	19.3269	17.3934	18.2068	NA	NA	NA	NA	NA	NA	19.1654	19.2463	NA	NA	NA	NA	21.3939	21.4159	19.2464	NA	19.9285	19.7561	NA	NA	NA	NA	NA	18.2333	NA	NA
CFAB_HUMAN	GHESCMGAVVSEYFVLTAAHCFTVDDK	16.14	-1.143	-1.19	0.24098	1.42	0.24098	14.469	14.061	16.2954	15.6668	14.314	15.4124	15.9856	13.8442	14.749	14.7993	18.7219	17.831	15.1913	14.9454	17.5352	14.9684	14.4114	NA	16.5212	16.1118	17.4033	16.6099	16.7483	15.0038	NA	NA	20.6764	19.576	17.0569	16.5836	18.3518	17.8477	16.1456	14.7163	16.5659	14.9571	17.6965	14.6898	NA	14.5136
CFAD_HUMAN	VASYAAWIDSVLA	17.85	-1.343	-2.72	0.00939	7.4	0.00939	16.2557	15.8278	19.5335	19.215	15.0624	15.3263	16.1339	16.2135	17.4369	17.1808	18.9213	18.886	18.6316	19.1707	17.2142	17.6759	16.504	14.4795	17.1579	16.6729	17.0803	17.34	17.9664	17.7239	18.1446	18.4705	19.7909	20.0291	19.3713	19.4937	18.5354	18.5005	18.4282	18.2963	18.8259	19.0452	18.7524	18.6663	17.7981	18.0947
CFAD_HUMAN	ATLGPAVRPLPWQR	20.16	-0.786	-2.44	0.01896	5.94	0.01896	18.9305	18.3712	21.1641	20.8311	18.5051	18.3769	20.1209	20.2078	19.6019	19.5137	20.648	20.7019	20.2619	20.9165	19.1607	19.3619	19.886	20.3468	19.3692	19.1588	19.9921	20.0938	20.413	20.557	20.2626	20.4999	21.9262	21.4201	21.3626	21.4243	20.5868	20.4976	19.753	19.6248	21.4658	21.4075	20.4563	20.1798	19.5769	19.6558
CFAD_HUMAN	RPDSLQHVLLPVLDR	19.89	-0.757	-2.4	0.02096	5.75	0.02096	19.2052	18.6049	20.933	NA	18.6414	18.7822	19.9903	19.9882	19.3585	19.2176	20.0479	20.1695	19.8685	20.3512	19.1761	18.785	19.3131	19.8225	18.8676	18.7468	19.8996	19.8735	20.4455	20.3542	20.1934	20.2352	21.6922	21.5446	20.9525	21.102	20.5992	20.078	19.1874	19.3261	20.7859	20.7765	19.9856	19.7718	19.7915	19.1812
CFAD_HUMAN	VQVLLGAHSLSQPEPSKR	18.1	-0.974	-1.35	0.20675	1.82	0.20675	NA	NA	NA	NA	NA	NA	18.8435	NA	NA	NA	NA	NA	17.0551	NA	16.7382	NA	NA	NA	NA	NA	NA	NA	NA	NA	NA	NA	NA	19.5301	NA	18.2944	NA	NA	NA	17.6806	NA	NA	NA	18.5719	NA	NA
CFAD_HUMAN	GDSGGPLVCGGVLEGVVTSGSR	19.39	-0.679	-2.13	0.03919	4.52	0.03919	17.5723	17.9534	19.8023	19.9671	17.9983	18.2599	19.2148	19.5016	18.996	18.8493	19.6622	19.5653	19.5581	20.2884	18.5142	18.5962	19.3736	19.855	18.6034	18.8389	19.1485	19.6379	19.8204	20.1984	19.5168	20.0054	20.7455	20.8681	20.3398	20.5311	19.8262	19.8455	18.814	19.1809	19.9538	20.09	19.3497	19.0113	18.6409	19.0266
CFAH_HUMAN	NGFYPATR	17.44	-0.447	-1.32	0.19474	1.73	0.19474	16.6736	16.3365	18.0308	17.538	16.7478	16.5101	17.3032	16.476	16.8695	16.589	18.286	17.8975	17.0019	17.3075	17.0843	17.0086	17.7127	18.2999	17.3418	17.2656	17.4488	17.5526	17.8056	17.0827	17.5708	17.5375	19.2672	18.6417	17.4704	17.6008	18.4605	18.3323	16.755	16.2705	17.957	18.1457	17.8215	17.2266	17.2293	17.0375
CFAH_HUMAN	NDFTWFK	19.79	-0.571	-1.83	0.07492	3.34	0.07492	19.3173	18.4212	20.6533	20.3111	18.5305	18.1984	19.664	19.8077	19.5657	19.3418	20.6068	20.7145	19.3746	19.8141	19.2941	19.5777	19.4354	19.408	19.8796	19.5458	19.8723	19.8236	19.9835	20.0685	20.0196	20.0019	21.7663	NA	NA	20.1812	20.8547	20.7189	19.3002	19.1833	20.5617	NA	19.5917	19.7618	19.5371	19.391
CFAH_HUMAN	FVCNSGYK	18.6	-0.721	-1.6	0.12428	2.54	0.12428	16.0036	NA	NA	NA	17.831	NA	18.7716	NA	18.6687	NA	NA	NA	NA	NA	18.3708	18.3039	18.4699	19.2378	18.6224	18.6205	NA	18.7172	18.9396	18.8726	18.4146	NA	20.0839	20.253	NA	NA	NA	19.3881	NA	NA	NA	NA	NA	18.7148	17.7876	17.986
CFAH_HUMAN	LEYPTCAK	19.12	-0.317	-1.01	0.32009	1.01	0.32009	18.1531	18.4436	19.8934	19.4477	18.2909	18.4204	19.2677	19.3351	18.7687	18.7602	19.4099	19.4635	18.2929	19.2363	18.697	18.7819	18.9619	19.6041	19.027	19.0242	18.2949	18.8508	19.3589	19.571	19.0323	19.5903	19.9181	20.4032	19.4052	19.4976	19.3831	19.5865	18.4042	18.5591	19.6776	19.8492	19.7169	19.0087	18.6238	18.8801
CFAH_HUMAN	NGQWSEPPK	17.06	-0.741	-1.77	0.08865	3.13	0.08865	NA	15.3041	17.0383	16.8023	NA	16.3499	NA	16.9607	NA	NA	17.0182	16.9469	15.7612	16.5863	NA	NA	17.0329	17.3442	NA	NA	NA	NA	16.7228	16.7403	NA	16.7002	18.1098	18.8626	17.3316	17.3896	18.2982	18.3883	16.2738	NA	NA	17.1697	17.2652	NA	NA	NA
CFAH_HUMAN	IDVHLVPDR	18.79	-0.544	-1.74	0.08899	3.03	0.08899	18.7905	18.2551	19.4329	18.821	17.3515	17.2834	18.5816	18.5317	18.4573	18.6285	19.4651	19.6226	18.2375	18.43	17.9321	18.074	18.2057	19.115	18.8377	18.3577	18.9321	19.1684	18.3759	18.437	18.8487	19.1927	20.5712	19.9107	19.1049	19.0045	19.6046	19.2822	18.1265	18.1849	19.7099	19.5673	18.6999	18.6309	18.9615	18.9769
CFAH_HUMAN	IVSSAMEPDR	17.65	-0.566	-1.07	0.30365	1.14	0.30365	NA	16.297	NA	NA	NA	NA	NA	17.1447	NA	NA	NA	NA	NA	NA	NA	NA	NA	17.8466	NA	17.6635	NA	NA	NA	17.4261	NA	17.5041	19.1979	19.1666	NA	NA	NA	NA	NA	NA	NA	NA	17.7761	NA	17.1087	17.068
CFAH_HUMAN	EYHFGQAVR	16.77	-0.124	-0.32	0.75102	0.1	0.75102	16.3512	16.1837	17.8488	17.2418	NA	14.9341	16.9716	16.5398	16.4214	16.7188	17.9248	17.9576	16.4843	17.0271	16.3501	16.5841	16.3863	16.5053	NA	16.521	16.9569	16.9908	NA	14.3282	16.9149	17.2542	NA	NA	17.2242	17.3346	NA	17.9518	15.4742	15.9956	17.5558	17.5794	17.1102	17	16.4594	17.0293
CFAH_HUMAN	WSHPPSCIK	18.51	-0.57	-1.85	0.07048	3.44	0.07048	17.1392	17.3361	19.6868	19.3957	16.6402	16.6458	18.6112	18.1731	18.0214	18.176	19.1154	19.1183	18.0582	18.5743	17.9927	18.3757	17.9373	18.2183	18.7449	18.4849	18.4099	18.642	18.3637	18.1144	18.5771	18.8451	20.293	20.3065	19.0122	19.1289	19.3849	19.1236	17.6611	17.8044	19.4812	19.4937	18.3967	18.3514	18.2485	18.2052
CFAH_HUMAN	EFDHNSNIR	16.01	0.522	0.87	0.40062	0.76	0.40062	NA	NA	NA	NA	NA	NA	NA	15.9337	NA	NA	NA	NA	NA	16.4971	NA	NA	NA	16.6481	16.1918	NA	NA	15.9616	NA	NA	15.6799	16.3581	NA	NA	NA	NA	NA	NA	NA	NA	NA	NA	NA	NA	15.2428	15.5911
CFAH_HUMAN	RPYFPVAVGK	20.4	-0.481	-1.47	0.14899	2.16	0.14899	20.3089	19.6091	21.4556	20.561	19.2463	18.8697	20.5751	20.4571	19.8558	19.7732	21.151	21.0486	19.9963	20.2244	19.7826	19.8608	20.0047	20.1685	20.4683	19.8612	20.3922	20.4153	20.2416	20.145	20.6307	20.5863	22.3383	21.7013	20.8605	20.7398	21.3802	20.6929	19.7268	19.5292	21.2764	21.1137	20.3912	20.3892	20.2716	20.0729
CFAH_HUMAN	SLGNVIMVCR	20.91	-0.507	-1.59	0.11858	2.54	0.11858	20.8163	20.4632	21.3483	21.2383	19.9062	20.0222	19.9278	20.1125	NA	NA	20.8735	21.0128	20.5748	21.3482	19.7941	19.9677	20.8106	21.2954	21.1467	20.999	21.2514	21.4298	20.0575	20.1579	20.4597	20.6903	22.9368	22.8643	21.7593	21.9502	21.6957	21.7425	19.5744	19.8001	21.2264	21.1349	21.4581	21.2489	20.7753	20.8722
CFAH_HUMAN	GEWVALNPLR	16.32	-0.396	-1.06	0.2957	1.13	0.2957	16.5039	16.0237	NA	NA	15.4735	15.3963	16.5573	16.617	16.0413	NA	17.4267	17.2748	15.8211	NA	15.4929	16.0457	16.1152	16.3015	16.0588	16.1553	16.0979	15.722	15.8028	16.1993	16.4873	16.6672	18.8825	NA	NA	NA	17.7617	17.4919	15.2202	15.517	NA	NA	16.2136	16.3476	16.1076	16.0766
CFAH_HUMAN	TGESVEFVCK	20.78	-0.337	-1.15	0.25461	1.33	0.25461	19.7847	19.6961	21.5265	21.4017	19.6817	19.8349	20.8011	20.2598	20.5629	20.6765	21.1736	21.2442	20.2191	21.0279	20.4118	20.3416	20.6759	21.2121	20.892	20.7931	20.7441	20.7405	20.8741	20.3226	20.7483	20.994	21.9489	21.7531	21.1428	21.3805	21.1095	21.4968	20.0251	20.1963	21.4941	21.6361	20.9027	20.4473	20.4361	20.5688
CFAH_HUMAN	CLPVTAPENGK	17.79	-0.087	-0.09	0.93234	0.01	0.93234	14.895	17.8529	17.8788	17.6319	17.6247	17.5397	18.294	18.3518	17.1536	17.4923	18.144	18.0687	15.4819	18.4791	17.6854	18.2527	18.5521	19.0308	18.0756	18.3521	15.43	18.5783	18.3285	13.5806	18.141	18.5959	19.3186	19.1107	17.5559	18.1034	18.24	18.8088	16.6544	17.6887	18.2625	18.1258	18.1104	18.1749	17.8261	17.9492
CFAH_HUMAN	IDVHLVPDRK	17.48	NA	NA	NA	NA	NA	NA	NA	NA	NA	NA	NA	NA	NA	NA	NA	NA	NA	NA	NA	NA	NA	NA	NA	NA	NA	NA	NA	NA	NA	NA	NA	NA	NA	NA	NA	NA	17.9165	NA	NA	NA	NA	NA	NA	NA	17.0347
CFAH_HUMAN	HGGLYHENMR	17.54	1.687	1.25	0.26651	1.56	0.26651	NA	NA	NA	NA	NA	NA	NA	NA	NA	NA	NA	18.3865	NA	NA	NA	NA	NA	NA	NA	NA	NA	NA	NA	NA	NA	NA	NA	NA	NA	NA	NA	NA	NA	NA	NA	NA	NA	NA	NA	16.6991
CFAH_HUMAN	TGDEITYQCR	20.23	-0.311	-0.96	0.3417	0.92	0.3417	19.0816	19.2685	20.724	20.8497	19.3039	19.3853	20.2043	20.2443	20.0492	19.8978	20.5362	21.1494	19.526	20.4251	19.8778	19.82	20.1155	20.8816	20.1412	20.1079	19.761	20.2724	20.2645	20.5411	20	20.4375	21.6321	21.818	20.3802	20.5985	20.9141	20.9066	19.4554	19.6145	20.6205	20.9975	20.4561	20.0889	19.3268	19.7183
CFAH_HUMAN	CTSTGWIPAPR	19.43	-0.257	-0.43	0.67181	0.18	0.67181	NA	NA	20.1755	19.9028	18.2335	18.6782	19.3352	18.2674	19.6109	19.6977	19.9984	20.1395	18.8606	19.7541	19.0365	NA	18.643	20.13	19.1452	18.3669	19.239	19.5039	19.2098	18.7453	19.5268	NA	21.2811	21.1099	19.7813	20.2164	20.3319	20.2482	18.6076	17.9384	20.2246	20.2848	19.6549	17.0504	NA	19.1084
CFAH_HUMAN	WQSIPLCVEK	22.16	-0.498	-1.7	0.0967	2.88	0.0967	21.4445	21.1757	23.1696	22.9647	20.6432	20.6811	21.9288	22.0319	21.8598	21.8354	22.7468	22.9606	21.5903	22.2505	21.5163	21.5798	21.6173	22.1677	22.0323	22.0644	21.9441	22.154	21.9873	22.1672	21.9931	22.2869	23.927	23.7301	22.4915	22.7316	22.8416	22.7313	21.4002	21.5748	23.1197	23.2962	22.2609	21.9361	21.7562	21.8846
CFAH_HUMAN	DGWSAQPTCIK	20.48	-0.408	-1.42	0.16337	2.01	0.16337	19.7873	19.7276	20.9782	20.942	19.3448	NA	20.3671	20.5258	20.0688	19.9074	20.8016	21.0167	19.7216	20.3732	20.0563	20.0803	20.177	20.8314	20.382	20.5341	20.1777	20.6189	20.5825	20.8903	20.3702	20.6991	21.8998	22.1078	20.4376	20.6998	21.175	21.2447	19.6993	19.7703	20.7924	20.9349	20.4765	20.0373	20.1107	20.5154
CFAH_HUMAN	KGEWVALNPLR	19.74	-0.712	-1.83	0.07595	3.36	0.07595	19.6935	19.1876	21.1002	NA	18.0635	17.897	19.6953	19.7929	NA	NA	NA	NA	NA	19.7743	19.1355	19.125	18.8525	19.0862	19.5812	19.1445	19.6722	19.7863	19.2742	19.3804	20.0279	20.1516	22.0425	21.3592	NA	NA	20.8171	20.467	NA	19.0253	21.15	NA	NA	19.7379	19.7879	19.7728
CFAH_HUMAN	CNMGYEYSER	16.99	-0.493	-0.94	0.3628	0.88	0.3628	NA	15.8246	NA	NA	NA	NA	17.0801	NA	NA	16.3765	NA	NA	NA	NA	NA	16.7535	17.0037	NA	NA	17.2665	NA	17.0962	NA	NA	NA	NA	NA	18.7795	NA	NA	17.3466	17.8288	NA	16.4281	NA	NA	NA	NA	NA	16.1372
CFAH_HUMAN	SCDIPVFMNAR	20.63	-0.478	-1.67	0.10147	2.8	0.10147	19.9819	19.8392	21.5918	21.1767	19.1031	19.1696	20.3118	20.5307	20.3747	20.2934	21.107	21.1953	19.9481	20.6451	20.0142	20.2216	20.2293	20.8205	20.5776	20.7121	20.6777	20.6972	20.5873	20.7377	20.6125	20.8492	22.3977	22.2477	20.9511	21.1583	21.3011	21.0084	19.7838	19.9158	21.2601	21.3637	20.5806	20.4599	20.3101	20.4996
CFAH_HUMAN	SPDVINGSPISQK	20.61	-0.338	-1.09	0.28099	1.19	0.28099	19.7184	19.887	21.1954	21.2319	19.5962	19.7903	20.647	20.4622	20.3241	20.4463	20.9634	21.2892	19.8989	20.7919	20.1449	20.055	20.3526	21.0522	20.4404	20.4501	20.2565	20.5212	20.5941	20.2963	20.6483	21.0194	21.8187	22.0282	20.8376	21.1528	20.9649	21.3749	19.6973	19.9692	21.1848	21.4454	20.9312	20.3174	20.0813	20.3508
CFAH_HUMAN	SSNLIILEEHLK	22.29	-0.518	-1.79	0.07978	3.22	0.07978	21.5552	21.403	23.2915	22.8538	20.8724	20.9912	22.2034	22.236	22.081	21.84	22.9143	22.8774	21.7034	22.2394	21.7095	21.6697	21.6436	22.1598	22.2192	22.1185	22.2326	22.3447	22.1284	22.2495	22.188	22.4078	24.1732	23.6418	22.6555	22.8113	23.0463	22.7675	21.7063	21.5558	23.1473	23.3371	22.3985	22.0322	21.95	22.1744
CFAH_HUMAN	KGEWVALNPLRK	19.77	-0.257	-0.75	0.45967	0.56	0.45967	19.9186	19.1947	21.0602	NA	18.551	18.4261	20.6034	20.2832	19.4567	19.5002	20.4596	NA	19.4625	19.922	19.3806	19.3355	19.3057	19.4622	19.8088	18.97	19.5419	19.5446	19.8066	19.4812	20.2834	20.0205	NA	NA	20.3636	20.1233	20.934	20.4174	19.1772	18.9978	NA	20.799	19.8542	20.2643	19.8186	19.4264
CFAH_HUMAN	EGWIHTVCINGR	21.58	-0.586	-2.02	0.05014	4.06	0.05014	20.8197	20.4658	22.7504	22.4235	19.9856	19.801	21.3272	21.4463	21.3574	21.3111	22.4143	22.1819	21.0367	21.578	21.0409	21.1872	20.7582	21.02	21.574	21.2704	21.541	21.5925	21.4095	21.382	21.3526	21.4526	23.349	23.0702	22.1696	22.2737	22.435	22.1954	21.1342	20.9787	22.6531	22.6734	21.8015	21.5599	21.1992	21.2424
CFAH_HUMAN	CFEGFGIDGPAIAK	19.25	-0.464	-1.51	0.13848	2.28	0.13848	18.5468	18.3585	19.8281	19.5668	18.0223	18.1332	18.8504	19.1527	19.1533	18.9201	19.8599	19.829	18.6308	19.3332	18.6671	18.6861	18.8422	19.5214	19.2869	19.0935	19.1572	19.3638	18.8509	19.3409	19.3077	19.4177	20.9446	20.88	19.5266	19.7007	20.1393	19.9689	18.4883	18.6317	20.2822	20.1891	19.2667	18.536	18.8049	18.7556
CFAH_HUMAN	SIDVACHPGYALPK	22.74	-0.426	-1.43	0.16082	2.04	0.16082	22.1533	21.9982	23.7254	23.4443	21.3072	21.4814	22.8069	22.7484	22.4201	22.3562	23.3831	23.4235	22.167	22.8256	22.0703	22.1201	22.1483	22.8052	22.6175	22.4487	22.5387	22.7197	22.3868	22.4999	22.5857	22.8448	24.8515	24.5358	23.1158	22.9941	23.3805	23.2725	22.006	22.037	23.6822	23.4367	23.0365	22.6871	22.145	22.2174
CFAH_HUMAN	WSSPPQCEGLPCK	19.64	-0.881	-2.15	0.04576	4.6	0.04576	NA	18.7783	NA	NA	18.5832	18.406	NA	19.5171	NA	NA	NA	NA	NA	NA	NA	19.2952	19.5751	19.8399	NA	19.9074	19.7229	19.7987	NA	19.7466	NA	19.9108	NA	21.4829	NA	NA	NA	20.5377	NA	NA	NA	NA	NA	NA	NA	19.5514
CFAH_HUMAN	LGYVTADGETSGSITCGK	20.15	-0.37	-0.92	0.36439	0.84	0.36439	19.2218	18.9219	22.427	22.2846	18.6734	18.8098	20.1446	19.9052	20.4226	20.3843	20.2761	20.6749	19.1571	19.6775	19.6354	19.0088	19.9604	20.6846	NA	19.4664	20.3897	20.7866	19.8991	20.0155	19.1685	19.5208	20.481	20.103	20.8871	21.03	NA	NA	20.0882	20.1776	21.8955	21.9913	21.1018	20.2068	19.1542	19.0963
CFAH_HUMAN	SCDNPYIPNGDYSPLR	21.16	-0.415	-1.44	0.1564	2.08	0.1564	20.775	20.4115	21.9898	21.7903	19.718	19.8525	21.0115	21.1857	20.7974	20.7229	21.8615	21.9	20.5772	21.3574	20.5732	20.689	20.657	21.238	21.0201	20.9843	20.8668	21.1198	20.8105	21.0151	21.0892	21.2621	22.7381	22.7897	21.4945	21.6406	21.9454	21.7974	20.4386	20.4554	21.9007	22.1822	21.1427	21.0403	20.7759	20.9124
CFAH_HUMAN	AQTTVTCMENGWSPTPR	21.4	-0.049	-0.2	0.84438	0.04	0.84438	20.9168	20.5792	21.7175	21.6449	20.9603	20.9666	21.6633	21.8785	21.6887	21.641	21.3787	21.4255	20.6585	21.1819	21.1339	21.0395	21.3116	21.8234	22.0076	21.8465	21.3757	21.6549	21.4759	21.7263	21.0492	21.4383	22.4695	22.4926	21.5419	21.6688	21.703	21.6243	21.0801	21.1143	21.4024	21.4905	21.2026	20.8194	20.4702	20.6372
CFAH_HUMAN	EQVQSCGPPPELLNGNVK	19.93	-0.384	-1.16	0.25184	1.35	0.25184	19.0385	19.2982	20.5635	20.6792	18.7572	19.0699	19.6945	19.9125	19.8944	19.7686	20.1363	20.2625	19.0987	20.0385	19.3686	19.3999	19.5118	20.3688	19.8469	19.9859	19.4801	19.8347	20.6306	21.057	19.6816	19.823	21.6239	21.3211	20.1577	20.4971	20.2067	20.4042	18.9448	19.597	20.1851	20.4418	19.8908	19.758	19.1584	19.6717
CFAH_HUMAN	TDCLSLPSFENAIPMGEK	21.43	-0.415	-1.47	0.14769	2.17	0.14769	20.8306	20.8918	22.2848	22.4424	19.8836	20.026	21.239	21.3026	21.2821	21.3098	21.771	22.0951	20.7284	21.4607	20.7766	20.9828	20.8453	21.0893	21.6165	21.5461	21.5376	21.5083	21.3559	21.2803	21.4526	21.5675	22.6524	23.149	21.7565	22.0944	21.5632	21.8	20.7669	20.9348	22.292	22.2833	21.0642	21.064	21.1054	21.4744
CFAH_HUMAN	DTSCVNPPTVQNAYIVSR	20.76	-0.376	-1.16	0.25145	1.35	0.25145	19.8219	19.608	21.9555	21.8481	19.1979	19.3571	20.6126	20.7412	20.8071	20.8528	21.3969	21.6343	20.1461	21.0758	19.9684	20.4311	20.2289	20.7931	20.6014	20.3979	20.7046	20.5404	20.3131	20.5497	20.4493	20.5977	22.1385	22.2513	21.199	21.5385	21.5378	21.5676	20.0498	20.3052	21.7564	21.8785	20.8589	20.6417	19.9211	20.1871
CFAH_HUMAN	EEYGHSEVVEYYCNPR	19.57	-0.55	-1.3	0.20084	1.69	0.20084	21.668	20.2886	19.9128	19.525	18.0593	17.8021	19.868	19.9839	19.063	18.656	19.5074	19.7674	19.0891	18.8129	18.0977	18.306	19.3367	19.3604	19.7537	19.1068	20.6617	20.0944	18.5142	19.0326	20.4978	20.0148	20.6974	20.6938	19.7723	19.1905	20.0099	19.5287	19.3567	18.5894	20.0174	19.7681	18.8405	19.6618	21.1473	20.8828
CFAH_HUMAN	IEGDEEMHCSDDGFWSK	21.26	-0.417	-1.54	0.13153	2.36	0.13153	20.8676	20.4774	22.1384	22.1357	19.7991	19.8837	21.4702	21.3993	20.9445	20.7402	21.8014	21.9188	20.4386	21.2011	20.8142	20.8153	20.7298	20.9594	21.2937	21.2125	21.072	21.1044	21.2731	21.2701	21.3552	21.1782	23.0096	22.9456	21.715	21.7347	21.8278	21.8187	20.5688	20.5914	21.8096	21.9252	21.3042	21.2376	20.8269	20.8205
CFAH_HUMAN	ECDTDGWTNDIPICEVVK	21.51	-0.361	-1.36	0.18109	1.85	0.18109	21.3049	21.0804	22.199	22.4265	20.2979	20.3689	21.365	21.6756	20.9588	21.2285	22.2855	22.3394	20.7638	21.3503	21.0353	21.1506	21.1174	21.2667	21.2354	21.1958	21.5102	21.1752	21.1148	21.1134	21.5127	21.3706	22.9721	23.1126	21.789	22.2664	21.9061	21.8671	21.0287	21.2056	22.277	22.2223	21.4687	21.5358	21.204	21.2173
CFAH_HUMAN	AVYTCNEGYQLLGEINYR	20.09	-0.387	-1.29	0.20372	1.67	0.20372	19.8631	19.5431	20.92	20.8888	19.0717	19.3213	20.0795	20.3071	19.7252	19.7076	20.7554	20.8131	19.4089	19.881	19.6918	19.7088	19.2475	19.3901	20.0192	19.6208	20.0148	20.252	20.0227	19.7433	19.6077	19.3894	21.5358	21.8461	20.3369	20.8452	20.9526	20.3636	19.4722	19.8227	20.8598	20.9596	20.1372	19.9447	20.0985	19.4999
CFAH_HUMAN	GDAVCTESGWRPLPSCEEK	22.02	-0.35	-1.18	0.2428	1.4	0.2428	21.6064	21.3675	22.4755	22.7948	20.6269	20.8492	22.3858	22.2712	21.7914	21.6001	22.6079	22.8502	21.2124	22.0886	21.5787	21.4615	21.6241	22.1366	21.7789	21.8643	21.5904	21.9443	21.7701	21.9437	21.81	22.2123	23.5166	23.6101	22.1589	22.3251	22.7027	22.7325	21.19	21.3653	22.8382	22.7934	22.2404	21.9443	21.5981	21.6876
CFAH_HUMAN	KCYFPYLENGYNQNYGR	17.8	-0.347	-0.71	0.48586	0.5	0.48586	NA	NA	19.3615	19.475	14.4582	NA	17.0525	17.4109	18.0496	17.9915	17.9029	17.6253	16.2251	16.8017	18.2507	18.4025	NA	NA	18.53	18.4323	16.6736	16.5836	18.6324	18.719	18.2706	18.2771	NA	NA	17.4904	17.631	NA	NA	NA	NA	18.1051	18.181	NA	NA	18.1202	18.073
CFAH_HUMAN	IVSSAMEPDREYHFGQAVR	21.9	-0.484	-1.67	0.10198	2.79	0.10198	21.7049	21.1936	22.8131	22.7902	20.3409	20.3403	22.1355	22.1041	21.3933	21.4347	22.5453	22.5524	21.1157	21.7161	21.268	21.2119	21.383	21.7776	21.7338	21.5118	21.7679	21.857	21.6633	21.7516	21.9755	22.0039	23.7243	23.6771	22.2701	22.3944	22.492	22.2883	21.2271	21.1637	22.9718	22.8303	22.1511	21.7085	21.4049	21.4272
CFAH_HUMAN	TKEEYGHSEVVEYYCNPR	19.53	-0.275	-0.69	0.49712	0.47	0.49712	19.6648	18.8793	NA	19.0188	18.8094	NA	20.1629	20.2347	18.7679	NA	20.0605	20.2344	18.5666	19.4278	18.5412	19.3165	19.2371	19.4795	19.4141	19.7736	20.0724	NA	19.553	NA	19.8191	19.724	21.2837	21.6297	19.0582	18.7267	20.302	NA	18.2661	NA	19.9357	20.0013	17.9361	NA	19.9631	19.2293
CFAH_HUMAN	SITCIHGVWTQLPQCVAIDK	22.67	-0.569	-1.92	0.06186	3.68	0.06186	22.0307	21.845	23.6849	23.5963	21.0224	21.0208	22.521	22.7783	22.617	22.3244	23.4198	23.3117	22.079	22.7567	22.0844	22.2066	21.4168	21.8663	22.5246	22.5377	22.5759	22.7831	22.4347	22.5461	22.5542	22.7255	24.3324	24.3746	23.0789	23.2201	23.3422	22.986	22.0721	22.2348	23.8048	23.9682	22.7014	22.4251	22.4571	22.3996
CFAH_HUMAN	VSVLCQENYLIQEGEEITCK	22.25	-0.527	-1.81	0.07791	3.26	0.07791	21.2755	21.6169	23.0876	22.9846	20.7906	21.0936	22.1073	21.9611	22.0334	22.2564	23.0032	22.9477	21.7148	22.5826	21.8456	21.9555	21.4086	21.5234	21.9139	21.7034	22.0527	22.0511	22.0655	21.9895	22.278	22.4823	23.731	23.9169	22.8093	23.1038	22.5966	22.8709	21.8584	21.818	23.3559	23.0417	22.1922	22.0723	21.8306	22.2343
CFAH_HUMAN	NTEILTGSWSDQTYPEGTQAIYK	20.44	-0.522	-1.78	0.08224	3.17	0.08224	19.9223	19.7054	21.2152	21.1442	18.8918	18.883	20.4339	20.8653	20.204	19.8378	21.2468	21.2114	20.0527	20.5862	20.0046	20.2047	19.3221	19.5269	20.1371	20.2204	20.1591	20.4693	20.1775	20.5164	20.4674	20.5219	22.1371	22.2492	20.6681	20.9439	21.3159	20.9916	19.8176	19.9694	21.1722	21.4525	20.4785	20.4212	20.1661	19.9515
CFAH_HUMAN	RNTEILTGSWSDQTYPEGTQAIYK	17.58	-0.506	-1.27	0.21254	1.62	0.21254	17.2314	16.7801	NA	18.1404	15.4764	NA	17.7466	17.8933	NA	NA	NA	18.4787	NA	17.6225	17.0147	17.2644	NA	16.3071	17.1638	17.4199	17.0823	17.5117	16.7669	NA	17.6421	17.7164	19.5303	19.6333	NA	17.5397	18.5241	18.4646	NA	NA	NA	NA	NA	17.2019	17.2714	17.5696
CFAH_HUMAN	SPPEISHGVVAHMSDSYQYGEEVTYK	18.81	-0.6	-1.48	0.14648	2.19	0.14648	17.46	17.1077	20.1828	19.9829	16.713	17.5827	19.4455	19.0434	18.9048	18.7624	19.812	19.8806	16.7359	17.5674	17.5356	17.0013	18.793	19.0483	19.6473	19.0856	19.2257	19.2126	18.4928	18.1965	18.1126	17.9415	20.0511	19.4751	19.531	19.4615	19.5986	19.542	18.4754	18.4059	20.152	20.0323	19.4292	18.6019	19.3266	19.0368
CFAH_HUMAN	RPCGHPGDTPFGTFTLTGGNVFEYGVK	20.54	-0.594	-1.76	0.08662	3.09	0.08662	20.1824	19.5546	21.2097	20.9128	19.5258	NA	20.9895	20.679	19.524	19.7918	21.2473	20.9047	19.7082	19.8569	20.3249	20.0315	19.5149	NA	20.6484	20.1357	20.2499	NA	20.7443	NA	NA	20.6371	22.5857	22.1954	20.7473	20.8058	20.9004	20.691	20.2886	20.136	21.3742	21.3134	20.9577	20.0077	20.4581	20.01
CFAH_HUMAN	FSCKPGFTIVGPNSVQCYHFGLSPDLPICK	20.33	-0.893	-2.39	0.02142	5.7	0.02142	19.5236	19.4206	21.7257	21.3772	18.2701	18.3711	19.9241	20.1586	20.2392	20.3019	21.2138	21.16	19.8456	20.3437	19.9636	20.1812	18.1076	17.0421	20.2018	20.2174	20.3034	20.3125	20.2376	20.2837	20.1746	20.135	22.3273	22.3662	21.1055	21.388	20.95	21.0095	19.9333	19.8998	21.7915	21.7094	20.3768	20.5383	20.1344	20.4742
CFAI_HUMAN	KDCELPR	15.32	NA	NA	NA	NA	NA	NA	NA	NA	NA	NA	NA	NA	NA	NA	NA	NA	NA	NA	NA	NA	NA	NA	NA	NA	NA	NA	NA	NA	12.9764	NA	NA	16.9375	16.0386	NA	NA	NA	NA	NA	NA	NA	NA	NA	NA	NA	NA
CFAI_HUMAN	IVIEYVDR	19.49	-0.586	-1.81	0.07899	3.26	0.07899	18.546	18.1741	19.6693	19.416	18.1514	18.2122	19.3016	19.1687	NA	NA	20.118	20.2401	NA	19.5905	18.6603	18.5971	19.0441	19.7553	19.5462	19.2162	19.7295	19.9106	19.702	19.7262	19.4588	19.6671	21.6676	21.3322	20.0799	20.124	NA	20.1108	NA	18.6671	20.2066	20.2821	NA	18.93	18.8354	18.6758
CFAI_HUMAN	VFCQPWQR	18.25	-1.062	-0.89	0.3792	0.79	0.3792	16.2109	17.5381	18.3045	18.5896	14.7919	17.3199	18.5521	18.4972	17.5912	17.5611	19.6777	19.79	15.5175	16.4004	18.2249	18.2931	15.2254	18.7006	18.8453	18.8291	13.7769	19.4198	18.8385	19.1986	18.9574	19.1547	20.8179	20.6509	19.7411	15.6283	19.8832	19.7047	18.2444	18.4813	19.7158	19.3415	18.7634	18.8936	18.3104	18.1735
CFAI_HUMAN	SLECLHPGTK	17.41	-0.86	-0.75	0.48184	0.56	0.48184	NA	16.8352	NA	NA	NA	NA	NA	NA	NA	NA	NA	NA	NA	NA	NA	NA	NA	NA	NA	NA	NA	NA	NA	NA	18.2897	NA	NA	NA	NA	NA	NA	NA	NA	NA	NA	NA	NA	NA	17.1011	NA
CFAI_HUMAN	HGNTDSEGIVEVK	19.39	-0.193	-0.33	0.74823	0.11	0.74823	NA	NA	NA	NA	NA	NA	NA	NA	18.5214	NA	19.7645	20.2821	18.395	19.3094	NA	NA	18.7199	19.358	19.2496	19.0904	NA	NA	NA	NA	NA	19.2366	21.3394	21.5693	NA	NA	19.6281	19.8592	17.9688	NA	19.8256	NA	19.144	NA	17.7181	NA
CFAI_HUMAN	AQLGDLPWQVAIK	20.03	-0.57	-1.86	0.07064	3.45	0.07064	19.0973	18.7616	20.3326	20.1178	NA	NA	19.5657	19.7842	19.2464	19.2791	21.005	21.0641	19.5453	20.0437	NA	19.32	19.2613	19.7707	19.7604	19.4742	19.9494	20.1211	20.0137	20.1466	20.0213	19.877	22.127	22.0364	20.6707	20.8718	20.668	20.5681	19.2624	19.3077	20.9998	20.8671	19.879	19.6678	19.23	19.3296
CFAI_HUMAN	RAQLGDLPWQVAIK	17.73	-1.01	-2.76	0.00845	7.64	0.00845	NA	16.4649	15.5024	15.7309	16.4615	16.0429	17.8756	18.0541	17.0416	16.5646	19.1409	18.8945	17.6671	17.8935	16.9102	17.153	17.4631	17.4608	17.7049	17.325	18.1399	18.2333	18.2651	18.4189	17.9773	18.1288	20.4954	20.2163	18.1986	18.1041	19.2716	18.9277	17.0408	16.7748	18.2844	18.4027	17.2659	17.6273	17.4509	16.8772
CFAI_HUMAN	ADSPMDDFFQCVNGK	18.47	-0.765	-2.09	0.04272	4.36	0.04272	18.0548	17.2859	18.4948	18.3575	16.8171	16.5177	18.1894	18.4172	17.5627	17.3133	19.2867	19.3337	17.7423	18.5346	17.4767	17.6917	18.2755	18.9711	18.7592	18.6434	18.7797	19.0244	18.6345	18.7917	18.6564	18.9931	20.7403	20.9577	19.0241	19.3632	19.5402	19.3831	17.1202	17.5553	18.9237	19.4007	17.9354	18.1262	18.0952	17.9896
CFAI_HUMAN	EMECAGTYDGSIDACK	17.11	-0.103	-0.1	0.91904	0.01	0.91904	18.3043	17.5545	NA	NA	NA	NA	NA	NA	NA	NA	NA	NA	NA	NA	NA	NA	16.2213	16.8296	17.083	16.7862	16.9255	16.1917	16.6174	14.7422	NA	17.236	18.4041	NA	NA	NA	NA	NA	NA	NA	NA	NA	NA	NA	18.5904	18.1222
CFAI_HUMAN	TMGYQDFADVVCYTQK	18.2	-0.691	-1.38	0.18168	1.9	0.18168	NA	NA	NA	NA	NA	NA	NA	NA	NA	NA	18.4508	18.2945	17.0638	NA	16.8331	NA	17.4726	NA	18.0064	NA	18.2374	NA	18.3593	17.8573	17.9202	17.6796	20.6637	20.3109	NA	18.0982	19.3853	19.0225	NA	NA	NA	17.9935	NA	17.1346	17.0312	NA
CFAI_HUMAN	YQIWTTVVDWIHPDLK	18.68	-0.711	-1.63	0.11198	2.64	0.11198	17.0993	16.5115	19.9366	19.4224	NA	NA	17.8058	18.1702	17.8601	17.5769	20.127	20.2347	18.4193	18.6707	17.9829	18.2809	NA	NA	17.1409	17.2686	18.5306	18.4821	18.6435	18.4886	18.0032	17.9176	21.5384	21.4777	19.6381	19.9226	19.8487	19.4811	17.582	17.485	19.667	19.4738	18.9867	19.2104	17.4658	18.0041
CFAI_HUMAN	YQIWTTVVDWIHPDLKR	16.82	-0.488	-0.41	0.68828	0.17	0.68828	NA	NA	NA	NA	NA	NA	NA	NA	NA	NA	NA	18.3477	17.1413	NA	14.2946	NA	NA	NA	NA	NA	15.6393	14.7021	15.779	15.4554	NA	14.8836	20.3773	NA	NA	NA	NA	17.8893	NA	NA	18.8751	18.4661	NA	NA	NA	NA
CFAI_HUMAN	VANYFDWISYHVGRPFISQYNV	17.72	-0.086	-0.1	0.92271	0.01	0.92271	NA	NA	18.1636	17.8607	NA	NA	NA	NA	NA	NA	18.242	18.7728	17.0649	16.7299	NA	16.7436	NA	NA	NA	NA	NA	NA	15.5387	16.2564	NA	NA	20.3045	20.7523	18.1598	18.1913	17.8196	18.2841	NA	NA	18.0036	17.5142	16.0414	18.0908	NA	15.8854
CFAI_HUMAN	DASGITCGGIYIGGCWILTAAHCLR	16.72	-1.95	-1.44	0.20812	2.08	0.20812	NA	NA	NA	NA	NA	NA	NA	NA	NA	NA	15.7419	NA	NA	NA	NA	NA	NA	NA	NA	NA	NA	NA	NA	NA	NA	NA	17.6915	NA	NA	NA	NA	NA	NA	NA	NA	NA	NA	NA	NA	NA
CGRE1_HUMAN	HVEPGEPLAPSPQEPQAVGR	17	-0.388	-0.74	0.4639	0.55	0.4639	NA	NA	18.7546	19.2581	14.6794	NA	17.322	16.8341	17.2498	NA	16.7597	17.1097	16.5848	17.5608	16.0423	15.9315	16.5062	16.938	NA	15.6943	NA	16.4351	NA	NA	NA	16.1519	NA	NA	17.8181	18.0119	NA	NA	16.7158	17.0394	17.9784	NA	17.3643	17.2521	NA	NA
CGRE1_HUMAN	RESLDPVQEPGGQAEADGDVPGPR	18.58	NA	NA	NA	NA	NA	NA	NA	NA	18.5757	NA	NA	NA	NA	NA	NA	NA	NA	NA	NA	NA	NA	NA	NA	NA	NA	NA	NA	NA	NA	NA	NA	NA	NA	NA	NA	NA	NA	NA	NA	NA	NA	NA	NA	NA	NA
CGRE1_HUMAN	VLETQDLNGDGLMTPAELINFPGVALR	16.49	0.192	0.27	0.78608	0.07	0.78608	15.0794	14.5836	20.1361	19.8697	12.1969	NA	15.5063	16.1715	17.0818	16.4385	17.7793	17.6032	16.8959	17.4348	16.4705	16.9402	NA	NA	15.9653	15.7131	14.3288	14.9611	NA	14.4841	NA	14.0039	16.6292	17.2421	17.9985	18.6708	NA	NA	17.5943	17.5818	17.8552	17.7406	14.817	16.2309	15.9911	16.0296
CH3L1_HUMAN	FPLTNAIK	20.93	-0.415	-1.32	0.19321	1.75	0.19321	20.8719	20.4808	22.284	21.8576	20.0302	20.0681	20.204	20.1437	20.7857	20.8555	21.7118	21.5752	20.0112	20.7923	19.9763	19.9099	20.9153	21.5868	20.1422	20.1497	21.3943	21.6345	20.3226	20.4394	20.8658	21.0398	21.8898	21.556	22.2239	22.346	20.7854	20.7489	21.3887	21.3417	21.4775	21.5123	21.4448	21.2105	19.5047	19.5308
CH3L1_HUMAN	LVMGIPTFGR	21.41	-0.412	-1.38	0.17579	1.89	0.17579	21.501	21.0036	22.744	22.4469	20.4491	20.3564	20.6153	20.7172	21.1326	21.2551	22.3335	22.1492	20.7803	21.3386	20.4925	20.66	21.2925	21.7204	20.4995	20.5996	21.9471	22.0754	20.78	20.9827	21.4799	21.5294	22.1332	22.0178	22.6514	22.8773	21.3748	21.2083	22.038	21.9514	22.1481	21.9428	21.693	21.5539	19.8977	20.0368
CH3L1_HUMAN	QLLLSAALSAGK	18.47	-0.403	-0.53	0.6081	0.28	0.6081	NA	18.5424	NA	NA	18.1972	NA	NA	NA	NA	NA	NA	NA	NA	NA	NA	NA	18.0532	NA	NA	NA	NA	19.4302	NA	NA	NA	NA	NA	NA	NA	NA	NA	NA	NA	19.3367	NA	NA	NA	NA	NA	17.2352
CH3L1_HUMAN	GTTGHHSPLFR	17.5	-0.766	-1.76	0.08863	3.1	0.08863	17.6383	16.9054	NA	NA	15.996	NA	17.7584	17.2112	NA	NA	18.3165	18.858	16.756	17.4317	16.2228	16.4947	17.3677	17.3091	NA	16.2969	17.9829	18.1023	NA	16.5978	NA	NA	18.2966	18.7383	NA	NA	16.939	17.3041	18.1117	18.3462	18.4352	NA	17.8658	17.8317	NA	NA
CH3L1_HUMAN	ILGQQVPYATK	20.49	-0.399	-1.24	0.22123	1.54	0.22123	20.3135	20.0558	21.6137	21.4063	19.3693	19.5535	19.8253	19.9541	20.5105	20.4087	21.1525	21.3545	19.4911	20.4254	19.4614	19.4356	20.5699	21.285	19.7668	19.797	20.8335	21.1855	19.9044	20.1831	20.3143	20.5267	21.3294	21.2022	21.6512	21.8707	20.467	20.3588	20.8045	21.0021	20.9342	21.0108	21.0754	20.6637	19.0926	19.3201
CH3L1_HUMAN	EGDGSCFPDALDR	19.92	-0.055	-0.18	0.85988	0.03	0.85988	20.1661	20.136	20.7551	20.8147	19.4821	19.6709	19.5031	19.6393	20.0557	19.9826	20.3353	20.4598	18.9267	19.9035	19.1531	19.149	20.1604	21.0165	19.2487	19.3093	20.127	20.4778	19.5835	19.8863	19.4206	19.7818	20.3172	20.1924	20.6752	20.8915	19.6341	19.6619	20.3159	20.4496	19.9627	20.189	20.3048	19.8723	18.4812	18.7355
CH3L1_HUMAN	TLLSVGGWNFGSQR	20.66	-0.565	-1.78	0.08265	3.16	0.08265	20.5791	20.2432	21.9409	21.9024	19.5172	19.4893	20.0392	20.0019	20.5637	20.6934	21.7101	21.6944	19.9287	20.6152	19.8598	20.102	19.4635	19.7435	19.8015	19.6447	20.9472	21.0994	20.0731	19.9474	20.6212	20.787	21.6577	21.8297	21.875	22.152	20.592	20.5926	21.1455	21.3244	21.9308	21.3833	21.1514	20.9477	19.4621	19.3129
CH3L1_HUMAN	FSNTDYAVGYMLR	19.84	-0.416	-1.33	0.19079	1.77	0.19079	19.9902	19.5093	20.7756	20.3721	18.656	18.5517	19.0807	19.2483	19.874	19.5868	20.6906	20.8317	19.0437	19.6593	19.0245	18.843	19.5779	19.9229	NA	NA	20.4405	20.6497	19.3699	19.3038	19.8549	NA	20.6957	20.5239	21.0748	21.3296	19.9819	19.7657	20.4575	20.4632	20.0515	20.1215	19.9859	19.93	18.4988	18.4374
CH3L1_HUMAN	GNQWVGYDDQESVK	19.98	-0.305	-1.07	0.29105	1.14	0.29105	19.9545	19.6375	21.021	20.9846	18.9442	18.9595	19.5761	19.7125	19.8857	19.8066	20.7185	20.9519	19.0028	19.6614	19.0957	19.0691	20.0789	20.6121	19.4835	19.4162	20.2655	20.446	19.5701	19.7398	19.7407	19.6979	20.9578	20.9215	20.8731	21.1001	20.0869	19.9713	20.3316	20.4908	20.2795	20.2292	20.4487	20.0318	18.6678	18.8318
CH3L1_HUMAN	LVCYYTSWSQYR	17.52	NA	NA	NA	NA	NA	NA	NA	NA	NA	NA	NA	NA	NA	NA	NA	NA	NA	NA	NA	NA	NA	NA	NA	NA	NA	17.2854	NA	NA	NA	17.4321	17.2206	NA	NA	NA	18.6084	NA	NA	17.1225	17.4689	NA	NA	NA	NA	NA	NA
CH3L1_HUMAN	THGFDGLDLAWLYPGR	20.96	-0.888	-1.82	0.07612	3.3	0.07612	20.7661	20.2635	23.0101	22.6738	19.5048	19.1563	20.5029	20.5006	21.2983	21.346	22.5888	22.4831	20.9113	21.1837	20.2676	20.639	16.989	16.0669	20.2768	19.8951	21.2181	20.7097	20.5582	20.4788	20.4782	20.6044	22.8288	22.731	22.3713	22.4726	21.4024	21.0636	21.8607	21.673	22.5569	22.2372	21.7466	21.9046	19.3617	19.8203
CH3L1_HUMAN	EAGTLAYYEICDFLR	22.18	-0.795	-1.77	0.08381	3.13	0.08381	20.7951	21.2204	24.4281	24.0549	20.4588	20.3165	21.3919	21.5044	22.4687	22.4886	23.3334	23.2656	21.5127	22.858	21.5123	21.8763	19.6314	19.2139	21.7344	21.5036	21.7926	21.9292	21.8001	21.8293	21.4734	21.9153	23.7698	23.7808	23.7805	23.8629	22.1475	22.4254	22.7111	22.9502	23.6988	23.463	22.5052	23.0219	20.9957	21.6092
CH3L1_HUMAN	SFTLASSETGVGAPISGPGIPGR	22.04	-0.249	-0.83	0.41093	0.69	0.41093	21.9289	21.6723	23.0641	23.2512	20.8926	21.1422	21.4648	21.567	22.2055	22.179	23.0656	22.9688	21.3623	22.0782	21.0635	21.3334	21.918	22.3581	21.3796	21.3711	22.4326	22.4214	21.2392	21.3835	21.8924	22.1255	22.6876	22.6538	23.0638	23.2902	21.9425	21.932	22.4849	22.7844	22.6932	22.625	22.4134	22.2315	20.5552	20.4024
CH3L1_HUMAN	ISQHLDFISIMTYDFHGAWR	15.51	0.123	0.13	0.8951	0.02	0.8951	15.3935	NA	18.0846	16.7308	NA	14.633	NA	NA	15.3702	15.2235	17.355	15.674	14.2718	NA	15.3945	13.1287	NA	NA	NA	NA	14.745	NA	15.0164	NA	NA	NA	NA	14.9962	16.8359	16.6798	NA	NA	15.2374	14.14	14.7637	NA	16.7495	15.1883	NA	NA
CH3L1_HUMAN	GQEDASPDRFSNTDYAVGYMLR	17.47	-0.869	-2.29	0.02924	5.23	0.02924	NA	16.9841	NA	18.9248	NA	15.9403	16.3562	17.1584	17.1602	NA	18.1208	18.3226	16.3674	16.9274	15.9687	15.8123	17.1436	NA	NA	16.5716	17.7935	17.7823	NA	NA	17.6028	NA	17.9298	18.3965	18.7967	18.9213	NA	17.0952	17.622	17.8927	18.2479	17.9116	17.7325	17.685	NA	NA
CHD7_HUMAN	NLLVYGWGR	14.32	-0.189	-0.19	0.85121	0.04	0.85121	NA	NA	NA	14.8	NA	NA	14.5891	NA	14.5224	NA	NA	13.2328	NA	NA	NA	NA	NA	NA	NA	NA	NA	NA	NA	NA	NA	NA	NA	NA	NA	14.4751	NA	NA	NA	NA	NA	NA	NA	NA	NA	NA
CHL1_HUMAN	EVNILR	17.49	-0.245	-0.33	0.74123	0.11	0.74123	16.4429	16.5234	20.077	19.3247	17.3437	15.229	17.1882	17.7146	18.2565	17.866	17.7509	18.5344	17.2537	17.586	16.949	16.9635	17.1078	16.9167	16.5902	15.9963	17.6707	17.259	17.9707	14.6188	17.1673	17.5405	16.5832	18.5712	18.7241	19.1104	16.3817	16.8231	17.6483	18.006	19.7473	19.7414	NA	17.9056	16.6503	16.5149
CHL1_HUMAN	VTWSTVPK	20.23	-0.236	-0.6	0.55469	0.35	0.55469	19.2616	18.6845	22.6393	22.1426	18.7678	18.8071	20.3713	19.7213	20.3709	20.4558	20.5435	20.4443	19.8171	20.3378	19.8427	19.9616	20.286	20.3423	19.8068	19.5583	20.2041	19.7245	20.0469	19.4426	19.9085	19.9382	20.3548	19.7585	21.5825	21.5398	19.5601	19.5933	20.5214	20.5179	22.2728	22.2407	21.0385	20.672	19.3652	18.5966
CHL1_HUMAN	VIAVNEVGR	20.69	-0.321	-0.89	0.38085	0.78	0.38085	19.5835	19.4697	22.849	22.5361	19.2001	19.2955	20.7508	20.3047	20.8371	21.02	20.9813	20.9907	20.2331	20.8227	20.18	20.0749	20.5212	20.9936	20.2467	19.7634	20.6263	20.4527	20.4055	19.9495	20.2175	20.3433	NA	20.9407	21.8733	22.0651	20.0958	20.3844	20.9515	20.9174	22.6957	22.6178	21.5407	20.9741	19.6289	19.4725
CHL1_HUMAN	TAVTANLDIR	19	-0.244	-0.5	0.62583	0.25	0.62583	NA	17.4713	19.9722	19.4576	NA	NA	NA	NA	19.0189	NA	18.6567	NA	NA	NA	NA	18.0575	NA	19.5967	NA	NA	18.2074	18.6315	NA	NA	NA	NA	18.711	NA	19.8628	NA	NA	NA	19.2498	NA	20.2761	20.3134	18.7609	NA	NA	17.7052
CHL1_HUMAN	GYQINWWK	18.52	-0.63	-1.25	0.22217	1.56	0.22217	17.8699	17.2295	NA	20.7492	16.748	16.0938	18.7206	18.7584	NA	18.6761	NA	NA	NA	18.6154	18.8127	18.7532	17.5161	17.33	NA	NA	18.5214	18.4599	NA	18.045	18.2383	18.1094	NA	NA	19.9313	20.1722	NA	NA	NA	19.1599	NA	21.0209	19.4249	19.5091	17.6538	17.3202
CHL1_HUMAN	IENVSYQDK	21.43	0.05	0.19	0.84758	0.04	0.84758	21.3157	21.105	21.498	21.3671	21.5131	21.6075	21.9648	21.9516	21.327	21.0204	21.1706	21.4833	20.7263	21.49	21.2712	21.1139	21.9158	22.5621	21.4051	21.3719	21.1649	21.4961	21.9124	22.0322	21.379	21.5868	21.9606	21.8599	21.2516	21.4058	21.2439	21.3316	21.0036	20.9979	21.4914	21.6331	21.5882	20.9345	20.8719	21.0366
CHL1_HUMAN	VEEVKPLEGR	19.48	-0.525	-1.37	0.17874	1.88	0.17874	18.211	18.3491	21.4536	21.0394	17.6368	NA	19.4138	19.2829	19.4392	19.5359	19.4113	19.8314	18.7997	19.4363	18.7776	18.9305	19.1276	19.5363	18.8683	18.4815	19.2549	19.4998	18.8977	18.8799	NA	NA	19.8453	19.7535	20.4197	20.6134	NA	NA	19.4375	19.5148	21.4211	21.4145	19.868	19.6208	NA	18.2433
CHL1_HUMAN	GNPEPTFSWTK	20.76	-0.261	-0.81	0.42415	0.65	0.42415	20.2385	19.8911	22.6124	22.6691	19.3412	19.2672	20.6613	20.8935	21.0387	20.8134	20.7661	21.025	19.9837	20.7342	20.2061	20.4729	20.5635	20.9991	20.1048	20.3255	20.7409	20.9827	20.4676	20.6631	20.3195	20.4562	20.873	20.8289	21.7151	21.8803	20.1058	20.172	20.6769	20.9176	22.5524	22.5849	21.243	21.0216	19.7385	19.8858
CHL1_HUMAN	GDLYFANVEEK	21.13	-0.27	-0.8	0.42924	0.64	0.42924	20.4992	20.2084	22.9288	22.8865	19.4413	19.7146	20.8725	21.0238	21.4994	21.3839	21.1978	21.3212	20.4529	21.3181	20.6231	20.6463	20.8823	21.6518	20.6373	20.6305	21.1489	21.4063	20.626	20.9199	20.6706	20.7972	21.3412	21.3197	22.0168	22.293	20.7028	20.779	21.0563	21.3076	22.8522	22.8564	21.6519	21.3165	19.9831	20.1655
CHL1_HUMAN	TTVILPLAPFVR	20.79	-0.404	-1.21	0.23364	1.46	0.23364	20.1214	19.9188	23.0053	22.6261	19.0791	19.2081	20.5095	20.6385	20.958	20.9706	21.1021	21.142	20.2347	20.873	20.214	20.2369	20.216	20.7255	20.0758	19.9501	20.9005	21.0464	20.1894	20.372	20.4791	20.6793	21.3427	21.2284	21.9447	22.0255	20.3583	20.1078	21.0741	20.9706	22.7855	22.6643	21.0993	21.0446	19.6407	19.9383
CHL1_HUMAN	DGNPFYFTDHR	21.17	-0.309	-0.9	0.37247	0.81	0.37247	20.4832	20.0221	23.289	22.9805	19.5432	19.4936	21.0728	21.2948	21.3421	21.2865	21.4714	21.4735	20.5673	21.2595	20.625	20.7484	20.8419	21.3446	20.6929	20.4323	21.1124	21.254	20.6015	20.8608	20.6166	20.6928	21.5264	21.4518	22.3005	22.4118	20.7647	20.6831	21.2995	21.3269	23.1579	23.0675	21.8439	21.5781	19.9142	19.9752
CHL1_HUMAN	SMEQNGPGLEYR	17.41	-0.456	-0.96	0.34497	0.92	0.34497	15.8768	15.7267	19.8942	19.6457	15.7095	NA	17.1256	16.4939	17.7485	17.5337	NA	17.3559	16.3764	NA	16.8252	16.77	17.4707	17.7245	NA	16.709	17.2273	NA	NA	NA	NA	16.8073	NA	NA	18.9352	19.0649	NA	NA	17.3927	17.8593	18.4669	18.7765	NA	17.1682	NA	16.0559
CHL1_HUMAN	LHMLELHCESK	18.59	-1.12	-1.87	0.07588	3.49	0.07588	17.4015	NA	NA	20.2184	16.212	NA	NA	17.6166	18.3908	18.6212	NA	17.9163	NA	NA	NA	17.3516	17.7723	NA	NA	NA	18.6671	17.8572	17.6488	NA	18.1582	NA	NA	NA	19.7272	19.7227	NA	NA	NA	18.6918	21.3612	21.3657	NA	NA	NA	NA
CHL1_HUMAN	NDYCCFAAFPR	19.76	-0.553	-1.56	0.12655	2.43	0.12655	19.0441	18.7545	21.7244	21.3549	18.3884	18.2133	19.411	19.6694	19.8352	19.723	19.7515	19.9675	19.2339	19.8484	19.0036	19.3011	19.1303	19.6584	18.897	18.8318	19.7666	20.1415	19.2991	19.6338	19.2896	19.5363	20.2934	19.9547	20.8443	21.0785	19.4272	19.1838	19.9802	20.0242	22.2162	22.228	20.4576	20.4113	18.4465	18.5808
CHL1_HUMAN	VMTPAVYAPYDVK	21.73	-0.235	-0.43	0.66945	0.18	0.66945	21.0521	20.6955	24.0883	23.6972	19.9945	19.921	21.5471	21.6328	21.8336	21.7606	22.0911	22.2541	21.1906	21.688	21.189	21.3263	21.4741	21.8524	21.4011	21.2475	21.8097	21.9697	21.3939	21.7557	21.4078	18.4413	22.5015	22.2832	22.9895	23.0867	NA	21.0711	21.8165	21.797	23.6877	23.6557	22.1157	22.1437	20.8191	20.7273
CHL1_HUMAN	KTTVILPLAPFVR	19.71	-0.159	-0.26	0.79803	0.07	0.79803	NA	17.9046	21.8839	21.56	18.1942	18.1066	19.5196	19.7638	NA	NA	20.7346	NA	NA	NA	19.3682	19.6837	19.519	19.8146	NA	NA	19.9372	NA	19.4776	19.1641	19.6081	19.2134	NA	NA	NA	NA	NA	NA	NA	NA	22.221	22.0416	NA	NA	18.0064	18.267
CHL1_HUMAN	IPNEGHISHFQGK	19.6	0.175	0.38	0.70329	0.15	0.70329	NA	NA	21.6508	21.1747	NA	NA	19.7366	19.7258	19.4984	19.4573	19.6808	20.025	19.1445	19.2168	NA	18.8681	NA	19.3394	19.1734	18.0696	19.2564	19.1454	NA	18.4751	19.0364	18.6772	20.7512	19.8333	20.2248	20.3753	NA	18.8292	19.3978	19.3006	21.4179	21.3836	NA	19.4403	NA	17.5915
CHL1_HUMAN	VDKDTATLSWGLPK	20.37	-0.362	-0.97	0.33862	0.94	0.33862	19.6061	19.2254	22.5375	22.3109	18.5485	18.1454	20.4248	20.4759	20.5332	20.3754	20.7934	20.7637	19.7466	20.4876	19.7434	19.9091	20.1715	20.5615	19.7108	19.6229	20.2312	20.3818	19.9523	20.0883	19.8476	19.9955	21.0728	20.3205	21.5711	21.6543	19.7861	19.7085	20.5754	20.7008	22.4793	22.5598	20.9736	20.6951	19.0653	19.2806
CHL1_HUMAN	THPVEVFEPGAEHIVR	21.31	-0.142	-0.37	0.71554	0.13	0.71554	20.8502	20.341	23.2554	23.2611	19.5754	19.6507	21.5254	21.5928	21.6045	21.5853	21.6384	21.5409	20.6132	21.3333	20.6257	20.6693	21.2061	21.668	20.5793	20.4797	21.2958	21.4915	20.6732	20.8429	20.7998	20.815	21.6133	21.3954	22.5456	22.6271	20.84	20.6059	21.5575	21.4882	23.4014	23.3193	21.8419	21.6239	NA	18.668
CHL1_HUMAN	LLLPPTESGSESSITILK	20.2	-0.364	-0.96	0.34446	0.91	0.34446	19.5106	19.2511	22.4527	22.2115	18.4771	18.5775	19.8891	20.1504	20.5653	20.6371	20.3673	20.4791	19.5384	20.2826	19.5028	19.7564	19.685	20.3496	19.3867	19.371	20.204	20.4249	19.4597	19.8848	19.6428	19.9902	20.4347	20.4114	21.465	21.8541	19.1475	19.3145	20.5669	20.6713	22.4582	22.4641	20.6212	20.4002	18.9308	19.3789
CHL1_HUMAN	VNGSPVDNHPFAGDVVFPR	19	-0.204	-0.19	0.85195	0.04	0.85195	17.0112	18.1052	20.9022	20.7212	17.2355	NA	18.045	NA	19.5043	19.4084	NA	18.9915	NA	19.2325	18.2329	18.4802	18.5166	19.3036	NA	20.4596	NA	21.4094	NA	NA	NA	NA	17.2706	18.6604	22.3892	19.4104	NA	18.2302	17.8186	18.083	23.4101	19.3012	18.4233	NA	16.3931	17.029
CHL1_HUMAN	TTEEDAGSYSCWVENAIGK	18.54	-0.458	-0.63	0.53601	0.4	0.53601	NA	NA	NA	18.6553	NA	NA	NA	17.4546	17.9922	NA	NA	NA	NA	NA	NA	NA	NA	NA	NA	NA	NA	17.7449	NA	16.985	NA	NA	NA	NA	18.265	18.8159	NA	NA	17.9378	18.5049	20.7971	20.9681	18.4413	18.4459	NA	NA
CHL1_HUMAN	VQVAFPFDEYFQIECEAK	18.86	-0.74	-1.4	0.16842	1.96	0.16842	17.8678	17.6487	21.6958	21.538	16.4514	16.6545	18.5148	18.4357	19.4876	19.4752	19.6165	18.8069	18.5812	18.5719	18.2428	18.5151	16.7596	NA	18.0779	16.9794	19.1146	18.6057	18.0855	17.9823	17.8049	17.8072	19.5324	19.572	20.6232	20.5165	17.5679	17.8433	19.9859	19.7975	22.0847	21.6106	19.5855	20.0125	17.1569	18.3834
CHL1_HUMAN	IDPLEVEEGDPIVLPCNPPK	21.12	-0.421	-1.17	0.24665	1.38	0.24665	20.7273	20.4835	22.6101	22.6946	19.9347	20.096	20.8128	21.1777	21.0416	21.3687	21.1924	21.0205	20.2722	20.8687	20.3808	20.7544	20.9166	21.3558	20.3735	20.0876	21.457	21.6733	20.6737	20.5427	20.9865	21.3452	20.6036	20.9321	22.4423	22.6551	19.7909	20.051	21.5887	21.6969	23.6921	23.6723	21.5068	21.459	20.0673	19.7611
CHL1_HUMAN	ACTSQGCGKPITEESSTLGEGSK	18.9	0.048	0.1	0.91764	0.01	0.91764	17.6439	17.7869	20.9641	21.1213	17.4414	17.7387	19.6863	19.3231	19.6257	19.6836	18.8162	19.2119	17.895	18.974	18.5778	18.1502	19.2853	20.1884	18.1525	18.3589	18.2922	18.9257	18.5341	18.5004	17.9148	18.3553	NA	19.3098	19.5248	19.9887	18.0597	18.3225	18.9118	19.2215	20.823	21.38	19.4412	18.4337	17.2463	17.2289
CHL1_HUMAN	GEILLLECFAEGLPTPQVDWNK	17.3	-0.95	-1.43	0.15889	2.06	0.15889	16.0938	15.6301	20.5556	19.8786	15.197	13.1026	16.6635	16.7499	18.1606	17.6691	17.8802	17.413	16.4575	16.8504	16.3736	17.1186	NA	NA	15.7001	14.8827	18.2498	17.3158	16.6208	16.7031	16.8058	16.1281	17.4021	18.1958	19.7264	19.6316	15.832	16.353	18.0364	17.2186	20.5666	20.1154	18.0594	18.3847	16.8268	16.8026
CHL1_HUMAN	CTASNFLGTATHDFHVIVEEPPR	18.57	-0.64	-1.28	0.21008	1.63	0.21008	18.3285	17.6156	21.0477	20.7686	16.8517	17.5563	18.4887	18.7365	18.9957	19.0641	NA	NA	NA	18.3195	18.0613	18.1432	17.5273	17.5277	17.7461	17.1914	18.9792	18.8919	18.302	17.9273	18.6476	18.2312	NA	NA	NA	20.5541	NA	17.663	19.5598	19.2377	NA	21.8255	19.3115	18.8992	16.9714	17.1374
CHL1_HUMAN	GAGPESEPYIFQTPEGVPEQPTFLK	21.75	-0.322	-0.89	0.37931	0.79	0.37931	20.9016	21.0835	23.7259	23.7923	19.9739	20.1355	21.619	21.8359	22.0837	22.1552	22.0329	22.2744	21.0851	21.825	20.9831	21.4334	21.1042	21.3625	21.1885	21.2472	21.7815	21.7328	21.1396	21.2645	21.304	21.5777	21.8619	22.2917	22.794	23.2737	20.9074	21.2459	21.9121	22.1607	23.8019	23.7869	21.7985	22.1032	20.532	21.0138
CHL1_HUMAN	GLPPLHIYWMNIELEHIEQDER	20.55	-1.01	-1.69	0.09777	2.87	0.09777	19.8121	19.1586	23.521	23.1028	18.3185	18.6984	20.4583	20.4245	21.1295	21.1172	21.254	21.284	20.4005	20.6128	20.5788	20.6254	NA	13.9733	19.5859	19.168	20.504	20.1024	20.3326	20.1188	19.9105	19.5617	20.8729	21.3723	22.2325	22.2817	20.5201	20.1765	20.9336	20.6103	23.2424	23.0033	21.5848	21.5047	19.5628	19.6765
CHL1_HUMAN	SQPSQPSDHHETPPAAPDRNPQNIR	17.29	0.079	0.17	0.86615	0.03	0.86615	16.5096	15.3077	19.6847	19.218	15.7034	15.2115	18.675	18.8432	18.1537	17.7296	NA	17.5045	16.6137	17.2433	16.7611	16.7624	18.0866	18.4406	16.5201	16.4748	16.9321	17.1025	17.3739	17.5218	16.8091	16.4042	NA	17.9963	18.0934	17.8925	16.2711	16.1599	17.3912	17.3378	19.5938	19.8475	17.3561	16.9851	15.0571	15.312
CHL1_HUMAN	KPQSAVYSTGSNGILLCEAEGEPQPTIK	18.64	-0.86	-2.05	0.0478	4.19	0.0478	18.4608	18.1331	19.9714	19.8819	17.2558	17.5993	18.8677	18.9356	18.8724	18.821	NA	NA	17.0411	18.0152	17.4464	17.7142	18.1931	18.4619	17.2235	17.3225	19.0589	19.3933	18.5875	18.6181	18.5328	18.6358	NA	NA	19.6015	19.7829	NA	NA	18.5688	18.7724	21.6008	21.6247	19.1745	18.8398	17.4836	17.236
CK041_HUMAN	SSSMTTLAK	14.78	0.562	0.63	0.53668	0.4	0.53668	NA	NA	16.9756	17.1622	NA	NA	NA	NA	15.1855	14.413	NA	NA	NA	NA	NA	NA	14.5226	14.912	NA	12.6659	NA	13.8084	NA	11.3785	NA	NA	NA	NA	15.2471	15.7113	NA	NA	NA	14.4213	NA	16.4028	NA	14.1351	NA	NA
CKAP2_HUMAN	AQSAFKEQR	18.15	-3.031	-2.11	0.06779	4.45	0.06779	NA	NA	NA	NA	NA	NA	NA	NA	NA	NA	NA	15.5088	NA	NA	NA	NA	NA	NA	NA	NA	18.9063	NA	NA	16.9611	19.1958	20.1631	NA	NA	NA	NA	NA	NA	NA	NA	NA	NA	NA	NA	NA	NA
CL053_HUMAN	HVCVWER	19.28	-0.224	-0.37	0.70967	0.14	0.70967	18.0952	17.9308	21.192	20.9081	17.9936	17.8934	19.8258	19.4849	19.6002	19.6424	19.2525	19.1389	18.6009	19.7196	19.0764	19.134	18.9214	19.2291	18.9305	18.7979	19.7001	19.8298	19.6651	19.2647	18.5399	19.2255	18.8268	19.7329	20.2773	20.4273	18.6432	19.1126	19.3846	19.5226	17.6767	21.0451	20.8929	20.1333	18.1119	17.8277
CLIP2_HUMAN	AQVSALESK	14.72	-0.057	-0.09	0.92647	0.01	0.92647	NA	NA	16.5149	15.7062	NA	NA	NA	NA	14.0993	13.9612	14.7643	15.5036	NA	NA	NA	13.8338	14.2646	14.8996	14.2795	13.5063	NA	13.2473	NA	NA	NA	NA	NA	NA	15.6975	15.8311	14.3559	13.4407	14.2347	13.9767	15.9109	16.0432	15.1634	14.6234	NA	NA
CLUS_HUMAN	KYNELLK	18.41	-0.078	-0.18	0.8572	0.03	0.8572	17.3362	NA	18.7018	19.1302	17.4281	17.4243	NA	NA	18.0932	18.392	19.7709	NA	NA	18.6065	NA	NA	18.1129	NA	18.6198	18.515	NA	NA	18.3113	NA	18.0692	18.5635	18.5071	19.3788	18.9317	19.1871	NA	NA	17.8653	18.1651	19.3107	19.5727	17.429	18.4776	17.5727	17.4939
CLUS_HUMAN	FMETVAEK	23.4	-0.336	-1.15	0.25853	1.31	0.25853	22.4683	22.3821	24.8181	24.5558	22.2938	22.3831	23.3229	23.0877	23.1745	23.3185	23.6481	23.5109	22.6579	23.5058	22.9899	22.9448	23.0434	23.5158	23.6202	23.4674	23.1345	23.2445	23.3673	23.1665	23.3779	23.6013	24.3574	24.3719	24.1616	24.3455	23.1925	23.3078	23.1307	23.0999	24.6249	24.6328	23.8848	23.3402	22.6766	22.4184
CLUS_HUMAN	EIQNAVNGVK	22.05	-0.186	-0.54	0.59266	0.29	0.59266	21.0133	21.0412	23.1941	23.1923	21.1185	21.3593	22.1611	22.0867	22.2399	22.0851	22.0688	22.5462	21.1847	22.2067	21.772	21.5473	21.6479	22.4209	22.0558	22.1921	21.5117	21.7848	21.8934	22.0684	21.6279	22.1577	23.0258	23.1478	22.569	22.8423	21.7111	22.0654	21.5261	21.7832	23.076	23.3684	22.6603	21.8514	20.9402	21.2444
CLUS_HUMAN	IDSLLENDR	23.3	-0.216	-0.7	0.48788	0.49	0.48788	22.2623	22.5529	24.2943	24.4723	22.2821	22.559	23.2883	23.1377	23.2826	23.4952	23.4931	23.7382	22.6052	23.5295	23.0769	23.0013	22.7523	23.3269	23.3201	23.4397	22.9164	23.0188	23.158	22.8912	23.165	23.6146	23.7927	24.0421	23.758	24.1908	22.9839	23.4574	22.8673	23.1755	24.3102	24.5801	23.7843	23.406	22.5381	22.5729
CLUS_HUMAN	RPHFFFPK	20.99	-0.641	-1.59	0.11878	2.53	0.11878	21.1491	19.9353	21.5516	21.8452	19.9395	19.2601	21.0625	21.3153	20.8171	20.8744	21.4611	21.8265	20.7419	20.9902	20.0981	20.8676	19.2086	18.702	20.9947	20.6781	21.1793	21.2356	20.5882	20.1955	21.2265	21.0638	22.8205	22.2825	21.8771	21.9809	21.3897	20.8633	20.795	20.4418	22.4221	22.4128	20.777	21.5669	20.6379	20.3926
CLUS_HUMAN	TLLSNLEEAK	25.29	-0.532	-0.74	0.46404	0.55	0.46404	24.9541	24.6794	21.7488	26.5698	24.3037	24.5002	25.3059	25.4119	25.3688	25.2543	25.6691	25.9317	24.6643	25.4731	24.8366	24.9071	24.7774	25.5565	25.2664	25.2142	24.9783	25.2713	24.9804	25.3001	25.2459	25.6015	26.6755	26.2626	26.0479	26.2884	25.3164	25.3274	24.9923	25.0793	26.6106	26.7038	25.7471	25.1003	24.6592	24.8436
CLUS_HUMAN	KTLLSNLEEAK	21.63	-0.43	-1.35	0.18265	1.83	0.18265	20.9716	20.9296	22.6222	22.6785	20.1289	20.1439	21.4257	21.8211	21.4425	21.4228	22.0323	22.0214	21.0739	21.7079	20.9421	21.1404	20.9067	21.7179	21.7047	21.3933	21.2804	21.6514	20.8541	21.1979	21.5124	21.9297	22.995	22.6946	22.3553	22.5369	21.8257	21.5806	21.2659	21.4407	23.242	22.8162	21.9095	21.7542	20.9116	21.0714
CLUS_HUMAN	ELDESLQVAER	23.66	-0.251	-0.86	0.39354	0.74	0.39354	23.0025	22.8786	24.4137	24.2909	22.6088	22.8724	23.8294	23.7417	23.6292	23.5486	23.8291	23.9339	22.8653	23.7461	23.1721	23.0767	23.3639	24.1551	24.0356	23.7414	23.2997	23.6183	23.5919	23.6475	23.518	23.9014	24.8169	24.4694	24.1654	24.2537	23.7075	23.6634	23.2186	23.2699	24.568	24.6188	23.8513	23.2976	23.0551	23.2266
CLUS_HUMAN	ASSIIDELFQDR	25.31	-0.425	-1.51	0.13917	2.27	0.13917	24.6054	24.5773	26.6862	26.5399	23.9786	24.3172	25.0739	25.1234	25.2003	25.2794	25.8105	25.8577	24.831	25.4442	24.8576	24.8113	24.3681	24.6614	25.078	24.8829	25.0256	25.1146	24.9412	24.9048	25.3996	25.4932	26.5157	26.5052	26.0219	26.1345	25.3712	25.2909	25.1841	25.1521	26.8671	26.7388	25.5377	25.3661	24.2577	24.653
CLUS_HUMAN	RELDESLQVAER	19.25	-0.272	-0.93	0.3591	0.86	0.3591	18.0442	18.2941	20.2555	20.0723	18.2205	18.5138	19.5017	19.2055	18.9906	19.2362	19.7341	19.6943	18.6555	19.347	18.754	18.79	18.9407	19.3795	19.3427	19.2122	18.7165	18.9546	19.2158	18.6817	19.3035	19.6233	20.0633	20.2221	19.8899	20.1414	18.9901	19.2505	18.8928	18.9541	20.5195	20.609	19.5524	19.2198	18.3412	18.4788
CLUS_HUMAN	YVNKEIQNAVNGVK	18.92	-0.439	-0.71	0.48421	0.5	0.48421	18.1154	16.1107	20.2773	20.2492	18.1496	18.3041	20.1858	19.5921	19.297	19.3647	19.1216	16.8102	18.2015	19.3856	18.1215	18.1373	18.5618	19.0994	18.3061	18.3976	18.3799	18.3456	19.1439	18.0226	19.211	19.7371	NA	20.455	19.8345	20.0394	19.3306	19.3247	18.1147	18.4964	20.7229	20.9418	19.5529	18.7958	16.7692	NA
CLUS_HUMAN	EILSVDCSTNNPSQAK	23.71	-0.198	-0.57	0.56868	0.33	0.56868	22.7222	22.9037	24.8306	25.0681	22.6707	22.9831	23.7983	23.5366	23.7518	23.9263	23.7852	24.1549	22.894	23.8383	23.2597	23.2081	23.2734	23.8786	23.7706	23.9703	23.3173	23.4209	23.5312	23.2465	23.2638	23.9234	24.3324	24.9549	24.1834	24.6845	23.3839	23.7333	23.1779	23.5755	24.8504	25.1344	23.9905	23.5984	22.7787	23.1022
CLUS_HUMAN	QQTHMLDVMQDHFSR	23.47	-0.413	-1.3	0.19934	1.7	0.19934	23.0882	22.4895	25.1708	25.0219	21.6931	21.7069	23.4543	23.3847	23.3809	23.3023	24.0076	23.9869	22.7037	23.1721	23.052	22.9901	22.6484	22.9283	23.6204	23.4897	23.2245	23.2755	23.1287	23.1326	23.2498	23.1821	25.0592	24.8343	24.2936	24.4198	23.4592	23.2369	23.0913	23.1277	25.0571	24.9333	24.0048	23.5489	22.6567	22.6332
CLUS_HUMAN	LFDSDPITVTVPVEVSR	24.28	-0.524	-0.79	0.4318	0.63	0.4318	24.1528	23.9196	24.9674	24.9398	23.5874	23.6904	24.5226	24.5966	24.3371	24.377	24.59	24.5703	23.7576	24.3678	24.2887	24.0339	23.8552	19.4016	24.2763	24.1756	24.4266	24.4519	24.525	24.3686	24.373	24.4174	25.1487	25.1888	24.9603	25.1539	24.4611	24.4495	24.1719	24.1636	25.0768	25.0991	24.1959	24.2151	23.9735	24.0697
CLUS_HUMAN	ASSIIDELFQDRFFTR	16.68	-0.509	-0.82	0.42333	0.68	0.42333	NA	15.0601	NA	NA	NA	NA	15.3852	NA	NA	NA	16.4408	17.3762	NA	16.9841	NA	NA	NA	NA	17.4747	17.2431	NA	NA	NA	NA	NA	NA	NA	NA	NA	NA	NA	NA	16.7472	16.7063	17.1821	NA	NA	16.7594	NA	16.8133
CLUS_HUMAN	EPQDTYHYLPFSLPHR	24.74	-0.445	-1.4	0.16949	1.95	0.16949	24.1616	23.6575	26.4329	26.091	23.2878	23.266	24.7603	24.8581	24.7146	24.5083	25.2557	25.0339	24.25	24.7852	24.194	24.2539	23.6974	24.0303	24.6361	24.4691	24.4294	24.4499	24.3572	24.4514	24.6572	24.7524	26.4767	25.984	25.6058	25.6047	24.9387	24.6875	24.4633	24.3852	26.4536	26.3615	24.89	24.7388	23.8194	23.731
CLUS_HUMAN	VTTVASHTSDSDVPSGVTEVVVK	25.12	-0.277	-0.91	0.36958	0.82	0.36958	24.5551	24.3214	26.3438	26.3502	23.6711	23.8772	25.2885	25.389	25.1255	25.1092	25.4089	25.4744	24.3229	25.1518	24.4572	24.5447	24.6095	25.2478	25.2606	25.1452	24.6566	24.984	24.617	24.7866	24.8296	25.1426	26.3983	26.2251	25.6911	25.9367	25.0605	25.0328	24.6557	24.8844	26.5321	26.5612	25.3367	25.0364	24.3309	24.4974
CLUS_HUMAN	IDSLLENDRQQTHMLDVMQDHFSR	19.19	-0.712	-1.76	0.08678	3.11	0.08678	18.9895	18.351	NA	20.6499	17.4992	NA	19.1535	19.5348	18.8364	18.662	NA	NA	18.6391	NA	18.1892	18.5651	17.8041	NA	19.3854	18.8582	18.8603	18.752	18.8106	NA	19.3927	19.2007	21.0549	20.6958	NA	20.2971	19.4905	18.9729	NA	18.5422	21.2292	21.0661	19.4297	19.4673	18.4597	18.0746
CMGA_HUMAN	EAVEEPSSK	17.03	0.199	0.31	0.76154	0.09	0.76154	14.4631	14.2675	20.5467	19.9713	16.3471	16.0407	17.5383	16.8349	18.0094	17.86	17.415	18.2402	16.4089	17.1966	17.2489	16.3388	17.1781	18.1647	16.3897	15.6096	16.5747	17.4619	17.2946	17.0259	14.4527	14.5293	NA	15.8127	18.3266	18.5536	16.8414	16.6682	17.3418	17.3034	19.6183	19.7294	19.3311	17.8722	14.1134	13.288
CMGA_HUMAN	VAHQLQALR	21.19	-0.343	-0.89	0.38064	0.78	0.38064	20.0036	19.9654	23.9087	23.5116	19.5404	19.4274	21.0789	20.9309	21.4371	21.4944	21.5132	21.8498	20.5716	21.2712	20.3583	20.609	20.8307	21.1068	20.6584	20.2343	21.6397	21.65	20.3802	20.3244	20.5775	20.7458	21.3551	21.1375	22.4403	22.6117	20.4464	20.4285	21.1013	21.2588	23.4788	23.4501	22.2525	21.9916	19.9102	19.9884
CMGA_HUMAN	GLSAEPGWQAK	20.33	-0.39	-1.01	0.32018	1.01	0.32018	18.8815	18.8114	22.8102	22.8766	19.0276	18.9999	20.1284	19.6727	20.5393	20.4174	20.3631	20.3585	19.5998	20.3142	19.655	19.7463	20.0959	20.4724	19.9403	19.8782	20.8984	20.8924	20.1432	19.4022	19.8023	19.9142	19.9821	NA	21.662	21.8503	19.5081	19.744	20.3493	20.5071	22.2405	22.4528	21.4374	20.9238	19.3379	19.2943
CMGA_HUMAN	ELQDLALQGAK	20.93	-0.198	-0.48	0.63215	0.23	0.63215	19.934	19.8764	23.3988	23.5038	19.1885	19.5947	20.4462	20.6021	21.4022	21.3457	21.2039	21.0964	20.0192	20.9313	20.4031	20.3589	20.8333	21.6659	20.3514	20.4419	21.3303	21.6711	19.8353	20.3792	20.1308	20.5547	20.3113	20.4352	22.1846	22.405	20.1315	20.1008	20.8135	20.9372	23.0367	22.8606	22.0591	21.5567	19.737	20.0959
CMGA_HUMAN	SGELEQEEER	21.1	-0.179	-0.42	0.67392	0.18	0.67392	19.5486	19.7161	23.4111	23.3772	20.2858	20.1079	20.9311	20.8805	21.632	21.4485	21.0266	21.5682	20.2796	21.223	20.5823	20.4479	20.9149	21.8232	20.4303	20.6242	21.0877	21.7995	21.0333	21.1462	19.8033	20.3614	21.1034	21.1695	22.0279	22.3236	20.3894	20.6994	21.0664	21.2885	22.7659	23.0743	22.2326	21.5224	19.304	19.633
CMGA_HUMAN	EDSLEAGLPLQVR	21.74	-0.315	-0.74	0.4627	0.55	0.4627	20.8832	20.7395	24.385	24.3069	19.324	19.3935	21.4275	21.6553	22.2824	22.1462	22.2407	22.3111	21.2603	22.0138	21.377	21.2854	21.619	22.3542	20.4104	20.1576	21.2377	21.426	20.9191	21.0353	20.4293	20.4258	22.2515	22.0452	23.1866	23.3803	21.4454	21.2821	21.9032	22.0469	24.0782	24.1909	22.7063	22.4589	20.7154	20.7057
CMGA_HUMAN	EEEEEMAVVPQGLFR	23.23	-0.323	-0.92	0.36456	0.84	0.36456	22.8394	22.2954	25.4086	25.386	21.6955	21.8519	22.9139	23.1316	23.6107	23.4318	23.3285	23.4322	22.213	23.1927	22.5192	22.7506	22.822	23.3446	22.5599	22.6536	23.9344	23.9907	22.7929	23.0241	22.5589	22.7409	23.008	23.2276	24.3153	24.469	22.687	22.6247	23.2527	23.346	24.6187	24.9473	23.6998	23.6766	22.247	22.6764
CMGA_HUMAN	YPGPQAEGDSEGLSQGLVDR	23.79	-0.29	-0.79	0.43572	0.62	0.43572	22.9906	22.8077	26.0607	26.0616	22.2396	22.4358	23.5902	23.8289	24.0805	24.0738	23.9192	24.0396	22.8732	23.8972	22.9643	23.2222	23.3895	23.9827	23.1469	23.2957	24.2124	24.4602	23.3947	23.6816	23.0189	23.1966	23.7342	23.8282	24.7783	25.0383	23.0283	23.1867	23.5563	23.9266	25.576	25.6552	24.5923	24.4091	22.544	22.8885
CMGA_HUMAN	RPEDQELESLSAIEAELEK	22.97	-0.27	-0.76	0.45065	0.58	0.45065	22.2165	22.118	25.3984	25.3592	21.218	21.3926	22.8321	22.7557	23.3852	23.4834	23.4118	23.5017	22.3978	23.0234	22.3105	22.5653	22.1916	22.3977	22.3982	22.2633	23.2626	23.2417	22.2882	22.2227	22.154	22.254	22.6924	23.0465	24.1674	24.3084	22.4967	22.2505	23.0773	23.1083	25.054	24.8961	23.7256	23.6266	21.9274	22.213
CMGA_HUMAN	SGEATDGARPQALPEPMQESK	22.58	-0.265	-0.72	0.47319	0.52	0.47319	21.6449	21.5813	24.8599	25.0044	21.0018	21.2026	22.7072	22.4558	22.875	22.8921	22.5661	22.8583	21.7326	22.552	21.8539	21.8016	22.351	22.7671	22.0755	22.1712	23.0521	23.1781	22.4082	22.0205	21.8609	22.1871	22.4158	22.7837	23.5017	23.8164	21.7328	22.0294	22.4674	22.6864	24.3867	24.5892	23.3057	22.9819	21.3398	21.5071
CMGA_HUMAN	SEALAVDGAGKPGAEEAQDPEGK	22.08	-0.176	-0.46	0.64816	0.21	0.64816	21.1409	21.0236	24.5584	24.5709	20.5764	20.8652	22.2772	22.129	22.4945	22.5065	22.1548	22.2802	21.1786	22.0747	21.3879	21.2556	21.7511	22.4398	21.5903	21.6585	22.4824	22.6829	21.8336	21.5028	21.1751	21.4712	21.8148	22.1373	23.0284	23.2938	21.2867	21.5276	21.9927	22.1511	23.8799	24.0767	22.9148	22.4796	20.69	21.0039
CMGA_HUMAN	YPGPQAEGDSEGLSQGLVDREK	20.4	0.556	0.49	0.63745	0.24	0.63745	NA	NA	20.6728	20.6778	NA	NA	NA	NA	NA	NA	NA	NA	NA	NA	NA	NA	NA	NA	NA	NA	NA	NA	NA	NA	NA	NA	NA	NA	NA	NA	NA	NA	NA	NA	NA	21.0213	19.2179	NA	NA	NA
CMGA_HUMAN	HSGFEDELSEVLENQSSQAELK	23.21	-0.395	-1.12	0.27095	1.24	0.27095	22.2596	22.4892	25.6082	25.5362	21.6	21.7631	22.9769	23.1087	23.4895	23.4355	23.578	23.7138	22.4414	23.1779	22.4514	22.6107	22.433	22.5801	22.4565	22.4803	23.6961	23.814	22.8814	22.8403	22.5138	22.5486	23.3539	23.4664	24.2507	24.5826	22.344	22.5958	23.3354	23.2928	25.2796	25.2267	23.9484	23.6421	22.0593	22.4213
CMGA_HUMAN	KHSGFEDELSEVLENQSSQAELK	20.49	NA	NA	NA	NA	NA	NA	NA	NA	20.4944	NA	NA	NA	NA	NA	NA	NA	NA	NA	NA	NA	NA	NA	NA	NA	NA	NA	NA	NA	NA	NA	NA	NA	NA	NA	NA	NA	NA	NA	NA	NA	NA	NA	NA	NA	NA
CMGA_HUMAN	GEQEHSQQKEEEEEMAVVPQGLFR	22.45	-0.407	-1.13	0.26486	1.28	0.26486	22.3282	21.5524	24.5788	24.4835	21.0546	21.0843	22.6145	22.6912	22.439	22.2952	22.5419	22.4712	21.7077	22.3715	21.8082	21.8562	21.8146	22.0301	22.0029	21.6948	22.8692	22.957	22.3223	22.4958	21.911	21.9307	NA	NA	23.3646	23.4263	NA	NA	22.3445	22.4043	24.2159	24.1798	22.935	22.7074	21.5176	21.2725
CMGA_HUMAN	CIVEVISDTLSKPSPMPVSQECFETLR	19.51	NA	NA	NA	NA	NA	NA	NA	19.5687	19.4465	NA	NA	NA	NA	NA	NA	NA	NA	NA	NA	NA	NA	NA	NA	NA	NA	NA	NA	NA	NA	NA	NA	NA	NA	NA	NA	NA	NA	NA	NA	NA	NA	NA	NA	NA	NA
CMGA_HUMAN	SEALAVDGAGKPGAEEAQDPEGKGEQEHSQQK	18.38	-0.706	-1.17	0.25521	1.37	0.25521	NA	16.2467	20.3428	19.9442	16.6884	NA	18.5401	18.3351	18.4813	18.4249	NA	NA	NA	NA	17.1387	16.6941	18.1175	NA	NA	NA	18.6255	18.9194	17.8781	NA	NA	NA	NA	NA	NA	NA	NA	NA	NA	17.8674	20.0175	20.4658	NA	18.0501	NA	NA
CMGA_HUMAN	AEGNNQAPGEEEEEEEEATNTHPPASLPSQK	19.89	-0.117	-0.3	0.76426	0.09	0.76426	19.3571	19.2812	22.0207	21.9245	18.2303	18.7141	20.432	20.4539	20.3971	20.3583	19.6352	19.8388	18.8152	19.8576	18.8955	18.7992	20.0123	20.7052	19.3425	19.6038	20.3566	20.9636	19.7593	20.1076	19.095	19.4135	19.4856	19.2224	20.5062	20.739	19.0062	19.0598	19.9061	19.9341	21.3854	21.8485	20.2348	20.0618	18.6924	19.2367
CN045_HUMAN	LLFAKMNGCPSRK	22.18	0.109	0.45	0.65548	0.2	0.65548	22.7401	22.1834	21.8668	21.6659	22.4073	22.414	21.9991	22.2866	21.9885	21.9878	22.0043	22.0692	21.5275	22.2066	22.0568	22.3096	22.7811	23.4031	22.5465	22.2487	22.3092	22.5132	21.9715	22.1853	22.2873	22.4695	21.9453	21.9967	21.9145	22.1938	22.1514	22.1371	21.9607	21.9435	21.9081	22.121	22.036	22.0062	22.1471	22.3173
CND3_HUMAN	ATQASKSTQLK	17.69	0.062	0.1	0.92413	0.01	0.92413	18.2378	18.3574	NA	NA	NA	NA	NA	NA	NA	NA	NA	NA	NA	NA	NA	NA	NA	16.967	NA	NA	17.605	17.5819	NA	NA	17.911	17.8072	NA	NA	NA	NA	NA	17.3739	NA	NA	NA	NA	NA	NA	17.2085	17.8367
CNDP1_HUMAN	DGSTIPIAK	20.38	-0.506	-1.38	0.17709	1.9	0.17709	19.3033	19.2135	22.0629	21.7245	19.5791	19.7135	19.8494	NA	20.158	20.2214	20.9565	21.0468	19.103	19.8885	20.4674	20.3805	19.5786	NA	19.9048	19.6083	20.9086	20.916	20.0615	NA	19.1243	19.2114	NA	NA	21.9763	22.183	19.8063	19.8986	20.4173	20.4237	21.0302	21.0234	21.717	21.0907	NA	NA
CNDP1_HUMAN	HLEDVFSK	21.04	-0.123	-0.27	0.78902	0.07	0.78902	20.4489	20.1856	22.9226	22.8434	20.1648	20.4228	20.7581	20.0437	21.2491	21.2954	21.9452	21.8931	19.7771	20.6719	21.6883	21.4265	20.0044	20.6795	20.6212	20.5554	21.7482	21.7617	20.943	20.2019	19.7352	20.1799	21.3408	21.4088	22.9446	23.1769	20.5774	20.8591	21.0782	21.2067	21.8805	22.0048	22.9727	22.0227	18.0958	17.9218
CNDP1_HUMAN	KPAITYGTR	18.16	0	0	0.99924	0	0.99924	17.6504	16.9925	20.4313	19.948	17.3556	17.3623	18.1043	17.6537	18.4791	18.1324	19.1283	19.3784	16.9122	17.5205	18.5775	18.7014	17.3354	17.8188	17.9778	17.7398	18.8579	19.2326	17.9619	17.9513	16.2097	16.555	NA	18.4781	20.2749	20.4077	NA	18.0286	18.3695	18.3533	18.8403	18.9547	20.1816	19.6258	14.3939	14.0476
CNDP1_HUMAN	WNYIEGTK	19.67	-0.487	-1.26	0.21519	1.59	0.21519	18.9496	18.7163	21.2911	21.3113	18.6893	18.8348	18.7695	18.7159	19.6237	19.525	20.3991	20.6462	18.1762	18.9282	20.1125	19.9942	18.7228	19.5545	18.9868	19.104	20.334	20.465	19.1955	19.3879	18.0852	18.4427	19.9611	NA	21.4024	21.648	19.3473	19.3956	19.8015	19.7251	19.8946	NA	21.3059	20.6564	NA	NA
CNDP1_HUMAN	GNSYFMVEVK	18.75	-0.17	-0.36	0.72147	0.13	0.72147	18.4115	17.9562	21.177	20.904	17.3421	17.4529	18.2357	18.0374	19.0072	19.0127	19.9141	20.0154	17.5723	18.2849	19.4265	19.4003	17.2031	17.2159	18.6234	18.1478	19.6731	19.7437	18.2065	18.1381	16.9503	17.1409	19.787	19.1336	21.0406	21.0367	18.5129	18.2371	19.0902	18.9955	19.797	19.325	20.5773	20.0923	15.5668	15.7007
CNDP1_HUMAN	MMAVAADTLQR	20.91	-0.277	-0.71	0.48389	0.5	0.48389	20.379	20.0118	22.8454	22.5493	19.8906	19.9093	20.1224	20.2727	21.0245	20.9116	21.8819	21.9804	19.8703	20.3654	21.0785	21.1118	19.8998	20.4735	20.4873	20.4202	21.77	22.0862	20.4756	20.6362	19.6448	19.9498	21.6178	21.4347	23.055	22.9207	20.8175	20.571	21.113	21.0194	21.7474	21.6092	22.1866	21.9124	18.1114	18.3483
CNDP1_HUMAN	EEILMHLWR	18.39	-0.153	-0.22	0.82772	0.05	0.82772	NA	17.2963	21.2641	NA	16.6241	16.4035	18.2258	18.332	18.9547	19.1755	18.4125	19.9706	18.0173	19.0575	17.838	19.354	16.4355	17.0012	NA	NA	17.2714	19.7272	17.6146	17.4756	17.2799	17.9653	NA	18.9287	19.3296	19.7002	NA	18.1356	18.92	18.0388	NA	19.1291	20.2022	20.1667	17.2033	17.3126
CNDP1_HUMAN	ALEQDLPVNIK	22.15	-0.174	-0.43	0.66681	0.19	0.66681	21.6119	21.5167	23.9124	23.7793	21.1485	21.3937	21.4532	21.7177	22.3209	22.275	22.932	23.1901	20.9052	21.8571	22.2271	22.2602	21.3776	22.0993	21.6541	21.6352	22.6861	23.0557	21.4888	21.8605	20.9024	21.2246	22.8237	22.6666	23.8978	24.1086	21.8079	22.0207	22.039	22.3472	22.9543	23.0494	23.5134	23.1644	19.4576	19.6697
CNDP1_HUMAN	AIHLDLEEYR	18.74	-0.01	-0.02	0.98696	0	0.98696	NA	18.0906	20.9319	20.3526	NA	16.7901	17.359	NA	18.2974	18.268	19.6097	19.381	NA	NA	NA	18.4502	NA	NA	NA	NA	19.0267	NA	NA	NA	NA	16.5642	19.2697	18.7956	20.3909	20.595	18.2817	17.7378	18.5673	18.3126	19.3634	19.494	19.8305	19.4048	15.4575	NA
CNDP1_HUMAN	TVFGTEPDMIR	20.75	-0.28	-0.71	0.48228	0.5	0.48228	20.2633	19.9887	22.7319	22.4865	19.5782	19.7496	19.974	20.1124	20.7725	20.6902	21.7106	21.5354	19.612	20.3193	20.9077	21.0156	19.7697	20.3539	20.2947	20.336	21.5395	21.7484	20.2518	20.5505	19.6016	19.9578	21.3898	21.2743	22.7129	22.806	20.5496	20.5173	20.7874	20.8549	21.6358	21.6765	22.1176	21.7033	17.9366	18.1868
CNDP1_HUMAN	GPVLAWINAVSAFR	18.99	-0.286	-0.4	0.68818	0.16	0.68818	18.0934	17.7083	22.5674	21.9233	16.2099	15.8368	17.0871	17.7541	19.4886	18.8574	21.2161	21.2213	18.6118	18.8785	19.8387	20.3185	NA	NA	16.8303	16.6794	19.6306	19.395	17.7967	17.8381	16.5939	16.6121	20.9092	20.7661	22.0779	22.4794	19.4335	18.963	19.3501	19.0946	20.1062	19.8924	21.1509	21.4951	14.251	14.6932
CNDP1_HUMAN	LFAAFFLEMAQLH	15.74	-0.391	-0.22	0.83329	0.05	0.83329	NA	NA	17.4029	14.8404	NA	NA	NA	NA	NA	NA	14.7207	NA	NA	NA	NA	NA	NA	NA	NA	NA	15.2314	NA	NA	NA	NA	NA	NA	NA	17.2173	NA	NA	NA	NA	NA	NA	NA	15.0521	NA	NA	NA
CNDP1_HUMAN	EWVAIESDSVQPVPR	20.28	-0.527	-0.9	0.37177	0.81	0.37177	18.2384	18.2468	22.7089	22.3745	19.557	19.5867	18.8408	19.3375	19.6177	19.5224	21.5445	21.7547	20.0762	20.7588	20.7042	20.7138	18.3581	19.209	20.2046	19.0342	21.1469	19.6037	18.6767	20.2821	18.5404	19.0912	21.6867	21.5792	22.2401	22.3825	20.6637	20.7076	20.6872	20.7648	21.7757	22.0433	21.8823	21.6357	17.5979	17.9311
CNDP1_HUMAN	GDGWLTDPYVLTEVDGK	21.27	-0.587	-1.55	0.12765	2.42	0.12765	21.0383	20.5071	23.0983	23.0879	19.9256	19.92	20.2057	20.5181	21.1913	21.0916	22.2931	22.5868	20.0843	20.7861	21.5117	21.5943	19.5041	19.6147	20.6561	20.5217	21.609	21.7887	20.3923	20.5739	19.9179	19.8846	21.9107	21.9025	22.8877	23.2184	21.2687	21.0793	21.3896	21.5699	21.9637	21.9254	22.5499	22.5051	NA	NA
CNDP1_HUMAN	YPSLSIHGIEGAFDEPGTK	21.25	-0.186	-0.45	0.65521	0.2	0.65521	21.0934	20.7889	23.1536	23.0603	20.1835	20.3348	20.7918	20.9671	21.3727	21.4932	22.3081	22.2698	20.0703	20.9605	21.4235	21.597	19.7088	20.2852	20.5566	20.6762	21.8905	22.2026	20.6171	20.7148	19.9259	20.2506	21.6342	21.9434	23.1979	23.3798	20.7863	20.9376	21.4756	21.6049	22.2054	22.2975	22.509	22.209	18.3426	18.6927
CNDP1_HUMAN	GATDNKGPVLAWINAVSAFR	19.7	-0.684	-1.16	0.2525	1.35	0.2525	19.4598	18.9427	21.6577	21.6974	18.4347	18.4706	19.2376	19.196	19.9425	19.7817	20.937	21.3202	18.877	19.6677	20.3484	20.3485	14.6239	NA	18.5903	18.2113	20.5931	20.6903	19.4351	19.0389	18.4316	18.7883	20.7765	20.5652	21.9513	22.1801	19.7756	19.7288	19.9622	20.1785	21.1526	20.8614	21.4235	21.4946	15.578	16.0012
CNDP1_HUMAN	SVVLIPLGAVDDGEHSQNEK	21.84	-0.24	-0.62	0.54003	0.38	0.54003	21.227	21.0612	23.7894	23.7287	20.5795	20.7033	21.39	21.562	22.0703	21.9186	22.7951	22.524	20.698	21.4445	21.7376	21.8771	20.9498	21.5859	21.3414	21.3295	22.4459	22.688	21.4217	21.5415	20.5157	20.773	22.534	22.4263	23.678	23.873	21.6991	21.6978	21.8603	21.9925	22.9202	22.9539	22.9337	22.632	19.2246	19.2958
CNDP1_HUMAN	VFQYIDLHQDEFVQTLK	21.71	-0.373	-0.9	0.37281	0.81	0.37281	21.5043	21.0606	23.6236	23.554	20.6255	20.8204	21.188	21.2623	21.7297	21.8124	22.8368	22.9286	20.655	21.227	21.708	21.963	19.7754	20.4086	20.9899	20.7125	22.3086	22.627	21.1034	21.0444	20.6397	20.8592	22.6454	22.7423	23.669	23.9194	21.7569	21.3658	21.7998	21.8993	22.776	22.7467	23.0056	22.8696	19.0876	18.9884
CNDP1_HUMAN	FIIEGMEEAGSVALEELVEK	19.94	-0.735	-0.86	0.3953	0.75	0.3953	NA	NA	22.8162	21.9856	17.982	18.7065	NA	18.4055	19.85	18.463	21.5117	20.5861	18.8711	NA	NA	NA	16.4595	NA	NA	NA	20.3399	18.7193	NA	NA	17.5488	NA	21.6459	21.3859	22.5225	22.3707	19.1411	19.3366	NA	18.8108	20.6195	19.9273	NA	20.5348	NA	NA
CNDP1_HUMAN	FFSGVDYIVISDNLWISQR	12.84	0.404	0.3	0.77663	0.09	0.77663	NA	NA	NA	NA	NA	13.0439	NA	NA	NA	NA	NA	NA	NA	NA	NA	NA	NA	NA	NA	NA	NA	NA	NA	NA	NA	NA	NA	NA	NA	NA	NA	NA	NA	NA	NA	NA	12.6394	NA	NA	NA
CNDP1_HUMAN	FIIEGMEEAGSVALEELVEKEKDR	17.08	-0.791	-1.19	0.24574	1.42	0.24574	14.9769	15.0211	18.4198	18.4436	NA	NA	NA	14.9967	NA	NA	17.1114	17.5781	NA	NA	16.5355	16.8061	NA	NA	NA	NA	17.0941	16.7452	15.7285	NA	NA	NA	NA	NA	19.1148	19.6341	NA	NA	15.6669	15.7398	17.6785	17.3042	18.5969	18.3544	NA	NA
CNDP1_HUMAN	MVVSMTLGLHPWIANIDDTQYLAAK	16.17	0.668	0.55	0.59026	0.3	0.59026	NA	NA	19.5636	17.8961	NA	13.6179	NA	NA	16.2967	14.947	17.2629	15.6511	NA	NA	17.8512	16.2328	NA	NA	NA	NA	16.2345	14.144	14.5691	NA	NA	13.7832	17.1399	15.766	19.442	17.9465	14.6368	13.363	15.6259	NA	NA	NA	18.1127	16.8951	NA	14.8759
CNDP1_HUMAN	VASVDMGPQQLPDGQSLPIPPVILAELGSDPTK	20.51	-0.525	-0.97	0.33525	0.95	0.33525	20.002	19.7125	23.2331	23.0056	18.3707	18.4564	19.6118	19.8458	20.9	20.7852	22.1046	21.9619	19.4126	20.274	21.0458	21.2574	17.8747	16.867	20.1281	20.1626	21.0507	21.2224	19.5904	19.8176	18.5399	18.788	21.741	21.8716	22.8786	23.3107	20.4126	20.5196	21.2726	21.2466	21.5106	21.5113	22.0779	22.3134	17.7754	18.0532
CNTN1_HUMAN	VVATNTLGR	18.31	-0.136	-0.42	0.67808	0.17	0.67808	18.0264	17.2732	19.0722	19.1551	17.6551	17.7391	18.2584	18.0464	18.4649	18.0616	18.3339	18.5758	17.0893	18.0807	18.3771	18.2276	18.5068	19.0174	18.4571	18.3338	17.9028	18.0334	18.0938	18.121	18.0122	18.1416	18.4073	18.6467	18.743	18.9914	17.5193	17.9861	18.4527	18.694	19.8235	19.7455	19.1332	18.4522	17.2783	17.2954
CNTN1_HUMAN	TILSDDWK	19.99	-0.304	-1	0.32179	1.01	0.32179	19.5309	19.2484	NA	21.1326	18.812	18.8488	19.8194	19.6004	19.9505	19.8865	20.2949	20.4386	19.0963	19.7319	19.9555	19.9342	19.6885	20.3548	20.0276	19.8711	19.806	19.9396	19.6037	19.5633	19.748	19.8502	20.7004	20.2636	20.9108	21.0635	19.6501	19.474	20.1403	20.3853	21.7102	21.7207	20.5632	20.0957	19.0532	19.0428
CNTN1_HUMAN	IVESYQIR	18.55	-0.423	-1.22	0.22928	1.49	0.22928	17.3897	17.5943	19.4974	19.5686	17.5166	17.8501	18.224	17.5199	18.1544	18.4421	18.4817	18.5988	17.5455	18.4486	18.2806	NA	18.4648	19.058	18.7854	18.8988	18.3537	18.4936	18.4529	18.0047	18.5338	19.1105	18.8916	NA	19.4594	19.7163	17.9282	NA	18.6968	18.7707	20.1162	20.197	19.2924	18.7817	17.6129	17.7581
CNTN1_HUMAN	HSIEVPIPR	18.91	-0.178	-0.35	0.72763	0.12	0.72763	18.8235	18.0262	20.8735	20.3875	17.7834	17.6655	18.8439	18.4558	19.2662	18.9616	19.5898	19.4409	18.2033	18.623	18.7327	18.2877	18.41	18.9717	18.8667	18.1591	18.5067	18.7043	18.5884	18.3976	16.4787	18.7462	19.9918	19.6626	19.8431	19.9759	18.5139	18.252	19.2869	18.7235	21.0359	20.9173	19.9309	18.9585	17.8044	17.6183
CNTN1_HUMAN	VTVTNPDTGR	17.17	0.035	0.08	0.93517	0.01	0.93517	15.928	16.0956	18.352	18.1618	16.6691	16.7175	17.0621	16.7651	17.6729	17.1794	17.0837	17.8698	16.057	17.1936	17.5536	17.1451	17.2134	18.3096	17.2997	17.5088	16.0056	16.6542	16.8678	17.3883	16.2867	16.9699	17.738	17.5171	17.8106	18.1542	16.5246	16.8746	17.4128	17.7513	18.843	18.9983	NA	17.1769	15.1592	15.8257
CNTN1_HUMAN	DGEYVVEVR	19.64	-0.666	-0.63	0.53172	0.4	0.53172	18.8877	18.8028	20.6386	20.6533	NA	NA	NA	NA	19.7194	19.5259	19.9824	20.3003	18.7659	19.7088	15.3744	19.4466	NA	NA	NA	NA	NA	NA	19.8107	19.8589	19.5751	19.9619	19.6662	NA	NA	NA	NA	NA	19.7984	20.0074	20.8375	20.9854	NA	19.7853	NA	NA
CNTN1_HUMAN	FIPLIPIPER	22.44	-0.409	-1.44	0.15691	2.08	0.15691	22.0265	21.6566	23.6979	23.3719	21.4931	21.5927	22.0559	22.3389	22.2423	22.244	22.8537	22.8212	21.7896	22.1949	21.9648	22.2501	21.7288	22.2513	22.1184	21.9658	22.1672	22.1938	21.9191	22.3091	22.4765	22.5356	23.6275	23.3136	23.2755	23.4459	22.2365	22.0219	22.6895	22.5253	24.0178	23.7994	22.7291	22.6998	21.357	21.5073
CNTN1_HUMAN	VQVTSQEYSAR	18.84	-0.135	-0.38	0.70804	0.14	0.70804	NA	NA	19.8472	19.7811	17.7582	17.8107	18.4051	18.5339	18.9828	18.7898	18.4668	19.2247	NA	18.5772	18.7019	18.4024	18.5449	19.3188	18.8926	19.075	18.0388	18.5355	18.5355	18.7002	18.0875	18.4916	18.9562	19.0296	19.1038	19.5793	18.0032	18.359	18.7878	19.1135	20.1486	20.4385	19.5103	18.7243	NA	NA
CNTN1_HUMAN	MNNGDVDLTSDR	19.78	-0.125	-0.38	0.70699	0.14	0.70699	18.8623	19.163	20.8502	21.1032	19.0205	19.2352	19.6969	19.6974	19.7546	19.7343	19.8452	19.8406	18.5035	19.475	19.6254	19.81	19.6568	20.3116	19.904	20.2152	19.182	19.561	19.6975	19.5837	19.5224	19.9619	20.2138	20.3479	20.0451	20.6554	19.1373	19.335	19.7117	19.9669	20.9657	21.1508	20.4372	19.68	18.7667	18.8912
CNTN1_HUMAN	AHSDGGDGVVSQVK	18.24	-0.29	-0.31	0.76547	0.09	0.76547	17.5072	17.4361	NA	NA	17.7229	17.81	19.0143	NA	NA	NA	NA	NA	NA	NA	NA	NA	18.3421	19.1366	NA	18.5815	NA	NA	NA	18.593	NA	NA	NA	NA	NA	NA	NA	NA	NA	NA	NA	NA	NA	NA	NA	NA
CNTN1_HUMAN	VLYRPDGQHDGK	17.57	0.025	0.07	0.94784	0	0.94784	16.7728	16.4852	19.4462	19.0003	16.5978	16.6405	18.0992	NA	18.0076	17.7838	17.797	NA	16.7227	17.4828	17.4022	17.4556	17.0956	17.8519	17.8995	17.6297	NA	16.8833	17.4246	17.2272	16.9261	17.1336	NA	18.3342	18.327	18.3633	17.0394	17.0063	17.7805	17.7386	19.3166	19.4083	18.3155	17.8242	15.7307	15.5042
CNTN1_HUMAN	DETMSPSTAFQVK	18.64	-0.119	-0.34	0.73517	0.12	0.73517	18.4563	18.1458	19.5331	19.6903	17.645	17.2488	18.3942	18.2532	18.8517	18.6969	18.5042	19.072	17.4157	18.3137	18.6395	18.5468	18.4639	19.2732	19.221	19.167	18.2617	18.7668	18.3256	18.3677	18.3431	18.5853	18.3737	19.0772	19.5946	19.7061	18.4481	17.896	18.6915	19.0786	19.4928	20.044	18.6495	18.3373	17.9973	17.867
CNTN1_HUMAN	ILALAPTFEMNPMK	21.54	-0.46	-1.51	0.13779	2.29	0.13779	20.9342	20.8579	23.2844	23.1415	20.0177	19.9536	20.9328	21.1739	21.4522	21.2788	21.8832	22.0378	20.6415	21.3531	21.1229	21.3403	20.6075	21.0375	21.6751	21.5692	21.2583	21.4471	21.19	21.4157	21.3158	21.2206	22.6911	22.6508	22.4673	22.7137	21.086	21.0589	21.8666	21.8778	22.9419	22.9122	21.8675	21.6477	20.8525	21.0134
CNTN1_HUMAN	TTKPYPADIVVQFK	20.78	-0.314	-1.02	0.31302	1.04	0.31302	20.3568	19.8962	22.266	21.9776	19.3389	19.4422	20.8423	20.7548	20.7204	20.6187	21.1518	21.3237	19.8756	20.5176	20.4908	20.5663	20.0376	20.5325	20.9834	20.6966	20.4459	20.5177	20.2402	20.3927	20.4692	20.7622	22.0959	21.5757	21.5205	21.678	20.4562	20.3794	20.9034	20.8559	22.1566	22.2747	21.2068	20.8851	19.9288	19.934
CNTN1_HUMAN	YSMVGGNLVINNPDK	19.57	-0.232	-0.72	0.47679	0.52	0.47679	18.9871	18.8705	20.9868	20.9422	18.2278	18.407	19.3519	19.4022	19.6731	19.7086	19.789	20.126	18.4052	19.4927	19.291	19.3795	18.948	19.5222	19.8717	19.7751	19.184	19.5211	19.0574	19.2596	19.1527	19.6326	20.5103	20.2073	20.2657	20.4232	19.0543	18.9808	19.6072	19.898	20.8127	20.8591	20.0265	19.6444	18.7782	18.9218
CNTN1_HUMAN	NDGGIYTCFAENNR	19.42	-0.154	-0.29	0.7724	0.09	0.7724	19.4783	19.1243	NA	NA	19.2617	19.2706	NA	NA	NA	NA	NA	NA	NA	NA	19.5104	19.4949	19.3404	19.8919	NA	NA	NA	NA	NA	NA	NA	20.0052	NA	NA	NA	NA	NA	NA	NA	NA	NA	NA	NA	19.8795	18.8126	18.9616
CNTN1_HUMAN	TDGAAPNVAPSDVGGGGGR	18.37	-0.176	-0.53	0.59963	0.28	0.59963	17.5252	17.6135	18.1923	18.4925	17.5739	17.7828	18.7997	18.5324	18.6433	18.6603	18.2393	18.4581	17.2822	18.1065	18.3768	17.9668	18.524	19.1966	18.8569	18.7382	17.813	17.9996	18.2025	18.096	18.1316	18.5924	18.6965	19.3925	18.8421	18.993	18.6271	18.2906	18.5101	18.7026	19.5117	19.946	18.6409	17.9655	16.9173	17.2009
CNTN1_HUMAN	AVDLIPWMEYEFR	17.99	-0.217	-0.39	0.69933	0.15	0.69933	16.5478	16.227	20.4463	19.8149	NA	NA	16.5063	17.2458	17.9168	17.4334	19.1949	19.1863	17.5764	17.5236	17.8536	18.9134	NA	NA	16.7295	16.7215	16.1821	16.2045	16.5721	16.2846	17.2771	17.4257	19.1908	19.3056	19.4365	19.5561	18.031	17.6442	18.7725	18.7959	20.3254	19.9378	18.7427	19.3797	15.6718	16.9
CNTN1_HUMAN	ILALAPTFEMNPMKK	19.04	-0.433	-1.29	0.20309	1.67	0.20309	18.7349	18.3913	20.8452	20.6419	17.5757	17.4386	18.7462	18.8518	18.7082	18.5964	19.3604	18.9383	18.0088	18.5417	18.7044	18.8579	18.2301	18.9003	19.3189	19.1277	18.9185	19.2172	18.7095	18.757	19.1574	19.0774	20.0443	19.8422	20.1404	20.047	18.5474	17.9818	19.1301	19.2417	20.6423	20.7824	19.0275	19.5988	18.1479	18.1725
CNTN1_HUMAN	WLLNEFPVFITMDK	18.81	-0.349	-0.65	0.51915	0.42	0.51915	17.643	17.1958	21.6636	20.9149	15.8447	NA	17.3852	18.2974	19.1562	18.4899	19.6306	19.942	18.291	18.4671	18.9106	19.4669	NA	NA	18.4306	18.0961	17.7294	17.3236	17.4687	17.9607	17.816	17.7093	20.9064	21.2295	20.4164	20.491	18.1403	18.3486	19.0975	19.0719	20.1298	19.7696	19.1001	19.6454	17.4222	18.3044
CNTN1_HUMAN	VLEPMPSTAEISTSGAVLK	20.97	-0.296	-0.95	0.34597	0.91	0.34597	20.4579	20.2769	22.3535	22.298	19.7036	19.7844	20.6594	20.8252	21.1318	20.9912	21.3884	20.9801	20.1243	20.7853	20.4842	20.7183	20.3581	20.9356	21.3068	20.8907	20.5415	20.9036	20.3239	20.6693	20.6745	20.9283	21.947	21.7222	21.7431	21.8941	20.5437	20.4222	21.1914	21.2129	22.4032	22.4833	21.4386	20.8914	20.2003	20.2456
CNTN1_HUMAN	KVLEPMPSTAEISTSGAVLK	20.38	-0.25	-0.8	0.42743	0.64	0.42743	19.9727	19.6542	21.8533	21.7264	18.9346	19.221	20.2913	20.4883	20.5373	20.2937	20.5837	20.9418	19.2054	20.0457	19.8906	20.1053	19.9582	20.3504	20.5404	20.5743	20.0577	20.2584	19.8097	20.1464	20.1235	20.272	21.4958	21.2501	21.2226	21.1885	19.7058	19.8792	20.3373	20.5807	21.9239	21.8825	20.5411	20.5097	19.4257	19.5612
CNTN1_HUMAN	GMVLLCDPPYHFPDDLSYR	20.94	-0.741	-2.3	0.02636	5.29	0.02636	20.3283	20.0516	22.3834	22.2691	19.4843	19.3798	20.5188	20.5587	20.6888	20.8627	21.4152	21.3805	20.1245	20.6266	20.6442	20.9523	18.8777	18.8052	21.1003	20.9446	21.0095	20.795	20.4882	20.4881	20.9707	20.9317	21.8079	22.0046	22.0238	22.2787	20.536	20.5339	21.5497	21.5683	22.9715	22.7553	21.507	21.6384	20.0891	20.2593
CNTN1_HUMAN	IFNIQLEDEGIYECEAENIR	17.51	-0.65	-0.86	0.39869	0.74	0.39869	16.3354	16.6166	18.4579	NA	NA	16.5684	17.729	NA	16.7233	NA	NA	NA	NA	NA	17.9022	16.9905	NA	NA	18.2991	16.7517	17.5657	NA	NA	NA	NA	NA	NA	NA	NA	NA	NA	NA	18.8762	18.014	18.9394	NA	18.5594	17.2052	17.0428	16.5856
CNTN1_HUMAN	GFGPIFEEQPINTIYPEESLEGK	21.07	-0.453	-1.43	0.15862	2.06	0.15862	20.406	20.5629	22.3741	22.4249	19.6322	19.8255	20.7549	20.8945	21.1368	21.2086	21.5584	21.7653	20.3006	20.9746	20.6811	21.0222	19.6896	19.8998	21.0378	20.7828	20.7954	20.9683	20.3983	20.4513	20.9622	21.1066	21.9227	22.2877	21.7837	21.9477	20.7836	20.8568	21.4764	21.4221	22.7195	22.6482	21.3395	21.496	19.95	20.6708
CNTN1_HUMAN	STEATLSFGYLDPFPPEERPEVR	21.46	-0.491	-1.5	0.14105	2.25	0.14105	21.0045	20.6569	22.772	22.7159	20.1355	20.2298	21.2434	21.3948	21.655	21.6862	21.8633	22.1122	20.9045	21.6799	21.2374	21.5876	19.4925	19.1213	21.5131	21.3555	21.2156	21.1514	20.9781	21.0609	21.182	21.328	22.3645	22.5257	22.3462	22.6063	21.1733	21.5035	21.9179	21.9914	22.8149	22.9372	21.705	21.8813	20.5583	20.937
CNTN1_HUMAN	GDGPYSLVAVINSAQDAPSEAPTEVGVK	19.73	-0.334	-1.02	0.31306	1.04	0.31306	19.1184	19.3272	20.5407	20.7286	18.2894	18.5448	19.0315	19.5192	19.6206	19.7044	20.0423	20.2551	18.7253	19.5856	19.4938	19.7839	19.3336	19.701	19.9556	19.9588	19.2505	19.5625	18.8519	19.1964	19.5599	19.6909	19.8867	20.0787	20.648	20.8893	18.9663	19.4186	20.3905	20.4754	21.676	21.4815	19.7431	20.106	18.7929	19.2845
CNTN2_HUMAN	VEVLAGDLR	18.85	-0.038	-0.13	0.8976	0.02	0.8976	18.449	18.2884	20.0428	19.6394	18.2134	18.4698	18.1399	NA	18.6276	18.5372	19.4367	19.4264	18.2957	19.0192	19.0313	18.8085	18.8671	19.4614	18.9242	18.6796	18.0084	18.2152	19.0604	19.3354	18.0707	18.5426	19.6371	NA	19.4574	19.1594	19.049	18.7759	18.4868	18.4259	19.6883	19.2729	19.0568	18.8331	18.3376	18.3737
CNTN2_HUMAN	GFDNHSPIAK	15.83	1.073	1.23	0.249	1.52	0.249	15.4841	NA	NA	NA	NA	NA	NA	NA	NA	NA	NA	NA	NA	NA	16.3696	NA	16.1471	16.4222	15.6956	NA	NA	NA	NA	NA	NA	NA	NA	NA	NA	NA	NA	NA	NA	NA	NA	NA	NA	NA	14.891	NA
CNTN2_HUMAN	GPPGPPGGVVVR	17.91	0.106	0.3	0.76385	0.09	0.76385	17.237	17.6021	19.4227	19.1943	17.5412	17.8493	16.9245	16.3022	17.6378	17.7984	18.501	18.4448	17.1539	18.1268	17.9924	18.1695	18.3961	19.1145	17.9008	18.0181	16.8302	16.7992	18.3458	17.9219	17.2027	17.7682	18.5403	17.8806	18.5812	18.6988	17.315	17.7812	17.2389	17.4312	18.7894	18.5564	18.2208	18.0635	17.6398	17.6066
CNTN2_HUMAN	FGFLQEFSK	19.25	-0.357	-0.34	0.74026	0.12	0.74026	NA	NA	NA	NA	NA	NA	NA	NA	NA	NA	NA	NA	NA	NA	NA	18.8722	NA	NA	NA	NA	NA	NA	NA	NA	NA	NA	NA	NA	NA	NA	NA	NA	NA	18.7389	19.7151	19.6653	NA	NA	NA	NA
CNTN2_HUMAN	GGEILIPCQPR	18.91	-0.087	-0.25	0.80684	0.06	0.80684	18.5568	18.5108	19.9339	19.9316	18.3852	18.4665	18.0808	NA	18.6046	18.6033	19.3747	19.3034	18.0429	19.0628	18.7799	19.0497	18.921	19.7108	18.8222	18.7406	NA	NA	19.1195	19.4647	NA	NA	NA	NA	19.2047	19.4673	18.6483	18.7165	18.1702	18.5988	19.6464	19.5457	19.2652	18.6344	18.2685	18.4067
CNTN2_HUMAN	VTVTPDGTLIIR	19.7	-0.073	-0.21	0.83517	0.04	0.83517	19.5627	19.5214	21.0086	20.3839	19.0838	19.2481	18.7964	19.2894	19.4877	19.3634	19.8566	20.3153	18.8991	20.0349	19.5537	19.9027	19.7056	20.5085	19.4973	19.6263	19.0006	19.3216	19.7826	20.2291	19.1942	19.7072	20.6769	NA	19.9731	20.2051	19.3652	19.6731	18.9018	19.5032	20.5226	20.3451	19.5477	19.618	19.3463	19.6176
CNTN2_HUMAN	IIVQAQPEWLK	19.92	-0.151	-0.49	0.628	0.24	0.628	19.4507	19.2419	21.2523	20.8354	18.9712	19.1872	20.0232	20.0106	19.5057	19.4884	20.5274	20.5271	19.2133	20.1537	19.7904	19.794	19.6849	20.3777	19.4351	19.3973	18.8668	19.3111	19.6	19.9921	19.3557	19.5959	21.0121	21.0421	20.2695	20.3315	20.1224	20.0726	19.3371	19.5435	21.0325	21.1376	20.4199	19.9642	19.4225	19.4661
CNTN2_HUMAN	FAQLNLAAEDTR	18.62	0.075	0.16	0.87288	0.03	0.87288	18.779	18.5802	19.6514	19.7905	17.9748	18.3814	16.3254	NA	18.7713	18.8451	18.9761	19.4974	18.1023	19.2402	18.7269	18.8069	18.7098	19.8408	18.8822	17.7532	17.8382	18.5056	19.0394	17.8505	18.0704	16.9986	18.8896	18.6095	19.17	19.2602	18.4038	18.6575	18.1415	18.7403	18.9337	19.0004	18.809	18.5918	18.4335	18.7931
CNTN2_HUMAN	YTCFAENFMGK	18.11	0.031	0.1	0.92312	0.01	0.92312	NA	17.3834	19.3878	19.2462	NA	17.101	NA	NA	17.8419	17.755	18.317	18.72	NA	18.1358	18.092	18.2909	17.7022	18.2457	18.0729	18.2101	17.2449	17.451	18.4119	18.6343	NA	17.117	18.5191	18.6965	18.8364	NA	NA	NA	17.3858	17.5231	18.4551	18.6562	17.942	17.8294	NA	NA
CNTN2_HUMAN	VISDTEADIGSNLR	19.08	-0.666	-0.94	0.36417	0.88	0.36417	18.8825	18.5867	NA	NA	18.4647	18.5763	NA	NA	NA	NA	NA	NA	NA	NA	NA	NA	19.1729	19.8551	NA	NA	NA	NA	NA	19.7114	NA	NA	20.6872	NA	NA	NA	NA	NA	NA	NA	NA	NA	NA	NA	18.3941	18.4867
CNTN2_HUMAN	ETIGDLTILNAQLR	18.48	0.078	0.29	0.77236	0.08	0.77236	18.3781	18.2747	19.616	19.6289	18.2389	18.3145	17.5849	17.7302	18.1367	18.3587	18.9657	19.1971	17.8362	18.4784	18.75	18.5515	18.4782	18.9865	18.5156	18.3767	17.4943	17.7265	18.7287	18.7013	17.8656	17.8577	19.5987	19.3188	19.0663	19.2954	18.1741	17.8417	18.0504	18.3516	18.8931	18.959	18.4091	18.1471	18.236	18.118
CNTN2_HUMAN	YTCMAQTVVDSASK	18.51	0.107	0.33	0.74314	0.11	0.74314	18.4358	17.9439	19.921	19.6329	17.4488	17.6637	NA	NA	18.3231	18.1968	18.9673	19.0762	17.5087	18.41	18.6037	18.6751	18.667	19.2039	18.6207	18.4248	17.3326	17.9006	18.6856	18.6849	17.7437	NA	19.0838	19.2664	19.0469	19.2459	18.1906	18.1193	18.1472	18.0206	19.2115	19.24	18.5938	18.1633	NA	18.0555
CNTN2_HUMAN	HQLVGGNLVIMNPTK	18.43	0.065	0.08	0.93307	0.01	0.93307	18.2034	17.5503	20.076	19.9054	17.1364	16.9714	18.4571	NA	NA	18.5396	19.0444	18.8714	17.7356	18.3554	19.1238	18.8294	18.0668	18.2896	18.7217	18.4771	NA	NA	18.9269	NA	NA	NA	19.1458	15.0406	19.1263	19.32	18.1645	NA	18.3921	18.2347	19.7479	18.9876	NA	18.536	17.5947	17.6434
CNTN2_HUMAN	VIASNILGTGEPSGPSSK	20.84	-0.206	-0.42	0.67752	0.18	0.67752	20.8373	20.2345	22.9264	22.5907	19.4586	19.3817	21.3266	21.1414	20.8638	20.7953	21.0352	20.8909	19.803	20.7013	20.2336	20.3369	20.2708	20.8187	20.5815	20.5435	20.8313	21.0034	20.4691	20.5809	20.378	20.3627	21.4003	21.318	21.8974	21.9904	20.3295	17.8316	20.8795	20.7939	22.7063	22.7533	21.6249	21.306	20.1497	20.2827
CNTN2_HUMAN	EYQNGDGFGYLLSFR	16.26	0.49	0.7	0.49674	0.49	0.49674	NA	NA	NA	NA	15.2133	NA	NA	NA	NA	NA	NA	NA	NA	NA	16.944	NA	NA	NA	17.3207	NA	NA	15.2827	16.3533	16.3099	15.7967	NA	NA	NA	NA	NA	NA	NA	NA	NA	NA	NA	NA	NA	16.193	16.8984
CNTN2_HUMAN	WLLNEFPNFIPTDGR	17.6	-0.499	-0.56	0.58521	0.31	0.58521	16.6241	16.8463	NA	NA	NA	NA	NA	NA	NA	NA	NA	NA	NA	NA	18.1148	NA	NA	NA	NA	NA	NA	NA	17.6453	17.8982	17.0293	NA	19.775	NA	NA	NA	17.92	NA	NA	NA	NA	NA	NA	NA	16.5789	17.5825
CNTN2_HUMAN	LSLEDSGMYQCVAENK	17.34	-0.185	-0.41	0.68554	0.17	0.68554	16.7658	17.2685	NA	NA	16.4738	NA	NA	NA	17.1374	NA	NA	NA	NA	NA	17.3814	17.5673	17.4842	18.0242	17.5597	17.5169	NA	NA	17.4993	17.8632	NA	NA	NA	NA	17.96	NA	NA	NA	17.1434	17.2217	NA	NA	NA	NA	16.6912	17.1373
CNTN2_HUMAN	RGDGPESLTALVYSAEEEPR	18.59	0.154	0.53	0.60011	0.28	0.60011	18.8926	18.6061	NA	19.8941	18.1604	18.3022	18.1777	18.2673	18.1363	18.232	19.3686	19.1447	18.2459	18.8416	18.6832	18.8707	18.3185	18.7973	18.3979	18.617	17.2962	NA	18.6876	19.1093	17.945	18.2284	NA	19.4338	19.0319	19.3134	18.3988	18.5615	18.3488	18.5958	NA	NA	18.575	18.5439	18.1967	18.524
CNTN2_HUMAN	AQDAGVYQCLASNPVGTVVSR	18.97	-0.196	-0.46	0.6524	0.21	0.6524	18.4484	NA	19.8262	NA	NA	NA	NA	NA	NA	NA	19.1357	19.425	17.7588	NA	NA	18.992	NA	NA	18.5115	18.8312	NA	NA	18.8719	19.2878	NA	NA	19.2956	19.5606	19.0947	NA	NA	NA	NA	NA	19.7872	NA	NA	18.5864	18.164	NA
CNTN2_HUMAN	NWIEIPVPEDIGHALVQIR	19.18	-0.575	-1.18	0.24416	1.4	0.24416	18.9949	18.315	21.5365	21.0799	17.4443	17.0922	17.9411	17.989	19.325	19.2291	20.2775	20.2924	19.1624	19.5275	19.8021	19.9832	15.102	NA	18.7232	18.6138	18.1456	17.5202	18.8225	18.9357	17.5426	17.72	21.1523	21.0878	20.4641	20.3952	19.379	19.1795	19.3028	19.2323	20.6663	20.3963	19.9955	20.0467	18.4842	19.0034
CNTN2_HUMAN	TNPANIEGNAETAQVLGLTPWMDYEFR	17.37	0.082	0.17	0.86279	0.03	0.86279	16.7061	NA	19.0929	18.9041	NA	NA	NA	15.8359	16.7723	NA	17.9644	18.5089	16.7485	16.9041	17.4556	17.8149	NA	NA	16.8996	16.97	NA	NA	16.7226	16.802	14.9716	NA	18.3763	18.868	17.9193	18.3459	NA	16.706	17.1223	17.3511	17.6366	NA	17.0983	17.8572	16.4942	17.3788
CNTP2_HUMAN	SPTPLNDDQWHR	18.36	-0.368	-1.06	0.29536	1.12	0.29536	17.9098	17.2736	NA	18.8973	17.2606	17.1761	18.5029	18.5649	18.3244	NA	19.3138	19.3051	18.2304	18.6803	18.0348	18.2278	18.0405	18.377	17.4627	17.2472	17.4504	17.6809	18.1194	17.7703	18.6858	18.8358	20.1379	20.3595	NA	NA	18.935	18.7985	17.9602	18.2635	19.5954	19.8223	18.9959	18.5553	17.2107	16.9954
CNTP4_HUMAN	DGAGGWSPLVSNK	17.74	NA	NA	NA	NA	NA	17.743	NA	NA	NA	NA	NA	NA	NA	NA	NA	NA	NA	NA	NA	NA	NA	NA	NA	NA	NA	NA	NA	NA	NA	NA	NA	NA	NA	NA	NA	NA	NA	NA	NA	NA	NA	NA	NA	NA	NA
CNTP4_HUMAN	AQVTPEVQPGCR	15.6	1.153	0.91	0.38908	0.83	0.38908	NA	NA	NA	NA	NA	NA	NA	NA	NA	NA	NA	NA	NA	NA	NA	NA	14.9585	15.9143	16.2533	16.1903	NA	NA	NA	NA	NA	NA	NA	NA	NA	NA	NA	NA	14.6761	NA	NA	NA	NA	NA	NA	NA
CO1A1_HUMAN	SLSQQIENIR	18.22	1.123	0.96	0.34783	0.92	0.34783	18.7223	18.6227	NA	NA	18.0387	18.2514	15.235	19.4023	NA	NA	19.4693	NA	NA	19.0855	NA	18.9705	19.1307	19.6625	NA	19.0271	13.9678	NA	NA	19.4101	NA	19.1849	NA	NA	NA	NA	NA	NA	15.0677	14.6881	19.7375	20.0667	NA	NA	18.2813	18.5084
CO1A1_HUMAN	VLCDDVICDETK	19.7	-0.334	-0.68	0.50188	0.46	0.50188	18.9567	NA	20.0838	19.4872	19.3429	19.0967	20.1484	20.298	19.1136	18.7635	20.5381	21.256	19.4403	19.6641	19.0772	19.2237	19.3898	19.7512	18.9525	18.7993	18.8634	18.8039	19.3525	19.212	19.9199	19.5561	21.7463	21.3079	18.368	19.2979	20.3538	20.2703	18.4909	19.2984	19.7475	21.5426	22.6453	22.1367	18.0937	18.0728
CO1A1_HUMAN	STGGISVPGPMGPSGPR	18.65	0.808	0.83	0.43477	0.69	0.43477	NA	NA	NA	19.4745	NA	NA	NA	NA	NA	NA	NA	NA	NA	NA	NA	NA	NA	NA	NA	18.641	NA	NA	NA	NA	NA	NA	NA	NA	NA	17.3127	NA	NA	NA	NA	NA	19.1866	NA	NA	NA	NA
CO1A1_HUMAN	SGEYWIDPNQGCNLDAIK	17.13	-0.355	-0.57	0.57465	0.33	0.57465	17.5361	16.9849	NA	NA	NA	15.3952	NA	NA	NA	NA	NA	17.7061	NA	NA	17.3946	NA	17.0978	NA	NA	NA	NA	NA	NA	NA	NA	NA	NA	NA	NA	NA	18.1961	NA	NA	NA	NA	17.7929	NA	16.3726	17.213	16.7467
CO1A2_HUMAN	GVGLGPGPMGLMGPR	17.05	NA	NA	NA	NA	NA	NA	NA	17.1412	16.9492	NA	NA	NA	NA	NA	NA	NA	NA	NA	NA	NA	NA	NA	NA	NA	NA	NA	NA	NA	NA	NA	NA	NA	NA	NA	NA	NA	NA	NA	NA	NA	NA	NA	NA	NA	NA
CO1A2_HUMAN	GETGPSGPVGPAGAVGPR	14.51	-0.11	-0.15	0.88498	0.02	0.88498	NA	NA	NA	NA	NA	NA	NA	NA	14.1925	NA	NA	NA	NA	NA	14.6966	NA	14.3638	NA	NA	14.0722	NA	NA	NA	NA	NA	NA	NA	NA	NA	NA	15.1731	15.6035	NA	NA	NA	NA	NA	13.4351	NA	NA
CO2_HUMAN	DFHINLFR	16.22	-0.459	-1.1	0.28087	1.21	0.28087	NA	15.2993	15.4081	NA	NA	NA	NA	15.8162	15.7136	NA	17.4496	17.0843	16.2615	16.7547	15.3683	14.9723	NA	NA	15.3291	NA	16.3201	16.3526	NA	14.0062	16.5021	16.8129	17.3687	16.9379	16.8779	16.6563	17.6281	17.2041	NA	NA	16.1239	16.0893	15.7325	15.6586	NA	NA
CO2_HUMAN	HAFILQDTK	17.82	-0.159	-0.39	0.69935	0.15	0.69935	17.1306	16.9792	17.8322	18.1767	16.7396	16.9311	18.0755	16.6433	17.8608	17.9473	18.7133	18.7027	17.7464	18.5111	17.728	17.2935	17.2109	17.9219	18.0357	17.904	17.9602	17.9094	17.5468	16.8337	17.768	18.3464	18.269	18.1666	18.7466	18.8602	18.4797	19.1347	16.6211	17.1422	18.0246	18.4787	18.3837	17.9273	NA	16.2321
CO2_HUMAN	HAIILLTDGK	19.94	-0.421	-1.32	0.19404	1.74	0.19404	19.5933	19.0158	21.0777	20.7541	18.6981	18.9958	19.6182	19.5926	19.972	19.8427	20.2453	20.2935	18.9517	19.663	19.2739	19.4041	19.6746	20.4378	19.85	19.6033	20.0717	20.2393	19.1571	19.4249	19.8256	19.9768	20.9408	20.4391	21.024	20.9721	19.587	19.5294	20.0463	19.9242	21.5345	21.3421	20.6928	20.3185	18.8953	19.04
CO2_HUMAN	VLMSVLNDNSR	17.42	-0.04	-0.08	0.94033	0.01	0.94033	NA	16.9159	18.3443	18.1185	NA	16.4725	NA	NA	17.6298	17.4315	NA	NA	NA	NA	17.1341	16.935	17.0754	17.8135	NA	17.5592	17.634	17.9279	NA	16.6376	17.6375	NA	NA	NA	NA	NA	NA	NA	NA	NA	NA	NA	NA	NA	NA	NA
CO2_HUMAN	SSGQWQTPGATR	17	-0.059	-0.08	0.9351	0.01	0.9351	NA	16.7733	NA	NA	16.7072	17.3695	NA	NA	16.5371	NA	NA	NA	NA	NA	16.3021	16.3069	17.0296	19.0219	NA	16.8184	17.1816	18.1807	NA	18.1298	16.4713	16.3995	NA	17.4813	NA	17.2186	16.5404	17.7637	NA	NA	NA	NA	NA	14.9834	NA	16.7521
CO2_HUMAN	RNDYLDIYAIGVGK	15	-2.406	-3.2	0.00639	10.24	0.00639	NA	NA	NA	NA	14.6722	14.6754	15.3076	14.8985	NA	NA	NA	NA	13.5362	NA	14.1801	NA	14.5093	14.7452	14.7373	NA	NA	NA	NA	NA	NA	NA	NA	NA	NA	NA	16.9829	16.802	NA	NA	NA	NA	NA	NA	NA	NA
CO2_HUMAN	NQGILEFYGDDIALLK	17.78	-0.278	-0.48	0.636	0.23	0.636	16.0385	16.1865	19.8235	19.3572	16.4021	16.7693	17.2146	17.821	17.9263	17.8013	19.3825	19.1874	18.0444	17.9204	18.037	18.2681	NA	NA	15.6762	15.4948	15.7745	15.717	16.6766	16.8827	17.0775	17.2035	19.5225	19.0038	18.3482	18.658	18.3652	18.1006	18.4975	18.223	20.4807	20.1748	19.0907	19.5045	14.3877	16.4777
CO2_HUMAN	ECQGNGVWSGTEPICR	17.08	-0.69	-0.64	0.53913	0.4	0.53913	NA	16.2143	NA	NA	NA	NA	NA	NA	NA	NA	17.2498	18.1676	NA	NA	NA	16.6127	NA	16.3682	NA	17.3746	NA	NA	NA	NA	NA	NA	NA	17.5566	NA	NA	NA	NA	NA	NA	NA	NA	NA	NA	NA	NA
CO2_HUMAN	KNQGILEFYGDDIALLK	17.85	-0.241	-0.29	0.77721	0.08	0.77721	NA	16.7797	NA	NA	NA	NA	NA	NA	NA	17.4703	18.4595	18.6683	NA	NA	NA	NA	NA	NA	NA	NA	NA	NA	NA	NA	NA	NA	NA	NA	18.578	NA	NA	NA	NA	17.1532	NA	NA	NA	NA	NA	NA
CO2_HUMAN	GALISDQWVLTAAHCFR	18.96	-0.79	-2.29	0.02751	5.25	0.02751	18.1455	18.1334	NA	19.755	17.593	17.7286	18.6212	18.5939	18.7699	19.015	20.2219	20.2178	18.961	19.2231	18.416	18.6314	16.6028	NA	18.4615	18.1022	19.19	19.018	17.9911	17.8516	18.8936	18.923	20.1538	20.2391	20.2044	20.412	19.7951	19.6463	18.5317	18.352	20.3046	NA	19.5551	19.4418	NA	NA
CO3_HUMAN	GVFVLNKK	19.96	-0.648	-1.73	0.09101	2.99	0.09101	18.5684	17.8706	21.1655	20.376	18.8751	18.6915	20.0398	19.4562	19.1783	19.3787	20.7139	20.4219	19.861	NA	19.3915	19.2833	19.8192	19.9516	20.1485	19.5748	20.6707	20.6107	20.3244	19.6269	19.7075	19.5876	22.1399	21.6737	20.82	20.6554	20.7352	20.5243	19.3448	19.1781	21.0936	20.8686	20.1009	20.3125	19.0609	18.5286
CO3_HUMAN	GLEVTITAR	17.89	-0.617	-0.85	0.3991	0.73	0.3991	16.8352	15.4127	NA	NA	17.0068	16.4076	18.0469	17.0311	NA	NA	19.7738	NA	18.6912	18.8076	18.1128	16.6934	17.5536	16.9195	18.6994	17.4584	19.1013	18.7136	18.6532	17.9136	17.5976	17.5472	18.7054	18.8125	19.2253	17.3678	NA	17.4557	18.9552	NA	NA	NA	19.8029	NA	17.4062	16.1317
CO3_HUMAN	TGLQEVEVK	22.56	-0.537	-1.57	0.12301	2.47	0.12301	20.7605	21.0383	23.3033	23.2909	21.3916	21.6812	22.3749	21.9219	22.2575	22.3419	23.1219	23.2133	22.0736	22.8955	21.9234	21.8951	22.1954	22.9401	22.5394	22.6051	22.8947	23.1276	22.8202	22.4554	21.9069	22.3774	24.0079	24.1082	22.945	23.2514	22.9443	23.3191	22.0559	22.3474	23.55	23.7777	23.1719	22.6086	21.3362	21.508
CO3_HUMAN	FISLGEACK	22.28	-0.532	-1.66	0.10318	2.77	0.10318	21.0344	20.8098	22.8474	22.7975	20.9823	21.0948	22.1536	22.1229	22.0634	22.0097	23.1663	23.2703	21.7854	22.6426	21.6621	21.6674	21.7371	22.3448	22.0903	21.9837	22.6228	22.8715	22.4033	22.6014	21.7304	22.072	24.3071	24.0212	22.9141	22.8782	22.9349	23.0102	21.746	21.7716	23.1563	23.0655	22.5293	22.1095	21.0514	21.1036
CO3_HUMAN	RQGALELIK	21.02	-0.583	-1.63	0.11032	2.66	0.11032	19.6286	19.0309	22.1012	21.6175	19.7678	19.7799	21.1436	20.5548	20.4581	20.7362	21.9011	21.8919	20.7726	21.236	20.4477	20.4415	20.6749	20.6051	21.1166	20.7246	21.6447	21.2639	21.3693	20.4865	20.7573	20.7464	22.7381	22.9325	21.7514	21.8777	21.4721	21.71	20.6856	20.6064	22.075	22.1984	21.4562	21.2206	19.8274	19.4637
CO3_HUMAN	ISLPESLKR	17.74	-0.754	-1.97	0.05682	3.89	0.05682	16.388	16.1007	NA	NA	16.4069	16.7972	17.2809	17.5817	17.5312	17.5949	19.1149	19.2389	17.7231	18.217	16.2497	16.8348	17.5445	18.0153	17.6745	17.5643	18.5691	18.7459	17.8208	17.948	NA	17.5744	20.0371	NA	18.4511	NA	18.8747	18.8071	NA	17.4033	NA	NA	NA	17.8494	17.12	16.9547
CO3_HUMAN	DSCVGSLVVK	21.81	-0.54	-1.32	0.19492	1.73	0.19492	20.551	20.4343	21.9906	22.1282	20.8281	21.0531	21.4362	21.4339	21.5423	21.4287	22.2128	22.5523	20.9929	21.9333	21.2995	21.1431	21.5891	22.3392	21.9077	21.9443	22.3309	22.8122	22.3132	22.4035	21.1532	21.5839	22.7697	23.2802	22.1845	22.4786	22.2827	22.5151	21.4863	21.7096	22.8915	22.8434	22.4561	20.5859	20.6235	20.8282
CO3_HUMAN	ADIGCTPGSGK	19.4	-0.329	-0.74	0.46525	0.54	0.46525	17.0832	17.1819	20.2813	20.1543	18.5783	18.6105	19.434	19.189	19.4862	19.1094	20.0023	20.687	18.9571	19.8525	19.1464	18.7915	19.2035	20.2185	19.3086	19.4175	19.1039	19.9185	19.9889	20.0924	17.89	18.4221	21.4243	21.3127	19.7385	20.0231	20.162	20.2633	18.8215	19.0778	20.3101	20.4929	20.2931	19.3555	17.1601	17.4163
CO3_HUMAN	GYTQQLAFR	22.08	-0.381	-1.31	0.19705	1.72	0.19705	21.1004	20.8439	22.717	22.5621	21.4518	21.4844	21.9883	21.9993	21.6283	21.5062	22.456	22.5453	21.7963	22.4667	21.7632	21.8025	21.7387	22.4013	21.8968	21.7189	21.8182	22.119	21.839	22.196	21.9505	22.2582	24.1078	23.8264	21.9994	22.0032	22.8954	22.7457	20.9802	21.044	22.9163	22.7531	22.4005	22.3178	21.7343	21.5807
CO3_HUMAN	NTLIIYLDK	20.77	-0.668	-1.94	0.05913	3.76	0.05913	18.9642	19.1319	22.1395	22.0572	19.0149	19.1437	20.4717	20.459	20.591	20.5046	21.6252	21.3415	20.3728	21.1681	20.1582	20.2522	19.6929	20.2662	20.7859	20.5074	21.1469	21.2808	20.9349	20.8972	19.797	20.2921	22.9114	22.8107	21.6245	21.6569	21.4507	21.3206	20.5158	20.5072	21.5929	21.6202	21.1443	20.7822	19.8578	19.86
CO3_HUMAN	VLLDGVQNPR	21.47	-0.163	-0.49	0.62873	0.24	0.62873	20.5683	20.5971	22.5268	22.2746	NA	NA	21.7113	21.6138	20.5126	20.6079	22.4963	22.6678	21.4232	22.2217	21.3136	21.1028	20.4405	21.1585	20.9087	20.8122	22.3764	22.621	21.1767	21.1504	20.3077	20.5028	22.0824	22.3276	21.2463	21.5375	22.4113	22.5626	20.4904	20.5985	21.6805	21.8164	22.4373	22.029	20.7915	20.8486
CO3_HUMAN	LCRDELCR	18.08	-0.259	-0.62	0.53809	0.39	0.53809	NA	NA	18.862	18.8229	NA	NA	17.54	17.4783	17.9091	17.6829	18.2185	18.6844	16.9342	18.0148	16.8576	17.7212	17.4198	17.772	18.4251	18.5087	18.2581	18.7164	18.0455	18.4131	NA	16.892	20.0365	19.8327	18.6895	18.7359	NA	18.4132	NA	17.896	NA	18.8557	NA	17.8194	16.4256	16.717
CO3_HUMAN	FYYIYNEK	16.93	-0.072	-0.13	0.89696	0.02	0.89696	NA	NA	NA	16.6134	NA	NA	NA	NA	16.0781	NA	NA	17.4752	NA	NA	NA	NA	16.9299	17.7533	16.9616	16.678	17.326	17.708	NA	NA	NA	NA	NA	NA	NA	NA	17.5748	NA	16.2712	16.4543	NA	NA	17.5948	NA	NA	15.6642
CO3_HUMAN	HQQTVTIPPK	18.33	-0.549	-1.46	0.1519	2.13	0.1519	16.3969	16.3205	19.3684	19.3055	16.8098	16.7242	18.4827	18.1439	17.9619	18.3747	19.1736	19.1618	17.8708	18.5852	17.5899	17.3974	17.9023	18.5721	18.6346	18.2801	18.818	18.9322	18.4351	18.4845	17.2544	17.4279	20.3206	20.1004	18.6297	19.0131	18.8848	19.2755	17.8631	18.1586	19.5808	19.7735	19.0634	18.7002	16.7356	16.5909
CO3_HUMAN	QPSSAFAAFVK	21.31	-0.654	-1.99	0.0529	3.96	0.0529	19.8226	19.6374	22.291	21.991	19.8585	19.9569	20.9366	21.0229	20.9259	20.7982	22.1358	22.2699	20.9898	21.6158	20.3951	20.5365	20.8171	21.5065	21.0815	21.058	21.7678	21.9321	21.4113	21.5686	20.7214	20.9906	23.474	23.1459	21.9126	22.115	22.0681	21.9324	20.8538	20.9824	22.3406	22.4745	21.509	21.2583	20.1107	20.1561
CO3_HUMAN	FISLGEACKK	17.99	-1.309	-2.22	0.03913	4.95	0.03913	NA	16.1155	NA	NA	16.7354	NA	18.2321	17.1867	NA	NA	NA	NA	NA	NA	NA	NA	17.657	NA	NA	17.5071	18.7878	18.0867	NA	17.0704	17.9426	18.2486	NA	NA	18.9736	19.1842	NA	NA	NA	NA	NA	19.5246	NA	18.5437	NA	NA
CO3_HUMAN	DFDFVPPVVR	22.03	-0.691	-2.13	0.03888	4.54	0.03888	20.7352	20.199	23.0726	22.8258	20.5787	20.6178	21.3564	21.6699	21.5522	21.6222	22.8137	22.8678	21.6627	22.2619	21.3092	21.4722	21.5989	22.2005	21.774	21.5696	22.4284	22.6751	22.0037	22.1479	21.5377	21.7599	23.9788	23.9514	22.7068	22.8572	22.7491	22.5015	21.79	21.858	23.1785	23.1746	22.236	22.2518	20.9701	20.8167
CO3_HUMAN	YYTYLIMNK	22.41	-0.704	-0.7	0.48988	0.49	0.48988	21.1918	20.6866	23.454	23.1913	NA	17.095	NA	22.3129	22.3179	22.1726	23.3138	23.4533	22.3397	22.9321	NA	22.0411	NA	22.4114	22.5933	22.5739	22.9847	23.0709	22.5507	22.9576	NA	22.2264	24.6073	24.4445	23.1487	23.4169	17.4418	23.4645	22.1581	22.1865	23.3788	23.5284	22.9217	22.6855	21.532	21.5013
CO3_HUMAN	IHWESASLLR	23	-2.426	-1.57	0.16652	2.47	0.16652	NA	NA	NA	NA	NA	NA	NA	NA	NA	NA	NA	NA	21.3831	NA	NA	NA	NA	NA	NA	NA	NA	NA	NA	NA	NA	NA	24.2192	23.3996	NA	NA	NA	NA	NA	NA	NA	NA	NA	NA	NA	NA
CO3_HUMAN	VTIKPAPETEK	20.2	-0.499	-1.37	0.17715	1.88	0.17715	18.6727	18.5152	21.5776	20.9876	18.5806	18.4456	20.3278	20.2374	19.9434	19.8187	21.0666	21.2717	19.8286	20.5141	19.1896	19.576	19.9508	20.1177	20.2867	20.0096	20.3481	20.5584	20.2242	20.4423	19.2932	19.5566	22.7908	22.2456	20.8043	20.8515	21.013	20.7322	19.7981	19.6737	21.1181	21.0774	20.3321	20.2342	18.7207	19.0799
CO3_HUMAN	QPVPGQQMTLK	20.52	-0.554	-1.55	0.12965	2.39	0.12965	18.7533	18.8732	21.3092	21.2694	19.1063	19.3163	20.36	19.3445	20.2254	20.2846	21.2543	21.222	20.0342	20.7772	19.9483	19.8586	20.3307	20.8791	20.931	20.8119	21.1359	21.1148	20.8462	20.2037	19.8445	20.1657	22.0487	21.7218	21.064	21.2899	20.8567	21.2849	20.2065	20.3942	21.547	21.6905	21.097	20.6362	19.38	19.4344
CO3_HUMAN	AELQCPQPAAR	19.31	-0.504	-0.86	0.39347	0.74	0.39347	20.71	20.176	18.5408	18.5044	18.4966	18.4934	19.5424	19.7117	17.885	19.4761	20.5548	20.533	20.0063	20.3593	18.0313	17.3702	16.9394	17.7202	19.2883	18.8678	21.5183	21.1924	18.4977	18.5997	20.9964	20.9558	21.694	21.1137	17.8995	17.9462	20.9619	20.6361	17.0207	18.4833	19.6643	18.1413	18.0932	17.654	19.9958	20.2259
CO3_HUMAN	KVLLDGVQNPR	19.9	-0.203	-0.52	0.60663	0.27	0.60663	18.7776	18.7524	21.3848	21.1365	NA	NA	20.2964	19.6835	18.7389	18.9974	21.1956	21.3056	20.1226	20.7973	19.5068	19.8226	18.657	19.1314	19.0861	18.8795	20.8494	21.0561	19.186	18.5304	18.6154	18.8778	21.2792	20.994	19.9079	20.1525	21.0191	21.179	18.747	18.8791	20.4798	20.5853	20.6632	20.6034	19.1884	19.1266
CO3_HUMAN	FYHPEKEDGK	17.74	-0.792	-1.69	0.09946	2.86	0.09946	15.7277	15.6633	NA	NA	15.7785	15.4451	18.152	17.8825	17.5819	17.5686	19.1424	19.2948	17.6543	18.359	16.5861	17.1718	17.2534	17.373	17.8968	17.4146	18.0612	18.2084	17.795	17.6104	NA	16.9089	20.8838	20.4523	NA	NA	18.8672	18.6871	NA	17.3022	19.0613	19.1727	18.1812	NA	16.0468	16.3347
CO3_HUMAN	NTMILEICTR	19.95	-0.791	-2.12	0.04025	4.47	0.04025	18.3751	17.9639	21.2184	20.8284	18.4277	18.3359	19.6446	19.2235	19.8986	19.7424	20.7679	20.748	19.4243	20.2298	19.3566	19.1429	18.7151	18.9784	20.2167	19.7899	20.702	20.5862	20.4614	20.2313	19.0437	19.3216	22.4637	22.0703	20.7737	20.6441	20.6492	20.4982	19.8248	19.7254	20.6805	20.8858	20.5977	19.7679	19.0231	18.8976
CO3_HUMAN	QELSEAEQATR	20.28	-0.56	-1.51	0.13955	2.27	0.13955	18.6536	18.409	20.75	20.7147	19.209	19.2945	20.293	20.327	20.1949	19.9142	20.7089	21.2546	19.6641	20.6859	19.6421	19.468	19.9686	20.7874	20.0375	20.2442	20.1397	20.6635	20.6222	20.7876	19.3594	19.6786	22.1216	22.3136	20.5001	20.7323	20.7184	21.0337	19.4636	19.6983	20.8645	21.0549	20.5234	19.9969	NA	NA
CO3_HUMAN	ENEGFTVTAEGK	20.42	-0.39	-1.1	0.27928	1.2	0.27928	18.7059	18.8971	21.0778	21.2935	18.9865	19.1176	20.5182	20.1014	20.451	20.5232	21.3468	21.4861	20.0271	20.8377	19.7612	19.8114	19.9756	20.6038	20.491	20.4349	20.534	20.8457	20.7123	20.354	19.5742	19.9107	22.5532	22.3954	20.9787	21.1797	21.091	21.3062	19.8003	19.982	20.8181	21.1204	20.7208	20.1768	18.9824	19.2022
CO3_HUMAN	SGSDEVQVGQQR	20.97	-0.3	-0.69	0.49161	0.48	0.49161	18.8036	19.0902	21.7173	21.8206	19.7765	19.9054	21.1788	21.1842	20.9703	20.8159	21.6949	22.2632	20.4846	21.5415	20.5478	20.4469	20.6764	21.6158	20.9018	20.9689	20.6469	21.3669	21.3912	21.5371	19.7517	20.3201	23.1453	23.2637	21.3963	21.6229	21.6272	21.8026	20.0373	20.5846	21.657	21.9469	21.4398	20.7071	18.9487	19.2141
CO3_HUMAN	CAEENCFIQK	18.81	-0.403	-0.98	0.33292	0.96	0.33292	16.5193	16.8833	19.7862	20.0183	17.5546	17.742	18.6594	18.2799	18.8505	18.9301	19.416	19.7549	18.2839	19.0951	18.5429	17.9589	18.3827	19.1503	19.1955	19.093	19.2176	19.4001	19.1152	18.7861	17.5167	17.7491	20.6924	20.8792	19.5395	19.8916	19.3502	19.6377	18.4362	18.8096	19.4188	19.7515	19.27	18.5629	16.7724	17.3619
CO3_HUMAN	ACEPGVDYVYK	22.51	-0.473	-1.48	0.14495	2.2	0.14495	21.2349	21.0873	23.1754	23.0586	21.3025	21.3657	22.3334	22.5879	22.2462	22.065	23.2239	23.3742	22.0205	22.7076	21.8399	21.9518	22.2786	22.9572	22.3135	22.435	22.7024	23.0907	22.8737	23.0942	21.8577	22.1602	24.4447	24.4413	22.8211	23.0629	23.3689	23.311	21.8804	21.9834	23.1243	23.1891	22.5743	22.1987	21.2929	21.5418
CO3_HUMAN	APSTWLTAYVVK	18.19	-0.57	-1.85	0.07234	3.42	0.07234	17.581	16.7856	19.4783	19.1299	16.6267	NA	18.2608	NA	NA	17.5703	18.3321	18.0335	17.7891	18.1379	17.677	17.852	17.4358	NA	18.2387	17.9416	NA	18.6484	18.5142	18.5743	17.8613	17.988	19.4891	19.3254	18.4485	18.6426	18.6798	18.33	18.0368	18.1185	18.8161	18.5305	18.8036	18.5167	17.104	17.2932
CO3_HUMAN	EVVADSVWVDVK	20.32	-0.503	-1.57	0.12515	2.46	0.12515	19.9037	NA	20.4231	19.7951	19.4853	19.3218	20.1669	NA	19.8089	19.7136	20.8277	20.3893	19.8546	20.4412	20.0934	NA	19.6103	19.895	20.6947	19.9951	21.0071	21.0178	20.5676	20.3614	NA	20.0352	21.8361	21.3432	20.6185	20.5002	20.8713	20.5934	20.1731	19.8722	20.6772	20.7933	20.8703	19.9512	NA	19.6742
CO3_HUMAN	TIYTPGSTVLYR	22.53	-0.54	-1.67	0.1012	2.81	0.1012	21.2492	21.0134	23.4034	23.2896	21.0246	21.2402	22.1333	22.2719	22.4351	22.2992	23.1564	23.1466	22.1158	22.9774	21.7969	21.9025	22.0933	22.7614	22.4679	22.3358	22.8253	23.1004	22.5247	22.8659	21.8014	22.0579	24.4379	24.1983	22.9396	23.1534	23.1314	23.0471	22.1566	22.3171	23.4295	23.498	22.9225	22.6297	21.4035	21.4699
CO3_HUMAN	KQELSEAEQATR	20.51	-0.381	-1.04	0.30655	1.07	0.30655	18.7239	18.5914	21.0219	20.7685	19.519	19.4726	20.8941	20.8844	20.3858	20.0669	20.9281	21.3217	19.9931	20.8501	19.9521	19.7319	20.4265	21.0339	20.6114	20.4861	20.4401	20.83	20.9941	21.0804	19.5939	19.8742	22.5145	22.4135	20.7174	20.7981	21.1811	21.2691	19.8341	20.0099	21.0624	21.4489	21.0279	20.1796	NA	18.9049
CO3_HUMAN	SSLSVPYVIVPLK	22.78	-0.633	-0.41	0.68165	0.17	0.68165	22.029	21.7527	23.8309	15.7986	21.8535	21.9962	22.7872	23.051	22.7874	22.7767	23.821	23.9662	22.6688	23.3734	22.3878	22.55	22.6982	23.3939	22.9465	22.845	23.5591	23.8712	23.2083	23.3419	22.7202	22.9516	24.9562	24.9818	23.7106	23.88	23.7604	23.7095	22.7669	22.8397	24.1811	24.1456	15.8719	23.2025	22.2037	22.1212
CO3_HUMAN	VSHSEDDCLAFK	21.99	-0.522	-1.46	0.15117	2.14	0.15117	20.1373	20.9399	23.1983	23.1594	20.5604	20.5915	21.857	21.411	21.6698	21.746	22.5029	22.4937	21.3372	22.1454	21.2164	21.1839	21.8473	22.3508	22.0955	22.1423	22.256	22.4429	22.1112	21.7676	21.1349	21.6363	23.8171	23.8278	22.6449	22.773	22.2803	22.4831	21.5995	21.7002	22.9346	23.0287	22.3819	21.9799	20.7671	21.4563
CO3_HUMAN	IPIEDGSGEVVLSR	20.87	-0.486	-0.74	0.46197	0.55	0.46197	18.4614	20.1747	21.4304	21.41	18.6629	20.3845	20.3961	19.9834	20.9394	20.9103	22.1606	22.1734	20.6221	21.22	20.041	19.8945	21.3339	22.2292	20.019	20.0199	21.4845	21.8369	19.5143	19.6076	19.7227	19.3158	23.2348	23.1045	21.6951	21.7551	22.1315	21.9982	20.8084	20.5493	22.2169	22.2447	21.6491	21.0857	17.6944	20.5404
CO3_HUMAN	AAVYHHFISDGVR	22.21	-0.584	-1.6	0.11742	2.55	0.11742	21.0521	20.2362	23.2168	22.8438	20.8236	20.8438	22.4084	21.5251	21.8858	21.9152	23.0216	23.0565	21.8911	22.5653	21.5745	21.478	21.8141	22.0998	22.3358	21.8463	22.7599	22.5842	22.3892	21.8263	21.8416	21.9297	24.0522	23.5089	22.9055	23.0032	22.8391	22.8499	21.7455	21.7773	23.5848	23.6216	22.4553	22.4264	21.1507	20.8589
CO3_HUMAN	GQGTLSVVTMYHAK	21.74	-0.573	-1.63	0.1112	2.64	0.1112	20.3788	20.087	22.5146	22.7594	19.9253	20.1289	21.8007	21.7485	21.495	21.3367	22.8352	22.5715	21.382	21.999	21.1193	20.9835	21.1174	21.5406	21.7787	21.5125	22.0016	22.1522	21.8981	22.0167	21.0118	21.1941	24.3685	24.0495	22.4883	22.5843	22.5368	22.4107	21.2623	21.2291	22.6731	22.261	21.9405	21.4642	20.493	20.429
CO3_HUMAN	LVAYYTLIGASGQR	20.92	-0.615	-1.96	0.05599	3.86	0.05599	19.6744	19.2927	21.1964	20.8508	19.9513	19.9538	20.9846	20.8091	20.4568	20.3505	21.8228	21.5113	20.6687	21.0158	20.4087	20.2062	20.5264	21.0485	21.0743	20.3755	21.5891	21.6866	21.4119	21.3055	20.5981	20.6074	22.8515	22.3894	21.2102	21.2164	21.9374	21.6678	20.6593	20.4482	21.6832	21.7161	21.073	20.7883	20.0679	19.5761
CO3_HUMAN	AAVYHHFISDGVRK	20.42	-0.089	-0.1	0.9196	0.01	0.9196	18.2636	20.1779	20.6222	21.8846	19.1503	20.1562	21.3293	21.0834	21.3583	21.8824	20.3294	21.5572	19.4228	21.8478	20.4009	19.7653	19.2833	21.152	18.3865	19.5082	18.8633	19.8007	19.4846	20.1779	19.2084	20.7511	19.4877	21.7921	20.3882	21.4257	20.2519	21.5859	19.4095	20.7734	21.8956	22.8901	22.0701	20.9963	18.4412	19.6457
CO3_HUMAN	FYHPEKEDGKLNK	17.75	-0.346	-0.82	0.41496	0.68	0.41496	NA	NA	18.3624	18.281	16.0556	15.5556	18.4023	18.1515	17.1299	17.0543	18.3705	18.6486	17.0231	17.9432	16.8463	16.9755	17.3766	17.493	17.8523	17.358	17.9278	18.24	18.2301	18.2722	16.6012	16.5581	20.3761	20.1621	17.9713	18.0627	18.5052	18.3536	16.8326	NA	18.3699	18.6817	NA	17.594	15.5986	NA
CO3_HUMAN	RIPIEDGSGEVVLSR	21.31	-0.592	-1.87	0.06773	3.51	0.06773	20.1091	19.8489	21.965	21.6971	19.9364	20.1107	21.387	21.3921	20.77	20.7887	22.0676	22.0239	20.7314	21.5463	20.5244	20.5623	20.8893	21.4359	21.2585	21.1971	21.7859	21.9682	21.361	21.5574	20.6525	20.9428	23.3618	22.8998	21.6714	21.7491	22.0557	22.0339	20.8941	20.8456	22.3075	22.3961	21.7497	21.4576	20.0982	20.2952
CO3_HUMAN	TVMVNIENPEGIPVK	21.62	-0.667	-1.99	0.05257	3.97	0.05257	20.2779	19.9252	22.8496	22.5168	19.6477	19.7743	21.324	21.2257	21.3496	21.2649	22.4297	22.4447	21.1258	21.892	20.9043	20.8995	20.942	21.4022	21.8126	21.6343	22.0741	22.2586	21.7109	21.6749	20.8873	20.9698	23.7534	23.4606	22.243	22.3638	22.0652	22.0648	21.3566	21.4243	22.6802	22.7353	22.1417	21.7044	20.6941	20.7104
CO3_HUMAN	AGDFLEANYMNLQR	21.74	-0.674	-2.07	0.04433	4.29	0.04433	20.3115	20.1183	22.6502	22.5482	20.1404	20.0765	21.2812	21.4567	21.516	21.2934	22.3807	22.5993	21.4235	22.0717	21.0403	21.2152	21.0335	21.5221	21.6693	21.6644	22.0763	22.36	21.8413	22.0337	21.1337	21.3148	23.7816	23.8143	22.3705	22.5242	22.56	22.2065	21.4342	21.6304	22.8142	23.0104	21.5773	21.8332	20.5503	20.6334
CO3_HUMAN	VYAYYNLEESCTR	21.05	-0.479	-1.47	0.15001	2.15	0.15001	19.7309	19.5142	21.9396	21.4879	19.4817	19.6588	21.0235	20.9417	20.7055	20.8049	21.8082	21.8291	20.5185	21.4504	20.4995	20.3673	20.5969	21.222	21.3773	21.1607	21.3781	21.6874	21.3265	21.6352	20.4869	20.7534	22.9591	22.708	21.6341	21.5695	21.8575	21.7118	20.4669	20.627	21.3128	21.519	20.8912	20.6456	20.2246	20.3079
CO3_HUMAN	SYTVAIAGYALAQMGR	17.61	-0.944	-1.33	0.19089	1.78	0.19089	NA	15.5403	NA	NA	16.5169	16.3349	18.5987	16.3802	NA	16.7522	18.5804	18.002	17.2322	17.6244	18.5923	17.3121	16.2939	15.7174	18.303	16.9817	19.1085	17.9884	19.4194	17.6539	17.6413	16.761	19.8377	18.7711	17.9769	17.8495	18.1227	17.9553	18.133	17.4424	NA	NA	17.9483	NA	17.2308	16.4727
CO3_HUMAN	VFLDCCNYITELR	23.13	-0.656	-2	0.05225	3.99	0.05225	22.0934	21.6538	24.0496	23.8999	21.5822	21.5961	22.9288	23.0934	22.8778	22.8919	24.1398	24.1823	22.7298	23.4511	22.3355	22.5539	22.0448	22.5784	22.8145	22.6132	23.4949	23.7803	23.09	23.1167	22.6979	22.8982	25.1172	25.165	23.8217	24.0314	23.8494	23.8938	22.7236	22.8148	23.9876	24.2751	23.1833	23.2299	21.8546	22.2104
CO3_HUMAN	SGIPIVTSPYQIHFTK	23.11	-0.576	-1.81	0.07662	3.29	0.07662	22.1165	21.7325	23.9165	23.5782	21.6216	21.7019	22.9871	23.2314	22.7779	22.642	24.014	23.9145	22.7899	23.4116	22.2315	22.4857	22.3407	22.9783	23.0504	22.857	23.5399	23.7179	23.1047	23.2201	22.5762	22.781	25.0125	24.9368	23.6519	23.8051	23.8981	23.6356	22.6671	22.772	24.2378	24.1413	23.2299	23.2622	21.9263	21.7919
CO3_HUMAN	DICEEQVNSLPGSITK	20.91	-0.624	-1.92	0.06136	3.69	0.06136	19.5534	19.526	21.2237	21.1854	19.5519	19.9429	20.5819	20.7194	20.6085	20.5511	21.1515	21.1712	19.9314	20.8338	20.0147	20.1102	21.0912	21.8554	21.1158	21.1615	21.4304	21.8052	21.1355	21.3459	20.1933	20.6031	22.4575	22.5331	21.2424	21.5574	21.5159	21.5932	20.594	20.8329	21.8674	22.101	21.0842	20.8011	19.7254	19.9467
CO3_HUMAN	VELLHNPAFCSLATTK	21.65	-0.531	-1.65	0.10643	2.72	0.10643	20.2993	20.228	22.5928	22.431	20.0972	20.3381	21.408	21.6522	21.5124	21.4163	22.3911	22.3903	21.204	21.8947	20.8591	20.9731	21.0887	21.764	21.5056	21.654	22.0335	22.2616	21.4751	21.8124	20.8606	21.1525	23.4759	23.3349	22.1921	22.3555	22.1355	22.1771	21.2171	21.4596	22.8238	22.7933	22.0088	21.7354	20.4015	20.6222
CO3_HUMAN	SNLDEDIIAEENIVSR	22.23	-0.481	-1.65	0.10701	2.71	0.10701	21.2303	21.1676	22.5777	22.5095	21.2787	21.3469	22.0908	22.3525	21.7106	21.9535	22.8804	22.9462	21.6749	22.4897	21.4873	21.6115	21.8978	22.3964	22.0727	22.1218	22.6935	22.9084	22.3142	22.5533	21.768	22.1146	23.7143	23.7607	22.6656	22.8859	22.4259	22.8599	21.8511	21.955	23.0182	23.0724	22.3281	21.9684	21.0884	21.4786
CO3_HUMAN	KVFLDCCNYITELR	22.24	-0.66	-1.86	0.07001	3.45	0.07001	20.8093	20.5238	23.3649	23.1583	20.67	20.5379	22.1184	22.396	22.1304	21.9569	23.2764	23.0702	21.8253	22.6447	21.4793	21.6721	21.2359	21.7322	21.9298	21.7215	22.5046	22.7678	22.2989	22.3752	21.4813	21.8222	24.4834	24.2998	22.9695	23.2005	23.0583	23.0769	21.7652	21.9006	23.4418	23.425	22.5597	22.1859	20.94	20.896
CO3_HUMAN	VHQYFNVELIQPGAVK	23.24	-0.612	-1.85	0.07091	3.43	0.07091	21.8766	21.5062	24.4774	24.3593	21.4986	21.4595	23.0591	23.2257	23.1056	22.9405	24.0275	23.9382	22.7183	23.375	22.4634	22.5881	22.6257	22.8866	23.326	23.151	23.5139	23.6442	23.266	23.3814	22.4249	22.5434	25.5949	25.2221	23.9491	24.0398	23.9466	23.7398	22.9809	23.0491	24.3366	24.3234	23.3595	23.2505	22.11	22.1758
CO3_HUMAN	SEETKENEGFTVTAEGK	20.25	-0.356	-0.94	0.35406	0.88	0.35406	18.7027	18.9608	20.9894	20.6321	19.1538	19.2519	20.7872	20.8052	19.5457	19.6647	20.9902	21.0435	19.5814	20.7107	19.4878	19.4355	20.3502	20.8602	20.224	20.2149	20.2104	20.4817	20.8201	20.7393	19.4735	19.7946	22.7891	22.5365	20.3925	20.4426	20.8416	21.0126	19.2944	19.5814	20.8215	21.0042	20.7317	19.8022	18.8375	18.9037
CO3_HUMAN	TELRPGETLNVNFLLR	22.56	-0.903	-1.85	0.07153	3.41	0.07153	21.373	19.8792	23.9949	23.5452	20.7726	20.7185	22.3615	22.2769	22.5404	22.7208	24.0969	23.9806	22.56	23.0306	21.898	22.2416	20.0783	19.3464	22.6295	22.0892	23.0149	22.6913	22.5036	22.2575	21.9099	21.4948	25.2037	25.1578	23.6768	23.7699	23.5498	23.4117	22.7385	22.6597	24.1789	24.1347	23.2286	22.9219	20.8852	20.8071
CO3_HUMAN	EYVLPSFEVIVEPTEK	21.06	-0.691	-2.05	0.04615	4.22	0.04615	19.6199	19.302	22.4404	22.0805	19.0858	19.0102	20.7255	20.6063	20.9117	20.8562	22.0482	22.1149	20.8537	21.3534	20.5547	20.5626	19.914	19.8459	21.3134	21.0346	21.2682	21.2618	21.1314	20.9539	20.0408	20.2039	23.2796	23.1791	21.7093	21.8384	21.8182	21.5658	21.1874	21.1519	21.9684	21.9412	21.5153	21.4823	20.1183	20.4328
CO3_HUMAN	LSINTHPSQKPLSITVR	22.48	-0.569	-1.67	0.10189	2.79	0.10189	21.4184	20.9275	22.9526	23.1424	20.9551	21.2373	22.7367	22.7372	22.1882	22.1993	23.2436	23.2897	21.9026	22.7302	21.6957	21.5929	21.8403	22.5679	22.2965	22.2518	22.7789	23.0814	22.5353	22.6639	21.8712	22.1168	24.6512	24.5212	23.004	23.1382	23.2	23.1169	22.0239	22.0908	23.6023	23.4916	22.749	22.3362	21.1	21.2067
CO3_HUMAN	SGQSEDRQPVPGQQMTLK	21.13	-0.48	-1.34	0.18614	1.81	0.18614	19.3564	19.3484	22.0022	22.071	19.7001	19.8349	21.4025	21.034	20.9255	20.9417	21.8413	21.8405	20.6461	21.462	20.4449	20.2884	20.8905	21.3684	21.1521	21.174	21.4081	21.5733	21.4435	20.7678	20.3956	20.7333	23.0997	23.2189	21.607	21.8682	21.6039	21.8643	20.553	20.7522	22.2389	22.3195	21.5242	21.0317	19.663	19.6663
CO3_HUMAN	KVEGTAFVIFGIQDGEQR	18	-0.584	-1.12	0.26876	1.26	0.26876	17.4434	16.6088	18.0312	16.5681	17.1361	16.9041	18.8958	17.714	17.3326	17.5285	18.7434	18.2829	18.049	18.2608	18.2492	17.2732	17.4985	17.1659	18.8782	17.6127	18.8927	18.6692	19.0997	18.1108	17.5761	17.2967	19.8759	18.962	18.3238	18.0632	18.8253	18.5103	18.428	17.8123	18.2118	17.9688	18.8284	17.4496	17.8413	17.1172
CO3_HUMAN	VRVELLHNPAFCSLATTK	21.36	-0.711	-2.08	0.0433	4.34	0.0433	19.9752	19.6616	22.2992	21.8629	19.8126	19.8566	21.2458	21.49	21.0313	20.8409	22.1931	22.1017	20.8606	21.5546	20.385	20.5668	20.6331	21.1024	21.3443	21.2795	21.8252	22.0313	21.457	21.6407	20.5983	20.72	23.7712	23.3815	21.9909	22.1166	22.1285	21.9744	20.97	21.0709	22.5692	22.4838	21.824	21.4829	19.9892	20.3006
CO3_HUMAN	DAPDHQELNLDVSLQLPSR	19.79	-0.972	-1.33	0.1907	1.78	0.1907	NA	17.1842	20.8775	19.0046	NA	16.6838	NA	19.3398	19.945	19.885	21.2308	20.1341	19.9705	20.205	NA	18.7276	16.7021	NA	21.0883	19.7233	19.4176	19.2145	21.0533	20.1003	NA	18.076	22.7858	21.0691	21.0219	19.7219	20.9201	20.5495	20.3483	19.1581	20.3823	20.3193	NA	18.4115	20.0541	NA
CO3_HUMAN	ILLQGTPVAQMTEDAVDAER	23.98	-0.679	-2.04	0.04702	4.18	0.04702	22.4002	22.5534	25.0031	25.0111	22.381	22.5571	23.7154	23.707	23.6011	23.8286	25.0433	24.988	23.6121	24.2371	23.1308	23.5126	23.0704	23.3703	23.6537	23.5118	24.485	24.232	24.1488	24.0479	23.6226	23.6341	25.9522	26.2622	24.8318	25.0901	24.3226	24.5622	23.7551	23.7305	25.2162	25.0381	24.0664	24.0983	22.5229	22.8528
CO3_HUMAN	QCQDLGAFTESMVVFGCPN	17.7	-0.758	-1	0.32166	1.01	0.32166	16.268	15.6664	18.5361	18.4708	15.5991	15.0696	18.8207	16.9967	17.2486	17.4269	19.6918	19.0733	17.8385	17.8039	18.0681	16.809	16.9947	NA	15.9928	16.6978	18.884	17.2421	19.2604	16.5494	16.8082	16.4073	20.5346	19.6901	18.2328	17.9267	18.6826	18.6452	19.0112	17.8924	18.8518	17.7942	18.6337	16.6636	16.8971	16.6668
CO3_HUMAN	AYYENSPQQVFSTEFEVK	21.67	-0.61	-2	0.05189	4	0.05189	20.3428	20.0708	22.4888	22.2133	20.165	20.2059	21.4792	21.7139	21.2826	21.3171	22.408	22.464	21.4203	22.0475	20.9476	21.2418	20.9855	21.0368	21.7431	21.6527	21.8614	22.2395	21.8369	21.6504	20.7967	21.1122	23.4565	23.7349	22.327	22.5518	22.1613	22.2631	21.61	21.7155	22.2579	22.4418	21.8527	21.607	20.8536	21.0996
CO3_HUMAN	VPVAVQGEDTVQSLTQGDGVAK	23.69	-0.548	-1.66	0.10352	2.77	0.10352	22.3712	22.3227	24.6449	24.4535	22.1398	22.4314	23.6175	23.7636	23.4282	23.4286	24.6081	24.3108	23.1958	24.0113	22.7642	22.96	23.1393	23.7348	23.5054	23.5113	23.9104	24.0769	23.6201	23.871	23.0426	23.2598	25.7236	25.5278	24.2844	24.4041	24.3648	24.2606	23.1674	23.2876	24.8402	24.9375	23.9748	23.5878	22.4952	22.656
CO3_HUMAN	EDIPPADLSDQVPDTESETR	23.45	-0.141	-0.47	0.64115	0.22	0.64115	22.7177	22.7697	24.2407	24.5859	22.582	22.8606	23.6064	23.8148	23.5232	23.4281	23.7506	23.898	22.8197	23.8189	22.9446	23.0737	22.9837	23.6489	23.2211	23.296	23.2277	23.4769	23.4682	23.6191	23.0853	23.4034	24.398	24.5383	23.9128	24.1972	23.2509	23.2968	22.8289	23.2203	24.2169	24.3663	23.583	23.429	22.2427	22.6469
CO3_HUMAN	VQLSNDFDEYIMAIEQTIK	22.66	-1.062	-1.74	0.0891	3.03	0.0891	21.1377	20.8813	24.7749	24.3779	20.2381	19.7486	22.7455	22.9462	22.7196	22.4384	24.2786	24.1921	22.5755	23.2697	22.4191	22.6793	19.36	16.8725	22.6946	22.3229	22.7775	22.7108	22.6642	22.7703	21.6956	21.5418	25.6066	25.7298	23.7779	24.1418	23.5156	23.6564	22.5992	22.4515	23.5938	23.6635	23.1103	23.3545	22.2626	22.2809
CO3_HUMAN	SLYVSATVILHSGSDMVQAER	18.08	-0.747	-0.87	0.38756	0.76	0.38756	17.6484	16.5452	19.0306	17.7799	17.1551	16.7276	19.127	16.7411	17.5256	17.3235	19.1218	18.5108	18.2312	17.8883	18.9586	16.6449	17.014	15.631	19.1665	17.3415	19.3729	18.5949	19.7904	17.5736	17.9336	17.1609	20.7414	19.5664	19.3596	18.4723	19.6974	18.5129	18.3602	16.8646	18.2658	18.1006	17.8621	17.3191	18.731	16.7699
CO3_HUMAN	SEFPESWLWNVEDLKEPPK	20.53	-0.945	-2.48	0.01715	6.15	0.01715	19.2293	18.8766	21.7832	21.4181	18.438	18.3211	20.3818	20.3051	20.3014	20.2196	21.6942	21.7558	20.3407	20.8389	20.053	20.052	18.3979	17.8017	20.7103	20.3239	21.1082	20.9998	20.6227	20.5245	19.8422	19.7142	22.9578	22.8454	21.3218	21.2905	21.7164	21.4439	20.54	20.3465	21.8267	21.7737	21.0307	21.0412	19.5098	19.6937
CO3_HUMAN	SSLSVPYVIVPLKTGLQEVEVK	18.47	-0.645	-1.26	0.21356	1.6	0.21356	18.3847	18.0679	20.1334	19.9869	18.2586	18.5841	19.4751	19.5505	19.4511	19.3327	18.5212	18.4595	17.1954	17.8409	16.7891	16.744	15.5743	15.8949	16.9725	16.9173	18.9744	19.4748	20.1984	20.1924	18.9758	19.131	21.7635	21.752	20.0973	20.3793	18.8993	18.6717	17.252	17.176	18.1275	18.3277	NA	16.7529	15.7309	16.1622
CO3_HUMAN	DYAGVFSDAGLTFTSSSGQQTAQR	17.9	-0.21	-0.45	0.65169	0.21	0.65169	17.6625	16.6622	17.2226	NA	17.3798	17.3556	17.8543	18.0094	17.5068	17.8853	19.2172	18.5479	18.0699	18.5722	17.3271	17.1797	18.5258	17.5371	18.0995	17.6572	17.6761	18.5989	18.0835	17.887	16.54	17.0379	20.2001	18.751	18.3162	18.3815	19.1133	19.0364	18.2405	17.8497	18.5203	18.0646	17.5769	17.3553	15.8342	16.7028
CO3_HUMAN	QKPDGVFQEDAPVIHQEMIGGLR	21.54	-0.651	-2.05	0.04665	4.2	0.04665	20.3295	19.9262	22.7287	22.5782	19.7922	19.8893	21.3538	21.4807	21.2268	21.0289	22.2915	21.9237	20.9537	21.5236	20.852	20.7978	20.9323	21.2204	21.8675	21.6889	22.0314	22.1477	21.7005	21.8824	20.8666	20.9134	23.5337	23.5513	22.2375	22.1901	22.1939	22.127	21.2601	21.3087	22.8108	22.5872	21.5987	21.518	20.5616	20.3852
CO3_HUMAN	TMQALPYSTVGNSNNYLHLSVLR	22.34	-0.7	-2.09	0.04248	4.37	0.04248	21.4629	20.7269	23.392	23.4518	20.394	20.5185	22.1845	22.333	22.0334	22.0408	23.4224	23.4007	22.1142	22.5417	21.745	21.9419	20.9072	21.0436	22.1951	22.0235	22.801	22.8234	22.3794	22.1951	21.7805	21.8024	24.4752	24.5451	23.1672	23.3158	23.0177	22.8471	22.0729	22.156	23.4186	23.2685	22.4976	22.5561	21.5189	21.2383
CO3_HUMAN	DTWVEHWPEEDECQDEENQK	21.83	-0.525	-1.54	0.13034	2.38	0.13034	20.6237	20.2005	22.8005	22.6701	20.089	20.0143	21.9927	22.1165	21.4992	21.4362	22.9252	23.0351	21.5181	22.2004	21.2181	21.3816	20.987	21.2966	21.6942	21.6987	22.0228	22.1508	22.0102	22.0468	21.0711	21.0782	24.2737	24.0982	22.2411	22.5019	22.7614	22.6685	21.234	21.3288	22.6013	22.765	21.9447	21.8383	20.5719	20.6943
CO3_HUMAN	YYGGGYGSTQATFMVFQALAQYQK	20.19	-1.114	-2.38	0.02184	5.66	0.02184	18.2872	18.03	21.9165	21.5958	17.7612	18.2374	19.4143	19.8907	19.8	19.8476	21.6157	21.5695	20.2188	20.464	19.4979	19.9248	18.0592	17.2466	19.4649	19.8207	20.6315	20.3647	20.5722	20.3263	19.3022	19.1306	23.1629	23.1465	21.284	21.6927	21.5069	20.8728	20.0993	20.1121	21.4833	21.5299	20.4157	20.8981	18.8115	19.6086
CO3_HUMAN	YFKPGMPFDLMVFVTNPDGSPAYR	21.44	-1.647	-2.21	0.03294	4.86	0.03294	19.8319	18.8608	23.9008	23.4272	18.5408	17.8147	20.6706	21.0276	21.5995	21.4159	23.3071	23.2476	21.7581	21.9467	21.1737	21.7464	12.811	NA	20.9516	20.793	21.6683	21.452	21.6002	21.5167	20.4393	20.1382	24.7529	24.9274	22.9624	23.0633	22.739	22.5135	21.1682	21.1724	23.1093	22.8727	22.0072	22.5507	20.2592	20.5727
CO3_HUMAN	EGVQKEDIPPADLSDQVPDTESETR	18.44	-0.614	-1.43	0.16116	2.03	0.16116	16.5091	16.5012	18.4635	18.5454	16.8964	17.1226	19.081	19.316	17.6352	17.7241	19.512	19.732	18.1339	19.1337	17.3901	17.5187	18.5179	19.2067	17.6843	18.0821	18.5158	18.9487	18.9056	19.2654	17.7857	18.1974	21.168	21.0534	18.6308	18.808	19.5931	19.6123	17.632	18.0177	19.6402	19.9157	18.3102	18.1028	16.1012	16.7796
CO3_HUMAN	QVREPGQDLVVLPLSITTDFIPSFR	20.2	-0.672	-1.34	0.18909	1.78	0.18909	18.134	17.6331	22.3634	21.6939	17.3608	17.0855	19.5264	19.8797	20.3655	20.1286	21.8096	21.6583	20.5501	20.8094	19.5843	19.8986	NA	NA	19.1861	19.5709	20.0326	19.801	19.9116	20.2503	18.7805	18.7332	23.4163	23.6102	21.6297	21.7126	21.3796	21.1674	19.4935	19.4298	21.1229	20.95	20.3669	20.5246	18.8915	19.1742
CO3_HUMAN	HYLMWGLSSDFWGEKPNLSYIIGK	18	0.019	0.02	0.9842	0	0.9842	NA	NA	21.4503	20.4079	NA	NA	16.7644	15.4012	17.8575	16.952	20.0646	19.6871	17.8835	17.1876	18.3193	18.5447	NA	NA	15.6772	14.8081	17.7032	15.4604	18.0257	17.1773	14.7356	NA	22.3549	22.4165	19.601	19.2462	19.4105	18.9473	15.8205	15.4354	19.3527	18.0571	18.8096	19.4452	15.871	15.2186
CO3_HUMAN	KHYLMWGLSSDFWGEKPNLSYIIGK	19.44	-0.866	-1.1	0.27943	1.22	0.27943	NA	NA	21.2128	20.0514	NA	NA	17.6152	17.1037	NA	NA	20.6633	20.2354	18.8388	NA	18.4735	18.7541	NA	NA	NA	16.4282	NA	NA	19.0221	18.2541	NA	NA	22.3048	22.137	19.972	19.864	20.4977	19.7878	NA	NA	20.6253	19.9461	19.356	19.7427	16.3037	NA
CO3_HUMAN	YRGDQDATMSILDISMMTGFAPDTDDLK	17.34	-1.176	-1.26	0.21353	1.6	0.21353	16.2005	14.7908	20.2135	18.9194	13.8307	13.4656	17.8643	15.5972	16.7638	16.2034	18.7855	17.5535	17.1224	16.9628	17.7074	16.0119	14.4118	NA	19.2008	17.4063	18.2533	17.0515	19.0376	16.7448	16.2446	15.1684	21.0457	19.9112	18.3338	18.0173	18.3969	17.3943	18.6272	17.0476	18.0562	17.4801	18.687	16.7574	17.9941	16.9726
CO3_HUMAN	LESEETMVLEAHDAQGDVPVTVTVHDFPGK	21.29	-0.691	-1.63	0.11125	2.64	0.11125	20.0434	19.7666	22.0724	21.1762	19.9585	19.6963	21.5265	20.8899	20.9923	20.6478	22.2267	21.8454	21.1362	21.3439	21.0571	20.3645	20.7004	20.4386	21.9072	21.0678	22.017	21.914	22.0899	21.3391	21.0331	20.9067	23.4659	22.7652	21.7463	21.7547	22.3121	21.6916	21.2061	20.7239	22.1471	22.0447	21.8888	20.862	20.7733	20
CO3_HUMAN	QDSLSSQNQLGVLPLSWDIPELVNMGQWK	15.81	-2.056	-1.64	0.14387	2.7	0.14387	NA	NA	NA	NA	NA	NA	NA	NA	NA	NA	NA	NA	13.6146	NA	NA	NA	NA	NA	NA	15.9497	NA	NA	NA	NA	NA	NA	NA	18.1981	NA	NA	NA	NA	NA	NA	NA	NA	NA	NA	NA	15.4792
CO3_HUMAN	HLIVTPSGCGEQNMIGMTPTVIAVHYLDETEQWEK	20.88	-1.015	-1.7	0.09593	2.9	0.09593	20.3032	19.1448	23.6481	23.2872	17.3412	16.7606	21.0889	21.1314	20.1441	19.8755	22.6602	22.7182	21.2176	21.4381	21.0677	20.9668	16.284	NA	20.0043	19.5607	21.1706	20.8175	20.9995	20.8465	20.2413	19.9959	24.1032	23.9609	22.5455	22.5461	21.8757	21.6653	19.3928	19.1764	21.811	21.5486	20.8066	20.767	20.7701	20.6558
CO3_HUMAN	NNNEKDMALTAFVLISLQEAKDICEEQVNSLPGSITK	17.38	-0.51	-0.88	0.38445	0.78	0.38445	NA	NA	18.6981	18.3657	NA	NA	NA	NA	15.3336	15.4849	17.7413	18.3291	15.9172	16.9469	16.7916	16.4498	NA	NA	NA	NA	17.9479	17.7271	17.3915	17.7327	NA	NA	18.6434	18.5113	18.054	18.4551	18.5554	18.3738	15.6855	NA	18.3885	18.0814	NA	17.4758	15.7013	15.1669
CO3A1_HUMAN	INTDEIMTSLK	17.33	0.484	0.76	0.46918	0.57	0.46918	NA	NA	NA	NA	NA	NA	NA	NA	NA	NA	17.7643	NA	NA	NA	NA	NA	17.5375	NA	NA	NA	16.791	NA	NA	17.1973	NA	NA	NA	NA	NA	NA	NA	17.5828	NA	NA	NA	NA	17.0957	NA	NA	NA
CO3A1_HUMAN	FTYTVLEDGCTK	16.32	0.143	0.18	0.86226	0.03	0.86226	15.0599	NA	NA	NA	NA	NA	NA	NA	NA	NA	16.7386	NA	NA	NA	NA	NA	NA	17.2321	16.4517	NA	NA	NA	NA	15.729	NA	NA	NA	NA	NA	NA	NA	16.7268	NA	NA	NA	NA	NA	NA	NA	NA
CO4A_HUMAN	NNVPCSPK	16.06	-0.679	-1.04	0.30372	1.08	0.30372	13.4572	12.5015	17.8625	16.9959	15.7687	15.2592	15.6346	14.8681	15.5767	15.3279	16.9126	17.6724	14.3241	15.0592	17.0513	16.5223	15.9404	17.0652	15.9357	15.0731	15.157	16.2886	17.2522	16.9165	NA	NA	19.0406	18.1648	16.6604	16.9944	17.3542	17.0892	15.4447	15.107	16.8691	16.8731	17.1378	15.4339	14.3162	13.4453
CO4A_HUMAN	LELSVDGAK	21.87	-0.504	-1.58	0.1219	2.5	0.1219	20.8453	20.9126	22.6707	22.3704	20.8583	21.0188	NA	21.0211	NA	21.3773	22.1628	22.276	20.3899	21.3781	22.1028	21.9121	21.597	22.3209	21.8674	21.8441	22.0479	22.2129	22.4198	22.2562	NA	20.9788	22.8094	22.9681	22.3127	22.626	22.076	22.4648	21.4377	21.6569	22.6171	22.8202	22.1302	21.6129	21.4538	21.485
CO4A_HUMAN	GQIVFMNR	21.18	-0.479	-1.49	0.1424	2.23	0.1424	20.2929	19.9725	22.6692	22.3578	19.8026	19.9335	20.6199	20.4357	20.9385	20.7867	21.7766	21.8068	20.0864	20.7404	21.3426	21.3786	20.7265	21.296	20.9798	20.8331	21.4239	21.6885	21.6551	21.7516	19.8689	20.0218	23.1597	22.8481	21.9763	21.8734	21.8848	21.7973	20.7315	20.6632	21.9223	21.621	21.2295	21.0067	20.6294	20.6073
CO4A_HUMAN	VEYGFQVK	22.12	-0.467	-1.59	0.11903	2.53	0.11903	21.4287	20.8907	23.1695	23.0533	21.1434	21.1745	21.6028	21.6528	21.7926	21.725	22.7182	22.7941	21.1572	21.6986	22.1472	22.1533	21.6923	22.3125	21.7452	21.6429	22.3304	22.5102	22.5942	22.6425	20.9562	21.0979	23.7233	23.5621	22.9021	23.0577	22.8786	22.6937	21.6067	21.5816	22.7092	22.9207	22.1831	21.9468	21.5159	21.628
CO4A_HUMAN	FACYYPR	21.23	-0.501	-1.62	0.11228	2.63	0.11228	20.2268	19.8156	22.6485	22.1973	20.2325	20.1838	20.7606	20.4987	20.8257	20.8561	21.9639	22.026	20.3883	20.9393	21.4352	21.5256	20.6328	20.9242	20.9276	20.622	21.5478	21.4388	21.6967	21.3042	20.1441	20.2128	22.9726	22.7243	22.1646	22.2833	21.8644	21.85	20.6972	20.7407	22.1303	22.1768	21.3644	21.2072	20.6301	20.5006
CO4A_HUMAN	QGSFQGGFR	20.02	-0.471	-1.39	0.17295	1.92	0.17295	19.0148	18.5329	19.9354	18.7728	19.6488	19.7951	19.7983	19.6739	19.3244	19.3275	20.5328	20.6157	19.0912	19.8289	20.0638	20.4526	20.3066	20.8173	20.0712	20.0404	20.4664	20.6632	20.8993	20.7231	19.5087	18.9968	21.2475	21.4955	20.5198	20.3304	20.8652	21.1318	19.3823	19.238	20.4105	20.5078	19.9341	19.6469	19.5385	19.5611
CO4A_HUMAN	TYNVLDMK	21.53	-0.413	-1.28	0.20882	1.63	0.20882	20.796	20.5919	22.8509	22.6865	20.296	20.3887	21.0635	21.1246	21.2168	21.1593	22.2384	22.3502	20.3235	21.2112	21.5525	21.5473	20.9763	21.617	21.261	21.2685	21.7498	21.993	21.8305	21.9574	20.3738	20.6439	23.7211	23.3374	22.0899	22.193	22.1737	22.1193	20.8109	20.8819	21.9784	22.1275	21.4204	21.148	21.0288	21.2075
CO4A_HUMAN	FGLLDEDGK	19.88	-0.564	-1.68	0.09996	2.83	0.09996	19.2493	19.1919	19.9543	19.9241	19.2288	19.4004	18.9524	19.1569	19.3693	19.1538	20.0506	20.2649	18.1892	19.2668	20.0482	20.0821	19.8904	20.8365	19.8388	20.0019	20.4269	20.7807	20.3909	20.6333	18.6698	19.1105	21.0318	20.6495	20.0729	20.3394	20.4181	20.4931	19.3263	19.6677	20.8528	20.9153	20.2501	19.6394	19.6821	19.9715
CO4A_HUMAN	SHKPLNMGK	16.59	-0.722	-1.61	0.11471	2.6	0.11471	15.1902	15.1033	18.1944	NA	14.9038	14.3639	16.7804	16.484	15.5475	NA	17.2232	17.8485	14.5794	NA	16.721	16.6922	16.1049	16.3947	16.9125	16.4218	16.7013	17.1796	17.2857	16.9783	14.5588	14.3908	19.5522	18.9572	17.1726	17.3931	17.3654	17.5245	15.8704	16.1604	17.8259	17.9601	16.8686	16.5454	16.0155	15.9501
CO4A_HUMAN	LGQYASPTAK	20.62	-0.314	-0.88	0.38195	0.78	0.38195	19.6188	19.3347	21.6701	21.5355	19.9163	20.0393	20.3305	20.2188	20.4183	20.1547	20.9906	21.3461	19.5115	20.4722	20.9447	20.7756	20.3652	21.153	20.2353	20.2589	20.4305	20.8778	21.2584	21.3932	19.1835	19.4999	22.2749	22.2732	21.1791	21.4526	20.9923	21.238	19.9686	20.0735	21.2384	21.4676	20.9502	20.1533	19.682	19.9771
CO4A_HUMAN	DHAVDLIQK	21.09	-0.441	-1.44	0.15832	2.06	0.15832	19.9581	19.939	21.8881	21.7532	20.3901	20.512	20.803	20.6098	20.3203	20.5291	21.4854	21.544	19.7791	20.8005	21.332	21.1353	21.119	21.444	21.0477	20.9759	21.3232	21.4868	21.6371	21.4885	19.9742	20.3292	22.3778	22.518	21.5646	21.7859	21.4741	21.7239	20.5624	20.6476	21.9677	22.1138	21.3308	20.7111	20.6753	20.4859
CO4A_HUMAN	AEFQDALEK	21.73	-0.485	-1.6	0.1161	2.57	0.1161	20.4543	20.633	21.9929	21.9767	20.8683	21.0776	21.1906	20.9576	21.1257	21.2872	22.1553	22.3276	20.583	21.3496	21.8406	21.8148	21.7965	22.4066	21.8643	21.9752	22.1495	22.1328	22.1298	21.8611	20.7743	20.9843	23.0612	22.3729	21.9996	22.3489	22.1661	22.5019	21.4947	21.688	22.6426	22.7904	22.0463	21.5185	21.3811	21.3419
CO4A_HUMAN	GLQDEDGYR	20.7	-0.352	-0.96	0.34206	0.92	0.34206	19.4964	19.3108	21.7082	21.6693	19.9363	19.9947	20.3346	20.3108	20.5167	20.3831	21.1858	21.6363	19.46	20.4499	21.0323	20.8244	20.3533	21.1055	20.3493	20.502	20.5269	21.0437	21.4354	21.5736	19.2193	19.5486	22.2868	22.559	21.0046	21.4022	21.3302	21.4632	19.9626	20.2572	21.2741	21.4921	21.0848	20.3586	19.7187	20.0525
CO4A_HUMAN	SHALQLNNR	19.87	-0.364	-1	0.3221	1	0.3221	18.6815	18.6222	21.082	20.9428	18.8569	18.9812	19.9068	19.7352	19.6493	19.4373	20.4331	20.887	18.6873	19.625	19.9284	20.018	19.3763	19.813	19.5126	19.5308	19.7199	20.1638	20.3328	20.4935	18.3009	18.937	21.9578	21.9177	20.4221	20.7	20.5667	20.7087	19.0831	19.2495	20.483	20.854	NA	19.5537	18.7796	19.1445
CO4A_HUMAN	VDFTLSSER	21.7	-0.485	-1.54	0.1299	2.38	0.1299	20.8923	20.6933	22.5741	22.6003	20.6113	20.8351	21.2305	21.1469	21.465	21.3034	22.2601	22.4598	20.5637	21.4885	21.7478	21.7442	21.1196	21.8414	21.374	21.2928	21.9303	22.304	22.0148	22.2773	20.5365	20.9483	23.3114	23.3439	22.4506	22.4546	22.4395	22.4053	21.1443	21.23	22.4152	22.2074	21.7337	21.4563	21.1521	21.184
CO4A_HUMAN	SCGLHQLLR	21.2	-0.531	-1.54	0.13064	2.37	0.13064	20.1318	19.8727	22.6645	22.4653	19.9903	20.0659	20.7742	20.1397	20.7804	21.0176	21.8747	21.9173	20.2628	20.9451	21.2074	21.3852	20.5951	20.8176	20.9622	20.773	21.6509	21.4441	21.5079	20.6206	20.2645	20.5333	22.7172	22.4872	22.1162	22.3133	21.6762	21.8994	20.6191	20.875	22.3627	22.5106	21.3773	21.0602	20.7789	20.439
CO4A_HUMAN	ITQVLHFTK	20.75	-0.474	-1.05	0.30665	1.09	0.30665	20.3011	20.0311	22.3864	NA	19.6467	19.5817	NA	20.4357	NA	NA	NA	NA	NA	NA	NA	20.8987	20.1324	20.6101	20.4243	20.1282	NA	21.3454	21.0533	21.1153	NA	19.9156	22.7016	22.7009	NA	NA	NA	NA	NA	NA	NA	NA	20.8156	NA	20.3971	20.344
CO4A_HUMAN	YVLPNFEVK	21.49	-0.515	-1.8	0.0787	3.24	0.0787	20.8201	20.695	22.0034	21.8928	20.7017	20.665	20.832	21.0581	20.9706	20.7582	21.8738	21.65	20.216	21.0975	21.5898	21.6536	21.3322	21.9948	21.5826	21.2443	21.8016	22.1096	21.8272	21.9346	20.4409	20.7314	22.7938	22.5418	21.8961	22.0157	22.098	22.0259	21.2059	21.2946	22.5176	22.519	21.473	21.2131	21.2531	21.2286
CO4A_HUMAN	VGDTLNLNLR	21.91	-0.517	-1.59	0.11816	2.54	0.11816	21.014	20.7617	23.1281	22.9246	20.6347	20.8439	21.2745	21.3716	21.5828	21.559	22.4838	22.5896	20.8032	21.6203	21.8866	21.9049	21.3182	22.0894	21.6308	21.5342	22.1162	22.362	22.1018	22.2008	20.6605	21.0437	23.8338	23.7239	22.5691	22.8315	22.501	22.5265	21.2865	21.4792	22.7397	22.769	22.0524	21.712	21.3529	21.4414
CO4A_HUMAN	CSVFYGAPSK	19.39	-0.343	-1.03	0.31104	1.05	0.31104	18.2037	18.1652	20.6535	20.4291	18.5483	18.7304	18.951	18.7839	18.9998	19.2101	19.8362	19.9205	18.2023	18.9832	19.4749	19.5968	19.1079	19.8085	19.6153	19.144	19.5066	19.5574	20.0239	19.4967	18.2672	18.8867	20.9443	20.8155	19.9999	20.2336	19.9348	20.0071	18.682	18.8188	19.9709	20.2025	19.5162	18.9216	18.719	18.7248
CO4A_HUMAN	FGLLDEDGKK	20.36	-0.444	-1.41	0.17068	1.98	0.17068	20.0528	19.8665	NA	NA	19.4797	19.5743	NA	19.6816	19.8632	NA	NA	NA	NA	20.0364	20.4074	20.5101	20.3224	20.9949	20.5635	20.3194	20.9328	21.1707	20.6639	20.743	NA	19.5921	NA	NA	NA	NA	21.4323	21.1464	20.2036	20.3381	NA	NA	NA	20.384	20.2694	20.3998
CO4A_HUMAN	VDVQAGACEGK	18.92	-0.289	-0.71	0.47882	0.51	0.47882	17.3116	17.3648	NA	19.7696	18.2266	18.3903	18.3881	18.513	18.8756	18.4418	18.9758	19.4804	17.3209	18.3536	19.512	19.3441	19.1833	20.1232	19.3229	19.2141	18.6352	19.2295	19.7531	19.8564	16.7101	17.2894	20.7022	20.5364	19.2526	19.5509	19.5144	19.5344	NA	18.8761	19.6906	19.7915	NA	18.6108	18.0869	18.3602
CO4A_HUMAN	YRVFALDQK	16.59	-1.249	-1.23	0.23897	1.51	0.23897	NA	15.0502	17.5866	16.1661	15.3246	15.1945	NA	NA	NA	NA	NA	NA	NA	NA	NA	NA	NA	NA	NA	NA	15.5412	NA	NA	17.0517	NA	NA	18.8826	17.838	17.267	16.5953	NA	NA	NA	NA	NA	NA	NA	NA	NA	NA
CO4A_HUMAN	ADGSYAAWLSR	20.3	-0.532	-1.7	0.09648	2.89	0.09648	19.6025	19.4158	21.2198	20.9346	19.2618	19.0915	19.6176	19.9096	19.5869	19.3902	20.7954	21.1196	19.1712	19.8605	20.2452	20.4839	19.7363	20.2692	20.1196	20.1718	20.4985	20.7643	20.5006	20.9213	18.9306	NA	21.9667	21.7203	20.6241	20.8804	21.0827	21.0315	19.8734	19.8696	21.0896	21.0203	20.4833	20.0418	20.067	20.1486
CO4A_HUMAN	GLCVATPVQLR	22.39	-0.719	-2.18	0.03624	4.77	0.03624	NA	21.2476	23.4242	23.1615	20.9645	21.3357	NA	NA	21.7639	21.6495	22.5818	22.4858	NA	NA	22.0735	22.3482	21.545	NA	21.8338	22.0459	NA	22.6587	22.4834	22.8952	NA	NA	23.7518	23.4927	22.8579	23.0605	22.746	22.6057	21.8817	21.9207	23.3951	23.4131	22.4674	NA	21.425	22.0453
CO4A_HUMAN	KYVLPNFEVK	20.38	-0.666	-2	0.05215	4.02	0.05215	19.9044	NA	21.4683	20.8965	19.0776	19.1298	19.506	19.3718	19.7092	19.7759	20.9884	NA	19.4052	19.5671	20.1807	20.1384	20.0528	NA	20.2955	19.85	20.5152	20.4511	20.2919	20.6814	18.8472	NA	22.1094	21.5912	20.9535	21.2419	21.4321	20.8529	20.3531	20.0143	21.5923	21.6418	20.6083	20.3531	20.4235	NA
CO4A_HUMAN	EMSGSPASGIPVK	22.49	-0.444	-1.33	0.19095	1.77	0.19095	21.3838	21.4393	23.8123	23.6971	21.3631	21.5065	22.0745	21.2854	22.0817	22.1552	22.98	23.1279	21.4528	22.2294	22.5809	22.5307	22.2154	22.7367	22.3682	22.3449	22.7885	22.6642	22.9324	22.498	21.3149	21.6548	24.1316	23.8696	23.2961	23.5052	22.8539	23.2802	21.8555	22.0925	23.265	23.4168	22.5721	22.217	21.9511	22.0857
CO4A_HUMAN	RCSVFYGAPSK	17.51	-0.323	-0.83	0.41537	0.68	0.41537	NA	NA	18.777	18.1641	16.1381	NA	17.2549	NA	16.1811	NA	NA	17.9294	NA	16.8258	17.5481	17.8411	17.0167	16.9463	17.1947	16.9455	17.7267	17.7669	17.6919	17.4454	NA	15.5395	19.4125	19.2508	17.9297	18.0996	18.3476	17.9259	NA	16.6377	NA	18.0213	NA	17.3192	NA	16.5252
CO4A_HUMAN	LVNGQSHISLSK	20.28	-0.591	-2.08	0.04305	4.35	0.04305	19.5069	19.5624	20.7388	20.4688	19.4637	19.4431	19.8339	19.4411	19.2729	19.4876	20.641	20.6165	18.9397	19.7845	20.2258	20.4028	20.329	20.6155	20.6755	20.1761	20.8187	20.7737	20.6501	20.2901	19.3019	19.5077	21.4864	21.2479	20.6611	20.9023	20.9224	20.8368	19.9055	20.0722	21.55	21.4889	20.2336	20.2657	20.2658	20.264
CO4A_HUMAN	KADGSYAAWLSR	20.49	-0.699	-2.04	0.04732	4.18	0.04732	19.7672	19.1572	21.8918	21.5354	18.957	18.3933	20.1327	19.8568	19.737	19.7579	21.1331	21.3329	19.54	20.1746	20.4292	20.5926	20.0216	19.8622	20.3183	19.9853	NA	20.8306	20.4908	20.5998	19.6744	NA	22.3925	22.0341	21.2722	21.1996	21.3215	20.8732	20.1173	20.1261	21.7754	21.7445	20.5833	20.622	20.2299	20.0348
CO4A_HUMAN	LNMGITDLQGLR	21.65	-0.64	-2.24	0.03057	5	0.03057	20.8171	20.5903	22.2039	21.9842	20.3952	20.453	20.7842	21.0656	21.1055	20.9645	22.159	22.1039	20.5252	21.2825	21.6258	21.7372	21.4364	22.0117	21.7563	21.6761	21.9917	22.2455	21.8237	21.9756	20.654	20.8809	23.0738	23.0356	22.0549	22.2662	22.3516	22.1443	21.4675	21.7141	22.9461	22.8485	21.6271	21.5044	21.5134	21.3584
CO4A_HUMAN	GSFEFPVGDAVSK	21.92	-0.51	-1.67	0.10144	2.8	0.10144	20.6666	21.0545	22.9235	22.7342	20.8676	21.0639	21.3183	21.4549	21.6933	21.4841	22.2311	22.3732	20.6189	21.476	21.995	22.0475	21.5571	22.2247	21.7772	21.7973	22.246	22.5005	22.3518	22.4768	20.9312	21.125	23.4133	23.1408	22.3852	22.5204	22.3865	22.4768	21.3696	21.6018	22.8461	22.9129	22.0904	21.7244	21.3762	21.6828
CO4A_HUMAN	DFALLSLQVPLK	20.97	-0.702	-2.06	0.04566	4.24	0.04566	20.1435	19.8672	22.6199	22.2874	19.4308	19.5872	20.2796	20.2134	20.7564	20.653	21.9384	21.9644	20.1331	20.6708	21.2365	21.0737	18.9448	19.3766	20.7065	20.4992	21.3903	21.2142	21.1349	21.15	19.688	19.9283	23.2985	23.1919	21.9677	21.9366	21.7255	21.6252	20.7221	20.6444	21.7264	21.686	21.0446	20.8677	20.6385	20.8503
CO4A_HUMAN	DSSTWLTAFVLK	20.63	-1.014	-2.78	0.00801	7.73	0.00801	19.6416	19.2784	21.38	21.2892	18.7284	18.8479	19.769	19.7344	20.1889	20.0357	21.5944	21.6663	18.6832	19.0934	21.1477	21.2019	19.6976	19.8613	20.4033	20.2952	20.4508	20.3791	21.5341	21.5888	18.3233	18.821	22.8203	22.6063	21.0491	21.1983	21.6771	21.5048	21.4062	21.288	22.3138	22.2529	21.2293	21.0953	20.4264	20.8526
CO4A_HUMAN	SFFPENWLWR	18.03	-1.183	-1.88	0.06772	3.52	0.06772	16.3261	15.7622	20.1487	19.8516	15.0938	13.7981	15.931	16.9093	17.5056	17.1628	19.4279	19.849	17.5976	17.3217	18.4479	19.4342	NA	NA	16.2741	16.5178	17.8488	17.7535	17.5948	18.117	16.344	15.845	20.8407	21.0903	19.1839	19.2885	19.6437	19.31	17.8585	18.3786	20.3311	19.6515	18.5196	19.4683	17.0773	17.701
CO4A_HUMAN	TEQWSTLPPETK	20.51	-0.38	-0.86	0.39569	0.74	0.39569	19.9993	19.7213	21.0813	20.9688	19.7337	19.7618	20.0941	20.1376	20.1519	19.9611	21.0656	19.6948	19.5044	20.0847	20.7895	20.6815	20.6272	21.2273	20.6022	20.5078	20.8809	21.1496	20.9227	21.0827	19.2545	19.6786	22.0912	22.0005	21.0119	19.6467	21.4737	21.371	20.2304	18.7313	21.4424	21.6079	20.5175	20.0492	20.3054	20.5524
CO4A_HUMAN	GLEEELQFSLGSK	19.52	-0.446	-0.51	0.60934	0.27	0.60934	20.1323	18.6684	20.5235	19.9574	19.4453	18.8725	20.5913	18.3858	18.2348	17.9431	20.0718	18.9248	17.833	18.7233	20.9791	19.6117	19.1165	18.3318	20.6822	17.9882	20.3949	19.3445	21.4294	19.3521	17.5189	NA	21.6663	21.6294	19.6071	20.3378	20.9687	19.9476	19.3294	18.9206	19.7844	17.5774	19.7589	18.6372	20.6754	19.2833
CO4A_HUMAN	AEMADQASAWLTR	19.75	0.17	0.19	0.85321	0.04	0.85321	NA	NA	20.7469	20.3716	17.9528	17.6539	NA	NA	NA	NA	NA	NA	NA	NA	NA	NA	21.0057	21.1953	NA	NA	NA	NA	NA	NA	NA	NA	NA	NA	NA	NA	NA	NA	NA	NA	20.3787	20.3839	NA	NA	18.8783	18.9626
CO4A_HUMAN	VLSLAQEQVGGSPEK	22.03	-0.541	-1.65	0.107	2.71	0.107	21.1487	20.9709	22.8918	22.7861	20.7931	20.9929	21.2673	21.4561	21.5724	21.5043	22.4112	22.7313	20.7628	21.6717	21.8906	21.882	21.8185	22.6789	21.9043	21.9525	22.2349	22.6652	22.119	22.4413	20.7949	21.1194	23.5605	23.4516	22.5432	22.8785	22.6183	22.5441	21.5376	21.7521	23.057	23.1706	22.1668	21.7977	21.6351	21.8282
CO4A_HUMAN	GPEVQLVAHSPWLK	22.74	-0.591	-1.86	0.07027	3.45	0.07027	21.9366	21.6625	24.2887	24.0297	21.2119	21.3396	22.2959	22.3343	22.3644	22.3086	23.5636	23.5106	21.7808	22.3878	22.7333	22.7937	21.73	22.1163	22.3485	22.1965	23.0274	23.1273	22.9079	22.9647	21.5437	21.7003	24.871	24.5638	23.6398	23.7329	23.3926	23.3239	22.2047	22.2729	23.7668	23.7392	22.8387	22.5116	22.3058	22.3135
CO4A_HUMAN	TTNIQGINLLFSSR	22.08	-0.938	-2.88	0.00614	8.31	0.00614	21.5994	21.3443	19.961	19.2536	21.2759	21.4281	21.6107	21.8179	21.6762	21.771	22.756	22.9208	20.938	21.6657	22.4053	22.4011	21.5857	22.1959	21.8735	21.7548	22.504	22.7671	22.5072	22.6426	21.2277	21.5116	23.8068	23.9185	22.899	23.0583	22.8636	22.7658	21.9232	22.0182	23.2191	23.2135	22.1672	21.9693	22.0293	21.9789
CO4A_HUMAN	YIYGKPVQGVAYVR	22.44	-0.571	-1.97	0.05571	3.87	0.05571	21.7406	21.3778	22.9056	23.023	21.2463	21.4124	22.1342	22.0693	21.895	21.7608	22.8983	22.9077	21.1339	21.9528	22.4502	22.4268	22.1312	22.6705	22.5593	22.3653	22.7163	22.9269	22.6291	22.8553	21.2306	21.5607	23.826	23.7101	22.9712	22.9579	23.1621	23.0342	22.2445	22.2743	23.6834	23.3888	22.7039	22.3441	22.1081	22.1494
CO4A_HUMAN	EELVYELNPLDHR	22.11	-0.413	-1.38	0.17577	1.89	0.17577	21.455	21.2614	23.2751	23.0832	20.981	20.9696	21.6782	21.8216	21.8327	21.6611	22.9614	22.9983	21.2566	21.8988	22.1578	22.2409	21.2661	21.7673	21.8513	21.7183	22.3347	22.6507	22.2531	22.4291	21.0771	21.2093	23.8945	23.8001	22.8171	22.9743	22.8726	22.7032	21.4989	21.6091	22.9996	22.7016	21.6139	21.7895	21.5305	21.6376
CO4A_HUMAN	HLVPGAPFLLQALVR	21.97	-1.047	-2.36	0.02303	5.56	0.02303	21.5537	20.8477	23.8249	23.297	20.4561	20.6072	21.3993	21.1148	21.6765	21.6914	23.1415	23.0675	21.2431	21.7299	22.5908	22.2828	17.9097	17.9444	21.5316	21.0317	22.4791	22.3145	22.6316	22.4032	20.8859	21.1161	24.4884	24.1742	23.1229	23.1489	22.9684	22.6437	21.9046	21.5244	23.3054	23.0525	22.5209	22.2003	21.5248	21.4801
CO4A_HUMAN	DFALLSLQVPLKDAK	21.91	-0.631	-2.01	0.05106	4.03	0.05106	20.9745	20.9551	23.2954	23.1053	20.8464	20.9841	21.4738	21.375	21.453	21.5739	22.6814	22.668	20.8408	21.5182	22.0907	22.0609	20.61	20.9086	21.3666	21.1625	22.377	22.2043	22.3449	22.2198	20.9046	20.876	23.836	24.0218	22.949	23.0793	22.3207	22.3588	21.5729	21.4746	23.0112	22.8728	21.8364	21.6645	21.1504	21.4909
CO4A_HUMAN	EPFLSCCQFAESLR	22.93	-0.522	-1.7	0.09587	2.9	0.09587	22.3325	22.1393	24.0916	23.975	21.6315	21.7077	22.2662	22.5627	22.4845	22.4667	23.6335	23.6907	22.1298	22.8304	22.9468	23.138	21.9325	22.4272	22.3858	22.5857	23.0859	23.4182	23.0072	23.312	21.8954	22.1776	24.53	24.5794	23.7098	23.9402	23.6188	23.5623	22.4035	22.6143	23.8768	23.9289	22.6575	22.661	22.2553	22.5654
CO4A_HUMAN	RHLVPGAPFLLQALVR	19.23	-0.571	-0.75	0.45863	0.56	0.45863	19.2563	18.6636	18.5469	18.3542	18.6088	18.4203	18.9253	18.9021	19.1106	19.041	17.3766	20.5223	18.7319	19.0397	19.7588	19.9227	NA	NA	18.5872	18.5071	20.159	20.2358	20.1231	20.3936	18.4698	18.4096	19.5545	21.516	20.638	20.739	20.893	20.2782	18.1416	18.9307	18.0857	NA	16.882	19.7959	18.9792	19.0258
CO4A_HUMAN	EPFLSCCQFAESLRK	21.45	-0.501	-1.51	0.13828	2.28	0.13828	21.096	20.6196	22.8523	22.5853	20.0832	20.2264	20.9942	21.2507	21.1117	21.0272	22.0885	21.9252	20.5401	21.3778	21.2652	21.5045	20.5762	21.137	20.9387	20.8753	21.4933	21.7904	21.5781	21.9158	20.4338	20.6086	23.4735	23.3155	22.366	22.4479	22.1442	22.0197	20.6544	20.8153	22.3138	22.4539	21.4922	21.2304	20.6823	20.8662
CO4A_HUMAN	LLATLCSAEVCQCAEGK	20.71	-0.468	-1.39	0.17131	1.94	0.17131	20.1229	19.8229	22.1946	22.0214	19.832	20.1148	20.0013	19.8688	20.3425	20.5666	21.0392	20.7321	18.7043	19.5443	20.6531	20.6629	19.8836	20.7052	21.6211	21.1792	21.5638	21.6987	20.8886	21.0129	19.2977	19.3259	21.9949	21.8384	21.7246	21.7489	20.7279	20.6309	20.6592	20.6341	21.2948	21.3209	20.6526	20.2948	20.8617	20.8053
CO4A_HUMAN	GCGEQTMIYLAPTLAASR	20.8	-0.811	-2.33	0.02638	5.42	0.02638	NA	20.0038	21.6864	NA	20.0416	20.2646	19.6569	NA	NA	NA	NA	20.3468	NA	20.3369	20.1797	20.3364	19.3794	20.5147	NA	20.2924	21.1974	21.3251	21.2722	21.3089	20.7431	21.0544	22.2629	22.4824	21.3101	21.6627	21.1751	21.2923	NA	20.0551	NA	21.5815	NA	20.2826	20.3392	20.6756
CO4A_HUMAN	GHLFLQTDQPIYNPGQR	20.01	-0.245	-0.73	0.47053	0.53	0.47053	19.86	19.5696	21.3785	21.3328	19.3473	19.4015	20.0182	20.175	19.3754	19.2752	21.1263	21.348	19.1244	20.0134	18.5888	18.6953	19.89	20.3046	19.51	19.4054	20.764	20.8666	18.7112	18.9248	19.2661	19.4057	21.6874	21.263	21.0514	21.1903	20.4235	20.3649	19.1242	19.3019	20.7735	20.8061	20.0056	19.7931	19.4145	19.4954
CO4A_HUMAN	AVGSGATFSHYYYMILSR	21.11	-0.579	-0.47	0.64359	0.22	0.64359	20.6927	20.5098	17.4825	23.1067	20.0159	20.2584	20.9993	21.2178	21.0496	21.2405	22.531	22.5073	20.5192	20.9481	21.6111	21.7577	19.0969	19.3471	20.722	20.7668	21.8235	21.5903	21.8706	21.7777	20.3795	20.092	23.7185	23.7559	22.6142	22.7588	22.1004	22.1818	21.169	21.1525	18.2258	22.7104	16.454	21.4339	21.1154	21.0296
CO4A_HUMAN	DDPDAPLQPVTPLQLFEGR	20.65	-0.435	-1.45	0.15349	2.11	0.15349	20.1488	20.2575	21.4604	21.565	19.6443	19.9653	19.7774	19.9486	20.355	20.2272	21.3072	21.4606	19.5114	20.2397	20.6571	20.9479	20.1433	20.521	20.4331	20.0323	21.0043	20.9328	21.1005	21.1835	19.4337	19.7692	21.6836	21.6592	21.5021	21.8014	21.3572	21.4459	20.2531	20.2736	21.4367	21.2653	20.1331	20.4128	20.0268	20.6208
CO4A_HUMAN	VGLSGMAIADVTLLSGFHALR	21.79	-0.89	-1.88	0.06744	3.52	0.06744	20.8967	20.3506	24.2395	23.5298	19.7988	19.9697	21.0966	21.0187	21.6915	21.4348	23.2318	22.8866	21.2724	21.5913	22.3641	22.1179	18.6572	18.4422	21.2157	21.094	21.8284	21.4703	22.435	21.8554	20.4331	20.1194	24.8034	24.5478	23.1541	23.1634	22.908	22.4116	21.7273	21.1192	22.9194	22.5872	22.3029	22.0367	21.4381	21.4378
CO4A_HUMAN	RGHLFLQTDQPIYNPGQR	22.54	-0.331	-1.07	0.29185	1.14	0.29185	22.3187	22.0083	23.6292	23.584	21.6426	21.6507	22.9563	22.9422	21.9712	21.8268	23.3611	23.5649	21.5878	22.4188	21.3877	21.5249	22.2654	22.5825	22.1362	22.0371	23.0929	23.16	21.4627	21.921	21.9919	21.986	24.1498	24.1628	23.3366	23.4878	22.9526	22.9389	21.8817	21.9872	23.3236	23.3118	22.7536	22.3635	21.8875	21.8694
CO4A_HUMAN	MRPSTDTITVMVENSHGLR	22.14	-0.603	-1.9	0.06351	3.63	0.06351	21.6249	21.228	23.4487	23.2154	20.7648	20.6751	21.9068	21.8011	21.6092	21.5115	22.678	22.9034	20.7819	21.3767	22.32	22.2877	21.1284	21.3154	22.1682	22.022	22.5416	22.5262	22.6103	22.5226	20.9257	20.7523	24.2617	23.7558	22.813	22.9958	22.6564	22.5148	21.7476	21.8613	23.2899	23.1858	22.2216	21.9371	21.8385	21.8672
CO4A_HUMAN	ALEILQEEDLIDEDDIPVR	21.06	-0.674	-2.12	0.03994	4.49	0.03994	20.2736	20.2976	21.7983	21.481	19.9277	20.3234	20.537	20.2956	20.3322	20.5446	21.8498	21.6029	19.8671	20.3735	21.3768	21.1025	20.5099	20.3905	21.2534	20.3948	21.3454	21.1544	21.7476	21.0502	20.2795	20.0322	22.7456	22.6004	21.6869	21.5564	21.7641	21.5436	21.2925	21.0069	22.338	22.1713	21.1189	20.8356	20.7342	21.0158
CO4A_HUMAN	AACAQLNDFLQEYGTQGCQV	22.51	-0.36	-1.11	0.27344	1.23	0.27344	21.3586	22.0459	23.4163	23.5237	21.6155	21.8482	22.311	22.4068	22.1658	22.37	23.1224	23.2885	21.4287	22.303	22.452	22.9962	21.7923	21.9712	22.1846	22.0223	22.9863	22.6637	22.7982	22.4477	21.6833	21.6812	24.0481	24.2768	23.1414	23.3614	22.5084	22.9398	22.1949	22.3845	23.2136	23.2961	21.9696	22.2115	21.7833	22.2332
CO4A_HUMAN	EGAIHREELVYELNPLDHR	22.4	-0.667	-2.33	0.02448	5.44	0.02448	21.8712	21.5825	23.3013	23.0455	21.2772	21.3908	22.0973	22.342	21.7022	21.6396	22.8055	22.9086	21.2602	21.793	22.2513	22.4979	21.4662	21.7897	22.2636	22.1442	22.761	22.8752	22.6783	22.9039	21.3512	21.5082	24.299	24.0593	22.8592	23.0211	23.1076	23.0172	21.8275	21.9689	23.7517	23.7806	22.1883	22.4348	22.1845	22.1853
CO4A_HUMAN	AEFQDALEKLNMGITDLQGLR	17.19	-1.315	-1.18	0.27284	1.39	0.27284	NA	NA	NA	NA	NA	NA	NA	NA	NA	NA	NA	NA	NA	NA	15.9029	NA	NA	NA	NA	NA	NA	NA	16.5619	NA	NA	NA	18.6236	18.2837	NA	NA	16.5611	NA	NA	NA	NA	NA	NA	NA	NA	NA
CO4A_HUMAN	VTASDPLDTLGSEGALSPGGVASLLR	23.43	-0.688	-2.21	0.03211	4.91	0.03211	22.5567	22.4807	24.5749	24.5573	21.9276	22.3559	22.6219	22.8739	23.0135	22.9572	24.1978	24.2949	22.5127	23.1423	23.2925	23.4134	22.3713	22.7911	23.1096	22.6818	23.6976	23.7333	23.4653	23.5593	22.413	22.6425	25.1584	25.1319	24.134	24.3833	24.1082	24.1164	23.2817	23.2391	24.8492	24.6271	23.4127	23.4161	22.8545	23.2604
[truncated: 1,855 more rows]
