# Supplementary material for: Analysis of the Cerebrospinal Fluid Proteome in Alzheimer's Disease
Source: PLoS One. 2016 Mar 7;11(3):e0150672. doi: 10.1371/journal.pone.0150672 (PMC4780771; doi:10.1371/journal.pone.0150672)
Supplement: S6 DataFile — (XLSX) [file pone.0150672.s006.xlsx]

## Sheet: Maxquant_median_normalized_data
S6 DataFile. Maxquant median normalized data quantification data.
Protein (Uniprot ID)	Peptide	Charge	A	Coef	t	p.value	F	F.p.value	AD1_1	AD1_2	AD2_1	AD2_2	AD3_1	AD3_2	AD4_1	AD4_2	AD5_1	AD5_2	AD6_1	AD6_2	AD7_1	AD7_2	AD8_1	AD8_2	AD9_1	AD9_2	AD10_1	AD10_2	C1_1	C1_2	C2_1	C2_2	C3_1	C3_2	C4_1	C4_2	C5_1	C5_2	C6_1	C6_2	C7_1	C7_2	C8_1	C8_2	C9_1	C9_2	C10_1	C10_2
1433E_HUMAN	DSTLIMQLLR	2	0.8	0.198	1.12	0.27069	1.24	0.27069	0.602804	0.353211	1.16528	1.32472	0.79113	0.402868	0.67348	0.4915	1.2328	1.10195	1.32984	1.18649	0.990863	0.311763	1.17731	1.34264	1.05975	0.334846	1.08082	1.10824	1.16921	0.696627	0.902913	0.838545	1.12681	0.980115	-0.361163	-0.217485	0.959807	0.895075	0.238321	0.532681	0.781983	1.15973	0.894147	0.403074	0.357822	0.841189	0.750592	1.14882
1433E_HUMAN	LICCDILDVLDK	2	-0.04	0.068	0.42	0.68018	0.17	0.68018	-0.70986	-0.338412	0.222159	0.506376	-0.302459	-0.027486	-0.664953	-0.285626	0.0963066	0.363837	0.123762	0.412665	-0.378183	-0.322366	-0.0741671	0.362423	0.324918	0.293641	-0.113307	0.0276075	-0.0900569	-0.0369727	-0.270594	-0.414079	-0.0642389	-0.00354492	NA	NA	-0.352843	0.256714	NA	-0.575221	-0.137569	0.219655	0.0187831	0.0570707	NA	NA	0.0313238	0.279492
1433E_HUMAN	NLLSVAYK	2	1.37	0.256	1.32	0.19674	1.75	0.19674	0.841467	NA	1.89902	1.65848	1.29428	NA	NA	NA	2.05452	NA	2.17081	1.90644	1.23686	0.922355	1.3927	NA	1.70946	NA	1.44675	NA	1.29614	NA	1.45252	NA	1.32565	NA	0.529762	0.669493	NA	1.73205	1.08159	1.04213	1.61167	NA	1.43762	1.48065	0.83384	1.29664	NA	NA
1433Z_HUMAN	DICNDVLSLLEK	2	0.32	0.051	0.23	0.81867	0.05	0.81867	-0.0383505	-0.231855	0.753728	1.48997	-0.0831916	-0.366029	-0.0979747	0.0476936	0.71038	0.719127	1.49053	1.2546	0.902098	0.301824	0.447713	1.02614	-0.759784	-1.03043	0.40136	-0.000395421	-0.0133232	0.057446	0.347724	0.318677	-0.45876	0.489847	NA	NA	0.563969	0.503873	0.447067	0.504815	0.22416	0.257162	0.76461	0.40304	0.0474376	0.372213	0.166778	0.335722
1433Z_HUMAN	FLIPNASQAESK	2	0.08	0.182	0.94	0.35051	0.89	0.35051	NA	-0.734706	0.719426	0.441741	0.244852	-0.564137	-0.473666	-0.0291655	0.777338	0.500912	0.378325	0.668571	0.0560708	0.182415	-0.0613323	0.163933	-0.124634	0.360602	0.366742	0.455725	-0.00425326	-0.109033	0.0965082	-0.216282	-0.555618	0.00182415	NA	NA	0.533525	0.271062	NA	-0.224367	-0.113923	-0.0875721	-0.119444	0.324462	0.412386	-0.448779	0.0295786	-0.284381
1433Z_HUMAN	SVTEQGAELSNEER	2	-0.44	0.433	2.01	0.05273	4.02	0.05273	NA	NA	NA	-0.3881	-0.550064	-0.166824	-0.517895	-0.327933	-0.0317838	0.232026	NA	-0.0856535	-1.04411	-0.346903	-0.702258	-0.00962338	-0.274289	0.111454	-0.0173237	0.365743	-0.794998	-0.540689	-0.308989	0.369542	-0.941057	-0.0967455	NA	-1.16969	NA	-0.487515	-1.08986	-0.490385	NA	-0.524183	-1.14461	-0.781486	NA	NA	-0.928964	-0.971061
1433Z_HUMAN	TAFDEAIAELDTLSEESYK	3	0.47	0.091	0.35	0.72703	0.12	0.72703	-0.198957	-0.672135	1.12387	1.51978	-0.57734	-0.0092133	0.363743	0.522887	1.17657	1.00057	1.7794	1.40158	0.629573	0.211722	0.989236	1.24118	-0.244974	-1.35035	0.665136	0.822111	-0.140616	0.389795	-0.166603	0.180902	0.345045	0.658577	-0.592004	-0.544671	0.808084	0.449015	0.274994	0.966591	0.861666	1.52043	0.467137	0.423409	0.145669	0.784383	0.751786	0.991509
4ET_HUMAN	KDGDM(ox)TAFN(de)K	2	NA	NA	NA	NA	NA	NA	NA	NA	NA	NA	NA	NA	NA	NA	NA	NA	NA	NA	NA	NA	NA	NA	NA	NA	NA	NA	NA	NA	NA	NA	NA	NA	NA	NA	NA	NA	NA	NA	NA	NA	NA	NA	NA	NA	NA	NA
4F2_HUMAN	GQSEDPGSLLSLFR	2	0.09	-0.083	-0.51	0.61434	0.26	0.61434	-0.270268	-0.135062	0.00121784	-0.123724	-0.169755	-0.0672436	-0.112193	-0.0589772	-0.0307386	0.247456	0.0971784	0.37834	0.50546	0.202291	0.275624	0.509511	-0.336883	-0.0760768	-0.185794	0.418966	0.732648	0.422047	-0.126929	0.213552	0.500203	0.326114	-0.400158	-0.397414	0.985026	0.536113	-0.0613844	0.0307528	0.835365	0.721488	-0.128643	0.102917	-0.127383	-0.0638255	-0.85343	-0.516403
4F2_HUMAN	IGDLQAFQGHGAGNLAGLK	3	0.39	-0.131	-0.35	0.73371	0.12	0.73371	-0.768782	NA	NA	NA	NA	NA	-0.403838	NA	1.09785	0.453945	0.950027	NA	NA	NA	0.460759	NA	NA	NA	0.667085	NA	-0.440149	NA	NA	NA	-0.00649514	NA	NA	NA	NA	NA	0.574441	0.509701	NA	NA	1.03145	NA	NA	0.993238	NA	NA
4F2_HUMAN	LLTSFLPAQLLR	2	-0.57	-0.465	-2.06	0.0478	4.23	0.0478	-0.48578	NA	-0.105556	-0.505193	NA	NA	NA	-1.11233	-1.18471	-1.00074	-0.766112	-0.789398	-0.30076	-0.312582	-0.409469	-0.305892	-1.65619	-2.46043	-0.51313	-0.775564	-0.172411	-0.290849	NA	-0.78885	-0.726159	NA	-0.689341	-0.794107	0.21278	-0.105514	NA	NA	-0.0967908	NA	0.0383746	-0.433623	-0.240824	0.217718	NA	NA
7B2_HUMAN	DFSEDQGYPDPPNPCPVGK	2	2.12	0.585	2.12	0.03995	4.49	0.03995	2.24253	1.87068	2.49541	2.64028	2.41652	2.13774	2.37218	2.71765	2.5329	2.54413	1.64767	0.330837	2.42323	2.34412	2.35457	2.79313	3.40387	3.09899	2.19569	3.0392	2.38886	2.2763	2.16187	1.94338	2.0897	2.1722	0.249404	NA	0.815205	0.87865	0.0940866	1.10892	2.54211	2.8931	2.52435	2.51217	2.16969	2.47103	1.84851	1.95367
7B2_HUMAN	EFQLHQHLFDPEHDYPGLGK	3	3.47	0.189	0.61	0.54518	0.37	0.54518	3.31123	2.69956	4.82479	4.84068	3.76318	3.07418	3.53515	2.9697	3.49349	3.37436	4.01697	3.99375	4.00121	2.94109	4.00318	3.56384	3.35534	2.36581	3.52744	3.14498	3.17698	NA	2.22365	2.42088	3.6591	2.60586	3.79468	3.38019	3.64296	3.41746	3.68318	2.39456	4.16678	3.24517	4.6207	3.96505	3.24315	4.80962	2.5107	NA
7B2_HUMAN	KSVPHFSDEDKDPE	2	1.9	0.018	0.03	0.977	0	0.977	2.44913	0.157114	3.18228	3.18506	2.87323	-0.805481	3.57045	1.01584	0.380559	0.316766	0.721999	0.966437	3.19965	0.791985	2.66051	0.762753	3.30003	3.30017	3.02	3.18391	3.02736	2.72006	2.81033	2.58425	2.91747	2.62345	0.306242	-0.221483	3.13276	0.768665	0.452484	-0.15045	2.46299	2.91707	3.27736	3.37657	2.77946	0.840108	-0.384592	1.63966
7B2_HUMAN	LLHGVMEQLGIAR	3	1.43	-0.075	-0.31	0.75815	0.1	0.75815	1.32942	1.21249	2.39319	2.61749	0.974442	0.771831	0.443829	0.819247	1.88422	1.36853	1.52201	0.833628	1.76921	1.11038	1.81313	1.68513	0.918414	NA	1.60779	1.26231	1.51106	1.46951	0.566021	NA	1.26773	1.81631	0.796626	0.0506108	2.33991	2.18065	1.13621	0.58536	2.41608	1.83332	2.32031	2.168	1.67272	NA	1.05661	1.26285
7B2_HUMAN	LLHGVMEQLGIARPR	3	0.49	-0.035	-0.13	0.89402	0.02	0.89402	0.194029	0.664088	0.986029	1.48406	0.450268	-0.23043	NA	0.339595	NA	NA	0.617772	NA	0.616147	0.0874205	0.230221	1.0874	NA	NA	-0.420033	0.304954	0.732335	0.449591	-0.362623	-0.420832	0.540767	0.212124	NA	NA	NA	1.00658	-0.342795	NA	1.53053	0.728365	1.13809	1.1905	0.698248	0.674541	0.106517	NA
7B2_HUMAN	SVNPYLQGQR	2	5.32	0.722	2.28	0.02767	5.19	0.02767	5.27641	5.40523	3.7844	4.369	6.38709	5.80007	6.18851	5.92295	5.88058	6.08274	4.41645	4.98316	5.73071	6.36863	5.62448	6.23481	6.59298	6.4788	6.1357	6.03795	6.10658	5.96768	6.01315	5.42282	5.87706	5.94673	2.31239	3.89048	4.68617	4.40018	4.89091	5.42074	4.87659	5.84985	3.88654	4.05866	4.76016	5.42957	4.88824	4.5666
7B2_HUMAN	SVPHFSDEDKDPE	2	4.87	0.42	2.81	0.00741	7.89	0.00741	4.82876	4.84098	4.84557	5.38909	5.42369	5.21735	5.12736	5.11633	5.06182	5.05948	4.82362	4.97649	4.94416	4.92423	4.69462	4.68197	5.87233	5.73071	4.97619	5.06501	4.44707	4.35263	4.92157	4.30577	4.87153	5.1734	3.86436	4.18765	4.80147	5.04549	4.46318	4.35909	4.99996	4.88547	4.97842	5.03043	5.01941	4.67012	4.45125	4.37194
7B2_HUMAN	TADDGCLENTPDTAEFSR	2	2.4	0.325	1.66	0.10409	2.76	0.10409	2.02694	2.16996	2.82749	3.3443	2.28703	2.443	2.41536	2.78324	2.95029	2.86746	2.14579	2.42092	2.32096	2.27121	2.3334	2.62921	3.19219	3.17001	1.94199	2.65882	2.41869	2.47829	2.15035	2.31961	1.74412	1.57968	1.55179	1.9194	2.74826	2.77746	1.51327	0.911413	2.93545	2.93265	2.8402	2.82202	2.91072	2.54313	1.60659	1.99054
7B2_HUMAN	VSEADIQR	2	0.14	0.4	1.84	0.07334	3.38	0.07334	-0.701213	-0.544699	0.537344	0.477915	0.00418304	NA	0.0833275	-0.42262	0.8649	0.452646	-0.121156	0.571494	0.456034	NA	1.13625	0.591044	1.11501	1.29717	0.301398	NA	-0.254486	-0.0970544	-0.186878	-0.545138	-0.657781	-0.40511	-0.983844	-0.822811	0.406501	0.447099	0.084497	-0.132096	0.72137	0.58241	0.476143	0.829421	0.678831	0.421911	-0.788255	-0.805656
A1AG1_HUMAN	EQLGEFYEALDCLR	3	7.84	-0.717	-4.28	0.0001	18.31	0.0001	7.43177	7.49279	6.50809	6.68402	7.14353	7.21787	7.63797	7.80062	6.85912	7.02718	7.89796	7.9384	8.3864	8.28889	7.55997	7.86543	7.36936	6.89615	7.92047	7.76025	7.8172	7.99723	7.89359	7.8755	8.44843	8.41256	8.47817	8.55224	8.53529	8.62026	8.57104	8.86312	7.69233	7.73082	8.26804	8.07134	8.26378	8.34585	7.61666	7.96765
A1AG1_HUMAN	NWGLSVYADKPETTK	2	7.04	-0.648	-3.32	0.00185	11	0.00185	6.68157	6.3775	5.92019	5.8838	6.19431	5.89937	6.96876	7.4202	6.14873	5.86548	6.97677	7.24657	7.33037	7.13754	6.50129	7.20607	6.71428	6.63288	7.55693	7.73137	7.35645	7.27042	7.24533	7.29966	7.48381	7.41542	8.08429	7.85046	7.89235	7.56809	7.73093	7.71617	6.27669	6.63938	7.66264	7.50216	7.23017	7.40027	6.97415	6.7547
A1AG1_HUMAN	NWGLSVYADKPETTKEQLGEFYEALDCLR	3	4.3	-0.825	-2.54	0.01481	6.47	0.01481	3.92832	3.01108	4.06188	4.16273	2.93249	2.3971	3.848	4.09	3.0268	3.17942	4.98603	4.86457	5.28682	4.77672	3.78202	4.47482	NA	NA	3.29641	3.45753	3.6974	3.24138	4.68543	4.7006	3.93109	3.72287	6.58074	6.46606	5.81073	5.67781	5.74391	5.50904	3.35205	2.94194	5.16325	4.94059	4.6943	5.12385	3.74455	4.05698
A1AG1_HUMAN	SDVVYTDWK	2	6.41	-0.577	-3.22	0.0024	10.39	0.0024	6.26347	6.26091	4.61437	4.64775	6.01168	5.74864	6.23089	6.38787	5.6477	5.46209	6.49871	6.44873	6.62687	6.5859	6.18873	6.40479	6.59038	6.71847	6.38536	6.69455	6.3725	6.39361	6.4007	6.62729	6.53961	6.41243	7.16955	7.29428	7.15723	7.12944	7.09876	7.07992	6.19489	6.05436	6.74004	6.90686	6.87582	6.79516	6.25877	6.46419
A1AG1_HUMAN	SDVVYTDWKK	2	3.01	-0.915	-3.6	0.00082	12.98	0.00082	2.33651	2.47425	1.23369	1.06839	2.41228	NA	3.01538	2.76691	1.87412	1.69848	2.99487	3.45384	3.52014	3.5313	2.48787	2.71072	2.8032	2.14503	2.78902	2.94531	2.74551	2.42238	3.31899	2.67725	3.62158	3.61403	4.70734	4.20123	4.25647	4.4342	4.23517	3.96972	2.36972	1.94742	3.55467	3.91041	3.34262	3.43079	2.85429	3.39665
A1AG1_HUMAN	TEDTIFLR	2	5.26	-0.732	-3.92	0.00031	15.37	0.00031	4.61351	4.84415	3.87597	3.6483	4.67361	4.64477	4.7618	4.79797	4.18122	4.28518	5.51925	5.51491	5.6893	5.64351	5.0048	5.1309	5.23931	5.38307	5.17119	5.34721	5.31307	5.44722	5.37922	5.38858	5.49654	5.6618	6.64254	6.17771	6.15611	6.00567	6.18931	6.02842	4.73756	4.79736	5.71736	5.67628	5.838	5.46881	5.16949	5.32368
A1AG1_HUMAN	TYMLAFDVNDEK	2	6.32	-0.825	-2.79	0.00782	7.8	0.00782	6.49186	6.44103	4.15141	3.56875	NA	6.04393	6.41243	5.73516	4.75217	4.70193	6.23836	5.77707	6.74361	6.85976	6.10957	5.26442	6.73709	6.44559	7.17022	6.33374	6.59827	6.49012	7.31032	6.69427	7.19083	7.18885	7.63379	7.00968	7.32746	7.11036	7.51924	7.18831	5.86426	5.25126	5.93482	5.87285	6.59131	5.93244	7.16294	6.60779
A1AG1_HUMAN	WFYIASAFR	2	5.86	-1.228	-4	0.00024	16.01	0.00024	4.47154	4.91583	5.29277	5.28854	4.74108	4.22169	5.16559	5.42695	4.72432	4.55022	6.88925	6.74783	7.01096	6.4233	5.55332	5.99039	3.88301	3.03647	5.12545	5.52207	5.66967	5.54409	5.97821	6.14769	6.09168	5.89453	7.79255	8.15629	7.31758	7.2112	7.45925	7.04144	5.393	5.38176	6.94815	6.91112	6.66156	6.6372	5.61729	5.67842
A1AG1_HUMAN	YVGGQEHFAHLLILR	2	6.54	-0.549	-2.57	0.0136	6.62	0.0136	6.64412	6.33798	6.37412	6.49768	6.29875	6.07779	6.41274	6.61678	4.9824	4.99062	6.84079	7.01118	6.52006	6.36461	6.04289	6.45646	5.75812	5.57976	6.57854	6.98222	6.58943	6.6013	6.74835	6.73263	6.93365	6.87165	7.54367	7.59683	7.83402	7.58102	7.04034	6.53827	5.30156	5.35942	7.26679	7.31909	7.11263	6.61591	6.35702	6.41021
A1AG2_HUMAN	EHVAHLLFLR	2	3.33	-0.701	-2.88	0.00617	8.29	0.00617	3.46616	3.27801	2.20157	1.96646	2.86743	3.03937	2.78708	2.98298	3.04157	3.1197	3.23062	3.059	4.4055	4.24682	2.45825	3.54254	2.18275	2.17639	2.92947	2.52365	3.67176	3.54411	3.19902	3.34749	3.65691	3.9778	4.48326	4.15089	3.88917	4.30892	4.60694	4.40351	2.6793	3.55676	4.01433	3.66347	2.54077	3.80325	2.83183	3.20156
A1AG2_HUMAN	EQLGEFYEALDCLCIPR	2	5.7	-0.606	-2.92	0.00548	8.54	0.00548	5.13577	5.13007	4.80377	5.86297	4.90205	4.79105	5.21083	5.38593	5.31747	5.32977	6.33754	6.30249	6.45717	6.09458	5.78758	6.06637	4.53188	3.96471	5.47602	5.03349	5.95781	5.54032	5.72662	5.90455	5.84151	6.05343	6.49249	6.36103	6.30464	6.41081	6.51928	6.46356	5.62143	5.87129	6.33506	6.15844	5.30037	5.7903	5.50219	5.89245
A1AG2_HUMAN	NWGLSFYADKPETTK	2	5.55	-0.813	-2.74	0.00894	7.53	0.00894	5.09284	4.7672	4.08825	3.80888	5.26412	4.92398	5.71779	5.82419	4.9318	NA	4.44555	4.74798	6.45709	3.96047	5.95501	6.13805	5.29435	4.84964	5.55953	5.57387	6.17776	6.01602	6.00604	5.98746	6.14247	5.91545	7.20799	6.94803	6.22153	5.72234	7.14343	6.63776	4.8962	NA	5.4851	5.11609	5.63631	5.09495	5.49909	5.52502
A1AG2_HUMAN	SDVMYTDWK	2	4.45	-0.409	-2.51	0.01591	6.3	0.01591	4.15002	4.01621	4.74799	4.78289	3.98263	3.45052	3.93126	4.10748	3.6661	3.57601	4.45883	4.57762	4.8149	4.71886	4.17726	4.65233	4.49198	4.33326	4.11402	4.24705	4.81887	4.78462	4.72873	4.84111	5.00438	4.57552	5.24233	5.00991	4.88295	4.79718	5.11761	5.14173	4.06581	4.144	4.68437	4.75852	4.37797	4.19049	3.77251	4.23335
A1AG2_HUMAN	TLMFGSYLDDEK	2	5.61	-0.541	-2.79	0.00773	7.8	0.00773	5.07688	5.06213	4.6615	4.76335	5.12339	4.98105	5.12355	5.36683	4.85507	4.61761	6.36235	6.09414	6.17257	6.07402	5.43854	5.63495	5.50091	5.48357	5.18368	5.13689	5.6392	5.80425	5.65693	5.68672	5.66968	5.78281	6.92944	6.82078	6.6597	6.35694	6.35769	6.02599	5.0419	5.26416	6.57298	6.22787	5.44594	5.17492	5.32913	5.08048
A1AT_HUMAN	SVLGQLGITK	2	-0.04	-0.167	-0.63	0.53493	0.4	0.53493	NA	NA	NA	NA	NA	NA	0.0183259	0.0416155	-0.789026	-0.109305	NA	NA	-0.0437367	NA	0.113817	0.141261	NA	NA	NA	-0.550718	NA	NA	0.137311	-0.129949	0.684624	0.760441	NA	NA	0.290696	0.339142	0.467367	NA	-0.529198	NA	NA	NA	NA	-0.585494	-0.653123	-0.382643
A1AT_HUMAN	VFSN(de)GADLSGVTEEAPLK	2	NA	NA	NA	NA	NA	NA	NA	NA	NA	NA	NA	NA	NA	NA	NA	NA	NA	NA	NA	NA	NA	NA	NA	NA	NA	NA	NA	NA	NA	NA	NA	NA	NA	NA	NA	NA	NA	NA	NA	NA	NA	NA	NA	NA	NA	NA
A1BG_HUMAN	ATWSGAVLAGR	2	5.19	-0.104	-0.58	0.56744	0.33	0.56744	4.67675	4.4526	4.12177	4.68678	5.06445	4.68475	5.29133	5.36828	4.86843	4.75014	5.54975	5.67957	5.7676	5.69297	5.50228	5.21251	5.4541	5.22894	5.35989	5.40032	5.4746	5.43575	5.69256	5.52014	5.16698	4.91222	5.93628	6.17963	5.29394	5.16216	5.93371	5.83335	4.97998	4.71736	4.82398	4.9027	4.95224	5.33994	4.31503	4.32887
A1BG_HUMAN	CEGPIPDVTFELLR	2	3.87	-0.311	-1.67	0.10262	2.78	0.10262	3.77947	3.4733	3.29976	3.39297	3.28436	3.12116	3.68351	3.72418	3.51646	3.61393	4.45502	4.46167	4.67617	4.43649	3.94271	4.01709	2.81574	2.85364	3.75205	3.95204	4.22997	3.78171	4.10589	4.21514	4.09253	3.98134	4.79398	5.29533	3.83901	3.68968	4.62717	4.62473	3.5084	3.64565	3.75784	3.50854	3.78655	4.2006	3.35944	3.42786
A1BG_HUMAN	CLAPLEGAR	2	3.64	-0.003	-0.01	0.98994	0	0.98994	2.73756	3.0711	2.90472	2.95926	3.73909	3.59482	3.80663	3.06523	3.27961	3.41355	4.07615	4.10199	4.3875	4.11927	3.72498	3.88065	4.13786	3.9869	4.02446	3.79188	4.07922	3.6193	4.4179	3.50626	3.58125	3.91282	4.248	4.31748	3.56949	3.47308	4.07829	4.48349	3.32006	3.23833	3.16805	3.22493	3.7093	3.54154	2.83513	2.52953
A1BG_HUMAN	HQFLLTGDTQGR	2	5.3	-0.128	-0.65	0.51685	0.43	0.51685	4.88174	5.22981	4.84581	4.7985	4.93248	4.71065	6.27378	5.46037	4.2569	5.20569	5.62465	5.50659	5.88379	5.55373	5.54144	5.08489	5.35709	4.93094	5.50281	5.1625	5.34516	4.79483	5.76832	4.89255	5.45858	5.7446	6.08031	5.93121	5.58161	5.4407	5.18035	5.39159	5.1635	4.98851	5.20306	5.22662	5.7787	5.35826	5.20581	4.77967
A1BG_HUMAN	IFFHLNAVALGDGGHYTCR	3	5.02	-0.275	-1.01	0.31776	1.02	0.31776	4.99721	5.15115	3.20032	3.90442	5.20317	5.10981	5.74352	5.65549	4.58466	4.23466	4.81926	5.43399	5.32753	5.64239	5.58577	5.37783	3.79478	3.22098	5.20574	5.51724	5.74683	5.56883	6.07169	5.99031	5.82823	5.81926	5.42579	5.65913	4.84731	4.47317	5.57802	5.67356	4.03452	4.66736	4.15078	3.89953	4.11835	5.42792	5.28303	4.95298
A1BG_HUMAN	LELHVDGPPPRPQLR	3	1.91	-0.224	-1.04	0.30304	1.09	0.30304	1.60844	1.27292	1.84812	1.34217	1.22801	1.02141	2.51835	2.18739	1.28249	1.26704	2.40562	2.96191	2.3157	2.08742	1.57869	1.94199	1.59182	1.40736	2.36244	1.72753	1.96007	1.77874	1.88089	1.93382	1.87956	2.18677	3.5356	3.26541	1.86146	1.94759	2.84917	2.47402	0.98944	1.29924	2.18669	2.11498	1.69198	2.07094	1.32643	1.19813
A1BG_HUMAN	LHDNQN(de)GWSGDSAPVELILSDETLPAPEFSPEPESGR	3	NA	NA	NA	NA	NA	NA	NA	NA	NA	NA	NA	NA	NA	NA	NA	NA	NA	NA	NA	NA	NA	NA	NA	NA	NA	NA	NA	NA	NA	NA	NA	NA	NA	NA	NA	NA	NA	NA	NA	NA	NA	NA	NA	NA	NA	NA
A1BG_HUMAN	N(de)GVAQEPVHLDSPAIK	2	2.15	-0.305	-0.56	0.57697	0.32	0.57697	2.01695	-0.69725	NA	NA	-0.111106	NA	2.19515	2.45521	2.52605	2.69479	2.9422	0.771598	3.03551	2.88706	2.12804	2.23312	NA	NA	2.58303	2.89357	2.5992	2.34368	2.44803	2.54886	1.5046	NA	0.953368	2.94203	NA	NA	3.55816	3.67002	2.30493	2.34949	NA	NA	NA	2.76346	1.85817	-0.134431
A1BG_HUMAN	SGLSTGWTQLSK	2	5.57	0.044	0.26	0.79746	0.07	0.79746	5.38775	5.24256	4.69999	4.76212	5.51119	5.23403	5.82968	5.93297	5.53875	5.32243	5.49293	5.62524	5.61379	5.97136	5.70785	5.76741	6.40787	5.95312	5.88	5.86035	6.07275	5.86978	6.19806	5.95985	5.78111	5.69631	6.09948	6.12157	5.18594	5.07104	5.78401	6.11095	5.05308	5.19585	5.30248	4.88027	5.3259	5.39274	4.76757	4.99776
A1BG_HUMAN	SLPAPWLSMAPVSWITPGLK	2	3.44	-1.103	-2.12	0.03978	4.5	0.03978	3.88327	3.81019	4.54584	4.73082	3.06604	2.7041	3.47052	3.85811	4.0637	4.13617	1.44773	2.33001	1.94232	2.06397	-0.360146	1.52055	2.71723	0.520995	3.34288	4.29729	4.47018	4.29363	4.44728	4.52413	4.27934	4.22264	5.37382	3.53654	4.23254	5.22061	1.54	1.76793	4.43223	4.71296	NA	4.36636	4.88688	1.26762	4.0958	4.25024
A1BG_HUMAN	SWVPHTFESELSDPVELLVAES	3	5.07	-0.499	-1.33	0.18885	1.78	0.18885	5.09892	4.66913	5.24003	4.79559	4.21097	3.82571	5.15221	5.26803	4.89755	4.86805	5.97815	5.90528	5.80963	5.4431	5.51401	5.75572	3.15664	0.07921	5.23737	5.50083	5.15989	4.77345	4.8792	5.23779	4.85185	4.67467	6.46767	6.64999	5.35321	5.28607	5.67794	5.78684	5.17908	4.95557	4.73047	4.936	5.39339	5.73323	5.36877	5.30036
A1BG_HUMAN	TPGAAANLELIFVGPQHAGNYR	3	6.29	-0.254	-1.24	0.22137	1.54	0.22137	6.12099	5.50461	5.67745	5.20038	6.14381	5.87846	6.63159	6.63984	5.80246	6.0609	6.95165	6.81562	6.693	6.63912	6.25579	6.64932	5.53825	4.70905	6.90302	6.53781	6.85282	6.64183	6.82019	6.61177	6.43917	6.0601	7.3851	7.33217	6.37691	6.41104	6.73658	6.55314	6.03907	6.12622	6.02111	6.0015	6.18248	6.37245	5.80725	5.66031
A1BG_HUMAN	VTLTCVAPLSGVDFQLR	3	6.16	-0.245	-0.96	0.34323	0.92	0.34323	5.68829	5.94086	5.15177	5.48036	5.99136	5.71738	6.25729	5.59219	6.34818	6.53376	5.98318	7.23644	6.12797	5.96336	5.43715	6.1909	6.04382	5.8551	NA	6.74658	6.68948	6.58547	5.54414	6.76937	6.35755	6.38206	7.26372	7.57512	7.01562	5.98875	5.7374	NA	5.26981	5.66927	5.69054	6.43957	6.52168	5.87842	6.08056	6.28324
A2AP_HUMAN	DSFHLDEQFTVPVEMMQAR	3	2.09	-0.783	-1.67	0.11104	2.8	0.11104	1.47133	NA	NA	NA	1.45391	0.80633	NA	1.39637	NA	NA	NA	NA	NA	NA	NA	NA	0.823721	NA	3.31486	2.87795	2.68387	2.20419	2.14463	2.06543	2.34414	2.04731	NA	NA	NA	NA	NA	NA	NA	NA	NA	NA	NA	NA	3.6308	2.15707
A2AP_HUMAN	EDFLEQSEQLFGAKPVSLTGK	3	0.61	-0.015	-0.08	0.93909	0.01	0.93909	0.285797	0.578941	NA	0.0747882	-0.121846	-0.23746	0.296547	0.279164	0.843987	1.15401	0.92484	0.843015	0.669871	0.917891	0.817317	1.1574	-0.046327	0.42702	1.26518	1.48441	1.06636	0.882947	0.18559	0.299056	0.827263	0.489126	0.998857	1.72669	0.49447	0.245732	1.097	1.13478	0.57721	0.168227	0.20237	-0.306466	0.965493	0.945348	-0.0317864	0.208474
A2AP_HUMAN	ELKEQQDSPGNK	2	-3.4	-0.037	-0.15	0.88226	0.02	0.88226	NA	NA	-3.73875	-4.02127	-3.84189	NA	-3.20118	-3.56787	NA	-3.63761	-3.14193	-2.63762	-3.2089	-3.11307	-4.19102	-3.77898	-2.88125	NA	-3.24122	NA	-4.19785	NA	-3.41556	NA	NA	NA	-1.83767	-2.38713	-3.87632	-3.82633	-2.77768	-3.01232	-4.14956	-4.22435	-3.42906	-3.34846	-3.02585	-3.56454	NA	NA
A2AP_HUMAN	FDPSLTQR	2	0.74	-0.129	-0.53	0.60186	0.28	0.60186	0.273893	0.204382	-0.536981	-0.171207	0.728654	0.548754	NA	-0.331953	0.401799	0.424538	0.837435	0.971878	0.80848	1.09573	0.801744	0.825721	1.93212	1.61141	1.36419	1.53808	1.24886	1.05546	1.88895	0.304099	0.504324	0.747662	1.44001	1.32157	0.337891	1.37122	1.08314	NA	0.485419	0.502072	0.183709	0.139664	1.19671	1.13241	-0.0596176	0.0808665
A2AP_HUMAN	GFPIKEDFLEQSEQLFGAK	3	0.82	-0.149	-0.81	0.42208	0.66	0.42208	0.442164	0.50294	0.0893408	NA	0.0368315	0.415757	0.234294	0.527391	0.969923	0.843888	1.31884	1.05049	1.30518	1.13306	1.03463	1.47762	0.240571	-0.104448	1.50049	1.38122	1.03356	0.785535	0.706784	0.747706	0.983684	0.897458	1.50753	1.3853	0.563795	0.593056	1.268	1.05976	0.66147	0.683923	0.761761	0.265683	0.982763	1.71359	0.352235	0.751004
A2AP_HUMAN	HQMDLVATLSQLGLQELFQAPDLR	3	2.12	-0.408	-0.81	0.42477	0.66	0.42477	NA	NA	2.20589	1.38599	NA	NA	NA	NA	NA	0.670931	3.17078	2.28109	2.34583	2.00487	1.82804	2.27953	NA	NA	2.8215	0.600952	NA	NA	1.43419	NA	NA	NA	3.80897	3.99658	2.28269	2.4071	2.02671	1.66325	NA	NA	0.700975	1.49356	NA	3.17905	NA	NA
A2AP_HUMAN	IQEFLSGLPEDTVLLLLNAIHFQGFWR	3	0.21	-0.963	-1.49	0.15855	2.23	0.15855	NA	NA	NA	NA	NA	NA	NA	NA	NA	NA	NA	-0.574608	NA	-0.549231	NA	NA	NA	NA	NA	NA	NA	NA	NA	NA	NA	NA	NA	1.40778	0.0557873	0.358301	NA	-0.602646	NA	NA	1.15863	-0.104207	-0.115451	1.04488	NA	NA
A2AP_HUMAN	LGNQEPGGQTALK	2	2.27	0.06	0.28	0.77703	0.08	0.77703	1.08959	1.54033	1.43291	1.7185	2.34779	2.25406	1.97046	2.18645	2.46653	2.27073	2.30322	2.61057	2.36538	2.68936	2.12838	2.35942	3.01124	3.30541	2.79022	3.20018	2.20879	2.56466	2.6896	2.76844	2.50111	2.53773	3.23293	3.3397	1.58071	2.01178	2.48338	2.65642	1.44638	1.71237	1.88365	2.00618	2.57005	1.87753	1.28347	1.48996
A2AP_HUMAN	LQQVLHAGSGPCLPHLLSR	3	2.9	-0.099	-0.34	0.73665	0.11	0.73665	2.63769	2.52759	1.60999	1.69518	2.06096	3.46339	3.18496	2.95135	2.92106	2.72183	2.72903	3.44034	3.23514	3.62251	3.21114	3.29404	3.20624	2.88338	3.5802	1.98998	3.59456	3.65418	3.09219	2.37529	3.27986	1.8093	4.2069	4.17861	2.68903	3.3759	3.26245	3.388	1.66369	2.17751	2.532	3.04232	3.03038	3.30166	2.48526	1.81489
A2AP_HUMAN	LVPPMEEDYPQFGSPK	2	-0.45	NA	NA	NA	NA	NA	NA	NA	NA	NA	NA	NA	NA	NA	NA	NA	NA	NA	NA	NA	NA	NA	NA	NA	NA	NA	NA	NA	NA	NA	NA	NA	NA	-0.450663	NA	NA	NA	NA	NA	NA	NA	NA	NA	NA	NA	NA
A2AP_HUMAN	MSLSSFSVNRPFLFFIFEDTTGLPLFVGSVR	3	0.45	-0.195	-0.37	0.71708	0.14	0.71708	NA	NA	NA	-0.140451	NA	NA	NA	NA	NA	NA	0.396728	0.549776	NA	NA	NA	NA	NA	NA	NA	NA	-0.077869	NA	NA	NA	NA	NA	1.69939	1.32796	NA	NA	NA	NA	NA	NA	-0.0522745	NA	-0.0644874	NA	NA	NA
A2AP_HUMAN	NKFDPSLTQR	2	-0.02	-0.092	-0.43	0.66722	0.19	0.66722	-1.11004	-0.840946	NA	NA	-0.340588	-0.428139	-0.453928	-0.0547185	NA	NA	NA	-0.254321	0.19203	0.399469	NA	0.000997414	0.75705	0.382005	0.308905	0.133797	0.220663	-0.141787	-0.605068	-0.225418	0.2666	0.493788	0.264317	0.272689	NA	-0.100754	0.28825	0.261162	NA	-0.237917	0.209827	-0.228509	0.9015	0.184427	NA	-1.02716
A2AP_HUMAN	QEDDLANINQWVK	2	2.43	0.208	0.98	0.33306	0.97	0.33306	2.08849	2.14618	NA	NA	1.7958	1.52372	2.02585	2.41018	NA	NA	NA	2.75681	NA	NA	2.43731	2.7743	2.90897	2.5862	3.74861	3.38611	2.39329	2.67336	2.10816	2.17354	2.42382	2.42071	2.14923	NA	2.13391	NA	2.72238	2.93009	1.80472	NA	1.92863	NA	2.34394	2.84311	2.41361	2.27915
A2AP_HUMAN	WFLLEQPEIQVAHFPFK	3	2.51	-0.342	-1.37	0.17975	1.87	0.17975	1.08555	NA	2.78521	2.61008	1.01375	0.679131	1.47904	1.73824	2.47827	2.55565	3.16288	3.35871	3.10693	2.82387	2.81186	2.93965	NA	NA	2.71182	2.51198	2.59077	2.21391	1.97714	2.30043	2.10538	NA	3.51587	3.93014	2.65964	2.79457	3.04541	2.83309	2.23465	2.59158	2.65955	2.65498	2.9668	3.3813	1.80392	2.26127
A2GL_HUMAN	ALGHLDLSGNR	2	1.43	-1.011	-4.57	4e-05	20.91	4e-05	0.213886	0.714853	NA	NA	1.12769	0.877361	1.47257	0.665333	0.0699785	0.266093	0.853737	0.830754	1.75982	1.38978	0.801189	1.20394	0.89095	0.727812	1.20359	1.12207	1.64225	1.32678	1.32186	0.551267	2.22582	2.63121	2.19824	2.51664	2.75182	2.75543	2.07625	2.35982	0.760755	0.97173	2.42109	2.41995	2.12355	1.94747	1.53315	1.67469
A2GL_HUMAN	DGFDISGNPWICDQNLSDLYR	2	1.99	-1.463	-5.03	1e-05	25.32	1e-05	1.01811	0.414932	1.44698	1.72059	1.04985	0.236914	1.46713	1.83585	0.0204483	0.0249947	1.31389	1.62294	2.51907	1.73358	1.95756	2.89184	-0.475991	NA	1.72706	1.53863	2.00558	1.6047	1.87836	1.91721	2.90298	3.10703	3.49126	3.18409	3.67737	3.36492	3.19259	3.14076	1.86178	2.24177	3.08779	2.83463	2.52877	3.25222	1.69076	2.49805
A2GL_HUMAN	DLLLPQPDLR	2	2.95	-1.008	-5.01	1e-05	25.09	1e-05	2.55057	2.32222	1.30533	1.327	3.24287	2.89839	2.58503	2.85743	1.42568	1.471	2.18918	2.27116	3.09577	2.93521	2.63157	2.69296	2.70572	2.93931	2.70785	2.69669	3.30549	3.11184	3.22786	3.37663	4.24536	4.30162	3.84314	3.59739	4.11354	4.18287	4.07465	3.78658	2.47243	2.3125	3.53914	3.44242	3.24837	3.19363	2.88449	2.75314
A2GL_HUMAN	ENQLEVLEVSWLHGLK	2	3.49	-1.405	-5.83	0	34.02	0	2.86298	3.15433	2.79642	2.60827	3.05893	3.21116	3.00211	3.26433	1.71964	1.74991	2.93671	2.82977	3.70296	3.32764	3.38171	3.64938	1.06263	0.856893	3.28932	3.26807	4.07647	3.87933	3.98299	3.92688	4.76849	4.89576	4.9215	4.83229	5.02895	4.66663	4.32	4.25688	3.04803	2.87073	4.93225	4.26437	3.85185	4.09264	3.50637	3.70832
A2GL_HUMAN	GQTLLAVAK	2	2.47	-0.962	-4.31	0.0001	18.55	0.0001	1.1472	1.5924	1.10658	NA	2.53651	2.52421	2.42182	1.61404	1.1787	1.14863	1.54385	1.85041	2.60485	2.36729	2.52591	2.36542	2.44839	2.41302	2.4415	2.05441	2.65541	2.35722	3.09711	2.41862	3.81718	3.67732	3.11036	3.0284	3.77134	3.79915	2.96029	3.30587	1.63973	1.81196	3.16014	3.15225	3.35389	2.87467	2.37429	2.18594
A2GL_HUMAN	LQ(de)ELHLSSNGLESLSPEFLR	3	NA	NA	NA	NA	NA	NA	NA	NA	NA	NA	NA	NA	NA	NA	NA	NA	NA	NA	NA	NA	NA	NA	NA	NA	NA	NA	NA	NA	NA	NA	NA	NA	NA	NA	NA	NA	NA	NA	NA	NA	NA	NA	NA	NA	NA	NA
A2GL_HUMAN	LQELHLSSN(de)GLESLSPEFLRPVPQLR	3	1.65	-0.841	-2.87	0.00695	8.21	0.00695	0.524195	NA	NA	0.680368	0.988462	0.570434	NA	1.47171	0.716535	NA	NA	1.64496	1.91578	1.94585	0.501629	1.3077	NA	NA	1.15861	1.62653	1.0394	0.858461	NA	1.53836	1.74741	2.32731	2.83303	3.61471	2.65449	2.75462	2.67942	2.96987	0.669839	1.33953	2.08191	2.49475	1.06162	2.1459	1.2352	1.63637
A2GL_HUMAN	NALTGLPPGLFQASATLDTLVLK	2	2.04	-1.214	-2.97	0.00523	8.8	0.00523	NA	NA	0.872985	0.911383	1.11672	-0.0966351	2.16789	2.09048	NA	NA	2.41717	1.28956	2.72706	2.64834	2.24027	2.62091	0.160566	-1.89624	1.36999	1.79402	1.14644	0.765151	2.68029	2.80421	3.33533	3.38701	3.97572	4.23921	NA	NA	2.38676	2.68649	2.43895	2.29364	2.36951	2.33566	2.92102	3.28436	1.82516	2.20883
A2GL_HUMAN	TLDLGENQLETLPPDLLR	2	2.48	-1.16	-4.92	1e-05	24.2	1e-05	1.63478	1.87156	1.1644	1.53714	2.13294	1.90133	1.76944	2.34091	0.607527	1.03667	1.61713	2.11501	2.48551	2.85849	1.84192	2.84045	1.86121	1.54237	2.29054	2.60784	2.82139	2.52652	2.70965	2.91168	3.82401	3.88094	2.95863	3.40846	3.89924	3.8546	3.16789	3.73536	1.78818	2.6573	3.26526	3.17794	2.65947	3.26677	2.14443	2.59059
A2GL_HUMAN	VAAGAFQGLR	2	2.42	-1.143	-5.31	0	28.18	0	1.23451	1.80199	1.22881	1.61208	2.49102	2.13093	1.8728	2.00264	0.753711	1.00611	1.90669	1.8581	2.68854	2.26907	1.9588	2.26199	2.04206	2.10038	2.19213	2.10666	2.94058	2.80476	2.85649	2.83216	3.32041	3.43842	3.09213	3.47796	3.64298	3.75285	3.46306	3.02605	1.86884	1.69714	3.56014	3.48395	3.8455	NA	1.98237	1.74445
A2GL_HUMAN	YLFLN(de)GNK	2	NA	NA	NA	NA	NA	NA	NA	NA	NA	NA	NA	NA	NA	NA	NA	NA	NA	NA	NA	NA	NA	NA	NA	NA	NA	NA	NA	NA	NA	NA	NA	NA	NA	NA	NA	NA	NA	NA	NA	NA	NA	NA	NA	NA	NA	NA
A2MG_HUMAN	AAQVTIQSSGTFSSK	2	-0.11	-0.527	-1	0.34582	1	0.34582	NA	NA	NA	NA	NA	NA	-0.0667644	NA	NA	NA	NA	NA	NA	NA	-0.977448	NA	NA	NA	0.0861677	NA	NA	NA	-0.0853525	NA	NA	NA	NA	NA	NA	NA	NA	NA	NA	NA	NA	NA	0.501423	NA	NA	NA
A2MG_HUMAN	AFQPFFVELTMPYSVIR	2	1.69	-0.667	-1.84	0.07283	3.38	0.07283	1.16172	0.284967	2.40839	2.09716	1.01602	-1.1768	1.02752	1.49017	2.25825	1.86772	2.01223	1.8507	2.37733	2.07247	1.89211	2.42675	-1.70676	NA	1.43278	1.8876	1.47462	1.03563	1.54597	1.64953	1.33462	0.317139	1.95538	2.18189	2.86617	2.42802	1.89993	1.75248	2.28084	2.00122	2.17254	2.22546	2.38415	2.73815	2.45161	2.70895
A2MG_HUMAN	AIGYLNTGYQR	2	5.23	-0.135	-0.98	0.33352	0.96	0.33352	4.96142	5.01636	4.62972	4.67239	5.13642	5.48476	4.91793	5.15766	5.41267	5.31983	5.13807	5.07134	4.95416	5.09458	4.97339	5.31987	5.77911	5.65441	5.1322	5.46494	5.13205	5.40243	5.56016	5.6014	5.06247	5.30772	5.35532	5.36083	5.1181	4.99891	5.23877	5.46193	5.48421	5.42107	5.37349	5.21794	5.25074	5.05812	4.88362	5.69367
A2MG_HUMAN	ALLAYAFALAGNQDK	2	4.18	-0.165	-0.93	0.35859	0.86	0.35859	4.20348	4.28552	4.34493	4.04378	4.101	3.80272	3.98346	3.81552	4.21506	4.71215	4.2242	3.93517	4.43276	4.07383	4.44793	4.57868	3.42279	3.05755	4.3815	3.91375	4.46783	4.10014	4.49514	4.63934	4.70119	4.12353	4.02828	3.78186	3.16041	4.16674	4.39361	4.31632	4.79729	4.49404	4.66091	4.40262	4.20448	4.36589	3.98575	3.98701
A2MG_HUMAN	ALLAYAFALAGNQDKR	3	0.29	-0.157	-0.67	0.50784	0.45	0.50784	0.826565	NA	NA	NA	0.693311	0.67835	NA	0.128644	-0.119515	NA	0.0939833	NA	0.205382	0.0473269	-0.469506	0.545725	-0.210258	NA	-0.415991	0.359346	0.339735	0.765608	1.45402	1.06992	0.432341	NA	0.159514	NA	-0.553858	NA	0.413246	0.180934	0.644584	0.199293	NA	NA	NA	-0.182759	0.36112	0.293486
A2MG_HUMAN	ATVLNYLPK	2	3.32	-0.201	-1.11	0.27271	1.23	0.27271	3.0624	3.23644	2.57096	2.27612	3.31847	3.28232	2.86375	3.23373	2.72114	2.80599	3.04393	2.5932	3.26276	3.20039	3.3766	3.43573	4.23353	4.51453	3.39308	4.04256	3.40737	3.41585	3.29685	3.52508	3.11379	3.46168	3.32672	2.63874	3.18303	3.09105	3.50151	3.07381	3.80832	3.69219	3.79891	3.54541	3.79428	3.54381	3.63916	3.62106
A2MG_HUMAN	AVDQSVLLMKPDAELSASSVYNLLPEK	3	4.39	-0.353	-1.84	0.07187	3.4	0.07187	4.44042	4.33339	3.53498	3.93013	3.55267	3.97659	4.12303	3.7815	4.46403	4.8832	4.26796	3.77438	4.30917	4.37828	4.41286	4.14305	4.18204	3.72099	5.13598	4.82487	4.68208	4.57407	4.27908	4.33447	4.35055	4.53445	3.53139	3.23901	4.61128	4.8984	5.20244	4.45894	4.52165	5.04512	4.48551	4.93118	4.89877	4.67397	4.84046	5.14368
A2MG_HUMAN	AYIFIDEAHITQALIWLSQR	3	2.45	-0.211	-0.37	0.71076	0.14	0.71076	3.0347	3.12782	3.67643	3.58901	-0.23855	3.19434	2.51407	2.63671	3.68859	1.439	1.27701	1.38237	0.856819	2.87098	3.77046	NA	1.85611	1.74913	0.735469	2.9996	1.03515	3.39001	1.16532	1.79515	3.32698	2.43972	4.54021	2.33035	4.20807	4.16146	0.728298	1.81616	1.99853	1.14229	1.83225	3.70388	3.00064	NA	3.25835	2.91529
A2MG_HUMAN	DLTGFPGPLNDQDN(de)EDCINR	2	NA	NA	NA	NA	NA	NA	NA	NA	NA	NA	NA	NA	NA	NA	NA	NA	NA	NA	NA	NA	NA	NA	NA	NA	NA	NA	NA	NA	NA	NA	NA	NA	NA	NA	NA	NA	NA	NA	NA	NA	NA	NA	NA	NA	NA	NA
A2MG_HUMAN	DMYSFLEDMGLK	2	5.52	-0.443	-0.67	0.50936	0.44	0.50936	5.69121	5.43579	6.36691	6.5355	4.8057	5.00281	5.29569	5.5786	6.05553	6.22062	6.23999	1.5913	6.14709	6.22065	5.88815	6.50493	4.23034	0.630806	5.89555	5.63569	5.82305	5.73988	0.48599	5.90068	5.86875	5.81661	6.07102	6.12836	6.14344	5.96468	6.24645	6.3049	6.3858	6.1513	5.88722	5.77318	6.05144	6.35753	5.9456	5.79455
A2MG_HUMAN	DNSVHWERPQKPK	2	1.5	-0.209	-0.49	0.62692	0.24	0.62692	2.10405	0.761341	1.76842	-1.29107	1.28106	0.937786	2.70732	2.0222	1.94189	1.7846	1.91249	1.68194	1.79722	1.11106	-0.813321	1.56441	2.07296	1.16966	1.8961	1.53985	2.10103	1.34415	2.55113	1.58297	2.09852	0.883364	2.23731	1.92285	1.70346	1.31539	2.17949	1.55528	2.1672	1.74925	1.91582	1.79126	-0.978809	1.0002	1.9185	1.09442
A2MG_HUMAN	DTVIKPLLVEPEGLEK	2	4.84	-0.076	-0.33	0.74245	0.11	0.74245	4.70255	4.95687	3.88824	4.36938	5.0247	4.8553	4.12465	5.19679	4.47066	4.60796	4.73782	4.59761	4.61237	5.06797	4.40445	5.14498	5.20469	5.41956	4.89628	5.83044	4.99968	5.05039	4.64554	5.42768	4.73628	5.07714	3.71398	4.23619	4.47085	4.73871	4.77392	4.90668	4.76629	5.5861	5.36804	5.49925	4.10265	5.08358	4.90921	5.54079
A2MG_HUMAN	EEFPFALGVQTLPQ(de)TCDEPK	2	1.49	0.47	1.6	0.1189	2.55	0.1189	NA	1.63035	1.59654	2.05027	1.29067	0.979697	1.66723	1.95724	3.10572	2.48235	1.78042	1.39941	1.47084	2.86025	1.38994	2.52749	1.05533	0.433633	1.09561	NA	NA	0.708577	2.05792	NA	NA	1.28651	1.08905	NA	1.29177	1.93833	1.98508	2.09301	1.473	1.3501	0.49542	-0.405059	0.890594	NA	0.721608	1.30447
A2MG_HUMAN	EQAPHCICAN(de)GR	2	NA	NA	NA	NA	NA	NA	NA	NA	NA	NA	NA	NA	NA	NA	NA	NA	NA	NA	NA	NA	NA	NA	NA	NA	NA	NA	NA	NA	NA	NA	NA	NA	NA	NA	NA	NA	NA	NA	NA	NA	NA	NA	NA	NA	NA	NA
A2MG_HUMAN	ETTFNSLLCPSGGEVSEELSLK	2	3.64	-0.048	-0.12	0.90772	0.01	0.90772	3.58949	3.6639	3.58684	3.79033	3.4304	2.78745	4.04639	NA	4.03935	4.25674	4.19696	2.42363	3.80704	4.03228	2.9872	4.2476	3.41529	0.881586	5.0547	4.23715	4.43675	3.79728	4.36605	2.1316	3.67498	2.11862	2.9368	2.23534	4.24238	4.302	2.86409	2.29054	4.67187	4.39744	4.56774	4.26866	3.99066	3.88229	4.15898	3.98162
A2MG_HUMAN	FEVQVTVPK	2	3.79	-0.269	-1.76	0.08515	3.1	0.08515	3.20232	3.68091	3.4932	3.11802	3.53422	3.15973	3.25871	3.12012	3.8507	3.93341	3.83987	3.81214	3.81294	3.69895	3.75526	3.74879	3.80968	4.41411	3.84721	4.03614	3.82275	3.91373	3.69516	3.66187	3.58753	3.46336	4.00632	3.60194	4.27669	4.13606	4.01566	3.82487	4.47191	4.25179	4.25479	4.29212	3.77438	3.71318	3.54483	4.19402
A2MG_HUMAN	FQVDNNNR	2	2.43	0.335	0.55	0.58658	0.3	0.58658	1.33057	1.75955	2.80354	2.99145	3.09117	2.07089	2.53789	2.12823	3.14903	2.89461	2.09282	2.80284	2.32302	2.7506	2.69684	3.05977	2.38462	2.76829	3.10923	3.17611	2.19634	2.66392	3.26364	-4.19349	1.85944	2.02965	2.52342	2.91099	2.7176	2.92992	2.52453	2.99296	2.52666	3.1279	3.54412	2.62045	2.90314	2.74129	1.71476	1.62815
A2MG_HUMAN	FSGQLNSHGCFYQQVK	3	2.18	-0.087	-0.41	0.6843	0.17	0.6843	1.75603	1.83742	0.926	NA	1.90985	2.30487	2.52616	2.34175	2.03767	2.03414	1.68815	2.03625	2.0886	1.87205	2.10925	2.19462	2.8263	2.68278	3.10792	2.67612	2.47693	2.18958	2.70578	2.18633	2.17756	2.28154	1.91134	1.35325	2.17883	1.9086	1.85216	2.38399	1.26275	2.68791	2.92368	2.38145	2.19153	2.39673	2.46417	2.13178
A2MG_HUMAN	GGVEDEVTLSAYITIALLEIPLTVTHPVVR	3	1.06	-0.736	-2.13	0.04827	4.55	0.04827	NA	NA	NA	NA	0.237765	NA	1.05526	0.0115539	NA	1.11248	NA	NA	NA	0.576502	NA	1.10738	NA	NA	NA	NA	NA	1.23596	0.669576	1.04756	NA	NA	NA	2.29464	NA	1.59109	1.55388	NA	NA	NA	NA	NA	NA	1.24364	NA	NA
A2MG_HUMAN	GHFSISIPVK	2	3.15	-0.165	-0.9	0.37298	0.81	0.37298	3.67943	3.40871	3.02679	2.56297	3.10512	2.8028	2.96559	3.00827	3.11892	3.23084	2.93844	2.77286	3.07994	NA	2.96039	3.16811	3.13735	3.24468	3.12551	2.86091	3.47032	3.2438	3.33861	3.18908	3.32958	3.22725	3.84776	2.4734	2.91844	2.79162	3.42101	2.7447	2.97383	3.60575	3.43979	2.96874	3.63718	3.05745	3.69624	3.18875
A2MG_HUMAN	GPTQEFKK	2	-1.55	-0.013	-0.08	0.94037	0.01	0.94037	-2.23959	-1.72817	NA	-1.24711	-1.84292	-1.98865	-1.14011	-1.6004	-1.24364	-1.62486	-1.61936	-1.22042	-1.54242	NA	-1.8469	-1.68039	-1.49953	-1.41708	-1.33598	-1.5212	-1.94033	-1.73833	-0.900606	-1.27131	-2.07336	NA	-0.863889	-1.15001	-1.56792	-1.41765	-1.13181	-1.19553	-1.6448	NA	-1.4432	-1.38123	-1.305	-1.35697	-2.84116	-2.26846
A2MG_HUMAN	HNVYIN(de)GITYTPVSSTNEK	2	NA	NA	NA	NA	NA	NA	NA	NA	NA	NA	NA	NA	NA	NA	NA	NA	NA	NA	NA	NA	NA	NA	NA	NA	NA	NA	NA	NA	NA	NA	NA	NA	NA	NA	NA	NA	NA	NA	NA	NA	NA	NA	NA	NA	NA	NA
A2MG_HUMAN	HYDGSYSTFGER	2	4.58	0.001	0.01	0.99508	0	0.99508	4.48716	4.61827	4.44908	4.5001	4.25392	4.25497	4.76191	4.67073	4.74494	4.88497	4.56825	4.8002	4.57157	4.22157	4.5937	4.45799	4.71101	4.9563	4.47634	4.68646	4.37638	4.44041	4.94953	3.3563	4.33551	4.51198	5.0321	4.70811	4.51334	4.60228	4.58388	4.54533	4.71346	4.73927	4.63949	4.84401	5.08688	4.87787	4.43572	4.35689
A2MG_HUMAN	IAQWQSFQLEGGLK	2	3.79	-0.249	-1.39	0.17084	1.94	0.17084	3.31275	3.44256	3.58815	3.40268	3.39989	2.66273	3.75718	3.46956	3.44878	3.45279	4.1037	4.07644	4.19744	3.90427	3.79697	3.86529	3.42175	3.27877	4.78505	3.8539	4.23855	3.85427	3.41697	3.74019	3.69254	3.59865	3.76165	3.55503	3.95358	3.8491	3.51197	3.41802	4.38718	4.31333	4.67879	4.81644	3.96212	3.67911	4.07947	3.69791
A2MG_HUMAN	KDTVIKPLLVEPEGLEK	3	3.14	-0.268	-1.64	0.10778	2.7	0.10778	3.2249	2.90535	1.86204	2.10456	2.78046	2.75393	3.09344	3.3007	3.07076	2.75787	2.63489	3.19911	2.8223	2.94767	2.98396	3.3334	3.79854	3.72556	3.24901	3.54186	3.66732	3.55015	3.1917	3.02354	3.39142	3.5486	2.63507	2.4804	3.03817	3.04639	3.11065	3.24647	3.21991	3.52814	3.60623	3.636	3.11583	3.24663	3.69138	3.48405
A2MG_HUMAN	KLSFYYLIMAK	2	2.42	-0.168	-0.28	0.78064	0.08	0.78064	1.92179	0.277626	3.73735	3.69698	-0.272269	-0.874143	1.86844	0.21201	3.52164	3.48413	4.12342	3.28055	3.34906	2.32764	3.18432	2.63684	NA	NA	2.85267	NA	1.69617	-0.727471	2.01151	-0.251742	1.95512	NA	4.14353	3.93854	3.98102	3.69795	3.84181	2.14955	3.61452	3.38361	4.08274	3.23235	3.88295	2.7138	0.214984	0.300248
A2MG_HUMAN	KYSDASDCHGEDSQAFCEK	2	2.42	0.085	0.48	0.63682	0.23	0.63682	2.13811	1.69249	1.31997	1.46833	2.9264	2.25098	3.15953	2.91749	2.66806	2.38565	2.01719	2.33073	2.2621	2.17377	2.83452	2.55316	3.20541	2.90031	3.03183	3.10409	2.21311	2.32692	3.01621	2.87661	2.44355	2.11019	1.82778	1.97378	2.21569	1.98461	2.43828	2.41931	2.80971	2.83174	2.57249	2.69342	2.40266	2.04798	2.17565	2.25918
A2MG_HUMAN	LHTEAQIQEEGTVVELTGR	3	3.25	-0.14	-0.56	0.57935	0.31	0.57935	3.44441	3.13307	2.66215	2.26488	3.27363	3.03035	3.49865	2.79876	2.97566	3.00441	3.6419	2.69729	3.07573	3.33875	3.98899	3.20516	3.59329	3.15231	3.60798	3.12853	3.47624	3.38678	3.61189	3.08535	3.11278	3.22165	3.23226	1.88798	3.08994	3.03911	3.30866	2.99411	4.10115	3.39246	3.6195	3.23974	4.71934	3.12505	3.75214	2.92722
A2MG_HUMAN	LLIYAVLPTGDVIGDSAK	2	5.92	-0.291	-1.77	0.08326	3.14	0.08326	5.71367	5.59814	6.09109	5.8967	5.25553	4.88905	5.70625	5.66821	6.2667	6.18231	6.16195	5.96888	6.29162	5.95929	5.97312	6.16642	4.9307	4.60462	6.10212	5.96653	6.13405	5.73927	6.18088	5.7415	5.68084	5.57266	6.51473	6.50553	6.24258	5.91562	6.53437	6.12215	6.42229	6.11878	5.81585	5.68534	5.98764	6.17061	6.10644	6.02458
A2MG_HUMAN	LLLQQVSLPELPGEYSMK	2	4.56	-0.321	-1.72	0.09294	2.95	0.09294	4.71684	4.45019	4.97807	4.93517	3.79656	3.92221	3.9303	4.11702	4.84276	4.24663	3.58333	4.75097	4.48837	4.48547	4.65317	4.4918	3.71818	4.08818	4.78926	5.09354	4.33576	4.8126	4.65229	4.98519	4.44744	4.68589	5.09742	5.59106	5.37467	4.74271	4.68268	4.62795	4.41056	4.89368	4.47875	4.5633	4.68572	4.62101	4.37845	4.43396
A2MG_HUMAN	LPPNVVEESAR	2	4.25	-0.117	-0.77	0.44776	0.59	0.44776	3.67231	4.0923	4.50278	4.41641	3.94655	3.68719	3.84473	3.42241	3.96515	4.27465	4.57317	4.46249	4.63542	NA	3.95303	NA	4.38222	4.58633	4.35896	4.61844	4.06522	4.14941	4.1747	4.27279	4.06181	4.36553	NA	NA	4.33813	4.27641	4.45038	4.18175	4.38052	4.40264	4.8006	4.87305	4.43774	3.99266	4.16949	4.23517
A2MG_HUMAN	LSFYYLIMAK	2	1.79	-0.341	-1.44	0.15701	2.08	0.15701	1.73988	1.34384	NA	2.36872	1.09385	0.76494	1.92246	1.33257	2.13396	2.20632	2.10023	1.84818	2.08328	1.57379	2.06109	2.08669	-0.298024	NA	1.80771	1.31129	1.9579	1.33281	2.53965	1.93212	1.1558	1.2427	2.07882	2.44455	1.86196	1.52533	2.19499	1.99596	2.43629	2.11955	NA	NA	2.43848	2.28997	1.59885	1.74867
A2MG_HUMAN	LVHVEEPHTETVR	2	3.47	-0.13	-0.72	0.47507	0.52	0.47507	3.21368	3.57274	2.4283	2.36887	3.28425	3.50711	3.74885	3.71803	3.19487	3.18618	3.4928	3.58545	3.53565	3.29942	3.06042	3.77406	4.10463	3.69929	3.71756	3.51118	3.7581	3.65613	3.75823	3.23976	3.82667	3.72835	2.50019	2.91085	3.36524	3.26345	3.65659	3.19555	3.65103	3.83584	4.03118	4.21938	3.22238	3.73713	3.86062	3.1887
A2MG_HUMAN	LVHVEEPHTETVRK	3	-1.32	0.207	0.56	0.58295	0.31	0.58295	NA	NA	NA	-1.51985	NA	NA	-1.27286	0.0863285	NA	-1.74999	NA	NA	NA	NA	NA	NA	NA	-1.56055	-0.789079	-1.46325	NA	-1.69285	-1.11181	-1.42164	NA	NA	NA	NA	-1.58762	-1.95351	NA	NA	NA	-1.71448	-0.903249	-1.17506	NA	NA	NA	NA
A2MG_HUMAN	MCPQLQQYEMHGPEGLR	2	5.69	-0.175	-0.71	0.48443	0.5	0.48443	5.4337	5.48777	5.26736	5.89378	4.94956	5.37236	5.78831	5.76793	5.89641	3.44676	6.02926	5.67215	5.81277	5.77586	5.49308	5.75059	5.58818	5.45887	7.03752	6.06837	5.95103	5.81008	6.01217	5.96914	5.37654	5.35179	5.86241	5.94221	5.96433	5.9646	6.20693	5.92794	5.7191	5.92017	5.61963	5.86444	5.6454	5.53586	5.29128	5.54764
A2MG_HUMAN	MVSGFIPLKPTVK	2	5.84	-0.239	-1.24	0.22154	1.54	0.22154	5.68788	5.75181	6.01023	5.92767	5.36336	5.13661	5.88944	5.80578	6.14772	4.1159	5.91034	5.87071	5.85531	5.63227	5.54569	5.8961	6.06814	5.89174	5.81535	5.99315	6.01742	5.93887	6.15829	6.15403	5.78654	5.72353	6.47838	6.24628	6.01602	5.99665	6.05908	5.97398	5.77924	5.94208	5.86063	5.89863	5.71766	6.08036	5.63159	5.63012
A2MG_HUMAN	NALFCLESAWK	2	2.78	-0.491	-2.72	0.00959	7.38	0.00959	2.41318	2.67324	2.13912	2.89986	2.21802	1.76718	2.31977	NA	2.64584	2.80502	2.86624	2.79035	2.76482	2.75102	2.82456	3.28734	1.99252	1.85285	2.4805	2.73051	3.10983	3.15358	NA	2.88121	2.92251	2.8665	2.25706	2.91776	2.92208	3.01588	2.9279	2.94331	2.89055	3.30402	3.81563	3.75139	2.47909	3.34991	2.83194	3.15779
A2MG_HUMAN	NEDSLVFVQTDK	2	4.29	-0.162	-1.04	0.30417	1.08	0.30417	4.23576	4.5278	2.99325	3.42073	4.28634	4.15623	4.04172	3.96654	3.92261	4.01125	4.43102	4.47259	4.218	4.14803	4.14239	4.19651	4.8758	5.06125	4.58059	4.53647	4.08419	4.24628	4.17962	4.1482	4.24497	4.64277	3.8445	4.08563	4.15515	4.12754	4.4013	4.31819	4.55272	4.55655	4.88654	5.07956	4.43638	4.0928	4.55434	4.83491
A2MG_HUMAN	NQ(de)GNTWLTAFVLK	2	4.87	-0.307	-1.35	0.18281	1.83	0.18281	5.1809	5.43567	5.5303	5.88065	4.72879	4.46725	4.96395	4.90427	4.26694	4.32322	5.22202	4.27071	4.26662	4.38766	4.48916	4.74826	4.38733	3.77021	4.56607	4.58414	5.08938	4.83742	5.51408	5.13659	5.07821	5.03979	5.56089	5.68696	4.40753	4.52329	4.62403	4.58704	4.25463	4.30582	6.07851	5.66518	5.94555	4.36668	4.80278	5.01776
A2MG_HUMAN	PQYMVLVPSLLHTETTEK	3	1.84	-0.196	-0.42	0.674	0.18	0.674	1.19185	NA	3.17714	3.27728	NA	NA	NA	NA	2.01525	1.96536	3.49368	2.32426	1.71931	0.147539	NA	0.28972	1.2375	1.664	NA	0.676935	NA	0.793005	1.15313	0.977326	0.813965	-0.152509	3.46851	3.36012	3.00536	2.67515	0.179879	1.00609	3.30615	1.89263	3.40401	3.15597	2.8167	1.49931	1.44397	0.879826
A2MG_HUMAN	QFSFPLSSEPFQGSYK	2	4.19	-0.307	-1.83	0.07353	3.36	0.07353	4.11318	4.17937	2.96186	3.40087	3.92446	3.58376	3.86416	4.16131	3.784	4.04546	4.07732	4.27956	4.22166	4.23217	4.22324	4.46996	4.22867	4.0685	4.3546	4.56074	4.74145	4.64859	3.89962	3.98733	4.27821	4.33432	3.3611	3.79291	4.37722	4.31194	4.36941	4.76624	4.51374	4.76523	4.74625	5.30828	3.90556	4.26402	4.29189	4.20964
A2MG_HUMAN	QGIPFFGQVR	2	4.75	-0.142	-1.11	0.27457	1.22	0.27457	4.60945	4.65789	4.30034	4.4615	4.45825	4.10962	4.55026	4.54441	4.85117	4.86321	4.8645	4.8247	5.0575	4.82221	4.78964	4.88176	4.78951	4.48889	5.08204	4.62591	4.83383	4.71985	4.87667	5.25526	4.77787	4.87606	4.65292	4.51044	4.80137	4.76979	5.06953	4.98749	5.18674	5.02952	4.8819	4.88148	4.60844	4.95169	4.24671	4.55459
A2MG_HUMAN	QQNAQGGFSSTQDTVVALHALSK	3	4.17	0.005	0.02	0.9817	0	0.9817	4.22826	4.30566	3.84837	2.66776	4.11789	4.38701	4.74529	4.37502	4.46298	4.45763	3.62356	3.68956	4.33819	3.99152	4.44371	3.87839	4.56974	4.70152	4.2739	4.33223	4.11698	4.32358	4.73838	4.83577	3.89188	4.48609	4.74185	3.6512	3.7716	3.84718	4.74347	4.11203	4.0174	4.31758	3.96552	3.546	3.88421	3.78703	4.2201	4.34636
A2MG_HUMAN	QTVSWAVTPK	2	3.63	-0.284	-0.96	0.34197	0.93	0.34197	3.56017	3.39051	2.04053	NA	3.92934	3.53747	3.20116	4.08697	2.86526	2.71572	NA	NA	NA	NA	2.91797	3.92523	4.09368	4.41847	3.63531	4.26475	4.05158	4.19746	4.01096	4.42721	3.73814	4.10591	NA	NA	NA	NA	NA	3.89334	NA	3.49556	3.03059	NA	2.61591	3.55728	4.12367	3.73742
A2MG_HUMAN	SASNMAIVDVK	2	4.94	-0.186	-1.24	0.22083	1.54	0.22083	4.58013	4.66756	4.76786	5.21516	4.79912	4.60754	4.8427	4.65732	4.92194	4.93966	4.89517	4.8944	4.21035	4.66648	4.66389	4.87366	5.07302	5.21703	4.91844	5.46198	4.91655	5.10031	5.72409	5.8027	4.78198	5.01062	4.87278	4.87506	4.79721	4.95472	4.84205	5.40169	4.91789	5.0363	4.92855	4.79961	5.44544	4.80006	4.6427	4.94641
A2MG_HUMAN	SIYKPGQTVK	2	2.22	-0.224	-1.34	0.18821	1.79	0.18821	1.50789	1.75985	1.41159	1.58604	1.76485	1.43995	2.22215	1.82313	2.18276	1.82784	2.02576	2.56832	2.34256	2.3778	NA	2.69679	2.64434	2.55729	2.6675	2.58061	2.26355	2.70121	2.13187	2.36839	2.05815	2.45472	NA	NA	2.02673	2.13036	2.52676	2.44386	2.34999	2.4975	2.62845	2.67391	2.62055	2.53864	1.79269	2.05983
A2MG_HUMAN	SLFTDLEAENDVLHCVAFAVPK	3	6.12	-0.452	-2.02	0.04941	4.09	0.04941	5.83	5.87574	6.53703	6.44274	5.41097	5.53438	5.64901	5.92485	6.35399	6.48579	6.32871	6.41506	6.32613	6.45463	6.04248	6.40801	4.81885	3.23279	5.79718	6.04933	6.3027	6.10364	6.62173	6.2978	5.74806	6.09912	6.30068	6.49725	6.45616	6.70183	6.61437	6.41236	6.38774	6.51177	6.4735	6.43985	6.41679	6.61	5.83708	6.11901
A2MG_HUMAN	SLNEEAVKK	2	1.46	-0.006	-0.04	0.97222	0	0.97222	0.951766	1.11318	1.07801	1.48512	1.16884	0.796946	1.77108	1.79047	1.74194	1.58692	1.3769	2.02672	1.44445	NA	NA	1.30601	1.61665	1.68763	1.5787	1.72788	0.984066	1.25084	1.72831	1.98569	0.964875	1.1952	1.9332	2.04896	1.53288	NA	1.67657	1.82525	1.33108	1.40278	1.42522	NA	1.74184	1.64709	0.706954	0.844476
A2MG_HUMAN	SSGSLLNNAIK	2	3.48	-0.067	-0.38	0.70759	0.14	0.70759	2.98828	3.52819	3.25401	3.54355	2.92982	3.07612	3.26643	3.24169	3.90201	3.69351	3.54981	3.5656	3.21333	3.14429	4.00925	3.15805	3.78777	4.19516	3.41618	3.55086	3.18392	3.23805	3.29253	3.58483	2.88486	3.26113	3.44186	3.44598	3.41078	3.55191	3.50776	3.51061	3.65082	3.70245	4.20683	4.22046	4.15846	3.16842	3.09695	3.83063
A2MG_HUMAN	SSSNEEVMFLTVQVK	2	1.45	0.268	0.66	0.51397	0.43	0.51397	2.26141	1.22774	1.97686	1.12906	0.730566	1.38995	3.15022	1.73094	1.02384	0.927026	0.916229	1.49025	0.73107	2.14775	3.33754	2.29909	1.42322	-0.605595	NA	2.3243	0.695178	2.00892	2.23981	1.24841	0.513819	1.70159	NA	1.54044	1.25358	-0.216579	1.02855	2.32977	1.19067	2.41325	0.742264	NA	1.25408	0.964611	1.18589	1.79859
A2MG_HUMAN	TAQEGDHGSHVYTK	2	0.49	0.079	0.45	0.65462	0.2	0.65462	-0.36792	-0.397957	0.669045	0.655669	0.264072	-0.0561836	1.02886	1.15633	0.568492	0.76237	0.4265	0.920371	0.312611	0.421709	0.640985	0.677742	0.856264	0.579769	0.895923	0.509206	0.0472566	0.273611	0.999926	0.824809	-0.201517	-0.301631	0.834701	0.546945	0.383906	0.508623	0.900795	0.592865	0.461839	0.472175	0.915984	1.08175	0.98699	0.560418	-0.327228	-0.62089
A2MG_HUMAN	TEHPFTVEEFVLPK	2	5.45	-0.196	-1.23	0.2247	1.52	0.2247	5.51462	5.43335	4.92037	4.69837	5.15835	4.9191	5.02404	5.42943	5.37669	5.00988	5.61034	5.35583	5.41545	5.45983	5.1916	5.61892	5.83052	5.78685	5.52825	5.70811	5.79489	6.14787	5.20444	5.57731	5.64197	5.58508	4.87565	4.72757	5.36439	5.2018	5.48114	5.29874	5.74941	5.90806	6.12829	6.06841	5.15298	5.82109	5.41163	5.76531
A2MG_HUMAN	TEVSSNHVLIYLDK	2	5.49	-0.181	-1.29	0.20456	1.66	0.20456	5.41493	5.46596	4.8154	4.93556	5.07221	5.59083	5.36528	5.36652	5.84341	5.68026	5.44196	5.86622	5.64302	5.38582	5.1066	5.24036	5.34839	5.58911	5.3731	5.48361	5.62815	5.63289	5.74123	5.87814	5.25867	5.69232	5.79655	6.07835	5.56999	5.50789	5.83455	5.66912	5.38849	5.45862	4.8832	5.05564	5.45469	6.01514	5.53928	5.57442
A2MG_HUMAN	TGTHGLLVK	2	4.28	-0.12	-0.88	0.38471	0.77	0.38471	4.01135	4.26123	4.1132	4.26114	4.03499	3.85785	4.17725	4.1993	4.37011	4.29099	4.022	4.59546	4.19804	4.56692	3.8155	4.66253	4.18511	3.96481	4.44681	4.33354	4.04347	4.12443	4.5039	4.85099	4.35163	4.54611	4.23249	4.13467	4.48012	4.3577	4.25509	4.3849	4.14998	4.40525	4.02327	4.15323	4.32462	4.50504	4.37037	4.57721
A2MG_HUMAN	VDLSFSPSQSLPASHAHLR	3	5.03	0.08	0.31	0.75593	0.1	0.75593	5.14452	5.12853	4.95947	4.8448	4.71984	4.69414	4.9429	4.83986	5.10447	5.04654	5.177	4.84382	5.21605	5.06899	4.90321	5.09246	5.55109	5.49369	5.43542	5.2091	5.28158	5.29623	5.06931	4.88676	5.27218	4.94673	5.24728	4.53327	3.09384	3.08081	5.51817	3.35985	5.45191	5.63625	5.94549	6.01452	5.16141	5.73466	5.16294	5.1146
A2MG_HUMAN	VGFYESDVMGR	2	5.91	-0.148	-0.86	0.39342	0.74	0.39342	5.65267	5.43494	5.24486	5.45486	5.27439	5.31577	5.74787	5.70318	6.29455	6.37371	5.86676	6.24747	6.09863	6.19116	5.7632	5.87075	5.78178	5.8279	6.49715	6.10508	6.33606	6.06761	6.04618	5.8889	5.76852	5.85905	5.90448	6.47037	6.22897	6.28773	6.77407	6.36448	5.8525	6.17828	5.53205	5.5136	5.44952	6.43924	5.3651	5.37286
A2MG_HUMAN	VSNQTLSLFFTVLQDVPVR	3	3.34	-0.204	-0.99	0.32835	0.98	0.32835	2.96942	2.63066	3.861	3.5608	2.50025	NA	3.17281	3.03094	3.89588	3.44993	3.52214	3.10208	3.50283	3.28303	3.08855	3.66289	NA	NA	3.18692	2.88085	3.29834	3.25993	3.51053	3.73218	2.56005	3.05426	4.40454	4.12287	3.89971	3.68792	NA	3.38917	3.46175	2.98994	2.88185	3.13806	2.8282	3.86888	3.58261	NA
A2MG_HUMAN	VSVQLEASPAFLAVPVEK	2	4.48	-0.186	-1.2	0.23761	1.43	0.23761	4.35251	4.12398	4.40291	4.4177	3.91736	3.66359	3.7468	4.14313	4.50186	4.49769	4.51925	4.58044	4.65864	4.36794	4.39999	4.6317	4.48664	4.43003	4.90629	5.02392	4.49064	4.21245	4.2868	4.41025	4.12255	3.8227	4.35775	4.209	4.87822	4.59756	4.64159	4.11899	5.24698	5.14363	5.15253	5.16081	4.38407	4.63534	4.88939	4.73146
A2MG_HUMAN	VTAAPQSVCALR	2	5	-0.363	-2.11	0.04136	4.45	0.04136	4.29692	4.62046	4.26294	NA	4.91854	4.55716	4.38314	4.06777	4.83883	4.88476	5.00179	5.42948	4.89506	5.14664	4.54269	4.90429	5.35735	5.25617	5.27297	5.16493	5.38482	5.20481	5.01614	4.69215	5.40502	5.40984	4.67825	4.51395	NA	5.04315	5.15507	5.38392	4.92869	5.29112	5.84551	5.94415	4.90768	5.27293	NA	NA
A2MG_HUMAN	VTGEGCVYLQTSLK	2	0.42	-0.009	-0.02	0.98026	0	0.98026	0.158606	0.111132	0.446127	0.764148	-0.0382615	-0.0123341	-0.320004	-0.403596	0.11978	0.336479	0.378207	0.134875	-0.484995	0.240445	2.62606	0.114605	-0.0516679	NA	2.67273	1.41121	0.224577	0.154713	2.79369	0.240619	-0.308672	-0.0915342	0.929664	0.302906	0.408056	1.14529	0.621223	-0.154599	0.24102	0.291526	0.637385	NA	0.597825	NA	-0.55453	-0.0646117
A2MG_HUMAN	VVSMDENFHPLNELIPLVYIQDPK	3	4.88	-0.702	-2.52	0.01549	6.35	0.01549	4.66786	4.59552	4.74245	4.57598	4.11443	3.43161	4.39763	4.40064	4.94404	3.8399	5.2209	5.32142	5.15467	4.93715	4.97738	5.57193	3.39262	1.70764	5.46093	5.18984	5.19247	5.29488	5.04348	4.16141	4.58175	5.00597	5.04216	5.21859	5.18403	5.29193	5.19702	5.53025	5.47822	5.53219	5.92169	5.62929	5.26116	5.22176	5.09077	5.79685
A2MG_HUMAN	VYDYYETDEFAIAEYNAPCSK	3	0.75	-0.29	-0.62	0.54166	0.39	0.54166	1.16845	NA	NA	NA	1.18531	0.55768	1.08324	NA	-0.482688	NA	0.23222	NA	NA	NA	0.675149	NA	0.344281	NA	1.01253	NA	0.133462	NA	2.25056	-0.00608939	NA	NA	NA	NA	NA	NA	0.770951	-0.140805	0.694433	NA	NA	NA	0.921595	NA	2.3584	NA
A2MG_HUMAN	YDVENCLANK	2	NA	NA	NA	NA	NA	NA	NA	NA	NA	NA	NA	NA	NA	NA	NA	NA	NA	NA	NA	NA	NA	NA	NA	NA	NA	NA	NA	NA	NA	NA	NA	NA	NA	NA	NA	NA	NA	NA	NA	NA	NA	NA	NA	NA	NA	NA
A2MG_HUMAN	YNILPEKEEFPFALGVQTLPQTCDEPK	3	4.39	-0.337	-1.74	0.08832	3.04	0.08832	4.41181	4.75472	4.05662	4.89643	3.95508	4.21658	4.31563	4.01612	4.53523	4.47553	3.79146	3.71255	4.0476	3.93869	4.78623	4.37461	3.17166	3.25829	4.89069	4.88311	4.49182	4.27952	5.12562	4.90197	4.29528	4.25306	4.36013	4.26847	3.97034	4.48256	4.80277	4.92643	5.11768	5.33356	4.40707	4.30935	4.28257	5.31831	4.20579	4.10036
A2MG_HUMAN	YSDASDCHGEDSQAFCEK	2	1.83	0.212	0.97	0.33572	0.95	0.33572	1.26013	1.70585	0.349594	0.727459	2.07393	2.15358	2.56712	2.12638	NA	1.75719	1.32158	1.59492	1.72585	1.71493	2.15275	2.19265	2.80928	2.85738	2.60893	3.28768	1.71618	1.879	2.57299	2.45579	1.45065	1.11712	1.25444	1.69242	1.46262	0.911712	2.14981	2.13179	2.04422	1.72016	2.13992	1.82413	1.60477	1.77374	1.29961	1.36531
A4_HUMAN	AVIQHFQEK	2	2.31	0.589	1.78	0.09123	3.16	0.09123	2.09872	NA	3.07093	3.05777	NA	NA	2.31752	NA	2.78378	2.06438	NA	NA	NA	NA	NA	2.82073	NA	NA	2.3422	2.45767	NA	NA	0.86784	NA	NA	NA	0.985202	NA	2.39023	2.39928	2.03415	NA	NA	2.36569	NA	2.90999	NA	NA	NA	NA
A4_HUMAN	CLVGEFVSDALLVPDK	2	3.81	0.206	1.13	0.26308	1.29	0.26308	4.045	4.30044	4.33315	4.46971	3.41732	3.64024	3.50757	3.58902	4.24657	4.30079	3.84971	3.70352	3.65585	3.65746	4.39552	4.40613	3.36004	3.19802	4.2421	3.86447	3.7213	3.73771	3.07674	2.96356	3.71526	3.78366	2.6288	2.41183	4.16461	3.93669	3.35644	3.33896	4.199	4.38703	4.47983	4.36278	3.97764	4.15653	3.55651	4.10908
A4_HUMAN	EQNYSDDVLANMISEPR	2	4.08	0.544	2.39	0.02133	5.71	0.02133	5.00405	5.02175	4.02174	3.40843	4.42295	4.53119	4.38059	4.51839	4.65374	4.39731	3.06574	3.87624	3.26546	3.68676	4.93079	4.76303	5.04195	4.85083	4.53012	4.69613	4.06251	3.93234	3.39489	3.32309	4.26627	4.13824	2.56476	2.15555	4.26024	4.03658	3.97437	4.16547	4.36532	4.11899	3.73815	3.91079	3.52511	4.08873	3.56163	4.60322
A4_HUMAN	EVCSEQAETGPCR	2	0.22	0.626	2.81	0.00737	7.91	0.00737	-0.321902	-0.429388	0.991536	0.769248	0.503868	0.353023	0.501557	0.642347	1.09409	0.497331	0.167054	0.373515	-0.245766	-0.444544	0.921351	1.00355	1.19939	1.33061	0.70834	1.11183	-0.405401	-0.100554	-0.19078	0.276715	-0.66753	-0.596	-0.579775	-1.33949	0.0823447	0.416537	-0.48713	-0.32069	0.734408	0.71235	0.765558	0.508609	0.866496	-0.185484	-0.798904	-0.486427
A4_HUMAN	EWEEAER	2	0.79	0.509	2.01	0.05051	4.05	0.05051	0.735707	0.0218199	1.06471	1.2161	0.874762	0.84877	1.68276	0.395555	1.20887	1.02832	1.34249	0.866103	0.399699	0.232905	2.4319	1.09819	1.8575	1.44308	1.02696	1.02188	0.337612	0.191562	0.840689	-0.308401	-0.169942	-0.299951	-0.166615	-0.136657	0.678429	0.858882	0.877172	1.27943	0.631687	0.82638	1.07981	1.33654	1.44683	0.819668	0.601278	-0.100615
A4_HUMAN	GLTTRPGSGLTNIK	2	4.39	0.342	1.37	0.17632	1.89	0.17632	4.16337	4.03572	5.205	5.49	4.36019	4.16641	4.79013	3.99386	4.6925	5.00426	4.41459	4.18917	4.4568	4.39357	4.57578	4.7467	5.07689	4.47862	4.58793	4.42506	5.34427	4.12981	4.05812	2.84874	4.43327	4.22948	3.05241	2.49348	4.83219	4.76952	3.64154	4.01127	4.43345	5.03363	5.07379	5.24706	4.61048	4.35514	3.88113	3.92135
A4_HUMAN	HDSGYEVHHQK	2	-4.25	0.16	0.56	0.57803	0.32	0.57803	NA	NA	-3.77845	NA	-5.28252	-6.16158	-3.22284	-3.58619	-4.51379	-4.0745	-4.07677	-3.78594	-3.76655	-4.266	-4.16701	-4.02645	-3.84938	-4.93831	-3.88359	NA	-4.91481	-5.1054	-5.13154	NA	-4.79599	-5.25612	-4.49041	NA	-4.50538	NA	-4.21126	NA	-3.96026	-4.02859	-3.34364	-3.40473	-3.46889	-3.57136	NA	NA
A4_HUMAN	ISYGNDALMPSLTETK	2	3.26	0.315	1.46	0.15039	2.14	0.15039	3.72739	3.56652	4.32915	4.19237	3.1177	2.75078	3.43881	3.09907	3.85756	3.72932	2.76336	2.66668	2.67216	2.25839	3.65917	3.53503	3.70989	3.71639	3.65003	3.89801	3.55208	3.32411	2.37788	1.97275	2.92299	3.08527	1.5388	1.80173	3.67868	3.77309	2.86237	3.10569	3.75883	3.65232	3.91886	3.97673	3.18761	3.31714	3.10261	3.12018
A4_HUMAN	KAVIQHFQEK	2	0.78	0.33	1.26	0.21447	1.59	0.21447	0.832036	0.865286	1.62331	1.75629	0.627228	0.362184	NA	1.72863	NA	NA	0.389735	0.98834	0.129926	0.380779	0.545615	1.62473	1.06816	0.960768	0.827043	1.12097	-0.0235903	0.640182	NA	-0.186258	0.233166	1.1245	-0.863355	0.0687221	0.996697	1.02125	0.40314	0.527999	0.586588	NA	NA	1.74515	1.50328	1.62128	0.512934	0.638912
A4_HUMAN	LNMHMNVQN(de)GK	2	NA	NA	NA	NA	NA	NA	NA	NA	NA	NA	NA	NA	NA	NA	NA	NA	NA	NA	NA	NA	NA	NA	NA	NA	NA	NA	NA	NA	NA	NA	NA	NA	NA	NA	NA	NA	NA	NA	NA	NA	NA	NA	NA	NA	NA	NA
A4_HUMAN	LVFFAEDVGSNK	2	3.62	0.275	1.4	0.16791	1.97	0.16791	3.25865	3.20701	3.56333	3.53792	3.11096	2.80832	3.5905	3.67387	4.0606	3.8596	3.74217	3.72029	4.34962	4.30895	3.94002	4.15811	4.04945	4.20688	3.97413	4.01179	3.59913	3.41547	2.5324	2.91899	3.80891	3.63383	2.60998	2.43328	3.895	3.65658	3.16679	2.84791	4.26804	4.22792	4.51497	4.23037	3.32887	4.20413	3.25589	3.07924
A4_HUMAN	MDVCETHLHWHTVAK	2	5.1	0.174	0.35	0.72462	0.13	0.72462	5.30259	3.52493	6.71264	6.22152	4.7663	2.64181	6.68439	4.24302	5.72058	5.63351	5.60021	5.74909	5.19497	4.71577	5.28408	5.49922	5.5436	3.3299	5.72202	5.59439	5.43681	4.3028	5.09033	3.26993	5.18743	4.68339	4.92517	4.20592	5.83603	5.63907	4.0175	4.31452	5.71376	5.58571	6.38426	6.09386	5.72368	5.61095	5.68387	2.50691
A4_HUMAN	QQLVETHMAR	2	2.34	0.422	1.96	0.05673	3.83	0.05673	1.94479	2.51407	3.0331	3.54043	2.09515	1.80239	2.63648	2.61592	2.20585	2.84412	2.05176	2.71128	1.9339	2.1685	2.56631	3.22664	2.90878	2.47569	2.88359	2.87688	2.04008	2.17554	1.20013	1.20454	2.25807	2.19841	1.09364	1.36155	2.76924	2.67924	2.03399	2.19335	1.94536	2.76734	2.62718	2.97139	2.08817	2.87894	2.13375	1.98283
A4_HUMAN	RLALENYITALQAVPPRPR	3	0.17	0.302	0.89	0.38701	0.79	0.38701	0.552791	0.826134	NA	NA	NA	NA	0.548657	0.573573	-0.290287	NA	NA	NA	NA	NA	NA	-0.0489385	NA	NA	0.230009	-0.283886	NA	NA	NA	NA	-0.258051	NA	NA	NA	NA	NA	-0.427943	NA	NA	NA	NA	NA	NA	NA	0.218508	0.387787
A4_HUMAN	SQVMTHLR	2	1.78	0.505	1.57	0.12456	2.45	0.12456	2.23736	1.40308	2.91832	3.34601	1.45812	1.41041	1.64079	1.91104	2.1907	1.65083	0.968379	2.23603	0.767319	1.78269	2.29789	3.36929	2.1512	1.85097	2.16288	2.90918	0.911222	1.68402	0.419821	1.45559	0.761059	2.21043	0.639314	1.38005	1.88781	1.89065	0.661355	0.901474	1.65397	1.27699	2.17509	2.56636	2.94139	2.95701	0.495501	1.69837
A4_HUMAN	STNLHDYGMLLPCGIDK	2	5.14	0.296	1.05	0.29904	1.1	0.29904	4.4692	5.25988	6.14844	6.54552	4.9229	3.83194	4.66137	5.49558	5.78216	5.45882	5.51929	5.65457	4.89953	5.02144	5.03863	6.21805	4.78676	4.78835	5.46523	5.88498	5.09185	5.01292	4.32347	4.81407	4.46556	5.27083	3.52819	4.3124	5.60377	5.37304	4.66095	5.01756	4.88922	5.71588	5.69863	5.79088	4.66077	6.1493	4.74143	4.80823
A4_HUMAN	TEEISEVK	2	4.1	0.817	1.34	0.20185	1.8	0.20185	NA	NA	4.62813	4.8888	NA	NA	NA	NA	NA	NA	NA	NA	NA	NA	NA	NA	NA	NA	NA	NA	NA	NA	NA	3.65168	NA	NA	3.11572	2.85345	NA	4.26609	NA	NA	NA	NA	4.42528	4.57629	4.72292	3.896	NA	NA
A4_HUMAN	THPHFVIPYR	2	1.98	-0.012	-0.04	0.9706	0	0.9706	3.35426	NA	2.30119	2.24263	2.20027	1.57469	1.13495	2.88402	1.46487	1.79754	1.64521	1.66304	1.45201	1.66293	1.01289	2.97798	2.47737	2.28377	1.02601	2.36554	2.78784	2.55252	1.49394	0.974472	2.59531	NA	0.980061	0.268935	1.75759	1.81767	NA	2.26288	1.51436	1.31488	2.72698	2.50742	2.75162	2.88843	2.52401	NA
A4_HUMAN	VEAMLNDR	2	3.03	0.404	1.89	0.06576	3.56	0.06576	2.32764	3.12347	4.12352	3.97722	3.26117	3.34249	3.00222	2.80378	3.31365	3.56631	2.99169	3.0786	2.421	2.10876	3.57997	3.59957	3.54066	3.66652	3.33183	3.50716	2.55386	2.47778	2.10798	2.35992	2.26105	3.16408	1.59944	1.89389	3.40123	3.39968	2.7416	2.73449	3.31028	2.78108	3.74341	3.77565	3.45564	2.83202	2.87899	3.11486
A4_HUMAN	VESLEQEAANER	2	4.93	0.513	2.76	0.00848	7.61	0.00848	4.73137	5.57993	5.2034	5.17964	5.21843	5.10117	5.24244	5.17653	5.64	5.41204	4.65483	4.76059	4.61888	4.58045	5.36754	5.49079	5.35781	5.50732	5.25689	5.5617	4.98407	4.75376	4.09835	4.14454	4.54637	4.82942	3.26611	3.16449	5.23562	5.26214	4.68728	4.92995	4.98239	5.18525	4.8898	4.96855	4.95993	5.45147	4.40774	4.63274
A4_HUMAN	WDSDPSGTK	2	2.04	0.448	1.68	0.10046	2.82	0.10046	1.53625	1.56889	NA	2.5204	2.58741	1.98509	2.30193	1.97264	2.04157	2.26135	1.18604	2.16932	2.26452	2.36995	2.44695	3.20798	2.54384	2.76501	2.71394	2.61979	1.58264	3.04931	2.15051	1.8699	1.60933	1.11499	0.347689	1.48515	2.48664	2.12169	1.4755	2.00368	1.16843	1.97127	1.5012	2.24289	3.0779	2.73336	1.39693	1.1448
A4_HUMAN	WYFDVTEGK	2	2.81	0.096	0.54	0.59017	0.29	0.59017	2.77382	2.79079	3.4071	3.15482	2.61123	2.15577	2.89372	2.82464	3.20999	3.0536	2.84122	2.98782	2.78266	2.39271	3.26065	3.61001	2.37349	1.77569	3.21035	3.04429	2.71801	2.7154	2.00206	2.34776	2.73476	2.60499	1.8033	1.76624	3.33379	3.3057	2.81141	2.76842	3.17332	3.3415	3.24411	3.13315	2.91979	3.16702	2.62908	2.72305
A4_HUMAN	YLETPGDENEHAHFQK	2	2.94	0.629	3.13	0.00311	9.8	0.00311	3.7734	3.73785	3.33395	2.82461	3.264	2.93061	3.5562	3.50162	3.63487	3.5511	2.33892	2.42164	2.40339	2.47968	3.72801	4.08976	3.51135	3.1064	3.3756	3.61166	2.86009	2.73455	1.97865	1.88316	2.54525	2.52709	1.12998	1.39638	2.84742	2.71118	2.71556	3.06682	3.13151	3.39861	3.12803	3.23776	3.17605	3.02037	2.67618	2.43767
AACT_HUMAN	ADLSGITGAR	2	3.91	-0.052	-0.19	0.8464	0.04	0.8464	2.98158	3.71218	2.92567	3.06538	4.18108	4.30518	3.51559	2.81655	2.88247	2.80892	3.99545	3.82321	3.73736	3.60462	3.56949	3.51597	6.60651	6.59955	4.63418	4.46762	4.36668	3.88055	4.36253	3.85167	4.18417	4.32421	3.25432	3.27074	4.19504	4.12097	3.58456	3.9575	4.25546	4.17932	4.25848	4.38262	3.62769	3.40771	3.70508	3.62776
AACT_HUMAN	AVLDVFEEGTEASAATAVK	2	3.22	-0.048	-0.16	0.87585	0.02	0.87585	3.21564	3.30213	2.24976	2.20052	3.67387	3.53682	3.17356	2.83442	1.93084	1.71315	3.22005	2.74608	2.6225	2.80008	2.82794	2.54248	5.98346	5.59578	4.0681	3.64337	3.70572	3.49197	4.00302	3.52424	3.8494	3.78809	3.35455	2.85167	3.15752	1.78452	2.55738	2.49072	3.34057	3.21337	3.50594	3.48627	3.06272	1.97519	4.02665	3.67394
AACT_HUMAN	DLDSQTMMVLVNYIFFK	3	0.35	-0.638	-1.91	0.06502	3.63	0.06502	-0.779361	NA	0.993247	0.191545	-0.857026	0.102814	-0.758599	NA	NA	NA	0.63532	0.354784	-0.996713	NA	1.89198	NA	-0.526347	-0.96145	0.429229	0.2324	0.990433	0.542559	1.41016	0.599608	1.28842	0.375465	0.178025	0.599892	1.67856	1.60818	-0.823764	-0.143912	-0.412818	NA	0.876041	1.24882	NA	NA	0.721562	0.287478
AACT_HUMAN	DYNLNDILLQLGIEEAFTSK	3	0.58	-0.438	-1.14	0.26497	1.29	0.26497	NA	NA	-0.0382354	0.0888189	0.450392	NA	NA	NA	0.224695	NA	0.615905	-0.504086	0.938942	-0.45103	NA	NA	NA	NA	1.51696	0.0930847	0.568981	NA	1.24746	NA	0.831014	NA	0.334005	1.45427	0.335074	1.6278	0.168351	NA	0.227459	NA	0.00928706	0.0537165	0.468884	NA	1.51003	2.04774
AACT_HUMAN	EIGELYLPK	2	5.32	-0.113	-0.49	0.62843	0.24	0.62843	4.91101	4.85728	4.20116	4.60851	4.99823	4.84578	4.99213	4.66285	4.73486	4.35357	5.22767	5.71665	5.11263	4.98575	5.14383	5.04382	7.48739	7.40763	6.18378	5.79904	5.43301	5.42989	5.62094	5.45374	5.59472	5.74682	4.9077	4.85853	5.74948	5.74401	5.3493	5.40862	5.3499	5.69415	5.59596	5.75128	4.52046	5.24976	5.24623	4.83235
AACT_HUMAN	EQLSLLDR	2	4.39	-0.012	-0.05	0.96287	0	0.96287	4.21147	4.2699	3.14211	3.16491	4.74188	4.63196	4.02936	3.86117	3.57451	3.46576	4.21047	3.90323	4.06254	4.04511	4.22583	4.1847	7.08664	7.01944	5.07022	4.93262	4.56067	4.68154	4.9701	4.92304	4.57721	NA	3.84205	3.76737	4.52009	4.42276	4.33596	4.34027	4.52541	4.59917	4.65276	4.66791	4.13237	3.84207	3.9182	4.27819
AACT_HUMAN	EQLSLLDRFTEDAK	3	0.03	0.335	1	0.32773	1.01	0.32773	NA	-0.377377	NA	NA	0.0358379	-0.178831	-0.248011	-0.00898399	NA	NA	NA	NA	NA	NA	NA	NA	1.46534	1.60075	-0.459897	-0.249591	-0.393563	-0.296608	0.0853971	-0.209884	0.461507	0.504678	NA	NA	NA	NA	NA	NA	NA	NA	-0.278037	NA	NA	NA	NA	-0.925534
AACT_HUMAN	FNRPFLMIIVPTDTQNIFFMSK	3	1.77	-0.572	-2.15	0.03776	4.61	0.03776	0.809818	0.0654024	2.49643	2.33519	0.69184	0.0145985	0.615801	1.13575	1.05788	0.827337	2.51521	2.42353	2.21498	1.35413	1.91733	2.25635	NA	NA	2.06331	1.72118	2.05269	1.34342	2.09767	1.76203	1.51129	1.16826	2.97094	2.89165	2.96605	2.54525	1.96055	1.60027	1.75739	1.26949	2.63099	2.25539	1.88775	2.25551	2.00201	1.98271
AACT_HUMAN	GTHVDLGLASANVDFAFSLYK	3	-0.31	-0.55	-2.02	0.05405	4.06	0.05405	NA	-1.54996	-0.281662	0.200102	-1.04362	-1.38997	NA	NA	NA	NA	-0.0467163	-0.390106	NA	NA	0.102005	-0.276785	NA	-1.05356	-0.264551	NA	-0.534259	NA	0.351112	-0.695525	NA	NA	-0.405324	-0.032943	0.0152792	-0.550256	NA	0.283931	-0.0295287	NA	0.642427	NA	NA	0.134421	-0.230843	NA
AACT_HUMAN	ITDLIKDLDSQTMMVLVNYIFFK	3	-0.1	-0.356	-0.38	0.71287	0.14	0.71287	NA	NA	NA	-0.400541	NA	NA	NA	NA	NA	NA	NA	NA	NA	NA	NA	NA	NA	NA	NA	NA	-0.499405	NA	NA	NA	NA	NA	0.878932	-0.980477	0.471661	NA	NA	NA	NA	NA	-0.326144	0.14622	NA	NA	NA	NA
AACT_HUMAN	ITLLSALVETR	2	3.02	-0.306	-1.22	0.2288	1.49	0.2288	2.62603	2.57469	1.82747	1.80535	3.32944	3.10539	2.3593	2.24646	1.83337	1.78905	2.71339	2.71175	2.73482	2.4573	2.71759	2.93549	5.37607	5.23093	3.57024	3.41208	3.84107	3.12239	3.6338	3.45997	3.52195	3.84169	2.52624	2.87141	2.92389	2.94261	2.73751	2.84604	3.40641	3.50291	3.33379	3.54263	2.42042	2.40704	3.25621	3.34221
AACT_HUMAN	KLINDYVK	2	2.28	-0.241	-0.82	0.41733	0.67	0.41733	1.84903	1.78858	1.62465	1.35278	2.46869	1.75044	2.32538	1.23945	1.20383	1.46145	2.18415	2.10538	2.10469	1.90542	2.25992	1.05437	4.87131	4.15303	3.25083	2.23179	2.9291	2.48517	2.67435	1.63123	2.98903	2.83825	2.21681	2.53983	2.871	2.65707	2.04908	2.52488	2.17454	2.17509	2.8728	2.78499	1.43663	2.06652	2.37765	1.71959
AACT_HUMAN	LYGSEAFATDFQDSAAAK	2	3.07	-0.08	-0.29	0.77562	0.08	0.77562	2.88313	2.64659	2.24	0.994893	3.33427	2.72216	3.21527	3.08501	2.35326	2.10836	3.37208	2.92113	2.71009	3.01214	2.66756	2.55431	5.46287	5.13322	4.00509	3.09773	3.00343	3.04362	3.80454	2.89525	3.54808	3.69356	3.3104	2.46453	3.17438	3.01418	2.9189	2.84033	3.22668	3.2251	3.25818	3.29084	3.00636	2.73868	3.17271	2.48131
AACT_HUMAN	MEEVEAMLLPETLK	2	2.04	0.032	0.1	0.92454	0.01	0.92454	1.91945	2.17336	1.3297	1.28642	2.17667	2.08081	1.75997	1.93432	0.0447155	-0.0211649	1.63801	1.78067	1.65236	1.42981	1.83733	1.87153	4.91987	4.6563	3.08102	3.04807	2.54736	2.55572	2.69128	2.52222	2.28925	2.51205	NA	0.401241	2.45672	2.60646	0.954234	1.76568	2.23793	2.32464	2.59594	2.3865	0.910346	-0.0046276	2.80109	2.41645
AACT_HUMAN	MEEVEAMLLPETLKR	3	3.15	-0.177	-0.66	0.51294	0.44	0.51294	2.79906	2.41234	2.60726	2.62588	2.81915	2.38602	2.28605	2.90791	2.00568	1.69593	3.31884	3.6572	2.63539	2.52016	2.54924	2.82981	5.69111	5.78714	3.76753	3.97266	3.27083	3.30923	3.13064	3.22033	3.48075	3.36877	3.31001	3.61498	3.85032	3.6762	2.63959	2.82097	3.13921	3.35013	3.84144	3.91881	2.34657	2.41197	2.98831	3.12264
AACT_HUMAN	NLAVSQVVHK	2	2.86	-0.044	-0.15	0.88244	0.02	0.88244	2.00871	2.81815	1.91834	1.96004	3.43758	3.14076	2.70637	2.0106	1.42669	1.61743	2.92417	3.05056	2.52619	2.3548	2.53535	2.15441	5.71733	5.81976	3.56435	3.16548	2.99411	2.65454	3.55452	2.38873	3.10815	2.8944	3.03373	2.73298	3.16685	3.10625	2.53756	2.67652	2.75564	2.93412	3.6625	3.49231	2.19539	2.39305	2.5178	2.9397
AACT_HUMAN	RLYGSEAFATDFQDSAAAK	3	2.41	-0.129	-0.52	0.60775	0.27	0.60775	2.01051	1.9518	1.24054	1.26967	2.6404	2.4657	2.60767	2.39972	1.11327	1.01859	2.15066	2.76669	2.26805	2.08609	2.13174	1.84606	4.69496	4.39529	3.0472	2.85322	2.53642	2.38337	3.04499	2.90711	2.95973	2.93355	2.28094	1.97303	2.56381	2.49531	2.53902	2.00574	2.07836	2.23103	2.70094	3.00233	2.35419	1.6172	2.69996	2.22239
AACT_HUMAN	WEMPFDPQDTHQSR	3	2.58	-0.207	-0.76	0.44992	0.58	0.44992	2.29961	1.59505	1.81459	1.99944	2.29744	1.92568	1.7939	2.26849	1.3356	1.0707	2.65692	2.77897	1.92351	2.32565	2.18195	2.2213	5.25934	4.96651	3.25254	3.55957	2.96603	2.5979	3.26116	3.01812	2.95304	2.61522	2.51541	2.53249	2.85556	2.95714	2.52559	2.50329	2.63581	2.81919	3.1584	3.05081	1.82451	2.29042	2.62097	1.95908
AACT_HUMAN	WRDSLEFR	2	0.65	-0.412	-1.67	0.10237	2.78	0.10237	0.233209	0.37812	0.0850061	-0.000680473	0.647283	0.408529	0.0695024	0.437602	-0.59485	-1.03357	0.873468	0.361453	-0.0928413	0.417639	-0.283649	0.498253	2.30442	2.273	1.06656	0.764534	0.721076	0.844946	0.911169	0.998468	0.821709	1.57491	1.06236	-0.0584935	0.802538	0.752206	0.188768	0.817411	0.880786	0.609781	1.57749	1.76836	0.838873	0.73501	0.350273	0.849348
AATC_HUMAN	EPESILQVLSQMEK	2	-1.07	-0.917	-2.44	0.03075	5.93	0.03075	NA	NA	NA	NA	NA	NA	NA	NA	-1.21289	-1.34134	NA	NA	-1.29749	NA	NA	-1.30343	NA	NA	NA	-2.14628	-0.565759	-0.390416	NA	NA	NA	NA	NA	NA	NA	NA	NA	NA	-0.802385	-0.55033	NA	NA	NA	NA	NA	NA
AATC_HUMAN	IANDNSLNHEYLPILGLAEFR	3	0.86	-0.437	-1.35	0.18674	1.81	0.18674	NA	NA	1.93839	1.88658	0.0318012	-0.295036	-0.581028	0.177355	0.90842	1.19679	0.728394	1.08605	0.681649	0.601128	0.0498054	0.783937	NA	NA	-0.0653866	-0.0134257	1.42855	1.32932	NA	0.179674	0.549303	0.753805	NA	NA	1.53475	1.99751	NA	-0.173037	1.45932	1.29974	2.61878	2.39616	1.06807	1.62702	NA	-0.64025
AATC_HUMAN	INVSGLTTK	2	0.11	-1.124	-4.31	0.00036	18.56	0.00036	NA	NA	NA	NA	NA	-0.247425	-0.576973	NA	-0.199632	NA	NA	NA	-0.620908	-0.203127	-0.278923	-0.132876	-0.58835	NA	0.095812	-0.45369	1.37265	0.865249	NA	NA	NA	0.203937	NA	NA	NA	NA	NA	NA	NA	0.848365	NA	1.28301	NA	0.405809	NA	NA
AATC_HUMAN	IVASTLSNPELFEEWTGNVK	2	1.11	-1.252	-2.35	0.0298	5.54	0.0298	NA	NA	1.3302	0.323109	NA	NA	NA	NA	NA	0.485396	NA	0.181116	NA	0.079301	0.0621894	NA	NA	NA	NA	NA	1.53144	-0.281185	NA	NA	NA	NA	NA	NA	1.68803	1.87709	NA	NA	NA	1.86821	2.70206	2.85478	0.316745	1.67288	NA	NA
AATC_HUMAN	LALGDDSPALK	2	-0.14	-0.414	-1.37	0.18175	1.87	0.18175	-1.80767	-0.84407	NA	0.157084	-0.797271	-0.554049	NA	NA	0.0241748	NA	NA	-0.073492	-0.236573	-0.445737	NA	-0.29298	-0.692283	-0.267345	NA	-0.276923	0.641097	0.838426	NA	-0.816277	NA	-0.131013	NA	NA	0.889206	0.620843	NA	-1.3533	NA	-0.0524663	1.38953	1.22264	0.469108	-0.114036	-1.10507	NA
AATC_HUMAN	NLDYVATSIHEAVTK	3	0.59	-0.416	-1.54	0.13282	2.36	0.13282	NA	-0.33016	1.70768	1.42352	0.210773	0.0934728	0.168419	0.542228	0.294939	0.672259	1.08334	0.255842	0.479779	0.548243	0.246153	0.138399	0.15111	-0.128684	3.32434e-05	0.19538	0.945953	1.48053	-0.796169	-0.597307	0.309993	0.239019	NA	0.344233	1.99508	1.04594	NA	NA	0.4961	0.675208	1.7576	1.84822	1.65419	0.894304	NA	NA
AATC_HUMAN	TDDCHPWVLPVVK	3	0.48	-0.399	-1.61	0.11558	2.59	0.11558	-0.707227	NA	0.995765	0.995091	NA	-0.0146928	0.119903	0.254994	0.709296	0.987447	0.107683	0.208782	0.680343	0.532542	0.200282	0.789683	-0.630065	-0.310399	0.0114566	0.59256	1.29896	1.11987	-0.422512	-0.237399	0.857891	0.161546	NA	NA	1.32486	1.15012	-0.0239115	0.0665133	1.29977	0.96792	1.68	1.55211	1.09595	1.37124	-0.722075	-0.625882
AATC_HUMAN	TPGTWNHITDQIGMFSFTGLNPK	3	0.85	-0.139	-0.19	0.85133	0.04	0.85133	NA	NA	0.648846	0.789241	NA	NA	NA	NA	NA	NA	NA	NA	NA	NA	NA	NA	NA	NA	NA	NA	NA	NA	NA	NA	NA	NA	NA	NA	NA	0.451256	NA	NA	NA	NA	0.73623	1.64748	NA	NA	NA	NA
AATC_HUMAN	VGGVQSLGGTGALR	2	-0.06	-0.792	-1.74	0.10793	3.04	0.10793	NA	NA	NA	-0.0962279	-1.19338	NA	NA	NA	NA	NA	NA	NA	NA	NA	NA	NA	NA	NA	NA	NA	0.246628	0.0301396	NA	NA	NA	NA	NA	NA	NA	-0.203247	NA	NA	-0.133851	0.321572	NA	0.572625	NA	NA	NA	NA
ABCA2_HUMAN	DAVCSGQAAAR	2	-4.24	0.304	1.01	0.32141	1.01	0.32141	NA	NA	-3.80613	-4.35295	-4.20649	-5.16388	-4.24362	-4.90753	-3.9649	-3.88087	-4.19689	-3.2152	-4.04838	-4.08687	-3.44919	-4.5954	-3.4294	-4.01318	-4.56315	NA	NA	NA	-4.97646	NA	NA	NA	-4.66261	-5.35597	NA	-4.77615	-4.68818	-4.65143	-4.01856	-4.55576	-4.05849	-3.51419	-3.32764	-4.20374	NA	NA
ABCA2_HUMAN	ILTVPESQK	2	0.48	NA	NA	NA	NA	NA	NA	NA	NA	NA	NA	NA	NA	NA	NA	NA	NA	NA	NA	NA	NA	NA	NA	NA	NA	NA	NA	NA	NA	NA	NA	NA	NA	NA	NA	NA	NA	NA	NA	NA	NA	NA	0.476698	NA	NA	NA
ACACA_HUMAN	IHNAN(de)PELTDGQ(de)IQ(de)AM(ox)LRR	3	NA	NA	NA	NA	NA	NA	NA	NA	NA	NA	NA	NA	NA	NA	NA	NA	NA	NA	NA	NA	NA	NA	NA	NA	NA	NA	NA	NA	NA	NA	NA	NA	NA	NA	NA	NA	NA	NA	NA	NA	NA	NA	NA	NA	NA	NA
ACBP_HUMAN	QATVGDINTERPGMLDFTGK	3	2.32	0.126	0.47	0.64023	0.22	0.64023	2.28048	2.33598	2.36963	2.83127	2.53133	2.24331	2.25831	3.04976	1.90075	2.01621	2.1429	NA	1.92981	NA	1.651	2.42831	2.67808	2.6003	2.08956	3.3748	1.54825	2.3793	2.7491	3.01565	1.69457	2.14173	NA	NA	NA	NA	NA	1.12514	2.57797	2.84775	NA	NA	NA	2.80882	1.95133	2.18142
ACBP_HUMAN	TKPSDEEMLFIYGHYK	3	1.38	-0.214	-0.53	0.59863	0.28	0.59863	1.7572	1.33064	0.474773	2.13001	1.01996	1.32273	NA	2.30425	NA	NA	1.84242	1.31547	3.15594	NA	-0.534947	-0.282881	0.941301	0.973829	NA	0.282409	NA	NA	NA	1.9851	NA	0.144816	3.02813	3.11744	1.38254	NA	NA	NA	0.574218	NA	1.05365	1.54592	1.36199	NA	1.70619	1.86449
ACBP_HUMAN	WDAWNELK	2	0.98	0.09	0.25	0.8017	0.06	0.8017	NA	NA	NA	NA	NA	NA	NA	NA	1.03118	NA	NA	0.688939	1.11709	1.15879	NA	NA	NA	NA	1.316	NA	NA	NA	1.42867	NA	0.762495	0.366964	0.66505	0.586205	2.01581	0.773436	0.291124	NA	NA	1.60447	NA	0.867637	NA	NA	NA	NA
ACTBL_HUMAN	VAPDEHPILLTEAPLNPK	3	1.06	-0.212	-0.47	0.65047	0.22	0.65047	0.648855	0.687254	NA	NA	1.79847	NA	NA	NA	1.44685	NA	NA	0.987554	NA	NA	0.413739	NA	NA	NA	NA	NA	NA	NA	NA	NA	NA	1.51421	NA	NA	NA	1.00187	NA	NA	NA	NA	NA	NA	NA	NA	NA	NA
ACTG_HUMAN	AGFAGDDAPR	2	-0.05	-0.081	-0.4	0.69197	0.16	0.69197	-0.829567	-1.02269	-0.278073	-0.291242	0.611864	0.597264	0.552686	0.426189	0.342558	-0.283222	0.0535306	0.373314	-0.53118	-0.390688	-0.806462	-0.271686	-0.0303506	-0.055014	0.0388975	0.151738	0.0826091	0.181943	NA	1.1277	-0.142236	-0.554456	-0.306594	-0.885413	0.451373	-0.000224077	0.749632	0.680991	-0.13705	0.0444916	-0.605086	-0.0967089	NA	-0.716598	-0.134072	-0.0168703
ACTG_HUMAN	DLTDYLMK	2	0.02	-0.099	-0.39	0.69908	0.15	0.69908	NA	NA	0.471546	0.16208	0.0357275	-0.343169	-0.427375	0.0403719	0.439397	0.374287	0.00103485	0.343833	0.0121811	NA	NA	-0.838712	-0.401393	-0.615799	-0.0930606	0.0773573	0.47983	0.509621	1.26209	0.75454	NA	-0.654683	-0.528032	-0.556272	-0.300611	0.261872	1.12211	1.10565	0.291092	0.642275	NA	NA	-1.05363	NA	-0.566723	-1.25413
ACTG_HUMAN	DSYVGDEAQSK	2	-1.99	-0.025	-0.08	0.93849	0.01	0.93849	NA	NA	-2.28454	-1.54455	-1.35194	-1.81796	-1.07252	-1.69141	-2.80812	-1.7395	NA	-1.27917	-2.5393	-2.73115	-3.1954	-2.3727	-2.3182	-2.12332	-2.25927	-2.3289	-1.96031	-1.80729	-0.463694	-0.802296	NA	NA	NA	-1.82084	NA	-2.05838	-0.713245	-0.962644	-2.8936	NA	-2.75936	NA	NA	-2.9829	NA	-3.02632
ACTG_HUMAN	EITALAPSTMK	2	0.71	-0.851	-2.63	0.01444	6.93	0.01444	NA	NA	NA	NA	0.788904	0.37565	0.399954	NA	0.421357	0.911358	0.650975	0.806033	-0.0988449	NA	-0.744449	NA	-0.360155	NA	0.07649	NA	1.13971	1.64862	2.00039	2.22891	0.422807	NA	-0.192214	NA	0.658076	0.299336	1.62701	1.80683	NA	NA	NA	NA	NA	NA	NA	NA
ACTG_HUMAN	GYSFTTTAER	2	0.31	-0.361	-1.02	0.31417	1.05	0.31417	-1.50755	NA	0.570298	NA	0.552695	-0.0398907	0.184685	-0.20471	0.271008	NA	0.779589	NA	NA	-0.0559393	NA	-0.825647	0.00803538	1.26916	NA	0.0875512	0.49196	0.638267	2.42548	1.26021	-0.382244	NA	-0.164445	NA	NA	0.123951	1.17335	1.14906	NA	0.966562	-0.163302	NA	NA	NA	NA	-0.888817
ACTG_HUMAN	HQGVMVGMGQK	2	-0.24	0.077	0.16	0.87423	0.03	0.87423	NA	NA	NA	0.556447	NA	NA	NA	NA	NA	0.136985	NA	NA	0.0253059	NA	NA	NA	NA	NA	-0.902758	-1.45553	NA	NA	NA	-0.0286712	NA	NA	NA	-0.174768	NA	NA	0.6814	0.0323093	NA	NA	NA	NA	NA	-1.27936	NA	NA
ACTG_HUMAN	IWHHTFYNELR	3	0.45	-0.227	-0.92	0.36359	0.84	0.36359	-0.519364	NA	1.4626	0.907183	-0.321787	-0.691832	1.31521	1.03994	0.179617	0.580395	0.97814	0.371789	-0.281481	0.297326	-0.130932	0.201477	NA	NA	0.350303	0.185332	0.982891	0.999591	1.58408	1.69613	-0.214684	-0.196688	0.227092	0.290454	0.365719	0.112529	0.928641	1.73614	0.4514	0.250222	0.678747	0.545112	NA	0.348174	0.165832	-0.497724
ACTG_HUMAN	QEYDESGPSIVHR	3	-1.25	-0.188	-0.53	0.59943	0.29	0.59943	NA	NA	-1.60261	-1.41034	-0.745387	-0.767242	NA	NA	-1.33462	NA	-1.75403	-2.00198	NA	NA	NA	NA	NA	NA	-0.794662	NA	-0.567836	NA	-0.42341	NA	NA	NA	NA	-1.84221	-2.10524	-1.60343	NA	-0.545938	NA	NA	NA	NA	NA	NA	NA	NA
ACTG_HUMAN	SYELPDGQVITIGNER	2	1.33	-0.256	-1.14	0.26008	1.3	0.26008	0.0898339	0.284404	1.95383	1.96161	0.998386	1.29323	1.73652	2.04408	1.42504	1.75492	1.75787	1.91845	1.21226	1.18421	0.409144	0.593669	0.59242	0.279619	0.88174	1.68746	2.06577	1.95177	2.21998	2.22951	1.03402	1.26946	1.32773	1.54759	1.65084	1.49606	2.25277	2.1503	1.37938	0.960975	1.62725	1.82879	0.149445	0.338765	1.12897	0.578612
ACTG_HUMAN	VAPEEHPVLLTEAPLNPK	3	1.64	-0.069	-0.26	0.79747	0.07	0.79747	NA	NA	1.68262	2.00151	NA	1.85701	1.89384	1.93822	NA	1.9396	2.10218	NA	1.09556	1.15486	NA	0.823922	1.13557	1.28831	1.47094	1.26089	2.22396	2.40775	2.83761	3.01846	1.29304	NA	0.603242	1.25825	1.14426	NA	2.70207	2.99714	1.40061	1.57888	1.68772	1.569	NA	0.26001	0.781543	1.44608
ACTS_HUMAN	YPIEHGIITNWDDMEK	3	1.3	-0.516	-2.1	0.04168	4.4	0.04168	0.294978	0.164904	2.15651	2.37196	0.894143	0.319622	1.4072	1.4581	1.52439	1.78014	1.82928	1.79706	0.9158	0.970531	0.0851635	0.726311	0.269219	-0.146185	1.03399	1.06824	1.94464	1.78088	2.54489	2.47085	0.693376	0.627626	1.64588	1.60045	1.84527	1.96625	2.40754	2.63299	1.45865	1.61725	1.87637	1.82312	0.470003	1.03388	0.515297	0.290318
ADA22_HUMAN	LFEFSLDDLPSEFQQVNITPSK	3	0.65	0.144	0.41	0.68687	0.17	0.68687	NA	0.347414	1.51344	2.69901	-1.06703	-0.40069	NA	NA	1.62455	1.24895	1.30206	NA	1.18592	1.20213	NA	1.05422	-1.16785	NA	0.312576	0.906432	0.233806	-0.312248	-0.545683	-0.805941	0.515556	0.0228431	NA	0.825042	1.55085	1.38825	NA	NA	0.0556892	0.0959735	1.42394	1.348	0.706151	1.40241	NA	0.813337
ADA22_HUMAN	SGGEDESRHDALDTR	2	-0.54	0.438	1.56	0.12703	2.42	0.12703	-1.68648	-1.18244	0.194149	0.119675	0.048702	-0.493427	0.284872	0.251882	-0.460139	-0.571833	-0.658627	-0.180567	-0.283907	-0.547401	-0.291196	-0.457144	-0.235416	0.0278522	-0.284496	-0.0146234	-0.973639	-1.01336	-0.613185	-0.642572	-1.0498	-1.03038	-1.2489	-1.07629	-0.483778	-0.345838	-1.47953	-1.06902	-0.175143	-0.399086	0.447151	0.785247	0.01521	0.192846	-3.60483	-1.42117
ADA22_HUMAN	TDLMAVTLAQSLAHNIGIISDK	3	-0.19	-0.359	-1.09	0.28763	1.18	0.28763	-1.37485	-0.492226	NA	0.658046	-1.12105	NA	NA	NA	-0.237921	-0.467976	NA	0.526158	-0.439431	NA	NA	NA	NA	NA	-0.828089	-0.42623	-0.850411	NA	-0.586787	-0.74917	NA	NA	NA	NA	0.526009	0.527382	NA	NA	0.161592	NA	0.978047	0.617864	-0.328776	0.202827	NA	NA
ADA29_HUMAN	CIMHEGN(de)PPITK	2	NA	NA	NA	NA	NA	NA	NA	NA	NA	NA	NA	NA	NA	NA	NA	NA	NA	NA	NA	NA	NA	NA	NA	NA	NA	NA	NA	NA	NA	NA	NA	NA	NA	NA	NA	NA	NA	NA	NA	NA	NA	NA	NA	NA	NA	NA
ADAM9_HUMAN	QVSYVIQAEGK	2	1.14	-0.439	-1.26	0.21421	1.6	0.21421	2.44417	2.22993	-0.433182	-0.758559	0.564878	0.152405	1.25046	0.640899	0.720968	0.877416	1.67062	NA	2.04198	1.49497	0.115936	0.12258	1.29048	0.285179	1.62384	0.95582	2.47123	2.22941	0.0224875	-0.781177	2.32381	1.81105	1.63617	NA	NA	NA	2.15543	1.72776	NA	0.53337	NA	0.571753	NA	0.843105	2.49464	2.4071
ADCL2_HUMAN	RN(de)Q(de)HM(ox)PLESR	2	NA	NA	NA	NA	NA	NA	NA	NA	NA	NA	NA	NA	NA	NA	NA	NA	NA	NA	NA	NA	NA	NA	NA	NA	NA	NA	NA	NA	NA	NA	NA	NA	NA	NA	NA	NA	NA	NA	NA	NA	NA	NA	NA	NA	NA	NA
ADCYA_HUMAN	IFQ(de)GQ(de)IN(de)K	2	NA	NA	NA	NA	NA	NA	NA	NA	NA	NA	NA	NA	NA	NA	NA	NA	NA	NA	NA	NA	NA	NA	NA	NA	NA	NA	NA	NA	NA	NA	NA	NA	NA	NA	NA	NA	NA	NA	NA	NA	NA	NA	NA	NA	NA	NA
ADGB_HUMAN	ALEFMDLSQYVRK	3	NA	NA	NA	NA	NA	NA	NA	NA	NA	NA	NA	NA	NA	NA	NA	NA	NA	NA	NA	NA	NA	NA	NA	NA	NA	NA	NA	NA	NA	NA	NA	NA	NA	NA	NA	NA	NA	NA	NA	NA	NA	NA	NA	NA	NA	NA
ADGB_HUMAN	EMTQTGSGSAVWK	2	4.51	NA	NA	NA	NA	NA	NA	NA	NA	NA	NA	3.97893	NA	NA	NA	NA	NA	NA	NA	NA	NA	NA	NA	5.03579	NA	NA	NA	NA	NA	NA	NA	NA	NA	NA	NA	NA	NA	NA	NA	NA	NA	NA	NA	NA	NA	NA
AFAM_HUMAN	AESPEVCFNEESPK	2	3.1	0.106	0.46	0.65019	0.21	0.65019	3.09508	2.6281	1.83226	1.84662	2.99091	2.99036	3.01019	2.36578	2.78596	2.82978	3.23107	3.46515	3.33618	3.36221	3.39481	3.69045	4.24774	4.23042	3.93481	3.84386	3.58361	3.7589	3.85366	3.99215	2.83014	3.09138	3.90653	3.45379	1.96259	2.28404	3.81386	3.99691	2.95781	3.04099	2.42056	2.18775	2.55421	2.54846	2.37216	2.38909
AFAM_HUMAN	AIPVTQYLK	2	2.08	-0.146	-0.59	0.55933	0.35	0.55933	2.06557	NA	0.963879	NA	2.11227	NA	1.28271	NA	1.61978	1.37007	2.16713	2.13419	2.3421	2.229	NA	NA	3.31875	NA	2.66331	NA	2.66119	NA	2.85844	NA	1.96845	NA	2.55758	NA	1.66562	1.39195	2.64861	2.52642	2.18854	2.01781	NA	NA	1.62856	1.84603	1.78489	NA
AFAM_HUMAN	DADPDTFFAK	2	3.13	-0.025	-0.11	0.90976	0.01	0.90976	2.89764	3.09651	1.99509	1.75775	3.28239	3.26772	2.22897	2.42455	NA	2.61998	3.33338	3.67505	3.29519	3.2311	NA	3.32947	4.02973	4.14406	3.5108	3.41805	3.56335	3.58904	3.74963	3.92594	2.74857	3.00147	3.28523	3.81451	NA	2.33669	3.74163	3.742	2.97222	3.05127	NA	2.39917	NA	2.66839	2.4054	2.97809
AFAM_HUMAN	DMVEYKDR	2	-1.78	-0.353	-0.73	0.48592	0.53	0.48592	NA	NA	NA	NA	NA	NA	NA	NA	NA	NA	-2.17604	NA	NA	NA	NA	NA	NA	-1.7978	NA	NA	NA	NA	NA	-1.57337	NA	NA	-1.62501	-1.74043	NA	NA	NA	NA	NA	NA	NA	NA	NA	NA	NA	NA
AFAM_HUMAN	ESLLNHFLYEVAR	2	3.76	-0.523	-2.07	0.04484	4.27	0.04484	3.35716	3.70049	3.82416	3.42104	3.57088	3.50064	2.95151	3.02199	2.66268	2.78585	4.90865	4.8916	4.28852	3.36018	3.9731	3.70656	2.58081	2.3662	3.61819	3.40933	4.55454	4.1229	4.45744	4.17729	3.40307	3.5463	5.33688	5.11054	3.55875	3.3054	5.17044	4.49954	4.21619	3.15626	4.26604	3.64187	3.61939	3.87201	3.27702	3.0595
AFAM_HUMAN	FIEDNIEYITIIAFAQYVQEATFEEMEK	3	1.02	-0.013	-0.04	0.96752	0	0.96752	NA	0.307024	0.684066	1.57364	1.42268	1.70067	0.524982	0.348532	-0.00156922	-0.724424	1.85477	2.19457	NA	1.10234	1.33871	1.18283	0.83021	1.49828	NA	1.66693	1.20095	1.48264	2.45191	1.78805	0.841209	1.24088	NA	2.13786	0.831054	1.05388	NA	1.91779	-0.494407	-0.296041	0.594403	NA	0.585489	NA	0.921886	-0.265661
AFAM_HUMAN	FTDSENVCQER	2	2.32	0.2	0.84	0.40305	0.71	0.40305	1.64218	2.22123	0.871027	1.21856	2.49945	2.6405	1.96207	2.02409	2.27814	2.23371	2.40179	3.00623	2.27287	2.60189	2.62132	2.69739	3.55996	3.61017	3.0079	3.11681	2.8185	2.99924	3.38402	3.389	1.76523	2.17445	2.29943	2.88299	1.53973	1.28066	2.75897	2.93333	2.10379	2.43951	1.49134	1.83551	1.51173	1.52946	1.63837	1.71459
AFAM_HUMAN	FTFEYSR	2	2.77	0.048	0.21	0.83297	0.05	0.83297	2.42281	2.51703	1.74622	1.60723	2.86828	2.46403	2.07115	2.18636	2.59675	2.42701	3.50172	3.12844	3.25097	3.12523	3.0462	3.65726	3.44263	3.25987	3.223	3.31908	3.51825	3.47057	3.47733	3.56302	2.47274	2.00224	3.50356	3.50066	2.05076	2.30308	3.5491	3.6752	2.73195	2.95009	2.4501	2.25908	1.72366	1.79817	1.89595	2.01096
AFAM_HUMAN	GQCIINSNK	2	0.72	0.165	0.67	0.50586	0.45	0.50586	-0.169776	0.282061	-0.488239	0.0766407	1.12886	1.09747	0.266026	0.23143	0.72854	0.376509	0.817951	1.41508	0.489661	1.0745	1.03569	1.08932	1.76557	1.98396	1.15894	1.63024	0.897759	0.90019	1.62785	1.68665	-0.00543364	0.292285	1.2582	1.59076	-0.184707	-0.0947867	1.06944	1.55726	0.416893	0.853092	0.15541	0.101876	0.700823	0.230065	-0.644205	0.285682
AFAM_HUMAN	GQCIINSNKDDRPK	3	-1.95	-0.124	-0.41	0.68417	0.17	0.68417	-3.52321	NA	NA	NA	-1.90102	-2.546	-2.09435	NA	NA	NA	-1.99025	-2.23539	NA	NA	-1.61748	-1.68339	-1.10696	NA	-2.16616	-1.69169	-2.04785	-1.91125	-1.29481	-1.15602	-2.65697	NA	-1.56637	-1.17429	NA	-2.66634	-1.66462	-1.21365	NA	-2.32465	NA	NA	-1.86886	-2.733	NA	NA
AFAM_HUMAN	HELTDEELQSLFTNFANVVDK	2	3.88	-0.355	-1.34	0.18667	1.8	0.18667	3.93463	3.61044	3.50633	3.54182	3.25282	3.02168	3.17153	3.34129	3.69863	3.83217	4.54721	4.91917	3.97676	NA	4.70983	4.40897	2.84156	1.18643	4.28933	4.24251	4.23917	3.94226	4.36455	4.03329	3.27892	3.62423	5.07841	5.12317	NA	3.62442	5.09288	4.42999	4.10504	4.03702	3.71652	3.60064	3.72497	3.92659	3.58226	3.71069
AFAM_HUMAN	IAPQLSTEELVSLGEK	3	4.24	0.005	0.03	0.97701	0	0.97701	3.95062	4.10356	3.51921	3.63045	4.2043	4.02456	3.56063	3.81397	3.81454	3.69886	5.02064	4.41713	4.22621	4.47848	4.47913	4.61433	4.93411	5.0193	4.59703	4.82529	4.69859	4.77812	4.78002	4.76783	4.02911	3.80619	4.86355	5.1092	3.57127	3.5582	4.68439	4.35358	4.13735	4.29288	4.04809	4.43169	3.75832	3.38145	3.83654	3.93875
AFAM_HUMAN	ICAMEGLPQK	2	3.16	0.045	0.22	0.82709	0.05	0.82709	2.61436	2.87876	2.66136	2.9106	3.0474	2.66256	2.75018	1.958	2.82305	2.99328	3.78931	4.07897	3.4747	3.37617	3.54988	3.61167	3.68054	3.03501	3.88667	4.00385	3.72351	3.07499	3.73313	2.91365	2.96798	3.04326	3.70403	NA	3.03503	2.95534	3.26357	3.60588	3.57874	3.19831	2.8278	2.88541	3.02929	2.57033	2.89972	2.36626
AFAM_HUMAN	KSDVGFLPPFPTLDPEEK	3	2.26	0.048	0.23	0.82021	0.05	0.82021	2.00081	2.18849	1.01717	1.76258	2.33965	2.31419	1.45103	2.16198	1.7691	1.90906	2.80789	3.01462	2.45534	2.42067	2.19514	2.84633	3.20541	3.17019	2.09401	2.62095	2.59483	2.59676	2.63368	2.85894	1.98573	1.79834	2.90773	3.2299	1.93083	1.91079	2.48905	2.98657	2.38386	2.32807	1.99795	2.10676	1.31394	1.64518	1.35929	1.71848
AFAM_HUMAN	LCFFYNK	2	1.21	-0.107	-0.52	0.6087	0.27	0.6087	0.910878	0.873607	0.367898	-0.0587326	1.49158	0.701326	0.393094	0.406536	0.753165	0.882183	1.71725	1.60136	1.11728	1.31707	1.52036	1.69709	2.05286	2.09056	1.59221	1.72573	1.94818	1.92953	1.90842	1.7498	1.0834	1.26774	1.98644	1.60128	0.294337	0.630701	1.85935	1.76694	1.33285	1.401	0.935601	0.860887	0.605889	0.854592	0.566387	0.704151
AFAM_HUMAN	LPNNVLQEK	2	3.08	0.078	0.4	0.68932	0.16	0.68932	2.76627	2.81207	1.84183	2.30002	3.54841	3.34227	2.44509	2.24232	2.79713	3.05149	3.28394	3.40771	3.29183	3.25246	3.33685	3.48186	4.09307	4.10751	3.36809	3.64153	3.63572	3.53007	3.75724	3.44518	3.08975	3.27406	3.25647	3.26514	2.39499	2.545	3.17426	3.8149	2.97446	3.34918	2.35985	2.55321	2.78077	2.63328	2.5123	2.49958
AFAM_HUMAN	RHPDLSIPELLR	2	3.59	-0.092	-0.37	0.70991	0.14	0.70991	3.63459	2.87603	2.81881	2.56969	3.89292	3.74155	3.55006	3.60443	2.33107	2.5305	4.16907	3.92044	3.54758	3.21758	3.99671	4.1356	4.3184	3.96466	4.07166	4.07137	4.38473	4.45933	4.52168	4.54622	3.91046	3.61087	4.84021	4.50172	2.85883	2.54602	4.27218	3.81853	3.55652	2.95823	3.44505	3.34312	3.19737	2.4132	2.93704	2.6724
AFAM_HUMAN	RNPFVFAPTLLTVAVHFEEVAK	3	1.66	-0.52	-1.76	0.08623	3.08	0.08623	1.22734	0.926029	1.7254	1.99929	1.52255	1.0908	0.0436258	-0.182422	1.60753	1.27606	2.58976	2.54014	2.04875	1.62763	2.49774	2.54772	0.210559	-0.90609	1.89807	1.77924	2.33095	2.22889	2.80193	2.09635	1.42389	0.366043	3.25188	2.7833	1.79884	1.7097	2.60746	2.50497	1.76814	1.4136	1.69644	1.59127	1.8775	1.97581	1.44884	0.792963
AFAM_HUMAN	RPCFESLK	2	1.98	0.119	0.45	0.65223	0.21	0.65223	1.83965	2.0234	0.773568	-0.166707	2.3581	2.05306	1.78579	1.74271	1.19341	1.61703	2.27805	1.95737	1.96693	2.14273	2.53051	2.55792	3.29407	3.32316	3.10672	2.50489	3.02086	2.50718	3.02812	2.19274	2.23385	2.23484	1.52101	1.62018	1.63059	0.876753	2.43529	2.53415	1.9546	2.09644	1.36979	0.983246	1.38821	1.1077	2.06653	1.70384
AFAM_HUMAN	SDVGFLPPFPTLDPEEK	2	3.51	-0.099	-0.5	0.6191	0.25	0.6191	3.44154	3.16467	2.35944	2.82855	3.47787	3.43377	2.82642	2.82879	3.10774	3.14305	4.06487	4.15824	3.88695	3.72365	3.56767	3.76692	4.14004	3.71075	3.8015	3.78088	4.20998	4.09214	4.10621	4.0484	3.35725	3.17839	4.34829	4.40699	2.75542	2.61912	4.14927	4.20951	3.60903	3.78024	3.32885	3.24204	2.77668	3.44077	2.66875	2.87498
AFAM_HUMAN	TINPAVDHCCK	2	1.31	0.115	0.51	0.61007	0.26	0.61007	0.992338	0.92564	0.583032	0.48032	1.34948	0.887414	1.83451	0.523095	0.783551	1.0069	1.55582	1.99422	1.57559	1.54835	1.45314	1.86271	1.9486	1.98531	1.97931	1.9808	1.71289	1.65487	2.0844	1.70284	0.862802	0.956399	2.214	1.9214	0.752811	0.784607	2.12159	1.79947	1.18017	1.28342	0.817462	1.0059	0.300484	0.967263	0.297497	0.536346
AFAM_HUMAN	VMNHICSK	2	-0.4	0.097	0.41	0.68608	0.17	0.68608	NA	NA	-0.369114	-0.716021	-0.608419	-1.26273	-0.764552	-1.1722	-0.94386	-0.815467	0.377393	0.764275	-0.229774	-0.240076	-0.351029	-0.212758	0.260917	0.0133432	0.241555	-0.314091	-0.115137	-0.266024	0.355744	-0.0984195	-1.16267	-1.2272	1.14243	0.709981	-0.667196	-0.966533	0.361939	0.121009	-0.596791	-0.400693	-0.809638	-0.825788	-0.468728	-0.779495	-1.55308	-1.7468
AGGF1_HUMAN	KDPDSSATNEEK	2	-0.69	0.359	1.23	0.22871	1.5	0.22871	NA	-1.22882	-1.26654	-0.484739	0.0336827	-0.17159	-0.694018	-0.666146	-0.259227	0.0751488	-1.75054	-0.747055	NA	-0.58126	NA	-0.96496	-0.440054	0.535119	-0.443349	-0.449581	NA	NA	-0.0239404	0.521524	-1.44249	-0.421628	NA	-2.41394	-0.368495	-0.581767	NA	-1.70222	-1.31169	NA	-1.1744	-0.751611	NA	-0.585126	NA	-0.836293
AGRIN_HUMAN	ALQSNHFELSLR	3	-0.09	0.45	1.57	0.13442	2.45	0.13442	NA	NA	0.342546	0.216624	NA	-0.229347	-0.10272	0.171422	0.498103	-0.0399306	NA	NA	NA	NA	-0.301042	0.00237978	NA	NA	NA	0.347867	-0.482177	NA	NA	NA	NA	NA	NA	NA	NA	-0.0400859	NA	NA	NA	NA	NA	0.137269	NA	NA	-0.722013	-1.15853
AGRIN_HUMAN	AYGTGFVGCLR	2	0.97	-0.029	-0.13	0.90092	0.02	0.90092	NA	-0.121331	1.6643	1.70501	NA	0.0556469	NA	0.754009	1.20358	1.34807	NA	0.83198	0.704431	0.703471	1.04754	1.18594	1.87672	1.26095	NA	0.764465	0.571141	0.722954	0.863633	0.630139	0.655507	0.786505	NA	NA	0.946362	1.55613	NA	NA	0.875933	1.11177	1.6266	1.45195	NA	NA	0.324974	0.932474
AGRIN_HUMAN	SAGDVDTLAFDGR	2	2	0.032	0.13	0.89383	0.02	0.89383	1.31837	1.2996	3.16588	NA	1.68284	1.44804	2.06305	1.84027	2.82675	2.66343	NA	NA	NA	1.7519	1.92033	1.83356	2.42805	2.58818	1.59166	1.62832	1.80199	1.89436	1.47973	1.52344	1.36331	1.58979	2.01572	NA	NA	NA	NA	NA	NA	1.99942	3.10093	3.14545	2.77114	2.28774	1.29966	1.79517
AGRIN_HUMAN	SIESTLDDLFR	2	-1.45	0.192	0.63	0.53742	0.4	0.53742	-1.36303	-1.16245	NA	NA	-1.68477	-1.521	NA	-1.37317	NA	NA	NA	NA	NA	NA	NA	NA	NA	NA	NA	-1.13458	-1.2575	NA	-2.44955	NA	-1.03767	-1.5584	NA	NA	NA	NA	NA	NA	NA	NA	NA	NA	-1.21228	NA	-1.67336	-1.44247
AGRIN_HUMAN	STVPVNTNR	2	-0.84	0.33	1.36	0.18191	1.85	0.18191	-2.02619	-1.87737	NA	0.0692729	-0.903075	-0.972441	-0.697172	-0.143744	-0.364856	NA	-1.16419	-0.731011	-1.11413	-0.818385	NA	-0.0916511	-0.276992	0.178505	-0.704305	-0.238914	-1.5165	-1.33572	-0.775509	-0.567855	-1.2753	-0.833507	NA	-1.50494	-0.479029	-0.624383	-1.87551	-1.68264	NA	-0.778121	NA	-0.26504	0.434908	-0.360358	-1.79101	-1.50651
AGRIN_HUMAN	TEATQGLVLWSGK	2	1.49	0.269	1.66	0.10406	2.76	0.10406	1.28556	1.16012	2.03429	2.4436	1.54099	0.883531	1.67215	1.94721	1.89847	1.54738	1.32202	1.40786	1.47096	1.64183	1.55209	1.68903	2.0367	1.80938	1.46469	1.73776	1.30984	1.55329	1.67324	1.35186	1.70349	1.51056	1.21155	1.02649	1.3765	1.20687	0.226734	0.65971	1.05531	1.5251	1.75706	1.79623	1.62996	1.63099	1.42629	1.53504
AHNK_HUMAN	ADVDISGPKIDVTAPDVSIEEPEGK	3	-0.81	0.542	0.77	0.46303	0.6	0.46303	NA	NA	NA	NA	NA	NA	NA	NA	NA	-0.40201	NA	NA	NA	NA	NA	NA	NA	NA	NA	NA	NA	NA	NA	NA	NA	NA	NA	NA	-1.24284	NA	NA	NA	NA	-1.34819	NA	NA	NA	-0.240937	NA	NA
AHNK_HUMAN	LEVPDM(ox)NIR	2	0.28	0.883	1.64	0.1275	2.7	0.1275	NA	NA	0.518456	1.3346	NA	NA	NA	NA	NA	NA	NA	NA	NA	NA	NA	NA	NA	NA	NA	NA	NA	NA	NA	NA	NA	NA	NA	NA	0.27195	-0.0957707	NA	NA	-0.0396333	NA	0.22745	0.172191	-0.11967	NA	NA	NA
AJAP1_HUMAN	AGLAKPPAAAK	2	-1.16	0.186	0.83	0.41273	0.68	0.41273	-2.27184	-2.10598	0.0471838	-0.229664	-1.62636	-1.87422	-0.656463	-0.84833	-0.520044	-0.921855	-1.21851	-0.794301	-0.717792	-0.564833	-1.23758	-1.1611	-0.878661	-1.0148	-1.25798	-1.45131	-1.13709	-0.851576	-1.49886	-1.57516	-1.50243	-1.8827	-1.32029	-2.01493	-0.331119	-0.764825	-1.7984	-2.24325	-0.918987	-0.654809	-0.427375	-0.456742	-0.44045	-0.664299	-2.12774	-2.41824
AJAP1_HUMAN	DQAAALVPK	2	-0.14	-0.105	-0.36	0.72062	0.13	0.72062	NA	-1.84883	-0.160827	0.55309	-0.292441	NA	0.296499	-0.579981	0.198251	0.0556855	-0.422162	-0.411647	0.349708	0.00960283	-0.00673049	-0.183734	-0.0149721	NA	-0.42257	NA	0.197126	-0.752237	0.386274	NA	-0.557781	NA	NA	NA	0.359646	0.183016	-1.36755	-0.670024	1.3268	0.5599	-0.0152187	0.325585	NA	0.110862	-1.43231	NA
AKAP6_HUMAN	FTDEGESIK	2	NA	NA	NA	NA	NA	NA	NA	NA	NA	NA	NA	NA	NA	NA	NA	NA	NA	NA	NA	NA	NA	NA	NA	NA	NA	NA	NA	NA	NA	NA	NA	NA	NA	NA	NA	NA	NA	NA	NA	NA	NA	NA	NA	NA	NA	NA
AKAP6_HUMAN	LYSEQYTSSSKR	2	1.39	-0.128	-0.38	0.70876	0.14	0.70876	0.928247	1.27219	1.20957	NA	0.70322	0.633095	0.975208	0.964926	NA	NA	1.90427	2.23404	1.68219	1.50767	0.837868	0.664218	NA	NA	2.06037	2.31614	0.856245	0.992196	0.958759	1.2488	0.612294	0.591538	4.07609	4.29264	NA	NA	2.2406	2.06529	0.266633	0.387293	NA	NA	1.80739	1.61915	0.722091	0.461793
AKAP8_HUMAN	QFQLYEEPDTK	2	-0.62	-0.409	-1.08	0.29176	1.17	0.29176	-1.41324	-1.26047	0.258096	NA	NA	-0.936323	-0.424125	NA	NA	NA	NA	-2.1849	0.492736	-0.815024	-0.955173	NA	NA	NA	NA	NA	NA	NA	-1.09192	-0.591215	NA	-0.249303	NA	NA	-0.137138	0.246971	NA	NA	NA	-0.167242	NA	NA	-0.164509	NA	-1.07928	NA
AKAP9_HUMAN	M(ox)N(de)Q(de)LTQELFSLKRER	2	NA	NA	NA	NA	NA	NA	NA	NA	NA	NA	NA	NA	NA	NA	NA	NA	NA	NA	NA	NA	NA	NA	NA	NA	NA	NA	NA	NA	NA	NA	NA	NA	NA	NA	NA	NA	NA	NA	NA	NA	NA	NA	NA	NA	NA	NA
AKP13_HUMAN	Q(de)GPM(ox)TQ(de)AIN(de)R	2	NA	NA	NA	NA	NA	NA	NA	NA	NA	NA	NA	NA	NA	NA	NA	NA	NA	NA	NA	NA	NA	NA	NA	NA	NA	NA	NA	NA	NA	NA	NA	NA	NA	NA	NA	NA	NA	NA	NA	NA	NA	NA	NA	NA	NA	NA
AL1A3_HUMAN	EEIFGPVQPILK	2	2.75	0.293	0.57	0.57483	0.33	0.57483	NA	NA	2.04891	NA	NA	NA	NA	NA	NA	NA	NA	3.35955	NA	NA	NA	NA	NA	3.92697	NA	2.66338	NA	NA	2.61259	2.86571	NA	NA	4.37772	NA	NA	NA	2.9011	NA	1.61963	1.9121	NA	NA	NA	NA	1.95005	NA
ALBU_HUMAN	ADDKETCFAEEGK	2	-1.15	-0.819	-1.2	0.24913	1.44	0.24913	NA	NA	NA	NA	-0.465637	-0.836199	-0.196212	-0.472224	-2.0372	-1.9093	NA	NA	-2.38799	NA	NA	-0.85661	NA	NA	NA	-2.34278	NA	NA	-0.582824	-0.539397	NA	NA	NA	NA	NA	NA	NA	NA	NA	NA	NA	NA	NA	NA	NA	NA
ALBU_HUMAN	ADDKETCFAEEGKK	2	-0.45	0.835	1.76	0.08774	3.11	0.08774	NA	NA	NA	NA	1.15784	0.487591	1.0722	0.708827	0.515429	0.0996584	-0.605046	-0.459321	-0.628339	-1.74184	0.0599667	-0.0723685	NA	NA	-0.986237	-0.786571	-1.16224	-0.146889	0.411871	-0.222764	-0.0277971	-0.0435559	NA	NA	-1.69284	-1.39895	-0.706724	-0.593708	NA	NA	NA	NA	-0.0918149	-2.98153	-2.36588	NA
ALBU_HUMAN	ALVLIAFAQYLQQCPFEDHVK	3	2.06	0.245	0.84	0.40549	0.71	0.40549	1.03233	0.121699	2.45328	2.35325	2.96033	2.65386	NA	2.81649	2.93606	2.96198	2.27122	1.9475	2.00643	2.36078	2.85299	3.016	NA	NA	1.45974	1.12625	2.43264	2.529	NA	2.81321	2.56278	2.45319	1.34783	1.48002	2.59899	2.30127	2.36168	2.25214	0.0899147	0.362029	2.13626	2.1293	2.15808	2.83878	0.765727	1.3541
ALBU_HUMAN	AVMDDFAAFVEK	2	2.62	0.154	0.47	0.64364	0.22	0.64364	1.53677	1.28169	0.88923	1.39509	4.19644	3.82459	3.61296	3.93869	3.41562	3.39821	2.7223	2.71552	2.87934	2.98652	3.11472	3.25621	1.76731	1.56247	2.64568	2.7756	3.52585	3.6484	3.96782	3.69592	3.60645	3.71726	-0.075844	0.825874	3.03122	3.10688	2.71396	2.8039	1.18433	1.1189	2.0626	2.35032	2.67294	2.90257	1.91126	2.05533
ALBU_HUMAN	CCAAADPHECYAK	2	-2.6	0.946	2.12	0.05454	4.5	0.05454	NA	NA	-2.97374	NA	-1.75923	NA	-1.87706	NA	NA	-2.43898	NA	NA	NA	NA	-2.36867	-2.30435	NA	NA	-2.9827	NA	NA	NA	NA	NA	-2.90029	NA	NA	NA	NA	NA	NA	NA	NA	NA	NA	NA	NA	-3.77678	NA	NA
ALBU_HUMAN	CCTESLVNR	2	-0.34	0.084	0.22	0.82682	0.05	0.82682	-1.52701	-1.76087	-1.92653	-1.73602	1.2109	1.14574	0.703363	0.418615	0.649213	0.154975	-0.479755	-0.113911	-0.692376	-0.456084	-0.0619373	0.107662	-1.08602	-1.22149	-0.584913	0.129141	-0.166733	0.256031	2.78944	2.68485	-0.148591	-0.0746685	NA	-2.51135	-0.456326	-0.477705	-0.337876	0.00963528	-1.41747	NA	-1.10603	-0.858593	0.0118182	-0.813487	-1.8717	-1.49027
ALBU_HUMAN	DDNPNLPR	2	0.4	0.466	0.7	0.49557	0.49	0.49557	NA	NA	NA	NA	NA	NA	NA	NA	NA	NA	NA	NA	NA	NA	NA	0.665436	NA	NA	0.894279	0.195691	-0.020661	0.138697	1.39736	1.30918	0.588528	0.693537	NA	NA	NA	NA	NA	NA	NA	NA	NA	NA	-1.88719	NA	NA	NA
ALBU_HUMAN	DLGEENFK	2	0.15	0.363	1.21	0.23283	1.47	0.23283	-1.18796	-0.481647	-0.208496	0.161834	1.49321	1.46101	0.825314	2.04749	0.930896	0.947592	0.0860162	-0.583963	-0.302153	0.184398	-0.283267	0.875341	-0.475215	-0.144601	0.0283423	0.574062	0.0948162	0.352812	1.13855	0.887207	0.806889	0.940147	NA	-1.8548	-0.131847	-0.107551	-0.461786	0.0410184	-0.829638	-0.792274	0.120201	0.254508	0.665121	0.13777	-0.8483	-0.528399
ALBU_HUMAN	ECCEKPLLEK	2	-1.33	0.364	1.3	0.20301	1.7	0.20301	NA	NA	NA	-2.8016	-0.121538	NA	-0.377839	-0.361565	-0.795403	-0.831971	NA	-1.59605	-1.48397	-1.387	-1.07158	-0.866904	NA	NA	-1.71994	-1.84091	-1.2297	NA	-1.07442	-0.960198	-1.00299	-1.06208	NA	NA	-1.88022	-1.78429	NA	-1.5062	NA	-2.16514	-2.36417	NA	-1.68602	NA	NA	NA
ALBU_HUMAN	EFNAETFTFHADICTLSEK	3	0.72	0.215	0.34	0.74171	0.12	0.74171	NA	NA	NA	NA	1.22159	0.201908	1.28429	NA	NA	NA	NA	NA	NA	NA	0.436334	NA	NA	NA	NA	NA	NA	-0.078947	1.25611	NA	NA	NA	NA	NA	NA	NA	NA	NA	NA	NA	NA	NA	NA	NA	NA	NA
ALBU_HUMAN	ETYGEMADCCAK	2	0.48	0.241	0.8	0.4259	0.65	0.4259	-0.587174	-0.706695	-0.0951642	-0.077733	2.04596	NA	1.44074	1.63657	1.41574	0.976171	0.0274242	0.256864	0.207744	0.524735	0.752414	0.899835	NA	NA	0.398992	0.706721	0.860201	1.04932	1.4796	1.62326	1.01365	1.24438	-1.33116	-1.17358	0.298157	0.30158	0.750355	0.606894	-0.889476	-0.590626	0.0812206	0.00949794	1.30055	0.388921	NA	NA
ALBU_HUMAN	FQNALLVR	2	3.05	0.286	1.08	0.28796	1.16	0.28796	2.47199	2.14762	2.29021	2.41378	4.42803	4.24403	3.97021	3.74182	4.12374	4.01773	3.04699	2.85009	3.36837	3.24159	3.42017	3.40561	2.26076	2.35936	3.11526	2.98235	3.61991	3.58366	3.86354	3.83017	3.91911	4.1319	1.30987	0.577196	3.24453	3.13147	3.16743	2.9999	2.80634	2.49074	2.8888	2.48273	2.97141	3.03348	2.09442	2.03921
ALBU_HUMAN	HPYFYAPELLFFAK	3	0.02	0.082	0.27	0.78908	0.07	0.78908	NA	NA	0.298617	0.266281	-0.661961	NA	0.239527	-0.139744	-0.210361	NA	-0.0143883	NA	0.307785	-0.415924	0.412414	0.616249	NA	NA	NA	NA	NA	-0.409879	0.190196	-0.235923	-0.708176	-0.721356	NA	NA	NA	NA	NA	NA	NA	NA	NA	NA	0.667171	0.93098	NA	NA
ALBU_HUMAN	KQTALVELVK	2	0.97	-0.573	-1.33	0.19437	1.77	0.19437	NA	NA	NA	-0.52904	2.72529	2.26008	1.72058	NA	0.815481	0.840055	0.49097	-0.0338558	0.252492	0.202535	0.399013	1.12001	0.122493	NA	0.506028	NA	1.27882	1.90519	NA	3.16782	2.08743	NA	NA	NA	NA	0.887963	0.478732	NA	NA	NA	0.481477	NA	1.28289	-0.238652	NA	NA
ALBU_HUMAN	KVPQVSTPTLVEVSR	3	2.9	0.231	0.6	0.55337	0.36	0.55337	2.29506	2.33179	3.02064	2.69789	4.21528	4.13375	4.07876	4.22293	2.84945	3.23693	2.79322	2.4864	2.46417	3.12279	2.92587	3.37672	1.96574	2.19053	2.82906	3.0665	3.17937	3.38412	5.50992	5.71199	3.44592	3.61407	0.855043	0.834051	2.60282	2.1936	2.44251	3.12749	1.47319	1.91533	3.5391	3.19507	3.80673	2.87846	2.07781	-0.097682
ALBU_HUMAN	KYLYEIAR	2	1.04	0.633	0.89	0.39926	0.8	0.39926	NA	NA	NA	NA	NA	NA	NA	NA	1.36317	1.34082	NA	NA	NA	NA	NA	NA	NA	NA	NA	NA	NA	NA	NA	NA	NA	1.36427	NA	NA	NA	0.0746863	NA	NA	NA	NA	NA	NA	NA	NA	NA	NA
ALBU_HUMAN	LCTVATLR	2	2.67	0.119	0.43	0.66803	0.19	0.66803	1.92014	1.23995	2.20192	2.19386	3.97113	3.8664	3.58471	2.54498	3.44519	3.53878	2.87239	2.61495	3.18715	2.90321	3.00349	2.94622	1.53621	1.5942	2.75972	2.60193	3.19051	2.95731	3.73402	2.97776	3.22341	3.36442	1.04542	1.53529	3.07123	3.06612	2.66601	3.09931	2.01199	2.95706	2.71264	2.70983	2.72612	2.66706	1.39938	1.03628
ALBU_HUMAN	LDELRDEGK	2	1.19	0.24	0.88	0.38549	0.77	0.38549	-0.329329	0.142316	0.975589	1.05621	2.42793	2.07541	2.04364	3.19593	1.8646	1.76488	0.869856	1.32452	1.40106	1.78695	1.1448	1.70461	0.00588309	0.303022	1.14773	1.2858	1.01342	1.45119	1.90851	2.21309	1.40917	1.66766	-0.263435	-0.0311767	1.05293	1.49747	1.38941	1.36956	0.135317	0.413436	1.04762	1.33176	1.2881	1.363	0.161464	0.978991
ALBU_HUMAN	LKECCEKPLLEK	2	-0.08	0.414	1.34	0.18763	1.81	0.18763	NA	NA	-0.616004	-0.442347	0.684708	0.104837	1.14072	0.711251	0.185746	0.811206	0.0493647	0.331209	0.148309	NA	NA	-0.232891	NA	NA	-0.00449485	-0.851219	0.128413	-0.230792	0.289205	-0.194993	0.371896	-0.0302	-2.05582	-2.11058	-0.113022	-0.158991	0.152878	-0.0385064	NA	-0.807495	-0.100962	-0.28698	1.15606	-0.490448	NA	NA
ALBU_HUMAN	LVAASQAALGL	2	0.61	0.226	0.74	0.46541	0.55	0.46541	NA	NA	NA	NA	1.76168	1.49291	1.14018	0.761299	0.49455	0.28018	0.133292	NA	NA	NA	0.641914	0.785562	-0.0978822	NA	0.999318	0.134805	1.05599	0.411458	1.4612	0.609826	1.16072	0.633989	NA	NA	NA	-0.116565	0.337819	NA	NA	NA	NA	NA	0.433417	-0.0691346	-0.401174	NA
ALBU_HUMAN	LVNEVTEFAK	2	3.96	0.251	0.94	0.35155	0.89	0.35155	2.7441	2.59073	3.29032	3.51587	4.98454	4.75638	4.75023	4.8169	5.01356	5.04849	3.63867	3.69211	4.49989	4.29351	4.39208	4.38711	3.98425	2.85628	4.21349	3.74968	4.3976	4.35349	4.73363	4.78322	4.57113	4.38313	2.39004	NA	4.20737	4.34318	4.15944	4.21298	3.25411	3.36257	3.40119	3.34125	3.86041	4.37195	2.52256	2.64756
ALBU_HUMAN	MPCAEDYLSVVLNQLCVLHEK	3	0.91	-0.111	-0.41	0.68112	0.17	0.68112	NA	-1.28998	0.441384	NA	1.21488	1.15899	1.13347	1.36336	1.81566	1.63906	0.956397	1.23983	0.752084	0.632945	1.21036	1.47403	NA	NA	0.0270378	0.624942	1.19105	1.16697	1.61964	1.60477	0.97975	1.23005	NA	NA	1.22134	1.40517	0.920151	0.927958	NA	NA	0.457486	0.099167	0.578763	1.20574	-0.0351632	0.032067
ALBU_HUMAN	QEPERNECFLQHK	3	-0.95	0.119	0.42	0.67681	0.18	0.67681	NA	NA	NA	NA	-0.446147	-0.444611	0.098345	0.0262442	-0.969936	-0.540669	-2.16178	NA	-1.21484	-0.868164	-0.999541	-1.07233	NA	NA	-1.18882	-1.73065	-1.06164	-1.15674	-0.23031	-0.81832	-0.576165	-0.58033	NA	NA	-1.57014	-1.75988	-1.0162	-0.783454	NA	NA	NA	-1.73088	NA	NA	NA	NA
ALBU_HUMAN	QNCELFEQLGEYK	2	0.86	-0.028	-0.1	0.92246	0.01	0.92246	NA	-0.657657	-0.0766614	NA	1.96955	2.23721	1.53081	1.6718	1.25789	1.56117	1.01991	0.296304	0.617296	0.656554	1.14119	0.895257	NA	-0.428666	0.613533	0.639786	0.8237	1.17268	1.78621	1.48634	1.20026	1.04232	NA	NA	0.504079	0.583684	1.21649	0.640567	NA	NA	NA	0.737669	0.499999	0.376314	NA	-0.391716
ALBU_HUMAN	QTALVELVK	2	0.95	-0.395	-1.22	0.23166	1.48	0.23166	-0.419411	-0.532126	-0.728082	-0.455105	2.48405	2.55145	1.83658	1.82831	1.10378	1.10936	0.942253	NA	0.231807	0.45518	1.02505	1.51684	0.1836	0.148243	0.64223	1.04356	1.38929	1.67253	2.17602	2.14498	1.79335	2.00334	NA	NA	0.69869	NA	0.882679	0.785073	NA	NA	NA	NA	1.15967	NA	-0.0783544	-0.0413652
ALBU_HUMAN	RHPDYSVVLLLR	3	2.66	-0.128	-0.34	0.73228	0.12	0.73228	1.88214	0.967246	2.54301	2.18764	4.10334	3.9139	4.2098	4.00578	2.87853	2.68305	3.07112	2.41878	3.14222	2.37942	3.57677	3.42657	0.383689	-0.549212	2.46228	2.32003	3.4372	3.23866	4.19701	3.74898	3.78156	3.51794	1.68269	1.15881	3.37677	2.87794	3.17475	2.34611	2.17762	1.46008	2.86184	3.18746	3.371	2.50906	1.27413	1.18335
ALBU_HUMAN	RHPYFYAPELLFFAK	3	1.9	0.121	0.27	0.78875	0.07	0.78875	0.387974	NA	1.28937	1.51579	3.00959	2.66402	3.21193	3.02655	-0.357892	NA	2.27378	2.68562	2.95142	NA	2.58221	3.42938	NA	NA	1.14593	1.03341	1.89681	1.37164	3.04246	2.78003	2.34332	NA	0.0887789	-0.378585	0.581557	2.8238	2.86065	NA	1.10263	0.602169	2.41426	1.61035	2.42473	2.48131	NA	NA
ALBU_HUMAN	RMPCAEDYLSVVLNQLCVLHEK	3	2.3	0.382	1.1	0.27858	1.21	0.27858	0.235551	0.583175	2.10933	2.02965	2.97192	2.44739	3.35472	3.2593	3.32131	2.8892	2.68391	2.95971	2.77908	2.64439	2.75463	3.25007	NA	NA	2.50565	2.24086	2.87633	3.02753	3.29162	3.09347	2.61067	2.8739	-0.314056	-0.0365902	3.09438	3.05112	2.77964	2.527	0.588177	0.10294	2.31002	2.30533	2.39673	3.02242	1.90661	0.87269
ALBU_HUMAN	RPCFSALEVDETYVPK	3	2.05	0.107	0.33	0.74257	0.11	0.74257	0.481567	0.481814	0.791794	1.42036	3.23676	3.26986	3.23443	3.32984	2.93352	2.79847	2.1411	2.00708	2.05436	2.03617	2.08069	2.53894	1.03797	0.951912	2.30514	2.30355	2.80273	3.01984	3.01432	3.30837	2.83523	3.24006	0.397103	0.00128452	2.47505	2.15365	2.34807	2.35343	NA	0.21439	1.71497	1.69476	1.76518	2.53502	1.12139	1.45423
ALBU_HUMAN	SHCIAEVENDEMPADLPSLAADFVESK	3	1.87	-0.06	-0.19	0.84647	0.04	0.84647	0.48992	0.175974	1.4252	1.71057	2.38782	2.36297	3.27038	3.01994	2.58872	2.57544	2.21417	2.33388	2.10167	2.06053	2.20078	2.47831	-0.3809	-0.950108	2.46986	1.88096	2.33191	2.04293	2.91716	2.70455	2.53814	2.51921	NA	0.416538	2.38866	2.11504	2.34661	2.08034	0.809849	1.31237	1.87076	1.81394	1.9456	2.22779	1.03425	1.25168
ALBU_HUMAN	SLHTLFGDK	2	1.28	0.113	0.43	0.66725	0.19	0.66725	0.799312	0.367889	0.798814	1.25719	2.80278	2.58281	1.91786	2.13291	2.01516	1.9788	1.07959	1.333	1.50883	0.985427	0.981427	1.14619	0.674964	0.782624	0.954563	0.611186	1.50091	1.93499	1.80688	2.26207	1.97337	2.3956	-0.5636	-0.878115	1.60904	1.67277	1.59494	1.22576	0.186799	0.398802	1.48905	1.19001	1.42028	1.37661	0.949935	0.903977
ALBU_HUMAN	TCVADESAENCDK	2	-0.82	0.561	1.65	0.10715	2.72	0.10715	NA	-3.1065	-1.52564	-1.09088	0.695795	0.934236	0.354333	0.342053	0.156707	-0.0204803	-0.882863	-0.34374	NA	-0.691163	0.00583346	-0.168534	-1.51115	-1.28808	-0.915556	-0.511583	-1.29653	-0.649782	0.404495	0.390996	-1.0323	-0.677153	NA	-2.48033	-1.23117	-0.65785	-0.664134	-0.68731	NA	-1.71438	-1.27114	-1.13727	-0.768487	-0.702868	-3.31788	-2.62936
ALBU_HUMAN	TYETTLEK	2	0.77	0.709	0.7	0.49259	0.48	0.49259	NA	0.392829	NA	NA	-0.659187	2.84425	2.32007	2.20572	-0.303061	2.98288	NA	-1.13094	-0.611329	2.04923	2.0752	1.73103	NA	0.921489	-1.28324	1.42907	-0.829398	1.98817	-0.560864	2.55408	-0.43123	NA	NA	NA	NA	NA	-0.652033	1.97953	NA	NA	NA	NA	NA	-1.27059	NA	NA
ALBU_HUMAN	VFDEFKPLVEEPQNLIK	2	4.56	0.092	0.42	0.67543	0.18	0.67543	3.71058	3.91438	4.48096	4.12886	5.63654	5.40043	5.1171	5.45046	5.194	5.28744	4.69169	4.75223	4.69374	4.64126	4.84725	4.82396	3.37289	3.19975	4.42274	4.21501	4.9531	4.68119	5.23005	5.04416	5.18592	4.85917	NA	NA	4.7021	4.74141	4.64646	4.46961	3.88779	3.80538	4.84782	4.55001	4.27779	4.34578	3.30322	3.59637
ALBU_HUMAN	VHTECCHGDLLECADDR	3	2.06	0.252	0.7	0.48475	0.5	0.48475	0.345359	0.235652	1.31242	1.60633	3.59549	3.42079	3.7003	3.04671	2.92228	2.87731	2.08713	1.65357	1.82338	2.00962	2.28069	2.83392	0.971714	0.623027	2.43493	2.89835	2.79259	2.57436	3.37806	2.47235	2.74336	2.71451	-0.832305	NA	2.04895	2.10853	2.16307	2.57359	1.01134	0.348358	2.03662	2.13847	2.85419	2.16723	1.17639	1.00794
ALBU_HUMAN	YICENQDSISSK	2	2.4	0.09	0.26	0.79329	0.07	0.79329	0.415401	1.24568	1.24885	1.819	3.53343	3.81401	3.35394	3.25623	3.36654	3.201	2.02846	2.65617	2.36389	2.36771	2.76053	2.82209	1.57295	1.70754	2.2017	3.16601	2.29287	NA	5.01142	4.86599	2.5641	2.7623	NA	NA	2.32594	2.57835	2.3535	2.5371	1.05834	1.44663	1.61085	1.94807	2.44865	2.02928	1.02563	1.20992
ALBU_HUMAN	YLYEIAR	2	2.44	-0.242	-0.73	0.46901	0.53	0.46901	1.04811	1.03533	1.75256	1.27742	3.46223	3.24417	3.06333	2.97671	3.32108	2.92707	2.54834	2.29814	2.82568	2.49835	2.77623	2.40747	1.31256	1.16969	2.32525	2.10409	3.21052	2.86381	5.42082	5.26856	2.73179	2.71893	2.0667	1.36131	2.61026	2.61099	3.2567	2.52663	2.04822	1.2617	2.33511	2.33566	2.67048	2.66168	0.659388	0.598733
ALDOA_HUMAN	AAQEEYVK	2	-2.34	0.143	0.51	0.61214	0.26	0.61214	NA	NA	-1.42435	-1.77308	-3.07851	-3.43217	NA	NA	-1.7106	-1.89554	-2.66089	-1.88049	NA	-2.62267	-2.07193	-2.01918	-2.45216	-2.69164	NA	NA	-3.341	-2.43686	-2.87633	-3.20418	NA	NA	NA	-2.87038	-1.58855	-1.62047	NA	-3.10286	-2.32853	-1.93161	-2.22884	-1.92568	-1.72759	-2.34079	NA	NA
ALDOA_HUMAN	ALANSLACQGK	2	0.34	0.313	1.5	0.1421	2.24	0.1421	NA	NA	0.632528	0.770058	0.0352304	-0.141427	-0.303741	-0.259405	0.739282	1.06754	0.51757	0.412587	0.270764	0.869127	1.00521	1.11909	0.779049	0.197014	0.443722	0.731674	0.418589	0.600451	-0.244083	-0.336942	-0.789733	-0.418098	-0.376198	-0.520626	0.816303	1.33457	-0.380733	-0.0253384	0.771784	0.903124	0.16385	0.221928	0.598848	0.519474	NA	NA
ALDOA_HUMAN	ELSDIAHR	2	-1.05	0.232	0.87	0.39327	0.75	0.39327	-1.82488	NA	-0.864764	-1.05365	NA	-1.43045	NA	-1.28594	-0.721805	-0.858698	-1.41759	-0.833485	-0.891836	-0.911049	-0.617549	0.146011	NA	NA	-0.726851	-0.982552	-1.30849	-0.830209	-1.59925	-1.11054	NA	NA	-2.3391	NA	-0.354555	-0.433394	NA	NA	-0.926049	-0.660376	-1.36034	-1.18839	NA	-0.423846	NA	-2.63253
ALDOA_HUMAN	FSHEEIAMATVTALR	3	0.53	0.075	0.36	0.72259	0.13	0.72259	-0.340147	0.0169763	0.959371	0.572316	0.33786	-0.0462736	NA	0.259348	0.3826	0.88589	0.84763	1.07253	0.694072	0.771021	1.02029	1.35452	0.59607	0.0506905	0.676371	0.822178	1.01012	0.311929	0.497687	0.0321101	-0.216872	0.095735	0.527866	0.350212	1.49736	1.31809	-0.264948	0.189276	1.18641	1.05612	0.279496	0.903315	0.789984	0.789187	0.109754	-0.669059
ALDOA_HUMAN	GILAADESTGSIAK	2	0.78	0.23	0.99	0.33047	0.97	0.33047	NA	NA	0.474386	1.23071	0.824598	NA	0.235999	NA	0.452637	0.96721	0.68795	1.32494	0.542539	1.16508	1.24409	0.753619	0.889595	1.88816	0.602803	0.859984	0.878296	0.975111	0.737241	0.890589	NA	0.00730461	0.712204	0.602114	0.911025	1.3965	-0.145685	-0.0339575	0.953311	1.06999	1.17923	0.92301	1.28206	0.72416	NA	-0.593568
ALDOA_HUMAN	IGEHTPSALAIMENANVLAR	3	1.77	0.139	0.58	0.56348	0.34	0.56348	1.91725	NA	1.23026	1.6978	1.74822	1.31947	1.48948	NA	2.31348	2.25719	1.60052	1.88275	2.0146	1.85382	NA	NA	1.73496	1.60457	2.39074	2.3543	2.88791	NA	1.51636	1.7597	1.87431	1.76934	0.0361488	NA	2.75938	2.23776	1.46685	1.17802	2.29036	2.41962	0.629594	1.28136	1.6132	2.04739	1.6408	1.28503
ALDOA_HUMAN	KELSDIAHR	2	-1.16	-0.084	-0.32	0.74954	0.1	0.74954	-2.53131	NA	-0.226915	-0.596346	-2.10029	NA	-1.08605	-0.960624	-0.648355	-1.0453	-1.46454	-0.895878	-1.51556	-1.15726	-1.65562	-0.532236	-1.05125	-1.66508	-1.187	-1.10383	NA	-0.988343	NA	-2.03423	-1.98665	NA	-1.12522	-1.52032	-0.780386	-0.659343	NA	NA	-1.39239	-0.726935	-0.523596	-0.976124	-0.873617	-0.824644	NA	NA
ALDOA_HUMAN	QLLLTADDR	2	-0.01	0.051	0.23	0.8204	0.05	0.8204	-0.517056	-0.888819	NA	-0.378839	0.136036	0.143921	-0.63885	NA	0.152388	0.150119	-0.438725	0.130799	NA	-0.362382	0.0160453	0.644834	0.59667	0.916103	0.151764	0.635517	0.636336	0.702012	0.155634	NA	-0.896483	-0.111923	NA	NA	0.332702	-0.00728787	-0.762882	NA	-0.0206384	0.516049	-0.0352885	NA	0.207349	-0.112502	-0.812626	-0.635208
ALDOC_HUMAN	ALQASALNAWR	2	-0.14	-0.07	-0.16	0.87241	0.03	0.87241	-0.840417	NA	0.666564	-0.579746	0.335036	NA	NA	-0.495244	NA	NA	0.315429	-1.22024	NA	NA	-0.0410112	0.150396	-0.471437	NA	-0.284374	NA	-0.189992	0.0544592	NA	NA	-0.84068	NA	-0.895743	NA	-0.460115	-0.0612815	NA	NA	0.607232	0.0971417	0.757239	0.0420235	1.92743	-0.677709	-1.20696	NA
ALDOC_HUMAN	DNAGAATEEFIK	2	0.53	0.292	1.37	0.18007	1.87	0.18007	0.144707	0.442423	NA	0.494667	0.166316	0.728474	NA	0.109916	NA	0.834149	0.298551	0.952408	1.13606	0.805061	1.20743	1.01925	0.739398	1.04765	0.866906	0.953985	0.790915	0.724241	0.60767	0.060633	-0.0573356	-0.656138	0.354903	0.215741	NA	NA	0.102134	0.768198	1.24337	NA	NA	0.503716	NA	0.927688	-0.504876	-0.221784
ALDOC_HUMAN	GILAADESVGSMAK	2	0.81	0.111	0.54	0.59488	0.29	0.59488	1.04302	1.09491	NA	1.3321	1.258	0.886091	-0.0700131	0.556015	0.0845216	NA	0.945001	0.930221	0.652043	0.472575	0.763981	1.77383	1.10868	1.16997	0.456933	1.26633	1.27938	1.50962	0.667867	1.1015	0.265262	0.996698	0.463576	0.201814	1.27611	0.949974	0.259782	-0.0139567	1.31155	1.25452	0.513878	0.673417	0.938587	0.99488	0.0768723	0.313015
ALDOC_HUMAN	GVVPLAGTDGETTTQGLDGLSER	3	1.19	0.169	0.54	0.59545	0.29	0.59545	0.906697	0.414932	NA	NA	1.69419	0.885885	NA	1.33462	1.42263	1.21566	NA	NA	NA	0.756836	0.854528	2.17999	1.53618	1.88712	1.13179	1.80481	1.44541	NA	1.19928	1.82491	0.847737	0.715935	0.993077	NA	NA	NA	NA	NA	NA	1.56227	NA	NA	NA	NA	0.793955	0.0566292
ALDOC_HUMAN	KELSDIALR	2	-0.39	0.248	0.75	0.46356	0.56	0.46356	NA	NA	-0.351291	0.067505	NA	NA	NA	NA	NA	-0.725641	NA	0.102283	-0.131754	NA	-0.277956	NA	NA	NA	NA	0.0296231	NA	NA	NA	NA	NA	NA	-1.6096	-0.945814	NA	0.349926	-1.20874	-0.565545	0.281388	NA	-0.850463	-0.11566	NA	-0.306879	NA	NA
ALDOC_HUMAN	RAEVN(de)GLAAQGK	2	NA	NA	NA	NA	NA	NA	NA	NA	NA	NA	NA	NA	NA	NA	NA	NA	NA	NA	NA	NA	NA	NA	NA	NA	NA	NA	NA	NA	NA	NA	NA	NA	NA	NA	NA	NA	NA	NA	NA	NA	NA	NA	NA	NA	NA	NA
ALDOC_HUMAN	RLSQIGVENTEENRR	3	-0.57	0.132	0.6	0.54909	0.37	0.54909	-1.66286	-1.00203	-0.851739	NA	-0.160994	-0.791023	-0.0667025	-0.45324	-0.09622	-0.668217	-0.781742	-0.205184	-0.361132	-0.176332	0.0516943	-0.185783	-0.13839	-1.03217	-0.448783	-0.671083	-0.706558	-0.381182	-0.0406856	-0.588562	-1.61182	-0.89794	-0.96427	-0.823519	-0.0972217	-0.205254	-1.18259	-1.19112	-0.387885	0.147459	NA	-0.82132	NA	-0.622112	NA	NA
ALDOC_HUMAN	TPSALAILENANVLAR	2	1.63	0.074	0.22	0.82608	0.05	0.82608	1.45977	0.527611	2.55864	2.20301	1.53192	1.32049	0.408916	0.903053	2.19032	2.11666	1.59681	2.55211	2.19726	2.04833	2.18445	2.67675	0.91457	0.629058	1.7736	1.51586	1.70381	1.70284	1.64115	1.27924	-0.300328	0.118399	-0.897562	-0.54421	3.02106	2.69386	1.22441	1.66422	2.77486	2.85143	2.47411	2.30384	2.43342	2.49496	NA	NA
ALDOC_HUMAN	VDKGVVPLAGTDGETTTQGLDGLSER	3	0.24	-0.357	-1.33	0.19646	1.77	0.19646	NA	NA	0.153071	0.426283	NA	NA	-0.684644	NA	-0.307316	0.691342	NA	0.329122	0.172195	NA	0.078019	-0.0307736	-0.291776	NA	NA	0.575999	NA	NA	NA	NA	NA	NA	NA	NA	0.718842	0.64078	NA	NA	0.647033	0.680965	0.407985	0.116397	0.0764949	0.226947	NA	NA
ALDOC_HUMAN	YTPEEIAMATVTALR	3	0.41	-0.085	-0.34	0.73616	0.12	0.73616	0.352502	0.162171	0.354367	0.189385	-0.308826	-0.0714059	0.0839679	-0.409872	0.743911	0.474841	0.498161	0.693444	1.0004	0.677262	1.50903	1.55107	-0.53259	-1.10595	0.92888	0.357033	1.05582	1.02629	0.60003	-0.00725441	-0.129862	0.376482	-0.455213	NA	1.62392	1.05495	0.023289	-0.0791672	1.51289	1.47308	0.0857644	-0.444254	0.70349	1.15987	-0.0633772	-0.542821
ALS_HUMAN	DLHFLEELQLGHNR	3	0.14	-0.374	-0.58	0.57768	0.34	0.57768	NA	NA	NA	NA	NA	NA	NA	NA	NA	NA	NA	-0.158913	NA	NA	NA	NA	NA	NA	NA	NA	NA	NA	NA	NA	NA	NA	0.691786	0.37695	NA	NA	0.040504	-0.249933	NA	NA	NA	NA	NA	NA	NA	NA
ALS_HUMAN	LAYLQPALFSGLAELR	3	-0.91	-0.302	-1.16	0.25502	1.35	0.25502	-1.33837	-1.85331	NA	NA	NA	-1.67679	NA	NA	-0.468371	-1.0422	-0.253769	-0.8057	-0.688996	-0.662756	-1.81996	-1.18183	NA	NA	-1.06354	-0.883386	-0.992009	-1.07925	-1.17856	-0.827511	NA	NA	0.203684	0.61785	-1.04907	NA	-0.0875283	-0.29119	-1.45323	-1.12754	-1.26527	-1.32602	NA	-0.88151	NA	NA
ALS_HUMAN	LEYLLLSR	2	0.69	-0.479	-1.25	0.23228	1.56	0.23228	NA	NA	NA	NA	0.721634	NA	NA	NA	NA	NA	0.872505	0.470977	NA	NA	NA	NA	NA	-0.305966	NA	NA	1.16142	0.770622	NA	NA	NA	NA	0.980259	1.10106	NA	NA	0.707741	0.453794	NA	NA	NA	NA	NA	NA	NA	NA
ALS_HUMAN	LHSLHLEGSCLGR	3	-0.47	0.13	0.36	0.72427	0.13	0.72427	NA	NA	NA	NA	-0.708195	-0.506491	NA	NA	NA	NA	0.246308	-0.251813	-0.467193	-0.205938	-0.958221	0.068021	-0.608419	-1.22038	NA	NA	NA	NA	NA	NA	NA	-1.66916	0.497879	-0.490361	NA	NA	-0.440129	-0.0623945	-0.371669	-0.552939	NA	NA	NA	-0.815741	NA	NA
ALS_HUMAN	NLIAAVAPGAFLGLK	2	-0.13	-0.211	-0.65	0.51859	0.42	0.51859	-0.513786	-0.363592	-0.8478	NA	NA	-0.230303	NA	NA	0.309319	-0.210794	1.20899	0.810632	0.777555	0.0859771	-0.758559	-0.0334064	-1.33261	-1.35873	-0.663137	-0.856936	0.295207	0.202006	-0.125873	-0.0158581	-0.931382	NA	0.118041	2.11353	-0.206102	-1.07354	1.21542	0.953885	-0.0177402	-0.273559	-0.369313	-1.20529	-0.150599	0.282573	-0.684594	-0.698012
ALS_HUMAN	SFEGLGQLEVLTLDHNQLQEVK	3	0.64	0.056	0.12	0.90777	0.01	0.90777	NA	NA	NA	NA	0.725337	NA	NA	NA	0.685091	0.258934	NA	1.42305	NA	NA	NA	0.651202	NA	NA	NA	0.157599	NA	NA	0.0645882	NA	NA	NA	1.17628	NA	NA	NA	NA	NA	NA	NA	NA	NA	NA	NA	NA	NA
ALS_HUMAN	SLALGTFAHTPALASLGLSNNR	3	0.34	-0.6	-1.55	0.13698	2.4	0.13698	-0.767543	-0.361692	NA	NA	0.675806	-0.111412	NA	NA	NA	NA	0.982382	0.0836005	NA	NA	0.324163	0.592709	-0.228697	-0.443844	0.218226	NA	0.946078	NA	NA	NA	NA	NA	1.51466	1.76352	NA	NA	0.529628	0.606632	NA	NA	NA	NA	NA	-0.556341	NA	NA
ALS_HUMAN	TFTPQPPGLER	2	-0.55	-0.751	-2.35	0.03089	5.51	0.03089	NA	-1.54475	NA	NA	NA	-0.255382	NA	NA	NA	NA	-0.953832	NA	-0.957453	NA	-0.458046	NA	-1.36496	NA	NA	-1.05086	-0.120005	-0.874762	NA	-0.438262	NA	NA	-0.196797	0.467097	NA	NA	0.022624	-0.0279562	NA	NA	NA	NA	NA	NA	NA	NA
ALS_HUMAN	VAGLLEDTFPGLLGLR	2	-0.66	-0.158	-0.49	0.6294	0.24	0.6294	-1.72902	NA	NA	NA	-1.11539	-1.16994	NA	NA	-0.529511	-0.589817	0.123964	0.270002	-0.271135	-0.585526	NA	NA	NA	NA	-1.23996	-1.42761	NA	-0.782838	-0.7952	-0.888117	-1.61492	-1.05988	0.621391	0.844413	NA	NA	0.106189	0.173493	-1.51901	NA	NA	NA	-1.23616	-0.297468	-1.06025	NA
AMBP_HUMAN	AFIQLWAFDAVK	2	3.16	-0.726	-2.88	0.00623	8.29	0.00623	2.90987	2.25779	3.102	2.80792	NA	2.00092	3.02335	2.94061	3.13481	3.16885	3.66053	3.40332	3.95538	3.52598	3.3567	3.69376	1.11539	0.0503064	2.5641	2.58819	3.54135	3.23272	3.43339	3.58996	3.95271	3.71291	4.36042	4.08526	3.18221	3.07846	3.92347	3.88791	3.21466	3.24783	3.19749	2.8815	3.53744	3.60725	3.07272	3.32969
AMBP_HUMAN	CVLFPYGGCQGN(de)GNK	2	NA	NA	NA	NA	NA	NA	NA	NA	NA	NA	NA	NA	NA	NA	NA	NA	NA	NA	NA	NA	NA	NA	NA	NA	NA	NA	NA	NA	NA	NA	NA	NA	NA	NA	NA	NA	NA	NA	NA	NA	NA	NA	NA	NA	NA	NA
AMBP_HUMAN	ECLQTCR	2	0.37	-0.081	-0.29	0.77542	0.08	0.77542	NA	-1.17777	0.493093	0.459103	0.484901	-0.0869059	0.779738	-0.107224	0.567756	0.508758	0.668958	1.39487	NA	0.657804	0.513894	0.0619905	0.42844	0.390648	0.670264	-0.257983	-0.119962	0.361423	1.10219	0.286522	0.0941605	-0.277014	1.9237	1.75917	NA	0.392595	1.03675	NA	-0.0791107	0.538625	0.368506	NA	0.714389	0.232131	-0.561285	-1.38092
AMBP_HUMAN	ETLLQDFR	2	4.03	-0.426	-1.75	0.08813	3.05	0.08813	3.60824	3.69561	NA	3.54735	3.79554	3.56968	4.01388	4.14366	3.09275	3.15573	3.81269	3.97817	3.98308	3.82484	3.35495	4.5545	5.48427	4.15406	3.48573	3.3958	3.59346	3.56566	4.18027	4.36013	4.66484	4.64957	NA	NA	4.33685	4.19011	4.96406	4.43255	3.54521	3.28972	3.93739	3.8983	4.34847	5.48576	4.50164	4.38484
AMBP_HUMAN	EYCGVPGDGDEELLR	2	3.66	-0.112	-0.54	0.59109	0.29	0.59109	2.98691	2.88891	2.58079	2.91146	3.61355	3.18821	4.20665	3.60964	3.46613	3.65339	3.81934	3.95992	3.62277	3.92143	4.13169	3.60113	3.72395	3.83987	4.51262	3.83986	3.56328	4.60095	3.7896	3.93731	4.07196	3.99235	4.38578	4.59855	3.0322	3.54154	4.41957	4.37815	3.14332	3.24365	3.26599	3.30361	3.31245	3.46817	3.0003	3.27619
AMBP_HUMAN	GECVPGEQEPEPILIPR	2	3.52	-0.329	-1.45	0.15556	2.09	0.15556	3.29262	3.304	2.97536	3.6162	3.40321	3.47277	3.68278	4.4285	2.38996	3.0206	2.52996	3.22684	3.02424	4.28547	2.60076	3.31227	3.71574	3.91947	3.29965	3.681	3.52922	3.27473	3.89832	4.09336	4.52239	4.43873	3.87957	3.99816	3.12788	3.08405	3.60163	3.37842	2.88899	3.53973	3.22353	3.25049	3.52861	4.20085	3.93575	4.36354
AMBP_HUMAN	GVCEETSGAYEK	2	0.21	-0.468	-0.81	0.4376	0.66	0.4376	NA	NA	NA	NA	NA	0.459688	NA	NA	-0.159665	NA	NA	NA	NA	NA	-0.24601	NA	NA	NA	NA	NA	NA	NA	NA	NA	NA	NA	1.21433	NA	NA	NA	NA	NA	NA	NA	NA	NA	-0.241501	NA	NA	NA
AMBP_HUMAN	KEDSCQLGYSAGPCMGMTSR	2	2.83	-0.192	-0.96	0.34454	0.91	0.34454	2.60405	2.2333	2.52806	2.75003	2.60306	2.53738	2.9496	3.28482	2.68056	2.22015	2.99493	3.11863	2.51692	2.46213	2.17886	2.69644	3.06683	2.92681	2.8897	3.43108	2.93995	3.20631	3.51597	3.70213	3.34649	3.62655	3.64191	4.30389	2.28592	2.50801	3.11537	2.95002	2.56703	1.93441	2.1159	2.61353	2.54449	2.20225	2.69616	2.68785
AMBP_HUMAN	KGVCEETSGAYEK	2	-0.27	-0.598	-1.92	0.06242	3.67	0.06242	-2.84375	NA	-0.0658563	-0.00704738	-0.917223	-1.13586	0.453731	-0.0242996	-1.08428	-1.04619	-0.421395	-0.214318	-0.349565	-0.670652	-0.924042	-0.978595	-0.132642	0.745287	-0.44082	-0.38765	-1.32526	NA	-0.123398	0.604162	-0.171805	NA	1.8	1.51678	-0.209883	-0.119997	0.954984	0.0553981	-1.25856	-0.70539	-0.737533	0.154394	0.547941	0.0631837	-0.690213	0.0852181
AMBP_HUMAN	TVAACNLPIVR	2	4.65	-0.253	-1.4	0.16763	1.97	0.16763	4.05395	4.2281	4.04244	4.32658	4.64126	4.38709	4.38878	4.738	4.13347	4.10196	4.70779	4.81245	4.46462	4.78741	4.1252	4.77166	4.99179	5.24985	4.42461	5.11811	4.9866	5.1938	4.88021	5.27815	5.26431	5.1571	5.609	5.77007	4.23911	4.37112	4.80047	5.00131	4.02921	4.33534	4.37645	4.53756	4.89648	4.52103	4.05508	4.25794
AMBP_HUMAN	VVAQGVGIPEDSIFTMADR	2	4.06	-0.433	-1.87	0.06772	3.51	0.06772	3.77085	4.0034	4.37891	4.40333	3.67861	3.52081	4.25689	3.15964	3.13923	3.49328	4.46802	3.95954	4.07579	3.85752	3.25971	3.75481	4.10811	3.87169	3.78519	3.9526	3.78761	3.51012	4.15028	2.98352	5.02344	4.92882	5.59702	5.44206	4.44977	4.37424	4.3027	4.35642	3.62434	3.84935	3.05852	3.96519	4.38659	4.41028	4.5638	4.79402
AMBP_HUMAN	WYNLAIGSTCPWLK	2	0.06	-0.647	-1.59	0.12707	2.53	0.12707	NA	NA	-0.0760568	0.319005	NA	NA	NA	NA	NA	NA	-0.238539	-0.308372	NA	NA	NA	NA	NA	NA	-1.43425	NA	NA	NA	-0.437755	NA	NA	NA	0.498986	1.43718	0.739041	0.330774	-0.00785861	-0.166293	NA	-0.226802	0.434134	NA	-0.513538	0.57977	NA	0.0315313
AMD_HUMAN	AGIEVQEIK	2	1.34	0.302	1.46	0.15277	2.13	0.15277	0.305953	NA	1.99226	1.72936	1.49168	NA	1.64891	1.02155	1.83862	1.7448	1.44498	1.57797	1.47036	1.47991	1.72761	1.36255	1.87215	NA	1.55965	1.53917	0.99974	0.950778	0.843636	0.534968	1.12662	NA	0.347397	0.484623	1.65404	1.61445	0.663041	0.872724	1.91131	1.85834	2.1369	2.27809	2.02369	1.44848	0.441901	0.393809
AMD_HUMAN	ANILYAWAR	2	0.48	-0.035	-0.13	0.89807	0.02	0.89807	NA	-0.284761	1.1592	1.00269	0.436655	-0.298039	NA	0.801665	0.595889	-0.0986246	NA	0.114142	NA	0.73811	0.443652	NA	0.272399	0.49436	NA	NA	0.577437	0.0189739	NA	-0.659105	0.656499	0.00230727	NA	NA	0.530388	0.790578	NA	NA	1.3268	1.39591	1.13451	1.4361	0.580007	0.289391	-0.58743	NA
AMD_HUMAN	DGNYWVTDVALHQVFK	3	1.02	-0.232	-0.91	0.37039	0.82	0.37039	0.256591	0.641763	1.80626	0.438951	0.562273	0.364423	0.585739	0.049714	0.482521	1.48037	1.35649	NA	1.96438	1.31481	1.68588	1.37427	0.35261	-0.340202	1.54674	0.952269	0.840512	0.853811	0.844693	0.382766	0.906121	0.633309	0.201238	0.56215	2.07433	1.52982	0.888621	0.882216	2.32967	1.85567	1.42034	1.52915	1.14308	1.68954	1.10661	1.03986
AMD_HUMAN	EDVVHVHK	2	-1.72	0.102	0.44	0.66288	0.19	0.66288	-2.46988	-2.46883	-0.18529	-0.415955	-2.16153	-2.77169	-1.30021	-1.56716	-1.3667	-1.61299	-1.73432	-1.09553	-1.54445	-1.34468	-1.90587	-1.81208	-1.76672	-1.81159	-1.76453	-2.20655	-1.87875	-0.997857	-2.53169	-2.28436	-2.39192	-2.43466	-1.69313	-1.95702	-1.16987	-1.12958	-1.91064	-2.38029	-1.37187	-1.12026	-0.828009	-1.16145	-1.10929	-1.36481	-2.83374	-2.80026
AMD_HUMAN	EEEEVLDQGDFYSLLSK	2	0.2	-0.144	-0.51	0.61506	0.26	0.61506	0.258678	-0.136105	0.0315799	1.18043	NA	-0.195847	-0.0470579	0.0377984	0.193966	NA	NA	NA	NA	-0.188651	0.431274	0.117486	0.300711	-0.103849	0.322367	NA	0.296708	0.160281	NA	NA	NA	NA	NA	NA	NA	0.0280077	NA	NA	0.868479	NA	1.11083	0.0212583	0.854551	-0.114036	-0.465593	-0.149791
AMD_HUMAN	EGPVLILGR	2	2.65	0.006	0.03	0.97589	0	0.97589	2.15863	2.16031	3.2813	2.77067	2.54527	2.37642	2.39194	2.42281	2.94645	2.70706	2.68477	2.23061	2.87155	2.82015	2.36319	2.60524	3.15539	2.99934	2.79046	2.68272	2.7216	2.66508	2.39234	2.26159	2.37033	2.21243	1.76811	1.21071	3.26939	3.28417	2.49727	2.12402	3.39023	3.31426	3.31992	3.27103	3.3077	3.27515	2.04492	2.15133
AMD_HUMAN	GDHVWDGNSFDSK	2	1.77	0.206	0.69	0.49583	0.47	0.49583	0.874649	0.260807	1.94813	2.13635	1.35737	0.445592	2.12869	1.77647	2.53737	2.19458	2.09519	1.9137	2.54965	2.08845	2.34443	2.30216	2.25681	0.999045	2.30043	2.33366	0.776017	NA	NA	0.763476	1.72506	0.276866	1.18327	1.25507	2.25504	2.19137	0.722311	1.72313	2.99218	2.49534	2.19199	2.56504	2.32143	2.74227	1.2932	1.08502
AMD_HUMAN	GSGGLNLGNFFASR	2	0.48	0.17	0.8	0.42655	0.65	0.42655	-0.205595	0.0534983	0.696171	0.81413	0.545305	0.795944	-0.1281	0.575034	0.486031	0.738872	0.478456	0.894191	1.01488	0.388184	0.254803	0.840518	0.678543	0.753663	NA	0.810841	-0.587991	-0.221569	NA	NA	-0.372334	0.372105	-0.572347	0.228456	0.768933	1.13058	0.122541	0.17105	0.902704	1.02474	0.866018	1.02392	0.619566	0.946197	0.278831	NA
AMD_HUMAN	HAVSFMTCTQNVAPDMFR	3	0.12	0.24	0.69	0.50036	0.47	0.50036	-0.185651	NA	0.682057	0.912431	-0.428288	NA	NA	NA	0.251435	-0.030063	NA	NA	NA	NA	0.573687	NA	NA	NA	NA	NA	0.0509742	NA	NA	NA	NA	NA	NA	NA	NA	NA	NA	-0.494646	NA	1.1793	NA	0.195109	-0.72569	NA	-0.469789	NA
AMD_HUMAN	IPLLQQPK	2	-0.33	0.054	0.26	0.79932	0.07	0.79932	-0.784546	-0.649188	NA	NA	-0.207431	-0.0219026	-0.394111	-0.474178	-0.338534	-0.169883	NA	NA	NA	NA	-0.455262	-0.0564496	NA	0.0280083	-0.412358	NA	NA	-0.0445371	NA	-0.584383	NA	-0.675396	NA	NA	NA	-0.57078	NA	NA	0.181024	0.397096	NA	NA	NA	NA	-0.669436	-0.73407
AMD_HUMAN	IPVDEEAFVIDFKPR	3	3.01	-0.027	-0.15	0.88169	0.02	0.88169	2.62687	2.73011	3.50217	3.26044	2.99475	2.70693	3.35636	3.05346	3.3683	3.37776	3.15544	3.03165	2.90881	2.87449	3.00443	3.38164	2.53098	1.90993	3.37672	2.78544	3.42538	3.00353	2.65705	2.80142	2.77271	3.10769	1.94725	2.27893	3.65665	3.58253	2.86223	2.76649	3.70081	3.67846	3.45151	3.50002	2.70066	3.36008	2.61998	2.60836
AMD_HUMAN	IVQFSPSGK	2	2.01	0.117	0.59	0.55875	0.35	0.55875	1.06749	1.21761	2.34868	2.55779	2.26082	1.87062	2.01895	1.67554	2.29213	2.29287	2.03841	1.80005	2.31817	2.3634	2.00298	2.33008	2.53892	NA	2.10286	2.33742	2.12483	1.94	1.5632	1.26122	1.65523	2.16241	1.18825	1.11367	2.53066	2.58782	1.07184	1.88147	2.60284	2.58764	NA	2.68757	2.49377	2.57317	1.74325	1.27093
AMD_HUMAN	MENKPTSSELQK	2	-1.86	0.345	1.09	0.28136	1.19	0.28136	-1.52248	-2.81019	-1.37617	-1.88356	-1.67233	-2.58511	-1.9643	-1.27403	-1.47201	-1.08815	-1.698	-2.31628	-2.4178	-2.34821	-1.80115	-1.72109	-0.881357	-1.58416	-1.37459	-1.34103	-1.72095	-1.77045	-2.66264	-2.39771	-2.90314	NA	NA	NA	-1.36564	-1.10935	-2.40985	-2.71054	-1.53519	-0.734189	-1.86371	-2.09404	-0.49011	-2.04348	NA	-4.0563
AMD_HUMAN	N(de)GQWTLIGR	2	NA	NA	NA	NA	NA	NA	NA	NA	NA	NA	NA	NA	NA	NA	NA	NA	NA	NA	NA	NA	NA	NA	NA	NA	NA	NA	NA	NA	NA	NA	NA	NA	NA	NA	NA	NA	NA	NA	NA	NA	NA	NA	NA	NA	NA	NA
AMD_HUMAN	NLFYLPHGLSIDK	2	2.14	-0.136	-0.43	0.66826	0.19	0.66826	1.77552	NA	2.81497	2.91453	1.44886	-0.78137	1.76823	2.18879	2.20475	2.55935	2.37762	2.37798	2.32136	2.22573	2.08622	2.60746	NA	1.70718	2.16955	2.65706	1.65121	2.13099	NA	NA	1.57894	1.51433	0.823704	1.06355	2.69799	2.91614	2.03712	1.71961	2.92619	3.17086	3.14998	2.97179	2.68173	2.7232	1.77805	NA
AMD_HUMAN	NNLVIFHR	2	1.28	0.151	0.61	0.5487	0.37	0.5487	1.52077	NA	1.80169	1.10534	1.12227	NA	1.85431	1.51117	1.66715	1.20692	0.416023	0.102937	1.48658	1.37007	1.75578	1.52447	1.83029	NA	1.49755	1.44633	1.77485	NA	0.959697	0.386532	1.36351	NA	0.269773	-0.591836	1.65314	1.5939	1.05516	0.517779	1.64057	2.07229	1.7006	NA	2.36355	2.00463	0.619289	0.755958
AMD_HUMAN	QSPQLPQAFYPVGHPVDVSFGDLLAAR	3	0.65	-0.388	-1.26	0.21409	1.59	0.21409	0.265311	-0.260592	2.34819	1.48399	-0.188535	-0.323247	1.23763	0.625417	0.843018	0.716255	0.74715	0.63893	0.911283	0.768287	0.516227	0.490622	-1.07102	-1.7662	0.539097	0.272983	NA	0.725427	0.0659753	NA	NA	-0.193868	NA	0.398127	1.72965	1.53438	0.763409	0.653442	2.21449	0.996013	2.07193	2.02244	0.750657	1.1679	0.0025008	-0.190511
AMD_HUMAN	REEEEVLDQGDFYSLLSK	3	2.2	0.244	1.51	0.13721	2.29	0.13721	2.05673	2.29268	2.70505	3.08352	2.28843	2.24778	2.18136	2.55851	2.60333	2.57163	2.34873	2.44005	2.11777	2.33436	2.19609	2.06578	2.01359	1.90268	2.34874	2.11526	2.26313	2.42566	1.4674	1.40754	1.67772	1.88829	1.64007	1.88906	2.54698	2.4816	2.1365	1.60178	2.33478	2.77045	2.88695	2.9822	1.82044	2.07915	1.67113	1.6215
AMD_HUMAN	SDMVMMHEHHK	3	-1.78	0.063	0.21	0.83549	0.04	0.83549	NA	NA	-1.22315	-0.861965	NA	NA	-1.52344	NA	-1.62377	NA	NA	-1.67722	NA	-3.08488	-1.97379	-1.62494	-2.16721	NA	-1.56653	-1.74795	-1.72996	-2.25821	NA	-2.66298	NA	NA	NA	-1.88779	-1.27765	-1.54161	NA	NA	NA	-1.34264	-1.20009	NA	-1.23715	NA	-3.21562	NA
AMD_HUMAN	TIPPEANIPIPVK	2	1.4	0.263	1.13	0.26931	1.27	0.26931	0.842859	NA	2.3924	2.48994	1.40515	NA	1.28973	1.68247	1.68189	1.67658	1.81345	NA	1.68963	NA	0.737178	1.43457	1.49059	NA	1.30904	1.26205	1.65019	NA	0.318239	0.952564	0.933597	NA	NA	1.08625	NA	NA	1.51977	NA	NA	2.1549	NA	NA	1.40082	1.78367	0.603726	0.884135
AN20B_HUMAN	TQQ(de)Q(de)TQ(de)EMKEM(ox)YQ(de)NAEAK	3	NA	NA	NA	NA	NA	NA	NA	NA	NA	NA	NA	NA	NA	NA	NA	NA	NA	NA	NA	NA	NA	NA	NA	NA	NA	NA	NA	NA	NA	NA	NA	NA	NA	NA	NA	NA	NA	NA	NA	NA	NA	NA	NA	NA	NA	NA
AN32B_HUMAN	LPN(de)LTHLN(de)LSGN(de)K	2	NA	NA	NA	NA	NA	NA	NA	NA	NA	NA	NA	NA	NA	NA	NA	NA	NA	NA	NA	NA	NA	NA	NA	NA	NA	NA	NA	NA	NA	NA	NA	NA	NA	NA	NA	NA	NA	NA	NA	NA	NA	NA	NA	NA	NA	NA
ANFC_HUMAN	TPPAEELAEPQAAGGGQK	2	0.28	0.377	1.04	0.30608	1.08	0.30608	NA	-0.321493	1.09866	0.557117	-0.020697	NA	-0.175468	-0.331416	0.880893	0.930232	1.05351	1.06273	0.750524	-0.301822	0.887673	-0.37425	0.0590179	0.244324	0.683157	0.821261	-0.937124	-1.1074	NA	-0.70419	NA	NA	0.630633	-0.340875	0.534255	-0.488737	-1.37955	NA	1.36845	1.13406	1.64062	0.122978	1.65665	-0.0769913	-0.434919	NA
ANGI_HUMAN	NVVVACEN(de)GLPVHLDQSIFR	3	NA	NA	NA	NA	NA	NA	NA	NA	NA	NA	NA	NA	NA	NA	NA	NA	NA	NA	NA	NA	NA	NA	NA	NA	NA	NA	NA	NA	NA	NA	NA	NA	NA	NA	NA	NA	NA	NA	NA	NA	NA	NA	NA	NA	NA	NA
ANGI_HUMAN	SSFQVTTCK	2	-0.55	-0.027	-0.11	0.91087	0.01	0.91087	-1.24867	NA	NA	-2.13239	-0.0142794	-0.487853	0.524776	-0.324778	-0.74659	-0.40855	-1.1262	-0.820443	-0.665344	-0.113898	-0.845034	-0.986928	-0.187755	-0.384483	0.0894209	-0.191414	NA	-0.891944	0.0522946	-0.262218	-0.268809	-0.603265	-1.14933	-0.207939	-0.793996	NA	-0.417483	0.00613621	NA	-1.23112	NA	NA	-0.481259	-0.546275	-0.847822	NA
ANGT_HUMAN	AAMVGMLANFLGFR	3	0.1	0.062	0.19	0.85313	0.03	0.85313	0.511049	-0.195434	1.67203	1.27318	-0.954256	-1.41774	-0.261	0.290507	0.579987	0.162394	-1.05559	-0.34562	0.510439	0.590738	0.941236	1.65989	NA	NA	-1.27421	NA	-0.821234	-1.22548	-0.0334689	-0.665344	0.497471	0.230909	-0.238349	0.204907	1.34904	1.18459	-0.315507	0.15248	0.420779	-0.631692	0.88752	0.328684	0.733429	1.18311	-0.853156	-1.49759
ANGT_HUMAN	ADSQAQLLLSTVVGVFTAPGLHLK	2	5.72	-0.042	-0.03	0.97249	0	0.97249	7.71345	0.654563	6.40284	8.1089	5.51206	6.83142	5.99384	5.9587	7.97486	4.09274	7.74445	1.65208	1.98384	6.01046	5.55825	6.46927	5.80055	3.81866	7.82956	7.91697	NA	NA	7.21407	1.42223	6.99327	7.13858	3.19255	7.71294	1.56128	7.49379	5.33003	6.10394	1.81847	3.30421	6.31769	7.9481	7.7863	6.53879	7.78285	7.72748
ANGT_HUMAN	ALQDQLVLVAAK	2	7.42	0.134	1.07	0.28838	1.16	0.28838	7.29817	7.45048	7.40151	7.69655	7.54529	7.66018	7.33043	7.47918	7.43798	7.56446	7.12634	7.47495	7.26048	7.43905	7.11946	7.35291	7.66941	7.90845	7.70941	7.88565	7.10565	7.3344	7.24303	7.26639	7.3454	7.11821	7.33407	7.24569	7.55461	7.63612	7.29776	7.37141	7.27061	7.7705	7.40811	7.39234	7.27076	7.62251	7.0732	7.46842
ANGT_HUMAN	ANAGKPKDPTFIPAPIQAK	2	4.59	0.217	0.79	0.43387	0.62	0.43387	5.17587	3.71825	4.00989	4.52601	5.55375	4.70549	5.04126	5.85634	4.26733	4.21726	4.44616	4.5537	3.8048	3.93265	3.95796	4.80117	5.77974	5.50809	4.85575	5.32292	4.74483	5.29175	5.03828	5.14396	4.94033	3.49682	3.87145	4.60281	4.28293	4.77061	4.22234	4.35141	4.71945	4.35703	4.61947	4.7524	3.7349	4.52719	3.73624	4.49224
ANGT_HUMAN	DPTFIPAPIQAK	2	7.28	0.226	1.59	0.11995	2.52	0.11995	7.42637	7.5164	7.33837	6.92808	7.77602	7.53807	7.29635	7.5603	7.06943	7.10898	7.29329	6.97692	6.94461	7.01172	7.05385	7.49253	7.932	7.95225	7.64226	7.99149	7.16325	7.22786	6.95935	7.24664	7.0072	7.19322	6.54834	6.88344	7.32932	7.01719	7.07585	6.99502	7.20025	7.52619	7.326	7.47378	7.17066	7.40239	7.21101	7.38115
ANGT_HUMAN	FMQAVTGWK	2	6.67	-0.042	-0.36	0.72075	0.13	0.72075	6.77643	6.511	6.79501	6.8875	6.47378	6.60246	6.70357	6.66128	6.62329	6.38139	6.69635	6.95569	6.32227	6.26753	6.31723	6.61453	6.85815	6.69792	6.85046	6.99916	6.56928	6.6667	6.63411	6.74042	6.51781	6.72761	6.76677	6.59575	6.89242	6.86417	6.41499	6.21246	6.95217	6.87765	6.94169	6.78277	6.76808	6.86938	6.53895	6.49498
ANGT_HUMAN	LDAHKVLSALQAVQGLLVAQGR	3	2.2	-0.105	-0.4	0.68862	0.16	0.68862	2.4024	1.83584	2.20558	2.43669	1.45436	1.81194	1.93246	1.92671	1.84793	1.78077	2.45196	2.42392	3.00718	2.68051	3.15362	2.73568	-0.693636	NA	3.28199	3.10073	1.75231	1.79884	1.97931	1.65317	1.91046	2.02576	1.47627	1.61	2.50845	2.29879	2.38171	2.11726	2.74527	2.39437	2.73717	2.69976	2.27792	2.87214	2.52375	2.43362
ANGT_HUMAN	LDTEDKLR	2	3.87	0.122	0.75	0.45836	0.56	0.45836	2.97638	3.48452	4.57199	4.46811	3.89215	3.62966	4.25407	4.35369	4.03811	3.87597	3.46057	4.00716	3.80326	3.90285	3.76448	3.93965	4.08191	3.68587	4.11044	4.38505	3.28992	3.34412	3.78264	3.90445	3.28789	3.70638	3.98426	3.70956	4.20793	4.09775	3.71064	3.75373	3.79241	4.1788	4.3427	4.47	4.19673	4.11854	3.08202	3.28328
ANGT_HUMAN	LQAILGVPWK	2	1.07	0.063	0.29	0.77031	0.09	0.77031	2.03736	1.56247	1.34889	1.47997	1.3347	0.871878	1.31427	1.28166	1.0553	1.21117	1.07907	0.951065	0.827542	0.649333	1.5594	1.9383	0.0787716	-0.887898	1.21307	1.19667	1.23152	0.559789	1.1086	0.744581	0.994243	1.47861	0.463292	0.268603	1.77057	1.69693	0.498188	0.573526	1.23548	1.50621	1.23284	1.23493	0.77847	1.45754	1.10243	0.909115
ANGT_HUMAN	PFLFAVYDQSATALHFLGR	3	-0.16	0.03	0.11	0.9136	0.01	0.9136	-0.280019	-0.437514	1.39356	0.571387	-0.116681	-0.21622	-0.259692	-0.612866	0.0188002	0.101718	0.536235	0.298482	-0.132738	-0.628452	0.676586	0.078453	-0.895304	-1.92652	-0.723773	NA	-0.110068	-1.13226	-0.375456	-0.684525	-1.0917	-0.867449	1.11986	0.687788	0.864081	0.192153	-0.391815	-0.858572	-0.0834966	-1.14456	0.512043	-0.0337154	0.245223	0.220341	-0.117685	-0.6256
ANGT_HUMAN	PKDPTFIPAPIQAK	2	4.72	0.44	2.48	0.01725	6.13	0.01725	5.19998	5.11808	4.51952	4.12435	4.93023	4.77776	5.50874	5.2853	4.79517	4.82941	5.03515	4.66828	4.66061	4.46508	4.75266	4.92584	5.29668	5.16645	5.34573	5.30403	4.56157	4.19739	4.18734	4.13025	4.17921	4.19445	4.46568	3.47175	5.07952	4.51024	4.67781	4.49425	5.27056	4.98457	4.57967	4.72495	4.17734	5.03469	4.5491	4.43019
ANGT_HUMAN	QPFVQGLALYTPVVLPR	2	6.34	0.013	0.08	0.93329	0.01	0.93329	6.53253	6.47472	6.26471	6.97758	6.40123	6.38054	6.6006	6.56641	6.65229	6.74929	5.95845	5.8975	5.96729	5.70531	5.98732	6.46089	6.17898	5.87963	6.53299	6.77812	6.05659	5.91956	6.38368	6.34027	5.99562	6.34769	5.999	5.8719	6.29745	6.68317	5.9254	5.74695	6.60635	7.01661	6.45626	6.80654	6.72286	6.80363	6.18124	6.51567
ANGT_HUMAN	SLDFTELDVAAEK	2	7.94	0.153	1.19	0.24176	1.41	0.24176	7.99691	8.0813	7.99724	8.27771	8.08218	7.9065	7.86132	8.05434	8.01812	7.87633	8.22102	7.81451	7.68021	7.72821	7.71412	7.99963	8.09391	8.34044	8.09681	8.49071	7.61621	7.76756	7.7279	7.8832	7.64188	7.66126	7.70303	7.49097	8.27461	7.92432	7.60465	7.41842	8.0688	8.29053	8.34011	8.24665	8.03608	8.07526	7.76057	7.73049
ANGT_HUMAN	SLDFTELDVAAEKIDR	3	1.22	-0.02	-0.09	0.92859	0.01	0.92859	2.01875	1.81563	-0.263676	0.238235	2.3691	2.28405	1.75893	2.26725	0.950206	1.24028	0.13279	0.578627	0.428018	0.730721	1.0984	1.64174	1.13903	1.29581	1.48276	1.06312	1.40274	1.57017	1.47947	1.0562	1.68502	1.57469	NA	NA	0.966021	1.66408	1.24167	0.920122	0.760244	1.12163	1.43814	1.49555	0.729884	0.804125	1.21204	1.08741
ANGT_HUMAN	TGCSLMGASVDSTLAFNTYVHFQGK	3	1.01	-0.978	-1.06	0.301	1.11	0.301	0.900444	0.870291	NA	-3.34367	1.18005	0.486001	2.34165	1.12695	NA	NA	NA	NA	-3.39027	2.08624	2.62684	1.51448	0.0402796	NA	1.69795	1.26798	NA	NA	NA	NA	NA	NA	2.8541	1.79713	NA	NA	1.72284	2.10487	NA	0.492005	NA	NA	0.604973	NA	2.12326	1.10494
ANGT_HUMAN	VEGLTFQQNSLNWMK	2	5.48	0.273	1.01	0.31715	1.02	0.31715	5.94467	5.87538	4.82523	4.47478	5.85071	5.60743	5.99449	6.09684	5.25	5.34313	4.41604	4.91418	4.66074	5.55592	5.5375	6.7307	5.77746	5.75199	6.82418	6.87858	6.25995	6.04378	5.68766	5.69454	6.0076	5.38711	4.08383	4.85991	5.24917	4.66966	5.88034	6.10864	4.70292	5.79955	4.56246	4.95096	4.48327	5.21312	5.8021	5.41251
ANGT_HUMAN	VGEVLNSIFFELEADER	3	-0.71	-0.085	-0.25	0.80815	0.06	0.80815	-1.00083	-0.899611	-0.281314	NA	-1.67423	-1.96948	-0.206594	-0.427315	NA	-1.34772	-0.382601	-1.14667	-2.15796	-0.142342	0.188418	NA	NA	NA	0.401259	NA	-1.00016	NA	-0.170367	NA	-0.785924	NA	-0.230763	NA	-1.22267	NA	NA	-1.7569	-0.253703	NA	NA	-0.126473	0.216978	-0.857358	-0.421905	NA
ANGT_HUMAN	VLSALQAVQGLLVAQGR	3	6.96	-0.136	-0.54	0.59159	0.29	0.59159	6.99558	7.12181	7.16905	7.6993	7.46179	6.9973	6.95788	7.12669	6.99312	7.09215	6.95829	4.45114	7.06409	7.02122	7.08955	7.2484	5.86013	6.00718	7.30378	7.15011	6.86259	6.83995	6.97345	7.03025	6.93493	6.97277	6.71243	6.62131	7.5542	7.13237	6.64156	7.13313	7.40208	7.45658	7.26352	6.93427	7.26009	7.46886	6.56834	6.73534
ANR17_HUMAN	SSSAN(de)SKIGSSAPTTTAANTSLM(ox)GIK	3	NA	NA	NA	NA	NA	NA	NA	NA	NA	NA	NA	NA	NA	NA	NA	NA	NA	NA	NA	NA	NA	NA	NA	NA	NA	NA	NA	NA	NA	NA	NA	NA	NA	NA	NA	NA	NA	NA	NA	NA	NA	NA	NA	NA	NA	NA
ANT3_HUMAN	ADGESCSASMMYQEGK	2	3.29	0.092	0.45	0.65664	0.2	0.65664	2.78238	2.95139	2.64143	2.90892	3.72858	3.26896	3.77495	3.65111	2.84746	2.82087	3.04083	2.71706	3.13384	3.32749	3.20206	3.29673	4.16868	3.96537	4.19591	4.28823	3.56791	3.40837	4.1342	3.32337	4.05724	3.84018	4.08648	3.79406	2.31423	2.20919	3.33431	3.32898	2.87608	3.01577	2.36709	2.72367	3.37475	3.0269	3.30587	2.78362
ANT3_HUMAN	AFLEVNEEGSEAAASTAVVIAGR	3	0.65	0.02	0.04	0.96745	0	0.96745	NA	-0.0793433	-0.110499	NA	0.823543	0.0493588	1.24773	0.602427	-0.87065	0.397362	1.43182	NA	NA	0.394195	1.42589	1.71681	1.74172	0.00607318	2.13863	0.5887	2.17769	-0.283222	1.57224	0.221093	1.08138	0.465749	1.22649	NA	0.685594	NA	1.0419	-0.0650484	0.0637949	0.770107	-3.0367	-2.42388	1.78329	NA	2.40676	2.36343
ANT3_HUMAN	ANRPFLVFIR	2	4.11	-0.159	-0.75	0.4602	0.56	0.4602	3.98809	NA	3.14499	3.0274	4.83818	NA	4.5643	4.67783	3.51324	3.9703	3.72058	3.69295	4.35912	4.16989	4.11519	4.46325	4.44689	4.06688	4.22153	NA	4.94831	NA	4.75887	4.66136	5.43306	NA	4.1801	3.66447	3.7815	3.67217	4.53638	NA	3.51257	3.81229	4.03966	4.12867	3.49355	3.48309	4.48874	4.20683
ANT3_HUMAN	ATEDEGSEQKIPEATNR	2	2.3	0.051	0.18	0.85486	0.03	0.85486	1.57482	1.81045	1.39792	1.29521	2.91053	0.387787	3.00417	3.45462	2.09123	1.95606	2.11129	2.26718	2.45601	2.64118	2.21468	2.63756	3.14067	3.25405	2.76887	3.03722	2.20723	2.65895	2.88956	2.99677	2.56021	2.53599	2.86864	2.60132	1.57233	1.92285	2.71407	2.8448	1.81004	2.20892	1.56604	1.77229	2.27709	2.28573	1.49504	1.6135
ANT3_HUMAN	DDLYVSDAFHK	2	4.73	0.047	0.21	0.83109	0.05	0.83109	4.52047	4.16284	4.04125	3.87273	4.82256	4.22244	4.8428	4.52216	4.37456	4.4243	4.8576	4.88238	5.2506	4.89898	4.80915	5.14489	5.3384	4.96374	5.91442	5.16812	5.19837	5.13851	4.99832	4.39558	5.38536	4.39821	5.66945	5.39522	4.38981	4.38929	5.43457	5.18198	4.01863	4.42	3.98333	3.7725	4.53577	4.98899	4.49738	3.9028
ANT3_HUMAN	DIPMNPMCIYR	2	5.69	-0.113	-0.68	0.50001	0.46	0.50001	5.4065	5.52276	5.24821	5.34785	5.5369	5.03861	5.49317	5.48876	5.11513	5.19418	5.86714	5.96302	6.0547	5.72644	5.63885	5.96707	5.83859	5.50331	6.3062	6.31653	6.03353	5.96644	6.00992	6.15728	6.39337	6.30271	6.39663	6.61998	5.25694	5.17627	6.12062	5.7965	5.27137	5.37094	5.03972	5.12822	5.29537	5.5503	5.41101	5.54676
ANT3_HUMAN	ELTPEVLQEWLDELEEMMLVVHMPR	3	0.91	-0.997	-2.08	0.04791	4.32	0.04791	NA	NA	-0.260067	0.298739	NA	NA	NA	NA	-0.555533	NA	1.71557	-0.118162	0.321283	NA	0.321208	NA	NA	NA	NA	NA	1.67047	1.61114	1.38417	0.56516	1.63835	0.125996	3.43552	1.94507	1.56799	1.72311	0.299108	0.443572	NA	NA	0.499558	0.649402	0.704821	NA	NA	NA
ANT3_HUMAN	EQLQDMGLVDLFSPEK	3	5.98	-0.346	-1.18	0.24474	1.39	0.24474	5.65638	5.73951	3.07861	3.5992	5.81586	5.82684	5.79311	5.81346	5.66937	6.00898	6.32764	6.31827	6.31511	6.504	5.95123	6.23584	6.21389	6.27044	6.49664	6.41961	6.37848	6.9175	6.27125	6.36012	6.53675	6.6846	6.84241	7.00152	5.6947	5.74225	6.32435	6.25614	5.90327	5.846	5.9992	3.78356	6.11873	6.35414	5.8757	6.07926
ANT3_HUMAN	EVPLNTIIFMGR	2	6.39	-0.061	-0.41	0.6865	0.17	0.6865	5.96229	6.22283	5.56871	5.87448	6.67166	6.48288	6.33661	6.38914	6.03483	5.91176	6.53539	6.54067	6.62104	6.63413	6.34293	6.53783	6.65307	6.47263	6.69545	6.65626	6.75861	6.57227	6.60661	6.60593	6.99201	6.8757	7.05185	7.05353	5.97022	5.79615	6.62909	6.75184	5.9667	6.02675	5.88851	5.82222	6.10893	6.50534	6.11061	6.27076
ANT3_HUMAN	FATTFYQHLADSK	2	5.95	0.009	0.06	0.95583	0	0.95583	5.69422	5.6013	5.35652	5.57188	6.13602	6.08277	5.85575	6.12069	5.7535	5.3631	6.17843	5.81347	5.74646	5.75157	5.56408	6.09937	6.82512	6.60487	6.43254	6.53649	6.30402	6.21546	6.06382	6.38014	6.4781	6.6473	6.46491	6.32133	5.36339	5.31813	6.07079	5.96998	5.55691	5.58643	5.49662	5.49697	5.6809	6.06989	5.90131	5.51687
ANT3_HUMAN	FRIEDGFSLK	2	1.79	0.595	1.45	0.15677	2.1	0.15677	1.66306	1.5132	NA	1.95334	1.93043	2.39999	2.19502	1.9461	1.73458	NA	NA	NA	3.02562	NA	1.61068	2.07413	2.05768	1.41752	2.74859	2.21869	2.51717	NA	1.88604	2.26062	2.67822	2.61112	-0.775983	-1.51568	NA	NA	NA	NA	1.71949	2.02665	-0.942238	NA	2.06522	2.96269	1.9274	1.89365
ANT3_HUMAN	GDDITMVLILPKPEK	3	4.73	-0.111	-0.66	0.50987	0.44	0.50987	4.7883	4.51037	4.39595	4.34824	4.77834	4.54373	5.09258	4.79238	4.31381	4.36458	4.63404	5.02254	4.86424	4.61303	5.0191	4.96243	4.10977	4.45411	5.14531	4.72593	5.50747	5.02339	5.15349	4.75285	5.06371	5.10693	5.59779	5.57638	4.29637	4.46553	5.0571	4.88861	4.32308	4.21273	3.92935	4.09885	4.20683	4.67877	4.94868	4.81823
ANT3_HUMAN	IEDGFSLK	2	3.93	0.009	0.04	0.96448	0	0.96448	3.48151	3.68198	2.94618	2.97067	NA	NA	3.86747	NA	3.80127	3.5397	4.26395	4.06971	4.06508	3.9467	NA	3.99923	4.85835	4.80969	4.50763	4.39927	4.25329	NA	NA	NA	NA	4.39231	4.67848	4.35409	3.36048	3.0997	NA	4.28147	NA	3.6396	3.49943	3.28956	4.1439	3.5693	4.07035	4.01045
ANT3_HUMAN	ITDVIPSEAINELTVLVLVNTIYFK	2	4.15	-0.593	-1.33	0.19105	1.77	0.19105	4.92257	3.41783	4.09832	4.55666	3.70815	3.44958	4.58952	-0.139979	4.60974	4.34927	4.48611	4.9178	4.28728	3.93186	5.27675	NA	3.07976	2.62036	3.16322	3.41097	4.43169	4.54193	NA	4.52167	4.4126	3.97473	5.32859	5.4805	4.05922	4.32491	4.65479	4.6858	4.8909	5.07859	4.46513	4.02872	3.85795	4.20746	4.20396	3.71379
ANT3_HUMAN	KATEDEGSEQKIPEATNR	2	2.62	0.203	0.88	0.38224	0.78	0.38224	1.88468	1.86756	1.69035	1.39253	3.13912	3.11947	3.46932	3.51373	2.45942	2.13046	2.57424	2.82688	2.74532	2.59538	2.76483	2.80276	3.54515	3.53852	3.35869	3.07553	2.31373	2.51564	3.44803	3.26352	3.00446	2.96645	3.60017	3.5838	1.58106	1.49482	3.33852	3.14558	1.87286	2.02635	1.94033	1.95304	2.69732	2.20278	1.95035	1.53751
ANT3_HUMAN	LQPLDFKENAEQSR	2	2.62	-0.131	-0.23	0.81888	0.05	0.81888	3.22374	0.856917	1.23902	1.86607	3.6104	0.304961	3.4801	1.11674	2.46165	-0.296986	2.92892	2.76401	2.96795	2.97868	3.19857	3.21337	4.15852	4.29899	3.42361	3.35561	3.44362	3.49643	3.80505	0.937336	3.96124	1.62052	3.22864	3.74822	1.65363	2.08355	3.51702	3.56718	2.24918	2.51378	2.06496	2.54684	3.1804	2.66907	2.94504	0.548224
ANT3_HUMAN	NDNDNIFLSPLSISTAFAMTK	2	1.74	-0.032	-0.04	0.97134	0	0.97134	1.97934	NA	-1.13406	1.78261	3.65782	2.69816	NA	NA	NA	NA	2.26331	2.30394	2.63994	1.97622	NA	NA	1.04843	NA	2.77189	-1.33155	3.63537	1.82525	NA	NA	2.16849	-1.99205	3.17089	3.08325	1.78731	NA	NA	NA	1.65597	NA	NA	1.40336	-0.950989	2.13973	2.45022	2.3877
ANT3_HUMAN	RVAEGTQVLELPFK	3	3.01	-0.01	-0.05	0.95793	0	0.95793	2.24604	2.44285	2.19254	2.14681	2.91909	2.71415	2.79275	3.45314	2.90007	2.83207	3.2368	3.27638	3.46862	3.56462	2.7721	3.4657	3.36607	3.07635	3.45732	3.70506	3.06997	3.07528	2.84426	3.08415	3.08824	3.06329	4.05368	3.78674	2.45234	2.41309	3.84082	3.74942	2.58227	2.70621	2.05137	2.37981	3.36396	3.58037	2.65899	2.39162
ANT3_HUMAN	SKLPGIVAEGR	2	3.27	0.091	0.41	0.68775	0.16	0.68775	3.14377	NA	2.32334	2.64716	3.59844	NA	3.48158	3.00949	2.66123	2.93484	3.07615	3.4395	3.46805	NA	3.0534	3.55096	4.06329	3.98037	4.34923	3.7896	3.8751	3.83993	NA	NA	NA	4.11365	3.37056	3.62787	2.72253	2.88763	3.43828	3.63094	2.38823	2.80339	2.25799	2.53069	3.04184	NA	NA	3.52728
ANT3_HUMAN	VAEGTQVLELPFK	2	6.14	0.077	0.43	0.66755	0.19	0.66755	5.95652	6.05037	5.21048	5.69396	6.40183	6.39546	6.03533	6.39943	5.88601	5.76702	6.17853	6.29291	6.04884	6.30789	5.92078	6.42388	6.78127	6.71952	6.28819	6.79943	6.40879	6.52065	6.43043	6.59393	6.57099	6.74004	6.31579	6.75887	5.1994	5.58615	6.17058	6.54248	5.60708	5.80883	5.48793	5.43257	5.61715	5.92605	6.00309	6.29944
ANT3_HUMAN	VAEGTQVLELPFKGDDITMVLILPKPEK	3	4.81	0.294	0.55	0.58514	0.3	0.58514	4.73782	4.68867	5.21295	5.15782	5.36157	4.57519	5.09474	4.81444	4.75621	5.13544	5.49723	5.59272	5.42159	2.0431	5.30244	6.32509	4.02249	NA	5.50823	5.29801	5.29807	4.92206	5.37052	5.41491	5.07385	5.06313	6.5556	6.15038	5.05034	0.667452	5.8508	5.5501	4.81985	4.38108	5.05374	4.64612	1.49665	1.90712	4.91224	4.84501
ANXA1_HUMAN	N(de)N(de)AQ(de)RQ(de)Q(de)IK	2	NA	NA	NA	NA	NA	NA	NA	NA	NA	NA	NA	NA	NA	NA	NA	NA	NA	NA	NA	NA	NA	NA	NA	NA	NA	NA	NA	NA	NA	NA	NA	NA	NA	NA	NA	NA	NA	NA	NA	NA	NA	NA	NA	NA	NA	NA
AP2B1_HUMAN	APEVSQYIYQVYDSILK	3	-1.57	NA	NA	NA	NA	NA	NA	NA	NA	NA	NA	NA	NA	NA	-1.57491	NA	NA	NA	NA	NA	NA	NA	NA	NA	NA	NA	NA	NA	NA	NA	NA	NA	NA	NA	NA	NA	NA	NA	NA	NA	NA	NA	NA	NA	NA	NA
APLP1_HUMAN	AALEGFLAALQADPPQAER	2	6.53	0.171	0.7	0.48523	0.5	0.48523	6.01251	6.77074	6.79134	7.30053	6.31313	6.45868	7.16994	6.82392	7.13691	7.58232	6.08584	5.96193	6.09576	6.65848	6.15262	6.98301	6.62323	6.14453	6.70902	6.49567	6.89517	6.44872	6.18891	6.32184	6.40741	6.72049	4.89101	5.14828	6.58467	7.00697	5.39039	5.30965	7.29035	7.75704	6.83091	6.78654	6.5794	7.4502	6.22515	6.61223
APLP1_HUMAN	CLPGEFVSEALLVPEGCR	3	3.81	0.081	0.41	0.68352	0.17	0.68352	3.63656	3.83711	4.77821	4.71649	3.19959	3.27633	3.52718	3.59338	4.21102	4.14369	3.99724	3.97677	4.09642	3.91507	4.07849	4.09421	3.3244	3.25037	3.81091	3.48077	3.80775	3.84386	3.21954	3.11574	3.41186	3.57611	2.64482	3.1263	4.24374	4.39534	3.23048	2.98919	4.63189	4.7879	4.49045	4.42744	4.20414	4.57177	3.11474	3.49974
APLP1_HUMAN	DDTPMTLPK	2	4.37	0.239	1.13	0.26297	1.29	0.26297	4.15691	4.03987	4.91503	4.92072	4.21409	3.98605	4.44107	3.75008	4.8553	4.79303	4.55098	4.29791	4.55526	4.4567	4.85695	4.57396	4.88466	4.56545	4.63606	4.32802	4.48249	4.25531	4.44602	3.12199	4.26203	4.14091	3.2121	2.97758	4.9445	4.98797	3.60199	3.87631	5.11284	4.93663	4.59367	4.56972	4.83295	4.78432	4.23363	3.6302
APLP1_HUMAN	DELAPAGTGVSR	2	3.83	0.508	2.17	0.03573	4.7	0.03573	3.38165	3.69304	2.86253	4.02222	4.20859	4.49214	4.18237	3.77544	4.49323	4.35594	3.05385	3.7228	4.27516	4.36559	4.50808	4.27307	4.88121	5.03091	4.15637	3.90908	3.63217	3.64206	4.20547	4.45414	3.93777	4.29139	1.92997	2.87184	3.6759	3.72446	3.51274	4.04839	3.38863	4.18743	2.87516	3.10255	3.97153	3.65899	3.04137	3.32428
APLP1_HUMAN	EWAMADNQSK	2	4.25	0.423	1.88	0.06719	3.52	0.06719	4.13474	4.02636	5.95587	5.3015	4.01667	3.88962	4.36163	4.08818	4.85965	4.75003	4.0717	3.98311	4.22365	4.3218	4.52475	4.70782	4.95293	4.61226	4.1644	4.34703	4.1437	4.3032	4.007	3.59746	3.95227	3.33395	2.6206	3.16512	4.41165	4.6192	3.30436	3.36879	4.86647	4.99253	4.58026	4.52762	5.34428	4.84903	3.51999	3.33286
APLP1_HUMAN	FQVHTHLQVIEER	3	1.84	0.122	0.51	0.61333	0.26	0.61333	1.89785	1.97548	2.41834	2.43753	1.43883	1.96017	2.07234	2.03109	2.01744	1.91842	2.33321	2.12915	2.47341	1.1694	1.22923	1.73035	2.26739	1.87358	1.2461	1.38993	1.26765	1.10504	1.56685	1.14532	1.57773	1.16524	1.68366	0.518579	2.5545	2.46379	1.97626	0.929308	2.58389	2.05203	2.53683	2.62146	2.62518	2.0256	1.72168	1.44757
APLP1_HUMAN	GGLQPPDSKDDTPMTLPK	3	1.22	0.143	0.66	0.51567	0.43	0.51567	1.03546	0.828989	1.45282	2.04712	0.899979	NA	1.20894	1.2461	1.5238	1.40442	0.892458	0.963509	1.44494	1.46921	1.03746	1.56452	1.98674	1.89634	1.04445	0.787026	1.32183	1.28646	1.35691	0.720094	0.711565	0.697746	-0.364982	0.39624	1.5881	1.92711	0.682347	0.571613	1.80329	2.08802	1.3153	1.78978	2.29102	1.88301	0.596019	0.254115
APLP1_HUMAN	GSTEQDAASPEK	2	-2.67	0.67	1.8	0.08054	3.23	0.08054	-3.62472	-3.8066	-1.69821	-2.11511	-2.31194	NA	-2.03667	-3.09483	-1.45976	-1.53412	-2.85221	-1.93151	-2.63451	-2.80874	-1.5933	-2.68382	-2.18347	-1.41902	-3.00193	NA	-4.27316	NA	-3.27614	NA	-4.5197	-4.5227	-3.90835	-4.18077	-3.00652	-2.67441	-2.96207	-3.2392	-2.0458	-2.40837	-1.91939	-2.03827	-0.527203	-2.641	NA	NA
APLP1_HUMAN	HQEAQEACSSQGLILHGSGMLLPCGSDR	3	2.93	0.877	1.63	0.11084	2.65	0.11084	4.03095	3.31067	4.012	4.03971	3.47832	3.17546	3.82715	1.67287	3.88045	1.95234	3.28932	3.7271	3.32229	3.45978	3.38252	1.70501	3.94225	3.48211	3.73302	4.02041	3.60609	3.41029	3.73198	0.609674	3.43215	1.1263	2.04106	1.20578	0.738362	2.70046	1.75743	2.30293	3.57619	2.06544	3.82305	3.81181	4.31173	1.89141	3.24241	0.512262
APLP1_HUMAN	HYQHVAAVDPEK	2	4.24	0.454	1.75	0.08725	3.06	0.08725	4.12857	3.10359	5.30692	5.16333	3.81051	3.38898	5.13519	4.21266	5.17317	4.79767	4.35298	4.45185	4.38055	4.42089	5.09809	4.72605	4.79226	4.36658	4.69692	3.89631	4.14653	4.18408	4.40576	3.45499	3.82119	3.1778	3.95508	3.5031	4.5078	4.51013	3.71744	3.28775	4.85853	4.72151	4.95041	4.93556	3.54847	4.65322	3.06708	2.91408
APLP1_HUMAN	LVETHATR	2	1.27	0.629	1.13	0.26613	1.27	0.26613	0.898437	NA	2.55833	2.18361	1.33746	NA	1.88843	1.46316	1.86759	1.89725	1.85964	2.09763	1.70194	1.62591	1.26886	1.42645	1.74386	NA	1.3208	0.51583	0.801413	1.29385	0.882711	0.48102	0.63221	0.567521	0.910666	0.239722	1.82184	1.82892	1.28861	0.992485	1.75778	1.85359	2.04509	2.16611	2.44464	2.15529	0.532704	-5.35139
APLP1_HUMAN	MNPLEQYER	2	4.96	0.204	1.25	0.21648	1.57	0.21648	4.79039	4.78315	5.63478	5.77225	4.97811	4.59583	4.93829	4.97906	5.16834	5.04571	4.72821	4.81144	4.81455	5.08935	5.11087	5.12196	5.54911	5.56927	4.89673	4.95383	4.93448	5.18338	4.71844	4.86017	4.87848	4.78839	3.82381	4.00723	5.19385	5.27673	4.18878	4.07994	5.15601	5.37169	5.375	5.37274	5.41327	5.56724	4.67479	4.38633
APLP1_HUMAN	QALNEHFQSILQTLEEQVSGER	3	5.4	-0.16	-0.25	0.8008	0.06	0.8008	5.34247	5.22967	6.5705	6.96022	5.05021	4.59	2.92549	5.6834	6.50082	6.38083	6.01697	6.34094	6.36112	6.01869	5.64499	6.15707	3.51331	-0.544446	5.42223	5.31101	5.64209	5.33247	2.40462	NA	5.10182	5.49462	5.22499	5.40763	6.28256	6.48398	5.24226	5.4854	6.5058	6.74985	7.12693	6.6318	6.18594	6.77629	1.72753	5.36779
APLP1_HUMAN	QMYPELQIAR	2	4.59	0.148	0.89	0.37894	0.79	0.37894	4.5658	4.49872	5.22286	5.01327	4.04476	3.98402	4.68508	4.49441	4.74646	4.90763	4.41799	5.02605	4.68498	4.50531	4.67433	4.84494	4.94098	4.7221	4.72397	4.587	4.90497	4.74474	4.19989	4.0468	4.42984	4.34237	3.60247	3.61333	5.03721	4.80807	4.07465	3.82584	5.06943	5.32743	4.99076	5.06928	4.66395	5.07082	4.23629	4.27595
APLP1_HUMAN	RAALEGFLAALQADPPQAER	3	4.23	0.126	0.64	0.52538	0.41	0.52538	4.19896	4.23646	4.73775	4.88052	3.86335	3.74856	4.2919	4.62814	4.45996	4.50959	4.22408	4.41323	4.52175	4.40501	4.04289	4.83595	4.32412	3.40625	3.90032	4.23927	4.52308	4.36796	3.87365	3.49364	4.11594	4.13218	2.90603	3.20775	4.49973	4.79342	3.98369	3.601	4.71116	4.78903	4.97227	4.61519	4.57263	4.79693	3.79348	3.5932
APLP1_HUMAN	SGSCAHPHHQVVPFR	2	3.34	0.36	1.23	0.22465	1.52	0.22465	3.31332	2.84492	3.71964	3.84047	2.97278	2.59536	4.40698	4.0624	3.49708	3.49753	2.92179	3.81179	3.40765	3.63948	3.57093	3.86518	4.0707	3.31687	3.88016	3.12649	3.26442	3.38997	3.4217	3.29103	3.8076	3.25925	2.408	3.25359	3.58823	3.3018	2.52206	2.99829	3.71851	3.55676	3.67094	3.58021	0.697388	3.50338	2.95837	2.97246
APLP1_HUMAN	VEQATQAIPMER	2	5.37	0.289	1.05	0.30009	1.1	0.30009	5.162	5.99624	5.86362	5.87431	5.38357	5.65878	5.58805	5.80913	5.2203	5.38719	5.15387	4.6647	4.82068	5.3268	5.04039	5.7926	5.96649	6.59692	5.22631	5.72779	5.10343	5.23419	4.90613	5.42693	5.06509	5.81168	3.79412	2.78495	6.02515	5.68755	3.69789	4.3314	6.08126	5.98693	5.69945	5.40979	6.38598	5.76159	5.63701	5.65913
APLP1_HUMAN	VIALINDQR	2	5.53	0.125	0.77	0.44832	0.59	0.44832	5.41506	4.98999	5.66772	5.98288	5.48716	5.16075	5.26816	5.38583	5.97277	5.7646	5.45878	5.47505	5.60863	5.54028	5.51755	5.79648	6.15578	6.26052	5.4638	5.46216	5.6567	5.68829	5.36755	5.0996	5.33399	5.56087	4.40988	4.22351	5.72206	5.55154	5.15298	5.07777	6.01249	5.99518	5.88449	5.9055	6.1183	6.06167	5.33779	5.17054
APLP1_HUMAN	WEPDPQR	2	3.5	0.276	1.47	0.14747	2.18	0.14747	2.80107	3.10389	4.13753	4.05675	3.5128	3.38934	3.66758	3.67401	3.90792	3.57583	3.34166	3.54823	3.53671	3.70944	3.57568	4.05211	4.13909	3.93978	3.58181	3.46942	3.22597	3.35143	3.34141	3.56521	3.27787	3.11284	2.19112	1.8633	3.69584	3.58579	2.85015	2.87952	4.2694	3.95023	3.86872	3.63055	4.35044	4.27236	3.02302	2.89064
APLP2_HUMAN	AVCSQEAMTGPCR	2	-0.33	0.552	2.28	0.03107	5.19	0.03107	NA	NA	0.163698	0.0267377	0.622309	-0.431506	NA	NA	0.104004	0.147823	NA	-0.427876	NA	-0.563122	-0.187764	-0.205689	NA	0.0332265	NA	0.389811	NA	NA	-1.06723	-1.12483	NA	NA	-1.25709	-1.59073	-0.814337	-0.626572	NA	-0.404784	-0.170204	NA	0.0601788	-0.0918907	-0.172379	NA	NA	NA
APLP2_HUMAN	CLVGEFVSDVLLVPEK	2	-0.4	-0.062	-0.12	0.90521	0.01	0.90521	NA	NA	NA	-0.773988	NA	NA	-0.649133	NA	0.629711	0.300321	NA	-0.238236	NA	NA	NA	0.480046	NA	-2.45938	-0.983605	-0.45955	NA	NA	NA	NA	NA	NA	NA	NA	NA	NA	NA	NA	-1.29306	NA	-0.46253	0.95897	0.0948019	-0.103513	-1.09046	NA
APLP2_HUMAN	EEVLQYCQEMYPELQITNVMEANQR	3	0.49	-0.331	-0.56	0.58779	0.31	0.58779	NA	NA	0.995226	0.662164	NA	NA	-0.336527	NA	NA	NA	NA	NA	NA	NA	NA	NA	NA	NA	0.324625	NA	NA	NA	NA	NA	NA	NA	NA	NA	NA	NA	NA	NA	NA	NA	0.701471	0.581895	NA	NA	NA	NA
APLP2_HUMAN	EMIFNAER	2	3.26	0.352	1.7	0.09606	2.89	0.09606	3.25544	2.82106	2.57563	2.84292	4.0123	3.74536	3.51603	3.66351	3.64766	3.55737	2.47916	2.81983	3.61025	4.00255	3.5461	3.70108	3.80485	3.87234	3.55754	3.73458	3.64843	3.56179	3.64746	3.47948	3.47084	3.33116	1.49719	1.61414	3.38521	3.44593	2.95742	2.82698	3.24337	3.84264	2.96577	3.1237	2.71748	3.61384	2.7934	2.55111
APLP2_HUMAN	EWEEAELQAK	2	0	0.374	1.63	0.11414	2.65	0.11414	0.570858	0.11079	NA	0.374607	0.154921	-0.344341	0.398074	-0.367935	NA	0.0195583	NA	NA	NA	-0.937945	0.249855	0.12326	0.67199	0.332447	0.842642	0.540124	NA	-0.922592	-0.168567	-0.567099	-0.212871	-0.310385	NA	NA	NA	NA	-0.239918	NA	0.131562	NA	0.342543	-0.213301	0.0830912	NA	-0.0430733	-0.651532
APLP2_HUMAN	FIYGGCGGNR	2	0.69	0.352	1.62	0.11257	2.63	0.11257	-0.0132126	0.28527	0.625112	0.895252	0.87954	0.640784	0.998095	0.9734	1.10678	1.44847	0.489778	0.962976	1.06522	1.08992	1.08742	1.17501	0.864602	0.609169	0.943802	0.940946	0.603619	0.56123	0.331254	-0.0746306	NA	NA	-1.311	-0.211692	0.463423	0.723635	0.647771	0.774989	1.36142	1.44364	1.3004	1.1785	0.408773	0.864701	0.36345	-0.396273
APLP2_HUMAN	GSGVGEQDGGLIGAEEK	2	1.49	0.547	2.87	0.00628	8.25	0.00628	1.30269	1.71941	1.50804	2.21202	1.71959	1.85097	1.88364	1.65997	2.16804	1.98036	1.1148	1.67919	1.78367	1.79265	1.67737	1.44146	1.91745	2.05286	1.95765	1.82325	1.10135	1.09893	1.30253	0.85328	1.66924	1.76676	0.116258	0.0734548	0.226415	0.887021	1.08359	1.38967	1.51344	2.11234	1.62333	2.07445	1.28238	1.69898	1.16707	1.27235
APLP2_HUMAN	HYQHVLAVDPEK	2	-0.15	0.467	1.22	0.22977	1.49	0.22977	0.19048	-0.442384	0.790965	0.917347	-1.10342	NA	1.0971	-0.368871	0.61088	0.565135	-1.80992	0.37756	-0.773184	NA	1.17421	0.335511	-0.867671	NA	0.739138	0.308279	NA	NA	-1.27631	-1.35107	NA	-0.997605	-0.983304	-0.854153	-0.113608	-0.721407	-0.483678	NA	NA	-0.637753	0.796623	0.814635	1.28245	-0.128921	-0.55531	-1.3479
APLP2_HUMAN	KGSGVGEQDGGLIGAEEK	3	-0.35	0.676	2.67	0.01148	7.11	0.01148	-0.226184	-0.156318	-0.567165	0.397873	-0.0474171	-0.36729	0.862241	0.403638	-0.420127	-0.357749	-1.67278	-1.14379	NA	-0.274094	-0.163863	-0.0239508	0.0913992	0.701636	0.824736	1.00091	-0.920194	-1.44861	-0.486976	-0.82677	-1.27053	-0.765086	NA	NA	NA	NA	NA	NA	NA	0.0040226	-0.471971	-0.417628	-0.652832	-0.727389	-1.01648	-1.13348
APLP2_HUMAN	LNMHVNIQTGK	2	-0.73	-0.575	-1.64	0.11803	2.7	0.11803	-0.972402	-0.489481	NA	NA	-1.08397	-0.883336	NA	NA	NA	NA	NA	NA	-0.858787	NA	NA	-1.29851	NA	-1.25205	NA	NA	-0.969788	NA	NA	NA	-0.373405	NA	NA	NA	NA	NA	-1.07506	-1.23301	NA	NA	0.546519	NA	NA	NA	0.321033	-0.593224
APLP2_HUMAN	MEVCENHQHWHTVVK	3	0.08	0.567	1.44	0.15656	2.09	0.15656	0.454584	-0.356884	0.879622	-0.95058	0.543986	-1.19274	1.12984	0.996841	0.596272	0.75148	0.240708	NA	0.714797	NA	0.311606	0.643434	0.431754	-0.976008	1.1183	0.804969	-0.814243	-0.637019	0.0681068	-0.415254	0.420371	-0.734102	NA	NA	0.541498	-1.08718	0.100339	-0.821605	-0.402065	-0.423923	1.45947	0.138954	0.831579	-0.988962	-0.646934	NA
APLP2_HUMAN	SQVMTHLHVIEER	3	0.73	0.232	0.65	0.52352	0.42	0.52352	0.478735	NA	0.655573	0.783983	NA	NA	1.24399	0.788689	NA	NA	NA	NA	NA	NA	NA	NA	1.54029	NA	0.352283	NA	NA	NA	NA	NA	1.26038	NA	NA	NA	NA	NA	NA	NA	0.279077	NA	NA	1.17088	0.326784	0.932266	-0.38118	NA
APLP2_HUMAN	VGGLEEERESVGPLR	3	1.42	0.327	1.94	0.05949	3.75	0.05949	1.02538	1.41742	1.59245	1.60419	1.05247	1.49571	1.72354	1.80714	2.02659	1.91191	1.59528	1.38824	2.22916	1.68645	1.51808	1.51019	1.7429	1.48373	0.94093	1.52165	1.32984	1.35679	1.17467	1.26673	1.01813	1.40117	0.851257	0.471251	1.40101	1.48569	0.901356	1.27867	1.70065	1.89036	1.44363	1.81463	1.48464	1.56186	NA	0.279379
APLP2_HUMAN	VPYVAQEIQEEIDELLQEQR	3	0.84	0.408	1.07	0.29407	1.15	0.29407	0.416142	0.920266	2.30685	2.13064	-0.649919	-1.06253	NA	1.23719	1.59686	NA	1.46235	1.82365	NA	NA	NA	NA	NA	NA	0.967881	0.548609	0.00464018	NA	NA	NA	-0.608946	NA	NA	NA	1.43286	NA	0.865223	NA	1.65155	0.876906	0.941068	0.973266	-0.208494	NA	0.459687	1.31558
APLP2_HUMAN	VSIDNWCR	2	1.49	0.191	0.87	0.39071	0.76	0.39071	2.07066	1.77637	1.04401	2.09125	NA	1.6498	1.76545	1.73761	1.75825	1.75346	0.604477	0.99148	1.15286	1.24129	1.24796	NA	2.03965	NA	2.15902	1.77243	NA	NA	1.37645	NA	1.57111	NA	0.0108713	0.0407935	1.61317	1.5507	1.60697	1.36208	1.36397	1.21444	1.99679	2.42228	1.42323	1.54384	1.6026	NA
APOA_HUMAN	TPEN(de)YPN(de)AGLTEN(de)YCR	2	NA	NA	NA	NA	NA	NA	NA	NA	NA	NA	NA	NA	NA	NA	NA	NA	NA	NA	NA	NA	NA	NA	NA	NA	NA	NA	NA	NA	NA	NA	NA	NA	NA	NA	NA	NA	NA	NA	NA	NA	NA	NA	NA	NA	NA	NA
APOA1_HUMAN	AKPALEDLR	2	5.27	0.061	0.26	0.7935	0.07	0.7935	4.64386	4.55711	3.87291	4.2564	6.26558	5.92509	4.89342	4.7259	5.35403	5.78832	5.89938	5.53735	5.51403	5.45777	5.30708	5.46202	6.21587	5.73391	5.3942	5.13148	5.71094	5.44046	5.69615	5.0242	5.66914	5.22558	6.07815	5.7522	4.60821	4.6307	6.13723	6.01694	4.63253	4.61034	5.26923	4.67676	5.90051	5.01274	4.50707	4.10715
APOA1_HUMAN	ATEHLSTLSEK	2	6.22	0.075	0.45	0.65437	0.2	0.65437	5.6307	5.7157	5.74972	5.78125	6.43512	6.10252	6.03367	6.04604	6.46236	6.48853	6.40991	6.8918	6.51919	6.58153	6.35239	6.55679	6.35404	6.15327	6.55175	6.30017	6.58719	6.45637	6.57815	6.49037	6.62694	6.23875	6.82145	6.87314	5.83432	5.89723	6.6059	6.78589	5.51231	5.68574	6.07137	6.1392	5.65807	6.13137	5.27708	5.34473
APOA1_HUMAN	DLATVYVDVLK	2	7.25	0.049	0.27	0.78483	0.08	0.78483	6.76203	7.05506	6.66537	6.75695	7.40052	7.24521	6.72272	6.77223	7.52152	7.85608	7.78446	7.35391	7.59859	7.6259	7.44615	8.01215	7.01395	6.76989	7.52415	7.61736	8.04213	7.51918	7.54182	7.38386	7.49631	7.43051	8.07744	8.06468	6.45548	6.43126	7.41518	7.5708	6.7501	6.71136	6.99945	6.8145	6.9736	6.93323	6.80908	7.10426
APOA1_HUMAN	DLATVYVDVLKDSGRDYVSQFEGSALGK	3	1.06	0.036	0.12	0.90539	0.01	0.90539	-0.179339	NA	0.650217	1.42168	0.93531	NA	NA	NA	1.49784	1.64819	1.53871	1.04232	1.70561	1.45456	NA	1.33078	-0.664704	NA	NA	1.51544	1.55003	0.996216	NA	0.304437	0.0685739	NA	2.18554	2.57178	NA	0.677947	1.80044	1.20002	0.172692	NA	1.01291	1.11627	0.583009	0.911708	NA	0.688519
APOA1_HUMAN	DLEEVKAK	2	-1.32	0.196	0.69	0.49339	0.48	0.49339	NA	-2.38378	-1.05849	-1.13498	-1.44817	-1.7453	NA	-1.17846	-0.669729	-0.702097	-1.71164	-1.0329	-1.00156	-1.10385	NA	-1.51002	-1.21019	-0.52394	NA	-0.897089	-1.47336	-0.838805	NA	-0.814236	-1.74089	-1.56086	0.354582	0.290868	-2.10302	-1.68225	NA	-1.05205	-3.10482	-1.8511	-1.673	-1.54305	-1.17798	-1.74711	NA	-2.6739
APOA1_HUMAN	DSGRDYVSQFEGSALGK	2	6.95	0.136	0.69	0.49602	0.47	0.49602	6.10725	6.01146	6.15903	6.6025	7.1808	6.68124	6.80311	6.96452	7.39441	7.08315	6.94554	7.41912	7.57354	7.52152	7.09668	7.08081	7.57348	7.20272	7.39385	7.58826	7.53349	7.58667	7.23081	7.28662	7.07166	6.52192	6.9205	6.96743	6.81268	6.38498	7.69131	7.6731	6.39265	6.49487	6.54501	6.66707	5.8552	6.82297	6.76457	6.43516
APOA1_HUMAN	DYVSQFEGSALGK	2	7.71	0.221	0.95	0.34887	0.9	0.34887	7.01243	8.17839	6.54252	7.43378	8.33271	8.52689	6.7474	7.01568	7.92326	7.7193	8.47003	8.32402	8.0785	8.12656	7.47468	7.80756	8.39979	8.90867	7.63993	7.7529	7.78149	7.71785	7.92114	7.61722	7.38795	8.26137	8.32679	8.61962	6.52774	6.55226	8.1907	8.08333	6.98506	7.03708	7.56867	7.57603	7.1954	7.07354	7.84818	7.72306
APOA1_HUMAN	EQLGPVTQEFWDNLEK	2	7.28	-0.269	-1.23	0.22671	1.5	0.22671	6.8059	6.64325	6.72272	6.61309	7.15267	6.88675	6.34597	6.46757	7.35111	7.43616	8.19757	8.33653	7.94067	7.66218	7.26889	7.88748	6.4007	5.9375	7.51731	7.36473	8.12164	7.85164	7.06348	7.36991	7.68698	7.60688	8.39117	8.43485	7.03354	7.00286	8.25602	8.00998	6.84108	7.04299	7.29529	7.15201	7.20645	7.12428	6.23827	6.58382
APOA1_HUMAN	EQLGPVTQEFWDNLEKETEGLR	3	2.45	-0.414	-1.33	0.19271	1.77	0.19271	1.39532	1.3735	NA	2.28642	2.18715	1.51814	1.94263	1.91906	2.36304	NA	3.63044	NA	3.71741	3.0721	2.30724	NA	0.900175	NA	2.33451	2.47099	2.57721	2.29939	2.60937	2.27171	2.41747	2.52495	4.43873	4.27131	NA	NA	3.74677	3.11327	2.05455	2.24005	3.07922	NA	2.1	NA	1.19672	1.6081
APOA1_HUMAN	EQLGPVTQEFWDNLEKETEGLRQEMSK	3	2.52	0.158	0.13	0.8964	0.02	0.8964	NA	NA	NA	NA	2.42044	2.1615	NA	2.68519	NA	3.37087	NA	NA	3.73971	-0.377258	NA	NA	NA	NA	3.35258	3.25641	-0.292747	4.61063	NA	NA	NA	3.14422	NA	0.395327	2.90254	NA	3.87062	NA	NA	NA	NA	NA	NA	NA	NA	NA
APOA1_HUMAN	ETEGLRQEMSK	2	5.17	0.064	0.31	0.75976	0.09	0.75976	4.48736	4.64165	4.43615	4.88959	5.14443	4.84122	4.67252	4.71901	5.57103	5.45784	5.37946	5.93429	5.58063	5.83186	5.31966	5.80773	5.30694	4.99865	5.39728	5.66653	5.45537	5.80381	5.3484	5.61187	5.1754	5.47883	5.93315	6.09281	4.53595	4.74057	5.62355	6.15265	4.33743	4.58688	4.78388	5.12464	4.42799	4.95019	4.2387	4.41071
APOA1_HUMAN	KWQEEMELYR	2	6.55	-0.137	-0.61	0.54213	0.38	0.54213	6.29758	5.69639	6.70918	5.94102	6.71024	6.25453	5.97609	6.30134	6.22432	6.50929	7.83337	7.10107	6.90772	6.30422	6.42489	6.65511	6.40787	5.92629	6.60879	6.77816	6.97941	6.92713	6.63923	6.48006	6.75331	6.46022	8.03337	7.69007	6.17827	5.57194	7.31058	6.90668	6.16996	6.14606	7.11875	6.96294	6.3417	5.93164	5.98817	5.72524
APOA1_HUMAN	LEALKEN(de)GGAR	2	0.78	0.132	0.63	0.53157	0.4	0.53157	-0.303436	0.124316	0.589953	0.737547	0.652874	0.831925	0.921521	0.943575	1.37872	1.11829	0.741496	1.36614	0.728364	1.11945	0.460057	0.360068	0.998185	1.33623	1.41606	1.36341	1.08153	1.13528	0.936532	1.16942	0.280819	0.973881	1.99523	2.0351	0.343731	0.387618	1.35865	1.27438	-0.218048	0.269313	0.53433	0.445579	0.341286	0.288075	-0.405939	0.0170362
APOA1_HUMAN	LLDNWDSVTSTFSK	2	8.35	-0.074	-0.4	0.69003	0.16	0.69003	7.89629	7.8248	7.37196	7.78772	8.60626	8.31017	7.67065	7.87803	8.58379	8.56317	8.94962	8.86196	8.71674	8.64756	8.5169	8.84654	8.3188	8.04695	8.4026	8.42574	8.96057	8.7822	8.53873	8.19553	8.58432	8.28793	9.19824	9.20519	7.53654	7.74132	9.24259	9.11109	7.89342	7.97708	8.55626	8.13042	8.16328	8.09782	7.90503	7.59974
APOA1_HUMAN	LREQLGPVTQEFWDNLEK	3	7.91	-0.322	-1.25	0.21917	1.55	0.21917	6.73891	7.1827	7.58952	7.88227	7.53293	7.39207	6.84855	6.88221	8.44001	8.63976	8.93155	8.84404	8.66076	8.63722	8.08815	8.46007	6.47199	5.87	8.10166	7.79001	8.63721	8.00819	7.92198	7.6009	8.32085	7.54443	8.81416	9.12565	7.73962	8.13354	8.83079	8.7697	7.84859	7.76132	8.29798	8.2323	7.95043	8.18947	6.76244	6.93775
APOA1_HUMAN	LREQLGPVTQEFWDNLEKETEGLR	3	3.54	-0.522	-1.71	0.09406	2.93	0.09406	2.55137	2.41115	3.59527	3.46881	3.16296	3.39958	2.86468	2.77485	3.47812	3.45838	4.29492	4.71374	4.28342	4.11709	3.51621	3.25907	0.59487	NA	3.70492	3.28744	4.01473	3.62096	3.84786	3.55759	3.82457	3.21219	5.48501	5.60471	3.12832	2.82759	4.40263	4.74723	3.23144	2.87618	4.39285	4.07386	3.45112	3.57008	2.42425	2.63909
APOA1_HUMAN	LSPLGEEMR	2	6.52	0.918	0.92	0.36503	0.84	0.36503	6.82625	6.80088	6.43356	6.68308	7.34826	7.45155	6.62676	6.7437	7.24438	-1.65884	7.61561	7.74076	7.4083	7.41885	7.4778	7.41548	7.24527	7.39988	7.30437	7.45009	7.6364	3.68167	7.54083	7.74598	7.32948	7.47873	7.9687	7.98626	-0.688636	NA	7.77271	7.72402	6.67723	6.66148	NA	0.23848	6.98294	6.77033	6.40023	6.75546
APOA1_HUMAN	LSPLGEEMRDR	2	1.71	-0.004	-0.01	0.9896	0	0.9896	1.71169	0.614026	1.27493	1.41104	1.81941	1.7187	1.97729	1.39418	1.60954	NA	1.6947	2.0063	1.70948	2.04764	1.26344	2.07482	2.25298	1.49797	2.22293	2.16372	2.90935	2.30634	2.2716	1.25645	2.21388	2.07597	NA	3.10603	NA	0.735406	1.9589	2.26001	0.858124	0.737721	NA	1.27343	0.747708	1.65974	1.71499	0.975305
APOA1_HUMAN	QGLLPVLESFK	2	7.54	0.002	0.01	0.99307	0	0.99307	6.96923	7.31784	6.94854	7.26929	7.76102	7.83647	6.87923	7.02593	7.83788	7.88115	8.1506	8.04346	8.04429	7.96331	7.45705	7.92849	7.3653	7.17766	7.50125	7.55545	8.26386	8.08304	7.85688	7.79524	7.67586	7.69055	8.05997	8.3769	7.1081	7.31866	8.1722	7.90948	6.86793	7.05372	7.45513	7.17514	7.23686	7.32021	6.59644	6.86671
APOA1_HUMAN	QKLHELQEK	2	-2.77	0.259	1.05	0.29909	1.11	0.29909	NA	NA	NA	NA	-2.81328	-3.13737	-2.29211	-2.43733	-2.67161	-3.01472	-2.5016	-2.12974	-2.47528	-2.14642	-3.09457	-2.69499	-2.54977	-2.76631	-2.92349	-2.78862	-2.67228	-2.86196	-2.28093	-2.82926	-2.32319	-3.11849	-1.30577	-2.04652	-4.12112	-3.79234	-2.51462	-2.90554	NA	-3.56997	NA	-2.64403	-3.58636	-2.69722	-3.55964	NA
APOA1_HUMAN	THLAPYSDELR	2	6.32	-0.143	-0.79	0.43679	0.62	0.43679	5.92718	6.105	6.15589	5.6393	6.5249	NA	5.46184	5.12601	6.4445	6.55165	6.84158	6.64183	6.74711	6.77894	6.44413	6.72261	5.99466	5.73987	6.54119	6.29459	6.82121	6.85454	6.61836	6.09628	6.79476	6.74354	6.9244	6.33861	6.18285	6.08376	7.03445	6.84808	5.54065	5.96345	6.37558	6.28609	6.30389	6.58472	5.79658	5.78042
APOA1_HUMAN	THLAPYSDELRQR	3	0.31	-0.125	-0.5	0.62023	0.25	0.62023	-0.535473	NA	-0.506271	NA	0.835235	0.570727	-0.0832695	-0.581895	0.179798	0.443698	NA	0.120512	-0.0618732	-0.0781902	0.183853	0.219695	0.839441	0.554424	1.2433	1.02902	0.889607	0.893476	1.26753	0.489999	0.423321	0.361155	0.997879	0.87115	NA	NA	0.436372	0.606773	-0.403903	0.0131178	-0.663012	0.28134	-0.844701	NA	NA	NA
APOA1_HUMAN	VEPLRAELQEGAR	3	6.76	0.103	0.6	0.55377	0.36	0.55377	5.89495	6.1932	6.39824	6.63859	6.9191	6.685	6.97909	6.83271	6.74979	7.05971	6.9103	7.17884	7.33313	7.38868	6.72068	6.95933	6.98874	6.60315	6.94369	6.87817	7.16414	6.9421	6.97484	6.54255	7.03869	7.25182	7.27525	7.20415	6.33455	6.43791	6.91664	7.07232	5.57925	6.41336	6.69883	6.79604	6.31424	6.8887	6.1512	6.1951
APOA1_HUMAN	VKDLATVYVDVLK	2	7.09	-0.09	-0.41	0.68141	0.17	0.68141	6.05949	5.44418	6.59723	6.78148	7.02496	6.38964	6.62759	6.65541	7.39906	7.24142	8.18491	7.91577	7.77745	7.71847	7.17355	7.40281	6.76115	6.56778	7.77216	7.34064	7.52455	7.4128	7.40437	6.97866	7.15722	6.91074	7.73557	7.95672	6.89506	6.57107	7.95782	7.69327	7.08168	6.94537	7.32938	7.20027	6.8011	6.77255	6.37299	5.93268
APOA1_HUMAN	VQPYLDDFQK	2	7.97	-0.056	-0.39	0.69506	0.16	0.69506	7.48674	7.5754	7.17278	7.28063	8.16959	8.12478	7.81346	7.76342	8.1209	8.11883	8.31724	8.21877	8.24147	8.12544	7.98372	8.08413	8.0518	8.07758	7.8842	8.14972	8.28919	8.31562	8.06017	8.0728	7.99017	7.98054	8.54739	8.42225	7.39241	7.45643	8.59063	8.46227	7.85007	7.70571	7.95209	7.87879	8.21971	8.0235	7.29913	7.36544
APOA1_HUMAN	VQPYLDDFQKK	2	3.97	0.013	0.03	0.97486	0	0.97486	2.02234	1.70404	3.0795	3.24642	4.69837	4.31482	4.43344	4.22153	4.63575	4.61448	4.21889	4.43417	4.78108	4.80855	4.29956	4.3062	5.08645	2.52061	3.46748	4.70599	5.05001	4.78818	4.87451	2.11852	4.76176	4.27948	5.05209	5.04384	3.49711	3.44864	5.43472	5.28374	2.93226	3.92589	3.62692	3.97489	3.20051	3.97643	2.15025	1.91474
APOA1_HUMAN	VSFLSALEEYTK	2	7.86	0.196	0.25	0.80129	0.06	0.80129	7.81549	8.0034	7.99584	7.78128	8.41101	8.24922	7.49004	7.84952	8.34548	8.31139	4.9066	8.67115	8.67123	8.45962	8.22166	8.24353	7.97605	7.47334	8.07355	8.2279	8.666	8.84272	8.56726	8.38716	8.31063	8.50262	8.69711	8.73718	7.81079	7.56414	8.8648	8.58342	7.69094	8.16113	8.4899	7.92282	7.78405	7.8875	7.12652	-1.33414
APOA1_HUMAN	VSFLSALEEYTKK	3	1.58	-0.134	-0.52	0.60432	0.27	0.60432	0.67165	1.16149	1.24749	1.80541	2.04239	2.01753	1.16263	1.08162	1.32258	1.81045	2.46778	2.41737	1.53854	1.14683	1.17795	1.0546	1.64342	1.02703	1.76061	1.7498	2.33358	2.24639	2.28457	2.57735	1.7245	1.56282	2.88878	3.17819	1.13279	0.779163	1.5033	1.31022	0.764435	0.940408	2.93363	1.35133	0.621078	0.509322	1.34698	0.993
APOA1_HUMAN	WQEEMELYR	2	4.72	0.401	0.7	0.48989	0.48	0.48989	5.06733	4.80998	4.4671	4.68747	5.16862	5.13667	4.4292	4.91251	5.50566	5.56752	5.94864	5.78689	5.4997	5.69115	5.41383	5.72319	1.62515	1.83085	5.53737	5.68601	5.76617	6.34157	1.75126	5.80577	1.55247	1.54541	6.21687	6.43879	4.53139	4.30691	1.64018	6.04302	4.52996	4.78156	4.85466	4.94872	4.85736	4.86033	4.75498	4.93826
APOA2_HUMAN	AGTELVNFLSYFVELGTQPATQ	3	4.04	-0.002	0	0.99728	0	0.99728	5.26482	2.65416	1.24734	3.52189	2.94776	NA	3.74603	3.85773	3.48897	4.55844	5.29087	5.04254	4.30291	3.01008	5.42888	3.32716	4.77124	5.42763	4.51481	4.61236	4.95839	4.6328	1.22591	0.318901	4.43987	3.28222	5.29921	4.63148	3.86027	4.31482	5.35492	4.64199	4.91337	5.1874	4.20454	3.53108	3.77052	3.04445	4.72819	4.04498
APOA2_HUMAN	EPCVESLVSQYFQTVTDYGK	2	5.02	-0.693	-0.53	0.60124	0.28	0.60124	-0.6745	4.68976	5.35372	7.60633	7.52954	-0.311667	5.13779	7.86074	8.20638	4.12539	2.95512	2.1586	8.56342	3.33184	5.79073	2.48953	6.9872	5.43152	3.21758	2.122	5.63098	0.446357	NA	-1.3332	5.49521	4.93729	8.69329	8.90777	NA	4.67825	3.39841	2.77232	4.41142	7.83647	7.69887	5.3527	7.94522	8.36251	NA	8.10694
APOA2_HUMAN	EPCVESLVSQYFQTVTDYGKDLMEK	3	1.65	-0.784	-1.28	0.23158	1.63	0.23158	NA	NA	NA	NA	NA	NA	NA	NA	1.24529	NA	NA	NA	NA	NA	1.66188	NA	NA	NA	1.10976	NA	NA	NA	NA	NA	NA	NA	NA	2.89763	NA	NA	NA	NA	NA	NA	NA	NA	1.00671	1.9697	NA	NA
APOA2_HUMAN	EQLTPLIK	2	6.94	0.142	0.79	0.43502	0.62	0.43502	6.7309	6.5718	5.86884	6.5612	7.55679	7.46056	6.48086	6.94378	NA	6.96254	6.90557	7.06495	6.94286	7.08705	6.91494	7.15784	7.54306	7.53654	7.39454	7.60655	7.29688	7.4387	6.84423	7.10169	7.09679	7.00402	7.19338	6.82586	6.47303	6.47715	7.50019	7.33529	5.85268	6.24098	6.1171	6.5492	6.86841	6.8378	7.03365	7.33924
APOA2_HUMAN	EQLTPLIKK	2	0.83	-0.174	-0.44	0.66108	0.2	0.66108	0.25328	0.513813	0.669721	0.496765	0.49967	0.69298	NA	-0.415094	NA	NA	2.074	NA	1.655	0.192606	1.24868	0.408933	1.32759	0.786227	0.533228	0.748668	NA	0.456545	NA	-0.398648	0.549398	0.995948	2.48373	2.17579	NA	NA	1.92104	NA	NA	NA	NA	NA	1.33951	-0.36516	NA	0.624834
APOA2_HUMAN	KAGTELVNFLSYFVELGTQPATQ	2	3.87	0.53	0.7	0.48759	0.49	0.48759	NA	NA	4.4325	4.08747	NA	NA	3.11877	3.31256	4.44883	1.50316	6.08175	2.33507	5.01865	4.75476	4.90393	5.78876	NA	NA	4.45347	4.27693	4.8945	4.70389	4.38575	4.63412	4.32922	NA	5.12434	2.05911	1.12111	4.20247	5.63031	2.15773	NA	NA	4.04589	3.80615	3.75167	4.05116	1.46966	1.23762
APOA2_HUMAN	SKEQLTPLIK	2	4.81	0.08	0.41	0.68525	0.17	0.68525	4.051	4.34128	4.16486	4.32324	5.00126	4.63369	4.62953	4.29882	4.52564	4.6131	5.34666	5.08915	5.49676	5.52759	5.10147	5.18189	5.16256	4.6876	5.56558	5.2592	4.99968	4.84256	4.69995	4.20081	4.88447	4.73928	5.496	6.46506	4.61885	4.33136	4.74649	4.97257	3.9666	4.04828	4.84059	4.8037	4.79718	4.79428	4.57397	4.57927
APOA2_HUMAN	SKEQLTPLIKK	2	-0.42	-0.256	-0.89	0.37914	0.79	0.37914	-1.18843	-0.982398	-0.427074	-0.1986	-0.858154	-0.888458	-0.3113	-0.626563	NA	NA	0.305964	-0.194472	-0.792515	0.369782	-1.62371	-0.294005	-0.518131	-0.916249	-0.358728	-0.487104	-0.217073	-0.388864	-1.23324	NA	-0.0461402	NA	0.991407	0.957434	NA	NA	-0.355705	0.425485	NA	NA	-0.171719	NA	-0.66148	-0.619597	-1.28217	NA
APOA2_HUMAN	SPELQAEAK	2	4.36	0.316	1.19	0.24101	1.41	0.24101	3.09781	3.19415	3.78414	4.0899	4.75127	4.18056	4.42275	3.5567	4.67899	4.54247	5.03172	5.5111	4.9115	5.14478	5.04545	4.62272	4.72072	4.72791	5.3823	5.05885	4.125	4.48785	4.76394	3.72044	3.81705	3.41951	5.44381	5.57236	4.02735	4.0164	5.39546	5.30424	3.59665	3.75203	3.63596	4.01123	4.65819	4.15508	3.49703	2.73475
APOA2_HUMAN	VKSPELQAEAK	2	5.02	0.171	0.89	0.37716	0.8	0.37716	4.12836	4.36111	4.97801	5.0574	4.88013	4.32065	4.97694	4.69425	5.17279	5.1707	5.64896	6.01885	5.63449	5.42771	5.03944	5.19231	5.20386	5.13163	5.67757	5.36247	5.09818	5.09602	4.93111	4.39754	4.7384	4.59903	6.04837	5.93545	4.50893	4.49972	5.63161	5.82468	4.22295	4.39251	5.26693	5.08694	4.92308	4.91475	4.20412	4.3454
APOA4_HUMAN	ALVQQMEQLR	2	5.62	-0.109	-0.66	0.5126	0.44	0.5126	5.09688	5.27822	4.78069	5.1257	5.79021	5.72572	5.57833	5.40417	5.42074	5.43193	5.43495	5.94837	5.94809	5.75087	5.58753	5.5061	6.06523	6.15193	5.83843	5.5446	5.75523	5.8748	5.49184	5.46995	6.15896	6.18735	6.09125	6.12441	4.96388	5.01417	6.32321	6.00713	4.91215	4.92958	5.25758	5.2646	5.92394	5.52097	6.30579	6.00467
APOA4_HUMAN	DKVNSFFSTFK	2	2.5	-0.103	-0.48	0.63402	0.23	0.63402	2.13444	1.90591	2.62543	2.40934	2.68527	2.68901	2.01129	2.54374	1.91013	2.38142	3.05664	2.63984	3.04842	2.99733	1.82374	2.60783	2.77596	2.38785	2.38775	1.95727	2.19686	2.16564	1.94173	2.12545	2.87048	2.58416	3.80409	3.47209	1.90897	1.39848	3.39594	3.21585	1.39931	1.54718	2.7676	2.71892	2.89402	2.91108	3.16685	2.555
APOA4_HUMAN	EAVEHLQK	2	1.87	0.078	0.38	0.70425	0.15	0.70425	0.598896	0.847178	2.01131	NA	2.19125	1.88271	2.269	2.09608	1.8646	1.73663	2.00242	2.59746	2.16093	2.2934	1.83895	2.17907	2.06808	2.16787	1.96533	1.90364	1.35862	1.37314	1.81484	1.7235	1.62373	1.7362	3.27487	NA	1.2744	1.4295	NA	2.5342	0.902564	1.34679	2.02642	2.08665	2.22734	2.32336	NA	1.41229
APOA4_HUMAN	ENADSLQASLRPHADELK	2	3.89	0.48	0.97	0.33722	0.94	0.33722	4.34641	0.289509	4.23875	4.20119	4.35506	4.28953	4.42138	4.80474	3.78348	4.64704	4.2748	4.3303	4.15683	4.2489	3.78563	4.65194	4.80971	4.43176	4.1347	4.45731	3.80339	4.08761	3.90837	0.387773	4.1296	4.36498	5.21392	4.7937	3.08208	3.40707	4.60291	4.02359	3.2998	3.24599	1.46561	1.26276	4.4371	4.32063	4.52429	4.70116
APOA4_HUMAN	IDQNVEELK	2	3.99	0.182	0.69	0.49172	0.48	0.49172	3.28928	3.94739	3.13391	3.3206	5.0252	4.8056	4.38526	4.74558	3.13088	3.12969	3.45293	3.33581	3.24408	4.58476	3.76936	5.04898	4.98687	4.99139	4.45368	4.86069	3.92663	4.29204	4.46051	4.45757	4.51834	4.37838	3.87665	4.04881	2.72973	2.75727	3.757	4.21395	3.00733	3.08802	3.45151	3.56141	4.04432	4.31133	4.66839	4.45137
APOA4_HUMAN	IDQNVEELKGR	2	0.59	-0.098	-0.51	0.61273	0.26	0.61273	-0.38228	-0.231111	0.743598	0.703803	0.834727	0.35298	0.664385	0.602399	-0.00806909	0.311734	0.44461	0.866958	0.626777	1.14103	0.00361856	0.824541	0.944495	1.11726	0.462975	0.698778	0.0484581	0.426128	0.210343	0.322429	0.888453	0.872811	1.28467	1.61696	0.044961	0.0290816	1.02628	1.03682	-0.198527	-0.233138	0.918438	0.931352	1.45816	0.822075	0.6041	0.577512
APOA4_HUMAN	IDQTVEELR	2	2.67	-0.18	-0.75	0.46132	0.56	0.46132	1.38192	2.08168	NA	2.34197	2.94092	2.8833	NA	1.9785	NA	NA	2.86152	NA	NA	2.82995	NA	2.73838	3.10747	3.04112	2.50049	2.81664	2.11432	2.18904	2.4715	2.01571	2.69571	2.73071	3.71558	3.27849	NA	NA	2.42727	2.8808	NA	NA	NA	NA	3.37729	2.66099	2.76823	3.20146
APOA4_HUMAN	IDQTVEELRR	2	3.09	0.014	0.08	0.93844	0.01	0.93844	2.83731	NA	NA	3.0976	3.32521	2.99678	NA	3.13471	2.52942	NA	3.21479	NA	3.19338	3.10465	2.90487	3.4289	3.5174	NA	NA	3.14023	2.9825	3.04743	2.66593	2.63956	NA	3.28403	NA	NA	NA	NA	NA	3.28223	2.41701	2.49157	3.47547	3.29551	3.67987	3.41647	3.14138	NA
APOA4_HUMAN	ISASAEELR	2	4.13	-0.158	-0.79	0.43669	0.62	0.43669	2.89813	3.09663	4.37339	4.57283	4.37268	4.0058	4.03294	3.88411	3.78227	3.7752	4.53177	4.64624	4.45392	4.30996	4.1365	4.0979	4.21517	3.96908	3.92854	3.98846	3.40457	3.34666	4.06685	3.88956	4.25116	4.24111	5.16923	5.43896	3.64025	3.83415	4.41998	4.3239	3.90556	3.45471	4.69863	4.74016	5.2664	4.12296	4.16442	3.85522
APOA4_HUMAN	KLVPFATELHER	2	4.39	-0.069	-0.33	0.74656	0.11	0.74656	4.4008	3.43886	4.20126	4.5001	4.52905	4.47032	4.95788	4.61967	4.30136	3.83634	4.84263	4.54382	4.73564	4.17738	4.34305	4.02778	4.72511	4.38253	4.1749	3.8093	3.85926	3.79526	4.32079	3.99421	4.46077	4.35032	5.87292	5.39617	4.2919	4.12939	5.1274	4.61315	3.71883	3.68023	4.89712	4.50063	4.59081	4.28668	4.76059	3.74836
APOA4_HUMAN	LAPLAEDVR	2	5.69	0.067	0.47	0.6377	0.22	0.6377	5.24165	5.12983	5.20476	5.07734	5.97696	5.87532	5.88795	5.80448	5.38724	5.45749	5.6684	5.68155	6.01171	6.10974	6.0039	6.0327	6.17985	5.98449	5.89102	5.95217	5.49882	5.68908	5.70795	5.6353	6.09229	5.83151	5.91517	5.99981	5.1772	4.93841	5.91821	5.8916	4.9818	5.2385	5.48105	5.49291	6.00161	6.10714	5.87104	5.75267
APOA4_HUMAN	LEPYADQLR	2	5.33	0.08	0.41	0.68418	0.17	0.68418	4.58953	4.87981	4.57101	4.77758	5.84531	5.77766	5.61238	5.40468	5.17317	5.05284	5.02328	5.33133	5.45834	5.54317	5.63807	5.52398	5.58391	6.6678	5.38453	5.61139	5.16067	5.307	5.7557	5.41393	5.66932	5.67063	5.43616	6.14355	4.38044	4.49066	5.38223	5.72166	4.43745	4.82957	4.87917	4.99401	5.29217	5.47765	5.75624	5.64725
APOA4_HUMAN	LGEVNTYAGDLQK	2	5.35	-0.048	-0.26	0.79661	0.07	0.79661	4.72628	4.68344	5.14611	5.46486	5.52392	5.48791	5.18859	5.37631	5.03898	4.9605	5.40266	5.53051	5.47046	5.6621	5.09208	5.57024	5.66343	5.79059	5.17699	5.48979	4.90256	5.13735	5.10543	5.31206	5.07589	5.45927	6.64517	6.40189	4.56368	4.65413	5.29784	5.69037	4.46658	4.69282	5.87804	5.65599	6.03896	5.19575	5.55033	5.68269
APOA4_HUMAN	LGPHAGDVEGHLSFLEK	2	5.64	0.005	0.03	0.97814	0	0.97814	4.99814	5.29526	5.30669	5.39201	5.85707	5.92786	5.69815	5.86669	5.25946	5.36719	5.33536	6.19027	5.80637	5.82348	5.47896	5.72453	6.0035	5.8279	5.73524	5.86734	5.46864	5.51936	5.22757	5.75925	5.77961	5.74927	6.26044	6.28578	5.06026	5.08468	6.19306	5.8986	4.77206	5.00892	5.68535	5.61245	5.42633	5.93735	5.98936	5.95301
APOA4_HUMAN	LKEEIGKELEELR	2	3.85	-0.019	-0.1	0.92235	0.01	0.92235	3.56264	3.45359	3.41475	3.79545	4.04898	4.14694	4.31943	4.39033	3.30143	3.27162	3.20132	3.74304	3.95842	4.14833	3.77618	4.13675	4.12381	3.96868	3.94533	4.071	3.7628	3.93357	3.81515	3.55771	4.27555	4.03026	4.70277	4.79817	2.99288	3.17677	4.16911	4.37656	2.73325	3.36312	4.13699	3.42249	3.32944	4.13267	4.29415	4.15089
APOA4_HUMAN	LLPHANEVSQK	2	2.88	-0.04	-0.25	0.80716	0.06	0.80716	2.54951	2.23666	2.89367	2.62025	2.82132	NA	3.15231	2.82771	2.5053	2.60856	2.85511	2.89423	3.07782	3.07967	3.07471	3.32048	3.26823	2.686	3.3011	NA	2.97263	NA	2.73676	2.72315	3.35963	NA	3.39897	NA	2.18723	2.08278	3.30511	2.96589	2.40834	2.48985	2.91793	2.96052	2.82517	3.26662	3.30752	3.27449
APOA4_HUMAN	LNHQLEGLTFQMK	2	5.41	-0.059	-0.43	0.67011	0.18	0.67011	4.88343	4.8619	5.10193	5.46811	5.3613	5.09295	5.43856	5.37754	5.14116	5.05561	5.73538	5.74561	5.47383	5.61501	5.26543	5.59042	5.7308	5.71586	5.48236	5.38384	5.16157	5.30017	5.00818	5.16996	5.4022	5.35995	6.16885	5.9942	4.93914	5.00187	5.68479	5.68823	4.93823	4.9349	5.8085	5.57235	5.80607	5.63128	5.54254	5.59326
APOA4_HUMAN	LTPYADEFK	2	4.87	-0.008	-0.02	0.98722	0	0.98722	5.55774	-0.016591	3.92515	3.99081	5.31483	5.12298	6.14997	5.18254	4.60932	4.63425	4.46523	4.85032	5.32123	5.52412	5.26957	5.29303	5.72078	5.76085	5.29388	5.33315	4.9123	4.98443	4.84866	5.11561	5.26443	5.10718	4.8912	4.70642	4.25499	3.92173	5.64922	5.46858	4.12576	4.39558	4.57198	3.97133	4.77952	6.43924	5.09255	4.96005
APOA4_HUMAN	LVPFATELHER	2	1.61	0.13	0.55	0.58361	0.31	0.58361	1.53227	NA	1.3033	1.00711	1.85717	NA	1.4142	2.16093	NA	NA	1.67773	1.60084	2.03956	NA	1.35391	2.09387	1.64163	1.87676	1.63726	1.90966	1.27507	NA	0.750286	0.95883	1.83723	1.38794	3.30219	2.25282	0.860111	0.981206	2.065	1.91358	0.737999	0.980002	NA	1.72542	1.89297	1.8499	1.33055	2.04043
APOA4_HUMAN	QLTPYAQR	2	2.47	0.138	0.64	0.52684	0.41	0.52684	0.867173	1.56009	2.28246	2.31055	2.91023	2.88705	2.3655	2.60292	2.26855	2.22021	2.45047	2.51409	2.73262	3.17436	2.90338	2.99971	3.15084	3.11561	2.41668	3.10004	1.97472	2.41091	2.41729	2.83795	2.04496	2.17084	3.46937	3.29595	1.55076	1.56061	2.6642	2.76194	2.31472	1.53936	2.54848	2.25889	3.16007	3.29106	1.88223	1.91776
APOA4_HUMAN	RQLTPYAQR	2	-1.61	-0.264	-0.57	0.58218	0.32	0.58218	NA	NA	NA	-2.42519	NA	-1.10071	NA	NA	NA	NA	NA	NA	NA	NA	-2.10626	NA	NA	NA	-1.27316	NA	NA	NA	-1.59722	NA	NA	NA	-0.832723	NA	NA	NA	NA	NA	NA	NA	NA	NA	NA	-1.95596	NA	NA
APOA4_HUMAN	RRVEPYGENFNK	3	-0.52	-0.037	-0.14	0.89208	0.02	0.89208	-1.34285	NA	-1.14824	-0.705114	-0.303716	NA	NA	NA	NA	-0.42139	-0.501293	-0.91716	-0.0420587	NA	-0.448357	-0.482822	0.00810476	NA	-0.592863	-0.000790951	-1.53322	NA	-0.370299	NA	-0.693831	NA	0.911602	NA	NA	NA	0.156368	-0.125105	-1.44943	-1.13657	-0.622751	-0.613769	-0.089357	NA	NA	NA
APOA4_HUMAN	RVEPYGENFNK	2	3.51	0.105	0.33	0.74615	0.11	0.74615	2.94836	3.60711	3.73896	2.25925	4.63177	3.36661	3.40007	4.28149	2.76102	2.7763	3.28997	2.67761	3.51503	4.19424	3.74926	4.39822	4.57312	3.33929	3.60789	4.1273	3.4517	3.80189	3.56427	2.65334	3.64182	3.89443	4.72621	3.82268	2.19799	2.0766	4.01689	4.07585	2.65159	2.92716	3.5757	3.3618	4.39147	4.19581	3.8957	2.21327
APOA4_HUMAN	SELTQQLNALFQDK	2	4.99	0.003	0.01	0.98972	0	0.98972	4.71306	5.30664	4.18066	4.19689	5.40082	5.27411	4.76495	5.35427	4.35769	4.44007	4.9074	5.47499	5.03689	5.2059	4.83621	5.61912	5.4064	5.0024	5.06665	5.21561	4.98483	5.05703	5.02268	4.85952	5.34262	5.6437	5.78773	6.10773	3.37878	3.91299	5.55672	5.90973	4.34558	4.07142	4.55151	4.20685	5.0399	5.06636	5.11198	5.74435
APOA4_HUMAN	SLAELGGHLDQQVEEFR	2	5.54	0.04	0.26	0.79917	0.07	0.79917	5.4585	5.39573	5.18638	5.25056	5.7052	5.665	5.50751	6.02367	5.41938	5.25029	5.78891	5.7636	5.98356	6.10107	5.53989	5.96083	5.44288	5.11412	5.3811	5.33089	5.41603	5.20237	5.2949	5.33523	5.66706	5.77279	6.10047	6.38303	5.01411	4.93214	5.9368	5.75382	4.84764	5.21691	5.40241	5.43366	5.29577	6.05681	5.77548	5.62523
APOA4_HUMAN	SLAELGGHLDQQVEEFRR	3	5.18	0.012	0.04	0.96637	0	0.96637	4.16719	4.73365	4.95526	5.4545	5.44347	5.66286	5.72194	4.26668	5.09233	5.0557	5.75158	5.37317	5.57311	5.82144	5.33548	6.05364	4.18959	4.65535	5.55734	4.87086	4.93684	3.87444	5.10857	4.83942	5.39446	5.14819	4.87924	6.54232	4.79424	4.89414	5.97559	4.77554	4.7781	4.98772	5.52804	5.59068	5.75976	5.9365	4.77797	4.98006
APOA4_HUMAN	SLAPYAQDTQEK	2	3.79	0.075	0.38	0.70624	0.14	0.70624	2.81636	3.60542	3.26482	3.41683	4.50706	4.43776	4.02603	4.26057	3.57216	3.55346	3.43192	3.81116	3.79051	3.9832	3.80602	4.05992	4.56084	NA	3.52493	4.03522	3.473	3.60151	3.71204	3.85	3.42133	4.05426	4.68935	4.53291	2.81724	2.90415	4.55227	4.56123	2.90575	3.15388	3.6803	3.81568	3.99805	3.77579	3.75838	4.00472
APOA4_HUMAN	TLSLPELEQQQEQQQEQQQEQVQMLAPLES	3	3.96	-0.713	-1.56	0.13174	2.42	0.13174	NA	NA	NA	NA	3.65026	NA	NA	4.21369	2.84024	2.91797	NA	NA	3.08104	4.06778	4.02537	5.55135	2.78145	NA	NA	3.11481	2.27062	2.67151	4.43424	NA	4.12887	3.89791	NA	5.95017	NA	NA	5.57377	4.66557	3.60614	5.18181	4.20618	NA	3.89726	4.3361	NA	NA
APOA4_HUMAN	TQVNTQAEQLR	2	3.58	0.198	1	0.32376	1	0.32376	1.60743	2.30438	3.82251	3.85921	4.10143	3.97046	3.59893	3.68021	3.78642	3.29749	3.85212	4.48006	3.86861	4.10034	3.66819	3.89558	4.02	4.25046	3.48822	4.007	3.13572	3.31609	3.5744	3.66209	3.42283	3.33269	4.1059	4.12069	3.20971	3.25737	3.29385	3.31254	3.31809	3.39579	3.92617	3.92139	3.68265	3.11606	3.09322	3.50035
APOA4_HUMAN	TQVNTQAEQLRR	2	2.18	0.425	1.34	0.18802	1.79	0.18802	NA	1.30358	1.56134	1.46461	2.72511	3.24858	2.18201	3.09747	2.76865	2.75269	2.21208	3.10788	1.7977	3.06435	3.31381	2.75678	2.77809	NA	1.96047	1.55554	1.65248	2.3027	1.99825	1.80009	1.54492	2.6168	1.94755	2.07749	1.75125	2.12597	1.47987	1.65414	1.17773	2.60975	2.92147	NA	3.21789	1.17468	1.51349	1.35207
APOA4_HUMAN	VEPYGENFNK	2	2.08	0.116	0.74	0.46258	0.55	0.46258	1.58491	1.43795	1.75712	1.79357	2.6423	2.4405	2.0991	1.65144	1.92789	1.96166	2.00105	2.21049	2.6442	2.2985	2.38735	2.47055	2.46149	2.47712	2.27386	2.33241	1.97859	1.98672	2.10617	1.78374	2.10195	2.37608	2.7636	2.59209	1.50055	1.46176	2.42186	2.58107	1.12012	1.40053	1.81963	1.87862	1.9539	2.21751	2.238	2.2424
APOA4_HUMAN	VNSFFSTFK	2	4.25	-0.038	-0.25	0.80624	0.06	0.80624	4.00534	4.10932	4.15976	4.13348	4.41594	4.03132	4.1661	4.25915	3.91058	3.89517	3.91043	3.98357	4.51922	4.43644	4.20017	4.7719	4.182	4.35644	4.38018	4.74067	4.10159	4.0879	3.92345	4.17816	4.4796	4.48094	4.27146	4.71302	3.65817	3.66641	4.40376	4.62076	3.6981	4.09434	4.14817	4.09807	4.09542	4.72351	5.03183	4.84782
APOB_HUMAN	ATGVLYDYVNK	2	0.55	1.93	2.96	0.01706	8.77	0.01706	NA	NA	NA	NA	NA	NA	NA	NA	1.61956	1.62422	NA	NA	NA	NA	NA	NA	NA	NA	NA	NA	NA	NA	NA	NA	NA	NA	-0.966521	NA	NA	NA	0.139937	0.321677	NA	NA	NA	NA	NA	NA	NA	NA
APOB_HUMAN	AVSMPSFSILGSDVR	2	0.68	1.24	1.73	0.12482	2.99	0.12482	NA	NA	NA	NA	NA	NA	NA	NA	1.24931	1.34264	NA	NA	NA	NA	NA	NA	NA	NA	NA	NA	NA	NA	NA	NA	NA	NA	NA	NA	NA	NA	0.30144	-0.188852	NA	NA	NA	NA	NA	NA	NA	NA
APOB_HUMAN	DFSLWEK	2	1.23	0.129	0.45	0.65572	0.21	0.65572	NA	0.866908	NA	NA	NA	1.90012	NA	1.31634	NA	NA	NA	NA	1.46254	1.45901	2.07755	NA	NA	NA	0.639352	0.574407	0.806324	0.643403	NA	NA	NA	NA	NA	1.78011	NA	NA	NA	1.45048	NA	0.860248	NA	1.08122	NA	NA	NA	1.53013
APOB_HUMAN	EFNLQ(de)NMGLPDFHIPENLFLK	3	NA	NA	NA	NA	NA	NA	NA	NA	NA	NA	NA	NA	NA	NA	NA	NA	NA	NA	NA	NA	NA	NA	NA	NA	NA	NA	NA	NA	NA	NA	NA	NA	NA	NA	NA	NA	NA	NA	NA	NA	NA	NA	NA	NA	NA	NA
APOB_HUMAN	FSVPAGIVIPSFQALTAR	3	-0.11	NA	NA	NA	NA	NA	NA	NA	NA	NA	NA	NA	NA	NA	-0.351135	0.134556	NA	NA	NA	NA	NA	NA	NA	NA	NA	NA	NA	NA	NA	NA	NA	NA	NA	NA	NA	NA	NA	NA	NA	NA	NA	NA	NA	NA	NA	NA
APOB_HUMAN	FVTQAEGAK	2	-1.35	NA	NA	NA	NA	NA	NA	NA	NA	NA	NA	NA	NA	NA	-1.82252	-0.871492	NA	NA	NA	NA	NA	NA	NA	NA	NA	NA	NA	NA	NA	NA	NA	NA	NA	NA	NA	NA	NA	NA	NA	NA	NA	NA	NA	NA	NA	NA
APOB_HUMAN	HSITNPLAVLCEFISQSIK	3	0.88	NA	NA	NA	NA	NA	NA	NA	NA	NA	NA	NA	NA	NA	0.88241	NA	NA	NA	NA	NA	NA	NA	NA	NA	NA	NA	NA	NA	NA	NA	NA	NA	NA	NA	NA	NA	NA	NA	NA	NA	NA	NA	NA	NA	NA	NA
APOB_HUMAN	IADFELPTIIVPEQTIEIPSIK	3	0.16	2.186	3.68	0.00568	13.52	0.00568	NA	NA	NA	NA	NA	NA	NA	NA	1.54101	1.32903	NA	NA	NA	NA	NA	NA	NA	NA	NA	NA	NA	NA	NA	NA	NA	NA	NA	-1.02266	NA	NA	-0.698971	-0.356982	NA	NA	NA	NA	NA	NA	NA	NA
APOB_HUMAN	LTISEQNIQR	2	-0.43	2.08	3.2	0.01183	10.21	0.01183	NA	NA	NA	NA	NA	NA	NA	NA	0.804356	0.970626	NA	NA	NA	NA	NA	NA	NA	NA	NA	NA	-1.85099	-1.43661	NA	NA	NA	NA	NA	NA	NA	NA	NA	-0.641682	NA	NA	NA	NA	NA	NA	NA	NA
APOB_HUMAN	NLQNNAEWVYQGAIR	2	-1.17	1.119	0.95	0.35482	0.91	0.35482	NA	3.15747	NA	-2.13161	NA	0.53648	NA	NA	0.747835	-3.64696	-0.570945	NA	NA	NA	-1.62096	NA	NA	NA	NA	-2.59195	-2.77165	NA	NA	NA	NA	NA	NA	-2.15709	-2.17708	NA	NA	NA	NA	NA	NA	1.51491	NA	-3.46162	NA	NA
APOB_HUMAN	SLHMYANR	2	-1.62	NA	NA	NA	NA	NA	NA	NA	NA	NA	NA	NA	NA	NA	-1.67871	-1.56474	NA	NA	NA	NA	NA	NA	NA	NA	NA	NA	NA	NA	NA	NA	NA	NA	NA	NA	NA	NA	NA	NA	NA	NA	NA	NA	NA	NA	NA	NA
APOB_HUMAN	SVSDGIAALDLNAVANK	2	1.14	NA	NA	NA	NA	NA	NA	NA	NA	NA	NA	NA	NA	NA	1.3711	0.902524	NA	NA	NA	NA	NA	NA	NA	NA	NA	NA	NA	NA	NA	NA	NA	NA	NA	NA	NA	NA	NA	NA	NA	NA	NA	NA	NA	NA	NA	NA
APOB_HUMAN	TEVIPPLIENR	2	1.01	1.787	2.64	0.03141	6.99	0.03141	NA	NA	NA	NA	NA	NA	NA	NA	1.98705	1.81587	NA	NA	NA	NA	NA	NA	NA	NA	NA	NA	NA	NA	NA	NA	NA	NA	NA	NA	NA	NA	0.0258462	0.202337	NA	NA	NA	NA	NA	NA	NA	NA
APOB_HUMAN	TSSFALNLPTLPEVK	2	1.29	NA	NA	NA	NA	NA	NA	NA	NA	NA	NA	NA	NA	NA	1.20069	1.37007	NA	NA	NA	NA	NA	NA	NA	NA	NA	NA	NA	NA	NA	NA	NA	NA	NA	NA	NA	NA	NA	NA	NA	NA	NA	NA	NA	NA	NA	NA
APOB_HUMAN	VELEVPQLCSFILK	3	-0.98	NA	NA	NA	NA	NA	NA	NA	NA	NA	NA	NA	NA	NA	-0.914257	-1.04107	NA	NA	NA	NA	NA	NA	NA	NA	NA	NA	NA	NA	NA	NA	NA	NA	NA	NA	NA	NA	NA	NA	NA	NA	NA	NA	NA	NA	NA	NA
APOB_HUMAN	VNWEEEAASGLLTSLKDNVPK	3	0.25	0.596	0.99	0.34812	0.97	0.34812	NA	NA	NA	NA	NA	NA	NA	NA	1.21437	1.1058	-0.469899	NA	NA	NA	NA	NA	NA	NA	NA	NA	NA	NA	NA	NA	NA	NA	-0.43191	NA	NA	NA	0.248423	-0.158213	NA	NA	NA	NA	NA	NA	NA	NA
APOB_HUMAN	VPSYTLILPSLELPVLHVPR	3	-0.43	2.54	4.23	0.0013	17.86	0.0013	NA	NA	NA	NA	NA	NA	NA	NA	1.46992	1.25436	NA	NA	NA	NA	NA	NA	NA	NA	NA	NA	-1.82556	NA	NA	-1.93641	NA	NA	-0.799935	-0.702603	NA	NA	-0.381833	-0.521491	NA	NA	NA	NA	NA	NA	NA	NA
APOB_HUMAN	VQGVEFSHR	2	-1.41	NA	NA	NA	NA	NA	NA	NA	NA	NA	NA	NA	NA	NA	-1.32972	-1.48857	NA	NA	NA	NA	NA	NA	NA	NA	NA	NA	NA	NA	NA	NA	NA	NA	NA	NA	NA	NA	NA	NA	NA	NA	NA	NA	NA	NA	NA	NA
APOB_HUMAN	VSALLTPAEQTGTWK	2	0.65	NA	NA	NA	NA	NA	NA	NA	NA	NA	NA	NA	NA	NA	0.700594	0.593728	NA	NA	NA	NA	NA	NA	NA	NA	NA	NA	NA	NA	NA	NA	NA	NA	NA	NA	NA	NA	NA	NA	NA	NA	NA	NA	NA	NA	NA	NA
APOC1_HUMAN	EFGNTLEDK	2	1.76	0.125	0.24	0.8113	0.06	0.8113	0.531478	1.25962	NA	NA	3.10018	3.10691	NA	1.73748	NA	2.26971	1.1687	1.75857	1.64004	2.47772	NA	2.46887	NA	NA	NA	0.792766	NA	NA	NA	2.3332	2.82787	2.959	NA	3.01434	NA	NA	NA	NA	NA	NA	NA	NA	NA	1.28774	-0.3298	-0.931093
APOC1_HUMAN	EWFSETFQK	2	1.82	-0.196	-0.56	0.58066	0.31	0.58066	0.908885	0.868759	1.6261	1.39861	2.49383	1.73482	1.16592	0.867497	2.31937	2.24857	2.62365	2.73598	2.09686	2.24255	1.4899	2.14665	NA	NA	NA	0.0977106	3.04791	3.03343	1.76095	1.70512	2.64444	2.79251	3.32973	3.051	0.921405	1.40141	3.4267	3.27159	0.139349	-0.037935	1.78317	2.02672	1.27151	1.31451	NA	-0.367844
APOC1_HUMAN	LKEFGNTLEDK	2	1.08	-0.203	-0.63	0.5352	0.39	0.5352	0.371995	0.618915	0.232704	1.15542	1.74119	1.50634	0.339018	0.405571	0.745702	1.16075	1.43304	1.74197	1.52843	1.30876	0.364102	1.3886	NA	NA	NA	-0.134841	2.04689	2.06086	1.03944	0.381662	1.98422	2.40559	2.30849	2.13742	0.175087	0.630219	2.18745	2.34803	NA	-0.46316	0.821002	0.875453	0.637403	1.19744	NA	-0.781057
APOC1_HUMAN	MREWFSETFQK	2	1.56	0.394	0.7	0.48867	0.49	0.48867	NA	NA	1.50715	1.32786	1.76457	0.997144	NA	NA	1.86628	2.17766	2.64585	2.62045	1.73527	NA	1.72615	0.336684	NA	NA	NA	NA	3.23055	0.980235	-0.699268	NA	2.68817	2.51074	3.33884	3.18244	0.783664	0.470717	3.04553	3.10704	-0.552405	NA	1.61461	0.669349	-0.998328	0.032251	NA	NA
APOC2_HUMAN	ESLSSYWESAK	2	0.98	-0.387	-1.16	0.25156	1.35	0.25156	NA	-0.815733	0.529421	0.814354	1.55055	1.33657	-0.0358821	0.337707	1.01484	1.66367	1.80886	1.98454	1.72394	1.1481	-0.53208	0.033594	0.389026	0.982471	-0.371359	1.14473	2.58718	2.32733	0.800828	1.26112	1.55915	1.68732	1.62044	1.36049	0.366199	0.744247	2.72361	2.66682	0.34693	0.327656	1.28321	0.982116	0.303625	0.281093	NA	-0.882493
APOC2_HUMAN	STAAMSTYTGIFTDQVLSVLK	2	0.41	-0.521	-1.45	0.15459	2.11	0.15459	NA	NA	0.523824	0.991128	0.318607	0.234422	-0.93382	-0.617505	0.436024	0.670834	1.60595	1.75172	0.921954	0.495966	-0.267801	0.164479	-0.840683	-1.96688	-0.876215	-0.121016	1.62417	1.3852	-0.901579	-0.882291	1.0293	0.474987	2.1457	2.06416	0.190301	0.184156	2.28896	2.32147	-0.510613	-0.181372	0.569099	0.273856	NA	-0.269501	NA	NA
APOC2_HUMAN	TAAQNLYEK	2	-0.43	-0.113	-0.34	0.73389	0.12	0.73389	NA	NA	-1.2735	-0.862539	0.431669	NA	-1.32196	-1.63006	0.0286942	0.0299301	0.199852	0.654991	-0.217779	0.0502604	-1.28077	-1.43413	-0.470857	-0.640142	-1.05855	-0.617692	0.755184	0.900365	-0.535991	-0.534954	-0.337245	-0.156082	-0.119072	0.329119	-0.782247	0.530867	0.893321	1.24176	-1.43432	-1.19107	-0.496941	-0.0677107	-1.33439	-0.890628	-2.88548	NA
APOC2_HUMAN	TYLPAVDEK	2	0.88	-0.233	-0.96	0.34071	0.93	0.34071	NA	NA	0.641514	0.610015	1.63694	1.18332	0.233466	-0.44625	1.00364	1.02509	1.17866	1.44115	1.09307	0.982897	-0.191069	0.495219	0.932994	0.596176	0.46976	0.854987	2.08516	1.86628	0.735364	-0.0715077	1.62	1.54754	0.820388	1.21107	0.741032	0.747868	1.60308	2.03306	0.264778	-0.0917257	1.07752	0.924777	0.300609	0.523026	NA	NA
APOC3_HUMAN	DALSSVQESQVAQQAR	2	2.92	-0.196	-0.55	0.58782	0.3	0.58782	0.974749	1.7358	2.83085	2.77937	4.16876	3.89755	2.16776	1.92828	3.65106	3.35642	4.40879	4.55005	2.84176	2.83755	1.5931	1.98791	2.62196	3.46463	2.14021	2.46162	3.7048	3.47102	1.67674	2.03429	2.87211	3.10181	5.26487	5.26278	3.00994	2.80047	4.18606	4.06872	2.04537	2.00387	3.76682	3.6507	2.26331	1.53699	1.05608	2.54729
APOC3_HUMAN	GWVTDGFSSLK	2	1.58	-0.276	-0.8	0.43056	0.63	0.43056	-0.369463	0.510926	1.76474	2.11511	2.4293	2.0432	0.225311	1.03426	2.02884	1.60851	2.8894	2.96134	1.81688	1.95991	0.893536	1.02354	1.37376	1.24979	0.501127	0.762135	2.82133	2.90394	1.05853	0.867333	1.93422	1.76275	3.6421	3.93248	1.84921	1.9853	3.12516	3.13126	0.337886	0.906293	1.71018	1.95425	0.0220308	0.337752	0.131312	-0.0673348
APOD_HUMAN	CPNPPVQENFDVNK	2	4.92	-0.058	-0.35	0.72759	0.12	0.72759	5.03354	4.97867	4.05371	3.98658	4.78519	4.65218	5.36507	5.26803	4.87484	4.96434	4.66684	4.77925	4.86424	4.7925	5.13258	5.0882	5.06001	4.70476	5.34671	5.49602	4.86276	5.02477	5.46791	5.01175	5.89795	5.92504	4.69328	4.60463	4.85107	5.09433	4.94489	4.76016	4.64821	4.75486	3.98053	4.26634	4.58791	4.62544	5.52527	5.53234
APOD_HUMAN	CPNPPVQENFDVNKYLGR	3	0.5	0.319	0.44	0.67393	0.19	0.67393	NA	-0.412005	NA	NA	NA	NA	0.696897	NA	1.23797	0.806215	NA	NA	NA	NA	NA	NA	NA	NA	NA	NA	NA	NA	NA	NA	NA	NA	NA	0.157076	NA	NA	NA	NA	NA	NA	NA	NA	NA	NA	NA	NA
APOD_HUMAN	IPTTFEN(de)GR	2	2.24	0.065	0.4	0.69405	0.16	0.69405	2.07892	1.98525	1.89983	1.98332	2.68958	2.5858	2.59063	2.45855	1.95514	2.35845	1.99653	1.92078	2.16915	2.15571	2.27332	2.3227	2.11602	2.32965	2.83391	2.69376	2.00268	2.1701	2.26774	1.63997	2.99001	3.2303	1.75544	2.27815	2.56786	2.40089	1.95464	2.24189	1.67236	2.03818	1.35095	1.61108	2.41358	2.12593	2.70281	2.6789
APOD_HUMAN	KMTVTDQVNCPK	2	5.57	-0.039	-0.29	0.77659	0.08	0.77659	5.87782	5.65173	4.69758	4.90435	5.46298	5.29059	5.92183	5.90541	5.7983	5.6422	5.40214	5.71571	5.23206	5.35022	5.57126	5.63721	5.67276	5.62263	5.72019	5.87727	5.42641	5.73744	5.82351	5.72529	6.14201	6.15247	5.40703	5.81664	5.57059	5.70388	5.14575	5.41164	5.44428	5.50563	5.07278	5.18908	5.59274	5.3254	5.71041	5.84067
APOD_HUMAN	MTVTDQVNCPK	2	6.7	0.081	0.43	0.6685	0.19	0.6685	6.43472	6.83211	5.68088	5.84816	7.02791	6.94092	7.09869	6.97937	6.63246	6.75008	6.41702	6.19865	6.41883	6.9192	6.90496	6.86838	7.09743	7.03547	7.34031	7.38604	6.76893	7.01356	7.22117	6.92187	7.40995	7.50587	5.83867	6.50942	6.86469	6.52942	6.63766	7.0353	6.45275	6.6217	5.59242	5.66756	6.17579	6.28629	6.90609	7.22287
APOD_HUMAN	NILTSNNIDVK	2	7.3	-0.113	-0.92	0.36287	0.85	0.36287	7.65163	7.26291	7.01314	7.11539	7.10288	7.22668	7.52128	7.24929	7.17546	7.09203	7.4761	7.13711	6.93625	7.00609	7.26529	6.87758	7.48999	7.53371	7.41303	7.29811	7.34296	7.21169	7.53967	7.39209	7.64618	7.49496	7.54482	7.70256	7.29059	7.26716	7.14651	7.09988	7.10385	7.26483	7.13211	7.26184	7.66743	7.2396	7.20771	7.55744
APOD_HUMAN	NILTSNNIDVKK	2	1.02	-0.057	-0.19	0.84968	0.04	0.84968	1.14645	1.50221	0.098373	-0.417166	1.43647	1.01884	2.21873	1.71803	0.746373	1.13305	0.299267	0.330796	1.13693	1.36145	-0.138383	1.75726	1.45418	0.649083	0.867416	1.51669	0.68562	0.509334	0.771741	0.926419	1.43203	2.47717	0.827562	0.415985	0.263301	1.16663	-0.272395	1.09495	0.418444	0.991041	1.35852	1.19509	1.79687	1.90552	1.76405	1.23917
APOD_HUMAN	NPNLPPETVDSLK	2	6.13	0.002	0.02	0.98414	0	0.98414	6.17681	6.26614	6.02194	5.9139	5.9748	5.89837	6.1913	6.57909	6.19474	6.18619	6.03031	6.19273	5.8893	5.9491	6.06109	6.1675	6.07375	6.18773	6.24673	6.32341	5.72245	5.90272	6.0728	6.13124	6.87659	6.7868	6.1309	6.02998	6.26575	6.269	5.97189	5.92447	5.93698	5.85633	5.77963	5.67173	6.22988	5.98834	6.41786	6.51068
APOD_HUMAN	WYEIEKIPTTFEN(de)GR	3	NA	NA	NA	NA	NA	NA	NA	NA	NA	NA	NA	NA	NA	NA	NA	NA	NA	NA	NA	NA	NA	NA	NA	NA	NA	NA	NA	NA	NA	NA	NA	NA	NA	NA	NA	NA	NA	NA	NA	NA	NA	NA	NA	NA	NA	NA
APOE_HUMAN	AATVGSLAGQPLQER	2	7.18	0.195	1.35	0.18437	1.82	0.18437	6.4261	6.65472	7.03517	6.94901	7.74636	7.67942	7.47305	7.20915	7.54368	7.49366	7.38364	7.33611	7.49842	7.45508	7.54478	7.23383	7.11721	7.26207	7.3828	7.1681	7.3614	7.47995	7.29907	7.18464	7.02686	6.82656	7.05635	6.53275	7.28094	7.16612	7.41283	7.19934	7.25935	7.13939	7.2258	7.16869	7.31881	6.81057	6.30813	6.64301
APOE_HUMAN	AKLEEQAQQIR	2	-0.09	0.337	1.09	0.2837	1.18	0.2837	-2.43784	-1.01713	-0.904659	-0.987287	-0.152035	-0.176249	0.842284	0.98409	-0.019152	-0.352531	-0.0612129	0.421983	0.828909	0.43401	0.514655	0.633613	0.535462	0.480172	1.10111	0.884776	-0.802805	-0.765302	-0.901231	-0.70351	-0.577742	-0.889442	-1.31683	-2.27899	-0.773497	-0.949029	0.0335568	-0.0282057	1.68621	1.62992	0.36153	0.490005	-0.0952199	0.231853	0.0695909	0.400013
APOE_HUMAN	ALMDETMK	2	6.55	-0.129	-0.28	0.78292	0.08	0.78292	6.32902	6.42515	6.99598	6.81684	6.92541	6.79073	6.99171	6.02354	7.11311	7.07232	6.73763	4.10651	6.97458	6.94431	6.91352	6.95358	7.01222	6.76112	2.84344	6.93081	6.86228	6.75062	6.86049	6.75741	7.13771	7.55693	6.16305	5.95992	6.88583	6.57191	3.62282	6.17806	7.21525	7.32687	6.72669	6.67964	7.07268	6.83181	6.81175	6.2697
APOE_HUMAN	ALMDETMKELK	2	0.26	-0.154	-0.58	0.56845	0.33	0.56845	-0.240177	NA	0.70224	0.678767	NA	-0.623178	0.446062	0.280956	0.655223	0.0829017	0.674074	-0.239646	0.643855	-0.212085	-0.551667	0.594352	NA	NA	-0.144826	NA	0.1339	0.4583	-0.882449	NA	0.288215	NA	NA	0.576772	0.612144	1.03747	0.488613	-0.374406	0.646932	0.576747	0.528756	0.181008	1.20849	0.179141	-0.291096	NA
APOE_HUMAN	AYKSELEEQLTPVAEETR	3	0.77	0.534	1.96	0.05943	3.84	0.05943	NA	NA	NA	NA	0.944811	NA	1.70528	2.01789	NA	NA	0.45453	0.791892	0.275523	1.28611	0.906351	1.3254	0.178924	NA	1.22663	1.4188	NA	0.10194	0.142006	0.708872	0.807257	0.652267	NA	-0.349761	0.367259	NA	0.0487249	NA	1.07786	1.7891	NA	NA	0.325919	0.642351	0.874062	0.378478
APOE_HUMAN	DADDLQKR	2	-1.73	0.527	1.5	0.14127	2.26	0.14127	-3.26595	-3.47725	-0.743418	-1.20232	-0.739988	-1.37101	-0.617144	-1.52237	-1.05027	-0.928495	NA	-0.679423	-0.911585	-1.10243	-1.20409	NA	NA	-1.73695	-1.73016	-2.59299	-2.6136	-2.26831	-1.66748	-2.16448	-3.39794	-3.39609	NA	NA	-1.37149	-1.46855	-1.16847	-1.4575	-1.15853	-1.33348	NA	NA	-0.255802	NA	-3.25465	-3.57889
APOE_HUMAN	DRLDEVKEQVAEVR	2	5.39	-0.002	-0.01	0.99047	0	0.99047	4.95836	4.69423	6.11613	5.32747	6.06795	5.73023	5.60179	5.70138	5.57117	5.69229	6.07317	5.76962	5.68627	5.53009	5.18955	5.47677	4.55649	4.52559	4.63739	4.90015	5.53374	5.4559	5.52737	5.46618	5.23263	5.03966	5.80873	5.50748	5.98364	5.59437	5.34673	5.27483	5.46367	5.35889	6.05683	6.06151	5.27447	5.28814	4.4534	4.12288
APOE_HUMAN	GEVQAMLGQSTEELR	2	7.79	0.311	2.28	0.02777	5.18	0.02777	7.5565	7.47629	7.84027	8.11467	8.19948	8.37113	7.80332	7.97905	8.29144	8.12609	7.72418	7.51877	7.72327	8.00701	7.9899	7.92094	8.11341	8.08351	8.09633	8.03028	7.92558	8.18217	7.94904	7.78175	7.78803	7.81709	7.42806	7.07171	7.70447	7.684	7.12632	7.16839	7.69626	8.12109	7.79878	7.8318	7.68568	7.21439	7.34443	7.41986
APOE_HUMAN	LAVYQAGAR	2	6.37	0.738	1.71	0.09439	2.92	0.09439	5.27063	6.23977	7.46991	7.42509	7.16005	7.247	6.80155	6.29103	6.60224	6.90517	7.06913	7.2193	6.97074	6.70042	6.92237	6.499	6.30944	6.49943	6.90981	6.34803	6.31261	6.08889	6.30515	6.56551	5.65416	5.8219	0.59136	1.27201	7.31326	7.29407	6.35091	6.05075	7.27096	6.70335	7.32424	7.32885	7.55766	6.24897	5.78796	6.26115
APOE_HUMAN	LDEVKEQVAEVR	2	4.02	0.387	2.05	0.04596	4.22	0.04596	3.1532	3.41273	4.4896	4.79097	4.49076	4.53902	4.56829	4.43384	4.25263	4.66396	4.38906	4.3041	4.45566	4.63094	4.15547	4.19256	3.76378	3.74859	3.89947	4.03751	4.02099	4.3638	4.36897	3.67863	4.27118	4.16981	3.73088	4.12589	3.42338	3.40277	3.78028	2.84451	4.14514	4.43361	3.61485	3.54432	4.4366	4.20665	2.95832	3.10206
APOE_HUMAN	LEEQAQQIR	2	5.01	2.108	1.35	0.18566	1.81	0.18566	5.59909	6.15578	6.061	6.57343	7.15779	7.12036	6.68473	6.83334	7.29919	7.09208	-3.56036	6.68486	6.55477	6.80933	6.79772	6.70603	6.02079	6.35422	6.14545	6.40965	6.09449	-2.89474	-2.28192	-2.61909	NA	6.22817	6.1393	5.96718	6.6195	6.7162	6.45493	-2.736	6.77084	6.84078	6.5701	-2.76967	6.00177	6.41252	5.04441	5.36978
APOE_HUMAN	LGADMEDVCGR	2	6.44	-0.281	-0.53	0.60068	0.28	0.60068	6.67761	6.6833	7.52202	7.74359	7.00843	6.77885	6.64698	6.11553	6.91904	6.94592	5.99893	6.47341	6.80961	7.02838	1.8052	2.50339	6.32353	6.09802	6.86477	7.04739	6.92584	6.85026	7.72511	7.09791	7.51741	7.5349	6.28783	6.39111	0.584327	1.45787	7.00923	7.306	7.51936	7.8951	7.31592	7.05239	7.86735	7.64896	6.8555	6.76183
APOE_HUMAN	LGPLVEQGR	2	7.47	0.211	1.24	0.2214	1.54	0.2214	6.60807	6.87973	7.69722	7.97219	8.09929	7.99752	7.48985	7.09973	7.87921	7.88076	7.74517	7.53216	7.97503	7.78332	7.56954	7.6533	7.33334	7.18549	7.44665	7.66052	7.58914	7.48896	7.29502	6.77865	7.33786	7.0576	6.83263	7.01883	7.89517	7.8517	7.07089	7.35504	7.88512	8.01897	7.76194	7.70594	7.89573	7.4934	6.51112	6.4177
APOE_HUMAN	LKSWFEPLVEDMQR	3	0.68	-0.089	-0.3	0.76893	0.09	0.76893	-0.580317	NA	NA	-0.0243917	1.00079	0.205494	1.40107	0.801763	0.644204	0.922906	0.548335	0.410556	1.72947	1.18462	1.02647	1.4535	-0.532186	-1.19763	1.60495	1.60655	0.0114533	-0.449944	0.126101	0.0324277	0.530303	0.117467	NA	NA	0.678333	0.472441	0.994449	0.364201	2.43987	2.43333	1.0073	0.654521	1.09587	NA	0.323762	0.85112
APOE_HUMAN	LQAEAFQAR	2	7.08	0.012	0.06	0.95017	0	0.95017	6.12121	6.07485	7.42631	7.55555	7.46948	7.24159	7.20349	6.85081	7.51863	7.60055	7.52392	7.60029	7.69066	7.48093	7.21689	7.25664	6.24715	6.2375	6.58676	6.81791	7.19129	7.47706	7.21912	6.61656	7.06326	6.65107	6.84717	7.15537	7.45702	7.54267	7.07585	7.07016	7.35173	7.38804	7.45823	7.56321	7.5412	7.27603	5.78885	5.74435
APOE_HUMAN	QQTEWQSGQR	2	3.88	0.313	1.37	0.17637	1.89	0.17637	2.20277	2.36813	4.32852	4.54598	3.98388	4.07631	4.08552	4.18898	4.47948	4.32018	4.13638	4.42634	4.37198	4.36481	4.44316	4.23589	3.83474	4.11859	3.9676	4.27799	3.2695	3.63073	3.88752	3.72441	2.8915	2.77617	3.71089	3.90054	4.1123	NA	3.86886	3.83804	4.38831	4.63493	4.23652	4.25211	4.68096	3.84245	2.23623	2.64778
APOE_HUMAN	QWAGLVEK	2	6.09	0.49	0.68	0.50368	0.46	0.50368	NA	5.67681	6.0827	6.3055	6.79628	6.67599	NA	6.47463	6.83627	6.52236	6.24787	6.29301	6.63479	6.34169	6.56068	6.49882	NA	5.68227	6.25785	6.12005	6.56565	6.46449	-1.72869	6.27804	6.09558	NA	5.67102	6.07648	6.50932	7.64186	6.38523	NA	6.2711	6.49349	6.18005	6.15069	6.29825	6.40688	5.12986	NA
APOE_HUMAN	RLAVYQAGAR	2	4.1	0.808	1.78	0.08266	3.16	0.08266	3.31995	3.67497	4.93021	4.83668	4.55416	4.45613	4.76994	4.49447	4.75305	4.61823	4.49747	4.88388	4.6005	5.04759	4.43793	4.85198	4.21288	3.90367	4.71336	4.57523	4.32421	4.42132	4.52897	4.41362	3.42099	3.87735	-2.46829	-1.88141	4.82239	4.73338	4.4262	4.25973	4.49304	4.69125	4.68139	4.71265	4.84524	4.58217	3.55877	3.51978
APOE_HUMAN	SELEEQLTPVAEETR	2	7.7	0.202	1.34	0.18709	1.8	0.18709	7.11357	7.75721	8.09163	8.2529	7.93402	8.06126	7.37667	7.66794	8.11992	7.95877	8.06634	7.86296	7.90893	7.61308	7.38096	7.53469	7.84901	8.20493	7.4563	7.87958	7.39531	7.57542	7.33392	7.70979	7.36608	7.41756	7.12181	7.36154	8.05459	8.03505	7.41825	7.37202	8.14187	7.88047	7.9702	8.07217	7.63436	7.68848	7.01659	7.47723
APOE_HUMAN	SWFEPLVEDMQR	2	7.87	-0.122	-0.59	0.55926	0.35	0.55926	7.63632	7.51334	8.08174	8.33855	8.13187	7.9024	7.67393	7.93421	8.42064	8.28302	8.22168	8.25885	8.14213	8.22854	8.17504	8.3675	6.26477	5.59064	7.54652	7.54695	8.13624	8.06155	8.0543	7.8754	7.95796	7.74	7.72333	8.04663	8.43676	8.53437	7.95796	7.73321	7.96132	8.24061	8.17659	7.90009	7.83935	8.41847	6.94092	6.96789
APOE_HUMAN	TRDRLDEVK	2	0.79	0.036	0.15	0.87848	0.02	0.87848	-0.206435	0.16674	1.56818	NA	0.815749	NA	1.10371	NA	1.31766	1.30985	1.14639	1.09569	1.07669	NA	0.840568	NA	-0.0113815	-0.00418271	0.295045	NA	0.644946	0.689957	0.507616	NA	0.308324	NA	1.35281	NA	1.2986	1.42959	0.846164	0.513113	0.908447	0.842229	1.48962	1.30687	0.983469	NA	-0.823659	NA
APOE_HUMAN	VEQAVETEPEPELR	2	5.32	0.652	1.57	0.12279	2.48	0.12279	5.15037	5.35594	5.66959	5.88263	6.1506	6.10062	5.97576	5.67891	5.72432	5.84998	5.07078	5.54421	5.44245	5.74184	5.67315	5.71108	5.18375	5.52421	5.69153	5.82389	5.37056	5.24447	5.42767	5.34701	5.29787	5.60193	-0.0612964	4.6074	5.58403	5.74248	4.50152	5.07378	5.44343	5.73042	5.22833	5.50285	5.3811	5.24013	4.83927	4.79757
APOE_HUMAN	VQAAVGTSAAPVPSDNH	2	5.58	0.629	0.91	0.36596	0.83	0.36596	5.2004	5.45216	6.30949	6.44131	6.56498	6.34715	6.43477	6.07043	3.49239	6.53531	5.98631	6.18443	6.09397	6.29576	6.18747	6.0918	5.35856	5.13824	5.81311	5.93527	5.86751	6.04638	6.20358	3.18756	5.76785	5.67821	5.3245	5.66595	6.09683	5.95789	5.51352	-1.82626	5.84078	6.28253	6.27681	6.14511	6.38816	5.88978	4.64229	4.40844
APOE_HUMAN	WVQTLSEQVQEELLSSQVTQELR	2	7.2	-0.219	-0.27	0.7877	0.07	0.7877	2.69211	2.72069	8.18939	8.35954	7.77984	4.43611	7.51634	8.17521	8.66382	8.64413	8.19412	8.24376	8.45611	8.2729	8.10711	8.19416	3.05395	5.92079	8.07318	8.05291	3.67581	7.43526	7.64456	7.55195	3.03731	7.81058	7.93125	8.07722	8.48805	8.37373	7.79692	7.74766	8.56691	8.61791	8.16069	8.08358	7.83175	8.32807	3.16068	7.8016
APOF_HUMAN	EQAVHNVVQLLPGVGTFYNLGTALYYATQNCLGK	3	-0.02	NA	NA	NA	NA	NA	NA	NA	NA	NA	NA	NA	NA	NA	NA	NA	NA	NA	NA	NA	NA	NA	NA	NA	NA	NA	NA	NA	NA	NA	NA	NA	-0.239317	0.189711	NA	NA	NA	NA	NA	NA	NA	NA	NA	NA	NA	NA
APOF_HUMAN	SGVQQLIQYYQDQK	3	0.4	-0.717	-1.51	0.14896	2.28	0.14896	NA	NA	-0.892568	NA	NA	NA	NA	NA	NA	NA	NA	0.263286	0.0128073	NA	NA	NA	NA	NA	NA	NA	0.678503	0.191562	NA	NA	0.196335	0.249046	1.67414	2.29944	NA	-0.358709	0.539726	0.93032	NA	NA	-0.388224	0.167981	NA	NA	NA	NA
APOF_HUMAN	SLPTEDCENEK	2	-1.64	-1.171	-1.51	0.17288	2.27	0.17288	NA	NA	NA	NA	NA	NA	NA	NA	NA	NA	NA	-2.58258	NA	NA	NA	NA	NA	NA	NA	NA	NA	NA	NA	NA	NA	NA	-1.4594	-0.69747	NA	NA	NA	-1.81966	NA	NA	NA	NA	NA	NA	NA	NA
APOH_HUMAN	ATFGCHDGYSLDGPEEIECTK	2	6.25	-0.124	-0.78	0.44216	0.6	0.44216	5.90575	5.95062	5.55005	5.79598	6.06922	6.01313	6.17117	6.44684	6.24024	6.25933	6.35384	6.64806	6.52728	6.33833	5.09887	5.11752	7.25599	6.83927	6.61884	6.5017	6.19301	6.11441	6.17373	6.2589	6.4204	6.53151	6.64607	6.58595	5.90238	6.07526	6.68541	6.78822	6.17204	6.07034	5.99645	6.13742	6.31479	6.65516	6.15907	6.30222
APOH_HUMAN	ATVVYQGER	2	3.79	-0.091	-0.27	0.78543	0.08	0.78543	3.38549	2.63219	3.41268	NA	4.19366	4.41515	4.0378	4.33918	3.65759	3.11627	3.84798	4.23376	4.00067	4.42124	3.1133	3.25132	4.91615	1.381	4.47825	4.48513	3.99147	4.00973	4.61434	4.48312	4.31183	4.25613	4.11326	4.4158	3.12365	2.8939	3.73614	4.21866	3.25458	3.29243	3.3394	3.29362	3.35035	3.76545	3.98688	4.21646
APOH_HUMAN	CPFPSRPDN(de)GFVNYPAKPTLYYK	3	NA	NA	NA	NA	NA	NA	NA	NA	NA	NA	NA	NA	NA	NA	NA	NA	NA	NA	NA	NA	NA	NA	NA	NA	NA	NA	NA	NA	NA	NA	NA	NA	NA	NA	NA	NA	NA	NA	NA	NA	NA	NA	NA	NA	NA	NA
APOH_HUMAN	CSYTEDAQCIDGTIEVPK	2	2.57	0.037	0.11	0.91196	0.01	0.91196	2.44751	1.34436	0.744774	0.454217	2.83836	1.29155	3.21034	3.17781	2.80125	2.84339	2.40125	2.73516	2.96544	3.26316	2.527	2.88047	3.69548	2.4774	3.43127	3.59118	3.07773	1.74562	3.35471	3.04129	3.25519	2.28867	2.81251	2.59861	0.644225	NA	2.88948	2.82754	2.95185	3.23392	1.70586	1.25576	2.95174	2.92837	2.56612	2.92758
APOH_HUMAN	EHSSLAFWK	2	4.05	-0.04	-0.18	0.85579	0.03	0.85579	3.81277	3.61571	3.92633	3.67957	3.40101	3.31697	4.48601	4.44083	4.01269	3.65933	4.67411	4.6477	4.68988	4.49979	3.20025	3.63471	4.24737	3.95832	4.50723	4.08751	4.38827	4.11097	4.64035	3.70551	5.05475	3.9043	5.15043	4.89566	3.94872	3.76211	4.67556	4.15485	4.34803	4.33661	3.41941	3.23768	3.46395	3.85199	3.11654	3.13993
APOH_HUMAN	FICPLTGLWPINTLK	2	3.78	-0.632	-2.65	0.01128	7.01	0.01128	3.24226	3.18652	3.94471	3.70138	3.22106	2.71042	3.37058	3.79882	3.70894	3.56356	4.54268	4.71473	4.39094	4.07517	2.74461	3.1316	2.52044	1.17305	3.61906	3.82551	3.30017	3.53983	3.83985	3.65993	4.12637	4.15771	5.12389	5.08022	3.72726	3.75644	4.51838	4.35487	3.79923	4.11879	4.04869	3.98424	4.31485	4.56188	3.8235	3.99427
APOH_HUMAN	KATVVYQGER	2	0.7	-0.17	-0.8	0.42839	0.64	0.42839	-0.447209	-0.43873	0.230583	0.146451	0.774216	0.244549	1.00871	0.603663	0.705767	0.417803	1.17017	1.67505	1.22141	0.815283	-0.252613	-0.173716	1.52888	1.29237	0.860476	0.836552	0.310956	0.345178	0.770258	0.789633	0.690816	0.705211	1.85542	1.63464	-0.067642	0.306722	1.29358	1.08281	0.495728	0.748486	0.972412	1.06551	1.53405	0.680829	0.148453	0.247749
APOH_HUMAN	KCSYTEDAQCIDGTIEVPK	2	2.98	-0.688	-0.85	0.40243	0.72	0.40243	4.4527	1.78762	NA	2.88159	1.38782	1.26183	4.49127	1.93052	NA	NA	1.02825	4.39939	NA	1.42877	2.74321	0.943115	2.21492	NA	5.37174	NA	4.92066	2.18023	1.92439	5.33477	5.26849	2.29916	2.15744	1.98914	3.20782	NA	NA	4.45671	3.33686	NA	3.39118	3.54462	3.96955	1.05068	1.9886	5.15794
APOH_HUMAN	KFICPLTGLWPINTLK	2	3.17	-0.642	-3.1	0.00343	9.58	0.00343	3.07892	2.94756	2.86877	2.77522	2.65782	2.3716	2.72143	2.84318	2.83757	2.85208	4.12771	4.00415	3.91203	3.47617	2.34752	2.25081	1.614	1.14989	3.20754	2.93195	3.29181	3.20188	3.37207	3.09732	3.71449	3.5129	4.07783	4.15207	3.36829	3.06522	3.70705	4.02622	3.20089	3.08184	3.64335	4.05167	3.55534	3.91365	2.83092	2.94392
APOH_HUMAN	TCPKPDDLPFSTVVPLK	2	6.92	-0.177	-1.08	0.2878	1.16	0.2878	6.74454	6.98132	6.13868	6.1627	6.81902	6.64396	7.12188	7.05909	6.54578	6.51184	6.96793	6.99516	7.3824	7.02247	6.07384	5.81895	7.58784	7.59206	7.32386	7.24034	7.1753	7.02248	7.13706	7.08638	7.44998	7.75129	7.35761	7.28459	6.43915	6.52275	7.26207	7.00215	6.62133	6.80721	6.70651	6.65091	6.75953	6.96209	7.35848	6.90929
APOH_HUMAN	TDASDVKPC	2	0.95	0.117	0.41	0.68033	0.17	0.68033	-0.241651	-0.445615	0.554281	0.549053	1.762	1.00978	1.48379	0.846091	1.05945	1.01857	1.50884	1.91577	1.1653	1.34837	0.833808	0.159127	1.8984	2.02283	1.2208	0.528	-0.30715	0.260336	1.46336	0.85582	0.407538	0.29827	2.26232	1.36867	0.125084	0.0659844	1.7817	1.49175	1.20553	0.909921	1.09319	0.988211	2.58104	1.41442	-0.0289591	-0.382703
APOH_HUMAN	TFYEPGEEITYSCK	2	3.54	-0.002	0	0.99654	0	0.99654	3.5492	3.49135	3.27702	3.22099	3.69527	1.54269	3.57739	3.91494	3.59827	3.15463	3.78023	3.61863	3.76655	3.94729	2.39288	2.64961	4.29854	4.62926	4.07119	4.62143	3.94981	1.44096	3.92899	4.09241	4.27704	2.06392	4.18752	3.75241	3.14105	3.05998	3.80284	3.75119	3.47892	3.44204	3.43983	3.39987	3.69275	3.57182	4.01546	4.33899
APOH_HUMAN	TFYEPGEEITYSCKPGYVSR	2	5.85	-0.323	-1.87	0.06774	3.51	0.06774	5.68071	5.61072	4.99092	4.96212	5.91995	5.50297	5.79635	5.8715	5.59224	5.6501	6.06316	6.06203	6.26533	5.8549	4.63268	4.58727	6.36543	6.39752	6.07244	5.80796	5.77439	6.03546	5.90576	6.14593	6.11753	6.56562	6.44663	6.12072	5.54277	5.66005	6.69731	6.18569	5.82045	5.58545	5.95546	5.86475	5.82824	5.59248	5.98194	6.32482
APOH_HUMAN	VCPFAGILEN(de)GAVR	3	NA	NA	NA	NA	NA	NA	NA	NA	NA	NA	NA	NA	NA	NA	NA	NA	NA	NA	NA	NA	NA	NA	NA	NA	NA	NA	NA	NA	NA	NA	NA	NA	NA	NA	NA	NA	NA	NA	NA	NA	NA	NA	NA	NA	NA	NA
APOH_HUMAN	WSPELPVCAPIICPPPSIPTFATLR	3	6.05	-0.334	-0.64	0.52521	0.41	0.52521	5.50308	5.78426	5.86645	6.33543	5.4325	5.72951	5.43139	6.52876	6.64808	6.35712	6.9822	7.25295	6.87175	6.85512	5.13065	6.24044	5.48449	NA	0.775112	6.55549	6.10244	5.9595	6.09186	6.56482	5.51906	5.79657	6.98746	7.68905	6.32017	6.28875	6.80004	7.02812	6.38752	6.77971	5.5166	5.70402	5.59527	6.19299	4.81144	5.94095
APOH_HUMAN	YTTFEYPNTISFSCNTGFYLN(de)GADSAK	3	NA	NA	NA	NA	NA	NA	NA	NA	NA	NA	NA	NA	NA	NA	NA	NA	NA	NA	NA	NA	NA	NA	NA	NA	NA	NA	NA	NA	NA	NA	NA	NA	NA	NA	NA	NA	NA	NA	NA	NA	NA	NA	NA	NA	NA	NA
APOM_HUMAN	EELATFDPVDNIVFNMAAGSAPMQLHLR	3	0.77	NA	NA	NA	NA	NA	NA	NA	NA	NA	NA	NA	NA	NA	NA	NA	NA	NA	NA	NA	NA	NA	NA	NA	NA	NA	NA	NA	NA	NA	NA	NA	0.949529	0.584801	NA	NA	NA	NA	NA	NA	NA	NA	NA	NA	NA	NA
APOM_HUMAN	SLTSCLDSK	2	0.11	-0.009	-0.02	0.98048	0	0.98048	NA	NA	-0.786406	-0.861248	NA	NA	-0.491394	NA	0.692262	NA	1.27664	1.0085	0.149268	0.439441	0.210609	NA	NA	NA	-0.31341	NA	0.460073	0.385329	-0.45939	NA	-0.292594	NA	1.64501	NA	-0.630226	-1.3801	1.03509	1.46762	NA	NA	-0.507212	-0.745979	NA	NA	NA	NA
APOM_HUMAN	WIYHLTEGSTDLR	3	0.14	-0.089	-0.26	0.79664	0.07	0.79664	NA	-0.954714	-0.301465	NA	-0.19714	NA	NA	NA	NA	NA	1.07604	1.46741	0.0762957	0.0452366	-0.1048	-0.0700015	NA	NA	-0.283726	0.365374	0.433054	0.462279	NA	-0.50075	-0.368768	-0.118019	1.93912	2.0919	-0.621992	NA	0.892903	0.960158	-1.31176	-0.281469	NA	-0.241869	-0.214629	-0.496511	NA	NA
AR6P6_HUMAN	RSVLPPDGN(de)GSPVLPDK	3	NA	NA	NA	NA	NA	NA	NA	NA	NA	NA	NA	NA	NA	NA	NA	NA	NA	NA	NA	NA	NA	NA	NA	NA	NA	NA	NA	NA	NA	NA	NA	NA	NA	NA	NA	NA	NA	NA	NA	NA	NA	NA	NA	NA	NA	NA
ARAP3_HUMAN	CAALN(de)QMCTR	2	NA	NA	NA	NA	NA	NA	NA	NA	NA	NA	NA	NA	NA	NA	NA	NA	NA	NA	NA	NA	NA	NA	NA	NA	NA	NA	NA	NA	NA	NA	NA	NA	NA	NA	NA	NA	NA	NA	NA	NA	NA	NA	NA	NA	NA	NA
ARI1A_HUMAN	N(de)SM(ox)TPNPGYQ(de)PSM(ox)NTSDMMGR	3	NA	NA	NA	NA	NA	NA	NA	NA	NA	NA	NA	NA	NA	NA	NA	NA	NA	NA	NA	NA	NA	NA	NA	NA	NA	NA	NA	NA	NA	NA	NA	NA	NA	NA	NA	NA	NA	NA	NA	NA	NA	NA	NA	NA	NA	NA
ARI2_HUMAN	ESEGALNEHM(ox)TSLASVLK	3	3.95	0.571	0.84	0.4084	0.7	0.4084	6.38427	5.24771	NA	3.21189	4.86762	4.34925	4.82594	NA	NA	4.13399	4.03213	3.67181	4.71149	4.15523	-0.447171	3.96833	5.121	4.64836	4.55296	NA	5.56167	2.04025	3.51789	3.03858	3.19473	4.85688	3.57629	3.06516	3.95025	4.24852	2.13273	NA	2.68881	4.55083	NA	NA	1.10671	4.30348	5.62845	5.36314
ASAH1_HUMAN	ESLDVYELDAK	2	-0.07	0.24	0.86	0.39655	0.74	0.39655	0.193892	0.091449	-0.299766	-0.570697	0.400486	-0.458433	0.273711	NA	-0.193147	0.0289384	NA	-0.563354	NA	NA	-1.23616	NA	0.911903	0.868269	0.996622	0.498135	NA	NA	-0.133568	-0.375958	0.477638	NA	NA	NA	-0.560418	NA	-0.429125	-0.134679	-0.419821	0.19488	-0.850136	-0.44614	NA	NA	NA	NA
ASCC3_HUMAN	M(ox)QQ(de)LN(de)N(de)M(ox)DEVCYEN(de)VLK	3	NA	NA	NA	NA	NA	NA	NA	NA	NA	NA	NA	NA	NA	NA	NA	NA	NA	NA	NA	NA	NA	NA	NA	NA	NA	NA	NA	NA	NA	NA	NA	NA	NA	NA	NA	NA	NA	NA	NA	NA	NA	NA	NA	NA	NA	NA
ASCC3_HUMAN	RYVDFPITDVLQM(ox)MGR	3	1.46	-0.989	-1.62	0.14698	2.62	0.14698	NA	NA	NA	NA	NA	NA	NA	NA	0.82186	1.10708	NA	NA	NA	NA	NA	NA	NA	NA	NA	NA	NA	NA	NA	NA	NA	NA	NA	NA	1.9246	NA	NA	NA	NA	NA	NA	1.9824	NA	NA	NA	NA
ASPG_HUMAN	RGEDPTIACQK	2	-1.66	NA	NA	NA	NA	NA	NA	NA	NA	NA	NA	NA	NA	NA	NA	NA	NA	NA	NA	NA	NA	NA	NA	NA	NA	NA	NA	NA	NA	NA	NA	NA	NA	NA	NA	NA	NA	NA	NA	NA	-1.74707	-1.57971	NA	NA	NA	NA
ASPG_HUMAN	TGHIAAGTSTN(de)GIK	2	NA	NA	NA	NA	NA	NA	NA	NA	NA	NA	NA	NA	NA	NA	NA	NA	NA	NA	NA	NA	NA	NA	NA	NA	NA	NA	NA	NA	NA	NA	NA	NA	NA	NA	NA	NA	NA	NA	NA	NA	NA	NA	NA	NA	NA	NA
ATAD1_HUMAN	FIN(de)LQ(de)PSTLTDKWYGESQK	3	NA	NA	NA	NA	NA	NA	NA	NA	NA	NA	NA	NA	NA	NA	NA	NA	NA	NA	NA	NA	NA	NA	NA	NA	NA	NA	NA	NA	NA	NA	NA	NA	NA	NA	NA	NA	NA	NA	NA	NA	NA	NA	NA	NA	NA	NA
ATG4A_HUMAN	SIGEWFGPNTVAQ(de)VLKK	3	NA	NA	NA	NA	NA	NA	NA	NA	NA	NA	NA	NA	NA	NA	NA	NA	NA	NA	NA	NA	NA	NA	NA	NA	NA	NA	NA	NA	NA	NA	NA	NA	NA	NA	NA	NA	NA	NA	NA	NA	NA	NA	NA	NA	NA	NA
ATRN_HUMAN	ALYVHGGYK	2	-1	0.017	0.08	0.93678	0.01	0.93678	-1.59555	NA	-0.972686	-1.18007	NA	NA	NA	NA	-1.23367	-1.13555	-1.14142	-0.839935	-0.755511	NA	-1.35823	-0.641864	-0.846442	NA	-0.461498	-0.739406	-1.13436	-1.12967	-0.639843	NA	-1.24318	NA	-0.689404	-0.581806	-1.58537	-1.54807	-0.664562	0.364415	-1.1617	-1.08591	-1.14938	-1.37624	-1.23084	-0.920911	NA	-1.39417
ATRN_HUMAN	GDECQLCEVENR	2	-0.25	0.227	0.89	0.37738	0.8	0.37738	-0.490739	-0.277512	NA	NA	-0.0185738	NA	-0.79669	-0.715153	-0.178178	0.24189	NA	-0.502871	-0.00256183	-0.850514	-0.165108	0.0716088	0.167539	0.894226	0.445066	0.095566	-0.388728	-0.241426	-0.0581697	-1.33437	-0.982412	0.109091	NA	-0.0811578	-0.253981	NA	-0.0377156	0.188739	-0.484241	-0.824482	NA	NA	NA	NA	-0.407347	-0.589717
ATRN_HUMAN	LTGSSGFVTDGPGNYK	2	-0.21	0.023	0.12	0.90796	0.01	0.90796	-0.761273	-0.408008	-0.564566	-0.190611	NA	-0.388332	-0.0611812	-0.118708	-0.325615	-0.771713	-0.259849	0.229493	NA	NA	-0.334976	-0.855095	0.158879	0.586725	0.210174	0.326271	-0.184563	-0.652476	-0.233413	NA	-0.543643	NA	-0.176429	0.147541	NA	-0.672099	0.463183	0.373205	-0.94947	-0.475351	NA	-0.208285	NA	-0.109647	-0.21271	0.256333
ATRN_HUMAN	SEAACLAAGPGIR	2	0.46	0.132	0.72	0.47843	0.51	0.47843	0.0906152	0.0719959	0.510806	0.323014	0.921927	NA	0.56273	0.36783	0.151928	0.632767	0.645635	0.259124	0.501826	NA	0.0276553	0.679753	1.14752	NA	0.675206	1.15135	0.395687	0.659037	0.952369	-0.0385469	0.348803	NA	-0.269028	0.271538	NA	0.766574	0.613361	0.852958	0.0312234	0.627879	0.185038	0.243037	0.474136	0.423619	0.519298	0.244324
ATS1_HUMAN	GAFYLLGEAYFIQPLPAASER	3	0.18	-0.091	-0.49	0.62622	0.24	0.62622	-0.388187	-0.554977	0.428129	0.496905	-0.305324	-0.826529	0.0560262	-0.0404373	0.169163	0.681488	0.568303	0.249606	0.200068	0.0869494	0.646936	0.434904	NA	NA	0.613967	-0.30845	NA	-0.212357	0.532477	NA	0.138301	0.0108885	0.12748	0.00303048	0.570318	0.561116	0.114762	NA	0.727737	0.560006	-0.0171132	0.0239638	0.562386	0.630762	NA	-0.394113
ATS1_HUMAN	LHAFDQQLDLELRPDSSFLAPGFTLQNVGR	3	2.51	-0.412	-1.32	0.19429	1.74	0.19429	1.7647	1.35218	4.05403	3.63301	1.67231	1.47719	2.03279	2.03036	2.87403	2.76975	3.15358	3.05043	2.94301	2.75561	2.41773	NA	-0.52053	NA	2.79066	1.85453	2.38963	1.76906	2.34544	1.90773	1.78243	1.30179	3.1801	3.21123	3.53293	3.31846	2.57982	2.66677	3.17823	2.84636	3.55343	2.9899	3.02715	3.33707	2.00049	2.25984
ATS4_HUMAN	MSQTGSHPGR	2	NA	NA	NA	NA	NA	NA	NA	NA	NA	NA	NA	NA	NA	NA	NA	NA	NA	NA	NA	NA	NA	NA	NA	NA	NA	NA	NA	NA	NA	NA	NA	NA	NA	NA	NA	NA	NA	NA	NA	NA	NA	NA	NA	NA	NA	NA
B2MG_HUMAN	DWSFYLLYYTEFTPTEK	2	1.75	-0.243	-0.38	0.7069	0.14	0.7069	2.32784	0.00718749	4.39262	4.27424	-1.14351	2.02649	1.11506	0.159787	0.947168	1.63205	2.51782	2.39206	1.25536	2.20925	2.02083	0.0589658	2.05101	0.944283	NA	NA	-1.12804	-0.180756	2.4152	-0.115354	2.22158	-0.231946	-0.609754	1.07919	3.29886	3.4681	3.53068	3.1643	3.0243	1.75694	2.53721	2.83043	3.83436	1.71774	2.36453	2.3069
B2MG_HUMAN	DWSFYLLYYTEFTPTEKDEYACR	3	0.42	-0.596	-1.96	0.05895	3.86	0.05895	-0.252448	0.638919	0.926189	1.21974	NA	0.832505	-0.15933	NA	NA	NA	-0.0459657	0.073464	0.155907	NA	-0.490765	NA	0.211704	-0.68318	NA	-0.583105	NA	-0.360001	0.471704	0.153473	0.328303	NA	NA	0.163899	0.550746	0.978556	0.57741	0.502009	NA	NA	1.21499	0.990237	2.67087	NA	0.798257	NA
B2MG_HUMAN	SNFLNCYVSGFHPSDIEVDLLK	2	7.8	-0.349	-1.4	0.16821	1.96	0.16821	7.65885	7.71407	8.05935	8.06554	7.22963	7.21319	7.72529	7.85695	8.22542	8.47928	7.93929	7.81866	8.14648	7.93304	7.62651	8.08247	6.50008	4.6204	7.87375	7.69756	7.65059	7.69497	8.28202	8.11641	7.24786	7.62546	7.41747	7.82672	8.21887	8.1639	8.48842	8.37448	8.15914	8.24318	8.17031	7.84382	7.88502	8.25276	7.61186	8.16702
B2MG_HUMAN	SNFLNCYVSGFHPSDIEVDLLKN(de)GER	3	NA	NA	NA	NA	NA	NA	NA	NA	NA	NA	NA	NA	NA	NA	NA	NA	NA	NA	NA	NA	NA	NA	NA	NA	NA	NA	NA	NA	NA	NA	NA	NA	NA	NA	NA	NA	NA	NA	NA	NA	NA	NA	NA	NA	NA	NA
B2MG_HUMAN	VEHSDLSFSK	2	6.62	0.227	0.44	0.66221	0.19	0.66221	6.25179	6.61278	7.02502	7.11396	6.28051	6.32645	6.84683	6.45459	6.88477	7.05584	6.93377	6.99372	7.04408	7.04728	6.72034	6.58587	6.69764	6.40552	6.79565	6.60754	6.44791	6.48288	6.9287	6.98687	6.48432	6.78201	6.36735	6.73986	0.854705	7.33536	7.2185	7.12021	7.03719	7.12259	6.75166	6.88239	6.8841	6.95481	6.20596	6.56264
B2MG_HUMAN	VNHVTLSQPK	2	5.87	-0.42	-0.64	0.52627	0.41	0.52627	5.92213	6.09831	6.02086	6.43367	6.29687	6.16307	6.25516	6.40206	6.13768	5.97257	2.24075	6.33626	6.07437	6.37607	5.539	6.46052	6.70916	-0.589464	6.11182	6.32292	6.16805	6.26459	6.30327	6.52931	5.96959	5.93786	6.07212	6.08997	6.21866	6.00497	6.03594	6.41035	5.70131	6.16829	5.91142	6.01047	6.27173	5.97527	5.60877	6.03234
B3GN1_HUMAN	AKYPNSPR	2	-1.16	0.232	1.05	0.30028	1.1	0.30028	-2.11602	-2.1995	-0.381922	-0.646676	-1.20039	-1.57384	-1.01277	-1.30131	-0.871398	-0.930365	-0.766224	-0.398711	-1.14732	-1.28804	-1.12715	-0.841939	-0.508273	-0.601002	-0.808685	-1.17044	-1.43169	-1.26676	-1.09756	-1.56141	-2.0126	-2.20862	-1.12058	-1.56214	-0.346766	-0.427623	-1.0267	-1.30783	-0.600049	NA	NA	NA	-0.491961	-0.599799	-2.40827	-2.66942
B3GN1_HUMAN	EEAQLATVLAYALSSHCPDMR	2	5.28	0.094	0.48	0.63095	0.23	0.63095	5.28843	5.40598	6.27036	6.13536	4.94114	5.48099	4.93066	4.80033	5.20846	5.43625	5.34471	5.22191	5.23674	4.59217	5.18591	5.50999	5.16684	5.09969	5.55565	5.69512	5.8358	5.36307	5.13877	4.98298	4.78535	4.7487	4.89331	4.85409	5.92462	5.69001	4.57611	4.5982	5.84257	5.71225	5.94071	5.50747	5.10549	6.06949	4.38763	4.67822
B3GN1_HUMAN	EMLDQSNQWGGTALVVPAFEIR	2	3.56	-0.295	-0.55	0.58203	0.31	0.58203	3.80204	0.422868	4.50381	4.58791	3.4836	3.14174	3.23944	0.224402	4.0136	3.92893	4.39337	4.02661	3.74378	3.52734	3.85856	3.81244	3.45515	2.38063	3.92473	3.81518	4.28115	4.05846	3.62517	3.55084	3.21541	4.11857	4.0836	1.23606	4.67117	4.49111	3.71828	3.28015	4.75058	4.5004	4.47766	4.17529	4.25671	4.14076	0.307123	3.25048
B3GN1_HUMAN	EPGEFALLR	2	4.71	-0.048	-0.25	0.80468	0.06	0.80468	4.23449	4.40953	5.02593	4.79225	4.5417	4.43121	4.37591	4.27529	4.43578	4.60745	4.66433	4.68211	4.53246	4.35006	4.87665	4.79248	4.99284	5.00775	5.8054	4.74091	4.883	5.60831	4.40265	4.33511	4.26953	5.17096	NA	4.18453	5.30219	4.9801	4.64119	4.35362	5.08195	4.92362	5.17551	5.08661	5.16145	4.95415	3.86151	3.77977
B3GN1_HUMAN	GLREM(ox)LDQSNQWGGTALVVPAFEIR	3	0.64	-0.017	-0.05	0.96044	0	0.96044	0.684743	0.471762	NA	NA	1.02989	0.132565	NA	1.08365	NA	NA	NA	NA	1.49698	0.966166	0.858929	NA	0.104761	NA	0.207067	NA	0.255449	NA	-0.00563036	-0.97827	0.287236	0.626259	NA	NA	NA	NA	1.45987	NA	1.5625	NA	NA	NA	1.36205	NA	0.94622	0.217883
B3GN1_HUMAN	ISQACELHVAGFDFEVLNEGFLVHK	3	5.35	-0.208	-0.7	0.48746	0.49	0.48746	5.20844	4.53822	6.44966	6.14484	4.84395	5.39191	5.37804	4.40928	5.5516	5.71699	6.00902	5.75256	5.48062	4.90389	6.17006	5.59342	3.96455	2.81448	5.64698	4.99011	5.37829	4.77376	5.42576	4.77709	4.72553	4.10192	5.59254	5.12293	6.44022	6.13259	5.97956	5.29866	6.23097	5.55196	6.18258	5.93662	6.39155	5.69538	4.76408	4.62106
B3GN1_HUMAN	PAYVVPWQDPWEPFYVAGGK	2	1.74	-0.113	-0.29	0.77529	0.08	0.77529	0.690005	0.690234	3.20151	3.37125	0.117944	NA	0.97321	1.34826	1.91239	1.79383	2.80606	2.96124	1.94353	1.54117	1.99966	2.83767	-0.34581	NA	1.54651	1.99118	1.03395	0.834445	0.794791	0.789821	0.755679	0.545963	1.92123	-0.46679	2.66943	2.84613	1.97342	1.7864	2.66915	3.28143	3.00394	2.3384	2.83443	3.18757	0.670677	1.2096
B3GN1_HUMAN	SCQEVFDK	2	3.49	0.345	1.61	0.11407	2.6	0.11407	2.94829	3.35561	3.67166	4.16976	3.44102	3.7137	3.78009	3.61174	3.77392	3.68476	3.2287	3.57533	3.08147	3.40802	3.51625	3.90143	4.40235	4.59106	3.56896	3.87924	2.7678	3.37863	3.6012	3.48384	2.48733	2.8267	2.8722	2.57854	4.14059	4.10724	3.14493	3.27958	3.86785	3.79277	4.03561	3.96634	2.72556	4.16033	2.58647	2.60641
B3GN1_HUMAN	TALASGGVLDASGDYR	2	4.59	0.79	2.32	0.02516	5.4	0.02516	4.35202	4.57219	5.32209	5.65977	4.84708	4.67472	5.12287	4.64425	5.35169	5.2081	4.99338	4.88529	4.69117	4.74639	5.13024	4.89858	5.41139	5.34603	5.47213	4.90452	4.46411	4.47884	4.60113	3.98718	4.44142	4.26996	3.94522	4.10339	0.527905	0.507731	4.5366	4.34275	NA	5.43449	NA	5.5942	6.03884	5.21613	3.92947	3.92946
B3GN1_HUMAN	TTMDPNDVILATHASVDNLLHLSGLLER	3	5.72	-0.828	-1.5	0.14161	2.25	0.14161	5.74415	5.39322	7.32625	7.47693	5.13691	4.99679	5.24236	5.4486	6.73921	7.31906	6.74671	6.6339	NA	6.08701	NA	2.78946	2.28994	1.21608	6.42401	2.70023	5.98944	5.55395	5.9239	5.66705	4.96292	4.30409	6.38529	6.57685	7.57597	7.37388	5.78945	6.24093	6.6703	6.57507	6.8904	6.71463	6.81603	4.16993	5.84033	5.7236
B3GN1_HUMAN	WEGPLSVSVFAATK	2	4.32	0.427	0.7	0.48601	0.49	0.48601	3.49033	4.18536	5.1578	5.16465	3.99056	NA	3.61876	4.20722	4.83418	5.0702	5.18357	5.20426	4.63529	4.78582	4.72425	5.11798	3.98949	3.67868	4.71981	4.75266	4.76635	4.59662	4.15848	4.21973	3.83928	3.75048	4.61619	-0.10052	5.27256	5.50723	4.49884	-0.835186	5.25854	5.36444	5.12093	5.12149	4.8809	5.04835	3.29529	3.78186
B3GN1_HUMAN	WVNLPEESLLR	2	4.22	0.286	1.48	0.14738	2.18	0.14738	4.38688	4.11828	4.29359	4.43212	4.29196	4.22311	4.14536	4.10565	4.28247	4.52592	4.29749	4.35552	4.26537	4.02816	4.18591	4.93502	4.74736	4.65781	4.5147	4.55552	4.20889	4.44323	3.81581	4.11577	3.90841	4.02744	2.71887	3.09002	4.77573	4.4942	3.32037	3.60221	4.65343	5.46944	4.22472	4.34354	4.18723	4.7509	3.5083	3.97548
B3GN1_HUMAN	WVNLPEESLLRPAYVVPWQDPWEPFYVAGGK	3	1.46	0.29	0.6	0.55423	0.36	0.55423	0.78641	0.72849	3.37121	3.37542	NA	NA	NA	1.43914	2.01971	0.488766	2.49233	2.59199	2.20066	0.421218	1.30724	1.76656	NA	NA	-0.234673	1.73158	0.991622	-0.6409	-0.455812	1.25437	0.72208	NA	1.72284	3.14873	3.04658	1.64407	1.60552	1.90044	0.578037	1.27995	1.15166	0.484953	2.41703	NA	1.0089	1.85254
B3GN1_HUMAN	YEAAVPDPR	2	3.44	0.26	1.41	0.16559	1.99	0.16559	3.10912	2.98138	3.38743	3.71263	3.61225	3.38701	3.30076	3.18209	3.65111	3.71077	3.18094	3.60089	3.3517	3.56264	3.73549	3.7971	4.22188	4.17521	3.98177	3.78756	3.45623	3.38443	3.43029	3.32081	2.98079	2.86554	2.00826	2.66099	4.16519	4.0772	3.57838	3.11694	4.04549	3.92843	3.55898	3.64972	3.23076	3.81651	2.4395	2.52296
BAHC1_HUMAN	Q(de)QELYALQ(de)Q(de)Q(de)R	2	NA	NA	NA	NA	NA	NA	NA	NA	NA	NA	NA	NA	NA	NA	NA	NA	NA	NA	NA	NA	NA	NA	NA	NA	NA	NA	NA	NA	NA	NA	NA	NA	NA	NA	NA	NA	NA	NA	NA	NA	NA	NA	NA	NA	NA	NA
BAI2_HUMAN	LLAPAALAFR	2	0.18	0.011	0.05	0.96316	0	0.96316	-0.60905	-0.366039	0.915875	0.597036	-0.0453125	-0.311262	-0.340258	-0.0920976	0.166584	0.0903251	NA	0.105909	0.533542	NA	0.010373	0.0665464	0.743321	1.06901	-0.127509	NA	0.023605	0.331347	-0.356464	NA	NA	-0.274937	NA	NA	0.663228	1.16408	NA	-0.884826	0.612733	0.562419	0.983457	1.02787	0.467429	0.550867	-0.392585	-1.25511
BASP1_HUMAN	AEGAATEEEGTPK	2	NA	NA	NA	NA	NA	NA	NA	NA	NA	NA	NA	NA	NA	NA	NA	NA	NA	NA	NA	NA	NA	NA	NA	NA	NA	NA	NA	NA	NA	NA	NA	NA	NA	NA	NA	NA	NA	NA	NA	NA	NA	NA	NA	NA	NA	NA
BASP1_HUMAN	AEPPKAPEQEQAAPGPAAGGEAPK	3	-0.69	0.342	1.52	0.138	2.32	0.138	-1.40826	NA	-0.222037	-0.222537	-0.939959	-0.775311	-0.185601	NA	0.00187409	-0.241287	-0.809267	-0.912898	-0.314088	-0.844267	NA	NA	0.114267	-0.4146	NA	NA	-1.00104	NA	-0.294905	NA	-1.36184	NA	NA	NA	-0.50224	-0.900634	-1.24688	-1.97444	-0.950027	-0.672518	-0.642458	-0.761349	-0.532728	-0.566276	NA	NA
BASP1_HUMAN	ESEPQAAAEPAEAK	2	-1.92	0.246	1.02	0.31576	1.04	0.31576	NA	-2.26736	-1.19076	-1.21147	-2.15761	-2.05093	-1.96787	NA	-1.47684	-1.36547	-1.99877	-2.02844	-2.39731	-2.20277	-1.75533	NA	-1.08602	-1.41936	-2.27151	-2.27619	-2.77677	-1.72666	-2.50551	-2.20702	NA	NA	NA	-3.12547	-2.04455	-1.51099	NA	NA	-1.68709	-2.08651	-1.76894	-1.83896	-1.15696	-2.1233	NA	NA
BASP1_HUMAN	ETPAATEAPSSTPK	2	-0.78	0.427	1.59	0.12196	2.52	0.12196	-1.3696	-1.42293	-0.137541	-0.0485196	-0.451788	-0.413082	NA	-0.235158	NA	-0.352375	NA	-1.10903	-0.91046	-1.00712	-0.839966	-0.160741	-0.287342	0.223489	-1.53536	-0.267898	NA	-1.46577	-0.705505	-0.598993	NA	-1.18519	NA	NA	-0.0644584	-1.1334	NA	NA	NA	-0.735748	NA	-0.870145	-0.693516	-0.957126	-2.32841	-1.54196
BASP1_HUMAN	KTEAPAAPAAQETK	2	-2.6	0.455	1.67	0.10275	2.79	0.10275	NA	-3.30924	-1.78095	-0.920818	-2.92127	NA	-2.23687	-2.52332	-2.33116	-1.30163	-2.73946	-1.6455	-2.71824	-2.61173	-2.89591	-2.44266	-2.04889	-2.35512	-2.7028	-2.72395	-2.9076	-3.23418	-3.02801	-2.83385	-3.25902	-3.47634	-3.12749	-3.88525	-1.60523	-1.87115	-3.23114	NA	-2.328	-2.59483	-1.97042	-1.7883	-2.23128	-2.84358	-4.24786	-3.46082
BASP1_HUMAN	SDGAPASDSKPGSSEAAPSSK	3	-3.92	0.695	1.33	0.20219	1.76	0.20219	NA	NA	NA	-3.30865	-3.53132	NA	NA	NA	-3.44586	-3.07882	NA	-4.33891	NA	NA	-3.39887	-4.65376	-3.36574	NA	NA	-3.92736	NA	NA	NA	-4.4101	NA	NA	NA	NA	NA	NA	NA	NA	-4.00611	-5.66861	NA	NA	-3.36318	-4.39292	NA	NA
BGH3_HUMAN	DGTPPIDAHTR	2	-1.21	0.181	0.52	0.61587	0.27	0.61587	NA	NA	NA	NA	NA	NA	NA	-1.05591	NA	NA	NA	-0.822555	NA	NA	NA	-1.41015	NA	NA	NA	NA	NA	NA	NA	-0.838003	NA	NA	NA	-1.18111	-1.71534	NA	NA	NA	NA	-1.51282	NA	NA	NA	-1.13798	NA	NA
BGH3_HUMAN	DILATN(de)GVIHYIDELLIPDSAK	3	NA	NA	NA	NA	NA	NA	NA	NA	NA	NA	NA	NA	NA	NA	NA	NA	NA	NA	NA	NA	NA	NA	NA	NA	NA	NA	NA	NA	NA	NA	NA	NA	NA	NA	NA	NA	NA	NA	NA	NA	NA	NA	NA	NA	NA	NA
BGH3_HUMAN	GCPAALPLSNLYETLGVVGSTTTQLYTDR	3	0.9	-0.304	-1.56	0.12748	2.43	0.12748	0.572152	NA	0.486842	1.21023	0.271735	-0.0430786	0.954085	0.905514	0.964237	0.450694	1.09885	1.14198	0.6542	NA	0.560514	1.07123	0.159067	NA	1.19931	1.14787	NA	0.694786	1.28446	0.965117	0.567375	0.195474	NA	NA	0.957155	0.936899	1.33595	0.769042	1.251	1.18961	1.25166	0.904867	0.582078	1.28271	1.85743	1.65723
BGH3_HUMAN	GDELADSALEIFK	2	1.43	0.167	1.1	0.27846	1.21	0.27846	1.30484	1.44382	1.07538	1.55114	1.47951	1.33107	NA	1.72295	1.76479	1.67908	1.42215	1.56915	1.69333	1.48595	1.58611	1.29582	1.61407	1.70217	1.1821	1.64308	1.58317	0.917402	NA	1.54826	1.59091	1.41517	0.914921	1.27419	1.32414	NA	1.00501	1.60309	NA	NA	1.6423	1.50163	NA	1.10416	1.26274	1.47741
BGH3_HUMAN	ILGDPEALR	2	0.25	-0.151	-0.75	0.45683	0.57	0.45683	NA	NA	-0.451416	-0.486092	NA	NA	0.584008	0.742941	-0.195097	0.116506	0.16023	-0.379827	-0.0172888	-0.36186	0.45411	0.206256	0.86395	NA	0.71777	NA	0.320357	0.462368	0.602679	1.03284	0.493624	NA	-0.337689	0.314675	0.2858	-0.183717	0.415958	-0.00303193	0.668503	0.523107	0.552575	0.364997	0.135691	0.123178	NA	NA
BGH3_HUMAN	IPSETLNR	2	-0.29	-0.4	-1.36	0.18591	1.84	0.18591	-1.62787	NA	-0.727845	-0.217186	-0.0764906	NA	-0.438889	NA	NA	NA	-1.01448	NA	-0.844093	NA	-0.925876	NA	0.6595	NA	0.393713	-0.905582	0.0745274	NA	-0.0184644	0.147706	-0.408419	NA	-1.13321	NA	-0.488218	-0.141145	-0.601696	0.497899	-0.059237	0.780324	NA	0.174806	-0.161162	NA	NA	-0.205747
BGH3_HUMAN	LTLLAPLNSVFK	2	1.13	-0.203	-1.13	0.26652	1.27	0.26652	0.846304	1.11905	1.1711	0.775828	1.29909	1.26203	1.41884	1.09062	NA	NA	1.12018	1.11224	1.07897	0.411632	1.05697	1.06239	0.49475	0.77581	1.19543	0.965369	1.16857	0.73697	1.40089	1.17245	1.66907	1.55796	0.264675	NA	1.36784	0.880274	1.00536	1.08748	2.00795	1.51443	NA	NA	1.14609	1.59056	1.21903	1.50426
BGH3_HUMAN	QAGLGNHLSGSER	2	-0.97	0.143	0.52	0.60624	0.27	0.60624	NA	NA	NA	NA	-1.14201	NA	NA	NA	NA	-1.09666	-1.71952	-0.726878	-1.05796	-1.38807	-0.820171	-0.878218	-0.561127	NA	-0.204902	NA	-1.36372	NA	-0.233369	-0.648741	-0.841092	NA	NA	-1.47043	NA	NA	-1.31635	-0.329274	-0.590536	-0.918503	NA	-1.02076	NA	-2.06659	-1.01847	NA
BGH3_HUMAN	QHGPNVCAVQK	2	-1.87	-0.229	-0.85	0.40081	0.73	0.40081	-2.75447	-2.60949	NA	NA	-1.80752	-2.6997	NA	NA	-1.50492	NA	-1.17405	NA	NA	NA	-2.18633	NA	-1.73458	-2.00224	NA	NA	-2.55808	-1.9592	-1.36631	NA	-1.95348	NA	NA	NA	-1.64506	-1.4577	NA	NA	-1.66238	-1.61299	-1.19146	-1.03694	-1.92811	NA	-1.93638	-2.41162
BGH3_HUMAN	VISTITNNIQQIIEIEDTFETLR	3	-0.4	0.173	0.48	0.64174	0.23	0.64174	NA	NA	NA	NA	NA	NA	NA	NA	NA	NA	-0.336901	NA	NA	NA	NA	NA	NA	NA	-0.19928	NA	-0.871221	NA	-0.60586	NA	NA	NA	-0.216004	NA	NA	NA	-0.287695	NA	NA	NA	NA	-0.367793	-0.725357	NA	-0.0159399	NA
BGH3_HUMAN	VLTPPMGTVMDVLK	2	0.38	-0.395	-2.18	0.0365	4.76	0.0365	0.129628	NA	0.362054	0.0572311	0.278099	NA	NA	0.272613	0.0300306	-0.215345	-0.626886	0.230003	0.229541	NA	NA	0.111987	0.0995613	NA	1.04061	0.50001	0.859494	0.433497	0.355046	0.711508	0.464474	NA	NA	NA	0.514058	0.57169	0.205505	0.299004	0.769231	0.981711	1.005	NA	0.0854146	0.503373	0.630577	NA
BGH3_HUMAN	YGTLFTMDR	2	0.66	-0.233	-1.6	0.11602	2.57	0.11602	0.336205	0.316804	0.260955	0.661167	0.690473	0.3115	0.815036	0.580577	0.323938	0.365529	0.639002	1.24696	0.154385	0.443334	0.470275	0.696254	0.579079	0.331562	0.806946	0.938575	0.505147	0.755964	0.87059	1.25214	0.5383	0.691196	0.0790455	0.254809	0.669156	0.78439	0.60559	0.905285	0.987324	1.35414	1.0584	1.05286	0.660522	0.878511	0.75005	0.965779
BGH3_HUMAN	YLYHGQTLETLGGK	3	0.78	-0.273	-1.21	0.23423	1.46	0.23423	0.840683	0.201079	1.04209	0.181321	0.520815	0.762924	0.787572	0.833198	0.444342	0.056659	0.915178	0.815202	-0.116034	0.2771	0.377179	0.351365	0.982912	1.08154	1.1327	1.37812	0.598415	1.12902	0.817437	1.32124	0.387299	0.271884	1.52216	0.230666	0.589183	0.907206	0.729684	1.26078	0.892705	0.852832	1.70673	0.967565	0.387377	1.35034	0.673889	1.72719
BICD1_HUMAN	EIAEHQ(de)LEEALETLKN(de)EREQK	2	NA	NA	NA	NA	NA	NA	NA	NA	NA	NA	NA	NA	NA	NA	NA	NA	NA	NA	NA	NA	NA	NA	NA	NA	NA	NA	NA	NA	NA	NA	NA	NA	NA	NA	NA	NA	NA	NA	NA	NA	NA	NA	NA	NA	NA	NA
BIRC6_HUMAN	SM(ox)VSTIM(ox)KFLDSGPNK	3	NA	NA	NA	NA	NA	NA	NA	NA	NA	NA	NA	NA	NA	NA	NA	NA	NA	NA	NA	NA	NA	NA	NA	NA	NA	NA	NA	NA	NA	NA	NA	NA	NA	NA	NA	NA	NA	NA	NA	NA	NA	NA	NA	NA	NA	NA
BIRC6_HUMAN	TCPVESLSAINQVEALNNLNK	3	-0.68	-0.212	-0.56	0.58044	0.32	0.58044	NA	NA	NA	NA	NA	NA	-0.403019	0.114414	NA	NA	-1.5093	-1.28707	NA	NA	NA	-1.34321	-0.243982	-0.70247	-0.808394	-0.448178	NA	NA	NA	NA	-0.509088	NA	-0.854072	NA	0.558047	NA	-1.55922	NA	NA	NA	NA	NA	NA	-0.461297	NA	NA
BOD1_HUMAN	QEWN(de)PTM(ox)N(de)KNQLR	2	NA	NA	NA	NA	NA	NA	NA	NA	NA	NA	NA	NA	NA	NA	NA	NA	NA	NA	NA	NA	NA	NA	NA	NA	NA	NA	NA	NA	NA	NA	NA	NA	NA	NA	NA	NA	NA	NA	NA	NA	NA	NA	NA	NA	NA	NA
BRCA2_HUMAN	ELNSPQ(de)MTPFKK	2	NA	NA	NA	NA	NA	NA	NA	NA	NA	NA	NA	NA	NA	NA	NA	NA	NA	NA	NA	NA	NA	NA	NA	NA	NA	NA	NA	NA	NA	NA	NA	NA	NA	NA	NA	NA	NA	NA	NA	NA	NA	NA	NA	NA	NA	NA
BRCA2_HUMAN	VFADIQ(de)SEEILQ(de)HNQ(de)NMSGLEK	3	NA	NA	NA	NA	NA	NA	NA	NA	NA	NA	NA	NA	NA	NA	NA	NA	NA	NA	NA	NA	NA	NA	NA	NA	NA	NA	NA	NA	NA	NA	NA	NA	NA	NA	NA	NA	NA	NA	NA	NA	NA	NA	NA	NA	NA	NA
BTD_HUMAN	DAQEVHCDEATK	2	-2.97	0.474	1.83	0.07532	3.34	0.07532	-3.99643	NA	-1.97445	-2.40322	-3.00582	NA	-2.25057	-2.63768	-2.42242	-2.28777	-2.56549	-2.07661	-2.95529	-2.82273	-2.92704	-3.18792	-2.81108	NA	-2.68495	NA	-4.33821	-4.05672	-3.02925	-3.44888	-3.69325	NA	-2.65184	-3.40941	-2.92071	-2.97611	-2.33184	-2.79556	-2.70016	-2.73841	-2.33715	-2.19918	-2.5011	-3.21567	-4.44266	-5.12728
BTD_HUMAN	GDMFLVANLGTK	2	1.38	-0.244	-0.71	0.48803	0.5	0.48803	NA	NA	1.82509	2.12767	NA	NA	NA	NA	1.61756	0.702901	1.35296	1.59613	0.814994	NA	NA	0.10542	NA	NA	NA	NA	NA	NA	NA	NA	0.731938	NA	1.17282	NA	1.26971	1.54926	NA	NA	NA	1.41559	2.23349	2.22326	1.26166	NA	NA	NA
BTD_HUMAN	HVVYPTAWMNQLPLLAAIEIQK	3	0.03	0.311	0.99	0.33214	0.98	0.33214	-0.903198	NA	1.34502	1.11657	NA	NA	NA	NA	0.269594	-0.0364346	0.287495	0.070424	0.158351	-0.191363	NA	0.157801	NA	NA	-0.0953673	-0.296067	-1.3848	NA	NA	NA	NA	NA	0.876167	0.177878	0.173968	NA	NA	NA	0.0381392	-0.146735	NA	-0.492098	-0.543165	0.144912	NA	NA
BTD_HUMAN	ILSGDPYCEK	2	2.19	0.088	0.53	0.59758	0.28	0.59758	1.48175	1.7971	2.5391	2.88912	1.74041	1.85236	2.28798	2.11972	2.73011	2.67888	2.33425	2.70886	2.42799	2.40605	2.01922	1.41056	2.25226	2.47268	2.17912	2.3805	1.94308	2.01682	2.11057	1.65819	2.07799	2.59963	1.71756	2.13484	2.49877	2.47284	2.10009	2.26943	2.32303	2.50451	2.49456	2.73297	2.22734	1.95368	1.66385	1.44571
BTD_HUMAN	LSSGLVTAALYGR	2	4.39	0.08	0.56	0.57802	0.32	0.57802	4.46197	NA	4.5869	4.75198	4.19431	NA	4.41586	4.43567	NA	4.33603	4.46911	4.58446	4.4098	4.33556	4.09767	4.13563	4.50719	NA	4.71209	NA	4.54201	NA	4.38742	4.70088	4.55867	NA	4.5118	4.12733	4.36326	NA	4.19908	NA	4.43757	4.67362	NA	NA	3.97902	4.37577	3.93374	3.96222
BTD_HUMAN	QEALELMNQNLDIYEQQVMTAAQK	3	1.24	-0.386	-0.53	0.59963	0.28	0.59963	1.92082	-0.345706	3.22124	0.569129	NA	NA	2.46313	NA	0.386439	0.743111	-0.544458	0.625841	2.23079	NA	-0.702652	NA	1.77004	0.618008	2.84196	-1.08501	-0.745727	NA	2.35151	NA	2.86032	1.81631	3.49377	2.9395	NA	-0.0541041	2.17089	-0.140738	0.214492	0.315211	0.666488	3.40503	NA	NA	1.82291	NA
BTD_HUMAN	SHLIIAQVAK	2	2.18	0.018	0.1	0.92111	0.01	0.92111	1.36182	1.45813	2.62697	2.52513	1.66501	1.3431	2.44969	1.62694	2.37347	2.5522	2.68072	2.67854	2.6103	2.56171	2.10784	2.39883	1.87844	1.72512	2.89257	2.28557	2.44439	1.76354	2.44898	1.68119	2.23209	2.06928	2.51654	2.2556	2.66684	2.41697	2.37352	2.376	1.93949	2.34261	2.18265	2.34039	2.20315	1.96342	1.67672	1.54144
BTD_HUMAN	TSIYPFLDFMPSPQVVR	2	2.77	-0.264	-1.12	0.26771	1.26	0.26771	2.10731	2.46281	3.8863	3.77384	1.9582	1.33368	2.31865	2.82584	3.02403	2.96186	3.42071	3.35137	2.99593	2.84662	2.50329	2.76405	1.51078	0.780078	2.90372	2.98475	2.47693	2.95541	2.53734	2.22802	2.78857	3.30059	2.85191	3.15794	3.214	3.28825	2.64056	2.59268	3.22095	3.51487	3.47321	3.46732	2.505	3.27191	2.11251	2.39084
BTD_HUMAN	VDLITFDTPFAGR	2	2.46	0.247	1.42	0.16227	2.02	0.16227	1.95367	2.12189	3.27655	3.63615	2.0797	2.00661	2.42512	2.43721	2.86507	2.87472	2.73751	3.00374	2.77432	3.00046	2.18678	2.54722	2.26089	2.09604	2.50313	2.79818	2.04883	1.7639	2.03158	2.38829	2.09809	2.30976	1.6653	1.81765	2.73806	2.80515	2.39456	2.40083	2.8683	2.7465	3.06335	3.2272	2.3451	2.53568	1.70491	1.69991
C163A_HUMAN	GPDTLWQCPSSPWEK	2	1.14	-0.145	-0.76	0.45067	0.58	0.45067	0.933346	0.701509	1.65841	1.90629	0.272251	0.0395049	0.994679	1.02921	1.40484	NA	1.20288	1.57649	1.61117	1.32083	1.21744	1.21895	0.257302	0.343775	0.876987	1.3885	0.586404	1.26884	1.89417	1.53327	1.06697	1.1496	1.29482	1.11426	1.67654	1.39508	1.203	1.12458	1.20644	1.53634	1.52498	NA	0.942542	1.32912	NA	0.27146
C163A_HUMAN	HNCDHAEDAGVICSK	3	-1.21	0.306	1.34	0.18869	1.79	0.18869	-1.77852	-1.89898	NA	NA	-1.2932	-1.58155	-0.318862	-0.718518	-0.465685	NA	-1.53192	-1.21004	-1.17662	-0.891651	-0.783704	-1.04047	-1.40066	-1.16333	-0.702789	-0.386512	-2.07799	-1.76239	-0.0987995	-0.196587	-1.72806	-1.82783	NA	NA	-0.767518	-1.2461	-1.26584	-1.0836	-1.32097	-0.885073	NA	-0.922881	NA	-2.01335	-2.32656	-2.1431
C163A_HUMAN	LASPSEETWITCDNK	2	0	0.023	0.08	0.9338	0.01	0.9338	NA	NA	1.0373	0.644611	NA	NA	NA	NA	-0.481593	0.322762	-0.0332652	0.247419	0.110167	0.0407732	NA	NA	-0.935034	NA	-0.594318	-0.0933783	NA	NA	-0.177378	0.397103	NA	NA	0.436299	NA	-0.067426	0.289409	NA	-0.744645	-0.488027	-0.222059	0.232723	0.445431	NA	NA	NA	-0.350633
C163A_HUMAN	LEVFYN(de)GAWGTVGK	2	NA	NA	NA	NA	NA	NA	NA	NA	NA	NA	NA	NA	NA	NA	NA	NA	NA	NA	NA	NA	NA	NA	NA	NA	NA	NA	NA	NA	NA	NA	NA	NA	NA	NA	NA	NA	NA	NA	NA	NA	NA	NA	NA	NA	NA	NA
C163A_HUMAN	LQEGPTSCSGR	2	-2.22	0.187	0.86	0.39297	0.74	0.39297	NA	-3.52469	-1.77321	-1.46961	-2.23784	-2.25906	-2.53236	-2.59323	-2.03902	-1.79728	-2.43804	-1.73546	-2.29538	-1.77818	-1.67941	-1.79132	-1.92623	-2.13578	-1.95968	-1.93461	-3.28576	-2.49642	-1.20542	-1.30989	-2.7724	-2.65832	-2.19007	-2.24903	-1.97765	-1.83375	-2.78884	-2.38285	-2.16781	-2.04352	-1.89731	-1.82694	-2.05988	-2.26953	-3.66778	-3.58852
C163A_HUMAN	LVDGVTECSGR	2	0.32	0.156	0.71	0.48299	0.5	0.48299	-0.398634	-0.298004	0.523949	0.934989	0.300427	0.0237149	0.291421	-0.301412	0.847042	NA	0.13072	NA	0.997788	1.01939	NA	0.542723	0.360456	0.63885	0.540514	0.538301	-0.380203	0.139291	NA	1.45701	0.00110273	0.0918609	-0.196126	NA	0.518652	0.802474	-0.269298	NA	0.121708	1.06866	0.131573	0.805076	0.275744	0.0187806	-0.491965	-0.00973088
C163A_HUMAN	LVGGDIPCSGR	2	0.41	0.342	1.47	0.15278	2.17	0.15278	NA	NA	0.755108	0.999635	0.32427	NA	NA	NA	NA	0.319816	0.0255645	0.250261	0.667173	0.907589	NA	0.983166	NA	NA	NA	0.741923	0.357138	NA	NA	0.876559	0.257555	NA	-0.670746	NA	0.311945	0.619256	NA	NA	0.262002	NA	NA	0.44712	0.222963	0.582812	0.333246	-0.545683
C163A_HUMAN	NWQWGGLTCDHYEEAK	3	0.6	0.121	0.49	0.62927	0.24	0.62927	NA	NA	1.44639	0.661291	NA	NA	-0.000413177	NA	NA	NA	0.891864	0.647049	0.669161	NA	0.492267	0.713218	NA	NA	0.620426	NA	0.369782	NA	NA	0.731621	NA	NA	0.60247	0.320811	1.27855	0.334214	NA	-0.201109	NA	NA	0.707528	0.86101	0.580007	0.855948	0.332583	0.368438
C163A_HUMAN	QLGCPTAVTAIGR	2	1.08	-0.126	-0.54	0.59623	0.29	0.59623	NA	1.24406	0.847322	1.55443	NA	NA	0.199434	0.942311	1.34342	1.06832	0.690682	1.2836	1.36383	NA	0.938844	NA	NA	NA	0.567953	NA	NA	NA	1.1983	1.96338	NA	1.25492	0.650187	0.48712	1.1295	1.77182	0.620894	NA	1.01848	1.26729	1.31659	1.44359	1.11259	0.896941	NA	NA
C163A_HUMAN	SSMSETTVGVVCR	2	0.42	0.047	0.15	0.87822	0.02	0.87822	NA	-0.024784	1.11711	1.4892	-0.639917	-0.797431	0.778947	-0.730993	NA	NA	0.910264	0.685955	0.872664	NA	0.78474	0.286135	0.566838	0.137507	1.01113	0.577245	0.724596	-0.145172	1.40862	-0.325504	0.035726	NA	0.307332	0.48099	0.930223	1.0005	0.287198	0.0577221	1.297	0.985264	NA	NA	0.564273	0.342317	-0.829308	-0.252118
C1QA_HUMAN	DQPRPAFSAIR	2	2.26	-0.388	-1.34	0.19358	1.78	0.19358	NA	NA	1.95923	NA	0.893747	NA	2.50407	NA	2.0419	2.37096	NA	NA	2.16115	2.58458	1.99045	2.30301	1.67588	NA	2.83335	2.36447	2.12134	1.78764	2.99741	2.21988	2.28001	NA	NA	NA	2.1651	2.00931	NA	3.76997	NA	1.85282	NA	NA	NA	2.8387	NA	NA
C1QA_HUMAN	GHIYQGSEADSVFSGFLIFPSA	2	-0.56	-1.011	-3.04	0.00535	9.27	0.00535	-0.987268	-1.08639	NA	NA	NA	NA	0.0481136	-1.30352	NA	-1.07465	NA	-0.778305	-1.02403	NA	-1.225	NA	-1.56127	NA	-1.22808	-1.66499	NA	NA	0.217146	-0.146129	NA	NA	-0.876783	-1.2652	NA	-0.555954	1.55238	1.56389	-0.498034	NA	NA	NA	0.126496	-0.586722	0.0556468	NA
C1QA_HUMAN	GLFQVVSGGMVLQLQQGDQVWVEKDPK	3	0.33	-0.545	-1.16	0.25886	1.34	0.25886	NA	-0.713604	1.05327	0.461539	NA	-0.514154	0.685676	-0.211904	NA	1.11885	1.00044	NA	NA	NA	0.718026	NA	-0.236812	-1.86626	NA	-1.02585	-0.641674	NA	1.05156	0.341188	NA	NA	NA	NA	-0.626521	NA	2.22449	1.99104	NA	NA	NA	NA	1.27395	NA	0.725169	0.182047
C1QA_HUMAN	KGHIYQGSEADSVFSGFLIFPSA	3	2.12	-0.353	-1.24	0.22356	1.54	0.22356	1.66056	2.22225	NA	NA	1.13802	NA	1.89392	2.01978	2.02642	2.42519	NA	2.54478	2.20008	1.78895	2.20204	2.28192	0.858266	NA	2.08941	1.89112	1.76026	NA	2.75496	2.5694	2.11453	1.63149	NA	NA	NA	NA	4.07435	3.77905	2.36565	1.96856	NA	NA	1.36187	NA	1.77772	1.76742
C1QA_HUMAN	RSLGFCDTTNK	2	-0.04	-0.621	-2.27	0.03283	5.14	0.03283	NA	NA	-0.479594	NA	NA	NA	-0.177202	NA	-0.692415	-0.359795	NA	0.263827	-0.564564	-0.0625231	-0.738472	NA	NA	NA	-0.52437	-0.188393	NA	NA	0.635126	NA	NA	NA	-0.53787	-0.169427	-0.129054	-0.28594	1.60996	1.34532	NA	NA	0.235172	0.0911978	NA	-0.00925641	NA	NA
C1QA_HUMAN	SLGFCDTTNK	2	3.46	-0.311	-1.3	0.20242	1.7	0.20242	NA	3.18269	3.24281	3.48048	3.17517	NA	3.54729	2.65835	NA	3.58094	3.43416	NA	3.14407	3.24674	NA	3.17736	3.39434	3.5392	NA	3.34756	2.94037	NA	NA	3.92511	3.23424	3.3868	3.09247	NA	NA	NA	4.81182	5.26604	3.25348	3.15405	NA	3.56048	4.02941	3.27535	NA	NA
C1QB_HUMAN	FDHVITN(de)MNNNYEPR	2	3.28	0.01	0.02	0.9832	0	0.9832	3.32774	NA	3.08453	3.44492	2.59895	NA	3.49459	3.56508	3.83272	3.57822	3.88662	4.07729	3.49733	3.48458	0.455326	3.5243	2.88698	NA	3.78931	3.70654	3.11247	NA	4.05331	1.0221	2.75451	2.8662	NA	3.69213	3.66974	3.6449	5.41894	4.99931	3.39388	3.33702	3.36692	3.28771	3.15615	3.53962	0.456042	2.74029
C1QB_HUMAN	GNLCVNLMR	2	3.12	-0.392	-2.19	0.03378	4.81	0.03378	2.66622	2.7092	2.51567	2.53132	2.83527	2.53232	3.16829	2.77335	3.33682	3.14322	3.06882	3.02716	2.98875	3.06894	3.05912	3.28192	2.78631	2.75137	3.23686	3.04864	3.27096	3.50452	4.21698	4.23853	2.89057	3.26169	2.83308	2.31388	2.97624	2.90545	4.63657	4.68959	3.00502	2.98127	2.98755	3.05342	3.29469	3.18049	3.2241	2.89727
C1QB_HUMAN	LEQGENVFLQATDK	2	3.45	-0.144	-0.81	0.42176	0.66	0.42176	3.28278	3.30843	2.87801	3.02156	2.87563	3.06453	3.25945	3.41926	3.80837	3.6343	3.5194	3.77316	3.15127	3.31154	2.95339	3.26916	3.80859	3.568	3.87012	3.83449	3.28996	3.44338	4.08615	4.13282	3.21724	3.16634	3.56827	3.31284	3.15237	3.34673	5.09752	5.07641	3.01365	3.33634	3.1939	3.47065	3.02287	3.05564	3.16825	3.34252
C1QB_HUMAN	TINVPLRR	2	2.52	-0.255	-1.34	0.18596	1.81	0.18596	2.39876	2.35952	2.21042	2.17022	2.03122	1.77978	2.69862	2.31097	2.09753	2.2988	2.58305	2.78143	2.49857	2.95689	2.04385	2.5814	2.63359	2.35823	2.59788	2.52537	2.61818	2.4296	3.45802	2.46094	2.61638	2.72586	2.20508	2.19681	2.46859	2.30626	3.97654	4.08736	1.67983	2.3686	2.58661	2.60888	2.4679	2.65797	2.69522	2.3931
C1QB_HUMAN	VPGLYYFTYHASSR	2	3.9	-0.442	-1.94	0.05865	3.77	0.05865	3.89677	3.35478	3.49645	3.37232	3.14201	2.41759	4.30177	4.24018	4.38922	3.96559	3.83427	3.77561	3.75699	3.92843	3.96863	4.17144	2.55076	2.27719	4.5211	4.27911	4.12883	4.17712	5.16857	4.91798	3.93744	3.74862	3.28065	3.35712	4.08948	4.17751	5.36496	5.54991	3.76045	4.29897	3.82703	3.8193	4.00163	3.81821	3.64433	3.40951
C1QB_HUMAN	VVTFCDYAYNTFQVTTGGMVLK	3	0.25	-0.241	-0.81	0.42685	0.65	0.42685	-0.0518668	-0.676094	0.576679	-0.346535	NA	NA	NA	-0.30863	0.568193	0.0573077	1.0825	NA	0.501544	-0.00765307	NA	NA	NA	NA	0.122503	-0.618845	-0.0234274	NA	NA	-0.192022	NA	NA	1.00666	0.245581	0.188244	-0.0257463	2.26399	1.52019	0.465682	-0.22874	0.214053	0.360149	-0.00398691	0.165838	0.103308	0.0539939
C1QC_HUMAN	FNAVLTNPQGDYDTSTGK	2	3.74	-0.239	-1.1	0.27863	1.2	0.27863	3.20694	3.31561	3.60157	3.66299	2.61188	2.55838	4.07402	3.70406	4.00049	3.95095	3.8415	4.23031	3.96937	3.98108	3.80834	3.64884	2.99619	3.54132	3.99576	3.64153	3.33489	3.28713	4.28445	4.16221	3.48215	2.60622	3.91743	4.00893	3.80527	3.86803	5.70092	5.6418	3.65911	3.70633	3.84523	3.5867	3.68686	4.07505	3.22032	3.25038
C1QC_HUMAN	FQSVFTVTR	2	3.85	-0.262	-1.48	0.14568	2.19	0.14568	3.76222	3.68486	3.28274	3.21854	3.4609	3.18845	3.88604	3.84226	3.93171	4.0719	3.71223	3.43376	4.01709	3.99313	3.97699	3.91432	3.47624	3.50961	4.2081	3.83188	3.77294	3.86176	4.74686	4.76162	3.63481	3.85792	3.43137	3.16122	3.91575	3.69137	5.50105	5.40545	3.40609	3.6424	3.71825	3.79379	3.71651	3.84214	3.98199	3.79304
C1QC_HUMAN	QTHQPPAPNSLIR	2	3.01	-0.354	-1.63	0.11057	2.65	0.11057	2.70229	2.88962	2.56274	2.7957	2.553	2.39307	3.31821	3.09887	1.489	3.3407	3.40811	3.33205	3.07856	2.97971	2.49911	2.57379	2.87419	2.68191	2.89498	3.16865	2.55815	2.4059	3.68293	3.38505	2.69187	2.85311	3.12643	3.62569	2.82086	3.0832	4.25564	4.55408	2.9546	3.02474	3.58874	3.49895	2.95544	3.26679	2.73324	2.65707
C1QC_HUMAN	TNQVNSGGVLLR	2	3.09	-0.185	-1.04	0.30468	1.08	0.30468	2.63468	2.82889	2.85648	2.82104	3.04439	2.74301	3.45238	2.99646	3.02189	3.14485	2.84512	3.02429	2.62708	2.90358	2.83401	3.23988	3.11747	3.0415	3.29766	3.53689	2.98715	2.87221	4.27037	3.77966	2.87481	2.93838	2.47367	2.46423	3.14318	3.09609	3.92057	4.52514	2.98583	3.23794	3.31817	3.0662	3.49052	2.98072	2.45127	2.82948
C1QC_HUMAN	VPGLYYFVYHASHTAN(de)LCVLLYR	3	0.12	-0.684	-1.63	0.11649	2.66	0.11649	-1.53403	0.920573	0.155051	-0.0818805	NA	0.641202	NA	NA	-0.77111	NA	NA	-0.462253	0.435042	NA	-0.728873	-0.31852	NA	-0.727938	NA	NA	NA	NA	0.17653	0.515338	0.302969	NA	NA	0.0787109	NA	-0.0402906	1.31966	1.71858	NA	NA	0.785797	0.0474603	NA	NA	NA	NA
C1QC_HUMAN	VVTFCGHTSK	2	0.28	-0.134	-0.54	0.58972	0.3	0.58972	0.387934	0.293132	0.0937632	-0.59203	0.0546553	-0.0212958	0.100025	0.475333	0.332114	0.136064	0.181557	0.218505	0.43093	0.221789	-0.290339	1.07044	0.175777	0.0564397	0.237585	0.497603	0.376186	0.308239	0.980253	1.59395	-0.0303765	0.36826	-0.147833	0.479857	-0.235475	-0.597351	1.54406	1.61812	-0.919285	NA	0.111091	-0.819741	NA	0.866392	0.608112	0.417306
C1QT3_HUMAN	SDTSSNHAVLK	2	-3.88	0.213	0.85	0.40144	0.73	0.40144	NA	NA	-4.64083	-3.99981	NA	NA	-3.31686	-3.67868	-3.3972	-3.10806	-4.01768	-3.37776	-4.01216	-3.75089	-4.12442	-4.11091	NA	NA	-4.06856	-3.83205	NA	NA	NA	-4.65116	NA	NA	NA	-4.22193	-4.35868	-4.52893	NA	NA	-3.89679	-3.86573	-3.10871	-3.50313	NA	-3.77764	NA	NA
C1R_HUMAN	CLPVCGKPVNPVEQR	3	0.94	-0.109	-0.28	0.78049	0.08	0.78049	0.628722	NA	1.12033	1.76693	0.168282	0.441516	1.78972	1.28948	-0.508648	1.01974	1.23645	1.20948	1.2555	1.15795	0.786421	1.14499	1.04434	-1.23562	NA	1.19736	0.388481	0.0868632	1.01886	0.390253	0.634462	0.787652	NA	-0.354036	1.71316	-1.02117	1.3925	2.17545	1.32041	1.82232	1.16403	1.93352	2.22892	1.58485	0.996716	1.09617
C1R_HUMAN	DYFIATCK	2	2.53	-0.323	-1.79	0.08028	3.21	0.08028	2.05185	2.2069	1.39227	1.59801	2.27094	2.08671	2.56702	2.5817	2.29741	2.36305	2.57394	2.71009	2.51965	2.27445	2.44038	2.39516	2.76173	2.82967	2.70357	2.74556	2.35684	2.502	3.18987	3.37971	1.90629	2.24043	2.16238	2.16192	2.53088	2.4365	4.18991	4.08393	2.6433	2.67472	2.10503	2.0929	2.51783	2.7244	3.03357	2.89819
C1R_HUMAN	EFMSQGNK	2	-0.72	-0.144	-0.64	0.52773	0.41	0.52773	-1.97265	NA	-1.17708	-0.937151	-1.30379	-1.77212	-0.474198	-0.626102	-0.511561	-0.555288	-0.609811	-0.486617	-1.03755	-0.573605	-0.0731758	-0.772174	-0.234266	-0.559727	-0.485221	-0.45434	-1.009	-1.01163	0.379882	-0.145154	-1.88455	-1.46195	-0.788179	-0.968637	-0.409875	-0.701271	0.712037	0.876112	-0.523831	-0.416944	-0.882526	-1.03164	-0.567225	-0.737624	-1.12065	-1.59061
C1R_HUMAN	ESEQGVYTCTAQGIWK	2	2.92	-0.169	-0.97	0.33802	0.94	0.33802	2.61411	2.76866	2.09707	2.75725	2.46306	2.07282	3.27154	3.33809	2.72151	2.72726	3.36104	3.23343	2.92737	2.69381	2.63239	3.08783	2.81594	2.79421	3.14818	3.27324	2.57378	2.53374	3.59469	3.36907	2.57779	2.36263	2.82464	2.76553	2.97454	2.71175	4.24906	4.18987	2.75452	3.12428	2.59096	2.78317	2.98314	3.22659	2.98783	2.99748
C1R_HUMAN	FCGQLGSPLGNPPGK	2	2.77	-0.242	-1.38	0.17333	1.92	0.17333	2.32078	2.64685	2.47129	2.54494	1.83899	2.03315	2.95501	2.79999	2.8174	2.98079	2.6859	3.28151	2.67268	2.74216	2.43145	2.42537	2.60417	2.88876	3.16266	2.58226	2.24135	2.34199	2.87629	3.08442	2.34197	2.09431	2.84167	2.79661	2.83707	2.89313	4.1499	4.01712	2.8858	3.11184	3.11048	2.90478	2.51864	2.80657	2.67006	3.19594
C1R_HUMAN	FCGQLGSPLGNPPGKK	3	1	-0.291	-0.98	0.33198	0.96	0.33198	1.16295	0.757849	0.339575	0.136493	0.642721	1.46464	0.728816	2.01504	0.502394	0.0157103	0.474419	0.643328	-0.102945	0.289157	0.067224	1.23367	1.96199	1.79191	0.671788	2.11326	1.0365	1.34439	1.88392	2.29004	0.939241	0.673215	0.0485384	NA	0.723517	0.813282	1.76291	2.44701	0.974563	0.530995	0.42639	1.39302	0.756171	0.461169	2.0538	1.72595
C1R_HUMAN	GFLAYYQAVDLDECASR	2	0.46	-0.523	-1.46	0.16076	2.15	0.16076	0.532772	-0.253779	NA	NA	NA	NA	0.515827	NA	-0.0175635	NA	NA	-0.512104	NA	NA	0.827425	NA	-0.263195	NA	1.03742	NA	0.416519	NA	NA	NA	NA	NA	0.212833	NA	NA	NA	1.92692	NA	0.577439	NA	NA	NA	NA	NA	0.858334	0.562571
C1R_HUMAN	IKDCGQPR	2	-5.27	-0.109	-0.34	0.73566	0.12	0.73566	NA	NA	-5.47252	-6.05322	-5.87904	NA	-4.39806	-5.08181	-4.9457	-5.11283	-5.26738	-4.66695	-5.15431	-5.6008	-5.51057	-5.97696	-5.07387	NA	-5.27477	-6.16174	-6.9748	NA	-4.88279	-5.25028	NA	NA	-5.25307	-6.29419	-5.4806	-5.69028	-3.52036	-3.76588	-5.11278	-5.61835	-4.97382	-5.10422	-4.33197	-5.43034	NA	NA
C1R_HUMAN	IQYYCHEPYYK	2	1.59	-0.309	-1.4	0.16829	1.96	0.16829	1.25568	1.16304	1.5909	1.14601	0.737	0.653069	1.65276	1.88379	1.12091	1.55565	2.06229	1.91045	1.28418	1.2005	0.948514	2.00156	1.53799	1.01806	1.67564	2.32209	1.4712	0.600047	1.63025	1.97417	1.38628	0.859564	2.01702	1.53769	1.56451	1.31749	3.14767	2.94812	1.91124	1.52054	1.60192	1.37823	1.87192	2.16821	2.11356	1.88144
C1R_HUMAN	KEFMSQGNK	2	-1.89	-0.139	-0.5	0.6183	0.25	0.6183	-3.38467	-3.12154	-1.16069	-1.17054	-2.53874	NA	-1.25853	-1.32184	-1.35192	-2.13926	-1.77347	-1.67473	-2.28156	-2.2822	-1.76122	-2.1278	NA	NA	NA	NA	-2.92582	-2.79363	-1.34848	-1.65031	-3.03699	-3.33325	-2.11875	-1.41124	-1.67833	-1.97948	-0.666116	-0.732343	-1.84487	-1.52167	-1.51306	-1.25423	-1.46751	-1.56156	-2.54915	-1.43789
C1R_HUMAN	LFGEVTSPLFPK	2	0.15	-0.507	-1.95	0.06284	3.81	0.06284	-0.0135799	0.0355331	-0.596448	NA	NA	NA	NA	-0.0490155	-0.187389	NA	NA	0.285559	0.102911	NA	-0.0447187	0.064024	NA	-0.462358	0.102144	-0.312225	NA	-0.539679	0.177682	0.69137	NA	NA	NA	NA	NA	NA	1.52259	1.38276	NA	NA	NA	NA	0.0748338	NA	0.447947	0.269909
C1R_HUMAN	LFGEVTSPLFPKPYPNNFETTTVITVPTGYR	3	1.29	-0.28	-1.23	0.22794	1.5	0.22794	0.620191	NA	1.34361	1.38289	NA	NA	0.631258	0.990093	1.10888	0.900521	1.5682	1.78331	1.69302	1.29429	0.653462	1.05514	NA	NA	0.974917	1.11143	0.71445	0.391914	1.11119	1.30118	0.47876	-0.0316829	1.62697	1.56001	1.87831	1.52619	2.93206	2.54084	1.36367	1.3952	1.26497	1.4656	1.25421	2.0376	1.59233	1.59045
C1R_HUMAN	LGNHPIRR	2	-1.68	-0.26	-1.03	0.31207	1.06	0.31207	-2.45732	-2.20945	-1.60621	NA	-2.1614	-2.72308	-0.994669	-1.08955	-1.64249	-1.63273	-1.25012	NA	-1.77506	NA	-2.44303	NA	-1.6973	-1.76653	NA	NA	-2.44964	-1.86211	-1.54102	NA	-2.44117	-2.26258	-1.12906	-1.37184	NA	NA	-0.00270503	-0.0942418	-1.72233	-1.51657	NA	NA	-1.62976	NA	-1.84176	-1.79768
C1R_HUMAN	LPVANPQACENWLR	2	3.23	-0.315	-1.65	0.107	2.71	0.107	3.61839	3.15877	2.66555	3.35215	2.72331	2.41515	3.67656	3.47862	2.72718	2.6685	3.18286	2.97921	2.71237	2.68114	3.19448	3.42854	3.28994	2.91051	3.1347	3.37651	3.60329	3.50966	4.3468	3.63561	3.80444	3.43781	2.60835	2.43912	3.19056	2.96389	4.29834	3.98882	3.36221	2.76656	3.04262	3.07092	2.94492	2.86423	4.10521	3.69988
C1R_HUMAN	LVFQQFDLEPSEGCFYDYVK	2	2.42	-0.218	-0.5	0.62083	0.25	0.62083	2.50111	2.51629	0.763471	0.0931329	0.866993	NA	2.55707	3.09832	3.1642	3.19722	3.37506	3.51857	3.39352	1.75032	1.07795	3.26089	1.52842	NA	2.94592	2.65851	2.35292	1.03523	1.40624	2.97381	2.29169	2.31029	2.67157	2.59596	2.03015	1.6748	4.05318	4.25388	3.5852	3.64527	2.72503	0.961497	1.23071	1.86299	2.14588	4.00517
C1R_HUMAN	MDVFSQNMFCAGHPSLK	3	3.82	-0.225	-1.04	0.30345	1.08	0.30345	3.70923	3.4164	3.66603	3.8695	2.89311	2.80303	3.63294	3.93847	3.60035	3.87511	3.255	3.95061	3.97634	3.68674	3.60444	4.0184	3.317	3.14099	5.2752	4.50604	4.11099	3.72816	4.36962	3.90311	3.3905	3.28123	3.51343	3.38524	4.15972	4.20558	4.98746	4.85698	3.8453	4.09646	3.83185	3.70247	2.9425	4.06795	4.35794	3.88934
C1R_HUMAN	MGNFPWQVFTNIHGR	3	2.68	-0.671	-2.44	0.01874	5.96	0.01874	2.37761	2.21817	3.46397	2.8263	1.5945	1.47106	2.98979	2.7401	2.57041	2.65785	3.38685	2.87438	2.63089	2.49319	2.77185	3.09108	0.13887	-0.712342	2.39485	2.88979	2.4816	2.18311	3.03245	2.96029	2.41953	2.12529	3.10288	2.92596	3.44266	3.21387	3.7892	3.49504	3.24777	3.18408	3.69486	2.85404	2.82929	3.16164	2.97168	3.17421
C1R_HUMAN	NIGEFCGK	2	0.41	0.045	0.19	0.84843	0.04	0.84843	-0.0518668	-0.201977	-0.700072	-0.654074	0.399328	0.26789	0.88431	1.05764	1.40136	0.586434	0.326063	0.133904	0.0906329	0.415084	0.747387	0.370761	1.14279	1.2098	0.611076	0.718134	-0.146724	0.30126	1.24886	0.688005	-0.0458555	-0.471861	-0.415347	0.0751157	0.275105	0.0214	1.83124	2.17605	0.473715	0.160341	-0.00497416	-0.138252	0.715993	0.106312	0.525951	NA
C1R_HUMAN	NLPN(de)GDFR	2	NA	NA	NA	NA	NA	NA	NA	NA	NA	NA	NA	NA	NA	NA	NA	NA	NA	NA	NA	NA	NA	NA	NA	NA	NA	NA	NA	NA	NA	NA	NA	NA	NA	NA	NA	NA	NA	NA	NA	NA	NA	NA	NA	NA	NA	NA
C1R_HUMAN	PVNPVEQR	2	-0.84	-0.167	-0.8	0.4302	0.63	0.4302	-1.42004	-1.5592	-1.0322	-1.11234	-1.24491	-1.59244	-0.576445	-1.01932	-1.05416	-0.819955	-0.47994	-0.254042	-0.970226	-0.783936	-0.564041	-1.18527	-0.717413	-0.793165	-0.272359	-0.926921	-1.16512	-0.820148	-0.215499	-0.168059	-1.49788	-2.05493	-1.02536	-1.40548	-0.695673	-0.948356	0.914194	0.63878	-0.431344	-0.674062	-1.10369	-0.904404	-0.852848	-1.10325	-0.4987	-1.02159
C1R_HUMAN	QDACQGDSGGVFAVR	2	2.19	-0.163	-0.8	0.42743	0.64	0.42743	1.68115	1.77667	1.16312	1.42411	1.91621	1.8241	2.26637	2.12247	2.17432	2.2671	2.07797	2.57875	2.03988	2.34855	2.35509	2.29115	2.38783	2.37979	2.66021	2.52447	2.28541	2.28797	2.97709	2.78179	1.93506	1.83566	1.54959	2.15333	2.14589	1.97925	3.82153	3.88037	2.16011	2.27576	1.66997	1.94685	1.19421	2.12168	2.4205	2.09711
C1R_HUMAN	QGYQLIEGN(de)QVLHSFTAVCQDDGTWHR	3	2.92	-0.602	-2.76	0.00871	7.6	0.00871	3.09136	2.59607	2.34205	2.29886	2.14272	2.13316	3.38856	3.28285	2.76148	NA	2.81595	3.09532	2.68705	2.47541	2.64823	3.091	1.97528	0.916103	3.22908	2.86975	2.869	2.67426	3.4414	3.20134	2.71564	2.7496	NA	2.67191	3.14228	3.00267	4.55615	4.26511	2.81113	3.40396	3.68052	NA	3.0923	3.22476	3.47243	3.23112
C1R_HUMAN	QRPPDLDTSSNAVDLLFFTDESGDSR	3	1.94	-0.25	-1.4	0.16753	1.97	0.16753	2.21883	2.32686	1.2784	1.34084	1.4215	1.56635	2.14979	2.25748	1.94304	2.02716	1.88126	2.11333	2.01641	1.57652	1.67291	1.68001	1.62768	1.27742	1.89842	2.00059	1.5766	1.18	2.37063	2.22217	1.67145	1.42712	1.68214	1.52039	1.91376	1.66431	3.61289	3.19532	2.48673	2.41717	1.9926	1.73854	2.07621	2.15376	2.05854	2.31004
C1R_HUMAN	TLDEFTIIQNLQPQYQFR	2	3.9	-0.231	-0.71	0.4813	0.5	0.4813	3.59629	4.01833	2.43272	3.06935	2.98356	3.14691	4.93588	4.17167	4.18231	4.37066	3.96121	4.61234	4.10811	3.85834	4.30775	4.64861	2.75275	2.1055	4.09995	4.30796	3.81303	3.76808	4.51717	4.78627	3.3421	3.87432	3.22369	1.15994	3.77162	4.01867	5.22953	5.55226	4.42651	4.64595	3.57712	3.48269	3.35475	4.29517	4.55949	4.88368
C1R_HUMAN	VLNYVDWIK	2	4.08	-0.291	-1.74	0.08863	3.03	0.08863	4.01502	3.86005	4.04255	4.09591	3.48213	3.09245	4.07962	4.50388	3.60588	4.19454	4.22444	4.17974	4.08962	4.06004	3.88834	4.34335	3.5854	3.48225	3.99384	3.86134	4.26014	3.8596	4.35773	4.08592	3.80625	3.62641	3.61396	4.03358	4.40352	4.29758	5.05222	5.14338	4.63115	4.57593	3.91793	4.27641	3.8193	4.44586	4.0936	4.20413
C1R_HUMAN	VSVHPDYR	2	1.17	-0.292	-1.48	0.14681	2.19	0.14681	0.792065	0.527464	1.1442	0.815363	0.569119	0.108874	1.27335	1.30503	0.726027	0.620889	1.15531	1.30594	1.34223	1.16299	0.715218	1.64071	1.47134	0.914373	1.83471	1.15912	0.858964	0.987176	1.78642	1.63191	0.795388	0.799527	1.18103	0.82528	NA	1.27943	2.71987	2.52238	1.25441	1.40984	1.10887	1.09426	0.986834	NA	1.43108	1.34924
C1R_HUMAN	WILTAAHTLYPK	2	4.2	-0.369	-2	0.05194	3.99	0.05194	4.49531	4.03388	3.98068	4.27088	3.1646	3.21052	4.67864	4.2148	3.4729	3.75512	4.41665	4.60371	4.41375	4.07108	4.11742	3.73202	3.85513	3.64811	3.96892	4.19527	4.38555	4.14999	5.03261	4.84922	4.28466	3.82499	3.64598	3.70634	4.41914	4.3977	5.50023	5.46318	4.15014	4.03527	3.66045	4.06268	4.40923	4.30803	4.72948	4.65492
C1R_HUMAN	YTTTMGVNTYK	2	2.21	-0.338	-1.93	0.06049	3.71	0.06049	1.8163	2.11995	2.08005	2.35356	1.45194	1.73991	1.5867	2.41962	2.14008	2.02649	2.18637	2.25699	1.91886	1.68975	1.43458	2.07046	2.30074	2.47469	2.02911	2.66401	1.76309	1.99669	2.66206	2.07603	1.63483	1.70375	2.32816	2.28179	2.40865	2.66765	3.05592	3.35394	2.13118	2.2895	2.58591	2.56338	2.47881	2.37787	2.44974	2.70209
C1RL_HUMAN	GSEAINAPGDNPAK	2	-1.21	-0.306	-1.25	0.22063	1.56	0.22063	NA	NA	-1.83688	-1.95769	NA	NA	-0.943321	-1.49026	-0.944844	-1.15304	-2.0555	-1.09847	-0.975903	-0.765419	-1.09641	-2.20351	-1.34988	-1.68377	-0.885336	-1.50338	NA	-1.31057	-0.689032	NA	-1.73439	NA	-1.25397	-0.542429	-1.21045	-1.1129	0.0803493	-0.208125	-1.2793	-1.02905	-1.4373	-1.26816	-1.15834	-1.48769	NA	NA
C1RL_HUMAN	LGNFPWQAFTSIHGR	3	1.07	-0.626	-2.95	0.0052	8.68	0.0052	0.668285	0.124268	0.644039	0.563136	0.161718	-0.199462	1.20369	1.86471	0.894199	0.510267	1.54657	0.841943	1.37027	1.05375	0.492284	1.02424	-0.159117	NA	1.03098	0.799664	1.4291	1.20863	1.74905	1.81018	1.38355	1.47258	2.43633	2.64417	1.0261	1.39498	1.10784	1.46119	0.608196	0.438377	1.3075	1.01665	1.28607	1.46842	0.794086	1.07297
C1S_HUMAN	CVPVCGVPR	2	1.22	-0.158	-0.54	0.59409	0.29	0.59409	1.52634	1.42348	NA	0.324306	1.57806	1.15482	0.756765	1.62611	0.268094	0.367527	0.692182	NA	0.499805	0.406047	0.340737	1.91143	2.28207	2.19679	1.32638	2.05384	0.458528	0.892596	1.40061	2.15585	1.24826	1.82837	NA	NA	0.787761	0.778989	1.67382	2.79397	0.773827	0.838305	NA	0.688053	1.01117	0.859858	2.04473	1.67669
C1S_HUMAN	DVVQITCLDGFEVVEGR	3	NA	NA	NA	NA	NA	NA	NA	NA	NA	NA	NA	NA	NA	NA	NA	NA	NA	NA	NA	NA	NA	NA	NA	NA	NA	NA	NA	NA	NA	NA	NA	NA	NA	NA	NA	NA	NA	NA	NA	NA	NA	NA	NA	NA	NA	NA
C1S_HUMAN	EDTPNSVWEPAK	2	2.65	-0.2	-0.92	0.36152	0.86	0.36152	2.52524	NA	1.71381	2.04602	NA	NA	2.6636	3.29772	2.56805	2.24863	2.26679	2.98533	2.5062	2.40581	2.56112	2.43403	NA	NA	2.8953	3.20679	NA	2.39406	NA	3.47285	2.63751	2.79251	2.35449	3.16425	2.69791	2.61469	NA	NA	2.84654	2.86324	1.99371	2.28186	2.18118	2.57386	3.43312	3.53348
C1S_HUMAN	EPTMYVGSTSVQTSR	2	0.31	-0.079	-0.32	0.74969	0.1	0.74969	NA	0.34301	NA	-0.168301	NA	-0.805101	0.775038	0.72878	0.548745	0.18949	0.315606	0.281525	0.309288	NA	-0.0254889	0.225626	0.048128	0.338688	0.185188	1.3359	-0.0323322	NA	0.938203	0.158261	NA	NA	NA	NA	-0.334853	-0.108839	0.976123	1.33808	0.113995	0.338069	NA	NA	NA	0.358331	0.0199983	0.234892
C1S_HUMAN	GDSGGAFAVQDPNDK	2	2.53	-0.051	-0.24	0.81171	0.06	0.81171	2.33105	1.65602	1.82408	2.07715	2.13912	1.82685	2.89364	2.57126	2.61283	2.41987	2.49394	2.71654	2.49185	2.94252	2.48006	2.63901	2.90404	2.67221	3.29492	3.19415	2.39801	2.45285	3.16751	2.01686	2.1074	1.46806	2.30351	2.90583	2.22581	2.32248	3.76239	3.99279	2.43697	2.54391	2.15084	2.57636	2.86675	2.68438	2.43705	2.37412
C1S_HUMAN	GMDSCKGDSGGAFAVQDPNDK	3	-0.4	-0.072	-0.31	0.75551	0.1	0.75551	-0.904073	NA	-0.677001	-0.532801	NA	NA	-0.641702	-0.776146	-0.697383	-0.627465	0.364089	0.36535	-0.933448	-0.600436	-0.355503	-0.63011	0.153558	NA	-0.617438	-0.227389	-0.517186	-1.23074	-0.0507882	-1.0863	-1.15262	NA	-0.806617	-0.707171	-0.0432702	-0.118185	0.564013	0.891168	0.0862863	0.117347	0.356	0.48827	-0.725537	-1.18468	-0.920326	-0.69853
C1S_HUMAN	IIGGSDADIK	2	3.28	-0.102	-0.39	0.69902	0.15	0.69902	2.20604	3.91508	3.18901	3.57044	3.34851	3.78966	3.2781	2.98788	2.91569	3.05212	3.50059	3.61325	3.02289	2.68251	3.06441	2.56092	3.43903	4.12362	3.24158	3.11156	2.32265	2.19253	3.10509	3.70633	2.31995	3.32568	3.49694	3.59476	3.68009	3.56764	3.93728	3.80156	3.45899	2.92453	3.659	3.55622	4.11352	2.77836	2.98338	4.11871
C1S_HUMAN	LLEVPEGR	2	3.98	-0.132	-0.86	0.39282	0.75	0.39282	3.72409	3.61575	3.55039	3.11297	3.81586	3.61479	4.00073	3.83836	3.79308	4.04275	3.95	3.88722	4.21577	4.02994	4.07864	4.21019	4.25894	4.2979	4.29042	4.05398	3.89487	3.42059	4.23663	NA	4.02525	3.88368	3.36593	3.64485	4.17763	4.25935	4.64037	4.82937	3.69519	4.25931	3.77401	3.639	4.20574	4.33015	4.36973	4.20237
C1S_HUMAN	MGPTVSPICLPGTSSDYNLMDGDLGLISGWGR	3	1.95	-0.138	-0.36	0.72325	0.13	0.72325	NA	NA	2.5404	2.5217	NA	NA	0.855782	1.57664	NA	1.76822	2.30116	2.63805	2.04319	1.66026	1.92625	2.53472	NA	NA	-0.329319	2.09958	NA	0.878399	1.5671	2.32822	1.15876	0.295693	2.71619	2.72204	NA	2.71471	2.61206	2.79273	2.00017	2.29326	NA	1.42216	1.51004	1.74044	2.38035	3.31889
C1S_HUMAN	MLTPEHVFIHPGWK	2	2.32	-0.073	-0.19	0.85271	0.03	0.85271	3.07115	2.41481	2.38751	2.43016	1.29557	0.705131	2.71111	NA	1.74397	2.3884	2.07112	2.52085	2.38785	2.24189	2.26957	2.41955	NA	NA	2.96712	NA	2.66688	-0.417334	2.70755	2.68809	2.5016	2.37878	2.87262	2.53449	2.8906	2.29301	3.62559	3.23056	2.26853	2.26956	2.24827	2.46443	1.73058	2.79946	2.93143	0.666145
C1S_HUMAN	NYVDWIMK	2	3.18	-0.279	-1.52	0.13483	2.32	0.13483	3.29411	2.72373	2.95342	2.95766	2.69019	1.75622	3.15331	3.13514	3.05542	2.93968	3.40705	3.42445	3.43539	3.34529	3.31593	3.53825	2.86454	2.24335	3.36238	3.30463	2.99536	2.89353	3.40015	3.1977	2.83156	2.59832	2.99646	2.95009	3.16983	3.18981	4.31213	4.24567	3.56836	3.59843	3.50877	3.32388	3.10543	3.67928	3.65056	3.27067
C1S_HUMAN	QFGPYCGHGFPGPLNIETK	3	4.71	-0.211	-1.37	0.17898	1.87	0.17898	4.64747	4.6193	4.44209	4.8511	3.87543	3.55732	4.8392	4.90498	4.54334	4.76815	4.97045	5.11307	4.81029	4.68752	4.45631	4.55395	4.37649	4.13711	4.83692	5.01024	4.31327	4.15674	4.71873	4.80163	4.44178	4.31675	4.96569	4.74228	4.88434	4.75807	5.71976	5.49215	4.84143	4.81022	5.04766	5.05288	4.73274	4.92286	5.01105	4.49716
C1S_HUMAN	SDFSNEER	2	-0.72	0.163	0.47	0.63988	0.22	0.63988	-1.54262	NA	-1.71253	NA	-0.688537	-0.397967	NA	NA	-0.87427	-1.7006	-1.00437	-0.194056	-0.976819	NA	-0.462	-0.0911367	-0.0423702	0.448167	0.523871	0.349233	-2.46639	-1.57545	0.623651	NA	-2.72827	-1.91168	-1.3035	-0.473619	-0.184063	-0.327634	0.0952888	0.292374	-0.0442523	-0.341451	-1.32161	-1.63957	NA	NA	-0.95777	-0.549151
C1S_HUMAN	SNALDIIFQTDLTGQK	2	3.07	-0.127	-0.56	0.57768	0.31	0.57768	3.60084	3.39558	2.41065	1.98825	2.65952	2.37538	3.45446	3.18209	3.33931	3.57645	2.88009	2.32996	3.02362	3.19237	3.48721	3.11795	2.94665	2.00892	3.84152	3.40933	3.23225	2.90857	3.78486	2.89081	3.02443	3.22057	2.65485	2.06868	3.06379	2.94031	3.5915	3.84363	3.64586	3.77967	1.98473	1.9703	3.31405	2.99594	3.96911	3.88227
C1S_HUMAN	SNALDIIFQTDLTGQKK	3	0.36	-0.399	-2.34	0.02598	5.46	0.02598	-0.0684516	0.344465	0.11175	NA	0.128858	-0.171101	0.403528	0.765344	-0.091199	0.207692	0.487282	NA	0.20394	NA	-0.0379579	NA	-0.0100461	0.115205	0.195675	NA	0.452773	0.254114	0.672918	0.360863	0.193484	0.242258	NA	NA	0.995017	0.643093	1.2468	1.20375	0.496211	NA	NA	NA	NA	NA	0.313576	0.450214
C1S_HUMAN	SSNNPHSPIVEEFQVPYNK	3	4.15	-0.172	-0.74	0.46197	0.55	0.46197	3.62973	3.95548	4.17571	4.13482	2.90698	2.55773	4.24943	4.04201	4.34175	4.26131	4.71385	4.92046	4.13957	4.52854	4.05935	3.71705	4.27066	3.94826	4.62249	4.20121	3.5587	3.56324	4.39066	3.48359	3.67437	3.2559	4.81336	4.72979	4.74703	4.50411	5.35855	5.21991	4.27943	4.45328	4.20202	4.3011	4.4567	4.51996	2.99636	4.30418
C1S_HUMAN	TMQENSTPR	2	-3.72	-0.025	-0.1	0.92478	0.01	0.92478	NA	NA	-3.67851	-4.29347	-4.3841	NA	-3.56016	-3.86658	-3.49026	-3.71892	-3.60732	-3.33944	-2.90052	NA	-3.37271	-4.31173	-3.86933	NA	-3.55707	-4.48819	-4.87523	NA	-3.56535	-3.37186	NA	NA	-3.64906	NA	-4.29203	-4.04329	-2.72572	-3.07266	-4.12743	-3.87679	-3.616	-3.63388	-2.88576	-3.84405	NA	NA
C1S_HUMAN	TMQENSTPRED	2	-1.82	0.005	0.02	0.98552	0	0.98552	-3.08633	-2.31892	-1.79294	-1.40547	-1.81131	-2.38032	-1.60825	-1.89276	-2.34839	-1.96258	-2.1042	-1.0793	-2.13405	-1.58262	-1.71441	-1.59819	-1.53079	-1.31667	-1.3733	-1.74556	-2.95078	-2.50605	-0.955984	-1.52091	-2.97215	-2.52114	-2.36312	-1.11646	-1.28731	-1.32044	-1.33217	-0.692393	-2.50244	-1.50908	-1.89941	-1.53623	-0.761957	-1.69006	NA	-2.91912
C1S_HUMAN	TNFDNDIALVR	2	4.6	-0.188	-1.3	0.20114	1.68	0.20114	4.37758	4.75947	4.10906	4.1985	4.15954	3.97299	4.41184	4.65497	4.54964	4.478	4.49014	4.70699	4.35385	4.70021	4.22789	4.40303	4.79787	5.09014	4.66818	4.91451	4.1868	4.42934	4.91331	5.00282	4.40164	4.62252	4.49501	4.08203	4.50257	4.65136	5.51471	5.41451	4.3629	4.63794	4.73744	4.60218	4.64451	4.65473	4.93857	4.98658
C1S_HUMAN	VEDPESTLFGSVIR	2	3.5	-0.16	-0.9	0.37517	0.8	0.37517	3.81813	3.60664	2.88986	3.07547	3.17974	3.15315	3.19192	3.94031	3.3118	3.21097	3.45241	3.37525	3.37701	2.98675	3.30181	3.40513	3.62003	3.98278	3.5913	3.8916	3.43853	3.74635	3.54511	3.8439	3.30858	3.51294	2.80797	3.09335	3.71699	3.19371	4.84511	4.63573	3.2764	3.12428	3.55122	3.12846	3.2669	3.3657	4.26643	3.89423
C1S_HUMAN	VEKPTADAEAYVFTPNMICAGGEK	3	2.32	-0.191	-0.86	0.39486	0.74	0.39486	2.13917	3.49069	2.39124	2.55144	1.14477	NA	2.27645	2.54761	2.10754	1.74379	2.52611	2.4926	NA	1.97749	1.42139	2.35722	2.25448	2.08346	2.41113	2.17768	1.85012	NA	2.23949	1.98896	1.9892	NA	1.92895	2.45088	2.56569	2.55698	3.28394	2.88313	2.15794	2.21384	NA	2.27218	3.09624	2.45536	2.57493	2.4957
C1S_HUMAN	VGATSFYSTCQSN(de)GK	2	NA	NA	NA	NA	NA	NA	NA	NA	NA	NA	NA	NA	NA	NA	NA	NA	NA	NA	NA	NA	NA	NA	NA	NA	NA	NA	NA	NA	NA	NA	NA	NA	NA	NA	NA	NA	NA	NA	NA	NA	NA	NA	NA	NA	NA	NA
C1S_HUMAN	YHGDPMPCPK	2	0.39	-0.257	-1.43	0.16069	2.04	0.16069	0.397714	-0.0505752	NA	0.0128104	-0.411024	-1.11335	0.384417	0.435964	0.218847	0.100774	0.412237	0.488545	0.338079	0.101426	0.444203	0.655111	0.513149	0.335413	0.932716	0.776447	0.0293483	0.366978	1.28767	0.707509	0.308658	-0.125053	0.160633	0.381809	0.214092	0.483006	1.44989	1.10608	0.562522	0.454578	0.385662	0.143634	0.845268	0.447102	0.622322	0.386426
C99L2_HUMAN	APAKPPGSGLDLADALDDQDDGR	3	0.32	0.048	0.16	0.87174	0.03	0.87174	-0.540682	0.0627767	0.458827	0.750382	NA	NA	0.171671	0.972009	NA	NA	NA	-0.0660482	NA	0.763688	NA	0.74408	0.251688	NA	NA	0.172093	-0.0603	0.151738	NA	NA	-0.109736	NA	NA	NA	NA	NA	NA	NA	0.0436736	0.920633	0.294093	NA	NA	1.29209	NA	-0.193274
C99L2_HUMAN	DLEDIVGGGEYKPDK	3	1.85	0.45	2.47	0.01786	6.12	0.01786	1.7454	1.52699	2.3459	2.5173	1.83145	1.72295	1.88612	1.96785	2.31622	2.24721	1.58746	NA	1.86659	NA	1.90989	2.47496	2.1694	2.31932	2.10618	2.65606	1.84578	1.90672	1.59052	1.69913	1.33695	0.808821	0.86998	NA	NA	NA	1.10818	1.1677	1.95196	2.21801	1.74911	1.7749	2.3008	2.53962	1.234	1.46376
C99L2_HUMAN	RKPIAGGGGFSDK	2	-1.09	0.295	1.25	0.21985	1.57	0.21985	-2.24423	-1.71822	-0.17524	0.201561	-1.60236	NA	-0.354109	-0.93561	NA	NA	NA	-0.841051	NA	-0.700741	-0.827139	-0.56958	-1.00472	NA	-0.812592	-0.998735	-1.16054	NA	-1.71274	-1.65129	-1.30577	-1.24242	NA	-1.45453	-0.446389	NA	-1.67904	-1.3706	NA	-0.920925	NA	-0.491784	NA	NA	-1.79403	-1.58143
CA2D1_HUMAN	DYCNDLK	2	-1.48	0.065	0.21	0.83664	0.04	0.83664	NA	NA	-1.23503	-1.4439	-1.353	NA	NA	NA	-1.10767	-2.04536	NA	NA	NA	NA	NA	NA	-0.979462	-1.11984	-1.54193	-2.11147	-2.46082	-1.86076	-1.52658	NA	NA	NA	NA	NA	NA	-1.85421	NA	NA	-1.2304	-1.24838	NA	-1.49975	-0.613642	NA	NA	NA
CA2D1_HUMAN	EAGENWQENPETYEDSFYKR	3	0.46	-0.049	-0.23	0.82103	0.05	0.82103	0.210386	NA	1.28371	NA	NA	NA	NA	0.732609	0.510842	0.536408	0.465498	NA	0.294484	NA	NA	0.131363	-0.434481	NA	0.281269	NA	0.368789	NA	-0.0666411	NA	0.208995	NA	-0.0305172	NA	0.917453	0.838004	0.373407	NA	0.857719	0.436786	NA	NA	0.883054	0.913041	NA	NA
CA2D1_HUMAN	FFGEIDPSLMR	2	1.59	3.944	4.61	0.00467	21.23	0.00467	NA	NA	3.56181	NA	NA	NA	NA	NA	NA	NA	NA	NA	NA	NA	NA	NA	NA	NA	NA	NA	NA	NA	NA	NA	NA	NA	NA	NA	NA	-0.381717	NA	NA	NA	NA	NA	NA	NA	NA	NA	NA
CA2D1_HUMAN	FTLCPN(de)GYYFAIDPNGYVLLHPN(de)LQPK	3	NA	NA	NA	NA	NA	NA	NA	NA	NA	NA	NA	NA	NA	NA	NA	NA	NA	NA	NA	NA	NA	NA	NA	NA	NA	NA	NA	NA	NA	NA	NA	NA	NA	NA	NA	NA	NA	NA	NA	NA	NA	NA	NA	NA	NA	NA
CA2D1_HUMAN	FVVTDGGITR	2	1.74	-0.021	-0.11	0.91434	0.01	0.91434	1.6645	1.50275	2.3623	2.5539	1.26485	1.36491	1.53102	NA	NA	NA	1.87335	NA	1.646	NA	1.36314	1.24878	2.22315	2.20112	1.48656	1.65619	1.73773	1.82686	1.46215	1.41483	1.66626	1.63178	NA	1.07119	2.56098	NA	1.62581	NA	2.63737	2.23654	NA	NA	NA	1.70074	1.19515	1.67954
CA2D1_HUMAN	GPIQWMACENK	2	1.53	-0.078	-0.37	0.71358	0.14	0.71358	1.58711	1.88205	2.27936	2.09337	0.556627	0.418322	1.52365	1.59101	1.51715	1.77406	1.00484	1.23277	1.30733	1.64614	0.925172	1.36805	2.27834	1.70706	1.50928	1.63215	1.40364	1.25892	1.39906	1.37713	1.15067	1.48272	0.18847	0.51267	2.27568	2.51473	1.18592	0.736598	2.12277	2.43345	1.54397	2.08518	1.86271	2.19584	1.54476	2.12865
CA2D1_HUMAN	GYYYEIPSIGAIR	2	2.35	-0.094	-0.46	0.64878	0.21	0.64878	2.3265	2.55003	2.96448	2.99296	2.04102	1.96393	1.98253	2.36014	2.4481	2.49742	2.21678	2.09429	2.45885	2.11844	1.43226	2.19813	2.56108	2.36373	2.27297	2.33977	2.33191	2.50214	2.07294	2.29496	2.22562	2.52739	0.850065	1.19036	3.06136	2.84979	1.55583	1.56513	2.78003	3.56454	2.91726	3.04034	2.68655	2.98967	NA	2.56174
CA2D1_HUMAN	IIMLFTDGGEER	2	1.03	-0.308	-1.02	0.31365	1.05	0.31365	0.897573	NA	0.869066	-0.754029	0.627119	0.72913	NA	NA	1.27926	1.33706	0.186423	0.73423	1.18201	1.40782	NA	0.683285	1.4734	0.879901	NA	0.905525	NA	0.810815	NA	0.263946	0.702838	NA	0.0242668	NA	1.61427	1.62756	NA	NA	1.74429	2.44255	1.70376	1.8276	1.31618	1.32249	NA	NA
CA2D1_HUMAN	IKPVFIEDANFGR	3	3.51	-0.032	-0.16	0.874	0.03	0.874	3.44594	3.27779	3.86813	3.88092	3.11835	3.19896	3.33687	3.62317	3.83554	3.67526	2.87485	3.49747	3.55843	3.60721	2.6924	3.47131	3.97025	4.03986	3.35463	3.52842	3.83765	3.70127	3.36479	3.3355	3.90304	3.72951	2.18124	1.88696	4.09429	4.15603	2.79734	2.6632	3.74231	4.16275	4.11623	4.07479	3.91545	4.13761	3.18627	3.50313
CA2D1_HUMAN	INTQEYLDVLGR	2	1.17	-0.019	-0.1	0.92031	0.01	0.92031	1.25249	1.33477	1.75516	1.80693	0.652694	0.526706	1.03941	1.42123	1.416	1.21988	0.541844	1.05012	1.13202	1.07178	0.435549	1.44891	1.20872	1.24311	1.0791	1.32082	1.03221	0.944615	0.926855	1.15422	1.0075	1.3457	0.247414	NA	1.73431	1.83563	0.782408	0.798891	1.30009	2.03033	1.75025	1.66139	1.01432	1.73447	0.807691	0.655407
CA2D1_HUMAN	INTQEYLDVLGRPMVLAGDK	3	2.66	-0.328	-1.88	0.06734	3.52	0.06734	2.86047	2.76066	2.92779	3.32042	2.21899	1.83368	2.66718	2.62085	2.80184	2.6737	2.09612	2.3515	2.41534	2.45986	2.15237	1.64812	2.57356	2.30693	2.62718	2.66213	3.31333	3.14432	2.78205	2.38607	2.56278	2.69386	2.04745	1.99047	3.29807	3.29049	1.84259	2.08964	3.39301	3.51514	3.02649	3.30836	2.88591	3.16182	2.89829	2.90027
CA2D1_HUMAN	KTPNNPSCNADLINR	2	0.22	-0.103	-0.4	0.69255	0.16	0.69255	-0.587877	0.249351	-0.980831	0.126809	-0.752618	-0.285268	0.370607	0.893672	0.768138	0.602341	0.51066	0.024012	0.309154	0.298725	-0.1211	0.0478932	0.474457	0.635576	0.0189894	0.497603	-0.130976	0.108965	-0.0708174	0.278705	-0.342073	0.377058	NA	-0.768472	1.15391	1.12237	-0.0578286	-0.0965951	0.864594	1.48115	-0.418436	0.936148	0.658364	1.31396	-0.370011	-0.47852
CA2D1_HUMAN	LEETITQAR	2	1.67	0.057	0.28	0.78394	0.08	0.78394	0.9167	1.17877	1.54289	2.42014	1.55102	1.38785	1.88787	1.59835	1.90867	1.94367	1.33866	1.45334	1.56113	1.91946	1.37334	1.64112	2.37309	2.3729	1.6609	1.94489	1.48939	1.92523	1.98778	1.55661	1.64115	1.32743	0.314687	0.855051	2.29466	2.34818	0.960254	1.40869	2.14013	2.63932	2.03106	2.31385	1.67292	2.05915	0.772269	1.1002
CA2D1_HUMAN	LLIQAEQTSDGPNPCDMVK	3	0.56	-0.132	-0.61	0.54791	0.37	0.54791	0.331503	0.425308	0.123426	0.766701	0.0857669	-0.26032	-0.10234	0.523807	1.53102	0.62938	0.501977	NA	-0.360022	0.63484	0.114152	0.418068	1.08447	1.12625	0.744287	1.09705	0.578618	0.538683	0.322561	0.0756765	0.442422	0.143941	NA	NA	0.827239	0.966121	-0.0170586	0.0675939	1.62066	1.5028	0.443437	NA	1.21037	0.950153	0.476493	0.633245
CA2D1_HUMAN	LLKPAVVGIK	2	0.58	-0.09	-0.2	0.84484	0.04	0.84484	NA	NA	1.09824	1.06198	NA	NA	NA	NA	NA	NA	-0.217361	0.361877	0.335658	NA	NA	NA	NA	NA	NA	NA	0.409146	0.291846	NA	NA	NA	NA	-0.545008	-1.12462	1.42491	1.39328	NA	NA	1.36652	1.0778	0.588922	1.16252	0.00465553	1.10111	NA	NA
CA2D1_HUMAN	MIDGESGEK	2	-2.63	-0.301	-0.66	0.51684	0.44	0.51684	NA	NA	-2.1288	-2.0305	NA	NA	-2.92576	NA	-3.1066	-3.06066	NA	-3.32268	NA	NA	NA	NA	NA	NA	NA	NA	NA	NA	NA	NA	NA	NA	NA	NA	-3.29264	-2.87344	NA	NA	-2.52371	-2.56466	-2.14555	-2.02776	-1.48861	-3.28571	NA	NA
CA2D1_HUMAN	MQEDLVTLAK	2	2.59	-0.245	-1.03	0.31028	1.07	0.31028	2.30667	2.0398	NA	NA	2.28529	1.88026	2.48575	NA	NA	NA	2.06808	NA	2.62476	NA	NA	2.64828	3.41437	2.55025	NA	2.45096	3.25753	3.32142	2.79078	2.15147	3.18975	2.52678	NA	NA	2.62634	NA	2.39141	NA	2.92499	3.07222	2.54631	NA	NA	NA	2.08095	NA
CA2D1_HUMAN	NREEDPSLLWQVFGSATGLAR	3	1.99	-0.535	-1.91	0.06321	3.63	0.06321	1.56451	1.71579	3.02613	3.2101	1.11802	0.559893	1.95204	2.04284	2.26989	2.10173	2.33504	2.2384	2.26894	1.99612	1.86338	2.01643	0.0534488	-1.38191	1.81008	1.67079	1.91658	1.64575	1.91948	1.67293	1.98886	2.04091	1.60959	1.87764	2.93242	2.77829	1.82458	1.86653	2.79957	2.92144	3.06306	2.89072	2.50424	3.10264	1.8847	1.8999
CA2D1_HUMAN	QLVEIAAR	2	1.45	0.064	0.32	0.75181	0.1	0.75181	1.12649	NA	1.41462	1.4321	1.97574	1.74666	1.6406	1.29634	1.26458	1.38036	NA	NA	1.33776	NA	1.06277	1.34111	2.55611	2.13401	1.0808	1.28093	0.826098	0.939511	1.46956	NA	1.33442	1.55314	NA	NA	1.53875	1.47068	NA	NA	1.92083	1.94117	NA	NA	2.0331	NA	0.789508	0.80928
CA2D1_HUMAN	SGPGAYESGIMVSK	2	0.37	0.02	0.08	0.93317	0.01	0.93317	0.510247	0.422711	0.667241	0.715259	-0.245849	-0.602403	0.411359	0.380728	0.656434	0.13863	NA	NA	0.207543	-0.587499	0.261709	-0.0774537	1.26641	1.11219	0.978127	0.105081	0.56836	0.211211	0.733799	-0.0421722	-0.214364	NA	NA	NA	1.17061	0.611358	NA	-0.663904	0.905788	1.11689	0.123996	0.502692	-0.0358245	0.677629	0.215572	0.393878
CA2D1_HUMAN	SQEPVTLDFLDAELENDIK	3	2.02	0.018	0.07	0.94082	0.01	0.94082	2.00275	2.2069	2.69465	2.83733	1.13315	1.57799	1.94731	2.0338	2.4033	2.85157	NA	1.65101	1.98694	2.15339	1.65108	2.00862	1.64248	1.69965	2.39131	1.77751	2.14282	1.78859	1.6323	1.51568	1.91887	2.28831	0.57519	-0.443425	2.4161	2.3423	1.39494	1.38639	3.15994	3.09666	2.90664	2.54167	2.44245	2.77772	1.96528	2.21818
CA2D1_HUMAN	SYDYQSVCEPGAAPK	2	0.44	-0.007	-0.04	0.96927	0	0.96927	0.431179	0.528562	1.16688	1.35271	0.226487	NA	0.157693	0.347829	0.749986	0.567041	0.054655	-0.00684885	0.314349	-0.0981755	0.181683	-0.0697313	0.941119	0.837569	0.30979	0.307704	0.236427	-0.0590622	0.410472	NA	0.700436	0.255324	-0.0428629	-0.438164	0.704474	0.806608	0.0942765	-0.258068	1.11103	0.644994	1.19102	1.16711	0.834014	0.850954	0.176173	-0.0663309
CA2D1_HUMAN	TASGVNQLVDIYEK	2	2.52	0	0	0.99788	0	0.99788	2.23923	2.62938	3.1319	3.30892	2.2364	2.24641	2.41098	2.79416	2.69448	NA	2.22764	2.24438	2.08171	2.26133	1.95145	2.20457	3.04113	3.20485	2.24063	2.61464	2.38342	2.7116	2.00253	2.16591	NA	2.40327	1.75022	1.8161	2.98027	2.78474	1.62438	1.87264	3.07845	3.37002	3.22256	3.28874	2.9209	2.77083	2.40189	2.39171
CA2D1_HUMAN	TPNNPSCNADLINR	2	-0.22	-0.11	-0.55	0.58903	0.3	0.58903	-0.576126	-0.239624	0.412464	0.664157	-0.610405	NA	-0.330875	-0.378153	-0.145453	-0.247282	-0.954472	NA	NA	-0.415382	-0.728833	-0.780277	-0.0866521	0.076421	-0.317795	-0.0203862	NA	-0.157467	NA	-1.13041	-0.0107953	-0.29649	NA	NA	0.114029	0.371332	-0.972197	-0.609538	0.113971	0.426344	NA	NA	0.37417	0.0485252	NA	-0.303179
CA2D1_HUMAN	VFTFSVGQHNYDR	3	2.37	-0.28	-1.36	0.18051	1.85	0.18051	1.74462	1.96389	3.27191	3.58527	1.79725	1.61233	2.06798	2.03453	2.44384	2.56511	2.16914	2.71734	2.05115	2.27574	1.56276	2.20443	2.29989	2.31249	1.7552	2.22977	2.16443	2.12079	1.65363	2.58865	1.89101	2.19476	2.26943	2.4653	3.37809	3.34695	2.21441	1.87348	2.57057	2.97568	3.42287	3.20685	2.7378	2.86262	1.9927	2.3391
CA2D1_HUMAN	VLLDAGFTN(de)ELVQNYWSK	2	-0.02	-0.242	-0.95	0.34678	0.9	0.34678	-0.720871	-0.0419087	0.73641	1.22591	-0.371819	-0.248006	0.0954479	-0.295851	0.226823	-0.294163	0.539452	0.145812	0.223375	-0.427531	0.083318	-0.19954	-0.777493	-1.84824	-0.441361	-0.328615	0.0535631	-0.279845	0.0196268	-0.644746	-0.059202	-0.122417	-0.709903	-0.0304449	0.878732	0.435125	-0.842481	-0.302993	1.2554	0.398376	1.16178	0.637818	0.661599	0.26929	-0.582197	-0.0835404
CA2D1_HUMAN	VQAAHQWR	2	-1.48	-0.004	-0.02	0.98738	0	0.98738	-2.12518	-1.82335	-0.661813	-1.13902	-2.55438	-2.38889	-0.810649	-1.18494	-2.08364	-1.66049	-1.48468	-1.61407	-1.07459	-1.3786	-1.99318	-1.35733	-0.760847	-1.42081	-0.810375	-1.83216	-1.214	-1.87632	-0.783622	-1.97557	-1.73369	-1.81555	-2.33259	NA	-0.834647	-1.14761	-1.38934	-1.64656	-1.56066	-1.27556	-0.988413	-1.00574	-1.31982	-1.11708	-2.13229	NA
CA2D1_HUMAN	YQDLYTVEPNNAR	2	0.61	-0.067	-0.37	0.71481	0.14	0.71481	0.69996	0.551975	0.886422	1.41652	0.244805	-0.322227	NA	0.947738	0.743504	0.248825	0.326678	0.0209938	NA	NA	0.236898	0.191365	1.05358	0.984041	0.796247	NA	0.506981	0.396328	0.363864	0.436744	0.543071	0.590428	NA	NA	NA	0.723228	0.196335	NA	NA	0.782032	1.12872	1.10354	1.0074	0.897278	0.816633	0.480231
CA2D1_HUMAN	YYPASPWVDNSR	2	0.79	-0.242	-1.16	0.25396	1.34	0.25396	NA	0.234038	1.10242	1.35849	0.247334	NA	0.409139	0.810884	1.20371	0.632233	-0.207027	0.540768	NA	0.622397	0.833808	0.376649	0.9827	0.796157	0.80573	0.891122	1.09373	0.497374	0.673548	0.162121	1.08038	NA	NA	NA	1.32527	1.41995	0.328379	NA	1.17994	1.54268	1.24929	1.13735	1.4728	1.31703	0.125901	-0.0493243
CAB45_HUMAN	DLGGFDEDAEPR	2	1.63	0.098	0.64	0.52826	0.4	0.52826	1.59065	1.60022	1.046	1.52411	1.93324	1.55838	1.45017	1.67274	1.82694	1.83439	1.30081	1.71263	1.74472	1.5333	1.61786	1.79531	2.42312	2.29984	1.1983	1.9817	1.33563	1.63895	1.70247	1.9029	1.70448	1.7687	1.19321	0.903945	1.89317	1.87811	1.40403	1.36208	1.54238	1.57039	2.05317	1.37625	1.71552	1.49892	1.59985	1.64389
CAB45_HUMAN	GFHQEVFLGK	2	NA	NA	NA	NA	NA	NA	NA	NA	NA	NA	NA	NA	NA	NA	NA	NA	NA	NA	NA	NA	NA	NA	NA	NA	NA	NA	NA	NA	NA	NA	NA	NA	NA	NA	NA	NA	NA	NA	NA	NA	NA	NA	NA	NA	NA	NA
CAB45_HUMAN	LEMDGHLNR	2	-0.92	-0.042	-0.13	0.89556	0.02	0.89556	NA	NA	0.219807	-0.680031	NA	NA	NA	NA	NA	NA	-0.721339	-1.11425	-1.03639	-1.31511	NA	-1.47292	-1.05353	NA	-1.25337	NA	NA	NA	-1.15251	NA	NA	-0.888139	NA	-1.87707	-0.650391	NA	NA	-2.02322	-0.484498	NA	-0.198237	-0.689974	-0.196887	NA	NA	NA
CAC1A_HUMAN	AGGSGPPQQQQQQQ(de)QQ(de)Q(de)QAVAR	3	NA	NA	NA	NA	NA	NA	NA	NA	NA	NA	NA	NA	NA	NA	NA	NA	NA	NA	NA	NA	NA	NA	NA	NA	NA	NA	NA	NA	NA	NA	NA	NA	NA	NA	NA	NA	NA	NA	NA	NA	NA	NA	NA	NA	NA	NA
CAC1A_HUMAN	PDHTTVDIPPACPPPLNHTVVQVNK	3	-0.25	-1.572	-2.11	0.07565	4.47	0.07565	NA	NA	NA	NA	NA	-1.20672	NA	NA	NA	-0.33428	NA	NA	NA	NA	NA	NA	NA	NA	NA	NA	NA	NA	NA	NA	NA	NA	NA	NA	NA	NA	NA	NA	NA	0.801566	NA	NA	NA	NA	NA	NA
CAC1E_HUMAN	Q(de)SRSPSEGRSQTPNR	2	NA	NA	NA	NA	NA	NA	NA	NA	NA	NA	NA	NA	NA	NA	NA	NA	NA	NA	NA	NA	NA	NA	NA	NA	NA	NA	NA	NA	NA	NA	NA	NA	NA	NA	NA	NA	NA	NA	NA	NA	NA	NA	NA	NA	NA	NA
CAD13_HUMAN	DIQGSLQDIFK	2	4.17	-0.026	-0.11	0.91386	0.01	0.91386	4.05623	4.22058	4.81979	5.23273	3.67334	3.58412	3.78573	4.07095	4.76665	4.85783	4.05907	4.24038	4.07687	4.14025	3.40711	3.64746	4.68355	4.40227	3.69173	3.72579	4.23404	4.11425	3.77023	3.2301	4.17903	3.96284	2.55963	3.05926	4.84256	5.19814	3.18251	3.58245	4.89558	4.91899	5.37476	5.29576	4.78582	5.14581	3.53325	3.79106
CAD13_HUMAN	INENTGSVSVTR	2	-0.35	-0.034	-0.15	0.8815	0.02	0.8815	-0.622272	-0.999604	0.494492	0.199604	NA	-0.825566	-0.525265	-0.735034	-0.0252459	0.278335	-1.22452	-0.417326	-0.893688	-0.508744	-0.507012	-0.452556	0.215975	0.4477	-0.807288	-0.135275	-0.596326	-0.135266	-0.645536	-0.154624	-0.59833	-0.550327	NA	-1.27878	-0.151722	0.122122	-1.38792	-0.807561	-0.330408	0.321172	0.507232	0.55156	0.520124	0.0610689	-0.736978	-0.806135
CAD13_HUMAN	SIVVSPILIPENQR	2	0.65	-0.069	-0.29	0.7701	0.09	0.7701	0.356608	0.386987	1.13851	1.81788	-0.380562	-0.135386	0.395384	0.581148	0.889237	0.911961	0.411045	0.613142	0.621688	0.119766	0.467553	0.176291	1.54151	1.59167	0.123083	0.433911	1.10739	0.86498	0.250782	-0.288662	0.502249	0.736486	-0.298545	-0.770196	1.48563	1.44768	0.644663	0.0980685	1.40021	1.25714	1.52281	1.33336	1.34495	0.908793	NA	-0.214087
CAD13_HUMAN	TLEGPVPLEVIVIDQNDNRPIFR	3	1.1	-0.216	-0.81	0.42285	0.66	0.42285	0.888615	NA	2.26538	2.12482	-0.0475341	-0.264035	0.695348	0.688991	1.57768	1.6477	1.36643	1.25297	1.00829	1.29939	0.723449	1.26146	-0.180542	NA	0.821767	0.592927	1.28511	1.1118	NA	0.634359	0.202099	0.379528	NA	-0.282953	1.90718	1.854	0.862495	0.98862	1.54229	1.5475	2.34137	2.15537	1.33073	1.93868	NA	NA
CAD13_HUMAN	TPHAEDMAELVIVGGK	3	2.87	-0.035	-0.15	0.88124	0.02	0.88124	3.47409	3.22998	3.35699	3.73561	2.31802	2.40738	3.26081	3.06828	2.91217	2.75587	2.5876	2.7135	2.87898	2.56129	1.78299	1.77993	3.48212	3.39812	2.33035	2.64896	3.28894	3.20201	3.08707	2.70605	3.00864	2.97033	0.964625	0.976188	3.38994	3.39387	1.83834	NA	3.08195	3.20577	3.36461	3.35971	3.18517	3.68034	3.37535	3.08479
CAD13_HUMAN	VNSDGGLVALR	2	3.3	0.187	0.73	0.46681	0.54	0.46681	3.23901	2.98412	3.44936	4.2676	3.02845	2.7507	3.46879	3.39951	4.04746	4.15534	2.4168	2.8126	3.52448	3.58957	2.9684	2.94672	4.03718	4.50342	3.16411	3.21367	3.23982	3.42566	3.11655	2.94832	3.02268	3.13774	1.05175	1.11708	3.9535	4.28333	2.65544	2.53225	3.77903	4.28902	3.92378	4.20975	3.67163	4.02921	2.98074	2.85171
CAD13_HUMAN	VVDSDRPER	2	-4.76	-0.116	-0.3	0.76869	0.09	0.76869	NA	NA	-3.96266	-4.26623	NA	NA	-5.09821	NA	NA	NA	-4.95858	-4.84657	-5.15953	NA	NA	NA	-4.44123	NA	-5.51734	NA	NA	NA	NA	NA	NA	NA	-5.91788	-6.25453	NA	NA	NA	NA	-4.63668	NA	-3.90036	-3.75921	-4.1188	-4.59442	NA	NA
CAD13_HUMAN	YEVSSPYFK	2	3.41	-0.109	-0.58	0.56519	0.34	0.56519	2.9167	3.22756	4.36602	4.21187	2.83828	2.81921	3.1699	3.108	3.62573	3.82275	3.35457	3.38319	3.33832	3.44031	2.90271	2.83812	3.78914	3.96979	2.97568	2.98749	3.58524	3.36775	3.14346	3.41706	3.15488	3.49476	2.56142	2.46724	4.00345	4.01528	2.96085	2.96569	3.78121	3.73121	4.45653	4.49885	4.07975	3.97378	2.68606	2.91789
CAD18_HUMAN	HIEGETEVHHRPK	2	-0.95	0.438	2.23	0.03083	4.98	0.03083	-0.989331	-2.21302	-0.571924	-0.466967	-0.680531	-0.987339	0.39785	0.100042	-0.48617	-0.738735	-0.916684	-0.594006	-0.853672	-0.722306	-0.668159	-0.905451	-0.551586	-0.947713	-0.831635	-0.930835	-1.53287	-1.39294	-0.654647	-0.798096	-1.50935	-1.55983	-0.810313	-1.15409	-1.3671	-1.35371	-1.31433	-1.38364	-0.626215	-0.640525	-0.696474	-0.929335	-0.44249	-1.03777	-2.05914	-2.06081
CAD19_HUMAN	MN(de)CYLLLR	2	NA	NA	NA	NA	NA	NA	NA	NA	NA	NA	NA	NA	NA	NA	NA	NA	NA	NA	NA	NA	NA	NA	NA	NA	NA	NA	NA	NA	NA	NA	NA	NA	NA	NA	NA	NA	NA	NA	NA	NA	NA	NA	NA	NA	NA	NA
CADH2_HUMAN	DVHEGQPLLNVK	2	4.28	0.367	1.85	0.07092	3.43	0.07092	4.0108	4.04994	4.55768	3.76201	4.19474	4.19662	4.86707	4.72785	4.29859	4.46806	4.08409	4.47236	4.43362	4.42292	4.81157	4.62311	4.92081	4.86477	4.77099	4.81605	4.2246	4.46751	4.41668	4.28773	4.3492	4.31377	3.40306	3.56587	3.25074	4.35576	3.34226	3.75713	4.43636	4.79703	3.42514	4.58832	4.8166	4.43418	3.84638	3.9255
CADH2_HUMAN	ESAEVEEIVFPR	3	0.45	0.164	0.72	0.4771	0.52	0.4771	-0.25592	-0.222894	0.0712585	0.902549	0.440206	-0.0112931	0.719527	0.834371	0.578572	0.425383	0.3701	NA	0.563024	NA	0.593208	0.509285	1.23717	0.934784	0.586114	0.679159	0.521707	0.426979	0.545157	0.14938	0.102789	NA	-0.642533	NA	1.41403	0.301156	NA	-0.580793	1.40596	1.07541	0.940858	NA	0.428476	0.729382	-0.0691744	-0.493284
CADH2_HUMAN	FLIYAQDK	2	2.48	0.114	0.78	0.43935	0.61	0.43935	2.33404	2.05678	3.04207	3.03387	2.15979	1.9855	2.48121	2.59955	2.61523	2.56558	2.49002	2.27487	2.32003	2.54015	2.37358	2.72174	2.786	2.8021	2.83908	2.8108	2.5067	2.61967	1.98609	2.10046	2.32418	2.39166	2.05076	1.6089	2.70745	2.73014	1.94185	1.89535	2.86369	3.11523	2.77421	2.73102	2.86788	2.62119	2.49039	2.21602
CADH2_HUMAN	FLIYAQDKETQEK	2	2.31	0.373	1.12	0.27416	1.25	0.27416	NA	1.80506	1.24334	0.848815	2.47278	2.42216	NA	NA	NA	NA	NA	3.54774	NA	NA	NA	3.12117	3.06791	2.80643	NA	3.24194	NA	2.75261	NA	2.83684	NA	2.45704	NA	2.25693	1.85321	1.79596	NA	3.0967	NA	NA	1.4884	NA	NA	1.47804	NA	1.51372
CADH2_HUMAN	KVQYESSEPADFK	2	0.74	0.465	1.64	0.10921	2.68	0.10921	0.769462	-0.0856033	1.31437	-0.0426376	1.07573	0.0211467	1.47204	0.565267	0.964639	0.555442	0.440478	0.667132	0.746547	0.889078	1.03073	1.53938	1.92787	1.4943	1.69323	1.97125	1.14704	0.79675	0.849245	0.703299	1.12433	1.21453	-0.0382008	-0.940548	0.624183	-0.211352	0.376897	0.655444	0.529075	1.24005	NA	-0.171686	NA	0.842573	0.650911	-0.461327
CADH2_HUMAN	LSLKPTLTEESVK	2	4.18	0.183	0.8	0.43054	0.63	0.43054	3.52054	4.37611	4.39722	4.52678	3.36344	3.25707	4.22271	4.74467	4.66037	4.37198	4.20163	4.16146	4.23215	4.63674	4.10456	4.65143	3.89558	4.63485	4.54657	4.89032	4.35216	4.62571	3.24091	4.03239	3.83085	3.34922	3.7052	2.92679	4.73547	4.23747	3.59096	3.77152	4.78734	5.08596	4.78132	4.62409	4.72509	4.78719	3.17695	3.35996
CADH2_HUMAN	SFPLSSEHAK	2	0.92	0.151	0.82	0.41623	0.67	0.41623	0.359974	0.304846	1.69943	1.53965	0.538345	0.194756	1.2676	0.906083	0.845506	0.930055	0.826547	1.1898	1.12384	1.59838	0.916624	1.21687	1.21146	0.974801	1.09198	1.24229	1.02437	0.802992	0.664936	0.422071	0.668058	0.474639	0.0552107	0.329253	1.38422	1.32297	0.395199	0.559728	1.2163	1.75694	1.42094	1.55348	1.17848	1.49322	-0.0223577	0.250782
CADH2_HUMAN	TGFPEDVYSAVLSK	2	1.59	0.012	0.06	0.95014	0	0.95014	1.77661	1.18738	1.73963	2.15383	1.37411	1.11654	1.44444	1.61292	1.5349	NA	1.70521	NA	1.79224	1.4903	1.55694	1.81649	1.6669	1.34562	1.64557	1.4186	1.39625	NA	0.981536	NA	1.84377	0.618316	1.44891	NA	2.00436	1.87343	1.84973	NA	2.06988	1.70271	1.86546	1.95655	1.72862	NA	NA	1.14853
CADH2_HUMAN	VDEDGMVYAVR	2	3.2	0.178	0.79	0.43672	0.62	0.43672	NA	NA	3.40592	3.56635	2.46541	NA	NA	NA	3.41817	3.15673	3.08599	3.3598	3.73325	NA	NA	NA	3.30138	3.11552	3.53066	3.16614	2.95072	NA	NA	NA	2.72645	2.14651	2.15792	NA	3.66	3.6371	2.98793	NA	3.58395	3.62035	3.34321	3.1485	3.49767	3.31267	NA	NA
CADH2_HUMAN	VQYESSEPADFK	2	2.51	0.267	1.43	0.15912	2.05	0.15912	2.30656	2.84793	2.33184	2.77919	2.30146	1.99016	2.98845	2.39567	2.71985	2.66609	2.2662	2.78802	2.66473	2.9767	2.5774	2.86633	2.73975	2.84492	2.91288	2.83527	2.62968	2.46222	2.59176	2.15626	2.34459	2.06171	1.02809	1.42781	2.76159	2.84127	1.85693	2.39037	2.54269	3.26372	2.03377	2.34646	2.49556	2.92367	2.56259	2.74527
CADH2_HUMAN	YMQQNIR	2	-1.85	NA	NA	NA	NA	NA	NA	NA	NA	-2.16006	NA	NA	NA	NA	NA	NA	NA	NA	NA	NA	NA	NA	-1.8792	-1.52028	NA	NA	NA	NA	NA	NA	NA	NA	NA	NA	NA	NA	NA	NA	NA	NA	NA	NA	NA	NA	NA	NA
CADH4_HUMAN	GTQYETNSMDFK	2	-0.28	-0.135	-0.58	0.56597	0.34	0.56597	-1.16155	-0.545315	0.0521001	0.331157	-1.24424	-0.90444	NA	-0.813659	-0.160312	0.213232	-0.56709	-0.485998	0.046704	-0.280957	-0.415545	-0.187028	-0.237964	-0.51789	0.274826	-0.0141043	-0.482681	-0.812235	NA	-1.53967	-0.560422	-0.337916	NA	NA	0.259366	0.112529	NA	NA	0.511789	0.262795	0.0998936	0.419104	NA	0.00740877	NA	NA
CADH4_HUMAN	VGADGTVFATR	2	0.31	0.077	0.39	0.69795	0.15	0.69795	-0.415453	-0.133671	0.767897	1.07804	0.090347	0.0825316	0.275346	-0.0529477	0.672931	0.607302	0.579917	0.584807	0.533151	0.0881858	0.579453	0.163071	0.705788	0.441738	0.0422266	0.322229	0.17021	0.2686	-0.179989	-0.344461	-0.616959	-0.0249995	-0.0468941	-0.805402	0.997214	1.09093	-0.331316	-0.0654645	1.07238	0.632257	1.09517	1.02995	0.547305	0.971717	0.0957332	-0.0850403
CADM1_HUMAN	CEASNIVGK	2	-0.85	0.212	0.63	0.52968	0.4	0.52968	-1.53173	NA	-2.04848	-0.0518069	-0.347486	-0.156551	-1.03232	0.13289	-0.587659	-0.984866	-1.80038	-0.918731	-1.14643	-0.513604	-1.10771	0.0010939	-0.503123	-0.63618	-1.04429	-0.118611	-1.34619	-1.18609	-0.682746	0.177748	NA	-1.55104	NA	-0.741206	NA	-1.56521	-1.5953	-1.02521	-0.826145	0.28516	-1.31142	-0.811954	-0.400231	-0.067477	-2.53933	-1.1708
CADM1_HUMAN	EDDGVPVICQVEHPAVTGNLQTQR	3	1.58	0.266	0.99	0.32886	0.98	0.32886	1.91587	1.79136	1.56837	1.40115	1.3779	1.31701	1.7716	2.17072	1.82512	1.80835	2.59885	0.645672	1.45904	1.41276	1.08901	1.73973	1.45914	1.63586	2.69132	2.02664	1.25828	1.273	1.14771	1.27198	1.04469	1.37802	NA	0.486263	1.74803	1.27728	0.862067	NA	1.83923	3.1171	2.6789	1.80769	1.45844	1.39849	0.850931	1.60068
CADM1_HUMAN	EGDALELTCEAIGKPQPVMVTWVR	3	3.64	-0.19	-0.66	0.51418	0.43	0.51418	3.35274	3.04025	4.06756	4.34417	3.01051	2.57197	3.79026	3.83812	4.32278	4.46251	3.59342	4.44721	3.79101	4.11678	3.7895	3.92328	2.39049	1.27539	3.00939	3.72007	3.36957	3.34617	3.50467	3.65065	3.2318	3.29487	2.55505	3.67098	4.61075	4.74902	3.07236	3.69061	4.63168	4.9105	3.92471	4.23974	3.56663	4.80845	2.75986	3.0741
CADM1_HUMAN	NLMIDIQK	2	2.42	0.055	0.27	0.79116	0.07	0.79116	NA	2.0508	2.75322	2.7488	NA	NA	2.2267	2.27229	2.6205	2.3122	2.59535	2.5824	2.61422	2.11714	2.39963	2.40777	NA	NA	NA	NA	2.02155	NA	NA	NA	NA	NA	2.26765	1.95418	3.01728	2.83863	1.93675	1.5442	2.91211	2.37992	2.91419	2.68044	2.88716	2.40004	NA	1.88478
CADM1_HUMAN	SDDSVIQLLNPNR	3	2.68	0.261	0.63	0.52903	0.4	0.52903	3.21464	3.24091	3.11565	3.35622	3.15523	2.97614	2.86703	3.21714	3.12585	3.27501	3.18918	0.438986	2.95185	2.86674	0.845684	0.582579	3.13901	3.32634	3.05686	3.11101	2.86472	2.76799	2.42818	2.95921	2.67044	3.00356	NA	-0.759992	3.22776	3.26955	1.88455	2.46214	3.35115	3.43746	3.52074	3.32544	0.765952	3.14701	2.45293	2.62503
CADM1_HUMAN	SEVEEWSDMYTVTSQLMLK	3	-0.1	-0.184	-0.55	0.58705	0.3	0.58705	0.193074	-0.490445	0.438611	0.663783	-0.353404	-0.359251	0.324505	-0.912868	0.072218	-0.652655	0.429545	0.239849	0.207341	-0.547447	0.270026	-0.294676	-0.856765	-2.48045	0.810552	-0.707743	-0.0401796	-0.924219	0.760954	-1.28301	NA	-0.562293	0.20258	-0.468683	0.380168	0.343583	-0.604878	-0.832514	0.999711	0.38366	0.676354	0.256473	0.790521	0.178105	-0.0124929	-0.209647
CADM1_HUMAN	YFCQLYTDPPQESYTTITVLVPPR	3	1.47	0.077	0.29	0.77547	0.08	0.77547	1.43703	NA	1.87675	1.72609	1.20526	NA	NA	NA	NA	NA	1.67614	1.23398	1.85184	NA	NA	NA	NA	NA	1.57268	NA	1.37761	NA	NA	NA	0.980263	0.788034	0.995823	0.909788	1.84878	NA	1.13213	NA	2.31467	1.95219	NA	1.54738	NA	2.87519	0.805349	0.857783
CADM2_HUMAN	AYLTVLGVPEKPQISGFSSPVMEGDLMQLTCK	3	1.05	-0.564	-1.22	0.23126	1.49	0.23126	-0.562857	NA	2.05586	1.44011	NA	NA	-0.720272	NA	1.55338	1.6763	1.40786	0.00973538	1.68591	1.04478	1.47033	0.157368	-0.189106	NA	1.38457	-0.0741463	1.37166	-0.014102	-0.118501	0.631247	NA	NA	0.097589	NA	1.0309	2.36374	NA	NA	2.37007	2.16941	2.51923	2.59131	1.50498	2.34278	-0.351652	0.788134
CADM2_HUMAN	GKPLPEPVLWTK	3	1.2	0.004	0.02	0.98242	0	0.98242	1.19296	0.816215	1.17721	1.25007	0.883135	0.718105	1.44823	1.29701	0.619649	1.36198	0.783305	0.359307	0.902045	1.14415	1.65951	1.53595	1.94134	1.49391	1.63662	1.45601	1.80555	1.82156	1.14192	1.49234	1.32814	1.28541	-0.0655226	NA	1.40296	1.07896	0.530775	0.655269	0.968676	1.28483	2.21673	1.59453	1.84837	1.11074	0.869233	0.830942
CADM2_HUMAN	IIPSTPFPQEGQPLILTCESK	3	1.92	0.113	0.54	0.59101	0.29	0.59101	2.12375	1.87185	1.65898	1.9388	1.83555	1.42538	1.58306	1.7792	2.04455	2.19351	1.80452	1.7545	1.95806	1.24195	2.20314	2.36904	2.33031	2.04623	2.13923	2.86325	2.23507	1.97876	1.27116	1.29326	1.8221	1.95674	NA	0.526718	2.187	2.41538	1.37528	1.10537	2.67663	2.61918	2.71061	2.64833	2.19971	2.38602	1.55667	0.928978
CADM2_HUMAN	SDDGVAVICR	2	0.44	0.104	0.48	0.63288	0.23	0.63288	-0.371345	0.137477	0.683843	0.987751	0.457459	0.0308604	0.300626	0.267555	0.605982	0.785438	0.514875	-0.182246	0.286575	0.614818	0.430557	0.314726	1.01634	1.16874	0.376838	0.587885	0.290268	0.564106	0.352629	-0.220168	-0.163854	0.204281	NA	-0.58705	0.705391	0.658632	-0.875815	NA	0.978696	1.13335	1.1919	1.08238	1.51861	0.810294	-0.0454587	0.0143727
CADM2_HUMAN	YLKEEDANRK	2	-4.37	0.261	1.01	0.31988	1.03	0.31988	NA	NA	-3.28416	-3.35044	NA	NA	-4.12736	-4.59947	-4.55768	-4.45129	-4.34609	-4.15652	-4.32916	-4.67609	NA	-4.62655	-4.58141	NA	NA	-4.57665	NA	NA	-5.59469	NA	NA	NA	-4.39495	NA	-4.16895	-4.53158	-5.40147	NA	NA	-4.41023	-3.73775	-3.58233	-4.39416	-4.67158	NA	NA
CADM3_HUMAN	DHEDSSLQWSNPAQQTLYFGEK	3	3.01	0.158	0.89	0.3767	0.8	0.3767	3.12881	2.89339	2.96236	3.50386	2.69483	2.13588	3.56368	3.32431	3.35349	3.18517	3.07787	3.08473	3.32193	3.18014	3.16578	3.63064	2.61332	2.40793	3.36083	3.13308	2.65497	2.65227	2.55214	2.64038	2.70384	2.67126	2.38612	2.59902	3.17948	3.3805	2.61443	2.49045	3.30275	3.83879	3.44357	3.50591	2.95512	3.73164	2.57327	2.68892
CADM3_HUMAN	DTATLNCQSSGSKPAAR	2	-0.76	0.515	1.33	0.19223	1.76	0.19223	-1.08865	-0.942793	-0.0092028	-0.226131	-0.347054	-3.36048	0.301895	-0.163526	0.21274	-0.0959996	-0.343928	-0.18999	-0.180949	-0.578688	0.053022	-0.530422	-0.21681	-0.251347	-0.290989	-2.5521	-1.21856	-0.747565	-0.407824	-0.9371	-2.90655	NA	-0.898581	-1.57112	-0.334658	-0.048326	-1.13767	-1.0381	-1.42492	-1.03877	-0.0403964	0.25681	-0.164544	-0.332426	-2.35466	-2.52402
CADM3_HUMAN	EDDGASIVCSVNHESLK	2	3.52	0.075	0.26	0.79282	0.07	0.79282	1.74605	3.62031	3.44616	4.13774	3.20125	3.33798	3.94332	4.05628	1.96565	3.94254	3.82124	3.70242	3.8795	3.86839	3.71284	3.91811	3.72189	3.74302	3.60366	3.68703	3.39535	3.5586	3.1864	3.15105	3.51513	3.40522	3.25528	3.1412	4.10616	4.05715	3.10583	3.3315	3.90214	3.99848	2.26677	3.95644	4.33517	3.89446	2.92959	3.06125
CADM3_HUMAN	EKDTATLNCQSSGSKPAAR	3	-0.79	0.737	3.24	0.0023	10.49	0.0023	-0.992533	-1.33628	-0.347707	-0.342879	-0.216874	-0.569853	0.00227036	0.241962	-0.286706	-0.259236	-0.807994	-0.126136	-0.659294	-0.318031	-0.353496	-0.315954	-0.228451	-0.422788	-0.605705	-0.45277	-2.04656	-1.28128	-0.577539	-0.617021	-3.03266	-2.39329	-0.753047	-0.795459	-0.70392	-0.557236	-1.39377	-1.38284	-1.4465	-1.05276	-0.390176	-0.363935	0.0104808	-0.439915	-2.28424	-1.63954
CADM3_HUMAN	GNPVPQQYLWEK	2	3.6	0.285	1.61	0.11562	2.59	0.11562	3.22729	3.47302	NA	3.94083	3.2388	3.10451	3.94744	4.71014	NA	3.76684	3.56727	4.19059	4.01335	3.90044	3.76231	3.88917	3.54671	3.51672	3.57639	3.86797	3.33818	3.29135	3.06314	3.45308	3.33588	3.28957	2.95644	3.03512	4.23556	3.86063	3.24345	3.30463	3.8053	4.07529	NA	NA	3.72157	4.08541	3.0635	3.09833
CADM3_HUMAN	KGDQELHGEPTR	2	-1.46	0.292	1.44	0.15663	2.08	0.15663	-2.52546	-2.26214	-0.937053	-1.00491	-1.26463	-1.71952	-0.805276	-0.822909	-1.14406	-1.30617	-1.30708	-0.750941	-1.19988	-1.24567	-1.46607	-1.16991	-1.16114	-1.29458	-1.48257	-1.45683	-2.01954	-1.84568	-1.40639	-1.45852	-2.07561	-2.18741	-1.79603	-1.56003	-0.953192	-1.32168	-1.70095	-1.86854	-1.23861	-1.2817	-0.691	-0.70563	-0.906316	-1.09432	-2.71965	-3.34245
CADM3_HUMAN	LLLHCEGR	2	1.52	0.088	0.41	0.68539	0.17	0.68539	0.872322	0.899052	0.943434	1.22439	1.34298	1.39167	2.08401	1.48193	1.09118	1.92409	1.16399	1.56318	2.06194	2.41164	1.29558	2.24451	1.74326	1.70725	2.09237	1.75917	1.48654	1.33138	1.81399	1.47648	1.71179	2.03706	0.267258	0.906308	2.29045	1.85895	0.921275	1.54557	1.05202	1.82744	1.33699	1.42333	1.65542	2.23307	1.0836	1.28396
CADM3_HUMAN	SDSGTYGCTATSNMGSYK	2	0.22	0.316	1.54	0.13248	2.36	0.13248	0.376647	0.131755	-0.564142	-0.389985	0.228324	0.047467	0.704341	0.54606	0.492564	0.520224	-0.54173	0.181047	0.434673	0.373046	0.675391	0.813741	0.803957	0.280536	0.932194	1.03858	-0.15866	0.047479	0.536075	-0.492569	0.131311	-0.154515	NA	NA	0.640246	-0.0174826	-0.175896	0.152288	0.491329	0.619428	-0.587271	NA	0.101676	0.644254	-0.0973378	-0.627079
CADM3_HUMAN	SLVTVLGIPQKPIITGYK	3	4.2	-0.112	-0.21	0.83604	0.04	0.83604	3.20435	2.07918	5.1881	4.98515	2.5583	NA	2.24947	4.14687	4.99881	4.9518	4.65902	5.17183	5.28127	5.00867	4.2987	5.30749	NA	2.59965	4.0383	4.319	3.99685	3.41474	NA	NA	2.9705	-0.474303	3.88619	4.46069	5.7098	5.51395	4.64538	3.96984	5.41222	5.32992	5.24116	5.30755	4.93912	5.38936	2.41112	NA
CADM4_HUMAN	DDGGIIICEAQNQALPSGHSK	3	0.95	0.042	0.19	0.84754	0.04	0.84754	1.24981	1.46028	0.152249	0.544868	1.08042	0.725618	1.25157	2.45326	0.927063	0.832324	0.0599682	0.205429	0.689647	0.283231	0.451445	1.25594	1.5365	1.50519	1.22621	1.46205	1.17458	1.01698	0.952427	0.739755	0.614728	0.924127	-0.140384	0.18529	0.681293	NA	0.498212	0.684098	0.983216	1.39982	1.51775	1.94685	1.35806	1.33324	0.929592	0.93813
CADM4_HUMAN	EGDTLVLTCAVTGNPRPN(de)QIR	3	0.68	-0.162	-0.68	0.50214	0.46	0.50214	NA	0.12572	0.745629	NA	0.800424	NA	0.406981	0.731505	NA	-0.0317552	NA	-0.186793	NA	0.793935	0.38953	1.19089	0.994758	1.11175	1.04825	0.771963	1.30031	0.915172	-0.00989571	0.659714	0.521236	0.947919	NA	NA	-0.045955	0.81795	0.606278	-0.186448	0.955207	1.08849	0.733325	1.53278	NA	1.22697	0.33484	0.89087
CADM4_HUMAN	EQAVEGGEVELSCLVPR	2	0.75	-0.22	-1.28	0.20922	1.63	0.20922	0.457124	0.897834	0.217945	0.419738	0.919415	0.429986	0.779858	0.769003	0.401592	0.602745	-0.289773	0.0586235	0.749575	0.591486	0.698631	0.793086	0.991323	1.06056	1.16592	1.25501	1.01118	1.63093	0.531319	0.622325	1.02465	1.21226	NA	NA	0.708234	0.325121	0.445555	0.00668446	0.644215	1.04752	0.979581	1.12849	1.00509	1.30428	0.905337	1.10143
CADM4_HUMAN	FQLEEFSPR	2	2.47	-0.098	-0.68	0.50141	0.46	0.50141	2.27544	2.29827	2.14881	2.28343	2.53114	NA	2.46013	2.80714	2.37432	2.27162	1.82319	1.90713	2.40049	NA	2.50597	2.69371	2.72495	2.82978	2.34259	2.60992	2.57257	2.62762	2.35667	2.46136	2.56363	2.71431	NA	1.78152	2.46766	2.34783	2.28105	1.83969	2.60491	2.99884	2.76434	2.67184	2.91405	3.11023	2.42749	2.59535
CADM4_HUMAN	IHASQAVVR	2	0.75	-0.01	-0.07	0.94556	0	0.94556	0.115157	0.393673	1.07572	1.12029	0.75217	0.437188	1.12673	0.661564	0.81026	0.760018	0.361194	0.619209	0.841671	0.688079	0.354877	0.766542	1.21691	1.20711	0.847324	0.682045	0.720493	0.990676	0.491533	0.511178	0.446475	0.668656	NA	NA	0.380069	0.657985	0.552865	0.270602	1.04517	1.20174	1.30506	1.2318	1.29051	1.08424	0.384433	0.3093
CADM4_HUMAN	LHQYDGSIVVIQNPAR	3	2.46	-0.063	-0.39	0.6983	0.15	0.6983	2.23868	1.67625	2.25866	2.93086	2.23375	1.81797	2.87703	2.66031	2.70099	2.7235	2.33071	2.47953	2.59002	2.49113	2.58832	2.46497	2.55528	2.19382	2.53319	2.29503	2.38917	2.5355	2.36356	2.08447	2.45223	2.36211	2.10645	2.28555	2.61729	2.66855	2.06427	1.9563	2.8921	2.92025	2.93349	3.26507	2.97467	3.18374	2.00011	1.84404
CADM4_HUMAN	QTQYVLDVQYSPTAR	2	0.02	0.027	0.15	0.88187	0.02	0.88187	0.08239	NA	-0.0508565	-0.0494785	-0.0310712	NA	0.431957	0.188962	-0.523666	-0.33092	NA	NA	NA	0.483848	-0.238496	0.130335	-0.261438	NA	0.3439	-0.104685	-0.00316869	NA	-0.546443	NA	0.231914	-0.078611	NA	-0.539609	NA	-0.318323	-0.0202754	-0.365747	0.362972	0.448984	NA	0.216669	0.714955	0.452251	NA	NA
CADM4_HUMAN	VWSVASTVR	2	2.24	-0.064	-0.32	0.7478	0.1	0.7478	2.34881	1.85642	NA	NA	2.35567	1.7956	2.17784	2.00498	2.03618	1.99213	1.7621	NA	2.2648	2.26374	2.07118	2.31883	3.00916	2.27064	2.75392	2.52021	2.81138	2.82548	2.14278	1.80514	2.65381	2.25341	1.28194	NA	2.04446	2.00739	2.17628	2.23839	NA	2.76871	NA	2.02123	NA	3.19842	2.15732	1.82974
CAH1_HUMAN	ADGLAVIGVLMK	2	1.12	NA	NA	NA	NA	NA	NA	-0.348122	NA	NA	NA	NA	NA	NA	NA	NA	NA	NA	NA	NA	NA	NA	1.93588	1.77365	NA	NA	NA	NA	NA	NA	NA	NA	NA	NA	NA	NA	NA	NA	NA	NA	NA	NA	NA	NA	NA	NA
CAH1_HUMAN	GGPFSDSYR	2	0.42	NA	NA	NA	NA	NA	NA	NA	NA	NA	NA	NA	NA	NA	NA	NA	NA	NA	NA	NA	NA	NA	0.514175	0.323129	NA	NA	NA	NA	NA	NA	NA	NA	NA	NA	NA	NA	NA	NA	NA	NA	NA	NA	NA	NA	NA	NA
CAH1_HUMAN	YSSLAEAASK	2	-0.64	0.711	0.55	0.59183	0.31	0.59183	NA	-1.92206	NA	NA	NA	NA	-1.57904	-2.14333	NA	NA	NA	NA	NA	NA	NA	NA	1.54075	1.64723	NA	NA	NA	NA	NA	NA	NA	NA	NA	NA	NA	NA	NA	NA	NA	NA	-1.3637	NA	NA	NA	NA	NA
CAH4_HUMAN	EQILAFSQK	2	0.08	-0.01	-0.04	0.96521	0	0.96521	-0.127706	-0.423924	-0.686975	NA	0.454075	0.56919	0.265486	0.559347	0.0567304	NA	-0.373441	-0.446236	NA	NA	NA	-0.276785	0.182309	0.711192	NA	0.435315	NA	NA	NA	-0.154211	0.511564	0.0054655	NA	NA	0.18752	0.468937	NA	-0.544063	0.829457	0.456308	-0.210189	-0.372674	0.0100501	-0.136332	NA	NA
CAH4_HUMAN	YLGSLTTPTCDEK	2	-0.25	0.007	0.02	0.98159	0	0.98159	-0.372152	-0.642086	NA	NA	-0.346478	0.117616	NA	NA	NA	NA	NA	NA	NA	NA	NA	-1.03209	-0.121974	0.104885	0.186824	NA	NA	NA	NA	NA	NA	NA	NA	NA	NA	-0.10672	NA	NA	0.190045	0.0837679	-0.83669	NA	-0.109355	NA	NA	-0.639325
CAHD1_HUMAN	VLM(ox)DLLPVCN(de)Q(de)DGGN(de)K	2	NA	NA	NA	NA	NA	NA	NA	NA	NA	NA	NA	NA	NA	NA	NA	NA	NA	NA	NA	NA	NA	NA	NA	NA	NA	NA	NA	NA	NA	NA	NA	NA	NA	NA	NA	NA	NA	NA	NA	NA	NA	NA	NA	NA	NA	NA
CALL5_HUMAN	AFSAVDTDGN(de)GTINAQELGAALK	3	NA	NA	NA	NA	NA	NA	NA	NA	NA	NA	NA	NA	NA	NA	NA	NA	NA	NA	NA	NA	NA	NA	NA	NA	NA	NA	NA	NA	NA	NA	NA	NA	NA	NA	NA	NA	NA	NA	NA	NA	NA	NA	NA	NA	NA	NA
CALL5_HUMAN	NLSEAQLR	2	NA	NA	NA	NA	NA	NA	NA	NA	NA	NA	NA	NA	NA	NA	NA	NA	NA	NA	NA	NA	NA	NA	NA	NA	NA	NA	NA	NA	NA	NA	NA	NA	NA	NA	NA	NA	NA	NA	NA	NA	NA	NA	NA	NA	NA	NA
CALM_HUMAN	EAFSLFDKDGDGTITTK	3	2.01	0.213	0.95	0.34833	0.9	0.34833	1.41918	NA	2.35531	3.13039	1.65771	NA	2.09213	2.38199	NA	NA	1.67697	2.63449	1.94483	2.15381	1.68865	2.00902	2.41725	NA	2.29725	2.45233	1.7276	2.00577	1.95504	2.01949	1.5057	1.92431	0.634162	1.07149	2.56268	2.27779	1.86112	2.12969	2.21545	2.52195	1.97133	1.97133	1.73929	2.72683	1.36585	1.90576
CALM_HUMAN	VFDKDGN(de)GYISAAELR	3	NA	NA	NA	NA	NA	NA	NA	NA	NA	NA	NA	NA	NA	NA	NA	NA	NA	NA	NA	NA	NA	NA	NA	NA	NA	NA	NA	NA	NA	NA	NA	NA	NA	NA	NA	NA	NA	NA	NA	NA	NA	NA	NA	NA	NA	NA
CALR_HUMAN	DDEFTHLYTLIVRPDNTYEVK	3	0.01	0.501	1.95	0.06436	3.8	0.06436	NA	NA	0.508918	NA	NA	NA	-0.162266	0.193967	0.504318	NA	NA	1.23895	NA	-0.193329	-0.294688	-0.253922	NA	NA	0.386305	NA	-0.0279955	NA	-0.623124	-0.347173	-0.472533	NA	NA	NA	NA	NA	0.430995	0.259655	-0.0604951	NA	NA	NA	0.0864218	NA	-0.956077	NA
CALR_HUMAN	EQFLDGDGWTSR	2	2.25	0.158	0.82	0.41943	0.67	0.41943	2.29008	2.7344	2.09974	2.21283	2.38045	1.82097	2.21981	2.58718	2.37984	1.61423	2.21256	2.55268	2.13989	2.45354	2.22221	3.06812	2.1755	1.87086	2.40512	2.94495	2.06376	2.07266	2.55024	2.55936	2.17043	2.05823	NA	NA	2.0125	1.73624	1.90589	2.54452	2.07107	2.47779	NA	NA	2.56228	2.41279	1.50937	1.87187
CALR_HUMAN	FYALSASFEPFSNK	2	0.57	-0.066	-0.28	0.78326	0.08	0.78326	-0.0231624	-0.431379	1.12305	1.33671	-0.166067	-0.28368	0.000442558	0.2581	0.950647	0.906064	1.74492	1.28797	0.785811	0.878312	0.620911	1.06082	NA	-1.17994	0.979915	0.928016	-0.284281	-0.523146	0.435921	0.194627	-0.0325844	0.0545708	0.776122	0.937992	1.31257	0.953064	0.906591	0.721649	1.46323	1.31739	0.899664	1.12675	0.647032	1.01039	-0.258022	-0.125043
CALR_HUMAN	HEQNIDCGGGYVK	2	0.12	0.097	0.37	0.71161	0.14	0.71161	-0.465324	-1.24988	1.0775	1.10726	-1.36028	-1.28586	0.586958	0.16611	0.670834	0.598578	0.930167	1.02161	0.651917	0.32728	0.901704	0.291641	-0.659626	-0.91715	0.5068	0.374522	-0.509408	-0.436225	0.275343	-0.307712	-0.504973	-0.428952	0.358626	0.417595	0.237366	0.535907	0.448999	0.138096	0.841806	0.820256	0.548311	0.786543	0.48059	0.430168	-1.73464	-1.06361
CALR_HUMAN	IKDPDASKPEDWDER	3	-0.43	0.114	0.52	0.60604	0.27	0.60604	-1.34734	-1.57492	-0.655139	0.146718	-0.284972	-1.04257	-0.308593	-0.0789292	-0.0582715	0.0776796	-0.13536	0.234205	0.0319538	0.0276678	-0.183753	0.0788493	-0.936235	-1.31568	-0.179908	-0.0069753	-0.978209	-0.488572	-0.0594101	-1.01192	-0.708026	-1.09318	-0.277836	-0.290895	-0.495612	-0.172367	-0.605855	-0.304088	-0.100781	0.0355927	0.0619939	-0.0709223	-0.128618	0.135489	-1.34735	-1.8994
CALR_HUMAN	KPEDWDEEMDGEWEPPVIQNPEYK	3	0.85	-0.017	-0.06	0.95585	0	0.95585	NA	NA	0.703451	NA	NA	NA	NA	NA	0.439372	1.05177	0.749772	NA	NA	0.810547	0.801051	1.3854	NA	NA	0.838261	1.04162	NA	NA	NA	NA	NA	NA	0.542562	0.891053	0.796274	0.50738	NA	NA	NA	NA	NA	NA	NA	1.31067	NA	NA
CALY_HUMAN	SILAAIGAYPLSR	2	0.76	0.019	0.12	0.90553	0.01	0.90553	0.87164	0.847325	1.13387	1.02205	0.859181	0.397061	0.215357	0.819803	0.840393	0.832978	0.639144	0.474814	0.708932	1.17481	0.836516	1.0313	0.988865	0.769243	0.451619	0.502021	1.10111	0.764382	0.625968	0.466457	0.895363	0.61427	NA	NA	1.11219	0.897483	0.203364	0.07989	1.26176	1.17322	0.803333	0.849028	0.861559	1.10035	0.78269	-0.0674783
CART_HUMAN	ALDIYSAVDDASHEK	3	0.07	0.147	0.52	0.60466	0.27	0.60466	NA	-0.219755	0.902518	0.723643	NA	-0.873048	NA	0.162914	-0.00861779	-0.26656	NA	NA	0.283902	0.00368656	1.20618	-0.102806	0.220413	-0.254666	0.283783	NA	0.228071	-0.599642	NA	NA	NA	NA	NA	NA	-0.252783	-0.522455	NA	NA	0.0943207	0.163468	0.593335	0.296664	0.343608	-0.369238	-0.323617	NA
CART_HUMAN	GTSCNSFLLK	2	1.35	-0.106	-0.25	0.80581	0.06	0.80581	NA	NA	1.5915	2.52115	NA	NA	NA	NA	NA	NA	0.80288	0.881979	NA	0.843416	NA	NA	NA	NA	NA	NA	NA	NA	NA	NA	NA	NA	NA	NA	1.33327	0.84037	NA	NA	1.52087	NA	1.79645	1.46819	1.57221	1.03094	NA	NA
CART_HUMAN	YGQVPMCDAGEQCAVR	2	1.44	0.034	0.13	0.89704	0.02	0.89704	1.42581	1.4235	2.02132	2.39557	0.658157	0.614865	0.964541	0.939578	1.69216	1.46956	0.609957	1.18957	1.296	1.63762	1.77553	1.70885	1.68892	1.28925	2.07874	2.1796	2.92721	2.62709	1.27028	0.139349	0.603488	0.869613	-0.184533	0.455529	1.49123	2.01227	1.1545	0.431986	2.23303	2.18033	1.90365	2.07328	1.63157	2.21116	1.08276	1.2711
CATB_HUMAN	DIMAEIYK	2	0.46	0.169	0.78	0.43862	0.61	0.43862	-0.208175	-0.199793	0.0732353	-0.203678	0.718403	0.148243	-0.118939	0.104134	0.403424	0.173125	0.148951	NA	0.57452	0.501258	1.39233	1.51121	1.35012	1.03715	1.50612	1.15353	NA	-0.454415	0.888311	1.01823	0.360234	NA	-0.00247367	-0.203712	0.316092	0.332732	1.13793	0.973867	1.26798	0.997672	-0.00285322	-0.382922	0.0703554	-0.227854	0.591848	0.0939677
CATB_HUMAN	EQWPQCPTIK	2	3.55	0.009	0.05	0.96384	0	0.96384	NA	2.86143	3.23402	3.2179	3.07843	NA	3.18002	3.0313	3.87948	NA	3.19861	NA	4.13503	NA	4.11492	4.30838	3.59929	3.42348	3.99597	3.86897	3.03823	NA	NA	3.5129	3.17476	NA	NA	NA	3.64042	3.52865	3.94554	3.88628	3.85715	4.18719	3.42445	3.11328	3.40209	3.84706	3.60787	3.05808
CATB_HUMAN	GQDHCGIESEVVAGIPR	3	0.93	0.179	0.86	0.3938	0.74	0.3938	0.572711	0.366579	NA	0.434113	0.992138	0.753027	0.27007	1.04197	1.29463	0.944487	0.284695	0.99161	0.950891	1.33491	1.20041	1.62002	1.74309	1.70927	1.48893	1.57066	0.214322	0.283513	0.764179	1.1765	0.954809	0.903842	-0.100937	0.734119	0.653791	0.795319	1.76122	1.86258	1.19903	1.59303	0.216292	0.341561	0.929425	0.5027	0.813442	1.03652
CATB_HUMAN	ICEPGYSPTYK	2	0.55	0.409	1.65	0.1066	2.72	0.1066	0.465694	0.820705	-0.564884	-0.172985	0.749007	0.654762	0.794887	0.0450092	1.12249	1.10137	-0.0571052	0.183589	0.448307	0.693234	1.20167	1.7819	1.61858	1.08661	1.43463	1.61238	-0.278875	0.318693	1.52957	0.467094	0.446104	0.458726	-0.997511	-0.733375	0.341658	0.371062	1.39725	1.39886	0.357474	0.923978	-0.163731	-0.252449	-0.280428	0.283782	0.828512	0.431893
CATB_HUMAN	SGVYQHVTGEMMGGHAIR	3	-0.63	0.664	0.96	0.3701	0.93	0.3701	NA	NA	NA	NA	NA	NA	NA	NA	NA	NA	NA	NA	NA	NA	NA	NA	NA	NA	NA	-0.188843	NA	NA	NA	NA	NA	NA	NA	-0.703529	NA	NA	NA	NA	NA	NA	NA	NA	NA	-1.00124	NA	NA
CATB_HUMAN	VMFTEDLKLPASFDAR	3	0.23	-0.362	-0.97	0.34243	0.94	0.34243	NA	NA	NA	NA	NA	-1.37961	-0.93061	NA	NA	-0.113911	NA	NA	NA	NA	0.833401	0.610779	-0.187834	NA	1.19105	0.760199	NA	NA	1.02192	0.328057	-0.581107	0.524505	-0.233517	-0.590503	NA	-0.333677	1.29963	0.881652	0.538788	0.884892	NA	NA	NA	NA	0.366248	-0.0926607
CATD_HUMAN	AIGAVPLIQGEYMIPCEK	2	3.77	0.135	0.85	0.39794	0.73	0.39794	3.66622	3.87667	3.48185	3.85717	3.28436	3.26783	3.47615	3.96545	3.94517	4.14091	3.77723	3.52013	3.34746	3.00195	4.0381	4.36666	4.34019	4.07988	4.47883	4.75256	3.78366	3.56776	3.88067	3.77194	3.64745	3.56143	2.94408	2.99468	3.81092	4.07695	3.67339	3.51166	3.90112	3.88789	3.78853	3.74284	3.64562	3.6608	4.08142	4.04005
CATD_HUMAN	AYWQVHLDQVEVASGLTLCK	3	0.42	0.248	0.83	0.41665	0.68	0.41665	0.241456	NA	0.316597	NA	-0.0299726	-0.336497	NA	NA	0.997611	0.767442	0.152444	NA	NA	NA	1.56668	NA	NA	NA	1.40418	0.211416	0.033582	-0.0515061	NA	0.270768	0.415623	NA	0.0690597	NA	NA	-0.706786	0.710283	NA	NA	NA	NA	NA	0.631115	0.244011	1.25629	0.753063
CATD_HUMAN	DPDAQPGGELMLGGTDSK	2	2.22	0.473	2.22	0.03138	4.95	0.03138	2.32898	2.60295	1.26713	2.07088	2.18939	2.24239	2.67317	2.44928	2.75487	2.73727	2.14559	2.20041	1.57213	1.89351	2.55402	2.22839	3.19805	3.43206	3.57497	3.08646	1.49509	1.54729	2.07595	2.67173	1.70504	2.53621	0.816178	1.29846	2.1272	2.16657	2.52822	2.38317	2.00984	2.27027	1.70153	1.8204	1.53126	1.636	2.62528	2.79701
CATD_HUMAN	EGCEAIVDTGTSLMVGPVDEVR	3	0.44	0.153	0.4	0.69535	0.16	0.69535	0.311577	-0.0556685	NA	NA	0.122059	0.525234	0.839186	NA	NA	NA	NA	NA	NA	NA	0.999541	-0.16301	1.05543	0.326812	1.42574	0.280977	0.238806	-0.34898	0.930452	-0.679836	0.207205	0.377904	NA	NA	NA	NA	0.379107	NA	0.890867	NA	NA	NA	NA	NA	1.05187	0.432198
CATD_HUMAN	FDGILGMAYPR	2	3.43	0.07	0.4	0.69208	0.16	0.69208	3.80074	3.3666	2.83067	2.8091	3.32775	2.91419	3.59454	3.52467	3.60302	3.83901	3.15279	3.17991	3.12838	2.88087	3.67029	4.30178	3.50405	3.32784	4.47374	3.98639	3.55335	3.27537	3.79092	3.66652	3.56748	3.68712	2.51685	2.51723	3.54278	3.51802	3.42145	3.06229	3.50774	3.43634	3.11732	3.19143	3.11442	3.38292	4.16896	3.78359
CATD_HUMAN	ISVN(de)NVLPVFDNLMQQK	2	3.32	-0.059	-0.33	0.74395	0.11	0.74395	3.21911	3.14738	3.37805	3.34273	2.52819	2.58407	3.32758	3.30903	3.76725	3.70169	3.27624	3.29661	3.21491	2.67145	2.7275	3.74876	3.27264	2.88402	4.51942	3.88327	3.26058	2.95003	3.24904	3.24427	3.15059	3.4677	3.02297	3.36149	3.27757	3.37648	3.84021	3.4076	3.48073	3.75634	3.65074	3.36824	2.82805	3.25022	3.5222	3.50498
CATD_HUMAN	LLDIACWIHHK	3	1.24	-0.06	-0.25	0.80519	0.06	0.80519	1.36634	1.77011	1.71877	0.61659	1.18292	1.55009	1.03869	1.60999	1.43264	0.75148	NA	0.59246	NA	0.5138	1.36483	1.49405	0.595147	0.554586	2.05061	1.89602	1.12349	0.845855	1.51831	1.30322	2.1891	0.644128	1.15888	0.243482	1.09986	0.723228	1.36443	1.00836	1.49252	0.966482	1.62634	1.8382	1.1085	0.998977	1.90165	1.70412
CATD_HUMAN	LSPEDYTLK	2	2.42	0.209	0.85	0.40097	0.72	0.40097	2.55607	2.42468	1.46922	1.80208	2.56597	NA	2.63653	2.63993	2.80584	2.58652	1.79731	1.99559	1.92964	2.03953	2.73866	NA	3.47768	3.47368	3.37349	3.25641	2.36744	2.44559	NA	2.88128	2.69329	2.7965	0.563338	1.59216	2.21175	2.17542	2.69932	2.30565	2.21059	2.50115	1.85776	2.31048	1.51205	2.94892	3.22244	2.64085
CATD_HUMAN	LVDQNIFSFYLSR	3	1.65	-0.154	-0.58	0.56746	0.33	0.56746	1.55334	1.40978	1.6493	1.4634	1.51405	0.805708	2.0576	1.8824	2.2655	2.27098	1.85246	1.48664	2.01238	0.942076	2.4093	2.51087	0.287282	-1.29106	2.38305	1.94325	1.91647	1.13647	1.90514	1.60748	1.74055	1.63092	0.83689	1.45019	1.92304	1.87288	2.27143	1.92981	1.97263	1.70501	1.72604	1.29863	1.78931	1.62225	1.93575	2.22151
CATD_HUMAN	QPGITFIAAK	2	1.83	0.307	1.43	0.15846	2.06	0.15846	1.95635	1.74635	0.968556	0.818609	2.24394	2.09258	2.20542	2.01904	1.91691	2.02355	1.62821	1.23122	1.57503	1.13249	2.41683	2.33078	3.13996	2.7698	2.82259	2.60473	1.98173	2.11891	2.57274	2.18297	2.21843	2.37294	0.790652	0.117503	1.1811	1.25628	1.72816	1.66537	1.71422	1.79289	1.34073	1.18304	1.60635	1.46497	2.24265	1.96143
CATD_HUMAN	TMSEVGGSVEDLIAK	2	4.36	0.563	1.59	0.11904	2.53	0.11904	4.89775	5.2077	3.45756	3.79758	4.79833	4.63898	4.63607	4.59141	4.59203	4.72821	3.85772	4.00381	3.57073	3.85857	4.98983	4.91083	5.71707	5.66355	5.3525	5.47954	4.65981	4.65734	4.54451	5.21811	4.67524	4.90261	2.7922	-0.0849515	4.08945	3.6764	4.67662	4.40599	3.94589	4.2509	3.78587	3.68053	3.87632	3.57518	4.9835	5.16915
CATD_HUMAN	VSTLPAITLK	2	3.17	0.306	1.43	0.15923	2.05	0.15923	3.27076	3.26736	2.22448	1.87765	3.51032	3.32301	3.481	3.35106	3.28389	3.31467	2.5154	2.9119	2.58205	2.73894	3.53448	3.69962	4.53787	4.56615	4.22755	4.23066	3.36853	3.34251	3.65808	3.57906	3.48589	3.73124	2.35089	2.12777	2.85663	2.68757	3.2715	3.27889	2.743	2.79523	2.43113	2.59016	2.21944	2.52511	3.61544	3.66982
CATD_HUMAN	YSQAVPAVTEGPIPEVLK	2	1.5	0.07	0.34	0.73335	0.12	0.73335	1.86996	2.13565	1.34149	1.10918	1.27028	1.23162	1.64211	1.92492	1.30018	1.01249	1.392	1.10803	1.08243	1.00844	1.45199	1.60719	2.58871	2.53234	1.38686	1.6232	0.948529	1.15039	1.26363	1.59315	0.347467	0.955968	NA	NA	1.70923	1.65565	1.92202	1.4497	1.39991	1.79837	2.24011	2.70727	1.87699	1.5414	0.616942	1.11999
CATD_HUMAN	YYTVFDR	2	1.75	0.342	1.87	0.0688	3.48	0.0688	1.59062	1.61673	1.06145	1.48892	1.85682	1.41488	1.65154	2.01229	2.31855	2.1343	1.60248	1.65827	1.2394	1.42446	2.18434	2.27768	2.64043	2.59148	2.52195	3.08786	1.50712	1.90803	1.65067	2.1411	1.6299	1.25733	1.10003	0.883878	1.48065	1.60907	2.18403	1.89913	1.76351	1.50423	0.967063	1.20656	1.73189	1.78991	1.4134	1.8988
CATF_HUMAN	FSDLTEEEFR	2	0.12	0.061	0.2	0.83948	0.04	0.83948	-0.379708	0.325592	NA	-0.567186	NA	-0.223688	NA	0.275751	0.239701	NA	NA	NA	-0.512139	NA	NA	NA	0.658086	0.851392	0.0545709	0.805445	NA	-0.216338	0.156102	0.928663	0.701313	0.644184	NA	NA	NA	NA	NA	NA	NA	NA	-0.445119	NA	NA	-0.461597	-0.483244	0.0182535
CATF_HUMAN	TLLCSFQVLDELGR	2	-0.55	-0.23	-1.05	0.29923	1.1	0.29923	-0.763831	-1.24449	-0.284191	-0.0775873	-0.926016	-1.24189	-0.472846	-0.104562	0.243364	-0.372922	-0.776299	-0.153904	-0.0969594	-0.751712	-1.07158	-0.968672	-2.1705	NA	-0.680401	-0.292528	-0.99185	-0.875736	-0.86208	-0.411177	-0.0401259	0.158949	-0.0456836	-0.154789	-0.987835	-1.14568	-0.436055	-0.654723	-0.113469	-0.0743606	0.207212	-0.811091	-0.354176	-0.00498314	-0.965007	-0.683499
CATH_HUMAN	GIMGEDTYPYQGK	2	1.48	-0.009	-0.05	0.96368	0	0.96368	2.13243	2.3466	1.69965	1.97717	0.286895	NA	1.28925	1.50357	1.43504	1.50349	NA	1.1003	NA	NA	1.69225	1.6073	1.71926	2.2044	0.779573	0.837681	0.640198	0.73746	1.38531	1.80806	1.50822	1.57238	0.444032	0.400108	1.91554	2.00274	1.83447	1.85676	1.41347	1.61348	1.72847	1.42923	1.61411	1.46723	1.84672	1.91098
CATH_HUMAN	KGNFVSPVK	2	-0.36	0.084	0.34	0.73877	0.11	0.73877	-0.467839	-0.725862	0.401247	0.256443	-1.59085	NA	0.371839	NA	-0.281723	-0.330419	-0.680417	-0.296167	NA	NA	-0.0426772	-0.596385	0.0818729	NA	-0.497558	NA	-0.846875	-1.30723	-0.0302731	-0.689304	-0.986322	-0.473203	-0.769074	-1.53875	0.453313	0.348793	0.356725	0.368876	-0.36706	-0.195641	0.0678485	0.0655931	-0.967919	-0.0436813	NA	-0.945523
CATH_HUMAN	N(de)GIPYWIVK	2	NA	NA	NA	NA	NA	NA	NA	NA	NA	NA	NA	NA	NA	NA	NA	NA	NA	NA	NA	NA	NA	NA	NA	NA	NA	NA	NA	NA	NA	NA	NA	NA	NA	NA	NA	NA	NA	NA	NA	NA	NA	NA	NA	NA	NA	NA
CATH_HUMAN	TGIYSSTSCHK	2	-1.9	0.692	1.58	0.13131	2.48	0.13131	NA	NA	-0.678061	-0.784479	NA	NA	NA	NA	-1.80312	NA	NA	-1.80784	NA	NA	-2.01488	NA	-0.875842	NA	-2.19737	NA	NA	-3.26146	-1.271	-1.47983	-2.59259	-1.61171	-4.02069	-2.71331	NA	NA	NA	-1.67764	NA	NA	-1.58527	NA	NA	NA	NA	NA
CATH_HUMAN	VNHAVLAVGYGEK	2	-0.31	-0.128	-0.55	0.58598	0.3	0.58598	-0.571561	-0.460501	0.00967848	0.0151345	NA	NA	-0.548339	-0.865011	-0.0439999	-0.640364	-0.520153	-0.814125	NA	NA	-0.246726	-0.438487	-0.241176	NA	NA	NA	-1.31825	NA	-0.527652	-0.858294	0.262736	0.660721	NA	NA	-0.590605	0.376346	-0.286458	-0.316607	-0.104387	-0.156134	0.0508939	0.552916	-0.861182	-1.02229	0.134874	-0.044233
CATL1_HUMAN	AVATVGPISVAIDAGHESFLFYK	3	0.12	0.05	0.14	0.88966	0.02	0.88966	-0.311994	NA	NA	NA	-0.37578	NA	0.440615	0.0460009	0.478611	NA	NA	0.421246	NA	NA	0.665603	0.0689418	NA	NA	0.380827	-0.634779	-0.588653	NA	0.359809	-0.28154	NA	NA	0.964425	0.414216	NA	NA	0.332651	-0.409978	NA	NA	NA	NA	NA	NA	NA	NA
CATL1_HUMAN	LYGMNEEGWR	2	0.02	0.131	0.62	0.53769	0.39	0.53769	NA	NA	0.567882	0.246404	NA	NA	0.388548	0.248583	-0.581523	-0.552676	-0.817123	-0.499782	-0.126483	-0.451158	0.0037872	0.836233	0.355339	NA	0.75386	0.437389	-0.612713	NA	NA	-0.159226	0.0742167	-0.117972	NA	-0.716625	-0.384286	-0.213313	0.212635	-0.208019	0.0598232	0.394937	0.762592	0.453661	0.34495	0.226691	NA	-0.226635
CATL1_HUMAN	NHCGIASAASYPTV	2	1.5	0.109	0.64	0.52829	0.41	0.52829	0.863292	NA	1.14363	NA	1.52721	1.04723	2.14626	NA	1.63534	NA	1.11754	NA	1.88326	1.43491	1.45084	1.65018	1.65168	1.87156	1.8199	2.11243	1.0981	NA	1.31724	1.56815	1.4351	1.77925	0.9311	0.794638	NA	1.45569	1.88455	1.88958	1.31272	NA	1.7119	1.51358	1.41686	1.60578	1.29141	NA
CATL1_HUMAN	QVMN(de)GFQNR	2	NA	NA	NA	NA	NA	NA	NA	NA	NA	NA	NA	NA	NA	NA	NA	NA	NA	NA	NA	NA	NA	NA	NA	NA	NA	NA	NA	NA	NA	NA	NA	NA	NA	NA	NA	NA	NA	NA	NA	NA	NA	NA	NA	NA	NA	NA
CATL1_HUMAN	VFQEPLFYEAPR	2	1.96	0.117	0.71	0.48517	0.5	0.48517	2.08286	2.12456	1.99792	NA	1.78804	2.03075	2.15463	NA	1.98197	NA	1.94157	1.85235	2.00428	1.95257	1.84158	NA	2.41293	NA	1.90696	NA	1.99205	1.5659	NA	NA	2.02443	1.82577	1.37173	1.58192	2.09559	1.94487	NA	NA	2.20803	NA	2.2086	2.76619	1.77318	NA	NA	1.46485
CATZ_HUMAN	DQECDKFNQCGTCNEFK	3	-0.18	0.804	2.43	0.02674	5.92	0.02674	NA	NA	NA	NA	-0.188728	-0.343445	0.406892	NA	NA	NA	NA	NA	NA	NA	NA	NA	-0.292459	0.161676	0.60381	0.997388	-1.1644	-0.658848	-0.425808	NA	NA	NA	NA	NA	NA	NA	-0.603286	-0.23585	-0.586117	NA	NA	NA	NA	NA	NA	NA
CATZ_HUMAN	NVDGVNYASITR	2	1.59	0.088	0.57	0.57158	0.32	0.57158	1.93177	1.80695	0.894059	1.19532	1.79959	1.97876	1.79942	1.84324	1.62984	1.68367	1.18913	1.46553	1.39133	1.30699	1.38458	1.20464	1.92392	2.27038	1.95473	2.08465	1.26643	1.46594	1.83813	1.98885	1.41397	2.26297	1.15503	1.07129	1.38442	1.22072	2.0381	2.16013	1.45951	1.63153	1.79482	1.58808	1.24548	1.33205	1.35336	1.3023
CATZ_HUMAN	VGDYGSLSGR	2	0.08	-0.088	-0.35	0.72559	0.13	0.72559	NA	0.749616	0.0198051	-0.419036	-0.213851	0.65521	0.304645	0.0530065	0.0404782	0.268743	NA	0.12576	NA	-0.884703	-0.129081	-0.76024	0.123582	0.574757	0.55647	-0.0248441	NA	NA	-0.194097	0.281074	NA	0.933	-0.179745	0.447549	0.170606	0.0738587	NA	0.0510638	-0.0557966	0.283313	0.00742442	0.115449	0.459789	-0.84575	NA	NA
CB071_HUMAN	EPQ(de)EQ(de)PNLLQQ(de)LLQYTVSK	3	NA	NA	NA	NA	NA	NA	NA	NA	NA	NA	NA	NA	NA	NA	NA	NA	NA	NA	NA	NA	NA	NA	NA	NA	NA	NA	NA	NA	NA	NA	NA	NA	NA	NA	NA	NA	NA	NA	NA	NA	NA	NA	NA	NA	NA	NA
CB078_HUMAN	ATQ(de)PSSAN(de)PTQ(de)PTVPQ(de)SAASR	2	NA	NA	NA	NA	NA	NA	NA	NA	NA	NA	NA	NA	NA	NA	NA	NA	NA	NA	NA	NA	NA	NA	NA	NA	NA	NA	NA	NA	NA	NA	NA	NA	NA	NA	NA	NA	NA	NA	NA	NA	NA	NA	NA	NA	NA	NA
CBG_HUMAN	FNQPFIIMIFDHFTWSSLFLAR	3	0.2	-0.118	-0.35	0.73372	0.12	0.73372	NA	NA	NA	0.397993	NA	NA	NA	NA	NA	NA	NA	-0.0901542	NA	-0.177676	NA	0.427432	NA	NA	NA	NA	NA	NA	NA	NA	NA	NA	NA	0.597527	-0.161288	NA	NA	0.365745	NA	NA	NA	NA	NA	0.225689	NA	NA
CBG_HUMAN	ITQDAQLK	2	1.13	0.094	0.36	0.72237	0.13	0.72237	-0.0303117	0.376779	0.572107	NA	1.58447	NA	1.49755	NA	NA	NA	1.21659	1.6011	1.03943	NA	1.31036	1.16212	2.0903	NA	1.69466	NA	1.07687	NA	1.55233	NA	1.2029	NA	2.18335	NA	NA	NA	1.31777	1.53642	0.827211	NA	NA	NA	0.926738	0.649546	0.330534	0.205628
CBG_HUMAN	MNTVIAALSR	2	1.5	-0.04	-0.22	0.82753	0.05	0.82753	1.34963	1.54291	0.76083	0.607299	1.88373	1.80919	1.21467	1.48188	0.965093	1.05439	1.57546	1.12636	1.10273	1.26361	1.15351	1.37302	2.40926	2.66257	1.94872	2.2214	1.97156	1.87466	1.69145	1.71829	1.84352	1.8254	1.91321	1.616	NA	NA	1.43185	1.61642	1.09221	1.20635	NA	1.2843	1.27126	NA	0.914239	1.27152
CBG_HUMAN	SETEIHQGFQHLHQLFAK	3	1.83	0.205	0.6	0.55084	0.36	0.55084	1.88777	2.65156	1.24749	0.607558	1.96471	2.07978	2.39525	3.24498	1.4862	1.18739	2.38232	1.21172	0.627896	1.73095	2.00527	2.32244	NA	1.78694	2.42122	3.54521	2.50359	2.29406	1.97373	1.87939	2.15874	2.38814	3.23453	2.24471	0.659317	0.826398	2.61123	1.81677	0.761188	0.609883	2.4433	0.876305	0.237754	1.04316	1.39358	2.56081
CBG_HUMAN	WSAGLTSSQVDLYIPK	2	1.35	-0.067	-0.3	0.7635	0.09	0.7635	NA	0.704071	NA	0.403042	1.17115	1.33784	1.38331	1.82674	1.05356	1.2408	1.23205	1.39082	1.35788	1.80944	0.908025	1.9287	1.406	1.39404	1.47393	2.13376	1.47577	1.50286	1.32856	1.7108	1.79361	2.28543	1.165	2.10606	0.691064	0.632726	1.8391	1.26167	NA	1.312	0.375713	0.413344	NA	1.63275	1.22769	1.52127
CBLN1_HUMAN	EAASN(de)GVLIQMEK	2	NA	NA	NA	NA	NA	NA	NA	NA	NA	NA	NA	NA	NA	NA	NA	NA	NA	NA	NA	NA	NA	NA	NA	NA	NA	NA	NA	NA	NA	NA	NA	NA	NA	NA	NA	NA	NA	NA	NA	NA	NA	NA	NA	NA	NA	NA
CBLN3_HUMAN	AAAGGPGGAALGEAPPGR	2	-1.24	0.147	0.58	0.56589	0.34	0.56589	NA	NA	-1.35805	NA	NA	NA	-0.901269	-1.42766	-0.890992	-1.06467	NA	-1.14937	NA	-1.28781	-1.58197	-1.3315	NA	NA	-1.10177	-1.068	NA	-1.6914	-2.45507	NA	-0.902571	NA	NA	NA	NA	NA	NA	-1.04547	-1.04954	-1.74326	-0.585124	-0.640165	-1.52524	NA	NA	NA
CBLN4_HUMAN	GSSSSPLGISVR	2	0.84	-0.043	-0.15	0.88403	0.02	0.88403	NA	NA	0.989372	1.39479	NA	NA	0.981872	NA	1.27968	1.35444	0.402572	0.627204	0.0987266	NA	0.47348	NA	NA	NA	NA	NA	NA	NA	NA	NA	NA	NA	-0.254387	-0.369684	1.04596	0.841204	NA	NA	0.931741	1.16294	1.42672	1.21765	1.37142	0.932123	NA	NA
CBPB2_HUMAN	ASASYYEQYHSLNEIYSWIEFITER	3	1.73	NA	NA	NA	NA	NA	NA	NA	NA	NA	NA	NA	NA	NA	NA	NA	NA	NA	NA	NA	NA	NA	NA	NA	NA	NA	NA	NA	NA	NA	NA	NA	1.60002	1.85406	NA	NA	NA	NA	NA	NA	NA	NA	NA	NA	NA	NA
CBPB2_HUMAN	DTGTYGFLLPER	2	1.24	-0.068	-0.33	0.74481	0.11	0.74481	0.0463462	0.252146	0.651244	0.829636	1.07183	1.23505	1.26637	1.62611	1.29561	1.20426	1.64634	1.63688	1.33776	1.68567	1.23098	1.31961	1.03113	1.20041	1.54629	1.56773	1.18292	1.25656	1.24324	1.93915	1.21973	1.0478	2.17139	2.87161	0.926024	1.14956	1.89802	2.01878	0.87393	0.882743	0.737801	1.1052	0.96589	1.1422	NA	-0.0218659
CBPB2_HUMAN	IHIGSSFEK	2	-0.11	-0.128	-0.49	0.62684	0.24	0.62684	-1.08788	NA	NA	NA	-0.166257	NA	0.388886	-0.219034	-0.783264	NA	-0.257898	0.273767	0.162664	0.261161	-0.627515	-0.140023	-0.00955442	-0.48078	0.0608949	0.303033	0.261177	NA	-0.0897021	-0.428178	-0.506082	-0.393393	0.354108	1.50614	NA	NA	-0.324109	NA	NA	0.599142	NA	-0.485264	-0.509452	0.0771006	-0.909529	NA
CBPB2_HUMAN	SFYANNHCIGTDLNR	2	1.22	-0.137	-0.43	0.66683	0.19	0.66683	-0.533591	0.14933	-0.683662	1.36317	0.717302	0.748602	1.55853	1.64068	1.40394	1.5289	2.22208	2.16996	1.86713	1.86546	0.743107	1.51785	0.382191	0.77488	1.55015	1.95594	NA	1.06514	1.12726	1.80262	0.736497	1.16271	3.01891	2.79976	1.30685	1.88756	2.00002	1.83798	0.52751	0.981078	1.38583	1.48097	0.436855	1.19172	-0.0968916	-0.113246
CBPE_HUMAN	AASQPGELK	2	-2.29	0.457	1.82	0.0775	3.31	0.0775	NA	NA	-1.27944	-1.12089	NA	-2.064	-1.54894	-2.13759	-1.36266	NA	-1.9942	-1.42648	-2.66889	-2.93188	-2.1791	-2.3565	-2.45813	-2.25672	-2.35675	-3.19167	-2.82397	-2.85432	-1.92442	-2.78044	-2.51599	-2.99746	-2.45977	-2.63584	NA	NA	-2.5855	-2.54175	-2.04482	-1.90809	NA	-1.55298	-2.27245	-2.28274	-3.81688	NA
CBPE_HUMAN	EGGPNNHLLK	2	-1.12	0.527	1.76	0.08946	3.11	0.08946	NA	NA	-0.642861	-0.60325	-0.960522	-1.0096	-0.852554	NA	0.0710825	-0.779484	NA	-0.4872	NA	NA	-1.51107	NA	-1.07244	NA	NA	NA	-1.62811	NA	NA	NA	-1.25794	NA	-1.96043	-2.01842	-1.24339	-1.27707	-1.91369	-1.68107	-1.66081	-1.45116	0.108253	-1.50552	-0.506786	NA	NA	NA
CBPE_HUMAN	ELLIFLAQYLCNEYQK	3	-0.57	0.084	0.25	0.80651	0.06	0.80651	-1.08479	NA	0.624415	0.505543	-1.19442	NA	-0.135601	-1.02591	0.0139796	-0.49846	-0.184825	-1.26443	NA	NA	-1.02601	NA	NA	NA	NA	NA	-0.413649	-0.490867	-0.93058	-0.791096	-0.451953	-1.0869	-1.38148	-1.05018	0.671391	0.641849	NA	NA	-1.06077	NA	-0.341224	-0.722563	NA	NA	-0.34316	-1.81627
CBPE_HUMAN	ELLVIELSDNPGVHEPGEPEFK	3	1.99	-0.019	-0.09	0.93103	0.01	0.93103	1.31009	1.72105	2.93463	2.94908	1.6054	1.61083	1.92308	2.18261	2.70529	2.70429	2.63851	2.39413	1.87613	1.63681	1.51716	1.5643	NA	NA	0.881957	1.42797	2.45151	2.05586	1.58867	1.25034	2.07646	1.792	1.80274	1.32477	3.17658	2.90949	1.27402	1.75666	2.53683	2.2137	2.6497	2.40247	1.7378	2.10048	1.26774	1.5524
CBPE_HUMAN	IHIMPSLNPDGFEK	3	2.17	0.139	0.6	0.55245	0.36	0.55245	2.33723	2.65399	2.83344	1.81042	2.25668	2.13749	2.07843	2.8017	2.6602	2.5906	2.1603	NA	1.43907	1.28931	1.4442	2.1178	2.45171	2.25425	2.19729	2.45609	2.1275	2.25026	1.53189	2.65489	1.92033	2.41288	1.01374	NA	2.73578	2.77582	1.1854	NA	2.80896	NA	2.36256	2.35876	1.88091	NA	1.87976	2.08134
CBPE_HUMAN	LLIPGNYK	2	1.39	-0.001	-0.01	0.99449	0	0.99449	1.29661	0.976263	2.34209	1.86303	1.47506	NA	1.44779	1.78268	1.65648	1.53421	1.80016	NA	0.820783	0.663069	0.401283	1.34542	1.52948	NA	1.36934	1.18523	1.56352	NA	1.0062	1.03168	2.10474	1.72	0.944258	0.827181	2.14024	2.03869	1.258	NA	1.77037	NA	2.07647	1.77203	1.20621	1.36268	0.358963	0.470679
CBPE_HUMAN	LTASAPGYLAITK	2	2.51	0.225	1.21	0.2313	1.47	0.2313	2.57747	2.75175	2.99985	2.80736	2.68281	2.84569	2.46286	3.02529	3.15447	2.86692	2.29256	2.29333	1.89198	1.79139	1.84703	2.32797	2.9824	3.21165	2.75938	2.83061	2.72348	2.76161	2.23839	2.40187	2.93944	3.1213	2.30719	1.57529	3.12911	2.76235	2.26456	1.98092	2.44706	2.68272	2.87376	2.65331	1.54635	1.86576	1.60597	2.01571
CBPE_HUMAN	NSLISYLEQIHR	3	3.46	0.021	0.05	0.96052	0	0.96052	4.25356	1.0909	3.96562	3.94237	3.4016	2.06791	3.85979	3.76581	3.8689	4.90435	4.41655	4.12186	3.19835	3.07726	3.82819	3.58215	1.96837	NA	3.46396	3.19893	3.82575	3.12955	3.38719	1.13475	4.07117	3.80317	2.54965	2.8727	4.51198	3.849	3.37183	3.15488	4.12271	4.40109	4.49438	4.29679	3.27132	3.37422	1.9574	NA
CBPE_HUMAN	SGSAHEYSSSPDDAIFQSLAR	3	3.19	0.106	0.64	0.52397	0.41	0.52397	3.29055	3.44139	3.13456	3.57872	3.38414	3.30932	3.60204	3.81661	3.8142	3.83738	3.14718	3.40693	2.50667	2.65476	2.38795	3.0789	3.11626	3.3847	2.92353	2.9591	3.02422	3.13225	3.00656	2.80208	3.52107	3.81212	2.42236	2.67781	3.76328	3.72126	2.936	2.84736	3.05348	3.38097	3.48463	3.62079	2.95748	2.97165	2.87703	2.63417
CBPE_HUMAN	SNAQGIDLNR	2	1.18	0.209	0.89	0.37622	0.8	0.37622	0.379607	1.4745	1.68128	1.6779	1.53241	1.71263	1.67797	1.76572	1.80086	1.79622	1.39418	1.51163	0.601236	0.55856	0.759993	0.870437	0.954501	1.77286	0.557487	1.19173	0.729244	0.935074	1.18062	1.30628	0.910016	2.16732	0.606069	0.751241	1.54795	1.80426	0.605168	0.824494	1.42778	1.19834	1.42971	1.70761	1.33221	0.476629	-0.186666	0.734284
CBPE_HUMAN	TYWEDNK	2	-0.72	0.274	1.3	0.20408	1.69	0.20408	NA	NA	-1.06916	-0.249853	-0.664202	-0.63132	NA	-0.191451	-0.486123	NA	-0.871898	-0.844406	NA	NA	NA	-0.775035	-0.493563	-0.445035	-0.57166	NA	NA	-1.24665	NA	-0.785568	-1.03061	-0.750066	NA	-0.735899	-0.0176066	-0.695575	-0.882962	-1.34792	-0.579672	-0.117037	-0.835251	-0.719139	NA	NA	NA	-1.70539
CBPE_HUMAN	VAVPYSPAAGVDFELESFSER	3	0.63	0.009	0.03	0.97319	0	0.97319	NA	0.0968393	0.954756	0.763103	0.641415	0.230861	NA	0.742151	1.38487	1.99035	1.08977	0.677338	1.14616	NA	0.0419202	0.279415	-0.0290688	NA	0.622522	0.0564467	0.778799	-0.394653	0.685445	NA	0.56399	0.546625	NA	NA	NA	1.05855	0.0273054	0.330463	1.66741	0.850427	NA	1.13857	NA	NA	-0.0614764	0.433618
CBPE_HUMAN	YIGNMHGNEAVGR	2	1.07	0.18	0.75	0.45604	0.57	0.45604	0.774576	-0.237694	1.81173	1.94383	1.21522	0.392473	1.5866	1.73645	1.68422	1.64819	1.21299	1.34082	0.747102	0.501788	0.87179	0.947995	1.46056	0.841037	1.4048	1.36338	1.13019	1.06268	0.908039	0.792287	1.44963	1.30498	0.0395176	0.437644	1.67896	1.35787	0.585267	0.650502	1.52124	1.79801	1.46247	1.70987	1.46125	0.810309	0.311071	-0.827924
CBPQ_HUMAN	AIINLAVYGK	2	0.11	0.262	1.52	0.13665	2.31	0.13665	0.0450367	0.0407769	0.619992	0.464972	-0.0435611	0.00493675	0.0341758	-0.00525526	-0.120812	0.506687	0.274734	0.0308179	-0.0908928	0.491723	0.338427	0.248916	0.0689618	NA	0.915336	0.362856	-0.257883	NA	-0.314023	NA	-0.269751	NA	NA	-0.256489	0.117929	0.102407	-0.168777	-0.0110251	0.281626	1.02656	-0.262247	-0.162954	0.122944	0.56748	-0.10364	-0.575365
CBPQ_HUMAN	LALLVDTVGPR	2	1.26	0.165	0.94	0.35206	0.88	0.35206	1.67336	1.41033	2.03459	1.51895	1.16556	1.16509	1.19057	1.45437	1.25804	1.1396	1.13289	1.23972	1.09839	0.402502	1.21255	1.21035	1.42135	1.46322	2.08769	1.4779	0.560666	0.154273	0.933651	0.619309	1.36388	1.30009	1.22281	0.696654	1.62358	1.74161	0.946893	0.784434	1.75685	1.75777	1.69657	1.53	1.21997	1.60694	0.974094	0.961614
CBPQ_HUMAN	SVASFSIYSPHTGIQEYQDGVPK	3	0.78	0.357	1.38	0.17804	1.91	0.17804	2.12172	0.802812	NA	NA	NA	0.208319	0.65748	0.692188	0.878576	1.01767	0.610246	0.333974	NA	NA	1.19208	1.03186	NA	NA	1.59023	1.42241	NA	NA	NA	NA	0.0573541	0.4926	NA	0.14889	0.969579	0.772343	NA	NA	0.471465	0.865605	1.01749	NA	0.975533	0.570255	0.20505	0.331775
CBPQ_HUMAN	VGALASLIR	2	0.75	0.232	1.34	0.18714	1.8	0.18714	1.37466	1.20326	0.538825	0.299156	0.939832	0.726111	1.0708	0.731787	NA	0.350139	0.613748	1.00151	0.250286	0.36874	1.08878	1.14963	1.16707	1.27285	1.56494	0.994534	0.586297	0.336371	0.229165	0.223399	0.937562	0.749521	0.880207	0.375717	1.22928	0.71544	0.733489	0.38119	1.19067	1.28419	0.571812	0.240751	0.10055	0.89779	0.542605	0.402087
CC017_HUMAN	IN(de)VQ(de)N(de)N(de)VDLGQ(de)PVKN(de)K	2	NA	NA	NA	NA	NA	NA	NA	NA	NA	NA	NA	NA	NA	NA	NA	NA	NA	NA	NA	NA	NA	NA	NA	NA	NA	NA	NA	NA	NA	NA	NA	NA	NA	NA	NA	NA	NA	NA	NA	NA	NA	NA	NA	NA	NA	NA
CC126_HUMAN	TIAVLLDDILQR	2	-1.05	-0.023	-0.09	0.93085	0.01	0.93085	-1.90143	NA	0.0130915	-0.38007	NA	-1.67572	NA	NA	-0.994521	-1.08321	-1.12456	-0.477148	-0.350624	-1.21412	-1.27503	-1.40094	NA	NA	NA	-1.70994	NA	NA	NA	-2.04926	-1.21815	NA	-1.24042	NA	-0.411314	-0.564949	-0.984711	NA	-0.992411	NA	-1.32161	-1.01217	-1.07559	-0.792751	NA	NA
CC151_HUMAN	Q(de)EKQ(de)QLQ(de)R	2	NA	NA	NA	NA	NA	NA	NA	NA	NA	NA	NA	NA	NA	NA	NA	NA	NA	NA	NA	NA	NA	NA	NA	NA	NA	NA	NA	NA	NA	NA	NA	NA	NA	NA	NA	NA	NA	NA	NA	NA	NA	NA	NA	NA	NA	NA
CCD19_HUMAN	EM(ox)VWN(de)NN(de)KK	2	NA	NA	NA	NA	NA	NA	NA	NA	NA	NA	NA	NA	NA	NA	NA	NA	NA	NA	NA	NA	NA	NA	NA	NA	NA	NA	NA	NA	NA	NA	NA	NA	NA	NA	NA	NA	NA	NA	NA	NA	NA	NA	NA	NA	NA	NA
CCD34_HUMAN	Q(de)Q(de)QAEIQ(de)EKKEIAEK	2	NA	NA	NA	NA	NA	NA	NA	NA	NA	NA	NA	NA	NA	NA	NA	NA	NA	NA	NA	NA	NA	NA	NA	NA	NA	NA	NA	NA	NA	NA	NA	NA	NA	NA	NA	NA	NA	NA	NA	NA	NA	NA	NA	NA	NA	NA
CCD77_HUMAN	ATVN(de)ARAN(de)Q(de)DLALLCEVRDSNR	3	NA	NA	NA	NA	NA	NA	NA	NA	NA	NA	NA	NA	NA	NA	NA	NA	NA	NA	NA	NA	NA	NA	NA	NA	NA	NA	NA	NA	NA	NA	NA	NA	NA	NA	NA	NA	NA	NA	NA	NA	NA	NA	NA	NA	NA	NA
CCD77_HUMAN	M(ox)NFTPTHTPVCRKR	3	NA	NA	NA	NA	NA	NA	NA	NA	NA	NA	NA	NA	NA	NA	NA	NA	NA	NA	NA	NA	NA	NA	NA	NA	NA	NA	NA	NA	NA	NA	NA	NA	NA	NA	NA	NA	NA	NA	NA	NA	NA	NA	NA	NA	NA	NA
CCD79_HUMAN	KM(ox)GNHWNSILWSFPFQ(de)Q(de)GR	3	NA	NA	NA	NA	NA	NA	NA	NA	NA	NA	NA	NA	NA	NA	NA	NA	NA	NA	NA	NA	NA	NA	NA	NA	NA	NA	NA	NA	NA	NA	NA	NA	NA	NA	NA	NA	NA	NA	NA	NA	NA	NA	NA	NA	NA	NA
CCD87_HUMAN	KTN(de)LSSSHFLEEN(de)Q(de)VRSHLHR	3	NA	NA	NA	NA	NA	NA	NA	NA	NA	NA	NA	NA	NA	NA	NA	NA	NA	NA	NA	NA	NA	NA	NA	NA	NA	NA	NA	NA	NA	NA	NA	NA	NA	NA	NA	NA	NA	NA	NA	NA	NA	NA	NA	NA	NA	NA
CCD87_HUMAN	TTSPEPQKR	2	-0.73	0.108	0.17	0.87107	0.03	0.87107	NA	NA	NA	NA	NA	NA	NA	NA	NA	NA	NA	NA	NA	NA	NA	NA	NA	NA	NA	-0.645439	NA	NA	NA	-0.763273	NA	-1.14165	NA	NA	NA	NA	NA	NA	NA	NA	NA	NA	-0.355087	NA	NA	NA
CCKN_HUMAN	AHLGALLAR	2	0.32	-0.126	-0.47	0.63799	0.23	0.63799	-0.0777484	0.222411	0.561948	0.611307	-0.212014	-0.395534	0.14883	-0.448052	NA	1.10352	-0.627022	-0.229254	0.601915	0.623088	-0.0558234	0.359567	1.19739	0.747184	-0.0846814	-0.0762288	0.689103	0.356933	NA	NA	-0.0778058	0.00151663	NA	NA	1.03292	0.822321	-1.32309	NA	0.166884	1.20024	0.84082	0.994841	0.9689	1.3191	-0.359853	NA
CCKN_HUMAN	NLQNLDPSHR	2	-1.18	0.463	0.66	0.52154	0.44	0.52154	NA	-2.01986	-0.223647	-0.470433	NA	NA	NA	NA	NA	NA	NA	NA	NA	NA	NA	NA	NA	NA	NA	NA	-2.92378	NA	NA	NA	NA	NA	NA	NA	NA	-1.31163	NA	NA	NA	NA	-0.483838	-0.826937	NA	NA	NA	NA
CCL14_HUMAN	WVQDYIK	2	0.14	-0.335	-1.75	0.08795	3.07	0.08795	-0.210098	-0.375185	-0.317876	NA	0.102209	-0.35313	1.00268	0.9845	-0.545695	NA	NA	-0.169451	0.255781	0.190743	-0.722043	-0.0868917	-0.148562	-0.263902	0.013467	-0.0102367	0.00116145	-0.207867	0.612132	0.35949	0.476846	0.269588	0.948719	1.32494	0.0783958	0.332297	0.938386	0.642097	-0.467456	-0.334859	-0.454364	NA	NA	0.0233205	0.475456	0.382545
CD048_HUMAN	TETLLLQAER	2	2.54	0.099	0.53	0.59716	0.28	0.59716	2.24374	2.32201	3.06672	3.15334	2.32198	2.27206	2.32149	2.46706	3.01579	3.06683	2.41585	2.26117	2.53768	2.73762	2.7322	2.74948	2.59739	2.66257	2.55915	2.24219	2.92858	2.96229	2.16095	2.16363	2.03703	2.25479	1.25967	1.19644	3.22435	2.9771	1.96583	2.11804	3.17437	3.22203	3.00002	3.01712	3.30649	3.21774	1.61986	1.96937
CD14_HUMAN	AFPALTSLDLSDNPGLGER	2	4.99	-0.337	-1.54	0.13075	2.37	0.13075	3.85502	4.44992	5.49184	5.69868	4.7598	4.58824	5.18706	5.53263	5.34046	5.53739	5.37798	5.47089	5.01433	5.07726	3.88251	4.54626	3.89272	3.54419	4.60169	4.52734	5.03445	5.02087	4.95674	5.21036	4.97552	4.97889	4.42351	5.05364	5.83662	5.93581	5.26299	5.5044	5.28523	5.52197	5.93775	5.87457	4.94396	5.30002	3.8668	4.1881
CD14_HUMAN	ATVNPSAPR	2	0.65	-0.136	-0.53	0.59983	0.28	0.59983	-0.921593	-0.60436	1.18764	1.61131	1.03017	0.717114	1.43715	NA	0.966926	0.694794	0.349988	1.32193	0.60255	1.09713	-0.2342	0.185292	0.0227375	0.213712	0.617157	0.496034	0.310698	0.703869	1.37974	1.21727	0.190224	0.326043	0.0676808	1.26974	1.31174	1.18503	0.729419	1.29709	0.638091	0.833144	1.36314	1.41957	0.916679	NA	-0.572972	-0.795481
CD14_HUMAN	ELTLEDLK	2	1.25	-0.189	-0.81	0.42189	0.66	0.42189	0.40071	0.770066	1.88783	1.94445	1.38912	1.3312	1.32785	NA	NA	NA	1.56783	1.77681	1.34903	1.11135	0.741446	0.965523	-0.0969865	0.0299576	1.09726	2.19012	1.41778	1.39319	1.7035	1.88203	1.30193	1.06913	1.42706	0.901692	NA	NA	1.75862	1.86636	1.514	1.59106	NA	2.00945	1.19292	1.12168	0.40242	0.125645
CD14_HUMAN	FPAIQNLALR	2	2.3	-0.112	-0.52	0.60337	0.27	0.60337	1.58306	1.91588	2.54101	2.67272	NA	NA	2.77355	2.76277	2.5041	2.33256	2.79125	2.26998	2.25689	2.5718	1.51648	1.65192	NA	NA	1.83312	1.73408	2.26821	2.14066	2.41401	2.72553	NA	2.21764	2.34955	2.51073	2.66712	2.74399	3.10253	2.24344	2.20348	2.50219	3.14318	3.09632	1.59598	2.02325	1.67339	0.995932
CD14_HUMAN	GLMAALCPHK	2	0.57	-0.354	-1.48	0.14781	2.19	0.14781	0.0638093	NA	1.19946	1.1402	NA	NA	0.771983	0.195643	0.601764	0.283687	0.594899	1.15604	0.642642	0.107885	NA	-0.840267	NA	NA	0.150536	-0.449095	0.416729	NA	NA	0.813874	0.340551	-0.181994	0.803359	1.03392	1.18937	1.25043	1.28015	0.76085	0.344039	0.422342	1.27823	1.53301	0.109509	0.0633142	0.485188	NA
CD14_HUMAN	GLMAALCPHKFPAIQNLALR	3	0.92	-0.039	-0.1	0.91774	0.01	0.91774	NA	-0.0322679	2.26668	1.33304	0.0879523	NA	2.16474	1.79244	0.533986	NA	0.738199	0.449697	0.42448	NA	NA	NA	NA	NA	0.577875	NA	0.740871	0.514892	1.76545	0.826746	NA	0.311515	2.11752	0.88285	0.916088	2.12973	0.846033	0.466183	NA	1.01564	2.4786	1.37246	-0.080648	-0.0441309	NA	-0.753251
CD14_HUMAN	ITGTMPPLPLEATGLALSSLR	2	3.06	-0.565	-2.18	0.03455	4.76	0.03455	1.95595	2.09472	4.09885	4.55532	2.02886	2.0631	3.1095	3.21654	3.38125	3.42662	3.58601	3.87624	3.33276	3.19076	2.47081	2.57876	0.896582	0.676968	2.51249	2.49054	2.88542	2.91406	3.5147	3.37059	2.79142	2.73844	3.69224	3.62777	3.97595	3.921	3.77678	3.62567	3.42926	3.4506	3.96306	4.13045	3.06796	3.50376	2.1993	2.26678
CD14_HUMAN	LKELTLEDLK	2	1.54	-0.463	-1.61	0.11578	2.6	0.11578	0.593807	NA	2.22598	2.37504	0.231606	NA	2.18214	1.97188	1.46561	1.62997	1.73198	NA	1.77728	2.075	0.443528	0.753008	-0.535418	NA	1.17446	1.38378	1.80795	1.8628	1.81579	1.2414	1.40979	NA	1.58323	NA	2.35857	2.91979	2.48017	NA	1.13596	1.59127	2.1236	2.32241	1.23624	1.54225	0.26457	NA
CD14_HUMAN	LTVGAAQVPAQLLVGALR	2	3.52	-0.579	-2.33	0.02434	5.44	0.02434	2.7353	2.47111	4.43184	4.32265	2.96026	2.75312	3.39945	3.55147	3.96294	3.85416	4.07288	4.22142	3.93784	3.64334	3.16724	3.12305	1.06613	1.14982	2.78164	2.92098	3.64719	3.59689	3.78321	3.74227	3.57471	3.29316	3.77584	3.97892	4.52491	4.30074	4.21285	4.27409	3.84046	3.90582	4.52121	4.74708	3.50914	3.65676	2.56041	2.6528
CD14_HUMAN	RLTVGAAQVPAQLLVGALR	3	3.12	-0.514	-2.02	0.0505	4.1	0.0505	2.27394	NA	3.79218	3.86815	2.77468	NA	3.56146	NA	3.18692	3.3813	3.48497	3.64739	2.96838	2.69294	2.33427	2.18439	1.05939	NA	2.3882	2.19893	3.37151	NA	3.41345	NA	2.88131	NA	3.37328	3.41347	4.00078	3.94941	3.7355	3.8131	2.94246	3.01031	4.1823	3.9288	2.68513	3.15899	2.12621	NA
CD14_HUMAN	SWLAELQQWLKPGLK	2	2.72	-0.514	-0.98	0.33411	0.96	0.33411	1.77825	1.18712	4.79225	4.75884	1.14566	0.92688	2.51933	2.7203	3.63874	3.2118	3.94772	4.01375	0.905119	3.2836	2.57659	-0.385642	NA	NA	1.49035	1.54284	2.61262	NA	3.22719	2.61176	2.53394	2.08543	3.85709	4.00815	0.675447	3.93813	3.78548	3.64123	2.72013	2.72111	4.15417	4.20067	3.10435	3.66581	1.56503	1.3896
CD14_HUMAN	VLDLSCNR	2	2.84	-0.21	-0.88	0.38596	0.77	0.38596	1.43074	1.57297	3.51164	3.59766	2.724	2.57672	3.51384	2.50992	2.97223	3.09051	3.07379	3.28189	3.23411	2.94121	2.62026	2.28079	2.21584	2.02498	3.00542	2.56044	3.04271	2.60584	3.55452	2.40835	2.52175	2.72426	2.44191	2.86812	3.53975	3.50086	3.30542	3.54952	3.00462	2.95815	3.97797	3.7928	3.20165	2.53323	1.91035	1.49596
CD14_HUMAN	VLSIAQAHSPAFSCEQVR	3	4.35	-0.327	-1.35	0.18342	1.83	0.18342	3.6524	3.40134	5.36923	5.34625	3.69475	3.3191	4.96026	4.8728	4.85565	4.72901	5.0677	4.7556	4.34527	4.34288	3.50808	3.52774	3.196	3.24828	3.66153	3.91391	4.23866	4.24944	4.40191	4.39397	3.89571	3.73329	4.4976	4.21593	5.33628	5.21506	4.59804	4.664	4.56906	4.81478	5.98727	5.78729	4.83034	4.59519	3.19959	3.08166
CD166_HUMAN	ADIQMPFTCSVTYYGPSGQK	3	0.39	-0.716	-3.02	0.00607	9.1	0.00607	-0.0987487	NA	0.224001	0.854934	-0.044028	NA	NA	NA	NA	-0.188078	NA	-0.142159	NA	NA	-0.186664	0.125504	NA	-0.455469	NA	NA	0.636981	0.198343	NA	NA	0.18429	NA	NA	NA	0.846272	0.337094	NA	NA	0.598039	0.726913	1.32707	1.22751	0.73259	0.922376	NA	NA
CD166_HUMAN	ALFLETEQLK	2	2.13	0.001	0	0.99722	0	0.99722	2.37169	2.09038	2.16076	2.32322	2.18963	1.96797	1.96503	2.27899	1.92277	2.01112	1.74439	1.5301	2.52399	2.22893	1.79368	2.34574	2.51532	2.59465	1.94051	2.02926	2.27965	2.80663	2.18062	2.17662	2.16593	2.33046	0.888885	1.25393	2.19406	2.18957	1.22746	1.377	2.10257	2.42516	2.39735	2.55356	2.13738	2.61177	3.11001	2.10657
CD166_HUMAN	CLGN(de)GNPPPEEFLFYLPGQPEGIR	3	NA	NA	NA	NA	NA	NA	NA	NA	NA	NA	NA	NA	NA	NA	NA	NA	NA	NA	NA	NA	NA	NA	NA	NA	NA	NA	NA	NA	NA	NA	NA	NA	NA	NA	NA	NA	NA	NA	NA	NA	NA	NA	NA	NA	NA	NA
CD166_HUMAN	EMDPVTQLYTMTSTLEYK	2	1.54	-0.352	-1.65	0.10611	2.72	0.10611	1.55554	1.36916	2.28367	2.6125	0.371724	0.397185	1.15417	1.00087	1.11524	1.15814	1.68487	1.46318	1.43686	1.59124	1.51817	1.972	0.85225	0.559777	1.71637	1.47946	1.61347	1.58387	1.47653	1.0481	1.44361	1.78679	1.34452	1.47253	1.98196	3.13711	0.88332	0.743413	2.36677	2.19568	2.347	2.31614	1.96993	1.73496	1.49275	1.40214
CD166_HUMAN	KTDPSGLSK	2	-4.27	0.142	0.47	0.63909	0.22	0.63909	NA	NA	-3.55351	-4.06658	-4.00473	NA	-3.78514	-4.69687	-3.96133	-3.80552	-4.31762	-3.90581	-4.57881	-4.58393	-3.9153	-4.79941	-4.15513	NA	-4.64263	NA	NA	NA	-4.42724	-4.88813	NA	NA	-4.72655	-5.73777	-4.54954	-4.28094	-4.49893	-4.74916	-4.19646	-4.47278	NA	-3.52321	-2.73108	-4.11307	NA	NA
CD166_HUMAN	LDVPQNLMFGK	2	2.19	-0.132	-0.53	0.59793	0.28	0.59793	2.08727	1.95725	2.95796	2.78051	1.75114	1.70961	1.66649	1.84692	1.90758	1.94575	2.2547	2.21245	2.81339	1.92384	1.68415	2.22509	2.27661	2.1645	2.07267	2.4408	3.22293	2.04916	2.30422	NA	1.55139	2.94702	0.915543	1.5429	2.26414	3.14058	NA	2.42045	2.27592	2.48372	NA	NA	2.76198	2.57957	2.0405	1.63133
CD166_HUMAN	QIGDALPVSCTISASR	2	0.54	0.156	0.9	0.37229	0.82	0.37229	0.689102	0.853473	1.18622	0.535919	0.441207	0.617949	0.135273	NA	0.463013	0.377738	NA	0.405367	0.432237	NA	0.29485	0.529204	1.41477	1.18219	0.479235	0.429397	0.158699	0.149824	0.43834	0.24884	0.46913	NA	-0.221575	NA	0.0818335	0.570232	NA	NA	0.679898	0.706468	1.2823	1.28576	0.625202	0.504238	0.152041	0.150076
CD166_HUMAN	SSNTYTLTDVR	2	1.16	0.245	1.12	0.26855	1.26	0.26855	0.832591	1.52997	1.40822	1.54629	1.54808	1.56438	1.21734	1.37832	1.43643	1.53219	0.741628	1.04761	0.624666	1.27826	1.37976	1.36929	1.02057	1.13392	1.23894	1.84146	1.4427	1.35063	1.38374	1.13975	1.49994	1.60041	-0.812062	-0.0696374	1.66171	1.60499	0.0790067	0.57365	1.6906	1.60888	1.11994	0.838446	2.01167	1.6978	0.335531	0.0085319
CD166_HUMAN	SSPSFSSLHYQ(de)DAGNYVCETALQEVEGLK	3	0.53	-0.54	-0.79	0.45122	0.63	0.45122	NA	NA	NA	0.0560935	NA	NA	NA	NA	NA	NA	NA	NA	NA	NA	NA	NA	NA	NA	NA	NA	NA	0.160281	NA	NA	NA	NA	NA	NA	NA	NA	NA	NA	NA	NA	1.02839	0.87813	NA	NA	NA	NA
CD166_HUMAN	VLHPLEGAVVIIFK	3	0.67	-0.095	-0.48	0.63039	0.24	0.63039	0.6081	0.264986	0.720188	0.534967	1.00548	0.0890347	0.721193	0.375444	0.058696	0.50645	0.764757	0.598289	0.162515	0.580273	1.49727	1.37737	NA	NA	0.400957	0.89642	1.6958	0.887857	1.24958	0.821375	1.37599	1.11572	0.404502	0.262803	0.675996	0.398537	0.0710214	0.0442856	0.45852	0.388462	0.683395	0.447448	1.28423	0.917911	0.484701	0.630417
CD166_HUMAN	YEKPDGSPVFIAFR	3	2.21	0.079	0.48	0.63293	0.23	0.63293	2.06868	2.24415	2.30148	2.45853	2.01982	1.98646	2.2127	2.10622	2.44077	2.45497	2.04457	2.03333	2.10299	1.98478	2.28749	2.39302	2.60394	2.62798	2.54064	2.0879	2.34111	2.39422	2.1165	2.26632	2.50071	2.38039	0.792571	1.31049	2.3992	2.36408	1.16477	1.40442	2.72656	2.71185	2.46597	2.56644	2.89497	2.58308	1.86911	2.1584
CD3Z_HUMAN	KN(de)PQ(de)EGLYN(de)ELQ(de)KDK	2	NA	NA	NA	NA	NA	NA	NA	NA	NA	NA	NA	NA	NA	NA	NA	NA	NA	NA	NA	NA	NA	NA	NA	NA	NA	NA	NA	NA	NA	NA	NA	NA	NA	NA	NA	NA	NA	NA	NA	NA	NA	NA	NA	NA	NA	NA
CD44_HUMAN	ALSIGFETCR	2	3.61	0.052	0.32	0.75322	0.1	0.75322	3.9776	3.49683	3.54955	3.56083	3.76987	3.41357	4.07153	3.87353	3.59183	3.57555	3.74998	3.39418	3.37323	3.55209	3.50291	3.89988	3.09837	2.979	4.17773	4.03693	4.01669	3.59915	3.96165	3.78714	3.89113	3.92147	2.91878	3.20153	3.78513	3.64231	3.01342	2.79057	3.78451	4.10091	3.42608	3.57586	4.01194	3.1801	3.68243	3.31697
CD44_HUMAN	FAGVFHVEKN(de)GR	3	NA	NA	NA	NA	NA	NA	NA	NA	NA	NA	NA	NA	NA	NA	NA	NA	NA	NA	NA	NA	NA	NA	NA	NA	NA	NA	NA	NA	NA	NA	NA	NA	NA	NA	NA	NA	NA	NA	NA	NA	NA	NA	NA	NA	NA	NA
CD44_HUMAN	TEAADLCK	2	0.62	0.343	1.48	0.14696	2.2	0.14696	0.0501671	2.63935e-05	NA	NA	0.996883	NA	1.25157	0.859128	1.23594	0.739111	0.722666	0.480467	1.2157	0.332457	1.05825	1.01149	0.471995	0.924091	0.61212	0.982318	-0.443142	-0.0324948	1.26327	1.64004	-0.224961	NA	0.0162715	-0.101243	0.712376	NA	0.593462	-0.0885704	1.267	0.820663	1.08542	0.883711	NA	0.525073	-0.390546	NA
CD44_HUMAN	YGFIEGHVVIPR	2	4.84	-0.037	-0.25	0.80527	0.06	0.80527	4.94406	4.77247	5.03858	4.54505	5.20848	4.82054	5.28347	4.99854	4.85671	4.76736	4.23781	4.89789	4.68304	4.73328	4.86617	4.98293	4.37114	4.19793	5.25193	5.00902	4.98521	4.90893	5.22279	5.25854	4.9375	5.30816	4.62263	4.37465	5.39974	5.1138	4.49168	4.53481	4.98711	5.04578	4.55374	4.7952	4.30915	4.70304	4.8025	4.85069
CD59_HUMAN	ENELTYYCCK	2	2.32	0.239	1.23	0.22619	1.51	0.22619	1.80155	2.26406	2.26243	2.80329	2.77551	2.43819	2.65791	2.40488	NA	2.56262	1.68371	1.98559	2.52763	2.58817	2.25471	2.88862	2.57695	2.32863	2.41569	3.15722	2.11219	2.1337	2.47325	2.18317	2.17949	2.26297	0.962521	1.12028	2.39504	2.72755	1.44183	1.61752	2.85454	3.19933	2.39911	2.34967	2.90249	2.55626	1.97535	2.26156
CD59_HUMAN	FEHCNFN(de)DVTTR	2	4.4	0.188	0.65	0.52142	0.42	0.52142	4.36037	4.92802	4.9164	3.99983	4.68578	4.56597	4.3049	4.35104	4.49447	4.69022	3.87038	3.11489	4.72889	4.30202	4.17325	4.70696	4.70259	4.86406	4.28091	5.79264	4.0714	4.36571	4.28669	2.43621	4.93407	4.59651	3.95546	3.17224	4.39876	3.67702	3.85233	4.06097	4.30156	5.19934	5.12716	5.41608	4.96718	5.01096	3.94469	4.30709
CD59_HUMAN	LRENELTYYCCK	2	5.04	0.118	0.59	0.55647	0.35	0.55647	4.5894	4.70177	5.41744	5.69891	4.83046	4.82004	5.44365	4.9944	5.61371	5.6662	5.20844	4.95169	5.24956	5.11494	5.07348	4.87311	4.89213	4.59458	5.06804	5.15863	4.89301	4.24076	5.21409	4.3378	4.94843	4.9076	4.56064	4.12974	5.60594	5.73483	4.14758	4.31243	5.75501	5.59466	5.83658	5.61541	5.80839	5.12041	4.49474	4.33458
CDHR5_HUMAN	VN(de)STVIPETQLQAEDR	2	NA	NA	NA	NA	NA	NA	NA	NA	NA	NA	NA	NA	NA	NA	NA	NA	NA	NA	NA	NA	NA	NA	NA	NA	NA	NA	NA	NA	NA	NA	NA	NA	NA	NA	NA	NA	NA	NA	NA	NA	NA	NA	NA	NA	NA	NA
CDK1_HUMAN	ISGKM(ox)ALN(de)HPYFNDLDN(de)QIKK	3	NA	NA	NA	NA	NA	NA	NA	NA	NA	NA	NA	NA	NA	NA	NA	NA	NA	NA	NA	NA	NA	NA	NA	NA	NA	NA	NA	NA	NA	NA	NA	NA	NA	NA	NA	NA	NA	NA	NA	NA	NA	NA	NA	NA	NA	NA
CDRT1_HUMAN	EILYWFANSTQWTK	3	2.48	0.259	0.87	0.39337	0.75	0.39337	NA	NA	2.41764	2.98484	NA	NA	NA	2.26184	2.55012	3.10341	NA	NA	2.25027	2.59378	NA	2.86796	NA	NA	NA	2.82252	2.50853	2.24983	NA	NA	1.94238	NA	1.05391	1.81214	2.91332	2.61843	1.57058	2.64424	NA	3.4327	2.34569	2.55272	2.50014	2.96426	NA	NA
CDRT1_HUMAN	IYNFFNGN(de)CM(ox)KVIKAN(de)GR	3	NA	NA	NA	NA	NA	NA	NA	NA	NA	NA	NA	NA	NA	NA	NA	NA	NA	NA	NA	NA	NA	NA	NA	NA	NA	NA	NA	NA	NA	NA	NA	NA	NA	NA	NA	NA	NA	NA	NA	NA	NA	NA	NA	NA	NA	NA
CDY1_HUMAN	M(ox)M(ox)GKASAN(de)EMLIAGR	2	NA	NA	NA	NA	NA	NA	NA	NA	NA	NA	NA	NA	NA	NA	NA	NA	NA	NA	NA	NA	NA	NA	NA	NA	NA	NA	NA	NA	NA	NA	NA	NA	NA	NA	NA	NA	NA	NA	NA	NA	NA	NA	NA	NA	NA	NA
CEA20_HUMAN	N(de)M(ox)ESIYEVLGMQQ(de)	2	NA	NA	NA	NA	NA	NA	NA	NA	NA	NA	NA	NA	NA	NA	NA	NA	NA	NA	NA	NA	NA	NA	NA	NA	NA	NA	NA	NA	NA	NA	NA	NA	NA	NA	NA	NA	NA	NA	NA	NA	NA	NA	NA	NA	NA	NA
CEAM7_HUMAN	EN(de)LVN(de)EEVTR	2	NA	NA	NA	NA	NA	NA	NA	NA	NA	NA	NA	NA	NA	NA	NA	NA	NA	NA	NA	NA	NA	NA	NA	NA	NA	NA	NA	NA	NA	NA	NA	NA	NA	NA	NA	NA	NA	NA	NA	NA	NA	NA	NA	NA	NA	NA
CECR1_HUMAN	FVETHPEFIGIK	3	0.93	NA	NA	NA	NA	NA	NA	NA	NA	NA	NA	NA	NA	NA	NA	NA	NA	NA	NA	NA	NA	NA	NA	NA	NA	NA	NA	NA	NA	NA	NA	NA	NA	NA	NA	NA	1.15098	0.702375	NA	NA	NA	NA	NA	NA	NA	NA
CECR1_HUMAN	LPYFFHAGETDWQGTSIDR	3	1.14	-1.544	-1.6	0.15083	2.56	0.15083	NA	NA	NA	NA	NA	NA	NA	NA	NA	NA	-0.211636	NA	NA	NA	NA	NA	NA	NA	NA	NA	NA	NA	NA	NA	NA	NA	NA	NA	NA	0.114968	2.20272	2.45473	NA	NA	NA	NA	NA	NA	NA	NA
CECR1_HUMAN	SQVFNILR	2	1.07	NA	NA	NA	NA	NA	NA	NA	NA	NA	NA	NA	NA	NA	NA	NA	NA	NA	NA	NA	NA	NA	NA	NA	NA	NA	NA	NA	NA	NA	NA	NA	NA	NA	NA	NA	1.25489	0.894397	NA	NA	NA	NA	NA	NA	NA	NA
CENPE_HUMAN	IN(de)EM(ox)EQLKK	2	NA	NA	NA	NA	NA	NA	NA	NA	NA	NA	NA	NA	NA	NA	NA	NA	NA	NA	NA	NA	NA	NA	NA	NA	NA	NA	NA	NA	NA	NA	NA	NA	NA	NA	NA	NA	NA	NA	NA	NA	NA	NA	NA	NA	NA	NA
CEP70_HUMAN	LGEM(ox)N(de)N(de)AVR	2	NA	NA	NA	NA	NA	NA	NA	NA	NA	NA	NA	NA	NA	NA	NA	NA	NA	NA	NA	NA	NA	NA	NA	NA	NA	NA	NA	NA	NA	NA	NA	NA	NA	NA	NA	NA	NA	NA	NA	NA	NA	NA	NA	NA	NA	NA
CEP76_HUMAN	QEQWCTLLAFLCRN(de)K	2	NA	NA	NA	NA	NA	NA	NA	NA	NA	NA	NA	NA	NA	NA	NA	NA	NA	NA	NA	NA	NA	NA	NA	NA	NA	NA	NA	NA	NA	NA	NA	NA	NA	NA	NA	NA	NA	NA	NA	NA	NA	NA	NA	NA	NA	NA
CERU_HUMAN	AEEEHLGILGPQLHADVGDK	3	3.62	-0.376	-1.03	0.30813	1.06	0.30813	3.49872	2.20804	3.24326	3.77557	3.8395	2.5507	2.80471	4.34217	3.91303	2.2258	3.76628	3.44354	3.74351	3.88121	1.95967	3.82196	4.32336	2.42536	4.54329	4.37621	4.39135	3.24647	2.78324	4.02109	4.4071	4.11543	4.70876	4.52826	3.96948	4.00824	4.14242	4.11152	3.37837	3.43723	4.00858	4.26878	3.62781	3.68487	3.13867	2.22815
CERU_HUMAN	AGLQAFFQVQECNK	2	0.63	-0.139	-0.52	0.60895	0.27	0.60895	0.627881	0.651172	0.328917	-0.409864	0.355578	NA	1.10069	0.490742	0.144328	0.25403	0.631202	0.699632	1.20809	0.297784	1.03793	0.168322	0.109166	-0.0477593	1.99173	0.714934	0.706885	0.574788	1.60662	0.798781	1.19495	0.844726	2.16098	1.27767	0.823399	0.311985	1.10506	0.375211	0.17339	NA	NA	0.322391	0.318112	-0.507707	0.257576	NA
CERU_HUMAN	ALYLQYTDETFR	2	5.77	-0.287	-0.31	0.75572	0.1	0.75572	6.49723	6.51712	5.4467	5.37443	6.91151	6.4182	6.47477	6.67949	6.35794	6.49769	7.03294	6.50373	6.87781	6.67434	6.4804	6.48682	0.236194	0.645171	6.82342	1.53849	1.51219	6.787	6.94111	2.98902	7.04504	6.97389	7.1899	7.1385	6.55915	6.18742	7.22242	7.02603	6.1453	6.28196	6.27608	6.13224	6.55372	0.084806	6.58258	6.578
CERU_HUMAN	DDEEFIESNK	2	4.06	-0.118	-0.64	0.52846	0.4	0.52846	3.35533	3.63725	NA	3.43394	4.36196	3.87035	3.68696	3.40753	4.12094	4.30456	4.26773	4.24024	4.26779	4.04414	3.84082	3.68185	4.37585	4.6515	4.2272	4.44892	4.31574	4.32168	3.82467	3.65761	3.62605	4.41581	5.2914	5.11602	3.75154	4.15882	4.27463	4.52235	3.81782	3.79066	4.3715	4.36028	4.11164	3.77657	3.13509	3.58592
CERU_HUMAN	DIASGLIGPLIICK	3	5.98	-0.386	-2.15	0.03722	4.62	0.03722	5.31021	5.24771	4.49756	5.36072	5.69026	5.64364	5.95127	5.63796	6.15955	6.1856	5.65005	6.37965	6.10449	6.31996	5.71361	5.85321	5.84759	5.59671	6.34753	6.20921	6.79846	6.61895	6.03516	5.69283	6.63925	6.85765	6.20269	6.20389	6.18764	6.23417	5.87062	6.47358	5.94327	6.19803	6.00608	6.31104	5.85918	6.13793	5.51311	5.65162
CERU_HUMAN	DLYSGLIGPLIVCR	3	5.08	-0.556	-3.19	0.00261	10.2	0.00261	4.39182	4.38458	4.49724	4.59323	4.421	4.4004	4.56879	4.65458	4.81699	5.14431	5.2854	5.48221	5.32081	5.3296	4.76542	5.08915	4.19207	3.85237	5.82242	5.05577	5.69541	5.39769	4.77622	4.69265	5.43168	5.73885	5.87608	5.85573	5.43746	5.28932	5.44972	5.26229	5.2101	5.42543	5.79586	5.64661	5.15172	5.45992	4.64997	4.9376
CERU_HUMAN	DVDKEFYLFPTVFDENESLLLEDNIR	3	1.86	-0.54	-1.7	0.09773	2.87	0.09773	1.29506	1.29582	2.17888	1.32117	1.16843	0.68181	2.0646	1.38537	2.16622	NA	2.61206	NA	2.62724	1.80058	2.0832	2.14803	-0.337676	-1.41676	2.51882	2.25268	2.42386	1.35591	1.91445	1.92163	2.23756	1.86711	3.68446	3.36751	2.5527	2.1608	2.49924	2.13353	1.92968	1.04464	1.90822	NA	1.93373	1.87307	1.97487	2.06986
CERU_HUMAN	EFYLFPTVFDENESLLLEDNIR	2	1.31	-0.265	-0.81	0.42198	0.66	0.42198	0.246592	0.51163	1.64306	NA	0.472021	NA	1.16118	NA	1.48535	0.995069	1.99912	NA	1.65162	1.18338	1.51935	1.78433	-0.581131	NA	2.14713	1.53222	1.5026	0.998897	0.899945	1.13809	1.35566	0.567105	3.50327	2.87612	1.79439	1.62021	1.333	1.79066	1.30116	-0.221841	1.04137	0.207488	1.61279	0.746981	2.25621	1.78143
CERU_HUMAN	ERGPEEEHLGILGPVIWAEVGDTIR	3	4.69	-0.551	-1.89	0.06536	3.58	0.06536	4.01006	3.76893	5.37525	5.93452	4.33775	3.97036	4.04666	4.29478	4.67151	4.37584	NA	4.95554	5.37212	4.66118	4.32738	4.74514	1.68465	NA	4.69243	4.69392	4.85143	4.42059	4.75763	4.78257	4.4089	4.4985	6.27343	6.21466	5.32307	5.08387	5.60846	5.2029	4.69899	4.36824	5.19945	4.93388	4.60921	5.38734	3.59638	4.11471
CERU_HUMAN	EVGPTNADPVCLAK	2	5.19	-0.25	-1.23	0.22653	1.5	0.22653	4.62479	5.0402	4.14748	3.60255	5.5011	5.44165	5.21497	5.13028	4.57311	4.53825	5.15967	5.03011	5.05839	5.12744	4.93814	4.84953	5.77389	6.21369	5.54536	5.72757	5.56692	5.62868	5.38564	5.75514	5.51243	5.68592	6.16572	5.55369	4.93973	4.43074	5.74423	5.58366	5.09752	4.88768	5.59112	5.34629	5.01276	4.55587	4.55878	5.23522
CERU_HUMAN	EYTDASFTNR	2	4.23	-0.399	-0.75	0.45951	0.56	0.45951	4.01753	4.19314	3.53608	3.64177	4.84761	NA	4.50524	4.47908	4.37799	4.26356	4.26773	4.3583	-0.31889	4.55898	NA	NA	4.94859	NA	4.74495	NA	NA	NA	4.73027	NA	4.58117	4.55822	5.01939	NA	4.44469	4.4781	4.9865	NA	3.95395	4.27475	4.13996	4.32113	4.112	4.40295	NA	NA
CERU_HUMAN	EYTDASFTNRK	2	1.62	-0.155	-0.74	0.46486	0.54	0.46486	1.07587	1.29885	1.4246	1.54121	1.70863	1.32516	1.76684	1.85555	1.61812	1.3621	1.4508	2.74535	1.80931	1.55922	0.706734	1.14501	1.94835	2.01453	1.34639	1.19988	1.37987	1.34088	1.54189	1.60748	1.75723	1.54033	3.08784	2.72733	1.37838	1.5655	2.56351	2.12794	1.05846	1.51989	1.90554	2.00473	1.83844	1.20219	1.0947	0.754822
CERU_HUMAN	GAYPLSIEPIGVR	2	6.07	-0.073	-0.42	0.67633	0.18	0.67633	5.99273	6.24868	5.04575	4.91923	6.58044	6.48105	6.04752	6.02602	5.78438	5.68038	6.03135	5.88296	6.08484	6.12174	5.7388	5.82083	6.92426	6.8734	6.23384	6.20396	6.37274	6.43131	6.41189	6.62856	6.57012	6.62006	6.67638	6.82501	5.86028	5.90061	6.38906	6.14043	5.36456	5.8435	5.63065	5.85478	5.34317	5.8048	5.80915	5.7098
CERU_HUMAN	GDSVVWYLFSAGNEADVHGIYFSGNTYLWR	3	0.07	-0.424	-0.98	0.33728	0.97	0.33728	NA	NA	NA	NA	NA	-0.0747215	NA	NA	NA	NA	NA	NA	NA	NA	NA	NA	-0.600358	-0.895263	NA	0.28465	NA	0.634404	-1.22608	-0.634845	-0.154052	-0.17746	1.4809	1.49707	0.0151517	NA	0.0817225	0.752793	NA	NA	NA	NA	0.669608	NA	-0.479538	NA
CERU_HUMAN	GEFYIGSK	2	4	-0.063	-0.34	0.73309	0.12	0.73309	3.12124	3.04147	3.13898	3.41698	4.21948	3.80572	4.38469	3.85106	4.08415	4.00651	3.76531	4.04507	4.17308	4.23511	3.907	4.06612	4.52348	4.09075	4.78034	4.73338	4.51466	4.11175	4.48524	4.03225	4.48355	4.10713	4.1887	4.47365	4.29387	4.0803	4.09044	4.48335	3.73548	3.7075	3.57295	3.79212	3.94381	3.96996	3.64496	2.93934
CERU_HUMAN	GPEEEHLGILGPVIWAEVGDTIR	3	3.88	-0.946	-2.03	0.04832	4.13	0.04832	3.68417	-0.401787	3.70954	3.68837	3.65961	3.0436	3.66995	3.92918	4.00479	3.55638	4.58597	4.43909	4.57003	4.36651	3.95591	4.18665	1.83944	-0.726884	4.37217	4.05329	4.31359	3.90688	4.3656	4.09181	4.14395	4.20381	5.63377	5.80557	4.45976	4.34428	4.83532	4.59542	4.13288	3.76378	4.1395	4.163	4.2962	4.2718	3.8006	3.8348
CERU_HUMAN	GVYSSDVFDIFPGTYQTLEMFPR	2	3.72	-0.597	-1.13	0.2658	1.27	0.2658	3.58944	3.51652	4.1	4.00868	3.45838	2.38342	3.43582	4.43504	3.87009	4.03506	4.46353	2.01249	4.71681	3.9497	3.70284	4.81404	0.991744	-1.8366	4.26156	4.46521	4.09661	3.47888	4.00726	4.27087	4.42303	3.63341	5.57128	6.00076	4.37499	4.59169	4.49573	2.09509	3.37182	3.95741	3.66126	3.50357	4.18408	1.7801	4.21837	4.60439
CERU_HUMAN	HYYIAAEEIIWNYAPSGIDIFTK	3	1.32	-0.529	-1.42	0.16252	2.02	0.16252	1.47515	0.441257	1.7732	1.09559	0.828301	-0.307289	1.91903	0.813556	1.62984	1.03077	1.84223	1.799	1.77874	0.975884	1.99252	1.51121	NA	-1.62032	1.169	0.726498	2.22413	1.52801	2.30963	1.21591	1.37537	0.624606	3.55015	3.1346	1.82563	1.38996	1.85413	1.39165	0.353064	-0.209007	1.04059	0.631918	2.5222	1.01741	1.89646	1.11892
CERU_HUMAN	HYYIGIIETTWDYASDHGEK	3	2.93	-0.571	-1.51	0.13881	2.28	0.13881	3.48444	2.77013	2.0861	2.52465	2.99858	1.29793	2.37041	1.28956	3.19223	2.85047	1.02121	2.84406	2.9608	3.12365	4.07405	3.54989	1.068	NA	3.83991	3.26672	3.20562	3.00674	4.31816	3.10311	3.5982	3.35749	4.03782	3.87319	2.78481	2.82496	3.753	3.77751	2.92761	2.54456	2.50354	2.79986	3.57977	3.56831	3.27569	0.81979
CERU_HUMAN	HYYIGIIETTWDYASDHGEKK	3	2.69	-0.484	-1.25	0.21688	1.57	0.21688	2.87868	NA	2.40077	1.90539	2.00959	1.72644	4.01946	1.64737	2.71409	2.58953	3.25378	3.09347	2.99184	2.57174	3.28717	2.63616	-0.180621	NA	2.85658	1.9413	2.55154	2.09291	3.76038	1.7235	2.4321	2.09205	4.75196	4.24021	2.78638	2.48022	3.65514	3.43552	3.09528	2.38058	3.01906	2.4677	3.55916	2.59774	2.02232	NA
CERU_HUMAN	IDTINLFPATLFDAYMVAQNPGEWMLSCQNLNHLK	3	2.77	-0.544	-1.05	0.30288	1.1	0.30288	1.32799	NA	3.94553	3.17354	0.374129	NA	NA	1.7303	2.374	NA	3.30985	2.76463	3.56972	2.40829	2.2651	3.70456	NA	NA	1.17302	2.97397	2.63898	NA	2.345	NA	2.29263	NA	5.2754	5.59381	3.95183	3.66959	3.10036	3.31721	2.07269	NA	2.29586	NA	1.57648	2.7592	3.50149	0.71214
CERU_HUMAN	KAEEEHLGILGPQLHADVGDK	2	5.58	-0.222	-1.16	0.25099	1.35	0.25099	5.41103	5.50879	3.84113	5.02966	5.29131	5.435	5.73574	5.16243	5.69006	5.64716	6.01721	5.94377	6.12549	5.61565	5.1537	5.11111	5.54812	5.63977	5.88322	5.60157	5.81887	5.21969	5.65848	5.35395	5.39348	5.82997	6.23446	6.37097	5.90036	5.79647	6.33623	6.25822	5.52871	5.44628	5.17417	5.41634	5.88738	5.6366	5.36675	5.20757
CERU_HUMAN	KAEEEHLGILGPQLHADVGDKVK	3	2.9	-0.06	-0.22	0.82884	0.05	0.82884	3.28891	3.16908	1.04505	1.91891	3.43061	3.443	3.85993	3.65185	2.51428	2.57142	2.71524	2.18335	3.08618	2.9562	2.77253	2.33857	3.66983	3.37	2.70999	2.77624	2.96879	2.74745	3.55721	3.87721	3.5791	3.62484	4.67665	4.51293	2.69314	2.64076	3.68321	3.48993	1.38572	1.88741	2.6895	2.15054	1.63631	2.25122	2.58476	2.03309
CERU_HUMAN	KALYLQYTDETFR	2	2.28	-0.394	-1.89	0.06513	3.58	0.06513	1.9534	1.89786	1.34896	1.55665	2.44071	2.33437	2.02513	2.47575	1.94994	1.79321	2.30027	2.63215	2.43698	2.29761	1.69142	2.31909	1.84828	1.54057	2.3206	2.41249	2.55263	2.25796	2.96927	2.74504	2.90648	2.87762	3.82119	3.7715	2.35076	2.4896	2.86214	2.88168	1.74084	1.628	2.66804	2.49689	1.61679	2.37019	1.04258	1.39797
CERU_HUMAN	KGSLHAN(de)GR	2	NA	NA	NA	NA	NA	NA	NA	NA	NA	NA	NA	NA	NA	NA	NA	NA	NA	NA	NA	NA	NA	NA	NA	NA	NA	NA	NA	NA	NA	NA	NA	NA	NA	NA	NA	NA	NA	NA	NA	NA	NA	NA	NA	NA	NA	NA
CERU_HUMAN	LEFALLFLVFDENESWYLDDNIK	3	0.62	NA	NA	NA	NA	NA	NA	NA	NA	NA	NA	NA	2.07822	NA	NA	NA	NA	NA	NA	NA	0.294181	NA	NA	NA	NA	-0.504274	NA	NA	NA	NA	NA	NA	NA	NA	NA	NA	NA	NA	NA	NA	NA	NA	NA	NA	NA	NA
CERU_HUMAN	LISVDTEHSNIYLQN(de)GPDR	2	3.88	0.402	0.96	0.36033	0.92	0.36033	NA	NA	NA	NA	NA	NA	NA	4.07594	NA	NA	NA	NA	NA	NA	NA	NA	NA	NA	4.28867	NA	NA	NA	NA	NA	NA	NA	4.3525	NA	3.70318	NA	NA	NA	NA	NA	3.61745	3.70263	3.43359	NA	NA	NA
CERU_HUMAN	MFTTAPDQVDKEDEDFQESNK	2	5.74	-0.019	-0.11	0.91249	0.01	0.91249	5.91111	6.04142	4.79889	4.46436	6.08314	5.72377	5.97262	6.1509	5.58934	5.46723	5.59912	5.26051	5.69085	5.72473	5.39679	5.7458	6.37647	6.25646	6.01289	6.39877	6.02513	6.08553	6.215	5.986	6.13732	6.00741	6.3573	6.32325	5.45131	5.45007	5.99982	6.028	5.13489	5.40605	5.49004	5.3453	5.34466	5.43833	5.28069	5.53411
CERU_HUMAN	MHSMN(de)GFMYGNQPGLTMCK	2	0.64	-0.354	-1.44	0.16028	2.07	0.16028	1.06662	NA	0.422926	NA	-0.224989	-0.300447	NA	0.379515	NA	NA	0.204714	NA	0.463261	0.237503	0.342357	0.251487	0.83123	NA	1.00977	1.06238	0.09976	-0.023622	1.30179	0.909727	0.553287	0.183943	2.1959	1.78556	0.431655	0.800332	1.3943	0.917613	NA	NA	NA	NA	NA	NA	0.413197	NA
CERU_HUMAN	MYSVN(de)GYTFGSLPGLSMCAEDR	3	NA	NA	NA	NA	NA	NA	NA	NA	NA	NA	NA	NA	NA	NA	NA	NA	NA	NA	NA	NA	NA	NA	NA	NA	NA	NA	NA	NA	NA	NA	NA	NA	NA	NA	NA	NA	NA	NA	NA	NA	NA	NA	NA	NA	NA	NA
CERU_HUMAN	NLASRPYTFHSHGITYYK	3	3.61	-0.135	-0.24	0.80804	0.06	0.80804	4.59283	NA	2.64987	1.6285	4.59951	2.25246	4.87504	4.59359	2.16925	3.66686	2.08089	2.92585	4.19132	4.24944	1.55382	2.80428	4.83645	4.47064	4.88654	4.1471	4.93553	4.73096	2.89942	NA	4.99706	NA	2.84876	3.90589	3.88612	3.8562	4.78658	4.83742	1.62916	4.45385	1.95459	4.01427	1.01945	4.2967	4.10285	3.22068
CERU_HUMAN	NNEGTYYSPNYNPQSR	2	3.35	0.015	0.09	0.93252	0.01	0.93252	3.11783	2.77684	2.4068	2.71952	3.81907	3.33534	3.57551	3.39615	3.44547	3.24624	3.04021	3.26448	3.4154	3.72263	3.04874	3.30434	3.83405	3.62695	3.88242	4.12877	3.37217	3.60665	3.83555	3.31141	3.92792	3.94947	3.65006	3.66538	2.8179	2.97029	3.97935	4.19065	2.78951	3.01144	2.8402	3.25476	2.85795	3.10187	2.61739	3.05005
CERU_HUMAN	PYTFHSHGITYYK	2	3	-0.22	-1.07	0.28939	1.15	0.28939	2.83789	2.91546	2.31814	2.30984	2.8479	2.38321	3.13361	3.02115	2.55848	2.82446	3.38403	3.25963	3.73913	3.01918	2.23417	2.84077	2.79015	2.76794	3.41291	3.24035	3.48099	2.89874	3.17313	2.49573	3.36253	3.25119	4.30377	3.96765	3.38427	3.33679	3.45011	3.15082	2.4175	2.66042	3.36916	3.29408	2.18511	3.09344	2.8185	2.15215
CERU_HUMAN	QSEDSTFYLGER	2	4.6	-0.144	-0.72	0.47681	0.52	0.47681	4.34976	4.4552	3.18135	3.54524	4.85426	4.76532	4.64282	4.96315	4.51278	4.16513	4.48434	4.53242	4.72299	4.54297	4.16519	4.26401	5.06512	5.28515	4.8111	5.18887	4.74426	4.8294	5.10316	5.12561	4.9787	4.91091	5.63038	5.88151	4.64112	4.58911	5.34507	5.22343	3.92265	3.78722	3.95905	4.18662	4.27986	3.69568	4.27216	4.26346
CERU_HUMAN	QYTDSTFR	2	3.63	0.001	0.01	0.99513	0	0.99513	2.81872	3.00182	2.18838	2.6827	4.40732	3.92589	3.94864	3.61414	3.49255	3.44177	3.51973	4.21164	4.11718	3.93895	3.4258	3.49885	4.26006	4.25983	4.00767	3.94625	3.79181	4.06872	4.4497	3.80404	4.0658	3.25953	4.45227	4.85424	3.72172	3.47084	4.54164	4.50884	2.43439	3.09216	2.82396	3.33807	3.60558	3.42449	2.60977	2.36032
CERU_HUMAN	QYTDSTFRVPVER	3	1.03	0.073	0.25	0.80417	0.06	0.80417	1.22262	1.20912	NA	NA	1.59648	1.22566	1.78767	1.55453	NA	0.599185	NA	0.282444	1.43649	1.38644	NA	0.291062	1.41641	1.10514	0.248792	0.301109	0.32481	0.533725	1.45592	1.3687	1.0844	1.21233	1.97172	2.10209	0.85028	0.233482	1.78563	2.02383	NA	-0.923232	NA	NA	NA	0.166445	NA	NA
CERU_HUMAN	RQSEDSTFYLGER	2	3.24	-0.597	-1.86	0.06937	3.47	0.06937	1.67354	1.05149	1.25059	1.54176	2.09237	1.80267	3.07202	4.20697	2.76624	3.12748	3.11419	3.38916	3.30056	3.59235	2.73583	3.9261	4.11675	2.93204	4.59318	4.60728	4.46716	4.63435	3.84413	3.9051	4.74566	4.39969	2.9236	3.47547	3.10025	3.27118	3.60943	3.66636	3.00364	3.17868	3.1015	3.49539	2.23308	3.10688	3.42978	3.24365
CERU_HUMAN	SGAGTEDSACIPWAYYSTVDQVK	2	4.04	-0.253	-1.24	0.22027	1.55	0.22027	3.90904	4.05026	2.44619	3.13689	4.17648	3.54685	3.9754	4.39624	3.65745	3.70167	3.51719	3.95295	3.68307	4.21057	3.65004	4.00878	4.41392	4.0865	4.75582	4.95879	4.66732	4.98726	4.23098	4.40011	4.82695	4.86377	3.59395	4.19974	3.5354	4.27499	4.14344	4.32443	3.66371	3.83165	4.11588	3.92959	3.60112	4.0099	3.99027	4.11225
CERU_HUMAN	SVPPSASHVAPTETFTYEWTVPK	3	4.61	-0.027	-0.11	0.91406	0.01	0.91406	4.53908	4.68506	2.96498	4.11311	4.66952	4.8271	4.48271	5.10931	4.72921	4.6457	4.57215	4.77802	4.68317	4.90682	3.77625	4.88089	4.86624	4.56907	4.82406	5.32863	4.77637	5.28401	4.53659	5.15337	4.92092	5.1426	5.10221	5.56784	4.56161	4.72794	5.27918	5.20961	3.99651	4.48668	3.83496	2.82785	3.69347	4.4557	4.40476	4.53212
CERU_HUMAN	TTIEKPVWLGFLGPIIK	3	6.47	-0.524	-2.54	0.01464	6.47	0.01464	6.44675	6.16464	5.99337	6.28862	6.11592	6.1443	5.97234	6.4798	6.40292	6.39883	6.70962	6.68155	6.71772	6.69248	6.26077	6.7759	4.77903	4.01183	6.70949	6.48494	6.94564	6.84003	6.94277	7.14484	6.96132	6.99184	7.36438	7.49202	6.4759	6.5089	7.04625	6.98194	6.18919	6.29216	6.75554	6.59397	6.20974	6.76834	5.99526	6.21981
CERU_HUMAN	TYCSEPEKVDKDNEDFQESNR	3	1.67	-0.179	-0.58	0.5654	0.34	0.5654	1.44875	NA	NA	1.57702	1.9535	1.6339	2.14065	2.08627	0.963031	1.05756	1.44474	2.50561	1.68705	1.58729	0.588316	0.960338	2.24751	1.8417	1.00407	1.06515	1.5026	1.46258	2.12958	1.46035	1.81989	1.84365	2.88577	4.0323	1.14228	2.26075	2.5021	2.05465	0.675929	0.049509	2.67824	2.89622	NA	0.56759	0.517551	NA
CERU_HUMAN	VDKDNEDFQESNR	2	2.86	0.049	0.2	0.83853	0.04	0.83853	1.9012	1.98645	2.49637	2.53388	3.4542	2.44759	3.35959	2.89082	3.0647	2.70066	2.95923	3.25803	3.28516	2.16215	2.86474	2.68127	3.4763	3.54726	3.38451	3.3384	2.52429	2.86897	3.44922	3.1335	2.8133	2.59206	4.07215	4.39141	1.9263	2.88742	3.43135	3.38106	2.39668	2.38979	2.72856	2.9379	2.9739	2.65992	1.51256	1.73516
CERU_HUMAN	VNKDDEEFIESNK	2	2.88	-0.105	-0.48	0.63318	0.23	0.63318	2.82048	2.88934	1.9105	1.717	2.92826	3.10116	3.64872	3.11845	2.17032	2.41032	3.06821	2.87714	2.92457	2.97387	2.59093	2.31509	3.81653	3.51561	3.17339	2.65669	2.97385	3.02652	3.72485	3.22346	3.22989	2.95328	4.05779	3.76353	2.83819	2.42464	3.3501	3.48895	2.55708	2.21975	2.87722	2.98011	3.18072	2.09296	1.90459	1.86524
CERU_HUMAN	WYLFGMGNEVDVHAAFFHGQALTNK	3	2.07	-0.269	-0.86	0.39183	0.75	0.39183	1.68353	1.54492	2.20208	1.47224	1.82666	1.81633	1.94784	1.37181	2.05164	1.95456	2.05505	1.8923	2.65368	1.76466	2.41148	1.96715	1.71604	1.052	1.79425	3.48593	2.09692	1.45112	2.67167	2.11231	2.13759	1.27955	3.77698	3.14878	2.91994	2.09478	3.0452	2.3033	1.92837	0.731227	2.21547	1.9283	3.3844	1.85661	1.11072	1.84099
CERU_HUMAN	YTVNQCR	2	2.12	-0.012	-0.05	0.95941	0	0.95941	1.18745	0.816425	1.13444	1.58611	2.74754	2.26879	2.24804	1.91963	1.94826	1.92997	2.21929	2.89946	2.42849	2.56689	2.11483	2.01468	2.41084	2.7339	2.64722	2.38641	1.89347	2.37103	2.84654	2.65614	1.7752	1.86554	3.54073	3.51018	2.10388	2.25628	2.72673	2.93418	1.3394	1.55283	1.77076	2.23531	2.09036	1.80169	0.611293	0.572088
CFAB_HUMAN	AIHCPRPHDFEN(de)GEYWPR	3	NA	NA	NA	NA	NA	NA	NA	NA	NA	NA	NA	NA	NA	NA	NA	NA	NA	NA	NA	NA	NA	NA	NA	NA	NA	NA	NA	NA	NA	NA	NA	NA	NA	NA	NA	NA	NA	NA	NA	NA	NA	NA	NA	NA	NA	NA
CFAB_HUMAN	ALFVSEEEK	2	2.76	-0.598	-2.22	0.03211	4.92	0.03211	1.56926	1.11392	2.26232	2.03716	1.13822	1.17318	2.93092	2.65389	2.7129	2.6368	3.39787	3.67387	3.20582	3.17976	2.94585	3.39216	1.29543	1.95553	3.17736	3.00562	3.80471	3.34316	1.96651	1.92456	2.90187	1.94205	3.25659	3.66629	3.61891	3.47425	3.54938	4.06025	2.90421	3.2557	2.68314	2.75498	3.16357	3.01221	NA	NA
CFAB_HUMAN	ALFVSEEEKK	2	2.8	-0.334	-0.92	0.36424	0.84	0.36424	0.987574	1.63795	2.4255	2.05217	2.59568	1.99234	2.96041	1.96741	2.81735	3.44951	3.92345	4.16623	3.35677	3.05918	2.82637	2.24898	2.78469	2.29952	2.96954	2.19194	3.79975	3.69724	2.62212	1.77848	2.4782	1.94342	4.3245	4.98525	3.01843	3.02533	4.26253	4.322	2.99551	2.77288	3.43436	3.51813	3.49355	1.38195	0.7398	0.801524
CFAB_HUMAN	CLVNLIEK	2	2.34	-0.281	-0.99	0.33258	0.98	0.33258	NA	1.96416	1.62906	NA	2.21887	NA	NA	NA	NA	1.69527	2.85964	2.67496	NA	NA	NA	NA	2.28422	2.53454	2.06546	2.1379	NA	NA	NA	NA	NA	NA	3.31836	3.34508	NA	2.29128	3.26845	NA	1.99649	NA	2.185	NA	2.3437	NA	NA	1.32328
CFAB_HUMAN	DAQYAPGYDK	2	1.43	-0.002	-0.01	0.99591	0	0.99591	0.755765	0.210736	0.516077	1.09725	1.50853	NA	1.66323	1.07175	1.77718	1.78095	2.20641	2.77851	2.10144	1.30319	2.17469	0.937345	1.58823	1.41311	1.42016	0.890162	1.69245	2.10293	1.41896	0.713575	0.612445	0.177424	2.66837	2.67982	1.61326	1.98643	3.18641	2.78942	1.50792	1.73984	1.43024	1.6069	1.70273	0.829717	-0.818299	-0.93118
CFAB_HUMAN	DFHINLFQVLPWLK	2	2.45	-0.755	-1.36	0.18297	1.84	0.18297	1.39819	1.11228	3.74097	2.48043	NA	-0.455897	2.31355	2.41299	2.88293	1.49872	4.59739	4.29725	3.72432	2.84584	-0.0303649	0.029248	NA	NA	1.0808	1.70041	-0.0638554	2.42299	2.27445	NA	1.67011	0.238609	5.67458	5.58264	4.24863	3.54768	4.24263	4.28792	2.28407	1.90753	2.65486	1.60786	3.33928	2.95262	1.81495	2.04043
CFAB_HUMAN	DISEVVTPR	2	3.73	-0.138	-0.61	0.54616	0.37	0.54616	3.25228	3.29096	2.42339	2.89626	3.6359	3.48403	3.81036	3.62327	3.35203	3.42556	4.15331	4.78501	3.76465	4.04183	3.73753	3.82779	3.94488	4.01468	3.76682	3.92265	4.5014	4.44167	3.80943	3.53127	3.56425	3.41972	4.04186	4.9011	3.82937	4.02879	4.90361	5.17166	3.31738	3.89773	3.08796	2.94401	3.5139	3.8764	2.69188	2.43007
CFAB_HUMAN	DLEIEVVLFHPNYNIN(de)GK	3	NA	NA	NA	NA	NA	NA	NA	NA	NA	NA	NA	NA	NA	NA	NA	NA	NA	NA	NA	NA	NA	NA	NA	NA	NA	NA	NA	NA	NA	NA	NA	NA	NA	NA	NA	NA	NA	NA	NA	NA	NA	NA	NA	NA	NA	NA
CFAB_HUMAN	DMENLEDVFYQMIDESQSLSLCGMVWEHR	3	0.88	0.221	0.37	0.71461	0.14	0.71461	NA	-0.599472	1.15968	-0.119883	NA	NA	NA	NA	NA	NA	1.37648	0.0665095	NA	NA	2.6728	NA	NA	NA	NA	1.47775	NA	0.692159	0.462956	0.109305	0.782086	NA	3.08763	1.88062	1.61805	2.23655	1.9415	1.43925	-1.51578	NA	0.512749	0.0280672	NA	NA	NA	-0.913793
CFAB_HUMAN	DNEQHVFK	2	-0.81	-0.374	-1.29	0.20468	1.67	0.20468	NA	NA	-1.03528	-1.40249	-1.14476	NA	NA	-1.28667	-1.19178	-1.37825	0.252035	0.107501	-0.764123	-0.849837	NA	-1.37768	-1.36784	-0.999531	-1.19421	-1.34605	-1.38658	-0.639372	NA	-1.01211	-1.96821	-1.63324	1.07725	0.834406	-1.08799	-0.557859	0.543485	0.420031	-0.960456	-1.52328	-0.706827	-0.998269	-0.0945581	-1.22565	NA	NA
CFAB_HUMAN	EAGIPEFYDYDVALIK	3	4.07	-0.525	-2.22	0.03196	4.91	0.03196	3.5275	3.69806	3.73345	3.57492	3.39257	3.39788	2.9429	3.15371	3.62651	3.71002	4.99559	5.19358	4.35121	4.15261	4.1245	4.17265	3.51343	3.26311	3.84437	3.80127	4.72678	4.4096	3.85018	3.46875	3.97504	3.72496	5.81294	5.72406	4.78005	4.4023	5.57583	5.18451	4.19328	4.10974	4.2089	4.33626	4.13317	4.23204	2.56413	3.26536
CFAB_HUMAN	EDYLDVYVFGVGPLVN(de)QVNINALASK	3	NA	NA	NA	NA	NA	NA	NA	NA	NA	NA	NA	NA	NA	NA	NA	NA	NA	NA	NA	NA	NA	NA	NA	NA	NA	NA	NA	NA	NA	NA	NA	NA	NA	NA	NA	NA	NA	NA	NA	NA	NA	NA	NA	NA	NA	NA
CFAB_HUMAN	EELLPAQDIK	2	5.18	-0.2	-0.98	0.33476	0.95	0.33476	4.31695	4.44893	4.4373	4.37462	4.93133	4.91381	5.37321	5.00014	4.86317	4.92206	5.77111	5.4679	5.37003	5.44231	5.25116	5.1939	5.29078	5.5452	5.38381	5.38232	5.75033	5.81916	5.109	5.06966	4.99319	4.74224	6.6272	6.19311	5.44653	5.41023	6.24894	6.1455	5.02491	5.23319	5.20749	4.56896	5.20435	4.95477	4.03978	3.88509
CFAB_HUMAN	EKLQDEDLGFL	2	1.9	-0.332	-1.42	0.16349	2.01	0.16349	1.19619	1.39403	0.547555	0.494247	1.80659	1.52654	2.01217	2.10185	1.31821	1.25488	2.81829	2.63202	2.06218	2.33987	1.7338	1.95118	NA	2.04301	1.98343	1.57252	2.28935	2.78551	1.61758	1.84958	1.67944	1.73183	2.85275	3.23194	2.39279	2.07501	3.27262	3.23108	1.81453	1.98087	2.06053	1.95136	1.78437	1.73127	0.608087	0.416623
CFAB_HUMAN	EVYIKN(de)GDKK	2	NA	NA	NA	NA	NA	NA	NA	NA	NA	NA	NA	NA	NA	NA	NA	NA	NA	NA	NA	NA	NA	NA	NA	NA	NA	NA	NA	NA	NA	NA	NA	NA	NA	NA	NA	NA	NA	NA	NA	NA	NA	NA	NA	NA	NA	NA
CFAB_HUMAN	FIQVGVISWGVVDVCK	3	NA	NA	NA	NA	NA	NA	NA	NA	NA	NA	NA	NA	NA	NA	NA	NA	NA	NA	NA	NA	NA	NA	NA	NA	NA	NA	NA	NA	NA	NA	NA	NA	NA	NA	NA	NA	NA	NA	NA	NA	NA	NA	NA	NA	NA	NA
CFAB_HUMAN	FLCTGGVSPYADPNTCR	2	4.9	-0.264	-1.29	0.20254	1.67	0.20254	4.43956	4.49271	4.64283	4.75877	4.24068	4.15388	4.87534	5.0463	4.38407	4.31399	5.91677	5.85975	4.94965	4.84209	4.64711	4.88231	4.67082	4.59191	4.57934	4.98262	5.28086	5.48027	4.43553	4.80642	4.14665	4.39016	6.55542	6.2337	5.17142	5.13259	5.72928	5.65577	4.90244	5.09257	4.99367	5.11616	4.75987	4.99293	3.76932	3.90859
CFAB_HUMAN	GDSGGPLIVHK	2	2.72	-0.229	-1.1	0.27717	1.21	0.27717	2.2871	2.14726	1.75187	1.74192	2.56243	NA	2.66481	2.75975	2.02324	2.07868	3.16421	3.86368	2.74878	2.91607	2.52775	3.02116	2.76881	NA	2.78926	2.85775	3.20601	3.20428	2.50277	2.65017	2.4019	2.61385	3.78876	4.01076	2.99492	3.00115	3.6523	3.72498	2.33587	2.72357	2.26513	2.49614	2.61277	2.83626	1.84914	1.67541
CFAB_HUMAN	GDSGGPLIVHKR	2	-1.22	-0.505	-1	0.3361	1	0.3361	NA	NA	-2.45198	NA	NA	NA	NA	NA	NA	NA	-1.08384	-0.902711	NA	NA	NA	NA	NA	NA	NA	NA	NA	NA	NA	NA	NA	NA	-0.155713	-0.552096	NA	NA	-0.997469	-1.39309	NA	NA	-1.31067	-1.85406	-1.51484	NA	NA	NA
CFAB_HUMAN	GTDYHKQPWQAK	2	-0.61	-0.449	-1.27	0.21311	1.61	0.21311	NA	NA	NA	-1.9505	-1.73542	NA	0.166817	-0.154099	-1.68604	-1.60849	-0.780795	0.369659	-0.163755	NA	-1.30289	-0.213019	-1.86031	-1.25891	-0.0120846	-0.275965	-0.306307	-0.525437	0.00468143	-1.21714	-1.78013	-1.54191	1.04608	0.496827	-0.271015	-0.181824	0.747319	0.5579	-0.358019	-0.793789	-0.73505	NA	-1.83281	-0.486548	NA	NA
CFAB_HUMAN	HVIILMTDGLHNMGGDPITVIDEIR	3	2.65	-0.243	-0.69	0.49229	0.48	0.49229	2.20908	NA	2.87355	2.42293	0.47096	-0.0172754	2.50521	2.02838	2.5077	2.24637	3.81084	3.53952	2.94646	2.56769	3.89448	3.00236	NA	NA	2.75254	2.42624	3.41622	2.7645	2.91415	1.95324	0.375939	NA	3.82064	4.19618	3.44744	3.06626	3.71097	3.53341	2.88562	2.47813	2.3662	2.60367	3.19858	2.96223	1.89677	1.47958
CFAB_HUMAN	ISVIRPSK	2	1.74	-0.29	-1.37	0.17874	1.87	0.17874	1.2053	0.850022	1.0267	0.704166	1.36739	0.94311	1.86067	1.72991	1.15492	0.965577	2.33128	2.44096	1.99522	1.90208	1.66836	2.09899	2.006	1.70212	2.17633	1.69126	2.58531	2.65914	1.85849	1.75339	1.65822	1.47271	2.91046	2.84224	2.18173	1.81625	2.63829	2.70067	1.49736	1.27828	1.66006	1.45399	1.70511	1.72015	0.742703	0.490273
CFAB_HUMAN	KCLVNLIEK	2	0.98	-0.462	-1.85	0.07135	3.42	0.07135	0.911513	0.0193741	0.150668	-0.730934	1.01117	NA	1.02381	1.40157	0.435469	0.213338	1.42552	1.67171	0.77336	0.672265	0.496125	0.989129	1.15519	1.09341	0.374968	0.905989	1.7236	1.70008	1.0699	0.9377	1.0135	1.17316	3.07922	2.33261	1.44503	1.05136	1.88574	1.86678	0.874646	0.726102	0.768872	0.835319	1.04144	0.704172	0.242268	-0.331211
CFAB_HUMAN	KDNEQHVFK	2	0.54	-0.378	-1.24	0.22279	1.53	0.22279	-0.957384	-0.501164	0.188768	0.150774	0.0191759	-0.654571	0.95445	0.84545	0.00275916	-0.00227153	1.66445	2.30447	0.64428	0.781941	0.0178119	0.391128	0.262488	0.0108976	0.459716	0.366908	0.931783	1.15583	0.329419	0.139181	-0.27308	-0.140436	2.9291	2.53384	0.792976	0.614386	1.96029	1.87964	-0.247211	0.5706	0.726888	0.766588	1.41064	0.800155	-1.17699	-1.18568
CFAB_HUMAN	KEAGIPEFYDYDVALIK	3	4.62	-0.48	-2.02	0.04955	4.08	0.04955	4.10876	4.1409	4.32334	4.319	3.98696	4.10473	3.33839	3.79059	4.16085	4.49484	5.75464	5.82098	5.0888	4.85631	4.0524	4.68535	4.22677	4.13117	4.25341	4.02901	4.97479	4.95417	4.19254	4.40138	4.08117	4.30059	5.90861	6.09457	5.0834	5.25166	6.1179	5.7437	4.85273	4.59401	5.21559	4.76536	4.73844	5.18402	3.52124	3.29272
CFAB_HUMAN	KEVYIKN(de)GDK	2	NA	NA	NA	NA	NA	NA	NA	NA	NA	NA	NA	NA	NA	NA	NA	NA	NA	NA	NA	NA	NA	NA	NA	NA	NA	NA	NA	NA	NA	NA	NA	NA	NA	NA	NA	NA	NA	NA	NA	NA	NA	NA	NA	NA	NA	NA
CFAB_HUMAN	KGTDYHKQPWQAK	2	-1.42	NA	NA	NA	NA	NA	NA	NA	NA	NA	NA	NA	NA	NA	NA	NA	NA	NA	NA	NA	NA	NA	NA	NA	NA	NA	NA	NA	NA	NA	NA	NA	-1.42379	NA	NA	NA	NA	NA	NA	NA	NA	NA	NA	NA	NA	NA
CFAB_HUMAN	LEDSVTYHCSR	2	4	-0.194	-0.93	0.35622	0.87	0.35622	3.24352	3.15486	2.54899	2.9712	4.20285	3.83647	4.44677	4.29995	3.59353	3.50592	4.25706	4.56483	3.96899	4.16876	3.94224	4.26772	4.40027	4.15651	4.27161	4.27528	4.45782	4.62484	4.48642	4.17418	4.0625	3.99974	4.99625	5.05008	4.42419	3.97351	4.76736	4.85666	3.6723	3.98328	3.26543	3.60413	3.99222	3.65274	2.89483	3.02313
CFAB_HUMAN	LLQEGQALEYVCPSGFYPYPVQTR	2	3.17	-0.571	-0.58	0.5678	0.33	0.5678	NA	4.76501	0.634837	4.58241	1.26393	4.54617	NA	1.44378	0.586042	1.91517	5.96273	6.0567	5.46768	0.0798042	1.6325	2.37284	4.34346	3.42355	1.24834	1.39084	5.71903	0.887062	NA	1.29108	1.50227	1.2584	6.16515	6.43524	5.86502	0.582886	2.40218	2.83926	1.42729	NA	4.92153	4.8458	NA	5.22359	NA	4.72445
CFAB_HUMAN	LPPTTTCQQQK	2	0	-0.055	-0.23	0.81736	0.05	0.81736	-0.989124	-0.800758	-0.844193	-0.562315	0.0152042	-0.195474	0.152233	0.194041	-0.283839	-0.50977	0.42146	1.05538	0.0953701	0.386103	0.160552	0.263228	0.184337	0.485239	-0.0709629	0.285461	0.00220195	0.4941	-0.10948	0.129121	-0.780388	-0.524285	1.32024	1.6519	0.0482548	0.16074	0.898695	1.08777	-0.253609	0.0397908	-0.336002	-0.147157	0.288484	-0.197749	-1.71608	-1.50729
CFAB_HUMAN	LQDEDLGFL	2	2.67	-0.399	-1.24	0.22548	1.54	0.22548	NA	NA	1.13721	1.05374	NA	NA	NA	NA	1.86376	2.33354	3.45851	3.35061	2.96139	NA	2.53494	3.35675	NA	NA	NA	NA	3.37657	3.15266	NA	NA	2.56029	2.39543	3.57634	NA	2.75091	2.89414	NA	3.59898	3.03647	2.78625	2.31582	2.22268	2.21761	2.57262	NA	NA
CFAB_HUMAN	PICLPCTEGTTR	2	0.59	-0.077	-0.3	0.76929	0.09	0.76929	0.119853	0.0529387	-0.68467	-0.490268	0.900252	0.794191	-0.0590892	0.679835	0.500467	0.352591	1.32316	1.37337	0.533656	-0.107447	0.309016	1.14969	0.916234	1.28001	0.278147	1.41423	1.32182	1.90082	0.631888	0.853255	-0.40848	NA	1.43069	1.62579	0.592742	0.699953	1.82839	1.77179	0.304666	0.120108	0.0498434	0.125643	-0.320453	-0.321996	0.0632892	-0.0503637
CFAB_HUMAN	PQGSCSLEGVEIK	2	2.89	-0.042	-0.16	0.87467	0.03	0.87467	2.84341	2.77229	1.0747	1.50589	3.45167	3.09951	2.25244	2.52903	2.94202	2.99705	1.92025	2.21559	3.23291	3.70107	3.14965	3.6834	3.29762	3.94738	3.26614	3.49844	2.83605	3.09243	3.36775	3.27157	3.27161	3.06171	1.60511	1.99026	2.98714	3.36415	4.52456	4.64639	2.57012	3.2573	2.34172	2.13532	2.40416	2.96398	2.29583	2.22727
CFAB_HUMAN	QLNEINYEDHK	2	2.72	-0.052	-0.19	0.84824	0.04	0.84824	2.06458	2.64634	1.37475	1.65554	2.86136	3.219	3.17461	3.26739	2.5852	2.79255	2.75888	3.22276	2.92789	3.32586	2.68772	2.90848	2.9649	1.88473	2.63019	2.87903	3.40352	3.32574	2.6264	2.67711	2.63803	2.8249	2.84129	4.42259	2.2369	2.50976	3.93917	4.06481	2.18306	2.85325	1.66528	2.00172	3.06036	2.4622	1.57893	1.54908
CFAB_HUMAN	STGSWSTLK	2	3.57	-0.258	-0.78	0.43971	0.61	0.43971	NA	2.81785	3.17299	2.62847	NA	NA	3.67718	NA	3.09494	2.9661	4.62094	4.21724	NA	3.29726	4.0175	NA	NA	3.34752	3.36296	NA	NA	NA	3.44915	2.38908	NA	NA	4.95439	4.07467	4.12791	NA	4.37818	4.30167	3.91434	2.60862	3.63142	3.58348	4.23746	NA	NA	2.46495
CFAB_HUMAN	VASYGVKPR	2	1.95	-0.248	-1.12	0.26836	1.26	0.26836	0.979898	1.09933	1.7384	1.43597	1.58247	1.14252	2.02288	1.93677	1.67891	1.68051	2.79887	2.93855	2.12236	2.01883	1.59013	2.07107	1.99436	1.97391	1.9074	1.74956	2.31034	2.42154	1.72752	1.75751	1.44122	1.35403	3.702	3.09705	2.48636	2.22477	3.011	2.75675	1.90018	1.78466	2.02884	2.00956	1.97222	2.31894	0.637882	0.488127
CFAB_HUMAN	VKDISEVVTPR	2	1.27	-0.287	-1.43	0.16062	2.04	0.16062	0.898103	1.30037	0.390353	0.070156	0.990487	1.12474	1.17484	0.956995	0.20291	0.649386	1.94734	1.82739	1.32203	1.37732	1.02315	1.46287	1.79582	1.65364	1.19533	1.23398	1.92082	2.00424	1.12845	0.850685	1.36658	1.62166	1.97455	2.3674	1.47324	1.52073	2.10166	2.35025	0.744419	1.05688	0.830888	0.901522	1.06563	1.70258	0.876233	0.483009
CFAB_HUMAN	VSEADSSNADWVTK	2	4.21	-0.163	-0.78	0.44054	0.61	0.44054	3.83869	3.84054	3.08873	3.28006	4.2919	3.98773	4.64801	3.77886	3.70889	3.82364	4.71569	4.56878	4.29008	4.2278	4.19636	4.38943	4.69658	4.50208	4.06877	4.63336	4.76305	4.53585	4.38427	3.82678	4.10602	4.28669	5.56242	5.37714	4.13188	4.12297	5.15345	5.44419	3.72821	4.109	3.80616	3.83881	3.77154	4.06717	3.5302	3.29974
CFAB_HUMAN	WSGQTAICDN(de)GAGYCSNPGIPIGTR	2	NA	NA	NA	NA	NA	NA	NA	NA	NA	NA	NA	NA	NA	NA	NA	NA	NA	NA	NA	NA	NA	NA	NA	NA	NA	NA	NA	NA	NA	NA	NA	NA	NA	NA	NA	NA	NA	NA	NA	NA	NA	NA	NA	NA	NA	NA
CFAB_HUMAN	YGLVTYATYPK	2	4.18	-0.241	-1.42	0.16378	2.01	0.16378	3.80022	3.80249	3.54057	3.30186	3.92904	3.93317	4.13386	4.12034	3.66422	3.65093	4.53928	4.47913	4.11171	4.30334	3.97956	4.45489	4.28819	4.39499	4.47726	4.20587	4.81232	4.93587	4.00906	4.09371	3.95633	4.121	5.19889	4.88172	4.46362	4.41659	5.07395	5.03455	3.91079	4.06894	4.25173	3.91312	4.01798	4.10535	3.414	3.24418
CFAB_HUMAN	YGQTIRPICLPCTEGTTR	2	4.08	-0.301	-1.01	0.31853	1.02	0.31853	3.83964	3.49181	3.56101	2.78109	3.26223	3.30168	3.24891	4.32939	3.62477	3.5377	5.41464	4.59621	3.75056	NA	4.27344	3.69393	4.61429	4.67641	4.41366	4.16768	4.66253	4.64781	4.29272	3.49688	3.68127	3.29433	6.20457	5.05142	4.63595	4.44716	4.99839	5.01907	4.77043	3.80093	4.06419	3.4935	4.47375	3.33561	3.13707	2.89972
CFAD_HUMAN	ATLGPAVRPLPWQR	2	2.88	-0.33	-1.98	0.05434	3.91	0.05434	1.9491	2.26087	2.51986	2.71781	2.25133	2.08978	3.27457	2.92059	2.17885	2.02521	3.44466	2.83666	3.47569	3.33625	2.56423	2.54788	3.53646	3.08762	2.77077	2.47605	2.94636	2.65733	3.29647	3.16477	3.30021	3.40339	2.95727	2.79278	3.445	3.12819	3.24862	2.97914	2.76802	2.44071	3.18334	2.96662	3.0415	2.98514	3.17174	2.9841
CFAD_HUMAN	DVAPGTLCDVAGWGIVNHAGR	3	2.7	-0.523	-2.32	0.025	5.39	0.025	1.93245	1.50285	2.94362	3.05976	1.39533	1.19226	2.59259	2.46134	2.40336	2.55466	3.3372	3.00979	3.50503	3.12006	2.42818	2.24104	2.64991	1.98376	2.25107	2.25782	2.71923	2.0634	2.74378	2.83678	3.68384	2.49741	3.17267	3.47704	3.65549	3.50466	2.63595	3.01057	3.25232	2.75814	3.13955	2.802	3.50301	3.12399	2.05472	2.65439
CFAD_HUMAN	GDSGGPLVCGGVLEGVVTSGSR	2	2.62	-0.269	-1.26	0.21491	1.58	0.21491	1.85797	2.27457	2.25311	2.41792	2.44019	1.11569	2.70293	2.90661	2.4368	1.68118	2.76151	2.54215	3.3617	3.13943	2.10116	2.62786	3.24038	2.95119	2.43997	2.4305	2.58631	2.81588	3.06736	3.49133	2.82203	3.20443	2.53496	2.84068	3.00754	2.94723	2.86618	2.95176	2.57704	2.97179	1.53092	2.46912	2.42265	2.61052	2.54346	2.79892
CFAD_HUMAN	LMCAESNR	2	-1.86	-0.031	-0.13	0.89667	0.02	0.89667	NA	NA	-1.45802	-1.29867	-2.38994	-2.9107	-2.12568	-2.87091	-1.40033	-1.60206	-1.59254	-1.10723	-1.03122	-1.47923	-1.52845	-2.5083	-1.66117	-1.77068	-2.62212	-2.70485	-2.63263	-2.24588	-1.34555	-1.96186	-2.35995	-2.71033	-0.894471	-1.3113	-1.55689	-1.27352	-1.85605	-1.51536	-1.58179	-1.68828	-1.8108	-1.76184	-1.60066	-1.86926	NA	-2.79585
CFAD_HUMAN	LMCAESNRR	2	-1.58	-0.328	-1.47	0.1483	2.17	0.1483	-2.77674	-2.811	-0.963852	-1.09982	-2.68998	-2.54685	-1.57931	-2.2033	-1.59146	-1.7534	-1.16968	-0.560593	-0.713588	-0.871193	-2.27474	-2.19755	-1.36486	-1.6488	-1.84764	-2.23164	-1.77683	-2.12865	-1.14723	-1.61681	-1.81093	-1.79304	-0.338775	-0.623001	-1.01388	-0.976737	-1.2891	-1.29014	-1.67146	-1.57985	-1.12313	-1.29433	-1.13294	-1.35634	-1.80804	-2.56938
CFAD_HUMAN	RPDSLQHVLLPVLDR	3	2.06	-0.307	-1.76	0.08537	3.1	0.08537	1.81978	1.75944	1.95499	1.49383	2.08678	2.22854	2.01902	2.24097	1.87486	1.4796	1.78994	1.72116	2.54891	2.08344	1.53951	1.43849	2.624	2.60305	1.40882	1.3859	2.12254	1.88211	2.67534	2.55392	2.32216	1.89327	2.20037	2.05769	2.41432	2.49663	2.59455	2.08106	2.09847	1.84727	1.95438	2.09729	1.72371	2.53606	2.81791	1.87299
CFAD_HUMAN	RTHHDGAITER	2	-5.16	-0.244	-1.12	0.26968	1.26	0.26968	NA	NA	-5.41995	-5.5129	NA	NA	-5.01275	-4.66753	NA	-5.50523	-4.9132	-4.86697	-4.91971	-5.0494	NA	-6.42878	-5.28726	NA	-5.579	NA	-5.57901	-5.85638	-5.15574	NA	-5.11554	-5.76137	-4.1119	-4.69431	-4.96256	-5.30958	-4.48275	-4.91758	-5.39827	-5.44171	-4.80969	-4.72309	-5.1177	-5.16025	NA	NA
CFAD_HUMAN	THHDGAITER	2	-3.02	-0.103	-0.5	0.62327	0.25	0.62327	NA	NA	-2.5895	NA	-3.82126	-4.10835	-2.31028	-2.81042	-3.30407	-3.10674	-2.60582	-2.785	-2.3891	-2.41624	-3.76634	-3.5933	-2.75274	-2.8768	-3.27323	-3.94594	-3.70208	-3.46002	-2.97181	-3.18161	-3.17493	-3.21741	-1.93346	-2.4995	-2.67586	-2.60443	-2.39137	-2.74575	-3.26473	-3.25279	-2.63665	-2.47203	-2.70045	-2.87067	-3.61949	-3.91653
CFAD_HUMAN	VASYAAWIDSVLA	2	1.27	-0.584	-2.11	0.04166	4.46	0.04166	0.762431	NA	1.8675	1.52136	0.0609641	-0.152136	0.503703	0.166642	NA	NA	1.56931	NA	2.41926	2.19668	1.08673	1.43552	1.02904	-0.74397	1.11133	0.713344	0.856289	0.718567	1.39991	0.820456	1.61486	1.90506	1.67805	1.71172	1.89219	NA	1.54406	1.52997	2.1362	1.78675	NA	1.61108	NA	1.83683	1.71476	1.52374
CFAD_HUMAN	VQVLLGAHSLSQPEPSK	3	1.12	-0.097	-0.57	0.57414	0.32	0.57414	0.480673	0.713534	0.733503	1.51206	0.227116	0.417508	1.28405	1.48094	0.970915	1.01384	1.31531	0.858243	1.68405	1.52169	0.545897	1.01891	1.49658	1.74818	1.02616	1.35123	1.03823	1.08197	1.08322	1.35739	1.14684	0.880739	2.04745	1.82373	1.51766	1.45042	1.10029	0.836245	0.962092	0.934163	1.47549	0.974859	1.19509	1.11099	0.681027	0.649309
CFAD_HUMAN	VQVLLGAHSLSQPEPSKR	3	2.66	-0.274	-0.53	0.59744	0.28	0.59744	3.27076	2.68781	0.89589	0.570458	2.98342	2.80987	2.13192	3.97641	1.162	0.645803	0.123196	NA	1.83824	4.25921	1.68723	3.69194	4.01858	4.07795	3.27915	3.90642	3.85923	3.90792	4.04623	3.9627	4.07475	3.48701	1.61126	0.67465	NA	0.261311	3.3845	3.90218	NA	2.26541	1.41408	1.03683	NA	3.27417	3.51482	3.12143
CFAH_HUMAN	AQTTVTCMEN(de)GWSPTPR	2	NA	NA	NA	NA	NA	NA	NA	NA	NA	NA	NA	NA	NA	NA	NA	NA	NA	NA	NA	NA	NA	NA	NA	NA	NA	NA	NA	NA	NA	NA	NA	NA	NA	NA	NA	NA	NA	NA	NA	NA	NA	NA	NA	NA	NA	NA
CFAH_HUMAN	AVYTCNEGYQLLGEINYR	2	3.58	-0.156	-0.55	0.5821	0.31	0.5821	3.93013	3.8908	2.74926	3.3235	4.11041	3.78162	3.67838	3.8068	3.3739	0.853426	3.69562	3.45597	3.23128	3.50605	4.02282	3.85539	3.79573	3.10659	4.2952	3.54582	3.8974	3.77937	4.00241	3.36015	3.38268	3.07602	3.63422	4.32853	3.36951	3.65167	4.03889	3.6686	3.65361	3.7277	3.21325	3.7066	3.20706	3.43074	4.496	3.49643
CFAH_HUMAN	CFEGFGIDGPAIAK	2	2.15	-0.089	-0.61	0.54567	0.37	0.54567	1.92288	2.25569	1.57012	1.21915	2.08838	2.05567	1.8379	1.97307	2.27328	2.31214	2.16924	2.08813	2.31396	1.93099	1.8808	2.16736	2.4736	2.76723	2.42772	2.41182	2.1837	2.24432	2.07771	2.29203	2.3641	NA	2.54698	2.42019	2.16751	1.63327	2.66538	2.59283	1.87286	1.87725	1.9162	1.93959	2.26776	1.80184	2.35914	2.3957
CFAH_HUMAN	CLHPCVISR	2	1.59	-0.157	-0.75	0.45899	0.56	0.45899	0.591739	1.0019	1.63766	NA	1.4894	1.24842	NA	1.24137	NA	NA	1.98439	NA	NA	NA	NA	2.00637	1.81155	1.56355	NA	1.73657	1.42995	1.3258	1.13003	1.03603	1.93926	2.02122	2.34375	NA	NA	NA	NA	NA	1.55189	NA	2.16816	2.0434	1.87273	1.73864	1.65255	1.13193
CFAH_HUMAN	CLPVTAPEN(de)GK	2	NA	NA	NA	NA	NA	NA	NA	NA	NA	NA	NA	NA	NA	NA	NA	NA	NA	NA	NA	NA	NA	NA	NA	NA	NA	NA	NA	NA	NA	NA	NA	NA	NA	NA	NA	NA	NA	NA	NA	NA	NA	NA	NA	NA	NA	NA
CFAH_HUMAN	CNMGYEYSER	2	0.82	0.032	0.18	0.85893	0.03	0.85893	0.988308	0.290243	0.495764	0.423389	0.774415	0.35298	1.24574	1.10028	0.66069	0.292078	0.738199	0.969491	0.458383	NA	0.726065	0.910337	1.61589	1.39577	1.06705	1.54162	0.768181	0.90526	1.25603	1.1185	NA	NA	NA	1.08774	0.573786	0.302267	0.830007	1.22262	0.255269	1.00721	0.391816	0.304935	0.868109	0.995701	0.906532	0.618368
CFAH_HUMAN	CTLKPCDYPDIK	3	2.99	-0.059	-0.31	0.76031	0.09	0.76031	2.81014	3.05176	2.58324	2.94435	2.75284	2.0922	3.17729	2.97611	2.86291	2.90439	3.32485	3.28368	3.21476	3.22466	2.79163	2.69654	3.46624	2.64245	3.54779	2.86314	3.02559	1.9542	2.89081	2.01754	3.36423	3.32445	2.86315	3.10471	2.8715	3.20115	3.2032	3.02097	3.07624	3.24734	3.12558	3.10935	3.40619	3.36866	3.42156	2.79905
CFAH_HUMAN	CTSTGWIPAPR	2	2.06	-0.229	-1.59	0.11955	2.52	0.11955	1.84606	1.92717	1.5544	1.82436	2.07312	1.52058	1.85399	1.97057	1.34315	1.37256	2.27969	2.1662	2.02231	2.20539	1.94293	1.97871	2.43336	2.34514	1.95328	2.34872	2.1083	2.26461	2.07507	2.21699	2.25181	2.43729	2.73674	2.65809	1.83447	1.81442	2.84832	2.55476	1.49616	1.58243	1.87181	1.92195	2.21428	2.28018	2.19259	2.17467
CFAH_HUMAN	CYFPYLEN(de)GYNQNYGR	2	NA	NA	NA	NA	NA	NA	NA	NA	NA	NA	NA	NA	NA	NA	NA	NA	NA	NA	NA	NA	NA	NA	NA	NA	NA	NA	NA	NA	NA	NA	NA	NA	NA	NA	NA	NA	NA	NA	NA	NA	NA	NA	NA	NA	NA	NA
CFAH_HUMAN	DGWSAQPTCIK	2	3.47	-0.042	-0.24	0.81273	0.06	0.81273	3.27119	3.49266	2.6898	3.13332	3.63079	3.61811	3.23587	3.62504	3.27954	2.99951	3.2046	3.52467	3.3081	3.28174	3.31738	3.66139	4.11642	3.9645	3.51278	4.0308	3.10425	3.62342	3.58755	4.04826	3.42874	3.9562	3.32311	3.89318	3.18674	3.14678	3.7644	3.82657	3.26367	3.17308	2.83493	2.86568	2.9399	3.33858	4.06363	4.36573
CFAH_HUMAN	DTSCVNPPTVQNAYIVSR	2	3.91	0.013	0.08	0.93572	0.01	0.93572	3.89405	3.45768	3.37285	3.55626	3.69413	3.39855	3.88841	4.10941	4.03289	4.22366	3.64822	4.16468	4.02503	4.09822	3.71634	3.82437	4.32576	4.13747	4.39858	4.26717	3.62975	3.84147	3.9077	3.91617	4.10332	4.16758	3.609	4.19584	3.60265	3.7512	4.46727	4.47402	3.37208	3.90773	3.52589	3.5472	3.52981	4.20864	4.11058	4.11378
CFAH_HUMAN	ECDTDGWTNDIPICEVVK	2	3.39	-0.169	-0.44	0.659	0.2	0.659	3.42416	NA	2.46094	3.01179	4.35273	3.27234	2.80968	3.38624	1.91484	3.06672	3.66608	3.3036	2.93382	4.16473	3.02662	3.60566	4.94348	4.54923	2.73217	2.62634	4.01399	2.23758	3.04823	NA	4.65317	NA	4.52264	2.82964	2.83595	4.35454	4.59245	NA	3.26411	4.4437	NA	2.43936	2.77229	3.06756	3.44069	3.04093
CFAH_HUMAN	EEYGHSEVVEYYCNPR	2	1.86	0.038	0.19	0.85065	0.04	0.85065	1.5957	NA	1.27789	1.67006	1.34137	1.5994	1.66453	2.2035	2.21124	2.034	1.98433	2.72211	1.90686	1.30788	1.41016	1.99269	1.95461	2.10668	1.93618	2.85786	2.01304	1.77301	1.67219	2.00616	1.61776	1.37931	2.23345	2.75848	1.06875	1.28884	2.47161	2.38657	1.33743	1.61898	1.66617	1.91669	1.73966	1.81438	2.01173	NA
CFAH_HUMAN	EFDHNSNIR	2	0.55	-0.062	-0.35	0.72497	0.13	0.72497	-0.245467	-0.291464	0.913974	0.758331	-0.0926377	-0.0169454	0.516549	0.0225961	1.12291	0.922712	0.880902	1.26339	0.795209	0.484094	0.517645	0.150338	0.813833	0.908875	0.505957	0.392615	-0.0704454	0.131965	0.0594548	0.23527	0.171696	0.510649	1.21341	1.14049	0.452353	0.400462	0.901952	1.0007	0.517024	0.724024	0.900204	0.842065	1.32777	0.500601	0.276798	0.328871
CFAH_HUMAN	EGWIHTVCIN(de)GR	2	NA	NA	NA	NA	NA	NA	NA	NA	NA	NA	NA	NA	NA	NA	NA	NA	NA	NA	NA	NA	NA	NA	NA	NA	NA	NA	NA	NA	NA	NA	NA	NA	NA	NA	NA	NA	NA	NA	NA	NA	NA	NA	NA	NA	NA	NA
CFAH_HUMAN	EIMENYNIALR	2	4.38	-0.241	-1.56	0.1255	2.44	0.1255	4.20286	3.71969	4.47187	4.67787	3.68844	3.53719	4.10534	3.92433	4.3846	4.31089	4.79907	5.10139	4.73127	4.48072	4.02465	4.14532	4.18626	3.82625	4.42574	4.46015	4.18548	4.10283	4.10578	4.02728	4.34588	4.50877	5.33842	5.10529	4.47213	4.5074	4.82045	4.67146	4.36469	4.3748	4.68492	4.93556	4.7001	4.36892	4.20605	4.2028
CFAH_HUMAN	EQVQSCGPPPELLN(de)GNVK	2	NA	NA	NA	NA	NA	NA	NA	NA	NA	NA	NA	NA	NA	NA	NA	NA	NA	NA	NA	NA	NA	NA	NA	NA	NA	NA	NA	NA	NA	NA	NA	NA	NA	NA	NA	NA	NA	NA	NA	NA	NA	NA	NA	NA	NA	NA
CFAH_HUMAN	EYHFGQAVR	2	0.7	-0.126	-0.71	0.48362	0.5	0.48362	0.54476	0.435531	0.146093	0.0521237	0.269906	-0.192738	0.700097	0.4661	0.336414	0.553834	1.40154	1.31275	0.863595	1.00534	0.767107	0.672986	0.824785	0.290783	1.32585	0.859897	1.00574	0.848852	0.395951	NA	0.865706	0.567966	1.44984	1.38053	0.591443	0.35799	1.44357	1.49621	-0.0620007	0.520845	0.473476	0.504079	0.753968	0.798714	0.321792	0.910475
CFAH_HUMAN	FVCNSGYK	2	2.26	-0.094	-0.58	0.56343	0.34	0.56343	1.508	1.61936	2.14075	NA	2.28134	2.12234	2.38036	2.11067	2.28144	2.0668	2.30634	NA	2.26445	2.22593	2.37036	2.27827	2.59831	2.54889	2.45411	2.42638	2.13463	2.07905	2.48659	2.06365	2.19974	2.24906	2.39119	NA	NA	NA	2.59455	2.9533	2.10854	2.17232	NA	NA	2.9459	2.04442	2.063	2.20289
CFAH_HUMAN	GDAVCTESGWRPLPSCEEK	2	4.82	-0.1	-0.61	0.54622	0.37	0.54622	4.94146	4.71546	4.48817	4.96174	4.46682	4.51538	4.99167	4.6638	4.60946	4.46792	5.11785	5.69088	4.51086	4.45013	4.64943	4.56786	5.17489	4.95093	4.68947	4.72037	4.23777	4.49388	4.72592	4.55396	4.87399	4.93082	4.89489	5.13802	4.27802	4.85278	5.23115	5.38517	4.10831	4.93214	5.02365	4.70041	5.51553	5.16599	5.20478	5.10562
CFAH_HUMAN	GEWVALNPLR	2	0.07	0.122	0.64	0.52662	0.41	0.52662	0.32521	0.212241	NA	0.115786	-0.169819	-0.569934	0.111652	0.345649	-0.1129	NA	0.418035	0.258624	NA	0.354938	-0.569658	0.632264	0.110588	0.125451	0.0687769	0.326554	-0.140749	-0.271093	NA	0.141538	0.296135	0.207598	0.428626	0.713839	NA	-0.791121	0.766133	0.235276	-0.292702	-0.15443	NA	NA	-0.306592	0.0312911	-0.214953	-0.324338
CFAH_HUMAN	HGGLYHENMR	2	1.35	-0.201	-1.08	0.28678	1.16	0.28678	0.934462	0.896445	1.78406	1.51799	0.204204	0.201766	1.80652	1.47512	1.06185	0.944105	1.83274	1.96411	1.48111	1.2614	1.02279	1.29935	1.24664	1.00762	1.6799	1.38125	1.08537	0.686001	1.25135	0.958807	1.55751	NA	2.84257	2.06758	1.2128	1.27543	1.98465	1.58025	1.18548	1.13974	1.49642	1.57509	1.64103	1.66989	1.08406	1.21135
CFAH_HUMAN	IDVHLVPDR	2	1.66	-0.073	-0.34	0.7363	0.12	0.7363	1.93204	NA	1.20918	NA	1.28241	1.01161	1.4329	1.73222	1.84784	1.35815	2.1394	NA	NA	1.61971	0.709528	1.71161	1.80625	2.14179	2.28004	1.80719	1.82908	1.94202	1.27766	1.53276	1.67786	1.84438	2.152	NA	1.74095	1.53076	2.23601	2.19629	1.23202	1.755	NA	1.71702	1.27434	0.246977	2.16241	2.19644
CFAH_HUMAN	IDVHLVPDRK	2	1.2	-0.328	-1.38	0.17801	1.9	0.17801	1.15968	NA	1.31256	1.38802	0.137426	NA	NA	NA	0.517383	1.05266	1.10162	1.14668	1.25801	NA	0.819508	1.39534	1.40674	0.740724	NA	NA	1.77121	0.967923	1.01086	NA	1.75151	NA	1.63567	1.12163	0.887674	1.64772	1.41243	1.62904	0.275829	1.07933	1.79151	1.5248	1.1732	1.67288	NA	NA
CFAH_HUMAN	IEGDEEMHCSDDGFWSK	2	4.44	-0.138	-1.06	0.297	1.11	0.297	4.38936	4.39418	3.9662	4.29448	3.88658	3.69393	4.87312	4.75933	4.27703	4.10954	4.64623	4.62239	4.43038	4.10975	4.27094	4.3633	4.59199	4.26103	4.71867	4.766	4.18129	4.16378	4.30307	4.37109	4.59898	4.46764	4.56213	4.74739	4.48	4.26816	4.8464	5.0077	4.48357	4.3556	4.34101	4.22882	4.81082	4.64125	4.77312	4.54653
CFAH_HUMAN	IVSSAMEPDR	2	0.78	0.095	0.58	0.56596	0.33	0.56596	-0.131574	0.450751	0.907016	0.641581	0.851233	0.451962	0.637455	0.748714	0.660193	0.3646	1.10265	1.17687	0.540963	0.940006	0.68194	1.1489	1.385	1.28916	1.07969	1.57385	0.419278	0.837077	0.942218	0.883365	0.878137	0.669652	1.27243	1.1574	0.162017	0.453003	0.737709	0.846065	0.952497	0.440288	0.531824	0.314651	0.828267	0.688258	1.01712	0.570122
CFAH_HUMAN	IVSSAMEPDREYHFGQAVR	3	4.08	-0.181	-0.47	0.64143	0.22	0.64143	3.63501	NA	4.68077	4.26904	4.36336	3.79444	2.81196	3.21365	4.0646	4.50054	4.96496	3.29592	4.54077	NA	NA	NA	3.24318	5.58484	NA	2.74113	3.0828	2.71726	2.46275	NA	4.91348	4.69221	4.72687	3.45021	4.40632	3.93343	4.84746	NA	4.60595	3.99549	4.76133	5.022	4.66547	3.98128	4.66036	3.87694
CFAH_HUMAN	KCYFPYLEN(de)GYNQNYGR	3	NA	NA	NA	NA	NA	NA	NA	NA	NA	NA	NA	NA	NA	NA	NA	NA	NA	NA	NA	NA	NA	NA	NA	NA	NA	NA	NA	NA	NA	NA	NA	NA	NA	NA	NA	NA	NA	NA	NA	NA	NA	NA	NA	NA	NA	NA
CFAH_HUMAN	KEFDHNSNIR	2	-0.39	0.267	0.53	0.597	0.29	0.597	-0.790198	NA	0.149182	NA	-0.865562	NA	NA	NA	-0.273128	-0.339743	-0.171889	0.270389	-0.337166	-0.176474	NA	NA	-0.100348	NA	0.177565	-0.0504919	-0.406622	NA	NA	-0.40902	-0.235474	NA	0.348963	NA	-0.433418	-0.295594	-4.05452	0.165578	NA	-0.477828	-0.209071	-0.134274	-0.713344	NA	NA	NA
CFAH_HUMAN	KGEWVALNPLR	2	2.3	-0.06	-0.33	0.74171	0.11	0.74171	2.92993	2.82106	2.26161	2.57447	1.80969	1.59979	2.48527	2.55764	1.32843	1.52805	2.66438	2.81522	2.1222	1.92508	2.18912	2.23695	2.66538	2.22192	2.50536	2.14426	2.69059	2.45754	2.20706	1.99747	2.75648	2.70369	2.8734	2.59711	1.81394	1.46104	2.74337	2.49783	1.58821	1.66599	2.44548	2.2682	1.915	1.72172	3.29865	2.88397
CFAH_HUMAN	KGEWVALNPLRK	3	2.59	-0.042	-0.18	0.85959	0.03	0.85959	3.01432	2.77869	2.22103	1.91557	2.06949	2.20068	3.41143	2.92828	2.51506	2.77222	2.30927	2.10048	2.95558	2.71703	2.79027	2.46514	2.6857	2.38054	3.29975	1.80515	2.02668	2.29939	2.32902	1.9024	2.77278	2.85025	3.46914	2.80851	2.52677	2.11014	3.39914	2.84361	2.64502	2.47319	2.25656	1.82659	2.04663	3.46967	3.30303	2.811
CFAH_HUMAN	LEYPTCAK	2	2.12	0.055	0.23	0.82193	0.05	0.82193	1.90647	2.68075	2.13219	1.73222	2.70884	2.68403	1.82613	2.7497	1.26727	1.26767	1.88347	1.6664	1.38295	2.20864	1.57383	2.4893	2.93411	3.25288	2.00703	2.67927	1.59542	1.9077	2.37838	3.04876	2.38325	2.96172	1.78306	1.66598	1.53208	1.41314	1.36194	1.71924	1.67129	1.64846	2.06924	1.92819	2.89011	2.20248	2.7158	3.0589
CFAH_HUMAN	LGYVTADGETSGSITCGK	2	0.73	NA	NA	NA	NA	NA	NA	NA	NA	NA	NA	NA	NA	NA	NA	NA	NA	NA	NA	NA	NA	NA	NA	NA	NA	NA	NA	NA	NA	NA	NA	NA	2.19914	NA	NA	NA	NA	NA	NA	-0.740279	NA	NA	NA	NA	NA	NA
CFAH_HUMAN	NDFTWFK	2	2.89	-0.148	-0.91	0.37043	0.82	0.37043	2.74231	2.26065	2.58843	2.5405	2.72777	2.26008	2.87393	2.89862	3.03788	2.47663	3.148	3.52808	3.00432	2.72092	2.50746	3.12206	2.92513	2.57489	3.14533	3.29164	2.69066	2.69119	2.82454	3.00095	2.87406	3.03465	3.49252	3.56292	2.90367	2.70955	3.63875	3.58994	2.89775	2.66943	2.92564	2.70594	2.38465	3.09465	2.77861	2.87012
CFAH_HUMAN	N(de)GFYPATR	2	NA	NA	NA	NA	NA	NA	NA	NA	NA	NA	NA	NA	NA	NA	NA	NA	NA	NA	NA	NA	NA	NA	NA	NA	NA	NA	NA	NA	NA	NA	NA	NA	NA	NA	NA	NA	NA	NA	NA	NA	NA	NA	NA	NA	NA	NA
CFAH_HUMAN	N(de)GQWSEPPK	2	-2.09	-0.111	-0.22	0.82877	0.05	0.82877	NA	NA	NA	NA	NA	NA	NA	NA	NA	NA	NA	-2.90383	NA	NA	NA	NA	NA	NA	NA	-1.54453	NA	NA	NA	NA	NA	NA	-2.37321	-1.77361	NA	NA	-1.91305	-1.98797	NA	NA	-2.73999	NA	-1.51959	-2.08486	NA	NA
CFAH_HUMAN	NTEILTGSWSDQTYPEGTQAIYK	2	3.51	0.103	0.19	0.85164	0.04	0.85164	4.00687	4.14839	1.91976	2.00721	3.5725	NA	1.43617	4.79679	4.07863	3.74287	2.346	2.5837	4.53418	4.18948	4.02346	4.36336	3.85363	NA	4.20419	4.32339	4.00752	4.14923	3.97243	4.21634	4.51738	1.49561	2.68168	2.64441	4.24102	1.71228	4.82808	4.29363	4.06522	4.1829	2.03887	2.69186	1.9799	5.06944	4.47349	2.13386
CFAH_HUMAN	PGFTIVGPNSVQCYHFGLSPDLPICK	3	1.5	0.163	0.52	0.6085	0.27	0.6085	NA	NA	NA	1.2552	NA	NA	1.53438	NA	NA	NA	NA	1.87824	1.75746	0.755484	1.59837	1.89179	NA	NA	2.09065	1.29825	NA	0.841644	0.975132	1.44102	1.24727	NA	1.89215	1.55198	1.58192	NA	2.28813	1.86451	1.21585	NA	NA	1.01455	NA	1.19005	2.49451	0.808186
CFAH_HUMAN	RNTEILTGSWSDQTYPEGTQAIYK	3	1.17	-0.072	-0.42	0.67954	0.17	0.67954	1.2078	0.883971	1.1368	0.926091	0.552773	0.578499	1.34723	1.55008	NA	0.8465	1.46075	1.61355	1.29965	1.31305	1.10358	1.40157	0.55933	0.781005	NA	1.62307	0.987384	1.2501	0.554385	0.91212	0.930899	1.67333	1.49511	2.04442	0.812772	NA	1.87011	1.65317	0.622684	1.02306	1.39934	1.10769	1.15606	1.11942	1.0543	1.40623
CFAH_HUMAN	RPCGHPGDTPFGTFTLTGGNVFEYGVK	3	2.89	-0.119	-0.36	0.72089	0.13	0.72089	3.09666	NA	2.86661	2.79993	2.37271	2.4955	2.84785	2.74723	2.49282	2.77473	3.2862	3.20889	2.86394	2.54466	3.37486	2.85805	NA	2.09704	3.51345	2.89325	2.91414	1.72328	3.084	2.41262	2.92971	NA	3.90092	3.51105	2.85017	2.648	3.33149	3.82672	3.10534	3.03936	NA	3.094	3.60176	2.95297	3.57779	0.39367
CFAH_HUMAN	RPYFPVAVGK	2	3.6	-0.036	-0.16	0.87406	0.03	0.87406	3.99034	3.46353	3.30279	NA	3.27656	2.59725	3.73358	3.3334	3.41495	3.35848	4.25671	3.98875	4.18603	3.31465	3.72951	3.51968	3.66511	3.77539	4.09323	3.17251	3.65697	3.23276	3.30542	3.03179	3.76533	3.27624	4.31932	3.72869	3.57179	3.29912	5.10147	3.82702	3.73386	3.15483	3.29494	3.59484	3.12683	3.29245	4.08663	3.88549
CFAH_HUMAN	SCDIPVFMNAR	2	4.18	-0.194	-1.32	0.19294	1.75	0.19294	4.18496	4.05019	4.02813	3.66444	3.82831	3.52888	3.90022	4.10557	3.8297	3.83838	4.44393	4.12668	4.1522	3.96655	4.1711	4.25508	4.47357	4.4744	4.24491	4.39474	4.30354	4.05116	4.26447	4.29739	4.34158	4.28962	5.00929	4.82711	4.0005	3.83265	4.94927	4.30217	3.92028	3.64817	4.12041	3.99717	3.98676	3.97005	4.7088	4.71309
CFAH_HUMAN	SCDNPYIPN(de)GDYSPLR	2	NA	NA	NA	NA	NA	NA	NA	NA	NA	NA	NA	NA	NA	NA	NA	NA	NA	NA	NA	NA	NA	NA	NA	NA	NA	NA	NA	NA	NA	NA	NA	NA	NA	NA	NA	NA	NA	NA	NA	NA	NA	NA	NA	NA	NA	NA
CFAH_HUMAN	SIDVACHPGYALPK	2	5.79	0	0	0.9991	0	0.9991	5.49792	5.66853	5.75292	5.68007	5.48842	5.29765	5.85111	5.86742	5.92205	5.69756	6.065	6.11269	6.09319	5.74084	5.54528	5.85921	5.90937	5.79847	5.89209	6.04527	5.66502	5.69248	5.4306	5.46187	5.86149	5.81965	6.25738	5.82911	5.71873	5.56307	6.10505	6.00256	5.76368	5.62237	5.95646	5.65679	6.26282	5.86675	5.54563	5.7064
CFAH_HUMAN	SITCIHGVWTQLPQCVAIDK	3	5.33	-0.24	-1.72	0.0928	2.95	0.0928	5.01106	5.32322	5.46215	5.65805	4.68595	4.48699	5.18487	5.21666	5.43987	5.21703	5.72288	5.58001	5.30156	5.19236	5.14444	5.19442	4.83185	4.74403	5.32739	5.51664	4.98609	4.99125	5.03431	5.08067	5.20211	5.335	5.86704	6.09225	5.27316	5.53128	5.6961	5.35424	5.38008	5.32049	6.02798	5.9207	5.35253	5.33279	5.63755	5.63242
CFAH_HUMAN	SLGNVIMVCR	2	4.55	-0.083	-0.34	0.73528	0.12	0.73528	4.97332	4.926	3.48574	3.82413	4.77846	4.56232	3.41627	4.06306	NA	NA	3.62137	4.19684	4.75288	4.91025	3.52616	4.30257	5.70629	5.60336	5.13683	5.26199	5.15787	5.04558	3.71167	4.13234	4.36403	4.49651	4.696	5.02914	4.83201	5.06808	5.20547	5.34569	3.80064	3.85383	3.6437	3.31993	4.85539	4.96737	5.00728	5.18542
CFAH_HUMAN	SPDVIN(de)GSPISQK	2	NA	NA	NA	NA	NA	NA	NA	NA	NA	NA	NA	NA	NA	NA	NA	NA	NA	NA	NA	NA	NA	NA	NA	NA	NA	NA	NA	NA	NA	NA	NA	NA	NA	NA	NA	NA	NA	NA	NA	NA	NA	NA	NA	NA	NA	NA
CFAH_HUMAN	SPPEISHGVVAHMSDSYQYGEEVTYK	3	2.23	-0.152	-0.71	0.48407	0.5	0.48407	1.49012	1.42257	2.68426	1.97055	1.63829	1.56679	2.74363	2.37247	2.19904	2.09708	3.12559	2.35572	1.31923	1.38236	1.45825	1.48488	2.95333	2.49346	3.37163	2.96006	2.37657	2.61247	2.20035	1.7476	1.97291	1.69386	2.09263	1.39037	2.2448	2.20553	2.88797	2.27671	2.30689	2.33365	2.2968	2.42478	2.80274	2.40205	2.94223	2.92084
CFAH_HUMAN	SSNLIILEEHLK	2	5.1	-0.325	-1.33	0.18979	1.77	0.18979	4.72144	4.87098	5.17501	5.29438	4.49531	2.46688	4.84957	4.96861	5.00689	4.77287	5.66107	5.55293	5.56758	4.79103	5.06967	4.90429	5.0396	4.93469	5.43158	5.21102	4.82156	4.67552	4.7838	5.05229	4.82228	5.21307	6.04186	5.69011	5.26353	5.14369	6.02519	5.50716	5.18429	4.51016	5.43346	5.53597	5.2432	4.9336	5.70402	5.70657
CFAH_HUMAN	SSQESYAHGTK	2	-4.01	0.284	0.9	0.37492	0.8	0.37492	NA	NA	-3.68561	-4.54164	-3.62229	-4.88607	-2.82968	-4.20044	-3.47434	-3.3811	-3.85013	-3.07368	-3.81818	-4.13927	-3.33031	-4.31788	-3.72489	-4.01987	-4.009	-4.68547	-4.99023	-4.81182	-4.3062	-4.96842	-5.20474	-5.2073	-3.49267	-4.1114	-4.61447	-4.42186	-2.98729	-3.53147	-3.96899	-4.44042	-3.34411	-3.44295	-2.40312	-4.09237	-4.37303	NA
CFAH_HUMAN	TDCLSLPSFENAIPMGEK	2	3.73	0.306	0.87	0.38823	0.76	0.38823	4.0319	2.64508	3.57025	3.93285	3.70832	3.55172	4.00999	4.07414	4.09388	4.23384	3.80614	4.1432	4.04714	4.42074	3.90651	4.20967	4.15163	3.82069	4.54742	2.75619	3.98617	4.16462	4.00018	3.86061	4.4563	2.53204	3.59126	4.11572	2.38689	4.12512	3.95075	4.30939	4.02659	4.24696	3.75511	1.75121	3.84421	4.09024	1.67018	2.68431
CFAH_HUMAN	TGDEITYQCR	2	3.46	0.065	0.42	0.67515	0.18	0.67515	2.90238	3.30202	3.03308	3.45159	3.34339	3.50673	3.45403	3.56042	3.78375	3.40735	3.56478	3.9109	3.40499	3.30161	3.45142	3.65672	3.77177	4.06394	3.46562	3.57796	2.9692	3.01277	3.24579	3.89908	3.21368	3.73873	3.59534	3.60137	2.97293	3.33368	4.15239	3.70715	3.4204	3.59603	3.23595	3.47049	3.37715	3.19851	3.19243	3.67826
CFAH_HUMAN	TGESVEFVCK	2	3.91	-0.073	-0.46	0.64702	0.21	0.64702	3.3656	3.66448	NA	3.27919	3.8949	3.68284	3.74079	3.37933	3.64908	3.81872	4.09315	3.94742	3.94899	4.05773	3.91958	3.88362	4.38269	4.5639	4.31431	4.20563	3.91525	3.69542	4.22679	3.55436	4.13676	4.28163	4.06224	3.94019	3.58883	3.46312	4.33835	4.50655	3.69241	3.67994	NA	NA	3.44302	3.69566	4.23484	4.41399
CFAH_HUMAN	TGESVEFVCKR	2	-0.79	-0.097	-0.43	0.67002	0.19	0.67002	-1.29257	-1.27585	NA	NA	-1.00698	NA	-0.583635	-0.977488	NA	NA	NA	-1.43805	-0.499725	NA	NA	-0.561957	-0.233938	-0.459183	NA	-0.714799	NA	NA	-1.34555	-1.09688	-0.426404	-0.231946	NA	NA	-0.78442	NA	-0.667242	-0.459347	-1.16446	-0.181868	-1.13533	-1.41903	NA	-0.642094	-0.259202	NA
CFAH_HUMAN	TKEEYGHSEVVEYYCNPR	3	2.58	-0.048	-0.17	0.86316	0.03	0.86316	2.72567	2.49715	2.47235	1.85133	2.39537	1.03415	2.71785	3.31011	2.20637	2.78603	3.16414	2.81493	2.27191	2.43399	2.15215	2.90963	3.15852	1.9747	2.68456	3.5211	2.83858	2.57635	2.42984	2.8175	2.9955	2.83381	3.36445	2.90172	2.18717	1.2678	2.29048	2.96039	2.5248	1.38555	2.42852	2.11947	2.11148	3.15948	3.37147	3.48633
CFAH_HUMAN	VSVLCQENYLIQEGEEITCK	2	4.89	-0.219	-0.38	0.7061	0.14	0.7061	4.79035	5.29714	4.88794	4.98047	4.54507	1.01635	5.11549	4.87696	5.27451	5.56726	5.50656	5.55933	5.28554	5.72171	5.09201	5.37077	5.1474	4.66046	5.1084	1.76139	5.13422	5.11182	5.18196	1.59012	5.55128	1.95027	5.07962	5.34635	5.51113	5.34459	5.48861	5.88711	5.28254	5.34082	5.36799	5.2635	4.9698	5.46838	5.26716	5.81439
CFAH_HUMAN	WQSIPLCVEK	2	4.89	-0.206	-1.62	0.11207	2.63	0.11207	4.64591	4.59174	5.17402	4.94551	4.38517	4.26246	4.57944	4.57678	4.70196	4.61673	4.97592	5.31915	5.01454	4.74266	4.49924	4.50702	5.14559	5.17178	4.89147	4.93663	4.75329	4.84241	4.78056	4.81868	4.88474	5.11177	5.60302	5.42921	4.91832	5.06808	5.20134	5.06795	4.64569	4.69077	5.10872	5.17238	4.61035	4.85789	5.07218	5.16597
CFAH_HUMAN	WSHPPSCIK	2	1.77	-0.168	-0.96	0.34476	0.91	0.34476	0.578641	1.73832	1.92789	2.11042	0.845479	0.995074	1.95456	1.66119	1.31848	1.49099	1.85489	1.9732	1.96531	1.57589	1.73699	2.0535	1.93555	1.66881	2.05622	2.3382	1.62508	1.98538	1.63073	1.88593	1.79745	2.19294	1.96887	2.1381	1.63433	1.63944	2.14286	2.00231	1.59769	1.51476	1.80189	1.8749	1.30111	1.88545	2.08739	2.43758
CFAH_HUMAN	WSSPPQCEGLPCK	2	3.64	-0.037	-0.23	0.81852	0.05	0.81852	3.58239	3.13168	3.38897	3.19672	3.41647	2.98906	3.84235	3.20317	3.81684	3.59049	3.68737	3.79033	3.54971	3.64246	3.83604	3.69433	4.05748	3.7173	4.17866	4.07109	3.50515	3.48648	4.28954	3.59081	4.06225	4.05193	3.46743	3.3365	3.43841	3.31424	4.0388	3.98527	3.42429	3.4772	NA	NA	3.16901	3.39235	3.97622	3.80232
CFAH_HUMAN	WTGRPTCR	2	1.22	-0.032	-0.18	0.85674	0.03	0.85674	0.0856269	NA	1.28452	1.12654	0.882859	NA	NA	NA	1.30032	1.02873	1.61	1.86838	1.246	NA	1.10717	1.15895	1.44979	NA	1.52265	1.37089	0.998978	0.820632	1.11479	1.1172	0.941373	0.90856	2.03521	1.74422	1.1643	1.11251	1.62307	1.62419	0.858356	NA	1.48955	NA	1.11967	1.32096	0.768178	NA
CFAI_HUMAN	ACDGINDCGDQSDELCCK	2	NA	NA	NA	NA	NA	NA	NA	NA	NA	NA	NA	NA	NA	NA	NA	NA	NA	NA	NA	NA	NA	NA	NA	NA	NA	NA	NA	NA	NA	NA	NA	NA	NA	NA	NA	NA	NA	NA	NA	NA	NA	NA	NA	NA	NA	NA
CFAI_HUMAN	ADSPMDDFFQCVN(de)GK	2	NA	NA	NA	NA	NA	NA	NA	NA	NA	NA	NA	NA	NA	NA	NA	NA	NA	NA	NA	NA	NA	NA	NA	NA	NA	NA	NA	NA	NA	NA	NA	NA	NA	NA	NA	NA	NA	NA	NA	NA	NA	NA	NA	NA	NA	NA
CFAI_HUMAN	AQLGDLPWQVAIK	2	2.9	-0.223	-1.38	0.17736	1.9	0.17736	2.89037	2.41372	NA	NA	2.51419	2.20021	2.51376	2.82392	2.40619	2.19578	3.38056	3.29835	3.13058	NA	2.75496	2.98128	2.98839	2.90148	3.13693	NA	3.11821	2.99623	3.08413	3.06919	3.29441	2.89889	3.59211	NA	3.00369	NA	3.29987	NA	2.64779	NA	3.01378	2.75541	2.89208	NA	2.86823	2.77964
CFAI_HUMAN	DASGITCGGIYIGGCWILTAAHCLR	3	-0.45	-0.279	-0.72	0.48411	0.52	0.48411	NA	NA	NA	NA	NA	NA	NA	NA	NA	NA	-0.110488	NA	NA	NA	-0.842303	-0.939182	NA	NA	-0.666035	NA	-0.90676	NA	NA	NA	NA	NA	0.592009	NA	NA	NA	-0.136855	NA	NA	NA	NA	NA	-0.469092	NA	-0.578228	NA
CFAI_HUMAN	EANVACLDLGFQQGADTQR	3	1.01	-0.286	-0.98	0.33556	0.97	0.33556	NA	NA	0.222421	NA	NA	NA	NA	NA	0.541103	0.543518	1.20393	0.947163	1.49592	0.984432	NA	NA	NA	NA	NA	NA	1.63104	0.782855	NA	NA	1.00227	NA	1.51446	1.70126	0.986588	0.754731	NA	1.21446	0.856893	NA	NA	0.758818	1.45646	0.64387	NA	NA
CFAI_HUMAN	EMECAGTYDGSIDACK	2	0.28	-0.084	-0.37	0.71367	0.14	0.71367	-0.765509	0.0091296	-0.29787	-0.237315	-0.085172	-0.210549	0.512604	0.222539	0.0513772	-0.152392	0.822691	0.315492	0.389762	0.0670502	0.397034	-0.550268	0.819458	0.871055	1.19898	1.02803	0.23077	0.247488	0.619854	-0.322775	0.311624	0.888743	0.876167	1.22835	0.779797	0.532933	0.80565	0.707087	0.0753957	-0.324773	-0.548276	0.217284	NA	-0.568053	0.0454671	0.536535
CFAI_HUMAN	HGNTDSEGIVEVK	2	2.8	0.06	0.27	0.78771	0.07	0.78771	1.96863	2.3063	NA	NA	2.78835	2.46008	2.58538	3.17077	2.44659	1.99367	2.68432	3.80532	2.96263	3.10687	2.68588	2.89405	3.12333	3.06982	3.34707	3.35565	2.63955	2.86303	3.13831	3.26579	3.1202	3.08455	NA	2.336	2.9126	3.06391	2.98925	3.51372	1.89136	2.23535	NA	NA	2.19755	2.9667	2.19508	2.77204
CFAI_HUMAN	IVIEYVDR	2	2.77	-0.35	-1.88	0.0691	3.52	0.0691	2.40564	NA	NA	NA	1.94738	1.95723	2.86626	2.27397	2.04505	2.27542	3.10799	3.24137	2.82891	2.86107	2.42796	2.22908	2.76676	3.00778	3.24768	NA	3.02623	2.92625	2.90956	NA	3.45693	3.26763	NA	3.51337	NA	NA	3.29956	3.15924	2.59487	2.42207	2.59544	2.83432	2.67953	NA	3.06018	2.51236
CFAI_HUMAN	KDCELPR	2	-1.64	-0.076	-0.36	0.72297	0.13	0.72297	-2.39314	-2.56767	-1.88689	-2.00883	-1.29404	-2.25721	-1.01761	-1.62242	-1.82978	-2.44346	-1.26852	-1.08921	-1.30027	-1.6383	-1.86096	-2.03308	-1.07882	-1.03584	-1.19171	-1.73644	-2.10956	-1.99073	-1.44033	-1.794	-1.86306	-2.26096	-0.725293	-1.2988	-1.39821	-1.46538	-0.795697	-1.02142	-1.92112	-1.76857	-1.44534	-1.53941	-0.852344	-1.88911	-2.20443	-2.25672
CFAI_HUMAN	KYTHLSCDK	2	-1.82	-0.32	-1.53	0.13273	2.35	0.13273	-2.98087	-2.76711	-2.09197	-2.01376	-2.98107	NA	-1.2785	-1.5507	-2.08901	-2.24226	-1.24526	-0.957304	-1.74756	-1.74992	-2.48487	-2.15478	-1.6585	-2.26446	-1.53488	-1.49077	-2.16081	-1.9396	-1.63926	-1.79159	-1.88892	-1.94303	-0.182403	-0.655518	-1.63863	-1.47566	-1.06463	-1.00236	-2.0472	-1.95502	-1.74876	-1.66528	-2.02566	-1.66945	-2.41093	-2.59941
CFAI_HUMAN	LPYQCPK	2	1.12	-0.293	-1.58	0.12145	2.5	0.12145	0.039534	0.286959	0.33134	0.321295	1.27131	0.822737	0.946541	0.699613	0.803165	0.412812	1.28308	1.53208	0.943512	1.06687	0.855463	1.14928	1.73419	1.65458	1.62696	1.6893	1.24833	1.55008	1.46079	1.15466	1.28825	1.10364	1.51103	1.50146	1.2148	1.15124	2.62312	1.75602	0.830077	1.1265	0.790696	0.919589	1.24261	0.865405	0.944546	1.05091
CFAI_HUMAN	PFISQYNV	2	0.49	-0.384	-2.18	0.03468	4.76	0.03468	-0.108468	0.138245	-0.534306	-0.14032	0.259681	-0.0556752	-0.00709945	0.123408	-0.122926	-0.421883	0.881142	0.606861	0.506747	0.74122	0.197736	0.722942	0.613776	0.983115	0.837814	0.847755	0.776626	0.63443	1.09438	1.02068	1.15635	0.430089	1.0176	1.16296	0.664448	NA	1.17634	1.1299	0.431577	0.533478	0.302906	-0.0609591	0.405151	0.349951	0.257132	0.586688
CFAI_HUMAN	RAQLGDLPWQVAIK	3	1.18	-0.454	-2.08	0.04416	4.32	0.04416	1.13423	0.783897	NA	-0.432892	1.12008	0.611632	1.34456	1.12306	0.679312	0.280584	1.98188	1.63821	1.65458	0.954478	0.818002	0.678728	1.4949	1.07759	1.07101	0.92375	1.42079	1.48719	1.52557	1.57946	1.46966	1.43001	2.24619	2.20857	0.992299	0.699953	2.17314	NA	1.00913	1.18494	NA	NA	0.71108	1.12443	1.34282	0.785489
CFAI_HUMAN	SFPTYCQQK	2	0.58	0.01	0.04	0.96918	0	0.96918	0.381603	0.52376	-0.840819	-0.559319	1.26329	1.27219	0.755804	1.28731	-0.500618	-0.368757	0.0327308	0.418216	-0.174445	0.917046	-0.0440462	NA	1.97386	2.01753	1.40078	1.78154	0.403705	1.07279	1.40103	1.38129	1.26026	NA	0.653792	0.563434	0.106604	0.109348	0.597642	1.14076	-0.11276	0.0331534	-0.158033	-0.273819	0.0940764	0.28774	0.87195	1.07147
CFAI_HUMAN	SLECLHPGTK	2	1.72	0.135	0.51	0.61311	0.26	0.61311	NA	NA	1.6997	NA	NA	NA	1.63234	1.37284	NA	1.43515	2.28159	NA	NA	NA	NA	NA	NA	NA	2.09065	NA	NA	NA	NA	1.56334	1.20838	1.36715	NA	NA	1.91725	1.951	2.23343	2.22262	NA	NA	NA	NA	1.75736	NA	NA	1.0438
CFAI_HUMAN	TMGYQDFADVVCYTQK	2	1.4	-0.071	-0.19	0.85317	0.03	0.85317	NA	0.807947	NA	NA	1.77473	1.21646	NA	0.635528	NA	NA	NA	0.76614	0.77046	NA	1.73974	NA	2.83561	1.71597	1.8452	0.755195	0.848277	1.19986	2.33057	0.470044	2.43006	1.82775	1.68973	2.38518	NA	1.05998	2.21332	2.10359	NA	NA	0.0803634	NA	NA	0.597731	NA	1.02446
CFAI_HUMAN	VANYFDWISYHVGR	3	1.44	-0.576	-2.82	0.0072	7.97	0.0072	1.03134	0.546238	1.14719	1.04602	0.421138	-0.0299806	1.68073	1.56746	1.06125	0.753137	2.17257	1.95997	1.7049	1.77658	1.12942	1.76467	-0.0389975	NA	1.27166	1.2402	1.73496	1.63158	1.36869	1.66397	1.97127	1.54765	2.11846	2.14764	2.0343	1.52212	2.18537	2.01455	1.35825	1.7052	1.74082	1.09174	1.35806	1.87746	1.65869	1.37068
CFAI_HUMAN	VANYFDWISYHVGRPFISQYNV	3	0.65	-0.412	-1.19	0.24366	1.4	0.24366	-0.455596	-0.679556	0.600863	0.808736	NA	NA	-0.797152	0.491167	NA	0.20482	1.32219	2.07629	1.47263	0.65248	-0.309608	1.01847	NA	NA	-0.062537	0.0464127	0.298859	-0.00214639	0.406013	0.286066	0.274145	-0.170414	2.34433	2.56062	1.34316	1.16652	1.31029	1.38382	NA	NA	0.246118	0.714845	0.38548	1.68421	0.0568869	0.6285
[truncated: 3,564 more rows]
