# Supplementary material for: Analysis of the Cerebrospinal Fluid Proteome in Alzheimer's Disease
Source: PLoS One. 2016 Mar 7;11(3):e0150672. doi: 10.1371/journal.pone.0150672 (PMC4780771; doi:10.1371/journal.pone.0150672)
Supplement: S7 DataFile — (XLSX) [file pone.0150672.s007.xlsx]

## Sheet: Maxquant_raw_data_quantificatio
S7 DataFile. Maxquant raw data quantification data.
Protein (Uniprot ID)	Peptide	Charge	A	Coef	t	p.value	F	F.p.value	AD1_1	AD1_2	AD2_1	AD2_2	AD3_1	AD3_2	AD4_1	AD4_2	AD5_1	AD5_2	AD6_1	AD6_2	AD7_1	AD7_2	AD8_1	AD8_2	AD9_1	AD9_2	AD10_1	AD10_2	C1_1	C1_2	C2_1	C2_2	C3_1	C3_2	C4_1	C4_2	C5_1	C5_2	C6_1	C6_2	C7_1	C7_2	C8_1	C8_2	C9_1	C9_2	C10_1	C10_2
1433E_HUMAN	DSTLIMQLLR	2	19.54	-0.051	-0.18	0.85661	0.03	0.85661	18.685	18.4134	20.7843	20.8054	18.7504	18.4211	19.5727	18.8594	19.9235	19.9454	20.651	20.2695	19.7182	19.1268	20.3654	20.1165	18.7176	17.8032	19.8081	19.5854	19.6272	19.1265	19.4674	19.0852	19.3867	19.3035	19.1329	19.1679	20.0543	20.0395	18.9424	19.3798	19.8507	19.9773	20.3441	19.7036	20.1866	19.8548	19.2878	19.4189
1433E_HUMAN	LICCDILDVLDK	2	18.61	-0.042	-0.16	0.87736	0.02	0.87736	17.3724	17.7217	19.8412	19.987	17.6568	17.9908	18.2343	18.0822	18.787	19.2072	19.4449	19.4956	18.3492	18.4926	19.1139	19.1363	17.9828	17.762	18.614	18.5047	18.3679	18.3929	18.2939	17.8326	18.1957	18.3199	NA	NA	18.7417	19.4012	NA	18.2719	18.9311	19.0372	19.4687	19.3576	NA	NA	18.5686	18.5496
1433E_HUMAN	NLLSVAYK	2	20.29	-0.047	-0.15	0.8822	0.02	0.8822	18.9237	NA	21.518	21.1391	19.2536	NA	NA	NA	20.7453	NA	21.4919	20.9894	19.9642	19.7374	20.5808	NA	19.3673	NA	20.174	NA	19.7541	NA	20.017	NA	19.5855	NA	20.0238	20.0548	NA	20.8765	19.7857	19.8892	20.6804	NA	20.8876	20.7812	20.6627	20.3103	NA	NA
1433Z_HUMAN	DICNDVLSLLEK	2	19.02	-0.134	-0.37	0.71491	0.14	0.71491	18.0439	17.8283	20.3727	20.9706	17.8761	17.6522	18.8012	18.4156	19.4011	19.5625	20.8117	20.3376	19.6295	19.1168	19.6358	19.8	16.8981	16.4379	19.1286	18.4767	18.4446	18.4873	18.9122	18.5653	17.8011	18.8132	NA	NA	19.6585	19.6483	19.1512	19.3519	19.2929	19.0747	20.2145	19.7036	19.8763	19.3859	18.704	18.6058
1433Z_HUMAN	FLIPNASQAESK	2	18.8	-0.008	-0.02	0.9807	0	0.9807	NA	17.3254	20.3384	19.9224	18.2041	17.4541	18.4255	18.3387	19.4681	19.3443	19.6995	19.7515	18.7834	18.9974	19.1267	18.9378	17.5332	17.829	19.094	18.9329	18.4537	18.3208	18.661	18.0304	17.7043	18.3252	NA	NA	19.628	19.4155	NA	18.6227	18.9548	18.73	19.3305	19.625	20.2412	18.5649	18.5668	17.9857
1433Z_HUMAN	SVTEQGAELSNEER	2	18.2	0.3	1.05	0.29996	1.11	0.29996	NA	NA	NA	19.0926	17.4092	17.8514	18.3813	18.0399	18.659	19.0754	NA	18.9973	17.6833	18.4681	18.4858	18.7643	17.3836	17.5798	18.7099	18.8429	17.663	17.8892	18.2555	18.6162	17.3188	18.2267	NA	18.2157	NA	18.6569	17.6142	18.3567	NA	18.2934	18.3053	18.519	NA	NA	17.6083	17.299
1433Z_HUMAN	TAFDEAIAELDTLSEESYK	3	19.21	-0.158	-0.42	0.67784	0.17	0.67784	17.8833	17.388	20.7429	21.0004	17.3819	18.009	19.263	18.8907	19.8673	19.844	21.1005	20.4845	19.3569	19.0267	20.1773	20.0151	17.4129	16.118	19.3924	19.2993	18.3173	18.8197	18.3979	18.4276	18.6049	18.982	18.902	18.8407	19.9026	19.5935	18.9791	19.8137	19.9304	20.338	19.9171	19.7239	19.9745	19.798	19.289	19.2616
4ET_HUMAN	KDGDM(ox)TAFN(de)K	2	NA	NA	NA	NA	NA	NA	NA	NA	NA	NA	NA	NA	NA	NA	NA	NA	NA	NA	NA	NA	NA	NA	NA	NA	NA	NA	NA	NA	NA	NA	NA	NA	NA	NA	NA	NA	NA	NA	NA	NA	NA	NA	NA	NA	NA	NA
4F2_HUMAN	GQSEDPGSLLSLFR	2	18.83	-0.332	-1.26	0.21253	1.6	0.21253	17.812	17.9251	19.6202	19.3569	17.7895	17.951	18.787	18.3089	18.66	19.0909	19.4183	19.4613	19.2328	19.0173	19.4637	19.2834	17.321	17.3923	18.5415	18.8961	19.1906	18.8519	18.4375	18.4602	18.7601	18.6495	19.0939	18.9879	20.0795	19.6806	18.6427	18.8779	19.9041	19.5391	19.3213	19.4034	19.7014	18.9498	17.6838	17.7537
4F2_HUMAN	IGDLQAFQGHGAGNLAGLK	3	19.2	-0.097	-0.18	0.85999	0.03	0.85999	17.3134	NA	NA	NA	NA	NA	18.4954	NA	19.7886	19.2974	20.2712	NA	NA	NA	19.6488	NA	NA	NA	19.3944	NA	18.0178	NA	NA	NA	18.2534	NA	NA	NA	NA	NA	19.2786	19.3568	NA	NA	20.4814	NA	NA	20.0069	NA	NA
4F2_HUMAN	LLTSFLPAQLLR	2	18.27	-0.735	-1.89	0.06743	3.57	0.06743	17.5965	NA	19.5135	18.9755	NA	NA	NA	17.2555	17.506	17.8427	18.555	18.2936	18.4266	18.5024	18.7786	18.468	16.0017	15.0079	18.2141	17.7016	18.2855	18.139	NA	17.4578	17.5337	NA	18.8047	18.5912	19.3073	19.0389	NA	NA	18.9719	NA	19.4883	18.8669	19.588	19.2314	NA	NA
7B2_HUMAN	DFSEDQGYPDPPNPCPVGK	2	20.84	0.347	1.06	0.29599	1.12	0.29599	20.3248	19.9308	22.1144	22.121	20.3758	20.156	21.2714	21.0855	21.2236	21.3875	20.9688	19.4138	21.1506	21.1591	21.5426	21.567	21.0617	20.5674	20.923	21.5163	20.8468	20.7062	20.7263	20.19	20.3496	20.4956	19.7434	NA	19.9097	20.0231	18.7982	19.956	21.6108	21.7107	21.9743	21.8127	21.9985	21.4847	20.3857	20.2238
7B2_HUMAN	EFQLHQHLFDPEHDYPGLGK	3	22.23	-0.078	-0.17	0.86335	0.03	0.86335	21.3935	20.7597	24.4438	24.3213	21.7225	21.0924	22.4344	21.3376	22.1842	22.2178	23.3381	23.0767	22.7286	21.7561	23.1912	22.3378	21.0132	19.8342	22.2547	21.6221	21.6349	NA	20.7881	20.6675	21.919	20.9293	23.2887	22.7655	22.7375	22.5619	22.3873	21.2417	23.2355	22.0627	24.0706	23.2656	23.072	23.8233	21.0479	NA
7B2_HUMAN	KSVPHFSDEDKDPE	2	20.64	-0.231	-0.31	0.76122	0.09	0.76122	20.5314	18.2173	22.8013	22.6657	20.8325	17.2128	22.4697	19.3837	19.0713	19.1602	20.0431	20.0494	21.927	19.607	21.8486	19.5367	20.9579	20.7685	21.7473	21.6611	21.4853	21.1499	21.3748	20.8309	21.1774	20.9469	19.8003	19.1639	22.2273	19.9131	19.1566	18.6967	21.5317	21.7346	22.7273	22.6771	22.6083	19.8538	18.1526	19.9097
7B2_HUMAN	LLHGVMEQLGIAR	3	20.2	-0.351	-0.96	0.3429	0.92	0.3429	19.4116	19.2726	22.0122	22.0982	18.9337	18.7901	19.343	19.1871	20.575	20.2119	20.8431	19.9166	20.4966	19.9254	21.0012	20.459	18.5763	NA	20.3351	19.7395	19.969	19.8994	19.1305	NA	19.5276	20.1397	20.2906	19.436	21.4344	21.3251	19.8403	19.4325	21.4848	20.6509	21.7702	21.4685	21.5015	NA	19.5938	19.5329
7B2_HUMAN	LLHGVMEQLGIARPR	3	19.24	-0.136	-0.34	0.73504	0.12	0.73504	18.2763	18.7242	20.605	20.9647	18.4096	17.7878	NA	18.7075	NA	NA	19.9389	NA	19.3435	18.9024	19.4183	19.8613	NA	NA	18.3072	18.7821	19.1903	18.8795	18.2018	17.8258	18.8007	18.5355	NA	NA	NA	20.151	18.3613	NA	20.5992	19.5459	20.588	20.491	20.5271	19.6882	18.6438	NA
7B2_HUMAN	SVNPYLQGQR	2	24.06	0.474	1.52	0.13439	2.32	0.13439	23.3586	23.4654	23.4034	23.8497	24.3464	23.8183	25.0877	24.2908	24.5713	24.9261	23.7376	24.0661	24.4581	25.1836	24.8125	25.0087	24.2508	23.9472	24.863	24.5151	24.5645	24.3975	24.5776	23.6695	24.137	24.2701	21.8064	23.2758	23.7807	23.5446	23.595	24.2679	23.9453	24.6674	23.3365	23.3592	24.589	24.4432	23.4255	22.8367
7B2_HUMAN	SVPHFSDEDKDPE	2	23.61	0.171	0.66	0.51288	0.44	0.51288	22.911	22.9011	24.4646	24.8698	23.383	23.2356	24.0266	23.4842	23.7526	23.9029	24.1448	24.0594	23.6715	23.7392	23.8827	23.4559	23.5302	23.1991	23.7035	23.5422	22.905	22.7825	23.486	22.5524	23.1314	23.4968	23.3584	23.573	23.896	24.1899	23.1673	23.2062	24.0687	23.703	24.4284	24.3309	24.8482	23.6838	22.9885	22.642
7B2_HUMAN	TADDGCLENTPDTAEFSR	2	21.13	0.076	0.26	0.79647	0.07	0.79647	20.1092	20.2301	22.4465	22.825	20.2463	20.4612	21.3146	21.1511	21.641	21.7109	21.4669	21.5039	21.0483	21.0862	21.5215	21.4031	20.85	20.6384	20.6693	21.136	20.8767	20.9082	20.7148	20.5663	20.004	19.9031	21.0458	21.3047	21.8428	21.9219	20.2174	19.7585	22.0042	21.7502	22.2901	22.1225	22.7395	21.5568	20.1438	20.2606
7B2_HUMAN	VSEADIQR	2	18.9	0.16	0.46	0.6472	0.21	0.6472	17.381	17.5155	20.1563	19.9586	17.9635	NA	18.9825	17.9452	19.5556	19.2961	19.2	19.6545	19.1834	NA	20.3243	19.365	18.7728	18.7656	19.0287	NA	18.2035	18.3328	18.3776	17.7015	17.6021	17.9183	18.5102	18.5625	19.501	19.5915	18.7886	18.715	19.7901	19.4	19.9261	20.1299	20.5077	19.4356	17.749	17.4644
A1AG1_HUMAN	EQLGEFYEALDCLR	3	26.58	-0.966	-3.49	0.00111	12.15	0.00111	25.514	25.5529	26.1271	26.1647	25.1028	25.2361	26.5372	26.1685	25.5499	25.8706	27.2191	27.0214	27.1138	27.1039	26.748	26.6393	25.0272	24.3645	26.6477	26.2374	26.2752	26.4271	26.4581	26.1221	26.7083	26.736	27.9722	27.9376	27.6298	27.7647	27.2752	27.7102	26.761	26.5484	27.718	27.3719	28.0926	27.3595	26.1539	26.2377
A1AG1_HUMAN	NWGLSVYADKPETTK	2	25.78	-0.897	-3.19	0.00256	10.21	0.00256	24.7638	24.4376	25.5392	25.3645	24.1536	23.9176	25.868	25.7881	24.8395	24.7089	26.2979	26.3295	26.0577	25.9525	25.6894	25.98	24.3721	24.1013	26.2842	26.2085	25.8144	25.7003	25.8098	25.5463	25.7437	25.7388	27.5783	27.2358	26.9869	26.7125	26.435	26.5633	25.3454	25.4569	27.1126	26.8027	27.059	26.4139	25.5114	25.0248
A1AG1_HUMAN	NWGLSVYADKPETTKEQLGEFYEALDCLR	3	23.1	-0.957	-2.22	0.03209	4.91	0.03209	22.0106	21.0712	23.6809	23.6434	20.8918	20.4153	22.7472	22.4579	21.7175	22.0228	24.3072	23.9475	24.0142	23.5917	22.9701	23.2487	NA	NA	22.0237	21.9347	22.1554	21.6712	23.2499	22.9472	22.191	22.0463	26.0748	25.8514	24.9052	24.8223	24.448	24.3562	22.4208	21.7595	24.6132	24.2411	24.5231	24.1375	22.2818	22.3271
A1AG1_HUMAN	SDVVYTDWK	2	25.15	-0.826	-3.24	0.00224	10.51	0.00224	24.3457	24.3211	24.2334	24.1284	23.971	23.7669	25.1301	24.7557	24.3384	24.3055	25.8198	25.5317	25.3542	25.4009	25.3768	25.1787	24.2482	24.1868	25.1126	25.1717	24.8305	24.8235	24.9652	24.8739	24.7995	24.7358	26.6636	26.6796	26.2517	26.2739	25.8029	25.927	25.2636	24.8719	26.19	26.2074	26.7046	25.8088	24.796	24.7343
A1AG1_HUMAN	SDVVYTDWKK	2	21.76	-1.159	-3.3	0.00191	10.91	0.00191	20.4187	20.5344	20.8527	20.5491	20.3716	NA	21.9146	21.1348	20.5649	20.5419	22.316	22.5368	22.2475	22.3463	21.6759	21.4846	20.461	19.6134	21.5163	21.4224	21.2035	20.8522	21.8835	20.9239	21.8815	21.9374	24.2013	23.5866	23.351	23.5787	22.9393	22.8168	21.4384	20.765	23.0046	23.2109	23.1714	22.4445	21.3915	21.6667
A1AG1_HUMAN	TEDTIFLR	2	24	-0.981	-3.39	0.00147	11.49	0.00147	22.6957	22.9043	23.495	23.129	22.6329	22.663	23.661	23.1658	22.872	23.1286	24.8404	24.5979	24.4167	24.4585	24.1929	23.9048	22.8971	22.8514	23.8985	23.8243	23.771	23.8771	23.9437	23.6352	23.7564	23.9852	26.1366	25.5631	25.2506	25.1501	24.8934	24.8755	23.8063	23.6149	25.1673	24.9768	25.6668	24.4825	23.7067	23.5938
A1AG1_HUMAN	TYMLAFDVNDEK	2	25.08	-1.063	-2.8	0.00759	7.84	0.00759	24.5741	24.5012	23.7704	23.0494	NA	24.0622	25.3116	24.103	23.4429	23.5453	25.5595	24.86	25.471	25.6748	25.2976	24.0383	24.3949	23.914	25.8975	24.8109	25.0562	24.92	25.8748	24.9409	25.4507	25.5123	27.1278	26.395	26.422	26.2548	26.2234	26.0354	24.933	24.0688	25.3848	25.1734	26.4201	24.9461	25.7002	24.8779
A1AG1_HUMAN	WFYIASAFR	2	24.6	-1.477	-3.37	0.00154	11.37	0.00154	22.5538	22.976	24.9118	24.7692	22.7004	22.2399	24.0648	23.7948	23.4151	23.3936	26.2104	25.8308	25.7383	25.2383	24.7414	24.7643	21.5409	20.5048	23.8527	23.9992	24.1276	23.974	24.5427	24.3943	24.3516	24.2179	27.2866	27.5416	26.4121	26.3557	26.1634	25.8886	24.4617	24.1993	26.3981	26.2116	26.4904	25.6509	24.1545	23.9485
A1AG1_HUMAN	YVGGQEHFAHLLILR	2	25.28	-0.798	-2.43	0.01909	5.91	0.01909	24.7263	24.3981	25.9931	25.9783	24.258	24.096	25.312	24.9846	23.6731	23.834	26.1619	26.0941	25.2474	25.1796	25.231	25.2304	23.416	23.0481	25.3058	25.4594	25.0474	25.0312	25.3128	24.9793	25.1936	25.1951	27.0377	26.9822	26.9285	26.7255	25.7445	25.3854	24.3703	24.177	26.7167	26.6196	26.9415	25.6296	24.8943	24.6803
A1AG2_HUMAN	EHVAHLLFLR	2	22.06	-0.95	-3.07	0.00361	9.44	0.00361	21.5484	21.3382	21.8206	21.4471	20.8267	21.0576	21.6863	21.3508	21.7323	21.9631	22.5518	22.142	23.1329	23.0618	21.6463	22.3164	19.8406	19.6448	21.6567	21.0008	22.1297	21.974	21.7635	21.5941	21.9168	22.3012	23.9773	23.5362	22.9837	23.4534	23.3111	23.2506	21.748	22.3743	23.4643	22.964	22.3696	22.8169	21.3691	21.4716
A1AG2_HUMAN	EQLGEFYEALDCLCIPR	2	24.44	-0.855	-2.59	0.01292	6.71	0.01292	23.218	23.1902	24.4228	25.3436	22.8613	22.8093	24.11	23.7538	24.0082	24.1732	25.6587	25.3854	25.1845	24.9096	24.9757	24.8403	22.1897	21.4331	24.2033	23.5106	24.4158	23.9702	24.2911	24.1512	24.1014	24.3768	25.9865	25.7464	25.3991	25.5553	25.2234	25.3107	24.6901	24.6889	25.785	25.459	25.1292	24.804	24.0394	24.1625
A1AG2_HUMAN	NWGLSFYADKPETTK	2	24.28	-1.075	-2.81	0.00746	7.89	0.00746	23.1751	22.8274	23.7073	23.2895	23.2234	22.9422	24.617	24.192	23.6225	NA	23.7667	23.8309	25.1845	22.7755	25.1431	24.912	22.9522	22.318	24.2868	24.051	24.6357	24.4459	24.5705	24.2341	24.4024	24.2389	26.702	26.3334	25.316	24.8668	25.8475	25.4849	23.9649	NA	24.935	24.4166	25.4651	24.1086	24.0363	23.7951
A1AG2_HUMAN	SDVMYTDWK	2	23.19	-0.658	-2.38	0.02187	5.64	0.02187	22.2322	22.0764	24.367	24.2636	21.9419	21.4688	22.8305	22.4753	22.3568	22.4194	23.78	23.6606	23.5423	23.5339	23.3653	23.4262	22.1498	21.8016	22.8413	22.7242	23.2768	23.2145	23.2932	23.0878	23.2643	22.8989	24.7363	24.3953	23.9774	23.9416	23.8217	23.9888	23.1345	22.9616	24.1343	24.059	24.2068	23.2041	22.3097	22.5034
A1AG2_HUMAN	TLMFGSYLDDEK	2	24.34	-0.79	-2.55	0.01415	6.52	0.01415	23.1591	23.1223	24.2805	24.244	23.0827	22.9993	24.0228	23.7347	23.5458	23.461	25.6835	25.1771	24.8999	24.889	24.6266	24.4089	23.1588	22.9519	23.911	23.614	24.0972	24.2341	24.2214	23.9334	23.9296	24.1062	26.4235	26.2061	25.7542	25.5014	25.0618	24.8731	24.1106	24.0817	26.0229	25.5284	25.2748	24.1886	23.8664	23.3506
A1AT_HUMAN	SVLGQLGITK	2	18.65	-0.144	-0.4	0.69304	0.16	0.69304	NA	NA	NA	NA	NA	NA	18.9175	18.4095	17.9017	18.7341	NA	NA	18.6836	NA	19.3019	18.9152	NA	NA	NA	17.9264	NA	NA	18.7018	18.1167	18.9445	19.0838	NA	NA	19.3852	19.4836	19.1715	NA	18.5395	NA	NA	NA	NA	18.4282	17.8841	17.8874
A1AT_HUMAN	VFSN(de)GADLSGVTEEAPLK	2	NA	NA	NA	NA	NA	NA	NA	NA	NA	NA	NA	NA	NA	NA	NA	NA	NA	NA	NA	NA	NA	NA	NA	NA	NA	NA	NA	NA	NA	NA	NA	NA	NA	NA	NA	NA	NA	NA	NA	NA	NA	NA	NA	NA	NA	NA
A1BG_HUMAN	ATWSGAVLAGR	2	23.93	-0.353	-1.27	0.21226	1.6	0.21226	22.759	22.5128	23.7408	24.1674	23.0237	22.703	24.1905	23.7361	23.5592	23.5935	24.8709	24.7625	24.495	24.508	24.6904	23.9864	23.1119	22.6973	24.0872	23.8775	23.9326	23.8656	24.257	23.7668	23.4269	23.2356	25.4303	25.565	24.3884	24.3066	24.6378	24.6805	24.0487	23.5349	24.2739	24.2032	24.7811	24.3536	22.8523	22.599
A1BG_HUMAN	CEGPIPDVTFELLR	2	22.61	-0.56	-1.87	0.06856	3.48	0.06856	21.8617	21.5335	22.9188	22.8736	21.2437	21.1394	22.5827	22.092	22.2072	22.4573	23.7762	23.5446	23.4035	23.2515	23.1308	22.791	20.4736	20.322	22.4793	22.4292	22.6879	22.2116	22.6704	22.4618	22.3524	22.3047	24.288	24.6807	22.9335	22.8341	23.3313	23.4718	22.5771	22.4632	23.2078	22.8091	23.6154	23.2143	21.8967	21.698
A1BG_HUMAN	CLAPLEGAR	2	22.38	-0.251	-0.78	0.43748	0.61	0.43748	20.8198	21.1313	22.5237	22.4399	21.6984	21.6131	22.7058	21.4331	21.9704	22.257	23.3973	23.185	23.1149	22.9343	22.9131	22.6546	21.7957	21.4553	22.7517	22.269	22.5372	22.0492	22.9824	21.7529	21.8411	22.2362	23.742	23.7028	22.664	22.6175	22.7824	23.3306	22.3888	22.0559	22.618	22.5254	23.5381	22.5552	21.3724	20.7996
A1BG_HUMAN	HQFLLTGDTQGR	2	24.04	-0.377	-1.05	0.29931	1.1	0.29931	22.964	23.29	24.4648	24.2792	22.8918	22.7289	25.173	23.8282	22.9476	24.0491	24.9458	24.5896	24.6112	24.3687	24.7295	23.8588	23.0149	22.3993	24.2301	23.6396	23.8031	23.2247	24.3328	23.1392	23.7185	24.068	25.5743	25.3166	24.6761	24.5851	23.8845	24.2387	24.2322	23.8061	24.653	24.5271	25.6075	24.3719	23.743	23.0498
A1BG_HUMAN	IFFHLNAVALGDGGHYTCR	3	23.76	-0.524	-1.69	0.09754	2.86	0.09754	23.0794	23.2113	22.8193	23.3851	23.1625	23.128	24.6427	24.0234	23.2754	23.0781	24.1404	24.517	24.0549	24.4574	24.7738	24.1517	21.4526	20.6894	23.933	23.9944	24.2048	23.9987	24.6362	24.237	24.0881	24.1427	24.9198	25.0445	23.9418	23.6176	24.2821	24.5207	23.1032	23.4849	23.6007	23.2	23.9472	24.4416	23.8203	23.2231
A1BG_HUMAN	LELHVDGPPPRPQLR	3	20.65	-0.473	-1.41	0.16501	1.99	0.16501	19.6907	19.3331	21.4671	20.8228	19.1873	19.0397	21.4176	20.5552	19.9732	20.1104	21.7268	22.0449	21.0431	20.9024	20.7668	20.7159	19.2497	18.8757	21.0897	20.2047	20.418	20.2086	20.4454	20.1805	20.1395	20.5102	23.0296	22.6508	20.956	21.092	21.5533	21.3211	20.0581	20.1168	21.6366	21.4155	21.5208	21.0846	19.8637	19.4682
A1BG_HUMAN	LHDNQN(de)GWSGDSAPVELILSDETLPAPEFSPEPESGR	3	NA	NA	NA	NA	NA	NA	NA	NA	NA	NA	NA	NA	NA	NA	NA	NA	NA	NA	NA	NA	NA	NA	NA	NA	NA	NA	NA	NA	NA	NA	NA	NA	NA	NA	NA	NA	NA	NA	NA	NA	NA	NA	NA	NA	NA	NA
A1BG_HUMAN	N(de)GVAQEPVHLDSPAIK	2	20.84	-0.397	-0.57	0.57062	0.33	0.57062	20.0992	17.3629	NA	NA	17.8482	NA	21.0944	20.8231	21.2168	21.5382	22.2633	19.8546	21.7629	21.7021	21.3161	21.007	NA	NA	21.3103	21.3707	21.0572	20.7735	21.0125	20.7955	19.7645	NA	20.4474	22.3274	NA	NA	22.2623	22.5171	21.3736	21.1671	NA	NA	NA	21.7771	20.3954	18.1357
A1BG_HUMAN	SGLSTGWTQLSK	2	24.3	-0.205	-0.83	0.41191	0.69	0.41191	23.47	23.3027	24.319	24.2428	23.4705	23.2523	24.7289	24.3008	24.2295	24.1658	24.8141	24.7082	24.3412	24.7864	24.8959	24.5413	24.0657	23.4215	24.6073	24.3375	24.5307	24.2996	24.7625	24.2065	24.041	24.0197	25.5935	25.5069	24.2804	24.2155	24.4881	24.9581	24.1218	24.0134	24.7524	24.1808	25.1547	24.4064	23.3048	23.2679
A1BG_HUMAN	SLPAPWLSMAPVSWITPGLK	2	22.16	-1.341	-2.05	0.0467	4.19	0.0467	21.9655	21.8703	24.1648	24.2115	21.0253	20.7223	22.3697	22.226	22.7544	22.9796	20.7689	21.413	20.6697	20.879	18.8279	20.2945	20.3751	17.9894	22.0702	22.7744	22.9281	22.7235	23.0117	22.7708	22.5392	22.546	24.8678	22.9219	23.327	24.3651	20.2441	20.615	23.5009	23.5305	NA	23.6669	24.7157	20.2813	22.633	22.5203
A1BG_HUMAN	SWVPHTFESELSDPVELLVAES	3	23.81	-0.748	-1.45	0.15458	2.1	0.15458	23.1812	22.7293	24.859	24.2763	22.1703	21.844	24.0514	23.6359	23.5883	23.7115	25.2993	24.9882	24.537	24.2581	24.7021	24.5296	20.8145	17.5476	23.9646	23.978	23.6178	23.2033	23.4437	23.4844	23.1117	22.9981	25.9617	26.0353	24.4477	24.4305	24.3821	24.6339	24.2478	23.7731	24.1804	24.2365	25.2222	24.7469	23.906	23.5705
A1BG_HUMAN	TPGAAANLELIFVGPQHAGNYR	3	25.03	-0.503	-1.54	0.13132	2.36	0.13132	24.2032	23.5648	25.2965	24.681	24.1031	23.8967	25.5308	25.0077	24.4932	24.9043	26.2728	25.8986	25.4204	25.4541	25.4439	25.4232	23.1961	22.1774	25.6303	25.015	25.3108	25.0717	25.3847	24.8584	24.6991	24.3835	26.8791	26.7175	25.4714	25.5555	25.4407	25.4002	25.1078	24.9438	25.471	25.302	26.0113	25.3861	24.3445	23.9304
A1BG_HUMAN	VTLTCVAPLSGVDFQLR	3	24.89	-0.492	-1.39	0.17139	1.93	0.17139	23.7705	24.001	24.7708	24.961	23.9506	23.7356	25.1565	23.96	25.0389	25.3772	25.3043	26.3194	24.8553	24.7784	24.6252	24.9648	23.7017	23.3235	NA	25.2237	25.1474	25.0153	24.1086	25.016	24.6175	24.7055	26.7577	26.9605	26.1101	25.1332	24.4415	NA	24.3385	24.4868	25.1405	25.7401	26.3505	24.8921	24.6178	24.5533
A2AP_HUMAN	DSFHLDEQFTVPVEMMQAR	3	20.39	-1.036	-1.62	0.12016	2.64	0.12016	19.5536	NA	NA	NA	19.4132	18.8246	NA	19.7642	NA	NA	NA	NA	NA	NA	NA	NA	18.4816	NA	22.0421	21.3551	21.1418	20.634	20.7091	20.3121	20.604	20.3707	NA	NA	NA	NA	NA	NA	NA	NA	NA	NA	NA	NA	22.168	20.4272
A2AP_HUMAN	EDFLEQSEQLFGAKPVSLTGK	3	19.32	-0.285	-0.92	0.36312	0.84	0.36312	18.368	18.6391	NA	19.5555	17.8374	17.7808	19.1958	18.647	19.5347	19.9974	20.246	19.926	19.3972	19.7329	20.0054	19.9313	17.6115	17.8954	19.9924	19.9616	19.5243	19.3128	18.7501	18.5457	19.0872	18.8125	20.4929	21.112	19.589	19.3902	19.8011	19.9819	19.6459	18.9858	19.6523	18.994	20.7943	19.959	18.5054	18.4786
A2AP_HUMAN	ELKEQQDSPGNK	2	15.55	-0.332	-0.89	0.38232	0.78	0.38232	NA	NA	15.8803	15.4594	14.1174	NA	15.698	14.8	NA	15.2058	16.1792	16.4453	15.5185	15.7019	14.997	14.9949	14.7766	NA	15.486	NA	14.2601	NA	15.1489	NA	NA	NA	17.6563	16.9982	15.2182	15.3181	15.9264	15.8348	14.9191	14.5932	16.0209	15.9521	16.803	15.4491	NA	NA
A2AP_HUMAN	FDPSLTQR	2	19.47	-0.404	-1.2	0.23846	1.43	0.23846	18.3561	18.2645	19.082	19.3095	18.6879	18.567	NA	18.0359	19.0925	19.2679	20.1586	20.0548	19.5358	19.9107	19.9898	19.5996	19.59	19.0798	20.0915	20.0152	19.7068	19.4853	20.4534	18.5507	18.7642	19.0711	20.934	20.7069	19.4324	20.5157	19.7873	NA	19.5541	19.3196	19.6336	19.4402	21.0255	20.1461	18.4776	18.351
A2AP_HUMAN	GFPIKEDFLEQSEQLFGAK	3	19.54	-0.407	-1.4	0.1675	1.97	0.1675	18.5244	18.5631	19.7083	NA	17.9961	18.434	19.1335	18.8952	19.6607	19.6873	20.64	20.1335	20.0325	19.9481	20.2227	20.2515	17.8984	17.3639	20.2278	19.8584	19.4915	19.2154	19.2713	18.9944	19.2436	19.2209	21.0015	20.7706	19.6583	19.7375	19.9721	19.9069	19.7302	19.5015	20.2117	19.5662	20.8116	20.7273	18.8895	19.0211
A2AP_HUMAN	HQMDLVATLSQLGLQELFQAPDLR	3	21.17	-0.484	-0.77	0.45109	0.59	0.45109	NA	NA	21.8249	20.8667	NA	NA	NA	NA	NA	19.5143	22.4919	21.364	21.0732	20.8199	21.0161	21.0534	NA	NA	21.5488	19.0781	NA	NA	19.9987	NA	NA	NA	23.303	23.3819	21.3772	21.5515	20.7308	20.5104	NA	NA	20.1509	20.7941	NA	22.1927	NA	NA
A2AP_HUMAN	IQEFLSGLPEDTVLLLLNAIHFQGFWR	3	19.4	-1.249	-1.67	0.11677	2.77	0.11677	NA	NA	NA	NA	NA	NA	NA	NA	NA	NA	NA	18.5084	NA	18.2658	NA	NA	NA	NA	NA	NA	NA	NA	NA	NA	NA	NA	NA	20.7931	19.1503	19.5028	NA	18.2445	NA	NA	20.6086	19.1963	19.7134	20.0585	NA	NA
A2AP_HUMAN	LGNQEPGGQTALK	2	21.01	-0.189	-0.65	0.51887	0.42	0.51887	19.1718	19.6005	21.0519	21.1992	20.3071	20.2723	20.8697	20.5543	21.1573	21.1141	21.6244	21.6935	21.0927	21.5044	21.3164	21.1333	20.6691	20.7738	21.5175	21.6773	20.6667	20.9945	21.2541	21.0151	20.761	20.8611	22.7269	22.725	20.6752	21.1562	21.1875	21.5035	20.5151	20.5299	21.3336	21.3067	22.3989	20.8912	19.8207	19.7601
A2AP_HUMAN	LQQVLHAGSGPCLPHLLSR	3	21.64	-0.348	-0.86	0.39516	0.74	0.39516	20.7199	20.5877	21.229	21.1758	20.0203	21.4816	22.0842	21.3192	21.6118	21.5652	22.0502	22.5233	21.9625	22.4375	22.3992	22.068	20.8641	20.3518	22.3075	20.4671	22.0525	22.084	21.6567	20.6219	21.5398	20.1327	23.7009	23.564	21.7835	22.5203	21.9666	22.2351	20.7324	20.9951	21.9819	22.3428	22.8592	22.3153	21.0225	20.085
A2AP_HUMAN	LVPPMEEDYPQFGSPK	2	18.93	NA	NA	NA	NA	NA	NA	NA	NA	NA	NA	NA	NA	NA	NA	NA	NA	NA	NA	NA	NA	NA	NA	NA	NA	NA	NA	NA	NA	NA	NA	NA	NA	18.9347	NA	NA	NA	NA	NA	NA	NA	NA	NA	NA	NA	NA
A2AP_HUMAN	MSLSSFSVNRPFLFFIFEDTTGLPLFVGSVR	3	19.77	-0.15	-0.22	0.82747	0.05	0.82747	NA	NA	NA	19.3402	NA	NA	NA	NA	NA	NA	19.7179	19.6327	NA	NA	NA	NA	NA	NA	NA	NA	18.3801	NA	NA	NA	NA	NA	21.1934	20.7133	NA	NA	NA	NA	NA	NA	19.3977	NA	19.7643	NA	NA	NA
A2AP_HUMAN	NKFDPSLTQR	2	18.62	-0.507	-1.45	0.1562	2.1	0.1562	16.9722	17.2192	NA	NA	17.6187	17.5901	18.4453	18.3131	NA	NA	NA	18.8286	18.9194	19.2145	NA	18.7749	18.4149	17.8504	19.0362	18.6109	18.6786	18.2881	17.9594	18.0212	18.5265	18.8172	19.7583	19.658	NA	19.0437	18.9924	19.1083	NA	18.5796	19.6598	19.072	20.7303	19.1981	NA	17.2429
A2AP_HUMAN	QEDDLANINQWVK	2	21.02	-0.241	-0.77	0.44401	0.6	0.44401	20.1707	20.2063	NA	NA	19.7551	19.542	20.9251	20.778	NA	NA	NA	21.8398	NA	NA	21.6254	21.5482	20.5668	20.0546	22.4759	21.8633	20.8513	21.1032	20.6726	20.4202	20.6837	20.7441	21.6432	NA	21.2284	NA	21.4265	21.7772	20.8734	NA	21.3786	NA	22.1728	21.8568	20.9508	20.5492
A2AP_HUMAN	WFLLEQPEIQVAHFPFK	3	21.34	-0.473	-1.26	0.21515	1.59	0.21515	19.1678	NA	22.4042	22.0907	18.973	18.6974	20.3782	20.1061	21.169	21.3991	22.484	22.4417	21.8343	21.6389	21.9999	21.7136	NA	NA	21.4391	20.9891	21.0487	20.6438	20.5416	20.5471	20.3653	NA	23.0099	23.3155	21.7541	21.939	21.7495	21.6802	21.3034	21.4091	22.1095	21.9555	22.7956	22.395	20.3411	20.5314
A2GL_HUMAN	ALGHLDLSGNR	2	20.13	-1.364	-3.87	0.00037	14.97	0.00037	18.2961	18.775	NA	NA	19.087	18.8956	20.3718	19.0332	18.7607	19.1095	20.1749	19.9137	20.4872	20.2048	19.9893	19.9779	18.5488	18.1962	19.9309	19.5992	20.1002	19.7566	19.8863	18.7979	20.4857	20.9546	21.6923	21.902	21.8463	21.8999	20.7804	21.2069	19.8295	19.7893	21.871	21.7205	21.9524	20.9611	20.0704	19.9448
A2GL_HUMAN	DGFDISGNPWICDQNLSDLYR	2	20.76	-1.7	-4.31	9e-05	18.57	9e-05	19.1003	18.4751	21.066	21.2013	19.0091	18.2552	20.3663	20.2037	18.7112	18.8684	20.635	20.7059	21.2464	20.5486	21.1456	21.6657	17.1819	NA	20.4543	20.0158	20.4635	20.0346	20.4428	20.1639	21.1629	21.4304	22.9853	22.5694	22.7719	22.5094	21.8967	21.9879	20.9305	21.0593	22.5377	22.1351	22.3576	22.2659	20.228	20.7681
A2GL_HUMAN	DLLLPQPDLR	2	21.68	-1.257	-4.89	1e-05	23.89	1e-05	20.6328	20.3824	20.9243	20.8077	21.2022	20.9166	21.4842	21.2253	20.1164	20.3144	21.5103	21.3541	21.8231	21.7502	21.8196	21.4669	20.3636	20.4077	21.4351	21.1738	21.7634	21.5417	21.7923	21.6233	22.5053	22.625	23.3372	22.9827	23.208	23.3273	22.7788	22.6337	21.5411	21.1301	22.9891	22.7429	23.0772	22.2073	21.4217	21.0232
A2GL_HUMAN	ENQLEVLEVSWLHGLK	2	22.23	-1.654	-4.74	2e-05	22.5	2e-05	20.9452	21.2145	22.4154	22.0889	21.0182	21.2294	21.9013	21.6322	20.4104	20.5933	22.2578	21.9127	22.4303	22.1426	22.5698	22.4233	18.7205	18.3253	22.0166	21.7452	22.5344	22.3092	22.5475	22.1735	23.0284	23.2192	24.4155	24.2176	24.1234	23.8111	23.0241	23.104	22.1167	21.6883	24.3822	23.5649	23.6807	23.1063	22.0436	21.9784
A2GL_HUMAN	GQTLLAVAK	2	21.19	-1.222	-3.65	0.00069	13.35	0.00069	19.2294	19.6525	20.7256	NA	20.4958	20.5425	21.321	19.9819	19.8694	19.992	20.865	20.9334	21.3322	21.1823	21.714	21.1393	20.1062	19.8814	21.1688	20.5316	21.1134	20.7871	21.6616	20.6653	22.0771	22.0007	22.6044	22.4137	22.8658	22.9436	21.6644	22.153	20.7084	20.6295	22.6101	22.4528	23.1827	21.8883	20.9115	20.456
A2GL_HUMAN	LQ(de)ELHLSSNGLESLSPEFLR	3	NA	NA	NA	NA	NA	NA	NA	NA	NA	NA	NA	NA	NA	NA	NA	NA	NA	NA	NA	NA	NA	NA	NA	NA	NA	NA	NA	NA	NA	NA	NA	NA	NA	NA	NA	NA	NA	NA	NA	NA	NA	NA	NA	NA	NA	NA
A2GL_HUMAN	LQELHLSSN(de)GLESLSPEFLRPVPQLR	3	20.43	-1.029	-2.86	0.00701	8.16	0.00701	18.6064	NA	NA	20.161	18.9478	18.5887	NA	19.8396	19.4073	NA	NA	20.7279	20.6432	20.7608	19.6897	20.0816	NA	NA	19.8859	20.1037	19.4974	19.2883	NA	19.785	20.0073	20.6507	22.327	23.0001	21.749	21.8991	21.3835	21.817	19.7385	20.1571	21.5318	21.7953	20.8904	21.1596	19.7724	19.9065
A2GL_HUMAN	NALTGLPPGLFQASATLDTLVLK	2	20.8	-1.385	-2.5	0.01689	6.23	0.01689	NA	NA	20.492	20.392	19.076	17.9216	21.0671	20.4583	NA	NA	21.7383	20.3725	21.4544	21.4633	21.4283	21.3948	17.8184	15.5721	20.0973	20.2712	19.6044	19.195	21.2448	21.0509	21.5952	21.7104	23.4697	23.6246	NA	NA	21.0909	21.5336	21.5077	21.1112	21.8194	21.6362	22.7498	22.298	20.3624	20.4789
A2GL_HUMAN	TLDLGENQLETLPPDLLR	2	21.22	-1.408	-4.81	2e-05	23.17	2e-05	19.717	19.9317	20.7834	21.0178	20.0922	19.9196	20.6686	20.7088	19.2983	19.8801	20.9383	21.198	21.2129	21.6735	21.03	21.6144	19.519	19.0108	21.0178	21.085	21.2793	20.9564	21.2741	21.1583	22.0839	22.2043	22.4526	22.7938	22.9937	22.9991	21.872	22.5825	20.8569	21.4749	22.7152	22.4785	22.4883	22.2804	20.6817	20.8607
A2GL_HUMAN	VAAGAFQGLR	2	21.15	-1.426	-4.58	4e-05	20.97	4e-05	19.3167	19.8621	20.8478	21.0927	20.4503	20.1492	20.772	20.3705	19.4445	19.8495	21.2278	20.9411	21.4159	21.0841	21.1469	21.0359	19.6999	19.5688	20.9194	20.5838	21.3985	21.2346	21.421	21.0788	21.5803	21.7618	22.5861	22.8633	22.7375	22.8973	22.1672	21.8732	20.9375	20.5147	23.0101	22.7845	23.6743	NA	20.5196	20.0145
A2GL_HUMAN	YLFLN(de)GNK	2	NA	NA	NA	NA	NA	NA	NA	NA	NA	NA	NA	NA	NA	NA	NA	NA	NA	NA	NA	NA	NA	NA	NA	NA	NA	NA	NA	NA	NA	NA	NA	NA	NA	NA	NA	NA	NA	NA	NA	NA	NA	NA	NA	NA	NA	NA
A2MG_HUMAN	AAQVTIQSSGTFSSK	2	18.93	-0.786	-1.09	0.29961	1.2	0.29961	NA	NA	NA	NA	NA	NA	18.8324	NA	NA	NA	NA	NA	NA	NA	18.2106	NA	NA	NA	18.8134	NA	NA	NA	18.4791	NA	NA	NA	NA	NA	NA	NA	NA	NA	NA	NA	NA	NA	20.3302	NA	NA	NA
A2MG_HUMAN	AFQPFFVELTMPYSVIR	2	20.46	-0.912	-1.84	0.07192	3.4	0.07192	19.244	18.3451	22.0274	21.5778	18.9753	16.8414	19.9267	19.858	20.949	20.7111	21.3334	20.9337	21.1047	20.8875	21.0802	21.2007	15.9511	NA	20.16	20.3647	19.9326	19.4655	20.1104	19.8962	19.5945	18.6405	21.4494	21.5672	21.9607	21.5725	20.604	20.5996	21.3495	20.8188	21.6225	21.526	22.213	21.7518	20.9888	20.979
A2MG_HUMAN	AIGYLNTGYQR	2	23.97	-0.384	-1.7	0.09604	2.89	0.09604	23.0437	23.0765	24.2487	24.1531	23.0957	23.503	23.8171	23.5255	24.1034	24.1632	24.4592	24.1543	23.6815	23.9096	24.1615	24.0938	23.437	23.1228	23.8595	23.9421	23.59	23.8323	24.1246	23.848	23.3224	23.6311	24.8493	24.7462	24.2126	24.1434	23.9429	24.309	24.5529	24.2386	24.8234	24.5185	25.0796	24.0718	23.4209	23.9638
A2MG_HUMAN	ALLAYAFALAGNQDK	2	22.92	-0.414	-1.33	0.1897	1.77	0.1897	22.2857	22.3457	23.9639	23.5244	22.0603	21.821	22.8827	22.1834	22.9058	23.5556	23.5453	23.0181	23.1601	22.8888	23.636	23.3526	21.0806	20.5259	23.1088	22.3909	22.9258	22.53	23.0596	22.886	22.9611	22.4469	23.5223	23.1672	22.2549	23.3112	23.0977	23.1634	23.866	23.3116	24.1108	23.7031	24.0333	23.3795	22.523	22.2571
A2MG_HUMAN	ALLAYAFALAGNQDKR	3	18.91	-0.394	-1.42	0.16454	2.02	0.16454	18.9088	NA	NA	NA	18.6526	18.6966	NA	18.4965	18.5712	NA	19.4151	NA	18.9328	18.8623	18.7186	19.3196	17.4476	NA	18.3113	18.8365	18.7977	19.1955	20.0185	19.3166	18.6922	NA	19.6535	NA	18.5406	NA	19.1174	19.028	19.7133	19.0169	NA	NA	NA	18.8309	18.8984	18.5636
A2MG_HUMAN	ATVLNYLPK	2	22.06	-0.449	-1.82	0.07482	3.33	0.07482	21.1446	21.2966	22.19	21.7568	21.2778	21.3006	21.763	21.6016	21.4119	21.6494	22.3651	21.6762	21.9901	22.0154	22.5647	22.2096	21.8914	21.9829	22.1203	22.5197	21.8653	21.8457	21.8613	21.7717	21.3737	21.7851	22.8207	22.0241	22.2775	22.2355	22.2056	21.9209	22.877	22.5098	23.2488	22.8459	23.6231	22.5575	22.1764	21.8912
A2MG_HUMAN	AVDQSVLLMKPDAELSASSVYNLLPEK	3	23.12	-0.602	-2	0.05144	4	0.05144	22.5226	22.3935	23.154	23.4108	21.512	21.9948	23.0222	22.1494	23.1548	23.7266	23.5891	22.8573	23.0365	23.1933	23.6009	22.917	21.8399	21.1894	23.8633	23.302	23.14	23.0039	22.8435	22.5811	22.6105	22.8579	23.0254	22.6244	23.7058	24.0429	23.9066	23.3061	23.5904	23.8627	23.9354	24.2317	24.7276	23.6876	23.3777	23.4138
A2MG_HUMAN	AYIFIDEAHITQALIWLSQR	3	21.18	-0.469	-0.66	0.51344	0.43	0.51344	21.1169	21.188	23.2954	23.0697	17.7207	21.2126	21.4133	21.0046	22.3793	20.2824	20.5981	20.4653	19.5842	21.686	22.9585	NA	19.514	19.2175	19.4627	21.4767	19.4931	21.8199	19.7298	20.0418	21.5869	20.7631	24.0342	21.7157	23.3026	23.3059	19.4324	20.6633	21.0672	19.9599	21.2822	23.0044	22.8295	NA	21.7956	21.1854
A2MG_HUMAN	DLTGFPGPLNDQDN(de)EDCINR	2	NA	NA	NA	NA	NA	NA	NA	NA	NA	NA	NA	NA	NA	NA	NA	NA	NA	NA	NA	NA	NA	NA	NA	NA	NA	NA	NA	NA	NA	NA	NA	NA	NA	NA	NA	NA	NA	NA	NA	NA	NA	NA	NA	NA	NA	NA
A2MG_HUMAN	DMYSFLEDMGLK	2	24.26	-0.692	-0.83	0.41361	0.68	0.41361	23.7734	23.4959	25.9859	26.0162	22.765	23.021	24.1949	23.9465	24.7463	25.064	25.5611	20.6743	24.8745	25.0357	25.0762	25.2788	21.8882	18.0992	24.6228	24.1128	24.281	24.1697	19.0505	24.1473	24.1286	24.14	25.565	25.5137	25.2379	25.1091	24.9506	25.152	25.4545	24.9689	25.3372	25.0737	25.8803	25.3712	24.4828	24.0646
A2MG_HUMAN	DNSVHWERPQKPK	2	20.24	-0.458	-0.89	0.37937	0.79	0.37937	20.1863	18.8215	21.3874	18.1896	19.2403	18.956	21.6065	20.3901	20.6326	20.628	21.2336	20.7649	20.5246	19.9261	18.3748	20.3383	19.7308	18.638	20.6234	20.017	20.559	19.774	21.1156	19.8296	20.3584	19.2068	21.7313	21.3082	20.798	20.4598	20.8836	20.4024	21.2359	20.5668	21.3658	21.0918	18.85	20.0139	20.4557	19.3645
A2MG_HUMAN	DTVIKPLLVEPEGLEK	2	23.58	-0.325	-1.4	0.16794	1.96	0.16794	22.7848	23.017	23.5072	23.8501	22.984	22.8735	23.0239	23.5647	23.1614	23.4514	24.059	23.6806	23.3397	23.883	23.5925	23.9189	22.8625	22.8879	23.6235	24.3076	23.4576	23.4803	23.21	23.6743	22.9962	23.4005	23.208	23.6215	23.5653	23.8832	23.478	23.7538	23.835	24.4037	24.818	24.7998	23.9315	24.0972	23.4464	23.8109
A2MG_HUMAN	EEFPFALGVQTLPQ(de)TCDEPK	2	20.26	0.171	0.44	0.66439	0.19	0.66439	NA	19.6905	21.2155	21.5309	19.25	18.9979	20.5664	20.3251	21.7965	21.3258	21.1016	20.4824	20.1982	21.6753	20.578	21.3014	18.7132	17.902	19.8229	NA	NA	19.1384	20.6224	NA	NA	19.6099	20.5831	NA	20.3863	21.0828	20.6892	20.9401	20.5417	20.1677	19.9454	18.8955	20.7194	NA	19.2588	19.5746
A2MG_HUMAN	EQAPHCICAN(de)GR	2	NA	NA	NA	NA	NA	NA	NA	NA	NA	NA	NA	NA	NA	NA	NA	NA	NA	NA	NA	NA	NA	NA	NA	NA	NA	NA	NA	NA	NA	NA	NA	NA	NA	NA	NA	NA	NA	NA	NA	NA	NA	NA	NA	NA	NA	NA
A2MG_HUMAN	ETTFNSLLCPSGGEVSEELSLK	2	22.38	-0.271	-0.48	0.63076	0.23	0.63076	21.6717	21.724	23.2058	23.271	21.3897	20.8057	22.9456	NA	22.7301	23.1001	23.5181	21.5066	22.5344	22.8473	22.1753	23.0215	21.0731	18.35	23.782	22.7143	22.8947	22.2271	22.9305	20.3782	21.9349	20.442	22.4308	21.6207	23.3369	23.4464	21.5682	21.1376	23.7406	23.215	24.0177	23.5692	23.8195	22.8959	22.6962	22.2517
A2MG_HUMAN	FEVQVTVPK	2	22.53	-0.518	-1.94	0.05913	3.75	0.05913	21.2846	21.7411	23.1122	22.5987	21.4935	21.178	22.1579	21.488	22.5414	22.7768	23.161	22.8951	22.5403	22.514	22.9433	22.5227	21.4675	21.8825	22.5745	22.5133	22.2807	22.3436	22.2596	21.9085	21.8474	21.7868	23.5003	22.9873	23.3712	23.2805	22.7198	22.672	23.5406	23.0694	23.7047	23.5926	23.6032	22.7268	22.0821	22.4641
A2MG_HUMAN	FQVDNNNR	2	21.17	0.086	0.11	0.91543	0.01	0.91543	19.4128	19.8197	22.4225	22.4721	21.0505	20.0891	21.4371	20.4961	21.8398	21.738	21.414	21.8858	21.0504	21.5656	21.8849	21.8337	20.0425	20.2367	21.8365	21.6532	20.6543	21.0938	21.8281	14.0532	20.1193	20.353	22.0174	22.2963	21.8121	22.0744	21.2286	21.8401	21.5954	21.9455	22.9941	21.921	22.732	21.755	20.252	19.8982
A2MG_HUMAN	FSGQLNSHGCFYQQVK	3	20.9	-0.348	-1.2	0.23501	1.45	0.23501	19.8383	19.8976	20.545	NA	19.8691	20.3231	21.4254	20.7096	20.7284	20.8776	21.0093	21.1192	20.816	20.6871	21.2973	20.9685	20.4841	20.1512	21.8352	21.1533	20.9349	20.6194	21.2702	20.433	20.4375	20.6049	21.4054	20.7386	21.2733	21.053	20.5563	21.2311	20.3315	21.5055	22.3736	21.682	22.0204	21.4104	21.0014	20.4019
A2MG_HUMAN	GGVEDEVTLSAYITIALLEIPLTVTHPVVR	3	19.76	-0.972	-1.78	0.092	3.17	0.092	NA	NA	NA	NA	18.1971	NA	19.9545	18.3794	NA	19.9559	NA	NA	NA	19.3915	NA	19.8813	NA	NA	NA	NA	NA	19.6658	19.234	19.2942	NA	NA	NA	21.68	NA	20.7355	20.258	NA	NA	NA	NA	NA	NA	20.2573	NA	NA
A2MG_HUMAN	GHFSISIPVK	2	21.88	-0.419	-1.38	0.17458	1.9	0.17458	21.7617	21.4689	22.6458	22.0436	21.0644	20.821	21.8648	21.3761	21.8097	22.0742	22.2596	21.8558	21.8073	NA	22.1485	21.942	20.7952	20.7131	21.8528	21.3381	21.9283	21.6737	21.9031	21.4357	21.5895	21.5507	23.3418	21.8587	22.0129	21.9361	22.1251	21.5918	22.0425	22.4233	22.8897	22.2693	23.466	22.0711	22.2335	21.4588
A2MG_HUMAN	GPTQEFKK	2	17.17	-0.295	-0.93	0.35828	0.86	0.35828	15.8426	16.332	NA	18.2336	16.1164	16.0296	17.7591	16.7675	17.4471	17.2185	17.7018	17.8625	17.185	NA	17.3412	17.0935	16.1583	16.0513	17.3913	16.9559	16.5176	16.6915	17.6639	16.9753	16.1865	NA	18.6301	18.2353	17.5266	17.7268	17.5723	17.6516	17.4239	NA	18.0067	17.9193	18.5238	17.6567	15.6961	16.0016
A2MG_HUMAN	HNVYIN(de)GITYTPVSSTNEK	2	NA	NA	NA	NA	NA	NA	NA	NA	NA	NA	NA	NA	NA	NA	NA	NA	NA	NA	NA	NA	NA	NA	NA	NA	NA	NA	NA	NA	NA	NA	NA	NA	NA	NA	NA	NA	NA	NA	NA	NA	NA	NA	NA	NA	NA	NA
A2MG_HUMAN	HYDGSYSTFGER	2	23.32	-0.248	-0.79	0.43183	0.63	0.43183	22.5694	22.6784	24.0681	23.9808	22.2132	22.2732	23.6611	23.0386	23.4357	23.7284	23.8894	23.8832	23.2989	23.0366	23.7818	23.2319	22.3688	22.4247	23.2036	23.1636	22.8343	22.8703	23.514	21.603	22.5954	22.8354	24.5261	24.0935	23.6078	23.7467	23.288	23.3924	23.7822	23.5568	24.0894	24.1445	24.9157	23.8915	22.973	22.627
A2MG_HUMAN	IAQWQSFQLEGGLK	2	22.52	-0.498	-1.53	0.132	2.35	0.132	21.395	21.5027	23.2072	22.8833	21.3592	20.681	22.6564	21.8374	22.1395	22.2962	23.4248	23.1594	22.9248	22.7193	22.985	22.6392	21.0796	20.7471	23.5123	22.331	22.6965	22.2841	21.9814	21.9868	21.9524	21.9221	23.2557	22.9404	23.0481	22.9936	22.2161	22.2651	23.4559	23.1309	24.1287	24.117	23.7909	22.6928	22.6167	21.968
A2MG_HUMAN	KDTVIKPLLVEPEGLEK	3	21.88	-0.517	-2.46	0.01789	6.04	0.01789	21.3071	20.9655	21.481	21.5852	20.7397	20.7722	21.9927	21.6686	21.7615	21.6013	21.956	22.2821	21.5497	21.7627	22.172	22.1073	21.4564	21.1939	21.9763	22.019	22.1253	21.98	21.7562	21.2702	21.6513	21.872	22.1291	21.8657	22.1327	22.1908	21.8148	22.0936	22.2886	22.3457	23.0562	22.9365	22.9447	22.2603	22.2286	21.7541
A2MG_HUMAN	KLSFYYLIMAK	2	21.24	-0.284	-0.36	0.72267	0.13	0.72267	20.004	18.3378	23.3564	23.1776	17.687	17.1441	20.7677	18.5799	22.2124	22.3275	23.4446	22.3635	22.0764	21.1426	22.3724	21.4107	NA	NA	21.5799	NA	20.1541	17.7024	20.576	17.9949	20.215	NA	23.6375	23.3239	23.0755	22.8424	22.5459	20.9967	22.6832	22.2012	23.5327	22.5329	23.7118	21.7275	18.7522	18.5703
A2MG_HUMAN	KYSDASDCHGEDSQAFCEK	2	21.16	-0.164	-0.63	0.53414	0.39	0.53414	20.2203	19.7526	20.939	20.949	20.8857	20.2692	22.0587	21.2853	21.3588	21.2291	21.3383	21.4137	20.9895	20.9888	22.0226	21.3271	20.8633	20.3687	21.7591	21.5812	20.6711	20.7568	21.5807	21.1233	20.7035	20.4336	21.3218	21.3591	21.3102	21.1291	21.1424	21.2664	21.8784	21.6493	22.0224	21.9939	22.2315	21.0616	20.7129	20.5293
A2MG_HUMAN	LHTEAQIQEEGTVVELTGR	3	21.98	-0.389	-0.93	0.35636	0.87	0.35636	21.5266	21.1932	22.2812	21.7455	21.2329	21.0486	22.3979	21.1666	21.6664	21.8478	22.963	21.7802	21.8031	22.1538	23.1771	21.9791	21.2511	20.6207	22.3352	21.6057	21.9342	21.8166	22.1764	21.332	21.3727	21.5451	22.7263	21.2733	22.1844	22.1836	22.0128	21.8412	23.1699	22.21	23.0694	22.5403	24.5482	22.1387	22.2894	21.1973
A2MG_HUMAN	LLIYAVLPTGDVIGDSAK	2	24.65	-0.54	-1.72	0.09289	2.95	0.09289	23.7959	23.6583	25.7101	25.3774	23.2148	22.9073	24.6055	24.0361	24.9574	25.0257	25.4831	25.0518	25.019	24.7743	25.1612	24.9403	22.5885	22.073	24.8294	24.4437	24.592	24.1691	24.7453	23.9882	23.9407	23.8961	26.0087	25.8909	25.3371	25.0601	25.2385	24.9693	25.491	24.9363	25.2658	24.9859	25.8165	25.1843	24.6437	24.2947
A2MG_HUMAN	LLLQQVSLPELPGEYSMK	2	23.3	-0.57	-1.89	0.06516	3.57	0.06516	22.7991	22.5103	24.5971	24.4158	21.7558	21.9404	22.8295	22.4849	23.5335	23.09	22.9045	23.8339	23.2157	23.3005	23.8412	23.2657	21.376	21.5566	23.5165	23.5707	22.7937	23.2425	23.2168	23.2318	22.7073	23.0093	24.5914	24.9764	24.4692	23.8872	23.3868	23.4751	23.4793	23.7112	23.9287	23.8638	24.5145	23.6347	22.9157	22.704
A2MG_HUMAN	LPPNVVEESAR	2	22.95	-0.293	-0.96	0.34235	0.92	0.34235	21.7545	22.1525	24.1218	23.8971	21.9058	21.7054	22.7439	21.7903	22.6559	23.1181	23.8943	23.5455	23.3628	NA	23.1411	NA	22.0401	22.0547	23.0862	23.0956	22.5232	22.5793	22.7392	22.5194	22.3217	22.6889	NA	NA	23.4326	23.4209	23.1545	23.0289	23.4492	23.2202	24.2505	24.1736	24.2666	23.0063	22.7067	22.5053
A2MG_HUMAN	LSFYYLIMAK	2	20.5	-0.535	-1.31	0.19595	1.73	0.19595	19.8221	19.404	NA	21.8494	19.0531	18.7832	20.8217	19.7004	20.8247	21.0497	21.4214	20.9311	20.8106	20.3888	21.2492	20.8606	17.3598	NA	20.535	19.7884	20.4159	19.7627	21.1041	20.1788	19.4157	19.5661	21.5728	21.8299	20.9565	20.6698	20.8991	20.8431	21.505	20.9371	NA	NA	22.2673	21.3036	20.1361	20.0188
A2MG_HUMAN	LVHVEEPHTETVR	2	22.2	-0.379	-1.55	0.12762	2.41	0.12762	21.2959	21.6329	22.0473	21.8495	21.2435	21.5254	22.6481	22.0859	21.8856	22.0296	22.8139	22.6684	22.263	22.1144	22.2485	22.548	21.7625	21.1677	22.4448	21.9883	22.2161	22.086	22.3227	21.4864	22.0866	22.0518	21.9942	22.2962	22.4597	22.4079	22.3607	22.0427	22.7197	22.6534	23.4811	23.5199	23.0512	22.7508	22.3979	21.4588
A2MG_HUMAN	LVHVEEPHTETVRK	3	17.43	-0.034	-0.07	0.94664	0	0.94664	NA	NA	NA	17.9608	NA	NA	17.6264	18.4542	NA	17.0934	NA	NA	NA	NA	NA	NA	NA	15.9078	17.9382	17.0139	NA	16.737	17.4527	16.825	NA	NA	NA	NA	17.5069	17.1909	NA	NA	NA	17.1031	18.5467	18.1255	NA	NA	NA	NA
A2MG_HUMAN	MCPQLQQYEMHGPEGLR	2	24.42	-0.424	-1.18	0.24339	1.4	0.24339	23.5159	23.5479	24.8864	25.3744	22.9088	23.3906	24.6875	24.1358	24.5871	22.2902	25.3504	24.7551	24.5401	24.5909	24.6812	24.5245	23.246	22.9273	25.7648	24.5455	24.409	24.2399	24.5766	24.2158	23.6364	23.6752	25.3564	25.3276	25.0588	25.109	24.911	24.775	24.7878	24.7377	25.0696	25.165	25.4742	24.5495	23.8285	23.8177
A2MG_HUMAN	MVSGFIPLKPTVK	2	24.57	-0.488	-1.65	0.10506	2.74	0.10506	23.7701	23.812	25.6292	25.4083	23.3226	23.1549	24.7887	24.1736	24.8385	22.9593	25.2315	24.9537	24.5827	24.4473	24.7338	24.67	23.726	23.3601	24.5426	24.4703	24.4754	24.3687	24.7228	24.4007	24.0464	24.0469	25.9724	25.6316	25.1105	25.1411	24.7632	24.8211	24.8479	24.7596	25.3106	25.1991	25.5465	25.094	24.1688	23.9002
A2MG_HUMAN	NALFCLESAWK	2	21.53	-0.708	-2.55	0.0145	6.49	0.0145	20.4954	20.7334	21.7581	22.3805	20.1773	19.7854	21.219	NA	21.3366	21.6484	22.1874	21.8733	21.4922	21.566	22.0126	22.0612	19.6504	19.3212	21.2078	21.2076	21.5678	21.5834	NA	21.1279	21.1824	21.1899	21.7511	22.3031	22.0166	22.1603	21.632	21.7904	21.9593	22.1216	23.2656	23.0519	22.3079	22.3636	21.3692	21.4279
A2MG_HUMAN	NEDSLVFVQTDK	2	23.03	-0.411	-1.74	0.08849	3.03	0.08849	22.318	22.588	22.6123	22.9014	22.2456	22.1745	22.9409	22.3344	22.6134	22.8547	23.7522	23.5556	22.9454	22.963	23.3305	22.9704	22.5336	22.5296	23.3079	23.0136	22.5422	22.6761	22.7441	22.3949	22.5049	22.9662	23.3385	23.471	23.2497	23.272	23.1054	23.1653	23.6214	23.3741	24.3365	24.3801	24.2652	23.1065	23.0916	23.105
A2MG_HUMAN	NQ(de)GNTWLTAFVLK	2	23.61	-0.556	-1.44	0.15644	2.08	0.15644	23.2631	23.4958	25.1493	25.3613	22.6881	22.4855	23.8632	23.2721	22.9577	23.1666	24.5432	23.3537	22.994	23.2027	23.6772	23.5222	22.0452	21.2386	23.2933	23.0613	23.5473	23.2673	24.0785	23.3832	23.3381	23.3632	25.0549	25.0723	23.502	23.6677	23.3281	23.4342	23.3233	23.1234	25.5284	24.9657	25.7744	23.3803	23.34	23.2879
A2MG_HUMAN	PQYMVLVPSLLHTETTEK	3	20.65	-0.418	-0.65	0.52278	0.42	0.52278	19.2741	NA	22.7961	22.7579	NA	NA	NA	NA	20.706	20.8088	22.8148	21.4072	20.4467	18.9625	NA	19.0636	18.8953	19.1324	NA	19.1541	NA	19.2229	19.7176	19.224	19.0739	18.1709	22.9625	22.7455	22.0999	21.8196	18.884	19.8532	22.3749	20.7102	22.8539	22.4565	22.6455	20.513	19.9812	19.1499
A2MG_HUMAN	QFSFPLSSEPFQGSYK	2	22.93	-0.556	-2.33	0.02416	5.45	0.02416	22.1954	22.2395	22.5809	22.8815	21.8838	21.602	22.7634	22.5292	22.4747	22.8889	23.3985	23.3625	22.949	23.0472	23.4113	23.2439	21.8865	21.5369	23.0819	23.0379	23.1994	23.0785	22.4641	22.234	22.5381	22.6577	22.8551	23.1783	23.4717	23.4564	23.0735	23.6134	23.5824	23.5828	24.1962	24.6088	23.7344	23.2777	22.8291	22.4797
A2MG_HUMAN	QGIPFFGQVR	2	23.49	-0.391	-1.6	0.11608	2.57	0.11608	22.6917	22.718	23.9193	23.9422	22.4175	22.1279	23.4495	22.9123	23.5419	23.7066	24.1856	23.9077	23.7849	23.6372	23.9777	23.6557	22.4474	21.9573	23.8093	23.103	23.2918	23.1497	23.4411	23.5019	23.0378	23.1995	24.1469	23.8958	23.8959	23.9142	23.7736	23.8346	24.2554	23.8471	24.3318	24.182	24.4373	23.9653	22.7839	22.8247
A2MG_HUMAN	QQNAQGGFSSTQDTVVALHALSK	3	22.91	-0.244	-0.85	0.40251	0.71	0.40251	22.3105	22.3658	23.4674	22.1484	22.0772	22.4053	23.6445	22.7429	23.1537	23.301	22.9447	22.7725	23.0656	22.8065	23.6318	22.6523	22.2276	22.1699	23.0012	22.8094	22.5749	22.7534	23.3028	23.0824	22.1518	22.8095	24.2359	23.0365	22.8661	22.9916	23.4476	22.9591	23.0861	23.1351	23.4154	22.8465	23.713	22.8007	22.7573	22.6165
A2MG_HUMAN	QTVSWAVTPK	2	22.19	-0.524	-2.16	0.03822	4.66	0.03822	21.6424	21.4507	21.6595	NA	21.8886	21.5557	22.1004	22.4548	21.556	21.5591	NA	NA	NA	NA	22.106	22.6991	21.7515	21.8868	22.3626	22.7419	22.5095	22.6273	22.5754	22.6739	21.998	22.4293	NA	NA	NA	NA	NA	22.7404	NA	22.3131	22.4805	NA	22.4447	22.5709	22.6609	22.0075
A2MG_HUMAN	SASNMAIVDVK	2	23.67	-0.435	-1.61	0.11539	2.58	0.11539	22.6624	22.7277	24.3869	24.6958	22.7584	22.6258	23.7419	23.0252	23.6127	23.7831	24.2163	23.9774	22.9377	23.4815	23.852	23.6476	22.7309	22.6854	23.6457	23.9391	23.3745	23.5302	24.2886	24.0493	23.0419	23.334	24.3668	24.2604	23.8917	24.0992	23.5462	24.2488	23.9866	23.8539	24.3785	24.1001	25.2743	23.8137	23.1799	23.2165
A2MG_HUMAN	SIYKPGQTVK	2	20.91	-0.429	-1.54	0.13141	2.37	0.13141	19.5901	19.82	21.0306	21.0667	19.7241	19.4582	21.1214	20.191	20.8735	20.6712	21.3469	21.6513	21.0699	21.1928	NA	21.4707	20.3022	20.0257	21.3948	21.0577	20.7215	21.1311	20.6963	20.615	20.318	20.7781	NA	NA	21.1212	21.2748	21.2309	21.291	21.4187	21.3151	22.0784	21.9744	22.4494	21.5523	20.3299	20.3299
A2MG_HUMAN	SLFTDLEAENDVLHCVAFAVPK	3	24.86	-0.701	-1.91	0.06318	3.63	0.06318	23.9122	23.9359	26.156	25.9234	23.3703	23.5526	24.5482	24.2927	25.0447	25.3292	25.6498	25.498	25.0535	25.2696	25.2306	25.1819	22.4767	20.7012	24.5244	24.5265	24.7607	24.5335	25.1862	24.5445	24.008	24.4225	25.7947	25.8826	25.5507	25.8463	25.3185	25.2595	25.4564	25.3293	25.9234	25.7404	26.2456	25.6237	24.3743	24.3891
A2MG_HUMAN	SLNEEAVKK	2	20.15	-0.28	-0.98	0.33249	0.96	0.33249	19.034	19.1733	20.697	20.9658	19.1281	18.8152	20.6703	20.1583	20.4327	20.4303	20.698	21.1097	20.1718	NA	NA	20.0799	19.2745	19.156	20.306	20.205	19.442	19.6807	20.2928	20.2323	19.2248	19.5186	21.4272	21.4343	20.6274	NA	20.3807	20.6724	20.3998	20.2203	20.8752	NA	21.5707	20.6608	19.2442	19.1146
A2MG_HUMAN	SSGSLLNNAIK	2	22.22	-0.316	-0.99	0.32645	0.98	0.32645	21.0705	21.5883	22.873	23.0242	20.8891	21.0944	22.1656	21.6096	22.5927	22.5369	22.8709	22.6486	21.9407	21.9593	23.1973	21.932	21.4456	21.6635	22.1435	22.028	21.6419	21.6679	21.857	21.8315	21.1448	21.5845	22.9359	22.8313	22.5053	22.6964	22.2119	22.3577	22.7195	22.52	23.6568	23.521	23.9873	22.1821	21.6342	22.1007
A2MG_HUMAN	SSSNEEVMFLTVQVK	2	20.15	0.027	0.05	0.96223	0	0.96223	20.3436	19.2879	21.5959	20.6097	18.6899	19.4082	22.0494	20.0988	19.7146	19.7704	20.2374	20.5732	19.4584	20.9628	22.5256	21.073	19.0811	16.8628	NA	20.8014	19.1531	20.4388	20.8043	19.4951	18.7737	20.025	NA	20.9258	20.3481	18.9279	19.7327	21.1769	20.2594	21.2308	20.1922	NA	21.0829	19.9783	19.7231	20.0687
A2MG_HUMAN	TAQEGDHGSHVYTK	2	19.22	-0.17	-0.53	0.59984	0.28	0.59984	17.7143	17.6622	20.2881	20.1363	18.2234	17.9621	19.9281	19.5242	19.2592	19.6058	19.7476	20.0033	19.04	19.2367	19.8291	19.4517	18.5141	18.0481	19.6232	18.9863	18.5052	18.7035	19.5644	19.0715	18.0584	18.0218	20.3287	19.9323	19.4784	19.6531	19.6049	19.44	19.5305	19.2897	20.3659	20.3823	20.8158	19.5741	18.21	17.6492
A2MG_HUMAN	TEHPFTVEEFVLPK	2	24.18	-0.445	-2.12	0.03966	4.49	0.03966	23.5968	23.4935	24.5394	24.179	23.1176	22.9373	23.9232	23.7973	24.0674	23.8533	24.9315	24.4388	24.1428	24.2748	24.3797	24.3928	23.4884	23.2552	24.2555	24.1853	24.2528	24.5777	23.7689	23.824	23.9019	23.9085	24.3697	24.1129	24.4589	24.3462	24.1853	24.1458	24.8181	24.7256	25.5782	25.3689	24.9818	24.8348	23.9489	24.0354
A2MG_HUMAN	TEVSSNHVLIYLDK	2	24.23	-0.43	-1.94	0.0592	3.75	0.0592	23.4972	23.5261	24.4344	24.4162	23.0315	23.6091	24.2645	23.7344	24.5342	24.5237	24.7631	24.9492	24.3704	24.2008	24.2947	24.0143	23.0062	23.0575	24.1004	23.9608	24.0861	24.0627	24.3057	24.1248	23.5186	24.0157	25.2906	25.4637	24.6645	24.6523	24.5387	24.5162	24.4572	24.2762	24.3331	24.3562	25.2835	25.0288	24.0765	23.8445
A2MG_HUMAN	TGTHGLLVK	2	23.02	-0.369	-1.56	0.12494	2.44	0.12494	22.0936	22.3214	23.7322	23.7418	21.9943	21.8761	23.0765	22.5672	23.0609	23.1344	23.3431	23.6784	22.9254	23.3819	23.0036	23.4364	21.843	21.4332	23.1741	22.8107	22.5014	22.5543	23.0684	23.0976	22.6115	22.8695	23.7265	23.52	23.5746	23.5022	22.9592	23.232	23.2187	23.2228	23.4732	23.4537	24.1534	23.5187	22.9076	22.8473
A2MG_HUMAN	VDLSFSPSQSLPASHAHLR	3	23.77	-0.169	-0.5	0.61727	0.25	0.61727	23.2267	23.1887	24.5785	24.3255	22.6791	22.7124	23.8421	23.2077	23.7952	23.8899	24.4981	23.9268	23.9434	23.884	24.0913	23.8664	23.2089	22.9621	24.1627	23.6862	23.7395	23.7261	23.6338	23.1334	23.5321	23.2701	24.7413	23.9186	22.1883	22.2253	24.2223	22.207	24.5206	24.4538	25.3954	25.315	24.9902	24.7483	23.7002	23.3847
A2MG_HUMAN	VGFYESDVMGR	2	24.65	-0.397	-1.52	0.1354	2.31	0.1354	23.7349	23.4951	24.8639	24.9355	23.2337	23.334	24.6471	24.071	24.9853	25.2171	25.1879	25.3304	24.826	25.0062	24.9513	24.6447	23.4396	23.2963	25.2244	24.5822	24.794	24.4975	24.6107	24.1356	24.0284	24.1825	25.3985	25.8557	25.3235	25.4322	25.4782	25.2116	24.9212	24.9958	24.982	24.8141	25.2783	25.4529	23.9023	23.643
A2MG_HUMAN	VSNQTLSLFFTVLQDVPVR	3	22.18	-0.36	-1.13	0.26386	1.28	0.26386	21.0517	20.6908	23.48	23.0415	20.4595	NA	22.072	21.3988	22.5866	22.2933	22.8433	22.185	22.2302	22.098	22.2766	22.4368	NA	NA	21.9142	21.358	21.7563	21.6898	22.075	21.9788	20.82	21.3777	23.8986	23.5082	22.9942	22.8324	NA	22.2363	22.5305	21.8075	22.3318	22.4386	22.657	22.8825	22.1198	NA
A2MG_HUMAN	VSVQLEASPAFLAVPVEK	2	23.22	-0.435	-1.63	0.11094	2.64	0.11094	22.4347	22.1841	24.0219	23.8984	21.8767	21.6818	22.646	22.511	23.1926	23.3411	23.8404	23.6634	23.386	23.1829	23.5881	23.4056	22.1445	21.8984	23.6336	23.5011	22.9486	22.6423	22.8513	22.6569	22.3824	22.1461	23.8518	23.5943	23.9727	23.742	23.3457	22.9661	24.3157	23.9612	24.6025	24.4613	24.2129	23.649	23.4266	23.0015
A2MG_HUMAN	VTAAPQSVCALR	2	23.72	-0.67	-2.52	0.0159	6.33	0.0159	22.3791	22.6806	23.8819	NA	22.8778	22.5754	23.2823	22.4356	23.5296	23.7282	24.3229	24.5124	23.6224	23.9616	23.7308	23.6782	23.0152	22.7245	24.0002	23.6421	23.8428	23.6347	23.5806	22.9388	23.6649	23.7332	24.1723	23.8993	NA	24.1876	23.8592	24.231	23.9974	24.1087	25.2954	25.2447	24.7365	24.2866	NA	NA
A2MG_HUMAN	VTGEGCVYLQTSLK	2	19.17	-0.272	-0.5	0.61678	0.25	0.61678	18.2408	18.1713	20.0651	20.2448	17.921	18.0059	18.5792	17.9643	18.8105	19.1799	19.6993	19.2178	18.2424	19.0554	21.8141	18.8885	17.6062	NA	21.4	19.8884	18.6825	18.5846	21.3582	18.4873	17.9512	18.2319	20.4237	19.6883	19.5026	20.2897	19.3253	18.6925	19.3097	19.1091	20.0873	NA	20.4266	NA	17.9827	18.2055
A2MG_HUMAN	VVSMDENFHPLNELIPLVYIQDPK	3	23.62	-0.95	-2.26	0.02873	5.11	0.02873	22.7501	22.6557	24.3615	24.0566	22.0737	21.4499	23.2968	22.7685	23.6348	22.6833	24.542	24.4044	23.882	23.7522	24.1655	24.3458	21.0505	19.176	24.1882	23.667	23.6504	23.7247	23.6079	22.4081	22.8416	23.3294	24.5362	24.6039	24.2785	24.4364	23.9011	24.3774	24.5469	24.3498	25.3716	24.9298	25.09	24.2354	23.628	24.0669
A2MG_HUMAN	VYDYYETDEFAIAEYNAPCSK	3	19.39	-0.572	-0.96	0.34795	0.92	0.34795	19.2507	NA	NA	NA	19.1446	18.5759	19.9825	NA	18.2081	NA	19.5534	NA	NA	NA	19.8632	NA	18.0021	NA	19.7398	NA	18.5914	NA	20.815	18.2406	NA	NA	NA	NA	NA	NA	19.4751	18.7063	19.7631	NA	NA	NA	20.7504	NA	20.8956	NA
A2MG_HUMAN	YDVENCLANK	2	NA	NA	NA	NA	NA	NA	NA	NA	NA	NA	NA	NA	NA	NA	NA	NA	NA	NA	NA	NA	NA	NA	NA	NA	NA	NA	NA	NA	NA	NA	NA	NA	NA	NA	NA	NA	NA	NA	NA	NA	NA	NA	NA	NA	NA	NA
A2MG_HUMAN	YNILPEKEEFPFALGVQTLPQTCDEPK	3	23.13	-0.586	-1.96	0.05679	3.82	0.05679	22.494	22.8149	23.6756	24.3771	21.9144	22.2348	23.2148	22.384	23.226	23.3189	23.1126	22.7955	22.775	22.7537	23.9743	23.1485	20.8295	20.7267	23.618	23.3602	22.9498	22.7094	23.6901	23.1486	22.5552	22.5765	23.8541	23.6538	23.0648	23.627	23.5069	23.7735	24.1864	24.1511	23.857	23.6099	24.1114	24.332	22.743	22.3704
A2MG_HUMAN	YSDASDCHGEDSQAFCEK	2	20.57	-0.033	-0.12	0.90231	0.02	0.90231	19.3424	19.766	19.9686	20.2081	20.0332	20.1718	21.4663	20.4942	NA	20.6006	20.6427	20.6779	20.4532	20.5299	21.3408	20.9666	20.4671	20.3258	21.3362	21.7648	20.1741	20.3089	21.1375	20.7024	19.7106	19.4405	20.7485	21.0778	20.5571	20.0562	20.8539	20.9789	21.1129	20.5377	21.5898	21.1246	21.4336	20.7874	19.8368	19.6354
A4_HUMAN	AVIQHFQEK	2	21.23	0.38	0.86	0.40105	0.73	0.40105	20.181	NA	22.6899	22.5384	NA	NA	21.2167	NA	21.4745	20.9078	NA	NA	NA	NA	NA	21.5946	NA	NA	21.0695	20.9348	NA	NA	19.4323	NA	NA	NA	20.4792	NA	21.4847	21.5437	20.7383	NA	NA	21.1833	NA	22.2105	NA	NA	NA	NA
A4_HUMAN	CLVGEFVSDALLVPDK	2	22.54	-0.043	-0.14	0.88699	0.02	0.88699	22.1272	22.3606	23.9522	23.9504	21.3766	21.6585	22.4068	21.9569	22.9373	23.1442	23.1708	22.7865	22.3832	22.4725	23.5836	23.18	21.0179	20.6664	22.9694	22.3416	22.1793	22.1676	21.6412	21.2102	21.9752	22.1071	22.1228	21.7972	23.2591	23.0811	22.0606	22.1861	23.2677	23.2046	23.9298	23.6633	23.8065	23.1702	22.0937	22.3792
A4_HUMAN	EQNYSDDVLANMISEPR	2	22.82	0.295	1.16	0.25282	1.34	0.25282	23.0863	23.0819	23.6407	22.8891	22.3822	22.5494	23.2798	22.8862	23.3445	23.2407	22.3869	22.9592	21.9928	22.5018	24.1189	23.5369	22.6998	22.3192	23.2574	23.1733	22.5205	22.3622	21.9594	21.5697	22.5262	22.4616	22.0588	21.5409	23.3547	23.181	22.6785	23.0126	23.434	22.9366	23.1881	23.2113	23.3539	23.1024	22.0989	22.8733
A4_HUMAN	EVCSEQAETGPCR	2	18.96	0.377	1.11	0.27318	1.23	0.27318	17.7603	17.6308	20.6105	20.2499	18.4632	18.3713	19.4008	19.0102	19.7848	19.3407	19.4882	19.4565	18.4816	18.3705	20.1094	19.7775	18.8572	18.799	19.4356	19.589	18.0526	18.3293	18.3737	18.5234	17.5924	17.7274	18.9142	18.0459	19.1768	19.561	18.217	18.5264	19.8031	19.5299	20.2155	19.8091	20.6953	18.8282	17.7383	17.7837
A4_HUMAN	EWEEAER	2	19.52	0.26	0.62	0.53836	0.38	0.53836	18.8179	18.082	20.6837	20.6968	18.8341	18.867	20.582	18.7634	19.8996	19.8717	20.6636	19.9491	19.1271	19.0479	21.62	19.8721	19.5153	18.9115	19.7542	19.499	18.7956	18.6214	19.4052	17.9382	18.09	18.0235	19.3274	19.2487	19.7729	20.0033	19.5813	20.1265	19.7004	19.6439	20.5297	20.6371	21.2757	19.8333	19.1385	18.1695
A4_HUMAN	GLTTRPGSGLTNIK	2	23.13	0.093	0.24	0.80822	0.06	0.80822	22.2456	22.0959	24.824	24.9707	22.3195	22.1847	23.6893	22.3617	23.3832	23.8477	23.7357	23.2721	23.1842	23.2086	23.7639	23.5206	22.7347	21.947	23.3152	22.9022	23.8022	22.5597	22.6226	21.0954	22.6932	22.5529	22.5464	21.8788	23.9267	23.914	22.3456	22.8584	23.5022	23.8512	24.5237	24.5476	24.4393	23.3688	22.4184	22.1914
A4_HUMAN	HDSGYEVHHQK	2	14.51	-0.071	-0.16	0.87494	0.03	0.87494	NA	NA	15.8406	NA	12.6768	11.8567	15.6764	14.7817	14.177	14.7689	15.2444	15.297	14.9608	14.549	15.0211	14.7475	13.8085	12.5301	14.8437	NA	13.5432	13.3245	13.4329	NA	13.4639	13.0673	15.0036	NA	14.5891	NA	14.4929	NA	15.1084	14.789	16.1063	15.8958	16.3599	15.4423	NA	NA
A4_HUMAN	ISYGNDALMPSLTETK	2	22	0.066	0.21	0.83396	0.04	0.83396	21.8096	21.6267	23.9482	23.673	21.077	20.769	22.338	21.4669	22.5483	22.5727	22.0845	21.7496	21.3995	21.0734	22.8472	22.3089	21.3677	21.1848	22.3773	22.3751	22.01	21.754	20.9423	20.2194	21.1829	21.4087	21.0328	21.1871	22.7732	22.9175	21.5665	21.9528	22.8275	22.4699	23.3688	23.2772	23.0164	22.3308	21.6398	21.3903
A4_HUMAN	KAVIQHFQEK	2	19.49	0.052	0.14	0.88686	0.02	0.88686	18.9143	18.9254	21.2423	21.237	18.5865	18.3804	NA	20.0965	NA	NA	19.7109	20.0713	18.8573	19.1958	19.7337	20.3986	18.726	18.4291	19.5543	19.5981	18.4344	19.07	NA	18.0604	18.4931	19.4479	18.6307	19.4541	20.0912	20.1657	19.1073	19.3751	19.6553	NA	NA	21.0457	21.3321	20.6349	19.0502	18.909
A4_HUMAN	LNMHMNVQN(de)GK	2	NA	NA	NA	NA	NA	NA	NA	NA	NA	NA	NA	NA	NA	NA	NA	NA	NA	NA	NA	NA	NA	NA	NA	NA	NA	NA	NA	NA	NA	NA	NA	NA	NA	NA	NA	NA	NA	NA	NA	NA	NA	NA	NA	NA	NA	NA
A4_HUMAN	LVFFAEDVGSNK	2	22.36	0.026	0.09	0.92592	0.01	0.92592	21.3409	21.2672	23.1823	23.0186	21.0703	20.8266	22.4897	22.0417	22.7513	22.703	23.0633	22.8033	23.077	23.124	23.1281	22.932	21.7073	21.6753	22.7014	22.4889	22.0571	21.8453	21.0969	21.1656	22.0688	21.9572	22.104	21.8186	22.9895	22.801	21.8709	21.695	23.3367	23.0455	23.9649	23.5309	23.1577	23.2178	21.7931	21.3493
A4_HUMAN	MDVCETHLHWHTVAK	2	23.83	-0.075	-0.11	0.9138	0.01	0.9138	23.3848	21.5851	26.3316	25.7022	22.7256	20.6601	25.5836	22.6109	24.4113	24.4769	24.9213	24.832	23.9223	23.5308	24.4722	24.2731	23.2014	20.7983	24.4493	24.0715	23.8948	22.7327	23.6548	21.5166	23.4473	23.0068	24.4192	23.5913	24.9305	24.7835	22.7216	23.1616	24.7825	24.4033	25.8342	25.3944	25.5525	24.6246	24.2211	20.777
A4_HUMAN	QQLVETHMAR	2	21.08	0.173	0.56	0.57955	0.31	0.57955	20.027	20.5742	22.6521	23.0211	20.0544	19.8206	21.5357	20.9838	20.8966	21.6875	21.3729	21.7942	20.6613	20.9835	21.7544	22.0005	20.5666	19.9441	21.6109	21.354	20.498	20.6054	19.7646	19.4512	20.518	20.5218	20.5877	20.7469	21.8637	21.8237	20.7381	21.0405	21.0141	21.5849	22.0771	22.2719	21.917	21.8926	20.671	20.2529
A4_HUMAN	RLALENYITALQAVPPRPR	3	18.66	0.395	0.89	0.38727	0.79	0.38727	18.635	18.8863	NA	NA	NA	NA	19.4479	18.9414	18.4005	NA	NA	NA	NA	NA	NA	18.725	NA	NA	18.9573	18.1933	NA	NA	NA	NA	18.0018	NA	NA	NA	NA	NA	18.2762	NA	NA	NA	NA	NA	NA	NA	18.7557	18.6579
A4_HUMAN	SQVMTHLR	2	20.52	0.256	0.6	0.54996	0.36	0.54996	20.3196	19.4632	22.5373	22.8267	19.4174	19.4287	20.54	20.2789	20.8814	20.4942	20.2895	21.319	19.4947	20.5977	21.486	22.1432	19.809	19.3194	20.8902	21.3863	19.3692	20.1139	18.9843	19.7022	19.021	20.5338	20.1333	20.7654	20.9823	21.0351	19.3655	19.7486	20.7227	20.0946	21.625	21.8669	22.7702	21.9707	19.0327	19.9685
A4_HUMAN	STNLHDYGMLLPCGIDK	2	23.88	0.047	0.13	0.89624	0.02	0.89624	22.5514	23.32	25.7674	26.0262	22.8822	21.8502	23.5606	23.8634	24.4729	24.3022	24.8404	24.7375	23.6269	23.8364	24.2267	24.992	22.4446	22.2567	24.1925	24.3621	23.5498	23.4428	22.8879	23.0607	22.7255	23.5942	23.0222	23.6977	24.6983	24.5175	23.3651	23.8647	23.9579	24.5334	25.1486	25.0914	24.4896	25.163	23.2787	23.0783
A4_HUMAN	TEEISEVK	2	23.4	1.219	1.26	0.22673	1.59	0.22673	NA	NA	24.2471	24.3695	NA	NA	NA	NA	NA	NA	NA	NA	NA	NA	NA	NA	NA	NA	NA	NA	NA	NA	NA	21.8983	NA	NA	22.6097	22.2388	NA	23.4105	NA	NA	NA	NA	23.8752	23.8768	24.5517	22.9097	NA	NA
A4_HUMAN	THPHFVIPYR	2	20.76	-0.283	-0.77	0.44824	0.59	0.44824	21.4365	NA	21.9202	21.7233	20.1596	19.5929	20.0342	21.2519	20.1556	20.6409	20.9663	20.746	20.1794	20.4779	20.201	21.7519	20.1352	19.7522	19.7533	20.8427	21.2458	20.9824	20.0584	19.2211	20.8552	NA	20.4741	19.6543	20.8521	20.9621	NA	21.11	20.5831	20.1324	22.1769	21.8079	22.5804	21.9021	21.0612	NA
A4_HUMAN	VEAMLNDR	2	21.77	0.155	0.46	0.64907	0.21	0.64907	20.4099	21.1836	23.7425	23.4579	21.2205	21.3607	21.9014	21.1716	22.0044	22.4097	22.3128	22.1616	21.1484	20.9238	22.768	22.3735	21.1985	21.1349	22.0591	21.9843	21.0118	20.9076	20.6725	20.6066	20.5209	21.4875	21.0935	21.2792	22.4957	22.5441	21.4457	21.5816	22.379	21.5986	23.1933	23.0762	23.2845	21.8457	21.4162	21.385
A4_HUMAN	VESLEQEAANER	2	23.66	0.264	1.02	0.3144	1.04	0.3144	22.8136	23.6401	24.8224	24.6603	23.1777	23.1194	24.1416	23.5444	24.3307	24.2554	23.976	23.8435	23.3462	23.3955	24.5556	24.2647	23.0156	22.9757	23.9842	24.0388	23.442	23.1836	22.6628	22.3912	22.8063	23.1528	22.7601	22.5498	24.3301	24.4066	23.3914	23.7771	24.0511	24.0028	24.3397	24.2691	24.7888	24.4651	22.945	22.9028
A4_HUMAN	WDSDPSGTK	2	20.76	0.183	0.5	0.61968	0.25	0.61968	19.6185	19.629	NA	22.0011	20.5467	20.0033	21.2011	20.3405	20.7323	21.1048	20.5072	21.2523	20.9919	21.185	21.635	21.9819	20.2017	20.2334	21.4412	21.0969	20.0406	21.4792	20.715	20.1165	19.8692	19.4384	19.8417	20.8705	21.5811	21.2661	20.1796	20.8508	20.2371	20.7888	20.9511	21.5434	22.9067	21.747	19.9342	19.4149
A4_HUMAN	WYFDVTEGK	2	21.55	-0.153	-0.51	0.61342	0.26	0.61342	20.856	20.8509	23.0261	22.6355	20.5705	20.174	21.7929	21.1925	21.9007	21.897	22.1624	22.0708	21.51	21.2077	22.4487	22.3839	20.0313	19.2441	21.9376	21.5214	21.176	21.1453	20.5665	20.5944	20.9947	20.9284	21.2973	21.1516	22.4283	22.4502	21.5155	21.6155	22.242	22.1591	22.694	22.4337	22.7486	22.1807	21.1663	20.9931
A4_HUMAN	YLETPGDENEHAHFQK	2	21.68	0.38	1.32	0.19362	1.74	0.19362	21.8556	21.798	22.953	22.3053	21.2233	20.9488	22.4554	21.8695	22.3256	22.3945	21.6601	21.5046	21.1308	21.2947	22.9161	22.8637	21.1692	20.5748	22.1029	22.0888	21.318	21.1644	20.5431	20.1298	20.8051	20.8505	20.624	20.7817	21.9419	21.8556	21.4197	21.9139	22.2002	22.2162	22.578	22.5383	23.0049	22.034	21.2134	20.7078
AACT_HUMAN	ADLSGITGAR	2	22.65	-0.301	-0.99	0.32945	0.97	0.32945	21.0638	21.7723	22.5447	22.546	22.1404	22.3234	22.4148	21.1844	21.5732	21.6523	23.3166	22.9062	22.4647	22.4196	22.7576	22.2899	24.2643	24.0679	23.3615	22.9448	22.8246	22.3104	22.927	22.0983	22.4441	22.6476	22.7483	22.6561	23.2895	23.2654	22.2887	22.8046	23.3242	22.9969	23.7084	23.6831	23.4565	22.4214	22.2423	21.8979
AACT_HUMAN	AVLDVFEEGTEASAATAVK	2	21.96	-0.297	-0.85	0.39944	0.72	0.39944	21.2979	21.3623	21.8688	21.6812	21.6332	21.5551	22.0728	21.2023	20.6216	20.5566	22.5412	21.829	21.3499	21.6151	22.016	21.3164	23.6413	23.0642	22.7954	22.1205	22.1637	21.9218	22.5675	21.7709	22.1093	22.1115	22.8486	22.237	22.252	20.929	21.2615	21.3378	22.4093	22.0309	22.9559	22.7868	22.8915	20.9888	22.5639	21.944
AACT_HUMAN	DLDSQTMMVLVNYIFFK	3	19.07	-0.805	-1.68	0.10069	2.84	0.10069	17.3029	NA	20.6123	19.6722	17.1023	18.1211	18.1406	NA	NA	NA	19.9565	19.4377	17.7307	NA	21.08	NA	17.1315	16.5069	19.1565	18.7095	19.4484	18.9724	19.9746	18.8463	19.5483	18.6989	19.672	19.9852	20.7731	20.7526	17.8803	18.7032	18.6559	NA	20.326	20.5493	NA	NA	19.2588	18.5576
AACT_HUMAN	DYNLNDILLQLGIEEAFTSK	3	19.51	-0.546	-1.14	0.26326	1.3	0.26326	NA	NA	19.5808	19.5695	18.4097	NA	NA	NA	18.9154	NA	19.937	18.5789	19.6663	18.364	NA	NA	NA	NA	20.2442	18.5702	19.0269	NA	19.8119	NA	19.0909	NA	19.828	20.8396	19.4296	20.7723	18.8725	NA	19.2962	NA	19.4592	19.3542	20.2977	NA	20.0473	20.3178
AACT_HUMAN	EIGELYLPK	2	24.06	-0.362	-1.41	0.16667	1.98	0.16667	22.9932	22.9174	23.8202	24.0892	22.9575	22.864	23.8913	23.0307	23.4256	23.197	24.5488	24.7996	23.84	23.8007	24.3319	23.8177	25.1452	24.876	24.911	24.2762	23.891	23.8597	24.1854	23.7004	23.8546	24.0702	24.4017	24.2439	24.844	24.8885	24.0534	24.2557	24.4186	24.5117	25.0459	25.0518	24.3493	24.2634	23.7835	23.1024
AACT_HUMAN	EQLSLLDR	2	23.14	-0.266	-1.03	0.30744	1.07	0.30744	22.2937	22.3301	22.7611	22.6456	22.7012	22.6502	22.9286	22.229	22.2652	22.3092	23.5316	22.9862	22.7899	22.8601	23.4139	22.9586	24.7445	24.4878	23.7975	23.4098	23.0186	23.1114	23.5346	23.1697	22.8371	NA	23.3361	23.1527	23.6146	23.5672	23.0401	23.1874	23.5941	23.4167	24.1027	23.9684	23.9612	22.8557	22.4554	22.5483
AACT_HUMAN	EQLSLLDRFTEDAK	3	18.36	-0.046	-0.12	0.90322	0.02	0.90322	NA	17.6828	NA	NA	17.9951	17.8394	18.6512	18.3589	NA	NA	NA	NA	NA	NA	NA	NA	19.1232	19.0691	18.2674	18.2276	18.0644	18.1333	18.6499	18.0368	18.7214	18.8281	NA	NA	NA	NA	NA	NA	NA	NA	19.1719	NA	NA	NA	NA	17.3446
AACT_HUMAN	FNRPFLMIIVPTDTQNIFFMSK	3	20.57	-0.705	-1.77	0.08413	3.13	0.08413	18.8921	18.1256	22.1154	21.8159	18.6511	18.0328	19.515	19.5036	19.7486	19.6707	21.8363	21.5065	20.9423	20.1691	21.1054	21.0303	NA	NA	20.7906	20.1983	20.5107	19.7733	20.6621	20.0087	19.7712	19.4917	22.465	22.277	22.0606	21.6897	20.6647	20.4474	20.8261	20.0871	22.0809	21.5559	21.7166	21.2692	20.5392	20.2528
AACT_HUMAN	GTHVDLGLASANVDFAFSLYK	3	18.52	-0.898	-1.91	0.06585	3.67	0.06585	NA	16.5102	19.3373	19.6808	16.9157	16.6283	NA	NA	NA	NA	19.2744	18.6929	NA	NA	19.2901	18.4971	NA	16.4148	18.4627	NA	17.9237	NA	18.9156	17.5511	NA	NA	19.0887	19.3524	19.1098	18.5942	NA	19.131	19.0392	NA	20.0924	NA	NA	19.1481	18.3064	NA
AACT_HUMAN	ITDLIKDLDSQTMMVLVNYIFFK	3	19.14	0.011	0.01	0.99254	0	0.99254	NA	NA	NA	19.0801	NA	NA	NA	NA	NA	NA	NA	NA	NA	NA	NA	NA	NA	NA	NA	NA	17.9586	NA	NA	NA	NA	NA	20.3729	18.4049	19.5662	NA	NA	NA	NA	NA	19.1238	19.4467	NA	NA	NA	NA
AACT_HUMAN	ITLLSALVETR	2	21.76	-0.555	-2.22	0.03149	4.93	0.03149	20.7083	20.6348	21.4465	21.286	21.2887	21.1236	21.2585	20.6143	20.5241	20.6325	22.0345	21.7947	21.4622	21.2723	21.9057	21.7094	23.0339	22.6993	22.2975	21.8892	22.299	21.5522	22.1983	21.7066	21.7818	22.1651	22.0203	22.2568	22.0184	22.0871	21.4416	21.6932	22.4751	22.3205	22.7837	22.8431	22.2492	21.4207	21.7934	21.6123
AACT_HUMAN	KLINDYVK	2	21.02	-0.49	-1.3	0.20174	1.68	0.20174	19.9313	19.8487	21.2437	20.8334	20.428	19.7687	21.2246	19.6073	19.8946	20.3049	21.5053	21.1883	20.8321	20.7204	21.448	19.8283	22.5291	21.6214	21.9781	20.7089	21.3871	20.915	21.2388	19.8779	21.2489	21.1616	21.7108	21.9252	21.9655	21.8015	20.7532	21.372	21.2432	20.9927	22.3227	22.0855	21.2655	21.0802	20.9149	19.9897
AACT_HUMAN	LYGSEAFATDFQDSAAAK	2	21.8	-0.329	-0.95	0.34718	0.9	0.34718	20.9654	20.7067	21.859	20.4756	21.2936	20.7404	22.1145	21.4529	21.044	20.9518	22.6932	22.0041	21.4375	21.8271	21.8556	21.3282	23.1207	22.6016	22.7324	21.5749	21.4614	21.4735	22.369	21.1419	21.808	22.017	22.8044	21.8499	22.2689	22.1586	21.623	21.6874	22.2954	22.0427	22.7081	22.5914	22.8352	21.7523	21.7099	20.7514
AACT_HUMAN	MEEVEAMLLPETLK	2	20.76	-0.195	-0.56	0.57535	0.32	0.57535	20.0017	20.2335	20.9487	20.7671	20.136	20.0991	20.6592	20.3022	18.7355	18.8222	20.9591	20.8636	20.3797	20.2448	21.0254	20.6454	22.5777	22.1247	21.8083	21.5252	21.0053	20.9856	21.2557	20.7689	20.5491	20.8355	NA	19.7866	21.5512	21.7509	19.6583	20.6128	21.3066	21.1422	22.0459	21.687	20.7392	19.009	21.3383	20.6865
AACT_HUMAN	MEEVEAMLLPETLKR	3	21.89	-0.426	-1.51	0.13859	2.27	0.13859	20.8813	20.4725	22.2263	22.1066	20.7784	20.4043	21.1853	21.2758	20.6964	20.5393	22.64	22.7402	21.3628	21.3352	21.7373	21.6037	23.3489	23.2555	22.4948	22.4498	21.7288	21.7391	21.6951	21.467	21.7407	21.6922	22.804	23.0003	22.9448	22.8207	21.3437	21.6681	22.2079	22.1677	23.2914	23.2193	22.1754	21.4256	21.5255	21.3927
AACT_HUMAN	NLAVSQVVHK	2	21.6	-0.293	-0.87	0.38683	0.76	0.38683	20.0909	20.8783	21.5373	21.4407	21.3969	21.159	21.6056	20.3785	20.1174	20.4608	22.2453	22.1335	21.2536	21.1698	21.7234	20.9283	23.3752	23.2881	22.2916	21.6426	21.4521	21.0844	22.119	20.6354	21.3681	21.2178	22.5277	22.1183	22.2614	22.2507	21.2417	21.5236	21.8243	21.7517	23.1124	22.7928	22.0242	21.4067	21.055	21.2098
AACT_HUMAN	RLYGSEAFATDFQDSAAAK	3	21.15	-0.377	-1.3	0.19963	1.69	0.19963	20.0927	20.012	20.8595	20.7503	20.5997	20.4839	21.5069	20.7676	19.804	19.862	21.4718	21.8496	20.9954	20.9011	21.3198	20.62	22.3528	21.8637	21.7745	21.3304	20.9944	20.8132	21.6095	21.1538	21.2196	21.257	21.7749	21.3584	21.6583	21.6398	21.2431	20.8529	21.1471	21.0486	22.1509	22.3028	22.183	20.6309	21.2372	20.4925
AACT_HUMAN	WEMPFDPQDTHQSR	3	21.32	-0.456	-1.57	0.12448	2.45	0.12448	20.3818	19.6552	21.4336	21.4801	20.2567	19.9439	20.6931	20.6364	20.0263	19.9141	21.9781	21.8619	20.6509	21.1406	21.37	20.9952	22.9172	22.4349	21.9798	22.0367	21.424	21.0278	21.8256	21.2648	21.2129	20.9386	22.0094	21.9178	21.9501	22.1016	21.2297	21.3504	21.7045	21.6368	22.6083	22.3513	21.6533	21.3041	21.1582	20.2292
AACT_HUMAN	WRDSLEFR	2	19.38	-0.661	-2.18	0.03423	4.77	0.03423	18.3154	18.4383	19.704	19.48	18.6066	18.4268	18.9687	18.8055	18.0959	17.8098	20.1946	19.4444	18.6345	19.2326	18.9044	19.2722	19.9623	19.7414	19.7938	19.2417	19.179	19.2748	19.4756	19.2451	19.0816	19.8983	20.5564	19.3269	19.897	19.8967	18.8929	19.6645	19.9495	19.4273	21.0274	21.0689	20.6677	19.7487	18.8875	19.1194
AATC_HUMAN	EPESILQVLSQMEK	2	17.63	-0.925	-1.83	0.0886	3.35	0.0886	NA	NA	NA	NA	NA	NA	NA	NA	17.4779	17.5021	NA	NA	17.4299	NA	NA	17.4705	NA	NA	NA	16.3309	17.8922	18.0394	NA	NA	NA	NA	NA	NA	NA	NA	NA	NA	18.2663	18.2672	NA	NA	NA	NA	NA	NA
AATC_HUMAN	IANDNSLNHEYLPILGLAEFR	3	19.68	-0.388	-0.88	0.38659	0.77	0.38659	NA	NA	21.5574	21.3673	17.9911	17.7232	18.3182	18.5452	19.5992	20.0402	20.0495	20.169	19.409	19.4161	19.2379	19.5578	NA	NA	18.6619	18.4637	19.8865	19.7592	NA	18.4263	18.8092	19.0772	NA	NA	20.6293	21.142	NA	18.6741	20.528	20.1173	22.0687	21.6967	20.8969	20.6407	NA	17.6298
AATC_HUMAN	INVSGLTTK	2	18.76	-1.359	-3.29	0.00353	10.81	0.00353	NA	NA	NA	NA	NA	17.7708	18.3222	NA	18.4911	NA	NA	NA	18.1065	18.6119	18.9091	18.641	17.0695	NA	18.8231	18.0235	19.8306	19.2951	NA	NA	NA	18.5273	NA	NA	NA	NA	NA	NA	NA	19.6659	NA	20.5835	NA	19.4195	NA	NA
AATC_HUMAN	IVASTLSNPELFEEWTGNVK	2	20.22	-1.195	-1.89	0.07375	3.56	0.07375	NA	NA	20.9492	19.8038	NA	NA	NA	NA	NA	19.3288	NA	19.2641	NA	18.8943	19.2503	NA	NA	NA	NA	NA	19.9894	18.1487	NA	NA	NA	NA	NA	NA	20.7825	21.0215	NA	NA	NA	20.6858	22.152	22.1553	20.1456	20.6865	NA	NA
AATC_HUMAN	LALGDDSPALK	2	18.51	-0.671	-1.48	0.14982	2.18	0.14982	16.2746	17.2161	NA	19.6377	17.162	17.4642	NA	NA	18.7149	NA	NA	19.0095	18.4908	18.3693	NA	18.4809	16.9656	17.201	NA	18.2002	19.0991	19.2683	NA	17.4304	NA	18.1924	NA	NA	19.9837	19.7653	NA	17.4938	NA	18.7651	20.8395	20.5232	20.2979	18.8996	17.4322	NA
AATC_HUMAN	NLDYVATSIHEAVTK	3	19.34	-0.714	-1.63	0.11159	2.65	0.11159	NA	17.73	21.3267	20.9042	18.1701	18.1117	19.0676	18.9101	18.9857	19.5157	20.4045	19.3388	19.2071	19.3632	19.4342	18.9123	17.809	17.3397	18.7273	18.6725	19.4039	19.9104	17.7683	17.6493	18.5699	18.5624	NA	19.7296	21.0896	20.1904	NA	NA	19.5648	19.4928	21.2075	21.1487	21.483	19.908	NA	NA
AATC_HUMAN	TDDCHPWVLPVVK	3	19.22	-0.573	-1.51	0.13927	2.27	0.13927	17.375	NA	20.6148	20.4758	NA	18.0036	19.0191	18.6229	19.4	19.8309	19.4288	19.2917	19.4077	19.3475	19.3884	19.5636	17.0278	17.158	18.7387	19.0697	19.7569	19.5497	18.142	18.0092	19.1178	18.4849	NA	NA	20.4194	20.2946	18.6802	18.9136	20.3685	19.7855	21.1299	20.8526	20.9248	20.3849	17.8152	17.6442
AATC_HUMAN	TPGTWNHITDQIGMFSFTGLNPK	3	20.25	0.155	0.17	0.86481	0.03	0.86481	NA	NA	20.2679	20.2699	NA	NA	NA	NA	NA	NA	NA	NA	NA	NA	NA	NA	NA	NA	NA	NA	NA	NA	NA	NA	NA	NA	NA	NA	NA	19.5957	NA	NA	NA	NA	20.1862	20.948	NA	NA	NA	NA
AATC_HUMAN	VGGVQSLGGTGALR	2	18.78	-1.014	-1.44	0.17407	2.07	0.17407	NA	NA	NA	19.3844	16.7659	NA	NA	NA	NA	NA	NA	NA	NA	NA	NA	NA	NA	NA	NA	NA	18.7046	18.46	NA	NA	NA	NA	NA	NA	NA	18.9412	NA	NA	18.9349	19.1391	NA	19.8731	NA	NA	NA	NA
ABCA2_HUMAN	DAVCSGQAAAR	2	14.63	-0.108	-0.22	0.82366	0.05	0.82366	NA	NA	15.8129	15.1277	13.7528	12.8544	14.6556	13.4603	14.7258	14.9625	15.1242	15.8678	14.679	14.7281	15.7389	14.1785	14.2284	13.4552	14.1641	NA	NA	NA	13.588	NA	NA	NA	14.8314	14.0294	NA	14.3683	14.0159	14.1957	15.0501	14.2618	15.3914	15.7863	16.5012	14.8099	NA	NA
ABCA2_HUMAN	ILTVPESQK	2	20.31	NA	NA	NA	NA	NA	NA	NA	NA	NA	NA	NA	NA	NA	NA	NA	NA	NA	NA	NA	NA	NA	NA	NA	NA	NA	NA	NA	NA	NA	NA	NA	NA	NA	NA	NA	NA	NA	NA	NA	NA	NA	20.3055	NA	NA	NA
ACACA_HUMAN	IHNAN(de)PELTDGQ(de)IQ(de)AM(ox)LRR	3	NA	NA	NA	NA	NA	NA	NA	NA	NA	NA	NA	NA	NA	NA	NA	NA	NA	NA	NA	NA	NA	NA	NA	NA	NA	NA	NA	NA	NA	NA	NA	NA	NA	NA	NA	NA	NA	NA	NA	NA	NA	NA	NA	NA	NA	NA
ACBP_HUMAN	QATVGDINTERPGMLDFTGK	3	20.9	0.127	0.4	0.69472	0.16	0.69472	20.3627	20.3961	21.9886	22.3119	20.4906	20.2616	21.1575	21.4176	20.5915	20.8596	21.464	NA	20.6572	NA	20.8391	21.2022	20.3359	20.0687	20.8168	21.8519	20.0062	20.8092	21.3136	21.2623	19.9545	20.4651	NA	NA	NA	NA	NA	19.9723	21.6467	21.6653	NA	NA	NA	21.8225	20.4886	20.4515
ACBP_HUMAN	TKPSDEEMLFIYGHYK	3	20.12	-0.615	-1.25	0.21997	1.57	0.21997	19.8394	19.3908	20.0938	21.6107	18.9792	19.341	NA	20.6721	NA	NA	21.1636	20.3984	21.8833	NA	18.6531	18.491	18.5991	18.4422	NA	18.7596	NA	NA	NA	20.2318	NA	18.4682	22.5221	22.5028	20.477	NA	NA	NA	19.6429	NA	20.5036	20.8464	21.1908	NA	20.2434	20.1346
ACBP_HUMAN	WDAWNELK	2	19.85	0.007	0.02	0.98805	0	0.98805	NA	NA	NA	NA	NA	NA	NA	NA	19.7219	NA	NA	19.7719	19.8445	19.9738	NA	NA	NA	NA	20.0433	NA	NA	NA	19.9931	NA	19.0224	18.6904	20.1591	19.9715	21.1103	19.9179	18.9952	NA	NA	20.422	NA	20.1682	NA	NA	NA	NA
ACTBL_HUMAN	VAPDEHPILLTEAPLNPK	3	19.63	-0.356	-0.65	0.52727	0.42	0.52727	18.7311	18.7474	NA	NA	19.7578	NA	NA	NA	20.1376	NA	NA	20.0705	NA	NA	19.6018	NA	NA	NA	NA	NA	NA	NA	NA	NA	NA	19.8376	NA	NA	NA	20.1463	NA	NA	NA	NA	NA	NA	NA	NA	NA	NA
ACTG_HUMAN	AGFAGDDAPR	2	18.66	-0.281	-1.09	0.28005	1.2	0.28005	17.2527	17.0375	19.3409	19.1894	18.5712	18.6155	19.4519	18.794	19.0333	18.5602	19.3747	19.4563	18.1962	18.4243	18.3816	18.5022	17.6275	17.4134	18.7662	18.6289	18.5406	18.6118	NA	19.3743	18.1177	17.7689	19.1874	18.4999	19.5459	19.1442	19.4537	19.5281	18.9317	18.8621	18.8448	19.2038	NA	18.2971	18.4032	18.2532
ACTG_HUMAN	DLTDYLMK	2	18.75	-0.297	-0.87	0.39004	0.76	0.39004	NA	NA	20.0906	19.6427	17.995	17.6751	18.4718	18.4082	19.1301	19.2177	19.3222	19.4268	18.7395	NA	NA	17.9352	17.2564	16.8526	18.6342	18.5545	18.9378	18.9395	19.8266	19.0012	NA	17.6687	18.966	18.8291	18.7939	19.4063	19.8262	19.9528	19.3598	19.4598	NA	NA	18.7752	NA	17.9705	17.016
ACTG_HUMAN	DSYVGDEAQSK	2	16.71	-0.211	-0.55	0.58849	0.3	0.58849	NA	NA	17.3345	17.9361	16.6073	16.2003	17.8267	16.6765	15.8826	17.1039	NA	17.8038	16.1881	16.0839	15.9927	16.4012	15.3396	15.3451	16.468	16.1482	16.4976	16.6226	18.1008	17.4444	NA	NA	NA	17.5645	NA	17.0861	17.9909	17.8845	16.1751	NA	16.6906	NA	NA	16.0308	NA	15.2438
ACTG_HUMAN	EITALAPSTMK	2	19.39	-0.944	-2.52	0.01838	6.34	0.01838	NA	NA	NA	NA	18.7482	18.3939	19.2992	NA	19.1121	19.7548	19.9721	19.889	18.6285	NA	18.4436	NA	17.2977	NA	18.8038	NA	19.5977	20.0785	20.5649	20.4756	18.6827	NA	19.3018	NA	19.7526	19.4438	20.3311	20.6539	NA	NA	NA	NA	NA	NA	NA	NA
ACTG_HUMAN	GYSFTTTAER	2	18.9	-0.546	-1.2	0.23799	1.45	0.23799	16.5747	NA	20.1893	NA	18.512	17.9784	19.0839	18.1631	18.9617	NA	20.1007	NA	NA	18.7591	NA	17.9483	17.6659	18.7375	NA	18.5647	18.9499	19.0681	20.99	19.5069	17.8777	NA	19.3296	NA	NA	19.2684	19.8775	19.9962	NA	19.7841	19.2866	NA	NA	NA	NA	17.3813
ACTG_HUMAN	HQGVMVGMGQK	2	18.6	0.159	0.26	0.79692	0.07	0.79692	NA	NA	NA	20.0371	NA	NA	NA	NA	NA	18.9804	NA	NA	18.7527	NA	NA	NA	NA	NA	17.8245	17.0216	NA	NA	NA	18.218	NA	NA	NA	19.2106	NA	NA	19.3855	18.8794	NA	NA	NA	NA	NA	17.7343	NA	NA
ACTG_HUMAN	IWHHTFYNELR	3	19.25	-0.31	-0.85	0.4021	0.72	0.4021	17.5629	NA	21.0816	20.3878	17.6375	17.3264	20.2144	19.4078	18.8704	19.4238	20.2993	19.4547	18.4459	19.1123	19.0571	18.9754	NA	NA	19.0776	18.6625	19.4408	19.4295	20.1486	19.9428	18.0452	18.1267	19.7211	19.6758	19.4602	19.257	19.6328	20.5833	19.5201	19.0678	20.1287	19.8456	NA	19.3618	18.7031	17.7724
ACTG_HUMAN	QEYDESGPSIVHR	3	17.64	-0.238	-0.65	0.52158	0.43	0.52158	NA	NA	18.0164	18.0703	17.2139	17.251	NA	NA	17.3561	NA	17.5671	17.081	NA	NA	NA	NA	NA	NA	17.9326	NA	17.8901	NA	18.1411	NA	NA	NA	NA	17.5431	16.9893	17.541	NA	18.3012	NA	NA	NA	NA	NA	NA	NA	NA
ACTG_HUMAN	SYELPDGQVITIGNER	2	20.07	-0.505	-1.54	0.12993	2.38	0.12993	18.1721	18.3446	21.5728	21.4423	18.9577	19.3115	20.6357	20.4119	20.1158	20.5983	21.079	21.0014	19.9396	19.9992	19.5972	19.3676	18.2503	17.748	19.609	20.1646	20.5237	20.3816	20.7844	20.4762	19.2939	19.5929	20.8217	20.9329	20.7453	20.6405	20.9569	20.9974	20.4481	19.7785	21.0772	21.1293	19.9783	19.3524	19.6662	18.8487
ACTG_HUMAN	VAPEEHPVLLTEAPLNPK	3	20.39	-0.197	-0.61	0.54622	0.37	0.54622	NA	NA	21.3016	21.4822	NA	19.8753	20.793	20.3061	NA	20.783	21.4233	NA	19.8229	19.9699	NA	19.5978	18.7934	18.7567	20.1982	19.738	20.6819	20.8376	21.4021	21.2651	19.5529	NA	20.0973	20.6436	20.2388	NA	21.4062	21.8443	20.4693	20.3964	21.1376	20.8695	NA	19.2737	19.3188	19.7162
ACTS_HUMAN	YPIEHGIITNWDDMEK	3	20.04	-0.765	-2.13	0.03831	4.56	0.03831	18.3772	18.2251	21.7755	21.8526	18.8534	18.3379	20.3064	19.826	20.2151	20.6235	21.1504	20.88	19.6432	19.7855	19.2732	19.5002	17.9271	17.3222	19.7613	19.5454	20.4026	20.2107	21.1094	20.7175	18.9533	18.951	21.1399	20.9858	20.9398	21.1107	21.1117	21.4801	20.5274	20.4348	21.3263	21.1236	20.2988	20.0475	19.0525	18.5604
ADA22_HUMAN	LFEFSLDDLPSEFQQVNITPSK	3	19.41	-0.1	-0.2	0.84509	0.04	0.84509	NA	18.4076	21.1324	22.1797	16.8923	17.6176	NA	NA	20.3153	20.0924	20.6232	NA	19.9133	20.0171	NA	19.8281	16.49	NA	19.0398	19.3836	18.6918	18.1176	18.0188	17.4407	18.7755	18.3462	NA	20.2104	20.6454	20.5327	NA	NA	19.1244	18.9135	20.8739	20.6485	20.535	20.4161	NA	19.0834
ADA22_HUMAN	SGGEDESRHDALDTR	2	18.2	0.189	0.49	0.62724	0.24	0.62724	16.3958	16.8777	19.8132	19.6003	18.008	17.5248	19.1841	18.6197	18.2306	18.2716	18.6625	18.9024	18.4435	18.2676	18.8969	18.3168	17.4224	17.4962	18.4428	18.4625	17.4843	17.4165	17.9513	17.6041	17.2101	17.293	18.2451	18.3091	18.6107	18.7986	17.2246	17.7781	18.8936	18.4185	19.8971	20.0858	19.844	19.2065	14.9324	16.8489
ADA22_HUMAN	TDLMAVTLAQSLAHNIGIISDK	3	18.63	-0.668	-1.33	0.19485	1.77	0.19485	16.7074	17.5679	NA	20.1387	16.8382	NA	NA	NA	18.4528	18.3754	NA	19.6091	18.2879	NA	NA	NA	NA	NA	17.8992	18.0509	17.6075	NA	17.9777	17.4975	NA	NA	NA	NA	19.6205	19.6718	NA	NA	19.2303	NA	20.428	19.9184	19.5	19.2165	NA	NA
ADA29_HUMAN	CIMHEGN(de)PPITK	2	NA	NA	NA	NA	NA	NA	NA	NA	NA	NA	NA	NA	NA	NA	NA	NA	NA	NA	NA	NA	NA	NA	NA	NA	NA	NA	NA	NA	NA	NA	NA	NA	NA	NA	NA	NA	NA	NA	NA	NA	NA	NA	NA	NA	NA	NA
ADAM9_HUMAN	QVSYVIQAEGK	2	19.76	-0.555	-1.36	0.18321	1.84	0.18321	20.5264	20.2901	19.1858	18.7221	18.5242	18.1706	20.1497	19.0088	19.4117	19.7208	20.9918	NA	20.7694	20.31	19.304	18.8965	18.9483	17.7536	20.3511	19.433	20.9292	20.6593	18.587	17.4655	20.5837	20.1345	21.1302	NA	NA	NA	20.8595	20.5749	NA	19.3509	NA	19.8723	NA	19.8568	21.0319	20.6772
ADCL2_HUMAN	RN(de)Q(de)HM(ox)PLESR	2	NA	NA	NA	NA	NA	NA	NA	NA	NA	NA	NA	NA	NA	NA	NA	NA	NA	NA	NA	NA	NA	NA	NA	NA	NA	NA	NA	NA	NA	NA	NA	NA	NA	NA	NA	NA	NA	NA	NA	NA	NA	NA	NA	NA	NA	NA
ADCYA_HUMAN	IFQ(de)GQ(de)IN(de)K	2	NA	NA	NA	NA	NA	NA	NA	NA	NA	NA	NA	NA	NA	NA	NA	NA	NA	NA	NA	NA	NA	NA	NA	NA	NA	NA	NA	NA	NA	NA	NA	NA	NA	NA	NA	NA	NA	NA	NA	NA	NA	NA	NA	NA	NA	NA
ADGB_HUMAN	ALEFMDLSQYVRK	3	NA	NA	NA	NA	NA	NA	NA	NA	NA	NA	NA	NA	NA	NA	NA	NA	NA	NA	NA	NA	NA	NA	NA	NA	NA	NA	NA	NA	NA	NA	NA	NA	NA	NA	NA	NA	NA	NA	NA	NA	NA	NA	NA	NA	NA	NA
ADGB_HUMAN	EMTQTGSGSAVWK	2	22.25	NA	NA	NA	NA	NA	NA	NA	NA	NA	NA	21.9972	NA	NA	NA	NA	NA	NA	NA	NA	NA	NA	NA	22.5042	NA	NA	NA	NA	NA	NA	NA	NA	NA	NA	NA	NA	NA	NA	NA	NA	NA	NA	NA	NA	NA	NA
AFAM_HUMAN	AESPEVCFNEESPK	2	21.84	-0.143	-0.51	0.61371	0.26	0.61371	21.1773	20.6883	21.4513	21.3273	20.9502	21.0086	21.9094	20.7336	21.4767	21.6732	22.5522	22.5481	22.0636	22.1772	22.5829	22.4644	21.9056	21.6988	22.6621	22.321	22.0416	22.1888	22.4181	22.2388	21.09	21.4148	23.4005	22.8391	21.0571	21.4285	22.518	22.844	22.0265	21.8586	21.8705	21.4883	22.383	21.5621	20.9094	20.6592
AFAM_HUMAN	AIPVTQYLK	2	20.89	-0.362	-1.33	0.19448	1.76	0.19448	20.1478	NA	20.5829	NA	20.0716	NA	20.1819	NA	20.3105	20.2135	21.4883	21.2171	21.0695	21.044	NA	NA	20.9766	NA	21.3906	NA	21.1191	NA	21.4229	NA	20.2283	NA	22.0516	NA	20.7601	20.5364	21.3527	21.3735	21.2572	20.8354	NA	NA	21.4574	20.8597	20.3221	NA
AFAM_HUMAN	DADPDTFFAK	2	21.79	-0.224	-0.94	0.35253	0.88	0.35253	20.9799	21.1567	21.6141	21.2384	21.2417	21.286	21.1282	20.7924	NA	21.4634	22.6545	22.758	22.0226	22.0461	NA	22.1034	21.6876	21.6124	22.2381	21.8952	22.0213	22.0189	22.3141	22.1726	21.0085	21.3249	22.7792	23.1999	NA	21.4811	22.4457	22.5891	22.0409	21.8688	NA	21.6997	NA	21.682	20.9426	21.2482
AFAM_HUMAN	DMVEYKDR	2	17	-0.843	-1.1	0.29586	1.22	0.29586	NA	NA	NA	NA	NA	NA	NA	NA	NA	NA	17.1451	NA	NA	NA	NA	NA	NA	15.6706	NA	NA	NA	NA	NA	16.6733	NA	NA	17.869	17.6449	NA	NA	NA	NA	NA	NA	NA	NA	NA	NA	NA	NA
AFAM_HUMAN	ESLLNHFLYEVAR	2	22.49	-0.772	-2.01	0.05072	4.03	0.05072	21.4394	21.7606	23.4432	22.9017	21.5302	21.5189	21.8507	21.3898	21.3534	21.6293	24.2298	23.9746	23.0159	22.1752	23.1612	22.4805	20.2386	19.8346	22.3455	21.8865	23.0125	22.5528	23.0219	22.4239	21.663	21.8697	24.8309	24.4959	22.6532	22.4499	23.8746	23.3467	23.2849	21.9738	23.716	22.9424	23.4482	22.8857	21.8143	21.3296
AFAM_HUMAN	FIEDNIEYITIIAFAQYVQEATFEEMEK	3	19.73	-0.297	-0.74	0.46121	0.55	0.46121	NA	18.3672	20.3031	21.0543	19.382	19.7189	19.4242	18.7164	18.6892	18.119	21.1759	21.2775	NA	19.9173	20.5268	19.9567	18.4881	18.9667	NA	20.1441	19.6589	19.9125	21.0164	20.0347	19.1011	19.5643	NA	21.5232	19.9256	20.1983	NA	20.7649	18.5743	18.5215	20.0443	NA	20.4143	NA	19.4591	18.0044
AFAM_HUMAN	FTDSENVCQER	2	21.06	-0.049	-0.19	0.85086	0.04	0.85086	19.7244	20.2814	20.49	20.6992	20.4587	20.6587	20.8613	20.3919	20.9689	21.0771	21.7229	22.0892	21.0002	21.4169	21.8094	21.4713	21.2178	21.0785	21.7352	21.594	21.2765	21.4291	21.9485	21.6356	20.0251	20.4978	21.7934	22.2683	20.6342	20.4251	21.4631	21.7804	21.1725	21.2571	20.9413	21.136	21.3406	20.5431	20.1756	19.9847
AFAM_HUMAN	FTFEYSR	2	21.51	-0.201	-0.72	0.47534	0.52	0.47534	20.505	20.5772	21.3652	21.0879	20.8276	20.4823	20.9704	20.5542	21.2875	21.2704	22.8229	22.2114	21.9783	21.9402	22.2343	22.4312	21.1005	20.7282	21.9503	21.7962	21.9762	21.9004	22.0418	21.8097	20.7326	20.3256	22.9976	22.886	21.1453	21.4475	22.2532	22.5223	21.8007	21.7677	21.9	21.5596	21.5525	20.8118	20.4332	20.281
AFAM_HUMAN	GQCIINSNK	2	19.45	-0.084	-0.28	0.78269	0.08	0.78269	17.9125	18.3422	19.1308	19.5573	19.0881	19.1157	19.1652	18.5993	19.4193	19.2199	20.1391	20.498	19.217	19.8895	20.2238	19.8632	19.4234	19.4523	19.8862	20.1074	19.3557	19.3301	20.1923	19.9333	18.2545	18.6157	20.7522	20.9761	18.9098	19.0497	19.7736	20.4044	19.4856	19.6707	19.6053	19.4024	20.5296	19.2437	17.893	18.5558
AFAM_HUMAN	GQCIINSNKDDRPK	3	16.77	-0.455	-1.04	0.30682	1.08	0.30682	14.559	NA	NA	NA	16.0583	15.4722	16.8049	NA	NA	NA	17.3309	16.8476	NA	NA	17.5706	17.0905	16.5509	NA	16.5611	16.7855	16.4101	16.5186	17.2697	17.0906	15.6029	NA	17.9276	18.2111	NA	16.4781	17.0395	17.6335	NA	16.4929	NA	NA	17.96	16.2807	NA	NA
AFAM_HUMAN	HELTDEELQSLFTNFANVVDK	2	22.6	-0.605	-1.51	0.13942	2.27	0.13942	22.0169	21.6706	23.1253	23.0225	21.2121	21.0399	22.0707	21.7091	22.3894	22.6756	23.8683	24.0021	22.7041	NA	23.8979	23.1829	20.4994	18.6548	23.0166	22.7196	22.6971	22.3721	22.929	22.2799	21.5388	21.9476	24.5724	24.5085	NA	22.7689	23.797	23.2771	23.1737	22.8546	23.1665	22.9012	23.5538	22.9403	22.1195	21.9808
AFAM_HUMAN	IAPQLSTEELVSLGEK	3	22.98	-0.244	-0.92	0.36273	0.85	0.36273	22.0328	22.1637	23.1382	23.1111	22.1636	22.0428	22.4598	22.1818	22.5053	22.5423	24.3418	23.5001	22.9536	23.2935	23.6672	23.3882	22.5919	22.4877	23.3243	23.3024	23.1566	23.208	23.3445	23.0145	22.289	22.1296	24.3576	24.4945	22.6658	22.7027	23.3885	23.2007	23.2061	23.1104	23.498	23.7322	23.5871	22.3951	22.3738	22.2088
AFAM_HUMAN	ICAMEGLPQK	2	21.88	-0.204	-0.58	0.56265	0.34	0.56265	20.6966	20.9389	22.2804	22.3913	21.0067	20.6808	21.6494	20.3259	21.5138	21.8367	23.1104	23.1619	22.2021	22.1912	22.738	22.3856	21.3384	20.5034	22.6139	22.481	22.1815	21.5048	22.2976	21.1603	21.2279	21.3667	23.198	NA	22.1295	22.0998	21.9677	22.453	22.6474	22.0159	22.2777	22.1859	22.8581	21.584	21.437	20.6364
AFAM_HUMAN	KSDVGFLPPFPTLDPEEK	3	21	-0.201	-0.8	0.42611	0.65	0.42611	20.083	20.2486	20.6362	21.2432	20.2989	20.3324	20.3502	20.5298	20.4598	20.7525	22.129	22.0976	21.1827	21.2357	21.3832	21.6202	20.8633	20.6386	20.8213	21.0981	21.0528	21.0266	21.1981	21.1056	20.2456	20.1217	22.4017	22.6152	21.0253	21.0552	21.1932	21.8337	21.4526	21.1456	21.4479	21.4073	21.1428	20.6588	19.8965	19.9886
AFAM_HUMAN	LCFFYNK	2	19.95	-0.356	-1.35	0.18433	1.82	0.18433	18.9931	18.9338	19.9869	19.4219	19.4509	18.7196	19.2923	18.7744	19.4439	19.7256	21.0384	20.6843	19.8446	20.1321	20.7084	20.471	19.7107	19.5589	20.3195	20.2029	20.4061	20.3594	20.4729	19.9965	19.3433	19.5911	21.4804	20.9866	19.3888	19.7752	20.5635	20.6141	20.4016	20.2186	20.3855	20.1614	20.4347	19.8682	19.1036	18.9742
AFAM_HUMAN	LPNNVLQEK	2	21.82	-0.171	-0.68	0.49916	0.46	0.49916	20.8485	20.8722	21.4608	21.7807	21.5077	21.3605	21.3443	20.6102	21.4879	21.8949	22.6051	22.4907	22.0192	22.0675	22.5249	22.2558	21.7509	21.5759	22.0954	22.1187	22.0937	21.9599	22.3217	21.6918	21.3497	21.5975	22.7505	22.6505	21.4895	21.6894	21.8784	22.662	22.0432	22.1667	21.8098	21.8537	22.6096	21.6469	21.0495	20.7697
AFAM_HUMAN	RHPDLSIPELLR	2	22.33	-0.34	-1.04	0.30347	1.08	0.30347	21.7168	20.9362	22.4378	22.0504	21.8522	21.7598	22.4493	21.9723	21.0218	21.3739	23.4902	23.0034	22.2749	22.0326	23.1848	22.9095	21.9762	21.433	22.7989	22.5485	22.8427	22.8892	23.0862	22.7929	22.1704	21.9343	24.3342	23.8871	21.9533	21.6905	22.9763	22.6656	22.6252	21.7758	22.895	22.6436	23.0262	21.4269	21.4743	20.9425
AFAM_HUMAN	RNPFVFAPTLLTVAVHFEEVAK	3	20.4	-0.769	-1.75	0.08631	3.08	0.08631	19.3096	18.9862	21.3444	21.48	19.4818	19.109	18.9428	18.1854	20.2983	20.1195	21.9109	21.6231	20.7761	20.4426	21.6858	21.3216	17.8684	16.5623	20.6253	20.2564	20.7889	20.6587	21.3664	20.343	19.6838	18.6894	22.7459	22.1686	20.8933	20.8541	21.3116	21.3521	20.8368	20.2312	21.1464	20.8918	21.7063	20.9895	19.9861	19.0631
AFAM_HUMAN	RPCFESLK	2	20.72	-0.13	-0.43	0.67279	0.18	0.67279	19.9219	20.0836	20.3926	19.314	20.3174	20.0713	20.685	20.1106	19.8842	20.4604	21.5992	21.0403	20.6943	20.9577	21.7186	21.3318	20.9519	20.7915	21.834	20.982	21.4788	20.937	21.5926	20.4394	20.4937	20.5582	21.015	21.0055	20.7251	20.0212	21.1394	21.3813	21.0233	20.914	20.8197	20.2838	21.217	20.1214	20.6038	19.9739
AFAM_HUMAN	SDVGFLPPFPTLDPEEK	2	22.25	-0.348	-1.35	0.18392	1.82	0.18392	21.5238	21.2248	21.9784	22.3092	21.4372	21.452	21.7256	21.1966	21.7985	21.9865	23.386	23.2412	22.6143	22.5387	22.7557	22.5408	21.7979	21.1791	22.5288	22.258	22.6679	22.522	22.6707	22.295	21.6171	21.5018	23.8423	23.7923	21.8499	21.7636	22.8534	23.0566	22.6777	22.5978	22.7788	22.5426	22.6055	22.4544	21.206	21.1451
AFAM_HUMAN	TINPAVDHCCK	2	20.04	-0.134	-0.44	0.66106	0.19	0.66106	19.0746	18.9858	20.202	19.961	19.3088	18.9057	20.7337	18.891	19.4743	19.8503	20.877	21.0772	20.303	20.3634	20.6412	20.6366	19.6064	19.4537	20.7066	20.4579	20.1708	20.0847	20.6489	19.9495	19.1227	19.2798	21.708	21.3067	19.8473	19.9291	20.8257	20.6466	20.2489	20.101	20.2674	20.3064	20.1293	19.9809	18.8347	18.8064
AFAM_HUMAN	VMNHICSK	2	18.37	-0.091	-0.25	0.80248	0.06	0.80248	NA	NA	19.2499	18.7646	17.3509	16.7555	18.1347	17.1957	17.7469	18.0279	19.6985	19.8472	18.4976	18.5749	18.837	18.5612	17.9188	17.4817	18.9688	18.1631	18.3428	18.1638	18.9202	18.1482	17.0972	17.0962	20.6364	20.0953	18.4273	18.1779	19.0661	18.9681	18.4719	18.4169	18.6403	18.4747	19.3601	18.2342	16.9842	16.5233
AGGF1_HUMAN	KDPDSSATNEEK	2	18.02	0.104	0.33	0.74327	0.11	0.74327	NA	16.8313	18.3525	18.9959	17.993	17.8467	18.2052	17.7017	18.4315	18.9186	17.5706	18.3359	NA	18.2337	NA	17.809	17.2178	18.0035	18.2839	18.0276	NA	NA	18.5405	18.7682	16.8174	17.9018	NA	16.9714	18.726	18.5627	NA	17.1449	17.757	NA	18.2755	18.5489	NA	18.4285	NA	17.4338
AGRIN_HUMAN	ALQSNHFELSLR	3	18.71	0.385	0.83	0.41406	0.7	0.41406	NA	NA	19.9616	19.6973	NA	17.7889	18.7965	18.5393	19.1888	18.8035	NA	NA	NA	NA	18.887	18.7763	NA	NA	NA	18.825	17.9758	NA	NA	NA	NA	NA	NA	NA	NA	19.1044	NA	NA	NA	NA	NA	19.4378	NA	NA	17.8152	17.1116
AGRIN_HUMAN	AYGTGFVGCLR	2	19.63	-0.179	-0.49	0.62966	0.24	0.62966	NA	17.9388	21.2833	21.1857	NA	18.0739	NA	19.1219	19.8943	20.1915	NA	19.9149	19.4318	19.5185	20.2356	19.9599	19.5346	18.7293	NA	19.2416	19.0291	19.1528	19.4281	18.8768	18.9154	19.1099	NA	NA	20.0409	20.7006	NA	NA	19.9446	19.9293	21.0765	20.7525	NA	NA	18.8622	19.2026
AGRIN_HUMAN	SAGDVDTLAFDGR	2	20.63	-0.243	-0.59	0.55866	0.35	0.55866	19.4006	19.3598	22.7849	NA	19.6421	19.4663	20.9623	20.2081	21.5175	21.5068	NA	NA	NA	20.5669	21.1084	20.6075	20.0859	20.0566	20.3189	20.1055	20.2599	20.3242	20.0442	19.7701	19.6232	19.9132	21.5097	NA	NA	NA	NA	NA	NA	20.817	22.5509	22.446	22.6	21.3014	19.8369	20.0653
AGRIN_HUMAN	SIESTLDDLFR	2	16.95	-0.278	-0.62	0.54586	0.38	0.54586	16.7192	16.8977	NA	NA	16.2745	16.4972	NA	16.9947	NA	NA	NA	NA	NA	NA	NA	NA	NA	NA	NA	17.3426	17.2005	NA	16.1149	NA	17.2222	16.765	NA	NA	NA	NA	NA	NA	NA	NA	NA	NA	18.6165	NA	16.8639	16.8276
AGRIN_HUMAN	STVPVNTNR	2	17.8	0.075	0.21	0.83552	0.04	0.83552	16.056	16.1828	NA	19.5499	17.0562	17.0458	18.202	18.2241	18.3259	NA	18.1569	18.3519	17.6132	17.9966	NA	18.6823	17.3808	17.6469	18.023	18.2382	16.9415	17.0941	17.789	17.6788	16.9846	17.4899	NA	17.8804	18.6155	18.5201	16.8286	17.1645	NA	18.0394	NA	19.0355	20.2637	18.6533	16.7462	16.7636
AGRIN_HUMAN	TEATQGLVLWSGK	2	20.23	0.02	0.07	0.94151	0.01	0.94151	19.3678	19.2203	21.6533	21.9243	19.5003	18.9018	20.5714	20.3151	20.5892	20.3908	20.6432	20.4908	20.1983	20.4568	20.7402	20.4629	19.6945	19.2778	20.192	20.2149	19.7678	19.9831	20.2377	19.5985	19.9634	19.834	20.7056	20.4118	20.471	20.3513	18.9308	19.5068	20.124	20.3427	21.207	21.0967	21.4588	20.6446	19.9635	19.8051
AHNK_HUMAN	ADVDISGPKIDVTAPDVSIEEPEGK	3	18.13	0.41	0.47	0.64875	0.22	0.64875	NA	NA	NA	NA	NA	NA	NA	NA	NA	18.4414	NA	NA	NA	NA	NA	NA	NA	NA	NA	NA	NA	NA	NA	NA	NA	NA	NA	NA	17.8517	NA	NA	NA	NA	17.4694	NA	NA	NA	18.7727	NA	NA
AHNK_HUMAN	LEVPDM(ox)NIR	2	19.66	1.095	1.57	0.14123	2.46	0.14123	NA	NA	20.1375	20.8153	NA	NA	NA	NA	NA	NA	NA	NA	NA	NA	NA	NA	NA	NA	NA	NA	NA	NA	NA	NA	NA	NA	NA	NA	19.3665	19.0487	NA	NA	19.0291	NA	19.6774	19.4727	19.7092	NA	NA	NA
AJAP1_HUMAN	AGLAKPPAAAK	2	17.58	-0.063	-0.17	0.86466	0.03	0.86466	15.8104	15.9542	19.6662	19.251	16.3329	16.144	18.2427	17.5195	18.1707	17.9216	18.1026	18.2887	18.0096	18.2502	17.9505	17.6128	16.7792	16.4536	17.4693	17.0258	17.3209	17.5783	17.0656	16.6715	16.7575	16.4407	18.1737	17.3704	18.7634	18.3796	16.9057	16.6039	18.1497	18.1628	19.0226	18.8438	19.3884	18.3494	16.4095	15.8518
AJAP1_HUMAN	DQAAALVPK	2	18.66	-0.242	-0.57	0.57307	0.32	0.57307	NA	16.2113	19.4582	20.0338	17.6668	NA	19.1957	17.7879	18.889	18.8991	18.899	18.6713	19.0771	18.8246	19.1813	18.5902	17.6429	NA	18.3047	NA	18.6551	17.6776	18.9507	NA	17.7021	NA	NA	NA	19.4541	19.3275	17.3366	18.1771	20.3955	19.3775	19.4347	19.6261	NA	19.1245	17.1049	NA
AKAP6_HUMAN	FTDEGESIK	2	NA	NA	NA	NA	NA	NA	NA	NA	NA	NA	NA	NA	NA	NA	NA	NA	NA	NA	NA	NA	NA	NA	NA	NA	NA	NA	NA	NA	NA	NA	NA	NA	NA	NA	NA	NA	NA	NA	NA	NA	NA	NA	NA	NA	NA	NA
AKAP6_HUMAN	LYSEQYTSSSKR	2	20.11	-0.175	-0.37	0.71107	0.14	0.71107	19.0105	19.3323	20.8286	NA	18.6625	18.6513	19.8744	19.3328	NA	NA	21.2254	21.317	20.4096	20.3227	20.0259	19.4381	NA	NA	20.7876	20.7933	19.3142	19.4221	19.5232	19.4954	18.8722	18.9149	23.5701	23.678	NA	NA	20.9447	20.9124	19.3353	19.2049	NA	NA	21.6362	20.6328	19.2593	18.7319
AKAP8_HUMAN	QFQLYEEPDTK	2	18.15	-0.453	-0.87	0.39203	0.76	0.39203	16.669	16.7997	19.8771	NA	NA	17.0819	18.4751	NA	NA	NA	NA	16.8981	19.2201	18	18.2329	NA	NA	NA	NA	NA	NA	NA	17.4725	17.6554	NA	18.0741	NA	NA	18.9574	19.3914	NA	NA	NA	18.6503	NA	NA	19.6643	NA	17.458	NA
AKAP9_HUMAN	M(ox)N(de)Q(de)LTQELFSLKRER	2	NA	NA	NA	NA	NA	NA	NA	NA	NA	NA	NA	NA	NA	NA	NA	NA	NA	NA	NA	NA	NA	NA	NA	NA	NA	NA	NA	NA	NA	NA	NA	NA	NA	NA	NA	NA	NA	NA	NA	NA	NA	NA	NA	NA	NA	NA
AKP13_HUMAN	Q(de)GPM(ox)TQ(de)AIN(de)R	2	NA	NA	NA	NA	NA	NA	NA	NA	NA	NA	NA	NA	NA	NA	NA	NA	NA	NA	NA	NA	NA	NA	NA	NA	NA	NA	NA	NA	NA	NA	NA	NA	NA	NA	NA	NA	NA	NA	NA	NA	NA	NA	NA	NA	NA	NA
AL1A3_HUMAN	EEIFGPVQPILK	2	21.48	0.132	0.22	0.82607	0.05	0.82607	NA	NA	21.6679	NA	NA	NA	NA	NA	NA	NA	NA	22.4425	NA	NA	NA	NA	NA	21.3953	NA	21.1405	NA	NA	21.1771	21.1124	NA	NA	23.8717	NA	NA	NA	21.6052	NA	20.6883	20.7297	NA	NA	NA	NA	20.4873	NA
ALBU_HUMAN	ADDKETCFAEEGK	2	17.36	-0.685	-0.85	0.40667	0.73	0.40667	NA	NA	NA	NA	17.4937	17.182	18.703	17.8956	16.6535	16.9341	NA	NA	16.3394	NA	NA	17.9173	NA	NA	NA	16.1344	NA	NA	17.9816	17.7073	NA	NA	NA	NA	NA	NA	NA	NA	NA	NA	NA	NA	NA	NA	NA	NA
ALBU_HUMAN	ADDKETCFAEEGKK	2	18.26	0.837	1.35	0.1865	1.82	0.1865	NA	NA	NA	NA	19.1171	18.5058	19.9714	19.0767	19.2062	18.9431	18.7161	18.6236	18.099	17.0732	19.248	18.7015	NA	NA	17.741	17.6906	17.2957	18.283	18.9763	18.0239	18.2321	18.2798	NA	NA	17.4017	17.7455	17.9974	18.2534	NA	NA	NA	NA	19.737	16.0321	16.1714	NA
ALBU_HUMAN	ALVLIAFAQYLQQCPFEDHVK	3	20.87	0.095	0.27	0.78843	0.07	0.78843	19.1146	18.1819	22.0723	21.8339	20.9196	20.6721	NA	21.1843	21.6268	21.8054	21.5924	21.0305	20.7338	21.1758	22.0411	21.7899	NA	NA	20.187	19.6034	20.8906	20.9589	NA	21.0599	20.8227	20.7766	20.8418	20.8654	21.6935	21.4457	21.0658	21.0992	19.1586	19.1796	21.5862	21.4298	21.9869	21.8524	19.303	19.6242
ALBU_HUMAN	AVMDDFAAFVEK	2	21.36	-0.094	-0.27	0.78811	0.07	0.78811	19.619	19.3418	20.5082	20.8758	22.1557	21.8428	22.5122	22.3066	22.1064	22.2416	22.0434	21.7985	21.6067	21.8015	22.3028	22.0301	19.4252	19.0309	21.3729	21.2527	21.9838	22.0783	22.5323	21.9426	21.8663	22.0407	19.4182	20.2112	22.1257	22.2513	21.4181	21.651	20.253	19.9365	21.5125	21.6508	22.5018	21.9162	20.4485	20.3254
ALBU_HUMAN	CCAAADPHECYAK	2	16.21	1.15	2.27	0.0396	5.16	0.0396	NA	NA	16.6453	NA	16.2001	NA	17.0222	NA	NA	16.4044	NA	NA	NA	NA	16.8194	16.4696	NA	NA	15.7446	NA	NA	NA	NA	NA	15.3596	NA	NA	NA	NA	NA	NA	NA	NA	NA	NA	NA	NA	15.2369	NA	NA
ALBU_HUMAN	CCTESLVNR	2	18.37	-0.145	-0.35	0.72603	0.12	0.72603	16.5552	16.2993	17.6925	17.7446	19.1702	19.164	19.6026	18.7865	19.34	18.9984	18.8414	18.969	18.035	18.3589	19.1261	18.8816	16.5718	16.2469	18.1424	18.6063	18.2912	18.6859	21.3539	20.9315	18.1113	18.2487	NA	16.874	18.6382	18.6667	18.3662	18.8567	17.6512	NA	18.3439	18.4419	19.8406	18.2002	16.6655	16.7798
ALBU_HUMAN	DDNPNLPR	2	19.01	0.473	0.76	0.46001	0.58	0.46001	NA	NA	NA	NA	NA	NA	NA	NA	NA	NA	NA	NA	NA	NA	NA	19.4393	NA	NA	19.6215	18.6728	18.4373	18.5686	19.9618	19.5558	18.8484	19.0169	NA	NA	NA	NA	NA	NA	NA	NA	NA	NA	17.9416	NA	NA	NA
ALBU_HUMAN	DLGEENFK	2	18.87	0.137	0.39	0.69933	0.15	0.69933	16.8943	17.5785	19.4105	19.6425	19.4525	19.4793	19.7245	20.4153	19.6216	19.791	19.4072	18.499	18.4252	18.9994	18.9048	19.6493	17.1826	17.3238	18.7556	19.0512	18.5528	18.7827	19.703	19.1339	19.0668	19.2635	NA	17.5305	18.9627	19.0369	18.2423	18.8881	18.2391	18.0253	19.5701	19.555	20.4939	19.1514	17.6889	17.7417
ALBU_HUMAN	ECCEKPLLEK	2	17.46	0.26	0.97	0.34166	0.93	0.34166	NA	NA	NA	16.6791	17.8378	NA	18.5214	18.0063	17.8953	18.0114	NA	17.4869	17.2434	17.428	18.1165	17.907	NA	NA	17.0073	16.6362	17.2283	NA	17.4901	17.2864	17.2569	17.2613	NA	NA	17.2143	17.3602	NA	17.3409	NA	16.6524	17.0858	NA	18.1428	NA	NA	NA
ALBU_HUMAN	EFNAETFTFHADICTLSEK	3	19.23	0.381	0.48	0.63925	0.23	0.63925	NA	NA	NA	NA	19.1809	18.2202	20.1835	NA	NA	NA	NA	NA	NA	NA	19.6244	NA	NA	NA	NA	NA	NA	18.3509	19.8206	NA	NA	NA	NA	NA	NA	NA	NA	NA	NA	NA	NA	NA	NA	NA	NA	NA
ALBU_HUMAN	ETYGEMADCCAK	2	19.33	0.074	0.22	0.82337	0.05	0.82337	17.4951	17.3535	19.5238	19.4029	20.0053	NA	20.34	20.0044	20.1065	19.8196	19.3486	19.3398	18.9351	19.3397	19.9405	19.6737	NA	NA	19.1263	19.1839	19.3182	19.4792	20.0441	19.8699	19.2736	19.5678	18.1629	18.2118	19.3927	19.446	19.4545	19.454	18.1792	18.2269	19.5312	19.31	21.1294	19.4026	NA	NA
ALBU_HUMAN	FQNALLVR	2	21.79	0.037	0.11	0.90898	0.01	0.90898	20.5542	20.2078	21.9092	21.8945	22.3873	22.2623	22.8694	22.1097	22.8145	22.8611	22.3681	21.933	22.0957	22.0566	22.6082	22.1795	19.9186	19.8277	21.8425	21.4595	22.0779	22.0135	22.428	22.0768	22.179	22.4553	20.8039	19.9625	22.339	22.2759	21.8715	21.847	21.875	21.3083	22.3387	21.7832	22.8002	22.0471	20.6317	20.3093
ALBU_HUMAN	HPYFYAPELLFFAK	3	18.83	0.29	0.55	0.58511	0.31	0.58511	NA	NA	19.9176	19.7469	17.2973	NA	19.1387	18.2281	18.4804	NA	19.3067	NA	19.0352	18.3991	19.6005	19.3902	NA	NA	NA	NA	NA	18.02	18.7547	18.0107	17.5517	17.602	NA	NA	NA	NA	NA	NA	NA	NA	NA	NA	20.496	19.9446	NA	NA
ALBU_HUMAN	KQTALVELVK	2	19.74	-0.68	-1.43	0.16524	2.03	0.16524	NA	NA	NA	18.9516	20.6846	20.2783	20.6198	NA	19.5062	19.6835	19.8121	19.0491	18.9799	19.0175	19.5871	19.8939	17.7803	NA	19.2333	NA	19.7368	20.3351	NA	21.4145	20.3473	NA	NA	NA	NA	20.0324	19.1828	NA	NA	NA	19.9314	NA	21.1117	18.775	NA	NA
ALBU_HUMAN	KVPQVSTPTLVEVSR	3	21.64	-0.018	-0.04	0.96897	0	0.96897	20.3773	20.3919	22.6396	22.1786	22.1746	22.152	22.978	22.5908	21.5402	22.0803	22.1144	21.5694	21.1915	21.9378	22.1139	22.1506	19.6236	19.6589	21.5563	21.5436	21.6373	21.814	24.0744	23.9586	21.7058	21.9375	20.3491	20.2194	21.6973	21.3381	21.1466	21.9746	20.5419	20.7329	22.989	22.4956	23.6356	21.8921	20.615	18.1724
ALBU_HUMAN	KYLYEIAR	2	19.79	0.666	0.82	0.43551	0.67	0.43551	NA	NA	NA	NA	NA	NA	NA	NA	20.0539	20.1842	NA	NA	NA	NA	NA	NA	NA	NA	NA	NA	NA	NA	NA	NA	NA	19.6877	NA	NA	NA	19.2191	NA	NA	NA	NA	NA	NA	NA	NA	NA	NA
ALBU_HUMAN	LCTVATLR	2	21.4	-0.13	-0.35	0.73147	0.12	0.73147	20.0024	19.3001	21.8209	21.6745	21.9304	21.8846	22.4839	20.9128	22.1359	22.3822	22.1935	21.6979	21.9145	21.7182	22.1916	21.7201	19.194	19.0626	21.487	21.0791	21.6485	21.3872	22.2985	21.2244	21.4833	21.6878	20.5394	20.9206	22.1657	22.2106	21.3701	21.9464	21.0807	21.7746	22.1626	22.0103	22.5549	21.6807	19.9366	19.3064
ALBU_HUMAN	LDELRDEGK	2	19.93	-0.009	-0.03	0.97733	0	0.97733	17.7529	18.2025	20.5946	20.5369	20.3872	20.0936	20.9428	21.5638	20.5553	20.6083	20.191	20.4075	20.1284	20.602	20.3329	20.4785	17.6637	17.7714	19.875	19.7629	19.4714	19.8811	20.473	20.4597	19.6691	19.9911	19.2306	19.3542	20.1474	20.6419	20.0935	20.2167	19.204	19.231	20.4976	20.6323	21.1169	20.3767	18.6987	19.2491
ALBU_HUMAN	LKECCEKPLLEK	2	18.77	0.297	0.69	0.49179	0.48	0.49179	NA	NA	19.003	19.0383	18.644	18.1231	20.0399	19.0791	18.8765	19.6546	19.3705	19.4142	18.8757	NA	NA	18.541	NA	NA	18.7228	17.6259	18.5864	18.1991	18.8537	18.0517	18.6318	18.2932	17.4382	17.2748	18.9815	18.9855	18.857	18.8086	NA	18.0101	19.349	19.0135	20.9849	18.5232	NA	NA
ALBU_HUMAN	LVAASQAALGL	2	19.24	0.093	0.21	0.83593	0.04	0.83593	NA	NA	NA	NA	19.721	19.5112	20.0394	19.1292	19.1853	19.1236	19.4544	NA	NA	NA	19.83	19.5595	17.56	NA	19.7266	18.6119	19.514	18.8413	20.0257	18.8565	19.4206	18.9574	NA	NA	NA	19.0279	19.0419	NA	NA	NA	NA	NA	20.2622	18.9445	18.1361	NA
ALBU_HUMAN	LVNEVTEFAK	2	22.68	0.013	0.04	0.96969	0	0.96969	20.8263	20.6509	22.9093	22.9965	22.9438	22.7746	23.6494	23.1848	23.7043	23.8919	22.9598	22.7751	23.2273	23.1085	23.5801	23.161	21.6421	20.3247	22.9408	22.2268	22.8556	22.7833	23.2981	23.0299	22.831	22.7065	21.8841	NA	23.3019	23.4876	22.8636	23.0601	22.3228	22.1801	22.8511	22.6418	23.6892	23.3856	21.0598	20.9177
ALBU_HUMAN	MPCAEDYLSVVLNQLCVLHEK	3	19.66	-0.173	-0.51	0.61144	0.26	0.61144	NA	16.7702	20.0604	NA	19.1742	19.1772	20.0327	19.7312	20.5064	20.4825	20.2775	20.3228	19.4795	19.4479	20.3984	20.2479	NA	NA	18.7543	19.1021	19.649	19.5968	20.1841	19.8514	19.2396	19.5534	NA	NA	20.3158	20.5496	19.6243	19.7751	NA	NA	19.9074	19.3997	20.4076	20.2194	18.5021	18.3022
ALBU_HUMAN	QEPERNECFLQHK	3	17.72	0.118	0.35	0.73051	0.12	0.73051	NA	NA	NA	NA	17.5131	17.5736	18.9976	18.3941	17.7208	18.3027	17.1594	NA	17.5125	17.9468	18.1885	17.7016	NA	NA	17.5384	16.7465	17.3963	17.2731	18.3342	17.4283	17.6837	17.7431	NA	NA	17.5244	17.3846	17.6879	18.0637	NA	NA	NA	17.5696	NA	NA	NA	NA
ALBU_HUMAN	QNCELFEQLGEYK	2	19.55	-0.174	-0.44	0.65958	0.2	0.65958	NA	17.4025	19.5423	NA	19.9288	20.2555	20.43	20.0397	19.9486	20.4046	20.341	19.3793	19.3447	19.4716	20.3293	19.6692	NA	17.0397	19.3408	19.1169	19.2817	19.6025	20.3507	19.733	19.4602	19.3657	NA	NA	19.5986	19.7281	19.9206	19.4877	NA	NA	NA	20.0382	20.3288	19.39	NA	17.8784
ALBU_HUMAN	QTALVELVK	2	19.56	-0.497	-1.35	0.18604	1.82	0.18604	17.6628	17.528	18.8909	19.0256	20.4433	20.5697	20.7358	20.1962	19.7945	19.9528	20.2634	NA	18.9592	19.2702	20.2131	20.2908	17.8414	17.6166	19.3695	19.5207	19.8473	20.1024	20.7405	20.3916	20.0532	20.3267	NA	NA	19.7932	NA	19.5868	19.6322	NA	NA	NA	NA	20.9885	NA	18.4589	18.2287
ALBU_HUMAN	RHPDYSVVLLLR	3	21.4	-0.377	-0.78	0.43865	0.61	0.43865	19.9644	19.0274	22.162	21.6683	22.0626	21.9321	23.109	22.3736	21.5693	21.5265	22.3923	21.5017	21.8696	21.1944	22.7648	22.2005	18.0415	16.9192	21.1895	20.7972	21.8952	21.6685	22.7615	21.9956	22.0415	21.8413	21.1767	20.5442	22.4713	22.0224	21.8789	21.1932	21.2463	20.2776	22.3118	22.488	23.1998	21.5227	19.8114	19.4534
ALBU_HUMAN	RHPYFYAPELLFFAK	3	20.76	-0.095	-0.18	0.85459	0.03	0.85459	18.4702	NA	20.9084	20.9965	20.9689	20.6823	22.1111	21.3944	18.3328	NA	21.5949	21.7686	21.6788	NA	21.7703	22.2033	NA	NA	19.8732	19.5106	20.3548	19.8015	21.6069	21.0267	20.6032	NA	19.5828	19.0068	19.6761	21.9682	21.5648	NA	20.1713	19.4197	21.8642	20.9109	22.2536	21.495	NA	NA
ALBU_HUMAN	RMPCAEDYLSVVLNQLCVLHEK	3	21.1	0.25	0.63	0.53194	0.4	0.53194	18.3178	18.6433	21.7283	21.5103	20.9312	20.4656	22.2539	21.6272	22.0121	21.7326	22.005	22.0427	21.5064	21.4594	21.9427	22.024	NA	NA	21.2329	20.718	21.3343	21.4574	21.8561	21.3401	20.8706	21.1973	19.18	19.3488	22.1889	22.1956	21.4837	21.3741	19.6569	18.9205	21.76	21.6058	22.2256	22.0361	20.4438	19.1428
ALBU_HUMAN	RPCFSALEVDETYVPK	3	20.78	-0.12	-0.34	0.73198	0.12	0.73198	18.5638	18.542	20.4108	20.901	21.196	21.2881	22.1336	21.6977	21.6243	21.6419	21.4622	21.09	20.7817	20.8512	21.2688	21.3129	18.6958	18.4203	21.0324	20.7807	21.2607	21.4497	21.5788	21.555	21.0951	21.5635	19.8911	19.3866	21.5695	21.2981	21.0522	21.2005	NA	19.032	21.1649	20.9953	21.594	21.5487	19.6586	19.7243
ALBU_HUMAN	SHCIAEVENDEMPADLPSLAADFVESK	3	20.59	-0.288	-0.72	0.47549	0.52	0.47549	18.5722	18.2361	21.0442	21.1912	20.3471	20.3812	22.1696	21.3878	21.2795	21.4188	21.5353	21.4168	20.829	20.8755	21.3888	21.2522	17.2769	16.5183	21.1971	20.3581	20.7899	20.4728	21.4816	20.9512	20.798	20.8426	NA	19.8019	21.4832	21.2595	21.0507	20.9275	19.8786	20.1299	21.3207	21.1145	21.7744	21.2414	19.5715	19.5218
ALBU_HUMAN	SLHTLFGDK	2	20.02	-0.136	-0.45	0.65464	0.2	0.65464	18.8815	18.428	20.4178	20.7379	20.7621	20.601	20.8171	20.5008	20.7059	20.8222	20.4007	20.416	20.2362	19.8004	20.1695	19.9201	18.3328	18.251	19.6818	19.0883	19.9589	20.3648	20.3714	20.5087	20.2333	20.719	18.9304	18.5072	20.7035	20.8172	20.2991	20.0729	19.2555	19.2164	20.939	20.4905	21.2491	20.3903	19.4872	19.1741
ALBU_HUMAN	TCVADESAENCDK	2	17.9	0.34	0.84	0.40443	0.71	0.40443	NA	14.9537	18.0934	18.3898	18.6551	18.9525	19.2535	18.7099	18.8474	18.8229	18.4383	18.7392	NA	18.1238	19.1939	18.6054	16.1467	16.1803	17.8117	17.9656	17.1614	17.7801	18.969	18.6376	17.2276	17.6462	NA	16.905	17.8633	18.4866	18.04	18.1598	NA	17.1032	18.1788	18.1632	19.0603	18.3108	15.2194	15.6407
ALBU_HUMAN	TYETTLEK	2	19.32	0.637	0.52	0.60395	0.28	0.60395	NA	18.453	NA	NA	17.3001	20.8625	21.2193	20.5736	18.3877	21.8263	NA	17.952	18.116	20.8642	21.2633	20.5049	NA	18.3899	17.444	19.9062	17.6286	20.418	18.0036	20.8007	17.8287	NA	NA	NA	NA	NA	18.0521	20.8266	NA	NA	NA	NA	NA	17.7431	NA	NA
ALBU_HUMAN	VFDEFKPLVEEPQNLIK	2	23.26	-0.093	-0.29	0.77502	0.08	0.77502	21.7928	21.9745	24.1	23.6095	23.5958	23.4187	24.0163	23.8183	23.8847	24.1308	24.0128	23.8352	23.4211	23.4563	24.0353	23.5979	21.0307	20.6681	23.15	22.6922	23.4111	23.111	23.7945	23.2908	23.4458	23.1826	NA	NA	23.7966	23.8859	23.3506	23.3167	22.9565	22.6229	24.2978	23.8505	24.1066	23.3594	21.8405	21.8665
ALBU_HUMAN	VHTECCHGDLLECADDR	3	20.78	0.022	0.05	0.96057	0	0.96057	18.4276	18.2958	20.9314	21.087	21.5548	21.439	22.5995	21.4146	21.613	21.7207	21.4083	20.7365	20.5507	20.8246	21.4688	21.6078	18.6296	18.0914	21.1622	21.3755	21.2506	21.0042	21.9425	20.719	21.0033	21.0379	18.6617	NA	21.1435	21.253	20.8672	21.4207	20.08	19.1659	21.4866	21.439	22.683	21.1809	19.7136	19.278
ALBU_HUMAN	YICENQDSISSK	2	21.11	-0.1	-0.25	0.80208	0.06	0.80208	18.4976	19.3058	20.8679	21.2997	21.4927	21.8323	22.2532	21.6241	22.0573	22.0444	21.3496	21.7391	21.0913	21.1827	21.9486	21.596	19.2308	19.1759	20.929	21.6432	20.7508	NA	23.5759	23.1126	20.824	21.0857	NA	NA	21.4204	21.7228	21.0576	21.3842	20.127	20.2642	21.0608	21.2486	22.2775	21.0429	19.5629	19.48
ALBU_HUMAN	YLYEIAR	2	21.18	-0.491	-1.22	0.22931	1.49	0.22931	19.1303	19.0955	21.3716	20.7581	21.4215	21.2624	21.9625	21.3446	22.0118	21.7705	21.8695	21.3811	21.553	21.3134	21.9643	21.1814	18.9704	18.6381	21.0525	20.5812	21.6685	21.2937	23.9853	23.5152	20.9917	21.0423	21.5607	20.7467	21.7048	21.7554	21.9608	21.3737	21.1169	20.0793	21.785	21.6362	22.4993	21.6753	19.1966	18.8688
ALDOA_HUMAN	AAQEEYVK	2	16.49	-0.148	-0.32	0.7494	0.1	0.7494	NA	NA	18.1947	17.7076	14.8808	14.5861	NA	NA	16.9801	16.9479	16.6602	17.2025	NA	16.1923	17.1161	16.7547	15.2057	14.7767	NA	NA	15.117	15.993	15.6881	15.0425	NA	NA	NA	16.515	17.506	17.524	NA	15.7443	16.7402	16.886	17.2211	17.3748	18.1012	16.6729	NA	NA
ALDOA_HUMAN	ALANSLACQGK	2	19.13	0.073	0.21	0.83309	0.04	0.83309	NA	NA	20.2515	20.2507	17.9945	17.8768	18.5955	18.1085	19.43	19.911	19.8387	19.4955	18.9981	19.6841	20.1933	19.893	18.4369	17.6654	19.171	19.2088	18.8765	19.0303	18.3204	17.9097	17.4702	17.9053	19.1178	18.8647	19.9108	20.479	18.3234	18.8218	19.8405	19.7207	19.6138	19.5224	20.4277	19.5331	NA	NA
ALDOA_HUMAN	ELSDIAHR	2	17.79	0.082	0.23	0.81997	0.05	0.81997	16.2574	NA	18.7542	18.427	NA	16.5878	NA	17.0819	17.9689	17.9847	17.9035	18.2495	17.8355	17.904	18.5705	18.9199	NA	NA	18.0004	17.4946	17.1495	17.5997	16.9652	17.1361	NA	NA	17.1549	NA	18.7399	18.7111	NA	NA	18.1427	18.1572	18.0896	18.1121	NA	18.5898	NA	15.6376
ALDOA_HUMAN	FSHEEIAMATVTALR	3	19.26	-0.199	-0.55	0.58245	0.31	0.58245	17.7421	18.0771	20.5784	20.053	18.2971	17.972	NA	18.6272	19.0733	19.7293	20.1688	20.1555	19.4214	19.586	20.2084	20.1284	18.2539	17.5191	19.4036	19.2993	19.4681	18.7418	19.0622	18.2788	18.043	18.4191	20.0219	19.7356	20.5919	20.4625	18.4392	19.0364	20.2551	19.8737	19.7294	20.2038	20.6188	19.8028	18.647	17.601
ALDOA_HUMAN	GILAADESTGSIAK	2	19.61	0.078	0.22	0.82994	0.05	0.82994	NA	NA	20.0934	20.7114	18.7839	NA	19.1352	NA	19.1434	19.8106	20.0091	20.4079	19.2699	19.9801	20.4322	19.5275	18.5474	19.3565	19.3301	19.3371	19.3363	19.405	19.3017	19.1372	NA	18.3307	20.2062	19.9875	20.0055	20.5409	18.5584	18.8132	20.022	19.8876	20.6292	20.2235	21.1109	19.7378	NA	17.6765
ALDOA_HUMAN	IGEHTPSALAIMENANVLAR	3	20.51	-0.12	-0.42	0.67957	0.17	0.67957	19.9995	NA	20.8493	21.1785	19.7075	19.3377	20.3887	NA	21.0042	21.1006	20.9217	20.9657	20.742	20.6688	NA	NA	19.3928	19.0729	21.118	20.8314	21.3459	NA	20.0808	20.0063	20.1342	20.0927	19.5302	NA	21.8539	21.3822	20.171	20.0251	21.3591	21.2372	20.0795	20.5819	21.442	21.061	20.178	19.5551
ALDOA_HUMAN	KELSDIAHR	2	17.67	-0.393	-0.95	0.34764	0.91	0.34764	15.5509	NA	19.3921	18.8843	15.859	NA	17.8132	17.4072	18.0424	17.7981	17.8566	18.1871	17.2118	17.6577	17.5324	18.2417	16.6066	15.8033	17.5403	17.3733	NA	17.4415	NA	16.2124	16.2732	NA	18.3688	17.865	18.3141	18.4851	NA	NA	17.6763	18.0906	18.9263	18.3244	18.9552	18.189	NA	NA
ALDOA_HUMAN	QLLLTADDR	2	18.66	-0.145	-0.48	0.63621	0.23	0.63621	17.5652	17.1713	NA	19.1018	18.0953	18.1622	18.2604	NA	18.8431	18.9935	18.8824	19.2138	NA	18.4526	19.2041	19.4187	18.2545	18.3845	18.879	19.1127	19.0943	19.1319	18.7201	NA	17.3634	18.2115	NA	NA	19.4272	19.1372	17.9412	NA	19.0481	19.3336	19.4146	NA	20.0362	18.9012	17.7246	17.6349
ALDOC_HUMAN	ALQASALNAWR	2	18.74	-0.414	-0.63	0.53601	0.39	0.53601	17.2418	NA	20.2856	18.9009	18.2943	NA	NA	17.8726	NA	NA	19.6366	17.8627	NA	NA	19.1471	18.9243	17.1864	NA	18.4429	NA	18.268	18.4843	NA	NA	17.4192	NA	18.5983	NA	18.6344	19.0832	NA	NA	19.6759	18.9147	20.2072	19.3425	21.7563	18.3359	17.3303	NA
ALDOC_HUMAN	DNAGAATEEFIK	2	19.15	0.074	0.22	0.82446	0.05	0.82446	18.2269	18.5026	NA	19.9753	18.1256	18.7467	NA	18.4778	NA	19.6776	19.6197	20.0354	19.8634	19.6201	20.3955	19.7932	18.3972	18.516	19.5942	19.4311	19.2489	19.1541	19.1721	18.3073	18.2026	17.6673	19.8489	19.6011	NA	NA	18.8062	19.6153	20.3121	NA	NA	19.8042	NA	19.9413	18.0324	18.0483
ALDOC_HUMAN	GILAADESVGSMAK	2	19.52	-0.167	-0.61	0.54666	0.37	0.54666	19.1253	19.1551	NA	20.8128	19.2173	18.9043	18.8292	18.9239	18.7753	NA	20.2661	20.0132	19.3794	19.2876	19.9521	20.5477	18.7665	18.6384	19.1842	19.7435	19.7373	19.9395	19.2323	19.3481	18.5252	19.3201	19.9576	19.5872	20.3706	20.0944	18.9639	18.8332	20.3803	20.0721	19.9638	19.9739	20.7674	20.0085	18.6141	18.5831
ALDOC_HUMAN	GVVPLAGTDGETTTQGLDGLSER	3	19.63	-0.08	-0.21	0.83514	0.04	0.83514	18.9889	18.4751	NA	NA	19.6535	18.9041	NA	19.7025	20.1134	20.0591	NA	NA	NA	19.5718	20.0426	20.9539	19.194	19.3555	19.8591	20.282	19.9034	NA	19.7638	20.0716	19.1076	19.0393	20.4871	NA	NA	NA	NA	NA	NA	20.3798	NA	NA	NA	NA	19.3312	18.3267
ALDOC_HUMAN	KELSDIALR	2	18.72	0.081	0.21	0.83896	0.04	0.83896	NA	NA	19.2677	19.5482	NA	NA	NA	NA	NA	18.1178	NA	19.1852	18.5956	NA	18.9101	NA	NA	NA	NA	18.5068	NA	NA	NA	NA	NA	NA	17.8844	18.4395	NA	19.4944	17.4954	18.2816	19.3501	NA	18.5995	19.1849	NA	18.7068	NA	NA
ALDOC_HUMAN	RAEVN(de)GLAAQGK	2	NA	NA	NA	NA	NA	NA	NA	NA	NA	NA	NA	NA	NA	NA	NA	NA	NA	NA	NA	NA	NA	NA	NA	NA	NA	NA	NA	NA	NA	NA	NA	NA	NA	NA	NA	NA	NA	NA	NA	NA	NA	NA	NA	NA	NA	NA
ALDOC_HUMAN	RLSQIGVENTEENRR	3	18.11	-0.112	-0.33	0.742	0.11	0.742	16.4194	17.0581	18.7673	NA	17.7983	17.2272	18.8325	17.9146	18.5945	18.1752	18.5394	18.8778	18.3662	18.6387	19.2398	18.5881	17.5195	16.4362	18.2785	17.8061	17.7514	18.0487	18.5238	17.6581	16.6481	17.4255	18.5297	18.5618	18.9973	18.9392	17.5215	17.656	18.6808	18.965	NA	18.4792	NA	18.3915	NA	NA
ALDOC_HUMAN	TPSALAILENANVLAR	2	20.39	-0.225	-0.51	0.61379	0.26	0.61379	19.542	18.5878	22.1776	21.6837	19.4912	19.3387	19.3081	19.2709	20.8811	20.9601	20.9179	21.6351	20.9246	20.8633	21.3725	21.4507	18.5724	18.0974	20.5009	19.993	20.1618	20.1327	20.2056	19.5259	17.9596	18.4418	18.5965	18.8411	22.1156	21.8383	19.9285	20.5113	21.8436	21.669	21.924	21.6044	22.2622	21.5086	NA	NA
ALDOC_HUMAN	VDKGVVPLAGTDGETTTQGLDGLSER	3	19.25	-0.789	-1.84	0.07759	3.4	0.07759	NA	NA	19.7721	19.9069	NA	NA	18.2146	NA	18.3834	19.5347	NA	19.4121	18.8996	NA	19.2661	18.7431	17.3661	NA	NA	19.0531	NA	NA	NA	NA	NA	NA	NA	NA	19.8133	19.7852	NA	NA	19.7157	19.4985	19.8579	19.4169	19.9053	19.2406	NA	NA
ALDOC_HUMAN	YTPEEIAMATVTALR	3	19.13	-0.326	-0.86	0.39486	0.74	0.39486	18.4347	18.2223	19.9734	19.6701	17.6505	17.9468	18.9832	17.958	19.4347	19.3182	19.8193	19.7764	19.7278	19.4923	20.6971	20.325	17.1253	16.3624	19.6561	18.8342	19.5138	19.4562	19.1645	18.2394	18.13	18.6999	19.0388	NA	20.7184	20.1994	18.7274	18.7679	20.5816	20.2906	19.5357	18.8563	20.5323	20.1735	18.4739	17.7273
ALS_HUMAN	DLHFLEELQLGHNR	3	19.24	-0.398	-0.44	0.66626	0.2	0.66626	NA	NA	NA	NA	NA	NA	NA	NA	NA	NA	NA	18.924	NA	NA	NA	NA	NA	NA	NA	NA	NA	NA	NA	NA	NA	NA	20.1858	19.7623	NA	NA	18.7446	18.5972	NA	NA	NA	NA	NA	NA	NA	NA
ALS_HUMAN	LAYLQPALFSGLAELR	3	17.9	-0.596	-1.68	0.103	2.82	0.103	16.7439	16.2068	NA	NA	NA	16.3414	NA	NA	18.2224	17.8012	19.0674	18.2773	18.0384	18.1522	17.3681	17.5921	NA	NA	17.6637	17.5938	17.4659	17.3506	17.3859	17.4191	NA	NA	19.6977	20.0032	18.0454	NA	18.6166	18.5559	17.6155	17.69	18.1847	17.9745	NA	18.1321	NA	NA
ALS_HUMAN	LEYLLLSR	2	19.41	-1.118	-1.73	0.10451	2.99	0.10451	NA	NA	NA	NA	18.6809	NA	NA	NA	NA	NA	20.1936	19.5539	NA	NA	NA	NA	NA	17.1624	NA	NA	19.6194	19.2005	NA	NA	NA	NA	20.4743	20.4864	NA	NA	19.4119	19.3009	NA	NA	NA	NA	NA	NA	NA	NA
ALS_HUMAN	LHSLHLEGSCLGR	3	18.23	-0.264	-0.47	0.643	0.22	0.643	NA	NA	NA	NA	17.2511	17.5118	NA	NA	NA	NA	19.5674	18.8311	18.2602	18.6091	18.2299	18.8419	17.0494	16.248	NA	NA	NA	NA	NA	NA	NA	16.6542	19.9919	18.895	NA	NA	18.264	18.7847	18.697	18.2646	NA	NA	NA	18.1979	NA	NA
ALS_HUMAN	NLIAAVAPGAFLGLK	2	18.63	-0.459	-1.07	0.29319	1.13	0.29319	17.5684	17.6966	18.7712	NA	NA	17.7879	NA	NA	19.0001	18.6326	20.5301	19.8936	19.5049	18.901	18.4295	18.7405	16.3252	16.1096	18.0641	17.6202	18.7532	18.6319	18.4386	18.2308	17.3285	NA	19.6121	21.4989	18.8884	18.0709	19.9195	19.801	19.051	18.544	19.0806	18.0952	19.6782	19.2962	17.8526	17.5721
ALS_HUMAN	SFEGLGQLEVLTLDHNQLQEVK	3	19.38	-0.353	-0.52	0.61416	0.27	0.61416	NA	NA	NA	NA	18.6846	NA	NA	NA	19.3758	19.1023	NA	20.506	NA	NA	NA	19.4251	NA	NA	NA	18.6347	NA	NA	18.6291	NA	NA	NA	20.6703	NA	NA	NA	NA	NA	NA	NA	NA	NA	NA	NA	NA	NA
ALS_HUMAN	SLALGTFAHTPALASLGLSNNR	3	18.94	-1.101	-1.93	0.06608	3.74	0.06608	17.3147	17.6985	NA	NA	18.6351	17.9068	NA	NA	NA	NA	20.3035	19.1666	NA	NA	19.5122	19.3666	17.4291	17.0245	18.9455	NA	19.404	NA	NA	NA	NA	NA	21.0087	21.1489	NA	NA	19.2337	19.4537	NA	NA	NA	NA	NA	18.4573	NA	NA
ALS_HUMAN	TFTPQPPGLER	2	18.09	-0.996	-1.97	0.06343	3.89	0.06343	NA	16.5154	NA	NA	NA	17.7629	NA	NA	NA	NA	18.3673	NA	17.7699	NA	18.73	NA	16.2929	NA	NA	17.4263	18.338	17.5551	NA	17.8084	NA	NA	19.2972	19.8524	NA	NA	18.7267	18.8192	NA	NA	NA	NA	NA	NA	NA	NA
ALS_HUMAN	VAGLLEDTFPGLLGLR	2	18.07	-0.379	-0.85	0.40043	0.73	0.40043	16.3532	NA	NA	NA	16.8439	16.8483	NA	NA	18.1612	18.2536	19.4451	19.353	18.4562	18.2295	NA	NA	NA	NA	17.4873	17.0495	NA	17.647	17.7693	17.3585	16.645	17.2635	20.1154	20.2298	NA	NA	18.8103	19.0206	17.5497	NA	NA	NA	18.5927	18.7162	17.477	NA
AMBP_HUMAN	AFIQLWAFDAVK	2	21.92	-0.969	-2.49	0.01666	6.2	0.01666	20.9921	20.3179	22.721	22.2886	NA	20.0192	21.9226	21.3085	21.8256	22.0123	22.9817	22.4863	22.6828	22.341	22.5448	22.4677	18.7732	17.5187	21.2914	21.0653	21.9993	21.6626	21.9979	21.8366	22.2126	22.0363	23.8544	23.4706	22.2767	22.2229	22.6276	22.735	22.2834	22.0654	22.6474	22.182	23.3663	22.6209	21.61	21.5998
AMBP_HUMAN	CVLFPYGGCQGN(de)GNK	2	NA	NA	NA	NA	NA	NA	NA	NA	NA	NA	NA	NA	NA	NA	NA	NA	NA	NA	NA	NA	NA	NA	NA	NA	NA	NA	NA	NA	NA	NA	NA	NA	NA	NA	NA	NA	NA	NA	NA	NA	NA	NA	NA	NA	NA	NA
AMBP_HUMAN	ECLQTCR	2	19.09	-0.326	-0.73	0.47096	0.53	0.47096	NA	16.8824	20.1121	19.9398	18.4442	17.9313	19.6789	18.2606	19.2585	19.3522	19.9901	20.4778	NA	19.4728	19.702	18.8359	18.0863	17.859	19.3975	18.2192	18.338	18.7913	19.6667	18.5332	18.3541	18.0464	21.4177	21.1445	NA	19.537	19.7409	NA	18.9896	19.3562	19.8184	NA	20.5432	19.2458	17.9759	16.8892
AMBP_HUMAN	ETLLQDFR	2	22.7	-0.63	-2.14	0.03852	4.57	0.03852	21.6905	21.7558	NA	23.028	21.7548	21.5879	22.9131	22.5115	21.7835	21.9991	23.1338	23.0611	22.7104	22.6398	22.543	23.3284	23.1421	21.6224	22.213	21.8729	22.0514	21.9955	22.7447	22.6068	22.9247	22.973	NA	NA	23.4314	23.3346	23.6682	23.2797	22.6139	22.1073	23.3873	23.1988	24.1773	24.4994	23.0389	22.6549
AMBP_HUMAN	EYCGVPGDGDEELLR	2	22.4	-0.361	-1.17	0.24819	1.37	0.24819	21.0691	20.9491	22.1998	22.3921	21.5728	21.2065	23.1059	21.9775	22.1569	22.4968	23.1405	23.0429	22.3501	22.7364	23.3198	22.375	21.3818	21.3082	23.2399	22.317	22.0212	23.0308	22.3541	22.184	22.3319	22.3158	23.8798	23.9839	22.1267	22.686	23.1237	23.2253	22.212	22.0612	22.7159	22.6041	23.1413	22.4818	21.5375	21.5463
AMBP_HUMAN	GECVPGEQEPEPILIPR	2	22.26	-0.578	-2.27	0.02804	5.15	0.02804	21.3749	21.3642	22.5944	23.0969	21.3625	21.491	22.582	22.7964	21.0807	21.864	21.8511	22.3098	21.7516	23.1005	21.7888	22.0862	21.3736	21.3878	22.0269	22.1581	21.9872	21.7046	22.4628	22.34	22.7823	22.7621	23.3736	23.3835	22.2224	22.2285	22.3057	22.2255	21.9577	22.3573	22.6735	22.551	23.3574	23.2145	22.473	22.6336
AMBP_HUMAN	GVCEETSGAYEK	2	19.25	-1.497	-2.33	0.04244	5.43	0.04244	NA	NA	NA	NA	NA	18.4779	NA	NA	18.5311	NA	NA	NA	NA	NA	18.9421	NA	NA	NA	NA	NA	NA	NA	NA	NA	NA	NA	20.7083	NA	NA	NA	NA	NA	NA	NA	NA	NA	19.5873	NA	NA	NA
AMBP_HUMAN	KEDSCQLGYSAGPCMGMTSR	2	21.57	-0.44	-1.59	0.1187	2.53	0.1187	20.6863	20.2934	22.1471	22.2307	20.5623	20.5556	21.8488	21.6527	21.3713	21.0636	22.3161	22.2016	21.2443	21.2771	21.3669	21.4704	20.7247	20.3952	21.617	21.9082	21.3979	21.6362	22.0804	21.9488	21.6064	21.95	23.1359	23.6892	21.3804	21.6525	21.8195	21.7971	21.6357	20.752	21.5658	21.914	22.3733	21.2159	21.2334	20.9579
AMBP_HUMAN	KGVCEETSGAYEK	2	18.5	-0.854	-2.06	0.04609	4.23	0.04609	15.2385	NA	19.5531	19.4736	17.0421	16.8824	19.3529	18.3436	17.6065	17.7972	18.8997	18.8686	18.3778	18.1443	18.264	17.7953	17.5252	18.2137	18.2864	18.0895	17.1327	NA	18.4411	18.8508	18.0881	NA	21.294	20.9021	18.8846	19.0245	19.6591	18.9025	17.8101	18.1122	18.7124	19.4549	20.3768	19.0768	17.847	18.3553
AMBP_HUMAN	TVAACNLPIVR	2	23.39	-0.502	-1.99	0.05287	3.95	0.05287	22.1362	22.2882	23.6614	23.8073	22.6005	22.4053	23.288	23.1059	22.8242	22.9454	24.0289	23.8954	23.192	23.6024	23.3133	23.5456	22.6496	22.7182	23.1519	23.5953	23.4446	23.6237	23.4447	23.5248	23.5242	23.4805	25.103	25.1554	23.3336	23.5156	23.5046	23.8484	23.0979	23.1529	23.8264	23.8381	24.7253	23.5347	22.5923	22.528
AMBP_HUMAN	VVAQGVGIPEDSIFTMADR	2	22.8	-0.682	-1.91	0.0621	3.66	0.0621	21.8531	22.0636	23.9979	23.884	21.6379	21.5391	23.1561	21.5275	21.83	22.3367	23.7892	23.0425	22.8032	22.6725	22.4478	22.5287	21.766	21.3401	22.5125	22.4297	22.2456	21.94	22.7148	21.2302	23.2833	23.2522	25.091	24.8274	23.5443	23.5187	23.0068	23.2035	22.693	22.6669	22.5085	23.2657	24.2154	23.4239	23.101	23.0641
AMBP_HUMAN	WYNLAIGSTCPWLK	2	19.17	-0.477	-0.9	0.37559	0.82	0.37559	NA	NA	19.5429	19.7997	NA	NA	NA	NA	NA	NA	19.0826	18.7746	NA	NA	NA	NA	NA	NA	17.293	NA	NA	NA	18.1267	NA	NA	NA	19.993	20.8225	19.8335	19.4752	18.6963	18.6808	NA	18.5908	19.8841	NA	19.3153	19.5934	NA	18.3016
AMD_HUMAN	AGIEVQEIK	2	20.17	0.079	0.22	0.82754	0.05	0.82754	18.3882	NA	21.6113	21.21	19.451	NA	20.5481	19.3894	20.5294	20.5882	20.7661	20.6609	20.1977	20.2949	20.9157	20.1365	19.53	NA	20.2869	20.0163	19.4577	19.3806	19.4081	18.7816	19.3865	NA	19.8414	19.87	20.7485	20.7589	19.3672	19.7198	20.98	20.6759	21.5868	21.5786	21.8525	20.4621	18.9791	18.6639
AMD_HUMAN	ANILYAWAR	2	19.19	-0.24	-0.56	0.57986	0.31	0.57986	NA	17.7754	20.7782	20.4834	18.3959	17.7202	NA	19.1695	19.2866	18.7448	NA	19.1971	NA	19.5531	19.6317	NA	17.9302	17.9627	NA	NA	19.0354	18.4488	NA	17.5875	18.9164	18.3257	NA	NA	19.6249	19.935	NA	NA	20.3955	20.2135	20.5844	20.7366	20.4088	19.303	17.9498	NA
AMD_HUMAN	DGNYWVTDVALHQVFK	3	19.74	-0.475	-1.17	0.24976	1.36	0.24976	18.3388	18.7019	21.4253	19.9196	18.5216	18.3827	19.4849	18.4176	19.1733	20.3238	20.6776	NA	20.6917	20.1298	20.874	20.1482	18.0105	17.1282	20.274	19.4294	19.2985	19.2837	19.4092	18.6294	19.166	18.9567	19.6953	19.9475	21.1688	20.6743	19.5927	19.7293	21.3984	20.6732	20.8703	20.8297	20.9719	20.7032	19.6438	19.3099
AMD_HUMAN	EDVVHVHK	2	17.02	-0.147	-0.39	0.70154	0.15	0.70154	15.6124	15.5913	19.4337	19.0647	15.7978	15.2466	17.599	16.8007	17.324	17.2304	17.5868	17.9874	17.1829	17.4703	17.2822	16.9618	15.8911	15.6568	16.9627	16.2706	16.5792	17.432	16.0328	15.9623	15.868	15.8887	17.8009	17.4283	17.9246	18.0149	16.7935	16.4668	17.6968	17.6973	18.6219	18.1391	18.7195	17.6488	15.7035	15.4698
AMD_HUMAN	EEEEVLDQGDFYSLLSK	2	18.92	-0.56	-1.15	0.26045	1.32	0.26045	18.3409	17.924	19.6506	20.6611	NA	17.8224	18.8522	18.4057	18.8847	NA	NA	NA	NA	18.6264	19.6193	18.8914	17.9586	17.3645	19.0496	NA	18.7547	18.5901	NA	NA	NA	NA	NA	NA	NA	19.1725	NA	NA	19.9372	NA	20.5608	19.3218	20.6834	18.8996	18.0716	18.1203
AMD_HUMAN	EGPVLILGR	2	21.38	-0.243	-0.8	0.42735	0.64	0.42735	20.2409	20.2205	22.9003	22.2513	20.5046	20.3947	21.2911	20.7907	21.6372	21.5505	22.0059	21.3136	21.5989	21.6352	21.5513	21.3791	20.8132	20.4677	21.5177	21.1599	21.1796	21.0949	20.9568	20.5082	20.6302	20.5358	21.2621	20.5961	22.3639	22.4286	21.2014	20.9711	22.4589	22.1318	22.7699	22.5715	23.1365	22.2888	20.5821	20.4214
AMD_HUMAN	GDHVWDGNSFDSK	2	20.52	-0.031	-0.07	0.945	0	0.945	18.9569	18.321	21.5671	21.617	19.3167	18.4638	21.0279	20.1443	21.2281	21.038	21.4163	20.9967	21.277	20.9035	21.5325	21.0761	19.9146	18.4674	21.0277	20.8108	19.234	NA	NA	19.0101	19.985	18.6003	20.6773	20.6404	21.3495	21.3358	19.4264	20.5702	22.0609	21.3129	21.6419	21.8656	22.1503	21.7559	19.8304	19.3551
AMD_HUMAN	GSGGLNLGNFFASR	2	19.25	-0.158	-0.51	0.6113	0.26	0.6113	17.8766	18.1137	20.3152	20.2948	18.5046	18.8142	18.7711	18.9429	19.1768	19.5823	19.7996	19.9772	19.7423	19.2032	19.4429	19.6144	18.3364	18.222	NA	19.288	17.87	18.2083	NA	NA	17.8876	18.6955	18.9217	19.6138	19.8634	20.275	18.8267	19.0182	19.9714	19.8423	20.3159	20.3244	20.4484	19.9599	18.8161	NA
AMD_HUMAN	HAVSFMTCTQNVAPDMFR	3	19.01	0.001	0	0.99827	0	0.99827	17.8966	NA	20.3011	20.3931	17.531	NA	NA	NA	18.9422	18.8133	NA	NA	NA	NA	19.7618	NA	NA	NA	NA	NA	18.5089	NA	NA	NA	NA	NA	NA	NA	NA	NA	NA	18.3525	NA	19.9969	NA	19.4956	19.1031	NA	18.0674	NA
AMD_HUMAN	IPLLQQPK	2	18.16	-0.138	-0.42	0.68031	0.17	0.68031	17.2977	17.411	NA	NA	17.7519	17.9963	18.5051	17.8937	18.3522	18.6735	NA	NA	NA	NA	18.7328	18.7175	NA	17.4964	18.3149	NA	NA	18.3853	NA	17.6623	NA	17.648	NA	NA	NA	18.5737	NA	NA	19.2497	19.2147	NA	NA	NA	NA	17.8678	17.536
AMD_HUMAN	IPVDEEAFVIDFKPR	3	21.75	-0.276	-0.9	0.37278	0.81	0.37278	20.7091	20.7903	23.1212	22.7411	20.954	20.7252	22.2556	21.4213	22.059	22.2212	22.4766	22.1146	21.6362	21.6895	22.1925	22.1555	20.1888	19.3783	22.104	21.2626	21.8833	21.4334	21.2215	21.0481	21.0326	21.4311	21.4413	21.6643	22.7512	22.727	21.5663	21.6136	22.7695	22.496	22.9014	22.8005	22.5295	22.3737	21.1572	20.8784
AMD_HUMAN	IVQFSPSGK	2	20.76	-0.099	-0.3	0.76351	0.09	0.76351	19.1497	19.2778	21.9677	22.0385	20.2201	19.8889	20.9182	20.0434	20.9829	21.1363	21.3596	20.883	21.0455	21.1784	21.1911	21.104	20.1968	NA	20.8301	20.8146	20.5828	20.3699	20.1277	19.5079	19.9151	20.4858	20.6823	20.499	21.6252	21.7323	19.776	20.7286	21.6715	21.4052	NA	21.9881	22.3226	21.5868	20.2805	19.541
AMD_HUMAN	MENKPTSSELQK	2	16.85	0.182	0.39	0.69542	0.16	0.69542	16.5598	15.25	18.2428	17.5971	16.287	15.4331	16.9349	17.0938	17.2187	17.7553	17.6231	16.7667	16.3096	16.4668	17.3869	17.0528	16.7765	15.8842	17.3527	17.1361	16.737	16.6594	15.9018	15.8489	15.3568	NA	NA	NA	17.7289	18.0351	16.2943	16.1366	17.5335	18.0834	17.5862	17.2065	19.3387	16.9702	NA	14.2138
AMD_HUMAN	N(de)GQWTLIGR	2	NA	NA	NA	NA	NA	NA	NA	NA	NA	NA	NA	NA	NA	NA	NA	NA	NA	NA	NA	NA	NA	NA	NA	NA	NA	NA	NA	NA	NA	NA	NA	NA	NA	NA	NA	NA	NA	NA	NA	NA	NA	NA	NA	NA	NA	NA
AMD_HUMAN	NLFYLPHGLSIDK	2	20.96	-0.444	-1.02	0.31372	1.04	0.31372	19.8578	NA	22.434	22.3952	19.4081	17.2369	20.6674	20.5567	20.8955	21.4028	21.6988	21.4609	21.0487	21.0407	21.2743	21.3814	NA	19.1756	20.8968	21.1342	20.1092	20.5609	NA	NA	19.8388	19.8377	20.3177	20.4489	21.7925	22.0606	20.7412	20.5667	21.9949	21.9884	22.5999	22.2723	22.5106	21.7369	20.3153	NA
AMD_HUMAN	NNLVIFHR	2	20.1	-0.079	-0.22	0.82643	0.05	0.82643	19.603	NA	21.4207	20.586	19.0816	NA	20.7535	19.879	20.3579	20.0503	19.7372	19.1859	20.2139	20.1851	20.9439	20.2984	19.4881	NA	20.2248	19.9235	20.2328	NA	19.5242	18.6332	19.6234	NA	19.7638	18.7935	20.7476	20.7383	19.7593	19.3649	20.7093	20.8899	21.1505	NA	22.1924	21.0183	19.1565	19.026
AMD_HUMAN	QSPQLPQAFYPVGHPVDVSFGDLLAAR	3	19.4	-0.645	-1.36	0.18045	1.86	0.18045	18.3475	17.7996	21.9672	20.9647	17.7708	17.695	20.1368	18.9933	19.5338	19.5597	20.0683	19.7219	19.6387	19.5833	19.7043	19.2645	16.5868	15.7022	19.2664	18.7501	NA	19.1553	18.6304	NA	NA	18.1295	NA	19.7835	20.8242	20.6788	19.4675	19.5006	21.2832	19.8136	21.5219	21.323	20.5795	20.1816	18.5397	18.0796
AMD_HUMAN	REEEEVLDQGDFYSLLSK	3	20.94	-0.005	-0.02	0.98631	0	0.98631	20.139	20.3528	22.3241	22.5642	20.2477	20.266	21.0806	20.9264	21.2941	21.415	21.6699	21.523	20.8451	21.1494	21.3842	20.8397	19.6714	19.3711	21.076	20.5924	20.7211	20.8555	20.0319	19.6542	19.9376	20.2117	21.1341	21.2744	21.6415	21.626	20.8406	20.4489	21.4035	21.588	22.3369	22.2827	21.6493	21.0928	20.2084	19.8916
AMD_HUMAN	SDMVMMHEHHK	3	17.11	-0.117	-0.26	0.79974	0.07	0.79974	NA	NA	18.3959	18.6187	NA	NA	17.3758	NA	17.067	NA	NA	17.4057	NA	15.7301	17.2143	17.149	15.4906	NA	17.1607	16.7292	16.728	16.1716	NA	15.5837	NA	NA	NA	17.4976	17.8168	17.6028	NA	NA	NA	17.4749	18.2498	NA	18.5917	NA	15.3216	NA
AMD_HUMAN	TIPPEANIPIPVK	2	20.13	0.166	0.47	0.64216	0.22	0.64216	18.9251	NA	22.0114	21.9706	19.3644	NA	20.1889	20.0503	20.3726	20.52	21.1346	NA	20.417	NA	19.9253	20.2085	19.1484	NA	20.0363	19.7392	20.1081	NA	18.8827	19.1992	19.1935	NA	NA	20.4716	NA	NA	20.2239	NA	NA	20.9725	NA	NA	21.2296	20.7973	19.141	19.1542
AN20B_HUMAN	TQQ(de)Q(de)TQ(de)EMKEM(ox)YQ(de)NAEAK	3	NA	NA	NA	NA	NA	NA	NA	NA	NA	NA	NA	NA	NA	NA	NA	NA	NA	NA	NA	NA	NA	NA	NA	NA	NA	NA	NA	NA	NA	NA	NA	NA	NA	NA	NA	NA	NA	NA	NA	NA	NA	NA	NA	NA	NA	NA
AN32B_HUMAN	LPN(de)LTHLN(de)LSGN(de)K	2	NA	NA	NA	NA	NA	NA	NA	NA	NA	NA	NA	NA	NA	NA	NA	NA	NA	NA	NA	NA	NA	NA	NA	NA	NA	NA	NA	NA	NA	NA	NA	NA	NA	NA	NA	NA	NA	NA	NA	NA	NA	NA	NA	NA	NA	NA
ANFC_HUMAN	TPPAEELAEPQAAGGGQK	2	19.1	0.079	0.14	0.88743	0.02	0.88743	NA	17.7387	20.7177	20.0378	17.9386	NA	18.7237	18.0364	19.5716	19.7736	20.3746	20.1457	19.4779	18.5132	20.0757	18.3997	17.7169	17.7127	19.4104	19.2984	17.5208	17.3225	NA	17.5425	NA	NA	20.1246	19.0445	19.6288	18.6557	17.3246	NA	20.4372	19.9516	21.0906	19.4235	21.4855	18.9367	18.1023	NA
ANGI_HUMAN	NVVVACEN(de)GLPVHLDQSIFR	3	NA	NA	NA	NA	NA	NA	NA	NA	NA	NA	NA	NA	NA	NA	NA	NA	NA	NA	NA	NA	NA	NA	NA	NA	NA	NA	NA	NA	NA	NA	NA	NA	NA	NA	NA	NA	NA	NA	NA	NA	NA	NA	NA	NA	NA	NA
ANGI_HUMAN	SSFQVTTCK	2	18.14	-0.234	-0.7	0.49129	0.48	0.49129	16.8336	NA	NA	17.3483	17.945	17.5304	19.424	18.0431	17.9442	18.4349	18.1949	18.2625	18.062	18.7011	18.343	17.787	17.4701	17.0839	18.8167	18.2857	NA	17.5379	18.6168	17.9844	17.9911	17.7201	18.3447	19.1774	18.3005	NA	18.2866	18.8532	NA	17.5864	NA	NA	19.3476	18.4674	17.6894	NA
ANGT_HUMAN	AAMVGMLANFLGFR	3	18.9	-0.065	-0.15	0.88513	0.02	0.88513	18.5933	17.8647	21.291	20.7539	17.005	16.6005	18.6382	18.6584	19.2707	19.0058	18.2655	18.7373	19.2378	19.4057	20.1293	20.4338	NA	NA	17.4531	NA	17.6367	17.2044	18.531	17.5813	18.7574	18.5543	19.2557	19.5903	20.4435	20.329	18.3886	18.9996	19.4895	18.1859	20.3375	19.6292	20.5623	20.1968	17.6841	16.7725
ANGT_HUMAN	ADSQAQLLLSTVVGVFTAPGLHLK	2	24.47	-0.338	-0.22	0.82384	0.05	0.82384	25.7957	18.7147	26.0219	27.5896	23.4713	24.8497	24.8931	24.3266	26.6656	22.9361	27.0656	20.735	20.7112	24.8255	24.7463	25.2432	23.4584	21.287	26.5568	26.3941	NA	NA	25.7785	19.6689	25.2532	25.462	22.6866	27.0983	20.6558	26.6382	24.0341	24.951	20.8872	22.1218	25.7676	27.2486	27.6151	25.5524	26.3201	25.9976
ANGT_HUMAN	ALQDQLVLVAAK	2	26.16	-0.115	-0.53	0.6005	0.28	0.6005	25.3804	25.5106	27.0205	27.1772	25.5046	25.6784	26.2296	25.847	26.1287	26.4079	26.4475	26.5579	25.9878	26.2541	26.3075	26.1268	25.3272	25.3768	26.4367	26.3628	25.5636	25.7643	25.8075	25.513	25.6053	25.4416	26.8281	26.631	26.6491	26.7806	26.0019	26.2185	26.3393	26.5881	26.858	26.6929	27.0996	26.6362	25.6104	25.7385
ANGT_HUMAN	ANAGKPKDPTFIPAPIQAK	2	23.33	-0.032	-0.1	0.91692	0.01	0.91692	23.2581	21.7784	23.6289	24.0067	23.513	22.7237	23.9405	24.2242	22.9581	23.0607	23.7673	23.6367	22.5322	22.7477	23.146	23.5751	23.4376	22.9765	23.583	23.8001	23.2028	23.7216	23.6027	23.3906	23.2002	21.8202	23.3655	23.9882	23.3774	23.9151	22.9265	23.1985	23.7882	23.1746	24.0694	24.0529	23.5637	23.5409	22.2735	22.7623
ANGT_HUMAN	DPTFIPAPIQAK	2	26.02	-0.023	-0.11	0.91097	0.01	0.91097	25.5086	25.5765	26.9574	26.4087	25.7353	25.5563	26.1956	25.9282	25.7602	25.9524	26.6144	26.0599	25.672	25.8267	26.2419	26.2664	25.5898	25.4206	26.3695	26.4686	25.6212	25.6577	25.5238	25.4933	25.2671	25.5166	26.0423	26.2688	26.4238	26.1616	25.78	25.8421	26.269	26.3438	26.7759	26.7743	26.9995	26.416	25.7482	25.6512
ANGT_HUMAN	FMQAVTGWK	2	25.41	-0.291	-1.2	0.23747	1.43	0.23747	24.8587	24.5711	26.414	26.3682	24.4331	24.6207	25.6028	25.0291	25.314	25.2248	26.0175	26.0386	25.0496	25.0825	25.5053	25.3884	24.516	24.1663	25.5777	25.4763	25.0272	25.0966	25.1986	24.9871	24.7777	25.051	26.2608	25.9811	25.9869	26.0086	25.1191	25.0596	26.0209	25.6952	26.3916	26.0833	26.5969	25.883	25.0762	24.7651
ANGT_HUMAN	LDAHKVLSALQAVQGLLVAQGR	3	20.97	-0.349	-0.9	0.37279	0.81	0.37279	20.4846	19.896	21.8246	21.9174	19.4137	19.8302	20.8317	20.2946	20.5387	20.6242	21.7731	21.5069	21.7345	21.4955	22.3417	21.5096	16.9642	NA	22.0093	21.5779	20.2103	20.2287	20.5438	19.8998	20.1704	20.3492	20.9703	20.9953	21.603	21.4432	21.0858	20.9644	21.814	21.2119	22.1871	22.0003	22.1067	21.8858	21.061	20.7037
ANGT_HUMAN	LDTEDKLR	2	22.61	-0.127	-0.43	0.67178	0.18	0.67178	21.0586	21.5447	24.191	23.9488	21.8514	21.6479	23.1533	22.7215	22.7289	22.7194	22.7817	23.0901	22.5306	22.7179	22.9526	22.7136	21.7397	21.1542	22.8377	22.8622	21.7479	21.774	22.3471	22.1511	21.5478	22.0298	23.4783	23.0949	23.3024	23.2422	22.4148	22.6008	22.8611	22.9964	23.7926	23.7705	24.0256	23.1322	21.6193	21.5534
ANGT_HUMAN	LQAILGVPWK	2	19.81	-0.186	-0.57	0.57255	0.32	0.57255	20.1196	19.6226	20.9679	20.9606	19.294	18.8901	20.2135	19.6495	19.746	20.0546	20.4002	20.034	19.5549	19.4643	20.7475	20.7122	17.7366	16.5805	19.9403	19.6738	19.6895	18.9896	19.6731	18.9912	19.2541	19.802	19.9573	19.6539	20.8651	20.8414	19.2023	19.4206	20.3042	20.3238	20.6828	20.5355	20.6073	20.4712	19.6397	19.1792
ANGT_HUMAN	PFLFAVYDQSATALHFLGR	3	18.58	-0.211	-0.46	0.64523	0.21	0.64523	17.8022	17.6226	21.0126	20.0521	17.8426	17.802	18.6395	17.755	18.7095	18.9451	19.8574	19.3814	18.5946	18.1865	19.8647	18.8524	16.7625	15.5419	18.0035	NA	18.3479	17.2976	18.189	17.5621	17.1682	17.456	20.6139	20.0731	19.9586	19.3366	18.3123	17.9885	18.9852	17.673	19.962	19.2668	20.074	19.234	18.4195	17.6445
ANGT_HUMAN	PKDPTFIPAPIQAK	2	23.45	0.192	0.72	0.47596	0.52	0.47596	23.2822	23.1782	24.1385	23.605	22.8895	22.796	24.408	23.6532	23.4859	23.6728	24.3563	23.7512	23.388	23.2801	23.9407	23.6998	22.9545	22.6348	24.073	23.7812	23.0195	22.6273	22.7518	22.3769	22.4391	22.5179	23.9597	22.8571	24.174	23.6547	23.3819	23.3414	24.3393	23.8021	24.0296	24.0255	24.0062	24.0483	23.0863	22.7003
ANGT_HUMAN	QPFVQGLALYTPVVLPR	2	25.08	-0.235	-0.88	0.3839	0.77	0.3839	24.6148	24.5349	25.8837	26.4582	24.3605	24.3988	25.4998	24.9343	25.343	25.5927	25.2796	24.9805	24.6947	24.5203	25.1754	25.2348	23.8368	23.348	25.2603	25.2553	24.5145	24.3494	24.9482	24.5869	24.2555	24.6711	25.493	25.2572	25.392	25.8276	24.6295	24.5941	25.6751	25.8342	25.9062	26.1071	26.5517	25.8173	24.7185	24.7858
ANGT_HUMAN	SLDFTELDVAAEK	2	26.68	-0.095	-0.39	0.69593	0.15	0.69593	26.0791	26.1415	27.6162	27.7584	26.0415	25.9247	26.7605	26.4222	26.7089	26.7197	27.5422	26.8975	26.4076	26.5432	26.9022	26.7735	25.7517	25.8088	26.8241	26.9679	26.0742	26.1974	26.2924	26.1298	25.9018	25.9847	27.197	26.8763	27.3691	27.0688	26.3088	26.2655	27.1375	27.1081	27.79	27.5472	27.8649	27.0889	26.2978	26.0006
ANGT_HUMAN	SLDFTELDVAAEKIDR	3	19.92	-0.205	-0.82	0.41806	0.67	0.41806	20.101	19.8758	19.3553	19.7189	20.3284	20.3023	20.6581	20.6351	19.6409	20.0837	19.4539	19.6616	19.1554	19.5457	20.2865	20.4157	18.7969	18.7642	20.21	19.5403	19.8607	20	20.0439	19.3028	19.9449	19.8981	NA	NA	20.0605	20.8085	19.9458	19.7672	19.8289	19.9392	20.8881	20.7961	20.5587	19.8178	19.7493	19.3575
ANGT_HUMAN	TGCSLMGASVDSTLAFNTYVHFQGK	3	19.7	-1.505	-1.37	0.18121	1.88	0.18121	18.9827	18.9304	NA	16.137	19.1393	18.5042	21.2409	19.4948	NA	NA	NA	NA	15.3371	20.9012	21.8149	20.2884	17.6981	NA	20.4252	19.7451	NA	NA	NA	NA	NA	NA	22.3481	21.1825	NA	NA	20.427	20.952	NA	19.3096	NA	NA	20.4338	NA	20.6605	19.375
ANGT_HUMAN	VEGLTFQQNSLNWMK	2	24.22	0.024	0.09	0.93136	0.01	0.93136	24.0269	23.9355	24.4442	23.9554	23.81	23.6257	24.8937	24.4647	23.9407	24.1865	23.7372	23.9971	23.3881	24.3709	24.7256	25.5046	23.4353	23.2204	25.5515	25.3557	24.7179	24.4736	24.2521	23.9412	24.2675	23.7105	23.5778	24.2452	24.3437	23.8141	24.5845	24.9558	23.7716	24.6171	24.0124	24.2515	24.3121	24.2268	24.3393	23.6826
ANGT_HUMAN	VGEVLNSIFFELEADER	3	18.1	-0.218	-0.42	0.67679	0.18	0.67679	17.0814	17.1605	19.3377	NA	16.2851	16.0488	18.6926	17.9405	NA	17.4957	18.9385	17.9363	16.5694	18.6727	19.3765	NA	NA	NA	19.1285	NA	17.4578	NA	18.3941	NA	17.474	NA	19.2633	NA	17.8718	NA	NA	17.0902	18.815	NA	NA	19.174	20.0458	18.1563	18.1153	NA
ANGT_HUMAN	VLSALQAVQGLLVAQGR	3	25.69	-0.385	-1.03	0.31041	1.05	0.31041	25.0778	25.182	26.7881	27.18	25.4211	25.0155	25.8571	25.4945	25.6839	25.9356	26.2794	23.5341	25.7915	25.8362	26.2776	26.0223	23.518	23.4756	26.0311	25.6273	25.3206	25.2698	25.5379	25.2769	25.1948	25.2962	26.2064	26.0067	26.6487	26.2768	25.3457	25.9802	26.4708	26.2741	26.7135	26.2348	27.0889	26.4825	25.1056	25.0054
ANR17_HUMAN	SSSAN(de)SKIGSSAPTTTAANTSLM(ox)GIK	3	NA	NA	NA	NA	NA	NA	NA	NA	NA	NA	NA	NA	NA	NA	NA	NA	NA	NA	NA	NA	NA	NA	NA	NA	NA	NA	NA	NA	NA	NA	NA	NA	NA	NA	NA	NA	NA	NA	NA	NA	NA	NA	NA	NA	NA	NA
ANT3_HUMAN	ADGESCSASMMYQEGK	2	22.03	-0.157	-0.56	0.581	0.31	0.581	20.8646	21.0115	22.2604	22.3896	21.6879	21.2872	22.6742	22.019	21.5382	21.6643	22.362	21.8	21.8612	22.1425	22.3901	22.0706	21.8265	21.4337	22.9232	22.7654	22.0259	21.8382	22.6987	21.57	22.3171	22.1636	23.5805	23.1794	21.4087	21.3536	22.0384	22.1761	21.9448	21.8333	21.817	22.0242	23.2036	22.0406	21.8431	21.0537
ANT3_HUMAN	AFLEVNEEGSEAAASTAVVIAGR	3	19.34	-0.262	-0.44	0.66442	0.19	0.66442	NA	17.9808	19.5085	NA	18.7828	18.0676	20.1469	18.9703	17.8201	19.2408	20.753	NA	NA	19.2092	20.614	20.4907	19.3996	17.4745	20.8659	19.0658	20.6356	18.1466	20.1367	18.4677	19.3413	18.7892	20.7205	NA	19.7801	NA	19.746	18.7821	19.1325	19.5877	16.4132	16.8766	21.6121	NA	20.944	20.6335
ANT3_HUMAN	ANRPFLVFIR	2	22.92	-0.397	-1.62	0.11321	2.63	0.11321	22.0703	NA	22.764	22.5081	22.7975	NA	23.4635	23.0457	22.204	22.8137	23.0417	22.7759	23.0865	22.9849	23.3033	23.2372	22.1047	21.5353	22.9488	NA	23.4063	NA	23.3233	22.908	23.693	NA	23.6741	23.0498	22.876	22.8166	23.2405	NA	22.5813	22.6299	23.4896	23.4292	23.3224	22.4968	23.026	22.4769
ANT3_HUMAN	ATEDEGSEQKIPEATNR	2	21.03	-0.198	-0.59	0.55657	0.35	0.55657	19.6571	19.8706	21.0169	20.7759	20.8698	18.406	21.9034	21.8225	20.782	20.7995	21.4324	21.3501	21.1834	21.4562	21.4028	21.4115	20.7985	20.7224	21.4961	21.5144	20.6652	21.0888	21.454	21.2434	20.8201	20.8594	22.3627	21.9867	20.6668	21.0673	21.4182	21.6919	20.8787	21.0265	21.016	21.0728	22.1059	21.2994	20.0323	19.8836
ANT3_HUMAN	DDLYVSDAFHK	2	23.47	-0.202	-0.65	0.51828	0.42	0.51828	22.6027	22.223	23.6603	23.3534	22.7818	22.2407	23.742	22.89	23.0653	23.2677	24.1787	23.9653	23.978	23.714	23.9972	23.9188	22.9962	22.4321	24.6417	23.6453	23.6563	23.5684	23.5628	22.6422	23.6453	22.7216	25.1635	24.7806	23.4843	23.5337	24.1387	24.0291	23.0873	23.2376	23.4333	23.073	24.3646	24.0026	23.0346	22.1729
ANT3_HUMAN	DIPMNPMCIYR	2	24.42	-0.362	-1.48	0.14479	2.2	0.14479	23.4887	23.5829	24.8672	24.8285	23.4962	23.0569	24.3924	23.8566	23.8059	24.0376	25.1883	25.046	24.7821	24.5414	24.8269	24.741	23.4964	22.9717	25.0335	24.7937	24.4915	24.3963	24.5744	24.4039	24.6533	24.6261	25.8906	26.0053	24.3514	24.3207	24.8247	24.6436	24.3401	24.1885	24.4897	24.4287	25.1242	24.564	23.9482	23.8169
ANT3_HUMAN	ELTPEVLQEWLDELEEMMLVVHMPR	3	19.89	-0.858	-1.36	0.18491	1.85	0.18491	NA	NA	19.3589	19.7794	NA	NA	NA	NA	18.1352	NA	21.0367	18.9648	19.0487	NA	19.5093	NA	NA	NA	NA	NA	20.1284	20.041	19.9486	18.8118	19.8983	18.4494	22.9295	21.3304	20.6625	20.8676	19.0032	19.2907	NA	NA	19.9495	19.9499	20.5336	NA	NA	NA
ANT3_HUMAN	EQLQDMGLVDLFSPEK	3	24.71	-0.595	-1.74	0.08852	3.03	0.08852	23.7386	23.7997	22.6976	23.0799	23.7752	23.8451	24.6923	24.1813	24.3601	24.8524	25.6488	25.4012	25.0425	25.319	25.1393	25.0098	23.8717	23.7388	25.2239	24.8968	24.8364	25.3474	24.8357	24.6068	24.7966	25.008	26.3364	26.3869	24.7892	24.8867	25.0285	25.1033	24.972	24.6636	25.4491	23.0841	25.9476	25.3678	24.4129	24.3494
ANT3_HUMAN	EVPLNTIIFMGR	2	25.13	-0.31	-1.4	0.16737	1.97	0.16737	24.0445	24.283	25.1877	25.3551	24.631	24.5011	25.2358	24.757	24.7256	24.7552	25.8565	25.6236	25.3484	25.4491	25.531	25.3117	24.3109	23.941	25.4227	25.1334	25.2166	25.0021	25.1711	24.8526	25.2519	25.1991	26.5459	26.4389	25.0647	24.9406	25.3332	25.5989	25.0354	24.8443	25.3384	25.1227	25.9378	25.519	24.6478	24.5409
ANT3_HUMAN	FATTFYQHLADSK	2	24.69	-0.24	-1.11	0.27115	1.24	0.27115	23.7765	23.6614	24.9755	25.0525	24.0953	24.101	24.755	24.4885	24.4442	24.2065	25.4996	24.8964	24.4738	24.5666	24.7522	24.8733	24.483	24.0732	25.1598	25.0136	24.762	24.6453	24.6283	24.6268	24.738	24.9707	25.9589	25.7067	24.4579	24.4626	24.7749	24.8171	24.6256	24.404	24.9465	24.7975	25.5097	25.0835	24.4385	23.787
ANT3_HUMAN	FRIEDGFSLK	2	20.42	0.268	0.64	0.52911	0.4	0.52911	19.7453	19.5734	NA	21.434	19.8897	20.4182	21.0942	20.314	20.4253	NA	NA	NA	21.753	NA	20.7988	20.848	19.7155	18.8859	21.4759	20.6958	20.9751	NA	20.4505	20.5073	20.9381	20.9345	18.718	17.8697	NA	NA	NA	NA	20.7882	20.8442	18.5077	NA	21.894	21.9763	20.4646	20.1637
ANT3_HUMAN	GDDITMVLILPKPEK	3	23.47	-0.36	-1.36	0.18048	1.85	0.18048	22.8705	22.5705	24.015	23.8289	22.7376	22.562	23.9918	23.1602	23.0045	23.208	23.9552	24.1055	23.5916	23.428	24.2072	23.7363	21.7676	21.9225	23.8726	23.2031	23.9654	23.4532	23.718	22.9995	23.3236	23.4303	25.0918	24.9617	23.3909	23.61	23.7612	23.7357	23.3918	23.0303	23.3793	23.3994	24.0357	23.6924	23.4859	23.0883
ANT3_HUMAN	IEDGFSLK	2	22.75	-0.241	-0.83	0.41008	0.7	0.41008	21.5637	21.7421	22.5652	22.4513	NA	NA	22.7667	NA	22.492	22.3831	23.5851	23.1527	22.7925	22.7617	NA	22.7731	22.5162	22.2781	23.2349	22.8764	22.7112	NA	NA	NA	NA	22.7157	24.1725	23.7394	22.455	22.2441	NA	23.1286	NA	22.4572	22.9494	22.5901	23.9727	22.583	22.6076	22.2805
ANT3_HUMAN	ITDVIPSEAINELTVLVLVNTIYFK	2	22.89	-0.812	-1.31	0.19794	1.71	0.19794	23.0048	21.478	23.7173	24.0373	21.6674	21.4678	23.4887	18.2279	23.3005	23.1927	23.8073	24.0008	23.0146	22.7469	24.4648	NA	20.7376	20.0887	21.8905	21.8881	22.8897	22.9718	NA	22.7683	22.6725	22.2981	24.8226	24.8658	23.1537	23.4694	23.3589	23.5329	23.9596	23.8962	23.9151	23.3292	23.6868	23.2211	22.7412	21.9839
ANT3_HUMAN	KATEDEGSEQKIPEATNR	2	21.36	-0.046	-0.16	0.87608	0.02	0.87608	19.9669	19.9277	21.3094	20.8732	21.0984	21.1377	22.3685	21.8816	21.1502	20.9739	21.8954	21.9098	21.4727	21.4104	21.9529	21.5767	21.203	21.0069	22.086	21.5527	20.7717	20.9455	22.0125	21.5102	21.2644	21.2899	23.0942	22.9691	20.6756	20.6393	22.0426	21.9927	20.9416	20.8439	21.3903	21.2536	22.5261	21.2164	20.4876	19.8076
ANT3_HUMAN	LQPLDFKENAEQSR	2	21.36	-0.38	-0.52	0.60289	0.27	0.60289	21.306	18.9171	20.858	21.3467	21.5697	18.3232	22.3793	19.4846	21.1524	18.5464	22.2501	21.847	21.6953	21.7937	22.3866	21.9873	21.8164	21.7674	22.1509	21.8328	21.9016	21.9263	22.3695	19.184	22.2211	19.9439	22.7227	23.1336	20.7481	21.228	22.2211	22.4143	21.3179	21.3313	21.5149	21.8474	23.0092	21.6827	21.4823	18.8183
ANT3_HUMAN	NDNDNIFLSPLSISTAFAMTK	2	20.51	-0.379	-0.37	0.71551	0.14	0.71551	20.0616	NA	18.4849	21.2633	21.6171	20.7164	NA	NA	NA	NA	21.5844	21.3869	21.3673	20.7912	NA	NA	18.7063	NA	21.4992	17.1456	22.0933	20.2551	NA	NA	20.4284	16.3314	22.6649	22.4686	20.8818	NA	NA	NA	20.7247	NA	NA	20.7039	18.8778	21.1534	20.9875	20.6578
ANT3_HUMAN	RVAEGTQVLELPFK	3	21.74	-0.259	-0.97	0.33762	0.94	0.33762	20.3283	20.503	21.8115	21.6275	20.8784	20.7324	21.692	21.821	21.5908	21.6755	22.5579	22.3593	22.196	22.3796	21.9602	22.2396	21.0239	20.5447	22.1846	22.1822	21.5279	21.5051	21.4087	21.3308	21.3481	21.3867	23.5477	23.1721	21.5468	21.5575	22.5449	22.5965	21.651	21.5238	21.5013	21.6803	23.1928	22.594	21.1962	20.6617
ANT3_HUMAN	SKLPGIVAEGR	2	22.08	-0.246	-0.95	0.34698	0.91	0.34698	21.226	NA	21.9423	22.1278	21.5577	NA	22.3808	21.3773	21.352	21.7782	22.3973	22.5225	22.1954	NA	22.2415	22.3249	21.7211	21.4487	23.0765	22.2667	22.3331	22.2698	NA	NA	NA	22.4371	22.8646	23.0132	21.817	22.0321	22.1424	22.4781	21.4569	21.621	21.7079	21.8312	22.8707	NA	NA	21.7974
ANT3_HUMAN	VAEGTQVLELPFK	2	24.88	-0.172	-0.84	0.40421	0.71	0.40421	24.0388	24.1105	24.8295	25.1746	24.3611	24.4137	24.9345	24.7673	24.5768	24.6104	25.4997	25.3759	24.7762	25.1229	25.1088	25.1978	24.4391	24.1879	25.0155	25.2766	24.8667	24.9505	24.9949	24.8406	24.8309	25.0634	25.8098	26.1442	24.2939	24.7306	24.8747	25.3896	24.6758	24.6264	24.9379	24.7331	25.446	24.9397	24.5403	24.5695
ANT3_HUMAN	VAEGTQVLELPFKGDDITMVLILPKPEK	3	23.58	0.061	0.1	0.92364	0.01	0.92364	22.82	22.7488	24.832	24.6385	23.3209	22.5934	23.9939	23.1823	23.447	23.9788	24.8184	24.6757	24.149	20.8581	24.4905	25.099	21.6803	NA	24.2355	23.7752	23.756	23.3519	23.935	23.6616	23.3337	23.3865	26.0496	25.5357	24.1448	19.8119	24.5549	24.3972	23.8886	23.1986	24.5037	23.9466	21.3255	20.9208	23.4495	23.1151
ANXA1_HUMAN	N(de)N(de)AQ(de)RQ(de)Q(de)IK	2	NA	NA	NA	NA	NA	NA	NA	NA	NA	NA	NA	NA	NA	NA	NA	NA	NA	NA	NA	NA	NA	NA	NA	NA	NA	NA	NA	NA	NA	NA	NA	NA	NA	NA	NA	NA	NA	NA	NA	NA	NA	NA	NA	NA	NA	NA
AP2B1_HUMAN	APEVSQYIYQVYDSILK	3	17.12	NA	NA	NA	NA	NA	NA	NA	NA	NA	NA	NA	NA	NA	17.1158	NA	NA	NA	NA	NA	NA	NA	NA	NA	NA	NA	NA	NA	NA	NA	NA	NA	NA	NA	NA	NA	NA	NA	NA	NA	NA	NA	NA	NA	NA	NA
APLP1_HUMAN	AALEGFLAALQADPPQAER	2	25.27	-0.078	-0.24	0.81084	0.06	0.81084	24.0947	24.8309	26.4103	26.7812	24.2724	24.4769	26.0692	25.1918	25.8276	26.4257	25.407	25.0449	24.8231	25.4735	25.3407	25.7569	24.2811	23.6129	25.4363	24.9728	25.3531	24.8786	24.7534	24.5685	24.6673	25.0439	24.385	24.5336	25.6792	26.1514	24.0945	24.1568	26.3591	26.5746	26.2808	26.0871	26.4082	26.4639	24.7624	24.8823
APLP1_HUMAN	CLPGEFVSEALLVPEGCR	3	22.54	-0.168	-0.52	0.60769	0.27	0.60769	21.7188	21.8973	24.3972	24.1972	21.1589	21.2946	22.4264	21.9612	22.9018	22.9871	23.3184	23.0597	22.8238	22.7301	23.2666	22.8681	20.9822	20.7188	22.5382	21.9579	22.2657	22.2737	21.784	21.3624	21.6718	21.8995	22.1388	22.5116	23.3382	23.5398	21.9346	21.8363	23.7006	23.6055	23.9404	23.728	24.033	23.5854	21.652	21.7698
APLP1_HUMAN	DDTPMTLPK	2	23.11	-0.01	-0.03	0.9775	0	0.9775	22.2391	22.1	24.534	24.4014	22.1734	22.0043	23.3403	22.1179	23.546	23.6364	23.8721	23.3809	23.2826	23.2717	24.045	23.3479	22.5425	22.0338	23.3633	22.8052	22.9404	22.6852	23.0105	21.3686	22.5219	22.4643	22.7061	22.3629	24.039	24.1324	22.3061	22.7234	24.1815	23.7542	24.0436	23.8702	24.6618	23.798	22.7709	21.9003
APLP1_HUMAN	DELAPAGTGVSR	2	22.57	0.259	0.9	0.3727	0.81	0.3727	21.4639	21.7532	22.4815	23.5029	22.1679	22.5104	23.0816	22.1433	23.184	23.1993	22.375	22.8058	23.0025	23.1806	23.6961	23.047	22.5391	22.4993	22.8836	22.3862	22.0901	22.0719	22.7699	22.7008	22.1977	22.6148	21.424	22.2572	22.7704	22.8689	22.2169	22.8955	22.4573	23.005	22.3251	22.4031	23.8004	22.6726	21.5786	21.5944
APLP1_HUMAN	EWAMADNQSK	2	22.99	0.174	0.49	0.62989	0.24	0.62989	22.217	22.0865	25.5749	24.7822	21.976	21.9079	23.2608	22.456	23.5504	23.5934	23.3928	23.0661	22.951	23.1368	23.7128	23.4817	22.6108	22.0806	22.8917	22.8242	22.6017	22.7331	22.5715	21.8441	22.2122	21.6574	22.1146	22.5505	23.5062	23.7636	22.0085	22.2159	23.9352	23.8101	24.0302	23.8281	25.1731	23.8627	22.0572	21.603
APLP1_HUMAN	FQVHTHLQVIEER	3	20.58	-0.127	-0.34	0.73836	0.11	0.73836	19.9801	20.0356	22.0373	21.9182	19.3981	19.9784	20.9715	20.399	20.7082	20.7618	21.6543	21.2121	21.2008	19.9844	20.4173	20.5043	19.9252	19.342	19.9734	19.8671	19.7256	19.5349	20.1313	19.392	19.8376	19.4886	21.1777	19.9039	21.649	21.6082	20.6804	19.7764	21.6526	20.8696	21.9868	21.922	22.454	21.0393	20.2589	19.7177
APLP1_HUMAN	GGLQPPDSKDDTPMTLPK	3	19.98	-0.103	-0.31	0.75715	0.1	0.75715	19.1177	18.8891	21.0718	21.5278	18.8593	NA	20.1081	19.614	20.2145	20.2478	20.2136	20.0465	20.1723	20.2842	20.2255	20.3384	19.6446	19.3647	19.7717	19.2642	19.7798	19.7163	19.9214	18.9667	18.9715	19.0211	19.129	19.7816	20.6826	21.0716	19.3865	19.4187	20.872	20.9056	20.7652	21.0903	22.1198	20.8967	19.1333	18.5242
APLP1_HUMAN	GSTEQDAASPEK	2	16.13	0.362	0.66	0.51121	0.44	0.51121	14.4575	14.2536	17.9208	17.3656	15.6473	NA	16.8625	15.273	17.231	17.3093	16.4689	17.1515	16.0929	16.0063	17.5948	16.0901	15.4744	16.0494	15.7253	NA	14.1848	NA	15.2883	NA	13.7402	13.8007	15.5857	15.2046	16.088	16.47	15.742	15.6079	17.0229	16.4092	17.5305	17.2622	19.3016	16.3727	NA	NA
APLP1_HUMAN	HQEAQEACSSQGLILHGSGMLLPCGSDR	3	21.67	0.628	0.84	0.40339	0.71	0.40339	22.1132	21.3708	23.631	23.5204	21.4376	21.1937	22.7264	20.0407	22.5712	20.7957	22.6105	22.8101	22.0497	22.2748	22.5706	20.4789	21.6001	20.9505	22.4603	22.4976	22.064	21.8402	22.2964	18.8563	21.692	19.4497	21.5351	20.5911	19.8329	21.8449	20.4615	21.15	22.6449	20.883	23.273	23.1123	24.1406	20.9051	21.7796	18.7824
APLP1_HUMAN	HYQHVAAVDPEK	2	22.98	0.205	0.51	0.61039	0.26	0.61039	22.2108	21.1637	24.9259	24.644	21.7698	21.4072	24.0344	22.5805	23.8639	23.6411	23.6741	23.5348	23.1079	23.2359	24.2862	23.5	22.4501	21.835	23.4242	22.3735	22.6045	22.6139	22.9702	21.7016	22.0811	21.5012	23.4491	22.8884	23.6023	23.6546	22.4215	22.1349	23.9272	23.5391	24.4003	24.2361	23.3773	23.6669	21.6043	21.1842
APLP1_HUMAN	LVETHATR	2	20.08	0.411	0.56	0.57986	0.31	0.57986	18.9807	NA	22.1773	21.6643	19.2967	NA	20.7876	19.831	20.5583	20.7407	21.1808	21.1806	20.4293	20.4409	20.4569	20.2004	19.4017	NA	20.0481	18.993	19.2594	19.7237	19.4472	18.7277	18.8921	18.8909	20.4047	19.6251	20.9163	20.9734	19.9927	19.8396	20.8265	20.6712	21.495	21.4666	22.2735	21.1689	19.0699	12.9187
APLP1_HUMAN	MNPLEQYER	2	23.7	-0.045	-0.17	0.86837	0.03	0.86837	22.8726	22.8433	25.2538	25.2529	22.9374	22.6141	23.8375	23.3469	23.8591	23.8891	24.0493	23.8944	23.5419	23.9044	24.2989	23.8959	23.2069	23.0376	23.624	23.431	23.3924	23.6132	23.2829	23.1068	23.1384	23.1118	23.3178	23.3926	24.2883	24.4212	22.8929	22.9271	24.2247	24.1893	24.8249	24.6733	25.2421	24.5809	23.212	22.6564
APLP1_HUMAN	QALNEHFQSILQTLEEQVSGER	3	24.15	-0.411	-0.53	0.59767	0.28	0.59767	23.4247	23.2898	26.1895	26.4409	23.0095	22.6082	21.8247	24.0513	25.1916	25.2242	25.3381	25.4239	25.0885	24.8337	24.8331	24.931	21.1711	16.9239	24.1495	23.7882	24.1001	23.7623	20.9691	NA	23.3617	23.818	24.719	24.793	25.3771	25.6284	23.9464	24.3325	25.5745	25.5674	26.5769	25.9323	26.0148	25.7899	20.2648	23.6379
APLP1_HUMAN	QMYPELQIAR	2	23.33	-0.101	-0.36	0.71935	0.13	0.71935	22.648	22.5589	24.8419	24.4939	22.0041	22.0023	23.5843	22.8623	23.4372	23.751	23.7391	24.109	23.4124	23.3203	23.8624	23.6189	22.5988	22.1905	23.4512	23.0641	23.3629	23.1746	22.7644	22.2934	22.6897	22.6658	23.0965	22.9987	24.1317	23.9525	22.7788	22.6729	24.1381	24.145	24.4407	24.3698	24.4928	24.0845	22.7735	22.546
APLP1_HUMAN	RAALEGFLAALQADPPQAER	3	22.97	-0.123	-0.39	0.6972	0.15	0.6972	22.2812	22.2966	24.3568	24.3612	21.8226	21.7668	23.1911	22.996	23.1507	23.353	23.5452	23.4962	23.2491	23.22	23.231	23.6099	21.982	20.8746	22.6276	22.7164	22.981	22.7978	22.4381	21.7403	22.3758	22.4556	22.4	22.5931	23.5942	23.9379	22.6878	22.4481	23.7799	23.6066	24.4222	23.9157	24.4015	23.8106	22.3307	21.8633
APLP1_HUMAN	SGSCAHPHHQVVPFR	2	22.08	0.111	0.31	0.75834	0.1	0.75834	21.3956	20.9051	23.3386	23.3211	20.9321	20.6136	23.3062	22.4303	22.1878	22.3409	22.2429	22.8947	22.135	22.4545	22.759	22.6391	21.7285	20.7852	22.6074	21.6036	21.7224	21.8198	21.9862	21.5377	22.0675	21.5827	21.902	22.6389	22.6827	22.4462	21.2262	21.8454	22.7872	22.3743	23.1209	22.8807	20.5262	22.517	21.4956	21.2425
APLP1_HUMAN	VEQATQAIPMER	2	24.11	0.04	0.11	0.9106	0.01	0.9106	23.2442	24.0564	25.4826	25.355	23.3429	23.677	24.4873	24.177	23.911	24.2306	24.475	23.7477	23.548	24.1418	24.2285	24.5665	23.6243	24.0653	23.9536	24.2049	23.5614	23.6641	23.4706	23.6736	23.325	24.1351	23.2881	22.1703	25.1197	24.832	22.402	23.1785	25.15	24.8045	25.1494	24.7103	26.2148	24.7753	24.1742	23.9292
APLP1_HUMAN	VIALINDQR	2	24.27	-0.124	-0.46	0.64622	0.21	0.64622	23.4973	23.0501	25.2867	25.4635	23.4464	23.179	24.1674	23.7537	24.6635	24.608	24.7799	24.558	24.336	24.3553	24.7056	24.5704	23.8136	23.7289	24.1911	23.9393	24.1147	24.1181	23.932	23.3462	23.5939	23.8843	23.9039	23.6089	24.8166	24.696	23.8571	23.9249	25.0812	24.8127	25.3344	25.206	25.9471	25.0753	23.875	23.4406
APLP1_HUMAN	WEPDPQR	2	22.24	0.027	0.09	0.92703	0.01	0.92703	20.8833	21.164	23.7565	23.5374	21.4721	21.4076	22.5668	22.0419	22.5987	22.4192	22.6628	22.6312	22.2641	22.5244	22.7637	22.826	21.7969	21.4082	22.3091	21.9466	21.6839	21.7813	21.9059	21.8119	21.5378	21.4362	21.6851	21.2486	22.7903	22.7302	21.5543	21.7266	23.3381	22.7678	23.3187	22.9311	24.1793	23.286	21.5602	21.1607
APLP2_HUMAN	AVCSQEAMTGPCR	2	18.58	0.043	0.12	0.9071	0.01	0.9071	NA	NA	19.7827	19.5074	18.5816	17.5867	NA	NA	18.7947	18.9912	NA	18.6551	NA	18.2519	19.0003	18.5682	NA	17.5016	NA	18.867	NA	NA	17.4972	17.1218	NA	NA	18.2369	17.7946	18.2802	18.5179	NA	18.4423	18.8985	NA	19.5101	19.2086	19.6564	NA	NA	NA
APLP2_HUMAN	CLVGEFVSDVLLVPEK	2	18.51	-0.445	-0.63	0.53719	0.39	0.53719	NA	NA	NA	18.7067	NA	NA	18.2501	NA	19.3205	19.1437	NA	18.8447	NA	NA	NA	19.254	NA	15.009	17.7437	18.0176	NA	NA	NA	NA	NA	NA	NA	NA	NA	NA	NA	NA	17.7756	NA	18.9874	20.2595	19.9236	18.9101	17.4468	NA
APLP2_HUMAN	EEVLQYCQEMYPELQITNVMEANQR	3	19.73	-0.639	-0.75	0.47072	0.56	0.47072	NA	NA	20.6142	20.1428	NA	NA	18.5627	NA	NA	NA	NA	NA	NA	NA	NA	NA	NA	NA	19.0519	NA	NA	NA	NA	NA	NA	NA	NA	NA	NA	NA	NA	NA	NA	NA	20.1514	19.8824	NA	NA	NA	NA
APLP2_HUMAN	EMIFNAER	2	22	0.103	0.46	0.64799	0.21	0.64799	21.3377	20.8812	22.1946	22.3236	21.9716	21.7636	22.4152	22.0314	22.3384	22.4008	21.8003	21.9028	22.3376	22.8176	22.7342	22.475	21.4627	21.3407	22.2848	22.2117	22.1064	21.9917	22.2119	21.7261	21.7307	21.6546	20.9912	20.9995	22.4797	22.5904	21.6615	21.6741	22.3121	22.6602	22.4157	22.4242	22.5463	22.6275	21.3306	20.8212
APLP2_HUMAN	EWEEAELQAK	2	18.58	0.099	0.25	0.80506	0.06	0.80506	18.6531	18.1709	NA	19.8553	18.1142	17.6739	19.2973	17.9999	NA	18.863	NA	NA	NA	17.8771	19.4379	18.8972	18.3298	17.8008	19.5699	19.0173	NA	17.5073	18.3959	17.6795	18.047	18.013	NA	NA	NA	NA	18.4642	NA	19.2003	NA	19.7925	19.0872	19.9119	NA	18.4942	17.6186
APLP2_HUMAN	FIYGGCGGNR	2	19.45	0.039	0.12	0.90446	0.01	0.90446	18.069	18.3454	20.2441	20.3759	18.8388	18.659	19.8973	19.3413	19.7975	20.2919	19.8109	20.0459	19.7926	19.9049	20.2755	19.9489	18.5224	18.0775	19.6711	19.4181	19.0616	18.9911	18.8957	18.172	NA	NA	18.183	19.1737	19.5579	19.8681	19.3519	19.6221	20.4301	20.2612	20.7503	20.479	20.2376	19.8784	18.9007	17.8738
APLP2_HUMAN	GSGVGEQDGGLIGAEEK	2	20.23	0.298	1.09	0.28121	1.19	0.28121	19.3849	19.7796	21.127	21.6927	19.6789	19.8692	20.7828	20.0278	20.8588	20.8238	20.4359	20.7621	20.511	20.6077	20.8654	20.2154	19.5753	19.5212	20.6849	20.3004	19.5593	19.5288	19.867	19.0999	19.9291	20.0902	19.6103	19.4588	19.3209	20.0315	19.7877	20.2368	20.5821	20.9299	21.0733	21.375	21.1112	20.7126	19.7043	19.5424
APLP2_HUMAN	HYQHVLAVDPEK	2	18.67	0.188	0.33	0.74387	0.11	0.74387	18.2727	17.6178	20.41	20.398	16.8559	NA	19.9963	17.999	19.3016	19.4085	17.5112	19.4605	17.9542	NA	20.3623	19.1094	16.7902	NA	19.4664	18.7854	NA	NA	17.2882	16.8956	NA	17.3258	18.5107	18.5312	18.9809	18.423	18.2204	NA	NA	18.1798	20.2466	20.1152	21.1113	18.8847	17.9819	16.9222
APLP2_HUMAN	KGSGVGEQDGGLIGAEEK	3	18.31	0.548	1.54	0.13199	2.37	0.13199	17.856	17.9038	19.0518	19.8785	17.9119	17.651	19.7615	18.7715	18.2706	18.4857	17.6484	17.9392	NA	18.5409	19.0242	18.75	17.7492	18.17	19.552	19.4781	17.5378	16.9813	18.0775	17.4199	16.9894	17.5583	NA	NA	NA	NA	NA	NA	NA	18.8216	18.978	18.8829	19.176	18.2863	17.5208	17.1366
APLP2_HUMAN	LNMHVNIQTGK	2	17.67	-1.055	-2.04	0.05529	4.17	0.05529	17.1098	17.5707	NA	NA	16.8753	17.1349	NA	NA	NA	NA	NA	NA	17.8686	NA	NA	17.4754	NA	16.2163	NA	NA	17.4882	NA	NA	NA	17.8865	NA	NA	NA	NA	NA	17.6291	17.6141	NA	NA	19.9965	NA	NA	NA	18.8583	17.6769
APLP2_HUMAN	MEVCENHQHWHTVVK	3	18.78	0.365	0.64	0.52418	0.41	0.52418	18.5368	17.7033	20.4986	18.5301	18.5033	16.8255	20.029	19.3647	19.287	19.5949	19.5618	NA	19.4422	NA	19.4997	19.4173	18.0896	16.4924	19.8456	19.2821	17.6437	17.7928	18.6326	17.8314	18.6803	17.5893	NA	NA	19.636	18.0573	18.8045	18.0255	18.6666	18.3936	20.9094	19.4395	20.6604	18.0247	17.8903	NA
APLP2_HUMAN	SQVMTHLHVIEER	3	19.56	-0.14	-0.29	0.77756	0.08	0.77756	18.561	NA	20.2746	20.2646	NA	NA	20.1432	19.1565	NA	NA	NA	NA	NA	NA	NA	NA	19.1981	NA	19.0796	NA	NA	NA	NA	NA	19.5203	NA	NA	NA	NA	NA	NA	NA	19.3478	NA	NA	20.4714	20.1556	19.9459	18.1561	NA
APLP2_HUMAN	VGGLEEERESVGPLR	3	20.16	0.09	0.31	0.75961	0.09	0.75961	19.1076	19.4776	21.2115	21.0849	19.0118	19.514	20.6227	20.175	20.7173	20.7553	20.9164	20.4712	20.9565	20.5014	20.7062	20.2841	19.4007	18.9521	19.6682	19.9988	19.7878	19.7866	19.7391	19.5134	19.278	19.7246	20.3453	19.8566	20.4955	20.6301	19.6055	20.1258	20.7694	20.7079	20.8936	21.1152	21.3135	20.5755	NA	18.5495
APLP2_HUMAN	VPYVAQEIQEEIDELLQEQR	3	19.61	0.185	0.35	0.72878	0.12	0.72878	18.4984	18.9804	21.9259	21.6113	17.3094	16.9557	NA	19.6051	20.2876	NA	20.7835	20.9066	NA	NA	NA	NA	NA	NA	19.6952	19.0258	18.4626	NA	NA	NA	17.651	NA	NA	NA	20.5274	NA	19.5693	NA	20.7203	19.6945	20.391	20.2738	19.6203	NA	18.9969	19.5857
APLP2_HUMAN	VSIDNWCR	2	20.35	-0.109	-0.39	0.69772	0.15	0.69772	20.1529	19.8365	20.663	21.5719	NA	19.668	20.6647	20.1055	20.449	20.5969	19.9256	20.0744	19.8802	20.0563	20.436	NA	19.6975	NA	20.8863	20.2496	NA	NA	19.9409	NA	19.831	NA	19.5049	19.4261	20.7077	20.6952	20.3111	20.2092	20.4327	20.032	21.4467	21.7228	21.2521	20.5575	20.1398	NA
APOA_HUMAN	TPEN(de)YPN(de)AGLTEN(de)YCR	2	NA	NA	NA	NA	NA	NA	NA	NA	NA	NA	NA	NA	NA	NA	NA	NA	NA	NA	NA	NA	NA	NA	NA	NA	NA	NA	NA	NA	NA	NA	NA	NA	NA	NA	NA	NA	NA	NA	NA	NA	NA	NA	NA	NA	NA	NA
APOA1_HUMAN	AKPALEDLR	2	24	-0.187	-0.55	0.58355	0.3	0.58355	22.7261	22.6173	23.4919	23.7371	24.2249	23.9433	23.7926	23.0938	24.0448	24.6317	25.2205	24.6203	24.2414	24.2728	24.4952	24.2359	23.8737	23.2023	24.1215	23.6086	24.1689	23.8703	24.2606	23.2708	23.929	23.549	25.5722	25.1375	23.7027	23.7752	24.8413	24.8641	23.7012	23.4279	24.7192	23.9773	25.7293	24.0264	23.0443	22.3772
APOA1_HUMAN	ATEHLSTLSEK	2	24.96	-0.174	-0.67	0.50569	0.45	0.50569	23.7129	23.7759	25.3687	25.2619	24.3944	24.1208	24.9329	24.4139	25.1531	25.3319	25.731	25.9748	25.2466	25.3965	25.5405	25.3307	24.0119	23.6217	25.279	24.7773	25.0451	24.8862	25.1426	24.737	24.8868	24.5621	26.3155	26.2585	24.9288	25.0417	25.31	25.633	24.581	24.5033	25.5213	25.4397	25.4869	25.145	23.8143	23.6148
APOA1_HUMAN	DLATVYVDVLK	2	25.99	-0.2	-0.71	0.47965	0.51	0.47965	24.8443	25.1152	26.2844	26.2376	25.3598	25.2635	25.6219	25.1401	26.2123	26.6995	27.1056	26.4369	26.326	26.4409	26.6342	26.7861	24.6718	24.2383	26.2514	26.0945	26.5001	25.949	26.1063	25.6305	25.7562	25.7539	27.5715	27.45	25.55	25.5757	26.1193	26.4179	25.8188	25.5289	26.4494	26.115	26.8024	25.9469	25.3463	25.3743
APOA1_HUMAN	DLATVYVDVLKDSGRDYVSQFEGSALGK	3	19.9	-0.21	-0.48	0.63706	0.23	0.63706	17.9029	NA	20.2692	20.9023	18.8946	NA	NA	NA	20.1886	20.4916	20.8598	20.1253	20.433	20.2696	NA	20.1047	16.9931	NA	NA	19.9926	20.008	19.4261	NA	18.5511	18.3285	NA	21.6796	21.9571	NA	19.8224	20.5046	20.0471	19.2414	NA	20.4628	20.4168	20.4118	19.9254	NA	18.9586
APOA1_HUMAN	DLEEVKAK	2	17.43	-0.104	-0.27	0.79112	0.07	0.79112	NA	15.6764	18.5605	18.3457	16.5111	16.2729	NA	17.1894	18.021	18.1413	17.6095	18.0501	17.7258	17.7112	NA	17.2639	16.4476	16.9444	NA	17.5801	16.9846	17.5911	NA	17.4324	16.519	16.7625	19.8486	19.6762	16.9915	17.4622	NA	17.7951	15.9639	16.9665	17.7769	17.7575	18.6508	17.2665	NA	15.5962
APOA1_HUMAN	DSGRDYVSQFEGSALGK	2	25.69	-0.113	-0.45	0.65447	0.2	0.65447	24.1895	24.0716	25.778	26.0832	25.1401	24.6995	25.7023	25.3324	26.0852	25.9266	26.2667	26.5021	26.3009	26.3365	26.2848	25.8547	25.2313	24.6711	26.1211	26.0654	25.9914	26.0165	25.7953	25.5333	25.3316	24.8453	26.4145	26.3528	25.9072	25.5294	26.3954	26.5202	25.4614	25.3124	25.9949	25.9676	25.684	25.8366	25.3018	24.7052
APOA1_HUMAN	DYVSQFEGSALGK	2	26.45	-0.028	-0.1	0.92383	0.01	0.92383	25.0947	26.2385	26.1615	26.9144	26.292	26.5451	25.6466	25.3835	26.614	26.5627	27.7912	27.407	26.8059	26.9416	26.6628	26.5815	26.0576	26.377	26.3672	26.23	26.2395	26.1477	26.4856	25.8639	25.6478	26.5848	27.8208	28.005	25.6222	25.6967	26.8948	26.9304	26.0538	25.8546	27.0186	26.8765	27.0242	26.0872	26.3854	25.9932
APOA1_HUMAN	EQLGPVTQEFWDNLEK	2	26.02	-0.518	-1.58	0.12049	2.51	0.12049	24.8881	24.7034	26.3417	26.0938	25.112	24.905	25.2452	24.8354	26.0418	26.2796	27.5187	27.4195	26.668	26.4772	26.457	26.6614	24.0585	23.4059	26.2446	25.8419	26.5796	26.2815	25.628	25.6166	25.9469	25.9303	27.8852	27.8202	26.128	26.1473	26.9601	26.8571	25.9098	25.8606	26.7452	26.4525	27.0353	26.1379	24.7755	24.8539
APOA1_HUMAN	EQLGPVTQEFWDNLEKETEGLR	3	21.13	-0.652	-1.45	0.15481	2.11	0.15481	19.4776	19.4337	NA	21.7671	20.1464	19.5364	20.8418	20.2869	21.0538	NA	22.9516	NA	22.4448	21.8871	21.4953	NA	18.558	NA	21.0618	20.9481	21.0352	20.7292	21.1738	20.5184	20.6774	20.8484	23.9327	23.6567	NA	NA	22.4509	21.9604	21.1233	21.0576	22.5291	NA	21.9288	NA	19.734	19.8782
APOA1_HUMAN	EQLGPVTQEFWDNLEKETEGLRQEMSK	3	21.11	-0.108	-0.08	0.9379	0.01	0.9379	NA	NA	NA	NA	20.3797	20.1797	NA	21.053	NA	22.2143	NA	NA	22.4671	18.4377	NA	NA	NA	NA	22.0799	21.7336	18.1652	23.0405	NA	NA	NA	21.4676	NA	19.7807	21.997	NA	22.5747	NA	NA	NA	NA	NA	NA	NA	NA	NA
APOA1_HUMAN	ETEGLRQEMSK	2	23.91	-0.185	-0.66	0.5126	0.44	0.5126	22.5696	22.7018	24.0552	24.3703	23.1037	22.8595	23.5717	23.0869	24.2618	24.3012	24.7006	25.0172	24.308	24.6469	24.5077	24.5816	22.9648	22.467	24.1246	24.1437	23.9133	24.2337	23.9129	23.8585	23.4353	23.8022	25.4272	25.4782	23.6305	23.885	24.3277	24.9998	23.4061	23.4044	24.2338	24.4252	24.2568	23.9638	22.7759	22.6808
APOA1_HUMAN	KWQEEMELYR	2	25.28	-0.386	-1.09	0.28086	1.19	0.28086	24.3798	23.7565	26.3282	25.4217	24.6695	24.2728	24.8753	24.6692	24.9151	25.3527	27.1545	26.184	25.6351	25.1192	25.613	25.429	24.0657	23.3947	25.3361	25.2553	25.4374	25.357	25.2037	24.7267	25.0132	24.7836	27.5274	27.0754	25.2728	24.7164	26.0147	25.7538	25.2387	24.9636	26.5687	26.2635	26.1705	24.9453	24.5254	23.9953
APOA1_HUMAN	LEALKEN(de)GGAR	2	19.52	-0.117	-0.39	0.69861	0.15	0.69861	17.7788	18.1845	20.209	20.2182	18.6122	18.8502	19.8207	19.3114	20.0695	19.9617	20.0626	20.4491	19.4557	19.9345	19.6481	19.134	18.656	18.8046	20.1433	19.8406	19.5395	19.5651	19.501	19.4161	18.5407	19.2973	21.4892	21.4204	19.4382	19.5321	20.0628	20.1215	18.8507	19.0869	19.9843	19.7461	20.1701	19.3017	18.1313	18.2871
APOA1_HUMAN	LLDNWDSVTSTFSK	2	27.09	-0.323	-1.12	0.26754	1.26	0.26754	25.9785	25.885	26.991	27.2684	26.5656	26.3284	26.5699	26.2459	27.2745	27.4066	28.2708	27.9449	27.4441	27.4626	27.705	27.6204	25.9766	25.5153	27.1299	26.9029	27.4185	27.2121	27.1032	26.4422	26.8442	26.6113	28.6923	28.5905	26.631	26.8858	27.9467	27.9582	26.9621	26.7946	28.0062	27.4309	27.9921	27.1115	26.4423	25.8698
APOA1_HUMAN	LREQLGPVTQEFWDNLEK	3	26.65	-0.571	-1.46	0.15258	2.12	0.15258	24.8211	25.2429	27.2085	27.3629	25.4922	25.4103	25.7478	25.2501	27.1308	27.4832	28.2527	27.927	27.3881	27.4522	27.2762	27.234	24.1298	23.3384	26.8289	26.2672	27.0952	26.438	26.4864	25.8475	26.5808	25.8678	28.3082	28.511	26.8341	27.278	27.5349	27.6168	26.9173	26.5789	27.7479	27.5328	27.7793	27.2031	25.2997	25.2078
APOA1_HUMAN	LREQLGPVTQEFWDNLEKETEGLR	3	22.31	-0.765	-1.74	0.08917	3.02	0.08917	20.6336	20.4713	23.2143	22.9495	21.1222	21.4178	21.7639	21.1427	22.1689	22.3018	23.6161	23.7967	23.0108	22.9321	22.7043	22.033	18.2527	NA	22.4322	21.7646	22.4727	22.0508	22.4123	21.8042	22.0845	21.5356	24.979	24.9901	22.2228	21.972	23.1067	23.5943	22.3001	21.6937	23.8428	23.3744	23.2799	22.5837	20.9615	20.9092
APOA1_HUMAN	LSPLGEEMR	2	25.22	0.76	0.68	0.50111	0.46	0.50111	24.9085	24.861	26.0526	26.1637	25.3075	25.4698	25.526	25.1116	25.9351	17.1846	26.9367	26.8237	26.1357	26.2339	26.6659	26.1894	24.9031	24.8683	26.0316	25.9272	26.0944	22.1115	26.1053	25.9926	25.5894	25.8021	27.4627	27.3716	18.4059	NA	26.4768	26.5711	25.7459	25.479	NA	19.539	26.8118	25.784	24.9375	25.0256
APOA1_HUMAN	LSPLGEEMRDR	2	20.39	-0.235	-0.65	0.51735	0.43	0.51735	19.7939	18.6742	20.8939	20.8917	19.7787	19.7369	20.8765	19.762	20.3003	NA	21.0158	21.0893	20.4368	20.8626	20.4515	20.8487	19.9108	18.9663	20.9502	20.6409	21.3673	20.7362	20.8361	19.5031	20.4738	20.3994	NA	22.4914	NA	19.8799	20.663	21.1071	19.9268	19.5553	NA	20.5739	20.5765	20.6734	20.2522	19.2454
APOA1_HUMAN	QGLLPVLESFK	2	26.28	-0.247	-0.92	0.36186	0.85	0.36186	25.0515	25.378	26.5675	26.75	25.7203	25.8547	25.7784	25.3938	26.5286	26.7246	27.4717	27.1264	26.7717	26.7783	26.6451	26.7024	25.0231	24.646	26.2285	26.0326	26.7218	26.5129	26.4214	26.0419	25.9358	26.014	27.554	27.7622	26.2026	26.4631	26.8763	26.7566	25.9366	25.8713	26.9051	26.4757	27.0657	26.3339	25.1337	25.1368
APOA1_HUMAN	QKLHELQEK	2	15.95	-0.025	-0.08	0.94008	0.01	0.94008	NA	NA	NA	NA	15.146	14.8809	16.6071	15.9305	16.0191	15.8287	16.8195	16.9532	16.2521	16.6686	16.0935	16.0789	15.1081	14.7021	15.8038	15.6885	15.7857	15.5679	16.2835	15.4174	15.9367	15.2049	18.1882	17.3388	14.9734	15.3521	16.1895	15.9416	NA	15.2476	NA	16.6565	16.2425	16.3164	14.9776	NA
APOA1_HUMAN	THLAPYSDELR	2	25.08	-0.385	-1.29	0.20382	1.66	0.20382	24.0094	24.1651	25.7749	25.12	24.4842	NA	24.3611	23.4939	25.1352	25.3951	26.1627	25.7248	25.4745	25.5939	25.6322	25.4965	23.6525	23.2082	25.2685	24.7717	25.2792	25.2844	25.1828	24.3429	25.0547	25.0669	26.4184	25.724	25.2774	25.2282	25.7386	25.6952	24.6094	24.781	25.8255	25.5866	26.1327	25.5984	24.3338	24.0505
APOA1_HUMAN	THLAPYSDELRQR	3	19.02	-0.452	-1.44	0.15703	2.09	0.15703	17.5468	NA	19.1127	NA	18.7945	18.589	18.8159	17.786	18.8705	19.2871	NA	19.2035	18.6655	18.7368	19.3719	18.9936	18.4973	18.0228	19.9706	19.5062	19.3476	19.3233	19.832	18.7366	18.6832	18.6846	20.4919	20.2565	NA	NA	19.1405	19.4539	18.6648	18.8307	18.7869	19.5819	18.9841	NA	NA	NA
APOA1_HUMAN	VEPLRAELQEGAR	3	25.5	-0.146	-0.54	0.59487	0.29	0.59487	23.9772	24.2534	26.0172	26.1193	24.8784	24.7032	25.8783	25.2006	25.4405	25.9031	26.2314	26.2618	26.0605	26.2037	25.9088	25.7332	24.6466	24.0715	25.671	25.3553	25.6221	25.372	25.5393	24.7892	25.2986	25.5752	26.7693	26.5895	25.4291	25.5824	25.6208	25.9194	24.648	25.2309	26.1488	26.0966	26.1431	25.9024	24.6884	24.4652
APOA1_HUMAN	VKDLATVYVDVLK	2	25.82	-0.339	-0.98	0.33304	0.96	0.33304	24.1417	23.5043	26.2162	26.2621	24.9842	24.4079	25.5268	25.0233	26.0898	26.0848	27.506	26.9987	26.5048	26.5335	26.3616	26.1767	24.419	24.0362	26.4994	25.8178	25.9825	25.8427	25.9688	25.2253	25.4171	25.2341	27.2296	27.3421	25.9896	25.7155	26.6619	26.5404	26.1504	25.7629	26.7793	26.5008	26.6299	25.7862	24.9102	24.2028
APOA1_HUMAN	VQPYLDDFQK	2	26.7	-0.305	-1.2	0.23606	1.44	0.23606	25.569	25.6356	26.7918	26.7613	26.1289	26.143	26.7127	26.1313	26.8116	26.9622	27.6384	27.3017	26.9688	26.9404	27.1718	26.858	25.7096	25.546	26.6115	26.6269	26.7471	26.7455	26.6246	26.3194	26.2501	26.3039	28.0414	27.8076	26.4869	26.6009	27.2947	27.3094	26.9188	26.5233	27.402	27.1793	28.0485	27.0372	25.8364	25.6355
APOA1_HUMAN	VQPYLDDFQKK	2	22.71	-0.236	-0.45	0.65774	0.2	0.65774	20.1046	19.7642	22.6985	22.7271	22.6577	22.3331	23.3327	22.5894	23.3265	23.4579	23.54	23.5171	23.5085	23.6235	23.4876	23.0801	22.7443	19.989	22.1948	23.1831	23.508	23.218	23.439	20.3652	23.0217	22.6029	24.5461	24.4292	22.5916	22.5931	24.1388	24.1308	22.001	22.7435	23.0769	23.2754	23.0293	22.9901	20.6875	20.1848
APOA1_HUMAN	VSFLSALEEYTK	2	26.6	-0.053	-0.06	0.95559	0	0.95559	25.8977	26.0635	27.6148	27.2619	26.3703	26.2675	26.3892	26.2174	27.0362	27.1548	24.2277	27.7541	27.3986	27.2746	27.4097	27.0174	25.6339	24.9417	26.8008	26.705	27.124	27.2726	27.1317	26.6338	26.5705	26.826	28.1911	28.1225	26.9053	26.7086	27.5689	27.4305	26.7596	26.9787	27.9398	27.2233	27.6129	26.9012	25.6638	16.9359
APOA1_HUMAN	VSFLSALEEYTKK	3	20.32	-0.383	-1.06	0.29427	1.13	0.29427	18.7539	19.2216	20.8665	21.2861	20.0017	20.0358	20.0618	19.4495	20.0133	20.6539	21.7889	21.5003	20.2659	19.9618	20.366	19.8285	19.3013	18.4954	20.4879	20.2269	20.7915	20.6762	20.849	20.824	19.9844	19.8862	22.3828	22.5635	20.2273	19.9236	20.2074	20.1573	19.8331	19.758	22.3836	20.6518	20.4499	19.523	19.8842	19.2631
APOA1_HUMAN	WQEEMELYR	2	23.46	0.153	0.21	0.83194	0.05	0.83194	23.1496	22.8701	24.0861	24.1681	23.1279	23.1549	23.3284	23.2804	24.1964	24.4109	25.2698	24.8699	24.2271	24.5062	24.6019	24.4971	19.283	19.2992	24.2646	24.1632	24.2241	24.7714	20.3157	24.0524	19.8124	19.8688	25.7109	25.8241	23.6259	23.4514	20.3443	24.8901	23.5987	23.5991	24.3046	24.2492	24.6862	23.874	23.2922	23.2083
APOA2_HUMAN	AGTELVNFLSYFVELGTQPATQ	3	22.79	-0.252	-0.41	0.6836	0.17	0.6836	23.3471	20.7143	20.8663	23.0026	20.9071	NA	22.6452	22.2256	22.1797	23.4018	24.612	24.1255	23.0303	21.8251	24.6169	22.1011	22.4291	22.896	23.2421	23.0895	23.4164	23.0627	19.7904	18.5655	22.6998	21.6056	24.7932	24.0168	22.9548	23.4593	24.059	23.4891	23.9821	24.005	23.6545	22.8316	23.5993	22.0581	23.2654	22.3151
APOA2_HUMAN	EPCVESLVSQYFQTVTDYGK	2	23.76	-0.899	-0.58	0.56598	0.33	0.56598	17.4077	22.7499	24.9727	27.087	25.4888	17.7066	24.037	26.2286	26.8971	22.9688	22.2763	21.2416	27.2908	22.1468	24.9788	21.2634	24.645	22.8999	21.9449	20.5991	24.0889	18.8762	NA	16.9135	23.7551	23.2607	28.1873	28.2931	NA	23.8227	22.1025	21.6194	23.4801	26.654	27.1488	24.6532	27.774	27.3762	NA	26.377
APOA2_HUMAN	EPCVESLVSQYFQTVTDYGKDLMEK	3	20.79	-1.343	-2.05	0.06491	4.22	0.06491	NA	NA	NA	NA	NA	NA	NA	NA	19.936	NA	NA	NA	NA	NA	20.85	NA	NA	NA	19.837	NA	NA	NA	NA	NA	NA	NA	NA	22.283	NA	NA	NA	NA	NA	NA	NA	NA	20.8355	20.9834	NA	NA
APOA2_HUMAN	EQLTPLIK	2	25.68	-0.102	-0.47	0.63926	0.22	0.63926	24.8131	24.632	25.4878	26.0419	25.5161	25.4788	25.3801	25.3116	NA	25.8059	26.2267	26.1479	25.6702	25.9021	26.103	25.9317	25.2009	25.0049	26.1218	26.0837	25.7548	25.8686	25.4087	25.3483	25.3567	25.3274	26.6874	26.2112	25.5675	25.6216	26.2043	26.1824	24.9214	25.0585	25.567	25.8497	26.6972	25.8515	25.5709	25.6093
APOA2_HUMAN	EQLTPLIKK	2	19.47	-0.299	-0.5	0.61992	0.25	0.61992	18.3355	18.574	20.2887	19.9774	18.459	18.7112	NA	17.9528	NA	NA	21.3951	NA	20.3824	19.0076	20.4367	19.1828	18.9854	18.2546	19.2605	19.2258	NA	18.8864	NA	17.848	18.8093	19.3194	21.9777	21.5611	NA	NA	20.6252	NA	NA	NA	NA	NA	21.1683	18.6485	NA	18.8949
APOA2_HUMAN	KAGTELVNFLSYFVELGTQPATQ	2	22.78	0.598	0.65	0.52056	0.42	0.52056	NA	NA	24.0515	23.5681	NA	NA	22.018	21.6804	23.1396	20.3466	25.4029	21.418	23.746	23.5698	24.092	24.5627	NA	NA	23.1807	22.7541	23.3525	23.1338	22.9502	22.8808	22.5891	NA	24.6183	21.4445	20.2156	23.3469	24.3344	21.0048	NA	NA	23.4958	23.1067	23.5805	23.0648	20.0069	19.5077
APOA2_HUMAN	SKEQLTPLIK	2	23.55	-0.169	-0.53	0.5984	0.28	0.5984	22.1332	22.4014	23.7839	23.8039	22.9605	22.6519	23.5287	22.6667	23.2164	23.4565	24.6678	24.1721	24.2241	24.3426	24.2895	23.9558	22.8204	22.156	24.2928	23.7363	23.4576	23.2724	23.2644	22.4475	23.1444	23.0627	24.99	25.8504	23.7133	23.4758	23.4506	23.8197	23.0353	22.8658	24.2905	24.1042	24.626	23.8079	23.1112	22.8494
APOA2_HUMAN	SKEQLTPLIKK	2	18.3	-0.521	-1.19	0.24302	1.41	0.24302	16.8938	17.0778	19.1919	19.2821	17.1011	17.1298	18.5879	17.7413	NA	NA	19.6271	18.8885	17.9349	19.1848	17.5644	18.4799	17.1397	16.5521	18.3685	17.99	18.2409	18.041	17.3312	NA	18.2138	NA	20.4854	20.3428	NA	NA	18.3484	19.2726	NA	NA	19.2782	NA	19.1673	18.3941	17.2551	NA
APOA2_HUMAN	SPELQAEAK	2	23.1	0.067	0.17	0.86844	0.03	0.86844	21.18	21.2543	23.4031	23.5706	22.7106	22.1988	23.322	21.9246	23.3697	23.3859	24.3529	24.5941	23.6389	23.9598	24.2335	23.3966	22.3786	22.1963	24.1096	23.536	22.583	22.9177	23.3284	21.9671	22.077	21.7429	24.9378	24.9577	23.1219	23.1608	24.0996	24.1514	22.6654	22.5696	23.0859	23.3117	24.487	23.1687	22.0343	21.0048
APOA2_HUMAN	VKSPELQAEAK	2	23.76	-0.078	-0.24	0.81023	0.06	0.81023	22.2106	22.4213	24.597	24.5381	22.8394	22.3389	23.8761	23.0621	23.8635	24.0141	24.9701	25.1018	24.3619	24.2427	24.2275	23.9662	22.8617	22.6	24.4048	23.8396	23.5561	23.5259	23.4956	22.6442	22.9983	22.9224	25.5424	25.3208	23.6034	23.6442	24.3357	24.6718	23.2917	23.2101	24.7169	24.3875	24.7519	23.9284	22.7414	22.6155
APOA4_HUMAN	ALVQQMEQLR	2	24.36	-0.358	-1.41	0.16498	1.99	0.16498	23.1791	23.3384	24.3997	24.6064	23.7495	23.744	24.4775	23.772	24.1115	24.2753	24.7561	25.0313	24.6755	24.5659	24.7756	24.28	23.7231	23.6203	24.5657	24.0217	24.2132	24.3047	24.0563	23.7166	24.4189	24.5107	25.5853	25.5098	24.0584	24.1586	25.0273	24.8542	23.9809	23.7471	24.7075	24.5651	25.7528	24.5346	24.843	24.2748
APOA4_HUMAN	DKVNSFFSTFK	2	21.24	-0.352	-1.1	0.27538	1.22	0.27538	20.2167	19.9661	22.2444	21.89	20.6446	20.7073	20.9105	20.9116	20.6009	21.2248	22.3778	21.7228	21.7758	21.8123	21.0118	21.3817	20.4338	19.8562	21.115	20.4344	20.6548	20.5955	20.5062	20.3721	21.1304	20.9076	23.2981	22.8574	21.0035	20.5429	22.1001	22.063	20.468	20.3647	22.2175	22.0194	22.7228	21.9247	21.7041	20.8251
APOA4_HUMAN	EAVEHLQK	2	20.57	-0.184	-0.56	0.58007	0.31	0.58007	18.6811	18.9073	21.6303	NA	20.1505	19.9009	21.1682	20.4639	20.5553	20.58	21.3236	21.6804	20.8883	21.1084	21.027	20.953	19.7259	19.6362	20.6926	20.3808	19.8166	19.803	20.3793	19.9701	19.8836	20.0596	22.7689	NA	20.3689	20.5739	NA	21.3813	19.9713	20.1644	21.4764	21.3872	22.0562	21.337	NA	19.6824
APOA4_HUMAN	ENADSLQASLRPHADELK	2	22.63	0.231	0.37	0.71216	0.14	0.71216	22.4286	18.3497	23.8578	23.6819	22.3143	22.3078	23.3206	23.1726	22.4742	23.4904	23.5959	23.4133	22.8842	23.0639	22.9737	23.4259	22.4675	21.9001	22.862	22.9345	22.2614	22.5175	22.4728	18.6344	22.3895	22.6884	24.7079	24.179	22.1766	22.5515	23.307	22.8707	22.3685	22.0636	20.9155	20.5633	24.2659	23.3343	23.0615	22.9713
APOA4_HUMAN	IDQNVEELK	2	22.73	-0.067	-0.24	0.81033	0.06	0.81033	21.3715	22.0075	22.7529	22.8013	22.9845	22.8238	23.2845	23.1134	21.8216	21.9731	22.7741	22.4188	21.9714	23.3998	22.9574	23.8229	22.6447	22.4598	23.181	23.3378	22.3846	22.7219	23.025	22.7042	22.7782	22.7018	23.3707	23.4342	21.8242	21.9017	22.4611	23.0611	22.076	21.9056	22.9014	22.8619	23.8731	23.325	23.2056	22.7215
APOA4_HUMAN	IDQNVEELKGR	2	19.32	-0.347	-1.12	0.26758	1.26	0.26758	17.7	17.829	20.3626	20.1845	18.794	18.3712	19.5636	18.9703	18.6827	19.1551	19.7657	19.9499	19.3541	19.956	19.1917	19.5985	18.6023	18.5856	19.1902	19.1759	18.5064	18.856	18.7748	18.5691	19.1484	19.1962	20.7787	21.0023	19.1395	19.1735	19.7304	19.8839	18.8702	18.5844	20.3684	20.2319	21.287	19.8357	19.1413	18.8476
APOA4_HUMAN	IDQTVEELR	2	21.24	-0.397	-0.98	0.33677	0.95	0.33677	19.4642	20.1418	NA	21.8226	20.9002	20.9015	NA	20.3464	NA	NA	22.1827	NA	NA	21.645	NA	21.5123	20.7653	20.5095	21.2278	21.2938	20.5723	20.6189	21.036	20.2624	20.9556	21.0541	23.2096	22.6638	NA	NA	21.1314	21.7279	NA	NA	NA	NA	23.2061	21.6747	21.3055	21.4715
APOA4_HUMAN	IDQTVEELRR	2	21.8	-0.207	-0.67	0.50947	0.45	0.50947	20.9195	NA	NA	22.5783	21.2845	21.015	NA	21.5026	21.2202	NA	22.5359	NA	21.9207	21.9197	22.0929	22.2028	21.1752	NA	NA	21.6174	21.4405	21.4773	21.2304	20.8862	NA	21.6074	NA	NA	NA	NA	NA	22.1293	21.4857	21.3091	22.9254	22.596	23.5087	22.4301	21.6786	NA
APOA4_HUMAN	ISASAEELR	2	22.87	-0.407	-1.12	0.26921	1.25	0.26921	20.9804	21.1568	23.9924	24.0535	22.332	22.024	22.9321	22.252	22.473	22.6186	23.8529	23.7292	23.1813	23.125	23.3246	22.8718	21.873	21.4375	22.6558	22.4656	21.8625	21.7765	22.6313	22.1362	22.5111	22.5645	24.6632	24.8243	22.7348	22.9786	23.1241	23.171	22.9743	22.2723	24.1486	24.0407	25.0952	23.1366	22.7017	22.1253
APOA4_HUMAN	KLVPFATELHER	2	23.12	-0.318	-0.89	0.37675	0.8	0.37675	22.483	21.499	23.8203	23.9808	22.4883	22.4886	23.8571	22.9875	22.9921	22.6798	24.1638	23.6268	23.463	22.9924	23.5311	22.8017	22.383	21.8509	22.9022	22.2864	22.3172	22.2251	22.8853	22.2409	22.7207	22.6737	25.3669	24.7815	23.3864	23.2738	23.8315	23.4603	22.7875	22.4978	24.3471	23.8011	24.4196	23.3003	23.2978	22.0185
APOA4_HUMAN	LAPLAEDVR	2	24.43	-0.182	-0.77	0.44798	0.59	0.44798	23.3239	23.19	24.8238	24.558	23.9362	23.8936	24.7872	24.1723	24.078	24.3009	24.9895	24.7645	24.7391	24.9247	25.192	24.8066	23.8377	23.4529	24.6183	24.4293	23.9568	24.1189	24.2724	23.8819	24.3522	24.1549	25.4092	25.3852	24.2717	24.0829	24.6223	24.7387	24.0505	24.0561	24.931	24.7934	25.8304	25.1208	24.4083	24.0228
APOA4_HUMAN	LEPYADQLR	2	24.07	-0.169	-0.67	0.50881	0.44	0.50881	22.6718	22.94	24.19	24.2582	23.8046	23.7959	24.5116	23.7725	23.8639	23.8962	24.3444	24.4143	24.1857	24.3582	24.8261	24.2979	23.2417	24.1362	24.1118	24.0885	23.6186	23.7369	24.3202	23.6606	23.9292	23.994	24.9302	25.5289	23.4749	23.6351	24.0863	24.5688	23.5062	23.6471	24.3291	24.2945	25.121	24.4913	24.2935	23.9173
APOA4_HUMAN	LGEVNTYAGDLQK	2	24.08	-0.297	-0.97	0.33489	0.95	0.33489	22.8085	22.7436	24.7651	24.9455	23.4832	23.5062	24.0878	23.7442	23.7297	23.8039	24.7238	24.6135	24.1978	24.4771	24.2802	24.3441	23.3213	23.259	23.9043	23.9669	23.3605	23.5672	23.6699	23.5587	23.3358	23.7827	26.1392	25.7872	23.6582	23.7986	24.002	24.5375	23.5353	23.5104	25.328	24.9565	25.8678	24.2094	24.0876	23.9528
APOA4_HUMAN	LGPHAGDVEGHLSFLEK	2	24.37	-0.244	-1.04	0.30378	1.08	0.30378	23.0804	23.3554	24.9257	24.8727	23.8164	23.9461	24.5974	24.2345	23.9502	24.2106	24.6565	25.2732	24.5337	24.6385	24.667	24.4984	23.6613	23.2963	24.4625	24.3445	23.9266	23.9492	23.792	24.0059	24.0395	24.0727	25.7545	25.6711	24.1548	24.2291	24.8972	24.7457	23.8408	23.8265	25.1353	24.913	25.2552	24.951	24.5266	24.2231
APOA4_HUMAN	LKEEIGKELEELR	2	22.59	-0.268	-1.05	0.30141	1.09	0.30141	21.6449	21.5137	23.0338	23.2761	22.0083	22.1652	23.2186	22.7582	21.9922	22.115	22.5225	22.826	22.6858	22.9633	22.9643	22.9107	21.7816	21.4371	22.6726	22.5481	22.2208	22.3634	22.3796	21.8044	22.5355	22.3537	24.1968	24.1835	22.0874	22.3212	22.8732	23.2237	21.802	22.1807	23.5869	22.723	23.1583	23.1463	22.8314	22.421
APOA4_HUMAN	LLPHANEVSQK	2	21.65	-0.285	-1.03	0.30696	1.07	0.30696	20.6317	20.2968	22.5127	22.1009	20.7806	NA	22.0515	21.1956	21.196	21.452	22.1762	21.9772	21.8052	21.8947	22.2628	22.0944	20.9261	20.1544	22.0284	NA	21.4306	NA	21.3012	20.9698	21.6195	NA	22.893	NA	21.2817	21.2272	22.0092	21.813	21.477	21.3074	22.3679	22.261	22.654	22.2803	21.8448	21.5446
APOA4_HUMAN	LNHQLEGLTFQMK	2	24.14	-0.308	-1.15	0.25548	1.33	0.25548	22.9657	22.9221	24.7209	24.9488	23.3206	23.1112	24.3378	23.7454	23.8319	23.899	25.0565	24.8286	24.2012	24.43	24.4535	24.3643	23.3886	23.1842	24.2096	23.861	23.6195	23.73	23.5727	23.4166	23.6621	23.6834	25.6629	25.3795	24.0336	24.1463	24.3889	24.5353	24.0069	23.7525	25.2584	24.8729	25.6349	24.6449	24.0798	23.8633
APOA4_HUMAN	LTPYADEFK	2	23.61	-0.257	-0.43	0.66732	0.19	0.66732	23.64	18.0436	23.5442	23.4715	23.2741	23.1412	25.0492	23.5504	23.3001	23.4777	23.7864	23.9333	24.0486	24.3391	24.4576	24.0669	23.3786	23.2292	24.0212	23.8103	23.3703	23.4143	23.4131	23.3623	23.5243	23.4306	24.3852	24.0918	23.3495	23.0662	24.3533	24.3157	23.1945	23.2131	24.0219	23.2718	24.6083	25.4529	23.6298	23.2301
APOA4_HUMAN	LVPFATELHER	2	20.38	-0.119	-0.37	0.71595	0.13	0.71595	19.6145	NA	20.9223	20.4878	19.8165	NA	20.3134	20.5288	NA	NA	20.9989	20.6838	20.7669	NA	20.542	20.8678	19.2995	19.3451	20.3645	20.3868	19.733	NA	19.3148	19.2055	20.0971	19.7113	22.7962	21.6382	19.9546	20.1257	20.7691	20.7607	19.8067	19.7976	NA	21.0259	21.7218	20.8636	19.8678	20.3105
APOA4_HUMAN	QLTPYAQR	2	21.21	-0.111	-0.35	0.72685	0.12	0.72685	18.9494	19.6202	21.9015	21.7912	20.8695	20.9053	21.2647	20.9708	20.9593	21.0636	21.7716	21.5971	21.46	21.9894	22.0915	21.7736	20.8087	20.584	21.144	21.5772	20.4327	20.8408	20.9818	21.0846	20.3049	20.4942	22.9634	22.6813	20.6453	20.7051	21.3683	21.6091	21.3834	20.3569	21.9984	21.5594	22.9889	22.3047	20.4195	20.1879
APOA4_HUMAN	RQLTPYAQR	2	17.31	-0.435	-0.79	0.44313	0.63	0.44313	NA	NA	NA	17.0555	NA	16.9175	NA	NA	NA	NA	NA	NA	NA	NA	17.0818	NA	NA	NA	17.4541	NA	NA	NA	16.9672	NA	NA	NA	18.6613	NA	NA	NA	NA	NA	NA	NA	NA	NA	NA	17.0577	NA	NA
APOA4_HUMAN	RRVEPYGENFNK	3	18.34	-0.354	-0.93	0.36226	0.86	0.36226	16.7394	NA	18.4708	18.7756	17.6556	NA	NA	NA	NA	18.422	18.8198	18.1658	18.6853	NA	18.7397	18.2911	17.6659	NA	18.1344	18.4764	16.9247	NA	18.1942	NA	17.5661	NA	20.4056	NA	NA	NA	18.8605	18.722	17.6193	17.681	18.8272	18.6867	19.7395	NA	NA	NA
APOA4_HUMAN	RVEPYGENFNK	2	22.25	-0.144	-0.33	0.74128	0.11	0.74128	21.0306	21.6673	23.358	21.7399	22.5911	21.3848	22.2993	22.6493	21.4518	21.6197	22.6111	21.7606	22.2424	23.0092	22.9373	23.1721	22.231	20.8077	22.3352	22.6044	21.9097	22.2318	22.1287	20.9	21.9017	22.2178	24.2202	23.208	21.2925	21.221	22.721	22.923	21.7203	21.7447	23.0256	22.6623	24.2203	23.2095	22.4329	20.4834
APOA4_HUMAN	SELTQQLNALFQDK	2	23.72	-0.246	-0.89	0.37882	0.79	0.37882	22.7953	23.3668	23.7997	23.6776	23.3601	23.2924	23.6642	23.7221	23.0484	23.2835	24.2285	24.5579	23.7643	24.0209	24.0243	24.393	23.0642	22.4708	23.7939	23.6927	23.4428	23.4869	23.5871	23.1062	23.6025	23.9671	25.2817	25.4931	22.4733	23.0574	24.2608	24.7568	23.4143	22.889	24.0014	23.5074	24.8687	24.08	23.6492	24.0144
APOA4_HUMAN	SLAELGGHLDQQVEEFR	2	24.28	-0.209	-0.86	0.39472	0.74	0.39472	23.5407	23.4559	24.8054	24.7312	23.6645	23.6832	24.4067	24.3915	24.1101	24.0937	25.11	24.8466	24.7109	24.9161	24.728	24.7347	23.1007	22.5825	24.1084	23.808	23.874	23.6322	23.8594	23.5819	23.927	24.0962	25.5945	25.7684	24.1086	24.0766	24.6409	24.6009	23.9163	24.0345	24.8523	24.7342	25.1246	25.0705	24.3127	23.8953
APOA4_HUMAN	SLAELGGHLDQQVEEFRR	3	23.92	-0.237	-0.57	0.56922	0.33	0.56922	22.2494	22.7938	24.5743	24.9352	23.4028	23.6811	24.6211	22.6345	23.7831	23.8991	25.0727	24.4561	24.3005	24.6364	24.5235	24.8275	21.8474	22.1237	24.2846	23.348	23.3948	22.3043	23.673	23.0861	23.6544	23.4716	24.3733	25.9277	23.8887	24.0386	24.6797	23.6227	23.8468	23.8053	24.978	24.8912	25.5886	24.9502	23.3152	23.2501
APOA4_HUMAN	SLAPYAQDTQEK	2	22.56	-0.148	-0.56	0.58171	0.31	0.58171	20.8986	21.6656	22.8838	22.8975	22.4664	22.456	22.9252	22.6284	22.2629	22.3969	22.7531	22.8941	22.5179	22.7982	22.9941	22.8338	22.2187	NA	22.2522	22.5124	21.931	22.0314	22.2765	22.0966	21.6812	22.3777	24.1834	23.9183	21.9117	22.0486	23.2564	23.4083	21.9745	21.9714	23.1302	23.1162	23.8269	22.7895	22.2956	22.2748
APOA4_HUMAN	TLSLPELEQQQEQQQEQQQEQVQMLAPLES	3	22.68	-1.18	-2.15	0.04071	4.61	0.04071	NA	NA	NA	NA	21.6096	NA	NA	22.5816	21.531	21.7614	NA	NA	21.8084	22.8828	23.2134	24.3253	20.4393	NA	NA	21.5919	20.7286	21.1014	22.9987	NA	22.3888	22.2213	NA	25.3355	NA	NA	24.2779	23.5127	22.6748	23.9994	23.6561	NA	23.7261	23.3498	NA	NA
APOA4_HUMAN	TQVNTQAEQLR	2	22.32	-0.051	-0.16	0.87128	0.03	0.87128	19.6897	20.3645	23.4415	23.3399	22.0607	21.9887	22.4981	22.0481	22.4772	22.1409	23.1733	23.563	22.596	22.9153	22.8563	22.6695	21.6778	21.7188	22.2155	22.4841	21.5937	21.746	22.1389	21.9087	21.6827	21.6561	23.5999	23.506	22.3042	22.4018	21.998	22.1596	22.3868	22.2134	23.3761	23.2219	23.5115	22.1297	21.6305	21.7704
APOA4_HUMAN	TQVNTQAEQLRR	2	20.95	0.194	0.43	0.6723	0.18	0.6723	NA	19.3637	21.1803	20.9453	20.6844	21.2668	21.0812	21.4653	21.4594	21.5961	21.5332	22.1908	20.5251	21.8793	22.5019	21.5307	20.4359	NA	20.6877	20.0327	20.1104	20.7326	20.5627	20.0467	19.8048	20.9402	21.4416	21.4628	20.8458	21.2704	20.184	20.5013	20.2464	21.4273	22.3714	NA	23.0467	20.1883	20.0507	19.6222
APOA4_HUMAN	VEPYGENFNK	2	20.82	-0.132	-0.52	0.60549	0.27	0.60549	19.6671	19.4981	21.3761	21.2742	20.6016	20.4587	20.9983	20.0193	20.6186	20.8051	21.3222	21.2934	21.3716	21.1135	21.5754	21.2445	20.1193	19.9455	21.0011	20.8095	20.4365	20.4166	20.6706	20.0304	20.3619	20.6995	22.2576	21.9774	20.595	20.6062	21.126	21.4282	20.1888	20.2181	21.2696	21.1791	21.7827	21.2312	20.7752	20.5125
APOA4_HUMAN	VNSFFSTFK	2	22.98	-0.287	-1.28	0.20712	1.64	0.20712	22.0876	22.1695	23.7788	23.6141	22.3752	22.0496	23.0653	22.627	22.6013	22.7386	23.2316	23.0665	23.2466	23.2514	23.3882	23.5458	21.8398	21.8248	23.1074	23.2178	22.5595	22.5178	22.4879	22.4248	22.7395	22.8043	23.7655	24.0984	22.7527	22.8109	23.1079	23.4679	22.7668	22.9119	23.5981	23.3986	23.9242	23.7372	23.5691	23.1179
APOB_HUMAN	ATGVLYDYVNK	2	19.46	1.606	2.05	0.06821	4.19	0.06821	NA	NA	NA	NA	NA	NA	NA	NA	20.3103	20.4676	NA	NA	NA	NA	NA	NA	NA	NA	NA	NA	NA	NA	NA	NA	NA	NA	18.5275	NA	NA	NA	18.844	19.1688	NA	NA	NA	NA	NA	NA	NA	NA
APOB_HUMAN	AVSMPSFSILGSDVR	2	19.45	1.231	1.31	0.22471	1.7	0.22471	NA	NA	NA	NA	NA	NA	NA	NA	19.9401	20.186	NA	NA	NA	NA	NA	NA	NA	NA	NA	NA	NA	NA	NA	NA	NA	NA	NA	NA	NA	NA	19.0056	18.6583	NA	NA	NA	NA	NA	NA	NA	NA
APOB_HUMAN	DFSLWEK	2	19.89	-0.195	-0.47	0.64068	0.22	0.64068	NA	18.9271	NA	NA	NA	19.9184	NA	19.6842	NA	NA	NA	NA	20.1899	20.274	21.2656	NA	NA	NA	19.3666	19.0515	19.2643	19.0733	NA	NA	NA	NA	NA	21.1655	NA	NA	NA	20.2976	NA	19.6778	NA	20.3817	NA	NA	NA	19.8002
APOB_HUMAN	EFNLQ(de)NMGLPDFHIPENLFLK	3	NA	NA	NA	NA	NA	NA	NA	NA	NA	NA	NA	NA	NA	NA	NA	NA	NA	NA	NA	NA	NA	NA	NA	NA	NA	NA	NA	NA	NA	NA	NA	NA	NA	NA	NA	NA	NA	NA	NA	NA	NA	NA	NA	NA	NA	NA
APOB_HUMAN	FSVPAGIVIPSFQALTAR	3	18.66	NA	NA	NA	NA	NA	NA	NA	NA	NA	NA	NA	NA	NA	18.3396	18.978	NA	NA	NA	NA	NA	NA	NA	NA	NA	NA	NA	NA	NA	NA	NA	NA	NA	NA	NA	NA	NA	NA	NA	NA	NA	NA	NA	NA	NA	NA
APOB_HUMAN	FVTQAEGAK	2	17.42	NA	NA	NA	NA	NA	NA	NA	NA	NA	NA	NA	NA	NA	16.8682	17.9719	NA	NA	NA	NA	NA	NA	NA	NA	NA	NA	NA	NA	NA	NA	NA	NA	NA	NA	NA	NA	NA	NA	NA	NA	NA	NA	NA	NA	NA	NA
APOB_HUMAN	HSITNPLAVLCEFISQSIK	3	19.57	NA	NA	NA	NA	NA	NA	NA	NA	NA	NA	NA	NA	NA	19.5732	NA	NA	NA	NA	NA	NA	NA	NA	NA	NA	NA	NA	NA	NA	NA	NA	NA	NA	NA	NA	NA	NA	NA	NA	NA	NA	NA	NA	NA	NA	NA
APOB_HUMAN	IADFELPTIIVPEQTIEIPSIK	3	19.05	1.901	2.4	0.03794	5.74	0.03794	NA	NA	NA	NA	NA	NA	NA	NA	20.2318	20.1724	NA	NA	NA	NA	NA	NA	NA	NA	NA	NA	NA	NA	NA	NA	NA	NA	NA	18.3627	NA	NA	18.0051	18.4901	NA	NA	NA	NA	NA	NA	NA	NA
APOB_HUMAN	LTISEQNIQR	2	18.22	2.198	2.5	0.03195	6.23	0.03195	NA	NA	NA	NA	NA	NA	NA	NA	19.4951	19.814	NA	NA	NA	NA	NA	NA	NA	NA	NA	NA	16.607	16.9932	NA	NA	NA	NA	NA	NA	NA	NA	NA	18.2054	NA	NA	NA	NA	NA	NA	NA	NA
APOB_HUMAN	NLQNNAEWVYQGAIR	2	17.7	0.836	0.7	0.49413	0.49	0.49413	NA	21.2176	NA	17.3491	NA	18.5547	NA	NA	19.4386	15.1964	18.7502	NA	NA	NA	17.5671	NA	NA	NA	NA	15.8852	15.6863	NA	NA	NA	NA	NA	NA	17.2283	16.9174	NA	NA	NA	NA	NA	NA	20.8154	NA	15.552	NA	NA
APOB_HUMAN	SLHMYANR	2	17.15	NA	NA	NA	NA	NA	NA	NA	NA	NA	NA	NA	NA	NA	17.012	17.2787	NA	NA	NA	NA	NA	NA	NA	NA	NA	NA	NA	NA	NA	NA	NA	NA	NA	NA	NA	NA	NA	NA	NA	NA	NA	NA	NA	NA	NA	NA
APOB_HUMAN	SVSDGIAALDLNAVANK	2	19.9	NA	NA	NA	NA	NA	NA	NA	NA	NA	NA	NA	NA	NA	20.0618	19.7459	NA	NA	NA	NA	NA	NA	NA	NA	NA	NA	NA	NA	NA	NA	NA	NA	NA	NA	NA	NA	NA	NA	NA	NA	NA	NA	NA	NA	NA	NA
APOB_HUMAN	TEVIPPLIENR	2	19.78	1.779	1.92	0.08757	3.69	0.08757	NA	NA	NA	NA	NA	NA	NA	NA	20.6778	20.6593	NA	NA	NA	NA	NA	NA	NA	NA	NA	NA	NA	NA	NA	NA	NA	NA	NA	NA	NA	NA	18.73	19.0494	NA	NA	NA	NA	NA	NA	NA	NA
APOB_HUMAN	TSSFALNLPTLPEVK	2	20.05	NA	NA	NA	NA	NA	NA	NA	NA	NA	NA	NA	NA	NA	19.8914	20.2135	NA	NA	NA	NA	NA	NA	NA	NA	NA	NA	NA	NA	NA	NA	NA	NA	NA	NA	NA	NA	NA	NA	NA	NA	NA	NA	NA	NA	NA	NA
APOB_HUMAN	VELEVPQLCSFILK	3	17.79	NA	NA	NA	NA	NA	NA	NA	NA	NA	NA	NA	NA	NA	17.7765	17.8023	NA	NA	NA	NA	NA	NA	NA	NA	NA	NA	NA	NA	NA	NA	NA	NA	NA	NA	NA	NA	NA	NA	NA	NA	NA	NA	NA	NA	NA	NA
APOB_HUMAN	VNWEEEAASGLLTSLKDNVPK	3	19.23	0.491	0.75	0.46645	0.57	0.46645	NA	NA	NA	NA	NA	NA	NA	NA	19.9051	19.9492	18.8512	NA	NA	NA	NA	NA	NA	NA	NA	NA	NA	NA	NA	NA	NA	NA	19.0621	NA	NA	NA	18.9525	18.6889	NA	NA	NA	NA	NA	NA	NA	NA
APOB_HUMAN	VPSYTLILPSLELPVLHVPR	3	18.4	2.573	2.97	0.01089	8.84	0.01089	NA	NA	NA	NA	NA	NA	NA	NA	20.1607	20.0978	NA	NA	NA	NA	NA	NA	NA	NA	NA	NA	16.6324	NA	NA	16.3102	NA	NA	18.6941	18.6827	NA	NA	18.3223	18.3256	NA	NA	NA	NA	NA	NA	NA	NA
APOB_HUMAN	VQGVEFSHR	2	17.36	NA	NA	NA	NA	NA	NA	NA	NA	NA	NA	NA	NA	NA	17.361	17.3548	NA	NA	NA	NA	NA	NA	NA	NA	NA	NA	NA	NA	NA	NA	NA	NA	NA	NA	NA	NA	NA	NA	NA	NA	NA	NA	NA	NA	NA	NA
APOB_HUMAN	VSALLTPAEQTGTWK	2	19.41	NA	NA	NA	NA	NA	NA	NA	NA	NA	NA	NA	NA	NA	19.3913	19.4371	NA	NA	NA	NA	NA	NA	NA	NA	NA	NA	NA	NA	NA	NA	NA	NA	NA	NA	NA	NA	NA	NA	NA	NA	NA	NA	NA	NA	NA	NA
APOC1_HUMAN	EFGNTLEDK	2	20.32	0.013	0.02	0.98226	0	0.98226	18.6137	19.3198	NA	NA	21.0595	21.1252	NA	20.1053	NA	21.1131	20.4898	20.8415	20.3674	21.2927	NA	21.2428	NA	NA	NA	19.2699	NA	NA	NA	20.5798	21.0878	21.2824	NA	22.3997	NA	NA	NA	NA	NA	NA	NA	NA	NA	20.3014	18.2074	17.339
APOC1_HUMAN	EWFSETFQK	2	20.63	-0.33	-0.77	0.44446	0.6	0.44446	18.9911	18.9289	21.2451	20.8793	20.4531	19.7531	20.0651	19.2354	21.0101	21.092	21.9448	21.8189	20.8242	21.0576	20.678	20.9206	NA	NA	NA	18.5749	21.5059	21.4633	20.3254	19.9518	20.9043	21.1159	22.8237	22.4363	20.0159	20.5459	22.1308	22.1187	19.2081	18.7796	21.2331	21.3272	21.1003	20.3282	NA	17.9022
APOC1_HUMAN	LKEFGNTLEDK	2	19.88	-0.314	-0.81	0.42406	0.65	0.42406	18.4542	18.6791	19.8517	20.6361	19.7005	19.5246	19.2382	18.7734	19.4364	20.0042	20.7542	20.8249	20.2558	20.1238	19.5522	20.1625	NA	NA	NA	18.3423	20.5048	20.4907	19.6039	18.6283	20.2441	20.729	21.8025	21.5228	19.2696	19.7747	20.8916	21.1951	NA	18.3544	20.2709	20.176	20.4662	20.2111	NA	17.489
APOC1_HUMAN	MREWFSETFQK	2	20.49	0.344	0.54	0.59125	0.29	0.59125	NA	NA	21.1262	20.8085	19.7239	19.0154	NA	NA	20.557	21.0211	21.967	21.7034	20.4626	NA	20.9142	19.1106	NA	NA	NA	NA	21.6885	19.4101	17.8652	NA	20.9481	20.8341	22.8329	22.5678	19.8782	19.6152	21.7496	21.9541	18.5163	NA	21.0645	19.9699	18.8305	19.0459	NA	NA
APOC2_HUMAN	ESLSSYWESAK	2	19.74	-0.621	-1.57	0.12399	2.46	0.12399	NA	17.2444	20.1484	20.295	19.5098	19.3548	18.8633	18.7056	19.7056	20.5071	21.13	21.0675	20.4513	19.9631	18.656	18.8075	18.0469	18.4508	18.3559	19.6219	21.0451	20.7572	19.3653	19.5078	19.819	20.0107	21.1145	20.7458	19.4607	19.8887	21.4277	21.5139	19.4156	19.1452	20.7331	20.2826	20.1324	19.2948	NA	17.3876
APOC2_HUMAN	STAAMSTYTGIFTDQVLSVLK	2	19.17	-0.708	-1.54	0.13117	2.38	0.13117	NA	NA	20.1428	20.4718	18.2779	18.2527	17.9654	17.7504	19.1268	19.5142	20.9271	20.8347	19.6493	19.311	18.9203	18.9384	16.8172	15.5015	17.8511	18.3561	20.0821	19.8151	17.6629	17.3644	19.2892	18.7984	21.6397	21.4495	19.2848	19.3286	20.9931	21.1686	18.5581	18.6362	20.019	19.5744	NA	18.7442	NA	NA
APOC2_HUMAN	TAAQNLYEK	2	18.38	-0.292	-0.75	0.45907	0.56	0.45907	NA	NA	18.3455	18.6181	18.391	NA	17.5773	16.7378	18.7194	18.8733	19.521	19.738	18.5096	18.8653	17.9073	17.3398	17.187	16.8282	17.6687	17.8594	19.2131	19.3302	18.0285	17.7117	17.9227	18.1673	19.3749	19.7145	18.3123	19.6753	19.5974	20.0889	17.6344	17.6265	18.953	19.2328	18.4944	18.123	15.6518	NA
APOC2_HUMAN	TYLPAVDEK	2	19.67	-0.473	-1.46	0.15218	2.13	0.15218	NA	NA	20.2605	20.0907	19.5962	19.2016	19.1327	17.9216	19.6944	19.8685	20.4998	20.5241	19.8204	19.7979	18.997	19.2691	18.5908	18.0646	19.197	19.3321	20.5431	20.2961	19.2998	18.1751	19.8799	19.8709	20.3144	20.5964	19.8355	19.8923	20.3072	20.8802	19.3335	18.7258	20.5275	20.2253	20.1294	19.5367	NA	NA
APOC3_HUMAN	DALSSVQESQVAQQAR	2	21.66	-0.445	-1	0.32294	1	0.32294	19.057	19.796	22.4499	22.26	22.128	21.9158	21.067	20.2961	22.3418	22.1998	23.7299	23.633	21.5691	21.6525	20.7812	20.7618	20.2798	20.933	20.8675	20.9388	22.1628	21.9009	20.2412	20.2809	21.132	21.4252	24.7589	24.6481	22.1044	21.9449	22.8902	22.9158	21.1141	20.8214	23.2167	22.9512	22.0921	20.5507	19.5933	20.8174
APOC3_HUMAN	GWVTDGFSSLK	2	20.32	-0.525	-1.26	0.21507	1.58	0.21507	17.7128	18.5711	21.3837	21.5958	20.3886	20.0614	19.1245	19.4021	20.7196	20.4519	22.2105	22.0443	20.5443	20.7749	20.0816	19.7975	19.0316	18.7182	19.2284	19.2393	21.2793	21.3338	19.623	19.114	20.1941	20.0862	23.1361	23.3178	20.9437	21.1297	21.8293	21.9784	19.4066	19.7239	21.1601	21.2548	19.8509	19.3514	18.6685	18.2028
APOD_HUMAN	CPNPPVQENFDVNK	2	23.66	-0.307	-1.34	0.18652	1.8	0.18652	23.1158	23.0388	23.6727	23.4672	22.7445	22.6704	24.2643	23.6359	23.5656	23.8077	23.988	23.8622	23.5916	23.6075	24.3207	23.8621	22.7179	22.1731	24.074	23.9732	23.3207	23.4546	24.0324	23.2584	24.1578	24.2484	24.1873	23.99	23.9456	24.2388	23.649	23.6073	23.7169	23.5724	23.4305	23.5669	24.4167	23.6391	24.0625	23.8024
APOD_HUMAN	CPNPPVQENFDVNKYLGR	3	19.27	-0.496	-0.51	0.62354	0.26	0.62354	NA	17.6481	NA	NA	NA	NA	19.5961	NA	19.9287	19.6496	NA	NA	NA	NA	NA	NA	NA	NA	NA	NA	NA	NA	NA	NA	NA	NA	NA	19.5424	NA	NA	NA	NA	NA	NA	NA	NA	NA	NA	NA	NA
APOD_HUMAN	IPTTFEN(de)GR	2	20.97	-0.184	-0.71	0.48297	0.5	0.48297	20.1612	20.0454	21.5188	21.464	20.6489	20.604	21.4898	20.8264	20.6459	21.2019	21.3177	21.0037	20.8965	20.9707	21.4614	21.0966	19.7739	19.798	21.5612	21.1709	20.4606	20.6	20.8322	19.8866	21.2499	21.5537	21.2495	21.6635	21.6624	21.5453	20.6587	21.089	20.7411	20.8557	20.8009	20.9116	22.2424	21.1396	21.24	20.949
APOD_HUMAN	KMTVTDQVNCPK	2	24.3	-0.288	-1.27	0.20981	1.62	0.20981	23.96	23.7119	24.3166	24.385	23.4223	23.3088	24.821	24.2733	24.489	24.4856	24.7233	24.7987	23.9594	24.1652	24.7593	24.4111	23.3306	23.091	24.4475	24.3544	23.8844	24.1673	24.388	23.9719	24.4019	24.4759	24.901	25.202	24.6651	24.8483	23.8499	24.2588	24.513	24.3232	24.5227	24.4896	25.4216	24.3391	24.2476	24.1108
APOD_HUMAN	MTVTDQVNCPK	2	25.44	-0.167	-0.74	0.46465	0.54	0.46465	24.517	24.8923	25.2999	25.3288	24.9872	24.9592	25.9979	25.3472	25.3232	25.5935	25.7382	25.2816	25.1462	25.7342	26.093	25.6423	24.7553	24.5039	26.0676	25.8632	25.2269	25.4434	25.7856	25.1685	25.6699	25.8293	25.3327	25.8948	25.9592	25.6739	25.3418	25.8824	25.5215	25.4393	25.0423	24.9681	26.0046	25.3	25.4433	25.493
APOD_HUMAN	NILTSNNIDVK	2	26.04	-0.362	-1.41	0.16515	1.99	0.16515	25.7339	25.3231	26.6321	26.5961	25.0622	25.2449	26.4205	25.6171	25.8662	25.9354	26.7972	26.2201	25.6636	25.8211	26.4534	25.6515	25.1478	25.0021	26.1403	25.7753	25.8009	25.6415	26.1041	25.6387	25.9061	25.8184	27.0388	27.0879	26.3851	26.4116	25.8506	25.947	26.1726	26.0824	26.582	26.5624	27.4963	26.2533	25.7449	25.8275
APOD_HUMAN	NILTSNNIDVKK	2	19.76	-0.305	-0.82	0.41512	0.68	0.41512	19.2287	19.5624	19.7174	19.0635	19.3958	19.0371	21.1179	20.0859	19.4371	19.9765	19.6204	19.4138	19.8643	20.1765	19.0497	20.5312	19.112	18.1175	19.5947	19.9938	19.1436	18.9392	19.3362	19.1731	19.6919	20.8006	20.3216	19.8013	19.3578	20.3111	18.4317	19.9421	19.4871	19.8086	20.8084	20.4956	21.6257	20.9192	20.3013	19.5093
APOD_HUMAN	NPNLPPETVDSLK	2	24.86	-0.246	-1.09	0.28217	1.18	0.28217	24.259	24.3263	25.6409	25.3946	23.9341	23.9166	25.0905	24.947	24.8855	25.0296	25.3514	25.2757	24.6167	24.7641	25.2492	24.9414	23.7316	23.6561	24.974	24.8006	24.1804	24.3326	24.6373	24.3779	25.1365	25.1102	25.6249	25.4153	25.3602	25.4134	24.676	24.7716	25.0057	24.6739	25.2296	24.9722	26.0587	25.002	24.9551	24.7808
APOD_HUMAN	WYEIEKIPTTFEN(de)GR	3	NA	NA	NA	NA	NA	NA	NA	NA	NA	NA	NA	NA	NA	NA	NA	NA	NA	NA	NA	NA	NA	NA	NA	NA	NA	NA	NA	NA	NA	NA	NA	NA	NA	NA	NA	NA	NA	NA	NA	NA	NA	NA	NA	NA	NA	NA
APOE_HUMAN	AATVGSLAGQPLQER	2	25.92	-0.054	-0.19	0.84887	0.04	0.84887	24.5083	24.7149	26.6542	26.4297	25.7056	25.6977	26.3723	25.577	26.2344	26.3371	26.7048	26.4191	26.2258	26.2701	26.7329	26.0077	24.775	24.7304	26.1101	25.6452	25.8194	25.9098	25.8635	25.4313	25.2868	25.15	26.5504	25.9181	26.3754	26.3106	26.1169	26.0465	26.3281	25.957	26.6757	26.4692	27.1476	25.8242	24.8454	24.9131
APOE_HUMAN	AKLEEQAQQIR	2	18.65	0.088	0.23	0.81587	0.05	0.81587	15.6444	17.043	18.7143	18.4934	17.8073	17.842	19.7415	19.3519	18.6716	18.4909	19.2599	19.5049	19.5563	19.249	19.7027	19.4075	18.1933	17.9485	19.8284	19.3619	17.6552	17.6646	17.6632	17.5431	17.6822	17.434	18.1772	17.1064	18.321	18.1954	18.7377	18.8189	20.7549	20.4475	19.8115	19.7905	19.7336	19.2455	18.6068	18.6701
APOE_HUMAN	ALMDETMK	2	25.29	-0.378	-0.64	0.52736	0.41	0.52736	24.4113	24.4853	26.615	26.2975	24.8847	24.809	25.8909	24.3914	25.8039	25.9157	26.0588	23.1895	25.7019	25.7593	26.1016	25.7275	24.6701	24.2295	21.5707	25.408	25.3202	25.1805	25.425	25.0041	25.3976	25.8803	25.6571	25.3453	25.9803	25.7164	22.3269	25.0252	26.284	26.1444	26.1766	25.9802	26.9015	25.8455	25.349	24.5398
APOE_HUMAN	ALMDETMKELK	2	19.15	-0.279	-0.67	0.50805	0.45	0.50805	17.8421	NA	20.3212	20.1594	NA	17.3951	19.3453	18.6488	19.346	18.9263	19.9952	18.8433	19.3712	18.6029	18.6364	19.3683	NA	NA	18.5824	NA	18.5919	18.8882	17.682	NA	18.5481	NA	NA	19.9621	19.7066	20.1819	19.1927	18.4727	19.7156	19.3943	19.9787	19.4815	21.0373	19.1928	18.2461	NA
APOE_HUMAN	AYKSELEEQLTPVAEETR	3	19.49	0.329	0.92	0.36484	0.85	0.36484	NA	NA	NA	NA	18.9041	NA	20.6045	20.3857	NA	NA	19.7757	19.8749	19.0029	20.1011	20.0944	20.0993	17.8368	NA	19.9539	19.8959	NA	18.5318	18.7065	18.9555	19.0672	18.9757	NA	19.0356	19.4618	NA	18.7528	NA	20.1466	20.6067	NA	NA	20.1547	19.656	19.4113	18.6486
APOE_HUMAN	DADDLQKR	2	16.93	0.372	0.72	0.47744	0.52	0.47744	14.8163	14.5829	18.8756	18.2783	17.2193	16.6472	18.2821	16.8455	17.6405	17.9149	NA	18.4035	17.8158	17.7126	17.984	NA	NA	15.7314	16.9971	15.8841	15.8444	16.1615	16.897	16.0822	14.862	14.9273	NA	NA	17.723	17.6759	17.5356	17.3896	17.9102	17.4841	NA	NA	19.573	NA	15.2826	14.6912
APOE_HUMAN	DRLDEVKEQVAEVR	2	24.13	-0.251	-0.77	0.44728	0.59	0.44728	23.0406	22.7544	25.7351	24.8081	24.0272	23.7485	24.501	24.0692	24.2619	24.5357	25.3943	24.8526	24.4136	24.3451	24.3776	24.2507	22.2143	21.994	23.3647	23.3773	23.9917	23.8858	24.0918	23.7128	23.4925	23.3631	25.3027	24.8928	25.0781	24.7388	24.0508	24.1219	24.5324	24.1765	25.5068	25.362	25.1033	24.3018	22.9906	22.393
APOE_HUMAN	GEVQAMLGQSTEELR	2	26.53	0.062	0.25	0.80654	0.06	0.80654	25.6387	25.5364	27.4593	27.5953	26.1588	26.3894	26.7025	26.3469	26.9822	26.9695	27.0453	26.6017	26.4506	26.822	27.178	26.6948	25.7713	25.5519	26.8236	26.5074	26.3835	26.612	26.5135	26.0284	26.0479	26.1405	26.9221	26.4571	26.799	26.8284	25.8304	26.0155	26.765	26.9387	27.2487	27.1323	27.5145	26.228	25.8817	25.69
APOE_HUMAN	LAVYQAGAR	2	25.11	0.489	0.96	0.34402	0.91	0.34402	23.3529	24.2999	27.0889	26.9058	25.1193	25.2652	25.7008	24.6589	25.293	25.7486	26.3903	26.3023	25.6981	25.5154	26.1104	25.2729	23.9673	23.9678	25.6371	24.8252	24.7706	24.5188	24.8696	24.8122	23.9141	24.1453	20.0854	20.6574	26.4078	26.4385	25.055	24.8979	26.3397	25.5209	26.7742	26.6294	27.3865	25.2626	24.3252	24.5312
APOE_HUMAN	LDEVKEQVAEVR	2	22.76	0.139	0.44	0.66501	0.19	0.66501	21.2354	21.4729	24.1086	24.2716	22.4501	22.5573	23.4675	22.8017	22.9434	23.5074	23.7102	23.3871	23.183	23.4459	23.3435	22.9665	21.4216	21.217	22.6267	22.5147	22.4789	22.7937	22.9334	21.9253	22.5311	22.4932	23.2249	23.5112	22.5179	22.5472	22.4844	21.6916	23.2138	23.2512	23.0648	22.8448	24.2654	23.2203	21.4956	21.3721
APOE_HUMAN	LEEQAQQIR	2	23.76	1.836	0.99	0.3283	0.98	0.3283	23.6813	24.2159	25.68	26.0541	25.1171	25.1386	25.5839	25.2012	25.9899	25.9355	15.7608	25.7678	25.2821	25.6243	25.9858	25.4799	23.6786	23.8226	24.8727	24.8868	24.5524	15.5351	16.2825	15.6276	NA	24.5516	25.6333	25.3525	25.714	25.8606	25.159	16.1111	25.8395	25.6583	26.02	16.5308	25.8306	25.4262	23.5816	23.6399
APOE_HUMAN	LGADMEDVCGR	2	25.18	-0.529	-0.95	0.3469	0.9	0.3469	24.7598	24.7435	27.141	27.2243	24.9677	24.7971	25.5462	24.4834	25.6098	25.7893	25.3201	25.5564	25.537	25.8434	20.9933	21.2773	23.9814	23.5664	25.592	25.5245	25.3838	25.2801	26.2896	25.3446	25.7773	25.8583	25.7818	25.7765	19.6788	20.6023	25.7133	26.1531	26.5881	26.7127	26.7658	26.3529	27.6962	26.6626	25.3927	25.0319
APOE_HUMAN	LGPLVEQGR	2	26.21	-0.038	-0.12	0.90658	0.01	0.90658	24.6903	24.9399	27.3162	27.4529	26.0586	26.0158	26.3891	25.4676	26.5699	26.7242	27.0663	26.6151	26.7024	26.5983	26.7576	26.4272	24.9912	24.6539	26.1739	26.1377	26.0471	25.9188	25.8595	25.0253	25.5978	25.381	26.3266	26.4042	26.9897	26.9961	25.775	26.2022	26.9538	26.8365	27.2119	27.0065	27.7246	26.5071	25.0483	24.6878
APOE_HUMAN	LKSWFEPLVEDMQR	3	19.37	-0.329	-0.77	0.44623	0.59	0.44623	17.5019	NA	NA	19.4563	18.9601	18.2237	20.3003	19.1696	19.3349	19.7663	19.8695	19.4935	20.4568	19.9996	20.2145	20.2274	17.1257	16.2708	20.3322	20.0837	18.4694	17.9799	18.6906	18.2791	18.7902	18.4409	NA	NA	19.7728	19.6169	19.6986	19.2113	21.5086	21.2509	20.4572	19.955	20.9247	NA	18.861	19.1212
APOE_HUMAN	LQAEAFQAR	2	25.82	-0.237	-0.69	0.49681	0.47	0.49681	24.2034	24.135	27.0453	27.0362	25.4288	25.2598	26.1027	25.2187	26.2094	26.444	26.8451	26.6832	26.418	26.2959	26.405	26.0305	23.905	23.7059	25.314	25.2951	25.6492	25.9069	25.7836	24.8632	25.3232	24.9745	26.3412	26.5407	26.5515	26.6871	25.78	25.9173	26.4204	26.2056	26.9082	26.8637	27.37	26.2897	24.3261	24.0144
APOE_HUMAN	QQTEWQSGQR	2	22.61	0.067	0.18	0.85798	0.03	0.85798	20.285	20.4283	23.9475	24.0266	21.9432	22.0946	22.9847	22.5568	23.1702	23.1636	23.4575	23.5093	23.0993	23.1798	23.6312	23.0098	21.4926	21.587	22.6949	22.7551	21.7275	22.0606	22.452	21.9711	21.1514	21.0996	23.2049	23.2859	23.2068	NA	22.573	22.6852	23.457	23.4525	23.6865	23.5526	24.5098	22.8561	20.7735	20.9179
APOE_HUMAN	QWAGLVEK	2	24.89	0.203	0.23	0.81652	0.05	0.81652	NA	23.737	25.7017	25.7862	24.7556	24.6942	NA	24.8425	25.527	25.3658	25.569	25.376	25.3622	25.1567	25.7488	25.2727	NA	23.1506	24.9851	24.5972	25.0236	24.8943	16.8358	24.5247	24.3555	NA	25.165	25.4618	25.6038	26.7863	25.0893	NA	25.3398	25.3111	25.63	25.4512	26.1271	25.4205	23.6671	NA
APOE_HUMAN	RLAVYQAGAR	2	22.84	0.56	1.13	0.26268	1.29	0.26268	21.4022	21.7351	24.5492	24.3173	22.5135	22.4744	23.6691	22.8623	23.4438	23.4616	23.8186	23.9668	23.3279	23.8626	23.626	23.6259	21.8707	21.372	23.4406	23.0524	22.7822	22.8512	23.0934	22.6603	21.6809	22.2008	17.0257	17.5039	23.9169	23.8778	23.1303	23.1068	23.5617	23.5088	24.1313	24.0132	24.6741	23.5958	22.096	21.7899
APOE_HUMAN	SELEEQLTPVAEETR	2	26.44	-0.047	-0.18	0.85791	0.03	0.85791	25.1958	25.8174	27.7106	27.7336	25.8933	26.0795	26.2759	26.0358	26.8107	26.8022	27.3875	26.9459	26.6363	26.4281	26.569	26.3086	25.5069	25.6733	26.1836	26.3567	25.8533	26.0053	25.8984	25.9564	25.626	25.741	26.6158	26.7469	27.1491	27.1795	26.1224	26.2191	27.2106	26.698	27.4201	27.3727	27.4632	26.7021	25.5538	25.7473
APOE_HUMAN	SWFEPLVEDMQR	2	26.61	-0.371	-1.11	0.27326	1.23	0.27326	25.7186	25.5735	27.7007	27.8192	26.0912	25.9206	26.5731	26.3021	27.1114	27.1264	27.5428	27.3418	26.8695	27.0435	27.3631	27.1414	23.9226	23.059	26.2738	26.0241	26.5942	26.4914	26.6188	26.122	26.2179	26.0634	27.2173	27.432	27.5313	27.6788	26.6621	26.5803	27.03	27.0582	27.6265	27.2006	27.6682	27.4321	25.4782	25.238
APOE_HUMAN	TRDRLDEVK	2	19.56	-0.225	-0.57	0.57101	0.33	0.57101	17.8758	18.2269	21.1872	NA	18.775	NA	20.0029	NA	20.0084	20.1533	20.4675	20.1786	19.8041	NA	20.0286	NA	17.6465	17.4642	19.0223	NA	19.1029	19.1198	19.0721	NA	18.5682	NA	20.8468	NA	20.3931	20.574	19.5503	19.3602	19.9772	19.6598	20.9396	20.6074	20.8123	NA	17.7136	NA
APOE_HUMAN	VEQAVETEPEPELR	2	24.06	0.403	0.79	0.43211	0.63	0.43211	23.2326	23.4161	25.2886	25.3633	24.1099	24.1189	24.875	24.0468	24.4151	24.6934	24.3919	24.6272	24.1698	24.5568	24.8612	24.485	22.8416	22.9926	24.4188	24.301	23.8285	23.6743	23.9921	23.5937	23.5578	23.9253	19.4327	23.9927	24.6785	24.8869	23.2056	23.9209	24.5121	24.548	24.6783	24.8034	25.2099	24.2538	23.3765	23.0677
APOE_HUMAN	VQAAVGTSAAPVPSDNH	2	24.32	0.38	0.44	0.66363	0.19	0.66363	23.2826	23.5123	25.9285	25.922	24.5243	24.3654	25.334	24.4383	22.1831	25.3787	25.3074	25.2674	24.8213	25.1108	25.3755	24.8657	23.0164	22.6066	24.5404	24.4124	24.3255	24.4762	24.768	21.4342	24.0277	24.0016	24.8185	25.0513	25.1913	25.1023	24.2176	17.0208	24.9095	25.1001	25.7267	25.4456	26.217	24.9034	23.1795	22.6785
APOE_HUMAN	WVQTLSEQVQEELLSSQVTQELR	2	25.93	-0.468	-0.47	0.63726	0.23	0.63726	20.7743	20.7808	27.8084	27.8402	25.7391	22.4544	26.4155	26.5431	27.3546	27.4875	27.5153	27.3267	27.1835	27.0879	27.2952	26.9681	20.7118	23.3892	26.8005	26.5301	22.1338	25.8651	26.209	25.7986	21.2972	26.134	27.4253	27.4626	27.5825	27.5182	26.501	26.5948	27.6356	27.4355	27.6106	27.3841	27.6606	27.3417	21.6979	26.0717
APOF_HUMAN	EQAVHNVVQLLPGVGTFYNLGTALYYATQNCLGK	3	19.41	NA	NA	NA	NA	NA	NA	NA	NA	NA	NA	NA	NA	NA	NA	NA	NA	NA	NA	NA	NA	NA	NA	NA	NA	NA	NA	NA	NA	NA	NA	NA	19.2547	19.5751	NA	NA	NA	NA	NA	NA	NA	NA	NA	NA	NA	NA
APOF_HUMAN	SGVQQLIQYYQDQK	3	19.34	-0.472	-0.83	0.4178	0.69	0.4178	NA	NA	18.7264	NA	NA	NA	NA	NA	NA	NA	NA	19.3462	18.7402	NA	NA	NA	NA	NA	NA	NA	19.1365	18.6214	NA	NA	18.4562	18.5724	21.1682	21.6848	NA	18.7857	19.2438	19.7774	NA	NA	19.0617	19.4685	NA	NA	NA	NA
APOF_HUMAN	SLPTEDCENEK	2	17.56	-1.238	-1.25	0.24398	1.56	0.24398	NA	NA	NA	NA	NA	NA	NA	NA	NA	NA	NA	16.5004	NA	NA	NA	NA	NA	NA	NA	NA	NA	NA	NA	NA	NA	NA	18.0346	18.6879	NA	NA	NA	17.0275	NA	NA	NA	NA	NA	NA	NA	NA
APOH_HUMAN	ATFGCHDGYSLDGPEEIECTK	2	24.98	-0.373	-1.63	0.111	2.64	0.111	23.988	24.0108	25.1691	25.2766	24.0285	24.0314	25.0704	24.8147	24.931	25.1027	25.675	25.731	25.2547	25.1533	24.2869	23.8914	24.9138	24.3077	25.3461	24.9788	24.651	24.5443	24.7382	24.5055	24.6803	24.8549	26.1401	25.9713	24.9969	25.2197	25.3895	25.6353	25.2407	24.8879	25.4464	25.4379	26.1436	25.6688	24.6963	24.5723
APOH_HUMAN	ATVVYQGER	2	22.51	-0.347	-0.8	0.4257	0.65	0.4257	21.4677	20.6923	23.0317	NA	22.153	22.4334	22.937	22.707	22.3483	21.9597	23.1691	23.3167	22.728	23.2362	22.3014	22.0252	22.574	18.8494	23.2055	22.9623	22.4494	22.4396	23.1788	22.7298	22.5717	22.5795	23.6073	23.8011	22.2182	22.0384	22.4403	23.0658	22.3233	22.11	22.7893	22.5941	23.1792	22.7791	22.5241	22.4866
APOH_HUMAN	CPFPSRPDN(de)GFVNYPAKPTLYYK	3	NA	NA	NA	NA	NA	NA	NA	NA	NA	NA	NA	NA	NA	NA	NA	NA	NA	NA	NA	NA	NA	NA	NA	NA	NA	NA	NA	NA	NA	NA	NA	NA	NA	NA	NA	NA	NA	NA	NA	NA	NA	NA	NA	NA	NA	NA
APOH_HUMAN	CSYTEDAQCIDGTIEVPK	2	21.3	-0.196	-0.5	0.62228	0.25	0.62228	20.5297	19.4045	20.3638	19.9349	20.7976	19.3098	22.1096	21.5457	21.492	21.6868	21.7224	21.8181	21.6928	22.0782	21.7151	21.6544	21.3533	19.9458	22.1585	22.0683	21.5357	20.1755	21.9192	21.2879	21.5151	20.6121	22.3065	21.9839	19.7387	NA	21.5936	21.6747	22.0206	22.0515	21.1558	20.5563	22.7806	21.942	21.1034	21.1977
APOH_HUMAN	EHSSLAFWK	2	22.78	-0.289	-0.9	0.3738	0.81	0.3738	21.895	21.6759	23.5453	23.1602	21.3603	21.3352	23.3852	22.8087	22.7034	22.5027	23.9952	23.7307	23.4173	23.3148	22.3883	22.4086	21.9052	21.4267	23.2345	22.5647	22.8462	22.5408	23.2048	21.9522	23.3147	22.2277	24.6444	24.281	23.0432	22.9066	23.3797	23.002	23.4167	23.1542	22.8693	22.5382	23.2928	22.8657	21.6538	21.41
APOH_HUMAN	FICPLTGLWPINTLK	2	22.51	-0.881	-2.38	0.02166	5.66	0.02166	21.3245	21.2467	23.5637	23.182	21.1803	20.7287	22.2698	22.1667	22.3997	22.407	23.8638	23.7977	23.1183	22.8902	21.9327	21.9055	20.1783	18.6414	22.3463	22.3027	21.7581	21.9697	22.4043	21.9066	22.3863	22.4811	24.6179	24.4656	22.8218	22.9009	23.2225	23.202	22.8679	22.9364	23.4986	23.2848	24.1437	23.5755	22.3607	22.2644
APOH_HUMAN	KATVVYQGER	2	19.43	-0.418	-1.26	0.2146	1.58	0.2146	17.635	17.6214	19.8496	19.6271	18.7335	18.2628	19.9079	18.9715	19.3965	19.2612	20.4913	20.758	19.9488	19.6303	18.9355	18.6002	19.1867	18.7608	19.5877	19.3137	18.7689	18.775	19.3347	19.0363	18.9507	19.0286	21.3494	21.02	19.0269	19.4512	19.9977	19.9299	19.5644	19.5661	20.4223	20.366	21.3629	19.6945	18.6857	18.5178
APOH_HUMAN	KCSYTEDAQCIDGTIEVPK	2	21.73	-0.945	-0.94	0.35116	0.89	0.35116	22.5349	19.8478	NA	22.3623	19.3471	19.2801	23.3905	20.2984	NA	NA	20.3494	23.4823	NA	20.2438	21.9313	19.717	19.8728	NA	24.099	NA	23.3786	20.6101	20.4889	23.5814	23.5284	20.6226	21.6515	21.3745	22.3023	NA	NA	23.3038	22.4056	NA	22.8411	22.8451	23.7984	20.0643	20.5258	23.428
APOH_HUMAN	KFICPLTGLWPINTLK	2	21.91	-0.891	-2.61	0.01234	6.8	0.01234	21.1612	21.0077	22.4878	22.2559	20.6171	20.3898	21.6206	21.211	21.5283	21.6955	23.4488	23.0871	22.6394	22.2912	21.5356	21.0247	19.2718	18.6183	21.9348	21.4091	21.7498	21.6317	21.9365	21.344	21.9744	21.8363	23.5718	23.5374	22.4628	22.2097	22.4112	22.8733	22.2696	21.8994	23.0933	23.3522	23.3842	22.9273	21.3682	21.214
APOH_HUMAN	TCPKPDDLPFSTVVPLK	2	25.66	-0.426	-1.86	0.06948	3.46	0.06948	24.8268	25.0415	25.7577	25.6434	24.7783	24.6622	26.0211	25.4269	25.2365	25.3552	26.2891	26.0781	26.1098	25.8375	25.2619	24.5929	25.2457	25.0604	26.0511	25.7175	25.6333	25.4523	25.7015	25.333	25.7099	26.0747	26.8516	26.6699	25.5337	25.6672	25.9662	25.8493	25.69	25.6248	26.1564	25.9514	26.5884	25.9757	25.8957	25.1794
APOH_HUMAN	TDASDVKPC	2	19.69	-0.132	-0.31	0.75809	0.1	0.75809	17.8406	17.6145	20.1733	20.0297	19.7213	19.028	20.383	19.2139	19.7502	19.862	20.83	20.9987	19.8927	20.1634	20.0219	18.933	19.5562	19.4912	19.9481	19.0051	18.1508	18.6902	20.0278	19.1025	18.6674	18.6217	21.7563	20.754	19.2196	19.2104	20.4858	20.3389	20.2742	19.7275	20.5431	20.2887	22.4099	20.4281	18.5083	17.8874
APOH_HUMAN	TFYEPGEEITYSCK	2	22.28	-0.25	-0.57	0.57207	0.32	0.57207	21.6314	21.5515	22.896	22.7017	21.6546	19.5609	22.4766	22.2828	22.289	21.998	23.1014	22.7016	22.4939	22.7623	21.581	21.4235	21.9564	22.0976	22.7985	23.0986	22.4078	19.8708	22.4935	22.3391	22.5369	20.3873	23.6815	23.1378	22.2356	22.2044	22.507	22.5983	22.5476	22.2596	22.8898	22.7004	23.5216	22.5855	22.5527	22.6091
APOH_HUMAN	TFYEPGEEITYSCKPGYVSR	2	24.58	-0.572	-2.32	0.02512	5.37	0.02512	23.7629	23.6709	24.6099	24.4428	23.8792	23.5212	24.6956	24.2394	24.283	24.4935	25.3843	25.145	24.9927	24.6699	23.8208	23.3612	24.0233	23.8659	24.7997	24.2851	24.2324	24.4653	24.4702	24.3926	24.3774	24.889	25.9406	25.5061	24.6373	24.8045	25.4014	25.0328	24.8892	24.403	25.4054	25.1653	25.6571	24.6061	24.5192	24.5949
APOH_HUMAN	VCPFAGILEN(de)GAVR	3	NA	NA	NA	NA	NA	NA	NA	NA	NA	NA	NA	NA	NA	NA	NA	NA	NA	NA	NA	NA	NA	NA	NA	NA	NA	NA	NA	NA	NA	NA	NA	NA	NA	NA	NA	NA	NA	NA	NA	NA	NA	NA	NA	NA	NA	NA
APOH_HUMAN	WSPELPVCAPIICPPPSIPTFATLR	3	24.82	-0.564	-0.91	0.36883	0.82	0.36883	23.5853	23.8444	25.4855	25.8161	23.3918	23.7478	24.3306	24.8966	25.3388	25.2005	26.3033	26.3359	25.5991	25.6701	24.3187	25.0144	23.1423	NA	19.5024	25.0326	24.5604	24.3894	24.6563	24.8115	23.779	24.12	26.4815	27.0744	25.4147	25.4332	25.5042	25.8752	25.4562	25.5973	24.9665	25.0045	25.4241	25.2067	23.3487	24.211
APOH_HUMAN	YTTFEYPNTISFSCNTGFYLN(de)GADSAK	3	NA	NA	NA	NA	NA	NA	NA	NA	NA	NA	NA	NA	NA	NA	NA	NA	NA	NA	NA	NA	NA	NA	NA	NA	NA	NA	NA	NA	NA	NA	NA	NA	NA	NA	NA	NA	NA	NA	NA	NA	NA	NA	NA	NA	NA	NA
APOM_HUMAN	EELATFDPVDNIVFNMAAGSAPMQLHLR	3	20.21	NA	NA	NA	NA	NA	NA	NA	NA	NA	NA	NA	NA	NA	NA	NA	NA	NA	NA	NA	NA	NA	NA	NA	NA	NA	NA	NA	NA	NA	NA	NA	20.4435	19.9701	NA	NA	NA	NA	NA	NA	NA	NA	NA	NA	NA	NA
APOM_HUMAN	SLTSCLDSK	2	19.08	0.13	0.3	0.76957	0.09	0.76957	NA	NA	18.8326	18.6194	NA	NA	18.4078	NA	19.383	NA	20.5978	20.0915	18.8766	19.2544	19.3987	NA	NA	NA	18.4139	NA	18.918	18.8152	18.1051	NA	17.9673	NA	21.139	NA	18.4643	17.7644	19.7392	20.3147	NA	NA	18.9427	18.5545	NA	NA	NA	NA
APOM_HUMAN	WIYHLTEGSTDLR	3	18.99	-0.222	-0.49	0.62954	0.24	0.62954	NA	17.1054	19.3175	NA	17.7621	NA	NA	NA	NA	NA	20.3972	20.5504	18.8037	18.8602	19.0833	18.7039	NA	NA	18.4435	18.8425	18.891	18.8921	NA	17.7459	17.8911	18.2054	21.4331	21.4772	18.4725	NA	19.597	19.8073	17.7569	18.5361	NA	19.0586	19.6142	18.5171	NA	NA
AR6P6_HUMAN	RSVLPPDGN(de)GSPVLPDK	3	NA	NA	NA	NA	NA	NA	NA	NA	NA	NA	NA	NA	NA	NA	NA	NA	NA	NA	NA	NA	NA	NA	NA	NA	NA	NA	NA	NA	NA	NA	NA	NA	NA	NA	NA	NA	NA	NA	NA	NA	NA	NA	NA	NA	NA	NA
ARAP3_HUMAN	CAALN(de)QMCTR	2	NA	NA	NA	NA	NA	NA	NA	NA	NA	NA	NA	NA	NA	NA	NA	NA	NA	NA	NA	NA	NA	NA	NA	NA	NA	NA	NA	NA	NA	NA	NA	NA	NA	NA	NA	NA	NA	NA	NA	NA	NA	NA	NA	NA	NA	NA
ARI1A_HUMAN	N(de)SM(ox)TPNPGYQ(de)PSM(ox)NTSDMMGR	3	NA	NA	NA	NA	NA	NA	NA	NA	NA	NA	NA	NA	NA	NA	NA	NA	NA	NA	NA	NA	NA	NA	NA	NA	NA	NA	NA	NA	NA	NA	NA	NA	NA	NA	NA	NA	NA	NA	NA	NA	NA	NA	NA	NA	NA	NA
ARI2_HUMAN	ESEGALNEHM(ox)TSLASVLK	3	22.64	0.417	0.57	0.57356	0.32	0.57356	24.4665	23.3079	NA	22.6926	22.8269	22.3675	23.7252	NA	NA	22.9774	23.3533	22.7548	23.4389	22.9702	18.7409	22.7422	22.7788	22.1167	23.2802	NA	24.0196	20.4701	22.0824	21.2852	21.4546	23.1803	23.0703	22.4505	23.0448	23.393	20.8368	NA	21.7575	23.3684	NA	NA	20.9355	23.3171	24.1657	23.6332
ASAH1_HUMAN	ESLDVYELDAK	2	18.59	0.028	0.09	0.92892	0.01	0.92892	18.2761	18.1516	19.3192	18.91	18.3598	17.5598	19.1729	NA	18.4976	18.8723	NA	18.5196	NA	NA	17.9519	NA	18.5697	18.3366	19.7239	18.9753	NA	NA	18.4309	17.8707	18.7375	NA	NA	NA	18.5341	NA	18.275	18.7124	18.6489	19.0124	18.5998	18.8544	NA	NA	NA	NA
ASCC3_HUMAN	M(ox)QQ(de)LN(de)N(de)M(ox)DEVCYEN(de)VLK	3	NA	NA	NA	NA	NA	NA	NA	NA	NA	NA	NA	NA	NA	NA	NA	NA	NA	NA	NA	NA	NA	NA	NA	NA	NA	NA	NA	NA	NA	NA	NA	NA	NA	NA	NA	NA	NA	NA	NA	NA	NA	NA	NA	NA	NA	NA
ASCC3_HUMAN	RYVDFPITDVLQM(ox)MGR	3	20.44	-1.419	-1.69	0.1263	2.85	0.1263	NA	NA	NA	NA	NA	NA	NA	NA	19.5126	19.9505	NA	NA	NA	NA	NA	NA	NA	NA	NA	NA	NA	NA	NA	NA	NA	NA	NA	NA	21.0191	NA	NA	NA	NA	NA	NA	21.2829	NA	NA	NA	NA
ASPG_HUMAN	RGEDPTIACQK	2	17.71	NA	NA	NA	NA	NA	NA	NA	NA	NA	NA	NA	NA	NA	NA	NA	NA	NA	NA	NA	NA	NA	NA	NA	NA	NA	NA	NA	NA	NA	NA	NA	NA	NA	NA	NA	NA	NA	NA	NA	17.7029	17.7208	NA	NA	NA	NA
ASPG_HUMAN	TGHIAAGTSTN(de)GIK	2	NA	NA	NA	NA	NA	NA	NA	NA	NA	NA	NA	NA	NA	NA	NA	NA	NA	NA	NA	NA	NA	NA	NA	NA	NA	NA	NA	NA	NA	NA	NA	NA	NA	NA	NA	NA	NA	NA	NA	NA	NA	NA	NA	NA	NA	NA
ATAD1_HUMAN	FIN(de)LQ(de)PSTLTDKWYGESQK	3	NA	NA	NA	NA	NA	NA	NA	NA	NA	NA	NA	NA	NA	NA	NA	NA	NA	NA	NA	NA	NA	NA	NA	NA	NA	NA	NA	NA	NA	NA	NA	NA	NA	NA	NA	NA	NA	NA	NA	NA	NA	NA	NA	NA	NA	NA
ATG4A_HUMAN	SIGEWFGPNTVAQ(de)VLKK	3	NA	NA	NA	NA	NA	NA	NA	NA	NA	NA	NA	NA	NA	NA	NA	NA	NA	NA	NA	NA	NA	NA	NA	NA	NA	NA	NA	NA	NA	NA	NA	NA	NA	NA	NA	NA	NA	NA	NA	NA	NA	NA	NA	NA	NA	NA
ATRN_HUMAN	ALYVHGGYK	2	17.89	-0.142	-0.45	0.65407	0.2	0.65407	16.4867	NA	18.6463	18.3006	NA	NA	NA	NA	17.4571	17.7079	18.1797	18.243	17.9719	NA	17.8298	18.132	16.8114	NA	18.2658	17.7377	17.3236	17.3002	17.9246	NA	17.0167	NA	18.8046	18.8035	17.5091	17.5964	18.0396	19.2115	17.907	17.7317	18.3005	17.9243	18.598	18.0927	NA	16.8759
ATRN_HUMAN	GDECQLCEVENR	2	18.31	0.013	0.03	0.97246	0	0.97246	17.5915	17.7826	NA	NA	17.9407	NA	18.1025	17.6527	18.5126	19.0853	NA	18.5801	18.7248	17.9645	19.023	18.8455	17.8254	18.3626	19.1723	18.5727	18.0692	18.1884	18.5063	16.9123	17.2775	18.4325	NA	19.3042	18.8405	NA	18.6664	19.0359	18.5845	17.9931	NA	NA	NA	NA	18.1299	17.6804
ATRN_HUMAN	LTGSSGFVTDGPGNYK	2	18.51	-0.195	-0.71	0.48354	0.5	0.48354	17.321	17.6521	19.0544	19.2901	NA	17.6299	18.838	18.2492	18.3651	18.0717	19.0613	19.3125	NA	NA	18.8531	17.9188	17.8167	18.0551	18.9374	18.8034	18.2734	17.7774	18.3311	NA	17.7163	NA	19.3176	19.5329	NA	18.4723	19.1673	19.2203	18.1192	18.3422	NA	19.0922	NA	18.904	18.3245	18.5264
ATRN_HUMAN	SEAACLAAGPGIR	2	19.25	-0.095	-0.33	0.74471	0.11	0.74471	18.1728	18.1321	20.1298	19.8037	18.8812	NA	19.4619	18.7357	18.8427	19.4762	19.9668	19.3421	19.2292	NA	19.2157	19.4537	18.8054	NA	19.4025	19.6285	18.8536	19.0889	19.5168	18.2081	18.6087	NA	19.225	19.6569	NA	19.911	19.3175	19.7001	19.0999	19.4454	19.635	19.5436	20.303	19.4373	19.0565	18.5144
ATS1_HUMAN	GAFYLLGEAYFIQPLPAASER	3	19.01	-0.231	-0.68	0.50335	0.46	0.50335	17.694	17.5052	20.0471	19.9776	17.654	17.1917	18.9552	18.3274	18.8599	19.5249	19.8894	19.3326	18.9274	18.902	19.835	19.2088	NA	NA	19.3412	18.1687	NA	18.2175	19.0969	NA	18.3982	18.3343	19.6215	19.3884	19.6648	19.7056	18.8189	NA	19.7964	19.3776	19.4328	19.3245	20.3912	19.6444	NA	17.876
ATS1_HUMAN	LHAFDQQLDLELRPDSSFLAPGFTLQNVGR	3	21.28	-0.64	-1.34	0.18659	1.8	0.18659	19.8469	19.4123	23.673	23.1137	19.6316	19.4954	20.932	20.3982	21.5648	21.6132	22.4747	22.1334	21.6704	21.5706	21.6058	NA	17.1373	NA	21.5179	20.3317	20.8476	20.1989	20.9099	20.1544	20.0423	19.6252	22.6741	22.5966	22.6274	22.4629	21.2839	21.5139	22.2469	21.6639	23.0034	22.2904	22.856	22.3507	20.5377	20.5299
ATS4_HUMAN	MSQTGSHPGR	2	NA	NA	NA	NA	NA	NA	NA	NA	NA	NA	NA	NA	NA	NA	NA	NA	NA	NA	NA	NA	NA	NA	NA	NA	NA	NA	NA	NA	NA	NA	NA	NA	NA	NA	NA	NA	NA	NA	NA	NA	NA	NA	NA	NA	NA	NA
B2MG_HUMAN	DWSFYLLYYTEFTPTEK	2	20.49	-0.49	-0.58	0.56726	0.33	0.56726	20.4101	18.0673	24.0116	23.7549	16.8158	20.0447	20.0143	18.5276	19.6379	20.4755	21.839	21.475	19.9827	21.0242	21.2089	18.8329	19.7089	18.4127	NA	NA	17.3299	18.2491	20.9797	18.1313	20.4815	18.0915	18.8843	20.4645	22.3934	22.6125	22.2348	22.0114	22.093	20.5745	21.9871	22.1309	23.6632	20.7314	20.9018	20.577
B2MG_HUMAN	DWSFYLLYYTEFTPTEKDEYACR	3	19.18	-0.874	-1.91	0.06609	3.63	0.06609	17.8298	18.6991	20.5452	20.7004	NA	18.8507	18.7399	NA	NA	NA	19.2752	19.1564	18.8833	NA	18.6973	NA	17.8695	16.7852	NA	17.894	NA	18.0699	19.0362	18.4001	18.5882	NA	NA	19.5492	19.6452	20.123	19.2815	19.3491	NA	NA	20.6649	20.2908	22.4997	NA	19.3355	NA
B2MG_HUMAN	SNFLNCYVSGFHPSDIEVDLLK	2	26.54	-0.598	-1.57	0.12452	2.45	0.12452	25.7411	25.7742	27.6784	27.5462	25.1889	25.2314	26.6245	26.2248	26.9162	27.3227	27.2604	26.9016	26.8738	26.748	26.8146	26.8564	24.1579	22.0888	26.601	26.1747	26.1085	26.1248	26.8465	26.3631	25.5078	25.9489	26.9115	27.2121	27.3134	27.3083	27.1925	27.2216	27.2278	27.0607	27.6202	27.1443	27.7138	27.2664	26.1491	26.4371
B2MG_HUMAN	SNFLNCYVSGFHPSDIEVDLLKN(de)GER	3	NA	NA	NA	NA	NA	NA	NA	NA	NA	NA	NA	NA	NA	NA	NA	NA	NA	NA	NA	NA	NA	NA	NA	NA	NA	NA	NA	NA	NA	NA	NA	NA	NA	NA	NA	NA	NA	NA	NA	NA	NA	NA	NA	NA	NA	NA
B2MG_HUMAN	VEHSDLSFSK	2	25.36	-0.022	-0.03	0.97335	0	0.97335	24.334	24.6729	26.644	26.5946	24.2398	24.3447	25.746	24.8225	25.5755	25.8992	26.2549	26.0767	25.7715	25.8623	25.9084	25.3598	24.3555	23.8739	25.5229	25.0847	24.9059	24.9127	25.4932	25.2335	24.7442	25.1054	25.8614	26.1252	19.9492	26.4798	25.9226	25.9673	26.1059	25.9402	26.2016	26.1829	26.7129	25.9685	24.7432	24.8327
B2MG_HUMAN	VNHVTLSQPK	2	24.61	-0.669	-0.81	0.42313	0.65	0.42313	24.0044	24.1585	25.6399	25.9143	24.2562	24.1813	25.1544	24.7699	24.8284	24.816	21.5619	25.4192	24.8017	25.1911	24.7271	25.2344	24.367	16.8789	24.8391	24.8001	24.626	24.6944	24.8677	24.776	24.2295	24.2613	25.5661	25.4753	25.3132	25.1494	24.7401	25.2575	24.77	24.9859	25.3614	25.311	26.1006	24.9889	24.146	24.3024
B3GN1_HUMAN	AKYPNSPR	2	17.54	0.026	0.07	0.94494	0	0.94494	15.9662	15.8607	19.2371	18.834	16.7589	16.4444	17.8864	17.0666	17.8193	17.913	18.5549	18.6842	17.5801	17.527	18.0609	17.932	17.1496	16.8674	17.9186	17.3067	17.0263	17.1631	17.4669	16.6852	16.2473	16.1148	18.3734	17.8232	18.7477	18.7168	17.6774	17.5393	18.4687	NA	NA	NA	19.3369	18.4139	16.129	15.6007
B3GN1_HUMAN	EEAQLATVLAYALSSHCPDMR	2	24.02	-0.155	-0.51	0.61457	0.26	0.61457	23.3707	23.4661	25.8894	25.616	22.9004	23.4992	23.8299	23.1682	23.8992	24.2797	24.6658	24.3049	23.9641	23.4072	24.374	24.2839	22.8247	22.5681	24.2829	24.1723	24.2938	23.7929	23.7032	23.2296	23.0453	23.0721	24.3873	24.2394	25.0191	24.8345	23.2802	23.4453	24.9113	24.5298	25.3906	24.808	24.9343	25.0831	22.9249	22.9483
B3GN1_HUMAN	EMLDQSNQWGGTALVVPAFEIR	2	22.3	-0.544	-0.77	0.44421	0.6	0.44421	21.8843	18.483	24.1228	24.0686	21.4429	21.16	22.1386	18.5923	22.7043	22.7723	23.7145	23.1096	22.4711	22.3423	23.0466	22.5863	21.113	19.849	22.652	22.2923	22.7391	22.4883	22.1896	21.7975	21.4753	22.442	23.5776	20.6214	23.7657	23.6356	22.4224	22.1273	23.8193	23.318	23.9276	23.4758	24.0855	23.1544	18.8444	21.5206
B3GN1_HUMAN	EPGEFALLR	2	23.43	-0.282	-0.86	0.39521	0.74	0.39521	22.3167	22.4697	24.6449	24.2729	22.501	22.4494	23.2751	22.6432	23.1265	23.4509	23.9855	23.7651	23.2598	23.1651	24.0647	23.5664	22.6507	22.4761	24.5327	23.2181	23.341	24.0382	22.9671	22.5818	22.5294	23.4944	NA	23.5699	24.3967	24.1246	23.3453	23.2007	24.1507	23.7412	24.6254	24.3871	24.9903	23.9678	22.3987	22.0499
B3GN1_HUMAN	GLREM(ox)LDQSNQWGGTALVVPAFEIR	3	19.13	-0.365	-0.7	0.49036	0.49	0.49036	18.767	18.5319	NA	NA	18.9892	18.1508	NA	19.4515	NA	NA	NA	NA	20.2244	19.7812	20.047	NA	17.7626	NA	18.9343	NA	18.7134	NA	18.5588	17.2684	18.5471	18.9497	NA	NA	NA	NA	20.164	NA	20.6312	NA	NA	NA	21.1909	NA	19.4835	18.488
B3GN1_HUMAN	ISQACELHVAGFDFEVLNEGFLVHK	3	24.09	-0.457	-0.94	0.35428	0.88	0.35428	23.2907	22.5984	26.0687	25.6255	22.8032	23.4102	24.2772	22.7771	24.2423	24.5604	25.3302	24.8355	24.208	23.7189	25.3581	24.3673	21.6224	20.2829	24.3742	23.4672	23.8362	23.2036	23.9902	23.0237	22.9854	22.4253	25.0865	24.5083	25.5347	25.277	24.6837	24.1458	25.2997	24.3695	25.6325	25.2371	26.2204	24.709	23.3013	22.8912
B3GN1_HUMAN	PAYVVPWQDPWEPFYVAGGK	2	20.53	-0.356	-0.67	0.50803	0.45	0.50803	18.7722	18.7504	22.8205	22.8519	18.0772	NA	19.8724	19.7161	20.6031	20.6372	22.1272	22.0442	20.6709	20.3562	21.1877	21.6116	17.312	NA	20.2738	20.4683	19.4919	19.2643	19.3593	19.0365	19.0156	18.8694	21.4152	18.9186	21.7639	21.9906	20.6775	20.6335	21.7379	22.099	22.4539	21.6389	22.6633	22.2012	19.2079	19.4797
B3GN1_HUMAN	SCQEVFDK	2	22.23	0.096	0.33	0.74057	0.11	0.74057	21.0305	21.4158	23.2907	23.6504	21.4003	21.7319	22.6793	21.9796	22.4647	22.5282	22.5498	22.6583	21.8088	22.223	22.7043	22.6753	22.0602	22.0594	22.2962	22.3564	21.2258	21.8085	22.1657	21.7305	20.7472	21.1501	22.3662	21.9639	23.2351	23.2517	21.849	22.1267	22.9366	22.6103	23.4855	23.2669	22.5544	23.174	21.1237	20.8765
B3GN1_HUMAN	TALASGGVLDASGDYR	2	23.3	0.551	1.26	0.2134	1.6	0.2134	22.4343	22.6323	24.9411	25.1404	22.8064	22.693	24.0221	23.0121	24.0424	24.0515	24.3145	23.9682	23.4185	23.5614	24.3183	23.6725	23.0692	22.8144	24.1994	23.3817	22.9221	22.9087	23.1656	22.2338	22.7013	22.5934	23.4392	23.4887	19.6224	19.6522	23.2407	23.1899	NA	24.2521	NA	24.8947	25.8677	24.2298	22.4667	22.1996
B3GN1_HUMAN	TTMDPNDVILATHASVDNLLHLSGLLER	3	24.45	-1.108	-1.49	0.14237	2.23	0.14237	23.8264	23.4534	26.9453	26.9576	23.0962	23.015	24.1416	23.8165	25.4299	26.1625	26.0678	25.7169	NA	24.902	NA	21.5634	19.9478	18.6845	25.1513	21.1774	24.4474	23.9838	24.4884	23.9137	23.2228	22.6275	25.8793	25.9622	26.6705	26.5183	24.4936	25.088	25.739	25.3926	26.3403	26.0151	26.6449	23.1836	24.3776	23.9937
B3GN1_HUMAN	WEGPLSVSVFAATK	2	23.08	0.18	0.24	0.81282	0.06	0.81282	21.5726	22.2455	24.7768	24.6453	21.9498	NA	22.518	22.5751	23.5249	23.9136	24.5047	24.2872	23.3627	23.6008	23.9123	23.8919	21.6473	21.1471	23.4471	23.2298	23.2243	23.0265	22.7229	22.4664	22.0992	22.0739	24.1102	19.2848	24.3671	24.6517	23.2029	18.0119	24.3272	24.182	24.5709	24.422	24.7097	24.062	21.8325	22.052
B3GN1_HUMAN	WVNLPEESLLR	2	22.96	0.037	0.14	0.88806	0.02	0.88806	22.4691	22.1784	23.9126	23.9128	22.2512	22.2414	23.0446	22.4735	22.9732	23.3693	23.6186	23.4385	22.9927	22.8432	23.374	23.7089	22.4052	22.1262	23.242	23.0327	22.6669	22.8731	22.3803	22.3624	22.1683	22.3508	22.2129	22.4754	23.8702	23.6387	22.0245	22.4493	23.7221	24.287	23.6747	23.6441	24.0161	23.7646	22.0455	22.2456
B3GN1_HUMAN	WVNLPEESLLRPAYVVPWQDPWEPFYVAGGK	3	20.31	0.186	0.31	0.76092	0.09	0.76092	18.8686	18.7886	22.9902	22.8561	NA	NA	NA	19.807	20.7104	19.3322	21.8135	21.675	20.928	19.2362	20.4953	20.5405	NA	NA	18.4926	20.2087	19.4496	17.789	18.1087	19.501	18.982	NA	21.2169	22.5341	22.1411	20.7885	20.3096	20.7476	19.6467	20.0975	20.6016	19.7855	22.2459	NA	19.5461	20.1226
B3GN1_HUMAN	YEAAVPDPR	2	22.18	0.011	0.04	0.96849	0	0.96849	21.1914	21.0415	23.0064	23.1933	21.5715	21.4053	22.2	21.5499	22.3419	22.5542	22.5021	22.6838	22.0791	22.3776	22.9236	22.571	21.8797	21.6436	22.709	22.2647	21.9142	21.8143	21.9948	21.5675	21.2407	21.1889	21.5023	22.0463	23.2597	23.2217	22.2825	21.9641	23.1142	22.746	23.0089	22.9502	23.0596	22.8302	20.9767	20.793
BAHC1_HUMAN	Q(de)QELYALQ(de)Q(de)Q(de)R	2	NA	NA	NA	NA	NA	NA	NA	NA	NA	NA	NA	NA	NA	NA	NA	NA	NA	NA	NA	NA	NA	NA	NA	NA	NA	NA	NA	NA	NA	NA	NA	NA	NA	NA	NA	NA	NA	NA	NA	NA	NA	NA	NA	NA	NA	NA
BAI2_HUMAN	LLAPAALAFR	2	18.89	-0.213	-0.58	0.56455	0.34	0.56455	17.4732	17.6941	20.5349	20.0777	17.914	17.707	18.559	18.2758	18.8573	18.9337	NA	19.1889	19.2609	NA	19.1984	18.8405	18.4012	18.5374	18.5998	NA	18.4816	18.7612	18.208	NA	NA	18.0485	NA	NA	19.7577	20.3085	NA	17.9623	19.6814	19.38	20.4334	20.3284	20.2963	19.5645	18.1446	17.015
BASP1_HUMAN	AEGAATEEEGTPK	2	NA	NA	NA	NA	NA	NA	NA	NA	NA	NA	NA	NA	NA	NA	NA	NA	NA	NA	NA	NA	NA	NA	NA	NA	NA	NA	NA	NA	NA	NA	NA	NA	NA	NA	NA	NA	NA	NA	NA	NA	NA	NA	NA	NA	NA	NA
BASP1_HUMAN	AEPPKAPEQEQAAPGPAAGGEAPK	3	18.1	0.059	0.16	0.87197	0.03	0.87197	16.674	NA	19.397	19.2581	17.0193	17.2429	18.7136	NA	18.6926	18.6021	18.5119	18.1701	18.4133	17.9707	NA	NA	17.7721	17.0538	NA	NA	17.4569	NA	18.2696	NA	16.8981	NA	NA	NA	18.5923	18.2438	17.4572	16.8727	18.1187	18.145	18.8075	18.5392	19.2961	18.4474	NA	NA
BASP1_HUMAN	ESEPQAAAEPAEAK	2	16.87	-0.098	-0.25	0.80728	0.06	0.80728	NA	15.7928	18.4282	18.2692	15.8017	15.9673	16.9313	NA	17.2139	17.4779	17.3224	17.0545	16.3301	16.6122	17.4327	NA	16.5718	16.049	16.4558	16.201	15.6812	16.7032	16.059	16.0396	NA	NA	NA	16.2599	17.05	17.6335	NA	NA	17.3816	16.7311	17.681	17.4616	18.6719	16.8904	NA	NA
BASP1_HUMAN	ETPAATEAPSSTPK	2	17.87	0.223	0.6	0.55033	0.36	0.55033	16.7126	16.6372	19.4815	19.4321	17.5075	17.6052	NA	18.1327	NA	18.491	NA	17.9739	17.8169	17.8079	18.3481	18.6132	17.3705	17.6919	17.1919	18.2092	NA	16.9641	17.859	17.6477	NA	17.1382	NA	NA	19.03	18.0111	NA	NA	NA	18.0818	NA	18.4304	19.1353	18.0565	16.2088	16.7281
BASP1_HUMAN	KTEAPAAPAAQETK	2	16.17	0.216	0.53	0.60213	0.28	0.60213	NA	14.7509	17.8381	18.5598	15.038	NA	16.6623	15.8445	16.3596	17.5418	16.5817	17.4375	16.0091	16.2033	16.2922	16.3312	15.6089	15.1133	16.0245	15.7532	15.5504	15.1957	15.5365	15.4128	15.0009	14.8471	16.3665	15.5001	17.4893	17.2733	15.473	NA	16.7407	16.2227	17.4795	17.5122	17.5975	16.1701	14.2894	14.8093
BASP1_HUMAN	SDGAPASDSKPGSSEAAPSSK	3	14.87	0.437	0.53	0.60359	0.28	0.60359	NA	NA	NA	16.172	14.428	NA	NA	NA	15.2449	15.7646	NA	14.744	NA	NA	15.7892	14.1202	14.2921	NA	NA	14.5498	NA	NA	NA	13.8365	NA	NA	NA	NA	NA	NA	NA	NA	15.0626	13.149	NA	NA	16.4656	14.6207	NA	NA
BGH3_HUMAN	DGTPPIDAHTR	2	17.64	0.011	0.02	0.98186	0	0.98186	NA	NA	NA	NA	NA	NA	NA	17.3119	NA	NA	NA	18.2604	NA	NA	NA	17.3638	NA	NA	NA	NA	NA	NA	NA	17.4086	NA	NA	NA	18.2042	17.3792	NA	NA	NA	NA	17.3047	NA	NA	NA	17.8757	NA	NA
BGH3_HUMAN	DILATN(de)GVIHYIDELLIPDSAK	3	NA	NA	NA	NA	NA	NA	NA	NA	NA	NA	NA	NA	NA	NA	NA	NA	NA	NA	NA	NA	NA	NA	NA	NA	NA	NA	NA	NA	NA	NA	NA	NA	NA	NA	NA	NA	NA	NA	NA	NA	NA	NA	NA	NA	NA	NA
BGH3_HUMAN	GCPAALPLSNLYETLGVVGSTTTQLYTDR	3	19.66	-0.471	-1.53	0.13395	2.34	0.13395	18.6544	NA	20.1058	20.6909	18.231	17.9752	19.8533	19.2734	19.655	19.2941	20.42	20.2249	19.3816	NA	19.7486	19.8451	17.8169	NA	19.9266	19.625	NA	19.1246	19.8489	19.2118	18.8273	18.5189	NA	NA	20.0517	20.0813	20.0401	19.6162	20.3197	20.0072	20.7016	20.2054	20.4109	20.2964	20.3947	19.9273
BGH3_HUMAN	GDELADSALEIFK	2	20.11	-0.029	-0.12	0.90881	0.01	0.90881	19.3871	19.504	20.6944	21.0318	19.4388	19.3493	NA	20.0908	20.4555	20.5225	20.7433	20.6521	20.4207	20.301	20.7742	20.0697	19.2719	19.1706	19.9094	20.1202	20.0411	19.3473	NA	19.7949	19.8508	19.7386	20.4089	20.6595	20.4186	NA	19.7091	20.4502	NA	NA	21.0922	20.8022	NA	20.1178	19.8	19.7475
BGH3_HUMAN	ILGDPEALR	2	19.16	-0.256	-0.95	0.34833	0.9	0.34833	NA	NA	19.1676	18.9946	NA	NA	19.4832	19.1108	18.4956	18.9599	19.4814	18.7031	18.7101	18.4531	19.6422	18.9802	18.5218	NA	19.445	NA	18.7783	18.8922	19.1671	19.2795	18.7535	NA	19.1563	19.7	19.3803	18.9607	19.1201	18.8441	19.7372	19.3407	20.0025	19.6655	19.9645	19.1368	NA	NA
BGH3_HUMAN	IPSETLNR	2	18.52	-0.602	-1.6	0.12022	2.56	0.12022	16.4544	NA	18.8912	19.2635	17.8828	NA	18.4603	NA	NA	NA	18.3067	NA	17.8833	NA	18.2622	NA	18.3173	NA	19.121	17.5716	18.5325	NA	18.546	18.3944	17.8515	NA	18.3608	NA	18.6063	19.0033	18.1024	19.345	19.0095	19.5979	NA	19.4753	19.6677	NA	NA	18.0643
BGH3_HUMAN	LTLLAPLNSVFK	2	19.81	-0.402	-1.37	0.17841	1.88	0.17841	18.9285	19.1792	20.7901	20.2565	19.2584	19.2803	20.318	19.4585	NA	NA	20.4413	20.1952	19.8063	19.2266	20.245	19.8363	18.1526	18.2442	19.9227	19.4425	19.6265	19.1668	19.9654	19.4191	19.929	19.8814	19.7587	NA	20.4623	20.0247	19.7095	19.9346	21.0767	20.332	NA	NA	20.9749	20.6042	19.7563	19.7743
BGH3_HUMAN	QAGLGNHLSGSER	2	17.77	-0.01	-0.03	0.97765	0	0.97765	NA	NA	NA	NA	16.8173	NA	NA	NA	NA	17.7468	17.6016	18.3561	17.6694	17.4269	18.3679	17.8957	17.0967	NA	18.5224	NA	17.0942	NA	18.3311	17.5979	17.4188	NA	NA	17.9149	NA	NA	17.3878	18.5178	18.4782	17.8991	NA	18.2798	NA	16.9471	17.5188	NA
BGH3_HUMAN	QHGPNVCAVQK	2	16.75	-0.654	-1.49	0.14813	2.22	0.14813	15.3278	15.4507	NA	NA	16.1518	15.3185	NA	NA	17.1858	NA	18.1471	NA	NA	NA	17.0017	NA	15.9233	15.4661	NA	NA	15.8999	16.4707	17.1982	NA	16.3064	NA	NA	NA	17.4494	17.6867	NA	NA	17.4063	17.2046	18.2585	18.2636	17.9007	NA	16.6009	15.8585
BGH3_HUMAN	VISTITNNIQQIIEIEDTFETLR	3	18.59	0.214	0.39	0.70346	0.15	0.70346	NA	NA	NA	NA	NA	NA	NA	NA	NA	NA	18.9842	NA	NA	NA	NA	NA	NA	NA	18.528	NA	17.5867	NA	17.9586	NA	NA	NA	19.278	NA	NA	NA	18.4164	NA	NA	NA	NA	18.9327	19.1035	NA	18.5213	NA
BGH3_HUMAN	VLTPPMGTVMDVLK	2	19.14	-0.624	-2.25	0.03113	5.06	0.03113	18.2119	NA	19.9811	19.5379	18.2374	NA	NA	18.6405	18.7208	18.6281	18.6942	19.313	18.9569	NA	NA	18.8859	17.7574	NA	19.7679	18.9772	19.3175	18.8634	18.9195	18.9582	18.7244	NA	NA	NA	19.6086	19.7161	18.9096	19.1461	19.8379	19.7993	20.4549	NA	19.9142	19.517	19.1678	NA
BGH3_HUMAN	YGTLFTMDR	2	19.4	-0.481	-1.94	0.05859	3.77	0.05859	18.4184	18.377	19.88	20.1418	18.6498	18.3297	19.7142	18.9484	19.0147	19.2089	19.9601	20.3299	18.8818	19.2583	19.6583	19.4702	18.2369	17.7999	19.5342	19.4157	18.9631	19.1858	19.4351	19.4988	18.7982	19.0146	19.5731	19.6402	19.7637	19.9288	19.3097	19.7524	20.056	20.1717	20.5083	20.3534	20.4893	19.8922	19.2873	19.2359
BGH3_HUMAN	YLYHGQTLETLGGK	3	19.52	-0.522	-1.67	0.10265	2.78	0.10265	18.9229	18.2612	20.6611	19.662	18.4801	18.7812	19.6868	19.2011	19.1351	18.9001	20.2363	19.8982	18.6113	19.0921	19.5653	19.1253	18.6408	18.5499	19.86	19.8553	19.0564	19.5589	19.3819	19.5679	18.6472	18.5953	21.0162	19.616	19.6837	20.0517	19.4338	20.1079	19.9614	19.6704	21.1567	20.2681	20.2162	20.364	19.2111	19.9973
BICD1_HUMAN	EIAEHQ(de)LEEALETLKN(de)EREQK	2	NA	NA	NA	NA	NA	NA	NA	NA	NA	NA	NA	NA	NA	NA	NA	NA	NA	NA	NA	NA	NA	NA	NA	NA	NA	NA	NA	NA	NA	NA	NA	NA	NA	NA	NA	NA	NA	NA	NA	NA	NA	NA	NA	NA	NA	NA
BIRC6_HUMAN	SM(ox)VSTIM(ox)KFLDSGPNK	3	NA	NA	NA	NA	NA	NA	NA	NA	NA	NA	NA	NA	NA	NA	NA	NA	NA	NA	NA	NA	NA	NA	NA	NA	NA	NA	NA	NA	NA	NA	NA	NA	NA	NA	NA	NA	NA	NA	NA	NA	NA	NA	NA	NA	NA	NA
BIRC6_HUMAN	TCPVESLSAINQVEALNNLNK	3	17.99	-0.582	-1.3	0.20829	1.7	0.20829	NA	NA	NA	NA	NA	NA	18.4962	18.4823	NA	NA	17.8118	17.7959	NA	NA	NA	17.4307	17.4139	16.7659	17.9189	18.029	NA	NA	NA	NA	17.7508	NA	18.6399	NA	19.6525	NA	17.1449	NA	NA	NA	NA	NA	NA	18.5524	NA	NA
BOD1_HUMAN	QEWN(de)PTM(ox)N(de)KNQLR	2	NA	NA	NA	NA	NA	NA	NA	NA	NA	NA	NA	NA	NA	NA	NA	NA	NA	NA	NA	NA	NA	NA	NA	NA	NA	NA	NA	NA	NA	NA	NA	NA	NA	NA	NA	NA	NA	NA	NA	NA	NA	NA	NA	NA	NA	NA
BRCA2_HUMAN	ELNSPQ(de)MTPFKK	2	NA	NA	NA	NA	NA	NA	NA	NA	NA	NA	NA	NA	NA	NA	NA	NA	NA	NA	NA	NA	NA	NA	NA	NA	NA	NA	NA	NA	NA	NA	NA	NA	NA	NA	NA	NA	NA	NA	NA	NA	NA	NA	NA	NA	NA	NA
BRCA2_HUMAN	VFADIQ(de)SEEILQ(de)HNQ(de)NMSGLEK	3	NA	NA	NA	NA	NA	NA	NA	NA	NA	NA	NA	NA	NA	NA	NA	NA	NA	NA	NA	NA	NA	NA	NA	NA	NA	NA	NA	NA	NA	NA	NA	NA	NA	NA	NA	NA	NA	NA	NA	NA	NA	NA	NA	NA	NA	NA
BTD_HUMAN	DAQEVHCDEATK	2	15.86	0.262	0.61	0.54363	0.38	0.54363	14.0858	NA	17.6446	17.0774	14.9535	NA	16.6486	15.7302	16.2683	16.5556	16.7556	17.0063	15.7721	15.9923	16.261	15.586	14.8468	NA	16.0423	NA	14.1198	14.3731	15.5352	14.7978	14.5666	NA	16.8422	15.9759	16.1738	16.1683	16.3723	16.0515	16.3685	16.0792	17.1128	17.1013	17.3277	15.798	14.0946	13.1428
BTD_HUMAN	GDMFLVANLGTK	2	20.5	-0.387	-0.8	0.43392	0.64	0.43392	NA	NA	21.4441	21.6083	NA	NA	NA	NA	20.3083	19.5463	20.6741	20.6791	19.5424	NA	NA	18.8793	NA	NA	NA	NA	NA	NA	NA	NA	18.9918	NA	20.6668	NA	20.3642	20.6937	NA	NA	NA	20.2332	21.6834	21.5238	21.0905	NA	NA	NA
BTD_HUMAN	HVVYPTAWMNQLPLLAAIEIQK	3	19.04	0.03	0.06	0.94901	0	0.94901	17.179	NA	20.964	20.5972	NA	NA	NA	NA	18.9603	18.807	19.6086	19.1534	18.8857	18.6236	NA	18.9317	NA	NA	18.6319	18.1811	17.0732	NA	NA	NA	NA	NA	20.3702	19.5632	19.2685	NA	NA	NA	19.1068	18.6708	NA	18.8084	19.2857	19.1586	NA	NA
BTD_HUMAN	ILSGDPYCEK	2	20.93	-0.161	-0.52	0.60795	0.27	0.60795	19.564	19.8572	22.1581	22.3698	19.6997	19.8706	21.1872	20.4876	21.4209	21.5223	21.6554	21.7918	21.1554	21.221	21.2073	20.1845	19.9101	19.9411	20.9064	20.8576	20.401	20.4467	20.675	19.9048	20.3379	20.923	21.2116	21.5202	21.5933	21.6173	20.8042	21.1165	21.3917	21.3221	21.9445	22.0335	22.0562	20.9673	20.2011	19.7158
BTD_HUMAN	LSSGLVTAALYGR	2	23.19	-0.057	-0.22	0.83018	0.05	0.83018	22.5442	NA	24.2059	24.2326	22.1536	NA	23.3151	22.8035	NA	23.1794	23.7902	23.6674	23.1372	23.1506	23.2857	22.9095	22.165	NA	23.4394	NA	23	NA	22.9519	22.9475	22.8186	NA	24.0058	23.5127	23.4578	NA	22.9032	NA	23.5063	23.4912	NA	NA	23.8078	23.3894	22.471	22.2323
BTD_HUMAN	QEALELMNQNLDIYEQQVMTAAQK	3	20.02	-0.489	-0.56	0.58044	0.31	0.58044	20.0031	17.7144	22.8402	20.0498	NA	NA	21.3623	NA	19.0772	19.5865	18.7767	19.7088	20.9582	NA	18.4854	NA	19.4279	18.0864	21.5692	17.3921	17.7122	NA	20.916	NA	21.1202	20.1397	22.9878	22.3248	NA	19.0903	20.875	18.7064	19.2832	19.1328	20.1164	22.7055	NA	NA	20.3601	NA
BTD_HUMAN	SHLIIAQVAK	2	20.92	-0.231	-0.66	0.51308	0.43	0.51308	19.444	19.5183	22.246	22.0058	19.6243	19.3613	21.3489	19.9948	21.0642	21.3956	22.0019	21.7615	21.3377	21.3767	21.2959	21.1727	19.5363	19.1935	21.6198	20.7627	20.9023	20.1934	21.0135	19.9278	20.492	20.3927	22.0106	21.6409	21.7613	21.5614	21.0776	21.2231	21.0082	21.1602	21.6326	21.6409	22.032	20.9771	20.2139	19.8115
BTD_HUMAN	TSIYPFLDFMPSPQVVR	2	21.51	-0.513	-1.39	0.17073	1.94	0.17073	20.1895	20.523	23.5053	23.2545	19.9175	19.3519	21.2179	21.1937	21.7148	21.8053	22.7418	22.4343	21.7233	21.6616	21.6914	21.538	19.1686	18.2485	21.631	21.4619	20.9349	21.3853	21.1018	20.4747	21.0485	21.624	22.3459	22.5433	22.3085	22.4327	21.3447	21.4398	22.2897	22.3324	22.9231	22.7678	22.3338	22.2856	20.6497	20.6609
BTD_HUMAN	VDLITFDTPFAGR	2	21.19	-0.002	-0.01	0.99398	0	0.99398	20.0359	20.182	22.8956	23.1168	20.039	20.0249	21.3243	20.8051	21.5558	21.7181	22.0586	22.0867	21.5017	21.8155	21.3749	21.3211	19.9187	19.5644	21.2304	21.2753	20.5068	20.1938	20.5961	20.6349	20.358	20.6332	21.1593	21.203	21.8326	21.9496	21.0987	21.2479	21.937	21.5641	22.5133	22.5277	22.1739	21.5493	20.2421	19.97
C163A_HUMAN	GPDTLWQCPSSPWEK	2	19.86	-0.391	-1.19	0.24137	1.41	0.24137	19.0156	18.7617	21.2774	21.387	18.2315	18.0577	19.8939	19.3971	20.0956	NA	20.524	20.6594	20.3385	20.1358	20.4055	19.9929	17.9151	17.8122	19.6043	19.8656	19.0444	19.6987	20.4586	19.7799	19.3269	19.473	20.7888	20.4996	20.771	20.5395	19.9071	19.9717	20.2751	20.3539	20.9749	NA	20.7714	20.3428	NA	18.5416
C163A_HUMAN	HNCDHAEDAGVICSK	3	17.38	0.076	0.23	0.82011	0.05	0.82011	16.3037	16.1612	NA	NA	16.6661	16.4367	18.5803	17.6493	18.2251	NA	17.7892	17.8729	17.5507	17.9234	18.4044	17.7334	16.2572	16.305	18.0245	18.0906	16.38	16.6675	18.4657	18.0501	16.5318	16.4956	NA	NA	18.327	17.8984	17.4383	17.7635	17.7477	17.9325	NA	18.3776	NA	17.0003	16.2107	16.127
C163A_HUMAN	LASPSEETWITCDNK	2	18.9	-0.125	-0.28	0.78116	0.08	0.78116	NA	NA	20.6563	20.1253	NA	NA	NA	NA	18.2091	19.1662	19.2879	19.3304	18.8375	18.8558	NA	NA	16.7228	NA	18.133	18.3838	NA	NA	18.3871	18.6438	NA	NA	19.9303	NA	19.0271	19.4339	NA	18.1025	18.5807	18.5955	19.6827	19.7459	NA	NA	NA	17.9195
C163A_HUMAN	LEVFYN(de)GAWGTVGK	2	NA	NA	NA	NA	NA	NA	NA	NA	NA	NA	NA	NA	NA	NA	NA	NA	NA	NA	NA	NA	NA	NA	NA	NA	NA	NA	NA	NA	NA	NA	NA	NA	NA	NA	NA	NA	NA	NA	NA	NA	NA	NA	NA	NA	NA	NA
C163A_HUMAN	LQEGPTSCSGR	2	16.53	-0.064	-0.18	0.85612	0.03	0.85612	NA	14.5355	17.8458	18.0111	15.7214	15.7592	16.3669	15.7746	16.6517	17.0461	16.8831	17.3475	16.432	17.0368	17.5087	16.9826	15.7316	15.3326	16.7676	16.5425	15.1722	15.9334	17.359	16.9368	15.4875	15.6651	17.3039	17.1363	17.1169	17.3107	15.9153	16.4643	16.9009	16.774	17.5526	17.4736	17.7689	16.7441	14.8694	14.6816
C163A_HUMAN	LVDGVTECSGR	2	19.01	-0.106	-0.32	0.75291	0.1	0.75291	17.6836	17.7621	20.143	20.4157	18.2597	18.042	19.1906	18.0664	19.5378	NA	19.4519	NA	19.7252	19.8344	NA	19.3166	18.0183	18.1072	19.2678	19.0154	18.0778	18.5692	NA	19.7037	18.261	18.4153	19.2979	NA	19.6132	19.9469	18.4348	NA	19.1904	19.8862	19.5815	20.1056	20.1046	19.0324	18.0453	18.2604
C163A_HUMAN	LVGGDIPCSGR	2	19.31	0.291	0.85	0.40096	0.73	0.40096	NA	NA	20.3741	20.4803	18.2836	NA	NA	NA	NA	19.1632	19.3467	19.3332	19.3945	19.7226	NA	19.7571	NA	NA	NA	19.2191	18.8151	NA	NA	19.1232	18.5175	NA	18.8233	NA	19.4064	19.7637	NA	NA	19.3307	NA	NA	19.7476	20.0518	19.5965	18.8705	17.7244
C163A_HUMAN	NWQWGGLTCDHYEEAK	3	19.64	0.216	0.57	0.57482	0.32	0.57482	NA	NA	21.0654	20.142	NA	NA	18.8988	NA	NA	NA	20.213	19.73	19.3965	NA	19.6803	19.4871	NA	NA	19.3477	NA	18.8277	NA	NA	18.9783	NA	NA	20.0965	19.7062	20.3731	19.4787	NA	18.646	NA	NA	20.1575	20.1615	20.4088	19.8696	18.8698	18.6385
C163A_HUMAN	QLGCPTAVTAIGR	2	20.06	-0.235	-0.76	0.45393	0.58	0.45393	NA	19.3042	20.4663	21.0351	NA	NA	19.0986	19.3102	20.0342	19.9117	20.0118	20.3666	20.0912	NA	20.1269	NA	NA	NA	19.2952	NA	NA	NA	19.7628	20.21	NA	19.5783	20.1442	19.8725	20.224	20.9163	19.325	NA	20.0872	20.0849	20.7665	20.7441	20.9414	19.9106	NA	NA
C163A_HUMAN	SSMSETTVGVVCR	2	19.15	-0.164	-0.33	0.74378	0.11	0.74378	NA	18.0354	20.7361	20.9699	17.3194	17.2208	19.6782	17.6369	NA	NA	20.2314	19.7689	19.6	NA	19.9728	19.06	18.2247	17.6059	19.7384	19.0544	19.1826	18.2847	19.9731	17.9211	18.2956	NA	19.8013	19.8663	20.0247	20.1449	18.9913	18.9048	20.3657	19.8028	NA	NA	20.3931	19.356	17.7079	18.018
C1QA_HUMAN	DQPRPAFSAIR	2	20.95	-0.439	-1.01	0.32142	1.02	0.32142	NA	NA	21.5782	NA	18.853	NA	21.4033	NA	20.7326	21.2144	NA	NA	20.8885	21.3996	21.1785	21.0769	19.3337	NA	21.5606	20.8416	20.5793	20.2175	21.5619	20.4665	20.5399	NA	NA	NA	21.2596	21.1538	NA	22.6171	NA	20.6704	NA	NA	NA	21.8524	NA	NA
C1QA_HUMAN	GHIYQGSEADSVFSGFLIFPSA	2	18.21	-1.387	-2.85	0.00835	8.11	0.00835	17.095	16.9738	NA	NA	NA	NA	18.9473	17.0643	NA	17.7688	NA	18.3047	17.7033	NA	17.9631	NA	16.0966	NA	17.4992	16.8122	NA	NA	18.7816	18.1005	NA	NA	18.6172	18.1201	NA	18.5885	20.2565	20.411	18.5707	NA	NA	NA	19.9553	18.4269	18.5929	NA
C1QA_HUMAN	GLFQVVSGGMVLQLQQGDQVWVEKDPK	3	19	-0.706	-1.02	0.31856	1.03	0.31856	NA	17.3465	20.6723	19.9422	NA	17.5041	19.5849	18.156	NA	19.9623	20.3216	NA	NA	NA	19.9061	NA	17.421	15.6021	NA	17.4513	17.8163	NA	19.616	18.5878	NA	NA	NA	NA	18.468	NA	20.9286	20.8382	NA	NA	NA	NA	21.1028	NA	19.2624	18.4521
C1QA_HUMAN	KGHIYQGSEADSVFSGFLIFPSA	3	20.72	-0.549	-1.36	0.1819	1.86	0.1819	19.7428	20.2824	NA	NA	19.0973	NA	20.7931	20.3876	20.7172	21.2686	NA	21.6277	20.9275	20.6039	21.3901	21.0558	18.5161	NA	20.8167	20.3683	20.2182	NA	21.3194	20.816	20.3744	19.9549	NA	NA	NA	NA	22.7785	22.6262	21.4344	20.7861	NA	NA	21.1907	NA	20.315	20.0375
C1QA_HUMAN	RSLGFCDTTNK	2	18.97	-0.704	-2.28	0.03169	5.18	0.03169	NA	NA	19.1394	NA	NA	NA	18.722	NA	17.9983	18.4836	NA	19.3468	18.1628	18.7525	18.4496	NA	NA	NA	18.2029	18.2887	NA	NA	19.1996	NA	NA	NA	18.9561	19.2159	18.9654	18.8585	20.3141	20.1924	NA	NA	19.6851	19.3917	NA	19.0044	NA	NA
C1QA_HUMAN	SLGFCDTTNK	2	22.19	-0.572	-1.43	0.16244	2.05	0.16244	NA	21.2428	22.8618	22.9611	21.1345	NA	22.4465	21.0262	NA	22.4243	22.7553	NA	21.8714	22.0617	NA	21.9513	21.0522	21.0076	NA	21.8247	21.3983	NA	NA	22.1718	21.4941	21.7102	22.5865	NA	NA	NA	23.5159	24.1131	22.3222	21.9716	NA	22.861	23.8582	22.289	NA	NA
C1QB_HUMAN	FDHVITN(de)MNNNYEPR	2	22.08	-0.206	-0.36	0.72443	0.13	0.72443	21.41	NA	22.7035	22.9256	20.5582	NA	22.3938	21.9329	22.5235	22.4216	23.2078	23.1602	22.2247	22.2996	19.6434	22.2982	20.5448	NA	22.5166	22.1837	21.5704	NA	22.6178	19.2687	21.0144	21.1896	NA	23.0775	22.7642	22.7894	24.1231	23.8464	22.4626	22.1546	22.8169	22.5882	22.985	22.5533	18.9933	21.0104
C1QB_HUMAN	GNLCVNLMR	2	21.86	-0.641	-2.3	0.02602	5.3	0.02602	20.7485	20.7694	22.1347	22.012	20.7946	20.5506	22.0675	21.1412	22.0276	21.9866	22.39	22.1101	21.7161	21.8839	22.2472	22.0558	20.4441	20.2197	21.9641	21.5258	21.7289	21.9344	22.7814	22.4852	21.1505	21.5851	22.3271	21.6992	22.0707	22.0499	23.3407	23.5367	22.0737	21.7988	22.4375	22.3539	23.1235	22.1942	21.7613	21.1674
C1QB_HUMAN	LEQGENVFLQATDK	2	22.19	-0.393	-1.57	0.12269	2.48	0.12269	21.365	21.3686	22.497	22.5022	20.8349	21.0828	22.1587	21.7871	22.4991	22.4777	22.8405	22.8561	21.8786	22.1265	22.1415	22.0431	21.4664	21.0364	22.5974	22.3116	21.7479	21.8732	22.6506	22.3795	21.4771	21.4897	23.0623	22.6982	22.2469	22.4912	23.8016	23.9235	22.0824	22.1539	22.6438	22.7712	22.8517	22.0693	21.7055	21.6126
C1QB_HUMAN	TINVPLRR	2	21.26	-0.504	-1.73	0.09105	2.98	0.09105	20.481	20.4197	21.8294	21.6509	19.9905	19.798	21.5978	20.6788	20.7883	21.1422	21.9042	21.8644	21.2259	21.7719	21.2319	21.3553	20.2914	19.8266	21.3251	21.0025	21.0761	20.8595	22.0225	20.7076	20.8763	21.0493	21.6991	21.5821	21.5631	21.4507	22.6807	22.9345	20.7485	21.1862	22.0365	21.9094	22.2967	21.6716	21.2325	20.6632
C1QB_HUMAN	VPGLYYFTYHASSR	2	22.64	-0.691	-2.06	0.04549	4.23	0.04549	21.979	21.4149	23.1155	22.853	21.1013	20.4358	23.201	22.608	23.08	22.809	23.1554	22.8586	22.4844	22.7434	23.1567	22.9454	20.2086	19.7456	23.2484	22.7563	22.5868	22.607	23.733	23.1646	22.1973	22.072	22.7747	22.7425	23.184	23.322	24.0691	24.397	22.8292	23.1165	23.277	23.1198	23.8305	22.8319	22.1816	21.6796
C1QB_HUMAN	VVTFCDYAYNTFQVTTGGMVLK	3	19.14	-0.379	-0.88	0.38769	0.77	0.38769	18.0304	17.3841	20.1957	19.1341	NA	NA	NA	18.0592	19.2589	18.9007	20.4036	NA	19.2289	18.8073	NA	NA	NA	NA	18.8498	17.8583	18.4345	NA	NA	18.0546	NA	NA	20.5007	19.6309	19.2827	19.1187	20.9681	20.3673	19.5344	18.5888	19.664	19.6607	19.8248	19.1795	18.6405	18.3241
C1QC_HUMAN	FNAVLTNPQGDYDTSTGK	2	22.47	-0.488	-1.45	0.15274	2.12	0.15274	21.2892	21.3758	23.2206	23.1437	20.5712	20.5766	22.9732	22.0719	22.6912	22.7944	23.1626	23.3133	22.6967	22.7961	22.9964	22.4228	20.654	21.0097	22.723	22.1187	21.7928	21.717	22.8489	22.4089	21.7421	20.9296	23.4114	23.3943	22.8998	23.0125	24.405	24.4889	22.7278	22.5239	23.2952	22.8872	23.5157	23.0887	21.7576	21.5205
C1QC_HUMAN	FQSVFTVTR	2	22.59	-0.511	-1.92	0.06152	3.68	0.06152	21.8444	21.745	22.9017	22.6992	21.4202	21.2067	22.7852	22.2101	22.6225	22.9153	23.0334	22.5167	22.7445	22.8081	23.1651	22.6882	21.1341	20.978	22.9354	22.309	22.2309	22.2916	23.3113	23.0083	21.8947	22.1813	22.9254	22.5466	23.0102	22.8358	24.2052	24.2526	22.4748	22.46	23.1682	23.0943	23.5453	22.8558	22.5192	22.0631
C1QC_HUMAN	QTHQPPAPNSLIR	2	21.75	-0.603	-1.78	0.08138	3.18	0.08138	20.7845	20.9498	22.1817	22.2764	20.5123	20.4113	22.2174	21.4667	20.1797	22.1841	22.7292	22.415	21.8059	21.7947	21.6872	21.3477	20.532	20.1503	21.6223	21.6458	21.0161	20.8358	22.2474	21.6317	20.9518	21.1765	22.6204	23.011	21.9154	22.2276	22.9597	23.4012	22.0233	21.8423	23.0387	22.7995	22.7843	22.2805	21.2705	20.9272
C1QC_HUMAN	TNQVNSGGVLLR	2	21.83	-0.434	-1.49	0.14423	2.21	0.14423	20.7169	20.889	22.4755	22.3017	21.0037	20.7613	22.3516	21.3643	21.7126	21.9883	22.1663	22.1073	21.3544	21.7186	22.0221	22.0138	20.7753	20.5099	22.0249	22.014	21.4451	21.3021	22.8348	22.0263	21.1347	21.2618	21.9677	21.8496	22.2377	22.2405	22.6247	23.3723	22.0545	22.0555	22.7681	22.3667	23.3193	21.9944	20.9885	21.0996
C1QC_HUMAN	VPGLYYFVYHASHTAN(de)LCVLLYR	3	18.88	-0.971	-1.79	0.08552	3.21	0.08552	16.5482	18.9807	19.7741	19.3988	NA	18.6594	NA	NA	17.9196	NA	NA	18.6207	19.1624	NA	18.4592	18.4554	NA	16.7404	NA	NA	NA	NA	18.741	18.762	18.5629	NA	NA	19.4641	NA	19.1042	20.0238	20.5657	NA	NA	20.2357	19.348	NA	NA	NA	NA
C1QC_HUMAN	VVTFCGHTSK	2	18.99	-0.345	-1.19	0.24097	1.41	0.24097	18.4702	18.3533	19.7128	18.8886	18.0139	17.9969	18.9992	18.8432	19.0229	18.9795	19.5027	19.3015	19.1583	19.0368	18.8977	19.8444	17.8336	17.5248	18.9649	18.9747	18.8341	18.7381	19.5447	19.8406	18.2295	18.6917	19.3462	19.8652	18.859	18.5471	20.2482	20.4652	18.1494	NA	19.561	18.4808	NA	19.88	19.1453	18.6874
C1QT3_HUMAN	SDTSSNHAVLK	2	15.1	0.126	0.35	0.72565	0.13	0.72565	NA	NA	14.9782	15.4809	NA	NA	15.5823	14.6892	15.2935	15.7353	15.3035	15.7052	14.7152	15.0641	15.0636	14.663	NA	NA	14.6587	14.6451	NA	NA	NA	13.5955	NA	NA	NA	15.1634	14.7358	14.6155	NA	NA	15.1719	14.9518	16.3412	15.7974	NA	15.236	NA	NA
C1R_HUMAN	CLPVCGKPVNPVEQR	3	19.68	-0.341	-0.63	0.53484	0.39	0.53484	18.711	NA	20.7393	21.2476	18.1276	18.4598	20.6889	19.6573	18.1821	19.8631	20.5576	20.2924	19.9829	19.973	19.9745	19.9189	18.7022	16.2328	NA	19.6745	18.8464	18.5167	19.5833	18.6369	18.8944	19.1111	NA	19.0313	20.8077	18.1233	20.0966	21.0226	20.3891	20.6399	20.614	21.234	22.0577	20.5985	19.5339	19.3663
C1R_HUMAN	DYFIATCK	2	21.27	-0.572	-2.37	0.02207	5.62	0.02207	20.1341	20.2671	21.0113	21.0787	20.2302	20.105	21.4662	20.9496	20.9882	21.2065	21.8951	21.793	21.247	21.0895	21.6285	21.1691	20.4196	20.298	21.4308	21.2227	20.8148	20.9319	21.7543	21.6264	20.1662	20.5638	21.6564	21.5473	21.6254	21.581	22.894	22.931	21.712	21.4923	21.555	21.3934	22.3467	21.7381	21.5708	21.1683
C1R_HUMAN	EFMSQGNK	2	18.04	-0.392	-1.11	0.27206	1.24	0.27206	16.1096	NA	18.4419	18.5435	16.6555	16.2461	18.425	17.7418	18.1792	18.2881	18.7113	18.5963	17.6898	18.2414	19.1149	18.0017	17.4236	16.9087	18.242	18.0228	17.449	17.4182	18.9444	18.1015	16.3753	16.8615	18.7058	18.4167	18.6846	18.4432	19.4162	19.7232	18.5449	18.4006	18.5674	18.2689	19.2616	18.276	17.4166	16.6795
C1R_HUMAN	ESEQGVYTCTAQGIWK	2	21.66	-0.418	-1.58	0.12084	2.5	0.12084	20.6963	20.8288	21.7161	22.2379	20.4223	20.0911	22.1708	21.7059	21.4122	21.5707	22.6822	22.3164	21.6547	21.5088	21.8205	21.8617	20.4738	20.2626	21.8755	21.7504	21.0317	20.9636	22.1592	21.6157	20.8377	20.686	22.3187	22.1509	22.069	21.8562	22.9532	23.037	21.8232	21.9418	22.0409	22.0837	22.812	22.2402	21.5251	21.2676
C1R_HUMAN	FCGQLGSPLGNPPGK	2	21.5	-0.491	-1.75	0.08763	3.05	0.08763	20.403	20.707	22.0903	22.0256	19.7983	20.0514	21.8542	21.1678	21.5081	21.8242	22.007	22.3645	21.4	21.5572	21.6195	21.1993	20.262	20.3571	21.8899	21.0594	20.6993	20.7719	21.4408	21.3311	20.6019	20.4177	22.3357	22.182	21.9316	22.0376	22.854	22.8642	21.9545	21.9294	22.5604	22.2053	22.3475	21.8202	21.2073	21.466
C1R_HUMAN	FCGQLGSPLGNPPGKK	3	19.73	-0.531	-1.7	0.09673	2.88	0.09673	19.2452	18.818	19.9586	19.6172	18.602	19.4829	19.628	20.3829	19.1931	18.8591	19.7956	19.7263	18.6244	19.1042	19.2553	20.0076	19.6198	19.2603	19.3991	20.5904	19.4945	19.7742	20.4484	20.5367	19.1991	18.9966	19.5426	NA	19.818	19.9577	20.467	21.2941	20.0433	19.3486	19.8763	20.6935	20.585	19.4748	20.591	19.996
C1R_HUMAN	GFLAYYQAVDLDECASR	2	19.1	-0.731	-1.51	0.14717	2.29	0.14717	18.615	17.8064	NA	NA	NA	NA	19.415	NA	18.6732	NA	NA	18.5709	NA	NA	20.0155	NA	17.3946	NA	19.7647	NA	18.8745	NA	NA	NA	NA	NA	19.7068	NA	NA	NA	20.631	NA	19.6461	NA	NA	NA	NA	NA	19.3956	18.8327
C1R_HUMAN	IKDCGQPR	2	13.64	-0.393	-0.83	0.41161	0.69	0.41161	NA	NA	14.1465	13.4274	12.0803	NA	14.5012	13.2861	13.745	13.7306	14.0538	14.416	13.5731	13.2142	13.6775	12.797	12.584	NA	13.4525	12.3154	11.4832	NA	13.6817	12.9964	NA	NA	14.2409	13.0912	13.6139	13.4542	15.1838	15.0812	13.9559	13.1992	14.4761	14.1963	15.4969	13.5833	NA	NA
C1R_HUMAN	IQYYCHEPYYK	2	20.33	-0.558	-1.72	0.09263	2.95	0.09263	19.3379	19.2232	21.2099	20.6267	18.6963	18.6713	20.552	20.2516	19.8117	20.3991	21.3834	20.9934	20.0115	20.0155	20.1366	20.7755	19.1958	18.4864	20.4029	20.7992	19.9292	19.0299	20.1947	20.2208	19.6462	19.183	21.511	20.923	20.659	20.4619	21.8518	21.7952	20.9799	20.3381	21.0519	20.6787	21.7007	21.1819	20.6508	20.1515
C1R_HUMAN	KEFMSQGNK	2	16.94	-0.251	-0.62	0.5412	0.38	0.5412	14.6976	14.9386	18.4583	18.3101	15.4206	NA	17.6407	17.046	17.3388	16.7041	17.5477	17.4082	16.4458	16.5328	17.4269	16.6461	NA	NA	NA	NA	15.5321	15.6362	17.216	16.5963	15.2229	14.9901	17.3753	17.9741	17.4162	17.165	18.038	18.1148	17.2238	17.2959	17.9369	18.0463	18.3613	17.4521	15.9881	16.8322
C1R_HUMAN	LFGEVTSPLFPK	2	18.78	-0.623	-1.58	0.12699	2.49	0.12699	18.0687	18.0957	19.0226	NA	NA	NA	NA	18.3188	18.5034	NA	NA	19.3685	18.8303	NA	19.1434	18.8379	NA	17.006	18.8294	18.1649	NA	17.8902	18.7422	18.938	NA	NA	NA	NA	NA	NA	20.2267	20.2299	NA	NA	NA	NA	19.9037	NA	18.9852	18.54
C1R_HUMAN	LFGEVTSPLFPKPYPNNFETTTVITVPTGYR	3	20.16	-0.31	-0.99	0.32688	0.99	0.32688	18.7024	NA	20.9626	20.8636	NA	NA	19.5305	19.358	19.7996	19.7439	20.8893	20.8663	20.4204	20.1093	19.8415	19.8291	NA	NA	19.7022	19.5886	19.1724	18.8218	19.6757	19.5478	18.7387	18.2917	21.121	20.9454	20.9728	20.6706	21.6362	21.388	20.4324	20.2128	20.7149	20.7661	21.083	21.0513	20.1296	19.8605
C1R_HUMAN	LGNHPIRR	2	16.96	-0.462	-1.19	0.24211	1.42	0.24211	15.6249	15.8507	18.0128	NA	15.7979	15.2952	17.9045	17.2783	17.0483	17.2107	18.071	NA	16.9523	NA	16.745	NA	15.9605	15.7018	NA	NA	16.0083	16.5677	17.0235	NA	15.8187	16.0608	18.365	18.0135	NA	NA	18.7014	18.7529	17.3464	17.301	NA	NA	18.1991	NA	16.6955	16.4724
C1R_HUMAN	LPVANPQACENWLR	2	21.96	-0.564	-2.02	0.04945	4.08	0.04945	21.7006	21.2189	22.2846	22.8328	20.6826	20.4334	22.5758	21.8465	21.4179	21.5119	22.504	22.0622	21.4397	21.4961	22.3826	22.2025	20.9478	20.3789	21.862	21.8537	22.0612	21.9395	22.9113	21.8823	22.0643	21.7612	22.1024	21.8245	22.2851	22.1083	23.0025	22.8359	22.4309	21.5841	22.4926	22.3714	22.7737	21.8779	22.6424	21.97
C1R_HUMAN	LVFQQFDLEPSEGCFYDYVK	2	21.21	-0.453	-0.91	0.36764	0.83	0.36764	20.5833	20.5764	20.3825	19.5738	18.8263	NA	21.4563	21.4662	21.8549	22.0406	22.6962	22.6015	22.1209	20.5653	20.266	22.0348	19.1863	NA	21.6732	21.1356	20.8109	19.4651	19.9707	21.2205	20.5516	20.6337	22.1656	21.9813	21.1246	20.8192	22.7573	23.101	22.6539	22.4628	22.175	20.262	21.0595	20.8767	20.6831	22.2753
C1R_HUMAN	MDVFSQNMFCAGHPSLK	3	22.56	-0.473	-1.57	0.12333	2.47	0.12333	21.7915	21.4765	23.285	23.3502	20.8524	20.8213	22.5321	22.3063	22.2911	22.7185	22.5761	23.0336	22.7037	22.5017	22.7925	22.7923	20.9748	20.6094	24.0025	22.9832	22.5689	22.158	22.9341	22.1498	21.6504	21.6046	23.0074	22.7706	23.2542	23.35	23.6916	23.7041	22.914	22.914	23.2818	23.003	22.7713	23.0816	22.8952	22.1594
C1R_HUMAN	MGNFPWQVFTNIHGR	3	21.42	-0.92	-2.18	0.03427	4.77	0.03427	20.4598	20.2783	23.083	22.307	19.5538	19.4893	21.889	21.108	21.2612	21.5013	22.708	21.9573	21.3583	21.3082	21.9599	21.865	17.7967	16.756	21.1221	21.3669	20.9396	20.613	21.5969	21.2069	20.6794	20.4487	22.5969	22.3113	22.5372	22.3583	22.4933	22.3422	22.3165	22.0016	23.1448	22.1546	22.6581	22.1753	21.5089	21.4443
C1R_HUMAN	NIGEFCGK	2	19.16	-0.222	-0.71	0.48111	0.5	0.48111	18.0304	17.8582	18.9189	18.8266	18.3586	18.2861	19.7835	19.4255	20.0921	19.4298	19.6472	19.2169	18.818	19.2301	19.9355	19.1447	18.8006	18.6782	19.3383	19.1953	18.3112	18.7311	19.8133	18.9347	18.214	17.8515	19.0787	19.4605	19.3696	19.1658	20.5354	21.0232	19.5424	18.9779	19.445	19.1623	20.5448	19.12	19.0632	NA
C1R_HUMAN	NLPN(de)GDFR	2	NA	NA	NA	NA	NA	NA	NA	NA	NA	NA	NA	NA	NA	NA	NA	NA	NA	NA	NA	NA	NA	NA	NA	NA	NA	NA	NA	NA	NA	NA	NA	NA	NA	NA	NA	NA	NA	NA	NA	NA	NA	NA	NA	NA	NA	NA
C1R_HUMAN	PVNPVEQR	2	17.9	-0.416	-1.24	0.22262	1.53	0.22262	16.6622	16.501	18.5868	18.3683	16.7144	16.4258	18.3228	17.3485	17.6366	18.0235	18.8412	18.8289	17.7571	18.0311	18.624	17.5886	16.9404	16.6752	18.4549	17.5502	17.2928	17.6097	18.349	18.0786	16.762	16.2685	18.4687	17.9799	18.3988	18.1961	19.6183	19.4859	18.6374	18.1435	18.3462	18.3961	18.976	17.9104	18.0385	17.2485
C1R_HUMAN	QDACQGDSGGVFAVR	2	20.93	-0.412	-1.62	0.11297	2.61	0.11297	19.7634	19.8368	20.7821	20.9048	19.8755	19.8423	21.1656	20.4903	20.8651	21.1105	21.3991	21.6617	20.7673	21.1636	21.5432	21.0651	20.0457	19.8482	21.3875	21.0016	20.7434	20.7178	21.5416	21.0284	20.195	20.1591	21.0436	21.5387	21.2404	21.1237	22.5256	22.7275	21.2288	21.0933	21.1199	21.2474	21.023	21.1353	20.9577	20.3672
C1R_HUMAN	QGYQLIEGN(de)QVLHSFTAVCQDDGTWHR	3	21.62	-0.846	-2.49	0.01688	6.19	0.01688	21.1736	20.6562	21.9611	21.7795	20.102	20.1514	22.2878	21.6507	21.4522	NA	22.1371	22.1783	21.4144	21.2904	21.8363	21.8649	19.6331	18.3845	21.9563	21.3469	21.327	21.1041	22.0059	21.448	20.9755	21.073	NA	22.0573	22.2368	22.1471	23.2603	23.1122	21.8798	22.2215	23.1305	NA	22.9211	22.2384	22.0097	21.5012
C1R_HUMAN	QRPPDLDTSSNAVDLLFFTDESGDSR	3	20.68	-0.499	-1.83	0.07346	3.36	0.07346	20.3011	20.387	20.8974	20.8215	19.3808	19.5846	21.049	20.6253	20.6338	20.8706	21.2024	21.1963	20.7438	20.3915	20.861	20.4539	19.2855	18.7458	20.6257	20.4777	20.0346	19.6099	20.9351	20.4688	19.9314	19.7505	21.1762	20.9057	21.0083	20.8088	22.317	22.0424	21.5554	21.2347	21.4425	21.0391	21.905	21.1674	20.5958	20.5801
C1R_HUMAN	TLDEFTIIQNLQPQYQFR	2	22.64	-0.48	-1.2	0.23503	1.45	0.23503	21.6785	22.0785	22.0517	22.55	20.9428	21.1651	23.8351	22.5395	22.8731	23.2141	23.2823	23.6953	22.8355	22.6733	23.4958	23.4225	20.4106	19.5739	22.8272	22.7851	22.271	22.1979	23.0816	23.0329	21.602	22.1977	22.7177	20.5453	22.8661	23.1631	23.9336	24.3994	23.4952	23.4635	23.0271	22.7832	23.1836	23.3088	23.0967	23.1538
C1R_HUMAN	VLNYVDWIK	2	22.82	-0.54	-1.97	0.0549	3.89	0.0549	22.0973	21.9202	23.6616	23.5766	21.4414	21.1107	22.9788	22.8717	22.2966	23.038	23.5456	23.2627	22.817	22.875	23.0764	23.1173	21.2432	20.9506	22.7211	22.3385	22.7181	22.2895	22.9222	22.3326	22.0662	21.9498	23.108	23.4189	23.498	23.442	23.7563	23.9905	23.6999	23.3935	23.3679	23.5769	23.6481	23.4595	22.6308	22.4742
C1R_HUMAN	VSVHPDYR	2	19.89	-0.567	-1.92	0.06181	3.68	0.06181	18.8743	18.5876	20.7632	20.296	18.5284	18.1271	20.1726	19.6729	19.4168	19.4643	20.4764	20.3889	20.0696	19.978	19.9033	20.4146	19.1292	18.3828	20.562	19.6363	19.3169	19.417	20.3509	19.8786	19.0553	19.1229	20.675	20.2106	NA	20.4239	21.424	21.3695	20.3231	20.2274	20.5588	20.3948	20.8157	NA	19.9683	19.6193
C1R_HUMAN	WILTAAHTLYPK	2	22.94	-0.617	-2.07	0.04389	4.3	0.04389	22.5775	22.094	23.5997	23.7515	21.1239	21.2288	23.5778	22.5827	22.1636	22.5985	23.7378	23.6867	23.1411	22.8861	23.3055	22.5059	21.513	21.1165	22.6962	22.6724	22.8435	22.5798	23.5971	23.0959	22.5446	22.1484	23.14	23.0917	23.5136	23.5422	24.2043	24.3103	23.2188	22.8528	23.1104	23.3632	24.238	23.3217	23.2667	22.925
C1R_HUMAN	YTTTMGVNTYK	2	20.94	-0.586	-2.14	0.03796	4.57	0.03796	19.8985	20.1801	21.6991	21.8342	19.4112	19.7582	20.4859	20.7875	20.8308	20.8699	21.5075	21.34	20.6462	20.5047	20.6227	20.8444	19.9586	19.9431	20.7564	21.1411	20.221	20.4265	21.2265	20.3227	19.8947	20.0272	21.8222	21.6671	21.5031	21.8121	21.76	22.2011	21.1999	21.1071	22.0358	21.8639	22.3076	21.3915	20.987	20.9722
C1RL_HUMAN	GSEAINAPGDNPAK	2	17.68	-0.491	-1.29	0.20435	1.67	0.20435	NA	NA	17.7821	17.523	NA	NA	17.9559	16.8776	17.7459	17.6904	17.2656	17.9845	17.7515	18.0496	18.0917	16.5704	16.308	15.7846	17.8419	16.9738	NA	17.1193	17.8754	NA	16.5255	NA	18.24	18.8429	17.8841	18.0316	18.7845	18.639	17.7894	17.7885	18.0126	18.0324	18.6705	17.526	NA	NA
C1RL_HUMAN	LGNFPWQAFTSIHGR	3	19.84	-0.858	-2.64	0.01158	6.94	0.01158	18.7505	18.1844	20.263	20.0438	18.121	17.8188	20.1029	20.2326	19.5849	19.3537	20.8677	19.9249	20.0976	19.8687	19.6804	19.7982	17.4987	NA	19.7582	19.2768	19.8871	19.6385	20.3135	20.0568	19.6435	19.796	21.9303	22.0295	20.1206	20.5394	19.8119	20.3083	19.6769	19.2559	20.7574	20.3172	21.1149	20.4821	19.3313	19.3431
C1S_HUMAN	CVPVCGVPR	2	19.86	-0.345	-1.13	0.26407	1.28	0.26407	19.6086	19.4836	NA	19.805	19.5373	19.1731	19.656	19.994	18.9588	19.2109	20.0133	NA	19.2272	19.221	19.5288	20.6853	19.9399	19.6652	20.0536	20.531	18.9165	19.3225	19.9651	20.4025	19.5082	20.1518	NA	NA	19.8823	19.9234	20.3779	21.6411	19.8425	19.6559	NA	19.9886	20.84	19.8735	20.582	19.9468
C1S_HUMAN	DVVQITCLDGFEVVEGR	3	NA	NA	NA	NA	NA	NA	NA	NA	NA	NA	NA	NA	NA	NA	NA	NA	NA	NA	NA	NA	NA	NA	NA	NA	NA	NA	NA	NA	NA	NA	NA	NA	NA	NA	NA	NA	NA	NA	NA	NA	NA	NA	NA	NA	NA	NA
C1S_HUMAN	EDTPNSVWEPAK	2	21.55	-0.234	-0.98	0.33414	0.96	0.33414	20.6075	NA	21.3328	21.5267	NA	NA	21.5628	21.6656	21.2588	21.092	21.5879	22.0683	21.2336	21.2208	21.7492	21.2079	NA	NA	21.6226	21.6839	NA	20.8239	NA	21.7195	20.8974	21.1159	21.8485	22.5496	21.7924	21.7591	NA	NA	21.9152	21.6808	21.4436	21.5824	22.01	21.5875	21.9704	21.8036
C1S_HUMAN	EPTMYVGSTSVQTSR	2	18.97	-0.21	-0.61	0.54466	0.37	0.54466	NA	18.4032	NA	19.3124	NA	17.2131	19.6742	19.0966	19.2395	19.0329	19.6367	19.3645	19.0367	NA	19.1626	18.9995	17.706	17.8071	18.9125	19.813	18.4256	NA	19.5027	18.4049	NA	NA	NA	NA	18.7596	19.0356	19.6802	20.1852	19.1827	19.1556	NA	NA	NA	19.372	18.5572	18.505
C1S_HUMAN	GDSGGAFAVQDPNDK	2	21.27	-0.3	-0.91	0.36619	0.83	0.36619	20.4133	19.7162	21.4431	21.5578	20.0984	19.8451	21.7928	20.9391	21.3036	21.2633	21.8151	21.7995	21.2192	21.7575	21.6681	21.4129	20.5619	20.1406	22.0222	21.6713	20.856	20.8827	21.732	20.2635	20.3673	19.7915	21.7975	22.2912	21.3203	21.4669	22.4665	22.8399	21.5057	21.3615	21.6008	21.8769	22.6956	21.698	20.9743	20.6442
C1S_HUMAN	GMDSCKGDSGGAFAVQDPNDK	3	18.45	-0.215	-0.6	0.55459	0.36	0.55459	17.1782	NA	18.942	18.9479	NA	NA	18.2575	17.5917	17.9934	18.2159	19.6852	19.4483	17.7939	18.2146	18.8326	18.1438	17.8114	NA	18.1098	18.2498	17.9408	17.1991	18.5137	17.1603	17.1073	NA	18.6874	18.6782	19.0512	19.0263	19.2681	19.7383	19.155	18.9349	19.8059	19.7888	19.1033	17.829	17.6169	17.5716
C1S_HUMAN	IIGGSDADIK	2	22.02	-0.35	-0.89	0.37659	0.8	0.37659	20.2883	21.9752	22.808	23.0511	21.3078	21.8079	22.1773	21.3557	21.6064	21.8955	22.8217	22.6962	21.7503	21.4975	22.2525	21.3348	21.0969	21.592	21.9688	21.5887	20.7806	20.6224	21.6696	21.953	20.5798	21.6491	22.991	22.9801	22.7746	22.7121	22.6414	22.6487	22.5277	21.7421	23.1089	22.8567	23.9423	21.792	21.5206	22.3888
C1S_HUMAN	LLEVPEGR	2	22.73	-0.402	-1.61	0.11445	2.59	0.11445	21.8063	21.6759	23.1694	22.5936	21.7752	21.633	22.8999	22.2062	22.4838	22.8862	23.2711	22.9702	22.9431	22.8449	23.2667	22.9841	21.9168	21.7663	23.0177	22.5311	22.3528	21.8505	22.8011	NA	22.2851	22.2071	22.8599	23.0302	23.2721	23.4038	23.3445	23.6765	22.7639	23.0769	23.2239	22.9395	24.0346	23.3438	22.907	22.4725
C1S_HUMAN	MGPTVSPICLPGTSSDYNLMDGDLGLISGWGR	3	20.84	-0.042	-0.09	0.92701	0.01	0.92701	NA	NA	22.1594	22.0024	NA	NA	19.755	19.9445	NA	20.6116	21.6223	21.721	20.7706	20.4753	21.1143	21.3086	NA	NA	18.398	20.5767	NA	19.3083	20.1316	20.5749	19.4187	18.6191	22.2102	22.1074	NA	21.8592	21.3162	21.6398	21.0689	21.1108	NA	20.7227	21.3389	20.7541	20.9176	21.589
C1S_HUMAN	MLTPEHVFIHPGWK	2	21.14	-0.155	-0.31	0.76035	0.09	0.76035	21.1534	20.475	22.0065	21.9108	19.2549	18.7234	21.6103	NA	20.4347	21.2318	21.3923	21.6038	21.1152	21.0569	21.4576	21.1935	NA	NA	21.6944	NA	21.1248	18.0125	21.272	20.9347	20.7615	20.7022	22.3666	21.9198	21.9851	21.4375	22.3297	22.0777	21.3372	21.0871	21.6982	21.7649	21.5594	21.8131	21.4687	18.9362
C1S_HUMAN	NYVDWIMK	2	21.92	-0.528	-1.73	0.08978	3.01	0.08978	21.3763	20.7839	22.5724	22.4383	20.6495	19.7745	22.0525	21.503	21.7462	21.7831	22.7282	22.5074	22.1628	22.1603	22.504	22.3122	20.5224	19.7117	22.0896	21.7818	21.4533	21.3234	21.9646	21.4444	21.0915	20.9217	22.4905	22.3354	22.2643	22.3343	23.0162	23.0928	22.6371	22.416	22.9587	22.6244	22.9343	22.6929	22.1878	21.5408
C1S_HUMAN	QFGPYCGHGFPGPLNIETK	3	23.44	-0.46	-1.6	0.11752	2.55	0.11752	22.7297	22.6795	24.0611	24.3318	21.8347	21.5756	23.7384	23.2728	23.2341	23.6116	24.2916	24.196	23.5377	23.5025	23.6444	23.3279	22.0343	21.6055	23.5642	23.4874	22.7712	22.5866	23.2832	23.0483	22.7017	22.6402	24.4597	24.1276	23.9788	23.9025	24.4239	24.3393	23.9101	23.6278	24.4976	24.3534	24.5616	23.9365	23.5483	22.7673
C1S_HUMAN	SDFSNEER	2	17.99	-0.076	-0.19	0.84963	0.04	0.84963	16.5396	NA	17.9065	NA	17.2708	17.6203	NA	NA	17.8165	17.1428	18.3168	18.8889	17.7505	NA	18.7261	18.6828	17.6155	17.9165	19.2511	18.8264	15.9916	16.8544	19.1881	NA	15.5316	16.4117	18.1905	18.9117	18.9104	18.8168	18.7994	19.1395	19.0245	18.4761	18.1283	17.6609	NA	NA	17.5795	17.7209
C1S_HUMAN	SNALDIIFQTDLTGQK	2	21.81	-0.376	-1.12	0.26729	1.26	0.26729	21.6831	21.4557	22.0297	21.4689	20.6188	20.3936	22.3537	21.5499	22.0301	22.4199	22.2012	21.4129	21.751	22.0074	22.6753	21.8919	20.6045	19.4773	22.5688	21.8865	21.6902	21.3384	22.3493	21.1375	21.2843	21.544	22.1489	21.454	22.1583	22.0848	22.2956	22.6907	22.7146	22.5972	21.4347	21.2708	23.1429	22.0096	22.5063	22.1524
C1S_HUMAN	SNALDIIFQTDLTGQKK	3	18.92	-0.404	-1.33	0.19286	1.77	0.19286	18.0138	18.4046	19.7308	NA	18.0881	17.8471	19.3027	19.1332	18.5995	19.0511	19.8084	NA	18.9313	NA	19.1501	NA	17.6478	17.5836	18.9229	NA	18.9107	18.684	19.2374	18.6075	18.4534	18.5657	NA	NA	20.0895	19.7875	19.9509	20.0509	19.5649	NA	NA	NA	NA	NA	18.8508	18.7203
C1S_HUMAN	SSNNPHSPIVEEFQVPYNK	3	22.89	-0.421	-1.14	0.26124	1.29	0.26124	21.712	22.0156	23.7947	23.6155	20.8663	20.576	23.1486	22.4099	23.0325	23.1047	24.035	24.0034	22.8669	23.3435	23.2474	22.491	21.9285	21.4166	23.3498	22.6784	22.0167	21.9931	22.9551	21.7302	21.9343	21.5793	24.3074	24.1151	23.8415	23.6486	24.0627	24.067	23.3481	23.2708	23.652	23.6016	24.2855	23.5336	21.5336	22.5743
C1S_HUMAN	TMQENSTPR	2	15.17	-0.316	-0.72	0.47468	0.52	0.47468	NA	NA	15.9405	15.1872	13.5752	NA	15.339	14.5013	15.2005	15.1245	15.7138	15.7435	15.8268	NA	15.8154	14.4622	13.7885	NA	15.1702	13.989	13.5827	NA	14.9991	14.8748	NA	NA	15.845	NA	14.8025	15.1012	15.9784	15.7745	14.9413	14.9408	15.8339	15.6666	16.9431	15.1696	NA	NA
C1S_HUMAN	TMQENSTPRED	2	16.92	-0.232	-0.56	0.57672	0.32	0.57672	14.9959	15.7412	17.8261	18.0752	16.148	15.6379	17.291	16.4751	16.3424	16.8808	17.2169	18.0037	16.5933	17.2324	17.4737	17.1757	16.127	16.1517	17.354	16.7316	15.5072	15.9238	17.6085	16.7257	15.2877	15.8023	17.1309	18.2689	17.8072	17.824	17.3719	18.1547	16.5663	17.3085	17.5505	17.7643	19.0669	17.3236	NA	15.351
C1S_HUMAN	TNFDNDIALVR	2	23.33	-0.437	-1.91	0.06301	3.63	0.06301	22.4598	22.8196	23.7281	23.6792	22.1188	21.9912	23.3111	23.0228	23.2404	23.3214	23.8113	23.7899	23.0812	23.5152	23.416	23.1769	22.4557	22.5585	23.3955	23.3917	22.6448	22.8592	23.4778	23.2495	22.6615	22.9459	23.989	23.4674	23.5971	23.7958	24.2188	24.2616	23.4316	23.4555	24.1874	23.9027	24.4733	23.6684	23.4758	23.2567
C1S_HUMAN	VEDPESTLFGSVIR	2	22.24	-0.409	-1.77	0.08324	3.14	0.08324	21.9004	21.6668	22.5089	22.5561	21.139	21.1714	22.0911	22.3082	22.0025	22.0544	22.7735	22.4582	22.1044	21.8018	22.4899	22.179	21.2779	21.4512	22.3186	22.3687	21.8965	22.1762	22.1096	22.0906	21.5685	21.8363	22.302	22.4787	22.8115	22.3382	23.5492	23.4828	22.3451	21.9418	23.0012	22.429	23.0957	22.3794	22.8037	22.1643
C1S_HUMAN	VEKPTADAEAYVFTPNMICAGGEK	3	21.08	-0.431	-1.24	0.22139	1.54	0.22139	20.2214	21.5508	22.0102	22.0321	19.1041	NA	21.1757	20.9155	20.7983	20.5872	21.8472	21.5756	NA	20.7925	20.6095	21.1311	19.9123	19.5518	21.1384	20.6548	20.3081	NA	20.804	20.2356	20.2491	NA	21.423	21.8362	21.6602	21.7014	21.988	21.7302	21.2266	21.0314	NA	21.5727	22.9251	21.469	21.1122	20.7658
C1S_HUMAN	VGATSFYSTCQSN(de)GK	2	NA	NA	NA	NA	NA	NA	NA	NA	NA	NA	NA	NA	NA	NA	NA	NA	NA	NA	NA	NA	NA	NA	NA	NA	NA	NA	NA	NA	NA	NA	NA	NA	NA	NA	NA	NA	NA	NA	NA	NA	NA	NA	NA	NA	NA	NA
C1S_HUMAN	YHGDPMPCPK	2	19.1	-0.525	-1.73	0.09011	3	0.09011	18.4799	18.0096	NA	19.4935	17.5483	16.9049	19.2836	18.8038	18.9096	18.9442	19.7334	19.5715	19.0654	18.9164	19.6323	19.429	18.171	17.8038	19.66	19.2536	18.4873	18.7968	19.8521	18.9542	18.5686	18.1983	19.6546	19.7672	19.3086	19.6275	20.154	19.9532	19.6312	19.2721	19.8356	19.4441	20.6741	19.4608	19.1596	18.6565
C99L2_HUMAN	APAKPPGSGLDLADALDDQDDGR	3	19.01	-0.041	-0.1	0.92241	0.01	0.92241	17.5416	18.1229	20.0778	20.231	NA	NA	19.0709	19.3399	NA	NA	NA	19.0169	NA	19.5787	NA	19.518	17.9095	NA	NA	18.6492	18.3977	18.5816	NA	NA	18.1502	NA	NA	NA	NA	NA	NA	NA	19.1124	19.7382	19.744	NA	NA	20.3057	NA	18.0768
C99L2_HUMAN	DLEDIVGGGEYKPDK	3	20.54	0.231	0.81	0.42371	0.65	0.42371	19.8276	19.5871	21.9649	21.998	19.7907	19.7412	20.7853	20.3357	21.007	21.0906	20.9086	NA	20.594	NA	21.098	21.2489	19.8272	19.7877	20.8334	21.1332	20.3037	20.3366	20.155	19.9458	19.5969	19.1322	20.364	NA	NA	NA	19.8123	20.0148	21.0207	21.0356	21.199	21.0754	22.1296	21.5533	19.7712	19.7339
C99L2_HUMAN	RKPIAGGGGFSDK	2	17.58	0.135	0.34	0.73518	0.12	0.73518	15.838	16.3419	19.4438	19.6822	16.3569	NA	18.5451	17.4322	NA	NA	NA	18.2419	NA	18.1143	18.3609	18.2043	16.6531	NA	17.9147	17.4784	17.2974	NA	16.8517	16.5954	16.9541	17.081	NA	17.9308	18.6481	NA	17.0251	17.4765	NA	17.8966	NA	18.8087	NA	NA	16.7432	16.6887
CA2D1_HUMAN	DYCNDLK	2	17.25	-0.459	-0.95	0.35443	0.9	0.35443	NA	NA	18.384	18.0368	16.6063	NA	NA	NA	17.5831	16.798	NA	NA	NA	NA	NA	NA	16.6784	16.3485	17.1853	16.3657	15.9971	16.5691	17.0379	NA	NA	NA	NA	NA	NA	17.2902	NA	NA	17.8383	17.5692	NA	17.8008	19.2152	NA	NA	NA
CA2D1_HUMAN	EAGENWQENPETYEDSFYKR	3	19.28	-0.252	-0.64	0.53021	0.4	0.53021	18.2926	NA	20.9027	NA	NA	NA	NA	19.1005	19.2016	19.3798	19.7866	NA	19.0219	NA	NA	18.9053	17.2234	NA	19.0085	NA	18.8267	NA	18.4978	NA	18.4689	NA	19.4635	NA	20.012	19.9825	19.0775	NA	19.9264	19.2544	NA	NA	20.7119	19.9267	NA	NA
CA2D1_HUMAN	FFGEIDPSLMR	2	20.97	4.418	4.02	0.00524	16.2	0.00524	NA	NA	23.1808	NA	NA	NA	NA	NA	NA	NA	NA	NA	NA	NA	NA	NA	NA	NA	NA	NA	NA	NA	NA	NA	NA	NA	NA	NA	NA	18.7627	NA	NA	NA	NA	NA	NA	NA	NA	NA	NA
CA2D1_HUMAN	FTLCPN(de)GYYFAIDPNGYVLLHPN(de)LQPK	3	NA	NA	NA	NA	NA	NA	NA	NA	NA	NA	NA	NA	NA	NA	NA	NA	NA	NA	NA	NA	NA	NA	NA	NA	NA	NA	NA	NA	NA	NA	NA	NA	NA	NA	NA	NA	NA	NA	NA	NA	NA	NA	NA	NA	NA	NA
CA2D1_HUMAN	FVVTDGGITR	2	20.35	-0.128	-0.41	0.68311	0.17	0.68311	19.7467	19.5629	21.9813	22.0346	19.2241	19.3832	20.4302	NA	NA	NA	21.1945	NA	20.3734	NA	20.5512	20.0227	19.881	19.6695	20.2138	20.1333	20.1957	20.2567	20.0266	19.6615	19.9262	19.9552	NA	20.4565	21.6555	NA	20.3299	NA	21.7061	21.0541	NA	NA	NA	20.7144	19.7324	19.9496
CA2D1_HUMAN	GPIQWMACENK	2	20.27	-0.327	-1.11	0.27317	1.23	0.27317	19.6693	19.9422	21.8984	21.574	18.5159	18.4366	20.4229	19.9589	20.2079	20.6175	20.326	20.3157	20.0347	20.4611	20.1132	20.142	19.9362	19.1754	20.2365	20.1093	19.8616	19.6888	19.9635	19.6238	19.4106	19.8061	19.6825	19.898	21.3702	21.6592	19.89	19.5837	21.1915	21.251	20.9939	21.3857	21.6915	21.2095	20.082	20.3987
CA2D1_HUMAN	GYYYEIPSIGAIR	2	21.1	-0.338	-1.21	0.23409	1.46	0.23409	20.4087	20.6102	22.5835	22.4736	20.0003	19.9822	20.8817	20.728	21.1388	21.3408	21.5379	21.1772	21.1862	20.9334	20.6203	20.972	20.2189	19.8321	21.0002	20.8169	20.7899	20.932	20.6374	20.5416	20.4855	20.8508	20.3441	20.5757	22.1559	21.9942	20.2599	20.4122	21.8487	22.3821	22.3672	22.3409	22.5154	22.0033	NA	20.8318
CA2D1_HUMAN	IIMLFTDGGEER	2	19.81	-0.638	-1.56	0.12865	2.43	0.12865	18.9798	NA	20.4881	18.7266	18.5864	18.7474	NA	NA	19.97	20.1805	19.5076	19.8172	19.9094	20.2228	NA	19.4572	19.1312	18.3483	NA	19.3827	NA	19.2407	NA	18.5106	18.9627	NA	19.5183	NA	20.7088	20.772	NA	NA	20.813	21.2601	21.1537	21.1281	21.145	20.3361	NA	NA
CA2D1_HUMAN	IKPVFIEDANFGR	3	22.25	-0.281	-1.07	0.28828	1.15	0.28828	21.5282	21.3379	23.4871	23.3616	21.0776	21.2172	22.2361	21.991	22.5263	22.5187	22.196	22.5804	22.2858	22.4222	21.8805	22.2452	21.6281	21.5082	22.0819	22.0056	22.2956	22.1311	21.9293	21.5821	22.1629	22.0529	21.6753	21.2723	23.1888	23.3005	21.5014	21.5103	22.811	22.9803	23.5662	23.3753	23.7443	23.1513	21.7235	21.7732
CA2D1_HUMAN	INTQEYLDVLGR	2	19.89	-0.261	-0.97	0.33878	0.94	0.33878	19.3347	19.3949	21.3742	21.2876	18.612	18.5449	19.9386	19.7891	20.1067	20.0633	19.863	20.1331	19.8594	19.8868	19.6236	20.2228	18.8666	18.7115	19.8064	19.798	19.4902	19.3745	19.4913	19.4009	19.2674	19.6691	19.7414	NA	20.8288	20.9801	19.4865	19.646	20.3688	20.8479	21.2002	20.9619	20.8431	20.7481	19.3449	18.9255
CA2D1_HUMAN	INTQEYLDVLGRPMVLAGDK	3	21.4	-0.577	-2.01	0.04996	4.06	0.04996	20.9427	20.8208	22.5468	22.8011	20.1783	19.8519	21.5664	20.9887	21.4926	21.5171	21.4173	21.4345	21.1427	21.2749	21.3404	20.422	20.2314	19.7753	21.3544	21.1393	21.7713	21.5742	21.3465	20.6327	20.8227	21.0173	21.5415	21.3758	22.3926	22.4349	20.5467	20.9368	22.4617	22.3327	22.4764	22.6089	22.7147	22.1755	21.4355	21.1704
CA2D1_HUMAN	KTPNNPSCNADLINR	2	18.94	-0.334	-1	0.32061	1.01	0.32061	17.4944	18.3095	18.6382	19.6075	17.2067	17.733	19.2698	19.2615	19.4589	19.4457	19.8318	19.107	19.0365	19.1137	19.067	18.8218	18.1323	18.104	18.7463	18.9747	18.327	18.5388	18.4937	18.5254	17.9178	18.7005	NA	18.6169	20.2484	20.2668	18.6463	18.7505	19.9333	20.2987	19.0315	20.2367	20.4872	20.3276	18.1672	17.7916
CA2D1_HUMAN	LEETITQAR	2	20.41	-0.192	-0.66	0.51576	0.43	0.51576	18.9989	19.2389	21.1619	21.9008	19.5103	19.4061	20.7871	19.9662	20.5994	20.7871	20.6598	20.5363	20.2885	20.7345	20.5614	20.415	20.0309	19.8413	20.3882	20.422	19.9474	20.3551	20.5522	19.8033	19.9011	19.6508	19.8087	20.2404	21.3892	21.4926	19.6644	20.2558	21.2088	21.4569	21.481	21.6144	21.5017	21.0728	19.3095	19.3703
CA2D1_HUMAN	LLIQAEQTSDGPNPCDMVK	3	19.23	-0.311	-0.97	0.33833	0.94	0.33833	18.4137	18.4855	19.7424	20.2474	18.0451	17.7579	18.7969	18.8917	20.2218	19.4728	19.8231	NA	18.3673	19.4498	19.3022	19.192	18.7423	18.5946	19.4716	19.5742	19.0366	18.9685	18.887	18.3223	18.7023	18.4673	NA	NA	19.9217	20.1106	18.6871	18.9147	20.6894	20.3204	19.8934	NA	21.0392	19.9638	19.0137	18.9033
CA2D1_HUMAN	LLKPAVVGIK	2	19.74	-0.038	-0.08	0.93887	0.01	0.93887	NA	NA	20.7172	20.5426	NA	NA	NA	NA	NA	NA	19.1038	19.4448	19.063	NA	NA	NA	NA	NA	NA	NA	18.8671	18.7217	NA	NA	NA	NA	18.949	18.2607	20.5194	20.5377	NA	NA	20.4352	19.8954	20.0389	20.463	19.8335	20.1148	NA	NA
CA2D1_HUMAN	MIDGESGEK	2	16.54	-0.444	-0.61	0.54933	0.37	0.54933	NA	NA	17.4902	17.4502	NA	NA	15.9735	NA	15.5841	15.7827	NA	15.7603	NA	NA	NA	NA	NA	NA	NA	NA	NA	NA	NA	NA	NA	NA	NA	NA	15.8019	16.271	NA	NA	16.545	16.2529	17.3044	17.2728	18.3402	15.7279	NA	NA
CA2D1_HUMAN	MQEDLVTLAK	2	21.09	-0.508	-1.49	0.14738	2.22	0.14738	20.3889	20.1	NA	NA	20.2446	19.8985	21.385	NA	NA	NA	21.3892	NA	21.3521	NA	NA	21.4222	21.0722	20.0186	NA	20.9281	21.7155	21.7513	21.3553	20.3981	21.4497	20.8502	NA	NA	21.7208	NA	21.0955	NA	21.9937	21.8898	21.9962	NA	NA	NA	20.6182	NA
CA2D1_HUMAN	NREEDPSLLWQVFGSATGLAR	3	20.73	-0.784	-1.84	0.07182	3.4	0.07182	19.6467	19.7759	22.6451	22.6908	19.0773	18.5781	20.8513	20.4107	20.9606	20.9451	21.6562	21.3214	20.9963	20.8111	21.0515	20.7903	17.7113	16.0865	20.5373	20.1479	20.3745	20.0756	20.4839	19.9196	20.2488	20.3643	21.1036	21.263	22.0269	21.9227	20.5287	20.7136	21.8683	21.739	22.513	22.1912	22.3331	22.1163	20.4219	20.17
CA2D1_HUMAN	QLVEIAAR	2	20.09	-0.182	-0.57	0.57436	0.32	0.57436	19.2087	NA	21.0336	20.9128	19.935	19.7649	20.5398	19.6642	19.9553	20.2238	NA	NA	20.0651	NA	20.2508	20.115	20.2139	19.6024	19.8081	19.7581	19.2841	19.3694	20.034	NA	19.5943	19.8765	NA	NA	20.6333	20.6151	NA	NA	20.9895	20.7587	NA	NA	21.8619	NA	19.3267	19.0794
CA2D1_HUMAN	SGPGAYESGIMVSK	2	19.05	-0.231	-0.67	0.50419	0.45	0.50419	18.5925	18.4829	20.2862	20.1959	17.7134	17.4158	19.3106	18.7486	19.3472	18.982	NA	NA	18.9349	18.2275	19.4498	18.6965	18.9243	18.5806	19.7054	18.5822	19.0263	18.6411	19.2983	18.2045	18.0455	NA	NA	NA	20.2651	19.7558	NA	18.1832	19.9745	19.9345	19.5739	19.8032	19.793	19.6913	18.7528	18.664
CA2D1_HUMAN	SQEPVTLDFLDAELENDIK	3	20.74	-0.251	-0.72	0.47703	0.51	0.47703	20.085	20.2671	22.3137	22.318	19.0924	19.5962	20.8465	20.4017	21.094	21.695	NA	20.734	20.7143	20.9684	20.8392	20.7825	19.3003	19.168	21.1186	20.2547	20.6008	20.2184	20.1968	19.7623	20.1788	20.6117	20.0692	18.9419	21.5106	21.4867	20.0991	20.2335	22.2286	21.9142	22.3566	21.8422	22.2713	21.7914	20.5025	20.4883
CA2D1_HUMAN	SYDYQSVCEPGAAPK	2	19.21	-0.271	-0.92	0.36432	0.84	0.36432	18.5134	18.5887	20.7859	20.8334	18.1858	NA	19.0569	18.7157	19.4407	19.4104	19.3758	19.0761	19.0417	18.7168	19.3698	18.7042	18.599	18.3059	19.0371	18.7848	18.6944	18.3708	18.9749	NA	18.9603	18.5787	19.4512	18.9472	19.799	19.9511	18.7984	18.589	20.1797	19.4626	20.6409	20.4676	20.6628	19.8646	18.7134	18.2038
CA2D1_HUMAN	TASGVNQLVDIYEK	2	21.27	-0.265	-0.95	0.34832	0.9	0.34832	20.3215	20.6895	22.7509	22.7896	20.1957	20.2646	21.3102	21.162	21.3852	NA	21.5488	21.3273	20.8091	21.0763	21.1395	20.9785	20.699	20.6732	20.9679	21.0918	20.8414	21.1415	20.567	20.4126	NA	20.7267	21.2442	21.2014	22.0748	21.9292	20.3285	20.7198	22.1472	22.1876	22.6725	22.5893	22.7497	21.7845	20.9391	20.6618
CA2D1_HUMAN	TPNNPSCNADLINR	2	18.46	-0.19	-0.55	0.5857	0.3	0.5857	17.5061	17.8205	20.0315	20.1448	17.3489	NA	18.5683	17.9897	18.5453	18.5961	18.3667	NA	NA	18.3996	18.4592	17.9936	17.5712	17.5448	18.4095	18.4568	NA	18.2724	NA	17.1162	18.2491	18.0269	NA	NA	19.2085	19.5158	17.7319	18.2376	19.1827	19.2439	NA	NA	20.203	19.0622	NA	17.9669
CA2D1_HUMAN	VFTFSVGQHNYDR	3	21.11	-0.529	-1.65	0.10643	2.71	0.10643	19.8269	20.024	22.8909	23.0659	19.7565	19.6306	20.9672	20.4024	21.1346	21.4085	21.4903	21.8003	20.7785	21.0907	20.7508	20.9783	19.9577	19.7809	20.4825	20.7069	20.6224	20.5507	20.2181	20.8353	20.1509	20.5182	21.7634	21.8506	22.4726	22.4914	20.9185	20.7206	21.6393	21.7932	22.8728	22.5074	22.5666	21.8763	20.5299	20.6092
CA2D1_HUMAN	VLLDAGFTN(de)ELVQNYWSK	2	18.72	-0.491	-1.17	0.24919	1.36	0.24919	17.3614	18.0182	20.3554	20.7066	17.5875	17.7702	18.9947	18.072	18.9176	18.5492	19.8606	19.2288	18.9507	18.3875	19.2714	18.5744	16.8803	15.6201	18.2859	18.1485	18.5115	18.15	18.5841	17.6019	18.2007	18.201	18.7841	19.3549	19.9732	19.5796	17.8616	18.5441	20.3241	19.2159	20.6117	19.9383	20.4904	19.2829	17.955	18.1865
CA2D1_HUMAN	VQAAHQWR	2	17.25	-0.259	-0.71	0.48204	0.5	0.48204	15.9571	16.2368	18.9572	18.3416	15.4049	15.6294	18.0886	17.1829	16.6071	17.1829	17.8365	17.4689	17.6528	17.4364	17.1949	17.4166	16.897	16.0476	17.9169	16.645	17.244	16.5535	17.7808	16.2711	16.5262	16.5079	17.1614	NA	18.2599	17.9968	17.3148	17.2006	17.508	17.542	18.4615	18.2948	18.509	17.8966	16.4049	NA
CA2D1_HUMAN	YQDLYTVEPNNAR	2	19.28	-0.255	-0.79	0.43477	0.62	0.43477	18.7822	18.6121	20.5054	20.8972	18.2041	17.696	NA	19.3156	19.4342	19.0922	19.6478	19.104	NA	NA	19.425	18.9653	18.7114	18.4524	19.5235	NA	18.9649	18.8262	18.9283	18.6834	18.803	18.9138	NA	NA	NA	19.8677	18.9004	NA	NA	19.5996	20.5787	20.4041	20.8362	19.9109	19.3539	18.7503
CA2D1_HUMAN	YYPASPWVDNSR	2	19.54	-0.413	-1.18	0.24629	1.39	0.24629	NA	18.2942	20.7214	20.8392	18.2066	NA	19.3083	19.1787	19.8945	19.4756	19.1141	19.6237	NA	19.4374	20.0219	19.1506	18.6405	18.2645	19.533	19.3683	19.5517	18.9272	19.238	18.4088	19.3403	NA	NA	NA	20.4198	20.5644	19.0325	NA	20.2486	20.3602	20.6992	20.4379	21.3016	20.3307	18.6631	18.2208
CAB45_HUMAN	DLGGFDEDAEPR	2	20.37	-0.151	-0.65	0.52111	0.42	0.52111	19.6729	19.6604	20.665	21.0048	19.8925	19.5766	20.3494	20.0406	20.5177	20.6778	20.6219	20.7956	20.4721	20.3483	20.8059	20.5692	20.081	19.7682	19.9256	20.4588	19.7936	20.0688	20.2669	20.1495	19.9644	20.0921	20.6872	20.2893	20.9877	21.0226	20.1081	20.2092	20.6111	20.388	21.5031	20.6768	21.5443	20.5126	20.1371	19.914
CAB45_HUMAN	GFHQEVFLGK	2	NA	NA	NA	NA	NA	NA	NA	NA	NA	NA	NA	NA	NA	NA	NA	NA	NA	NA	NA	NA	NA	NA	NA	NA	NA	NA	NA	NA	NA	NA	NA	NA	NA	NA	NA	NA	NA	NA	NA	NA	NA	NA	NA	NA	NA	NA
CAB45_HUMAN	LEMDGHLNR	2	18.08	-0.306	-0.63	0.53288	0.4	0.53288	NA	NA	19.8388	18.8006	NA	NA	NA	NA	NA	NA	18.5998	17.9687	17.691	17.4999	NA	17.301	16.6043	NA	17.4739	NA	NA	NA	17.412	NA	NA	17.4353	NA	17.5083	18.4441	NA	NA	16.8239	18.5842	NA	19.2517	18.6105	19.6319	NA	NA	NA
CAC1A_HUMAN	AGGSGPPQQQQQQQ(de)QQ(de)Q(de)QAVAR	3	NA	NA	NA	NA	NA	NA	NA	NA	NA	NA	NA	NA	NA	NA	NA	NA	NA	NA	NA	NA	NA	NA	NA	NA	NA	NA	NA	NA	NA	NA	NA	NA	NA	NA	NA	NA	NA	NA	NA	NA	NA	NA	NA	NA	NA	NA
CAC1A_HUMAN	PDHTTVDIPPACPPPLNHTVVQVNK	3	18.31	-1.959	-1.9	0.0947	3.61	0.0947	NA	NA	NA	NA	NA	16.8115	NA	NA	NA	18.5091	NA	NA	NA	NA	NA	NA	NA	NA	NA	NA	NA	NA	NA	NA	NA	NA	NA	NA	NA	NA	NA	NA	NA	19.6191	NA	NA	NA	NA	NA	NA
CAC1E_HUMAN	Q(de)SRSPSEGRSQTPNR	2	NA	NA	NA	NA	NA	NA	NA	NA	NA	NA	NA	NA	NA	NA	NA	NA	NA	NA	NA	NA	NA	NA	NA	NA	NA	NA	NA	NA	NA	NA	NA	NA	NA	NA	NA	NA	NA	NA	NA	NA	NA	NA	NA	NA	NA	NA
CAD13_HUMAN	DIQGSLQDIFK	2	22.91	-0.275	-0.82	0.41527	0.68	0.41527	22.1385	22.2807	24.4388	24.7134	21.6326	21.6024	22.6849	22.4388	23.4574	23.7012	23.3802	23.3233	22.8042	22.9552	22.5952	22.4214	22.3414	21.8706	22.419	22.2029	22.692	22.5441	22.3347	21.4767	22.4389	22.2862	22.0536	22.4446	23.9371	24.3426	21.8866	22.4296	23.9643	23.7366	24.8247	24.5963	24.6146	24.1595	22.0705	22.0611
CAD13_HUMAN	INENTGSVSVTR	2	18.39	-0.257	-0.76	0.44922	0.58	0.44922	17.46	17.0605	20.1135	19.6803	NA	17.1927	18.3739	17.6328	18.6655	19.1217	18.0966	18.6656	17.8337	18.3063	18.6811	18.3214	17.8738	17.9161	17.92	18.3419	17.8616	18.2946	17.9189	18.092	17.6616	17.7731	NA	18.1066	18.9428	19.2666	17.3162	18.0396	18.7383	19.1387	19.9572	19.8521	20.3489	19.0747	17.8003	17.464
CAD13_HUMAN	SIVVSPILIPENQR	2	19.39	-0.307	-0.88	0.38545	0.77	0.38545	18.4388	18.4471	20.7575	21.2985	17.5787	17.8829	19.2946	18.949	19.58	19.7554	19.7322	19.6961	19.3491	18.9348	19.6556	18.9502	19.1994	19.06	18.8504	18.9111	19.5653	19.2948	18.8153	17.958	18.7621	19.0599	19.1955	18.6151	20.5801	20.5921	19.3488	18.9452	20.4689	20.0747	20.9727	20.6339	21.1738	19.9225	NA	18.056
CAD13_HUMAN	TLEGPVPLEVIVIDQNDNRPIFR	3	19.9	-0.459	-1.14	0.25998	1.31	0.25998	18.9708	NA	21.8844	21.6055	17.9118	17.7542	19.5946	19.0568	20.2684	20.4911	20.6876	20.3359	19.7357	20.1144	19.9115	20.0354	17.4773	NA	19.549	19.0701	19.7431	19.5417	NA	18.881	18.462	18.7029	NA	19.1024	21.0017	20.9984	19.5666	19.8357	20.611	20.3651	21.7913	21.4559	21.1596	20.9523	NA	NA
CAD13_HUMAN	TPHAEDMAELVIVGGK	3	21.6	-0.272	-0.93	0.35522	0.87	0.35522	21.5563	21.2901	22.976	23.2163	20.2773	20.4256	22.16	21.4361	21.6029	21.5993	21.9087	21.7965	21.6063	21.3763	20.9711	20.5538	21.14	20.8665	21.0576	21.1261	21.7469	21.6319	21.6515	20.9527	21.2685	21.2937	20.4586	20.3615	22.4844	22.5383	20.5425	NA	22.1507	22.0233	22.8145	22.6602	23.014	22.694	21.9126	21.3549
CAD13_HUMAN	VNSDGGLVALR	2	22.04	-0.062	-0.19	0.84669	0.04	0.84669	21.3212	21.0443	23.0684	23.7483	20.9877	20.7689	22.368	21.7674	22.7382	22.9987	21.7379	21.8956	22.2519	22.4046	22.1565	21.7206	21.695	21.9718	21.8914	21.6908	21.6978	21.8555	21.681	21.195	21.2826	21.4611	20.5458	20.5024	23.048	23.4278	21.3596	21.3794	22.8477	23.1066	23.3737	23.5103	23.5005	23.0429	21.518	21.1218
CAD13_HUMAN	VVDSDRPER	2	14.37	-0.64	-1.17	0.25401	1.38	0.25401	NA	NA	15.6563	15.2144	NA	NA	13.801	NA	NA	NA	14.3626	14.2364	13.5678	NA	NA	NA	13.2166	NA	13.2099	NA	NA	NA	NA	NA	NA	NA	13.5761	13.1308	NA	NA	NA	NA	14.432	NA	15.5496	15.5413	15.71	14.4192	NA	NA
CAD13_HUMAN	YEVSSPYFK	2	22.15	-0.358	-1.16	0.25348	1.34	0.25348	20.9989	21.2877	23.985	23.6925	20.7976	20.8375	22.0691	21.4759	22.3165	22.6662	22.6757	22.4662	22.0657	22.2553	22.0908	21.612	21.447	21.4382	21.7029	21.4646	22.0432	21.7976	21.7079	21.6637	21.4148	21.8182	22.0554	21.8526	23.0979	23.1597	21.665	21.8128	22.8499	22.5488	23.9065	23.7994	23.9086	22.9874	21.2233	21.188
CAD18_HUMAN	HIEGETEVHHRPK	2	17.79	0.189	0.55	0.58571	0.3	0.58571	17.0929	15.8471	19.0471	19.0137	17.2788	17.0309	19.2971	18.4679	18.2046	18.1047	18.4045	18.489	17.8737	18.0927	18.5199	17.8685	17.1063	16.5207	17.8956	17.5463	16.9251	17.0369	17.9098	17.4486	16.7505	16.7636	18.6837	18.2313	17.7274	17.7907	17.3898	17.4635	18.4425	18.177	18.7535	18.3712	19.3863	17.9759	16.4781	16.2093
CAD19_HUMAN	MN(de)CYLLLR	2	NA	NA	NA	NA	NA	NA	NA	NA	NA	NA	NA	NA	NA	NA	NA	NA	NA	NA	NA	NA	NA	NA	NA	NA	NA	NA	NA	NA	NA	NA	NA	NA	NA	NA	NA	NA	NA	NA	NA	NA	NA	NA	NA	NA	NA	NA
CADH2_HUMAN	DVHEGQPLLNVK	2	23.02	0.119	0.39	0.69957	0.15	0.69957	22.093	22.1101	24.1767	23.2427	22.154	22.2149	23.7663	23.0957	22.9893	23.3115	23.4052	23.5553	23.161	23.2379	23.9996	23.397	22.5787	22.3331	23.4983	23.2932	22.6826	22.8974	22.9811	22.5344	22.6091	22.6372	22.8971	22.9512	22.3452	23.5002	22.0464	22.6042	23.5051	23.6146	22.8751	23.8888	24.6454	23.4478	22.3836	22.1956
CADH2_HUMAN	ESAEVEEIVFPR	3	19.15	-0.088	-0.26	0.79491	0.07	0.79491	17.8263	17.8373	19.6903	20.3832	18.3995	18.007	19.6187	19.2022	19.2693	19.2688	19.6912	NA	19.2904	NA	19.7813	19.2832	18.895	18.4032	19.3134	19.1563	18.9797	18.8568	19.1096	18.396	18.3627	NA	18.8515	NA	20.5085	19.4456	NA	18.2663	20.4747	19.893	20.3908	NA	20.2573	19.743	18.4681	17.7768
CADH2_HUMAN	FLIYAQDK	2	21.22	-0.134	-0.48	0.63049	0.23	0.63049	20.4163	20.1169	22.6611	22.5145	20.1191	20.0037	21.3804	20.9674	21.306	21.409	21.8112	21.3578	21.0474	21.3551	21.5616	21.4957	20.4438	20.2705	21.5663	21.2879	20.9647	21.0495	20.5506	20.3471	20.5841	20.7151	21.5448	20.9942	21.802	21.8746	20.646	20.7425	21.9324	21.9328	22.2241	22.0315	22.6967	21.6348	21.0276	20.4861
CADH2_HUMAN	FLIYAQDKETQEK	2	20.95	0.082	0.22	0.82785	0.05	0.82785	NA	19.8652	20.8623	20.3295	20.4321	20.4404	NA	NA	NA	NA	NA	22.6307	NA	NA	NA	21.8951	20.7258	20.2748	NA	21.7191	NA	21.1825	NA	21.0835	NA	20.7804	NA	21.6423	20.9477	20.9404	NA	21.9438	NA	NA	20.9383	NA	NA	20.4917	NA	19.7838
CADH2_HUMAN	KVQYESSEPADFK	2	19.43	0.275	0.75	0.45769	0.56	0.45769	18.8517	17.9745	20.9334	19.438	19.035	18.0394	20.3712	18.9331	19.6554	19.3988	19.7616	19.7501	19.4739	19.7041	20.2188	20.3133	19.5857	18.9627	20.4205	20.4484	19.605	19.2266	19.4137	18.9499	19.3842	19.5379	19.4558	18.4448	19.7187	18.9331	19.081	19.5026	19.5978	20.0576	NA	19.1288	NA	19.8562	19.1881	17.8088
CADH2_HUMAN	LSLKPTLTEESVK	2	22.92	-0.065	-0.2	0.84409	0.04	0.84409	21.6028	22.4363	24.0162	24.0074	21.3227	21.2753	23.1219	23.1125	23.3511	23.2154	23.5228	23.2444	22.9595	23.4517	23.2926	23.4253	21.5534	22.1032	23.2738	23.3675	22.8101	23.0556	21.8054	22.279	22.0907	21.6726	23.1992	22.3121	23.83	23.3819	22.2951	22.6186	23.856	23.9035	24.2313	23.9246	24.5539	23.8008	21.7142	21.6301
CADH2_HUMAN	SFPLSSEHAK	2	19.66	-0.098	-0.31	0.75533	0.1	0.75533	18.4422	18.365	21.3184	21.0203	18.4976	18.213	20.1668	19.2739	19.5362	19.7735	20.1477	20.2728	19.8512	20.4134	20.1047	19.9908	18.8693	18.4432	19.8192	19.7194	19.4823	19.2329	19.2294	18.6687	18.928	18.798	19.5492	19.7146	20.4787	20.4674	19.0993	19.4068	20.285	20.5745	20.8709	20.854	21.0073	20.5069	18.5149	18.5209
CADH2_HUMAN	TGFPEDVYSAVLSK	2	20.31	-0.281	-0.85	0.40235	0.72	0.40235	19.8588	19.2475	21.3586	21.6345	19.3334	19.1348	20.3436	19.9808	20.2256	NA	21.0263	NA	20.5196	20.3053	20.745	20.5904	19.3247	18.814	20.3728	19.8957	19.8542	NA	19.546	NA	20.1037	18.9417	20.9429	NA	21.0989	21.0179	20.5538	NA	21.1386	20.5203	21.3154	21.2571	21.5574	NA	NA	19.4186
CADH2_HUMAN	VDEDGMVYAVR	2	22.04	-0.161	-0.41	0.68132	0.17	0.68132	NA	NA	23.0249	23.047	20.4247	NA	NA	NA	22.1089	22.0001	22.4071	22.4428	22.4606	NA	NA	NA	20.9592	20.5839	22.2579	21.6433	21.4087	NA	NA	NA	20.9863	20.4699	21.6519	NA	22.7545	22.7815	21.692	NA	22.6527	22.4379	22.7931	22.449	23.3265	22.3263	NA	NA
CADH2_HUMAN	VQYESSEPADFK	2	21.24	0.018	0.06	0.94885	0	0.94885	20.3888	20.9081	21.9508	22.2599	20.2607	20.0084	21.8877	20.7635	21.4106	21.5095	21.5873	21.871	21.3921	21.7917	21.7655	21.6402	20.3976	20.3133	21.6402	21.3124	21.0876	20.8921	21.1562	20.4029	20.6045	20.3851	20.5221	20.8132	21.8561	21.9857	20.561	21.2375	21.6114	22.0813	21.4837	21.647	22.3244	21.9373	21.0998	21.0154
CADH2_HUMAN	YMQQNIR	2	16.35	NA	NA	NA	NA	NA	NA	NA	NA	17.3206	NA	NA	NA	NA	NA	NA	NA	NA	NA	NA	NA	NA	15.7786	15.9481	NA	NA	NA	NA	NA	NA	NA	NA	NA	NA	NA	NA	NA	NA	NA	NA	NA	NA	NA	NA	NA	NA
CADH4_HUMAN	GTQYETNSMDFK	2	18.4	-0.321	-0.83	0.4106	0.69	0.4106	16.9207	17.5148	19.6711	19.8118	16.7151	17.1138	NA	17.5542	18.5304	19.0566	18.754	18.597	18.7741	18.534	18.7725	18.5869	17.4199	16.9505	19.0021	18.463	17.9753	17.6176	NA	16.707	17.6995	17.9855	NA	NA	19.3539	19.257	NA	NA	19.5805	19.0804	19.5498	19.7196	NA	19.0211	NA	NA
CADH4_HUMAN	VGADGTVFATR	2	19.05	-0.172	-0.51	0.61179	0.26	0.61179	17.6668	17.9265	20.3869	20.5587	18.0496	18.1008	19.1746	18.3149	19.3637	19.4507	19.9011	19.6678	19.2605	18.9032	19.7675	18.937	18.3636	17.9101	18.7695	18.7994	18.6282	18.6985	18.3845	17.9022	17.6429	18.2984	19.4471	18.5799	20.0917	20.2354	18.3728	18.7816	20.1411	19.4498	20.5451	20.3305	20.3761	19.9854	18.633	18.185
CADM1_HUMAN	CEASNIVGK	2	17.88	-0.025	-0.06	0.94857	0	0.94857	16.5505	NA	17.5705	19.4289	17.6118	17.8617	17.8669	18.5007	18.1031	17.8585	17.5208	18.1642	17.5809	18.3014	18.0804	18.775	17.1547	16.8322	17.683	18.3585	17.1118	17.2438	17.8817	18.4244	NA	16.7724	NA	18.6441	NA	17.5792	17.1088	17.8219	18.2426	19.1027	18.1385	18.4886	19.4286	18.9462	15.9979	17.0993
CADM1_HUMAN	EDDGVPVICQVEHPAVTGNLQTQR	3	20.3	0.043	0.12	0.90889	0.01	0.90889	19.9981	19.8515	21.1874	20.8818	19.3372	19.3353	20.6708	20.5386	20.5159	20.6518	21.92	19.7286	20.1864	20.2278	20.2771	20.5136	19.117	19.1042	21.4186	20.5038	19.7162	19.7029	19.7122	19.5186	19.3046	19.7014	NA	19.8716	20.8425	20.4217	19.5662	NA	20.9079	21.9347	22.1288	21.1082	21.2873	20.4121	19.3882	19.8708
CADM1_HUMAN	EGDALELTCEAIGKPQPVMVTWVR	3	22.38	-0.439	-1.08	0.2841	1.18	0.2841	21.435	21.1004	23.6866	23.8248	20.9698	20.5902	22.6895	22.206	23.0135	23.3059	22.9146	23.5302	22.5184	22.9318	22.9776	22.6972	20.0483	18.7438	21.7367	22.1972	21.8275	21.776	22.0691	21.8973	21.4917	21.6183	22.0491	23.0563	23.7052	23.8935	21.7765	22.5377	23.7004	23.7281	23.3746	23.5403	23.3955	23.8221	21.2971	21.3442
CADM1_HUMAN	NLMIDIQK	2	21.41	-0.07	-0.19	0.85417	0.03	0.85417	NA	20.111	22.3722	22.2295	NA	NA	21.1259	20.6402	21.3112	21.1556	21.9165	21.6654	21.3416	20.9321	21.5877	21.1817	NA	NA	NA	NA	20.4795	NA	NA	NA	NA	NA	21.7617	21.3395	22.1118	21.9831	20.6409	20.3913	21.9808	21.1975	22.3641	21.981	22.716	21.4137	NA	20.1549
CADM1_HUMAN	SDDSVIQLLNPNR	3	21.4	0.044	0.1	0.92286	0.01	0.92286	21.2969	21.3011	22.7347	22.8369	21.1145	20.9944	21.7662	21.585	21.8166	22.1184	22.5103	19.5219	21.6792	21.6817	20.0338	19.3565	20.7969	20.7947	21.7841	21.5882	21.3227	21.1978	20.9927	21.2059	20.9303	21.327	NA	18.6254	22.3223	22.414	20.5887	21.3092	22.4199	22.255	22.9707	22.626	20.5948	22.1607	20.9902	20.8951
CADM1_HUMAN	SEVEEWSDMYTVTSQLMLK	3	18.65	-0.44	-0.83	0.41221	0.69	0.41221	18.2753	17.5697	20.0576	20.1444	17.6059	17.659	19.2237	17.455	18.763	18.1908	19.7507	19.3228	18.9347	18.2676	19.4581	18.4792	16.8011	14.9879	19.5378	17.7694	18.4178	17.5056	19.3254	16.9636	NA	17.7611	19.6966	18.9167	19.4747	19.488	18.0992	18.0146	20.0684	19.2012	20.1263	19.557	20.6193	19.1918	18.5247	18.0604
CADM1_HUMAN	YFCQLYTDPPQESYTTITVLVPPR	3	20.32	-0.041	-0.1	0.92186	0.01	0.92186	19.5193	NA	21.4958	21.2068	19.1645	NA	NA	NA	NA	NA	20.9973	20.3169	20.5792	NA	NA	NA	NA	NA	20.2999	NA	19.8356	NA	NA	NA	19.2402	19.1114	20.4898	20.2951	20.9433	NA	19.8362	NA	21.3834	20.7698	NA	20.8479	NA	21.8889	19.3426	19.1279
CADM2_HUMAN	AYLTVLGVPEKPQISGFSSPVMEGDLMQLTCK	3	19.92	-0.775	-1.26	0.2175	1.58	0.2175	17.5194	NA	21.6749	20.9208	NA	NA	18.1789	NA	20.2441	20.5197	20.729	19.0927	20.4133	19.8598	20.6584	18.9313	17.4687	NA	20.1118	18.403	19.8296	18.4158	18.446	18.8779	NA	NA	19.5916	NA	20.1254	21.5082	NA	NA	21.4388	20.987	21.9692	21.8918	21.3338	21.3564	18.1856	19.0582
CADM2_HUMAN	GKPLPEPVLWTK	3	19.92	-0.235	-0.74	0.46482	0.54	0.46482	19.2752	18.8764	20.7962	20.7307	18.8424	18.7363	20.3474	19.6649	19.3104	20.2054	20.1044	19.4423	19.6294	19.9591	20.8476	20.3099	19.5992	18.9623	20.3639	19.9332	20.2635	20.2514	19.7064	19.739	19.588	19.6088	19.4285	NA	20.4975	20.2234	19.2349	19.5024	20.0374	20.1024	21.6667	20.895	21.6772	20.1244	19.4065	19.101
CADM2_HUMAN	IIPSTPFPQEGQPLILTCESK	3	20.64	-0.116	-0.38	0.70549	0.14	0.70549	20.206	19.932	21.278	21.4195	19.7948	19.4436	20.4823	20.1471	20.7353	21.0369	21.1257	20.8375	20.6854	20.057	21.3912	21.143	19.9882	19.5146	20.8665	21.3404	20.693	20.4086	19.8356	19.5399	20.082	20.2801	NA	19.9121	21.2815	21.5598	20.0794	19.9525	21.7453	21.4367	22.1605	21.9488	22.0285	21.3997	20.0939	19.1991
CADM2_HUMAN	SDDGVAVICR	2	19.15	-0.114	-0.32	0.74709	0.11	0.74709	17.7109	18.1976	20.3028	20.4684	18.4167	18.0491	19.1998	18.6354	19.2967	19.6288	19.836	18.9007	19.0139	19.4298	19.6186	19.0886	18.6742	18.6371	19.1041	19.065	18.7482	18.994	18.9171	18.0265	18.096	18.5277	NA	18.7983	19.7999	19.8031	17.8283	NA	20.0474	19.9509	20.6418	20.3829	21.3474	19.824	18.4918	18.2845
CADM2_HUMAN	YLKEEDANRK	2	14.59	-0.067	-0.15	0.87985	0.02	0.87985	NA	NA	16.3348	16.1302	NA	NA	14.7719	13.7684	14.1331	14.3921	14.975	14.9264	14.3982	14.1389	NA	14.1474	13.0764	NA	NA	13.9005	NA	NA	12.9698	NA	NA	NA	15.0991	NA	14.9256	14.6129	13.3026	NA	NA	14.4073	15.7122	15.7182	15.4347	14.3421	NA	NA
CADM3_HUMAN	DHEDSSLQWSNPAQQTLYFGEK	3	21.74	-0.091	-0.31	0.75783	0.1	0.75783	21.211	20.9535	22.5814	22.9845	20.6541	20.1541	22.4629	21.6922	22.0442	22.0286	22.399	22.1677	22.0493	21.9951	22.3539	22.4046	20.2712	19.8763	22.0881	21.6102	21.1129	21.0821	21.1166	20.887	20.9637	20.9947	21.8801	21.9844	22.274	22.5249	21.3185	21.3376	22.3715	22.6563	22.8935	22.8064	22.7839	22.7453	21.1105	20.959
CADM3_HUMAN	DTATLNCQSSGSKPAAR	2	17.99	0.273	0.5	0.61895	0.25	0.61895	16.9936	17.1174	19.6098	19.2545	17.6122	14.6578	19.2011	18.2043	18.9035	18.7474	18.9772	18.893	18.5464	18.2363	19.2411	18.2435	17.441	17.217	18.4363	15.925	17.2394	17.6823	18.1566	17.3095	15.3534	NA	18.5954	17.8142	18.7598	19.0961	17.5664	17.809	17.6438	17.7788	19.4095	19.5573	19.6643	18.6812	16.1826	15.7461
CADM3_HUMAN	EDDGASIVCSVNHESLK	2	22.25	-0.174	-0.42	0.67501	0.18	0.67501	19.8283	21.6805	23.0652	23.6184	21.1605	21.3562	22.8425	22.4241	20.6564	22.7859	23.1424	22.7854	22.6069	22.6834	22.9009	22.692	21.3797	21.2114	22.3309	22.1642	21.8533	21.9885	21.7509	21.3977	21.775	21.7286	22.7493	22.5265	23.2007	23.2016	21.8099	22.1786	22.9708	22.816	21.7167	23.257	24.164	22.9081	21.4668	21.3313
CADM3_HUMAN	EKDTATLNCQSSGSKPAAR	3	17.95	0.488	1.38	0.17567	1.89	0.17567	17.0897	16.7239	19.2713	19.1378	17.7424	17.4484	18.9015	18.6098	18.404	18.5842	18.5131	18.9568	18.0681	18.497	18.8346	18.458	17.4294	17.0456	18.1216	18.0244	16.4114	17.1486	17.9869	17.6296	15.2272	15.9301	18.741	18.5899	18.3906	18.5872	17.3103	17.4643	17.6222	17.7648	19.0598	18.9366	19.8393	18.5737	16.253	16.6306
CADM3_HUMAN	GNPVPQQYLWEK	2	22.28	0.081	0.29	0.77627	0.08	0.77627	21.3095	21.5332	NA	23.4215	21.1981	21.1228	22.8466	23.078	NA	22.6102	22.8884	23.2736	22.7407	22.7154	22.9504	22.6631	21.2045	20.9851	22.3037	22.3451	21.7961	21.7212	21.6276	21.6997	21.5958	21.613	22.4505	22.4205	23.3301	23.0051	21.9476	22.1517	22.874	22.8929	NA	NA	23.5504	23.0991	21.6007	21.3684
CADM3_HUMAN	KGDQELHGEPTR	2	17.27	0.043	0.13	0.89897	0.02	0.89897	15.5568	15.798	18.682	18.4758	16.6947	16.2987	18.0939	17.5449	17.5467	17.5372	18.0141	18.332	17.5275	17.5693	17.722	17.604	16.4967	16.1738	17.2447	17.0203	16.4384	16.5842	17.1581	16.7881	16.1843	16.136	17.698	17.8253	18.1413	17.8228	17.0032	16.9786	17.8301	17.5359	18.7589	18.5949	18.9225	17.9193	15.8176	14.9276
CADM3_HUMAN	LLLHCEGR	2	20.26	-0.161	-0.54	0.59517	0.29	0.59517	18.9546	18.9592	20.5624	20.7051	19.3023	19.4099	20.9832	19.8498	19.7819	20.7675	20.4851	20.6461	20.7893	21.2266	20.4837	21.0184	19.4011	19.1756	20.8196	20.2363	19.9445	19.7612	20.3785	19.7231	19.9717	20.3605	19.7613	20.2917	21.385	21.0034	19.6254	20.3927	20.1207	20.645	20.7869	20.7238	21.4842	21.2467	19.6208	19.554
CADM3_HUMAN	SDSGTYGCTATSNMGSYK	2	18.9	0.136	0.45	0.65514	0.2	0.65514	18.4589	18.1919	19.0549	19.0907	18.1876	18.0657	19.6036	18.9139	19.1833	19.3636	18.7794	19.264	19.162	19.188	19.8635	19.5877	18.4618	17.7489	19.6595	19.5157	18.2993	18.4773	19.1005	17.7541	18.3912	18.1689	NA	NA	19.7347	19.127	18.5282	18.9994	19.56	19.437	18.8627	NA	19.9305	19.6579	18.4399	17.643
CADM3_HUMAN	SLVTVLGIPQKPIITGYK	3	23.03	-0.428	-0.64	0.52757	0.41	0.52757	21.2866	20.1393	24.8071	24.4658	20.5176	NA	21.1487	22.5147	23.6896	23.7952	23.9802	24.2548	24.0086	23.8237	23.4868	24.0814	NA	20.068	22.7656	22.7961	22.4548	21.8446	NA	NA	21.2304	17.8491	23.3802	23.846	24.8043	24.6584	23.3495	22.8169	24.4809	24.1475	24.6911	24.6081	24.7679	24.403	20.9484	NA
CADM4_HUMAN	DDGGIIICEAQNQALPSGHSK	3	19.68	-0.2	-0.78	0.43734	0.61	0.43734	19.332	19.5204	19.7713	20.0255	19.0397	18.7439	20.1508	20.8211	19.6178	19.6757	19.3811	19.2884	19.417	19.0982	19.6395	20.0299	19.1943	18.9736	19.9535	19.9392	19.6325	19.4468	19.5169	18.9864	18.8746	19.2475	19.3536	19.5706	19.7758	NA	19.2023	19.5312	20.0519	20.2174	20.9677	21.2474	21.1869	20.3469	19.4668	19.2082
CADM4_HUMAN	EGDTLVLTCAVTGNPRPN(de)QIR	3	19.34	-0.315	-1.04	0.30686	1.07	0.30686	NA	18.1859	20.3646	NA	18.7597	NA	19.3062	19.0994	NA	18.8117	NA	18.8962	NA	19.6089	19.5776	19.9648	18.6526	18.5801	19.7755	19.2491	19.7583	19.345	18.5546	18.9064	18.7811	19.2713	NA	NA	19.0485	19.9624	19.3104	18.6607	20.0239	19.9061	20.1833	20.8333	NA	20.2406	18.8721	19.161
CADM4_HUMAN	EQAVEGGEVELSCLVPR	2	19.45	-0.405	-1.7	0.09635	2.89	0.09635	18.5394	18.958	19.837	19.9004	18.8787	18.4482	19.6791	19.1369	19.0923	19.4462	19.0314	19.1416	19.4769	19.4065	19.8867	19.567	18.6492	18.5289	19.8932	19.7321	19.4691	20.0608	19.0958	18.869	19.2846	19.5357	NA	NA	19.8027	19.4696	19.1497	18.8538	19.7129	19.8651	20.4295	20.429	20.8339	20.3179	19.4426	19.3715
CADM4_HUMAN	FQLEEFSPR	2	21.2	-0.331	-1.5	0.14201	2.24	0.14201	20.3577	20.3584	21.7678	21.7641	20.4904	NA	21.3593	21.175	21.0651	21.115	21.1443	20.9901	21.1279	NA	21.694	21.4676	20.3828	20.2982	21.0699	21.0871	21.0305	21.0575	20.9211	20.708	20.8235	21.0377	NA	21.1669	21.5622	21.4923	20.9852	20.6868	21.6736	21.8164	22.2143	21.9724	22.7429	22.1239	20.9647	20.8654
CADM4_HUMAN	IHASQAVVR	2	19.45	-0.195	-0.67	0.50428	0.45	0.50428	18.1974	18.4538	20.6947	20.601	18.7115	18.4554	20.0259	19.0294	19.501	19.6034	19.6823	19.7022	19.569	19.5031	19.5429	19.5405	18.8747	18.6755	19.5746	19.1592	19.1785	19.4205	19.056	18.7578	18.7064	18.9921	NA	NA	19.4746	19.8024	19.257	19.1177	20.1139	20.0193	20.755	20.5323	21.1193	20.0979	18.9217	18.5794
CADM4_HUMAN	LHQYDGSIVVIQNPAR	3	21.2	-0.312	-1.04	0.30578	1.07	0.30578	20.3209	19.7364	21.8777	22.4115	20.193	19.8362	21.7762	21.0282	21.3917	21.5669	21.6518	21.5625	21.3174	21.3061	21.7764	21.2389	20.2131	19.6622	21.2605	20.7722	20.8471	20.9654	20.928	20.3311	20.7121	20.6855	21.6005	21.6709	21.7118	21.813	20.7684	20.8034	21.9608	21.7378	22.3834	22.5656	22.8035	22.1974	20.5373	20.1141
CADM4_HUMAN	QTQYVLDVQYSPTAR	2	18.81	-0.294	-0.9	0.37636	0.8	0.37636	18.1646	NA	19.5681	19.4312	17.9282	NA	19.3312	18.5568	18.1671	18.5125	NA	NA	NA	19.2989	18.9496	18.9042	17.3964	NA	19.0712	18.3725	18.4548	NA	18.018	NA	18.4918	18.2448	NA	18.8457	NA	18.8261	18.6838	18.4814	19.4317	19.2665	NA	19.5172	20.5438	19.4659	NA	NA
CADM4_HUMAN	VWSVASTVR	2	20.84	-0.345	-1.24	0.22098	1.55	0.22098	20.431	19.9166	NA	NA	20.315	19.8138	21.0771	20.3728	20.7269	20.8355	21.0832	NA	20.9922	21.0787	21.2593	21.0927	20.667	19.739	21.4812	20.9973	21.2693	21.2553	20.7073	20.0518	20.9137	20.5768	20.776	NA	21.139	21.1518	20.8804	21.0855	NA	21.5863	NA	21.3217	NA	22.2121	20.6946	20.0998
CAH1_HUMAN	ADGLAVIGVLMK	2	18.85	NA	NA	NA	NA	NA	NA	17.712	NA	NA	NA	NA	NA	NA	NA	NA	NA	NA	NA	NA	NA	NA	19.5937	19.242	NA	NA	NA	NA	NA	NA	NA	NA	NA	NA	NA	NA	NA	NA	NA	NA	NA	NA	NA	NA	NA	NA
CAH1_HUMAN	GGPFSDSYR	2	17.98	NA	NA	NA	NA	NA	NA	NA	NA	NA	NA	NA	NA	NA	NA	NA	NA	NA	NA	NA	NA	NA	18.172	17.7915	NA	NA	NA	NA	NA	NA	NA	NA	NA	NA	NA	NA	NA	NA	NA	NA	NA	NA	NA	NA	NA	NA
CAH1_HUMAN	YSSLAEAASK	2	17.68	-0.678	-0.56	0.58584	0.32	0.58584	NA	16.1381	NA	NA	NA	NA	17.3202	16.2245	NA	NA	NA	NA	NA	NA	NA	NA	19.1986	19.1156	NA	NA	NA	NA	NA	NA	NA	NA	NA	NA	NA	NA	NA	NA	NA	NA	18.0862	NA	NA	NA	NA	NA
CAH4_HUMAN	EQILAFSQK	2	18.76	-0.373	-1.22	0.23044	1.5	0.23044	17.9545	17.6362	18.932	NA	18.4134	18.5874	19.1647	18.9272	18.7475	NA	18.9477	18.6367	NA	NA	NA	18.4971	17.8402	18.1796	NA	18.9125	NA	NA	NA	18.0924	18.7715	18.3289	NA	NA	19.282	19.6134	NA	18.303	19.8982	19.2739	19.2397	18.9278	19.8389	18.8773	NA	NA
CAH4_HUMAN	YLGSLTTPTCDEK	2	18.27	-0.914	-2.17	0.04286	4.72	0.04286	17.7101	17.4181	NA	NA	17.6128	18.1359	NA	NA	NA	NA	NA	NA	NA	NA	NA	17.7418	17.5359	17.5733	18.9141	NA	NA	NA	NA	NA	NA	NA	NA	NA	NA	19.0377	NA	NA	19.2588	18.9013	18.6132	NA	19.7195	NA	NA	17.6308
CAHD1_HUMAN	VLM(ox)DLLPVCN(de)Q(de)DGGN(de)K	2	NA	NA	NA	NA	NA	NA	NA	NA	NA	NA	NA	NA	NA	NA	NA	NA	NA	NA	NA	NA	NA	NA	NA	NA	NA	NA	NA	NA	NA	NA	NA	NA	NA	NA	NA	NA	NA	NA	NA	NA	NA	NA	NA	NA	NA	NA
CALL5_HUMAN	AFSAVDTDGN(de)GTINAQELGAALK	3	NA	NA	NA	NA	NA	NA	NA	NA	NA	NA	NA	NA	NA	NA	NA	NA	NA	NA	NA	NA	NA	NA	NA	NA	NA	NA	NA	NA	NA	NA	NA	NA	NA	NA	NA	NA	NA	NA	NA	NA	NA	NA	NA	NA	NA	NA
CALL5_HUMAN	NLSEAQLR	2	NA	NA	NA	NA	NA	NA	NA	NA	NA	NA	NA	NA	NA	NA	NA	NA	NA	NA	NA	NA	NA	NA	NA	NA	NA	NA	NA	NA	NA	NA	NA	NA	NA	NA	NA	NA	NA	NA	NA	NA	NA	NA	NA	NA	NA	NA
CALM_HUMAN	EAFSLFDKDGDGTITTK	3	20.82	-0.02	-0.07	0.94686	0	0.94686	19.5014	NA	21.9743	22.6111	19.617	NA	20.9913	20.7498	NA	NA	20.9981	21.7175	20.6722	20.9688	20.8767	20.7829	20.0751	NA	21.0245	20.9295	20.1856	20.4356	20.5195	20.2661	19.7656	20.2477	20.1282	20.4568	21.6572	21.4222	20.5652	20.9768	21.2842	21.3395	21.4213	21.2718	21.5681	21.7405	19.9031	20.1758
CALM_HUMAN	VFDKDGN(de)GYISAAELR	3	NA	NA	NA	NA	NA	NA	NA	NA	NA	NA	NA	NA	NA	NA	NA	NA	NA	NA	NA	NA	NA	NA	NA	NA	NA	NA	NA	NA	NA	NA	NA	NA	NA	NA	NA	NA	NA	NA	NA	NA	NA	NA	NA	NA	NA	NA
CALR_HUMAN	DDEFTHLYTLIVRPDNTYEVK	3	18.83	0.689	1.82	0.08267	3.29	0.08267	NA	NA	20.1279	NA	NA	NA	18.7369	18.5618	19.1951	NA	NA	20.3219	NA	18.6217	18.8934	18.52	NA	NA	19.1136	NA	18.43	NA	17.9413	17.8995	17.7874	NA	NA	NA	NA	NA	19.1351	19.1068	19.0082	NA	NA	NA	19.9152	NA	17.5812	NA
CALR_HUMAN	EQFLDGDGWTSR	2	20.91	0.046	0.15	0.87836	0.02	0.87836	20.3723	20.7946	21.7188	21.6935	20.3397	19.8392	21.119	20.955	21.0706	20.4576	21.5337	21.6356	20.8673	21.2685	21.4103	21.842	19.8333	19.3392	21.1324	21.4221	20.5217	20.5025	21.1147	20.806	20.4303	20.3816	NA	NA	21.107	20.8807	20.61	21.3916	21.1398	21.2954	NA	NA	22.3911	21.4264	20.0466	20.142
CALR_HUMAN	FYALSASFEPFSNK	2	19.34	-0.32	-0.82	0.41501	0.68	0.41501	18.0591	17.6288	20.7421	20.8174	17.7932	17.7346	18.8997	18.626	19.6414	19.7495	21.0661	20.3709	19.5132	19.6933	19.809	19.8347	NA	16.2884	19.7072	19.4052	18.1737	17.9067	19.0004	18.4413	18.2273	18.378	20.2701	20.3233	20.4071	20.0975	19.6107	19.5688	20.5319	20.135	20.3496	20.4273	20.4759	20.024	18.2792	18.145
CALR_HUMAN	HEQNIDCGGGYVK	2	18.85	-0.152	-0.36	0.72223	0.13	0.72223	17.6169	16.8103	20.6965	20.5879	16.599	16.7324	19.4862	18.534	19.3616	19.442	20.2513	20.1046	19.3793	19.1423	20.0898	19.0656	16.9982	16.5512	19.2341	18.8517	17.9485	17.9936	18.8398	17.9389	17.7549	17.8945	19.8526	19.8029	19.3319	19.6804	19.1531	18.9852	19.9105	19.6378	19.9982	20.0871	20.3094	19.4438	16.8026	17.2065
CALR_HUMAN	IKDPDASKPEDWDER	3	18.3	-0.135	-0.37	0.71347	0.14	0.71347	16.7349	16.4852	18.9639	19.6274	17.6743	16.9757	18.5906	18.2889	18.6325	18.9211	19.1858	19.3172	18.7593	18.8427	19.0043	18.8528	16.7216	16.1527	18.5474	18.4702	17.4797	17.9413	18.5051	17.2347	17.5519	17.2302	19.2162	19.0944	18.5989	18.9721	18.0983	18.543	18.9679	18.8532	19.5119	19.2296	19.7002	19.1491	17.1899	16.3707
CALR_HUMAN	KPEDWDEEMDGEWEPPVIQNPEYK	3	19.89	-0.225	-0.57	0.57513	0.33	0.57513	NA	NA	20.3225	NA	NA	NA	NA	NA	19.1301	19.8952	20.0709	NA	NA	19.6255	19.9891	20.1593	NA	NA	19.5655	19.5188	NA	NA	NA	NA	NA	NA	20.0366	20.2764	19.8908	19.6518	NA	NA	NA	NA	NA	NA	NA	20.3243	NA	NA
CALY_HUMAN	SILAAIGAYPLSR	2	19.46	-0.165	-0.58	0.56649	0.33	0.56649	18.9539	18.9075	20.7529	20.5027	18.8185	18.4153	19.1146	19.1877	19.5311	19.6764	19.9603	19.5578	19.4363	19.9898	20.0246	19.8052	18.6467	18.2376	19.1789	18.9792	19.5591	19.1942	19.1904	18.7131	19.1553	18.9377	NA	NA	20.2067	20.0419	18.9075	18.927	20.3305	19.9908	20.2533	20.1495	20.6904	20.114	19.3199	18.2026
CART_HUMAN	ALDIYSAVDDASHEK	3	18.85	-0.292	-0.59	0.56088	0.35	0.56088	NA	17.8404	20.5215	20.2043	NA	17.1452	NA	18.5308	18.6821	18.5768	NA	NA	19.0113	18.8187	20.3942	18.6711	17.8783	17.2137	19.0111	NA	18.686	17.8302	NA	NA	NA	NA	NA	NA	18.8417	18.622	NA	NA	19.163	18.981	20.0433	19.5972	20.1724	18.6444	18.2136	NA
CART_HUMAN	GTSCNSFLLK	2	20.62	-0.163	-0.26	0.79989	0.07	0.79989	NA	NA	21.2105	22.0018	NA	NA	NA	NA	NA	NA	20.124	19.9649	NA	19.6584	NA	NA	NA	NA	NA	NA	NA	NA	NA	NA	NA	NA	NA	NA	20.4278	19.9848	NA	NA	20.5896	NA	21.2464	20.7687	21.401	20.0446	NA	NA
CART_HUMAN	YGQVPMCDAGEQCAVR	2	20.17	-0.215	-0.61	0.54655	0.37	0.54655	19.508	19.4837	21.6403	21.8762	18.6174	18.6331	19.8638	19.3074	20.3829	20.313	19.9311	20.2725	20.0234	20.4526	20.9636	20.4828	19.3468	18.7576	20.806	20.6567	21.3852	21.057	19.8347	18.386	18.8634	19.193	19.3095	19.8409	20.5857	21.1567	19.8586	19.2791	21.3017	20.9979	21.3536	21.3738	21.4604	21.2248	19.62	19.5412
CATB_HUMAN	DIMAEIYK	2	19.2	-0.083	-0.28	0.78414	0.08	0.78414	17.8741	17.8604	19.6922	19.277	18.6777	18.1665	18.7803	18.472	19.0942	19.0165	19.4701	NA	19.3019	19.3163	20.5804	20.2851	19.008	18.5055	20.2334	19.6307	NA	17.9754	19.4528	19.2649	18.6201	NA	19.4915	19.1816	19.4106	19.4772	19.842	19.821	20.3367	19.8152	19.4471	18.9176	19.8992	18.7858	19.1291	18.3641
CATB_HUMAN	EQWPQCPTIK	2	22.29	-0.174	-0.54	0.5921	0.29	0.5921	NA	20.9216	22.853	22.6986	21.0377	NA	22.0792	21.3992	22.5702	NA	22.5197	NA	22.8624	NA	23.303	23.0823	21.2571	20.8919	22.7232	22.3461	21.4962	NA	NA	21.7596	21.4347	NA	NA	NA	22.7349	22.6731	22.6497	22.7334	22.9259	23.0048	22.8744	22.4138	23.2309	22.8607	22.1451	21.3282
CATB_HUMAN	GQDHCGIESEVVAGIPR	3	19.64	-0.092	-0.35	0.7266	0.12	0.7266	18.6549	18.4267	NA	19.9148	18.9514	18.7713	19.1693	19.4098	19.9854	19.7879	19.6058	20.0746	19.6783	20.1499	20.3885	20.3939	19.4009	19.1776	20.2162	20.0478	18.6723	18.7134	19.3286	19.4231	19.2147	19.2272	19.3931	20.1195	19.7483	19.9398	20.4653	20.7097	20.2677	20.4106	19.6662	19.6421	20.7582	19.5164	19.3507	19.3066
CATB_HUMAN	ICEPGYSPTYK	2	19.28	0.16	0.55	0.58585	0.3	0.58585	18.5479	18.8809	19.0541	19.3077	18.7083	18.673	19.6941	18.4129	19.8132	19.9448	19.264	19.2665	19.1757	19.5082	20.3897	20.5558	19.2764	18.555	20.1619	20.0895	18.1791	18.7486	20.094	18.7137	18.706	18.7821	18.4965	18.652	19.4362	19.5155	20.1014	20.246	19.4262	19.7415	19.2862	19.0481	19.5484	19.2974	19.3657	18.702
CATB_HUMAN	SGVYQHVTGEMMGGHAIR	3	18.33	-0.059	-0.06	0.95018	0	0.95018	NA	NA	NA	NA	NA	NA	NA	NA	NA	NA	NA	NA	NA	NA	NA	NA	NA	NA	NA	18.2883	NA	NA	NA	NA	NA	NA	NA	18.6818	NA	NA	NA	NA	NA	NA	NA	NA	NA	18.0124	NA	NA
CATB_HUMAN	VMFTEDLKLPASFDAR	3	18.91	-0.633	-1.27	0.21546	1.61	0.21546	NA	NA	NA	NA	NA	16.6386	17.9686	NA	NA	18.7295	NA	NA	NA	NA	20.0215	19.3847	17.47	NA	19.9183	19.2373	NA	NA	19.5864	18.5747	17.6788	18.8479	19.2605	18.7948	NA	18.8108	20.0037	19.7288	19.6075	19.7025	NA	NA	NA	NA	18.9035	18.1774
CATD_HUMAN	AIGAVPLIQGEYMIPCEK	2	22.5	-0.114	-0.47	0.64075	0.22	0.64075	21.7485	21.9368	23.1009	23.3378	21.2437	21.2861	22.3754	22.3333	22.6359	22.9843	23.0984	22.6031	22.0748	21.8169	23.2262	23.1406	21.998	21.5483	23.2061	23.2297	22.2416	21.9976	22.4451	22.0186	21.9073	21.8848	22.4381	22.38	22.9054	23.2214	22.3775	22.3588	22.9698	22.7055	23.2385	23.0434	23.4744	22.6745	22.6187	22.3101
CATD_HUMAN	AYWQVHLDQVEVASGLTLCK	3	19.15	0.266	0.58	0.56617	0.34	0.56617	18.3237	NA	19.9356	NA	17.9293	17.6817	NA	NA	19.6884	19.6108	19.4736	NA	NA	NA	20.7547	NA	NA	NA	20.1314	18.6886	18.4915	18.3784	NA	18.5174	18.6755	NA	19.5631	NA	NA	18.4377	19.4144	NA	NA	NA	NA	NA	20.4599	19.2577	19.7935	19.0232
CATD_HUMAN	DPDAQPGGELMLGGTDSK	2	20.96	0.224	0.87	0.38787	0.76	0.38787	20.4112	20.6631	20.8861	21.5515	20.1487	20.2606	21.5724	20.8171	21.4456	21.5807	21.4667	21.2834	20.2995	20.7085	21.7421	21.0023	20.8559	20.9004	22.3022	21.5636	19.953	19.9772	20.6404	20.9184	19.9649	20.8596	20.3102	20.6838	21.2217	21.311	21.2323	21.2303	21.0785	21.0878	21.1515	21.1209	21.3601	20.6497	21.1625	21.0671
CATD_HUMAN	EGCEAIVDTGTSLMVGPVDEVR	3	18.82	-0.049	-0.08	0.93503	0.01	0.93503	18.3938	18.0045	NA	NA	18.0813	18.5435	19.7384	NA	NA	NA	NA	NA	NA	NA	20.1876	18.6109	18.7133	17.7952	20.153	18.7581	18.6968	18.0809	19.4949	17.5668	18.4671	18.7013	NA	NA	NA	NA	19.0832	NA	19.9596	NA	NA	NA	NA	NA	19.5891	18.7023
CATD_HUMAN	FDGILGMAYPR	2	22.16	-0.179	-0.72	0.47254	0.52	0.47254	21.883	21.4268	22.4497	22.2898	21.287	20.9324	22.4937	21.8925	22.2938	22.6824	22.4739	22.2629	21.8557	21.6959	22.8584	23.0757	21.1619	20.7962	23.201	22.4635	22.0113	21.7052	22.3554	21.9132	21.8274	22.0105	22.0109	21.9026	22.6373	22.6625	22.1256	21.9094	22.5764	22.2539	22.5673	22.4919	22.9432	22.3966	22.7062	22.0537
CATD_HUMAN	ISVN(de)NVLPVFDNLMQQK	2	22.06	-0.307	-1.1	0.27905	1.2	0.27905	21.3013	21.2075	22.9971	22.8234	20.4875	20.6023	22.2268	21.6769	22.458	22.5451	22.5974	22.3796	21.9423	21.4865	21.9156	22.5227	20.9305	20.3524	23.2467	22.3604	21.7185	21.3799	21.8135	21.4909	21.4105	21.7911	22.517	22.7468	22.3721	22.5209	22.5443	22.2547	22.5494	22.5739	23.1007	22.6688	22.6569	22.2639	22.0594	21.7751
CATD_HUMAN	LLDIACWIHHK	3	19.96	-0.332	-0.98	0.33413	0.95	0.33413	19.4486	19.8303	21.3378	20.0973	19.1422	19.5683	19.9379	19.9779	20.1234	19.5949	NA	19.6754	NA	19.3288	20.5529	20.268	18.253	18.023	20.7779	20.3732	19.5815	19.2757	20.0828	19.5499	20.449	18.9675	20.6529	19.6288	20.1944	19.8677	20.0685	19.8555	20.5612	19.784	21.0763	21.1387	20.9373	20.0126	20.4389	19.9742
CATD_HUMAN	LSPEDYTLK	2	21.18	-0.015	-0.06	0.95123	0	0.95123	20.6383	20.4848	21.0882	21.2827	20.5253	NA	21.5357	21.0078	21.4966	21.4299	21.1184	21.0785	20.657	20.8545	21.9267	NA	21.1355	20.9421	22.1008	21.7336	20.8254	20.8755	NA	21.1279	20.9532	21.1199	20.0574	20.9775	21.3062	21.3199	21.4034	21.1528	21.2793	21.3187	21.3077	21.611	21.3409	21.9626	21.7597	20.9109
CATD_HUMAN	LVDQNIFSFYLSR	3	20.38	-0.403	-1	0.32334	1	0.32334	19.6356	19.4699	21.2683	20.9441	19.4733	18.824	20.9568	20.2503	20.9562	21.1144	21.1736	20.5696	20.7397	19.7571	21.5974	21.2848	17.9451	16.1773	21.1103	20.4204	20.3744	19.5663	20.4696	19.8541	20.0004	19.9543	20.3309	20.8355	21.0175	21.0173	20.9755	20.7769	21.0413	20.5226	21.176	20.5991	21.6181	20.6359	20.473	20.4916
CATD_HUMAN	QPGITFIAAK	2	20.57	0.059	0.23	0.81875	0.05	0.81875	20.0386	19.8065	20.5876	20.2993	20.2032	20.1108	21.1046	20.3869	20.6077	20.867	20.9493	20.3142	20.3024	19.9475	21.6049	21.1047	20.7978	20.2382	21.5499	21.0819	20.4397	20.5488	21.1372	20.4296	20.4783	20.6963	20.2847	19.5028	20.2756	20.4007	20.4323	20.5125	20.7829	20.6105	20.7907	20.4836	21.4352	20.4786	20.7799	20.2315
CATD_HUMAN	TMSEVGGSVEDLIAK	2	23.09	0.315	0.84	0.40546	0.71	0.40546	22.98	23.2679	23.0766	23.2782	22.7576	22.6572	23.5353	22.9593	23.2828	23.5716	23.1789	23.0868	22.2981	22.6736	24.1779	23.6847	23.3749	23.1319	24.0798	23.9567	23.1178	23.0872	23.109	23.4648	22.9351	23.226	22.2862	19.3004	23.184	22.8208	23.3807	23.2531	23.0146	23.0685	23.2358	22.981	23.7051	22.5888	23.5207	23.4392
CATD_HUMAN	VSTLPAITLK	2	21.91	0.057	0.28	0.77807	0.08	0.77807	21.353	21.3275	21.8435	21.3583	21.4696	21.3413	22.3802	21.7189	21.9746	22.1581	21.8365	21.9949	21.3094	21.5539	22.7225	22.4735	22.1957	22.0345	22.9548	22.7078	21.8265	21.7724	22.2226	21.8257	21.7458	22.0546	21.8449	21.5131	21.9511	21.832	21.9756	22.126	21.8117	21.6128	21.8811	21.8907	22.0483	21.5388	22.1527	21.9399
CATD_HUMAN	YSQAVPAVTEGPIPEVLK	2	20.2	-0.115	-0.39	0.697	0.15	0.697	19.9522	20.1958	20.9605	20.5898	19.2296	19.2499	20.5413	20.2928	19.9909	19.8559	20.7131	20.191	19.8098	19.8234	20.6401	20.3811	20.2466	20.0007	20.1141	20.1003	19.4065	19.5803	19.8281	19.8398	18.6074	19.2794	NA	NA	20.8037	20.8001	20.6261	20.2968	20.4686	20.6159	21.69	22.0078	21.7058	20.5551	19.1542	19.3901
CATD_HUMAN	YYTVFDR	2	20.48	0.093	0.4	0.68858	0.16	0.68858	19.6729	19.6769	20.6805	20.9696	19.8161	19.4331	20.5507	20.3802	21.0093	20.9777	20.9236	20.7412	19.9668	20.2395	21.3724	21.0516	20.2983	20.0599	21.2492	21.565	19.9651	20.3379	20.2151	20.3877	19.8898	19.5807	20.594	20.2692	20.5751	20.7535	20.8881	20.7462	20.8322	20.3218	20.417	20.5071	21.5607	20.8036	19.9506	20.1689
CATF_HUMAN	FSDLTEEEFR	2	18.56	-0.16	-0.52	0.60437	0.28	0.60437	17.7025	18.3857	NA	18.9135	NA	17.7946	NA	18.6436	18.9304	NA	NA	NA	18.2152	NA	NA	NA	18.3159	18.3198	18.7818	19.2826	NA	18.2135	18.7206	19.1753	18.9612	18.9676	NA	NA	NA	NA	NA	NA	NA	NA	19.0048	NA	NA	18.5521	18.054	18.2883
CATF_HUMAN	TLLCSFQVLDELGR	2	18.22	-0.466	-1.41	0.16577	1.99	0.16577	17.3184	16.8157	19.3348	19.4031	17.0333	16.7764	18.4264	18.2633	18.9341	18.4705	18.5448	18.9291	18.6304	18.0633	18.1165	17.8052	15.4873	NA	18.0469	18.1846	17.4661	17.5541	17.7024	17.8355	18.2198	18.4824	19.4483	19.2306	18.1067	17.9988	18.2681	18.1924	18.9552	18.7432	19.6571	18.4894	19.4746	19.0087	17.5722	17.5866
CATH_HUMAN	GIMGEDTYPYQGK	2	20.22	-0.301	-1.03	0.30742	1.07	0.30742	20.2147	20.4068	21.3187	21.4578	18.2462	NA	20.1885	19.8714	20.1258	20.3469	NA	20.1833	NA	NA	20.8803	20.3812	19.3771	19.6728	19.5068	19.3148	19.0982	19.1673	19.9498	20.0547	19.7681	19.8958	19.938	19.7855	21.01	21.1472	20.5386	20.7039	20.4822	20.431	21.1784	20.7297	21.4429	20.4809	20.384	20.1811
CATH_HUMAN	KGNFVSPVK	2	18.46	-0.105	-0.28	0.77779	0.08	0.77779	17.6144	17.3343	20.0203	19.7371	16.3684	NA	19.271	NA	18.409	18.513	18.6407	18.7868	NA	NA	19.1454	18.1775	17.7397	NA	18.2297	NA	17.6111	17.1226	18.5342	17.5573	17.2736	17.8502	18.7249	17.8466	19.5478	19.4932	19.0608	19.216	18.7016	18.6219	19.5178	19.3661	18.8609	18.97	NA	17.3246
CATH_HUMAN	N(de)GIPYWIVK	2	NA	NA	NA	NA	NA	NA	NA	NA	NA	NA	NA	NA	NA	NA	NA	NA	NA	NA	NA	NA	NA	NA	NA	NA	NA	NA	NA	NA	NA	NA	NA	NA	NA	NA	NA	NA	NA	NA	NA	NA	NA	NA	NA	NA	NA	NA
CATH_HUMAN	TGIYSSTSCHK	2	16.94	0.708	1.34	0.19458	1.8	0.19458	NA	NA	18.9409	18.6962	NA	NA	NA	NA	16.8876	NA	NA	17.2751	NA	NA	17.1732	NA	16.782	NA	16.5299	NA	NA	15.1684	17.2935	16.7668	15.6673	16.7117	15.4733	16.672	NA	NA	NA	17.1695	NA	NA	17.8647	NA	NA	NA	NA	NA
CATH_HUMAN	VNHAVLAVGYGEK	2	18.49	-0.21	-0.56	0.57915	0.31	0.57915	17.5107	17.5997	19.6287	19.4958	NA	NA	18.3509	17.5028	18.6467	18.203	18.801	18.2688	NA	NA	18.9413	18.3354	17.4167	NA	NA	NA	17.1397	NA	18.0368	17.3884	18.5226	18.9841	NA	NA	18.5039	19.5208	18.4177	18.5305	18.9643	18.6614	19.5008	19.8534	18.9676	17.9914	18.6721	18.2259
CATL1_HUMAN	AVATVGPISVAIDAGHESFLFYK	3	18.82	-0.136	-0.23	0.81985	0.05	0.81985	17.7702	NA	NA	NA	17.5835	NA	19.3398	18.4139	19.1694	NA	NA	19.5042	NA	NA	19.8537	18.8429	NA	NA	19.1081	17.8424	17.8693	NA	18.9243	17.9651	NA	NA	20.4584	19.7996	NA	NA	19.0368	18.4371	NA	NA	NA	NA	NA	NA	NA	NA
CATL1_HUMAN	LYGMNEEGWR	2	18.89	0.089	0.28	0.77924	0.08	0.77924	NA	NA	20.1869	19.7271	NA	NA	19.2878	18.6164	18.1092	18.2907	18.504	18.5832	18.6009	18.3638	19.1919	19.6101	18.0132	NA	19.4811	18.9145	17.8452	NA	NA	18.0874	18.3341	18.2054	NA	18.6687	18.7102	18.9311	18.9167	18.6391	19.1285	19.2125	20.2125	19.7542	20.1738	19.2403	NA	18.0435
CATL1_HUMAN	NHCGIASAASYPTV	2	20.24	-0.155	-0.58	0.56389	0.34	0.56389	18.9455	NA	20.7626	NA	19.4865	19.0655	21.0455	NA	20.3261	NA	20.4387	NA	20.6106	20.2499	20.6389	20.4241	19.3095	19.3399	20.5472	20.5896	19.5561	NA	19.8817	19.8148	19.695	20.1026	20.4251	20.18	NA	20.6001	20.5887	20.7367	20.3814	NA	21.1618	20.8141	21.2457	20.6194	19.8286	NA
CATL1_HUMAN	QVMN(de)GFQNR	2	NA	NA	NA	NA	NA	NA	NA	NA	NA	NA	NA	NA	NA	NA	NA	NA	NA	NA	NA	NA	NA	NA	NA	NA	NA	NA	NA	NA	NA	NA	NA	NA	NA	NA	NA	NA	NA	NA	NA	NA	NA	NA	NA	NA	NA	NA
CATL1_HUMAN	VFQEPLFYEAPR	2	20.75	-0.183	-0.65	0.52286	0.42	0.52286	20.1651	20.1847	21.6169	NA	19.7473	20.049	21.0538	NA	20.6727	NA	21.2627	20.9353	20.7317	20.7676	21.0297	NA	20.0708	NA	20.6342	NA	20.45	19.9958	NA	NA	20.2843	20.1492	20.8657	20.9673	21.1901	21.0893	NA	NA	21.2767	NA	21.6585	22.0667	21.602	NA	NA	19.7349
CATZ_HUMAN	DQECDKFNQCGTCNEFK	3	18.23	0.341	0.7	0.4955	0.48	0.4955	NA	NA	NA	NA	17.7706	17.6748	19.3061	NA	NA	NA	NA	NA	NA	NA	NA	NA	17.3654	17.6301	19.3311	19.4745	17.2936	17.771	18.1387	NA	NA	NA	NA	NA	NA	NA	18.1008	18.6113	18.4826	NA	NA	NA	NA	NA	NA	NA
CATZ_HUMAN	NVDGVNYASITR	2	20.33	-0.161	-0.73	0.4683	0.54	0.4683	20.014	19.8671	20.5131	20.676	19.7589	19.997	20.6986	20.2111	20.3206	20.5271	20.5103	20.5485	20.1187	20.122	20.5727	19.9785	19.5818	19.7388	20.682	20.5618	19.7244	19.8958	20.4026	20.2355	19.6739	20.5864	20.649	20.4566	20.4789	20.3652	20.7422	21.0072	20.5282	20.4491	21.2448	20.8886	21.0743	20.3457	19.8906	19.5724
CATZ_HUMAN	VGDYGSLSGR	2	18.88	-0.489	-1.3	0.20276	1.68	0.20276	NA	18.8098	19.6388	19.0616	17.7454	18.6735	19.2039	18.4209	18.7312	19.1121	NA	19.2087	NA	17.9303	19.059	18.0137	17.7814	18.0431	19.2837	18.4523	NA	NA	18.3704	18.5277	NA	19.2564	19.3143	19.8329	19.2651	19.2183	NA	18.8982	19.0129	19.1009	19.4574	19.416	20.2886	18.1679	NA	NA
CB071_HUMAN	EPQ(de)EQ(de)PNLLQQ(de)LLQYTVSK	3	NA	NA	NA	NA	NA	NA	NA	NA	NA	NA	NA	NA	NA	NA	NA	NA	NA	NA	NA	NA	NA	NA	NA	NA	NA	NA	NA	NA	NA	NA	NA	NA	NA	NA	NA	NA	NA	NA	NA	NA	NA	NA	NA	NA	NA	NA
CB078_HUMAN	ATQ(de)PSSAN(de)PTQ(de)PTVPQ(de)SAASR	2	NA	NA	NA	NA	NA	NA	NA	NA	NA	NA	NA	NA	NA	NA	NA	NA	NA	NA	NA	NA	NA	NA	NA	NA	NA	NA	NA	NA	NA	NA	NA	NA	NA	NA	NA	NA	NA	NA	NA	NA	NA	NA	NA	NA	NA	NA
CBG_HUMAN	FNQPFIIMIFDHFTWSSLFLAR	3	19.26	-0.165	-0.35	0.72907	0.13	0.72907	NA	NA	NA	19.8787	NA	NA	NA	NA	NA	NA	NA	18.9928	NA	18.6373	NA	19.2013	NA	NA	NA	NA	NA	NA	NA	NA	NA	NA	NA	19.9829	18.9332	NA	NA	19.2129	NA	NA	NA	NA	NA	19.2393	NA	NA
CBG_HUMAN	ITQDAQLK	2	19.87	-0.063	-0.16	0.87125	0.03	0.87125	18.0519	18.4369	20.1911	NA	19.5438	NA	20.3968	NA	NA	NA	20.5377	20.6841	19.7668	NA	20.4984	19.936	19.7481	NA	20.4219	NA	19.5348	NA	20.1168	NA	19.4628	NA	21.6774	NA	NA	NA	20.0219	20.3835	19.8959	NA	NA	NA	20.7556	19.6632	18.8678	18.4757
CBG_HUMAN	MNTVIAALSR	2	20.19	-0.274	-1.26	0.21636	1.58	0.21636	19.4319	19.6031	20.3798	20.088	19.843	19.8274	20.1139	19.8497	19.6558	19.8978	20.8966	20.2093	19.8301	20.0786	20.3416	20.1469	20.0671	20.1309	20.676	20.6985	20.4295	20.3045	20.2559	19.9649	20.1034	20.1488	21.4072	21.0013	NA	NA	20.136	20.4635	20.1609	20.0239	NA	20.5848	21.1001	NA	19.4515	19.5416
CBG_HUMAN	SETEIHQGFQHLHQLFAK	3	20.59	-0.04	-0.1	0.91999	0.01	0.91999	19.97	20.7117	20.8665	20.0882	19.924	20.098	21.2945	21.6128	20.1769	20.0308	21.7035	20.2947	19.3553	20.5459	21.1933	21.0964	NA	19.2553	21.1485	22.0224	20.9616	20.7239	20.5382	20.126	20.4186	20.7115	22.7285	21.6301	19.7538	19.9708	21.3153	20.6639	19.8299	19.4274	21.8932	20.1768	20.0666	20.0568	19.9308	20.8309
CBG_HUMAN	WSAGLTSSQVDLYIPK	2	20.04	-0.282	-1.11	0.274	1.23	0.274	NA	18.7642	NA	19.8837	19.1304	19.3561	20.2825	20.1946	19.7443	20.0842	20.5532	20.4738	20.0852	20.6244	20.0961	20.7026	19.0638	18.8624	20.2012	20.6109	19.9337	19.9327	19.893	19.9574	20.0535	20.6088	20.659	21.4914	19.7856	19.7772	20.5432	20.1088	NA	20.1296	19.8256	19.7139	NA	20.6464	19.7649	19.7914
CBLN1_HUMAN	EAASN(de)GVLIQMEK	2	NA	NA	NA	NA	NA	NA	NA	NA	NA	NA	NA	NA	NA	NA	NA	NA	NA	NA	NA	NA	NA	NA	NA	NA	NA	NA	NA	NA	NA	NA	NA	NA	NA	NA	NA	NA	NA	NA	NA	NA	NA	NA	NA	NA	NA	NA
CBLN3_HUMAN	AAAGGPGGAALGEAPPGR	2	17.66	0.165	0.42	0.6763	0.18	0.6763	NA	NA	18.261	NA	NA	NA	17.9979	16.9402	17.7997	17.7787	NA	17.9336	NA	17.5272	17.6061	17.4424	NA	NA	17.6255	17.4091	NA	16.7385	16.1094	NA	17.3573	NA	NA	NA	NA	NA	NA	17.8016	18.0192	17.0743	18.8648	18.6604	18.3036	NA	NA	NA
CBLN4_HUMAN	GSSSSPLGISVR	2	20.02	-0.248	-0.61	0.54602	0.38	0.54602	NA	NA	20.6084	20.8755	NA	NA	19.8811	NA	19.9704	20.1978	19.7237	19.7102	18.8261	NA	19.6616	NA	NA	NA	NA	NA	NA	NA	NA	NA	NA	NA	19.2396	19.0157	20.1405	19.9857	NA	NA	20.0004	19.9805	20.8767	20.5182	21.2002	19.9458	NA	NA
CBPB2_HUMAN	ASASYYEQYHSLNEIYSWIEFITER	3	21.17	NA	NA	NA	NA	NA	NA	NA	NA	NA	NA	NA	NA	NA	NA	NA	NA	NA	NA	NA	NA	NA	NA	NA	NA	NA	NA	NA	NA	NA	NA	NA	21.094	21.2394	NA	NA	NA	NA	NA	NA	NA	NA	NA	NA	NA	NA
CBPB2_HUMAN	DTGTYGFLLPER	2	19.98	-0.304	-0.99	0.32856	0.98	0.32856	18.1286	18.3123	20.2702	20.3103	19.0311	19.2533	20.1656	19.994	19.9863	20.0477	20.9675	20.7198	20.0651	20.5007	20.4191	20.0935	18.689	18.6688	20.2736	20.0449	19.6409	19.6864	19.8077	20.1858	19.4796	19.3712	21.6654	22.257	20.0205	20.294	20.6021	20.8659	19.9426	19.7003	20.1877	20.4057	20.7947	20.1559	NA	18.2482
CBPB2_HUMAN	IHIGSSFEK	2	18.57	-0.449	-1.19	0.24424	1.41	0.24424	16.9944	NA	NA	NA	17.793	NA	19.2881	18.1488	17.9075	NA	19.0632	19.3567	18.89	19.0762	18.5606	18.6339	17.6483	16.9876	18.7882	18.7802	18.7191	NA	18.4748	17.8185	17.7538	17.93	19.8481	20.8915	NA	NA	18.38	NA	NA	19.4167	NA	18.8153	19.3194	19.0908	17.6277	NA
CBPB2_HUMAN	SFYANNHCIGTDLNR	2	19.96	-0.389	-0.96	0.34452	0.91	0.34452	17.5486	18.2095	18.9353	20.8438	18.6766	18.7668	20.4577	20.0085	20.0947	20.3723	21.5432	21.2529	20.5945	20.6805	19.9312	20.2918	18.04	18.2433	20.2774	20.4331	NA	19.495	19.6917	20.0493	18.9964	19.4861	22.5129	22.1851	20.4014	21.032	20.7041	20.6851	19.5962	19.7986	20.8358	20.7815	20.2657	20.2054	18.4403	18.1568
CBPE_HUMAN	AASQPGELK	2	16.48	0.303	0.74	0.46546	0.54	0.46546	NA	NA	18.3396	18.3598	NA	15.9542	17.3503	16.2303	17.3281	NA	17.3269	17.6565	16.0585	15.8831	17.009	16.4174	15.1997	15.2117	16.3705	15.2855	15.634	15.5755	16.64	15.4662	15.7439	15.3259	17.0342	16.7495	NA	NA	16.1186	16.3054	17.0239	16.9095	NA	17.7475	17.5564	16.7309	14.7204	NA
CBPE_HUMAN	EGGPNNHLLK	2	17.8	0.219	0.49	0.62815	0.24	0.62815	NA	NA	18.9761	18.8774	16.9988	17.0086	18.0467	NA	18.7618	18.0639	NA	18.5958	NA	NA	17.677	NA	16.5854	NA	NA	NA	16.8298	NA	NA	NA	17.002	NA	17.5336	17.3669	17.8511	17.8674	16.7904	17.166	17.4079	17.3664	19.5582	17.795	19.322	NA	NA	NA
CBPE_HUMAN	ELLIFLAQYLCNEYQK	3	18.26	0.047	0.09	0.92653	0.01	0.92653	16.9974	NA	20.2434	19.9862	16.7649	NA	18.7636	17.342	18.7047	18.3449	19.1363	17.8185	NA	NA	18.1621	NA	NA	NA	NA	NA	18.0443	17.939	17.6339	17.4556	17.8079	17.2365	18.1125	18.3352	19.7659	19.7863	NA	NA	18.0079	NA	19.1087	18.578	NA	NA	18.1941	16.4538
CBPE_HUMAN	ELLVIELSDNPGVHEPGEPEFK	3	20.79	-0.151	-0.45	0.65593	0.2	0.65593	19.3923	19.7812	22.5536	22.4297	19.5647	19.6291	20.8223	20.5505	21.396	21.5477	21.9596	21.4771	20.6035	20.4518	20.7052	20.3382	NA	NA	19.6092	19.9051	20.9095	20.4857	20.1531	19.497	20.3364	20.1154	21.2968	20.7101	22.2711	22.0539	19.9781	20.6038	21.6055	21.0313	22.0996	21.703	21.5666	21.1141	19.805	19.8225
CBPE_HUMAN	IHIMPSLNPDGFEK	3	20.87	-0.132	-0.45	0.65788	0.2	0.65788	20.4195	20.7141	22.4524	21.2911	20.216	20.1557	20.9776	21.1696	21.3509	21.434	21.4814	NA	20.1664	20.1043	20.6323	20.8917	20.1096	19.7226	20.9246	20.9332	20.5855	20.6801	20.0964	20.9015	20.1802	20.7363	20.5078	NA	21.8303	21.9203	19.8895	NA	21.8777	NA	21.8125	21.6593	21.7097	NA	20.417	20.3514
CBPE_HUMAN	LLIPGNYK	2	20.18	-0.23	-0.74	0.46481	0.54	0.46481	19.3788	19.0364	21.9611	21.3437	19.4343	NA	20.347	20.1505	20.3472	20.3776	21.1213	NA	19.5482	19.4781	19.5894	20.1193	19.1873	NA	20.0966	19.6624	20.0215	NA	19.5707	19.2783	20.3646	20.0434	20.4383	20.2125	21.2347	21.1831	19.9621	NA	20.8391	NA	21.5264	21.0725	21.035	20.3763	18.8962	18.7408
CBPE_HUMAN	LTASAPGYLAITK	2	21.24	-0.024	-0.1	0.92123	0.01	0.92123	20.6597	20.8119	22.6189	22.288	20.6421	20.8639	21.3621	21.3931	21.8452	21.7103	21.6137	21.3763	20.6193	20.6064	21.0351	21.1019	20.6402	20.68	21.4866	21.3077	21.1814	21.1915	20.8029	20.6485	21.1993	21.4447	21.8012	20.9606	22.2236	21.9068	20.9687	20.828	21.5158	21.5003	22.3237	21.9538	21.3752	20.8794	20.1432	20.2858
CBPE_HUMAN	NSLISYLEQIHR	3	22.25	-0.224	-0.39	0.69512	0.16	0.69512	22.3358	19.1511	23.5846	23.423	21.3609	20.0862	22.759	22.1337	22.5596	23.7478	23.7377	23.2048	21.9257	21.8923	23.0163	22.3561	19.6262	NA	22.1912	21.6761	22.2837	21.5594	21.9517	19.3814	22.3311	22.1266	22.0437	22.258	23.6065	22.9934	22.0759	22.002	23.1914	23.2187	23.9443	23.5973	23.1001	22.3879	20.4946	NA
CBPE_HUMAN	SGSAHEYSSSPDDAIFQSLAR	3	21.92	-0.143	-0.57	0.57425	0.32	0.57425	21.3728	21.5015	22.7536	23.0594	21.3434	21.3276	22.5013	22.1845	22.5049	22.6808	22.4683	22.4899	21.234	21.4698	21.576	21.8528	20.7741	20.8531	21.6508	21.4362	21.4822	21.5621	21.571	21.0487	21.781	22.1355	21.9164	22.0632	22.8578	22.8657	21.6401	21.6945	22.1222	22.1985	22.9346	22.9213	22.7863	21.9853	21.4143	20.9043
CBPE_HUMAN	SNAQGIDLNR	2	19.92	-0.04	-0.11	0.90896	0.01	0.90896	18.4618	19.5347	21.3003	21.1586	19.4917	19.7309	20.5772	20.1336	20.4916	20.6396	20.7153	20.5946	19.3286	19.3736	19.9481	19.6443	18.6123	19.2412	19.2848	19.6689	19.1872	19.3649	19.7451	19.5529	19.1699	20.4907	20.1001	20.1366	20.6424	20.9487	19.3093	19.6716	20.4965	20.0159	20.8796	21.0081	21.161	19.4903	18.3506	19.0044
CBPE_HUMAN	TYWEDNK	2	17.99	0.119	0.37	0.71242	0.14	0.71242	NA	NA	18.5498	19.2308	17.2951	17.3869	NA	18.1764	18.2046	NA	18.4492	18.2386	NA	NA	NA	17.9989	17.1643	17.0233	18.1556	NA	NA	17.1832	NA	17.4611	17.2293	17.5733	NA	18.6494	19.0769	18.4489	17.8212	17.4992	18.489	18.7005	18.6147	18.5814	NA	NA	NA	16.5647
CBPE_HUMAN	VAVPYSPAAGVDFELESFSER	3	19.31	-0.112	-0.27	0.78591	0.07	0.78591	NA	18.157	20.5738	20.2438	18.6007	18.2491	NA	19.11	20.0756	20.8338	20.4109	19.7603	19.8735	NA	19.23	19.0533	17.6288	NA	19.3498	18.5336	19.2368	18.0352	19.2499	NA	18.8239	18.87	NA	NA	NA	20.203	18.7314	19.1776	20.7361	19.668	NA	20.4391	NA	NA	18.4758	18.7037
CBPE_HUMAN	YIGNMHGNEAVGR	2	19.81	-0.069	-0.18	0.85481	0.03	0.85481	18.8568	17.8225	21.4307	21.4245	19.1745	18.4107	20.4858	20.1043	20.375	20.4916	20.5341	20.4238	19.4745	19.3168	20.0599	19.7219	19.1184	18.3094	20.1321	19.8405	19.5881	19.4925	19.4725	19.0389	19.7095	19.6284	19.5335	19.823	20.7735	20.5023	19.2894	19.4976	20.5899	20.6156	20.9124	21.0104	21.2901	19.824	18.8483	17.4422
CBPQ_HUMAN	AIINLAVYGK	2	18.9	0.02	0.06	0.94851	0	0.94851	18.1273	18.1009	20.239	19.9456	17.9157	18.0232	18.9334	18.3626	18.5699	19.3501	19.5959	19.1138	18.6365	19.3067	19.5265	19.0228	17.7268	NA	19.6426	18.84	18.2001	NA	18.2504	NA	17.9901	NA	NA	19.1289	19.2124	19.2469	18.5353	18.8361	19.3503	19.8441	19.1877	19.1376	19.9518	19.5811	18.4336	17.6947
CBPQ_HUMAN	LALLVDTVGPR	2	19.99	-0.084	-0.28	0.77758	0.08	0.77758	19.7556	19.4705	21.6536	20.9996	19.1248	19.1833	20.0898	19.8222	19.9488	19.983	20.454	20.3227	19.8258	19.2175	20.4006	19.9843	19.0792	18.9316	20.815	19.955	19.0186	18.5841	19.4981	18.866	19.6238	19.6235	20.7168	20.082	20.7181	20.8861	19.651	19.6315	20.8256	20.5753	21.1465	20.8305	21.0488	20.6206	19.5113	19.2317
CBPQ_HUMAN	SVASFSIYSPHTGIQEYQDGVPK	3	19.57	-0.015	-0.04	0.97115	0	0.97115	20.204	18.863	NA	NA	NA	18.2266	19.5567	19.06	19.5693	19.8611	19.9314	19.4169	NA	NA	20.3802	19.8058	NA	NA	20.3175	19.8995	NA	NA	NA	NA	18.3173	18.816	NA	19.5342	20.0641	19.9168	NA	NA	19.5402	19.6832	20.4674	NA	20.8044	19.5839	18.7423	18.6019
CBPQ_HUMAN	VGALASLIR	2	19.49	-0.015	-0.06	0.95262	0	0.95262	19.4569	19.2634	20.1578	19.7798	18.8991	18.7444	19.97	19.0996	NA	19.1935	19.9349	20.0845	18.9777	19.1837	20.2769	19.9235	18.8249	18.7412	20.2922	19.4717	19.0443	18.7662	18.7936	18.47	19.1975	19.0729	20.3742	19.7611	20.3238	19.8599	19.4376	19.2283	20.2594	20.1018	20.0217	19.5413	19.9294	19.9114	19.0798	18.6722
CC017_HUMAN	IN(de)VQ(de)N(de)N(de)VDLGQ(de)PVKN(de)K	2	NA	NA	NA	NA	NA	NA	NA	NA	NA	NA	NA	NA	NA	NA	NA	NA	NA	NA	NA	NA	NA	NA	NA	NA	NA	NA	NA	NA	NA	NA	NA	NA	NA	NA	NA	NA	NA	NA	NA	NA	NA	NA	NA	NA	NA	NA
CC126_HUMAN	TIAVLLDDILQR	2	17.9	-0.251	-0.61	0.54929	0.37	0.54929	16.1808	NA	19.6321	19.1006	NA	16.3425	NA	NA	17.6962	17.7602	18.1966	18.6058	18.3767	17.6009	17.913	17.373	NA	NA	NA	16.7672	NA	NA	NA	16.1974	17.0417	NA	18.2536	NA	18.6832	18.5795	17.7194	NA	18.0763	NA	18.1283	18.2883	18.7532	18.2209	NA	NA
CC151_HUMAN	Q(de)EKQ(de)QLQ(de)R	2	NA	NA	NA	NA	NA	NA	NA	NA	NA	NA	NA	NA	NA	NA	NA	NA	NA	NA	NA	NA	NA	NA	NA	NA	NA	NA	NA	NA	NA	NA	NA	NA	NA	NA	NA	NA	NA	NA	NA	NA	NA	NA	NA	NA	NA	NA
CCD19_HUMAN	EM(ox)VWN(de)NN(de)KK	2	NA	NA	NA	NA	NA	NA	NA	NA	NA	NA	NA	NA	NA	NA	NA	NA	NA	NA	NA	NA	NA	NA	NA	NA	NA	NA	NA	NA	NA	NA	NA	NA	NA	NA	NA	NA	NA	NA	NA	NA	NA	NA	NA	NA	NA	NA
CCD34_HUMAN	Q(de)Q(de)QAEIQ(de)EKKEIAEK	2	NA	NA	NA	NA	NA	NA	NA	NA	NA	NA	NA	NA	NA	NA	NA	NA	NA	NA	NA	NA	NA	NA	NA	NA	NA	NA	NA	NA	NA	NA	NA	NA	NA	NA	NA	NA	NA	NA	NA	NA	NA	NA	NA	NA	NA	NA
CCD77_HUMAN	ATVN(de)ARAN(de)Q(de)DLALLCEVRDSNR	3	NA	NA	NA	NA	NA	NA	NA	NA	NA	NA	NA	NA	NA	NA	NA	NA	NA	NA	NA	NA	NA	NA	NA	NA	NA	NA	NA	NA	NA	NA	NA	NA	NA	NA	NA	NA	NA	NA	NA	NA	NA	NA	NA	NA	NA	NA
CCD77_HUMAN	M(ox)NFTPTHTPVCRKR	3	NA	NA	NA	NA	NA	NA	NA	NA	NA	NA	NA	NA	NA	NA	NA	NA	NA	NA	NA	NA	NA	NA	NA	NA	NA	NA	NA	NA	NA	NA	NA	NA	NA	NA	NA	NA	NA	NA	NA	NA	NA	NA	NA	NA	NA	NA
CCD79_HUMAN	KM(ox)GNHWNSILWSFPFQ(de)Q(de)GR	3	NA	NA	NA	NA	NA	NA	NA	NA	NA	NA	NA	NA	NA	NA	NA	NA	NA	NA	NA	NA	NA	NA	NA	NA	NA	NA	NA	NA	NA	NA	NA	NA	NA	NA	NA	NA	NA	NA	NA	NA	NA	NA	NA	NA	NA	NA
CCD87_HUMAN	KTN(de)LSSSHFLEEN(de)Q(de)VRSHLHR	3	NA	NA	NA	NA	NA	NA	NA	NA	NA	NA	NA	NA	NA	NA	NA	NA	NA	NA	NA	NA	NA	NA	NA	NA	NA	NA	NA	NA	NA	NA	NA	NA	NA	NA	NA	NA	NA	NA	NA	NA	NA	NA	NA	NA	NA	NA
CCD87_HUMAN	TTSPEPQKR	2	17.99	-0.215	-0.21	0.8417	0.04	0.8417	NA	NA	NA	NA	NA	NA	NA	NA	NA	NA	NA	NA	NA	NA	NA	NA	NA	NA	NA	17.8317	NA	NA	NA	17.4834	NA	17.1818	NA	NA	NA	NA	NA	NA	NA	NA	NA	NA	19.4737	NA	NA	NA
CCKN_HUMAN	AHLGALLAR	2	19.05	-0.347	-0.93	0.35623	0.87	0.35623	18.0045	18.2826	20.181	20.092	17.7473	17.6227	19.048	17.9198	NA	19.9469	18.6941	18.8537	19.3293	19.4381	19.1322	19.1335	18.8552	18.2156	18.6426	18.4009	19.1471	18.7868	NA	NA	18.1821	18.3249	NA	NA	20.1274	19.9668	17.381	NA	19.2356	20.0178	20.2908	20.2954	20.7977	20.3328	18.1774	NA
CCKN_HUMAN	NLQNLDPSHR	2	17.89	0.303	0.29	0.77325	0.09	0.77325	NA	16.0403	19.3954	19.0102	NA	NA	NA	NA	NA	NA	NA	NA	NA	NA	NA	NA	NA	NA	NA	NA	15.5342	NA	NA	NA	NA	NA	NA	NA	NA	17.8328	NA	NA	NA	NA	18.9661	18.4736	NA	NA	NA	NA
CCL14_HUMAN	WVQDYIK	2	18.78	-0.573	-2.1	0.04232	4.4	0.04232	17.8721	17.685	19.3011	NA	18.0615	17.6651	19.9019	19.3524	18.145	NA	NA	18.9135	18.9831	19.0057	18.466	18.687	17.5093	17.2045	18.7407	18.4669	18.4591	18.222	19.1766	18.6061	18.7367	18.593	20.4427	20.7103	19.1729	19.4767	19.6425	19.4892	18.6012	18.4827	18.9956	NA	NA	19.037	19.0127	18.6526
CD048_HUMAN	TETLLLQAER	2	21.28	-0.15	-0.49	0.62327	0.24	0.62327	20.326	20.3822	22.6857	22.634	20.2813	20.2903	21.2207	20.8349	21.7065	21.9102	21.737	21.3441	21.265	21.5526	21.9203	21.5234	20.2552	20.1309	21.2864	20.7193	21.3865	21.3922	20.7254	20.4103	20.2969	20.5782	20.7537	20.5818	22.3188	22.1216	20.6699	20.9652	22.2431	22.0396	22.45	22.3176	23.1353	22.2314	20.1571	20.2395
CD14_HUMAN	AFPALTSLDLSDNPGLGER	2	23.72	-0.586	-1.74	0.08947	3.01	0.08947	21.9373	22.5101	25.1108	25.1793	22.7191	22.6065	24.0863	23.9005	24.0312	24.3808	24.6991	24.5539	23.7417	23.8923	23.0706	23.3202	21.5506	21.0126	23.329	23.0045	23.4924	23.4507	23.5212	23.457	23.2354	23.3023	23.9175	24.439	24.9311	25.0803	23.9671	24.3515	24.3539	24.3395	25.3877	25.1751	24.7728	24.3137	22.404	22.4582
CD14_HUMAN	ATVNPSAPR	2	19.39	-0.387	-1.03	0.30825	1.06	0.30825	17.1606	17.4558	20.8066	21.092	18.9895	18.7354	20.3364	NA	19.6577	19.5382	19.6711	20.4049	19.3299	19.9121	18.9539	18.9592	17.6806	17.6821	19.3444	18.9732	18.7687	19.1337	19.9442	19.4639	18.4501	18.6494	19.5617	20.6551	20.4062	20.3295	19.4335	20.1442	19.7068	19.6507	20.8131	20.7201	20.7455	NA	17.9643	17.4746
CD14_HUMAN	ELTLEDLK	2	19.95	-0.389	-1.05	0.30085	1.1	0.30085	18.4829	18.8302	21.5068	21.4251	19.3484	19.3494	20.2271	NA	NA	NA	20.889	20.8598	20.0764	19.9264	19.9295	19.7394	17.5609	17.4983	19.8245	20.6673	19.8757	19.823	20.268	20.1287	19.5618	19.3925	20.9211	20.287	NA	NA	20.4627	20.7135	20.5827	20.4086	NA	21.31	21.0217	20.1353	18.9397	18.3957
CD14_HUMAN	FPAIQNLALR	2	21.16	-0.161	-0.5	0.62089	0.25	0.62089	19.6653	19.976	22.16	22.1534	NA	NA	21.6728	21.1306	21.1948	21.176	22.1124	21.3529	20.9843	21.3868	20.7046	20.4258	NA	NA	20.5604	20.2112	20.7262	20.5705	20.9785	20.9722	NA	20.541	21.8436	21.8961	21.7616	21.8884	21.8066	21.0906	21.2722	21.3198	22.5931	22.3968	21.4248	21.0369	20.2106	19.266
CD14_HUMAN	GLMAALCPHK	2	19.47	-0.431	-1.17	0.25003	1.37	0.25003	18.146	NA	20.8185	20.6209	NA	NA	19.6712	18.5635	19.2925	19.1271	19.916	20.239	19.37	18.9229	NA	17.9336	NA	NA	18.8778	18.028	18.8747	NA	NA	19.0605	18.6005	18.1414	20.2974	20.4193	20.2839	20.3949	19.9843	19.608	19.4127	19.2399	20.7282	20.8335	19.9383	19.077	19.0224	NA
CD14_HUMAN	GLMAALCPHKFPAIQNLALR	3	19.79	-0.184	-0.34	0.73509	0.12	0.73509	NA	18.0279	21.8857	20.8137	18.0472	NA	21.0639	20.1603	19.2247	NA	20.0593	19.5327	19.1518	NA	NA	NA	NA	NA	19.3051	NA	19.1988	18.9448	20.3299	19.0734	NA	18.6349	21.6115	20.2682	20.0106	21.2742	19.5501	19.3133	NA	19.8332	21.9285	20.673	19.7482	18.9695	NA	17.5168
CD14_HUMAN	ITGTMPPLPLEATGLALSSLR	2	21.8	-0.814	-2.02	0.04904	4.09	0.04904	20.0382	20.1549	23.7179	24.036	19.9882	20.0813	22.0087	21.5844	22.072	22.27	22.9071	22.9592	22.0601	22.0058	21.6589	21.3527	18.5544	18.1453	21.2398	20.9677	21.3434	21.3439	22.0792	21.6172	21.0513	21.0618	23.1863	23.0131	23.0704	23.0654	22.4809	22.4728	22.498	22.2682	23.413	23.431	22.8968	22.5174	20.7365	20.5369
CD14_HUMAN	LKELTLEDLK	2	20.35	-0.699	-1.64	0.11019	2.68	0.11019	18.676	NA	21.845	21.8557	18.1909	NA	21.0813	20.3397	20.1563	20.4734	21.0531	NA	20.5047	20.89	19.6316	19.5269	17.1224	NA	19.9017	19.8609	20.2659	20.2927	20.3803	19.4881	19.6697	NA	21.0772	NA	21.4531	22.0642	21.1843	NA	20.2047	20.4088	21.5735	21.6229	21.0651	20.5559	18.8018	NA
CD14_HUMAN	LTVGAAQVPAQLLVGALR	2	22.25	-0.828	-2.12	0.0393	4.51	0.0393	20.8175	20.5313	24.0508	23.8033	20.9195	20.7714	22.2987	21.9193	22.6537	22.6976	23.394	23.3044	22.6652	22.4583	22.3553	21.897	18.724	18.6182	21.5089	21.3981	22.1051	22.0268	22.3477	21.9889	21.8346	21.6166	23.2699	23.3643	23.6194	23.4452	22.917	23.1212	22.9092	22.7234	23.9711	24.0476	23.338	22.6704	21.0976	20.9229
CD14_HUMAN	RLTVGAAQVPAQLLVGALR	3	22	-0.754	-1.93	0.06147	3.72	0.06147	20.3562	NA	23.4112	23.3488	20.734	NA	22.4607	NA	21.8777	22.2247	22.8061	22.7303	21.6957	21.5079	21.5223	20.9583	18.7172	NA	21.1155	20.6761	21.8295	NA	21.9779	NA	21.1412	NA	22.8673	22.7988	23.0953	23.0939	22.4396	22.6602	22.0112	21.8279	23.6322	23.2293	22.514	22.1726	20.6634	NA
CD14_HUMAN	SWLAELQQWLKPGLK	2	21.53	-0.651	-0.94	0.35426	0.88	0.35426	19.8605	19.2473	24.4113	24.2395	19.105	18.9451	21.4185	21.0882	22.3295	22.0552	23.2689	23.0967	19.6325	22.0986	21.7647	18.3883	NA	NA	20.2176	20.02	21.0706	NA	21.7917	20.8584	20.7938	20.4088	23.3511	23.3935	19.7699	23.0826	22.4896	22.4883	21.7888	21.5387	23.6041	23.5012	22.9332	22.6795	20.1023	19.6597
CD14_HUMAN	VLDLSCNR	2	21.58	-0.459	-1.11	0.27429	1.22	0.27429	19.513	19.6331	23.1306	23.0783	20.6833	20.595	22.413	20.8778	21.663	21.9339	22.3949	22.3648	21.9615	21.7562	21.8083	21.0547	19.8737	19.4934	21.7327	21.0376	21.5007	21.0357	22.119	20.655	20.7816	21.0477	21.9359	22.2535	22.6342	22.6453	22.0095	22.3966	22.0733	21.7757	23.4279	23.0933	23.0305	21.5469	20.4476	19.7661
CD14_HUMAN	VLSIAQAHSPAFSCEQVR	3	23.09	-0.576	-1.47	0.14939	2.15	0.14939	21.7346	21.4615	24.9882	24.8269	21.654	21.3373	23.8595	23.2407	23.5464	23.5724	24.3888	23.8386	23.0726	23.1579	22.6961	22.3016	20.8538	20.7167	22.3888	22.3911	22.6966	22.6793	22.9664	22.6406	22.1556	22.0567	23.9916	23.6013	24.4308	24.3595	23.3022	23.5111	23.6378	23.6323	25.4372	25.0878	24.6592	23.6089	21.7368	21.3518
CD166_HUMAN	ADIQMPFTCSVTYYGPSGQK	3	19.26	-1.065	-2.46	0.02131	6.04	0.02131	17.9835	NA	19.843	20.3356	17.9153	NA	NA	NA	NA	18.6553	NA	18.9408	NA	NA	19.0014	18.8994	NA	17.0129	NA	NA	19.0949	18.6282	NA	NA	18.4442	NA	NA	NA	19.9408	19.4815	NA	NA	19.6667	19.5445	20.777	20.528	20.5614	19.936	NA	NA
CD166_HUMAN	ALFLETEQLK	2	20.86	-0.248	-0.99	0.32602	0.99	0.32602	20.4539	20.1505	21.7798	21.8039	20.1489	19.9862	20.8642	20.6468	20.6135	20.8545	21.0655	20.6131	21.2514	21.0439	20.9818	21.1197	20.1732	20.063	20.6678	20.5064	20.7376	21.2365	20.7451	20.4233	20.4258	20.6539	20.3829	20.6393	21.2886	21.334	19.9316	20.2241	21.1713	21.2427	21.8473	21.8541	21.9662	21.6254	21.6472	20.3767
CD166_HUMAN	CLGN(de)GNPPPEEFLFYLPGQPEGIR	3	NA	NA	NA	NA	NA	NA	NA	NA	NA	NA	NA	NA	NA	NA	NA	NA	NA	NA	NA	NA	NA	NA	NA	NA	NA	NA	NA	NA	NA	NA	NA	NA	NA	NA	NA	NA	NA	NA	NA	NA	NA	NA	NA	NA	NA	NA
CD166_HUMAN	EMDPVTQLYTMTSTLEYK	2	20.28	-0.601	-1.64	0.10775	2.69	0.10775	19.6378	19.4293	21.9027	22.0932	18.331	18.4154	20.0534	19.3687	19.806	20.0015	21.006	20.5461	20.1642	20.4062	20.7062	20.7459	18.5101	18.0282	20.4436	19.9566	20.0714	20.0137	20.041	19.2948	19.7035	20.1102	20.8385	20.8579	21.0765	22.2816	19.5874	19.5905	21.4355	21.0132	21.7969	21.6167	21.7988	20.7486	20.03	19.6722
CD166_HUMAN	KTDPSGLSK	2	14.64	-0.2	-0.4	0.6915	0.16	0.6915	NA	NA	16.0655	15.4141	13.9546	NA	15.1141	13.671	14.7294	15.0379	15.0035	15.1771	14.1486	14.2311	15.2728	13.9745	13.5027	NA	14.0846	NA	NA	NA	14.1372	13.3585	NA	NA	14.7675	13.6476	14.545	14.8635	14.2052	14.0979	14.8722	14.3448	NA	15.7773	17.0977	14.9006	NA	NA
CD166_HUMAN	LDVPQNLMFGK	2	20.91	-0.354	-0.97	0.33728	0.94	0.33728	20.1695	20.0174	22.577	22.2612	19.7104	19.7279	20.5657	20.2148	20.5983	20.7892	21.5758	21.2954	21.5408	20.7388	20.8722	20.999	19.9345	19.6329	20.7999	20.9179	21.6809	20.479	20.8687	NA	19.8113	21.2704	20.4096	20.9282	21.3586	22.285	NA	21.2676	21.3446	21.3013	NA	NA	22.5908	21.5932	20.5777	19.9014
CD166_HUMAN	QIGDALPVSCTISASR	2	19.26	-0.106	-0.37	0.71543	0.13	0.71543	18.7713	18.9136	20.8052	20.0166	18.4005	18.6362	19.0345	NA	19.1538	19.2211	NA	19.4883	19.1596	NA	19.4829	19.3031	19.0726	18.6506	19.2065	18.9065	18.6167	18.5797	19.0028	18.4955	18.729	NA	19.2724	NA	19.1763	19.7147	NA	NA	19.7486	19.524	20.7322	20.5863	20.454	19.5179	18.6893	18.4202
CD166_HUMAN	SSNTYTLTDVR	2	19.9	-0.004	-0.01	0.99058	0	0.99058	18.9148	19.5901	21.0272	21.027	19.5074	19.5826	20.1165	19.7462	20.1272	20.3756	20.0628	20.1306	19.352	20.0933	20.5678	20.1432	18.6784	18.6023	19.9662	20.3186	19.9007	19.7805	19.9482	19.3864	19.7598	19.9238	18.682	19.3157	20.7562	20.7494	18.7831	19.4208	20.7593	20.4264	20.5699	20.139	21.8405	20.7115	18.8728	18.2786
CD166_HUMAN	SSPSFSSLHYQ(de)DAGNYVCETALQEVEGLK	3	19.7	0.02	0.02	0.98426	0	0.98426	NA	NA	NA	19.5368	NA	NA	NA	NA	NA	NA	NA	NA	NA	NA	NA	NA	NA	NA	NA	NA	NA	18.5901	NA	NA	NA	NA	NA	NA	NA	NA	NA	NA	NA	NA	20.4783	20.1786	NA	NA	NA	NA
CD166_HUMAN	VLHPLEGAVVIIFK	3	19.47	-0.227	-0.73	0.47225	0.53	0.47225	18.6903	18.3251	20.3392	20.0156	18.9648	18.1073	19.6204	18.7433	18.7494	19.3499	20.0859	19.6812	18.8899	19.3953	20.6853	20.1513	NA	NA	19.1282	19.3736	20.1538	19.3177	19.814	19.068	19.6359	19.4391	19.8985	19.6481	19.7705	19.543	18.7751	18.8914	19.5272	19.206	20.1333	19.748	21.1131	19.9316	19.0219	18.9005
CD166_HUMAN	YEKPDGSPVFIAFR	3	20.95	-0.169	-0.63	0.53471	0.39	0.53471	20.1509	20.3043	21.9205	21.9392	19.9791	20.0047	21.1119	20.4741	21.1315	21.2984	21.3657	21.1163	20.8304	20.7998	21.4756	21.1669	20.2618	20.0964	21.2679	20.565	20.7991	20.8241	20.681	20.513	20.7606	20.7038	20.2866	20.6958	21.4937	21.5085	19.8689	20.2515	21.7953	21.5294	21.9159	21.867	22.7238	21.5967	20.4063	20.4285
CD3Z_HUMAN	KN(de)PQ(de)EGLYN(de)ELQ(de)KDK	2	NA	NA	NA	NA	NA	NA	NA	NA	NA	NA	NA	NA	NA	NA	NA	NA	NA	NA	NA	NA	NA	NA	NA	NA	NA	NA	NA	NA	NA	NA	NA	NA	NA	NA	NA	NA	NA	NA	NA	NA	NA	NA	NA	NA	NA	NA
CD44_HUMAN	ALSIGFETCR	2	22.34	-0.197	-0.67	0.50821	0.44	0.50821	22.0598	21.557	23.1686	23.0415	21.7292	21.4318	22.9707	22.2414	22.2826	22.419	23.0711	22.4771	22.1006	22.3671	22.691	22.6738	20.7562	20.4474	22.905	22.5141	22.4746	22.029	22.5261	22.0338	22.151	22.2449	22.4128	22.5869	22.8796	22.7868	21.7175	21.6377	22.8532	22.9185	22.876	22.8764	23.8408	22.1938	22.2197	21.5871
CD44_HUMAN	FAGVFHVEKN(de)GR	3	NA	NA	NA	NA	NA	NA	NA	NA	NA	NA	NA	NA	NA	NA	NA	NA	NA	NA	NA	NA	NA	NA	NA	NA	NA	NA	NA	NA	NA	NA	NA	NA	NA	NA	NA	NA	NA	NA	NA	NA	NA	NA	NA	NA	NA	NA
CD44_HUMAN	TEAADLCK	2	19.31	0.03	0.09	0.92868	0.01	0.92868	18.1324	18.0602	NA	NA	18.9562	NA	20.1508	19.227	19.9267	19.5825	20.0438	19.5634	19.9431	19.1475	20.2463	19.7854	18.1298	18.3925	19.3394	19.4595	18.0148	18.3974	19.8277	19.8867	18.0349	NA	19.5103	19.2841	19.8069	NA	19.2976	18.7585	20.3357	19.6382	20.5354	20.1842	NA	19.5387	18.1467	NA
CD44_HUMAN	YGFIEGHVVIPR	2	23.58	-0.286	-1.15	0.25794	1.31	0.25794	23.0263	22.8326	24.6576	24.0257	23.1678	22.8388	24.1827	23.3664	23.5475	23.6108	23.5589	23.9809	23.4104	23.5483	24.0542	23.7568	22.029	21.6663	23.9792	23.4862	23.4432	23.3388	23.7873	23.5052	23.1974	23.6316	24.1166	23.76	24.4942	24.2582	23.1958	23.3819	24.0558	23.8633	24.0037	24.0957	24.138	23.7167	23.3397	23.1208
CD59_HUMAN	ENELTYYCCK	2	21.06	-0.004	-0.01	0.98933	0	0.98933	19.8838	20.3242	21.8814	22.284	20.7348	20.4564	21.5571	20.7727	NA	21.406	21.0048	21.0685	21.255	21.4032	21.4428	21.6625	20.2348	19.797	21.143	21.6344	20.5702	20.5636	21.0377	20.4298	20.4394	20.5864	20.4565	20.5056	21.4895	21.872	20.1459	20.4646	21.9232	22.0169	21.849	21.6502	22.7313	21.5699	20.5126	20.5316
CD59_HUMAN	FEHCNFN(de)DVTTR	2	23.14	-0.061	-0.16	0.87505	0.03	0.87505	22.4426	22.9882	24.5354	23.4805	22.6451	22.5842	23.2041	22.7189	23.1852	23.5336	23.1915	22.1978	23.4563	23.117	23.3613	23.4809	22.3604	22.3324	23.0082	24.2698	22.5294	22.7956	22.8512	20.6829	23.194	22.9199	23.4495	22.5576	23.4933	22.8215	22.5564	22.9081	23.3703	24.0169	24.5771	24.7166	24.796	24.0246	22.4819	22.5772
CD59_HUMAN	LRENELTYYCCK	2	23.78	-0.131	-0.36	0.72318	0.13	0.72318	22.6716	22.7619	25.0365	25.1796	22.7897	22.8383	24.3429	23.3623	24.3045	24.5096	24.5296	24.0346	23.9769	23.9299	24.2616	23.647	22.55	22.063	23.7953	23.6358	23.351	22.6706	23.7786	22.5844	23.2083	23.231	24.0547	23.5151	24.7004	24.8793	22.8517	23.1595	24.8237	24.4122	25.2865	24.9159	25.6372	24.1341	23.032	22.6047
CDHR5_HUMAN	VN(de)STVIPETQLQAEDR	2	NA	NA	NA	NA	NA	NA	NA	NA	NA	NA	NA	NA	NA	NA	NA	NA	NA	NA	NA	NA	NA	NA	NA	NA	NA	NA	NA	NA	NA	NA	NA	NA	NA	NA	NA	NA	NA	NA	NA	NA	NA	NA	NA	NA	NA	NA
CDK1_HUMAN	ISGKM(ox)ALN(de)HPYFNDLDN(de)QIKK	3	NA	NA	NA	NA	NA	NA	NA	NA	NA	NA	NA	NA	NA	NA	NA	NA	NA	NA	NA	NA	NA	NA	NA	NA	NA	NA	NA	NA	NA	NA	NA	NA	NA	NA	NA	NA	NA	NA	NA	NA	NA	NA	NA	NA	NA	NA
CDRT1_HUMAN	EILYWFANSTQWTK	3	21.43	0.085	0.22	0.83107	0.05	0.83107	NA	NA	22.0366	22.4655	NA	NA	NA	20.6297	21.2409	21.9468	NA	NA	20.9776	21.4088	NA	21.6419	NA	NA	NA	21.2997	20.9665	20.6797	NA	NA	20.2023	NA	20.5479	21.1975	22.0078	21.7629	20.2747	21.4914	NA	22.2503	21.7956	21.8532	22.329	21.9779	NA	NA
CDRT1_HUMAN	IYNFFNGN(de)CM(ox)KVIKAN(de)GR	3	NA	NA	NA	NA	NA	NA	NA	NA	NA	NA	NA	NA	NA	NA	NA	NA	NA	NA	NA	NA	NA	NA	NA	NA	NA	NA	NA	NA	NA	NA	NA	NA	NA	NA	NA	NA	NA	NA	NA	NA	NA	NA	NA	NA	NA	NA
CDY1_HUMAN	M(ox)M(ox)GKASAN(de)EMLIAGR	2	NA	NA	NA	NA	NA	NA	NA	NA	NA	NA	NA	NA	NA	NA	NA	NA	NA	NA	NA	NA	NA	NA	NA	NA	NA	NA	NA	NA	NA	NA	NA	NA	NA	NA	NA	NA	NA	NA	NA	NA	NA	NA	NA	NA	NA	NA
CEA20_HUMAN	N(de)M(ox)ESIYEVLGMQQ(de)	2	NA	NA	NA	NA	NA	NA	NA	NA	NA	NA	NA	NA	NA	NA	NA	NA	NA	NA	NA	NA	NA	NA	NA	NA	NA	NA	NA	NA	NA	NA	NA	NA	NA	NA	NA	NA	NA	NA	NA	NA	NA	NA	NA	NA	NA	NA
CEAM7_HUMAN	EN(de)LVN(de)EEVTR	2	NA	NA	NA	NA	NA	NA	NA	NA	NA	NA	NA	NA	NA	NA	NA	NA	NA	NA	NA	NA	NA	NA	NA	NA	NA	NA	NA	NA	NA	NA	NA	NA	NA	NA	NA	NA	NA	NA	NA	NA	NA	NA	NA	NA	NA	NA
CECR1_HUMAN	FVETHPEFIGIK	3	19.7	NA	NA	NA	NA	NA	NA	NA	NA	NA	NA	NA	NA	NA	NA	NA	NA	NA	NA	NA	NA	NA	NA	NA	NA	NA	NA	NA	NA	NA	NA	NA	NA	NA	NA	NA	19.8551	19.5495	NA	NA	NA	NA	NA	NA	NA	NA
CECR1_HUMAN	LPYFFHAGETDWQGTSIDR	3	20.14	-1.133	-1.11	0.295	1.24	0.295	NA	NA	NA	NA	NA	NA	NA	NA	NA	NA	19.1095	NA	NA	NA	NA	NA	NA	NA	NA	NA	NA	NA	NA	NA	NA	NA	NA	NA	NA	19.2594	20.9068	21.3018	NA	NA	NA	NA	NA	NA	NA	NA
CECR1_HUMAN	SQVFNILR	2	19.85	NA	NA	NA	NA	NA	NA	NA	NA	NA	NA	NA	NA	NA	NA	NA	NA	NA	NA	NA	NA	NA	NA	NA	NA	NA	NA	NA	NA	NA	NA	NA	NA	NA	NA	NA	19.959	19.7415	NA	NA	NA	NA	NA	NA	NA	NA
CENPE_HUMAN	IN(de)EM(ox)EQLKK	2	NA	NA	NA	NA	NA	NA	NA	NA	NA	NA	NA	NA	NA	NA	NA	NA	NA	NA	NA	NA	NA	NA	NA	NA	NA	NA	NA	NA	NA	NA	NA	NA	NA	NA	NA	NA	NA	NA	NA	NA	NA	NA	NA	NA	NA	NA
CEP70_HUMAN	LGEM(ox)N(de)N(de)AVR	2	NA	NA	NA	NA	NA	NA	NA	NA	NA	NA	NA	NA	NA	NA	NA	NA	NA	NA	NA	NA	NA	NA	NA	NA	NA	NA	NA	NA	NA	NA	NA	NA	NA	NA	NA	NA	NA	NA	NA	NA	NA	NA	NA	NA	NA	NA
CEP76_HUMAN	QEQWCTLLAFLCRN(de)K	2	NA	NA	NA	NA	NA	NA	NA	NA	NA	NA	NA	NA	NA	NA	NA	NA	NA	NA	NA	NA	NA	NA	NA	NA	NA	NA	NA	NA	NA	NA	NA	NA	NA	NA	NA	NA	NA	NA	NA	NA	NA	NA	NA	NA	NA	NA
CERU_HUMAN	AEEEHLGILGPQLHADVGDK	3	22.36	-0.625	-1.34	0.18601	1.8	0.18601	21.581	20.2682	22.8623	23.2562	21.7988	20.5689	21.7039	22.71	22.6038	21.0692	23.0874	22.5265	22.4709	22.6962	21.1477	22.5959	21.9812	19.8937	23.2706	22.8533	22.8493	21.6763	21.3477	22.2677	22.667	22.4388	24.2028	23.9136	23.064	23.1527	22.8465	22.9586	22.4471	22.2548	23.4585	23.5693	23.4566	22.6985	21.6759	20.4982
CERU_HUMAN	AGLQAFFQVQECNK	2	19.38	-0.391	-0.94	0.35115	0.89	0.35115	18.7101	18.7113	19.9479	19.0708	18.3149	NA	19.9999	18.8586	18.8351	19.0974	19.9523	19.7826	19.9355	19.1128	20.226	18.9422	17.767	17.4206	20.719	19.1921	19.1648	19.0046	20.1711	19.0454	19.4548	19.1681	21.655	20.663	19.9179	19.4564	19.8092	19.2223	19.2421	NA	NA	19.6229	20.1469	18.506	18.7948	NA
CERU_HUMAN	ALYLQYTDETFR	2	24.5	-0.536	-0.46	0.64688	0.21	0.64688	24.5795	24.5773	25.0657	24.8551	24.8708	24.4364	25.374	25.0474	25.0487	25.3411	26.3541	25.5867	25.6052	25.4893	25.6685	25.2607	17.894	18.1135	25.5507	20.0156	19.9701	25.2169	25.5056	21.2357	25.3049	25.2973	26.6839	26.5238	25.6537	25.3319	25.9265	25.8731	25.214	25.0995	25.726	25.4328	26.3825	19.0985	25.1198	24.8481
CERU_HUMAN	DDEEFIESNK	2	22.78	-0.388	-1.27	0.21206	1.6	0.21206	21.4376	21.6974	NA	22.9146	22.3212	21.8886	22.5862	21.7754	22.8117	23.148	23.5889	23.3232	22.9952	22.8591	23.0289	22.4558	22.0337	22.1199	22.9545	22.9261	22.7737	22.7515	22.3891	21.9043	21.886	22.7392	24.7854	24.5014	22.846	23.3033	22.9787	23.3695	22.8865	22.6082	23.8214	23.6608	23.9405	22.7902	21.6723	21.856
CERU_HUMAN	DIASGLIGPLIICK	3	24.72	-0.635	-2.31	0.02542	5.35	0.02542	23.3924	23.3079	24.1166	24.8414	23.6495	23.6619	24.8505	24.0058	24.8503	25.029	24.9712	25.4626	24.8319	25.135	24.9017	24.6271	23.5054	23.0651	25.0748	24.6863	25.2564	25.0488	24.5996	23.9395	24.8992	25.1811	25.6967	25.5892	25.2821	25.3786	24.5747	25.3207	25.012	25.0156	25.456	25.6116	25.688	25.1516	24.0503	23.9217
CERU_HUMAN	DLYSGLIGPLIVCR	3	23.82	-0.805	-2.62	0.01197	6.86	0.01197	22.474	22.4447	24.1162	24.0739	22.3803	22.4186	23.468	23.0224	23.5077	23.9877	24.6065	24.5652	24.0482	24.1446	23.9535	23.8631	21.8499	21.3207	24.5497	23.5329	24.1534	23.8275	23.3407	22.9393	23.6916	24.0623	25.3701	25.2411	24.532	24.4338	24.1538	24.1094	24.2788	24.243	25.2458	24.9471	24.9805	24.4736	23.1872	23.2077
CERU_HUMAN	DVDKEFYLFPTVFDENESLLLEDNIR	3	20.57	-0.784	-1.64	0.1083	2.69	0.1083	19.3773	19.356	21.7979	20.8018	19.1277	18.7001	20.9638	19.7532	20.857	NA	21.9332	NA	21.3546	20.6156	21.2713	20.9219	17.3202	16.0516	21.2461	20.7298	20.8818	19.7858	20.4789	20.1683	20.4975	20.1905	23.1785	22.7529	21.6472	21.3052	21.2034	20.9806	20.9984	19.8622	21.3582	NA	21.7626	20.8867	20.5121	20.34
CERU_HUMAN	EFYLFPTVFDENESLLLEDNIR	2	20.08	-0.47	-0.96	0.34125	0.93	0.34125	18.3288	18.5718	21.2621	NA	18.4313	NA	20.0604	NA	20.1761	19.8385	21.3203	NA	20.379	19.9984	20.7074	20.5582	17.0767	NA	20.8744	20.0094	19.9606	19.4288	19.4644	19.3847	19.6156	18.8905	22.9973	22.2615	20.8889	20.7647	20.0371	20.6378	20.3699	18.5957	20.4913	19.508	21.4416	19.7606	20.7934	20.0515
CERU_HUMAN	ERGPEEEHLGILGPVIWAEVGDTIR	3	23.45	-0.808	-1.94	0.05883	3.77	0.05883	22.0923	21.8291	24.9943	25.4152	22.297	21.9886	22.9459	22.6626	23.3623	23.2192	NA	24.0385	24.0995	23.4762	23.5154	23.5191	19.3425	NA	23.4197	23.1711	23.3094	22.8505	23.3221	23.0292	22.6688	22.8219	25.7674	25.6	24.4176	24.2283	24.3126	24.05	23.7677	23.1858	24.6494	24.2344	24.438	24.401	22.1336	22.3848
CERU_HUMAN	EVGPTNADPVCLAK	2	23.92	-0.499	-1.87	0.06827	3.49	0.06827	22.707	23.1004	23.7665	23.0832	23.4604	23.4599	24.1142	23.4981	23.2638	23.3817	24.4808	24.1131	23.7858	23.9424	24.1262	23.6234	23.4317	23.6821	24.2726	24.2047	24.0249	24.0585	23.9501	24.0018	23.7723	24.0093	25.6597	24.939	24.0342	23.5752	24.4483	24.4308	24.1662	23.7052	25.0411	24.6468	24.8416	23.5695	23.096	23.5053
CERU_HUMAN	EYTDASFTNR	2	23.07	-0.772	-1.2	0.23968	1.43	0.23968	22.0998	22.2533	23.1551	23.1224	22.8069	NA	23.4044	22.8469	23.0687	23.107	23.5889	23.4413	18.4085	23.374	NA	NA	22.6064	NA	23.4722	NA	NA	NA	23.2947	NA	22.8411	22.8816	24.5134	NA	23.5392	23.6225	23.6906	NA	23.0227	23.0923	23.5899	23.6217	23.9408	23.4166	NA	NA
CERU_HUMAN	EYTDASFTNRK	2	20.36	-0.404	-1.26	0.21407	1.59	0.21407	19.1581	19.359	21.0436	21.0219	19.6679	19.3434	20.6661	20.2234	20.3089	20.2055	20.7719	21.8283	20.5367	20.3742	19.8948	19.9189	19.6062	19.4829	20.0737	19.677	19.8378	19.7707	20.1064	19.8541	20.0171	19.8637	22.5819	22.1127	20.4729	20.7099	21.2676	20.9751	20.1272	20.3375	21.3555	21.3052	21.6673	20.2158	19.6319	19.0249
CERU_HUMAN	GAYPLSIEPIGVR	2	24.81	-0.322	-1.63	0.1105	2.65	0.1105	24.075	24.3088	24.6648	24.3999	24.5397	24.4993	24.9467	24.3939	24.4751	24.5238	25.3525	24.9659	24.8122	24.9367	24.9269	24.5947	24.5821	24.3418	24.9611	24.6811	24.8307	24.8612	24.9764	24.8752	24.83	24.9435	26.1704	26.2104	24.9548	25.0451	25.0932	24.9875	24.4333	24.6611	25.0806	25.1553	25.172	24.8185	24.3464	23.9799
CERU_HUMAN	GDSVVWYLFSAGNEADVHGIYFSGNTYLWR	3	18.66	-1.254	-1.99	0.06028	3.95	0.06028	NA	NA	NA	NA	NA	17.9435	NA	NA	NA	NA	NA	NA	NA	NA	NA	NA	17.0575	16.5731	NA	18.7618	NA	19.0643	17.3384	17.6118	18.1058	18.1459	20.9749	20.8824	19.1097	NA	18.7858	19.5999	NA	NA	NA	NA	20.4984	NA	18.0577	NA
CERU_HUMAN	GEFYIGSK	2	22.74	-0.312	-1.07	0.29068	1.14	0.29068	21.2035	21.1016	22.758	22.8976	22.1788	21.824	23.2839	22.2189	22.7749	22.8499	23.0864	23.128	22.9005	23.0501	23.0951	22.84	22.1813	21.5591	23.5076	23.2105	22.9726	22.5416	23.0497	22.2789	22.7435	22.4305	23.6827	23.859	23.3884	23.2247	22.7946	23.3305	22.8042	22.5251	23.0229	23.0926	23.7726	22.9836	22.1822	21.2094
CERU_HUMAN	GPEEEHLGILGPVIWAEVGDTIR	3	22.62	-1.195	-1.91	0.06218	3.66	0.06218	21.7664	17.6584	23.3286	23.169	21.6189	21.0618	22.5692	22.297	22.6955	22.3998	23.9071	23.5221	23.2974	23.1815	23.144	22.9606	19.4973	16.7415	23.0994	22.5304	22.7715	22.3367	22.9301	22.3385	22.4038	22.5272	25.1278	25.1909	23.5543	23.4887	23.5394	23.4425	23.2016	22.5813	23.5894	23.4635	24.125	23.2855	22.3378	22.1049
CERU_HUMAN	GVYSSDVFDIFPGTYQTLEMFPR	2	22.45	-0.846	-1.23	0.22583	1.51	0.22583	21.6717	21.5767	23.719	23.4893	21.4177	20.4017	22.335	22.8029	22.5608	22.8785	23.7847	21.0955	23.4442	22.7647	22.8909	23.588	18.6496	15.6318	22.9888	22.9423	22.5546	21.9087	22.5717	22.5175	22.6829	21.9568	25.0653	25.3861	23.4695	23.7361	23.1998	20.9422	22.4405	22.775	23.1112	22.8041	24.0129	20.7938	22.7556	22.8745
CERU_HUMAN	HYYIAAEEIIWNYAPSGIDIFTK	3	20.09	-0.789	-1.42	0.16167	2.03	0.16167	19.5574	18.5014	21.3922	20.5763	18.7876	17.711	20.8182	19.1814	20.3206	19.8742	21.1634	20.882	20.5061	19.7909	21.1806	20.2851	NA	15.8481	19.8963	19.2036	20.6821	19.9579	20.8741	19.4626	19.6353	18.948	23.0442	22.5199	20.9201	20.5344	20.5582	20.2388	19.4218	18.6086	20.4905	19.9324	22.351	20.0311	20.4337	19.389
CERU_HUMAN	HYYIGIIETTWDYASDHGEK	3	21.7	-0.807	-1.56	0.12694	2.42	0.12694	21.5667	20.8303	21.7051	22.0053	20.9579	19.3162	21.2696	19.6574	21.883	21.6939	20.3423	21.927	21.6882	21.9387	23.2621	22.3238	18.7258	NA	22.5672	21.7439	21.6636	21.4366	22.8826	21.3498	21.8581	21.6809	23.5318	23.2585	21.8793	21.9694	22.4571	22.6246	21.9963	21.3621	21.9535	22.1004	23.4086	22.582	21.8129	19.0899
CERU_HUMAN	HYYIGIIETTWDYASDHGEKK	3	21.49	-0.728	-1.25	0.21752	1.57	0.21752	20.9609	NA	22.0198	21.3861	19.9689	19.7447	22.9187	20.0152	21.4048	21.4329	22.5749	22.1764	21.7192	21.3867	22.4752	21.4101	17.4772	NA	21.5838	20.4184	21.0095	20.5228	22.3248	19.9701	20.692	20.4154	24.246	23.6256	21.8809	21.6247	22.3593	22.2826	22.164	21.1981	22.469	21.7682	23.388	21.6114	20.5595	NA
CERU_HUMAN	IDTINLFPATLFDAYMVAQNPGEWMLSCQNLNHLK	3	21.64	-0.742	-1.14	0.26073	1.31	0.26073	19.4102	NA	23.5645	22.6542	18.3334	NA	NA	20.0982	21.0647	NA	22.631	21.8476	22.2971	21.2233	21.4532	22.4785	NA	NA	19.9003	21.4511	21.0969	NA	20.9095	NA	20.5525	NA	24.7694	24.9792	23.0463	22.814	21.8045	22.1643	21.1414	NA	21.7458	NA	21.4053	21.7729	22.0387	18.9822
CERU_HUMAN	KAEEEHLGILGPQLHADVGDK	2	24.32	-0.471	-1.53	0.13267	2.35	0.13267	23.4933	23.5689	23.4601	24.5103	23.2506	23.4532	24.6349	23.5303	24.3808	24.4906	25.3383	25.0267	24.8529	24.4306	24.3418	23.885	23.206	23.1081	24.6105	24.0787	24.2768	23.6495	24.223	23.6006	23.6534	24.1534	25.7285	25.7563	24.9949	24.9409	25.0403	25.1053	24.5974	24.2638	24.6241	24.7169	25.7162	24.6503	23.904	23.4777
CERU_HUMAN	KAEEEHLGILGPQLHADVGDKVK	3	21.64	-0.309	-1.01	0.31684	1.02	0.31684	21.3711	21.2292	20.6641	21.3996	21.3899	21.4612	22.7591	22.0197	21.205	21.4148	22.0364	21.2663	21.8135	21.7712	21.9606	21.1125	21.3277	20.8384	21.4373	21.2534	21.4268	21.1773	22.1217	22.1239	21.839	21.9482	24.1707	23.8983	21.7876	21.7852	22.3873	22.337	20.4544	20.705	22.1394	21.4511	21.4651	21.2649	21.122	20.3032
CERU_HUMAN	KALYLQYTDETFR	2	21.01	-0.643	-2.3	0.02601	5.3	0.02601	20.0356	19.958	20.968	21.0373	20.4	20.3526	20.9243	20.8436	20.6407	20.6366	21.6214	21.7151	21.1644	21.1126	20.8795	21.093	19.5061	19.0089	21.0479	20.8896	21.0106	20.6878	21.5337	20.9917	21.1664	21.201	23.3152	23.1568	21.4453	21.634	21.5663	21.7288	20.8095	20.4456	22.118	21.7974	21.4456	21.3838	19.5798	19.6681
CERU_HUMAN	KGSLHAN(de)GR	2	NA	NA	NA	NA	NA	NA	NA	NA	NA	NA	NA	NA	NA	NA	NA	NA	NA	NA	NA	NA	NA	NA	NA	NA	NA	NA	NA	NA	NA	NA	NA	NA	NA	NA	NA	NA	NA	NA	NA	NA	NA	NA	NA	NA	NA	NA
CERU_HUMAN	LEFALLFLVFDENESWYLDDNIK	3	19.48	NA	NA	NA	NA	NA	NA	NA	NA	NA	NA	NA	20.9774	NA	NA	NA	NA	NA	NA	NA	19.4823	NA	NA	NA	NA	17.9729	NA	NA	NA	NA	NA	NA	NA	NA	NA	NA	NA	NA	NA	NA	NA	NA	NA	NA	NA	NA
CERU_HUMAN	LISVDTEHSNIYLQN(de)GPDR	2	23.06	-0.499	-0.9	0.38622	0.81	0.38622	NA	NA	NA	NA	NA	NA	NA	22.4438	NA	NA	NA	NA	NA	NA	NA	NA	NA	NA	23.0159	NA	NA	NA	NA	NA	NA	NA	23.8465	NA	22.7977	NA	NA	NA	NA	NA	23.0674	23.0031	23.2624	NA	NA	NA
CERU_HUMAN	MFTTAPDQVDKEDEDFQESNK	2	24.48	-0.268	-1.25	0.2187	1.56	0.2187	23.9933	24.1016	24.4179	23.945	24.0424	23.742	24.8718	24.5188	24.2801	24.3106	24.9203	24.3435	24.4182	24.5397	24.5849	24.5197	24.0343	23.7248	24.7402	24.8759	24.4831	24.5154	24.7795	24.2326	24.3972	24.3308	25.8513	25.7086	24.5458	24.5945	24.7039	24.8751	24.2036	24.2236	24.94	24.6458	25.1735	24.452	23.8179	23.8042
CERU_HUMAN	MHSMN(de)GFMYGNQPGLTMCK	2	19.31	-0.468	-1.27	0.21341	1.61	0.21341	19.1488	NA	20.0419	NA	17.7343	17.7178	NA	18.7474	NA	NA	19.5258	NA	19.1906	19.0525	19.5304	19.0254	18.4891	NA	19.737	19.5395	18.5577	18.4062	19.8663	19.1564	18.8132	18.5073	21.6899	21.1709	19.5262	19.9448	20.0984	19.7647	NA	NA	NA	NA	NA	NA	18.9504	NA
CERU_HUMAN	MYSVN(de)GYTFGSLPGLSMCAEDR	3	NA	NA	NA	NA	NA	NA	NA	NA	NA	NA	NA	NA	NA	NA	NA	NA	NA	NA	NA	NA	NA	NA	NA	NA	NA	NA	NA	NA	NA	NA	NA	NA	NA	NA	NA	NA	NA	NA	NA	NA	NA	NA	NA	NA	NA	NA
CERU_HUMAN	NLASRPYTFHSHGITYYK	3	22.39	-0.397	-0.69	0.49377	0.48	0.49377	22.6751	NA	22.2689	21.1092	22.5588	20.2707	23.7742	22.9614	20.86	22.5103	21.402	22.0088	22.9187	23.0644	20.7419	21.5782	22.4943	21.939	23.6138	22.6242	23.3935	23.1608	21.4639	NA	23.257	NA	22.3428	23.2912	22.9806	23.0007	23.4907	23.6845	20.6979	23.2714	21.4045	23.3148	20.8483	23.3104	22.6401	21.4908
CERU_HUMAN	NNEGTYYSPNYNPQSR	2	22.09	-0.234	-0.97	0.33688	0.94	0.33688	21.2001	20.837	22.0258	22.2002	21.7784	21.3536	22.4747	21.764	22.1362	22.0896	22.3613	22.3474	22.1428	22.5376	22.2368	22.0783	21.4919	21.0953	22.6097	22.6059	21.8301	22.0365	22.4	21.5581	22.1878	22.2729	23.1441	23.0507	21.9124	22.1147	22.6835	23.0378	21.8582	21.829	22.2901	22.5553	22.6868	22.1155	21.1546	21.3201
CERU_HUMAN	PYTFHSHGITYYK	2	21.74	-0.469	-1.54	0.12967	2.38	0.12967	20.9201	20.9756	21.9371	21.7905	20.8072	20.4015	22.0328	21.389	21.2492	21.6679	22.7052	22.3426	22.4665	21.8342	21.4222	21.6147	20.448	20.2363	22.1402	21.7175	21.9389	21.3286	21.7376	20.7424	21.6224	21.5746	23.7978	23.353	22.4788	22.4812	22.1542	21.9979	21.4862	21.478	22.8191	22.5946	22.0139	22.1071	21.3557	20.4222
CERU_HUMAN	QSEDSTFYLGER	2	23.33	-0.393	-1.56	0.12669	2.42	0.12669	22.432	22.5154	22.8004	23.0259	22.8135	22.7836	23.542	23.331	23.2035	23.0085	23.8055	23.6154	23.4504	23.358	23.3533	23.0379	22.723	22.7535	23.5384	23.666	23.2022	23.2593	23.6676	23.3723	23.2386	23.2343	25.1244	25.2669	23.7356	23.7336	24.0492	24.0705	22.9914	22.6048	23.409	23.4871	24.1087	22.7093	22.8094	22.5336
CERU_HUMAN	QYTDSTFR	2	22.37	-0.247	-0.79	0.43445	0.62	0.43445	20.9009	21.062	21.8074	22.1634	22.3666	21.9441	22.8479	21.982	22.1833	22.2852	22.8409	23.2946	22.8445	22.754	22.6139	22.2728	21.9179	21.7282	22.7349	22.4234	22.2498	22.4986	23.0142	22.0507	22.3257	21.5829	23.9463	24.2396	22.8162	22.6153	23.2458	23.356	21.5031	21.9097	22.2739	22.6386	23.4344	22.4381	21.147	20.6304
CERU_HUMAN	QYTDSTFRVPVER	3	19.61	-0.241	-0.69	0.49283	0.48	0.49283	19.3049	19.2693	NA	NA	19.5558	19.2439	20.6869	19.9224	NA	19.4426	NA	19.3654	20.1639	20.2014	NA	19.065	19.0743	18.5735	18.9761	18.7783	18.7828	18.9636	20.0204	19.6153	19.3443	19.5357	21.4657	21.4874	19.9448	19.3779	20.4897	20.8709	NA	17.8943	NA	NA	NA	19.1801	NA	NA
CERU_HUMAN	RQSEDSTFYLGER	2	21.98	-0.846	-2.49	0.0164	6.22	0.0164	19.7558	19.1116	20.8696	21.0224	20.0517	19.8209	21.9712	22.5748	21.457	21.9709	22.4353	22.4721	22.0279	22.4074	21.9239	22.7	21.7746	20.4004	23.3204	23.0844	22.9251	23.0642	22.4086	22.1517	23.0056	22.7231	22.4176	22.8608	22.1948	22.4156	22.3135	22.5135	22.0723	21.9962	22.5514	22.7959	22.0619	22.1205	21.967	21.5137
CERU_HUMAN	SGAGTEDSACIPWAYYSTVDQVK	2	22.78	-0.502	-2.18	0.03449	4.76	0.03449	21.9913	22.1104	22.0652	22.6176	22.1358	21.5651	22.8746	22.7641	22.3482	22.5451	22.8383	23.0359	22.4104	23.0256	22.8381	22.7827	22.0718	21.5549	23.4831	23.4359	23.1253	23.4171	22.7954	22.6468	23.0868	23.1872	23.088	23.5851	22.6299	23.4194	22.8475	23.1715	22.7324	22.6492	23.5658	23.2301	23.4299	23.0236	22.5275	22.3823
CERU_HUMAN	SVPPSASHVAPTETFTYEWTVPK	3	23.35	-0.276	-1.03	0.30854	1.06	0.30854	22.6213	22.7452	22.584	23.5938	22.6288	22.8453	23.3819	23.4772	23.42	23.4891	23.8933	23.861	23.4105	23.7218	22.9643	23.6548	22.5241	22.0374	23.5513	23.8058	23.2343	23.7139	23.1011	23.4	23.1808	23.466	24.5962	24.9532	23.6561	23.8724	23.9833	24.0567	23.0652	23.3042	23.2849	22.1284	23.5223	23.4694	22.942	22.8022
CERU_HUMAN	TTIEKPVWLGFLGPIIK	3	25.21	-0.773	-2.47	0.01725	6.12	0.01725	24.529	24.2248	25.6124	25.7693	24.0752	24.1625	24.8715	24.8477	25.0937	25.2422	26.0308	25.7645	25.4451	25.5075	25.4488	25.5498	22.4369	21.4802	25.4368	24.9621	25.4036	25.2699	25.5072	25.3915	25.2212	25.3152	26.8584	26.8774	25.5704	25.6534	25.7504	25.8291	25.2579	25.1097	26.2055	25.8945	26.0386	25.782	24.5325	24.4899
CERU_HUMAN	TYCSEPEKVDKDNEDFQESNR	3	20.39	-0.399	-1.01	0.31748	1.02	0.31748	19.531	NA	NA	21.0577	19.9128	19.6521	21.0399	20.4541	19.6538	19.901	20.7659	21.5886	20.4144	20.4023	19.7764	19.7342	19.9053	19.3101	19.7313	19.5423	19.9606	19.8924	20.694	19.707	20.0798	20.1671	22.3798	23.4176	20.2368	21.4052	21.2062	20.9018	19.7446	18.8671	22.1282	22.1967	NA	19.5812	19.0548	NA
CERU_HUMAN	VDKDNEDFQESNR	2	21.6	-0.2	-0.57	0.57155	0.32	0.57155	19.9834	20.0466	22.1154	22.0145	21.4135	20.4658	22.2588	21.2587	21.7554	21.5441	22.2804	22.341	22.0125	20.9772	22.0528	21.4552	21.1341	21.0156	22.1118	21.8155	20.9822	21.2988	22.0137	21.3802	21.0732	20.9155	23.5662	23.7768	21.0208	22.0319	22.1355	22.2282	21.4654	21.2074	22.1785	22.2384	22.8027	21.6736	20.0498	20.0053
CERU_HUMAN	VNKDDEEFIESNK	2	21.62	-0.354	-1.06	0.29695	1.11	0.29695	20.9027	20.9495	21.5295	21.1977	20.8876	21.1194	22.5479	21.4863	20.8611	21.2537	22.3893	21.9601	21.6519	21.7889	21.779	21.089	21.4744	20.984	21.9007	21.1338	21.4318	21.4564	22.2893	21.4701	21.4898	21.2767	23.5518	23.1489	21.9327	21.5691	22.0542	22.3361	21.6258	21.0373	22.3272	22.2806	23.0095	21.1066	20.4418	20.1353
CERU_HUMAN	WYLFGMGNEVDVHAAFFHGQALTNK	3	20.8	-0.517	-1.1	0.27882	1.2	0.27882	19.7658	19.6051	21.8211	20.9529	19.7859	19.8346	20.8471	19.7397	20.7424	20.798	21.3762	20.9753	21.3811	20.5797	21.5996	20.7411	19.3739	18.5204	20.5215	21.9631	20.5549	19.881	21.2361	20.359	20.3975	19.603	23.271	22.5341	22.0144	21.2392	21.7493	21.1504	20.9971	19.5488	21.6654	21.2288	23.2132	20.8703	19.648	20.1111
CERU_HUMAN	YTVNQCR	2	20.85	-0.261	-0.77	0.44326	0.6	0.44326	19.2697	18.8766	20.7534	21.0668	20.7068	20.287	21.1472	20.2875	20.639	20.7734	21.5404	21.9824	21.1559	21.3819	21.3029	20.7886	20.0687	20.2023	21.3745	20.8636	20.3514	20.8009	21.411	20.9028	20.0351	20.1889	23.0347	22.8955	21.1984	21.4007	21.4308	21.7813	20.4081	20.3704	21.2207	21.5358	21.9192	20.8153	19.1485	18.8422
CFAB_HUMAN	AIHCPRPHDFEN(de)GEYWPR	3	NA	NA	NA	NA	NA	NA	NA	NA	NA	NA	NA	NA	NA	NA	NA	NA	NA	NA	NA	NA	NA	NA	NA	NA	NA	NA	NA	NA	NA	NA	NA	NA	NA	NA	NA	NA	NA	NA	NA	NA	NA	NA	NA	NA	NA	NA
CFAB_HUMAN	ALFVSEEEK	2	21.51	-0.898	-2.23	0.03088	4.98	0.03088	19.6515	19.1741	21.8813	21.5178	19.0975	19.1914	21.8301	21.0217	21.4036	21.4802	22.719	22.7568	21.9332	21.9948	22.1339	22.1661	18.9533	19.4239	21.9046	21.4828	22.2627	21.773	20.531	20.1712	21.1618	20.2655	22.7506	23.0516	22.7134	22.6187	22.2535	22.9074	21.9729	22.0733	22.1331	22.0555	22.9924	22.0259	NA	NA
CFAB_HUMAN	ALFVSEEEKK	2	21.54	-0.583	-1.1	0.27854	1.2	0.27854	19.0698	19.6981	22.0445	21.5328	20.555	20.0106	21.8596	20.3353	21.5081	22.2929	23.2446	23.2492	22.0841	21.8742	22.0144	21.0229	20.4425	19.7679	21.6968	20.6691	22.2577	22.1271	21.1866	20.0251	20.7381	20.2668	23.8185	24.3706	22.1129	22.1698	22.9666	23.1691	22.0642	21.5904	22.8843	22.8186	23.3224	20.3956	19.277	19.0716
CFAB_HUMAN	CLVNLIEK	2	21.15	-0.871	-2.09	0.04777	4.38	0.04777	NA	20.0243	21.2481	NA	20.1782	NA	NA	NA	NA	20.5387	22.1808	21.7579	NA	NA	NA	NA	19.9421	20.0029	20.7927	20.615	NA	NA	NA	NA	NA	NA	22.8124	22.7304	NA	21.4357	21.9726	NA	21.0652	NA	21.6349	NA	22.1725	NA	NA	19.5934
CFAB_HUMAN	DAQYAPGYDK	2	20.19	-0.245	-0.53	0.59883	0.28	0.59883	18.838	18.2709	20.1351	20.5779	19.4678	NA	20.5624	19.4396	20.4679	20.6244	21.5275	21.8615	20.8288	20.1182	21.3628	19.7113	19.2461	18.8815	20.1474	19.3673	20.1504	20.5328	19.9834	18.9602	18.8723	18.5008	22.1624	22.0652	20.7078	21.1309	21.8905	21.6365	20.5766	20.5574	20.8802	20.9074	21.5316	19.8434	17.7189	17.3389
CFAB_HUMAN	DFHINLFQVLPWLK	2	21.29	-0.907	-1.32	0.19471	1.74	0.19471	19.4804	19.1724	23.36	21.9611	NA	17.5623	21.2128	20.7808	21.5737	20.3421	23.9185	23.3802	22.4517	21.6608	19.1577	18.8032	NA	NA	19.8081	20.1776	18.3941	20.8529	20.8389	NA	19.93	18.562	25.1686	24.968	23.3431	22.6921	22.9467	23.135	21.3528	20.7251	22.1048	20.9084	23.1681	21.9663	20.3522	20.3105
CFAB_HUMAN	DISEVVTPR	2	22.46	-0.386	-1.28	0.20837	1.63	0.20837	21.3345	21.3511	22.0424	22.3769	21.5952	21.5023	22.7096	21.9911	22.0428	22.269	23.4744	23.868	22.492	22.8568	22.9256	22.6017	21.6027	21.4831	22.4941	22.3998	22.9594	22.8715	22.3739	21.7779	21.8242	21.7431	23.5359	24.2864	22.9239	23.1732	23.6077	24.0188	22.3861	22.7153	22.5379	22.2445	23.3427	22.8901	21.2291	20.7002
CFAB_HUMAN	DLEIEVVLFHPNYNIN(de)GK	3	NA	NA	NA	NA	NA	NA	NA	NA	NA	NA	NA	NA	NA	NA	NA	NA	NA	NA	NA	NA	NA	NA	NA	NA	NA	NA	NA	NA	NA	NA	NA	NA	NA	NA	NA	NA	NA	NA	NA	NA	NA	NA	NA	NA	NA	NA
CFAB_HUMAN	DMENLEDVFYQMIDESQSLSLCGMVWEHR	3	19.8	0.367	0.49	0.62729	0.24	0.62729	NA	17.4607	20.7787	19.3608	NA	NA	NA	NA	NA	NA	20.6976	19.1495	NA	NA	21.8609	NA	NA	NA	NA	19.9549	NA	19.122	19.0274	18.356	19.042	NA	22.5816	21.266	20.7126	21.381	20.6456	20.2864	17.5529	NA	19.9627	19.3286	NA	NA	NA	17.3563
CFAB_HUMAN	DNEQHVFK	2	18	-0.652	-1.46	0.15205	2.14	0.15205	NA	NA	18.5837	18.0782	16.8145	NA	NA	17.0812	17.499	17.4652	19.5732	19.1905	17.9632	17.9652	NA	17.3962	16.29	16.4688	17.5331	17.1311	17.0714	17.7905	NA	17.2345	16.2917	16.6902	20.5713	20.2197	18.0065	18.5866	19.2476	19.2671	18.1082	17.2943	18.7431	18.3022	19.7343	17.788	NA	NA
CFAB_HUMAN	EAGIPEFYDYDVALIK	3	22.81	-0.774	-2.16	0.03575	4.69	0.03575	21.6097	21.7582	23.3525	23.0556	21.3519	21.4161	21.8421	21.5216	22.3172	22.5534	24.3167	24.2765	23.0786	22.9676	23.3126	22.9466	21.1713	20.7315	22.5716	22.2784	23.1847	22.8395	22.4146	21.7154	22.2349	22.0484	25.307	25.1094	23.8746	23.5467	24.2799	24.0316	23.262	22.9273	23.6588	23.6368	23.962	23.2457	21.1014	21.5355
CFAB_HUMAN	EDYLDVYVFGVGPLVN(de)QVNINALASK	3	NA	NA	NA	NA	NA	NA	NA	NA	NA	NA	NA	NA	NA	NA	NA	NA	NA	NA	NA	NA	NA	NA	NA	NA	NA	NA	NA	NA	NA	NA	NA	NA	NA	NA	NA	NA	NA	NA	NA	NA	NA	NA	NA	NA	NA	NA
CFAB_HUMAN	EELLPAQDIK	2	23.92	-0.449	-1.38	0.17367	1.91	0.17367	22.3992	22.5091	24.0563	23.8553	22.8906	22.9321	24.2724	23.368	23.5539	23.7655	25.0922	24.5509	24.0974	24.2573	24.4392	23.9678	22.9486	23.0136	24.1111	23.8595	24.2083	24.249	23.6735	23.3163	23.2531	23.0656	26.1212	25.5785	24.541	24.5547	24.953	24.9926	24.0936	24.0508	24.6574	23.8695	25.0332	23.9684	22.577	22.1552
CFAB_HUMAN	EKLQDEDLGFL	2	20.67	-0.574	-1.76	0.08531	3.1	0.08531	19.2784	19.4542	20.1666	19.9749	19.7659	19.5448	20.9114	20.4697	20.0089	20.0983	22.1394	21.715	20.7895	21.1549	20.9219	20.7251	NA	19.5114	20.7107	20.0497	20.7473	21.2154	20.182	20.0962	19.9393	20.0552	22.3468	22.6173	21.4873	21.2195	21.9767	22.0782	20.8832	20.7984	21.5105	21.2519	21.6132	20.7449	19.1453	18.6867
CFAB_HUMAN	EVYIKN(de)GDKK	2	NA	NA	NA	NA	NA	NA	NA	NA	NA	NA	NA	NA	NA	NA	NA	NA	NA	NA	NA	NA	NA	NA	NA	NA	NA	NA	NA	NA	NA	NA	NA	NA	NA	NA	NA	NA	NA	NA	NA	NA	NA	NA	NA	NA	NA	NA
CFAB_HUMAN	FIQVGVISWGVVDVCK	3	NA	NA	NA	NA	NA	NA	NA	NA	NA	NA	NA	NA	NA	NA	NA	NA	NA	NA	NA	NA	NA	NA	NA	NA	NA	NA	NA	NA	NA	NA	NA	NA	NA	NA	NA	NA	NA	NA	NA	NA	NA	NA	NA	NA	NA	NA
CFAB_HUMAN	FLCTGGVSPYADPNTCR	2	23.63	-0.513	-1.6	0.11576	2.57	0.11576	22.5218	22.5529	24.2618	24.2394	22.2	22.1721	23.7745	23.4142	23.0748	23.1574	25.2379	24.9427	23.677	23.6571	23.8352	23.6562	22.3287	22.0603	23.3066	23.4598	23.7388	23.9101	23	23.0531	22.4065	22.7136	26.0494	25.619	24.2659	24.277	24.4334	24.5029	23.9711	23.9101	24.4436	24.4167	24.5887	24.0066	22.3066	22.1787
CFAB_HUMAN	GDSGGPLIVHK	2	21.51	-0.45	-1.54	0.13092	2.37	0.13092	20.3693	20.2074	21.3709	21.2226	20.5217	NA	21.564	21.1276	20.714	20.9221	22.4853	22.9466	21.4762	21.7311	21.7158	21.7951	20.4266	NA	21.5165	21.3349	21.664	21.6341	21.0672	20.8968	20.6618	20.9373	23.2828	23.3961	22.0894	22.1456	22.3564	22.5721	21.4046	21.5411	21.7151	21.7967	22.4416	21.8499	20.3864	19.9455
CFAB_HUMAN	GDSGGPLIVHKR	2	18.08	-0.467	-0.77	0.45269	0.59	0.45269	NA	NA	17.167	NA	NA	NA	NA	NA	NA	NA	18.2373	18.1802	NA	NA	NA	NA	NA	NA	NA	NA	NA	NA	NA	NA	NA	NA	19.3383	18.8332	NA	NA	17.7066	17.454	NA	NA	18.1393	17.4465	18.314	NA	NA	NA
CFAB_HUMAN	GTDYHKQPWQAK	2	18.16	-0.714	-1.6	0.11803	2.56	0.11803	NA	NA	NA	17.5302	16.2239	NA	19.066	18.2138	17.0047	17.2349	18.5403	19.4526	18.5636	NA	17.8852	18.5609	15.7975	16.2095	18.7152	18.2012	18.1517	17.9044	18.5692	17.0295	16.4798	16.7815	20.5401	19.8822	18.8235	18.9626	19.4514	19.405	18.7107	18.0238	18.7149	NA	17.996	18.5271	NA	NA
CFAB_HUMAN	HVIILMTDGLHNMGGDPITVIDEIR	3	21.48	-0.357	-0.7	0.48636	0.49	0.48636	20.2913	NA	22.4926	21.9036	18.4302	18.001	21.4044	20.3962	21.1984	21.0898	23.132	22.6225	21.6738	21.3827	23.0826	21.7763	NA	NA	21.4798	20.9034	21.8742	21.1944	21.4786	20.1999	18.6358	NA	23.3147	23.5815	22.5419	22.2107	22.4151	22.3805	21.9543	21.2957	21.8161	21.9042	23.0274	21.9759	20.434	19.7497
CFAB_HUMAN	ISVIRPSK	2	20.47	-0.539	-1.68	0.09987	2.82	0.09987	19.2875	18.9102	20.6457	20.1848	19.3267	18.9614	20.7599	20.0978	19.8457	19.809	21.6524	21.5239	20.7226	20.7171	20.8564	20.8729	19.6638	19.1705	20.9036	20.1684	21.0433	21.089	20.423	20	19.9181	19.7961	22.4045	22.2276	21.2762	20.9607	21.3424	21.5478	20.5661	20.0958	21.11	20.7545	21.5339	20.7338	19.2799	18.7604
CFAB_HUMAN	KCLVNLIEK	2	19.73	-0.704	-2.06	0.04585	4.22	0.04585	18.9937	18.0795	19.7697	18.7497	18.9705	NA	19.923	19.7694	19.1262	19.0567	20.7467	20.7547	19.5007	19.4873	19.6842	19.763	18.813	18.5618	19.1022	19.3831	20.1816	20.1299	19.6344	19.1843	19.2734	19.4966	22.5732	21.718	20.5395	20.1958	20.5898	20.7139	19.9434	19.5437	20.2188	20.1358	20.8703	19.7178	18.7795	17.9389
CFAB_HUMAN	KDNEQHVFK	2	19.27	-0.627	-1.45	0.15404	2.1	0.15404	17.1248	17.559	19.8078	19.6314	17.9785	17.3637	19.8537	19.2133	18.6935	18.8411	20.9856	21.3874	19.3716	19.5969	19.2059	19.165	17.9203	17.4793	19.187	18.844	19.3897	19.5857	18.8939	18.3858	17.9868	18.183	22.4231	21.9192	19.8875	19.7588	20.6644	20.7268	18.8215	19.3882	20.1768	20.0671	21.2395	19.8138	17.3602	17.0844
CFAB_HUMAN	KEAGIPEFYDYDVALIK	3	23.36	-0.729	-2.07	0.04375	4.31	0.04375	22.191	22.2011	23.9423	23.7997	21.9462	22.123	22.2376	22.1584	22.8516	23.3382	25.0758	24.9039	23.8162	23.6713	23.2405	23.4593	21.8846	21.5996	22.9807	22.5062	23.4328	23.384	22.757	22.648	22.3411	22.624	25.4026	25.4799	24.1779	24.3961	24.822	24.5908	23.9214	23.4116	24.6655	24.0659	24.5673	24.1977	22.0585	21.5628
CFAB_HUMAN	KEVYIKN(de)GDK	2	NA	NA	NA	NA	NA	NA	NA	NA	NA	NA	NA	NA	NA	NA	NA	NA	NA	NA	NA	NA	NA	NA	NA	NA	NA	NA	NA	NA	NA	NA	NA	NA	NA	NA	NA	NA	NA	NA	NA	NA	NA	NA	NA	NA	NA	NA
CFAB_HUMAN	KGTDYHKQPWQAK	2	18.07	NA	NA	NA	NA	NA	NA	NA	NA	NA	NA	NA	NA	NA	NA	NA	NA	NA	NA	NA	NA	NA	NA	NA	NA	NA	NA	NA	NA	NA	NA	NA	18.0702	NA	NA	NA	NA	NA	NA	NA	NA	NA	NA	NA	NA	NA
CFAB_HUMAN	LEDSVTYHCSR	2	22.74	-0.443	-1.51	0.13734	2.29	0.13734	21.3258	21.215	22.168	22.4519	22.1621	21.8547	23.346	22.6678	22.2843	22.3493	23.5782	23.6478	22.6964	22.9838	23.1303	23.0416	22.0581	21.6249	22.9989	22.7524	22.9158	23.0547	23.0509	22.4208	22.3224	22.3231	24.4903	24.4354	23.5187	23.118	23.4715	23.7038	22.741	22.8008	22.7154	22.9046	23.821	22.6664	21.4321	21.2932
CFAB_HUMAN	LLQEGQALEYVCPSGFYPYPVQTR	2	21.9	-0.779	-0.66	0.51002	0.44	0.51002	NA	22.8252	20.2538	24.0631	19.2232	22.5644	NA	19.8116	19.2768	20.7586	25.2839	25.1397	24.1951	18.8948	20.8206	21.1468	22.0013	20.8919	19.9756	19.868	24.177	19.3169	NA	19.5377	19.7622	19.5818	25.6592	25.8206	24.9595	19.7273	21.1063	21.6864	20.496	NA	24.3715	24.1463	NA	24.2372	NA	22.9945
CFAB_HUMAN	LPPTTTCQQQK	2	18.74	-0.304	-0.89	0.37612	0.8	0.37612	17.0931	17.2594	18.7748	18.9184	17.9745	17.8228	19.0514	18.5619	18.4069	18.3336	19.7426	20.1383	18.8227	19.2011	19.3486	19.0371	17.8422	17.9536	18.6563	18.7626	18.4602	18.924	18.455	18.3758	17.4795	17.7991	20.8143	21.0372	19.1428	19.3052	19.6028	19.9349	18.8151	18.8574	19.1139	19.1534	20.1173	18.8159	16.8212	16.7628
CFAB_HUMAN	LQDEDLGFL	2	21.69	-0.336	-0.91	0.37157	0.82	0.37157	NA	NA	20.7562	20.5344	NA	NA	NA	NA	20.5545	21.1769	22.7796	22.4336	21.6888	NA	21.723	22.1307	NA	NA	NA	NA	21.8345	21.5825	NA	NA	20.8202	20.7188	23.0704	NA	21.8454	22.0386	NA	22.4461	22.1052	21.6038	21.7658	21.5232	22.0464	21.5863	NA	NA
CFAB_HUMAN	PICLPCTEGTTR	2	19.33	-0.325	-1.07	0.28927	1.15	0.28927	18.2021	18.1131	18.9343	18.9904	18.8595	18.8124	18.8401	19.0477	19.1912	19.196	20.6443	20.4563	19.261	18.7076	19.4971	19.9236	18.5741	18.7484	19.0054	19.8914	19.7798	20.3307	19.1964	19.0999	17.8514	NA	20.9247	21.0111	19.6872	19.8444	20.5325	20.6189	19.3734	18.9377	19.4998	19.4262	19.5084	18.6917	18.6005	18.2197
CFAB_HUMAN	PQGSCSLEGVEIK	2	21.63	-0.291	-1.14	0.25998	1.3	0.25998	20.9256	20.8324	20.6937	20.9866	21.411	21.1178	21.1517	20.8969	21.6328	21.8405	21.2414	21.2985	21.9603	22.5161	22.3377	22.4573	20.9555	21.4158	21.9934	21.9756	21.294	21.5223	21.9322	21.5182	21.5315	21.3851	21.0991	21.3756	22.0816	22.5086	23.2287	23.4935	21.6388	22.0749	21.7917	21.4358	22.233	21.9776	20.8331	20.4974
CFAB_HUMAN	QLNEINYEDHK	2	21.45	-0.301	-0.84	0.40549	0.71	0.40549	20.1468	20.7065	20.9938	21.1362	20.8207	21.2372	22.0738	21.6352	21.2759	21.636	22.08	22.3057	21.6553	22.1409	21.8758	21.6824	20.6227	19.3531	21.3575	21.3562	21.8615	21.7556	21.1909	20.9238	20.8979	21.1483	22.3353	23.8079	21.3314	21.6542	22.6433	22.9119	21.2518	21.6708	21.1152	21.3022	22.8892	21.4759	20.1162	19.8192
CFAB_HUMAN	STGSWSTLK	2	22.5	-0.51	-1.01	0.322	1.01	0.322	NA	20.878	22.792	22.1091	NA	NA	22.5764	NA	21.7857	21.8095	23.9421	23.3002	NA	22.1123	23.2056	NA	NA	20.8159	22.0902	NA	NA	NA	22.0136	20.6357	NA	NA	24.4484	23.46	23.2224	NA	23.0823	23.1488	22.983	21.4262	23.0813	22.884	24.0663	NA	NA	20.735
CFAB_HUMAN	VASYGVKPR	2	20.68	-0.497	-1.46	0.14999	2.15	0.14999	19.0621	19.1595	21.3574	20.9166	19.5418	19.1608	20.9221	20.3046	20.3696	20.5239	22.12	22.0215	20.8497	20.8338	20.7782	20.845	19.6522	19.4423	20.6347	20.2267	20.7683	20.8514	20.292	20.0042	19.7011	19.6774	23.196	22.4824	21.5809	21.3692	21.7151	21.6039	20.9689	20.6022	21.4788	21.3101	21.801	21.3326	19.1751	18.7582
CFAB_HUMAN	VKDISEVVTPR	2	20.01	-0.536	-1.92	0.06086	3.7	0.06086	18.9803	19.3605	20.0094	19.5508	18.9498	19.143	20.074	19.3249	18.8937	19.4928	21.2685	20.9103	20.0494	20.1923	20.2112	20.2368	19.4537	19.122	19.9226	19.7111	20.3788	20.4341	19.6929	19.0973	19.6265	19.9451	21.4686	21.7527	20.5677	20.6652	20.8058	21.1974	19.8131	19.8744	20.2808	20.202	20.8945	20.7162	19.4135	18.7531
CFAB_HUMAN	VSEADSSNADWVTK	2	22.95	-0.412	-1.35	0.18387	1.82	0.18387	21.9209	21.9007	22.7077	22.7607	22.2512	22.006	23.5472	22.1467	22.3996	22.667	24.0368	23.6517	23.0175	23.0428	23.3844	23.1633	22.3544	21.9705	22.796	23.1105	23.221	22.9657	22.9487	22.0734	22.3659	22.6101	25.0564	24.7625	23.2264	23.2674	23.8576	24.2913	22.7969	22.9266	23.2561	23.1393	23.6004	23.0808	22.0674	21.5698
CFAB_HUMAN	WSGQTAICDN(de)GAGYCSNPGIPIGTR	2	NA	NA	NA	NA	NA	NA	NA	NA	NA	NA	NA	NA	NA	NA	NA	NA	NA	NA	NA	NA	NA	NA	NA	NA	NA	NA	NA	NA	NA	NA	NA	NA	NA	NA	NA	NA	NA	NA	NA	NA	NA	NA	NA	NA	NA	NA
CFAB_HUMAN	YGLVTYATYPK	2	22.91	-0.49	-1.79	0.08048	3.2	0.08048	21.8824	21.8626	23.1596	22.7825	21.8883	21.9514	23.0331	22.4882	22.355	22.4943	23.8604	23.5621	22.8391	23.1183	23.1676	23.2288	21.946	21.8634	23.2045	22.683	23.2703	23.3657	22.5735	22.3404	22.2162	22.4444	24.6929	24.2671	23.5581	23.561	23.7781	23.8817	22.9795	22.8865	23.7017	23.2136	23.8468	23.119	21.9512	21.5143
CFAB_HUMAN	YGQTIRPICLPCTEGTTR	2	22.81	-0.557	-1.27	0.20936	1.62	0.20936	21.9219	21.552	23.18	22.2618	21.2215	21.3199	22.1481	22.6973	22.3155	22.3811	24.7358	23.6792	22.4779	NA	23.4615	22.4678	22.2721	22.1448	23.1409	22.6448	23.1205	23.0777	22.8572	21.7435	21.9412	21.6177	25.6986	24.4368	23.7304	23.5916	23.7025	23.8662	23.8391	22.6185	23.5141	22.794	24.3026	22.3493	21.6743	21.1698
CFAD_HUMAN	ATLGPAVRPLPWQR	2	21.62	-0.579	-1.98	0.05348	3.93	0.05348	20.0313	20.321	22.1389	22.1985	20.2106	20.108	22.1738	21.2884	20.8696	20.8686	22.7658	21.9196	22.2031	22.1512	21.7523	21.3218	21.1943	20.556	21.498	20.9532	21.4043	21.0872	21.8609	21.4114	21.5601	21.7268	22.4513	22.1781	22.5395	22.2726	21.9527	21.8263	21.8367	21.2583	22.6333	22.2671	22.8703	21.9988	21.709	21.2542
CFAD_HUMAN	DVAPGTLCDVAGWGIVNHAGR	3	21.44	-0.772	-2.03	0.0481	4.13	0.0481	20.0147	19.563	22.5626	22.5404	19.3546	19.2105	21.4918	20.8292	21.0941	21.3981	22.6583	22.0927	22.2324	21.9351	21.6163	21.015	20.3077	19.4521	20.9783	20.735	21.1772	20.4933	21.3082	21.0834	21.9437	20.8208	22.6667	22.8624	22.75	22.6491	21.3401	21.8577	22.321	21.5757	22.5895	22.1025	23.3318	22.1376	20.5919	20.9245
CFAD_HUMAN	GDSGGPLVCGGVLEGVVTSGSR	2	21.36	-0.518	-1.86	0.0698	3.45	0.0698	19.9402	20.3347	21.8721	21.8986	20.3995	19.1339	21.6021	21.2745	21.1275	20.5246	22.0826	21.6251	22.0891	21.9544	21.2892	21.4018	20.8982	20.4196	21.1672	20.9076	21.0443	21.2457	21.6318	21.738	21.0819	21.5278	22.029	22.226	22.102	22.0917	21.5703	21.7989	21.6457	21.7894	20.9809	21.7696	22.2515	21.6242	21.0807	21.069
CFAD_HUMAN	LMCAESNR	2	16.92	-0.208	-0.52	0.60926	0.27	0.60926	NA	NA	18.161	18.182	15.5694	15.1075	16.7735	15.4969	17.2904	17.2414	17.7286	17.9757	17.6962	17.3358	17.6596	16.2656	15.9967	15.6977	16.1052	15.7723	15.8253	16.184	17.2189	16.2848	15.8999	15.6131	18.5995	18.074	17.5376	17.8709	16.8481	17.3318	17.4869	17.1293	17.6391	17.5387	18.2282	17.1444	NA	15.4742
CFAD_HUMAN	LMCAESNRR	2	17.16	-0.577	-1.51	0.13685	2.29	0.13685	15.3055	15.2492	18.6552	18.3808	15.2693	15.4714	17.3199	16.1646	17.0993	17.09	18.1515	18.5224	18.0138	17.9438	16.9133	16.5764	16.293	15.8196	16.8796	16.2455	16.6811	16.3012	17.4172	16.6298	16.449	16.5304	19.1552	18.7623	18.0806	18.1677	17.415	17.557	17.3972	17.2377	18.3268	18.0062	18.6959	17.6573	16.7292	15.7007
CFAD_HUMAN	RPDSLQHVLLPVLDR	3	20.8	-0.556	-2.24	0.02987	5.03	0.02987	19.902	19.8196	21.574	20.9745	20.0461	20.2468	20.9182	20.6088	20.5656	20.323	21.1111	20.8041	21.2763	20.8984	20.7276	20.2124	20.2818	20.0714	20.1361	19.863	20.5805	20.312	21.2398	20.8006	20.5821	20.2167	21.6944	21.443	21.5088	21.6411	21.2987	20.9282	21.1672	20.6648	21.4043	21.3978	21.5525	21.5497	21.3551	20.1431
CFAD_HUMAN	RTHHDGAITER	2	13.75	-0.402	-1.2	0.23944	1.43	0.23944	NA	NA	14.1991	13.9678	NA	NA	13.8865	13.7003	NA	13.3382	14.4079	14.216	13.8077	13.7656	NA	12.3451	12.3706	NA	13.1483	NA	12.879	12.5735	13.4087	NA	13.1444	12.562	15.3821	14.691	14.1319	13.8349	14.2214	13.9295	13.6704	13.3759	14.6402	14.5774	14.7111	13.8534	NA	NA
CFAD_HUMAN	THHDGAITER	2	15.73	-0.294	-0.81	0.42419	0.65	0.42419	NA	NA	17.0295	NA	14.138	13.9099	16.5889	15.5574	15.3867	15.7367	16.7153	16.298	16.3383	16.3988	15.4217	15.1806	14.9051	14.5916	15.454	14.5312	14.7559	14.9698	15.5927	15.065	15.085	15.106	17.5606	16.8858	16.4186	16.54	16.3127	16.1014	15.804	15.5648	16.8133	16.8285	17.1284	16.143	14.9177	14.3536
CFAD_HUMAN	VASYAAWIDSVLA	2	19.95	-0.776	-1.76	0.08622	3.1	0.08622	18.8447	NA	21.4865	21.002	18.0203	17.8661	19.4029	18.5345	NA	NA	20.8904	NA	21.1466	21.0117	20.2748	20.2094	18.6869	16.7244	19.8386	19.1905	19.3142	19.1484	19.9644	19.0671	19.8748	20.2285	21.1721	21.0971	20.9867	NA	20.2482	20.3771	21.2049	20.6043	NA	20.9116	NA	20.8505	20.252	19.7938
CFAD_HUMAN	VQVLLGAHSLSQPEPSK	3	19.86	-0.346	-1.21	0.23215	1.47	0.23215	18.5629	18.7737	20.3525	20.9927	18.1864	18.4358	20.1833	19.8488	19.6617	19.8572	20.6364	19.9412	20.4114	20.3367	19.734	19.7928	19.1544	19.2166	19.7534	19.8284	19.4962	19.5118	19.6477	19.604	19.4067	19.2041	21.5415	21.2091	20.6122	20.5949	19.8044	19.6834	20.0308	19.7517	20.9254	20.2754	21.0239	20.1246	19.2183	18.9194
CFAD_HUMAN	VQVLLGAHSLSQPEPSKR	3	21.34	-0.461	-0.97	0.33926	0.93	0.33926	21.353	20.748	20.5149	20.0511	20.9427	20.8281	21.0311	22.3443	19.8527	19.4892	19.4443	NA	20.5656	23.0742	20.8753	22.4659	21.6764	21.5463	22.0064	22.3836	22.3172	22.3378	22.6107	22.2093	22.3346	21.8104	21.1053	20.06	NA	19.4058	22.0886	22.7493	NA	21.083	20.864	20.3373	NA	22.2878	22.0521	21.3915
CFAH_HUMAN	AQTTVTCMEN(de)GWSPTPR	2	NA	NA	NA	NA	NA	NA	NA	NA	NA	NA	NA	NA	NA	NA	NA	NA	NA	NA	NA	NA	NA	NA	NA	NA	NA	NA	NA	NA	NA	NA	NA	NA	NA	NA	NA	NA	NA	NA	NA	NA	NA	NA	NA	NA	NA	NA
CFAH_HUMAN	AVYTCNEGYQLLGEINYR	2	22.32	-0.405	-1.08	0.28723	1.16	0.28723	22.0124	21.951	22.3683	22.8042	22.0697	21.7999	22.5776	22.1747	22.0646	19.6968	23.0168	22.5389	21.9587	22.3211	23.2109	22.6293	21.4536	20.575	23.0225	22.023	22.3554	22.2092	22.5669	21.6068	21.6426	21.3994	23.1282	23.7139	22.464	22.7961	22.743	22.5157	22.7223	22.5453	22.6632	23.0071	23.0359	22.4444	23.0332	21.7665
CFAH_HUMAN	CFEGFGIDGPAIAK	2	20.9	-0.343	-1.44	0.15585	2.09	0.15585	20.0051	20.3158	21.1891	20.6998	20.0477	20.0739	20.7371	20.3409	20.964	21.1555	21.4904	21.1711	21.0413	20.746	21.0689	20.9413	20.1314	20.2356	21.155	20.889	20.6417	20.6742	20.6422	20.5387	20.624	NA	22.041	21.8055	21.262	20.7777	21.3695	21.4399	20.9416	20.6948	21.3661	21.2401	22.0966	20.8155	20.8964	20.6658
CFAH_HUMAN	CLHPCVISR	2	20.19	-0.513	-1.27	0.2135	1.62	0.2135	18.674	19.0621	21.2567	NA	19.4487	19.2667	NA	19.6092	NA	NA	21.3055	NA	NA	NA	NA	20.7803	19.4694	19.0319	NA	20.2137	19.8879	19.7557	19.6945	19.2827	20.1992	20.3446	21.8378	NA	NA	NA	NA	NA	20.6206	NA	21.6181	21.3439	21.7016	20.7523	20.1898	19.402
CFAH_HUMAN	CLPVTAPEN(de)GK	2	NA	NA	NA	NA	NA	NA	NA	NA	NA	NA	NA	NA	NA	NA	NA	NA	NA	NA	NA	NA	NA	NA	NA	NA	NA	NA	NA	NA	NA	NA	NA	NA	NA	NA	NA	NA	NA	NA	NA	NA	NA	NA	NA	NA	NA	NA
CFAH_HUMAN	CNMGYEYSER	2	19.56	-0.277	-1.05	0.29998	1.1	0.29998	19.0705	18.3504	20.1148	19.9041	18.7337	18.3712	20.1449	19.4681	19.3514	19.1355	20.0593	20.0525	19.1858	NA	19.9141	19.6842	19.2737	18.8641	19.7943	20.0188	19.2261	19.3351	19.8205	19.3651	NA	NA	NA	20.4731	19.6683	19.4467	19.5341	20.0697	19.324	19.8248	19.8417	19.6055	20.6969	20.0094	19.4438	18.8885
CFAH_HUMAN	CTLKPCDYPDIK	3	21.73	-0.308	-0.92	0.36275	0.85	0.36275	20.8924	21.1119	22.2022	22.425	20.7121	20.1104	22.0765	21.344	21.5537	21.7478	22.646	22.3666	21.9421	22.0397	21.9797	21.4705	21.1241	20.1108	22.2751	21.3403	21.4836	20.3841	21.4553	20.2642	21.6241	21.6479	22.3572	22.4901	21.966	22.3456	21.9073	21.8681	22.1449	22.0649	22.5755	22.4099	23.235	22.3823	21.9588	21.0691
CFAH_HUMAN	CTSTGWIPAPR	2	20.8	-0.478	-2.01	0.05067	4.03	0.05067	19.9283	19.9873	21.1734	21.305	20.0324	19.5388	20.7532	20.3384	20.0339	20.216	21.6008	21.2492	20.7497	21.0204	21.131	20.7526	20.0912	19.8135	20.6805	20.8259	20.5663	20.6945	20.6395	20.4636	20.5117	20.7607	22.2308	22.0434	20.929	20.9589	21.5524	21.4019	20.5649	20.4	21.3217	21.2225	22.0431	21.2938	20.7298	20.4448
CFAH_HUMAN	CYFPYLEN(de)GYNQNYGR	2	NA	NA	NA	NA	NA	NA	NA	NA	NA	NA	NA	NA	NA	NA	NA	NA	NA	NA	NA	NA	NA	NA	NA	NA	NA	NA	NA	NA	NA	NA	NA	NA	NA	NA	NA	NA	NA	NA	NA	NA	NA	NA	NA	NA	NA	NA
CFAH_HUMAN	DGWSAQPTCIK	2	22.2	-0.291	-1.45	0.15352	2.11	0.15352	21.3534	21.5528	22.3088	22.614	21.5901	21.6364	22.1351	21.9929	21.9703	21.8429	22.5257	22.6076	22.0355	22.0967	22.5055	22.4353	21.7743	21.4329	22.24	22.5079	21.5622	22.0533	22.152	22.2949	21.6886	22.2796	22.8171	23.2785	22.2812	22.2912	22.4685	22.6737	22.3324	21.9906	22.2849	22.1662	22.7687	22.3522	22.6009	22.6358
CFAH_HUMAN	DTSCVNPPTVQNAYIVSR	2	22.64	-0.236	-1.06	0.29617	1.12	0.29617	21.9763	21.5178	22.9919	23.0369	21.6534	21.4168	22.7876	22.4773	22.7236	23.0671	22.9694	23.2476	22.7524	22.9132	22.9044	22.5983	21.9836	21.6058	23.1258	22.7443	22.0877	22.2713	22.4722	22.1628	22.3632	22.491	23.103	23.5812	22.6971	22.8957	23.1714	23.3211	22.4408	22.7253	22.9758	22.8477	23.3586	23.2223	22.6478	22.3839
CFAH_HUMAN	ECDTDGWTNDIPICEVVK	2	22.15	-0.42	-0.95	0.34995	0.89	0.34995	21.5064	NA	22.0799	22.4925	22.312	21.2906	21.7089	21.7541	20.6056	21.9101	22.9872	22.3866	21.6612	22.9797	22.2147	22.3796	22.6013	22.0176	21.4594	21.1035	22.4719	20.6674	21.6127	NA	22.9131	NA	24.0167	22.215	21.9305	23.499	23.2966	NA	22.3328	23.2613	NA	21.7399	22.6011	22.0812	21.9779	21.311
CFAH_HUMAN	EEYGHSEVVEYYCNPR	2	20.62	-0.224	-0.83	0.40964	0.69	0.40964	19.6779	NA	20.8969	21.1507	19.3007	19.6176	20.5637	20.5714	20.902	20.8774	21.3055	21.8051	20.6342	20.1229	20.5982	20.7666	19.6125	19.5751	20.6634	21.335	20.471	20.2029	20.2367	20.2528	19.8777	19.7027	21.7275	22.1438	20.1632	20.4333	21.1757	21.2337	20.4061	20.4365	21.1161	21.2172	21.5685	20.828	20.549	NA
CFAH_HUMAN	EFDHNSNIR	2	19.28	-0.311	-0.92	0.36258	0.85	0.36258	17.8368	17.7687	20.533	20.239	17.8667	18.0013	19.4158	18.3905	19.8137	19.7661	20.202	20.3464	19.5226	19.2991	19.7057	18.9243	18.4717	18.3773	19.2332	18.8698	18.3875	18.5618	18.6239	18.4819	18.4316	18.8341	20.7074	20.5258	19.5469	19.5449	19.6061	19.8478	19.5857	19.5416	20.3501	20.1426	21.1566	19.5143	18.814	18.599
CFAH_HUMAN	EGWIHTVCIN(de)GR	2	NA	NA	NA	NA	NA	NA	NA	NA	NA	NA	NA	NA	NA	NA	NA	NA	NA	NA	NA	NA	NA	NA	NA	NA	NA	NA	NA	NA	NA	NA	NA	NA	NA	NA	NA	NA	NA	NA	NA	NA	NA	NA	NA	NA	NA	NA
CFAH_HUMAN	EIMENYNIALR	2	23.12	-0.49	-1.57	0.12334	2.47	0.12334	22.2851	21.7798	24.0909	24.1585	21.6477	21.5554	23.0045	22.2922	23.0753	23.1543	24.1202	24.1843	23.4586	23.2957	23.2127	22.9192	21.8441	21.2946	23.153	22.9373	22.6434	22.5327	22.6702	22.2739	22.6058	22.8322	24.8324	24.4906	23.5666	23.6518	23.5246	23.5186	23.4334	23.1924	24.1348	24.2361	24.5289	23.3826	22.7433	22.4729
CFAH_HUMAN	EQVQSCGPPPELLN(de)GNVK	2	NA	NA	NA	NA	NA	NA	NA	NA	NA	NA	NA	NA	NA	NA	NA	NA	NA	NA	NA	NA	NA	NA	NA	NA	NA	NA	NA	NA	NA	NA	NA	NA	NA	NA	NA	NA	NA	NA	NA	NA	NA	NA	NA	NA	NA	NA
CFAH_HUMAN	EYHFGQAVR	2	19.45	-0.392	-1.33	0.19181	1.76	0.19181	18.627	18.4957	19.7651	19.5328	18.2292	17.8255	19.5993	18.834	19.0272	19.3972	20.7227	20.3957	19.591	19.8203	19.9552	19.4469	18.4826	17.7592	20.0531	19.337	19.4637	19.2787	18.9604	NA	19.1256	18.8914	20.9439	20.7659	19.6859	19.5024	20.1477	20.3433	19.0067	19.3384	19.9234	19.8046	20.5828	19.8124	18.859	19.1806
CFAH_HUMAN	FVCNSGYK	2	20.89	-0.245	-0.73	0.47124	0.53	0.47124	19.5902	19.6795	21.7598	NA	20.2406	20.1406	21.2796	20.4785	20.9722	20.9102	21.6275	NA	20.9918	21.0409	21.5584	21.0522	20.2561	20.0173	21.1814	20.9035	20.5926	20.5089	21.0511	20.3103	20.4596	20.5725	21.8852	NA	NA	NA	21.2987	21.8004	21.1772	20.9899	NA	NA	22.7747	21.0581	20.6002	20.473
CFAH_HUMAN	GDAVCTESGWRPLPSCEEK	2	23.55	-0.349	-1.2	0.23615	1.44	0.23615	23.0237	22.7756	24.1072	24.4424	22.4261	22.5336	23.8909	23.0317	23.3002	23.3113	24.439	24.7738	23.2382	23.2651	23.8375	23.3418	22.8327	22.4193	23.4167	23.1975	22.6957	22.9237	23.2904	22.8006	23.1339	23.2542	24.3889	24.5234	23.3725	23.9972	23.9353	24.2323	23.177	23.7497	24.4736	24.0009	25.3444	24.1796	23.742	23.3757
CFAH_HUMAN	GEWVALNPLR	2	18.73	-0.079	-0.28	0.78079	0.08	0.78079	18.4074	18.2724	NA	19.5965	17.7895	17.4483	19.0109	18.7135	18.5778	NA	19.7392	19.3416	NA	19.1699	18.6184	19.4062	17.7684	17.5938	18.796	18.8037	18.3172	18.1588	NA	18.3882	18.556	18.531	19.9226	20.0992	NA	18.3533	19.4702	19.0824	18.776	18.6631	NA	NA	19.5222	19.0449	18.3223	17.9458
CFAH_HUMAN	HGGLYHENMR	2	20.09	-0.455	-1.35	0.1827	1.83	0.1827	19.0167	18.9566	21.4031	20.9987	18.1635	18.22	20.7057	19.843	19.7526	19.7875	21.1539	21.0471	20.2085	20.0764	20.2109	20.0733	18.9045	18.476	20.4072	19.8584	19.5433	19.1159	19.8158	19.2055	19.8174	NA	22.3366	21.4529	20.3073	20.4199	20.6888	20.4274	20.2542	19.9573	20.9464	20.8756	21.4699	20.6835	19.6213	19.4814
CFAH_HUMAN	IDVHLVPDR	2	20.35	-0.299	-0.96	0.34165	0.93	0.34165	20.0143	NA	20.8282	NA	19.2417	19.0299	20.3321	20.1001	20.5386	20.2016	21.4605	NA	NA	20.4347	19.8976	20.4855	19.4641	19.6102	21.0073	20.2843	20.287	20.3719	19.8421	19.7794	19.9378	20.1678	21.646	NA	20.8355	20.6752	20.9401	21.0434	20.3007	20.5726	NA	21.0175	21.1032	19.2606	20.6996	20.4665
CFAH_HUMAN	IDVHLVPDRK	2	20.05	-0.653	-1.8	0.08076	3.24	0.08076	19.2419	NA	20.9316	20.8687	18.0967	NA	NA	NA	19.2081	19.8961	20.4228	20.2296	19.9854	NA	20.0076	20.1693	19.0646	18.2091	NA	NA	20.2292	19.3978	19.5753	NA	20.0114	NA	21.1297	20.507	19.9822	20.7922	20.1165	20.4762	19.3445	19.8969	21.2414	20.8253	21.002	20.6865	NA	NA
CFAH_HUMAN	IEGDEEMHCSDDGFWSK	2	23.18	-0.387	-1.48	0.14627	2.19	0.14627	22.4716	22.4543	23.5852	23.7752	21.8459	21.7122	23.7723	23.1272	22.9678	22.9529	23.9674	23.7054	23.1578	22.9248	23.459	23.1372	22.2498	21.7294	23.4459	23.2431	22.6392	22.5936	22.8675	22.6177	22.8589	22.791	24.0561	24.1327	23.5745	23.4126	23.5505	23.8548	23.5523	23.1732	23.7909	23.5293	24.6396	23.6549	23.3104	22.8166
CFAH_HUMAN	IVSSAMEPDR	2	19.52	-0.154	-0.55	0.58205	0.31	0.58205	17.9507	18.5109	20.526	20.1222	18.8105	18.4702	19.5367	19.1166	19.3509	19.208	20.4238	20.2598	19.2683	19.755	19.87	19.9228	19.0428	18.7575	19.807	20.051	18.8772	19.2669	19.5067	19.13	19.138	18.9931	20.7664	20.5427	19.2565	19.5975	19.4418	19.6932	20.0212	19.2579	19.9818	19.6152	20.6571	19.7019	19.5543	18.8402
CFAH_HUMAN	IVSSAMEPDREYHFGQAVR	3	22.83	-0.498	-0.95	0.34645	0.91	0.34645	21.7172	NA	24.2998	23.7497	22.3226	21.8127	21.7112	21.5815	22.7553	23.3439	24.2861	22.3789	23.2681	NA	NA	NA	20.901	23.0532	NA	21.2183	21.5408	21.1471	21.0272	NA	23.1734	23.0156	24.2209	22.8356	23.5008	23.0779	23.5516	NA	23.6747	22.8131	24.2113	24.3225	24.4943	22.9949	23.1976	22.147
CFAH_HUMAN	KCYFPYLEN(de)GYNQNYGR	3	NA	NA	NA	NA	NA	NA	NA	NA	NA	NA	NA	NA	NA	NA	NA	NA	NA	NA	NA	NA	NA	NA	NA	NA	NA	NA	NA	NA	NA	NA	NA	NA	NA	NA	NA	NA	NA	NA	NA	NA	NA	NA	NA	NA	NA	NA
CFAH_HUMAN	KEFDHNSNIR	2	18.43	-0.085	-0.13	0.89889	0.02	0.89889	17.292	NA	19.7682	NA	17.0937	NA	NA	NA	18.4176	18.5037	19.1492	19.3533	18.3902	18.6385	NA	NA	17.5575	NA	18.9048	18.4266	18.0513	NA	NA	17.8376	18.0244	NA	19.843	NA	18.6611	18.8489	14.6496	19.0127	NA	18.3397	19.2409	19.1662	19.1155	NA	NA	NA
CFAH_HUMAN	KGEWVALNPLR	2	21.04	-0.309	-1.1	0.27506	1.22	0.27506	21.0122	20.8812	21.8806	22.0551	19.769	19.618	21.3845	20.9255	20.0192	20.3715	21.9855	21.8982	20.8496	20.7401	21.3772	21.0109	20.3232	19.6903	21.2326	20.6214	21.1486	20.8874	20.7715	20.2441	21.0164	21.0271	22.3674	21.9825	20.9084	20.6055	21.4475	21.3449	20.6569	20.4836	21.8954	21.5687	21.7438	20.7354	21.8359	21.1541
CFAH_HUMAN	KGEWVALNPLRK	3	21.33	-0.291	-0.86	0.39633	0.73	0.39633	21.0965	20.8388	21.84	21.3962	20.0288	20.2189	22.3106	21.2961	21.2058	21.6156	21.6304	21.1834	21.6829	21.532	21.9783	21.2391	20.3435	19.8489	22.027	20.2823	20.4846	20.7292	20.8935	20.149	21.0327	21.1737	22.9632	22.1939	21.6213	21.2546	22.1033	21.6907	21.7137	21.2908	21.7065	21.1271	21.8755	22.4833	21.8403	21.0811
CFAH_HUMAN	LEYPTCAK	2	20.86	-0.194	-0.68	0.49764	0.47	0.49764	19.9887	20.7409	21.7512	21.2129	20.6681	20.7023	20.7253	21.1176	19.958	20.1111	21.2046	20.7494	20.1103	21.0236	20.7619	21.2632	20.5919	20.7213	20.7343	21.1564	20.0534	20.3376	20.9428	21.2954	20.6432	21.2851	21.2771	21.0513	20.6266	20.5576	20.0661	20.5663	20.74	20.466	21.5192	21.2287	22.7189	21.2161	21.253	21.329
CFAH_HUMAN	LGYVTADGETSGSITCGK	2	19.89	NA	NA	NA	NA	NA	NA	NA	NA	NA	NA	NA	NA	NA	NA	NA	NA	NA	NA	NA	NA	NA	NA	NA	NA	NA	NA	NA	NA	NA	NA	NA	21.6932	NA	NA	NA	NA	NA	NA	18.0773	NA	NA	NA	NA	NA	NA
CFAH_HUMAN	NDFTWFK	2	21.63	-0.397	-1.53	0.13196	2.35	0.13196	20.8245	20.3208	22.2074	22.0212	20.6871	20.2783	21.7731	21.2665	21.7286	21.32	22.4691	22.611	21.7317	21.5359	21.6955	21.896	20.583	20.0433	21.8726	21.7688	21.1486	21.121	21.389	21.2476	21.134	21.358	22.9865	22.9483	21.9982	21.854	22.3429	22.4371	21.9665	21.487	22.3756	22.0065	22.2135	22.1083	21.3158	21.1402
CFAH_HUMAN	N(de)GFYPATR	2	NA	NA	NA	NA	NA	NA	NA	NA	NA	NA	NA	NA	NA	NA	NA	NA	NA	NA	NA	NA	NA	NA	NA	NA	NA	NA	NA	NA	NA	NA	NA	NA	NA	NA	NA	NA	NA	NA	NA	NA	NA	NA	NA	NA	NA	NA
CFAH_HUMAN	N(de)GQWSEPPK	2	17.05	-0.588	-0.84	0.41607	0.7	0.41607	NA	NA	NA	NA	NA	NA	NA	NA	NA	NA	NA	16.1791	NA	NA	NA	NA	NA	NA	NA	16.9326	NA	NA	NA	NA	NA	NA	17.1208	17.6117	NA	NA	16.7911	16.8591	NA	NA	16.7099	NA	18.3092	16.9288	NA	NA
CFAH_HUMAN	NTEILTGSWSDQTYPEGTQAIYK	2	22.3	-0.117	-0.2	0.84445	0.04	0.84445	22.0891	22.2085	21.5388	21.4879	21.5318	NA	20.3354	23.1646	22.7694	22.5863	21.6671	21.6667	23.2616	23.0045	23.2115	23.1373	21.5115	NA	22.9315	22.8005	22.4655	22.5791	22.5369	22.463	22.7773	19.819	22.1757	22.0298	23.3355	20.8567	23.5322	23.1407	23.1339	23.0005	21.4888	21.9924	21.8087	24.0831	23.0107	20.404
CFAH_HUMAN	PGFTIVGPNSVQCYHFGLSPDLPICK	3	20.34	0.312	0.73	0.47358	0.53	0.47358	NA	NA	NA	20.7359	NA	NA	20.4336	NA	NA	NA	NA	20.9612	20.4848	19.5705	20.7864	20.6657	NA	NA	20.8179	19.7754	NA	19.2715	19.5396	19.6877	19.5072	NA	21.3862	20.9373	20.6764	NA	20.9922	20.7116	20.2846	NA	NA	20.3151	NA	20.2037	21.0317	19.0783
CFAH_HUMAN	RNTEILTGSWSDQTYPEGTQAIYK	3	19.9	-0.319	-1.09	0.28371	1.18	0.28371	19.29	18.9441	20.7558	20.4068	18.5121	18.5967	20.2464	19.9179	NA	19.6899	20.7819	20.6965	20.027	20.128	20.2917	20.1755	18.2172	18.2494	NA	20.1002	19.4453	19.68	19.1189	19.1588	19.1908	19.9967	20.9891	21.4298	19.9073	NA	20.5742	20.5003	19.6914	19.8406	20.8493	20.4082	20.9849	20.1331	19.5915	19.6763
CFAH_HUMAN	RPCGHPGDTPFGTFTLTGGNVFEYGVK	3	21.67	-0.35	-0.68	0.49863	0.47	0.49863	21.1789	NA	22.4856	22.2806	20.332	20.5137	21.7471	21.1151	21.1836	21.6181	22.6073	22.2918	21.5913	21.3597	22.5629	21.632	NA	19.5654	22.2407	21.3704	21.3721	20.1531	21.6485	20.6593	21.1896	NA	23.3949	22.8964	21.9447	21.7925	22.0356	22.6738	22.174	21.8569	NA	22.3945	23.4306	21.9666	22.115	18.6638
CFAH_HUMAN	RPYFPVAVGK	2	22.32	-0.292	-0.85	0.40219	0.72	0.40219	22.0726	21.5237	22.9218	NA	21.2358	20.6155	22.6328	21.7013	22.1057	22.2019	23.5778	23.0717	22.9134	22.1297	22.9176	22.2936	21.323	21.2438	22.8205	21.6497	22.1149	21.6626	21.8699	21.2784	22.0252	21.5996	23.8133	23.114	22.6663	22.4436	23.8056	22.6741	22.8026	21.9724	22.7449	22.8954	22.9557	22.3061	22.6239	22.1556
CFAH_HUMAN	SCDIPVFMNAR	2	22.92	-0.442	-1.77	0.08328	3.14	0.08328	22.2672	22.1103	23.6471	23.1451	21.7876	21.5471	22.7994	22.4734	22.5204	22.6818	23.7651	23.2096	22.8796	22.7815	23.3592	23.029	22.1314	21.9428	22.9722	22.8719	22.7615	22.481	22.8289	22.544	22.6015	22.613	24.5033	24.2125	23.095	22.9771	23.6534	23.1493	22.989	22.4657	23.5703	23.2977	23.8156	22.9837	23.246	22.9832
CFAH_HUMAN	SCDNPYIPN(de)GDYSPLR	2	NA	NA	NA	NA	NA	NA	NA	NA	NA	NA	NA	NA	NA	NA	NA	NA	NA	NA	NA	NA	NA	NA	NA	NA	NA	NA	NA	NA	NA	NA	NA	NA	NA	NA	NA	NA	NA	NA	NA	NA	NA	NA	NA	NA	NA	NA
CFAH_HUMAN	SIDVACHPGYALPK	2	24.53	-0.249	-0.93	0.35871	0.86	0.35871	23.5801	23.7287	25.3719	25.1607	23.4477	23.3159	24.7503	24.2353	24.6128	24.541	25.3861	25.1957	24.8206	24.5558	24.7333	24.6331	23.5672	23.2669	24.6194	24.5224	24.123	24.1223	23.9951	23.7085	24.1214	24.143	25.7514	25.2145	24.8132	24.7075	24.8092	24.8497	24.8324	24.4399	25.4064	24.9573	26.0916	24.8804	24.0829	23.9765
CFAH_HUMAN	SITCIHGVWTQLPQCVAIDK	3	24.07	-0.489	-1.69	0.09745	2.87	0.09745	23.0933	23.3834	25.0812	25.1387	22.6452	22.5052	24.0841	23.5845	24.1306	24.0604	25.044	24.663	24.0289	24.0074	24.3325	23.9683	22.4897	22.2124	24.0547	23.9938	23.444	23.4211	23.5988	23.3273	23.462	23.6584	25.3611	25.4776	24.3677	24.6757	24.4002	24.2013	24.4488	24.1381	25.4779	25.2212	25.1814	24.3464	24.1748	23.9025
CFAH_HUMAN	SLGNVIMVCR	2	23.28	-0.349	-1.39	0.17051	1.94	0.17051	23.0555	22.9862	23.1047	23.3048	22.7377	22.5806	22.3155	22.4309	NA	NA	22.9425	23.2798	23.4803	23.7253	22.7142	23.0765	23.3641	23.0717	23.8641	23.7391	23.6158	23.4754	22.2761	22.379	22.6239	22.8199	24.19	24.4145	23.9265	24.2125	23.9096	24.1928	22.8693	22.6714	23.0936	22.6204	24.6842	23.981	23.5445	23.4555
CFAH_HUMAN	SPDVIN(de)GSPISQK	2	NA	NA	NA	NA	NA	NA	NA	NA	NA	NA	NA	NA	NA	NA	NA	NA	NA	NA	NA	NA	NA	NA	NA	NA	NA	NA	NA	NA	NA	NA	NA	NA	NA	NA	NA	NA	NA	NA	NA	NA	NA	NA	NA	NA	NA	NA
CFAH_HUMAN	SPPEISHGVVAHMSDSYQYGEEVTYK	3	20.97	-0.401	-1.18	0.24513	1.39	0.24513	19.5724	19.4827	22.3033	21.4512	19.5976	19.585	21.6428	20.7403	20.8898	20.9405	22.4467	21.4387	20.0466	20.1974	20.6463	20.2588	20.6112	19.9618	22.0989	21.4372	20.8345	21.0423	20.7648	19.9942	20.2328	20.0173	21.5866	20.7757	21.3393	21.35	21.5921	21.1238	21.3756	21.1512	21.7467	21.7253	22.6316	21.4157	21.4795	21.1909
CFAH_HUMAN	SSNLIILEEHLK	2	23.84	-0.574	-1.52	0.13504	2.32	0.13504	22.8037	22.9311	24.794	24.775	22.4546	20.4851	23.7488	23.3365	23.6976	23.6163	24.9822	24.6359	24.2949	23.606	24.2577	23.6782	22.6974	22.4031	24.1588	23.6882	23.2795	23.1054	23.3483	23.2989	23.0822	23.5365	25.5359	25.0755	24.358	24.2881	24.7293	24.3543	24.253	23.3277	24.8834	24.8365	25.072	23.9473	24.2413	23.9767
CFAH_HUMAN	SSQESYAHGTK	2	14.78	0.079	0.16	0.8766	0.02	0.8766	NA	NA	15.9334	14.939	14.337	13.1322	16.0695	14.1674	15.2164	15.4623	15.471	16.0093	14.9092	14.6757	15.8578	14.456	13.933	13.4485	14.7183	13.7917	13.4677	13.618	14.2583	13.2782	13.0552	13.1161	16.0013	15.2739	14.48	14.7226	15.7168	15.3156	15.0997	14.3771	16.1058	15.8576	17.4257	14.9213	14.1642	NA
CFAH_HUMAN	TDCLSLPSFENAIPMGEK	2	22.47	0.057	0.12	0.90468	0.01	0.90468	22.1141	20.7052	23.1893	23.4135	21.6676	21.57	22.9092	22.442	22.7846	23.0772	23.1273	23.2262	22.7745	23.2357	23.0946	22.9836	21.8095	21.2891	23.2747	21.2333	22.4441	22.5945	22.5647	22.1073	22.7162	20.8554	23.0853	23.5011	21.4814	23.2696	22.6549	23.1565	23.0953	23.0645	23.205	21.0517	23.673	23.1039	20.2074	20.9544
CFAH_HUMAN	TGDEITYQCR	2	22.2	-0.184	-0.75	0.45598	0.57	0.45598	20.9846	21.3622	22.6521	22.9323	21.3027	21.525	22.3532	21.9283	22.4745	22.2508	22.8859	22.9939	22.1324	22.1166	22.6395	22.4306	21.4296	21.5323	22.1929	22.0551	21.4272	21.4426	21.8103	22.1457	21.4736	22.0621	23.0894	22.9867	22.0674	22.4781	22.8565	22.5543	22.4891	22.4136	22.6859	22.771	23.206	22.2122	21.7297	21.9484
CFAH_HUMAN	TGESVEFVCK	2	22.59	-0.286	-1.11	0.27259	1.24	0.27259	21.4478	21.7246	NA	22.7599	21.8542	21.7011	22.64	21.7472	22.3398	22.6621	23.4143	23.0304	22.6764	22.8727	23.1077	22.6575	22.0405	22.0323	23.0416	22.6828	22.3732	22.1253	22.7913	21.801	22.3967	22.605	23.5563	23.3255	22.6833	22.6076	23.0425	23.3537	22.7611	22.4975	NA	NA	23.2718	22.7093	22.7721	22.6841
CFAH_HUMAN	TGESVEFVCKR	2	17.79	-0.507	-1.67	0.10612	2.78	0.10612	16.7897	16.7843	NA	NA	16.9523	NA	18.3156	17.3904	NA	NA	NA	17.6449	18.2276	NA	NA	18.212	17.4239	17.0092	NA	17.7623	NA	NA	17.2189	17.1498	17.8335	18.0915	NA	NA	18.3101	NA	18.0369	18.3878	17.9042	18.6357	18.3146	17.8815	NA	18.3716	18.278	NA
CFAH_HUMAN	TKEEYGHSEVVEYYCNPR	3	21.32	-0.297	-0.83	0.41289	0.68	0.41289	20.8079	20.5573	22.0914	21.332	20.3547	19.0524	21.6171	21.678	20.8971	21.6294	22.4853	21.8979	20.9993	21.249	21.3402	21.6835	20.8164	19.4431	21.4118	21.9982	21.2965	21.0062	20.9943	21.0641	21.2554	21.1572	22.8585	22.2871	21.2817	20.4122	20.9946	21.8075	21.5935	20.2031	21.8784	21.42	21.9403	22.1731	21.9087	21.7564
CFAH_HUMAN	VSVLCQENYLIQEGEEITCK	2	23.63	-0.468	-0.62	0.5364	0.39	0.5364	22.8726	23.3573	24.5069	24.4611	22.5044	19.0346	24.0147	23.2448	23.9653	24.4107	24.8277	24.6423	24.0129	24.5367	24.2801	24.1447	22.8052	22.1288	23.8357	20.2385	23.5922	23.5417	23.7464	19.8368	23.8112	20.2737	24.5736	24.7317	24.6056	24.489	24.1927	24.7342	24.3512	24.1584	24.8179	24.564	24.7986	24.482	23.8044	24.0845
CFAH_HUMAN	WQSIPLCVEK	2	23.62	-0.455	-1.83	0.07357	3.36	0.07357	22.7281	22.6519	24.793	24.4262	22.3445	22.2807	23.4786	22.9446	23.3927	23.4601	24.2971	24.4021	23.7419	23.5577	23.6873	23.2809	22.8034	22.6402	23.6187	23.4138	23.2112	23.2723	23.345	23.0653	23.1446	23.4352	25.097	24.8146	24.0128	24.2125	23.9055	23.9151	23.7144	23.5083	24.5587	24.4729	24.4392	23.8715	23.6094	23.4361
CFAH_HUMAN	WSHPPSCIK	2	20.51	-0.417	-1.49	0.14211	2.23	0.14211	18.6609	19.7985	21.5469	21.5911	18.8048	19.0133	20.8538	20.029	20.0092	20.3344	21.176	21.0562	20.6927	20.3909	20.9251	20.8274	19.5934	19.1372	20.7835	20.8153	20.083	20.4152	20.1952	20.1326	20.0574	20.5163	21.4629	21.5234	20.7288	20.7839	20.847	20.8494	20.6664	20.3323	21.2518	21.1754	21.1299	20.8991	20.6246	20.7077
CFAH_HUMAN	WSSPPQCEGLPCK	2	22.34	-0.229	-0.82	0.41512	0.68	0.41512	21.6646	21.1918	23.008	22.6774	21.3758	21.0073	22.7416	21.571	22.5076	22.4339	23.0085	22.8733	22.2771	22.4575	23.0241	22.4682	21.7153	21.1857	22.9059	22.5482	21.9631	21.9163	22.854	21.8375	22.3222	22.3753	22.9614	22.7218	22.5329	22.4587	22.7429	22.8324	22.493	22.2948	NA	NA	22.9978	22.406	22.5135	22.0724
CFAH_HUMAN	WTGRPTCR	2	20.04	-0.283	-0.89	0.37946	0.79	0.37946	18.1679	NA	20.9035	20.6072	18.8421	NA	NA	NA	19.9911	19.8721	20.9311	20.9513	19.9734	NA	20.2952	19.9329	19.1076	NA	20.2499	19.848	19.4569	19.2505	19.6793	19.3638	19.2013	19.232	21.5292	21.1296	20.2588	20.257	20.3272	20.4713	19.9271	NA	20.9395	NA	20.9485	20.3346	19.3054	NA
CFAI_HUMAN	ACDGINDCGDQSDELCCK	2	NA	NA	NA	NA	NA	NA	NA	NA	NA	NA	NA	NA	NA	NA	NA	NA	NA	NA	NA	NA	NA	NA	NA	NA	NA	NA	NA	NA	NA	NA	NA	NA	NA	NA	NA	NA	NA	NA	NA	NA	NA	NA	NA	NA	NA	NA
CFAI_HUMAN	ADSPMDDFFQCVN(de)GK	2	NA	NA	NA	NA	NA	NA	NA	NA	NA	NA	NA	NA	NA	NA	NA	NA	NA	NA	NA	NA	NA	NA	NA	NA	NA	NA	NA	NA	NA	NA	NA	NA	NA	NA	NA	NA	NA	NA	NA	NA	NA	NA	NA	NA	NA	NA
CFAI_HUMAN	AQLGDLPWQVAIK	2	21.54	-0.598	-2.12	0.04133	4.48	0.04133	20.9726	20.4739	NA	NA	20.4735	20.2184	21.413	21.1918	21.0969	21.0392	22.7017	22.3813	21.8579	NA	21.943	21.7552	20.6462	20.3699	21.8642	NA	21.5762	21.4261	21.6486	21.3158	21.5543	21.2223	23.0861	NA	22.0982	NA	22.004	NA	21.7165	NA	22.4637	22.0559	22.7209	NA	21.4055	21.0497
CFAI_HUMAN	DASGITCGGIYIGGCWILTAAHCLR	3	18.55	-0.267	-0.44	0.66571	0.19	0.66571	NA	NA	NA	NA	NA	NA	NA	NA	NA	NA	19.2106	NA	NA	NA	18.3458	17.8347	NA	NA	18.0612	NA	17.5512	NA	NA	NA	NA	NA	20.086	NA	NA	NA	18.5673	NA	NA	NA	NA	NA	19.3597	NA	17.959	NA
CFAI_HUMAN	EANVACLDLGFQQGADTQR	3	20.04	-0.213	-0.46	0.64726	0.21	0.64726	NA	NA	19.8414	NA	NA	NA	NA	NA	19.2318	19.3869	20.5251	20.0301	20.2233	19.7994	NA	NA	NA	NA	NA	NA	20.089	19.2127	NA	NA	19.2622	NA	21.0085	21.0866	20.0811	19.8992	NA	20.0616	19.9256	NA	NA	20.0593	21.2853	19.6575	NA	NA
CFAI_HUMAN	EMECAGTYDGSIDACK	2	18.98	-0.285	-0.86	0.39455	0.74	0.39455	17.3167	18.0693	19.3211	19.2434	17.8741	17.8077	19.4118	18.5904	18.7421	18.691	20.1438	19.3985	19.1171	18.8821	19.5851	18.2236	18.4773	18.3394	19.9262	19.5052	18.6887	18.6773	19.1843	17.9239	18.5715	19.2121	20.3702	20.6137	19.8743	19.6774	19.5098	19.5542	19.1441	18.4928	18.9017	19.5178	NA	18.4456	18.5827	18.8066
CFAI_HUMAN	HGNTDSEGIVEVK	2	21.43	-0.219	-0.81	0.4244	0.65	0.4244	20.0509	20.3665	NA	NA	20.7476	20.4783	21.4846	21.5386	21.1373	20.8371	22.0055	22.8883	21.69	21.9219	21.874	21.668	20.7812	20.5382	22.0743	21.8328	21.0975	21.2929	21.7028	21.5124	21.3801	21.408	NA	21.7213	22.0071	22.2084	21.6934	22.3608	20.9601	21.0529	NA	NA	22.0264	21.9804	20.7323	21.0421
CFAI_HUMAN	IVIEYVDR	2	21.44	-0.695	-2.2	0.03401	4.86	0.03401	20.4879	NA	NA	NA	19.9067	19.9755	21.7655	20.6418	20.7358	21.1188	22.4291	22.3243	21.5563	21.6761	21.616	21.003	20.4246	20.4762	21.9749	NA	21.4842	21.3561	21.474	NA	21.7168	21.591	NA	22.8987	NA	NA	22.0037	22.0063	21.6636	21.2396	22.0454	22.1348	22.5084	NA	21.5974	20.7824
CFAI_HUMAN	KDCELPR	2	17.1	-0.325	-0.91	0.36941	0.82	0.36941	15.6891	15.4925	17.7321	17.4718	16.6653	15.761	17.8816	16.7454	16.861	16.3999	18.0526	17.9937	17.4271	17.1767	17.3271	16.7408	16.579	16.4325	17.5356	16.7407	16.3484	16.4391	17.1241	16.4526	16.3968	16.0624	18.7687	18.0865	17.6963	17.6791	17.9084	17.8257	17.1476	17.049	18.0046	17.7611	18.9765	17.1245	16.3328	16.0134
CFAI_HUMAN	KYTHLSCDK	2	16.94	-0.57	-1.69	0.09734	2.87	0.09734	15.1014	15.293	17.527	17.4669	14.9782	NA	17.6207	16.8172	16.6017	16.6011	18.0759	18.1257	16.9798	17.0651	16.7032	16.6191	15.9993	15.2039	17.1924	16.9864	16.2971	16.4903	16.9252	16.4551	16.371	16.3804	19.3116	18.7298	17.4559	17.6688	17.6395	17.8448	17.0215	16.8625	17.7012	17.6352	17.8032	17.3442	16.1263	15.6707
CFAI_HUMAN	LPYQCPK	2	19.86	-0.542	-1.99	0.05307	3.95	0.05307	18.1218	18.3471	19.9503	19.802	19.2306	18.841	19.8458	19.0675	19.4939	19.2562	20.6042	20.615	19.6709	19.8819	20.0435	19.9232	19.392	19.123	20.3542	20.1664	19.7063	19.9799	20.0253	19.4013	19.5482	19.427	21.005	20.8868	20.3093	20.2957	21.3272	20.6031	19.8988	19.9441	20.2406	20.2201	21.0714	19.8791	19.4818	19.321
CFAI_HUMAN	PFISQYNV	2	19.22	-0.627	-2.47	0.01745	6.1	0.01745	17.9738	18.1984	19.0847	19.3403	18.219	17.9626	18.8921	18.4913	18.5678	18.4215	20.2023	19.6898	19.2341	19.5562	19.3858	19.4969	18.2716	18.4515	19.5651	19.3249	19.2346	19.0643	19.6589	19.2673	19.4163	18.7535	20.5116	20.5483	19.7589	NA	19.8805	19.977	19.5003	19.351	19.7528	19.2396	20.234	19.3636	18.7944	18.8568
CFAI_HUMAN	RAQLGDLPWQVAIK	3	19.85	-0.671	-2.22	0.03233	4.91	0.03233	19.2165	18.844	NA	19.0478	19.0794	18.6299	20.2438	19.4909	19.3701	19.124	21.303	20.7212	20.3819	19.7695	20.0061	19.4526	19.1527	18.546	19.7983	19.4009	19.8787	19.9171	20.09	19.8261	19.7296	19.7534	21.7402	21.5939	20.0868	19.8444	20.8773	NA	20.0778	20.0025	NA	NA	20.5399	20.1381	19.88	19.0556
CFAI_HUMAN	SFPTYCQQK	2	19.33	-0.237	-0.96	0.34173	0.92	0.34173	18.4638	18.5839	18.7782	18.9213	19.2226	19.2904	19.655	19.6552	18.1901	18.4746	19.3539	19.5012	18.5529	19.732	19.144	NA	19.6317	19.4859	20.128	20.2587	18.8617	19.5027	19.9655	19.6279	19.5202	NA	20.1478	19.9488	19.2011	19.2538	19.3018	19.9879	18.9559	18.8507	19.2919	19.0267	19.9229	19.3014	19.4092	19.3416
CFAI_HUMAN	SLECLHPGTK	2	20.55	0.41	0.9	0.37981	0.81	0.37981	NA	NA	21.3187	NA	NA	NA	20.5316	19.7407	NA	20.2786	21.6027	NA	NA	NA	NA	NA	NA	NA	20.8179	NA	NA	NA	NA	19.81	19.4683	19.6906	NA	NA	21.0117	21.0955	20.9375	21.0697	NA	NA	NA	NA	21.5862	NA	NA	19.3139
CFAI_HUMAN	TMGYQDFADVVCYTQK	2	19.98	-0.433	-0.91	0.37089	0.83	0.37089	NA	18.8681	NA	NA	19.734	19.2347	NA	19.0034	NA	NA	NA	19.8491	19.4978	NA	20.9278	NA	20.4935	19.1843	20.5725	19.2323	19.3062	19.6297	20.895	18.7167	20.69	20.1512	21.1837	21.7705	NA	20.2044	20.9174	20.9507	NA	NA	19.5303	NA	NA	19.6114	NA	19.2945
CFAI_HUMAN	VANYFDWISYHVGR	3	20.21	-0.81	-2.5	0.01609	6.27	0.01609	19.1136	18.6064	20.7662	20.5267	18.3804	17.9883	20.5799	19.9353	19.752	19.5965	21.4937	21.0429	20.4323	20.5916	20.3175	20.5386	17.6188	NA	19.9989	19.7173	20.1929	20.0614	19.9332	19.9106	20.2312	19.8711	21.6125	21.533	21.1288	20.6666	20.8895	20.8617	20.427	20.5228	21.1908	20.3923	21.1869	20.8911	20.1959	19.6408
CFAI_HUMAN	VANYFDWISYHVGRPFISQYNV	3	19.49	-0.435	-1.03	0.3108	1.06	0.3108	17.6266	17.3806	20.2199	20.2894	NA	NA	18.1021	18.859	NA	19.0482	20.6433	21.1592	20.2	19.4675	18.8785	19.7924	NA	NA	18.6647	18.5236	18.7568	18.4277	18.9705	18.5327	18.534	18.153	21.8383	21.946	20.4377	20.311	20.0144	20.2309	NA	NA	19.6961	20.0154	20.2143	20.6979	18.5941	18.8986
CFAI_HUMAN	VFCQPWQR	2	20.89	-0.565	-2.32	0.02472	5.4	0.02472	19.5813	19.7456	20.7268	20.7036	19.715	19.4173	20.8843	20.5963	20.4972	20.0752	21.6146	21.5639	21.0649	21.1095	21.3372	21.0757	19.9357	19.6159	21.4827	21.4896	20.894	21.1112	20.5919	20.7732	20.8538	20.7815	22.1035	21.779	21.5033	21.0601	21.8868	21.6151	21.1456	21.1138	21.4464	20.9906	21.5863	21.5775	20.533	20.1922
CFAI_HUMAN	VFSLQWGEVK	2	21.83	-0.594	-2.28	0.02751	5.19	0.02751	20.8018	20.6889	22.0072	21.7122	20.8214	20.3147	22.0684	21.6321	21.1768	21.1678	22.7842	22.6737	22.0894	22.1303	21.9958	21.9555	20.5495	20.2041	21.8706	21.9944	21.8484	21.8509	22.0204	21.6014	21.6139	21.6864	23.2991	23.0675	22.4607	22.265	22.6479	22.3031	21.9226	21.5759	22.6649	22.1419	22.5812	21.7307	21.7765	21.4552
CFAI_HUMAN	VTYTSQEDLVEK	2	18.5	-0.341	-1.04	0.30329	1.09	0.30329	17.332	17.5106	18.7419	18.8429	17.4506	17.6098	18.6157	NA	17.8604	18.1742	19.0199	NA	18.4422	18.6432	18.6627	18.3241	18.0388	17.5807	19.4679	19.1357	18.5339	18.4399	18.7956	17.6002	18.119	18.2382	18.3867	19.3668	18.756	18.8171	18.285	19.7272	18.855	NA	19.1524	18.8626	20.0196	18.4685	18.2218	18.2188
CFAI_HUMAN	VTYTSQEDLVEKK	3	19.43	-0.121	-0.34	0.73347	0.12	0.73347	NA	17.9625	19.5816	19.7816	NA	NA	NA	19.149	18.7634	18.8044	NA	20.5285	NA	19.6993	NA	19.2823	NA	NA	NA	19.6361	NA	18.7565	NA	18.9493	NA	NA	NA	NA	19.9	20.0933	NA	20.2006	NA	19.5862	19.7931	20.182	NA	NA	NA	18.5761
CFAI_HUMAN	YQIWTTVVDWIHPDLK	3	20.74	-0.661	-1.81	0.07802	3.26	0.07802	19.2277	18.839	21.8526	21.3768	18.8926	18.4937	20.3614	20.0014	20.2065	20.0777	22.5287	22.1384	21.0645	20.7083	20.8766	20.6158	NA	NA	19.9405	19.846	20.4807	20.3311	20.7522	20.0499	20.2236	19.9092	22.9892	22.7489	21.3475	21.6329	21.7568	21.2571	20.5796	20.1668	21.4602	21.16	22.3412	21.5106	20.2029	20.1515
CFAI_HUMAN	YTHLSCDK	2	15.76	-0.301	-0.81	0.42044	0.66	0.42044	NA	13.865	16.4472	NA	NA	NA	15.8694	15.1068	15.3658	15.0639	16.6247	17.3261	15.4519	15.9772	15.7674	NA	14.8992	14.3836	16.0314	15.9702	15.2886	15.496	15.6731	15.1858	14.7476	14.8865	17.7407	17.2969	16.2924	16.3059	16.3554	16.5414	15.6742	15.311	16.8337	16.2919	17.08	16.2556	13.9622	14.3425
CG063_HUMAN	SSEILWN(de)LLEK	2	NA	NA	NA	NA	NA	NA	NA	NA	NA	NA	NA	NA	NA	NA	NA	NA	NA	NA	NA	NA	NA	NA	NA	NA	NA	NA	NA	NA	NA	NA	NA	NA	NA	NA	NA	NA	NA	NA	NA	NA	NA	NA	NA	NA	NA	NA
CGRE1_HUMAN	GEAGGQAEAEGDAPGPR	2	17.67	0.302	0.84	0.40661	0.7	0.40661	16.1611	16.3406	19.1712	19.419	17.1298	16.9428	18.4882	17.6194	18.1479	17.9482	18.0771	18.2701	18.0473	18.1023	18.2479	17.979	17.2963	17.0785	17.9927	17.4414	16.8895	17.4702	17.6401	16.5886	16.443	NA	NA	17.393	18.1593	18.3084	16.7155	17.2231	18.4852	17.9849	18.8902	18.4362	19.2898	17.8691	16.2377	15.7184
CGRE1_HUMAN	HVEPGEPLAPSPQEPQAVGR	3	19.3	0.095	0.24	0.80914	0.06	0.80914	18.4468	18.4901	20.7587	21.0896	17.6743	NA	19.8692	18.6572	19.9956	NA	19.3915	20.3452	19.4903	20.1248	19.4149	19.1453	18.411	18.4671	19.6019	18.8328	NA	NA	NA	17.5357	18.7913	18.6041	18.8933	NA	19.6682	20.1396	18.104	18.7927	19.7633	19.7716	20.1051	20.2831	20.689	NA	18.8952	18.513
CGRE1_HUMAN	QETQEAPGPR	2	14.72	-0.248	-0.43	0.6747	0.18	0.6747	NA	NA	16.1272	15.8372	13.471	NA	14.0456	NA	NA	14.5565	NA	NA	14.7971	NA	15.2749	NA	13.0031	NA	NA	NA	NA	NA	13.8307	NA	NA	NA	NA	13.8474	NA	14.3164	NA	NA	14.3497	NA	16.4184	NA	16.325	14.638	NA	NA
CGRE1_HUMAN	RESLDPVQEPGGQAEADGDVPGPR	3	19.44	0.08	0.26	0.7959	0.07	0.7959	18.5494	18.2975	20.3737	20.7381	18.4067	18.1251	20.2103	19.4389	19.7283	20.239	20.0979	20.0288	19.7005	20.0965	19.7163	19.255	18.6518	18.7047	19.6378	19.0706	19.0319	19.1482	19.0188	18.3535	18.2111	18.7309	18.7858	19.3244	19.9284	20.1437	19.1085	18.8504	20.3767	20.3478	20.5458	20.2518	20.5371	19.9966	NA	18.2435
CGRE1_HUMAN	TEVQLEHLSR	2	17.2	NA	NA	NA	NA	NA	NA	17.517	NA	NA	16.8799	NA	NA	NA	NA	NA	NA	NA	NA	NA	NA	NA	NA	NA	NA	NA	NA	NA	NA	NA	NA	NA	NA	NA	NA	NA	NA	NA	NA	NA	NA	NA	NA	NA	NA	NA
CGRE1_HUMAN	VLETQDLN(de)GDGLMTPAELINFPGVALR	3	NA	NA	NA	NA	NA	NA	NA	NA	NA	NA	NA	NA	NA	NA	NA	NA	NA	NA	NA	NA	NA	NA	NA	NA	NA	NA	NA	NA	NA	NA	NA	NA	NA	NA	NA	NA	NA	NA	NA	NA	NA	NA	NA	NA	NA	NA
CH3L1_HUMAN	DKQHFTTLIK	2	18.08	-1.328	-2.17	0.04482	4.7	0.04482	16.9267	NA	NA	NA	NA	16.6995	NA	NA	17.1894	18.6011	NA	NA	18.1097	18.2275	NA	NA	NA	NA	18.0417	17.5159	NA	NA	NA	NA	NA	NA	18.9319	NA	NA	NA	NA	NA	NA	18.5013	19.5878	18.6182	NA	NA	NA	NA
CH3L1_HUMAN	EAGTLAYYEICDFLR	3	21.5	-0.184	-0.44	0.66576	0.19	0.66576	NA	21.9748	22.1475	22.3241	20.0687	20.1514	20.8629	NA	21.3324	22.0832	22.6479	22.1975	21.3436	20.9794	20.9061	21.6416	21.1039	19.7861	NA	NA	21.4773	22.05	20.4817	NA	NA	NA	21.1753	21.52	21.8579	22.5503	19.7161	21.4514	23.099	23.0183	21.7048	21.6229	22.5432	22.1858	20.0548	NA
CH3L1_HUMAN	EGDGSCFPDALDR	2	21.81	0.012	0.05	0.96429	0	0.96429	21.4684	21.972	22.4546	22.6169	21.2816	21.6164	21.7009	20.8307	22.3476	22.3112	22.3722	22.3816	21.8878	21.8126	22.215	21.455	21.3911	21.5489	21.3495	21.2425	21.8499	21.6728	21.3209	21.1021	20.8187	20.8157	21.8299	21.8685	22.7286	22.6742	21.572	21.8135	22.8698	22.9535	21.8168	21.7936	23.1533	22.1433	20.7227	20.4936
CH3L1_HUMAN	FPLTNAIK	2	22.01	-0.295	-1.05	0.29986	1.1	0.29986	21.6521	21.6038	23.164	23.0244	21.1598	21.1252	21.3428	20.9947	22.145	22.2526	22.9886	23.0587	21.8529	21.7395	21.8429	21.41	21.4546	21.3934	21.5543	21.4697	22.0341	22.0966	21.1786	20.707	21.5652	21.4027	22.5418	22.706	23.2243	23.3701	21.7054	21.9453	23.3225	22.9146	22.3497	22.2439	23.3774	22.8378	20.9961	20.6004
CH3L1_HUMAN	FSNTDYAVGYMLR	2	21.49	-0.24	-0.93	0.35934	0.86	0.35934	21.4592	21.1064	21.9506	21.6591	20.8161	20.4718	21.0387	20.762	21.6375	21.6523	22.3757	22.3886	21.4985	20.9365	21.9078	21.3613	21.076	20.7479	21.3734	21.2461	21.7441	21.7882	21.0738	20.8539	21.1279	21.2351	21.6896	21.6848	22.3875	22.5459	21.1703	21.1683	22.7035	22.2476	21.852	21.1181	22.6235	21.7837	21.1092	20.3683
CH3L1_HUMAN	GNQWVGYDDQESVK	2	21.86	-0.06	-0.24	0.81308	0.06	0.81308	21.3272	21.6834	22.8329	22.673	21.264	20.9708	21.9023	21.7088	21.6201	21.7432	22.8389	22.6272	21.401	22.035	22.1197	21.6853	21.4533	NA	21.628	21.4217	21.8655	21.9235	21.3531	21.0869	21.2512	21.1184	22.3713	22.0181	22.3444	22.2736	21.5886	21.8224	22.7757	22.6081	22.0158	21.7201	23.2151	22.1249	21.2836	20.9271
CH3L1_HUMAN	GQEDASPDRFSNTDYAVGYMLR	3	19.85	-0.396	-1.33	0.191	1.76	0.191	19.7742	19.5708	20.8399	21.2649	18.4435	18.3107	19.2889	19.2694	20.0823	19.6846	20.98	20.7181	20.0661	19.5988	19.5981	19.3541	18.9009	18.6051	19.5005	19.1225	20.1222	19.7462	19.3534	18.749	19.5025	19.8126	20.6698	20.5852	20.9211	20.8907	19.3766	19.7637	20.617	20.7312	20.898	20.4463	20.9356	20.3237	19.0429	18.4098
CH3L1_HUMAN	GTTGHHSPLFR	2	20.08	-0.301	-0.78	0.4421	0.6	0.4421	19.7566	18.9175	21.7292	21.7582	18.7167	18.7618	20.8559	19.5241	20.0121	20.3456	20.2747	21.2493	20.0534	19.6809	19.7429	19.8	19.3545	18.6561	20.2053	19.1548	20.0435	19.7667	19.6507	18.7916	20.0278	19.4166	19.6447	20.6209	21.791	21.7185	19.3139	19.9389	21.2914	21.7814	20.8214	21.0462	20.8721	20.1834	19.0693	18.784
CH3L1_HUMAN	ILGQQVPYATK	2	22.32	-0.209	-0.97	0.33625	0.94	0.33625	22.0659	22.0656	22.8018	22.555	21.5871	21.6685	22.0906	21.7877	22.34	22.4954	22.6635	22.8482	22.0264	22.3215	22.1925	22.0102	22.384	22.356	21.9261	22.0971	22.3425	22.5815	21.7221	21.6289	22.1808	22.1059	22.3888	22.1275	23.1203	23.1291	22.6084	22.2966	22.9662	23.0245	22.1604	21.9939	23.8092	22.8657	21.7123	21.6954
CH3L1_HUMAN	ISQHLDFISIMTYDFHGAWR	3	18.4	-0.158	-0.33	0.74018	0.11	0.74018	18.133	17.634	20.0936	19.4966	17.6302	17.8091	18.0886	17.401	18.8667	18.948	19.5296	18.9211	18.8438	18.6949	19.4746	18.1054	16.318	16.4241	NA	17.6413	18.2435	17.85	18.2899	NA	17.6892	NA	NA	NA	19.4153	19.1375	18.1547	NA	19.2042	18.221	NA	NA	21.1932	18.857	17.3149	17.2137
CH3L1_HUMAN	LVCYYTSWSQYR	2	19.87	-0.672	-1.64	0.11206	2.7	0.11206	NA	NA	19.8893	19.385	NA	NA	NA	NA	NA	NA	19.9632	20.0066	19.2865	19.625	NA	19.3728	NA	NA	NA	18.4819	19.4632	19.4168	NA	NA	19.5594	19.4328	NA	NA	21.2359	20.7596	NA	NA	19.9614	20.6867	21.0025	20.6414	20.9227	20.6023	19.1149	18.3509
CH3L1_HUMAN	LVMGIPTFGR	2	22.79	-0.234	-0.87	0.38908	0.76	0.38908	22.6352	22.3232	23.8862	23.6127	21.9561	21.7025	22.6314	22.0127	22.7261	22.9204	23.9565	23.6212	22.7706	22.7867	22.7777	22.5911	22.2535	21.9068	22.3002	22.1454	23.1052	22.9895	22.0364	21.8299	22.5062	22.459	23.0344	22.8957	23.7103	23.7805	22.3961	22.5184	24.0996	23.7639	23.2939	22.9588	24.0909	23.2931	21.8532	21.5751
CH3L1_HUMAN	QHFTTLIK	2	20.63	-0.477	-1.15	0.2571	1.33	0.2571	20.6323	20.3544	NA	NA	20.0155	19.4849	20.6455	19.2035	20.0192	20.5243	21.4664	NA	20.6673	20.9671	21.0088	21.1741	20.4321	19.435	20.6317	20.0004	21.4056	20.6658	20.6687	19.0807	20.7987	NA	NA	NA	21.8022	21.2286	20.7873	NA	21.449	21.7437	NA	NA	22.3053	21.892	19.7758	19.383
CH3L1_HUMAN	QLAGAMVWALDLDDFQGSFCGQDLR	3	18.83	NA	NA	NA	NA	NA	NA	NA	NA	NA	NA	NA	NA	NA	NA	NA	NA	NA	NA	NA	NA	NA	NA	NA	NA	NA	NA	NA	NA	NA	NA	NA	NA	NA	NA	NA	NA	NA	NA	NA	NA	NA	18.8283	NA	NA	NA
CH3L1_HUMAN	QLLLSAALSAGK	2	21.03	-0.2	-0.57	0.57351	0.32	0.57351	21.0796	20.5915	22.1097	21.8259	20.4924	20.1201	20.968	19.9902	21.4572	21.1129	22.4076	21.591	20.9468	20.9879	21.2637	20.7449	19.897	19.6201	21.0185	20.4465	21.1375	21.0662	20.7792	19.9345	20.4679	20.1283	21.4199	21.3655	22.3443	21.9531	21.2197	20.4983	22.3926	22.1038	21.2395	20.8075	22.5579	21.1936	20.6746	19.3895
CH3L1_HUMAN	SFTLASSETGVGAPISGPGIPGR	2	23.62	-0.206	-0.73	0.46842	0.53	0.46842	23.095	23.0765	24.7002	24.8603	22.7073	22.8017	23.2416	22.7796	23.6817	24.0242	24.7935	24.6784	23.5512	23.4927	23.2545	23.4798	23.0606	22.7508	23.1636	23.095	23.6944	23.5757	22.6884	22.4865	23.0944	23.2081	23.8685	24.0245	24.6195	24.7448	23.4331	23.3953	24.7323	24.7242	24.2658	24.1112	24.9769	24.2609	22.4715	22.0236
CH3L1_HUMAN	THGFDGLDLAWLYPGR	2	22.5	-0.82	-0.99	0.32907	0.97	0.32907	22.1725	22.0436	24.2895	24.0155	21.4531	17.4874	22.2022	21.7956	23.1608	23.2608	24.2771	23.7653	23.268	22.9788	22.7832	22.7589	19.0096	NA	22.1794	17.7106	23.1626	22.0219	22.0092	17.8307	22.1302	22.1803	23.6298	23.5822	23.6561	23.7401	22.8987	22.5134	24.1134	24.1636	24.1158	23.4716	24.6216	23.7246	21.6841	21.5138
CH3L1_HUMAN	TLLSVGGWNFGSQR	2	22.79	-0.372	-1.27	0.21157	1.61	0.21157	22.2817	22.5429	23.3516	23.6832	21.9672	21.8327	22.1356	22.1373	22.9949	23.159	24.1125	23.8073	22.6529	22.9558	22.5918	23.1087	21.7898	20.8576	22.1064	21.9419	22.6749	22.6322	21.8869	21.5992	22.4899	22.5241	23.0984	23.4416	23.7505	24.0341	22.5541	22.6183	23.8943	24.1341	23.2024	23.5029	24.0613	23.5433	21.8752	21.9376
CH3L1_HUMAN	VTIDSSYDIAK	2	21.27	-0.151	-0.46	0.64422	0.22	0.64422	21.0042	21.2957	21.8322	22.269	20.8317	20.8898	21.4058	20.296	21.4864	21.2867	22.1183	22.2443	20.4095	20.7717	21.3478	20.5959	20.9857	20.5725	21.5785	20.7017	21.1984	21.2507	21.174	20.4012	20.6674	20.7071	21.9996	21.9139	21.8979	21.7117	20.5606	20.913	22.382	22.031	21.9309	21.3832	22.9269	21.1517	20.4182	20.3167
CHAD_HUMAN	AGAFDDLTELTYLYLDHNK	3	18.42	-0.346	-0.92	0.36368	0.85	0.36368	17.5834	17.8417	19.7512	19.4684	16.7721	17.2199	18.8478	18.1279	NA	NA	19.2436	19.26	18.7345	18.5629	19.2079	19.24	15.6696	NA	18.4228	17.8664	NA	NA	18.3411	17.9956	18.1312	18.04	18.2954	19.2309	18.5525	18.6241	18.3883	17.7975	19.0932	NA	19.776	NA	19.3098	18.5739	17.876	17.8819
CHD8_HUMAN	KN(de)NKAELN(de)CLGM(ox)EPVQTANSR	3	NA	NA	NA	NA	NA	NA	NA	NA	NA	NA	NA	NA	NA	NA	NA	NA	NA	NA	NA	NA	NA	NA	NA	NA	NA	NA	NA	NA	NA	NA	NA	NA	NA	NA	NA	NA	NA	NA	NA	NA	NA	NA	NA	NA	NA	NA
CHD8_HUMAN	QLVLQPVK	2	20.24	-0.369	-0.91	0.37478	0.83	0.37478	19.6192	NA	NA	NA	19.9045	19.7107	NA	NA	NA	NA	NA	NA	20.9611	NA	NA	NA	19.8731	19.9055	20.4257	NA	20.6194	20.2492	20.7978	20.2347	20.1265	19.7406	NA	NA	21.1762	NA	NA	NA	NA	NA	NA	NA	NA	NA	NA	NA
CHIO_HUMAN	PMVVDICIR	2	21.28	0.103	0.23	0.82082	0.05	0.82082	NA	NA	22.149	NA	NA	NA	20.8698	NA	20.6318	21.1185	NA	21.5807	21.2385	NA	21.5161	NA	NA	NA	NA	NA	NA	NA	NA	NA	NA	NA	NA	NA	20.7225	20.889	NA	NA	20.9388	20.5967	22.3967	21.9962	NA	NA	NA	NA
CHL1_HUMAN	ACTSQGCGKPITEESSTLGEGSK	2	21.01	0.121	0.32	0.7533	0.1	0.7533	19.9918	19.9037	22.7273	22.8111	20.1139	20.0828	22.1172	20.5945	21.6141	22.0011	21.5391	21.4696	20.7942	20.949	21.6044	20.5102	21.0832	20.9379	20.367	20.1259	20.4016	20.4352	20.5723	19.6811	19.7827	19.904	20.8962	21.1726	21.4844	21.7267	20.161	20.6325	21.8228	21.9969	22.6454	22.799	22.4893	20.9854	19.8861	19.4472
CHL1_HUMAN	CTASNFLGTATHDFHVIVEEPPR	3	20.43	-0.274	-0.57	0.57369	0.32	0.57369	20.0926	19.4722	21.6075	22.6277	19.3019	19.58	20.7942	20.1019	NA	20.8878	NA	NA	NA	NA	NA	20.7608	19.2791	18.6949	20.7943	19.9965	20.856	20.0546	19.839	19.1516	20.4444	19.9256	NA	20.7834	NA	NA	NA	NA	22.0206	21.2546	21.1019	22.7008	NA	21.0774	19.2046	19.662
[truncated: 3,526 more rows]
