# Supplementary material for: Analysis of the Cerebrospinal Fluid Proteome in Alzheimer's Disease
Source: PLoS One. 2016 Mar 7;11(3):e0150672. doi: 10.1371/journal.pone.0150672 (PMC4780771; doi:10.1371/journal.pone.0150672)
Supplement: S8 DataFile — (XLSX) [file pone.0150672.s008.xlsx]

## Sheet: Maxquant_reference_normalized_d
S8 DataFile. Maxquant reference normalized data quantification data.
Protein (Uniprot ID)	Peptide	Charge	A	Coef	t	p.value	F	F.p.value	AD1_1	AD1_2	AD2_1	AD2_2	AD3_1	AD3_2	AD4_1	AD4_2	AD5_1	AD5_2	AD6_1	AD6_2	AD7_1	AD7_2	AD8_1	AD8_2	AD9_1	AD9_2	AD10_1	AD10_2	C1_1	C1_2	C2_1	C2_2	C3_1	C3_2	C4_1	C4_2	C5_1	C5_2	C6_1	C6_2	C7_1	C7_2	C8_1	C8_2	C9_1	C9_2	C10_1	C10_2
1433E_HUMAN	DSTLIMQLLR	2	19.67	0.168	0.97	0.33926	0.93	0.33926	19.8005	19.5174	20.0306	20.1501	19.6883	19.468	19.4416	19.3371	20.0223	19.9015	20.1541	19.9193	19.7872	19.114	20.0988	20.1165	19.7467	19.0831	19.8446	19.9054	20.0798	19.6194	19.8263	19.8417	20.1238	19.9553	18.6142	18.775	19.7595	19.7106	19.0565	19.4002	19.5697	19.8338	19.5819	19.0792	19.1096	19.5641	19.946	20.3175
1433E_HUMAN	LICCDILDVLDK	2	18.83	0.029	0.18	0.85767	0.03	0.85767	18.4878	18.8258	19.0875	19.3318	18.5947	19.0377	18.1032	18.56	18.8858	19.1633	18.948	19.1455	18.4182	18.4799	18.8473	19.1363	19.0118	19.0419	18.6505	18.8248	18.8205	18.8858	18.6527	18.5891	18.9327	18.9717	NA	NA	18.4468	19.0722	NA	18.2923	18.6502	18.8937	18.7065	18.7332	NA	NA	19.2267	19.4482
1433E_HUMAN	NLLSVAYK	2	20.21	0.256	1.4	0.17106	1.97	0.17106	20.0391	NA	20.7644	20.4839	20.1914	NA	NA	NA	20.844	NA	20.995	20.6392	20.0332	19.7246	20.3142	NA	20.3964	NA	20.2106	NA	20.2067	NA	20.3759	NA	20.3226	NA	19.5051	19.662	NA	20.5475	19.8998	19.9097	20.3994	NA	20.1253	20.1567	19.5856	20.0195	NA	NA
1433Z_HUMAN	DICNDVLSLLEK	2	19.19	0.032	0.15	0.8827	0.02	0.8827	19.1593	18.9324	19.6191	20.3154	18.814	18.6991	18.6701	18.8933	19.4999	19.5186	20.3148	19.9874	19.6985	19.1041	19.3692	19.8	17.9271	17.7178	19.1652	18.7967	18.8973	18.9802	19.2711	19.3218	18.5382	19.4651	NA	NA	19.3636	19.3194	19.2653	19.3723	19.0119	18.9312	19.4523	19.0791	18.7992	19.0951	19.3622	19.5044
1433Z_HUMAN	FLIPNASQAESK	2	18.93	0.153	0.84	0.40736	0.7	0.40736	NA	18.4295	19.5848	19.2672	19.142	18.501	18.2945	18.8164	19.5668	19.3004	19.2026	19.4014	18.8524	18.9847	18.8601	18.9378	18.5623	19.1089	19.1306	19.2529	18.9063	18.8138	19.0199	18.7869	18.4414	18.977	NA	NA	19.3332	19.0865	NA	18.6432	18.6738	18.5865	18.5683	19.0006	19.1642	18.2741	19.225	18.8843
1433Z_HUMAN	SVTEQGAELSNEER	2	18.42	0.344	1.55	0.12934	2.42	0.12934	NA	NA	NA	18.4373	18.3471	18.8983	18.2502	18.5177	18.7577	19.0315	NA	18.6471	17.7522	18.4554	18.2192	18.7643	18.4126	18.8597	18.7465	19.1629	18.1156	18.3821	18.6144	19.3727	18.0559	18.8785	NA	17.8228	NA	18.328	17.7283	18.3771	NA	18.1499	17.5431	17.8946	NA	NA	18.2664	18.1977
1433Z_HUMAN	TAFDEAIAELDTLSEESYK	3	19.34	0.061	0.24	0.81189	0.06	0.81189	18.9987	18.4921	19.9892	20.3452	18.3198	19.0559	19.1319	19.3685	19.9661	19.8001	20.6036	20.1344	19.4259	19.014	19.9107	20.0151	18.442	17.3979	19.429	19.6193	18.77	19.3126	18.7567	19.1841	19.342	19.6338	18.3833	18.4478	19.6078	19.2645	19.0932	19.8341	19.6494	20.1945	19.1548	19.0995	18.8975	19.5073	19.9472	20.1602
4ET_HUMAN	KDGDM(ox)TAFN(de)K	2	NA	NA	NA	NA	NA	NA	NA	NA	NA	NA	NA	NA	NA	NA	NA	NA	NA	NA	NA	NA	NA	NA	NA	NA	NA	NA	NA	NA	NA	NA	NA	NA	NA	NA	NA	NA	NA	NA	NA	NA	NA	NA	NA	NA	NA	NA
4F2_HUMAN	GQSEDPGSLLSLFR	2	18.96	-0.113	-0.71	0.48	0.51	0.48	18.9274	19.0292	18.8666	18.7017	18.7274	18.9979	18.6559	18.7866	18.7587	19.047	18.9214	19.1111	19.3018	19.0045	19.1971	19.2834	18.35	18.6722	18.578	19.2161	19.6432	19.3448	18.7964	19.2167	19.4972	19.3013	18.5752	18.5951	19.7847	19.3516	18.7568	18.8983	19.6231	19.3956	18.5591	18.779	18.6244	18.6591	18.342	18.6523
4F2_HUMAN	IGDLQAFQGHGAGNLAGLK	3	19.25	-0.089	-0.26	0.80135	0.07	0.80135	18.4289	NA	NA	NA	NA	NA	18.3643	NA	19.8873	19.2535	19.7743	NA	NA	NA	19.3822	NA	NA	NA	19.4309	NA	18.4705	NA	NA	NA	18.9905	NA	NA	NA	NA	NA	19.3927	19.3772	NA	NA	19.7192	NA	NA	19.7161	NA	NA
4F2_HUMAN	LLTSFLPAQLLR	2	18.26	-0.487	-2.13	0.04073	4.55	0.04073	18.7119	NA	18.7598	18.3202	NA	NA	NA	17.7333	17.6048	17.7988	18.0581	17.9434	18.4956	18.4897	18.512	18.468	17.0307	16.2878	18.2507	18.0216	18.7382	18.6319	NA	18.2143	18.2708	NA	18.286	18.1984	19.0125	18.71	NA	NA	18.6909	NA	18.7261	18.2425	18.511	18.9406	NA	NA
7B2_HUMAN	DFSEDQGYPDPPNPCPVGK	2	20.99	0.558	2.03	0.04832	4.14	0.04832	21.4402	21.0349	21.3608	21.4657	21.3137	21.2029	21.1403	21.5632	21.3224	21.3436	20.4719	19.0636	21.2196	21.1464	21.2761	21.567	22.0908	21.8473	20.9595	21.8363	21.2995	21.1991	21.0852	20.9465	21.0867	21.1474	19.2247	NA	19.6149	19.6941	18.9123	19.9764	21.3298	21.5672	21.2121	21.1883	20.9215	21.1939	21.0439	21.1224
7B2_HUMAN	EFQLHQHLFDPEHDYPGLGK	3	22.33	0.165	0.55	0.58671	0.3	0.58671	22.5089	21.8638	23.6901	23.6661	22.6603	22.1393	22.3033	21.8153	22.283	22.1739	22.8412	22.7265	22.7976	21.7433	22.9247	22.3378	22.0423	21.1141	22.2913	21.9421	22.0876	NA	21.147	21.424	22.6561	21.5811	22.77	22.3727	22.4426	22.2329	22.5014	21.2621	22.9545	21.9192	23.3084	22.6411	21.9949	23.5325	21.7061	NA
7B2_HUMAN	KSVPHFSDEDKDPE	2	20.77	-0.012	-0.02	0.98359	0	0.98359	21.6468	19.3213	22.0476	22.0105	21.7704	18.2597	22.3386	19.8614	19.17	19.1163	19.5462	19.6992	21.996	19.5942	21.582	19.5367	21.987	22.0484	21.7838	21.9811	21.938	21.6428	21.7337	21.5874	21.9144	21.5987	19.2816	18.771	21.9324	19.5841	19.2707	18.7171	21.2507	21.5911	21.9651	22.0527	21.5313	19.563	18.8108	20.8084
7B2_HUMAN	LLHGVMEQLGIAR	3	20.3	-0.104	-0.44	0.66336	0.19	0.66336	20.5271	20.3767	21.2585	21.4429	19.8716	19.837	19.2119	19.6648	20.6737	20.168	20.3462	19.5664	20.5656	19.9126	20.7346	20.459	19.6053	NA	20.3716	20.0595	20.4217	20.3923	19.4894	NA	20.2647	20.7915	19.7719	19.0431	21.1396	20.9961	19.9544	19.4529	21.2038	20.5074	21.008	20.8441	20.4245	NA	20.252	20.4316
7B2_HUMAN	LLHGVMEQLGIARPR	3	19.37	-0.012	-0.05	0.96278	0	0.96278	19.3917	19.8283	19.8514	20.3095	19.3474	18.8347	NA	19.1852	NA	NA	19.442	NA	19.4125	18.8897	19.1517	19.8613	NA	NA	18.3438	19.1021	19.6429	19.3724	18.5607	18.5823	19.5377	19.1873	NA	NA	NA	19.8221	18.4754	NA	20.3183	19.4024	19.8258	19.8666	19.45	19.3974	19.3019	NA
7B2_HUMAN	SVNPYLQGQR	2	24.19	0.692	2.21	0.03247	4.88	0.03247	24.4741	24.5695	22.6498	23.1944	25.2843	24.8652	24.9566	24.7685	24.6701	24.8823	23.2407	23.716	24.5271	25.1709	24.546	25.0087	25.2799	25.2271	24.8995	24.8351	25.0172	24.8905	24.9365	24.426	24.874	24.922	21.2877	22.883	23.4858	23.2157	23.7091	24.2883	23.6643	24.5239	22.5742	22.7348	23.5119	24.1525	24.0836	23.7353
7B2_HUMAN	SVPHFSDEDKDPE	2	23.74	0.39	2.76	0.00839	7.63	0.00839	24.0264	24.0052	23.7109	24.2145	24.3209	24.2825	23.8955	23.9619	23.8513	23.859	23.6479	23.7093	23.7405	23.7265	23.6161	23.4559	24.5593	24.479	23.74	23.8622	23.3577	23.2754	23.8449	23.3089	23.8685	24.1486	22.8397	23.1801	23.6011	23.861	23.2814	23.2266	23.7877	23.5595	23.6661	23.7065	23.7712	23.393	23.6466	23.5407
7B2_HUMAN	TADDGCLENTPDTAEFSR	2	21.27	0.295	1.61	0.1137	2.61	0.1137	21.2246	21.3342	21.6929	22.1697	21.1842	21.5082	21.1835	21.6288	21.7398	21.667	20.97	21.1537	21.1173	21.0735	21.2549	21.4031	21.8791	21.9183	20.7058	21.456	21.3293	21.4011	21.0737	21.3228	20.7411	20.5549	20.5271	20.9119	21.5479	21.5929	20.3315	19.7789	21.7232	21.6067	21.5279	21.4981	21.6625	21.266	20.802	21.1593
7B2_HUMAN	VSEADIQR	2	19	0.361	1.88	0.06786	3.52	0.06786	18.4964	18.6195	19.4027	19.3033	18.9014	NA	18.8514	18.423	19.6544	19.2522	18.7031	19.3043	19.2524	NA	20.0577	19.365	19.8019	20.0455	19.0652	NA	18.6561	18.8257	18.7365	18.458	18.3392	18.5701	17.9915	18.1697	19.2062	19.2626	18.9027	18.7354	19.5091	19.2565	19.1639	19.5055	19.4306	19.1448	18.4071	18.3631
A1AG1_HUMAN	EQLGEFYEALDCLR	3	26.71	-0.747	-4.45	6e-05	19.81	6e-05	26.6294	26.657	25.3734	25.5094	26.0407	26.283	26.4061	26.6462	25.6486	25.8267	26.7222	26.6712	27.1828	27.0912	26.4814	26.6393	26.0563	25.6444	26.6843	26.5574	26.7278	26.92	26.8169	26.8787	27.4454	27.3878	27.4535	27.5447	27.335	27.4357	27.3893	27.7307	26.4801	26.4049	26.9557	26.7474	27.0156	27.0688	26.812	27.1364
A1AG1_HUMAN	NWGLSVYADKPETTK	2	25.91	-0.678	-3.57	0.0009	12.72	0.0009	25.8792	25.5417	24.7855	24.7092	25.0915	24.9645	25.7369	26.2658	24.9382	24.665	25.801	25.9794	26.1267	25.9398	25.4228	25.98	25.4012	25.3812	26.3208	26.5285	26.2671	26.1932	26.1687	26.3028	26.4808	26.3906	27.0596	26.8429	26.692	26.3836	26.5491	26.5837	25.0644	25.3135	26.3503	26.1783	25.982	26.1232	26.1695	25.9234
A1AG1_HUMAN	NWGLSVYADKPETTKEQLGEFYEALDCLR	3	23.17	-0.84	-2.64	0.01175	6.95	0.01175	23.126	22.1753	22.9272	22.9882	21.8297	21.4623	22.6161	22.9356	21.8163	21.9789	23.8103	23.5974	24.0832	23.579	22.7035	23.2487	NA	NA	22.0602	22.2547	22.608	22.1642	23.6088	23.7038	22.9281	22.6981	25.5561	25.4585	24.6104	24.4933	24.5621	24.3766	22.1398	21.616	23.851	23.6167	23.4461	23.8468	22.9399	23.2257
A1AG1_HUMAN	SDVVYTDWK	2	25.28	-0.607	-3.38	0.00155	11.43	0.00155	25.4611	25.4251	23.4797	23.4732	24.9089	24.8138	24.999	25.2335	24.4372	24.2616	25.3229	25.1815	25.4232	25.3882	25.1102	25.1787	25.2773	25.4667	25.1492	25.4917	25.2831	25.3164	25.324	25.6305	25.5366	25.3876	26.1449	26.2868	25.9569	25.9449	25.917	25.9474	24.9826	24.7284	25.4278	25.583	25.6276	25.5181	25.4542	25.6329
A1AG1_HUMAN	SDVVYTDWKK	2	21.87	-0.954	-3.78	0.00049	14.27	0.00049	21.5342	21.6385	20.0991	19.8938	21.3094	NA	21.7835	21.6125	20.6636	20.498	21.8191	22.1866	22.3165	22.3336	21.4094	21.4846	21.4901	20.8933	21.5528	21.7424	21.6561	21.3452	22.2423	21.6804	22.6186	22.5893	23.6826	23.1937	23.0561	23.2497	23.0534	22.8372	21.1575	20.6215	22.2424	22.5865	22.0944	22.1537	22.0497	22.5654
A1AG1_HUMAN	TEDTIFLR	2	24.13	-0.762	-4.08	0.00019	16.62	0.00019	23.8112	24.0084	22.7413	22.4737	23.5708	23.7099	23.5299	23.6436	22.9707	23.0847	24.3435	24.2477	24.4857	24.4458	23.9263	23.9048	23.9262	24.1313	23.935	24.1443	24.2237	24.37	24.3026	24.3917	24.4935	24.637	25.6179	25.1702	24.9558	24.8212	25.0075	24.896	23.5253	23.4714	24.4051	24.3524	24.5898	24.1917	24.3649	24.4924
A1AG1_HUMAN	TYMLAFDVNDEK	2	25.19	-0.851	-2.73	0.00922	7.45	0.00922	25.6895	25.6053	23.0168	22.3942	NA	25.1091	25.1805	24.5807	23.5416	23.5014	25.0626	24.5099	25.54	25.662	25.0311	24.0383	25.424	25.1939	25.934	25.1309	25.5089	25.4129	26.2337	25.6974	26.1878	26.1641	26.6091	26.0022	26.1271	25.9258	26.3375	26.0558	24.652	23.9253	24.6225	24.5489	25.3431	24.6553	26.3583	25.7765
A1AG1_HUMAN	WFYIASAFR	2	24.73	-1.258	-4.17	0.00014	17.42	0.00014	23.6692	24.0801	24.1581	24.114	23.6382	23.2868	23.9337	24.2725	23.5138	23.3497	25.7135	25.4806	25.8073	25.2256	24.4748	24.7643	22.5699	21.7847	23.8893	24.3192	24.5803	24.4669	24.9016	25.1509	25.0887	24.8697	26.7679	27.1488	26.1172	26.0267	26.2775	25.909	24.1807	24.0558	25.6359	25.5872	25.4134	25.3601	24.8127	24.8471
A1AG1_HUMAN	YVGGQEHFAHLLILR	2	25.41	-0.579	-2.65	0.01121	7.02	0.01121	25.8418	25.5022	25.2395	25.3231	25.1959	25.1429	25.1809	25.4624	23.7719	23.7901	25.665	25.744	25.3164	25.1669	24.9644	25.2304	24.445	24.328	25.3424	25.7794	25.5	25.5241	25.6717	25.7358	25.9306	25.8469	26.519	26.5893	26.6337	26.3965	25.8586	25.4058	24.0893	24.0335	25.9545	25.9952	25.8644	25.3388	25.5524	25.5789
A1AG2_HUMAN	EHVAHLLFLR	2	22.19	-0.731	-2.98	0.00468	8.9	0.00468	22.6638	22.4422	21.0669	20.7919	21.7646	22.1045	21.5552	21.8286	21.8311	21.9192	22.0549	21.7918	23.2019	23.0491	21.3797	22.3164	20.8697	20.9247	21.6933	21.3208	22.5824	22.4669	22.1224	22.3507	22.6539	22.953	23.4586	23.1434	22.6888	23.1244	23.4251	23.271	21.467	22.2308	22.702	22.3396	21.2926	22.5262	22.0272	22.3703
A1AG2_HUMAN	EQLGEFYEALDCLCIPR	2	24.57	-0.636	-3.11	0.00333	9.66	0.00333	24.3334	24.2943	23.6691	24.6884	23.7992	23.8562	23.979	24.2315	24.107	24.1293	25.1618	25.0353	25.2535	24.8968	24.7091	24.8403	23.2188	22.713	24.2398	23.8306	24.8684	24.4631	24.65	24.9077	24.8385	25.0286	25.4678	25.3535	25.1043	25.2263	25.3375	25.3311	24.4092	24.5454	25.0228	24.8345	24.0522	24.5132	24.6976	25.0612
A1AG2_HUMAN	NWGLSFYADKPETTK	2	24.42	-0.849	-2.82	0.00741	7.94	0.00741	24.2905	23.9314	22.9536	22.6343	24.1613	23.9891	24.4859	24.6698	23.7213	NA	23.2698	23.4808	25.2535	22.7627	24.8765	24.912	23.9813	23.5979	24.3234	24.371	25.0884	24.9388	24.9294	24.9906	25.1394	24.8907	26.1833	25.9405	25.0212	24.5378	25.9616	25.5053	23.6839	NA	24.1728	23.7922	24.3881	23.8179	24.6945	24.6937
A1AG2_HUMAN	SDVMYTDWK	2	23.32	-0.439	-2.75	0.00869	7.56	0.00869	23.3477	23.1804	23.6134	23.6083	22.8798	22.5157	22.6994	22.9531	22.4556	22.3755	23.2831	23.3104	23.6113	23.5211	23.0987	23.4262	23.1789	23.0815	22.8778	23.0442	23.7295	23.7074	23.6521	23.8443	24.0014	23.5507	24.2176	24.0024	23.6826	23.6127	23.9358	24.0093	22.8535	22.8181	23.3721	23.4346	23.1298	22.9134	22.9679	23.4021
A1AG2_HUMAN	TLMFGSYLDDEK	2	24.47	-0.571	-2.99	0.00459	8.94	0.00459	24.2745	24.2264	23.5269	23.5888	24.0206	24.0462	23.8917	24.2124	23.6445	23.4171	25.1866	24.8269	24.9689	24.8763	24.36	24.4089	24.1878	24.2318	23.9475	23.934	24.5498	24.727	24.5803	24.6899	24.6667	24.758	25.9048	25.8133	25.4594	25.1724	25.1759	24.8935	23.8296	23.9382	25.2607	24.904	24.1977	23.8978	24.5245	24.2492
A1AT_HUMAN	SVLGQLGITK	2	18.84	-0.263	-0.97	0.34024	0.95	0.34024	NA	NA	NA	NA	NA	NA	18.7864	18.8872	18.0005	18.6902	NA	NA	18.7526	NA	19.0353	18.9152	NA	NA	NA	18.2464	NA	NA	19.0607	18.8732	19.6816	19.7357	NA	NA	19.0904	19.1546	19.2856	NA	18.2585	NA	NA	NA	NA	18.1374	18.5423	18.7861
A1AT_HUMAN	VFSN(de)GADLSGVTEEAPLK	2	NA	NA	NA	NA	NA	NA	NA	NA	NA	NA	NA	NA	NA	NA	NA	NA	NA	NA	NA	NA	NA	NA	NA	NA	NA	NA	NA	NA	NA	NA	NA	NA	NA	NA	NA	NA	NA	NA	NA	NA	NA	NA	NA	NA	NA	NA
A1BG_HUMAN	ATWSGAVLAGR	2	24.06	-0.134	-0.76	0.45038	0.58	0.45038	23.8744	23.6168	22.9871	23.5122	23.9616	23.7499	24.0594	24.2139	23.6579	23.5497	24.374	24.4124	24.564	24.4952	24.4238	23.9864	24.141	23.9772	24.1237	24.1975	24.3852	24.3585	24.6159	24.5233	24.164	23.8874	24.9116	25.1721	24.0936	23.9776	24.7519	24.7009	23.7677	23.3914	23.5117	23.5788	23.704	24.0628	23.5104	23.4976
A1BG_HUMAN	CEGPIPDVTFELLR	2	22.74	-0.341	-1.78	0.08203	3.17	0.08203	22.9771	22.6375	22.1651	22.2184	22.1815	22.1863	22.4516	22.5698	22.3059	22.4134	23.2792	23.1945	23.4725	23.2387	22.8642	22.791	21.5027	21.6019	22.5159	22.7492	23.1406	22.7045	23.0292	23.2183	23.0895	22.9566	23.7693	24.2878	22.6387	22.5052	23.4454	23.4923	22.2961	22.3197	22.4455	22.1846	22.5383	22.9235	22.5548	22.5966
A1BG_HUMAN	CLAPLEGAR	2	22.51	-0.033	-0.17	0.86481	0.03	0.86481	21.9352	22.2353	21.7701	21.7847	22.6363	22.66	22.5747	21.9108	22.0691	22.2131	22.9004	22.8348	23.1839	22.9215	22.6465	22.6546	22.8248	22.7352	22.7883	22.589	22.9898	22.5421	23.3412	22.5094	22.5782	22.888	23.2233	23.31	22.3692	22.2886	22.8965	23.351	22.1078	21.9124	21.8558	21.901	22.4611	22.2644	22.0305	21.6983
A1BG_HUMAN	HQFLLTGDTQGR	2	24.17	-0.159	-0.81	0.42456	0.65	0.42456	24.0794	24.394	23.7112	23.6239	23.8296	23.7758	25.0419	24.306	23.0464	24.0052	24.4489	24.2394	24.6802	24.356	24.4629	23.8588	24.044	23.6792	24.2666	23.9596	24.2558	23.7176	24.6917	23.8957	24.4556	24.7198	25.0556	24.9237	24.3813	24.2562	23.9986	24.2591	23.9512	23.6626	23.8908	23.9027	24.5305	24.0812	24.4012	23.9484
A1BG_HUMAN	IFFHLNAVALGDGGHYTCR	3	23.89	-0.305	-1.07	0.2925	1.14	0.2925	24.1949	24.3154	22.0657	22.7298	24.1003	24.175	24.5116	24.5011	23.3741	23.0342	23.6435	24.1668	24.1239	24.4446	24.5073	24.1517	22.4817	21.9693	23.9696	24.3144	24.6574	24.4916	24.995	24.9935	24.8252	24.7945	24.4011	24.6516	23.647	23.2887	24.3962	24.5411	22.8223	23.3414	22.8385	22.5756	22.8701	24.1508	24.4784	24.1217
A1BG_HUMAN	LELHVDGPPPRPQLR	3	20.78	-0.254	-1.21	0.23123	1.47	0.23123	20.8061	20.4371	20.7135	20.1676	20.1252	20.0866	21.2865	21.033	20.072	20.0665	21.2298	21.6947	21.1121	20.8897	20.5002	20.7159	20.2787	20.1556	21.1263	20.5247	20.8707	20.7015	20.8042	20.937	20.8765	21.162	22.5109	22.2579	20.6611	20.7631	21.6674	21.3416	19.7772	19.9733	20.8744	20.7911	20.4438	20.7938	20.5218	20.3669
A1BG_HUMAN	LHDNQN(de)GWSGDSAPVELILSDETLPAPEFSPEPESGR	3	NA	NA	NA	NA	NA	NA	NA	NA	NA	NA	NA	NA	NA	NA	NA	NA	NA	NA	NA	NA	NA	NA	NA	NA	NA	NA	NA	NA	NA	NA	NA	NA	NA	NA	NA	NA	NA	NA	NA	NA	NA	NA	NA	NA	NA	NA
A1BG_HUMAN	N(de)GVAQEPVHLDSPAIK	2	21.04	-0.365	-0.68	0.49899	0.47	0.49899	21.2146	18.467	NA	NA	18.7861	NA	20.9633	21.3008	21.3155	21.4943	21.7664	19.5044	21.8319	21.6893	21.0495	21.007	NA	NA	21.3469	21.6907	21.5098	21.2665	21.3714	21.552	20.5016	NA	19.9287	21.9345	NA	NA	22.3764	22.5375	21.0927	21.0236	NA	NA	NA	21.4864	21.0535	19.0343
A1BG_HUMAN	SGLSTGWTQLSK	2	24.43	0.014	0.08	0.93605	0.01	0.93605	24.5854	24.4068	23.5654	23.5875	24.4084	24.2992	24.5978	24.7786	24.3282	24.1219	24.3172	24.358	24.4102	24.7736	24.6293	24.5413	25.0948	24.7014	24.6438	24.6575	24.9834	24.7926	25.1214	24.963	24.7781	24.6715	25.0748	25.114	23.9856	23.8865	24.6022	24.9785	23.8408	23.8699	23.9902	23.5564	24.0777	24.1156	23.9629	24.1665
A1BG_HUMAN	SLPAPWLSMAPVSWITPGLK	2	22.31	-1.137	-2.16	0.0365	4.67	0.0365	23.0809	22.9744	23.4112	23.5562	21.9632	21.7693	22.2386	22.7037	22.8532	22.9357	20.272	21.0628	20.7387	20.8662	18.5613	20.2945	21.4042	19.2693	22.1067	23.0944	23.3808	23.2164	23.3706	23.5273	23.2763	23.1979	24.3491	22.529	23.0322	24.0361	20.3582	20.6355	23.22	23.387	NA	23.0425	23.6387	19.9905	23.2912	23.419
A1BG_HUMAN	SWVPHTFESELSDPVELLVAES	3	23.94	-0.529	-1.4	0.17005	1.95	0.17005	24.2966	23.8334	24.1054	23.621	23.1081	22.8909	23.9203	24.1136	23.687	23.6676	24.8024	24.6381	24.606	24.2454	24.4355	24.5296	21.8436	18.8275	24.0012	24.298	24.0705	23.6962	23.8025	24.241	23.8488	23.6499	25.443	25.6425	24.1529	24.1016	24.4962	24.6544	23.9668	23.6297	23.4182	23.6121	24.1452	24.4561	24.5642	24.4691
A1BG_HUMAN	TPGAAANLELIFVGPQHAGNYR	3	25.16	-0.284	-1.38	0.17383	1.91	0.17383	25.3186	24.6688	24.5428	24.0258	25.041	24.9436	25.3997	25.4854	24.5919	24.8604	25.7759	25.5484	25.4894	25.4414	25.1773	25.4232	24.2252	23.4573	25.6668	25.335	25.7634	25.5646	25.7435	25.6149	25.4361	25.0353	26.3604	26.3246	25.1766	25.2265	25.5548	25.4207	24.8268	24.8003	24.7088	24.6776	24.9343	25.0953	25.0026	24.829
A1BG_HUMAN	VTLTCVAPLSGVDFQLR	3	25.03	-0.271	-1.06	0.29716	1.12	0.29716	24.8859	25.1051	24.0171	24.3058	24.8885	24.7825	25.0254	24.4378	25.1377	25.3333	24.8074	25.9692	24.9243	24.7656	24.3586	24.9648	24.7307	24.6034	NA	25.5437	25.6001	25.5083	24.4675	25.7725	25.3545	25.3573	26.239	26.5676	25.8153	24.8042	24.5556	NA	24.0575	24.3433	24.3783	25.1157	25.2735	24.6013	25.2759	25.452
A2AP_HUMAN	DSFHLDEQFTVPVEMMQAR	3	21.05	-0.898	-1.91	0.07242	3.64	0.07242	20.669	NA	NA	NA	20.3511	19.8715	NA	20.242	NA	NA	NA	NA	NA	NA	NA	NA	19.5106	NA	22.0787	21.6751	21.5945	21.127	21.068	21.0686	21.3411	21.0225	NA	NA	NA	NA	NA	NA	NA	NA	NA	NA	NA	NA	22.8262	21.3258
A2AP_HUMAN	EDFLEQSEQLFGAKPVSLTGK	3	19.48	-0.047	-0.24	0.8151	0.06	0.8151	19.4835	19.7432	NA	18.9002	18.7753	18.8277	19.0647	19.1248	19.6335	19.9535	19.7491	19.5758	19.4662	19.7201	19.7388	19.9313	18.6406	19.1753	20.029	20.2816	19.977	19.8057	19.1089	19.3022	19.8242	19.4643	19.9742	20.7192	19.2941	19.0612	19.9152	20.0023	19.3649	18.8423	18.8901	18.3696	19.7173	19.6682	19.1636	19.3772
A2AP_HUMAN	ELKEQQDSPGNK	2	15.41	-0.056	-0.22	0.82453	0.05	0.82453	NA	NA	15.1266	14.8042	15.0553	NA	15.5669	15.2777	NA	15.1619	15.6823	16.0952	15.5875	15.6892	14.7305	14.9949	15.8057	NA	15.5226	NA	14.7128	NA	15.5078	NA	NA	NA	17.1376	16.6054	14.9234	14.9892	16.0405	15.8552	14.6382	14.4497	15.2586	15.3276	15.7259	15.1584	NA	NA
A2AP_HUMAN	FDPSLTQR	2	19.62	-0.154	-0.65	0.52199	0.42	0.52199	19.4716	19.3686	18.3284	18.6542	19.6258	19.6139	NA	18.5136	19.1913	19.224	19.6617	19.7047	19.6048	19.898	19.7232	19.5996	20.619	20.3597	20.128	20.3352	20.1595	19.9782	20.8123	19.3073	19.5013	19.7229	20.4153	20.314	19.1376	20.1867	19.9014	NA	19.2732	19.1762	18.8714	18.8158	19.9485	19.8553	19.1358	19.2496
A2AP_HUMAN	GFPIKEDFLEQSEQLFGAK	3	19.69	-0.177	-0.96	0.34373	0.92	0.34373	19.6398	19.6672	18.9547	NA	18.934	19.4809	19.0024	19.373	19.7594	19.6434	20.1431	19.7833	20.1015	19.9353	19.9561	20.2515	18.9275	18.6438	20.2643	20.1784	19.9442	19.7083	19.6301	19.7509	19.9807	19.8727	20.4828	20.3778	19.3635	19.4085	20.0862	19.9273	19.4492	19.358	19.4495	18.9418	19.7346	20.4365	19.5476	19.9197
A2AP_HUMAN	HQMDLVATLSQLGLQELFQAPDLR	3	20.94	-0.426	-0.83	0.41373	0.69	0.41373	NA	NA	21.0712	20.2114	NA	NA	NA	NA	NA	19.4704	21.995	21.0139	21.1422	20.8071	20.7495	21.0534	NA	NA	21.5853	19.3981	NA	NA	20.3575	NA	NA	NA	22.7843	22.9891	21.0824	21.2226	20.8449	20.5308	NA	NA	19.3887	20.1697	NA	21.9019	NA	NA
A2AP_HUMAN	IQEFLSGLPEDTVLLLLNAIHFQGFWR	3	18.99	-1.004	-1.52	0.15179	2.31	0.15179	NA	NA	NA	NA	NA	NA	NA	NA	NA	NA	NA	18.1582	NA	18.253	NA	NA	NA	NA	NA	NA	NA	NA	NA	NA	NA	NA	NA	20.4003	18.8555	19.1738	NA	18.2649	NA	NA	19.8463	18.5719	18.6363	19.7678	NA	NA
A2AP_HUMAN	LGNQEPGGQTALK	2	21.14	0.03	0.14	0.8855	0.02	0.8855	20.2872	20.7046	20.2983	20.5439	21.245	21.3192	20.7386	21.032	21.256	21.0702	21.1274	21.3434	21.1617	21.4916	21.0499	21.1333	21.6982	22.0537	21.554	21.9973	21.1194	21.4874	21.6129	21.7716	21.4981	21.5129	22.2082	22.3322	20.3804	20.8273	21.3016	21.524	20.2341	20.3865	20.5714	20.6823	21.3218	20.6004	20.4788	20.6587
A2AP_HUMAN	LQQVLHAGSGPCLPHLLSR	3	21.77	-0.129	-0.44	0.66401	0.19	0.66401	21.8353	21.6918	20.4753	20.5206	20.9581	22.5285	21.9531	21.7969	21.7105	21.5213	21.5533	22.1731	22.0315	22.4248	22.1326	22.068	21.8932	21.6317	22.344	20.7871	22.5052	22.577	22.0155	21.3785	22.2768	20.7845	23.1822	23.1711	21.4887	22.1914	22.0807	22.2555	20.4514	20.8516	21.2197	21.7184	21.7822	22.0246	21.6806	20.9836
A2AP_HUMAN	LVPPMEEDYPQFGSPK	2	18.54	NA	NA	NA	NA	NA	NA	NA	NA	NA	NA	NA	NA	NA	NA	NA	NA	NA	NA	NA	NA	NA	NA	NA	NA	NA	NA	NA	NA	NA	NA	NA	NA	18.5418	NA	NA	NA	NA	NA	NA	NA	NA	NA	NA	NA	NA
A2AP_HUMAN	MSLSSFSVNRPFLFFIFEDTTGLPLFVGSVR	3	19.29	-0.236	-0.42	0.68002	0.18	0.68002	NA	NA	NA	18.685	NA	NA	NA	NA	NA	NA	19.221	19.2826	NA	NA	NA	NA	NA	NA	NA	NA	18.8327	NA	NA	NA	NA	NA	20.6747	20.3204	NA	NA	NA	NA	NA	NA	18.6354	NA	18.6873	NA	NA	NA
A2AP_HUMAN	NKFDPSLTQR	2	18.85	-0.118	-0.59	0.55641	0.35	0.55641	18.0876	18.3233	NA	NA	18.5566	18.637	18.3142	18.7909	NA	NA	NA	18.4785	18.9884	19.2017	NA	18.7749	19.444	19.1303	19.0727	18.9309	19.1313	18.781	18.3183	18.7778	19.2636	19.469	19.2396	19.2652	NA	18.7147	19.1065	19.1287	NA	18.4362	18.8975	18.4476	19.6533	18.9073	NA	18.1416
A2AP_HUMAN	QEDDLANINQWVK	2	21.32	0.182	0.89	0.38039	0.79	0.38039	21.2861	21.3104	NA	NA	20.693	20.5889	20.794	21.2558	NA	NA	NA	21.4896	NA	NA	21.3588	21.5482	21.5959	21.3345	22.5124	22.1833	21.3039	21.5961	21.0315	21.1767	21.4208	21.3959	21.1245	NA	20.9336	NA	21.5406	21.7976	20.5925	NA	20.6163	NA	21.0957	21.566	21.609	21.4479
A2AP_HUMAN	WFLLEQPEIQVAHFPFK	3	21.38	-0.361	-1.55	0.12942	2.4	0.12942	20.2832	NA	21.6506	21.4355	19.9109	19.7443	20.2472	20.5838	21.2677	21.3552	21.9871	22.0915	21.9033	21.6261	21.7333	21.7136	NA	NA	21.4756	21.3091	21.5014	21.1367	20.9005	21.3036	21.1024	NA	22.4912	22.9226	21.4593	21.61	21.8636	21.7006	21.0224	21.2657	21.3473	21.3311	21.7186	22.1042	20.9993	21.43
A2GL_HUMAN	ALGHLDLSGNR	2	20.3	-1.04	-4.86	2e-05	23.64	2e-05	19.4115	19.8791	NA	NA	20.0249	19.9425	20.2407	19.5109	18.8595	19.0656	19.678	19.5635	20.5562	20.192	19.7227	19.9779	19.5779	19.4761	19.9674	19.9192	20.5529	20.2496	20.2452	19.5544	21.2228	21.6064	21.1736	21.5091	21.5515	21.5709	20.8945	21.2274	19.5485	19.6458	21.1088	21.096	20.8753	20.6704	20.7285	20.8434
A2GL_HUMAN	DGFDISGNPWICDQNLSDLYR	2	20.86	-1.493	-5.27	0	27.75	0	20.2158	19.5792	20.3123	20.546	19.947	19.3021	20.2353	20.6814	18.8099	18.8245	20.1381	20.3557	21.3154	20.5358	20.879	21.6657	18.2109	NA	20.4909	20.3358	20.9162	20.5275	20.8017	20.9204	21.9	22.0822	22.4666	22.1766	22.477	22.1804	22.0108	22.0083	20.6495	20.9159	21.7755	21.5107	21.2806	21.9751	20.8861	21.6668
A2GL_HUMAN	DLLLPQPDLR	2	21.81	-1.038	-4.99	1e-05	24.93	1e-05	21.7482	21.4865	20.1707	20.1524	22.14	21.9635	21.3531	21.703	20.2152	20.2705	21.0134	21.004	21.8921	21.7375	21.553	21.4669	21.3926	21.6876	21.4717	21.4938	22.2161	22.0346	22.1512	22.3798	23.2423	23.2768	22.8185	22.5899	22.9132	22.9984	22.8929	22.6541	21.2602	20.9866	22.2268	22.1185	22.0002	21.9165	22.0799	21.9219
A2GL_HUMAN	ENQLEVLEVSWLHGLK	2	22.36	-1.435	-5.69	0	32.38	0	22.0606	22.3186	21.6618	21.4337	21.9561	22.2763	21.7702	22.1099	20.5091	20.5494	21.7609	21.5626	22.4993	22.1299	22.3032	22.4233	19.7496	19.6052	22.0531	22.0652	22.9871	22.8021	22.9063	22.9301	23.7655	23.871	23.8968	23.8248	23.8286	23.4821	23.1382	23.1244	21.8358	21.5448	23.62	22.9405	22.6036	22.8155	22.7018	22.877
A2GL_HUMAN	GQTLLAVAK	2	21.34	-0.991	-4.51	5e-05	20.3	5e-05	20.3449	20.7566	19.9719	NA	21.4337	21.5894	21.1899	20.4596	19.9682	19.9481	20.3681	20.5832	21.4012	21.1695	21.4474	21.1393	21.1353	21.1613	21.2053	20.8516	21.566	21.28	22.0205	21.4218	22.8142	22.6525	22.0857	22.0209	22.571	22.6146	21.7785	22.1734	20.4275	20.486	21.8478	21.8283	22.1057	21.5976	21.5697	21.3547
A2GL_HUMAN	LQ(de)ELHLSSNGLESLSPEFLR	3	NA	NA	NA	NA	NA	NA	NA	NA	NA	NA	NA	NA	NA	NA	NA	NA	NA	NA	NA	NA	NA	NA	NA	NA	NA	NA	NA	NA	NA	NA	NA	NA	NA	NA	NA	NA	NA	NA	NA	NA	NA	NA	NA	NA	NA	NA
A2GL_HUMAN	LQELHLSSN(de)GLESLSPEFLRPVPQLR	3	20.52	-0.86	-3.03	0.00459	9.17	0.00459	19.7219	NA	NA	19.5058	19.8856	19.6356	NA	20.3173	19.506	NA	NA	20.3777	20.7121	20.7481	19.4231	20.0816	NA	NA	19.9224	20.4237	19.95	19.7812	NA	20.5415	20.7444	21.3025	21.8083	22.6072	21.4542	21.5701	21.4976	21.8374	19.4576	20.0136	20.7696	21.1708	19.8134	20.8688	20.4306	20.8051
A2GL_HUMAN	NALTGLPPGLFQASATLDTLVLK	2	20.9	-1.286	-3.13	0.00335	9.83	0.00335	NA	NA	19.7383	19.7368	20.0139	18.9685	20.936	20.9361	NA	NA	21.2414	20.0224	21.5234	21.4506	21.1617	21.3948	18.8475	16.852	20.1338	20.5912	20.057	19.6879	21.6036	21.8074	22.3323	22.3622	22.951	23.2317	NA	NA	21.205	21.554	21.2267	20.9677	21.0572	21.0118	21.6728	22.0073	21.0205	21.3776
A2GL_HUMAN	TLDLGENQLETLPPDLLR	2	21.35	-1.19	-5.13	1e-05	26.35	1e-05	20.8324	21.0358	20.0298	20.3626	21.0301	20.9665	20.5376	21.1865	19.397	19.8362	20.4414	20.8478	21.2819	21.6607	20.7634	21.6144	20.5481	20.2907	21.0544	21.405	21.732	21.4493	21.633	21.9148	22.821	22.8562	21.9339	22.4009	22.6989	22.6701	21.9861	22.6029	20.5759	21.3314	21.953	21.854	21.4113	21.9897	21.3398	21.7593
A2GL_HUMAN	VAAGAFQGLR	2	21.29	-1.177	-5.66	0	32.04	0	20.4322	20.9662	20.0942	20.4375	21.3882	21.1961	20.6409	20.8482	19.5432	19.8056	20.7309	20.5909	21.4849	21.0713	20.8803	21.0359	20.729	20.8487	20.956	20.9038	21.8512	21.7275	21.7798	21.8353	22.3174	22.4136	22.0674	22.4704	22.4427	22.5683	22.2813	21.8936	20.6566	20.3712	22.2479	22.16	22.5973	NA	21.1778	20.9132
A2GL_HUMAN	YLFLN(de)GNK	2	NA	NA	NA	NA	NA	NA	NA	NA	NA	NA	NA	NA	NA	NA	NA	NA	NA	NA	NA	NA	NA	NA	NA	NA	NA	NA	NA	NA	NA	NA	NA	NA	NA	NA	NA	NA	NA	NA	NA	NA	NA	NA	NA	NA	NA	NA
A2MG_HUMAN	AAQVTIQSSGTFSSK	2	18.72	-0.547	-1.08	0.30959	1.17	0.30959	NA	NA	NA	NA	NA	NA	18.7014	NA	NA	NA	NA	NA	NA	NA	17.944	NA	NA	NA	18.85	NA	NA	NA	18.838	NA	NA	NA	NA	NA	NA	NA	NA	NA	NA	NA	NA	NA	19.2532	NA	NA	NA
A2MG_HUMAN	AFQPFFVELTMPYSVIR	2	20.57	-0.697	-1.95	0.05824	3.79	0.05824	20.3594	19.4492	21.2737	20.9226	19.9132	17.8884	19.7956	20.3358	21.0477	20.6672	20.8365	20.5835	21.1737	20.8747	20.8136	21.2007	16.9802	NA	20.1966	20.6847	20.3852	19.9584	20.4693	20.6527	20.3316	19.2924	20.9307	21.1744	21.6658	21.2435	20.7181	20.62	21.0686	20.6753	20.8603	20.9016	21.1359	21.4611	21.647	21.8777
A2MG_HUMAN	AIGYLNTGYQR	2	24.1	-0.165	-1.14	0.25905	1.31	0.25905	24.1591	24.1806	23.4951	23.4978	24.0336	24.5499	23.6861	24.0033	24.2022	24.1193	23.9623	23.8041	23.7505	23.8968	23.8949	24.0938	24.466	24.4027	23.896	24.2621	24.0427	24.3252	24.4835	24.6046	24.0594	24.2829	24.3306	24.3533	23.9178	23.8144	24.057	24.3295	24.2719	24.0951	24.0612	23.894	24.0025	23.781	24.079	24.8624
A2MG_HUMAN	ALLAYAFALAGNQDK	2	23.05	-0.195	-1.07	0.29202	1.14	0.29202	23.4011	23.4498	23.2103	22.8692	22.9982	22.8679	22.7516	22.6611	23.0045	23.5117	23.0484	22.668	23.2291	22.8761	23.3694	23.3526	22.1097	21.8058	23.1453	22.7109	23.3784	23.0229	23.4185	23.6425	23.6982	23.0987	23.0036	22.7743	21.9601	22.9822	23.2118	23.1838	23.585	23.1681	23.3486	23.0787	22.9563	23.0888	23.1811	23.1557
A2MG_HUMAN	ALLAYAFALAGNQDKR	3	19.18	-0.202	-0.79	0.43346	0.63	0.43346	20.0242	NA	NA	NA	19.5905	19.7435	NA	18.9742	18.67	NA	18.9182	NA	19.0017	18.8496	18.452	19.3196	18.4767	NA	18.3478	19.1565	19.2503	19.6884	20.3774	20.0731	19.4293	NA	19.1348	NA	18.2458	NA	19.2315	19.0485	19.4323	18.8734	NA	NA	NA	18.5401	19.5565	19.4622
A2MG_HUMAN	ATVLNYLPK	2	22.19	-0.231	-1.26	0.21595	1.58	0.21595	22.2601	22.4007	21.4363	21.1015	22.2156	22.3475	21.6319	22.0793	21.5106	21.6055	21.8682	21.326	22.0591	22.0027	22.2981	22.2096	22.9205	23.2628	22.1569	22.8397	22.318	22.3386	22.2202	22.5283	22.1108	22.4369	22.302	21.6312	21.9827	21.9065	22.3197	21.9413	22.5961	22.3663	22.4866	22.2215	22.5461	22.2667	22.8345	22.7898
A2MG_HUMAN	AVDQSVLLMKPDAELSASSVYNLLPEK	3	23.25	-0.383	-1.99	0.05346	3.94	0.05346	23.6381	23.4976	22.4003	22.7556	22.4498	23.0417	22.8911	22.6271	23.2535	23.6827	23.0922	22.5072	23.1055	23.1805	23.3343	22.917	22.869	22.4693	23.8998	23.622	23.5927	23.4969	23.2024	23.3376	23.3475	23.5097	22.5067	22.2315	23.4109	23.7139	24.0207	23.3265	23.3094	23.7192	23.1732	23.6073	23.6506	23.3969	24.0358	24.3124
A2MG_HUMAN	AYIFIDEAHITQALIWLSQR	3	21.32	-0.238	-0.41	0.68458	0.17	0.68458	22.2324	22.2921	22.5418	22.4144	18.6586	22.2595	21.2822	21.4823	22.4781	20.2385	20.1012	20.1152	19.6532	21.6732	22.6919	NA	20.543	20.4974	19.4993	21.7967	19.9457	22.3128	20.0887	20.7983	22.324	21.4149	23.5155	21.3228	23.0077	22.9769	19.5465	20.6837	20.7863	19.8164	20.52	22.38	21.7524	NA	22.4537	22.084
A2MG_HUMAN	DLTGFPGPLNDQDN(de)EDCINR	2	NA	NA	NA	NA	NA	NA	NA	NA	NA	NA	NA	NA	NA	NA	NA	NA	NA	NA	NA	NA	NA	NA	NA	NA	NA	NA	NA	NA	NA	NA	NA	NA	NA	NA	NA	NA	NA	NA	NA	NA	NA	NA	NA	NA	NA	NA
A2MG_HUMAN	DMYSFLEDMGLK	2	24.39	-0.473	-0.7	0.48816	0.49	0.48816	24.8889	24.6	25.2323	25.3609	23.7029	24.068	24.0638	24.4242	24.845	25.0201	25.0642	20.3241	24.9434	25.0229	24.8096	25.2788	22.9173	19.3791	24.6594	24.4328	24.7336	24.6627	19.4093	24.9038	24.8657	24.7918	25.0463	25.1208	24.9431	24.7802	25.0647	25.1724	25.1735	24.8254	24.5749	24.4493	24.8032	25.0804	25.141	24.9633
A2MG_HUMAN	DNSVHWERPQKPK	2	20.37	-0.239	-0.56	0.57816	0.31	0.57816	21.3017	19.9256	20.6338	17.5344	20.1782	20.0029	21.4754	20.8678	20.7314	20.5841	20.7367	20.4147	20.5936	19.9133	18.1082	20.3383	20.7599	19.9179	20.6599	20.337	21.0116	20.2669	21.4745	20.5861	21.0955	19.8586	21.2126	20.9153	20.5031	20.1309	20.9977	20.4228	20.9549	20.4233	20.6035	20.4674	17.773	19.7231	21.1139	20.2631
A2MG_HUMAN	DTVIKPLLVEPEGLEK	2	23.71	-0.106	-0.46	0.64902	0.21	0.64902	23.9002	24.1211	22.7536	23.1948	23.9219	23.9205	22.8928	24.0424	23.2601	23.4075	23.562	23.3304	23.4087	23.8702	23.3259	23.9189	23.8916	24.1678	23.6601	24.6276	23.9103	23.9732	23.5689	24.4309	23.7333	24.0524	22.6893	23.2287	23.2705	23.5542	23.5921	23.7742	23.554	24.2602	24.0557	24.1753	22.8544	23.8065	24.1046	24.7095
A2MG_HUMAN	EEFPFALGVQTLPQ(de)TCDEPK	2	20.34	0.439	1.48	0.14872	2.18	0.14872	NA	20.7946	20.4619	20.8757	20.1878	20.0449	20.4353	20.8028	21.8952	21.2819	20.6047	20.1322	20.2672	21.6625	20.3114	21.3014	19.7423	19.1819	19.8594	NA	NA	19.6314	20.9813	NA	NA	20.2617	20.0644	NA	20.0914	20.7538	20.8033	20.9605	20.2607	20.0242	19.1831	18.271	19.6424	NA	19.917	20.4732
A2MG_HUMAN	EQAPHCICAN(de)GR	2	NA	NA	NA	NA	NA	NA	NA	NA	NA	NA	NA	NA	NA	NA	NA	NA	NA	NA	NA	NA	NA	NA	NA	NA	NA	NA	NA	NA	NA	NA	NA	NA	NA	NA	NA	NA	NA	NA	NA	NA	NA	NA	NA	NA	NA	NA
A2MG_HUMAN	ETTFNSLLCPSGGEVSEELSLK	2	22.5	-0.08	-0.2	0.84321	0.04	0.84321	22.7871	22.8281	22.4522	22.6157	22.3276	21.8526	22.8145	NA	22.8288	23.0563	23.0212	21.1564	22.6034	22.8345	21.9087	23.0215	22.1022	19.6299	23.8185	23.0343	23.3474	22.7201	23.2894	21.1348	22.672	21.0938	21.9121	21.2278	23.0421	23.1175	21.6823	21.1581	23.4596	23.0715	23.2554	22.9448	22.7425	22.6052	23.3544	23.1503
A2MG_HUMAN	FEVQVTVPK	2	22.66	-0.299	-2.05	0.04633	4.21	0.04633	22.4	22.8451	22.3586	21.9434	22.4314	22.2249	22.0268	21.9657	22.6402	22.7329	22.6641	22.5449	22.6093	22.5012	22.6767	22.5227	22.4966	23.1624	22.611	22.8333	22.7334	22.8365	22.6185	22.665	22.5845	22.4386	22.9816	22.5944	23.0764	22.9515	22.8339	22.6924	23.2596	22.9259	22.9425	22.9682	22.5262	22.4361	22.7402	23.3627
A2MG_HUMAN	FQVDNNNR	2	21.3	0.305	0.51	0.61384	0.26	0.61384	20.5282	20.9238	21.6689	21.8169	21.9883	21.136	21.306	20.9738	21.9385	21.6941	20.917	21.5356	21.1194	21.5529	21.6183	21.8337	21.0715	21.5166	21.8731	21.9732	21.1069	21.5867	22.187	14.8097	20.8564	21.0049	21.4987	21.9035	21.5173	21.7454	21.3427	21.8605	21.3144	21.802	22.2318	21.2965	21.6549	21.4642	20.9101	20.7969
A2MG_HUMAN	FSGQLNSHGCFYQQVK	3	21.05	-0.115	-0.56	0.57864	0.31	0.57864	20.9537	21.0017	19.7914	NA	20.807	21.37	21.2943	21.1873	20.8272	20.8337	20.5124	20.769	20.885	20.6743	21.0307	20.9685	21.5132	21.4311	21.8717	21.4733	21.3875	21.1124	21.6291	21.1895	21.1745	21.2568	20.8867	20.3457	20.9785	20.7241	20.6704	21.2515	20.0505	21.362	21.6114	21.0575	20.9433	21.1196	21.6596	21.3005
A2MG_HUMAN	GGVEDEVTLSAYITIALLEIPLTVTHPVVR	3	19.91	-0.796	-2.32	0.03398	5.37	0.03398	NA	NA	NA	NA	19.1349	NA	19.8234	18.8571	NA	19.912	NA	NA	NA	19.3788	NA	19.8813	NA	NA	NA	NA	NA	20.1587	19.5929	20.0507	NA	NA	NA	21.2871	NA	20.4066	20.3721	NA	NA	NA	NA	NA	NA	19.9665	NA	NA
A2MG_HUMAN	GHFSISIPVK	2	22.02	-0.194	-1.01	0.31599	1.03	0.31599	22.8771	22.5729	21.8921	21.3884	22.0023	21.868	21.7337	21.8539	21.9084	22.0303	21.7627	21.5057	21.8763	NA	21.8819	21.942	21.8243	21.993	21.8893	21.6581	22.3809	22.1666	22.262	22.1923	22.3266	22.2025	22.8231	21.4659	21.7181	21.6071	22.2392	21.6122	21.7616	22.2798	22.1275	21.6448	22.389	21.7803	22.8916	22.3575
A2MG_HUMAN	GPTQEFKK	2	17.32	-0.051	-0.32	0.7504	0.1	0.7504	16.9581	17.4361	NA	17.5783	17.0542	17.0765	17.628	17.2452	17.5458	17.1746	17.2049	17.5124	17.2539	NA	17.0746	17.0935	17.1874	17.3312	17.4278	17.2759	16.9703	17.1844	18.0227	17.7319	16.9236	NA	18.1114	17.8425	17.2317	17.3978	17.6864	17.672	17.1429	NA	17.2445	17.2949	17.4468	17.3659	16.3542	16.9003
A2MG_HUMAN	HNVYIN(de)GITYTPVSSTNEK	2	NA	NA	NA	NA	NA	NA	NA	NA	NA	NA	NA	NA	NA	NA	NA	NA	NA	NA	NA	NA	NA	NA	NA	NA	NA	NA	NA	NA	NA	NA	NA	NA	NA	NA	NA	NA	NA	NA	NA	NA	NA	NA	NA	NA	NA	NA
A2MG_HUMAN	HYDGSYSTFGER	2	23.45	-0.029	-0.18	0.85821	0.03	0.85821	23.6848	23.7825	23.3144	23.3255	23.1511	23.3201	23.53	23.5163	23.5344	23.6845	23.3925	23.533	23.3679	23.0238	23.5152	23.2319	23.3979	23.7046	23.2402	23.4836	23.287	23.3632	23.8729	22.3595	23.3325	23.4872	24.0074	23.7006	23.313	23.4178	23.4021	23.4129	23.5012	23.4134	23.3272	23.5201	23.8387	23.6008	23.6311	23.5256
A2MG_HUMAN	IAQWQSFQLEGGLK	2	22.65	-0.279	-1.67	0.10286	2.78	0.10286	22.5104	22.6068	22.4535	22.2281	22.2971	21.7279	22.5253	22.3152	22.2383	22.2523	22.9279	22.8092	22.9938	22.7065	22.7185	22.6392	22.1087	22.027	23.5489	22.651	23.1492	22.7771	22.3403	22.7434	22.6895	22.5739	22.737	22.5475	22.7533	22.6646	22.3302	22.2856	23.1749	22.9874	23.3665	23.4925	22.7139	22.402	23.2749	22.8666
A2MG_HUMAN	KDTVIKPLLVEPEGLEK	3	22.01	-0.298	-1.84	0.07251	3.39	0.07251	22.4226	22.0696	20.7274	20.93	21.6776	21.8191	21.8616	22.1463	21.8602	21.5574	21.4591	21.9319	21.6187	21.7499	21.9054	22.1073	22.4855	22.4738	22.0128	22.339	22.5779	22.4729	22.115	22.0267	22.3884	22.5238	21.6104	21.4729	21.8378	21.8619	21.9289	22.114	22.0076	22.2022	22.2939	22.3121	21.8676	21.9695	22.8868	22.6528
A2MG_HUMAN	KLSFYYLIMAK	2	21.3	-0.181	-0.31	0.75562	0.1	0.75562	21.1194	19.4419	22.6027	22.5224	18.6249	18.191	20.6366	19.0576	22.3111	22.2836	22.9476	22.0133	22.1454	21.1299	22.1058	21.4107	NA	NA	21.6165	NA	20.6068	18.1953	20.9349	18.7514	20.9521	NA	23.1188	22.931	22.7807	22.5134	22.66	21.0171	22.4023	22.0577	22.7704	21.9084	22.6347	21.4367	19.4104	19.469
A2MG_HUMAN	KYSDASDCHGEDSQAFCEK	2	21.29	0.055	0.32	0.74827	0.1	0.74827	21.3358	20.8567	20.1853	20.2937	21.8236	21.3161	21.9276	21.7631	21.4575	21.1852	20.8414	21.0635	21.0585	20.976	21.756	21.3271	21.8923	21.6486	21.7957	21.9012	21.1237	21.2497	21.9396	21.8798	21.4405	21.0854	20.8031	20.9663	21.0154	20.8001	21.2565	21.2868	21.5974	21.5058	21.2602	21.3695	21.1545	20.7709	21.371	21.4279
A2MG_HUMAN	LHTEAQIQEEGTVVELTGR	3	22.11	-0.17	-0.67	0.50928	0.44	0.50928	22.6421	22.2973	21.5275	21.0903	22.1708	22.0955	22.2668	21.6444	21.7651	21.8039	22.4661	21.4301	21.8721	22.141	22.9105	21.9791	22.2802	21.9006	22.3718	21.9257	22.3868	22.3096	22.5352	22.0885	22.1098	22.1969	22.2076	20.8805	21.8896	21.8546	22.1269	21.8616	22.8889	22.0665	22.3072	21.9158	23.4711	21.848	22.9475	22.0959
A2MG_HUMAN	LLIYAVLPTGDVIGDSAK	2	24.78	-0.321	-1.94	0.05836	3.78	0.05836	24.9113	24.7624	24.9564	24.7221	24.1527	23.9542	24.4744	24.5138	25.0562	24.9818	24.9862	24.7017	25.088	24.7616	24.8946	24.9403	23.6176	23.3529	24.8659	24.7637	25.0447	24.6621	25.1042	24.7447	24.6778	24.5479	25.49	25.498	25.0423	24.7311	25.3526	24.9897	25.21	24.7929	24.5036	24.3614	24.7394	24.8935	25.3018	25.1933
A2MG_HUMAN	LLLQQVSLPELPGEYSMK	2	23.43	-0.351	-1.82	0.07539	3.32	0.07539	23.9145	23.6144	23.8434	23.7606	22.6937	22.9874	22.6984	22.9626	23.6322	23.0461	22.4076	23.4838	23.2847	23.2877	23.5747	23.2657	22.4051	22.8365	23.5531	23.8907	23.2464	23.7354	23.5756	23.9884	23.4444	23.6611	24.0727	24.5835	24.1743	23.5582	23.5009	23.4955	23.1983	23.5678	23.1665	23.2394	23.4375	23.3439	23.5738	23.6027
A2MG_HUMAN	LPPNVVEESAR	2	23.12	-0.129	-0.9	0.37552	0.8	0.37552	22.87	23.2565	23.3681	23.2418	22.8437	22.7524	22.6129	22.268	22.7546	23.0742	23.3974	23.1953	23.4318	NA	22.8745	NA	23.0691	23.3346	23.1228	23.4156	22.9758	23.0722	23.098	23.276	23.0588	23.3407	NA	NA	23.1378	23.0919	23.2686	23.0493	23.1683	23.0767	23.4883	23.5491	23.1895	22.7156	23.3649	23.4039
A2MG_HUMAN	LSFYYLIMAK	2	20.67	-0.395	-1.68	0.10123	2.82	0.10123	20.9375	20.5081	NA	21.1941	19.991	19.8301	20.6906	20.1782	20.9234	21.0058	20.9245	20.581	20.8796	20.3761	20.9826	20.8606	18.3889	NA	20.5715	20.1084	20.8685	20.2556	21.463	20.9353	20.1528	20.2179	21.0541	21.437	20.6616	20.3408	21.0132	20.8635	21.224	20.7936	NA	NA	21.1903	21.0129	20.7942	20.9174
A2MG_HUMAN	LVHVEEPHTETVR	2	22.33	-0.16	-0.92	0.36277	0.85	0.36277	22.4113	22.737	21.2937	21.1943	22.1814	22.5723	22.517	22.5636	21.9844	21.9857	22.317	22.3182	22.332	22.1017	21.9819	22.548	22.7916	22.4476	22.4814	22.3083	22.6687	22.5789	22.6816	22.2429	22.8236	22.7036	21.4755	21.9033	22.1649	22.0789	22.4748	22.0631	22.4388	22.5099	22.7189	22.8955	21.9742	22.46	23.056	22.3574
A2MG_HUMAN	LVHVEEPHTETVRK	3	17.48	0.189	0.5	0.62495	0.25	0.62495	NA	NA	NA	17.3056	NA	NA	17.4953	18.9319	NA	17.0495	NA	NA	NA	NA	NA	NA	NA	17.1877	17.9747	17.3339	NA	17.2299	17.8115	17.5815	NA	NA	NA	NA	17.2121	16.862	NA	NA	NA	16.9596	17.7845	17.501	NA	NA	NA	NA
A2MG_HUMAN	MCPQLQQYEMHGPEGLR	2	24.56	-0.205	-0.83	0.41137	0.69	0.41137	24.6314	24.652	24.1327	24.7192	23.8467	24.4375	24.5564	24.6135	24.6859	22.2463	24.8535	24.4049	24.6091	24.5781	24.4146	24.5245	24.2751	24.2072	25.8013	24.8655	24.8616	24.7329	24.9355	24.9723	24.3735	24.327	24.8377	24.9347	24.764	24.7801	25.0251	24.7955	24.5068	24.5943	24.3073	24.5405	24.3972	24.2588	24.4867	24.7164
A2MG_HUMAN	MVSGFIPLKPTVK	2	24.7	-0.269	-1.4	0.16778	1.97	0.16778	24.8855	24.916	24.8756	24.7531	24.2605	24.2018	24.6576	24.6514	24.9372	22.9154	24.7346	24.6035	24.6517	24.4345	24.4672	24.67	24.7551	24.64	24.5792	24.7903	24.928	24.8617	25.0816	25.1572	24.7835	24.6988	25.4537	25.2388	24.8157	24.8121	24.8773	24.8415	24.567	24.6162	24.5483	24.5747	24.4695	24.8033	24.827	24.7988
A2MG_HUMAN	NALFCLESAWK	2	21.65	-0.525	-3.03	0.00423	9.17	0.00423	21.6108	21.8375	21.0045	21.7253	21.1152	20.8323	21.0879	NA	21.4353	21.6045	21.6905	21.5231	21.5612	21.5533	21.746	22.0612	20.6794	20.6011	21.2443	21.5276	22.0204	22.0764	NA	21.8844	21.9195	21.8417	21.2324	21.9102	21.7218	21.8314	21.7461	21.8108	21.6783	21.9781	22.5033	22.4275	21.2309	22.0728	22.0273	22.3265
A2MG_HUMAN	NEDSLVFVQTDK	2	23.16	-0.192	-1.22	0.22732	1.5	0.22732	23.4334	23.692	21.8586	22.2461	23.1835	23.2214	22.8098	22.8121	22.7121	22.8108	23.2553	23.2054	23.0144	22.9503	23.0639	22.9704	23.5627	23.8095	23.3444	23.3336	22.9948	23.1691	23.103	23.1514	23.2419	23.618	22.8198	23.0781	22.9548	22.943	23.2195	23.1857	23.3405	23.2306	23.5742	23.7557	23.1882	22.8157	23.7497	24.0036
A2MG_HUMAN	NQ(de)GNTWLTAFVLK	2	23.74	-0.337	-1.42	0.16361	2.01	0.16361	24.3786	24.5999	24.3957	24.7061	23.626	23.5324	23.7321	23.7499	23.0564	23.1227	24.0462	23.0035	23.063	23.1899	23.4106	23.5222	23.0743	22.5185	23.3299	23.3813	24	23.7602	24.4374	24.1398	24.0752	24.015	24.5362	24.6794	23.2072	23.3388	23.4422	23.4546	23.0424	22.9799	24.7662	24.3413	24.6973	23.0896	23.9982	24.1865
A2MG_HUMAN	PQYMVLVPSLLHTETTEK	3	20.7	-0.247	-0.54	0.59466	0.29	0.59466	20.3895	NA	22.0425	22.1027	NA	NA	NA	NA	20.8047	20.7649	22.3179	21.0571	20.5157	18.9498	NA	19.0636	19.9244	20.4123	NA	19.4741	NA	19.7158	20.0765	19.9805	19.8109	18.8227	22.4438	22.3526	21.805	21.4906	18.9981	19.8736	22.0939	20.5667	22.0917	21.8321	21.5685	20.2222	20.6393	20.0486
A2MG_HUMAN	QFSFPLSSEPFQGSYK	2	23.06	-0.337	-2.09	0.04211	4.39	0.04211	23.3108	23.3436	21.8272	22.2263	22.8216	22.6489	22.6323	23.0069	22.5735	22.845	22.9016	23.0124	23.018	23.0344	23.1447	23.2439	22.9156	22.8168	23.1184	23.3579	23.652	23.5714	22.823	22.9905	23.2752	23.3095	22.3364	22.7854	23.1769	23.1274	23.1876	23.6338	23.3015	23.4393	23.434	23.9844	22.6574	22.9869	23.4873	23.3784
A2MG_HUMAN	QGIPFFGQVR	2	23.62	-0.172	-1.41	0.16713	1.97	0.16713	23.8071	23.8221	23.1657	23.2869	23.3554	23.1748	23.3184	23.39	23.6407	23.6627	23.6887	23.5575	23.8539	23.6245	23.7111	23.6557	23.4764	23.2372	23.8459	23.423	23.7444	23.6426	23.8	24.2584	23.7748	23.8513	23.6282	23.5029	23.601	23.5853	23.8877	23.855	23.9745	23.7036	23.5696	23.5576	23.3602	23.6746	23.4421	23.7233
A2MG_HUMAN	QQNAQGGFSSTQDTVVALHALSK	3	23.04	-0.025	-0.12	0.90726	0.01	0.90726	23.4259	23.4699	22.7137	21.4932	23.0151	23.4522	23.5134	23.2206	23.2525	23.2571	22.4478	22.4223	23.1346	22.7938	23.3652	22.6523	23.2567	23.4498	23.0377	23.1294	23.0276	23.2464	23.6617	23.8389	22.8889	23.4613	23.7172	22.6437	22.5713	22.6627	23.5617	22.9796	22.8051	22.9917	22.6532	22.2221	22.636	22.5099	23.4155	23.5151
A2MG_HUMAN	QTVSWAVTPK	2	22.52	-0.299	-0.97	0.33766	0.95	0.33766	22.7578	22.5547	20.9059	NA	22.8265	22.6026	21.9693	22.9326	21.6547	21.5152	NA	NA	NA	NA	21.8394	22.6991	22.7806	23.1667	22.3991	23.0619	22.9622	23.1202	22.9343	23.4304	22.7351	23.0811	NA	NA	NA	NA	NA	22.7609	NA	22.1696	21.7183	NA	21.3677	22.2802	23.3191	22.9061
A2MG_HUMAN	SASNMAIVDVK	2	23.81	-0.216	-1.43	0.16097	2.03	0.16097	23.7778	23.8318	23.6332	24.0406	23.6963	23.6727	23.6108	23.5029	23.7114	23.7392	23.7194	23.6272	23.0067	23.4687	23.5854	23.6476	23.7599	23.9653	23.6823	24.2591	23.8272	24.0231	24.6474	24.8059	23.779	23.9858	23.8481	23.8675	23.5969	23.7702	23.6603	24.2692	23.7056	23.7104	23.6163	23.4757	24.1972	23.523	23.8381	24.1151
A2MG_HUMAN	SIYKPGQTVK	2	21.08	-0.249	-1.68	0.10094	2.82	0.10094	20.7055	20.9241	20.2769	20.4115	20.662	20.5051	20.9903	20.6687	20.9722	20.6273	20.85	21.3011	21.1389	21.1801	NA	21.4707	21.3313	21.3056	21.4313	21.3778	21.1742	21.624	21.0552	21.3716	21.0551	21.4299	NA	NA	20.8264	20.9458	21.345	21.3114	21.1377	21.1716	21.3162	21.35	21.3723	21.2615	20.9881	21.2286
A2MG_HUMAN	SLFTDLEAENDVLHCVAFAVPK	3	24.99	-0.482	-2.17	0.03561	4.71	0.03561	25.0277	25.04	25.4024	25.2682	24.3081	24.5995	24.4171	24.7704	25.1435	25.2853	25.1529	25.1479	25.1225	25.2569	24.964	25.1819	23.5058	21.9811	24.561	24.8465	25.2133	25.0264	25.5451	25.301	24.745	25.0743	25.276	25.4897	25.2558	25.5173	25.4326	25.2799	25.1755	25.1859	25.1612	25.1159	25.1686	25.3329	25.0325	25.2877
A2MG_HUMAN	SLNEEAVKK	2	20.33	-0.046	-0.31	0.75615	0.1	0.75615	20.1494	20.2774	19.9434	20.3105	20.066	19.8621	20.5392	20.6361	20.5314	20.3864	20.2011	20.7595	20.2408	NA	NA	20.0799	20.3036	20.4359	20.3425	20.525	19.8947	20.1736	20.6516	20.9889	19.9618	20.1704	20.9085	21.0414	20.3326	NA	20.4948	20.6928	20.1188	20.0769	20.1129	NA	20.4936	20.37	19.9023	20.0132
A2MG_HUMAN	SSGSLLNNAIK	2	22.35	-0.097	-0.55	0.58541	0.3	0.58541	22.1859	22.6924	22.1194	22.369	21.827	22.1413	22.0345	22.0873	22.6915	22.493	22.374	22.2984	22.0097	21.9465	22.9307	21.932	22.4747	22.9434	22.18	22.348	22.0945	22.1608	22.2159	22.588	21.8818	22.2364	22.4172	22.4385	22.2105	22.3674	22.326	22.3781	22.4386	22.3765	22.8945	22.8966	22.9103	21.8913	22.2923	22.9994
A2MG_HUMAN	SSSNEEVMFLTVQVK	2	20.32	0.238	0.57	0.56902	0.33	0.56902	21.4591	20.392	20.8422	19.9545	19.6277	20.4551	21.9183	20.5765	19.8133	19.7265	19.7405	20.223	19.5274	20.95	22.259	21.073	20.1101	18.1427	NA	21.1214	19.6058	20.9317	21.1632	20.2516	19.5108	20.6768	NA	20.5329	20.0533	18.5989	19.8468	21.1973	19.9784	21.0873	19.43	NA	20.0059	19.6875	20.3813	20.9673
A2MG_HUMAN	TAQEGDHGSHVYTK	2	19.35	0.049	0.32	0.7499	0.1	0.7499	18.8297	18.7663	19.5344	19.4811	19.1612	19.009	19.797	20.0019	19.358	19.5619	19.2507	19.6532	19.109	19.224	19.5625	19.4517	19.5432	19.328	19.6597	19.3063	18.9579	19.1964	19.9233	19.828	18.7955	18.6736	19.81	19.5394	19.1836	19.3241	19.719	19.4604	19.2496	19.1463	19.6037	19.7578	19.7388	19.2833	18.8682	18.5478
A2MG_HUMAN	TEHPFTVEEFVLPK	2	24.32	-0.226	-1.44	0.15682	2.08	0.15682	24.7123	24.5976	23.7857	23.5238	24.0555	23.9843	23.7922	24.275	24.1662	23.8094	24.4346	24.0886	24.2118	24.2621	24.1131	24.3928	24.5174	24.5351	24.2921	24.5053	24.7055	25.0707	24.1278	24.5805	24.6389	24.5603	23.851	23.72	24.1641	24.0173	24.2994	24.1663	24.5371	24.5821	24.816	24.7445	23.9048	24.544	24.607	24.934
A2MG_HUMAN	TEVSSNHVLIYLDK	2	24.36	-0.211	-1.39	0.17191	1.93	0.17191	24.6126	24.6302	23.6808	23.761	23.9694	24.656	24.1334	24.2121	24.6329	24.4798	24.2662	24.599	24.4394	24.1881	24.0281	24.0143	24.0353	24.3374	24.1369	24.2808	24.5387	24.5557	24.6646	24.8813	24.2556	24.6675	24.7719	25.0708	24.3697	24.3234	24.6528	24.5366	24.1762	24.1327	23.5709	23.7317	24.2065	24.738	24.7347	24.7431
A2MG_HUMAN	TGTHGLLVK	2	23.15	-0.15	-1.1	0.27604	1.22	0.27604	23.209	23.4255	22.9786	23.0866	22.9322	22.923	22.9454	23.0449	23.1596	23.0905	22.8462	23.3283	22.9944	23.3692	22.737	23.4364	22.872	22.7131	23.2106	23.1307	22.9541	23.0472	23.4272	23.8542	23.3486	23.5213	23.2078	23.1271	23.2798	23.1732	23.0733	23.2524	22.9377	23.0793	22.711	22.8293	23.0764	23.2279	23.5658	23.7459
A2MG_HUMAN	VDLSFSPSQSLPASHAHLR	3	23.9	0.05	0.2	0.844	0.04	0.844	24.3422	24.2928	23.8248	23.6702	23.617	23.7593	23.711	23.6855	23.8939	23.8461	24.0012	23.5766	24.0124	23.8713	23.8247	23.8664	24.238	24.242	24.1992	24.0062	24.1922	24.219	23.9927	23.8899	24.2692	23.922	24.2226	23.5258	21.8935	21.8963	24.3364	22.2274	24.2396	24.3103	24.6332	24.6906	23.9132	24.4576	24.3583	24.2833
A2MG_HUMAN	VGFYESDVMGR	2	24.78	-0.178	-1.09	0.28201	1.19	0.28201	24.8503	24.5992	24.1102	24.2803	24.1716	24.3809	24.516	24.5488	25.084	25.1732	24.691	24.9803	24.895	24.9934	24.6847	24.6447	24.4687	24.5762	25.261	24.9022	25.2467	24.9904	24.9695	24.8921	24.7655	24.8343	24.8798	25.4629	25.0286	25.1032	25.5923	25.232	24.6402	24.8524	24.2198	24.1897	24.2013	25.1621	24.5605	24.5416
A2MG_HUMAN	VSNQTLSLFFTVLQDVPVR	3	22.21	-0.228	-1.08	0.28622	1.17	0.28622	22.1671	21.7949	22.7264	22.3862	21.3974	NA	21.9409	21.8765	22.6854	22.2494	22.3464	21.8349	22.2992	22.0853	22.01	22.4368	NA	NA	21.9507	21.678	22.2089	22.1827	22.4339	22.7353	21.557	22.0295	23.3799	23.1153	22.6994	22.5034	NA	22.2567	22.2495	21.664	21.5696	21.8142	21.58	22.5918	22.778	NA
A2MG_HUMAN	VSVQLEASPAFLAVPVEK	2	23.35	-0.216	-1.47	0.1499	2.15	0.1499	23.5502	23.2882	23.2683	23.2431	22.8145	22.7287	22.5149	22.9887	23.2913	23.2972	23.3435	23.3132	23.455	23.1702	23.3215	23.4056	23.1736	23.1783	23.6701	23.8211	23.4012	23.1352	23.2101	23.4134	23.1195	22.7979	23.3331	23.2015	23.6779	23.413	23.4598	22.9865	24.0347	23.8177	23.8402	23.8369	23.1359	23.3582	24.0848	23.9002
A2MG_HUMAN	VTAAPQSVCALR	2	23.85	-0.359	-2.33	0.02489	5.44	0.02489	23.4946	23.7847	23.1283	NA	23.8157	23.6223	23.1513	22.9134	23.6283	23.6843	23.826	24.1623	23.6914	23.9489	23.4642	23.6782	24.0443	24.0044	24.0368	23.9621	24.2954	24.1276	23.9395	23.6953	24.402	24.3851	23.6536	23.5064	NA	23.8586	23.9733	24.2515	23.7164	23.9652	24.5332	24.6202	23.6595	23.9958	NA	NA
A2MG_HUMAN	VTGEGCVYLQTSLK	2	19.3	-0.048	-0.13	0.90059	0.02	0.90059	19.3563	19.2754	19.3115	19.5896	18.8589	19.0528	18.4481	18.442	18.9093	19.136	19.2024	18.8677	18.3114	19.0427	21.5475	18.8885	18.6353	NA	21.4366	20.2084	19.1352	19.0775	21.717	19.2438	18.6883	18.8837	19.905	19.2954	19.2077	19.9608	19.4394	18.7129	19.0288	18.9656	19.3251	NA	19.3496	NA	18.6409	19.1041
A2MG_HUMAN	VVSMDENFHPLNELIPLVYIQDPK	3	23.75	-0.732	-2.67	0.01054	7.15	0.01054	23.8655	23.7598	23.6078	23.4014	23.0116	22.4968	23.1657	23.2462	23.7335	22.6394	24.0451	24.0542	23.951	23.7394	23.8989	24.3458	22.0795	20.4559	24.2248	23.987	24.1031	24.2177	23.9668	23.1646	23.5787	23.9812	24.0175	24.2111	23.9837	24.1074	24.0152	24.3978	24.266	24.2063	24.6094	24.3054	24.013	23.9447	24.2862	24.9656
A2MG_HUMAN	VYDYYETDEFAIAEYNAPCSK	3	19.64	-0.329	-0.68	0.50586	0.46	0.50586	20.3661	NA	NA	NA	20.0825	19.6228	19.8514	NA	18.3068	NA	19.0565	NA	NA	NA	19.5966	NA	19.0312	NA	19.7764	NA	19.0441	NA	21.1739	18.9971	NA	NA	NA	NA	NA	NA	19.5892	18.7267	19.4822	NA	NA	NA	19.6734	NA	21.5538	NA
A2MG_HUMAN	YDVENCLANK	2	NA	NA	NA	NA	NA	NA	NA	NA	NA	NA	NA	NA	NA	NA	NA	NA	NA	NA	NA	NA	NA	NA	NA	NA	NA	NA	NA	NA	NA	NA	NA	NA	NA	NA	NA	NA	NA	NA	NA	NA	NA	NA	NA	NA	NA	NA
A2MG_HUMAN	YNILPEKEEFPFALGVQTLPQTCDEPK	3	23.26	-0.367	-1.85	0.0718	3.41	0.0718	23.6095	23.919	22.922	23.7219	22.8523	23.2817	23.0837	22.8617	23.3247	23.275	22.6157	22.4453	22.844	22.7409	23.7077	23.1485	21.8586	22.0066	23.6545	23.6802	23.4024	23.2023	24.049	23.9051	23.2923	23.2283	23.3354	23.261	22.77	23.298	23.621	23.794	23.9054	24.0076	23.0948	22.9854	23.0344	24.0412	23.4012	23.2691
A2MG_HUMAN	YSDASDCHGEDSQAFCEK	2	20.7	0.184	0.86	0.39385	0.74	0.39385	20.4578	20.8701	19.215	19.5529	20.9711	21.2187	21.3352	20.972	NA	20.5567	20.1458	20.3277	20.5222	20.5172	21.0742	20.9666	21.4962	21.6057	21.3728	22.0848	20.6268	20.8018	21.4963	21.459	20.4476	20.0923	20.2298	20.6849	20.2623	19.7272	20.968	20.9993	20.832	20.3942	20.8276	20.5002	20.3566	20.4966	20.495	20.534
A4_HUMAN	AVIQHFQEK	2	21.14	0.631	2.05	0.05385	4.22	0.05385	21.2964	NA	21.9363	21.8832	NA	NA	21.0856	NA	21.5733	20.8639	NA	NA	NA	NA	NA	21.5946	NA	NA	21.106	21.2548	NA	NA	19.7912	NA	NA	NA	19.9605	NA	21.1899	21.2148	20.8524	NA	NA	21.0398	NA	21.5861	NA	NA	NA	NA
A4_HUMAN	CLVGEFVSDALLVPDK	2	22.67	0.176	0.98	0.33117	0.97	0.33117	23.2427	23.4647	23.1985	23.2951	22.3145	22.7054	22.2757	22.4346	23.036	23.1003	22.6739	22.4363	22.4522	22.4597	23.317	23.18	22.047	21.9463	23.0059	22.6616	22.6319	22.6605	22.0001	21.9667	22.7122	22.7589	21.6041	21.4043	22.9643	22.7522	22.1747	22.2065	22.9867	23.0611	23.1675	23.0389	22.7294	22.8794	22.7519	23.2778
A4_HUMAN	EQNYSDDVLANMISEPR	2	22.95	0.514	2.2	0.0335	4.82	0.0335	24.2017	24.186	22.8871	22.2339	23.3201	23.5963	23.1487	23.364	23.4432	23.1968	21.89	22.609	22.0618	22.489	23.8523	23.5369	23.7289	23.5991	23.2939	23.4933	22.9731	22.8551	22.3182	22.3263	23.2632	23.1135	21.5401	21.148	23.0599	22.8521	22.7926	23.033	23.1531	22.7931	22.4259	22.5869	22.2769	22.8116	22.757	23.772
A4_HUMAN	EVCSEQAETGPCR	2	19.09	0.596	2.88	0.0062	8.28	0.0062	18.8758	18.7348	19.8569	19.5947	19.401	19.4182	19.2697	19.4879	19.8836	19.2968	18.9913	19.1063	18.5506	18.3577	19.8428	19.7775	19.8863	20.0789	19.4722	19.909	18.5052	18.8222	18.7326	19.2799	18.3294	18.3792	18.3955	17.653	18.882	19.232	18.3311	18.5468	19.5221	19.3864	19.4533	19.1847	19.6183	18.5374	18.3965	18.6823
A4_HUMAN	EWEEAER	2	19.65	0.479	1.96	0.05618	3.85	0.05618	19.9334	19.1861	19.9301	20.0415	19.7719	19.9139	20.4509	19.2411	19.9983	19.8278	20.1667	19.5989	19.1961	19.0352	21.3534	19.8721	20.5444	20.1914	19.7908	19.819	19.2482	19.1143	19.764	18.6948	18.827	18.6753	18.8087	18.8558	19.4781	19.6744	19.6954	20.147	19.4194	19.5005	19.7675	20.0126	20.1986	19.5426	19.7967	19.0681
A4_HUMAN	GLTTRPGSGLTNIK	2	23.26	0.312	1.35	0.18551	1.81	0.18551	23.361	23.2	24.0704	24.3154	23.2574	23.2316	23.5582	22.8395	23.482	23.8038	23.2388	22.922	23.2532	23.1958	23.4973	23.5206	23.7638	23.2269	23.3518	23.2222	24.2549	23.0526	22.9815	21.8519	23.4302	23.2047	22.0277	21.486	23.6319	23.585	22.4597	22.8788	23.2212	23.7077	23.7615	23.9232	23.3623	23.078	23.0765	23.0901
A4_HUMAN	HDSGYEVHHQK	2	14.57	0.14	0.53	0.59669	0.29	0.59669	NA	NA	15.0869	NA	13.6147	12.9036	15.5453	15.2594	14.2757	14.725	14.7475	14.9469	15.0298	14.5363	14.7545	14.7475	14.8375	13.81	14.8802	NA	13.9958	13.8174	13.7918	NA	14.201	13.7191	14.4849	NA	14.2943	NA	14.607	NA	14.8275	14.6455	15.3441	15.2714	15.2829	15.1515	NA	NA
A4_HUMAN	ISYGNDALMPSLTETK	2	22.13	0.285	1.37	0.17789	1.88	0.17789	22.9251	22.7308	23.1945	23.0178	22.0149	21.8159	22.2069	21.9447	22.647	22.5288	21.5876	21.3995	21.4685	21.0607	22.5807	22.3089	22.3968	22.4647	22.4139	22.6952	22.4627	22.2469	21.3012	20.9759	21.92	22.0605	20.5141	20.7942	22.4784	22.5886	21.6806	21.9732	22.5466	22.3264	22.6066	22.6528	21.9394	22.04	22.298	22.2889
A4_HUMAN	KAVIQHFQEK	2	19.66	0.298	1.21	0.23378	1.47	0.23378	20.0297	20.0295	20.4887	20.5817	19.5244	19.4273	NA	20.5742	NA	NA	19.214	19.7211	18.9263	19.183	19.4671	20.3986	19.7551	19.709	19.5909	19.9181	18.887	19.563	NA	18.8169	19.2301	20.0997	18.112	19.0612	19.7964	19.8367	19.2214	19.3955	19.3743	NA	NA	20.4212	20.2551	20.3442	19.7083	19.8076
A4_HUMAN	LNMHMNVQN(de)GK	2	NA	NA	NA	NA	NA	NA	NA	NA	NA	NA	NA	NA	NA	NA	NA	NA	NA	NA	NA	NA	NA	NA	NA	NA	NA	NA	NA	NA	NA	NA	NA	NA	NA	NA	NA	NA	NA	NA	NA	NA	NA	NA	NA	NA	NA	NA
A4_HUMAN	LVFFAEDVGSNK	2	22.49	0.245	1.38	0.17369	1.91	0.17369	22.4563	22.3712	22.4287	22.3633	22.0081	21.8735	22.3586	22.5195	22.8501	22.6591	22.5664	22.4531	23.146	23.1112	22.8615	22.932	22.7364	22.9552	22.738	22.8089	22.5097	22.3383	21.4557	21.9222	22.8059	22.6091	21.5853	21.4258	22.6947	22.4721	21.985	21.7154	23.0558	22.902	23.2027	22.9065	22.0807	22.927	22.4513	22.248
A4_HUMAN	MDVCETHLHWHTVAK	2	23.97	0.144	0.3	0.76359	0.09	0.76359	24.5002	22.6892	25.578	25.0469	23.6635	21.707	25.4525	23.0886	24.5101	24.433	24.4244	24.4819	23.9913	23.518	24.2056	24.2731	24.2305	22.0782	24.4858	24.3915	24.3474	23.2256	24.0137	22.2731	24.1844	23.6586	23.9005	23.1984	24.6357	24.4546	22.8357	23.1821	24.5015	24.2598	25.072	24.77	24.4755	24.3339	24.8793	21.6756
A4_HUMAN	QQLVETHMAR	2	21.21	0.392	1.98	0.05396	3.93	0.05396	21.1424	21.6783	21.8985	22.3659	20.9923	20.8676	21.4046	21.4615	20.9953	21.6436	20.876	21.4441	20.7303	20.9708	21.4878	22.0005	21.5957	21.224	21.6474	21.674	20.9507	21.0983	20.1235	20.2077	21.255	21.1736	20.069	20.354	21.5689	21.4947	20.8522	21.0609	20.7331	21.4414	21.3149	21.6475	20.84	21.6018	21.3291	21.1516
A4_HUMAN	RLALENYITALQAVPPRPR	3	19.11	0.163	0.43	0.67501	0.18	0.67501	19.7504	19.9904	NA	NA	NA	NA	19.3168	19.4192	18.4992	NA	NA	NA	NA	NA	NA	18.725	NA	NA	18.9938	18.5133	NA	NA	NA	NA	18.7389	NA	NA	NA	NA	NA	18.3903	NA	NA	NA	NA	NA	NA	NA	19.4139	19.5565
A4_HUMAN	SQVMTHLR	2	20.65	0.475	1.51	0.13837	2.28	0.13837	21.435	20.5673	21.7837	22.1714	20.3553	20.4756	20.4089	20.7566	20.9802	20.4503	19.7926	20.9688	19.5637	20.5849	21.2194	22.1432	20.8381	20.5992	20.9267	21.7063	19.8218	20.6068	19.3432	20.4588	19.758	21.1857	19.6146	20.3725	20.6875	20.7061	19.4796	19.769	20.4417	19.9511	20.8628	21.2425	21.6932	21.6799	19.6909	20.8671
A4_HUMAN	STNLHDYGMLLPCGIDK	2	24.01	0.266	1	0.3229	1	0.3229	23.6669	24.4241	25.0138	25.3709	23.8201	22.8971	23.4295	24.3412	24.5716	24.2583	24.3435	24.3874	23.6959	23.8237	23.9601	24.992	23.4737	23.5366	24.2291	24.6821	24.0025	23.9357	23.2468	23.8172	23.4625	24.246	22.5035	23.3049	24.4034	24.1885	23.4792	23.8851	23.677	24.39	24.3863	24.467	23.4126	24.8722	23.9368	23.977
A4_HUMAN	TEEISEVK	2	22.93	0.823	1.44	0.1736	2.07	0.1736	NA	NA	23.4935	23.7142	NA	NA	NA	NA	NA	NA	NA	NA	NA	NA	NA	NA	NA	NA	NA	NA	NA	NA	NA	22.6549	NA	NA	22.091	21.8459	NA	23.0816	NA	NA	NA	NA	23.113	23.2524	23.4747	22.6189	NA	NA
A4_HUMAN	THPHFVIPYR	2	20.83	-0.044	-0.13	0.89508	0.02	0.89508	22.5519	NA	21.1666	21.0681	21.0974	20.6398	19.9031	21.7296	20.2543	20.5971	20.4694	20.3958	20.2484	20.4652	19.9344	21.7519	21.1643	21.0321	19.7898	21.1627	21.6984	21.4753	20.4173	19.9776	21.5923	NA	19.9554	19.2614	20.5573	20.6332	NA	21.1304	20.3021	19.989	21.4147	21.1835	21.5034	21.6113	21.7194	NA
A4_HUMAN	VEAMLNDR	2	21.9	0.374	1.8	0.07935	3.23	0.07935	21.5253	22.2877	22.9889	22.8026	22.1583	22.4076	21.7703	21.6494	22.1031	22.3658	21.8159	21.8114	21.2174	20.911	22.5014	22.3735	22.2276	22.4148	22.0957	22.3043	21.4645	21.4006	21.0313	21.3631	21.258	22.1393	20.5748	20.8864	22.2009	22.2152	21.5598	21.602	22.098	21.4552	22.4311	22.4517	22.2074	21.5549	22.0744	22.2836
A4_HUMAN	VESLEQEAANER	2	23.79	0.483	2.73	0.00915	7.45	0.00915	23.929	24.7442	24.0688	24.0051	24.1156	24.1663	24.0106	24.0221	24.4295	24.2115	23.4791	23.4934	23.4152	23.3827	24.289	24.2647	24.0447	24.2556	24.0207	24.3588	23.8947	23.6765	23.0217	23.1477	23.5433	23.8046	22.2414	22.157	24.0353	24.0776	23.5055	23.7975	23.7701	23.8593	23.5775	23.6446	23.7117	24.1744	23.6031	23.8015
A4_HUMAN	WDSDPSGTK	2	20.91	0.417	1.65	0.10569	2.73	0.10569	20.7339	20.7331	NA	21.3458	21.4846	21.0502	21.07	20.8182	20.8311	21.0609	20.0103	20.9021	21.0609	21.1722	21.3684	21.9819	21.2308	21.5133	21.4778	21.4169	20.4932	21.9721	21.0739	20.8731	20.6063	20.0902	19.323	20.4776	21.2863	20.9372	20.2937	20.8712	19.9562	20.6453	20.1889	20.919	21.8297	21.4563	20.5923	20.3135
A4_HUMAN	WYFDVTEGK	2	21.68	0.066	0.4	0.69348	0.16	0.69348	21.9715	21.955	22.2725	21.9802	21.5084	21.2209	21.6618	21.6702	21.9995	21.8531	21.6655	21.7206	21.579	21.195	22.1821	22.3839	21.0604	20.524	21.9742	21.8414	21.6286	21.6382	20.9254	21.3509	21.7317	21.5802	20.7786	20.7587	22.1335	22.1212	21.6296	21.636	21.9611	22.0156	21.9318	21.8092	21.6716	21.8899	21.8245	21.8918
A4_HUMAN	YLETPGDENEHAHFQK	2	21.81	0.599	3.06	0.00381	9.36	0.00381	22.9711	22.9021	22.1993	21.65	22.1612	21.9958	22.3243	22.3472	22.4244	22.3506	21.1632	21.1544	21.1997	21.2819	22.6495	22.8637	22.1983	21.8547	22.1394	22.4088	21.7707	21.6573	20.902	20.8863	21.5422	21.5023	20.1053	20.3889	21.6471	21.5267	21.5338	21.9343	21.9192	22.0727	21.8157	21.9138	21.9278	21.7433	21.8716	21.6064
AACT_HUMAN	ADLSGITGAR	2	22.78	-0.082	-0.31	0.75466	0.1	0.75466	22.1792	22.8764	21.791	21.8908	23.0782	23.3703	22.2837	21.6621	21.6719	21.6084	22.8197	22.556	22.5337	22.4069	22.491	22.2899	25.2934	25.3478	23.398	23.2648	23.2773	22.8033	23.2859	22.8548	23.1811	23.2994	22.2296	22.2632	22.9947	22.9365	22.4028	22.825	23.0432	22.8534	22.9462	23.0587	22.3795	22.1306	22.9005	22.7965
AACT_HUMAN	AVLDVFEEGTEASAATAVK	2	22.09	-0.078	-0.25	0.8046	0.06	0.8046	22.4133	22.4664	21.1151	21.0259	22.571	22.602	21.9417	21.68	20.7203	20.5127	22.0443	21.4789	21.4189	21.6023	21.7494	21.3164	24.6704	24.3441	22.8319	22.4405	22.6163	22.4148	22.9264	22.5274	22.8464	22.7633	22.3299	21.8441	21.9572	20.6	21.3756	21.3583	22.1283	21.8874	22.1936	22.1624	21.8145	20.6981	23.222	22.8427
AACT_HUMAN	DLDSQTMMVLVNYIFFK	3	19.24	-0.686	-2	0.05342	4	0.05342	18.4183	NA	19.8586	19.017	18.0401	19.168	18.0095	NA	NA	NA	19.4596	19.0876	17.7996	NA	20.8135	NA	18.1606	17.7868	19.1931	19.0295	19.901	19.4653	20.3335	19.6028	20.2854	19.3507	19.1533	19.5924	20.4782	20.4237	17.9944	18.7236	18.3749	NA	19.5637	19.9249	NA	NA	19.9169	19.4562
AACT_HUMAN	DYNLNDILLQLGIEEAFTSK	3	19.43	-0.511	-1.26	0.21977	1.58	0.21977	NA	NA	18.8271	18.9142	19.3476	NA	NA	NA	19.0142	NA	19.4401	18.2287	19.7353	18.3512	NA	NA	NA	NA	20.2808	18.8902	19.4796	NA	20.1708	NA	19.828	NA	19.3093	20.4467	19.1347	20.4433	18.9866	NA	19.0152	NA	18.697	18.7298	19.2207	NA	20.7054	21.2165
AACT_HUMAN	EIGELYLPK	2	24.19	-0.143	-0.65	0.52081	0.42	0.52081	24.1087	24.0215	23.0665	23.4339	23.8954	23.9109	23.7602	23.5084	23.5243	23.1531	24.0519	24.4494	23.909	23.788	24.0653	23.8177	26.1743	26.1559	24.9476	24.5962	24.3436	24.3527	24.5443	24.4569	24.5917	24.722	23.883	23.851	24.5491	24.5595	24.1675	24.2761	24.1376	24.3682	24.2837	24.4274	23.2723	23.9727	24.4416	24.0011
AACT_HUMAN	EQLSLLDR	2	23.26	-0.041	-0.16	0.87107	0.03	0.87107	23.4091	23.4341	22.0075	21.9903	23.6391	23.6971	22.7975	22.7068	22.364	22.2653	23.0347	22.636	22.8589	22.8474	23.1473	22.9586	25.7736	25.7677	23.834	23.7298	23.4713	23.6043	23.8934	23.9262	23.5742	NA	22.8174	22.7599	23.3198	23.2382	23.1542	23.2078	23.3131	23.2733	23.3405	23.344	22.8842	22.565	23.1136	23.4469
AACT_HUMAN	EQLSLLDRFTEDAK	3	18.93	0.269	0.85	0.40646	0.72	0.40646	NA	18.7869	NA	NA	18.933	18.8863	18.5201	18.8366	NA	NA	NA	NA	NA	NA	NA	NA	20.1523	20.349	18.3039	18.5476	18.517	18.6262	19.0087	18.7933	19.4585	19.4799	NA	NA	NA	NA	NA	NA	NA	NA	18.4097	NA	NA	NA	NA	18.2432
AACT_HUMAN	FNRPFLMIIVPTDTQNIFFMSK	3	20.65	-0.587	-2.28	0.02776	5.21	0.02776	20.0075	19.2296	21.3618	21.1606	19.589	19.0798	19.3839	19.9813	19.8474	19.6268	21.3394	21.1563	21.0113	20.1564	20.8388	21.0303	NA	NA	20.8271	20.5183	20.9633	20.2662	21.021	20.7652	20.5083	20.1435	21.9463	21.8841	21.7657	21.3607	20.7788	20.4678	20.5451	19.9436	21.3187	20.9315	20.6395	20.9784	21.1974	21.1514
AACT_HUMAN	GTHVDLGLASANVDFAFSLYK	3	18.57	-0.559	-2.19	0.03737	4.81	0.03737	NA	17.6143	18.5837	19.0255	17.8536	17.6752	NA	NA	NA	NA	18.7775	18.3427	NA	NA	19.0235	18.4971	NA	17.6947	18.4993	NA	18.3763	NA	19.2745	18.3076	NA	NA	18.57	18.9595	18.815	18.2652	NA	19.1515	18.7582	NA	19.3301	NA	NA	18.8573	18.9645	NA
AACT_HUMAN	ITDLIKDLDSQTMMVLVNYIFFK	3	18.74	-0.373	-0.4	0.70068	0.16	0.70068	NA	NA	NA	18.4249	NA	NA	NA	NA	NA	NA	NA	NA	NA	NA	NA	NA	NA	NA	NA	NA	18.4112	NA	NA	NA	NA	NA	19.8542	18.012	19.2713	NA	NA	NA	NA	NA	18.3616	18.8223	NA	NA	NA	NA
AACT_HUMAN	ITLLSALVETR	2	21.89	-0.336	-1.34	0.1859	1.81	0.1859	21.8237	21.7389	20.6928	20.6308	22.2266	22.1706	21.1274	21.0921	20.6228	20.5886	21.5376	21.4445	21.5312	21.2596	21.6391	21.7094	24.063	23.9792	22.3341	22.2092	22.7517	22.0452	22.5571	22.4631	22.5189	22.8169	21.5016	21.8639	21.7236	21.7581	21.5557	21.7136	22.1941	22.177	22.0215	22.2187	21.1722	21.1299	22.4516	22.5109
AACT_HUMAN	KLINDYVK	2	21.15	-0.271	-0.94	0.35478	0.87	0.35478	21.0467	20.9528	20.49	20.1782	21.3659	20.8156	21.0935	20.085	19.9933	20.261	21.0084	20.8382	20.901	20.7077	21.1814	19.8283	23.5582	22.9013	22.0146	21.0289	21.8397	21.408	21.5977	20.6344	21.986	21.8135	21.1921	21.5323	21.6707	21.4726	20.8673	21.3924	20.9623	20.8492	21.5605	21.4611	20.1884	20.7894	21.573	20.8883
AACT_HUMAN	LYGSEAFATDFQDSAAAK	2	21.93	-0.11	-0.4	0.69017	0.16	0.69017	22.0808	21.8108	21.1054	19.8203	22.2314	21.7873	21.9834	21.9306	21.1427	20.9079	22.1963	21.6539	21.5065	21.8144	21.589	21.3282	24.1498	23.8815	22.7689	21.8949	21.914	21.9664	22.7279	21.8984	22.5451	22.6688	22.2857	21.457	21.9741	21.8297	21.7371	21.7079	22.0144	21.8992	21.9459	21.9669	21.7582	21.4616	22.3681	21.65
AACT_HUMAN	MEEVEAMLLPETLK	2	20.91	0.004	0.01	0.9915	0	0.9915	21.1171	21.3376	20.1951	20.1118	21.0738	21.146	20.5281	20.7799	18.8342	18.7783	20.4622	20.5135	20.4487	20.2321	20.7588	20.6454	23.6068	23.4046	21.8448	21.8452	21.458	21.4785	21.6146	21.5254	21.2862	21.4873	NA	19.3937	21.2564	21.4219	19.7724	20.6332	21.0257	20.9987	21.2836	21.0626	19.6621	18.7183	21.9965	21.5852
AACT_HUMAN	MEEVEAMLLPETLKR	3	22.02	-0.207	-0.79	0.43255	0.63	0.43255	21.9967	21.5766	21.4726	21.4513	21.7163	21.4512	21.0542	21.7535	20.7952	20.4954	22.1431	22.39	21.4318	21.3224	21.4707	21.6037	24.378	24.5354	22.5314	22.7698	22.1814	22.232	22.054	22.2235	22.4777	22.344	22.2853	22.6075	22.65	22.4917	21.4578	21.6885	21.9269	22.0242	22.5291	22.5949	21.0984	21.1349	22.1837	22.2914
AACT_HUMAN	NLAVSQVVHK	2	21.73	-0.074	-0.26	0.79916	0.07	0.79916	21.2064	21.9824	20.7837	20.7855	22.3347	22.2059	21.4745	20.8562	20.2162	20.4169	21.7484	21.7833	21.3225	21.1571	21.4568	20.9283	24.4043	24.568	22.3282	21.9626	21.9047	21.5773	22.4779	21.3919	22.1051	21.8696	22.009	21.7255	21.9665	21.9217	21.3558	21.544	21.5434	21.6082	22.3502	22.1684	20.9472	21.1159	21.7132	22.1084
AACT_HUMAN	RLYGSEAFATDFQDSAAAK	3	21.28	-0.159	-0.64	0.52323	0.41	0.52323	21.2082	21.116	20.1059	20.0951	21.5376	21.5309	21.3758	21.2453	19.9027	19.8181	20.9749	21.4995	21.0644	20.8884	21.0532	20.62	23.3819	23.1436	21.811	21.6504	21.447	21.3062	21.9683	21.9103	21.9567	21.9088	21.2562	20.9655	21.3635	21.3108	21.3572	20.8733	20.8661	20.9051	21.3887	21.6784	21.106	20.3401	21.8953	21.3911
AACT_HUMAN	WEMPFDPQDTHQSR	3	21.45	-0.237	-0.9	0.37423	0.81	0.37423	21.4973	20.7593	20.6799	20.8249	21.1946	20.9908	20.562	21.1141	20.1251	19.8702	21.4812	21.5118	20.7199	21.1279	21.1034	20.9952	23.9463	23.7148	22.0164	22.3567	21.8766	21.5207	22.1845	22.0213	21.95	21.5904	21.4907	21.525	21.6552	21.7726	21.3438	21.3708	21.4235	21.4933	21.8461	21.7269	20.5763	21.0133	21.8164	21.1278
AACT_HUMAN	WRDSLEFR	2	19.51	-0.442	-1.82	0.07546	3.32	0.07546	19.4309	19.5424	18.9504	18.8247	19.5445	19.4737	18.8376	19.2832	18.1946	17.7659	19.6977	19.0942	18.7035	19.2199	18.6378	19.2722	20.9913	21.0213	19.8304	19.5617	19.6317	19.7677	19.8345	20.0016	19.8187	20.5501	20.0377	18.934	19.6022	19.5677	19.007	19.6849	19.6685	19.2839	20.2652	20.4445	19.5907	19.4579	19.5457	20.0181
AATC_HUMAN	EPESILQVLSQMEK	2	17.74	-0.95	-2.52	0.02667	6.35	0.02667	NA	NA	NA	NA	NA	NA	NA	NA	17.5766	17.4582	NA	NA	17.4989	NA	NA	17.4705	NA	NA	NA	16.6509	18.3448	18.5324	NA	NA	NA	NA	NA	NA	NA	NA	NA	NA	17.9853	18.1238	NA	NA	NA	NA	NA	NA
AATC_HUMAN	IANDNSLNHEYLPILGLAEFR	3	19.7	-0.476	-1.57	0.12463	2.48	0.12463	NA	NA	20.8038	20.712	18.929	18.7701	18.1871	19.0229	19.6979	19.9963	19.5526	19.8188	19.478	19.4034	18.9713	19.5578	NA	NA	18.6984	18.7837	20.3392	20.2521	NA	19.1828	19.5463	19.729	NA	NA	20.3344	20.813	NA	18.6945	20.2471	19.9738	21.3065	21.0723	19.8199	20.3499	NA	18.5285
AATC_HUMAN	INVSGLTTK	2	18.93	-1.104	-4.22	0.00046	17.77	0.00046	NA	NA	NA	NA	NA	18.8177	18.1911	NA	18.5898	NA	NA	NA	18.1755	18.5991	18.6426	18.641	18.0986	NA	18.8596	18.3435	20.2832	19.788	NA	NA	NA	19.1792	NA	NA	NA	NA	NA	NA	NA	19.5224	NA	19.9591	NA	19.1287	NA	NA
AATC_HUMAN	IVASTLSNPELFEEWTGNVK	2	19.91	-1.198	-2.28	0.03486	5.2	0.03486	NA	NA	20.1956	19.1485	NA	NA	NA	NA	NA	19.2849	NA	18.9139	NA	18.8816	18.9837	NA	NA	NA	NA	NA	20.442	18.6416	NA	NA	NA	NA	NA	NA	20.4877	20.6926	NA	NA	NA	20.5423	21.3898	21.5309	19.0685	20.3958	NA	NA
AATC_HUMAN	LALGDDSPALK	2	18.72	-0.428	-1.53	0.13734	2.33	0.13734	17.39	18.3202	NA	18.9825	18.0999	18.5111	NA	NA	18.8137	NA	NA	18.6593	18.5598	18.3565	NA	18.4809	17.9946	18.4809	NA	18.5202	19.5517	19.7612	NA	18.1869	NA	18.8442	NA	NA	19.6889	19.4363	NA	17.5142	NA	18.6216	20.0772	19.8987	19.2209	18.6089	18.0903	NA
AATC_HUMAN	NLDYVATSIHEAVTK	3	19.43	-0.419	-1.59	0.11958	2.54	0.11958	NA	18.8341	20.573	20.2489	19.1079	19.1586	18.9365	19.3878	19.0844	19.4718	19.9076	18.9886	19.2761	19.3505	19.1676	18.9123	18.838	18.6196	18.7639	18.9925	19.8566	20.4033	18.1272	18.4059	19.307	19.2142	NA	19.3367	20.7948	19.8614	NA	NA	19.2838	19.3493	20.4453	20.5243	20.406	19.6172	NA	NA
AATC_HUMAN	TDDCHPWVLPVVK	3	19.34	-0.418	-1.83	0.0749	3.35	0.0749	18.4904	NA	19.8611	19.8205	NA	19.0505	18.888	19.1006	19.4988	19.787	18.9319	18.9416	19.4767	19.3348	19.1218	19.5636	18.0569	18.4379	18.7753	19.3897	20.2096	20.0427	18.5008	18.7658	19.8549	19.1368	NA	NA	20.1245	19.9656	18.7943	18.934	20.0875	19.642	20.3677	20.2282	19.8477	20.0941	18.4733	18.5428
AATC_HUMAN	TPGTWNHITDQIGMFSFTGLNPK	3	19.63	-0.036	-0.05	0.9611	0	0.9611	NA	NA	19.5142	19.6147	NA	NA	NA	NA	NA	NA	NA	NA	NA	NA	NA	NA	NA	NA	NA	NA	NA	NA	NA	NA	NA	NA	NA	NA	NA	19.2667	NA	NA	NA	NA	19.4239	20.3236	NA	NA	NA	NA
AATC_HUMAN	VGGVQSLGGTGALR	2	18.76	-0.719	-1.65	0.12654	2.73	0.12654	NA	NA	NA	18.7292	17.7038	NA	NA	NA	NA	NA	NA	NA	NA	NA	NA	NA	NA	NA	NA	NA	19.1572	18.9529	NA	NA	NA	NA	NA	NA	NA	18.6122	NA	NA	18.6539	18.9957	NA	19.2487	NA	NA	NA	NA
ABCA2_HUMAN	DAVCSGQAAAR	2	14.58	0.307	1.05	0.30174	1.1	0.30174	NA	NA	15.0592	14.4725	14.6907	13.9013	14.5245	13.9381	14.8246	14.9186	14.6273	15.5176	14.748	14.7154	15.4723	14.1785	15.2575	14.7351	14.2007	NA	NA	NA	13.9469	NA	NA	NA	14.3127	13.6365	NA	14.0393	14.13	14.2161	14.7692	14.1183	14.6292	15.1619	15.4242	14.5192	NA	NA
ABCA2_HUMAN	ILTVPESQK	2	19.23	NA	NA	NA	NA	NA	NA	NA	NA	NA	NA	NA	NA	NA	NA	NA	NA	NA	NA	NA	NA	NA	NA	NA	NA	NA	NA	NA	NA	NA	NA	NA	NA	NA	NA	NA	NA	NA	NA	NA	NA	NA	19.2285	NA	NA	NA
ACACA_HUMAN	IHNAN(de)PELTDGQ(de)IQ(de)AM(ox)LRR	3	NA	NA	NA	NA	NA	NA	NA	NA	NA	NA	NA	NA	NA	NA	NA	NA	NA	NA	NA	NA	NA	NA	NA	NA	NA	NA	NA	NA	NA	NA	NA	NA	NA	NA	NA	NA	NA	NA	NA	NA	NA	NA	NA	NA	NA	NA
ACBP_HUMAN	QATVGDINTERPGMLDFTGK	3	21.21	0.069	0.26	0.79507	0.07	0.79507	21.4781	21.5002	21.235	21.6567	21.4285	21.3085	21.0264	21.8953	20.6902	20.8157	20.9671	NA	20.7262	NA	20.5725	21.2022	21.365	21.3486	20.8534	22.1719	20.4589	21.3021	21.6724	22.0188	20.6915	21.1169	NA	NA	NA	NA	NA	19.9927	21.3657	21.5218	NA	NA	NA	21.5317	21.1467	21.3502
ACBP_HUMAN	TKPSDEEMLFIYGHYK	3	20.27	-0.245	-0.59	0.56225	0.34	0.56225	20.9549	20.4949	19.3401	20.9554	19.9171	20.3879	NA	21.1498	NA	NA	20.6666	20.0483	21.9523	NA	18.3865	18.491	19.6282	19.7221	NA	19.0796	NA	NA	NA	20.9883	NA	19.12	22.0034	22.1099	20.1822	NA	NA	NA	19.362	NA	19.7414	20.222	20.1138	NA	20.9016	21.0332
ACBP_HUMAN	WDAWNELK	2	19.81	0.016	0.05	0.96292	0	0.96292	NA	NA	NA	NA	NA	NA	NA	NA	19.8207	NA	NA	19.4217	19.9135	19.961	NA	NA	NA	NA	20.0798	NA	NA	NA	20.352	NA	19.7595	19.3422	19.6404	19.5787	20.8155	19.5889	19.1093	NA	NA	20.2786	NA	19.5437	NA	NA	NA	NA
ACTBL_HUMAN	VAPDEHPILLTEAPLNPK	3	20	-0.191	-0.43	0.67815	0.18	0.67815	19.8465	19.8515	NA	NA	20.6956	NA	NA	NA	20.2363	NA	NA	19.7203	NA	NA	19.3352	NA	NA	NA	NA	NA	NA	NA	NA	NA	NA	20.4894	NA	NA	NA	19.8173	NA	NA	NA	NA	NA	NA	NA	NA	NA	NA
ACTG_HUMAN	AGFAGDDAPR	2	18.82	-0.115	-0.57	0.5747	0.32	0.5747	18.3681	18.1415	18.5873	18.5342	19.509	19.6624	19.3208	19.2718	19.132	18.5163	18.8778	19.1061	18.2652	18.4116	18.115	18.5022	18.6566	18.6933	18.8027	18.9489	18.9932	19.1047	NA	20.1309	18.8547	18.4208	18.6687	18.1071	19.251	18.8153	19.5678	19.5485	18.6507	18.7186	18.0826	18.5794	NA	18.0063	19.0613	19.1519
ACTG_HUMAN	DLTDYLMK	2	18.88	-0.198	-0.79	0.43357	0.63	0.43357	NA	NA	19.3369	18.9875	18.9329	18.722	18.3407	18.886	19.2289	19.1738	18.8253	19.0766	18.8085	NA	NA	17.9352	18.2855	18.1325	18.6708	18.8745	19.3904	19.4324	20.1854	19.7577	NA	18.3205	18.4473	18.4362	18.4991	19.0774	19.9403	19.9732	19.0788	19.3164	NA	NA	17.6982	NA	18.6287	17.9146
ACTG_HUMAN	DSYVGDEAQSK	2	16.85	-0.09	-0.28	0.77783	0.08	0.77783	NA	NA	16.5808	17.2809	17.5452	17.2472	17.6956	17.1542	15.9814	17.06	NA	17.4536	16.2571	16.0711	15.7261	16.4012	16.3687	16.625	16.5046	16.4682	16.9503	17.1155	18.4596	18.2009	NA	NA	NA	17.1716	NA	16.7571	18.105	17.9049	15.8941	NA	15.9283	NA	NA	15.74	NA	16.1424
ACTG_HUMAN	EITALAPSTMK	2	19.57	-0.949	-2.93	0.00725	8.6	0.00725	NA	NA	NA	NA	19.6861	19.4408	19.1681	NA	19.2108	19.7109	19.4752	19.5388	18.6975	NA	18.177	NA	18.3268	NA	18.8403	NA	20.0503	20.5714	20.9237	21.2321	19.4198	NA	18.7831	NA	19.4577	19.1148	20.4452	20.6744	NA	NA	NA	NA	NA	NA	NA	NA
ACTG_HUMAN	GYSFTTTAER	2	19.18	-0.401	-1.2	0.24163	1.43	0.24163	17.6901	NA	19.4357	NA	19.4499	19.0253	18.9528	18.6409	19.0605	NA	19.6038	NA	NA	18.7463	NA	17.9483	18.695	20.0174	NA	18.8847	19.4026	19.5611	21.3488	20.2634	18.6147	NA	18.8109	NA	NA	18.9394	19.9916	20.0166	NA	19.6406	18.5244	NA	NA	NA	NA	18.2799
ACTG_HUMAN	HQGVMVGMGQK	2	18.6	-0.011	-0.02	0.98268	0	0.98268	NA	NA	NA	19.3819	NA	NA	NA	NA	NA	18.9365	NA	NA	18.8217	NA	NA	NA	NA	NA	17.8611	17.3416	NA	NA	NA	18.9745	NA	NA	NA	18.8177	NA	NA	19.4996	18.8998	NA	NA	NA	NA	NA	17.4435	NA	NA
ACTG_HUMAN	IWHHTFYNELR	3	19.33	-0.248	-1.03	0.3079	1.07	0.3079	18.6783	NA	20.328	19.7326	18.5754	18.3733	20.0833	19.8855	18.9691	19.3799	19.8024	19.1046	18.5149	19.0996	18.7905	18.9754	NA	NA	19.1141	18.9825	19.8935	19.9224	20.5074	20.6993	18.7823	18.7785	19.2024	19.2829	19.1654	18.928	19.7469	20.6037	19.2391	18.9243	19.3665	19.2212	NA	19.0711	19.3612	18.671
ACTG_HUMAN	QEYDESGPSIVHR	3	17.61	-0.248	-0.68	0.5047	0.46	0.5047	NA	NA	17.2627	17.4151	18.1518	18.2979	NA	NA	17.4549	NA	17.0702	16.7308	NA	NA	NA	NA	NA	NA	17.9692	NA	18.3428	NA	18.4999	NA	NA	NA	NA	17.1503	16.6944	17.2121	NA	18.3216	NA	NA	NA	NA	NA	NA	NA	NA
ACTG_HUMAN	SYELPDGQVITIGNER	2	20.2	-0.286	-1.27	0.20929	1.62	0.20929	19.2875	19.4486	20.8192	20.787	19.8956	20.3584	20.5046	20.8897	20.2145	20.5544	20.5821	20.6512	20.0086	19.9865	19.3306	19.3676	19.2793	19.0279	19.6456	20.4846	20.9764	20.8746	21.1433	21.2327	20.031	20.2447	20.303	20.5401	20.4505	20.3115	21.071	21.0178	20.1671	19.6351	20.315	20.5049	18.9012	19.0617	20.3244	19.7473
ACTG_HUMAN	VAPEEHPVLLTEAPLNPK	3	20.49	-0.133	-0.48	0.63145	0.23	0.63145	NA	NA	20.548	20.8269	NA	20.9222	20.662	20.7838	NA	20.7391	20.9264	NA	19.8919	19.9571	NA	19.5978	19.8225	20.0366	20.2348	20.058	21.1346	21.3305	21.761	22.0216	20.29	NA	19.5786	20.2507	19.9439	NA	21.5203	21.8647	20.1883	20.253	20.3754	20.2451	NA	18.9829	19.9769	20.6148
ACTS_HUMAN	YPIEHGIITNWDDMEK	3	20.17	-0.546	-2.34	0.02401	5.47	0.02401	19.4926	19.3291	21.0219	21.1974	19.7913	19.3848	20.1753	20.3037	20.3139	20.5797	20.6535	20.5299	19.7122	19.7728	19.0066	19.5002	18.9561	18.6021	19.7978	19.8654	20.8552	20.7037	21.4682	21.474	19.6904	19.6028	20.6212	20.5929	20.6449	20.7817	21.2258	21.5005	20.2464	20.2913	20.5641	20.4992	19.2218	19.7568	19.7107	19.459
ADA22_HUMAN	LFEFSLDDLPSEFQQVNITPSK	3	19.5	0.114	0.32	0.74849	0.1	0.74849	NA	19.5116	20.3788	21.5244	17.8301	18.6645	NA	NA	20.414	20.0485	20.1263	NA	19.9823	20.0044	NA	19.8281	17.5191	NA	19.0764	19.7036	19.1444	18.6105	18.3777	18.1972	19.5125	18.9981	NA	19.8175	20.3505	20.2037	NA	NA	18.8434	18.7701	20.1117	20.0241	19.4579	20.1253	NA	19.9821
ADA22_HUMAN	SGGEDESRHDALDTR	2	18.33	0.408	1.57	0.12257	2.48	0.12257	17.5112	17.9818	19.0595	18.9451	18.9459	18.5717	19.053	19.0975	18.3293	18.2277	18.1656	18.5522	18.5125	18.2549	18.6303	18.3168	18.4515	18.7761	18.4793	18.7825	17.937	17.9094	18.3102	18.3606	17.9472	17.9448	17.7264	17.9162	18.3159	18.4696	17.3387	17.7985	18.6126	18.275	19.1349	19.4613	18.767	18.9157	15.5905	17.7476
ADA22_HUMAN	TDLMAVTLAQSLAHNIGIISDK	3	18.66	-0.308	-1	0.32677	1	0.32677	17.8228	18.672	NA	19.4835	17.7761	NA	NA	NA	18.5516	18.3315	NA	19.2589	18.3569	NA	NA	NA	NA	NA	17.9357	18.3709	18.0602	NA	18.3366	18.254	NA	NA	NA	NA	19.3257	19.3429	NA	NA	18.9493	NA	19.6658	19.294	18.423	18.9257	NA	NA
ADA29_HUMAN	CIMHEGN(de)PPITK	2	NA	NA	NA	NA	NA	NA	NA	NA	NA	NA	NA	NA	NA	NA	NA	NA	NA	NA	NA	NA	NA	NA	NA	NA	NA	NA	NA	NA	NA	NA	NA	NA	NA	NA	NA	NA	NA	NA	NA	NA	NA	NA	NA	NA	NA	NA
ADAM9_HUMAN	QVSYVIQAEGK	2	20.03	-0.473	-1.3	0.20228	1.69	0.20228	21.6418	21.3942	18.4322	18.0669	19.462	19.2176	20.0186	19.4865	19.5104	19.6769	20.4948	NA	20.8383	20.2972	19.0374	18.8965	19.9774	19.0335	20.3877	19.753	21.3818	21.1522	18.9458	18.222	21.3208	20.7863	20.6115	NA	NA	NA	20.9736	20.5953	NA	19.2075	NA	19.2478	NA	19.566	21.69	21.5758
ADCL2_HUMAN	RN(de)Q(de)HM(ox)PLESR	2	NA	NA	NA	NA	NA	NA	NA	NA	NA	NA	NA	NA	NA	NA	NA	NA	NA	NA	NA	NA	NA	NA	NA	NA	NA	NA	NA	NA	NA	NA	NA	NA	NA	NA	NA	NA	NA	NA	NA	NA	NA	NA	NA	NA	NA	NA
ADCYA_HUMAN	IFQ(de)GQ(de)IN(de)K	2	NA	NA	NA	NA	NA	NA	NA	NA	NA	NA	NA	NA	NA	NA	NA	NA	NA	NA	NA	NA	NA	NA	NA	NA	NA	NA	NA	NA	NA	NA	NA	NA	NA	NA	NA	NA	NA	NA	NA	NA	NA	NA	NA	NA	NA	NA
ADGB_HUMAN	ALEFMDLSQYVRK	3	NA	NA	NA	NA	NA	NA	NA	NA	NA	NA	NA	NA	NA	NA	NA	NA	NA	NA	NA	NA	NA	NA	NA	NA	NA	NA	NA	NA	NA	NA	NA	NA	NA	NA	NA	NA	NA	NA	NA	NA	NA	NA	NA	NA	NA	NA
ADGB_HUMAN	EMTQTGSGSAVWK	2	23.41	NA	NA	NA	NA	NA	NA	NA	NA	NA	NA	23.0441	NA	NA	NA	NA	NA	NA	NA	NA	NA	NA	NA	23.7841	NA	NA	NA	NA	NA	NA	NA	NA	NA	NA	NA	NA	NA	NA	NA	NA	NA	NA	NA	NA	NA	NA
AFAM_HUMAN	AESPEVCFNEESPK	2	21.97	0.076	0.32	0.7468	0.11	0.7468	22.2927	21.7923	20.6976	20.672	21.8881	22.0555	21.7783	21.2114	21.5754	21.6293	22.0553	22.1979	22.1325	22.1645	22.3163	22.4644	22.9347	22.9787	22.6986	22.641	22.4942	22.6817	22.777	22.9953	21.8271	22.0666	22.8818	22.4463	20.7623	21.0995	22.6321	22.8644	21.7455	21.7151	21.1083	20.8638	21.306	21.2714	21.5675	21.5578
AFAM_HUMAN	AIPVTQYLK	2	20.93	-0.202	-0.81	0.42628	0.65	0.42628	21.2632	NA	19.8292	NA	21.0094	NA	20.0508	NA	20.4093	20.1696	20.9914	20.867	21.1385	21.0313	NA	NA	22.0057	NA	21.4271	NA	21.5718	NA	21.7818	NA	20.9654	NA	21.5329	NA	20.4653	20.2074	21.4668	21.3939	20.9763	20.6919	NA	NA	20.3804	20.5689	20.9803	NA
AFAM_HUMAN	DADPDTFFAK	2	22.01	-0.067	-0.29	0.771	0.09	0.771	22.0953	22.2607	20.8605	20.5832	22.1796	22.3329	20.9971	21.2701	NA	21.4195	22.1576	22.4078	22.0915	22.0334	NA	22.1034	22.7166	22.8923	22.2746	22.2152	22.4739	22.5118	22.673	22.9291	21.7455	21.9767	22.2605	22.807	NA	21.1522	22.5598	22.6095	21.76	21.7254	NA	21.0753	NA	21.3913	21.6008	22.1468
AFAM_HUMAN	DMVEYKDR	2	17.13	-0.56	-1.16	0.27974	1.34	0.27974	NA	NA	NA	NA	NA	NA	NA	NA	NA	NA	16.6482	NA	NA	NA	NA	NA	NA	16.9505	NA	NA	NA	NA	NA	17.4298	NA	NA	17.3503	17.252	NA	NA	NA	NA	NA	NA	NA	NA	NA	NA	NA	NA
AFAM_HUMAN	ESLLNHFLYEVAR	2	22.62	-0.553	-2.12	0.03965	4.5	0.03965	22.5548	22.8647	22.6895	22.2465	22.4681	22.5658	21.7196	21.8676	21.4522	21.5854	23.7329	23.6244	23.0849	22.1624	22.8946	22.4805	21.2677	21.1145	22.382	22.2065	23.4651	23.0457	23.3808	23.1805	22.4	22.5215	24.3122	24.103	22.3584	22.1209	23.9887	23.3671	23.0039	21.8303	22.9537	22.318	22.3712	22.5949	22.4724	22.2282
AFAM_HUMAN	FIEDNIEYITIIAFAQYVQEATFEEMEK	3	19.89	-0.057	-0.18	0.85987	0.03	0.85987	NA	19.4713	19.5494	20.3991	20.3199	20.7658	19.2931	19.1941	18.7879	18.0751	20.679	20.9274	NA	19.9046	20.2602	19.9567	19.5171	20.2466	NA	20.4641	20.1115	20.4054	21.3753	20.7912	19.8382	20.2161	NA	21.1303	19.6307	19.8694	NA	20.7853	18.2933	18.378	19.2821	NA	19.3373	NA	20.1173	18.9031
AFAM_HUMAN	FTDSENVCQER	2	21.19	0.17	0.72	0.47801	0.51	0.47801	20.8398	21.3855	19.7364	20.044	21.3966	21.7057	20.7302	20.8697	21.0676	21.0332	21.226	21.739	21.0692	21.4041	21.5428	21.4713	22.2469	22.3584	21.7717	21.914	21.7291	21.922	22.3074	22.3922	20.7622	21.1497	21.2747	21.8755	20.3394	20.0961	21.5772	21.8009	20.8915	21.1136	20.179	20.5116	20.2635	20.2524	20.8338	20.8833
AFAM_HUMAN	FTFEYSR	2	21.64	0.018	0.08	0.9374	0.01	0.9374	21.6205	21.6813	20.6116	20.4327	21.7655	21.5292	20.8393	21.032	21.3862	21.2265	22.3259	21.8612	22.0473	21.9275	21.9677	22.4312	22.1296	22.0081	21.9868	22.1162	22.4289	22.3934	22.4007	22.5662	21.4697	20.9775	22.4789	22.4931	20.8504	21.1186	22.3673	22.5427	21.5197	21.6242	21.1378	20.9352	20.4755	20.5211	21.0913	21.1797
AFAM_HUMAN	GQCIINSNK	2	19.59	0.135	0.56	0.58067	0.31	0.58067	19.0279	19.4463	18.3771	18.9021	20.026	20.1626	19.0341	19.077	19.518	19.176	19.6422	20.1479	19.286	19.8768	19.9572	19.8632	20.4525	20.7322	19.9228	20.4274	19.8084	19.823	20.5512	20.6898	18.9915	19.2675	20.2335	20.5832	18.615	18.7207	19.8877	20.4248	19.2046	19.5272	18.8431	18.778	19.4526	18.953	18.5512	19.4544
AFAM_HUMAN	GQCIINSNKDDRPK	3	16.92	-0.132	-0.45	0.65864	0.2	0.65864	15.6744	NA	NA	NA	16.9961	16.5192	16.6738	NA	NA	NA	16.834	16.4974	NA	NA	17.304	17.0905	17.58	NA	16.5977	17.1055	16.8627	17.0115	17.6285	17.8472	16.34	NA	17.4089	17.8182	NA	16.1491	17.1536	17.6539	NA	16.3494	NA	NA	16.8829	15.9899	NA	NA
AFAM_HUMAN	HELTDEELQSLFTNFANVVDK	2	22.75	-0.387	-1.44	0.15678	2.08	0.15678	23.1323	22.7747	22.3717	22.3672	22.15	22.0868	21.9397	22.1869	22.4881	22.6317	23.3714	23.652	22.7731	NA	23.6313	23.1829	21.5285	19.9347	23.0532	23.0397	23.1498	22.865	23.2879	23.0365	22.2759	22.5995	24.0537	24.1156	NA	22.4399	23.9111	23.2975	22.8928	22.7111	22.4042	22.2767	22.4768	22.6495	22.7776	22.8794
AFAM_HUMAN	IAPQLSTEELVSLGEK	3	23.11	-0.025	-0.13	0.89717	0.02	0.89717	23.1483	23.2678	22.3846	22.4559	23.1015	23.0897	22.3287	22.6596	22.604	22.4984	23.8449	23.1499	23.0226	23.2807	23.4006	23.3882	23.621	23.7676	23.3609	23.6224	23.6092	23.7009	23.7034	23.771	23.0261	22.7814	23.8389	24.1017	22.3709	22.3737	23.5026	23.2211	22.9251	22.967	22.7358	23.1078	22.5101	22.1044	23.0319	23.1075
AFAM_HUMAN	ICAMEGLPQK	2	22.02	0.018	0.09	0.92895	0.01	0.92895	21.812	22.043	21.5267	21.736	21.9446	21.7277	21.5183	20.8036	21.6125	21.7928	22.6135	22.8118	22.2711	22.1784	22.4714	22.3856	22.3675	21.7833	22.6505	22.801	22.6341	21.9978	22.6565	21.9168	21.965	22.0185	22.6793	NA	21.8347	21.7708	22.0818	22.4734	22.3665	21.8724	21.5155	21.5615	21.7811	21.2932	22.0951	21.535
AFAM_HUMAN	KSDVGFLPPFPTLDPEEK	3	21.13	0.018	0.09	0.93153	0.01	0.93153	21.1985	21.3527	19.8825	20.588	21.2368	21.3793	20.2192	21.0076	20.5586	20.7086	21.6321	21.7474	21.2517	21.2229	21.1166	21.6202	21.8923	21.9185	20.8578	21.4181	21.5054	21.5195	21.557	21.8621	20.9827	20.7736	21.883	22.2224	20.7305	20.7263	21.3073	21.8541	21.1716	21.0021	20.6857	20.7829	20.0657	20.3681	20.5547	20.8872
AFAM_HUMAN	LCFFYNK	2	20.08	-0.137	-0.67	0.50936	0.44	0.50936	20.1085	20.0378	19.2333	18.7667	20.3888	19.7665	19.1612	19.2521	19.5426	19.6817	20.5415	20.3341	19.9136	20.1193	20.4418	20.471	20.7398	20.8388	20.356	20.5229	20.8588	20.8523	20.8318	20.753	20.0804	20.243	20.9617	20.5938	19.094	19.4462	20.6776	20.6345	20.1206	20.0751	19.6233	19.537	19.3577	19.5775	19.7618	19.8729
AFAM_HUMAN	LPNNVLQEK	2	21.95	0.048	0.25	0.80562	0.06	0.80562	21.9639	21.9763	20.7072	21.1254	22.4456	22.4074	21.2132	21.0879	21.5866	21.851	22.1082	22.1405	22.0882	22.0547	22.2583	22.2558	22.78	22.8558	22.1319	22.4387	22.5463	22.4528	22.6806	22.4484	22.0867	22.2493	22.2318	22.2576	21.1947	21.3605	21.9925	22.6824	21.7622	22.0233	21.0476	21.2293	21.5326	21.3562	21.7077	21.6683
AFAM_HUMAN	RHPDLSIPELLR	2	22.46	-0.122	-0.48	0.63338	0.23	0.63338	22.8323	22.0403	21.6842	21.3951	22.7901	22.8067	22.3182	22.45	21.1206	21.33	22.9933	22.6532	22.3439	22.0198	22.9182	22.9095	23.0053	22.7129	22.8355	22.8685	23.2953	23.3821	23.445	23.5494	22.9074	22.5861	23.8155	23.4942	21.6585	21.3615	23.0904	22.6861	22.3443	21.6323	22.1328	22.0192	21.9492	21.1361	22.1324	21.8411
AFAM_HUMAN	RNPFVFAPTLLTVAVHFEEVAK	3	20.53	-0.55	-1.85	0.07097	3.43	0.07097	20.425	20.0903	20.5908	20.8247	20.4197	20.156	18.8117	18.6632	20.397	20.0756	21.414	21.2729	20.8451	20.4299	21.4192	21.3216	18.8975	17.8422	20.6619	20.5764	21.2416	21.1517	21.7253	21.0995	20.4209	19.3413	22.2272	21.7758	20.5985	20.5252	21.4257	21.3725	20.5559	20.0877	20.3842	20.2674	20.6293	20.6987	20.6442	19.9617
AFAM_HUMAN	RPCFESLK	2	20.85	0.089	0.33	0.74159	0.11	0.74159	21.0373	21.1876	19.6389	18.6587	21.2553	21.1182	20.5539	20.5883	19.9829	20.4165	21.1023	20.6902	20.7633	20.945	21.452	21.3318	21.981	22.0714	21.8705	21.302	21.9315	21.43	21.9515	21.1959	21.2308	21.2101	20.4963	20.6127	20.4303	19.6922	21.2535	21.4017	20.7423	20.7705	20.0575	19.6593	20.14	19.8306	21.2619	20.8726
AFAM_HUMAN	SDVGFLPPFPTLDPEEK	2	22.38	-0.129	-0.65	0.51681	0.43	0.51681	22.6392	22.3289	21.2248	21.654	22.375	22.4989	21.5945	21.6744	21.8972	21.9426	22.8891	22.891	22.6833	22.5259	22.4892	22.5408	22.827	22.459	22.5653	22.578	23.1206	23.0149	23.0296	23.0516	22.3542	22.1536	23.3236	23.3995	21.5551	21.4346	22.9675	23.077	22.3968	22.4543	22.0166	21.9181	21.5285	22.1637	21.8641	22.0437
AFAM_HUMAN	TINPAVDHCCK	2	20.17	0.085	0.39	0.69531	0.16	0.69531	20.19	20.0899	19.4484	19.3057	20.2467	19.9526	20.6026	19.3687	19.573	19.8064	20.38	20.727	20.372	20.3506	20.3746	20.6366	20.6355	20.7336	20.7431	20.7779	20.6235	20.5776	21.0077	20.706	19.8598	19.9316	21.1893	20.9139	19.5525	19.6001	20.9398	20.667	19.9679	19.9575	19.5052	19.682	19.0523	19.6902	19.4929	19.7051
AFAM_HUMAN	VMNHICSK	2	18.45	0.031	0.13	0.89371	0.02	0.89371	NA	NA	18.4962	18.1094	18.2888	17.8024	18.0036	17.6734	17.8456	17.984	19.2016	19.4971	18.5666	18.5622	18.5705	18.5612	18.9478	18.7616	19.0054	18.4831	18.7955	18.6568	19.2791	18.9047	17.8343	17.748	20.1177	19.7025	18.1325	17.849	19.1802	18.9885	18.1909	18.2734	17.8781	17.8503	18.2831	17.9434	17.6423	17.4219
AGGF1_HUMAN	KDPDSSATNEEK	2	18.17	0.315	1.08	0.28686	1.17	0.28686	NA	17.9354	17.5988	18.3407	18.9309	18.8936	18.0741	18.1794	18.5303	18.8747	17.0737	17.9857	NA	18.221	NA	17.809	18.2469	19.2834	18.3205	18.3476	NA	NA	18.8994	19.5247	17.5545	18.5536	NA	16.5785	18.4312	18.2337	NA	17.1653	17.476	NA	17.5133	17.9245	NA	18.1378	NA	18.3324
AGRIN_HUMAN	ALQSNHFELSLR	3	18.79	0.394	1.49	0.15228	2.23	0.15228	NA	NA	19.2079	19.042	NA	18.8358	18.6654	19.017	19.2876	18.7596	NA	NA	NA	NA	18.6204	18.7763	NA	NA	NA	19.145	18.4284	NA	NA	NA	NA	NA	NA	NA	NA	18.7754	NA	NA	NA	NA	NA	18.8134	NA	NA	18.4734	18.0102
AGRIN_HUMAN	AYGTGFVGCLR	2	19.83	-0.069	-0.34	0.73284	0.12	0.73284	NA	19.0429	20.5297	20.5304	NA	19.1208	NA	19.5996	19.9931	20.1476	NA	19.5648	19.5008	19.5057	19.969	19.9599	20.5636	20.0092	NA	19.5616	19.4817	19.6457	19.787	19.6333	19.6525	19.7617	NA	NA	19.746	20.3716	NA	NA	19.6637	19.7858	20.3143	20.128	NA	NA	19.5204	20.1012
AGRIN_HUMAN	SAGDVDTLAFDGR	2	20.89	0.004	0.02	0.98333	0	0.98333	20.516	20.4638	22.0312	NA	20.58	20.5132	20.8312	20.6859	21.6162	21.4629	NA	NA	NA	20.5542	20.8418	20.6075	21.115	21.3365	20.3555	20.4255	20.7126	20.8171	20.4031	20.5266	20.3603	20.565	20.991	NA	NA	NA	NA	NA	NA	20.6735	21.7886	21.8215	21.5229	21.0106	20.495	20.9639
AGRIN_HUMAN	SIESTLDDLFR	2	17.54	0.195	0.62	0.5434	0.39	0.5434	17.8346	18.0018	NA	NA	17.2124	17.5442	NA	17.4724	NA	NA	NA	NA	NA	NA	NA	NA	NA	NA	NA	17.6626	17.6531	NA	16.4738	NA	17.9593	17.4168	NA	NA	NA	NA	NA	NA	NA	NA	NA	NA	17.5395	NA	17.522	17.7263
AGRIN_HUMAN	STVPVNTNR	2	18.03	0.293	1.32	0.19626	1.73	0.19626	17.1715	17.2869	NA	18.8947	17.9941	18.0927	18.0709	18.7018	18.4246	NA	17.66	18.0018	17.6822	17.9839	NA	18.6823	18.4099	18.9268	18.0595	18.5582	17.3941	17.5871	18.1478	18.4353	17.7217	18.1417	NA	17.4875	18.3206	18.1911	16.9427	17.1849	NA	17.896	NA	18.4111	19.1867	18.3625	17.4044	17.6622
AGRIN_HUMAN	TEATQGLVLWSGK	2	20.36	0.239	1.54	0.13208	2.36	0.13208	20.4832	20.3244	20.8996	21.269	20.4382	19.9487	20.4403	20.7928	20.6879	20.3469	20.1462	20.1406	20.2673	20.4441	20.4736	20.4629	20.7236	20.5577	20.2285	20.5349	20.2204	20.4761	20.5966	20.355	20.7005	20.4858	20.1869	20.019	20.1762	20.0224	19.0449	19.5272	19.843	20.1992	20.4448	20.4723	20.3818	20.3539	20.6217	20.7038
AHNK_HUMAN	ADVDISGPKIDVTAPDVSIEEPEGK	3	17.94	0.609	0.86	0.417	0.74	0.417	NA	NA	NA	NA	NA	NA	NA	NA	NA	18.3975	NA	NA	NA	NA	NA	NA	NA	NA	NA	NA	NA	NA	NA	NA	NA	NA	NA	NA	17.5568	NA	NA	NA	NA	17.3259	NA	NA	NA	18.482	NA	NA
AHNK_HUMAN	LEVPDM(ox)NIR	2	19.06	0.973	1.83	0.0933	3.37	0.0933	NA	NA	19.3838	20.16	NA	NA	NA	NA	NA	NA	NA	NA	NA	NA	NA	NA	NA	NA	NA	NA	NA	NA	NA	NA	NA	NA	NA	NA	19.0716	18.7197	NA	NA	18.7481	NA	18.9152	18.8483	18.6321	NA	NA	NA
AJAP1_HUMAN	AGLAKPPAAAK	2	17.71	0.156	0.79	0.43587	0.62	0.43587	16.9258	17.0583	18.9125	18.5958	17.2708	17.1909	18.1117	17.9973	18.2694	17.8777	17.6057	17.9385	18.0786	18.2374	17.6839	17.6128	17.8083	17.7335	17.5058	17.3458	17.7735	18.0712	17.4245	17.428	17.4945	17.0925	17.655	16.9776	18.4686	18.0507	17.0198	16.6243	17.8687	18.0193	18.2603	18.2194	18.3113	18.0586	17.0676	16.7505
AJAP1_HUMAN	DQAAALVPK	2	18.69	-0.131	-0.48	0.6334	0.23	0.6334	NA	17.3154	18.7045	19.3785	18.6047	NA	19.0646	18.2656	18.9877	18.8552	18.4021	18.3211	19.1461	18.8119	18.9147	18.5902	18.672	NA	18.3413	NA	19.1077	18.1705	19.3096	NA	18.4392	NA	NA	NA	19.1593	18.9985	17.4507	18.1975	20.1145	19.234	18.6725	19.0017	NA	18.8338	17.7631	NA
AKAP6_HUMAN	FTDEGESIK	2	NA	NA	NA	NA	NA	NA	NA	NA	NA	NA	NA	NA	NA	NA	NA	NA	NA	NA	NA	NA	NA	NA	NA	NA	NA	NA	NA	NA	NA	NA	NA	NA	NA	NA	NA	NA	NA	NA	NA	NA	NA	NA	NA	NA	NA	NA
AKAP6_HUMAN	LYSEQYTSSSKR	2	20.29	-0.166	-0.49	0.62871	0.24	0.62871	20.1259	20.4364	20.0749	NA	19.6004	19.6983	19.7433	19.8105	NA	NA	20.7285	20.9668	20.4785	20.3099	19.7593	19.4381	NA	NA	20.8242	21.1133	19.7668	19.915	19.8821	20.252	19.6093	19.5668	23.0514	23.2851	NA	NA	21.0588	20.9328	19.0544	19.0614	NA	NA	20.5592	20.342	19.9175	19.6305
AKAP8_HUMAN	QFQLYEEPDTK	2	18.29	-0.393	-1.06	0.29992	1.13	0.29992	17.7844	17.9038	19.1235	NA	NA	18.1288	18.344	NA	NA	NA	NA	16.5479	19.2891	17.9872	17.9663	NA	NA	NA	NA	NA	NA	NA	17.8314	18.412	NA	18.7259	NA	NA	18.6625	19.0625	NA	NA	NA	18.5068	NA	NA	18.5873	NA	18.1161	NA
AKAP9_HUMAN	M(ox)N(de)Q(de)LTQELFSLKRER	2	NA	NA	NA	NA	NA	NA	NA	NA	NA	NA	NA	NA	NA	NA	NA	NA	NA	NA	NA	NA	NA	NA	NA	NA	NA	NA	NA	NA	NA	NA	NA	NA	NA	NA	NA	NA	NA	NA	NA	NA	NA	NA	NA	NA	NA	NA
AKP13_HUMAN	Q(de)GPM(ox)TQ(de)AIN(de)R	2	NA	NA	NA	NA	NA	NA	NA	NA	NA	NA	NA	NA	NA	NA	NA	NA	NA	NA	NA	NA	NA	NA	NA	NA	NA	NA	NA	NA	NA	NA	NA	NA	NA	NA	NA	NA	NA	NA	NA	NA	NA	NA	NA	NA	NA	NA
AL1A3_HUMAN	EEIFGPVQPILK	2	21.61	0.149	0.29	0.77604	0.08	0.77604	NA	NA	20.9143	NA	NA	NA	NA	NA	NA	NA	NA	22.0923	NA	NA	NA	NA	NA	22.6752	NA	21.4605	NA	NA	21.5359	21.8689	NA	NA	23.353	NA	NA	NA	21.7193	NA	20.4074	20.5862	NA	NA	NA	NA	21.1454	NA
ALBU_HUMAN	ADDKETCFAEEGK	2	17.71	-0.954	-1.37	0.19227	1.87	0.19227	NA	NA	NA	NA	18.4315	18.229	18.5719	18.3734	16.7523	16.8902	NA	NA	16.4084	NA	NA	17.9173	NA	NA	NA	16.4544	NA	NA	18.3405	18.4638	NA	NA	NA	NA	NA	NA	NA	NA	NA	NA	NA	NA	NA	NA	NA	NA
ALBU_HUMAN	ADDKETCFAEEGKK	2	18.41	0.748	1.56	0.12901	2.44	0.12901	NA	NA	NA	NA	20.055	19.5527	19.8403	19.5544	19.3049	18.8992	18.2192	18.2735	18.168	17.0604	18.9814	18.7015	NA	NA	17.7776	18.0106	17.7484	18.7759	19.3352	18.7804	18.9692	18.9317	NA	NA	17.1068	17.4165	18.1115	18.2738	NA	NA	NA	NA	18.66	15.7414	16.8295	NA
ALBU_HUMAN	ALVLIAFAQYLQQCPFEDHVK	3	20.94	0.233	0.82	0.41825	0.67	0.41825	20.23	19.2859	21.3186	21.1787	21.8575	21.719	NA	21.6621	21.7255	21.7615	21.0955	20.6803	20.8028	21.163	21.7745	21.7899	NA	NA	20.2236	19.9234	21.3432	21.4518	NA	21.8164	21.5598	21.4284	20.3231	20.4725	21.3987	21.1168	21.1799	21.1197	18.8776	19.0361	20.824	20.8054	20.9099	21.5617	19.9611	20.5228
ALBU_HUMAN	AVMDDFAAFVEK	2	21.49	0.124	0.37	0.70995	0.14	0.70995	20.7344	20.4459	19.7546	20.2205	23.0936	22.8898	22.3811	22.7843	22.2051	22.1977	21.5465	21.4483	21.6757	21.7888	22.0362	22.0301	20.4542	20.3107	21.4095	21.5727	22.4365	22.5712	22.8912	22.6991	22.6034	22.6925	18.8995	19.8184	21.8309	21.9224	21.5322	21.6714	19.9721	19.793	20.7503	21.0264	21.4247	21.6255	21.1066	21.2241
ALBU_HUMAN	CCAAADPHECYAK	2	16.24	0.91	1.94	0.07577	3.77	0.07577	NA	NA	15.8916	NA	17.1379	NA	16.8911	NA	NA	16.3605	NA	NA	NA	NA	16.5528	16.4696	NA	NA	15.7811	NA	NA	NA	NA	NA	16.0967	NA	NA	NA	NA	NA	NA	NA	NA	NA	NA	NA	NA	14.9461	NA	NA
ALBU_HUMAN	CCTESLVNR	2	18.53	0.047	0.12	0.90113	0.02	0.90113	17.6706	17.4034	16.9388	17.0894	20.1081	20.2109	19.4715	19.2642	19.4387	18.9545	18.3445	18.6189	18.104	18.3462	18.8595	18.8816	17.6009	17.5268	18.1789	18.9263	18.7439	19.1788	21.7128	21.688	18.8484	18.9005	NA	16.4811	18.3433	18.3378	18.4803	18.8772	17.3703	NA	17.5817	17.8175	18.7636	17.9094	17.3237	17.6785
ALBU_HUMAN	DDNPNLPR	2	19.28	0.332	0.47	0.64362	0.22	0.64362	NA	NA	NA	NA	NA	NA	NA	NA	NA	NA	NA	NA	NA	NA	NA	19.4393	NA	NA	19.6581	18.9928	18.8899	19.0615	20.3207	20.3124	19.5855	19.6688	NA	NA	NA	NA	NA	NA	NA	NA	NA	NA	16.8646	NA	NA	NA
ALBU_HUMAN	DLGEENFK	2	19.02	0.335	1.12	0.27065	1.25	0.27065	18.0097	18.6826	18.6569	18.9873	20.3904	20.5262	19.5934	20.8931	19.7204	19.7471	18.9102	18.1488	18.4942	18.9867	18.6382	19.6493	18.2117	18.6037	18.7922	19.3712	19.0054	19.2756	20.0619	19.8904	19.8039	19.9154	NA	17.1377	18.6678	18.7079	18.3564	18.9085	17.9581	17.8818	18.8079	18.9306	19.4169	18.8607	18.3471	18.6403
ALBU_HUMAN	ECCEKPLLEK	2	17.5	0.336	1.13	0.26886	1.27	0.26886	NA	NA	NA	16.0238	18.7756	NA	18.3903	18.484	17.9941	17.9675	NA	17.1367	17.3124	17.4153	17.8499	17.907	NA	NA	17.0439	16.9562	17.6809	NA	17.8489	18.043	17.994	17.9131	NA	NA	16.9195	17.0312	NA	17.3613	NA	16.5089	16.3235	NA	17.0658	NA	NA	NA
ALBU_HUMAN	EFNAETFTFHADICTLSEK	3	19.64	0.189	0.31	0.76025	0.1	0.76025	NA	NA	NA	NA	20.1188	19.2671	20.0524	NA	NA	NA	NA	NA	NA	NA	19.3578	NA	NA	NA	NA	NA	NA	18.8438	20.1794	NA	NA	NA	NA	NA	NA	NA	NA	NA	NA	NA	NA	NA	NA	NA	NA	NA
ALBU_HUMAN	ETYGEMADCCAK	2	19.33	0.249	0.83	0.4099	0.69	0.4099	18.6105	18.4575	18.7702	18.7477	20.9431	NA	20.2089	20.4822	20.2052	19.7757	18.8517	18.9897	19.0041	19.327	19.6739	19.6737	NA	NA	19.1628	19.5039	19.7708	19.9721	20.4029	20.6264	20.0106	20.2196	17.6442	17.8189	19.0978	19.1171	19.5686	19.4744	17.8983	18.0835	18.7689	18.6856	20.0523	19.1118	NA	NA
ALBU_HUMAN	FQNALLVR	2	21.92	0.256	0.96	0.34065	0.93	0.34065	21.6696	21.3118	21.1556	21.2392	23.3252	23.3092	22.7383	22.5874	22.9132	22.8172	21.8712	21.5829	22.1647	22.0438	22.3417	22.1795	20.9477	21.1076	21.8791	21.7795	22.5305	22.5064	22.7869	22.8333	22.9161	23.1071	20.2852	19.5697	22.0442	21.9469	21.9856	21.8674	21.5941	21.1648	21.5765	21.1588	21.7232	21.7564	21.2898	21.2079
ALBU_HUMAN	HPYFYAPELLFFAK	3	18.88	0.01	0.04	0.97204	0	0.97204	NA	NA	19.164	19.0917	18.2352	NA	19.0076	18.7058	18.5791	NA	18.8098	NA	19.1041	18.3863	19.3339	19.3902	NA	NA	NA	NA	NA	18.5129	19.1135	18.7672	18.2888	18.2539	NA	NA	NA	NA	NA	NA	NA	NA	NA	NA	19.419	19.6539	NA	NA
ALBU_HUMAN	KQTALVELVK	2	19.8	-0.616	-1.35	0.1871	1.84	0.1871	NA	NA	NA	18.2964	21.6225	21.3252	20.4887	NA	19.605	19.6396	19.3152	18.6989	19.0489	19.0048	19.3205	19.8939	18.8094	NA	19.2699	NA	20.1894	20.828	NA	22.171	21.0844	NA	NA	NA	NA	19.7034	19.2969	NA	NA	NA	19.1692	NA	20.0347	18.4842	NA	NA
ALBU_HUMAN	KVPQVSTPTLVEVSR	3	21.77	0.201	0.52	0.60672	0.27	0.60672	21.4927	21.496	21.886	21.5233	23.1124	23.1989	22.8469	23.0685	21.6389	22.0364	21.6175	21.2192	21.2605	21.9251	21.8474	22.1506	20.6527	20.9388	21.5929	21.8636	22.09	22.3069	24.4333	24.7152	22.4429	22.5893	19.8304	19.8265	21.4025	21.0091	21.2607	21.995	20.2609	20.5894	22.2268	21.8712	22.5585	21.6014	21.2732	19.071
ALBU_HUMAN	KYLYEIAR	2	19.88	0.532	0.72	0.49649	0.51	0.49649	NA	NA	NA	NA	NA	NA	NA	NA	20.1526	20.1403	NA	NA	NA	NA	NA	NA	NA	NA	NA	NA	NA	NA	NA	NA	NA	20.3395	NA	NA	NA	18.8902	NA	NA	NA	NA	NA	NA	NA	NA	NA	NA
ALBU_HUMAN	LCTVATLR	2	21.54	0.089	0.33	0.74046	0.11	0.74046	21.1178	20.4042	21.0673	21.0193	22.8683	22.9316	22.3528	21.3906	22.2347	22.3383	21.6966	21.3477	21.9835	21.7055	21.925	21.7201	20.2231	20.3425	21.5235	21.3991	22.1011	21.8801	22.6574	21.9809	22.2204	22.3396	20.0207	20.5278	21.8709	21.8816	21.4842	21.9668	20.7997	21.6311	21.4003	21.3859	21.4779	21.39	20.5948	20.205
ALBU_HUMAN	LDELRDEGK	2	20.06	0.21	0.78	0.44126	0.6	0.44126	18.8683	19.3065	19.8409	19.8816	21.3251	21.1406	20.8118	22.0415	20.6541	20.5644	19.6941	20.0573	20.1974	20.5892	20.0663	20.4785	18.6928	19.0513	19.9116	20.0829	19.924	20.374	20.8319	21.2163	20.4061	20.6429	18.7119	18.9613	19.8526	20.313	20.2076	20.2371	18.9231	19.0875	19.7353	20.0079	20.0399	20.0859	19.3568	20.1477
ALBU_HUMAN	LKECCEKPLLEK	2	18.76	0.388	1.27	0.21107	1.62	0.21107	NA	NA	18.2494	18.3831	19.5819	19.17	19.9088	19.5568	18.9752	19.6107	18.8736	19.064	18.9447	NA	NA	18.541	NA	NA	18.7593	17.9459	19.039	18.692	19.2125	18.8082	19.3689	18.945	16.9195	16.8819	18.6866	18.6565	18.9711	18.829	NA	17.8666	18.5867	18.3891	19.9079	18.2325	NA	NA
ALBU_HUMAN	LVAASQAALGL	2	19.48	0.13	0.42	0.6802	0.17	0.6802	NA	NA	NA	NA	20.6589	20.5581	19.9083	19.6069	19.284	19.0797	18.9575	NA	NA	NA	19.5634	19.5595	18.589	NA	19.7631	18.9319	19.9666	19.3342	20.3845	19.613	20.1577	19.6092	NA	NA	NA	18.6989	19.156	NA	NA	NA	NA	NA	19.1852	18.6538	18.7942	NA
ALBU_HUMAN	LVNEVTEFAK	2	22.83	0.223	0.87	0.39084	0.75	0.39084	21.9418	21.755	22.1557	22.3413	23.8817	23.8215	23.5183	23.6625	23.803	23.848	22.4629	22.4249	23.2963	23.0958	23.3136	23.161	22.6712	21.6046	22.9773	22.5468	23.3082	23.2763	23.657	23.7864	23.5681	23.3584	21.3654	NA	23.007	23.1587	22.9777	23.0805	22.0418	22.0367	22.0889	22.0173	22.6122	23.0949	21.7179	21.8163
ALBU_HUMAN	MPCAEDYLSVVLNQLCVLHEK	3	19.78	-0.138	-0.54	0.5907	0.29	0.5907	NA	17.8743	19.3067	NA	20.112	20.2241	19.9016	20.209	20.6051	20.4386	19.7806	19.9726	19.5484	19.4352	20.1318	20.2479	NA	NA	18.7909	19.4221	20.1017	20.0898	20.543	20.6079	19.9767	20.2053	NA	NA	20.021	20.2207	19.7384	19.7955	NA	NA	19.1452	18.7753	19.3306	19.9286	19.1602	19.2008
ALBU_HUMAN	QEPERNECFLQHK	3	17.91	0.082	0.27	0.78636	0.07	0.78636	NA	NA	NA	NA	18.451	18.6205	18.8665	18.8718	17.8195	18.2588	16.6625	NA	17.5815	17.9341	17.9219	17.7016	NA	NA	17.575	17.0665	17.849	17.766	18.693	18.1848	18.4208	18.3949	NA	NA	17.2295	17.0556	17.802	18.0841	NA	NA	NA	16.9452	NA	NA	NA	NA
ALBU_HUMAN	QNCELFEQLGEYK	2	19.72	-0.061	-0.21	0.83282	0.05	0.83282	NA	18.5066	18.7887	NA	20.8667	21.3024	20.2989	20.5174	20.0474	20.3607	19.8441	19.0291	19.4137	19.4588	20.0627	19.6692	NA	18.3196	19.3774	19.4369	19.7343	20.0955	20.7095	20.4895	20.1972	20.0175	NA	NA	19.3038	19.3992	20.0347	19.5081	NA	NA	NA	19.4138	19.2518	19.0992	NA	18.777
ALBU_HUMAN	QTALVELVK	2	19.85	-0.465	-1.45	0.15631	2.1	0.15631	18.7782	18.6321	18.1373	18.3703	21.3812	21.6166	20.6047	20.6739	19.8933	19.9089	19.7665	NA	19.0282	19.2574	19.9465	20.2908	18.8705	18.8965	19.4061	19.8407	20.2999	20.5953	21.0994	21.1482	20.7903	20.9786	NA	NA	19.4984	NA	19.7009	19.6526	NA	NA	NA	NA	19.9115	NA	19.117	19.1274
ALBU_HUMAN	RHPDYSVVLLLR	3	21.53	-0.158	-0.42	0.6738	0.18	0.6738	21.0798	20.1315	21.4084	21.0131	23.0005	22.9791	22.9779	22.8514	21.668	21.4826	21.8954	21.1516	21.9386	21.1817	22.4983	22.2005	19.0706	18.1991	21.2261	21.1172	22.3478	22.1614	23.1204	22.7521	22.7785	22.4932	20.658	20.1513	22.1764	21.6934	21.993	21.2136	20.9654	20.1342	21.5495	21.8636	22.1228	21.232	20.4695	20.3521
ALBU_HUMAN	RHPYFYAPELLFFAK	3	20.75	0.14	0.32	0.7543	0.1	0.7543	19.5856	NA	20.1547	20.3412	21.9068	21.7292	21.9801	21.8721	18.4316	NA	21.098	21.4184	21.7478	NA	21.5037	22.2033	NA	NA	19.9098	19.8306	20.8074	20.2944	21.9658	21.7832	21.3403	NA	19.0641	18.6139	19.3812	21.6393	21.6789	NA	19.8904	19.2763	21.102	20.2864	21.1765	21.2042	NA	NA
ALBU_HUMAN	RMPCAEDYLSVVLNQLCVLHEK	3	21.18	0.367	1.1	0.27919	1.2	0.27919	19.4332	19.7474	20.9747	20.8551	21.8691	21.5125	22.1228	22.1049	22.1108	21.6887	21.5081	21.6925	21.5754	21.4466	21.6761	22.024	NA	NA	21.2695	21.038	21.7869	21.9503	22.215	22.0966	21.6076	21.8491	18.6613	18.9559	21.8941	21.8666	21.5978	21.3945	19.3759	18.777	20.9977	20.9814	21.1485	21.7453	21.102	20.0414
ALBU_HUMAN	RPCFSALEVDETYVPK	3	20.92	0.079	0.24	0.80813	0.06	0.80813	19.6792	19.646	19.6572	20.2458	22.1339	22.335	22.0025	22.1754	21.723	21.598	20.9653	20.7399	20.8507	20.8384	21.0022	21.3129	19.7249	19.7002	21.069	21.1007	21.7133	21.9426	21.9377	22.3115	21.8322	22.2153	19.3724	18.9938	21.2747	20.9691	21.1663	21.221	NA	18.8885	20.4027	20.3709	20.517	21.2579	20.3168	20.623
ALBU_HUMAN	SHCIAEVENDEMPADLPSLAADFVESK	3	20.74	-0.089	-0.29	0.77033	0.09	0.77033	19.6876	19.3402	20.2906	20.536	21.285	21.4281	22.0385	21.8655	21.3782	21.375	21.0384	21.0667	20.898	20.8628	21.1223	21.2522	18.306	17.7982	21.2337	20.6781	21.2425	20.9657	21.8405	21.7077	21.5351	21.4944	NA	19.409	21.1883	20.9305	21.1648	20.9479	19.5976	19.9865	20.5585	20.49	20.6974	20.9507	20.2296	20.4204
ALBU_HUMAN	SLHTLFGDK	2	20.15	0.083	0.32	0.75401	0.1	0.75401	19.997	19.5321	19.6642	20.0826	21.6999	21.648	20.686	20.9785	20.8046	20.7783	19.9038	20.0658	20.3052	19.7877	19.9029	19.9201	19.3619	19.5309	19.7184	19.4083	20.4115	20.8578	20.7302	21.2652	20.9703	21.3708	18.4117	18.1144	20.4087	20.4883	20.4132	20.0933	18.9745	19.0729	20.1768	19.8661	20.1721	20.0995	20.1453	20.0727
ALBU_HUMAN	TCVADESAENCDK	2	18.04	0.528	1.6	0.11851	2.55	0.11851	NA	16.0577	17.3397	17.7345	19.593	19.9994	19.1225	19.1876	18.9462	18.779	17.9414	18.3891	NA	18.1111	18.9273	18.6054	17.1758	17.4602	17.8483	18.2856	17.6141	18.273	19.3278	19.3942	17.9647	18.2981	NA	16.5121	17.5685	18.1576	18.1541	18.1802	NA	16.9597	17.4166	17.5388	17.9833	18.02	15.8775	16.5394
ALBU_HUMAN	TYETTLEK	2	19.63	0.667	0.64	0.5301	0.4	0.5301	NA	19.5571	NA	NA	18.238	21.9094	21.0882	21.0513	18.4864	21.7824	NA	17.6019	18.185	20.8515	20.9967	20.5049	NA	19.6698	17.4806	20.2262	18.0812	20.9109	18.3625	21.5573	18.5657	NA	NA	NA	NA	NA	18.1662	20.8471	NA	NA	NA	NA	NA	17.4523	NA	NA
ALBU_HUMAN	VFDEFKPLVEEPQNLIK	2	23.42	0.073	0.33	0.74036	0.11	0.74036	22.9082	23.0786	23.3463	22.9543	24.5337	24.4656	23.8852	24.296	23.9835	24.087	23.5159	23.485	23.4901	23.4435	23.7687	23.5979	22.0598	21.948	23.1866	23.0122	23.8637	23.604	24.1534	24.0473	24.1829	23.8344	NA	NA	23.5018	23.5569	23.4647	23.3371	22.6755	22.4795	23.5355	23.2261	23.0296	23.0687	22.4986	22.7651
ALBU_HUMAN	VHTECCHGDLLECADDR	3	20.92	0.225	0.64	0.52718	0.41	0.52718	19.543	19.3999	20.1778	20.4318	22.4927	22.4859	22.4684	21.8923	21.7118	21.6768	20.9114	20.3864	20.6197	20.8119	21.2022	21.6078	19.6586	19.3713	21.1988	21.6955	21.7032	21.4971	22.3014	21.4755	21.7403	21.6897	18.143	NA	20.8486	20.924	20.9813	21.4411	19.7991	19.0224	20.7243	20.8146	21.606	20.8901	20.3718	20.1767
ALBU_HUMAN	YICENQDSISSK	2	21.27	0.073	0.21	0.83239	0.05	0.83239	19.6131	20.4099	20.1142	20.6444	22.4306	22.8792	22.1221	22.1018	22.156	22.0005	20.8527	21.389	21.1603	21.17	21.682	21.596	20.2599	20.4558	20.9655	21.9632	21.2035	NA	23.9348	23.8692	21.5611	21.7375	NA	NA	21.1256	21.3938	21.1717	21.4046	19.8461	20.1207	20.2986	20.6242	21.2004	20.7522	20.221	20.3786
ALBU_HUMAN	YLYEIAR	2	21.31	-0.272	-0.83	0.41388	0.68	0.41388	20.2458	20.1996	20.6179	20.1028	22.3594	22.3093	21.8314	21.8223	22.1106	21.7266	21.3726	21.0309	21.622	21.3006	21.6977	21.1814	19.9995	19.918	21.0891	20.9012	22.1211	21.7866	24.3442	24.2717	21.7288	21.6941	21.042	20.3538	21.4099	21.4265	22.0749	21.3942	20.836	19.9358	21.0228	21.0118	21.4223	21.3846	19.8548	19.7675
ALDOA_HUMAN	AAQEEYVK	2	16.48	0.134	0.52	0.60997	0.27	0.60997	NA	NA	17.441	17.0523	15.8187	15.633	NA	NA	17.0789	16.904	16.1633	16.8523	NA	16.1796	16.8495	16.7547	16.2348	16.0566	NA	NA	15.5696	16.4859	16.047	15.799	NA	NA	NA	16.1221	17.2111	17.195	NA	15.7647	16.4592	16.7425	16.4589	16.7504	17.0242	16.3821	NA	NA
ALDOA_HUMAN	ALANSLACQGK	2	19.17	0.279	1.41	0.16638	1.99	0.16638	NA	NA	19.4979	19.5955	18.9324	18.9237	18.4644	18.5862	19.5288	19.8671	19.3418	19.1454	19.0671	19.6714	19.9267	19.893	19.466	18.9453	19.2075	19.5288	19.3292	19.5232	18.6793	18.6662	18.2072	18.5571	18.5991	18.4719	19.616	20.1501	18.4375	18.8422	19.5595	19.5772	18.8516	18.898	19.3506	19.2424	NA	NA
ALDOA_HUMAN	ELSDIAHR	2	17.8	0.242	1.01	0.3188	1.03	0.3188	17.3728	NA	18.0006	17.7718	NA	17.6347	NA	17.5597	18.0677	17.9408	17.4066	17.8993	17.9045	17.8912	18.3039	18.9199	NA	NA	18.037	17.8146	17.6021	18.0926	17.3241	17.8926	NA	NA	16.6362	NA	18.4451	18.3821	NA	NA	17.8617	18.0137	17.3274	17.4877	NA	18.2991	NA	16.5362
ALDOA_HUMAN	FSHEEIAMATVTALR	3	19.4	0.05	0.26	0.79906	0.07	0.79906	18.8575	19.1812	19.8247	19.3977	19.235	19.0189	NA	19.1049	19.1721	19.6854	19.6719	19.8053	19.4904	19.5733	19.9418	20.1284	19.283	18.799	19.4402	19.6193	19.9207	19.2347	19.421	19.0353	18.7801	19.071	19.5032	19.3427	20.297	20.1336	18.5533	19.0568	19.9741	19.7302	18.9672	19.5794	19.5418	19.5121	19.3051	18.4997
ALDOA_HUMAN	GILAADESTGSIAK	2	19.61	0.159	0.7	0.48818	0.49	0.48818	NA	NA	19.3397	20.0561	19.7218	NA	19.0041	NA	19.2421	19.7667	19.5122	20.0577	19.3389	19.9673	20.1656	19.5275	19.5765	20.6364	19.3666	19.6571	19.7889	19.8979	19.6606	19.8938	NA	18.9825	19.6875	19.5946	19.7107	20.212	18.6725	18.8336	19.741	19.7441	19.8669	19.5991	20.0339	19.4471	NA	18.5752
ALDOA_HUMAN	IGEHTPSALAIMENANVLAR	3	20.62	0.105	0.45	0.65624	0.2	0.65624	21.1149	NA	20.0956	20.5232	20.6454	20.3846	20.2576	NA	21.103	21.0567	20.4247	20.6155	20.811	20.6561	NA	NA	20.4219	20.3528	21.1546	21.1514	21.7985	NA	20.4397	20.7629	20.8713	20.7446	19.0115	NA	21.5591	21.0532	20.2851	20.0455	21.0781	21.0937	19.3173	19.9575	20.365	20.7703	20.8362	20.4538
ALDOA_HUMAN	KELSDIAHR	2	17.67	-0.095	-0.4	0.68909	0.16	0.68909	16.6664	NA	18.6384	18.2291	16.7969	NA	17.6821	17.885	18.1411	17.7542	17.3597	17.8369	17.2808	17.645	17.2659	18.2417	17.6357	17.0832	17.5768	17.6933	NA	17.9344	NA	16.9689	17.0103	NA	17.8501	17.4722	18.0193	18.1561	NA	NA	17.3953	17.9471	18.1641	17.7	17.8782	17.8983	NA	NA
ALDOA_HUMAN	QLLLTADDR	2	18.85	0.033	0.16	0.87739	0.02	0.87739	18.6806	18.2754	NA	18.4466	19.0332	19.2091	18.1293	NA	18.9419	18.9496	18.3855	18.8636	NA	18.4399	18.9375	19.4187	19.2836	19.6644	18.9156	19.4327	19.5469	19.6248	19.079	NA	18.1005	18.8633	NA	NA	19.1324	18.8082	18.0553	NA	18.7671	19.1901	18.6524	NA	18.9591	18.6104	18.3828	18.5335
ALDOC_HUMAN	ALQASALNAWR	2	18.71	-0.082	-0.19	0.84981	0.04	0.84981	18.3572	NA	19.5319	18.2457	19.2322	NA	NA	18.3503	NA	NA	19.1397	17.5126	NA	NA	18.8805	18.9243	18.2155	NA	18.4795	NA	18.7206	18.9772	NA	NA	18.1563	NA	18.0796	NA	18.3396	18.7542	NA	NA	19.395	18.7712	19.4449	18.7181	20.6792	18.0452	17.9884	NA
ALDOC_HUMAN	DNAGAATEEFIK	2	19.42	0.243	1.2	0.23715	1.45	0.23715	19.3424	19.6067	NA	19.3201	19.0635	19.7936	NA	18.9555	NA	19.6337	19.1228	19.6852	19.9324	19.6073	20.1289	19.7932	19.4263	19.7959	19.6307	19.7511	19.7015	19.647	19.531	19.0638	18.9396	18.3191	19.3302	19.2082	NA	NA	18.9203	19.6357	20.0311	NA	NA	19.1798	NA	19.6506	18.6905	18.9469
ALDOC_HUMAN	GILAADESVGSMAK	2	19.68	0.08	0.39	0.69966	0.15	0.69966	20.2407	20.2591	NA	20.1575	20.1552	19.9512	18.6981	19.4016	18.874	NA	19.7692	19.663	19.4484	19.2748	19.6855	20.5477	19.7956	19.9183	19.2208	20.0635	20.19	20.4324	19.5912	20.1047	19.2622	19.9719	19.4389	19.1943	20.0758	19.7655	19.078	18.8536	20.0993	19.9286	19.2016	19.3495	19.6904	19.7178	19.2723	19.4817
ALDOC_HUMAN	GVVPLAGTDGETTTQGLDGLSER	3	20.11	0.081	0.28	0.78257	0.08	0.78257	20.1044	19.5792	NA	NA	20.5914	19.951	NA	20.1802	20.2121	20.0152	NA	NA	NA	19.5591	19.776	20.9539	20.2231	20.6354	19.8956	20.602	20.356	NA	20.1226	20.8281	19.8447	19.6912	19.9684	NA	NA	NA	NA	NA	NA	20.2364	NA	NA	NA	NA	19.9893	19.2254
ALDOC_HUMAN	KELSDIALR	2	18.43	0.255	0.79	0.44118	0.62	0.44118	NA	NA	18.5141	18.8929	NA	NA	NA	NA	NA	18.0739	NA	18.8351	18.6646	NA	18.6435	NA	NA	NA	NA	18.8268	NA	NA	NA	NA	NA	NA	17.3657	18.0467	NA	19.1654	17.6095	18.302	19.0691	NA	17.8372	18.5604	NA	18.416	NA	NA
ALDOC_HUMAN	RAEVN(de)GLAAQGK	2	NA	NA	NA	NA	NA	NA	NA	NA	NA	NA	NA	NA	NA	NA	NA	NA	NA	NA	NA	NA	NA	NA	NA	NA	NA	NA	NA	NA	NA	NA	NA	NA	NA	NA	NA	NA	NA	NA	NA	NA	NA	NA	NA	NA	NA	NA
ALDOC_HUMAN	RLSQIGVENTEENRR	3	18.29	0.133	0.66	0.51355	0.43	0.51355	17.5348	18.1622	18.0136	NA	18.7362	18.2741	18.7014	18.3924	18.6933	18.1313	18.0425	18.5276	18.4352	18.6259	18.9732	18.5881	18.5485	17.7161	18.315	18.1261	18.204	18.5416	18.8827	18.4146	17.3852	18.0773	18.011	18.169	18.7024	18.6102	17.6356	17.6764	18.3998	18.8215	NA	17.8548	NA	18.1008	NA	NA
ALDOC_HUMAN	TPSALAILENANVLAR	2	20.48	0.078	0.24	0.80939	0.06	0.80939	20.6574	19.6918	21.424	21.0284	20.4291	20.3857	19.177	19.7486	20.9798	20.9162	20.421	21.2849	20.9936	20.8506	21.1059	21.4507	19.6015	19.3773	20.5374	20.313	20.6144	20.6256	20.5645	20.2824	18.6966	19.0936	18.0778	18.4483	21.8207	21.5093	20.0426	20.5317	21.5626	21.5255	21.1618	20.9799	21.1852	21.2179	NA	NA
ALDOC_HUMAN	VDKGVVPLAGTDGETTTQGLDGLSER	3	19.02	-0.309	-1.12	0.27485	1.25	0.27485	NA	NA	19.0184	19.2517	NA	NA	18.0835	NA	18.4822	19.4909	NA	19.0619	18.9686	NA	18.9995	18.7431	18.3951	NA	NA	19.3731	NA	NA	NA	NA	NA	NA	NA	NA	19.5185	19.4563	NA	NA	19.4348	19.355	19.0957	18.7925	18.8283	18.9498	NA	NA
ALDOC_HUMAN	YTPEEIAMATVTALR	3	19.28	-0.112	-0.46	0.64709	0.21	0.64709	19.5502	19.3264	19.2197	19.0148	18.5883	18.9938	18.8521	18.4357	19.5334	19.2744	19.3224	19.4262	19.7968	19.4795	20.4305	20.325	18.1543	17.6423	19.6927	19.1542	19.9664	19.9491	19.5234	18.9959	18.8671	19.3517	18.5201	NA	20.4236	19.8704	18.8415	18.7884	20.3006	20.1472	18.7735	18.2318	19.4553	19.8828	19.132	18.6259
ALS_HUMAN	DLHFLEELQLGHNR	3	19.02	-0.554	-0.84	0.42421	0.71	0.42421	NA	NA	NA	NA	NA	NA	NA	NA	NA	NA	NA	18.5739	NA	NA	NA	NA	NA	NA	NA	NA	NA	NA	NA	NA	NA	NA	19.6671	19.3694	NA	NA	18.8587	18.6176	NA	NA	NA	NA	NA	NA	NA	NA
ALS_HUMAN	LAYLQPALFSGLAELR	3	17.95	-0.248	-0.95	0.352	0.89	0.352	17.8593	17.3109	NA	NA	NA	17.3884	NA	NA	18.3211	17.7573	18.5705	17.9271	18.1074	18.1395	17.1015	17.5921	NA	NA	17.7003	17.9138	17.9186	17.8435	17.7448	18.1757	NA	NA	19.179	19.6103	17.7506	NA	18.7307	18.5763	17.3345	17.5465	17.4224	17.3501	NA	17.8414	NA	NA
ALS_HUMAN	LEYLLLSR	2	19.56	-0.587	-1.46	0.16645	2.15	0.16645	NA	NA	NA	NA	19.6188	NA	NA	NA	NA	NA	19.6967	19.2038	NA	NA	NA	NA	NA	18.4423	NA	NA	20.072	19.6934	NA	NA	NA	NA	19.9556	20.0935	NA	NA	19.526	19.3213	NA	NA	NA	NA	NA	NA	NA	NA
ALS_HUMAN	LHSLHLEGSCLGR	3	18.36	0.104	0.29	0.77812	0.08	0.77812	NA	NA	NA	NA	18.189	18.5587	NA	NA	NA	NA	19.0705	18.481	18.3292	18.5963	17.9633	18.8419	18.0785	17.5279	NA	NA	NA	NA	NA	NA	NA	17.3061	19.4732	18.5021	NA	NA	18.3781	18.8051	18.4161	18.1211	NA	NA	NA	17.9072	NA	NA
ALS_HUMAN	NLIAAVAPGAFLGLK	2	18.74	-0.227	-0.69	0.49207	0.48	0.49207	18.6839	18.8006	18.0176	NA	NA	18.8349	NA	NA	19.0988	18.5887	20.0332	19.5434	19.5739	18.8882	18.1629	18.7405	17.3543	17.3895	18.1007	17.9402	19.2058	19.1248	18.7975	18.9873	18.0656	NA	19.0934	21.106	18.5936	17.7419	20.0336	19.8214	18.77	18.4005	18.3184	17.4708	18.6012	19.0055	18.5108	18.4707
ALS_HUMAN	SFEGLGQLEVLTLDHNQLQEVK	3	19.48	-0.094	-0.2	0.84718	0.04	0.84718	NA	NA	NA	NA	19.6225	NA	NA	NA	19.4746	19.0584	NA	20.1558	NA	NA	NA	19.4251	NA	NA	NA	18.9547	NA	NA	18.9879	NA	NA	NA	20.1516	NA	NA	NA	NA	NA	NA	NA	NA	NA	NA	NA	NA	NA
ALS_HUMAN	SLALGTFAHTPALASLGLSNNR	3	19.23	-0.588	-1.49	0.15229	2.21	0.15229	18.4301	18.8025	NA	NA	19.573	18.9537	NA	NA	NA	NA	19.8066	18.8164	NA	NA	19.2456	19.3666	18.4582	18.3044	18.9821	NA	19.8567	NA	NA	NA	NA	NA	20.49	20.756	NA	NA	19.3478	19.4742	NA	NA	NA	NA	NA	18.1666	NA	NA
ALS_HUMAN	TFTPQPPGLER	2	18.36	-0.791	-2.39	0.02853	5.72	0.02853	NA	17.6195	NA	NA	NA	18.8098	NA	NA	NA	NA	17.8704	NA	17.8389	NA	18.4634	NA	17.322	NA	NA	17.7463	18.7906	18.048	NA	18.5649	NA	NA	18.7785	19.4596	NA	NA	18.8408	18.8396	NA	NA	NA	NA	NA	NA	NA	NA
ALS_HUMAN	VAGLLEDTFPGLLGLR	2	18.23	-0.203	-0.65	0.52245	0.42	0.52245	17.4686	NA	NA	NA	17.7818	17.8952	NA	NA	18.26	18.2097	18.9482	19.0028	18.5252	18.2167	NA	NA	NA	NA	17.5239	17.3695	NA	18.1399	18.1281	18.1151	17.3821	17.9153	19.5967	19.8369	NA	NA	18.9244	19.041	17.2687	NA	NA	NA	17.5156	18.4254	18.1351	NA
AMBP_HUMAN	AFIQLWAFDAVK	2	22.03	-0.752	-2.91	0.0057	8.49	0.0057	22.1075	21.422	21.9674	21.6333	NA	21.0661	21.7915	21.7862	21.9243	21.9684	22.4848	22.1361	22.7517	22.3282	22.2782	22.4677	19.8023	18.7986	21.3279	21.3853	22.452	22.1555	22.3567	22.5931	22.9497	22.6881	23.3357	23.0777	21.9819	21.8939	22.7417	22.7554	22.0024	21.9219	21.8852	21.5576	22.2892	22.3302	22.2681	22.4984
AMBP_HUMAN	CVLFPYGGCQGN(de)GNK	2	NA	NA	NA	NA	NA	NA	NA	NA	NA	NA	NA	NA	NA	NA	NA	NA	NA	NA	NA	NA	NA	NA	NA	NA	NA	NA	NA	NA	NA	NA	NA	NA	NA	NA	NA	NA	NA	NA	NA	NA	NA	NA	NA	NA	NA	NA
AMBP_HUMAN	ECLQTCR	2	19.24	-0.123	-0.46	0.64622	0.21	0.64622	NA	17.9865	19.3585	19.2845	19.3821	18.9783	19.5479	18.7384	19.3572	19.3083	19.4932	20.1277	NA	19.4601	19.4354	18.8359	19.1154	19.1389	19.4341	18.5392	18.7906	19.2842	20.0255	19.2897	19.0911	18.6982	20.899	20.7516	NA	19.2081	19.855	NA	18.7086	19.2127	19.0562	NA	19.4662	18.955	18.6341	17.7878
AMBP_HUMAN	ETLLQDFR	2	22.89	-0.446	-1.85	0.0721	3.41	0.0721	22.8059	22.8598	NA	22.3728	22.6927	22.6348	22.782	22.9893	21.8822	21.9552	22.6369	22.711	22.7794	22.6271	22.2764	23.3284	24.1712	22.9023	22.2496	22.1929	22.5041	22.4884	23.1036	23.3633	23.6618	23.6248	NA	NA	23.1365	23.0056	23.7823	23.3001	22.3329	21.9638	22.6251	22.5744	23.1003	24.2087	23.697	23.5536
AMBP_HUMAN	EYCGVPGDGDEELLR	2	22.53	-0.142	-0.68	0.49762	0.47	0.49762	22.1846	22.0531	21.4461	21.7369	22.5107	22.2534	22.9748	22.4552	22.2556	22.4529	22.6436	22.6927	22.4191	22.7237	23.0532	22.375	22.4109	22.5881	23.2764	22.637	22.4739	23.5237	22.7129	22.9405	23.0689	22.9676	23.3611	23.591	21.8319	22.357	23.2378	23.2457	21.931	21.9177	21.9537	21.9797	22.0642	22.1911	22.1957	22.4449
AMBP_HUMAN	GECVPGEQEPEPILIPR	2	22.39	-0.359	-1.52	0.13683	2.3	0.13683	22.4903	22.4682	21.8407	22.4416	22.3004	22.5379	22.4509	23.2741	21.1794	21.8201	21.3542	21.9596	21.8206	23.0877	21.5222	22.0862	22.4027	22.6677	22.0635	22.4781	22.4398	22.1975	22.8217	23.0965	23.5194	23.4139	22.8549	22.9906	21.9275	21.8995	22.4198	22.2459	21.6767	22.2138	21.9112	21.9266	22.2804	22.9238	23.1311	23.5323
AMBP_HUMAN	GVCEETSGAYEK	2	19.11	-0.407	-0.65	0.53488	0.42	0.53488	NA	NA	NA	NA	NA	19.5248	NA	NA	18.6298	NA	NA	NA	NA	NA	18.6755	NA	NA	NA	NA	NA	NA	NA	NA	NA	NA	NA	20.1896	NA	NA	NA	NA	NA	NA	NA	NA	NA	18.5103	NA	NA	NA
AMBP_HUMAN	KEDSCQLGYSAGPCMGMTSR	2	21.7	-0.222	-1.04	0.3048	1.08	0.3048	21.8017	21.3975	21.3934	21.5755	21.5002	21.6025	21.7177	22.1304	21.47	21.0197	21.8192	21.8514	21.3133	21.2644	21.1003	21.4704	21.7538	21.6751	21.6535	22.2282	21.8506	22.1291	22.4393	22.7053	22.3435	22.6018	22.6172	23.2964	21.0856	21.3235	21.9336	21.8175	21.3548	20.6085	20.8036	21.2896	21.2963	20.9251	21.8915	21.8566
AMBP_HUMAN	KGVCEETSGAYEK	2	18.59	-0.63	-2.07	0.0446	4.3	0.0446	16.3539	NA	18.7995	18.8184	17.9799	17.9293	19.2218	18.8213	17.7052	17.7533	18.4028	18.5185	18.4468	18.1316	17.9974	17.7953	18.5543	19.4936	18.323	18.4095	17.5853	NA	18.7999	19.6073	18.8252	NA	20.7753	20.5093	18.5898	18.6955	19.7732	18.9229	17.5292	17.9687	17.9502	18.8305	19.2997	18.7861	18.5052	19.2539
AMBP_HUMAN	TVAACNLPIVR	2	23.52	-0.283	-1.54	0.12999	2.38	0.12999	23.2516	23.3923	22.9078	23.152	23.5384	23.4522	23.1569	23.5836	22.9229	22.9015	23.532	23.5452	23.261	23.5897	23.0467	23.5456	23.6787	23.9981	23.1884	23.9153	23.8972	24.1166	23.8036	24.2813	24.2613	24.1323	24.5843	24.7626	23.0388	23.1866	23.6187	23.8688	22.8169	23.0094	23.0642	23.2137	23.6483	23.2439	23.2505	23.4267
AMBP_HUMAN	VVAQGVGIPEDSIFTMADR	2	22.93	-0.463	-1.95	0.05827	3.78	0.05827	22.9685	23.1676	23.2443	23.2288	22.5758	22.586	23.025	22.0052	21.9287	22.2928	23.2922	22.6923	22.8721	22.6598	22.1812	22.5287	22.795	22.62	22.549	22.7497	22.6982	22.4329	23.0736	21.9867	24.0204	23.904	24.5723	24.4345	23.2494	23.1897	23.1209	23.2239	22.4121	22.5234	21.7462	22.6413	23.1384	23.1332	23.7592	23.9628
AMBP_HUMAN	WYNLAIGSTCPWLK	2	18.89	-0.702	-1.68	0.10894	2.81	0.10894	NA	NA	18.7893	19.1444	NA	NA	NA	NA	NA	NA	18.5857	18.4244	NA	NA	NA	NA	NA	NA	17.3296	NA	NA	NA	18.4856	NA	NA	NA	19.4743	20.4297	19.5387	19.1463	18.8104	18.7012	NA	18.4473	19.1218	NA	18.2383	19.3027	NA	19.2003
AMD_HUMAN	AGIEVQEIK	2	20.2	0.258	1.42	0.16261	2.03	0.16261	19.5036	NA	20.8576	20.5548	20.3889	NA	20.417	19.8671	20.6281	20.5443	20.2692	20.3108	20.2667	20.2822	20.6491	20.1365	20.5591	NA	20.3235	20.3363	19.9103	19.8736	19.767	19.5381	20.1236	NA	19.3227	19.4771	20.4537	20.4299	19.4813	19.7403	20.699	20.5324	20.8246	20.9542	20.7755	20.1714	19.6373	19.5625
AMD_HUMAN	ANILYAWAR	2	19.33	-0.043	-0.17	0.86287	0.03	0.86287	NA	18.8795	20.0246	19.8281	19.3338	18.7671	NA	19.6473	19.3854	18.7009	NA	18.8469	NA	19.5404	19.3651	NA	18.9593	19.2426	NA	NA	19.488	18.9418	NA	18.3441	19.6535	18.9775	NA	NA	19.3301	19.6061	NA	NA	20.1145	20.07	19.8222	20.1122	19.3318	19.0123	18.608	NA
AMD_HUMAN	DGNYWVTDVALHQVFK	3	19.89	-0.257	-1.03	0.30838	1.06	0.30838	19.4542	19.806	20.6716	19.2644	19.4594	19.4296	19.3539	18.8953	19.272	20.2799	20.1807	NA	20.7607	20.1171	20.6074	20.1482	19.0395	18.4081	20.3106	19.7494	19.7511	19.7766	19.768	19.3859	19.9031	19.6085	19.1766	19.5546	20.874	20.3453	19.7068	19.7497	21.1174	20.5297	20.108	20.2052	19.8949	20.4124	20.302	20.2086
AMD_HUMAN	EDVVHVHK	2	17.15	0.072	0.35	0.73146	0.12	0.73146	16.7278	16.6954	18.6801	18.4095	16.7356	16.2935	17.4679	17.2784	17.4228	17.1865	17.0899	17.6373	17.2519	17.4576	17.0156	16.9618	16.9202	16.9367	16.9993	16.5906	17.0319	17.9249	16.3916	16.7188	16.6051	16.5406	17.2822	17.0355	17.6298	17.6859	16.9076	16.4872	17.4159	17.5538	17.8597	17.5146	17.6425	17.3581	16.3616	16.3685
AMD_HUMAN	EEEEVLDQGDFYSLLSK	2	19.07	-0.131	-0.47	0.64222	0.22	0.64222	19.4563	19.0281	18.8969	20.0059	NA	18.8693	18.7211	18.8834	18.9834	NA	NA	NA	NA	18.6136	19.3528	18.8914	18.9876	18.6444	19.0862	NA	19.2073	19.0831	NA	NA	NA	NA	NA	NA	NA	18.8435	NA	NA	19.6562	NA	19.7985	18.6974	19.6063	18.6089	18.7298	19.0189
AMD_HUMAN	EGPVLILGR	2	21.51	-0.024	-0.15	0.88351	0.02	0.88351	21.3563	21.3245	22.1467	21.5961	21.4424	21.4416	21.1601	21.2684	21.7359	21.5066	21.509	20.9634	21.6679	21.6224	21.2847	21.3791	21.8423	21.7476	21.5543	21.4799	21.6322	21.5879	21.3157	21.2648	21.3673	21.1876	20.7434	20.2032	22.0691	22.0997	21.3155	20.9915	22.178	21.9883	22.0076	21.9471	22.0595	21.9981	21.2403	21.3201
AMD_HUMAN	GDHVWDGNSFDSK	2	20.64	0.175	0.63	0.53212	0.4	0.53212	20.0723	19.425	20.8135	20.9618	20.2545	19.5108	20.8968	20.6221	21.3269	20.9941	20.9194	20.6465	21.346	20.8907	21.2659	21.0761	20.9437	19.7473	21.0643	21.1308	19.6866	NA	NA	19.7666	20.722	19.2521	20.1586	20.2476	21.0547	21.0069	19.5405	20.5907	21.7799	21.1694	20.8797	21.2411	21.0732	21.4652	20.4886	20.2538
AMD_HUMAN	GSGGLNLGNFFASR	2	19.33	0.157	0.79	0.43471	0.62	0.43471	18.9921	19.2177	19.5615	19.6396	19.4425	19.8611	18.64	19.4206	19.2755	19.5384	19.3027	19.627	19.8112	19.1904	19.1763	19.6144	19.3655	19.5019	NA	19.608	18.3226	18.7012	NA	NA	18.6246	19.3473	18.403	19.2209	19.5686	19.9461	18.9408	19.0386	19.6904	19.6988	19.5537	19.7	19.3714	19.6691	19.4742	NA
AMD_HUMAN	HAVSFMTCTQNVAPDMFR	3	18.99	0.317	0.96	0.34969	0.93	0.34969	19.012	NA	19.5474	19.7379	18.4689	NA	NA	NA	19.0409	18.7694	NA	NA	NA	NA	19.4952	NA	NA	NA	NA	NA	18.9616	NA	NA	NA	NA	NA	NA	NA	NA	NA	NA	18.3729	NA	19.8534	NA	18.8712	18.0261	NA	18.7256	NA
AMD_HUMAN	IPLLQQPK	2	18.58	-0.004	-0.02	0.98411	0	0.98411	18.4131	18.515	NA	NA	18.6897	19.0433	18.374	18.3714	18.4509	18.6296	NA	NA	NA	NA	18.4662	18.7175	NA	18.7763	18.3515	NA	NA	18.8782	NA	18.4188	NA	18.2998	NA	NA	NA	18.2447	NA	NA	18.9688	19.0712	NA	NA	NA	NA	18.5259	18.4347
AMD_HUMAN	IPVDEEAFVIDFKPR	3	21.88	-0.057	-0.34	0.73645	0.11	0.73645	21.8245	21.8943	22.3675	22.0859	21.8919	21.7721	22.1245	21.8991	22.1578	22.1773	21.9797	21.7644	21.7052	21.6767	21.9259	22.1555	21.2179	20.6582	22.1405	21.5826	22.336	21.9263	21.5804	21.8046	21.7697	22.0829	20.9226	21.2714	22.4563	22.398	21.6804	21.634	22.4885	22.3525	22.1392	22.1761	21.4525	22.083	21.8154	21.7771
AMD_HUMAN	IVQFSPSGK	2	20.89	0.084	0.48	0.63665	0.23	0.63665	20.2651	20.3818	21.214	21.3832	21.158	20.9358	20.7871	20.5211	21.0816	21.0924	20.8626	20.5328	21.1145	21.1657	20.9245	21.104	21.2258	NA	20.8667	21.1346	21.0354	20.8628	20.4865	20.2644	20.6522	21.1376	20.1636	20.1062	21.3303	21.4033	19.8901	20.749	21.3906	21.2617	NA	21.3637	21.2456	21.2961	20.9386	20.4397
AMD_HUMAN	MENKPTSSELQK	2	16.99	0.335	1.12	0.26871	1.26	0.26871	17.6752	16.354	17.4892	16.9419	17.2248	16.48	16.8038	17.5716	17.3175	17.7114	17.1262	16.4165	16.3786	16.454	17.1203	17.0528	17.8056	17.1641	17.3892	17.4561	17.1897	17.1523	16.2607	16.6055	16.0938	NA	NA	NA	17.434	17.7061	16.4084	16.157	17.2525	17.9399	16.824	16.5821	18.2617	16.6794	NA	15.1124
AMD_HUMAN	N(de)GQWTLIGR	2	NA	NA	NA	NA	NA	NA	NA	NA	NA	NA	NA	NA	NA	NA	NA	NA	NA	NA	NA	NA	NA	NA	NA	NA	NA	NA	NA	NA	NA	NA	NA	NA	NA	NA	NA	NA	NA	NA	NA	NA	NA	NA	NA	NA	NA	NA
AMD_HUMAN	NLFYLPHGLSIDK	2	20.99	-0.151	-0.52	0.60476	0.27	0.60476	20.9732	NA	21.6803	21.7399	20.346	18.2838	20.5363	21.0344	20.9942	21.3589	21.2019	21.1108	21.1177	21.028	21.0077	21.3814	NA	20.4555	20.9334	21.4542	20.5618	21.0538	NA	NA	20.5759	20.4896	19.799	20.056	21.4977	21.7316	20.8553	20.5871	21.7139	21.8449	21.8377	21.6479	21.4335	21.4461	20.9734	NA
AMD_HUMAN	NNLVIFHR	2	20.13	0.104	0.44	0.66529	0.19	0.66529	20.7184	NA	20.6671	19.9308	20.0194	NA	20.6224	20.3568	20.4566	20.0064	19.2403	18.8357	20.2829	20.1723	20.6773	20.2984	20.5172	NA	20.2614	20.2435	20.6854	NA	19.883	19.3897	20.3605	NA	19.2451	18.4006	20.4528	20.4094	19.8734	19.3853	20.4283	20.7464	20.3883	NA	21.1153	20.7275	19.8147	19.9247
AMD_HUMAN	QSPQLPQAFYPVGHPVDVSFGDLLAAR	3	19.51	-0.408	-1.37	0.17726	1.89	0.17726	19.463	18.9036	21.2135	20.3094	18.7086	18.7419	20.0057	19.471	19.6325	19.5158	19.5714	19.3717	19.7076	19.5705	19.4377	19.2645	17.6159	16.9821	19.3029	19.0701	NA	19.6482	18.9893	NA	NA	18.7814	NA	19.3906	20.5293	20.3499	19.5816	19.521	21.0022	19.6701	20.7596	20.6985	19.5025	19.8908	19.1979	18.9782
AMD_HUMAN	REEEEVLDQGDFYSLLSK	3	21.07	0.214	1.42	0.16159	2.03	0.16159	21.2544	21.4569	21.5704	21.9089	21.1856	21.3129	20.9495	21.4041	21.3928	21.3711	21.173	21.1728	20.9141	21.1366	21.1176	20.8397	20.7005	20.651	21.1126	20.9124	21.1737	21.3484	20.3907	20.4107	20.6747	20.8635	20.6154	20.8815	21.3466	21.2971	20.9547	20.4693	21.1225	21.4445	21.5747	21.6583	20.5722	20.8021	20.8665	20.7902
AMD_HUMAN	SDMVMMHEHHK	3	17.05	-0.03	-0.11	0.91287	0.01	0.91287	NA	NA	17.6422	17.9635	NA	NA	17.2447	NA	17.1657	NA	NA	17.0556	NA	15.7174	16.9477	17.149	16.5197	NA	17.1973	17.0492	17.1806	16.6646	NA	16.3402	NA	NA	NA	17.1047	17.522	17.2739	NA	NA	NA	17.3314	17.4876	NA	17.5146	NA	15.9798	NA
AMD_HUMAN	TIPPEANIPIPVK	2	20.28	0.194	0.91	0.37095	0.83	0.37095	20.0405	NA	21.2578	21.3154	20.3023	NA	20.0578	20.5281	20.4714	20.4761	20.6377	NA	20.486	NA	19.6587	20.2085	20.1775	NA	20.0729	20.0592	20.5608	NA	19.2416	19.9557	19.9306	NA	NA	20.0787	NA	NA	20.338	NA	NA	20.829	NA	NA	20.1526	20.5066	19.7991	20.0529
AN20B_HUMAN	TQQ(de)Q(de)TQ(de)EMKEM(ox)YQ(de)NAEAK	3	NA	NA	NA	NA	NA	NA	NA	NA	NA	NA	NA	NA	NA	NA	NA	NA	NA	NA	NA	NA	NA	NA	NA	NA	NA	NA	NA	NA	NA	NA	NA	NA	NA	NA	NA	NA	NA	NA	NA	NA	NA	NA	NA	NA	NA	NA
AN32B_HUMAN	LPN(de)LTHLN(de)LSGN(de)K	2	NA	NA	NA	NA	NA	NA	NA	NA	NA	NA	NA	NA	NA	NA	NA	NA	NA	NA	NA	NA	NA	NA	NA	NA	NA	NA	NA	NA	NA	NA	NA	NA	NA	NA	NA	NA	NA	NA	NA	NA	NA	NA	NA	NA	NA	NA
ANFC_HUMAN	TPPAEELAEPQAAGGGQK	2	19.11	0.347	0.97	0.34033	0.93	0.34033	NA	18.8427	19.964	19.3825	18.8765	NA	18.5926	18.5142	19.6704	19.7297	19.8777	19.7955	19.5469	18.5004	19.8092	18.3997	18.7459	18.9926	19.447	19.6184	17.9735	17.8154	NA	18.299	NA	NA	19.6059	18.6516	19.3339	18.3267	17.4387	NA	20.1562	19.8081	20.3283	18.7991	20.4084	18.6459	18.7605	NA
ANGI_HUMAN	NVVVACEN(de)GLPVHLDQSIFR	3	NA	NA	NA	NA	NA	NA	NA	NA	NA	NA	NA	NA	NA	NA	NA	NA	NA	NA	NA	NA	NA	NA	NA	NA	NA	NA	NA	NA	NA	NA	NA	NA	NA	NA	NA	NA	NA	NA	NA	NA	NA	NA	NA	NA	NA	NA
ANGI_HUMAN	SSFQVTTCK	2	18.31	-0.081	-0.34	0.73836	0.11	0.73836	17.949	NA	NA	16.693	18.8829	18.5773	19.2929	18.5208	18.0429	18.391	17.698	17.9123	18.131	18.6884	18.0764	17.787	18.4992	18.3638	18.8532	18.6057	NA	18.0308	18.9756	18.741	18.7282	18.372	17.826	18.7845	18.0057	NA	18.4007	18.8737	NA	17.443	NA	NA	18.2705	18.1766	18.3476	NA
ANGT_HUMAN	AAMVGMLANFLGFR	3	18.98	0.047	0.15	0.88522	0.02	0.88522	19.7087	18.9688	20.5374	20.0986	17.9429	17.6474	18.5071	19.1361	19.3695	18.9619	17.7686	18.3872	19.3068	19.393	19.8627	20.4338	NA	NA	17.4896	NA	18.0894	17.6973	18.8899	18.3378	19.4944	19.2061	18.737	19.1974	20.1487	20.0001	18.5027	19.02	19.2085	18.0424	19.5752	19.0048	19.4852	19.906	18.3422	17.6711
ANGT_HUMAN	ADSQAQLLLSTVVGVFTAPGLHLK	2	24.59	-0.069	-0.06	0.95582	0	0.95582	26.9111	19.8188	25.2682	26.9343	24.4092	25.8966	24.762	24.8043	26.7643	22.8922	26.5687	20.3849	20.7802	24.8127	24.4797	25.2432	24.4875	22.5669	26.5934	26.7141	NA	NA	26.1374	20.4254	25.9902	26.1138	22.1679	26.7054	20.361	26.3093	24.1482	24.9715	20.6062	21.9783	25.0054	26.6242	26.5381	25.2617	26.9782	26.8962
ANGT_HUMAN	ALQDQLVLVAAK	2	26.29	0.104	0.85	0.40102	0.72	0.40102	26.4958	26.6147	26.2669	26.522	26.4425	26.7253	26.0985	26.3248	26.2275	26.364	25.9506	26.2077	26.0568	26.2413	26.0409	26.1268	26.3563	26.6567	26.4732	26.6828	26.0162	26.2572	26.1664	26.2696	26.3424	26.0934	26.3094	26.2382	26.3543	26.4516	26.116	26.2389	26.0583	26.4446	26.0958	26.0684	26.0226	26.3454	26.2686	26.6371
ANGT_HUMAN	ANAGKPKDPTFIPAPIQAK	2	23.46	0.187	0.68	0.4987	0.47	0.4987	24.3735	22.8825	22.8753	23.3514	24.4509	23.7707	23.8094	24.7019	23.0568	23.0168	23.2704	23.2865	22.6012	22.7349	22.8794	23.5751	24.4667	24.2564	23.6196	24.1201	23.6554	24.2145	23.9616	24.1471	23.9373	22.472	22.8468	23.5953	23.0826	23.5861	23.0406	23.2189	23.5072	23.0311	23.3072	23.4285	22.4867	23.2501	22.9316	23.661
ANGT_HUMAN	DPTFIPAPIQAK	2	26.15	0.196	1.35	0.18343	1.83	0.18343	26.624	26.6806	26.2037	25.7535	26.6732	26.6032	26.0645	26.4059	25.8589	25.9085	26.1175	25.7097	25.741	25.814	25.9753	26.2664	26.6189	26.7005	26.4061	26.7886	26.0738	26.1506	25.8827	26.2498	26.0042	26.1684	25.5236	25.8759	26.129	25.8327	25.8941	25.8626	25.988	26.2003	26.0137	26.1499	25.9225	26.1253	26.4064	26.5499
ANGT_HUMAN	FMQAVTGWK	2	25.54	-0.072	-0.62	0.53663	0.39	0.53663	25.9741	25.6752	25.6604	25.7129	25.371	25.6676	25.4717	25.5069	25.4128	25.1809	25.5206	25.6885	25.1186	25.0698	25.2387	25.3884	25.5451	25.4462	25.6143	25.7963	25.4799	25.5895	25.5575	25.7436	25.5148	25.7028	25.7421	25.5882	25.6921	25.6797	25.2332	25.08	25.7399	25.5517	25.6294	25.4589	25.5199	25.5923	25.7343	25.6637
ANGT_HUMAN	LDAHKVLSALQAVQGLLVAQGR	3	21.08	-0.135	-0.51	0.61339	0.26	0.61339	21.6001	21.0001	21.0709	21.2621	20.3515	20.8771	20.7006	20.7723	20.6374	20.5803	21.2762	21.1567	21.8035	21.4828	22.0751	21.5096	17.9933	NA	22.0458	21.8979	20.6629	20.7216	20.9027	20.6563	20.9074	21.001	20.4516	20.6025	21.3081	21.1143	21.1999	20.9848	21.533	21.0684	21.4249	21.3759	21.0297	21.595	21.7191	21.6023
ANGT_HUMAN	LDTEDKLR	2	22.74	0.092	0.65	0.5201	0.42	0.5201	22.174	22.6488	23.4373	23.2935	22.7893	22.6948	23.0222	23.1993	22.8276	22.6755	22.2848	22.7399	22.5996	22.7051	22.686	22.7136	22.7688	22.4341	22.8743	23.1822	22.2005	22.2669	22.706	22.9076	22.2849	22.6816	22.9596	22.702	23.0076	22.9132	22.5289	22.6213	22.5801	22.8529	23.0304	23.1461	22.9485	22.8414	22.2774	22.452
ANGT_HUMAN	LQAILGVPWK	2	19.94	0.033	0.15	0.88093	0.02	0.88093	21.235	20.7267	20.2143	20.3054	20.2319	19.937	20.0824	20.1272	19.8448	20.0107	19.9033	19.6839	19.6239	19.4516	20.4809	20.7122	18.7657	17.8604	19.9769	19.9938	20.1421	19.4826	20.0319	19.7477	19.9912	20.4538	19.4386	19.2611	20.5702	20.5124	19.3164	19.4411	20.0232	20.1803	19.9206	19.911	19.5303	20.1804	20.2978	20.0778
ANGT_HUMAN	PFLFAVYDQSATALHFLGR	3	18.71	0	0	0.99979	0	0.99979	18.9176	18.7267	20.2589	19.3968	18.7805	18.8489	18.5084	18.2327	18.8083	18.9012	19.3605	19.0313	18.6636	18.1738	19.5981	18.8524	17.7916	16.8218	18.0401	NA	18.8005	17.7905	18.5479	18.3186	17.9053	18.1078	20.0952	19.6803	19.6638	19.0076	18.4264	18.009	18.7042	17.5295	19.1998	18.6424	18.997	18.9432	19.0777	18.5431
ANGT_HUMAN	PKDPTFIPAPIQAK	2	23.58	0.41	2.34	0.02398	5.48	0.02398	24.3976	24.2823	23.3849	22.9498	23.8274	23.8429	24.2769	24.1309	23.5846	23.6289	23.8594	23.4011	23.457	23.2673	23.6741	23.6998	23.9836	23.9147	24.1096	24.1012	23.4722	23.1202	23.1107	23.1334	23.1762	23.1697	23.441	22.4642	23.8792	23.3257	23.496	23.3618	24.0583	23.6586	23.2674	23.401	22.9291	23.7576	23.7445	23.5989
ANGT_HUMAN	QPFVQGLALYTPVVLPR	2	25.21	-0.017	-0.11	0.91667	0.01	0.91667	25.7302	25.6389	25.1301	25.803	25.2984	25.4457	25.3687	25.412	25.4418	25.5488	24.7827	24.6303	24.7637	24.5076	24.9088	25.2348	24.8659	24.6279	25.2968	25.5753	24.9672	24.8423	25.307	25.3434	24.9926	25.3229	24.9743	24.8644	25.0971	25.4987	24.7436	24.6145	25.3941	25.6907	25.144	25.4826	25.4747	25.5265	25.3766	25.6844
ANGT_HUMAN	SLDFTELDVAAEK	2	26.81	0.123	0.98	0.33341	0.96	0.33341	27.1946	27.2455	26.8626	27.1031	26.9794	26.9717	26.6294	26.8999	26.8076	26.6758	27.0452	26.5473	26.4766	26.5305	26.6356	26.7735	26.7808	27.0887	26.8606	27.2879	26.5268	26.6903	26.6512	26.8864	26.6389	26.6365	26.6783	26.4834	27.0743	26.7398	26.4229	26.2859	26.8565	26.9646	27.0278	26.9227	26.7879	26.7982	26.956	26.8992
ANGT_HUMAN	SLDFTELDVAAEKIDR	3	20.09	-0.039	-0.16	0.8704	0.03	0.8704	21.2164	20.9799	18.6017	19.0637	21.2663	21.3492	20.527	21.1128	19.7397	20.0398	18.957	19.3114	19.2244	19.533	20.0199	20.4157	19.826	20.0441	20.2466	19.8603	20.3133	20.493	20.4028	20.0594	20.682	20.5499	NA	NA	19.7657	20.4796	20.0599	19.7877	19.548	19.7957	20.1258	20.1716	19.4817	19.527	20.4074	20.2561
ANGT_HUMAN	TGCSLMGASVDSTLAFNTYVHFQGK	3	19.91	-1.01	-1.07	0.29539	1.14	0.29539	20.0981	20.0345	NA	15.4817	20.0772	19.5512	21.1098	19.9725	NA	NA	NA	NA	15.4061	20.8885	21.5483	20.2884	18.7272	NA	20.4618	20.0651	NA	NA	NA	NA	NA	NA	21.8294	20.7896	NA	NA	20.5411	20.9724	NA	19.1661	NA	NA	19.3568	NA	21.3186	20.2737
ANGT_HUMAN	VEGLTFQQNSLNWMK	2	24.35	0.243	0.88	0.38158	0.78	0.38158	25.1423	25.0396	23.6906	23.3002	24.7479	24.6726	24.7626	24.9424	24.0395	24.1426	23.2403	23.647	23.4571	24.3582	24.459	25.5046	24.4644	24.5003	25.588	25.6757	25.1705	24.9666	24.611	24.6977	25.0046	24.3623	23.0591	23.8524	24.0488	23.4851	24.6986	24.9762	23.4907	24.4736	23.2502	23.6271	23.2351	23.936	24.9975	24.5812
ANGT_HUMAN	VGEVLNSIFFELEADER	3	18.18	-0.088	-0.25	0.80325	0.06	0.80325	18.1968	18.2646	18.584	NA	17.2229	17.0957	18.5615	18.4183	NA	17.4518	18.4416	17.5861	16.6384	18.6599	19.1099	NA	NA	NA	19.1651	NA	17.9104	NA	18.753	NA	18.2111	NA	18.7446	NA	17.577	NA	NA	17.1106	18.534	NA	NA	18.5496	18.9688	17.8655	18.7735	NA
ANGT_HUMAN	VLSALQAVQGLLVAQGR	3	25.82	-0.166	-0.64	0.52467	0.41	0.52467	26.1932	26.286	26.0344	26.5247	26.359	26.0625	25.726	25.9723	25.7826	25.8917	25.7825	23.1839	25.8605	25.8235	26.011	26.0223	24.5471	24.7555	26.0676	25.9473	25.7732	25.7627	25.8968	26.0334	25.9319	25.948	25.6877	25.6138	26.3539	25.9479	25.4598	26.0007	26.1898	26.1307	25.9512	25.6104	26.0119	26.1918	25.7637	25.9041
ANR17_HUMAN	SSSAN(de)SKIGSSAPTTTAANTSLM(ox)GIK	3	NA	NA	NA	NA	NA	NA	NA	NA	NA	NA	NA	NA	NA	NA	NA	NA	NA	NA	NA	NA	NA	NA	NA	NA	NA	NA	NA	NA	NA	NA	NA	NA	NA	NA	NA	NA	NA	NA	NA	NA	NA	NA	NA	NA	NA	NA
ANT3_HUMAN	ADGESCSASMMYQEGK	2	22.16	0.062	0.29	0.76987	0.09	0.76987	21.98	22.1156	21.5068	21.7343	22.6257	22.3341	22.5431	22.4967	21.6369	21.6204	21.8651	21.4499	21.9302	22.1297	22.1235	22.0706	22.8556	22.7136	22.9597	23.0854	22.4785	22.3312	23.0575	22.3265	23.0542	22.8154	23.0618	22.7865	21.1139	21.0247	22.1525	22.1965	21.6638	21.6898	21.0548	21.3998	22.1265	21.7498	22.5013	21.9523
ANT3_HUMAN	AFLEVNEEGSEAAASTAVVIAGR	3	19.52	-0.011	-0.02	0.98254	0	0.98254	NA	19.0849	18.7549	NA	19.7207	19.1145	20.0158	19.448	17.9188	19.1969	20.256	NA	NA	19.1965	20.3474	20.4907	20.4286	18.7544	20.9025	19.3858	21.0883	18.6396	20.4956	19.2243	20.0784	19.441	20.2018	NA	19.4853	NA	19.8601	18.8025	18.8515	19.4442	15.651	16.2522	20.5351	NA	21.6021	21.5322
ANT3_HUMAN	ANRPFLVFIR	2	22.96	-0.2	-0.88	0.38222	0.78	0.38222	23.1857	NA	22.0103	21.8528	23.7353	NA	23.3324	23.5234	22.3027	22.7698	22.5448	22.4257	23.1555	22.9721	23.0367	23.2372	23.1338	22.8152	22.9854	NA	23.8589	NA	23.6822	23.6645	24.43	NA	23.1554	22.6569	22.5812	22.4876	23.3546	NA	22.3003	22.4864	22.7274	22.8048	22.2453	22.206	23.6841	23.3756
ANT3_HUMAN	ATEDEGSEQKIPEATNR	2	21.16	0.02	0.08	0.93844	0.01	0.93844	20.7725	20.9747	20.2633	20.1206	21.8077	19.4529	21.7723	22.3002	20.8807	20.7556	20.9355	21	21.2524	21.4434	21.1362	21.4115	21.8276	22.0023	21.5327	21.8344	21.1178	21.5817	21.8129	21.9999	21.5572	21.5112	21.844	21.5938	20.372	20.7383	21.5323	21.7123	20.5978	20.883	20.2537	20.4484	21.0289	21.0086	20.6904	20.7822
ANT3_HUMAN	DDLYVSDAFHK	2	23.6	0.017	0.08	0.93766	0.01	0.93766	23.7181	23.3271	22.9066	22.6982	23.7197	23.2876	23.6109	23.3678	23.164	23.2238	23.6818	23.6152	24.047	23.7012	23.7306	23.9188	24.0253	23.712	24.6782	23.9653	24.109	24.0613	23.9217	23.3987	24.3823	23.3734	24.6448	24.3877	23.1895	23.2048	24.2528	24.0495	22.8064	23.0941	22.671	22.4486	23.2876	23.7119	23.6928	23.0715
ANT3_HUMAN	DIPMNPMCIYR	2	24.55	-0.144	-0.83	0.41245	0.68	0.41245	24.6042	24.687	24.1136	24.1733	24.4341	24.1038	24.2613	24.3344	23.9046	23.9937	24.6914	24.6958	24.8511	24.5287	24.5603	24.741	24.5255	24.2516	25.07	25.1137	24.9441	24.8892	24.9333	25.1604	25.3903	25.2779	25.3719	25.6125	24.0566	23.9918	24.9388	24.664	24.0591	24.045	23.7274	23.8043	24.0472	24.2732	24.6064	24.7155
ANT3_HUMAN	ELTPEVLQEWLDELEEMMLVVHMPR	3	19.77	-1.041	-2.1	0.04589	4.41	0.04589	NA	NA	18.6053	19.1242	NA	NA	NA	NA	18.2339	NA	20.5398	18.6146	19.1176	NA	19.2427	NA	NA	NA	NA	NA	20.5811	20.5339	20.3075	19.5683	20.6353	19.1012	22.4108	20.9375	20.3677	20.5386	19.1173	19.3111	NA	NA	19.1873	19.3255	19.4566	NA	NA	NA
ANT3_HUMAN	EQLQDMGLVDLFSPEK	3	24.84	-0.376	-1.25	0.21845	1.56	0.21845	24.854	24.9037	21.944	22.4246	24.713	24.892	24.5612	24.6591	24.4589	24.8085	25.1519	25.0511	25.1115	25.3063	24.8727	25.0098	24.9008	25.0187	25.2605	25.2168	25.2891	25.8403	25.1946	25.3633	25.5337	25.6598	25.8177	25.994	24.4944	24.5577	25.1426	25.1237	24.691	24.5201	24.6869	22.4597	24.8705	25.077	25.0711	25.248
ANT3_HUMAN	EVPLNTIIFMGR	2	25.26	-0.091	-0.57	0.57002	0.33	0.57002	25.1599	25.3871	24.4341	24.6999	25.5688	25.548	25.1047	25.2347	24.8243	24.7113	25.3596	25.2735	25.4174	25.4364	25.2644	25.3117	25.34	25.2209	25.4593	25.4534	25.6692	25.4951	25.53	25.6091	25.989	25.8509	26.0272	26.046	24.7699	24.6116	25.4473	25.6194	24.7544	24.7008	24.5762	24.4983	24.8607	25.2282	25.306	25.4395
ANT3_HUMAN	FATTFYQHLADSK	2	24.82	-0.021	-0.12	0.90524	0.01	0.90524	24.8919	24.7655	24.2219	24.3973	25.0332	25.1479	24.6239	24.9663	24.543	24.1626	25.0027	24.5463	24.5428	24.5538	24.4856	24.8733	25.512	25.3531	25.1964	25.3336	25.2146	25.1382	24.9872	25.3833	25.4751	25.6225	25.4402	25.3138	24.1631	24.1336	24.889	24.8375	24.3446	24.2605	24.1843	24.1731	24.4327	24.7928	25.0967	24.6856
ANT3_HUMAN	FRIEDGFSLK	2	20.68	0.554	1.33	0.19129	1.78	0.19129	20.8607	20.6774	NA	20.7788	20.8276	21.4651	20.9631	20.7917	20.5241	NA	NA	NA	21.822	NA	20.5322	20.848	20.7446	20.1658	21.5124	21.0158	21.4278	NA	20.8094	21.2638	21.6752	21.5863	18.1993	17.4768	NA	NA	NA	NA	20.5072	20.7007	17.7455	NA	20.817	21.6856	21.1228	21.0624
ANT3_HUMAN	GDDITMVLILPKPEK	3	23.6	-0.141	-0.77	0.44545	0.59	0.44545	23.986	23.6746	23.2613	23.1737	23.6755	23.6089	23.8607	23.638	23.1033	23.1641	23.4583	23.7553	23.6606	23.4153	23.9406	23.7363	22.7967	23.2024	23.9091	23.5231	24.4181	23.9462	24.0768	23.756	24.0607	24.0821	24.5731	24.5689	23.096	23.281	23.8753	23.7561	23.1108	22.8868	22.6171	22.7749	22.9586	23.4017	24.1441	23.987
ANT3_HUMAN	IEDGFSLK	2	22.78	-0.032	-0.14	0.88663	0.02	0.88663	22.6792	22.8462	21.8115	21.7961	NA	NA	22.6356	NA	22.5908	22.3392	23.0882	22.8025	22.8614	22.749	NA	22.7731	23.5453	23.558	23.2715	23.1964	23.1639	NA	NA	NA	NA	23.3675	23.6538	23.3466	22.1602	21.9152	NA	23.149	NA	22.3137	22.1871	21.9657	22.8957	22.2922	23.2657	23.1792
ANT3_HUMAN	ITDVIPSEAINELTVLVLVNTIYFK	2	23.02	-0.619	-1.38	0.17516	1.9	0.17516	24.1202	22.5821	22.9637	23.3821	22.6053	22.5147	23.3576	18.7056	23.3992	23.1488	23.3103	23.6506	23.0836	22.7341	24.1982	NA	21.7667	21.3686	21.927	22.2081	23.3423	23.4647	NA	23.5248	23.4096	22.9499	24.3039	24.473	22.8589	23.1404	23.473	23.5533	23.6786	23.7527	23.1528	22.7048	22.6097	22.9304	23.3993	22.8825
ANT3_HUMAN	KATEDEGSEQKIPEATNR	2	21.49	0.173	0.75	0.45933	0.56	0.45933	21.0823	21.0318	20.5557	20.218	22.0363	22.1846	22.2374	22.3593	21.2489	20.93	21.3985	21.5597	21.5417	21.3976	21.6863	21.5767	22.2321	22.2868	22.1225	21.8727	21.2243	21.4384	22.3714	22.2667	22.0014	21.9417	22.5755	22.5763	20.3807	20.3103	22.1567	22.0131	20.6606	20.7004	20.628	20.6291	21.4491	20.9257	21.1457	20.7062
ANT3_HUMAN	LQPLDFKENAEQSR	2	21.49	-0.161	-0.29	0.77598	0.08	0.77598	22.4214	20.0211	20.1044	20.6915	22.5076	19.3701	22.2482	19.9623	21.2511	18.5025	21.7532	21.4968	21.7643	21.7809	22.12	21.9873	22.8454	23.0473	22.1874	22.1528	22.3542	22.4192	22.7284	19.9405	22.9582	20.5957	22.204	22.7407	20.4533	20.899	22.3352	22.4347	21.0369	21.1879	20.7527	21.2229	21.9322	21.392	22.1404	19.717
ANT3_HUMAN	NDNDNIFLSPLSISTAFAMTK	2	20.62	-0.062	-0.07	0.94541	0	0.94541	21.177	NA	17.7313	20.608	22.555	21.7633	NA	NA	NA	NA	21.0875	21.0367	21.4363	20.7785	NA	NA	19.7354	NA	21.5357	17.4656	22.546	20.748	NA	NA	21.1655	16.9832	22.1462	22.0757	20.587	NA	NA	NA	20.4437	NA	NA	20.0795	17.8008	20.8626	21.6456	21.5564
ANT3_HUMAN	RVAEGTQVLELPFK	3	21.87	-0.04	-0.21	0.83503	0.04	0.83503	21.4437	21.6071	21.0579	20.9722	21.8163	21.7793	21.5609	22.2987	21.6895	21.6316	22.061	22.0092	22.265	22.3669	21.6936	22.2396	22.053	21.8246	22.2211	22.5022	21.9806	21.9981	21.7676	22.0873	22.0852	22.0385	23.029	22.7792	21.252	21.2286	22.659	22.6169	21.37	21.3803	20.7391	21.0559	22.1158	22.3033	21.8544	21.5603
ANT3_HUMAN	SKLPGIVAEGR	2	22.11	0.063	0.27	0.78815	0.07	0.78815	22.3414	NA	21.1887	21.4726	22.4956	NA	22.2497	21.8551	21.4507	21.7343	21.9004	22.1723	22.2644	NA	21.9749	22.3249	22.7502	22.7286	23.1131	22.5867	22.7857	22.7627	NA	NA	NA	23.0889	22.3459	22.6204	21.5222	21.7031	22.2565	22.4985	21.176	21.4775	20.9457	21.2068	21.7936	NA	NA	22.696
ANT3_HUMAN	VAEGTQVLELPFK	2	25.01	0.047	0.25	0.80684	0.06	0.80684	25.1542	25.2146	24.0758	24.5194	25.299	25.4606	24.8034	25.245	24.6755	24.5665	25.0028	25.0257	24.8452	25.1102	24.8423	25.1978	25.4682	25.4678	25.052	25.5966	25.3194	25.4434	25.3538	25.5971	25.568	25.7153	25.2911	25.7514	23.9991	24.4016	24.9888	25.41	24.3948	24.4829	24.1756	24.1087	24.3689	24.6489	25.1985	25.4682
ANT3_HUMAN	VAEGTQVLELPFKGDDITMVLILPKPEK	3	23.68	0.264	0.49	0.62983	0.24	0.62983	23.9355	23.8529	24.0783	23.9832	24.2587	23.6403	23.8629	23.66	23.5457	23.935	24.3215	24.3255	24.2179	20.8454	24.2239	25.099	22.7094	NA	24.2721	24.0952	24.2087	23.8448	24.2939	24.4181	24.0708	24.0383	25.5309	25.1429	23.85	19.4829	24.669	24.4176	23.6076	23.0552	23.7414	23.3222	20.2484	20.63	24.1076	24.0137
ANXA1_HUMAN	N(de)N(de)AQ(de)RQ(de)Q(de)IK	2	NA	NA	NA	NA	NA	NA	NA	NA	NA	NA	NA	NA	NA	NA	NA	NA	NA	NA	NA	NA	NA	NA	NA	NA	NA	NA	NA	NA	NA	NA	NA	NA	NA	NA	NA	NA	NA	NA	NA	NA	NA	NA	NA	NA	NA	NA
AP2B1_HUMAN	APEVSQYIYQVYDSILK	3	17.21	NA	NA	NA	NA	NA	NA	NA	NA	NA	NA	NA	NA	NA	17.2146	NA	NA	NA	NA	NA	NA	NA	NA	NA	NA	NA	NA	NA	NA	NA	NA	NA	NA	NA	NA	NA	NA	NA	NA	NA	NA	NA	NA	NA	NA	NA
APLP1_HUMAN	AALEGFLAALQADPPQAER	2	25.4	0.141	0.61	0.54658	0.37	0.54658	25.2102	25.935	25.6567	26.126	25.2103	25.5238	25.9381	25.6695	25.9264	26.3818	24.9101	24.6947	24.8921	25.4607	25.0741	25.7569	25.3102	24.8928	25.4728	25.2928	25.8058	25.3715	25.1123	25.325	25.4044	25.6957	23.8663	24.1408	25.3843	25.8224	24.2086	24.1772	26.0781	26.4311	25.5186	25.4626	25.3312	26.1731	25.4205	25.781
APLP1_HUMAN	CLPGEFVSEALLVPEGCR	3	22.68	0.051	0.28	0.78328	0.08	0.78328	22.8342	23.0013	23.6436	23.5419	22.0968	22.3415	22.2953	22.439	23.0005	22.9432	22.8215	22.7096	22.8928	22.7173	23	22.8681	22.0113	21.9986	22.5747	22.2779	22.7184	22.7666	22.1429	22.1189	22.4088	22.5513	21.6201	22.1188	23.0434	23.2108	22.0487	21.8567	23.4196	23.462	23.1782	23.1035	22.9559	23.2947	22.3101	22.6685
APLP1_HUMAN	DDTPMTLPK	2	23.24	0.209	1.06	0.29347	1.13	0.29347	23.3546	23.2041	23.7804	23.7461	23.1113	23.0512	23.2092	22.5957	23.6448	23.5925	23.3752	23.0307	23.3516	23.259	23.7784	23.3479	23.5716	23.3137	23.3999	23.1252	23.3931	23.1781	23.3694	22.1252	23.259	23.1161	22.1874	21.9701	23.7442	23.8035	22.4202	22.7438	23.9006	23.6107	23.2814	23.2458	23.5847	23.5072	23.429	22.7989
APLP1_HUMAN	DELAPAGTGVSR	2	22.7	0.478	2.07	0.04475	4.27	0.04475	22.5793	22.8573	21.7279	22.8476	23.1058	23.5573	22.9505	22.621	23.2827	23.1554	21.8781	22.4556	23.0715	23.1678	23.4296	23.047	23.5681	23.7792	22.9202	22.7062	22.5428	22.5648	23.1288	23.4573	22.9347	23.2666	20.9053	21.8643	22.4756	22.5399	22.331	22.9159	22.1764	22.8615	21.5629	21.7786	22.7233	22.3819	22.2368	22.493
APLP1_HUMAN	EWAMADNQSK	2	23.12	0.393	1.87	0.06765	3.51	0.06765	23.3324	23.1906	24.8212	24.1269	22.9138	22.9548	23.1297	22.9338	23.6491	23.5495	22.8959	22.7159	23.02	23.1241	23.4462	23.4817	23.6398	23.3605	22.9282	23.1442	23.0543	23.226	22.9303	22.6006	22.9492	22.3092	21.5959	22.1576	23.2113	23.4347	22.1226	22.2363	23.6542	23.6666	23.268	23.2037	24.0961	23.5719	22.7154	22.5016
APLP1_HUMAN	FQVHTHLQVIEER	3	20.71	0.092	0.4	0.69464	0.16	0.69464	21.0955	21.1397	21.2837	21.263	20.336	21.0253	20.8405	20.8767	20.8069	20.7179	21.1574	20.8619	21.2698	19.9717	20.1507	20.5043	20.9543	20.6219	20.0099	20.1871	20.1782	20.0278	20.4902	20.1485	20.5747	20.1405	20.659	19.5111	21.3542	21.2793	20.7945	19.7968	21.3716	20.7261	21.2245	21.2976	21.377	20.7485	20.9171	20.6163
APLP1_HUMAN	GGLQPPDSKDDTPMTLPK	3	20.08	0.104	0.52	0.60329	0.27	0.60329	20.2331	19.9932	20.3182	20.8725	19.7971	NA	19.9771	20.0917	20.3133	20.2039	19.7167	19.6963	20.2413	20.2715	19.9589	20.3384	20.6737	20.6446	19.8083	19.5842	20.2324	20.2092	20.2802	19.7233	19.7085	19.673	18.6103	19.3887	20.3878	20.7426	19.5006	19.4391	20.591	20.7621	20.003	20.4659	21.0428	20.6059	19.7914	19.4228
APLP1_HUMAN	GSTEQDAASPEK	2	16.17	0.672	1.88	0.06847	3.52	0.06847	15.5729	15.3576	17.1671	16.7103	16.5852	NA	16.7314	15.7508	17.3297	17.2654	15.972	16.8013	16.1619	15.9935	17.3282	16.0901	16.5035	17.3293	15.7619	NA	14.6374	NA	15.6472	NA	14.4773	14.4525	15.067	14.8117	15.7932	16.1411	15.8561	15.6283	16.7419	16.2657	16.7683	16.6378	18.2246	16.0819	NA	NA
APLP1_HUMAN	HQEAQEACSSQGLILHGSGMLLPCGSDR	3	21.8	0.847	1.57	0.12443	2.46	0.12443	23.2286	22.4749	22.8774	22.8651	22.3755	22.2406	22.5953	20.5185	22.6699	20.7519	22.1135	22.4599	22.1187	22.262	22.304	20.4789	22.6292	22.2304	22.4968	22.8176	22.5167	22.3331	22.6553	19.6128	22.4291	20.1015	21.0164	20.1983	19.538	21.5159	20.5756	21.1705	22.3639	20.7395	22.5108	22.4879	23.0635	20.6143	22.4378	19.681
APLP1_HUMAN	HYQHVAAVDPEK	2	23.11	0.424	1.78	0.08293	3.15	0.08293	23.3262	22.2678	24.1723	23.9888	22.7077	22.4541	23.9033	23.0583	23.9627	23.5972	23.1772	23.1846	23.1769	23.2231	24.0196	23.5	23.4792	23.1149	23.4607	22.6935	23.0571	23.1069	23.3291	22.4582	22.8182	22.153	22.9304	22.4956	23.3075	23.3256	22.5356	22.1553	23.6463	23.3956	23.6381	23.6117	22.3003	23.3761	22.2625	22.0828
APLP1_HUMAN	LVETHATR	2	20.13	0.585	1.07	0.28983	1.15	0.28983	20.0961	NA	21.4237	21.009	20.2346	NA	20.6565	20.3088	20.6571	20.6968	20.6839	20.8304	20.4983	20.4282	20.1903	20.2004	20.4308	NA	20.0846	19.313	19.712	20.2166	19.8061	19.4842	19.6292	19.5427	19.886	19.2322	20.6215	20.6444	20.1068	19.86	20.5455	20.5277	20.7328	20.8422	21.1964	20.8782	19.7281	13.8173
APLP1_HUMAN	MNPLEQYER	2	23.83	0.174	1.17	0.24945	1.36	0.24945	23.988	23.9474	24.5001	24.5977	23.8753	23.661	23.7064	23.8247	23.9578	23.8452	23.5524	23.5442	23.6109	23.8916	24.0323	23.8959	24.236	24.3175	23.6606	23.751	23.8451	24.1062	23.6418	23.8633	23.8755	23.7636	22.7991	22.9997	23.9935	24.0922	23.007	22.9475	23.9437	24.0458	24.0627	24.0488	24.1651	24.2901	23.8702	23.5551
APLP1_HUMAN	QALNEHFQSILQTLEEQVSGER	3	24.27	-0.185	-0.3	0.76835	0.09	0.76835	24.5401	24.3939	25.4359	25.7856	23.9474	23.6552	21.6936	24.529	25.2903	25.1803	24.8412	25.0737	25.1575	24.8209	24.5665	24.931	22.2002	18.2038	24.1861	24.1082	24.5527	24.2553	21.328	NA	24.0988	24.4698	24.2003	24.4001	25.0822	25.2995	24.0605	24.3529	25.2935	25.4239	25.8146	25.3079	24.9377	25.4992	20.9229	24.5365
APLP1_HUMAN	QMYPELQIAR	2	23.46	0.118	0.79	0.4328	0.63	0.4328	23.7635	23.663	24.0882	23.8387	22.9419	23.0492	23.4532	23.34	23.5359	23.7071	23.2422	23.7588	23.4813	23.3076	23.5958	23.6189	23.6279	23.4704	23.4878	23.3841	23.8156	23.6675	23.1232	23.05	23.4268	23.3176	22.5778	22.6058	23.8369	23.6235	22.8929	22.6934	23.8572	24.0015	23.6785	23.7454	23.4157	23.7937	23.4317	23.4447
APLP1_HUMAN	RAALEGFLAALQADPPQAER	3	23.1	0.096	0.53	0.59829	0.28	0.59829	23.3966	23.4007	23.6031	23.7059	22.7605	22.8137	23.06	23.4737	23.2494	23.3091	23.0483	23.146	23.3181	23.2073	22.9644	23.6099	23.011	22.1545	22.6641	23.0364	23.4337	23.2907	22.797	22.4968	23.1129	23.1074	21.8813	22.2002	23.2994	23.6089	22.8019	22.4685	23.4989	23.4631	23.66	23.2913	23.3244	23.5198	22.9889	22.7619
APLP1_HUMAN	SGSCAHPHHQVVPFR	2	22.21	0.33	1.15	0.25605	1.32	0.25605	22.511	22.0092	22.585	22.6659	21.87	21.6605	23.1751	22.908	22.2866	22.297	21.746	22.5446	22.204	22.4417	22.4924	22.6391	22.7576	22.0651	22.644	21.9236	22.175	22.3128	22.345	22.2942	22.8046	22.2345	21.3833	22.2461	22.3879	22.1173	21.3403	21.8658	22.5062	22.2308	22.3586	22.2563	19.4492	22.2263	22.1538	22.1412
APLP1_HUMAN	VEQATQAIPMER	2	24.24	0.258	0.94	0.35346	0.88	0.35346	24.3597	25.1605	24.729	24.6997	24.2807	24.7239	24.3562	24.6547	24.0098	24.1867	23.9781	23.3975	23.617	24.1291	23.9619	24.5665	24.6534	25.3452	23.9901	24.5249	24.014	24.157	23.8295	24.4301	24.0621	24.7869	22.7694	21.7774	24.8248	24.503	22.5161	23.1989	24.869	24.661	24.3872	24.0859	25.1378	24.4845	24.8324	24.8279
APLP1_HUMAN	VIALINDQR	2	24.4	0.095	0.65	0.51983	0.42	0.51983	24.6127	24.1542	24.5331	24.8083	24.3843	24.2259	24.0363	24.2314	24.7622	24.5641	24.283	24.2078	24.405	24.3425	24.439	24.5704	24.8427	25.0088	24.2276	24.2593	24.5673	24.6111	24.2909	24.1028	24.331	24.5361	23.3852	23.216	24.5217	24.367	23.9712	23.9453	24.8002	24.6693	24.5722	24.5816	24.8701	24.7846	24.5332	24.3393
APLP1_HUMAN	WEPDPQR	2	22.37	0.246	1.46	0.15092	2.14	0.15092	21.9987	22.2681	23.0029	22.8822	22.41	22.4545	22.4357	22.5196	22.6974	22.3753	22.1659	22.281	22.3331	22.5117	22.4972	22.826	22.826	22.6881	22.3456	22.2666	22.1366	22.2742	22.2648	22.5684	22.2748	22.0881	21.1664	20.8558	22.4955	22.4013	21.6684	21.747	23.0571	22.6243	22.5564	22.3066	23.1022	22.9953	22.2184	22.0594
APLP2_HUMAN	AVCSQEAMTGPCR	2	18.51	0.537	2.39	0.02411	5.73	0.02411	NA	NA	19.0291	18.8522	19.5195	18.6337	NA	NA	18.8935	18.9473	NA	18.3049	NA	18.2391	18.7337	18.5682	NA	18.7815	NA	19.187	NA	NA	17.8561	17.8783	NA	NA	17.7182	17.4018	17.9853	18.1889	NA	18.4627	18.6175	NA	18.7479	18.5842	18.5794	NA	NA	NA
APLP2_HUMAN	CLVGEFVSDVLLVPEK	2	18.38	-0.123	-0.24	0.81144	0.06	0.81144	NA	NA	NA	18.0514	NA	NA	18.119	NA	19.4192	19.0998	NA	18.4946	NA	NA	NA	19.254	NA	16.2889	17.7802	18.3376	NA	NA	NA	NA	NA	NA	NA	NA	NA	NA	NA	NA	17.4947	NA	18.2252	19.6351	18.8466	18.6194	18.1049	NA
APLP2_HUMAN	EEVLQYCQEMYPELQITNVMEANQR	3	19.25	-0.217	-0.36	0.72935	0.13	0.72935	NA	NA	19.8606	19.4876	NA	NA	18.4316	NA	NA	NA	NA	NA	NA	NA	NA	NA	NA	NA	19.0884	NA	NA	NA	NA	NA	NA	NA	NA	NA	NA	NA	NA	NA	NA	NA	19.3892	19.258	NA	NA	NA	NA
APLP2_HUMAN	EMIFNAER	2	22.13	0.322	1.62	0.11323	2.61	0.11323	22.4531	21.9853	21.441	21.6683	22.9095	22.8105	22.2842	22.5091	22.4371	22.3569	21.3034	21.5526	22.4066	22.8048	22.4676	22.475	22.4918	22.6206	22.3214	22.5317	22.559	22.4846	22.5708	22.4827	22.4678	22.3064	20.4725	20.6066	22.1849	22.2614	21.7756	21.6945	22.0311	22.5167	21.6535	21.7998	21.4693	22.3367	21.9888	21.7198
APLP2_HUMAN	EWEEAELQAK	2	18.89	0.344	1.53	0.13593	2.35	0.13593	19.7685	19.275	NA	19.2	19.0521	18.7208	19.1662	18.4777	NA	18.8191	NA	NA	NA	17.8643	19.1713	18.8972	19.3589	19.0807	19.6065	19.3373	NA	18.0002	18.7548	18.4361	18.7841	18.6648	NA	NA	NA	NA	18.5783	NA	18.9193	NA	19.0303	18.4628	18.8349	NA	19.1523	18.5172
APLP2_HUMAN	FIYGGCGGNR	2	19.55	0.333	1.69	0.09858	2.86	0.09858	19.1844	19.4495	19.4905	19.7207	19.7767	19.7059	19.7662	19.819	19.8963	20.248	19.314	19.6958	19.8616	19.8922	20.0089	19.9489	19.5515	19.3574	19.7076	19.7381	19.5142	19.484	19.2546	18.9285	NA	NA	17.6643	18.7808	19.2631	19.5391	19.466	19.6425	20.1492	20.1177	19.9881	19.8546	19.1606	19.5876	19.5588	18.7725
APLP2_HUMAN	GSGVGEQDGGLIGAEEK	2	20.36	0.517	2.83	0.00702	8.01	0.00702	20.5003	20.8836	20.3734	21.0374	20.6168	20.9161	20.6518	20.5056	20.9575	20.7799	19.939	20.412	20.58	20.5949	20.5989	20.2154	20.6044	20.8011	20.7215	20.6204	20.012	20.0217	20.2259	19.8564	20.6662	20.742	19.0916	19.0659	19.0261	19.7025	19.9018	20.2572	20.3012	20.7864	20.311	20.7505	20.0342	20.4219	20.3624	20.4411
APLP2_HUMAN	HYQHVLAVDPEK	2	18.71	0.439	1.17	0.24853	1.38	0.24853	19.3881	18.7218	19.6563	19.7428	17.7937	NA	19.8652	18.4767	19.4004	19.3646	17.0143	19.1104	18.0232	NA	20.0957	19.1094	17.8193	NA	19.503	19.1054	NA	NA	17.647	17.6521	NA	17.9776	17.992	18.1383	18.6861	18.0941	18.3345	NA	NA	18.0363	19.4843	19.4907	20.0342	18.594	18.6401	17.8208
APLP2_HUMAN	KGSGVGEQDGGLIGAEEK	3	18.52	0.648	2.67	0.01131	7.15	0.01131	18.9715	19.0079	18.2982	19.2233	18.8498	18.6979	19.6304	19.2492	18.3694	18.4418	17.1515	17.589	NA	18.5282	18.7576	18.75	18.7783	19.4499	19.5886	19.7981	17.9904	17.4742	18.4364	18.1764	17.7264	18.2101	NA	NA	NA	NA	NA	NA	NA	18.6781	18.2157	18.2585	18.099	17.9955	18.1789	18.0352
APLP2_HUMAN	LNMHVNIQTGK	2	18.22	-0.596	-1.61	0.12625	2.58	0.12625	18.2253	18.6748	NA	NA	17.8132	18.1818	NA	NA	NA	NA	NA	NA	17.9376	NA	NA	17.4754	NA	17.4962	NA	NA	17.9408	NA	NA	NA	18.6236	NA	NA	NA	NA	NA	17.7432	17.6345	NA	NA	19.2342	NA	NA	NA	19.5164	18.5755
APLP2_HUMAN	MEVCENHQHWHTVVK	3	18.94	0.559	1.46	0.1538	2.12	0.1538	19.6522	18.8073	19.745	17.8748	19.4412	17.8724	19.898	19.8424	19.3858	19.551	19.0649	NA	19.5112	NA	19.2331	19.4173	19.1187	17.7723	19.8821	19.6021	18.0964	18.2858	18.9914	18.5879	19.4173	18.2411	NA	NA	19.3412	17.7283	18.9186	18.0459	18.3857	18.2502	20.1472	18.815	19.5834	17.7339	18.5484	NA
APLP2_HUMAN	SQVMTHLHVIEER	3	19.58	0.217	0.66	0.51853	0.44	0.51853	19.6764	NA	19.5209	19.6094	NA	NA	20.0121	19.6343	NA	NA	NA	NA	NA	NA	NA	NA	20.2272	NA	19.1161	NA	NA	NA	NA	NA	20.2574	NA	NA	NA	NA	NA	NA	NA	19.0668	NA	NA	19.847	19.0786	19.6552	18.8142	NA
APLP2_HUMAN	VGGLEEERESVGPLR	3	20.28	0.303	1.92	0.06169	3.68	0.06169	20.223	20.5817	20.4578	20.4296	19.9496	20.5609	20.4917	20.6527	20.8161	20.7114	20.4195	20.121	21.0255	20.4887	20.4396	20.2841	20.4298	20.232	19.7048	20.3188	20.2404	20.2796	20.098	20.2699	20.0151	20.3764	19.8266	19.4637	20.2007	20.3012	19.7196	20.1462	20.4884	20.5644	20.1313	20.4907	20.2364	20.2848	NA	19.4481
APLP2_HUMAN	VPYVAQEIQEEIDELLQEQR	3	19.72	0.438	1.19	0.24388	1.42	0.24388	19.6138	20.0845	21.1722	20.9561	18.2473	18.0026	NA	20.0828	20.3863	NA	20.2866	20.5564	NA	NA	NA	NA	NA	NA	19.7317	19.3458	18.9152	NA	NA	NA	18.388	NA	NA	NA	20.2325	NA	19.6834	NA	20.4393	19.551	19.6288	19.6494	18.5433	NA	19.6551	20.4843
APLP2_HUMAN	VSIDNWCR	2	20.34	0.188	0.86	0.39549	0.74	0.39549	21.2683	20.9406	19.9094	20.9167	NA	20.715	20.5336	20.5832	20.5477	20.553	19.4287	19.7243	19.9492	20.0436	20.1694	NA	20.7266	NA	20.9228	20.5696	NA	NA	20.2998	NA	20.5681	NA	18.9862	19.0333	20.4128	20.3662	20.4252	20.2296	20.1517	19.8885	20.6845	21.0984	20.175	20.2667	20.798	NA
APOA_HUMAN	TPEN(de)YPN(de)AGLTEN(de)YCR	2	NA	NA	NA	NA	NA	NA	NA	NA	NA	NA	NA	NA	NA	NA	NA	NA	NA	NA	NA	NA	NA	NA	NA	NA	NA	NA	NA	NA	NA	NA	NA	NA	NA	NA	NA	NA	NA	NA	NA	NA	NA	NA	NA	NA	NA	NA
APOA1_HUMAN	AKPALEDLR	2	24.13	0.031	0.14	0.89206	0.02	0.89206	23.8415	23.7213	22.7383	23.0818	25.1627	24.9902	23.6615	23.5715	24.1435	24.5878	24.7236	24.2701	24.3104	24.26	24.2286	24.2359	24.9028	24.4822	24.158	23.9286	24.6215	24.3632	24.6195	24.0274	24.6661	24.2008	25.0535	24.7447	23.4079	23.4462	24.9554	24.8845	23.4203	23.2844	23.9569	23.3529	24.6523	23.7356	23.7025	23.2759
APOA1_HUMAN	ATEHLSTLSEK	2	25.09	0.045	0.28	0.78132	0.08	0.78132	24.8284	24.8799	24.6151	24.6067	25.3323	25.1677	24.8018	24.8916	25.2518	25.288	25.2341	25.6246	25.3155	25.3838	25.2739	25.3307	25.041	24.9015	25.3156	25.0973	25.4978	25.3792	25.5015	25.4935	25.6239	25.214	25.7968	25.8656	24.634	24.7127	25.4241	25.6534	24.3	24.3598	24.7591	24.8153	24.4099	24.8543	24.4725	24.5135
APOA1_HUMAN	DLATVYVDVLK	2	26.12	0.019	0.1	0.91924	0.01	0.91924	25.9597	26.2193	25.5307	25.5824	26.2977	26.3104	25.4908	25.6178	26.311	26.6556	26.6087	26.0867	26.395	26.4282	26.3676	26.7861	25.7009	25.5182	26.288	26.4145	26.9527	26.442	26.4652	26.387	26.4933	26.4057	27.0528	27.0572	25.2552	25.2467	26.2334	26.4383	25.5378	25.3854	25.6872	25.4906	25.7254	25.6561	26.0045	26.273
APOA1_HUMAN	DLATVYVDVLKDSGRDYVSQFEGSALGK	3	19.92	-0.013	-0.04	0.96503	0	0.96503	19.0183	NA	19.5156	20.2471	19.8325	NA	NA	NA	20.2873	20.4477	20.3629	19.7751	20.502	20.2568	NA	20.1047	18.0222	NA	NA	20.3126	20.4606	19.919	NA	19.3076	19.0655	NA	21.1609	21.5643	NA	19.4934	20.6187	20.0676	18.9604	NA	19.7006	19.7924	19.3348	19.6346	NA	19.8572
APOA1_HUMAN	DLEEVKAK	2	17.53	0.161	0.58	0.56686	0.33	0.56686	NA	16.7805	17.8069	17.6904	17.449	17.3199	NA	17.6671	18.1198	18.0974	17.1126	17.6999	17.7948	17.6984	NA	17.2639	17.4767	18.2243	NA	17.9001	17.4372	18.084	NA	18.1889	17.2561	17.4144	19.3299	19.2833	16.6966	17.1332	NA	17.8155	15.6829	16.823	17.0147	17.133	17.5738	16.9758	NA	16.4948
APOA1_HUMAN	DSGRDYVSQFEGSALGK	2	25.82	0.106	0.55	0.58485	0.3	0.58485	25.3049	25.1757	25.0244	25.4279	26.078	25.7464	25.5712	25.8101	26.1839	25.8827	25.7698	26.1519	26.3699	26.3238	26.0182	25.8547	26.2604	25.951	26.1577	26.3854	26.4441	26.5094	26.1542	26.2898	26.0686	25.4971	25.8958	25.9599	25.6123	25.2005	26.5095	26.5406	25.1804	25.169	25.2327	25.3432	24.607	25.5459	25.96	25.6039
APOA1_HUMAN	DYVSQFEGSALGK	2	26.58	0.191	0.79	0.43619	0.62	0.43619	26.2101	27.3426	25.4079	26.2592	27.2299	27.592	25.5155	25.8613	26.7127	26.5188	27.2943	27.0568	26.8749	26.9288	26.3962	26.5815	27.0867	27.6569	26.4038	26.55	26.6921	26.6406	26.8445	26.6204	26.3849	27.2366	27.3021	27.6121	25.3274	25.3677	27.0089	26.9509	25.7728	25.7112	26.2564	26.2521	25.9472	25.7964	27.0436	26.8918
APOA1_HUMAN	EQLGPVTQEFWDNLEK	2	26.15	-0.299	-1.38	0.17521	1.9	0.17521	26.0036	25.8075	25.5881	25.4385	26.0498	25.9519	25.1141	25.3132	26.1406	26.2357	27.0218	27.0693	26.737	26.4644	26.1904	26.6614	25.0876	24.6858	26.2811	26.1619	27.0322	26.7744	25.9868	26.3731	26.684	26.5821	27.3665	27.4273	25.8332	25.8183	27.0742	26.8775	25.6288	25.7171	25.983	25.8281	25.9582	25.8472	25.4337	25.7525
APOA1_HUMAN	EQLGPVTQEFWDNLEKETEGLR	3	21.35	-0.451	-1.49	0.14514	2.22	0.14514	20.593	20.5377	NA	21.1118	21.0843	20.5833	20.7107	20.7647	21.1525	NA	22.4547	NA	22.5138	21.8744	21.2287	NA	19.5871	NA	21.0983	21.2681	21.4878	21.2222	21.5327	21.2749	21.4144	21.5002	23.414	23.2638	NA	NA	22.565	21.9808	20.8423	20.9141	21.7669	NA	20.8518	NA	20.3921	20.7768
APOA1_HUMAN	EQLGPVTQEFWDNLEKETEGLRQEMSK	3	21.39	0.1	0.08	0.93488	0.01	0.93488	NA	NA	NA	NA	21.3176	21.2267	NA	21.5308	NA	22.1704	NA	NA	22.5361	18.425	NA	NA	NA	NA	22.1164	22.0536	18.6179	23.5334	NA	NA	NA	22.1194	NA	19.3878	21.7022	NA	22.6888	NA	NA	NA	NA	NA	NA	NA	NA	NA
APOA1_HUMAN	ETEGLRQEMSK	2	24.04	0.034	0.17	0.86949	0.03	0.86949	23.685	23.8059	23.3015	23.715	24.0416	23.9064	23.4406	23.5646	24.3605	24.2573	24.2037	24.6671	24.377	24.6341	24.2411	24.5816	23.9939	23.7469	24.1611	24.4637	24.366	24.7266	24.2717	24.615	24.1724	24.454	24.9085	25.0853	23.3356	23.5561	24.4418	25.0202	23.1252	23.261	23.4716	23.8007	23.1798	23.6731	23.4341	23.5794
APOA1_HUMAN	KWQEEMELYR	2	25.42	-0.167	-0.74	0.46064	0.55	0.46064	25.4952	24.8606	25.5745	24.7664	25.6074	25.3197	24.7442	25.1469	25.0138	25.3088	26.6576	25.8339	25.7041	25.1065	25.3464	25.429	25.0948	24.6746	25.3726	25.5753	25.89	25.8499	25.5626	25.4832	25.7503	25.4354	27.0087	26.6825	24.9779	24.3874	26.1288	25.7742	24.9577	24.8201	25.8065	25.639	25.0935	24.6545	25.1836	24.894
APOA1_HUMAN	LEALKEN(de)GGAR	2	19.65	0.102	0.5	0.6221	0.25	0.6221	18.8942	19.2885	19.4553	19.563	19.55	19.8971	19.6896	19.7892	20.1682	19.9178	19.5657	20.0989	19.5247	19.9217	19.3815	19.134	19.6851	20.0845	20.1799	20.1606	19.9921	20.0581	19.8599	20.1726	19.2778	19.9491	20.9705	21.0276	19.1434	19.2031	20.1769	20.1419	18.5697	18.9434	19.222	19.1217	19.0931	19.011	18.7894	19.1858
APOA1_HUMAN	LLDNWDSVTSTFSK	2	27.22	-0.104	-0.57	0.5748	0.32	0.5748	27.0939	26.989	26.2373	26.6131	27.5034	27.3753	26.4388	26.7236	27.3733	27.3627	27.7738	27.5948	27.5131	27.4498	27.4384	27.6204	27.0057	26.7952	27.1664	27.2229	27.8712	27.705	27.4621	27.1987	27.5813	27.2631	28.1736	28.1977	26.3362	26.5568	28.0608	27.9786	26.6812	26.6512	27.244	26.8065	26.9151	26.8207	27.1004	26.7685
APOA1_HUMAN	LREQLGPVTQEFWDNLEK	3	26.78	-0.352	-1.41	0.16633	1.98	0.16633	25.9366	26.3469	26.4549	26.7077	26.4301	26.4572	25.6167	25.7278	27.2295	27.4393	27.7558	27.5768	27.4571	27.4395	27.0096	27.234	25.1589	24.6183	26.8655	26.5872	27.5478	26.931	26.8453	26.6041	27.3178	26.5196	27.7895	28.1181	26.5393	26.949	27.649	27.6372	26.6363	26.4354	26.9857	26.9084	26.7022	26.9124	25.9578	26.1065
APOA1_HUMAN	LREQLGPVTQEFWDNLEKETEGLR	3	22.41	-0.553	-1.8	0.07971	3.22	0.07971	21.749	21.5754	22.4606	22.2942	22.0601	22.4647	21.6328	21.6204	22.2676	22.2579	23.1191	23.4465	23.0798	22.9193	22.4377	22.033	19.2818	NA	22.4687	22.0846	22.9253	22.5437	22.7712	22.5608	22.8215	22.1874	24.4603	24.5972	21.928	21.6431	23.2208	23.6148	22.0192	21.5503	23.0806	22.75	22.2029	22.293	21.6196	21.8078
APOA1_HUMAN	LSPLGEEMR	2	25.39	0.886	0.87	0.38932	0.76	0.38932	26.0239	25.9651	25.2989	25.5085	26.2454	26.5167	25.3949	25.5893	26.0339	17.1407	26.4398	26.4735	26.2047	26.2211	26.3993	26.1894	25.9322	26.1482	26.0682	26.2472	26.547	22.6044	26.4642	26.7492	26.3265	26.4539	26.944	26.9787	18.111	NA	26.5909	26.5916	25.465	25.3356	NA	18.9146	25.7347	25.4932	25.5956	25.9242
APOA1_HUMAN	LSPLGEEMRDR	2	20.58	-0.037	-0.14	0.89262	0.02	0.89262	20.9093	19.7783	20.1403	20.2365	20.7166	20.7839	20.7454	20.2398	20.399	NA	20.5189	20.7391	20.5058	20.8499	20.1849	20.8487	20.9399	20.2462	20.9868	20.9609	21.8199	21.2291	21.1949	20.2596	21.2109	21.0512	NA	22.0985	NA	19.5509	20.7771	21.1275	19.6459	19.4118	NA	19.9495	19.4995	20.3826	20.9104	20.144
APOA1_HUMAN	QGLLPVLESFK	2	26.41	-0.028	-0.16	0.8726	0.03	0.8726	26.1669	26.4821	25.8139	26.0947	26.6582	26.9016	25.6473	25.8715	26.6274	26.6807	26.9748	26.7763	26.8406	26.7656	26.3785	26.7024	26.0522	25.9259	26.2651	26.3526	27.1745	27.0058	26.7802	26.7984	26.6728	26.6658	27.0353	27.3694	25.9078	26.1341	26.9904	26.777	25.6557	25.7278	26.1428	25.8512	25.9887	26.0431	25.7918	26.0354
APOA1_HUMAN	QKLHELQEK	2	16.08	0.192	0.78	0.44048	0.61	0.44048	NA	NA	NA	NA	16.0839	15.9278	16.476	16.4083	16.1179	15.7848	16.3226	16.6031	16.3211	16.6558	15.8269	16.0789	16.1372	15.982	15.8403	16.0085	16.2383	16.0608	16.6424	16.1739	16.6738	15.8567	17.6695	16.946	14.6786	15.0231	16.3036	15.962	NA	15.1041	NA	16.0321	15.1654	16.0257	15.6357	NA
APOA1_HUMAN	THLAPYSDELR	2	25.19	-0.182	-1.01	0.32001	1.01	0.32001	25.1248	25.2692	25.0213	24.4647	25.4221	NA	24.23	23.9716	25.234	25.3512	25.6658	25.3746	25.5435	25.5812	25.3656	25.4965	24.6816	24.4881	25.305	25.0917	25.7318	25.7773	25.5417	25.0994	25.7917	25.7188	25.8997	25.3311	24.9825	24.8992	25.8527	25.7156	24.3284	24.6375	25.0633	24.9622	25.0557	25.3076	24.992	24.9491
APOA1_HUMAN	THLAPYSDELRQR	3	19.16	-0.137	-0.54	0.59296	0.29	0.59296	18.6622	NA	18.3591	NA	19.7324	19.6359	18.6848	18.2637	18.9693	19.2432	NA	18.8533	18.7345	18.7241	19.1053	18.9936	19.5264	19.3027	20.0071	19.8262	19.8002	19.8163	20.1909	19.4932	19.4203	19.3364	19.9732	19.8636	NA	NA	19.2546	19.4743	18.3838	18.6872	18.0247	18.9574	17.9071	NA	NA	NA
APOA1_HUMAN	VEPLRAELQEGAR	3	25.63	0.073	0.45	0.65781	0.2	0.65781	25.0926	25.3574	25.2636	25.464	25.8163	25.7502	25.7472	25.6783	25.5393	25.8592	25.7345	25.9116	26.1295	26.1909	25.6422	25.7332	25.6757	25.3514	25.7075	25.6753	26.0747	25.8649	25.8982	25.5457	26.0357	26.227	26.2506	26.1966	25.1342	25.2534	25.7349	25.9399	24.367	25.0874	25.3865	25.4721	25.066	25.6116	25.3466	25.3638
APOA1_HUMAN	VKDLATVYVDVLK	2	25.95	-0.12	-0.59	0.55886	0.35	0.55886	25.2571	24.6084	25.4626	25.6069	25.9221	25.4548	25.3957	25.501	26.1885	26.0409	27.0091	26.6486	26.5738	26.5207	26.095	26.1767	25.4481	25.3161	26.536	26.1378	26.4351	26.3356	26.3277	25.9818	26.1542	25.886	26.7109	26.9492	25.6947	25.3866	26.776	26.5608	25.8694	25.6195	26.0171	25.8764	25.5529	25.4955	25.5684	25.1014
APOA1_HUMAN	VQPYLDDFQK	2	26.83	-0.086	-0.61	0.54561	0.37	0.54561	26.6844	26.7396	26.0381	26.106	27.0668	27.1899	26.5816	26.609	26.9104	26.9183	27.1415	26.9516	27.0378	26.9277	26.9052	26.858	26.7387	26.8259	26.648	26.9469	27.1998	27.2384	26.9835	27.076	26.9871	26.9558	27.5227	27.4147	26.1921	26.2719	27.4088	27.3298	26.6378	26.3798	26.6398	26.5549	26.9715	26.7464	26.4945	26.5342
APOA1_HUMAN	VQPYLDDFQKK	2	22.84	-0.017	-0.04	0.96715	0	0.96715	21.22	20.8683	21.9449	22.0718	23.5955	23.38	23.2016	23.0671	23.4252	23.414	23.0431	23.167	23.5774	23.6108	23.221	23.0801	23.7734	21.2689	22.2313	23.5031	23.9606	23.711	23.7979	21.1217	23.7587	23.2547	24.0274	24.0363	22.2968	22.2641	24.2529	24.1513	21.72	22.6	22.3146	22.651	21.9523	22.6993	21.3456	21.0835
APOA1_HUMAN	VSFLSALEEYTK	2	26.73	0.166	0.22	0.83054	0.05	0.83054	27.0131	27.1676	26.8612	26.6067	27.3082	27.3144	26.2582	26.6951	27.135	27.1109	23.7308	27.4039	27.4676	27.2619	27.1431	27.0174	26.663	26.2216	26.8374	27.025	27.5766	27.7655	27.4906	27.3903	27.3076	27.4778	27.6724	27.7297	26.6105	26.3796	27.683	27.451	26.4787	26.8352	27.1776	26.5989	26.5358	26.6104	26.3219	17.8346
APOA1_HUMAN	VSFLSALEEYTKK	3	20.45	-0.164	-0.62	0.53728	0.39	0.53728	19.8693	20.3257	20.1129	20.6308	20.9396	21.0827	19.9307	19.9272	20.1121	20.61	21.292	21.1502	20.3349	19.9491	20.0994	19.8285	20.3303	19.7753	20.5244	20.5469	21.2442	21.1692	21.2079	21.5805	20.7215	20.538	21.8641	22.1707	19.9325	19.5946	20.3215	20.1778	19.5522	19.6145	21.6213	20.0274	19.3729	19.2322	20.5424	20.1617
APOA1_HUMAN	WQEEMELYR	2	23.59	0.371	0.63	0.53034	0.4	0.53034	24.265	23.9742	23.3325	23.5129	24.0658	24.2018	23.1973	23.7581	24.2951	24.367	24.7729	24.5197	24.2961	24.4934	24.3353	24.4971	20.3121	20.5791	24.3012	24.4832	24.6768	25.2644	20.6746	24.8089	20.5494	20.5206	25.1922	25.4313	23.3311	23.1224	20.4584	24.9106	23.3177	23.4556	23.5424	23.6248	23.6092	23.5832	23.9504	24.107
APOA2_HUMAN	AGTELVNFLSYFVELGTQPATQ	3	22.9	-0.041	-0.08	0.93415	0.01	0.93415	24.4625	21.8184	20.1127	22.3473	21.8449	NA	22.5142	22.7033	22.2784	23.358	24.1151	23.7753	23.0993	21.8123	24.3504	22.1011	23.4582	24.1759	23.2786	23.4095	23.869	23.5556	20.1492	19.3221	23.4368	22.2574	24.2745	23.624	22.6599	23.1303	24.1731	23.5095	23.7011	23.8615	22.8922	22.2072	22.5223	21.7674	23.9236	23.2137
APOA2_HUMAN	EPCVESLVSQYFQTVTDYGK	2	23.88	-0.72	-0.55	0.58621	0.3	0.58621	18.5232	23.854	24.2191	26.4318	26.4267	18.7535	23.9059	26.7063	26.9959	22.9249	21.7793	20.8914	27.3598	22.1341	24.7122	21.2634	25.6741	24.1798	21.9814	20.9191	24.5416	19.3691	NA	17.67	24.4922	23.9125	27.6686	27.9003	NA	23.4937	22.2166	21.6399	23.1992	26.5106	26.3866	24.0288	26.697	27.0854	NA	27.2757
APOA2_HUMAN	EPCVESLVSQYFQTVTDYGKDLMEK	3	20.47	-0.811	-1.25	0.24328	1.56	0.24328	NA	NA	NA	NA	NA	NA	NA	NA	20.0348	NA	NA	NA	NA	NA	20.5834	NA	NA	NA	19.8736	NA	NA	NA	NA	NA	NA	NA	NA	21.8901	NA	NA	NA	NA	NA	NA	NA	NA	19.7585	20.6926	NA	NA
APOA2_HUMAN	EQLTPLIK	2	25.81	0.114	0.6	0.55433	0.36	0.55433	25.9286	25.736	24.7342	25.3866	26.454	26.5257	25.249	25.7894	NA	25.7621	25.7298	25.7977	25.7392	25.8893	25.8364	25.9317	26.23	26.2848	26.1584	26.4037	26.2075	26.3615	25.7676	26.1049	26.0938	25.9792	26.1687	25.8183	25.2727	25.2926	26.3184	26.2028	24.6404	24.9151	24.8048	25.2253	25.6202	25.5607	26.229	26.508
APOA2_HUMAN	EQLTPLIKK	2	19.72	-0.245	-0.62	0.54083	0.38	0.54083	19.4509	19.678	19.5351	19.3222	19.3968	19.7581	NA	18.4305	NA	NA	20.8982	NA	20.4514	18.9949	20.1702	19.1828	20.0145	19.5345	19.2971	19.5458	NA	19.3793	NA	18.6045	19.5464	19.9712	21.459	21.1683	NA	NA	20.7393	NA	NA	NA	NA	NA	20.0913	18.3577	NA	19.7936
APOA2_HUMAN	KAGTELVNFLSYFVELGTQPATQ	2	22.73	0.438	0.58	0.56666	0.33	0.56666	NA	NA	23.2979	22.9129	NA	NA	21.8869	22.1581	23.2383	20.3027	24.906	21.0679	23.815	23.557	23.8254	24.5627	NA	NA	23.2173	23.0741	23.8051	23.6267	23.3091	23.6373	23.3262	NA	24.0996	21.0516	19.9208	23.018	24.4485	21.0253	NA	NA	22.7336	22.4822	22.5035	22.7741	20.665	20.4064
APOA2_HUMAN	SKEQLTPLIK	2	23.68	0.05	0.26	0.79885	0.07	0.79885	23.2487	23.5055	23.0302	23.1487	23.8984	23.6988	23.3977	23.1444	23.3151	23.4126	24.1709	23.8219	24.2931	24.3298	24.023	23.9558	23.8495	23.4359	24.3294	24.0563	23.9103	23.7653	23.6233	23.204	23.8814	23.7145	24.4713	25.4575	23.4185	23.1468	23.5647	23.8401	22.7543	22.7224	23.5283	23.4798	23.549	23.5172	23.7694	23.748
APOA2_HUMAN	SKEQLTPLIKK	2	18.45	-0.303	-1.09	0.28431	1.18	0.28431	18.0092	18.1818	18.4383	18.6268	18.039	18.1767	18.4568	18.219	NA	NA	19.1302	18.5383	18.0038	19.172	17.2978	18.4799	18.1688	17.832	18.4051	18.31	18.6935	18.5339	17.6901	NA	18.9508	NA	19.9667	19.9499	NA	NA	18.4625	19.293	NA	NA	18.516	NA	18.0903	18.1033	17.9132	NA
APOA2_HUMAN	SPELQAEAK	2	23.23	0.286	1.13	0.26432	1.28	0.26432	22.2955	22.3584	22.6495	22.9153	23.6484	23.2457	23.1909	22.4023	23.4685	23.342	23.856	24.2439	23.7079	23.947	23.9669	23.3966	23.4076	23.4762	24.1461	23.856	23.0356	23.4106	23.6873	22.7236	22.814	22.3947	24.4191	24.5648	22.827	22.8319	24.2137	24.1718	22.3844	22.4261	22.3237	22.6873	23.41	22.878	22.6924	21.9035
APOA2_HUMAN	VKSPELQAEAK	2	23.89	0.141	0.8	0.43064	0.63	0.43064	23.326	23.5253	23.8434	23.8828	23.7773	23.3858	23.7451	23.5398	23.9623	23.9702	24.4732	24.7516	24.4308	24.23	23.9609	23.9662	23.8908	23.8799	24.4414	24.1596	24.0088	24.0188	23.8545	23.4007	23.7354	23.5742	25.0237	24.9279	23.3086	23.3152	24.4498	24.6922	23.0107	23.0666	23.9546	23.763	23.6749	23.6377	23.3995	23.5141
APOA4_HUMAN	ALVQQMEQLR	2	24.49	-0.139	-0.79	0.43432	0.62	0.43432	24.2945	24.4425	23.6461	23.9511	24.6874	24.7909	24.3464	24.2498	24.2102	24.2314	24.2592	24.6812	24.7445	24.5531	24.509	24.28	24.7522	24.9002	24.6023	24.3417	24.6658	24.7976	24.4152	24.4731	25.1559	25.1626	25.0666	25.1169	23.7635	23.8297	25.1414	24.8747	23.6999	23.6037	23.9453	23.9407	24.6757	24.2439	25.5012	25.1734
APOA4_HUMAN	DKVNSFFSTFK	2	21.37	-0.133	-0.6	0.55209	0.36	0.55209	21.3321	21.0701	21.4908	21.2348	21.5824	21.7542	20.7794	21.3893	20.6996	21.1809	21.8809	21.3726	21.8448	21.7996	20.7452	21.3817	21.4629	21.1361	21.1516	20.7544	21.1075	21.0884	20.8651	21.1286	21.8675	21.5594	22.7794	22.4646	20.7086	20.214	22.2141	22.0834	20.187	20.2213	21.4553	21.395	21.6458	21.634	22.3622	21.7237
APOA4_HUMAN	EAVEHLQK	2	20.72	0.057	0.29	0.76957	0.09	0.76957	19.7966	20.0114	20.8767	NA	21.0884	20.9479	21.0371	20.9417	20.6541	20.5361	20.8267	21.3302	20.9573	21.0957	20.7604	20.953	20.755	20.9161	20.7292	20.7008	20.2692	20.2959	20.7382	20.7267	20.6207	20.7114	22.2502	NA	20.0741	20.245	NA	21.4017	19.6903	20.0209	20.7141	20.7627	20.9791	21.0463	NA	20.581
APOA4_HUMAN	ENADSLQASLRPHADELK	2	22.76	0.45	0.9	0.37059	0.82	0.37059	23.5441	19.4537	23.1041	23.0266	23.2522	23.3547	23.1895	23.6503	22.573	23.4466	23.099	23.0631	22.9532	23.0512	22.7071	23.4259	23.4966	23.18	22.8985	23.2545	22.714	23.0104	22.8317	19.3909	23.1266	23.3402	24.1892	23.7862	21.8817	22.2226	23.4211	22.8911	22.0875	21.9201	20.1533	19.9389	23.1889	23.0435	23.7197	23.8699
APOA4_HUMAN	IDQNVEELK	2	22.86	0.152	0.56	0.57897	0.31	0.57897	22.4869	23.1116	21.9993	22.146	23.9224	23.8708	23.1534	23.5912	21.9204	21.9292	22.2772	22.0686	22.0404	23.387	22.6908	23.8229	23.6738	23.7397	23.2175	23.6578	22.8372	23.2148	23.3838	23.4607	23.5153	23.3536	22.852	23.0413	21.5294	21.5728	22.5752	23.0815	21.7951	21.7621	22.1392	22.2375	22.7961	23.0342	23.8638	23.6201
APOA4_HUMAN	IDQNVEELKGR	2	19.45	-0.128	-0.69	0.49694	0.47	0.49694	18.8154	18.9331	19.609	19.5292	19.7319	19.4181	19.4325	19.448	18.7814	19.1112	19.2688	19.5998	19.4231	19.9433	18.9251	19.5985	19.6314	19.8655	19.2268	19.4959	18.9591	19.3489	19.1337	19.3256	19.8854	19.848	20.26	20.6094	18.8446	18.8446	19.8445	19.9043	18.5892	18.4409	19.6061	19.6074	20.2099	19.545	19.7995	19.7462
APOA4_HUMAN	IDQTVEELR	2	21.58	-0.261	-1.11	0.27786	1.22	0.27786	20.5796	21.2459	NA	21.1674	21.8381	21.9485	NA	20.8241	NA	NA	21.6857	NA	NA	21.6322	NA	21.5123	21.7944	21.7894	21.2643	21.6138	21.0249	21.1118	21.3948	21.0189	21.6927	21.7059	22.6909	22.271	NA	NA	21.2455	21.7483	NA	NA	NA	NA	22.1291	21.3839	21.9636	22.3702
APOA4_HUMAN	IDQTVEELRR	2	21.94	0	0	0.99967	0	0.99967	22.035	NA	NA	21.923	22.2224	22.0619	NA	21.9803	21.3189	NA	22.039	NA	21.9897	21.9069	21.8263	22.2028	22.2043	NA	NA	21.9374	21.8931	21.9702	21.5893	21.6427	NA	22.2592	NA	NA	NA	NA	NA	22.1498	21.2047	21.1657	22.1632	21.9716	22.4317	22.1394	22.3368	NA
APOA4_HUMAN	ISASAEELR	2	23	-0.188	-0.96	0.34448	0.91	0.34448	22.0958	22.2609	23.2387	23.3983	23.2699	23.071	22.8011	22.7297	22.5717	22.5747	23.356	23.379	23.2503	23.1122	23.058	22.8718	22.9021	22.7174	22.6924	22.7856	22.3152	22.2694	22.9902	22.8927	23.2481	23.2163	24.1445	24.4314	22.4399	22.6496	23.2382	23.1914	22.6933	22.1288	23.3863	23.4163	24.0182	22.8459	23.3598	23.0239
APOA4_HUMAN	KLVPFATELHER	2	23.25	-0.099	-0.46	0.64912	0.21	0.64912	23.5985	22.6031	23.0666	23.3255	23.4262	23.5355	23.726	23.4653	23.0908	22.6359	23.6669	23.2766	23.532	22.9796	23.2645	22.8017	23.412	23.1308	22.9387	22.6064	22.7699	22.718	23.2441	22.9974	23.4577	23.3255	24.8482	24.3887	23.0916	22.9449	23.9456	23.4807	22.5066	22.3543	23.5848	23.1767	23.3426	23.0096	23.956	22.9171
APOA4_HUMAN	LAPLAEDVR	2	24.56	0.037	0.25	0.80206	0.06	0.80206	24.4393	24.2941	24.0701	23.9028	24.8741	24.9405	24.6561	24.6501	24.1767	24.257	24.4926	24.4143	24.8081	24.912	24.9254	24.8066	24.8668	24.7328	24.6548	24.7493	24.4094	24.6119	24.6313	24.6385	25.0893	24.8067	24.8905	24.9923	23.9769	23.7539	24.7364	24.7591	23.7695	23.9126	24.1688	24.169	24.7534	24.83	25.0664	24.9214
APOA4_HUMAN	LEPYADQLR	2	24.2	0.05	0.24	0.8084	0.06	0.8084	23.7872	24.044	23.4364	23.603	24.7425	24.8428	24.3805	24.2503	23.9627	23.8523	23.8475	24.0641	24.2547	24.3454	24.5596	24.2979	24.2708	25.4161	24.1484	24.4085	24.0713	24.2298	24.679	24.4171	24.6663	24.6459	24.4115	25.136	23.1801	23.3061	24.2004	24.5892	23.2252	23.5036	23.5669	23.6701	24.044	24.2005	24.9516	24.816
APOA4_HUMAN	LGEVNTYAGDLQK	2	24.21	-0.078	-0.41	0.6827	0.17	0.6827	23.9239	23.8477	24.0115	24.2903	24.4211	24.5531	23.9567	24.2219	23.8285	23.76	24.2269	24.2633	24.2668	24.4644	24.0136	24.3441	24.3504	24.5389	23.9408	24.2869	23.8132	24.0601	24.0288	24.3152	24.0729	24.4345	25.6205	25.3944	23.3634	23.4696	24.1161	24.5579	23.2543	23.3669	24.5657	24.3321	24.7908	23.9186	24.7457	24.8514
APOA4_HUMAN	LGPHAGDVEGHLSFLEK	2	24.5	-0.026	-0.15	0.88122	0.02	0.88122	24.1958	24.4595	24.1721	24.2174	24.7542	24.993	24.4663	24.7123	24.0489	24.1667	24.1596	24.9231	24.6027	24.6257	24.4004	24.4984	24.6904	24.5762	24.4991	24.6645	24.3792	24.4421	24.1509	24.7624	24.7766	24.7245	25.2358	25.2783	23.8599	23.9002	25.0113	24.7661	23.5598	23.683	24.3731	24.2885	24.1781	24.6602	25.1847	25.1217
APOA4_HUMAN	LKEEIGKELEELR	2	22.72	-0.049	-0.24	0.80901	0.06	0.80901	22.7603	22.6178	22.2801	22.6209	22.9461	23.2121	23.0876	23.2359	22.0909	22.0711	22.0256	22.4758	22.7548	22.9506	22.6977	22.9107	22.8107	22.717	22.7092	22.8681	22.6734	22.8564	22.7385	22.5609	23.2725	23.0055	23.6781	23.7907	21.7926	21.9923	22.9873	23.2441	21.521	22.0372	22.8247	22.0986	22.0812	22.8556	23.4895	23.3196
APOA4_HUMAN	LLPHANEVSQK	2	21.74	-0.075	-0.45	0.65827	0.2	0.65827	21.7472	21.4009	21.759	21.4457	21.7185	NA	21.9204	21.6733	21.2948	21.4081	21.6793	21.627	21.8742	21.8819	21.9962	22.0944	21.9552	21.4343	22.0649	NA	21.8832	NA	21.6601	21.7263	22.3566	NA	22.3743	NA	20.9869	20.8983	22.1233	21.8334	21.1961	21.1639	21.6056	21.6366	21.577	21.9895	22.5029	22.4432
APOA4_HUMAN	LNHQLEGLTFQMK	2	24.27	-0.089	-0.66	0.51561	0.43	0.51561	24.0811	24.0261	23.9673	24.2935	24.2585	24.1581	24.2067	24.2231	23.9306	23.8551	24.5596	24.4784	24.2702	24.4173	24.1869	24.3643	24.4177	24.4641	24.2462	24.181	24.0722	24.223	23.9315	24.1731	24.3992	24.3352	25.1442	24.9867	23.7388	23.8173	24.503	24.5558	23.726	23.609	24.4962	24.2484	24.5579	24.3542	24.7379	24.762
APOA4_HUMAN	LTPYADEFK	2	23.74	-0.038	-0.08	0.93848	0.01	0.93848	24.7554	19.1476	22.7905	22.8162	24.212	24.1881	24.9181	24.0281	23.3988	23.4338	23.2895	23.5831	24.1176	24.3264	24.191	24.0669	24.4077	24.5091	24.0577	24.1303	23.8229	23.9072	23.772	24.1188	24.2614	24.0824	23.8665	23.6989	23.0547	22.7372	24.4674	24.3361	22.9135	23.0697	23.2597	22.6474	23.5313	25.1621	24.2879	24.1288
APOA4_HUMAN	LVPFATELHER	2	20.48	0.089	0.37	0.71396	0.14	0.71396	20.7299	NA	20.1687	19.8325	20.7543	NA	20.1823	21.0065	NA	NA	20.502	20.3336	20.8359	NA	20.2754	20.8678	20.3286	20.625	20.4011	20.7068	20.1857	NA	19.6736	19.962	20.8342	20.3632	22.2775	21.2453	19.6598	19.7967	20.8832	20.7811	19.5257	19.6541	NA	20.4015	20.6448	20.5728	20.5259	21.2092
APOA4_HUMAN	QLTPYAQR	2	21.34	0.108	0.51	0.61466	0.26	0.61466	20.0648	20.7243	21.1478	21.136	21.8074	21.9522	21.1336	21.4485	21.058	21.0197	21.2747	21.2469	21.529	21.9766	21.8249	21.7736	21.8378	21.8639	21.1805	21.8972	20.8853	21.3337	21.3406	21.8411	21.0419	21.1461	22.4447	22.2884	20.3504	20.3761	21.4824	21.6295	21.1025	20.2134	21.2362	20.935	21.9119	22.014	21.0776	21.0865
APOA4_HUMAN	RQLTPYAQR	2	17.27	-0.244	-0.49	0.63535	0.24	0.63535	NA	NA	NA	16.4002	NA	17.9644	NA	NA	NA	NA	NA	NA	NA	NA	16.8152	NA	NA	NA	17.4907	NA	NA	NA	17.3261	NA	NA	NA	18.1426	NA	NA	NA	NA	NA	NA	NA	NA	NA	NA	16.7669	NA	NA
APOA4_HUMAN	RRVEPYGENFNK	3	18.31	-0.036	-0.14	0.89348	0.02	0.89348	17.8548	NA	17.7171	18.1203	18.5935	NA	NA	NA	NA	18.3781	18.3229	17.8156	18.7543	NA	18.4731	18.2911	18.695	NA	18.171	18.7964	17.3774	NA	18.553	NA	18.3031	NA	19.8869	NA	NA	NA	18.9746	18.7424	17.3383	17.5375	18.065	18.0623	18.6624	NA	NA	NA
APOA4_HUMAN	RVEPYGENFNK	2	22.38	0.075	0.23	0.81701	0.05	0.81701	22.146	22.7713	22.6043	21.0847	23.5289	22.4318	22.1682	23.1271	21.5505	21.5758	22.1142	21.4104	22.3114	22.9965	22.6707	23.1721	23.26	22.0876	22.3717	22.9244	22.3623	22.7247	22.4876	21.6565	22.6388	22.8696	23.7015	22.8152	20.9977	20.8921	22.8351	22.9434	21.4393	21.6012	22.2634	22.0379	23.1433	22.9187	23.0911	21.382
APOA4_HUMAN	SELTQQLNALFQDK	2	23.85	-0.027	-0.11	0.91084	0.01	0.91084	23.9107	24.4709	23.046	23.0223	24.298	24.3393	23.5331	24.1999	23.1472	23.2396	23.7316	24.2078	23.8332	24.0082	23.7577	24.393	24.0933	23.7507	23.8305	24.0127	23.8954	23.9798	23.946	23.8627	24.3396	24.6189	24.763	25.1002	22.1785	22.7285	24.3749	24.7773	23.1333	22.7455	23.2392	22.8829	23.7917	23.7893	24.3074	24.9131
APOA4_HUMAN	SLAELGGHLDQQVEEFR	2	24.41	0.01	0.06	0.95099	0	0.95099	24.6562	24.56	24.0517	24.076	24.6024	24.7302	24.2756	24.8693	24.2089	24.0498	24.6131	24.4964	24.7799	24.9033	24.4614	24.7347	24.1298	23.8624	24.1449	24.128	24.3266	24.1252	24.2182	24.3384	24.664	24.748	25.0758	25.3755	23.8138	23.7476	24.755	24.6214	23.6354	23.891	24.0901	24.1098	24.0476	24.7797	24.9709	24.794
APOA4_HUMAN	SLAELGGHLDQQVEEFRR	3	24.05	-0.018	-0.07	0.94609	0	0.94609	23.3648	23.8979	23.8206	24.2799	24.3406	24.728	24.4901	23.1123	23.8818	23.8552	24.5758	24.106	24.3695	24.6237	24.257	24.8275	22.8765	23.4036	24.3212	23.668	23.8474	22.7972	24.0319	23.8426	24.3914	24.1234	23.8546	25.5348	23.5939	23.7096	24.7938	23.6431	23.5658	23.6618	24.2157	24.2668	24.5115	24.6594	23.9734	24.1488
APOA4_HUMAN	SLAPYAQDTQEK	2	22.66	0.045	0.22	0.82455	0.05	0.82455	22.014	22.7697	22.1302	22.2423	23.4042	23.5029	22.7942	23.1062	22.3616	22.353	22.2561	22.544	22.5869	22.7855	22.7275	22.8338	23.2478	NA	22.2888	22.8324	22.3836	22.5243	22.6354	22.8532	22.4183	23.0295	23.6647	23.5254	21.6169	21.7196	23.3705	23.4288	21.6935	21.828	22.368	22.4918	22.7498	22.4987	22.9538	23.1734
APOA4_HUMAN	TLSLPELEQQQEQQQEQQQEQVQMLAPLES	3	22.79	-0.754	-1.65	0.11002	2.74	0.11002	NA	NA	NA	NA	22.5474	NA	NA	23.0593	21.6297	21.7175	NA	NA	21.8774	22.87	22.9469	24.3253	21.4684	NA	NA	21.912	21.1812	21.5943	23.3576	NA	23.1258	22.8731	NA	24.9427	NA	NA	24.392	23.5331	22.3939	23.8559	22.8939	NA	22.6491	23.059	NA	NA
APOA4_HUMAN	TQVNTQAEQLR	2	22.45	0.168	0.9	0.37141	0.82	0.37141	20.8051	21.4686	22.6879	22.6846	22.9986	23.0356	22.367	22.5258	22.5759	22.097	22.6764	23.2129	22.665	22.9026	22.5897	22.6695	22.7069	22.9987	22.252	22.8041	22.0463	22.2389	22.4977	22.6653	22.4198	22.3079	23.0812	23.1132	22.0094	22.0729	22.1121	22.1801	22.1058	22.0699	22.6139	22.5975	22.4344	21.839	22.2886	22.6691
APOA4_HUMAN	TQVNTQAEQLRR	2	21.05	0.383	1.22	0.22986	1.49	0.22986	NA	20.4678	20.4267	20.29	21.6223	22.3137	20.9501	21.9431	21.5581	21.5522	21.0363	21.8407	20.5941	21.8666	22.2353	21.5307	21.465	NA	20.7243	20.3527	20.5631	21.2255	20.9216	20.8033	20.5419	21.592	20.9229	21.07	20.5509	20.9415	20.2981	20.5217	19.9655	21.2838	21.6092	NA	21.9697	19.8976	20.7089	20.5208
APOA4_HUMAN	VEPYGENFNK	2	20.95	0.086	0.53	0.59603	0.29	0.59603	20.7826	20.6022	20.6225	20.619	21.5395	21.5057	20.8672	20.497	20.7174	20.7612	20.8253	20.9433	21.4406	21.1008	21.3088	21.2445	21.1484	21.2254	21.0377	21.1295	20.8892	20.9095	21.0295	20.7869	21.0989	21.3513	21.7389	21.5846	20.3002	20.2772	21.2401	21.4486	19.9078	20.0746	20.5073	20.5547	20.7057	20.9404	21.4334	21.4111
APOA4_HUMAN	VNSFFSTFK	2	23.12	-0.068	-0.42	0.67943	0.17	0.67943	23.203	23.2735	23.0251	22.9589	23.3131	23.0965	22.9342	23.1047	22.7001	22.6947	22.7347	22.7164	23.3156	23.2387	23.1217	23.5458	22.8689	23.1047	23.144	23.5378	23.0122	23.0107	22.8468	23.1813	23.4766	23.4562	23.2468	23.7055	22.4578	22.4819	23.222	23.4883	22.4858	22.7684	22.8359	22.7742	22.8472	23.4464	24.2272	24.0165
APOB_HUMAN	ATGVLYDYVNK	2	19.4	1.822	2.84	0.02121	8.09	0.02121	NA	NA	NA	NA	NA	NA	NA	NA	20.409	20.4237	NA	NA	NA	NA	NA	NA	NA	NA	NA	NA	NA	NA	NA	NA	NA	NA	18.0088	NA	NA	NA	18.9581	19.1892	NA	NA	NA	NA	NA	NA	NA	NA
APOB_HUMAN	AVSMPSFSILGSDVR	2	19.49	1.191	1.67	0.1379	2.79	0.1379	NA	NA	NA	NA	NA	NA	NA	NA	20.0388	20.1421	NA	NA	NA	NA	NA	NA	NA	NA	NA	NA	NA	NA	NA	NA	NA	NA	NA	NA	NA	NA	19.1197	18.6787	NA	NA	NA	NA	NA	NA	NA	NA
APOB_HUMAN	DFSLWEK	2	20.12	0.165	0.53	0.60287	0.28	0.60287	NA	20.0311	NA	NA	NA	20.9653	NA	20.1619	NA	NA	NA	NA	20.2589	20.2613	20.999	NA	NA	NA	19.4032	19.3716	19.7169	19.5662	NA	NA	NA	NA	NA	20.7726	NA	NA	NA	20.318	NA	19.5343	NA	19.7573	NA	NA	NA	20.6989
APOB_HUMAN	EFNLQ(de)NMGLPDFHIPENLFLK	3	NA	NA	NA	NA	NA	NA	NA	NA	NA	NA	NA	NA	NA	NA	NA	NA	NA	NA	NA	NA	NA	NA	NA	NA	NA	NA	NA	NA	NA	NA	NA	NA	NA	NA	NA	NA	NA	NA	NA	NA	NA	NA	NA	NA	NA	NA
APOB_HUMAN	FSVPAGIVIPSFQALTAR	3	18.69	NA	NA	NA	NA	NA	NA	NA	NA	NA	NA	NA	NA	NA	18.4383	18.9341	NA	NA	NA	NA	NA	NA	NA	NA	NA	NA	NA	NA	NA	NA	NA	NA	NA	NA	NA	NA	NA	NA	NA	NA	NA	NA	NA	NA	NA	NA
APOB_HUMAN	FVTQAEGAK	2	17.45	NA	NA	NA	NA	NA	NA	NA	NA	NA	NA	NA	NA	NA	16.967	17.928	NA	NA	NA	NA	NA	NA	NA	NA	NA	NA	NA	NA	NA	NA	NA	NA	NA	NA	NA	NA	NA	NA	NA	NA	NA	NA	NA	NA	NA	NA
APOB_HUMAN	HSITNPLAVLCEFISQSIK	3	19.67	NA	NA	NA	NA	NA	NA	NA	NA	NA	NA	NA	NA	NA	19.6719	NA	NA	NA	NA	NA	NA	NA	NA	NA	NA	NA	NA	NA	NA	NA	NA	NA	NA	NA	NA	NA	NA	NA	NA	NA	NA	NA	NA	NA	NA	NA
APOB_HUMAN	IADFELPTIIVPEQTIEIPSIK	3	19.01	2.07	3.48	0.00806	12.11	0.00806	NA	NA	NA	NA	NA	NA	NA	NA	20.3305	20.1285	NA	NA	NA	NA	NA	NA	NA	NA	NA	NA	NA	NA	NA	NA	NA	NA	NA	17.9698	NA	NA	18.1192	18.5105	NA	NA	NA	NA	NA	NA	NA	NA
APOB_HUMAN	LTISEQNIQR	2	18.43	1.98	3.04	0.01579	9.22	0.01579	NA	NA	NA	NA	NA	NA	NA	NA	19.5938	19.7701	NA	NA	NA	NA	NA	NA	NA	NA	NA	NA	17.0596	17.4862	NA	NA	NA	NA	NA	NA	NA	NA	NA	18.2258	NA	NA	NA	NA	NA	NA	NA	NA
APOB_HUMAN	NLQNNAEWVYQGAIR	2	17.7	1.209	1	0.33156	1	0.33156	NA	22.3217	NA	16.6938	NA	19.6016	NA	NA	19.5373	15.1526	18.2533	NA	NA	NA	17.3005	NA	NA	NA	NA	16.2052	16.139	NA	NA	NA	NA	NA	NA	16.8354	16.6226	NA	NA	NA	NA	NA	NA	20.191	NA	15.2613	NA	NA
APOB_HUMAN	SLHMYANR	2	17.17	NA	NA	NA	NA	NA	NA	NA	NA	NA	NA	NA	NA	NA	17.1108	17.2348	NA	NA	NA	NA	NA	NA	NA	NA	NA	NA	NA	NA	NA	NA	NA	NA	NA	NA	NA	NA	NA	NA	NA	NA	NA	NA	NA	NA	NA	NA
APOB_HUMAN	SVSDGIAALDLNAVANK	2	19.93	NA	NA	NA	NA	NA	NA	NA	NA	NA	NA	NA	NA	NA	20.1606	19.702	NA	NA	NA	NA	NA	NA	NA	NA	NA	NA	NA	NA	NA	NA	NA	NA	NA	NA	NA	NA	NA	NA	NA	NA	NA	NA	NA	NA	NA	NA
APOB_HUMAN	TEVIPPLIENR	2	19.83	1.739	2.54	0.03788	6.46	0.03788	NA	NA	NA	NA	NA	NA	NA	NA	20.7765	20.6154	NA	NA	NA	NA	NA	NA	NA	NA	NA	NA	NA	NA	NA	NA	NA	NA	NA	NA	NA	NA	18.8441	19.0699	NA	NA	NA	NA	NA	NA	NA	NA
APOB_HUMAN	TSSFALNLPTLPEVK	2	20.08	NA	NA	NA	NA	NA	NA	NA	NA	NA	NA	NA	NA	NA	19.9902	20.1696	NA	NA	NA	NA	NA	NA	NA	NA	NA	NA	NA	NA	NA	NA	NA	NA	NA	NA	NA	NA	NA	NA	NA	NA	NA	NA	NA	NA	NA	NA
APOB_HUMAN	VELEVPQLCSFILK	3	17.82	NA	NA	NA	NA	NA	NA	NA	NA	NA	NA	NA	NA	NA	17.8752	17.7584	NA	NA	NA	NA	NA	NA	NA	NA	NA	NA	NA	NA	NA	NA	NA	NA	NA	NA	NA	NA	NA	NA	NA	NA	NA	NA	NA	NA	NA	NA
APOB_HUMAN	VNWEEEAASGLLTSLKDNVPK	3	19.1	0.501	0.84	0.4213	0.71	0.4213	NA	NA	NA	NA	NA	NA	NA	NA	20.0039	19.9053	18.3543	NA	NA	NA	NA	NA	NA	NA	NA	NA	NA	NA	NA	NA	NA	NA	18.5434	NA	NA	NA	19.0666	18.7093	NA	NA	NA	NA	NA	NA	NA	NA
APOB_HUMAN	VPSYTLILPSLELPVLHVPR	3	18.46	2.401	4.07	0.0018	16.55	0.0018	NA	NA	NA	NA	NA	NA	NA	NA	20.2594	20.0539	NA	NA	NA	NA	NA	NA	NA	NA	NA	NA	17.085	NA	NA	17.0668	NA	NA	18.1754	18.2899	NA	NA	18.4364	18.346	NA	NA	NA	NA	NA	NA	NA	NA
APOB_HUMAN	VQGVEFSHR	2	17.39	NA	NA	NA	NA	NA	NA	NA	NA	NA	NA	NA	NA	NA	17.4598	17.3109	NA	NA	NA	NA	NA	NA	NA	NA	NA	NA	NA	NA	NA	NA	NA	NA	NA	NA	NA	NA	NA	NA	NA	NA	NA	NA	NA	NA	NA	NA
APOB_HUMAN	VSALLTPAEQTGTWK	2	19.44	NA	NA	NA	NA	NA	NA	NA	NA	NA	NA	NA	NA	NA	19.4901	19.3932	NA	NA	NA	NA	NA	NA	NA	NA	NA	NA	NA	NA	NA	NA	NA	NA	NA	NA	NA	NA	NA	NA	NA	NA	NA	NA	NA	NA	NA	NA
APOC1_HUMAN	EFGNTLEDK	2	20.7	0.015	0.03	0.97702	0	0.97702	19.7291	20.4238	NA	NA	21.9973	22.1721	NA	20.5831	NA	21.0692	19.9929	20.4914	20.4364	21.28	NA	21.2428	NA	NA	NA	19.5899	NA	NA	NA	21.3364	21.8248	21.9342	NA	22.0068	NA	NA	NA	NA	NA	NA	NA	NA	NA	20.0106	18.8656	18.2376
APOC1_HUMAN	EWFSETFQK	2	20.69	-0.201	-0.57	0.56858	0.33	0.56858	20.1065	20.033	20.4915	20.224	21.391	20.8	19.934	19.7131	21.1088	21.0481	21.4479	21.4688	20.8932	21.0448	20.4114	20.9206	NA	NA	NA	18.8949	21.9585	21.9562	20.6843	20.7083	21.6414	21.7677	22.305	22.0435	19.7211	20.2169	22.2449	22.1391	18.9271	18.6361	20.4709	20.7028	20.0233	20.0374	NA	18.8009
APOC1_HUMAN	LKEFGNTLEDK	2	19.96	-0.205	-0.63	0.52992	0.4	0.52992	19.5697	19.7831	19.0981	19.9808	20.6384	20.5715	19.1071	19.2512	19.5352	19.9603	20.2573	20.4748	20.3248	20.111	19.2856	20.1625	NA	NA	NA	18.6623	20.9575	20.9836	19.9628	19.3848	20.9812	21.3808	21.2838	21.1299	18.9748	19.4457	21.0057	21.2156	NA	18.2109	19.5087	19.5515	19.3892	19.9203	NA	18.3877
APOC1_HUMAN	MREWFSETFQK	2	20.41	0.384	0.67	0.51027	0.44	0.51027	NA	NA	20.3725	20.1533	20.6617	20.0623	NA	NA	20.6558	20.9772	21.4701	21.3532	20.5316	NA	20.6476	19.1106	NA	NA	NA	NA	22.1412	19.903	18.2241	NA	21.6851	21.486	22.3142	22.1749	19.5833	19.2862	21.8637	21.9746	18.2353	NA	20.3023	19.3454	17.7535	18.7552	NA	NA
APOC2_HUMAN	ESLSSYWESAK	2	19.83	-0.418	-1.27	0.21181	1.61	0.21181	NA	18.3485	19.3948	19.6398	20.4477	20.4017	18.7322	19.1833	19.8043	20.4632	20.6331	20.7173	20.5203	19.9504	18.3894	18.8075	19.076	19.7307	18.3925	19.9419	21.4978	21.2501	19.7242	20.2643	20.5561	20.6625	20.5958	20.353	19.1659	19.5597	21.5418	21.5343	19.1347	19.0017	19.9709	19.6582	19.0554	19.004	NA	18.2862
APOC2_HUMAN	STAAMSTYTGIFTDQVLSVLK	2	19.24	-0.555	-1.51	0.13893	2.28	0.13893	NA	NA	19.3892	19.8166	19.2158	19.2996	17.8343	18.2281	19.2255	19.4703	20.4302	20.4845	19.7183	19.2982	18.6537	18.9384	17.8462	16.7814	17.8876	18.6761	20.5348	20.308	18.0218	18.1209	20.0263	19.4502	21.121	21.0566	18.99	18.9996	21.1072	21.189	18.2771	18.4927	19.2568	18.9499	NA	18.4534	NA	NA
APOC2_HUMAN	TAAQNLYEK	2	18.41	-0.186	-0.57	0.57159	0.33	0.57159	NA	NA	17.5919	17.9629	19.3288	NA	17.4462	17.2155	18.8182	18.8294	19.0241	19.3878	18.5786	18.8525	17.6407	17.3398	18.2161	18.1081	17.7053	18.1795	19.6658	19.8231	18.3874	18.4682	18.6597	18.8191	18.8562	19.3216	18.0174	19.3464	19.7115	20.1093	17.3534	17.483	18.1908	18.6084	17.4174	17.8323	16.3099	NA
APOC2_HUMAN	TYLPAVDEK	2	19.71	-0.266	-1.08	0.2851	1.17	0.2851	NA	NA	19.5069	19.4354	20.5341	20.2485	19.0016	18.3993	19.7931	19.8246	20.0029	20.1739	19.8894	19.7852	18.7304	19.2691	19.6199	19.3445	19.2336	19.6521	20.9958	20.7891	19.6587	18.9317	20.617	20.5228	19.7957	20.2036	19.5407	19.5634	20.4213	20.9006	19.0525	18.5824	19.7652	19.6009	19.0524	19.2459	NA	NA
APOC3_HUMAN	DALSSVQESQVAQQAR	2	21.79	-0.226	-0.64	0.52784	0.41	0.52784	20.1724	20.9	21.6962	21.6048	23.0659	22.9627	20.9359	20.7739	22.4405	22.1559	23.233	23.2828	21.6381	21.6398	20.5146	20.7618	21.3089	22.2129	20.904	21.2588	22.6154	22.3938	20.6001	21.0375	21.8691	22.077	24.2402	24.2553	21.8096	21.616	23.0043	22.9362	20.8331	20.6779	22.4545	22.3268	21.0151	20.2599	20.2515	21.716
APOC3_HUMAN	GWVTDGFSSLK	2	20.45	-0.306	-0.89	0.37798	0.79	0.37798	18.8282	19.6752	20.6301	20.9405	21.3265	21.1084	18.9934	19.8799	20.8183	20.408	21.7136	21.6941	20.6132	20.7622	19.815	19.7975	20.0607	19.9981	19.265	19.5593	21.7319	21.8267	19.9819	19.8705	20.9312	20.738	22.6174	22.925	20.6489	20.8008	21.9434	21.9988	19.1256	19.5804	20.3979	20.6303	18.7738	19.0607	19.3267	19.1014
APOD_HUMAN	CPNPPVQENFDVNK	2	23.79	-0.088	-0.48	0.63148	0.23	0.63148	24.2312	24.1429	22.9191	22.812	23.6824	23.7173	24.1332	24.1136	23.6643	23.7638	23.4911	23.512	23.6606	23.5948	24.0541	23.8621	23.7469	23.453	24.1105	24.2932	23.7734	23.9476	24.3913	24.0149	24.8949	24.9003	23.6686	23.5971	23.6507	23.9098	23.7631	23.6277	23.4359	23.4289	22.6682	22.9424	23.3397	23.3483	24.7206	24.7011
APOD_HUMAN	CPNPPVQENFDVNKYLGR	3	19.4	0.227	0.34	0.74401	0.11	0.74401	NA	18.7522	NA	NA	NA	NA	19.465	NA	20.0274	19.6057	NA	NA	NA	NA	NA	NA	NA	NA	NA	NA	NA	NA	NA	NA	NA	NA	NA	19.1496	NA	NA	NA	NA	NA	NA	NA	NA	NA	NA	NA	NA
APOD_HUMAN	IPTTFEN(de)GR	2	21.11	0.035	0.2	0.84402	0.04	0.84402	21.2766	21.1495	20.7652	20.8087	21.5867	21.651	21.3587	21.3041	20.7446	21.158	20.8208	20.6536	20.9655	20.958	21.1948	21.0966	20.8029	21.0779	21.5977	21.4909	20.9133	21.0929	21.1911	20.6431	21.987	22.2055	20.7308	21.2706	21.3675	21.2164	20.7728	21.1094	20.4601	20.7123	20.0387	20.2872	21.1654	20.8488	21.8982	21.8476
APOD_HUMAN	KMTVTDQVNCPK	2	24.44	-0.069	-0.46	0.6511	0.21	0.6511	25.0755	24.816	23.5629	23.7298	24.3601	24.3557	24.69	24.751	24.5878	24.4417	24.2264	24.4485	24.0284	24.1525	24.4927	24.4111	24.3597	24.3709	24.484	24.6744	24.337	24.6602	24.7469	24.7285	25.139	25.1277	24.3823	24.8091	24.3703	24.5194	23.964	24.2792	24.232	24.1797	23.7605	23.8652	24.3445	24.0483	24.9058	25.0094
APOD_HUMAN	MTVTDQVNCPK	2	25.57	0.051	0.25	0.80146	0.06	0.80146	25.6324	25.9963	24.5462	24.6736	25.9251	26.0061	25.8668	25.825	25.4219	25.5496	25.2412	24.9314	25.2152	25.7215	25.8264	25.6423	25.7843	25.7838	26.1041	26.1832	25.6795	25.9363	26.1445	25.925	26.4069	26.4811	24.814	25.5019	25.6644	25.3449	25.4559	25.9028	25.2405	25.2958	24.2801	24.3436	24.9276	25.0092	26.1015	26.3916
APOD_HUMAN	NILTSNNIDVK	2	26.17	-0.144	-1.03	0.30987	1.06	0.30987	26.8493	26.4271	25.8785	25.9408	26.0001	26.2918	26.2894	26.0949	25.9649	25.8915	26.3003	25.8699	25.7326	25.8083	26.1868	25.6515	26.1769	26.282	26.1769	26.0953	26.2536	26.1345	26.463	26.3953	26.6432	26.4702	26.5201	26.695	26.0903	26.0826	25.9647	25.9674	25.8916	25.9389	25.8198	25.9379	26.4192	25.9625	26.4031	26.7262
APOD_HUMAN	NILTSNNIDVKK	2	19.89	-0.087	-0.29	0.77281	0.08	0.77281	20.3441	20.6664	18.9637	18.4083	20.3336	20.084	20.9869	20.5636	19.5359	19.9326	19.1235	19.0636	19.9333	20.1637	18.7831	20.5312	20.1411	19.3974	19.6312	20.3138	19.5962	19.4321	19.6951	19.9296	20.429	21.4524	19.8029	19.4085	19.063	19.9821	18.5458	19.9625	19.2062	19.6651	20.0462	19.8712	20.5487	20.6284	20.9594	20.4079
APOD_HUMAN	NPNLPPETVDSLK	2	24.99	-0.028	-0.2	0.84526	0.04	0.84526	25.3745	25.4304	24.8873	24.7393	24.872	24.9635	24.9594	25.4247	24.9842	24.9857	24.8545	24.9255	24.6857	24.7514	24.9826	24.9414	24.7607	24.936	25.0105	25.1206	24.6331	24.8255	24.9961	25.1344	25.8736	25.762	25.1062	25.0225	25.0654	25.0845	24.7901	24.792	24.7247	24.5304	24.4673	24.3478	24.9817	24.7112	25.6132	25.6794
APOD_HUMAN	WYEIEKIPTTFEN(de)GR	3	NA	NA	NA	NA	NA	NA	NA	NA	NA	NA	NA	NA	NA	NA	NA	NA	NA	NA	NA	NA	NA	NA	NA	NA	NA	NA	NA	NA	NA	NA	NA	NA	NA	NA	NA	NA	NA	NA	NA	NA	NA	NA	NA	NA	NA	NA
APOE_HUMAN	AATVGSLAGQPLQER	2	26.05	0.165	1.2	0.23663	1.44	0.23663	25.6238	25.8189	25.9005	25.7744	26.6435	26.7446	26.2412	26.0547	26.3332	26.2932	26.2079	26.0689	26.2948	26.2573	26.4663	26.0077	25.8041	26.0103	26.1466	25.9652	26.272	26.4027	26.2224	26.1878	26.0238	25.8018	26.0317	25.5252	26.0806	25.9816	26.231	26.0669	26.0471	25.8135	25.9135	25.8448	26.0706	25.5335	25.5035	25.8117
APOE_HUMAN	AKLEEQAQQIR	2	18.78	0.307	1.05	0.29882	1.11	0.29882	16.7598	18.1471	17.9607	17.8381	18.7451	18.8889	19.6104	19.8297	18.7703	18.447	18.763	19.1548	19.6253	19.2363	19.4361	19.4075	19.2224	19.2284	19.8649	19.6819	18.1078	18.1575	18.0221	18.2997	18.4192	18.0858	17.6585	16.7135	18.0262	17.8665	18.8518	18.8393	20.4739	20.304	19.0492	19.1661	18.6566	18.9548	19.265	19.5687
APOE_HUMAN	ALMDETMK	2	25.42	-0.159	-0.34	0.73907	0.11	0.73907	25.5267	25.5894	25.8613	25.6423	25.8226	25.8559	25.7598	24.8691	25.9026	25.8718	25.5619	22.8393	25.7709	25.7466	25.835	25.7275	25.6991	25.5094	21.6073	25.728	25.7729	25.6734	25.7838	25.7606	26.1347	26.5321	25.1384	24.9524	25.6855	25.3874	22.441	25.0456	26.003	26.0009	25.4144	25.3557	25.8245	25.5547	26.0071	25.4384
APOE_HUMAN	ALMDETMKELK	2	19.11	-0.156	-0.61	0.54703	0.37	0.54703	18.9575	NA	19.5676	19.5042	NA	18.442	19.2142	19.1265	19.4447	18.8824	19.4983	18.4931	19.4402	18.5902	18.3698	19.3683	NA	NA	18.619	NA	19.0445	19.3811	18.0409	NA	19.2852	NA	NA	19.5693	19.4118	19.853	19.3068	18.4931	19.4347	19.2508	19.2165	18.8571	19.9603	18.902	18.9043	NA
APOE_HUMAN	AYKSELEEQLTPVAEETR	3	19.63	0.429	1.57	0.12671	2.47	0.12671	NA	NA	NA	NA	19.842	NA	20.4734	20.8635	NA	NA	19.2788	19.5247	19.0719	20.0884	19.8278	20.0993	18.8658	NA	19.9905	20.2159	NA	19.0247	19.0653	19.712	19.8042	19.6275	NA	18.6427	19.1669	NA	18.8669	NA	19.8656	20.4632	NA	NA	19.0777	19.3653	20.0694	19.5472
APOE_HUMAN	DADDLQKR	2	17.15	0.488	1.53	0.13495	2.34	0.13495	15.9317	15.687	18.1219	17.6231	18.1572	17.6941	18.151	17.3232	17.7392	17.871	NA	18.0534	17.8848	17.6998	17.7174	NA	NA	17.0113	17.0337	16.2041	16.297	16.6545	17.2559	16.8387	15.599	15.5791	NA	NA	17.4282	17.3469	17.6497	17.41	17.6292	17.3406	NA	NA	18.496	NA	15.9407	15.5898
APOE_HUMAN	DRLDEVKEQVAEVR	2	24.26	-0.032	-0.18	0.85872	0.03	0.85872	24.156	23.8585	24.9815	24.1529	24.9651	24.7954	24.3699	24.547	24.3606	24.4918	24.8974	24.5024	24.4826	24.3324	24.111	24.2507	23.2434	23.2739	23.4012	23.6973	24.4443	24.3787	24.4507	24.4693	24.2296	24.0149	24.784	24.5	24.7833	24.4099	24.1649	24.1424	24.2514	24.033	24.7445	24.7376	24.0263	24.011	23.6488	23.2916
APOE_HUMAN	GEVQAMLGQSTEELR	2	26.66	0.281	2.04	0.04735	4.17	0.04735	26.7542	26.6405	26.7056	26.9401	27.0967	27.4363	26.5714	26.8246	27.0809	26.9256	26.5484	26.2516	26.5196	26.8093	26.9114	26.6948	26.8003	26.8318	26.8602	26.8274	26.8362	27.105	26.8724	26.7849	26.785	26.7923	26.4034	26.0642	26.5041	26.4995	25.9445	26.0359	26.484	26.7952	26.4865	26.5079	26.4375	25.9373	26.5398	26.5886
APOE_HUMAN	LAVYQAGAR	2	25.24	0.708	1.68	0.10034	2.82	0.10034	24.4683	25.404	26.3353	26.2505	26.0572	26.3122	25.5697	25.1366	25.3917	25.7047	25.8934	25.9521	25.7671	25.5027	25.8439	25.2729	24.9964	25.2477	25.6736	25.1452	25.2232	25.0117	25.2285	25.5687	24.6511	24.7971	19.5667	20.2645	26.1129	26.1096	25.1691	24.9183	26.0587	25.3774	26.0119	26.0049	26.3095	24.9719	24.9833	25.4299
APOE_HUMAN	LDEVKEQVAEVR	2	22.89	0.357	1.99	0.05348	3.94	0.05348	22.3509	22.577	23.355	23.6164	23.3879	23.6042	23.3364	23.2794	23.0421	23.4635	23.2133	23.0369	23.252	23.4332	23.0769	22.9665	22.4507	22.4969	22.6633	22.8347	22.9316	23.2866	23.2923	22.6818	23.2682	23.145	22.7062	23.1184	22.223	22.2183	22.5985	21.712	22.9329	23.1077	22.3026	22.2204	23.1884	22.9296	22.1537	22.2708
APOE_HUMAN	LEEQAQQIR	2	23.88	2.081	1.32	0.19276	1.75	0.19276	24.7967	25.32	24.9264	25.3989	26.055	26.1855	25.4528	25.6789	26.0887	25.8916	15.2639	25.4177	25.3511	25.6116	25.7192	25.4799	24.7077	25.1025	24.9093	25.2068	25.0051	16.028	16.6414	16.3841	NA	25.2034	25.1146	24.9597	25.4192	25.5317	25.2731	16.1315	25.5586	25.5149	25.2578	15.9064	24.7536	25.1354	24.2398	24.5385
APOE_HUMAN	LGADMEDVCGR	2	25.31	-0.311	-0.58	0.56472	0.34	0.56472	25.8753	25.8475	26.3874	26.569	25.9056	25.844	25.4151	24.9611	25.7085	25.7454	24.8232	25.2062	25.606	25.8306	20.7267	21.2773	25.0105	24.8463	25.6286	25.8445	25.8364	25.773	26.6485	26.1011	26.5144	26.5101	25.2631	25.3836	19.384	20.2734	25.8274	26.1735	26.3071	26.5692	26.0036	25.7285	26.6191	26.3719	26.0509	25.9306
APOE_HUMAN	LGPLVEQGR	2	26.34	0.181	1.19	0.23907	1.43	0.23907	25.8057	26.044	26.5626	26.7976	26.9965	27.0627	26.258	25.9453	26.6687	26.6803	26.5694	26.265	26.7714	26.5856	26.491	26.4272	26.0203	25.9338	26.2105	26.4577	26.4997	26.4117	26.2184	25.7818	26.3348	26.0328	25.8079	26.0113	26.6948	26.6672	25.8891	26.2226	26.6729	26.6931	26.4497	26.382	26.6475	26.2163	25.7065	25.5864
APOE_HUMAN	LKSWFEPLVEDMQR	3	19.54	-0.118	-0.42	0.67934	0.17	0.67934	18.6173	NA	NA	18.801	19.898	19.2707	20.1692	19.6474	19.4337	19.7224	19.3726	19.1433	20.5258	19.9869	19.948	20.2274	18.1547	17.5507	20.3688	20.4037	18.9221	18.4728	19.0494	19.0356	19.5273	19.0927	NA	NA	19.478	19.2879	19.8127	19.2317	21.2276	21.1074	19.695	19.3306	19.8477	NA	19.5191	20.0198
APOE_HUMAN	LQAEAFQAR	2	25.95	-0.018	-0.1	0.91889	0.01	0.91889	25.3189	25.2391	26.2917	26.381	26.3666	26.3067	25.9716	25.6964	26.3081	26.4001	26.3482	26.3331	26.487	26.2832	26.1384	26.0305	24.9341	24.9858	25.3506	25.6151	26.1019	26.3998	26.1425	25.6197	26.0602	25.6263	25.8225	26.1479	26.2567	26.3582	25.8941	25.9377	26.1395	26.0621	26.1459	26.2393	26.293	25.9989	24.9842	24.9131
APOE_HUMAN	QQTEWQSGQR	2	22.75	0.282	1.4	0.16922	1.96	0.16922	21.4004	21.5324	23.1939	23.3714	22.8811	23.1415	22.8536	23.0346	23.269	23.1197	22.9606	23.1591	23.1683	23.1671	23.3646	23.0098	22.5217	22.8669	22.7314	23.0751	22.1801	22.5535	22.8109	22.7276	21.8885	21.7514	22.6862	22.893	22.912	NA	22.6871	22.7056	23.176	23.309	22.9242	22.9282	23.4328	22.5653	21.4316	21.8165
APOE_HUMAN	QWAGLVEK	2	24.94	0.468	0.64	0.52524	0.41	0.52524	NA	24.841	24.9481	25.1309	25.6935	25.7412	NA	25.3202	25.6258	25.3219	25.0721	25.0258	25.4311	25.1439	25.4822	25.2727	NA	24.4305	25.0217	24.9172	25.4763	25.3873	17.1947	25.2812	25.0926	NA	24.6463	25.069	25.309	26.4573	25.2034	NA	25.0588	25.1676	24.8678	24.8268	25.05	25.1298	24.3252	NA
APOE_HUMAN	RLAVYQAGAR	2	22.97	0.778	1.76	0.08483	3.11	0.08483	22.5176	22.8392	23.7956	23.6621	23.4513	23.5213	23.5381	23.3401	23.5425	23.4177	23.3217	23.6167	23.3969	23.8498	23.3594	23.6259	22.8998	22.6519	23.4772	23.3724	23.2348	23.3441	23.4523	23.4168	22.418	22.8526	16.507	17.1111	23.6221	23.5489	23.2444	23.1273	23.2808	23.3653	23.3691	23.3887	23.597	23.3051	22.7542	22.6885
APOE_HUMAN	SELEEQLTPVAEETR	2	26.57	0.172	1.17	0.24647	1.38	0.24647	26.3112	26.9214	26.957	27.0783	26.8312	27.1264	26.1448	26.5135	26.9094	26.7583	26.8906	26.5958	26.7053	26.4153	26.3024	26.3086	26.5359	26.9532	26.2201	26.6767	26.3059	26.4982	26.2573	26.713	26.3631	26.3928	26.0971	26.354	26.8543	26.8505	26.2365	26.2396	26.9296	26.5545	26.6579	26.7483	26.3862	26.4114	26.212	26.646
APOE_HUMAN	SWFEPLVEDMQR	2	26.74	-0.152	-0.75	0.45764	0.56	0.45764	26.834	26.6776	26.9471	27.164	27.029	26.9676	26.4421	26.7798	27.2101	27.0825	27.0459	26.9916	26.9385	27.0308	27.0965	27.1414	24.9517	24.3389	26.3103	26.3441	27.0468	26.9843	26.9776	26.8786	26.9549	26.7152	26.6986	27.0391	27.2364	27.3499	26.7762	26.6007	26.7491	26.9147	26.8643	26.5762	26.5911	27.1414	26.1363	26.1366
APOE_HUMAN	TRDRLDEVK	2	19.64	0.012	0.06	0.95402	0	0.95402	18.9912	19.331	20.4335	NA	19.7129	NA	19.8718	NA	20.1071	20.1094	19.9706	19.8285	19.873	NA	19.762	NA	18.6755	18.7441	19.0589	NA	19.5555	19.6127	19.431	NA	19.3053	NA	20.3281	NA	20.0983	20.2451	19.6644	19.3806	19.6962	19.5163	20.1773	19.983	19.7353	NA	18.3717	NA
APOE_HUMAN	VEQAVETEPEPELR	2	24.19	0.622	1.5	0.13961	2.26	0.13961	24.348	24.5202	24.5349	24.7081	25.0478	25.1658	24.7439	24.5245	24.5138	24.6495	23.895	24.277	24.2388	24.5441	24.5946	24.485	23.8707	24.2725	24.4554	24.621	24.2812	24.1673	24.351	24.3502	24.2948	24.5771	18.914	23.5999	24.3837	24.558	23.3197	23.9413	24.2312	24.4045	23.916	24.1789	24.1329	23.963	24.0347	23.9663
APOE_HUMAN	VQAAVGTSAAPVPSDNH	2	24.45	0.599	0.87	0.38682	0.76	0.38682	24.3981	24.6164	25.1749	25.2667	25.4621	25.4123	25.2029	24.916	22.2819	25.3348	24.8105	24.9172	24.8903	25.098	25.1089	24.8657	24.0455	23.8865	24.5769	24.7324	24.7781	24.9692	25.1269	22.1907	24.7648	24.6534	24.2998	24.6584	24.8965	24.7734	24.3317	17.0413	24.6285	24.9566	24.9645	24.8212	25.14	24.6127	23.8377	23.5772
APOE_HUMAN	WVQTLSEQVQEELLSSQVTQELR	2	26.06	-0.249	-0.31	0.75517	0.1	0.75517	21.8898	21.8849	27.0547	27.185	26.677	23.5013	26.2845	27.0208	27.4533	27.4436	27.0183	26.9765	27.2525	27.0752	27.0286	26.9681	21.7409	24.6691	26.837	26.8501	22.5864	26.358	26.5679	26.5551	22.0343	26.7858	26.9066	27.0697	27.2877	27.1892	26.6151	26.6152	27.3546	27.292	26.8484	26.7597	26.5835	27.051	22.3561	26.9703
APOF_HUMAN	EQAVHNVVQLLPGVGTFYNLGTALYYATQNCLGK	3	18.96	NA	NA	NA	NA	NA	NA	NA	NA	NA	NA	NA	NA	NA	NA	NA	NA	NA	NA	NA	NA	NA	NA	NA	NA	NA	NA	NA	NA	NA	NA	NA	18.736	19.1822	NA	NA	NA	NA	NA	NA	NA	NA	NA	NA	NA	NA
APOF_HUMAN	SGVQQLIQYYQDQK	3	19.26	-0.791	-1.59	0.12909	2.54	0.12909	NA	NA	17.9728	NA	NA	NA	NA	NA	NA	NA	NA	18.9961	18.8092	NA	NA	NA	NA	NA	NA	NA	19.5891	19.1143	NA	NA	19.1933	19.2243	20.6495	21.2919	NA	18.4568	19.3579	19.7978	NA	NA	18.2995	18.8441	NA	NA	NA	NA
APOF_HUMAN	SLPTEDCENEK	2	17.25	-1.369	-1.7	0.13106	2.91	0.13106	NA	NA	NA	NA	NA	NA	NA	NA	NA	NA	NA	16.1502	NA	NA	NA	NA	NA	NA	NA	NA	NA	NA	NA	NA	NA	NA	17.5159	18.295	NA	NA	NA	17.0479	NA	NA	NA	NA	NA	NA	NA	NA
APOH_HUMAN	ATFGCHDGYSLDGPEEIECTK	2	25.12	-0.154	-0.97	0.33785	0.94	0.33785	25.1034	25.1149	24.4154	24.6214	24.9664	25.0783	24.9393	25.2924	25.0297	25.0588	25.1781	25.3809	25.3236	25.1406	24.0203	23.8914	25.9429	25.5876	25.3827	25.2988	25.1036	25.0372	25.0971	25.2621	25.4174	25.5067	25.6214	25.5784	24.7021	24.8907	25.5036	25.6558	24.9598	24.7444	24.6842	24.8135	25.0666	25.3781	25.3545	25.4709
APOH_HUMAN	ATVVYQGER	2	22.66	-0.119	-0.35	0.72644	0.12	0.72644	22.5831	21.7964	22.278	NA	23.0908	23.4803	22.8059	23.1848	22.4471	21.9158	22.6722	22.9666	22.797	23.2235	22.0348	22.0252	23.6031	20.1293	23.2421	23.2823	22.9021	22.9325	23.5377	23.4863	23.3088	23.2313	23.0886	23.4083	21.9233	21.7094	22.5543	23.0862	22.0423	21.9665	22.0271	21.9697	22.1021	22.4883	23.1823	23.3852
APOH_HUMAN	CPFPSRPDN(de)GFVNYPAKPTLYYK	3	NA	NA	NA	NA	NA	NA	NA	NA	NA	NA	NA	NA	NA	NA	NA	NA	NA	NA	NA	NA	NA	NA	NA	NA	NA	NA	NA	NA	NA	NA	NA	NA	NA	NA	NA	NA	NA	NA	NA	NA	NA	NA	NA	NA	NA	NA
APOH_HUMAN	CSYTEDAQCIDGTIEVPK	2	21.44	0.006	0.02	0.98444	0	0.98444	21.6452	20.5086	19.6101	19.2796	21.7355	20.3567	21.9785	22.0234	21.5907	21.6429	21.2255	21.468	21.7618	22.0654	21.4485	21.6544	22.3824	21.2257	22.1951	22.3883	21.9883	20.6684	22.2781	22.0445	22.2522	21.2639	21.7878	21.5911	19.4439	NA	21.7077	21.6951	21.7396	21.908	20.3936	19.9319	21.7035	21.6513	21.7615	22.0963
APOH_HUMAN	EHSSLAFWK	2	22.91	-0.07	-0.33	0.7465	0.11	0.7465	23.0104	22.7799	22.7917	22.505	22.2982	22.3821	23.2541	23.2864	22.8022	22.4588	23.4983	23.3805	23.4862	23.302	22.1217	22.4086	22.9343	22.7066	23.2711	22.8847	23.2989	23.0338	23.5637	22.7087	24.0517	22.8795	24.1257	23.8881	22.7484	22.5776	23.4938	23.0224	23.1358	23.0107	22.1071	21.9138	22.2157	22.5749	22.3119	22.3087
APOH_HUMAN	FICPLTGLWPINTLK	2	22.64	-0.662	-2.8	0.00764	7.83	0.00764	22.4399	22.3508	22.8101	22.5268	22.1182	21.7756	22.1387	22.6444	22.4984	22.3631	23.3669	23.4475	23.1873	22.8774	21.6661	21.9055	21.2074	19.9213	22.3829	22.6227	22.2108	22.4626	22.7632	22.6631	23.1233	23.1329	24.0992	24.0727	22.5269	22.5719	23.3366	23.2224	22.587	22.7929	22.7364	22.6603	23.0666	23.2848	23.0189	23.163
APOH_HUMAN	KATVVYQGER	2	19.56	-0.2	-1.02	0.31571	1.03	0.31571	18.7504	18.7255	19.0959	18.9719	19.6714	19.3097	19.7768	19.4493	19.4952	19.2173	19.9944	20.4078	20.0178	19.6175	18.6689	18.6002	20.2158	20.0407	19.6243	19.6337	19.2216	19.268	19.6936	19.7928	19.6878	19.6804	20.8307	20.6271	18.732	19.1222	20.1118	19.9503	19.2835	19.4226	19.6601	19.7416	20.2858	19.4037	19.3438	19.4165
APOH_HUMAN	KCSYTEDAQCIDGTIEVPK	2	21.88	-0.723	-0.88	0.38403	0.78	0.38403	23.6504	20.9519	NA	21.707	20.285	20.327	23.2594	20.7761	NA	NA	19.8525	23.1322	NA	20.231	21.6647	19.717	20.9018	NA	24.1356	NA	23.8313	21.103	20.8477	24.3379	24.2655	21.2744	21.1328	20.9816	22.0075	NA	NA	23.3242	22.1246	NA	22.0789	22.2207	22.7213	19.7736	21.184	24.3267
APOH_HUMAN	KFICPLTGLWPINTLK	2	22.04	-0.672	-3.22	0.00247	10.34	0.00247	22.2766	22.1118	21.7341	21.6006	21.555	21.4368	21.4896	21.6888	21.6271	21.6516	22.9519	22.7369	22.7084	22.2784	21.269	21.0247	20.3009	19.8982	21.9714	21.7291	22.2024	22.1247	22.2954	22.1005	22.7115	22.4881	23.0531	23.1446	22.168	21.8807	22.5253	22.8937	21.9886	21.7559	22.3311	22.7278	22.3071	22.6365	22.0263	22.1126
APOH_HUMAN	TCPKPDDLPFSTVVPLK	2	25.79	-0.207	-1.19	0.23982	1.42	0.23982	25.9422	26.1456	25.004	24.9881	25.7162	25.7091	25.89	25.9047	25.3353	25.3114	25.7922	25.728	26.1788	25.8247	24.9953	24.5929	26.2748	26.3403	26.0877	26.0375	26.0859	25.9453	26.0604	26.0895	26.447	26.7265	26.3329	26.2771	25.2388	25.3382	26.0803	25.8697	25.4091	25.4813	25.3942	25.327	25.5113	25.685	26.5539	26.078
APOH_HUMAN	TDASDVKPC	2	19.82	0.087	0.33	0.74596	0.11	0.74596	18.956	18.7186	19.4196	19.3745	20.6592	20.0749	20.2519	19.6917	19.8489	19.8181	20.3331	20.6486	19.9617	20.1506	19.7553	18.933	20.5853	20.7711	19.9846	19.3251	18.6035	19.1831	20.3867	19.859	19.4045	19.2735	21.2376	20.3611	18.9248	18.8815	20.5999	20.3593	19.9933	19.584	19.7809	19.6643	21.3328	20.1373	19.1664	18.786
APOH_HUMAN	TFYEPGEEITYSCK	2	22.41	-0.032	-0.09	0.92827	0.01	0.92827	22.7469	22.6556	22.1424	22.0464	22.5924	20.6078	22.3455	22.7605	22.3877	21.9541	22.6045	22.3514	22.5629	22.7495	21.3144	21.4235	22.9855	23.3775	22.835	23.4186	22.8604	20.3637	22.8523	23.0956	23.274	21.0391	23.1628	22.7449	21.9407	21.8755	22.6211	22.6187	22.2666	22.1161	22.1275	22.076	22.4445	22.2947	23.2108	23.5077
APOH_HUMAN	TFYEPGEEITYSCKPGYVSR	2	24.71	-0.353	-1.97	0.05496	3.89	0.05496	24.8784	24.775	23.8563	23.7875	24.8171	24.5681	24.5645	24.7171	24.3817	24.4496	24.8874	24.7948	25.0617	24.6572	23.5542	23.3612	25.0524	25.1458	24.8363	24.6051	24.685	24.9582	24.8291	25.1491	25.1145	25.5408	25.4219	25.1132	24.3424	24.4755	25.5155	25.0532	24.6082	24.2595	24.6432	24.5408	24.58	24.3154	25.1773	25.4936
APOH_HUMAN	VCPFAGILEN(de)GAVR	3	NA	NA	NA	NA	NA	NA	NA	NA	NA	NA	NA	NA	NA	NA	NA	NA	NA	NA	NA	NA	NA	NA	NA	NA	NA	NA	NA	NA	NA	NA	NA	NA	NA	NA	NA	NA	NA	NA	NA	NA	NA	NA	NA	NA	NA	NA
APOH_HUMAN	WSPELPVCAPIICPPPSIPTFATLR	3	24.92	-0.364	-0.69	0.49206	0.48	0.49206	24.7007	24.9485	24.7318	25.1609	24.3297	24.7947	24.1995	25.3743	25.4376	25.1566	25.8064	25.9857	25.6681	25.6574	24.0521	25.0144	24.1714	NA	19.5389	25.3526	25.013	24.8823	25.0152	25.568	24.516	24.7718	25.9628	26.6815	25.1198	25.1042	25.6183	25.8956	25.1753	25.4538	24.2043	24.3801	24.3471	24.9159	24.0068	25.1097
APOH_HUMAN	YTTFEYPNTISFSCNTGFYLN(de)GADSAK	3	NA	NA	NA	NA	NA	NA	NA	NA	NA	NA	NA	NA	NA	NA	NA	NA	NA	NA	NA	NA	NA	NA	NA	NA	NA	NA	NA	NA	NA	NA	NA	NA	NA	NA	NA	NA	NA	NA	NA	NA	NA	NA	NA	NA	NA	NA
APOM_HUMAN	EELATFDPVDNIVFNMAAGSAPMQLHLR	3	19.75	NA	NA	NA	NA	NA	NA	NA	NA	NA	NA	NA	NA	NA	NA	NA	NA	NA	NA	NA	NA	NA	NA	NA	NA	NA	NA	NA	NA	NA	NA	NA	19.9248	19.5773	NA	NA	NA	NA	NA	NA	NA	NA	NA	NA	NA	NA
APOM_HUMAN	SLTSCLDSK	2	18.94	-0.071	-0.18	0.85698	0.03	0.85698	NA	NA	18.079	17.9642	NA	NA	18.2767	NA	19.4817	NA	20.1009	19.7413	18.9456	19.2417	19.1321	NA	NA	NA	18.4504	NA	19.3707	19.3081	18.464	NA	18.7044	NA	20.6203	NA	18.1694	17.4354	19.8533	20.3352	NA	NA	18.1805	17.9301	NA	NA	NA	NA
APOM_HUMAN	WIYHLTEGSTDLR	3	19	-0.076	-0.22	0.82687	0.05	0.82687	NA	18.2095	18.5639	NA	18.7	NA	NA	NA	NA	NA	19.9003	20.2002	18.8727	18.8475	18.8167	18.7039	NA	NA	18.4801	19.1625	19.3437	19.3851	NA	18.5024	18.6282	18.8572	20.9144	21.0844	18.1777	NA	19.7111	19.8277	17.476	18.3926	NA	18.4342	18.5372	18.2264	NA	NA
AR6P6_HUMAN	RSVLPPDGN(de)GSPVLPDK	3	NA	NA	NA	NA	NA	NA	NA	NA	NA	NA	NA	NA	NA	NA	NA	NA	NA	NA	NA	NA	NA	NA	NA	NA	NA	NA	NA	NA	NA	NA	NA	NA	NA	NA	NA	NA	NA	NA	NA	NA	NA	NA	NA	NA	NA	NA
ARAP3_HUMAN	CAALN(de)QMCTR	2	NA	NA	NA	NA	NA	NA	NA	NA	NA	NA	NA	NA	NA	NA	NA	NA	NA	NA	NA	NA	NA	NA	NA	NA	NA	NA	NA	NA	NA	NA	NA	NA	NA	NA	NA	NA	NA	NA	NA	NA	NA	NA	NA	NA	NA	NA
ARI1A_HUMAN	N(de)SM(ox)TPNPGYQ(de)PSM(ox)NTSDMMGR	3	NA	NA	NA	NA	NA	NA	NA	NA	NA	NA	NA	NA	NA	NA	NA	NA	NA	NA	NA	NA	NA	NA	NA	NA	NA	NA	NA	NA	NA	NA	NA	NA	NA	NA	NA	NA	NA	NA	NA	NA	NA	NA	NA	NA	NA	NA
ARI2_HUMAN	ESEGALNEHM(ox)TSLASVLK	3	22.83	0.517	0.75	0.45719	0.56	0.45719	25.5819	24.4119	NA	22.0373	23.7648	23.4144	23.5941	NA	NA	22.9335	22.8564	22.4046	23.5078	22.9575	18.4743	22.7422	23.8079	23.3966	23.3168	NA	24.4723	20.963	22.4412	22.0418	22.1917	23.8321	22.5516	22.0576	22.7499	23.064	20.9509	NA	21.4765	23.2249	NA	NA	19.8585	23.0264	24.8238	24.5319
ASAH1_HUMAN	ESLDVYELDAK	2	18.78	0.269	0.98	0.33734	0.95	0.33734	19.3915	19.2557	18.5656	18.2547	19.2977	18.6067	19.0418	NA	18.5963	18.8284	NA	18.1694	NA	NA	17.6853	NA	19.5988	19.6165	19.7604	19.2953	NA	NA	18.7898	18.6272	19.4746	NA	NA	NA	18.2393	NA	18.3891	18.7329	18.3679	18.869	17.8376	18.23	NA	NA	NA	NA
ASCC3_HUMAN	M(ox)QQ(de)LN(de)N(de)M(ox)DEVCYEN(de)VLK	3	NA	NA	NA	NA	NA	NA	NA	NA	NA	NA	NA	NA	NA	NA	NA	NA	NA	NA	NA	NA	NA	NA	NA	NA	NA	NA	NA	NA	NA	NA	NA	NA	NA	NA	NA	NA	NA	NA	NA	NA	NA	NA	NA	NA	NA	NA
ASCC3_HUMAN	RYVDFPITDVLQM(ox)MGR	3	20.23	-0.932	-1.51	0.1732	2.29	0.1732	NA	NA	NA	NA	NA	NA	NA	NA	19.6113	19.9066	NA	NA	NA	NA	NA	NA	NA	NA	NA	NA	NA	NA	NA	NA	NA	NA	NA	NA	20.7243	NA	NA	NA	NA	NA	NA	20.6585	NA	NA	NA	NA
ASPG_HUMAN	RGEDPTIACQK	2	17.02	NA	NA	NA	NA	NA	NA	NA	NA	NA	NA	NA	NA	NA	NA	NA	NA	NA	NA	NA	NA	NA	NA	NA	NA	NA	NA	NA	NA	NA	NA	NA	NA	NA	NA	NA	NA	NA	NA	NA	16.9406	17.0964	NA	NA	NA	NA
ASPG_HUMAN	TGHIAAGTSTN(de)GIK	2	NA	NA	NA	NA	NA	NA	NA	NA	NA	NA	NA	NA	NA	NA	NA	NA	NA	NA	NA	NA	NA	NA	NA	NA	NA	NA	NA	NA	NA	NA	NA	NA	NA	NA	NA	NA	NA	NA	NA	NA	NA	NA	NA	NA	NA	NA
ATAD1_HUMAN	FIN(de)LQ(de)PSTLTDKWYGESQK	3	NA	NA	NA	NA	NA	NA	NA	NA	NA	NA	NA	NA	NA	NA	NA	NA	NA	NA	NA	NA	NA	NA	NA	NA	NA	NA	NA	NA	NA	NA	NA	NA	NA	NA	NA	NA	NA	NA	NA	NA	NA	NA	NA	NA	NA	NA
ATG4A_HUMAN	SIGEWFGPNTVAQ(de)VLKK	3	NA	NA	NA	NA	NA	NA	NA	NA	NA	NA	NA	NA	NA	NA	NA	NA	NA	NA	NA	NA	NA	NA	NA	NA	NA	NA	NA	NA	NA	NA	NA	NA	NA	NA	NA	NA	NA	NA	NA	NA	NA	NA	NA	NA	NA	NA
ATRN_HUMAN	ALYVHGGYK	2	17.84	-0.017	-0.08	0.93464	0.01	0.93464	17.6021	NA	17.8927	17.6454	NA	NA	NA	NA	17.5558	17.664	17.6828	17.8929	18.0408	NA	17.5633	18.132	17.8405	NA	18.3023	18.0577	17.7762	17.7931	18.2835	NA	17.7538	NA	18.2859	18.4107	17.2143	17.2674	18.1536	19.2319	17.626	17.5882	17.5383	17.2999	17.5209	17.802	NA	17.7746
ATRN_HUMAN	GDECQLCEVENR	2	18.64	0.139	0.55	0.58512	0.3	0.58512	18.7069	18.8867	NA	NA	18.8786	NA	17.9714	18.1304	18.6113	19.0414	NA	18.2299	18.7938	17.9517	18.7564	18.8455	18.8545	19.6425	19.2089	18.8927	18.5219	18.6814	18.8652	17.6688	18.0146	19.0843	NA	18.9113	18.5457	NA	18.7805	19.0563	18.3035	17.8496	NA	NA	NA	NA	18.788	18.579
ATRN_HUMAN	LTGSSGFVTDGPGNYK	2	18.67	0.003	0.01	0.98834	0	0.98834	18.4364	18.7562	18.3008	18.6348	NA	18.6768	18.7069	18.7269	18.4639	18.0278	18.5644	18.9623	NA	NA	18.5865	17.9188	18.8458	19.335	18.974	19.1234	18.726	18.2703	18.6899	NA	18.4533	NA	18.7989	19.14	NA	18.1434	19.2814	19.2407	17.8383	18.1987	NA	18.4678	NA	18.6133	18.9827	19.4251
ATRN_HUMAN	SEAACLAAGPGIR	2	19.32	0.092	0.52	0.60815	0.27	0.60815	19.2883	19.2362	19.3762	19.1484	19.8191	NA	19.3308	19.2134	18.9414	19.4323	19.4699	18.9919	19.2982	NA	18.9491	19.4537	19.8344	NA	19.439	19.9485	19.3063	19.5818	19.8757	18.9646	19.3458	NA	18.7063	19.264	NA	19.5821	19.4316	19.7205	18.819	19.302	18.8727	18.9191	19.2259	19.1465	19.7147	19.4131
ATS1_HUMAN	GAFYLLGEAYFIQPLPAASER	3	19.04	-0.092	-0.54	0.59285	0.29	0.59285	18.8095	18.6093	19.2935	19.3223	18.5918	18.2386	18.8241	18.8052	18.9586	19.481	19.3925	18.9824	18.9964	18.8892	19.5684	19.2088	NA	NA	19.3778	18.4887	NA	18.7104	19.4558	NA	19.1353	18.9861	19.1028	18.9955	19.37	19.3766	18.933	NA	19.5155	19.2341	18.6706	18.7001	19.3142	19.3537	NA	18.7746
ATS1_HUMAN	LHAFDQQLDLELRPDSSFLAPGFTLQNVGR	3	21.38	-0.436	-1.43	0.16164	2.03	0.16164	20.9624	20.5164	22.9194	22.4584	20.5695	20.5423	20.8009	20.876	21.6635	21.5693	21.9778	21.7832	21.7394	21.5579	21.3392	NA	18.1664	NA	21.5545	20.6517	21.3002	20.6918	21.2688	20.9109	20.7794	20.277	22.1554	22.2037	22.3326	22.1339	21.398	21.5343	21.966	21.5204	22.2411	21.666	21.7789	22.06	21.1959	21.4286
ATS4_HUMAN	MSQTGSHPGR	2	NA	NA	NA	NA	NA	NA	NA	NA	NA	NA	NA	NA	NA	NA	NA	NA	NA	NA	NA	NA	NA	NA	NA	NA	NA	NA	NA	NA	NA	NA	NA	NA	NA	NA	NA	NA	NA	NA	NA	NA	NA	NA	NA	NA	NA	NA
B2MG_HUMAN	DWSFYLLYYTEFTPTEK	2	20.62	-0.265	-0.41	0.68387	0.17	0.68387	21.5255	19.1714	23.258	23.0997	17.7537	21.0917	19.8832	19.0054	19.7366	20.4316	21.3421	21.1248	20.0517	21.0115	20.9423	18.8329	20.7379	19.6926	NA	NA	17.7826	18.742	21.3385	18.8878	21.2186	18.7433	18.3656	20.0717	22.0985	22.2836	22.3489	22.0318	21.812	20.431	21.2249	21.5065	22.5862	20.4406	21.5599	21.4756
B2MG_HUMAN	DWSFYLLYYTEFTPTEKDEYACR	3	19.3	-0.62	-2.07	0.04785	4.27	0.04785	18.9452	19.8032	19.7915	20.0452	NA	19.8977	18.6088	NA	NA	NA	18.7783	18.8063	18.9523	NA	18.4307	NA	18.8986	18.0651	NA	18.214	NA	18.5628	19.395	19.1566	19.3253	NA	NA	19.1564	19.3504	19.794	19.3956	19.3695	NA	NA	19.9027	19.6663	21.4227	NA	19.9936	NA
B2MG_HUMAN	SNFLNCYVSGFHPSDIEVDLLK	2	26.67	-0.379	-1.53	0.13449	2.33	0.13449	26.8565	26.8783	26.9247	26.891	26.1268	26.2784	26.4934	26.7025	27.0149	27.2788	26.7635	26.5514	26.9428	26.7353	26.548	26.8564	25.187	23.3687	26.6376	26.4947	26.5612	26.6178	27.2054	27.1196	26.2448	26.6007	26.3928	26.8192	27.0185	26.9794	27.3066	27.242	26.9469	26.9173	26.858	26.5199	26.6368	26.9757	26.8072	27.3357
B2MG_HUMAN	SNFLNCYVSGFHPSDIEVDLLKN(de)GER	3	NA	NA	NA	NA	NA	NA	NA	NA	NA	NA	NA	NA	NA	NA	NA	NA	NA	NA	NA	NA	NA	NA	NA	NA	NA	NA	NA	NA	NA	NA	NA	NA	NA	NA	NA	NA	NA	NA	NA	NA	NA	NA	NA	NA	NA	NA
B2MG_HUMAN	VEHSDLSFSK	2	25.49	0.197	0.38	0.70655	0.14	0.70655	25.4494	25.777	25.8904	25.9394	25.1777	25.3916	25.615	25.3002	25.6742	25.8553	25.758	25.7265	25.8404	25.8495	25.6418	25.3598	25.3846	25.1538	25.5595	25.4047	25.3585	25.4057	25.852	25.99	25.4813	25.7572	25.3427	25.7323	19.6544	26.1508	26.0367	25.9877	25.8249	25.7967	25.4394	25.5585	25.6359	25.6777	25.4013	25.7314
B2MG_HUMAN	VNHVTLSQPK	2	24.74	-0.45	-0.68	0.49798	0.47	0.49798	25.1198	25.2625	24.8862	25.2591	25.194	25.2282	25.0233	25.2476	24.9272	24.7721	21.065	25.069	24.8707	25.1783	24.4605	25.2344	25.3961	18.1588	24.8756	25.1201	25.0786	25.1874	25.2266	25.5325	24.9666	24.9131	25.0474	25.0824	25.0183	24.8205	24.8542	25.2779	24.489	24.8424	24.5991	24.6866	25.0235	24.6982	24.8042	25.2011
B3GN1_HUMAN	AKYPNSPR	2	17.72	0.171	0.9	0.37175	0.82	0.37175	17.0816	16.9647	18.4834	18.1787	17.6968	17.4913	17.7553	17.5443	17.9181	17.8691	18.058	18.3341	17.649	17.5142	17.7943	17.932	18.1787	18.1473	17.9551	17.6267	17.4789	17.656	17.8258	17.4418	16.9844	16.7666	17.8547	17.4303	18.4529	18.3879	17.7915	17.5597	18.1877	NA	NA	NA	18.2598	18.1231	16.7871	16.4993
B3GN1_HUMAN	EEAQLATVLAYALSSHCPDMR	2	24.15	0.064	0.34	0.73618	0.11	0.73618	24.4861	24.5702	25.1357	24.9608	23.8383	24.5462	23.6988	23.6459	23.9979	24.2358	24.1689	23.9547	24.0331	23.3944	24.1074	24.2839	23.8538	23.848	24.3195	24.4923	24.7464	24.2859	24.0621	23.9861	23.7823	23.7239	23.8686	23.8466	24.7243	24.5055	23.3943	23.4657	24.6303	24.3863	24.6284	24.1836	23.8573	24.7924	23.583	23.847
B3GN1_HUMAN	EMLDQSNQWGGTALVVPAFEIR	2	22.43	-0.325	-0.62	0.53532	0.39	0.53532	22.9997	19.5871	23.3692	23.4133	22.3808	22.2069	22.0076	19.07	22.8031	22.7284	23.2176	22.7594	22.5401	22.3296	22.78	22.5863	22.1421	21.1289	22.6886	22.6123	23.1918	22.9812	22.5485	22.554	22.2124	23.0938	23.0589	20.2285	23.4708	23.3066	22.5365	22.1477	23.5383	23.1745	23.1654	22.8514	23.0085	22.8637	19.5025	22.4192
B3GN1_HUMAN	EPGEFALLR	2	23.58	-0.077	-0.43	0.67118	0.18	0.67118	23.4321	23.5738	23.8913	23.6177	23.4389	23.4964	23.144	23.1209	23.2253	23.407	23.4886	23.4149	23.3288	23.1523	23.7981	23.5664	23.6798	23.756	24.5692	23.5381	23.7936	24.5311	23.326	23.3383	23.2665	24.1462	NA	23.177	24.1019	23.7956	23.4594	23.2212	23.8697	23.5977	23.8632	23.7627	23.9132	23.677	23.0569	22.9485
B3GN1_HUMAN	GLREM(ox)LDQSNQWGGTALVVPAFEIR	3	19.57	-0.051	-0.16	0.87805	0.02	0.87805	19.8824	19.636	NA	NA	19.9271	19.1977	NA	19.9292	NA	NA	NA	NA	20.2933	19.7684	19.7804	NA	18.7917	NA	18.9709	NA	19.1661	NA	18.9177	18.0249	19.2842	19.6015	NA	NA	NA	NA	20.2781	NA	20.3502	NA	NA	NA	20.1138	NA	20.1416	19.3866
B3GN1_HUMAN	ISQACELHVAGFDFEVLNEGFLVHK	3	24.22	-0.238	-0.81	0.42035	0.66	0.42035	24.4061	23.7025	25.315	24.9703	23.7411	24.4571	24.1462	23.2549	24.3411	24.5165	24.8333	24.4854	24.277	23.7062	25.0915	24.3673	22.6515	21.5628	24.4108	23.7872	24.2889	23.6965	24.3491	23.7803	23.7225	23.0771	24.5678	24.1154	25.2399	24.9481	24.7978	24.1662	25.0187	24.226	24.8703	24.6127	25.1433	24.4183	23.9595	23.7898
B3GN1_HUMAN	PAYVVPWQDPWEPFYVAGGK	2	20.6	-0.153	-0.41	0.68663	0.17	0.68663	19.8877	19.8545	22.0669	22.1967	19.0151	NA	19.7413	20.1939	20.7019	20.5933	21.6303	21.694	20.7399	20.3434	20.9211	21.6116	18.3411	NA	20.3103	20.7883	19.9446	19.7572	19.7181	19.793	19.7527	19.5212	20.8965	18.5257	21.4691	21.6616	20.7916	20.6539	21.4569	21.9555	21.6917	21.0145	21.5862	21.9105	19.8661	20.3783
B3GN1_HUMAN	SCQEVFDK	2	22.36	0.315	1.6	0.11751	2.55	0.11751	22.146	22.5198	22.537	22.9952	22.3382	22.7789	22.5482	22.4573	22.5634	22.4843	22.0529	22.3081	21.8778	22.2103	22.4377	22.6753	23.0893	23.3393	22.3328	22.6764	21.6784	22.3014	22.5245	22.487	21.4843	21.8019	21.8475	21.571	22.9403	22.9227	21.9631	22.1471	22.6556	22.4669	22.7233	22.6424	21.4774	22.8832	21.7818	21.7751
B3GN1_HUMAN	TALASGGVLDASGDYR	2	23.47	0.758	2.28	0.02773	5.21	0.02773	23.5497	23.7364	24.1874	24.4852	23.7442	23.7399	23.891	23.4898	24.1412	24.0076	23.8176	23.6181	23.4875	23.5486	24.0517	23.6725	24.0983	24.0943	24.236	23.7017	23.3747	23.4016	23.5245	22.9904	23.4384	23.2452	22.9205	23.0959	19.3276	19.3232	23.3548	23.2103	NA	24.1086	NA	24.2703	24.7906	23.939	23.1249	23.0982
B3GN1_HUMAN	TTMDPNDVILATHASVDNLLHLSGLLER	3	24.59	-0.863	-1.55	0.12867	2.4	0.12867	24.9418	24.5575	26.1916	26.3024	24.0341	24.062	24.0105	24.2942	25.5287	26.1186	25.5709	25.3667	NA	24.8893	NA	21.5634	20.9769	19.9644	25.1878	21.4974	24.9	24.4767	24.8472	24.6702	23.9599	23.2793	25.3606	25.5693	26.3756	26.1894	24.6077	25.1085	25.458	25.2492	25.5781	25.3907	25.5678	22.8928	25.0357	24.8923
B3GN1_HUMAN	WEGPLSVSVFAATK	2	23.19	0.387	0.65	0.52196	0.42	0.52196	22.688	23.3496	24.0232	23.9901	22.8877	NA	22.3869	23.0528	23.6237	23.8697	24.0078	23.9371	23.4316	23.5881	23.6457	23.8919	22.6764	22.427	23.4836	23.5498	23.677	23.5194	23.0818	23.2229	22.8363	22.7257	23.5915	18.892	24.0722	24.3227	23.317	18.0323	24.0463	24.0385	23.8086	23.7976	23.6327	23.7712	22.4907	22.9506
B3GN1_HUMAN	WVNLPEESLLR	2	23.09	0.256	1.42	0.16159	2.03	0.16159	23.5845	23.2825	23.159	23.2575	23.1891	23.2883	22.9135	22.9512	23.072	23.3254	23.1217	23.0883	23.0617	22.8304	23.1074	23.7089	23.4343	23.4061	23.2785	23.3527	23.1195	23.366	22.7392	23.1189	22.9054	23.0027	21.6942	22.0825	23.5754	23.3097	22.1386	22.4697	23.4412	24.1435	22.9124	23.0196	22.939	23.4738	22.7037	23.1442
B3GN1_HUMAN	WVNLPEESLLRPAYVVPWQDPWEPFYVAGGK	3	20.34	0.264	0.54	0.59206	0.29	0.59206	19.9841	19.8927	22.2366	22.2008	NA	NA	NA	20.2847	20.8092	19.2883	21.3166	21.3248	20.997	19.2235	20.2287	20.5405	NA	NA	18.5292	20.5287	19.9022	18.2819	18.4675	20.2575	19.7191	NA	20.6982	22.1412	21.8463	20.4595	20.4237	20.768	19.3658	19.954	19.8394	19.161	21.1688	NA	20.2043	21.0213
B3GN1_HUMAN	YEAAVPDPR	2	22.31	0.23	1.41	0.16521	1.99	0.16521	22.3068	22.1456	22.2528	22.5381	22.5094	22.4522	22.0689	22.0277	22.4406	22.5103	22.0052	22.3337	22.1481	22.3649	22.657	22.571	22.9088	22.9235	22.7456	22.5847	22.3668	22.3072	22.3536	22.324	21.9778	21.8408	20.9836	21.6535	22.9649	22.8927	22.3966	21.9845	22.8332	22.6025	22.2467	22.3258	21.9826	22.5394	21.6349	21.6917
BAHC1_HUMAN	Q(de)QELYALQ(de)Q(de)Q(de)R	2	NA	NA	NA	NA	NA	NA	NA	NA	NA	NA	NA	NA	NA	NA	NA	NA	NA	NA	NA	NA	NA	NA	NA	NA	NA	NA	NA	NA	NA	NA	NA	NA	NA	NA	NA	NA	NA	NA	NA	NA	NA	NA	NA	NA	NA	NA
BAI2_HUMAN	LLAPAALAFR	2	19.04	-0.003	-0.01	0.98878	0	0.98878	18.5886	18.7982	19.7812	19.4225	18.8519	18.7539	18.4279	18.7535	18.9561	18.8898	NA	18.8387	19.3299	NA	18.9319	18.8405	19.4302	19.8173	18.6363	NA	18.9342	19.2541	18.5669	NA	NA	18.7003	NA	NA	19.4629	19.9796	NA	17.9827	19.4005	19.2365	19.6712	19.704	19.2192	19.2738	18.8028	17.9136
BASP1_HUMAN	AEGAATEEEGTPK	2	NA	NA	NA	NA	NA	NA	NA	NA	NA	NA	NA	NA	NA	NA	NA	NA	NA	NA	NA	NA	NA	NA	NA	NA	NA	NA	NA	NA	NA	NA	NA	NA	NA	NA	NA	NA	NA	NA	NA	NA	NA	NA	NA	NA	NA	NA
BASP1_HUMAN	AEPPKAPEQEQAAPGPAAGGEAPK	3	18.14	0.376	1.8	0.08148	3.25	0.08148	17.7894	NA	18.6433	18.6029	17.9572	18.2898	18.5825	NA	18.7914	18.5582	18.015	17.8199	18.4823	17.958	NA	NA	18.8012	18.3337	NA	NA	17.9096	NA	18.6284	NA	17.6351	NA	NA	NA	18.2974	17.9148	17.5713	16.8931	17.8377	18.0016	18.0453	17.9147	18.2191	18.1566	NA	NA
BASP1_HUMAN	ESEPQAAAEPAEAK	2	16.91	0.267	1.13	0.26705	1.27	0.26705	NA	16.8969	17.6746	17.614	16.7396	17.0142	16.8002	NA	17.3126	17.434	16.8255	16.7044	16.3991	16.5995	17.1661	NA	17.6009	17.3289	16.4923	16.521	16.1338	17.1961	16.4178	16.7961	NA	NA	NA	15.867	16.7551	17.3045	NA	NA	17.1006	16.5876	16.9188	16.8371	17.5948	16.5996	NA	NA
BASP1_HUMAN	ETPAATEAPSSTPK	2	18.09	0.411	1.6	0.11852	2.57	0.11852	17.8281	17.7413	18.7278	18.7769	18.4454	18.6521	NA	18.6104	NA	18.4471	NA	17.6238	17.8859	17.7951	18.0815	18.6132	18.3996	18.9718	17.2285	18.5292	NA	17.457	18.2178	18.4042	NA	17.79	NA	NA	18.7352	17.6821	NA	NA	NA	17.9383	NA	17.8059	18.0583	17.7658	16.867	17.6268
BASP1_HUMAN	KTEAPAAPAAQETK	2	16.26	0.409	1.63	0.11155	2.65	0.11155	NA	15.855	17.0844	17.9046	15.9759	NA	16.5312	16.3223	16.4583	17.4979	16.0848	17.0873	16.0781	16.1905	16.0256	16.3312	16.638	16.3932	16.061	16.0732	16.003	15.6886	15.8953	16.1693	15.738	15.4989	15.8478	15.1072	17.1944	16.9443	15.5871	NA	16.4597	16.0793	16.7173	16.8878	16.5205	15.8793	14.9475	15.7079
BASP1_HUMAN	SDGAPASDSKPGSSEAAPSSK	3	14.88	0.681	1.22	0.23817	1.49	0.23817	NA	NA	NA	15.5168	15.3658	NA	NA	NA	15.3436	15.7207	NA	14.3939	NA	NA	15.5226	14.1202	15.3212	NA	NA	14.8698	NA	NA	NA	14.5931	NA	NA	NA	NA	NA	NA	NA	NA	14.7816	13.0055	NA	NA	15.3886	14.33	NA	NA
BGH3_HUMAN	DGTPPIDAHTR	2	17.61	0.126	0.34	0.74118	0.11	0.74118	NA	NA	NA	NA	NA	NA	NA	17.7897	NA	NA	NA	17.9102	NA	NA	NA	17.3638	NA	NA	NA	NA	NA	NA	NA	18.1652	NA	NA	NA	17.8114	17.0843	NA	NA	NA	NA	17.1613	NA	NA	NA	17.5849	NA	NA
BGH3_HUMAN	DILATN(de)GVIHYIDELLIPDSAK	3	NA	NA	NA	NA	NA	NA	NA	NA	NA	NA	NA	NA	NA	NA	NA	NA	NA	NA	NA	NA	NA	NA	NA	NA	NA	NA	NA	NA	NA	NA	NA	NA	NA	NA	NA	NA	NA	NA	NA	NA	NA	NA	NA	NA	NA	NA
BGH3_HUMAN	GCPAALPLSNLYETLGVVGSTTTQLYTDR	3	19.75	-0.327	-1.67	0.10258	2.8	0.10258	19.7698	NA	19.3522	20.0357	19.1689	19.0221	19.7222	19.7511	19.7537	19.2502	19.9231	19.8748	19.4506	NA	19.482	19.8451	18.846	NA	19.9631	19.945	NA	19.6176	20.2078	19.9683	19.5643	19.1707	NA	NA	19.7568	19.7524	20.1542	19.6366	20.0387	19.8637	19.9394	19.581	19.3339	20.0056	21.0528	20.826
BGH3_HUMAN	GDELADSALEIFK	2	20.32	0.119	0.75	0.45804	0.56	0.45804	20.5025	20.6081	19.9407	20.3766	20.3767	20.3962	NA	20.5685	20.5543	20.4786	20.2464	20.3019	20.4897	20.2882	20.5076	20.0697	20.301	20.4505	19.9459	20.4402	20.4938	19.8402	NA	20.5514	20.5879	20.3904	19.8902	20.2667	20.1238	NA	19.8232	20.4706	NA	NA	20.33	20.1777	NA	19.8271	20.4581	20.6461
BGH3_HUMAN	ILGDPEALR	2	19.07	-0.206	-0.99	0.3281	0.98	0.3281	NA	NA	18.4139	18.3393	NA	NA	19.3521	19.5885	18.5944	18.916	18.9845	18.353	18.7791	18.4404	19.3756	18.9802	19.5509	NA	19.4816	NA	19.231	19.3852	19.526	20.036	19.4906	NA	18.6376	19.3072	19.0855	18.6318	19.2342	18.8645	19.4562	19.1972	19.2403	19.0411	18.8875	18.8461	NA	NA
BGH3_HUMAN	IPSETLNR	2	18.57	-0.424	-1.52	0.139	2.32	0.139	17.5698	NA	18.1375	18.6082	18.8207	NA	18.3292	NA	NA	NA	17.8098	NA	17.9523	NA	17.9956	NA	19.3464	NA	19.1575	17.8916	18.9851	NA	18.9049	19.1509	18.5886	NA	17.8421	NA	18.3115	18.6743	18.2165	19.3654	18.7285	19.4544	NA	18.8509	18.5906	NA	NA	18.963
BGH3_HUMAN	LTLLAPLNSVFK	2	20.01	-0.246	-1.32	0.19389	1.75	0.19389	20.044	20.2833	20.0365	19.6013	20.1963	20.3272	20.187	19.9362	NA	NA	19.9444	19.845	19.8753	19.2139	19.9785	19.8363	19.1817	19.5241	19.9593	19.7625	20.0792	19.6598	20.3242	20.1756	20.666	20.5332	19.24	NA	20.1675	19.6958	19.8236	19.955	20.7957	20.1885	NA	NA	19.8979	20.3135	20.4144	20.673
BGH3_HUMAN	QAGLGNHLSGSER	2	17.87	0.051	0.18	0.85658	0.03	0.85658	NA	NA	NA	NA	17.7552	NA	NA	NA	NA	17.7029	17.1047	18.0059	17.7384	17.4142	18.1013	17.8957	18.1258	NA	18.5589	NA	17.5469	NA	18.69	18.3544	18.1559	NA	NA	17.522	NA	NA	17.5019	18.5383	18.1972	17.7556	NA	17.6553	NA	16.6563	18.1769	NA
BGH3_HUMAN	QHGPNVCAVQK	2	17.02	-0.194	-0.81	0.42427	0.66	0.42427	16.4432	16.5547	NA	NA	17.0897	16.3655	NA	NA	17.2846	NA	17.6502	NA	NA	NA	16.7351	NA	16.9523	16.746	NA	NA	16.3525	16.9636	17.557	NA	17.0435	NA	NA	NA	17.1546	17.3578	NA	NA	17.1254	17.0611	17.4962	17.6391	16.8237	NA	17.259	16.7571
BGH3_HUMAN	VISTITNNIQQIIEIEDTFETLR	3	18.47	0.074	0.19	0.854	0.04	0.854	NA	NA	NA	NA	NA	NA	NA	NA	NA	NA	18.4873	NA	NA	NA	NA	NA	NA	NA	18.5645	NA	18.0394	NA	18.3175	NA	NA	NA	18.7593	NA	NA	NA	18.5305	NA	NA	NA	NA	18.3083	18.0264	NA	19.1794	NA
BGH3_HUMAN	VLTPPMGTVMDVLK	2	19.22	-0.429	-2.35	0.02481	5.54	0.02481	19.3273	NA	19.2274	18.8827	19.1753	NA	NA	19.1182	18.8195	18.5842	18.1973	18.9628	19.0259	NA	NA	18.8859	18.7865	NA	19.8044	19.2972	19.7701	19.3563	19.2784	19.7147	19.4614	NA	NA	NA	19.3137	19.3872	19.0237	19.1665	19.557	19.6558	19.6927	NA	18.8372	19.2263	19.826	NA
BGH3_HUMAN	YGTLFTMDR	2	19.53	-0.263	-1.91	0.06261	3.65	0.06261	19.5339	19.481	19.1263	19.4866	19.5876	19.3767	19.5832	19.4262	19.1134	19.165	19.4632	19.9798	18.9507	19.2456	19.3918	19.4702	19.266	19.0798	19.5708	19.7357	19.4157	19.6787	19.7939	20.2553	19.5353	19.6664	19.0544	19.2473	19.4688	19.5999	19.4238	19.7728	19.7751	20.0282	19.7461	19.7289	19.4123	19.6014	19.9454	20.1345
BGH3_HUMAN	YLYHGQTLETLGGK	3	19.65	-0.303	-1.3	0.19929	1.7	0.19929	20.0383	19.3653	19.9075	19.0067	19.418	19.8281	19.5557	19.6788	19.2338	18.8562	19.7394	19.548	18.6803	19.0794	19.2987	19.1253	19.6698	19.8298	19.8965	20.1753	19.509	20.0518	19.7408	20.3244	19.3843	19.2471	20.4975	19.2231	19.3889	19.7227	19.5479	20.1283	19.6804	19.5269	20.3944	19.6437	19.1392	20.0732	19.8693	20.8959
BICD1_HUMAN	EIAEHQ(de)LEEALETLKN(de)EREQK	2	NA	NA	NA	NA	NA	NA	NA	NA	NA	NA	NA	NA	NA	NA	NA	NA	NA	NA	NA	NA	NA	NA	NA	NA	NA	NA	NA	NA	NA	NA	NA	NA	NA	NA	NA	NA	NA	NA	NA	NA	NA	NA	NA	NA	NA	NA
BIRC6_HUMAN	SM(ox)VSTIM(ox)KFLDSGPNK	3	NA	NA	NA	NA	NA	NA	NA	NA	NA	NA	NA	NA	NA	NA	NA	NA	NA	NA	NA	NA	NA	NA	NA	NA	NA	NA	NA	NA	NA	NA	NA	NA	NA	NA	NA	NA	NA	NA	NA	NA	NA	NA	NA	NA	NA	NA
BIRC6_HUMAN	TCPVESLSAINQVEALNNLNK	3	18.13	-0.303	-0.8	0.43223	0.65	0.43223	NA	NA	NA	NA	NA	NA	18.3651	18.96	NA	NA	17.3149	17.4457	NA	NA	NA	17.4307	18.4429	18.0458	17.9554	18.349	NA	NA	NA	NA	18.4879	NA	18.1212	NA	19.3577	NA	17.259	NA	NA	NA	NA	NA	NA	18.2616	NA	NA
BOD1_HUMAN	QEWN(de)PTM(ox)N(de)KNQLR	2	NA	NA	NA	NA	NA	NA	NA	NA	NA	NA	NA	NA	NA	NA	NA	NA	NA	NA	NA	NA	NA	NA	NA	NA	NA	NA	NA	NA	NA	NA	NA	NA	NA	NA	NA	NA	NA	NA	NA	NA	NA	NA	NA	NA	NA	NA
BRCA2_HUMAN	ELNSPQ(de)MTPFKK	2	NA	NA	NA	NA	NA	NA	NA	NA	NA	NA	NA	NA	NA	NA	NA	NA	NA	NA	NA	NA	NA	NA	NA	NA	NA	NA	NA	NA	NA	NA	NA	NA	NA	NA	NA	NA	NA	NA	NA	NA	NA	NA	NA	NA	NA	NA
BRCA2_HUMAN	VFADIQ(de)SEEILQ(de)HNQ(de)NMSGLEK	3	NA	NA	NA	NA	NA	NA	NA	NA	NA	NA	NA	NA	NA	NA	NA	NA	NA	NA	NA	NA	NA	NA	NA	NA	NA	NA	NA	NA	NA	NA	NA	NA	NA	NA	NA	NA	NA	NA	NA	NA	NA	NA	NA	NA	NA	NA
BTD_HUMAN	DAQEVHCDEATK	2	15.89	0.43	1.83	0.07439	3.37	0.07439	15.2012	NA	16.8909	16.4222	15.8914	NA	16.5175	16.2079	16.3671	16.5117	16.2587	16.6562	15.8411	15.9795	15.9944	15.586	15.8758	NA	16.0789	NA	14.5724	14.8661	15.8941	15.5543	15.3037	NA	16.3235	15.5831	15.879	15.8394	16.4864	16.072	16.0876	15.9357	16.3506	16.4769	16.2507	15.5072	14.7527	14.0414
BTD_HUMAN	GDMFLVANLGTK	2	20.17	-0.255	-0.76	0.45649	0.58	0.45649	NA	NA	20.6905	20.9531	NA	NA	NA	NA	20.407	19.5024	20.1772	20.3289	19.6114	NA	NA	18.8793	NA	NA	NA	NA	NA	NA	NA	NA	19.7289	NA	20.1481	NA	20.0694	20.3647	NA	NA	NA	20.0897	20.9212	20.8994	20.0135	NA	NA	NA
BTD_HUMAN	HVVYPTAWMNQLPLLAAIEIQK	3	18.86	0.35	1.12	0.27175	1.27	0.27175	18.2945	NA	20.2104	19.942	NA	NA	NA	NA	19.0591	18.7631	19.1117	18.8032	18.9547	18.6109	NA	18.9317	NA	NA	18.6685	18.5011	17.5258	NA	NA	NA	NA	NA	19.8515	19.1704	18.9736	NA	NA	NA	18.8259	18.5273	NA	18.184	18.2086	18.8678	NA	NA
BTD_HUMAN	ILSGDPYCEK	2	21.06	0.058	0.38	0.7065	0.14	0.7065	20.6794	20.9613	21.4045	21.7145	20.6376	20.9175	21.0561	20.9653	21.5196	21.4784	21.1585	21.4416	21.2244	21.2083	20.9407	20.1845	20.9392	21.221	20.9429	21.1776	20.8537	20.9396	21.0339	20.6614	21.075	21.5748	20.6929	21.1273	21.2984	21.2883	20.9183	21.137	21.1108	21.1786	21.1823	21.4091	20.9791	20.6766	20.8592	20.6144
BTD_HUMAN	LSSGLVTAALYGR	2	23.26	0.015	0.11	0.91568	0.01	0.91568	23.6596	NA	23.4523	23.5774	23.0915	NA	23.184	23.2813	NA	23.1355	23.2933	23.3172	23.2062	23.1378	23.0191	22.9095	23.1941	NA	23.4759	NA	23.4526	NA	23.3108	23.7041	23.5556	NA	23.4871	23.1198	23.1629	NA	23.0173	NA	23.2253	23.3477	NA	NA	22.7308	23.0987	23.1291	23.1309
BTD_HUMAN	QEALELMNQNLDIYEQQVMTAAQK	3	20.1	-0.433	-0.59	0.55922	0.35	0.55922	21.1185	18.8185	22.0866	19.3946	NA	NA	21.2312	NA	19.1759	19.5426	18.2798	19.3586	21.0271	NA	18.2188	NA	20.457	19.3663	21.6058	17.7121	18.1649	NA	21.2748	NA	21.8573	20.7915	22.4691	21.932	NA	18.7614	20.9891	18.7268	19.0022	18.9893	19.3542	22.0811	NA	NA	21.0183	NA
BTD_HUMAN	SHLIIAQVAK	2	21.05	-0.012	-0.07	0.94457	0	0.94457	20.5595	20.6224	21.4923	21.3506	20.5622	20.4083	21.2178	20.4725	21.1629	21.3517	21.5049	21.4113	21.4067	21.364	21.0293	21.1727	20.5654	20.4734	21.6564	21.0827	21.355	20.6863	21.3723	20.6844	21.2291	21.0445	21.4919	21.2481	21.4665	21.2324	21.1917	21.2435	20.7272	21.0167	20.8704	21.0165	20.9549	20.6863	20.8721	20.7102
BTD_HUMAN	TSIYPFLDFMPSPQVVR	2	21.64	-0.294	-1.32	0.19517	1.73	0.19517	21.305	21.627	22.7517	22.5993	20.8554	20.3988	21.0868	21.6714	21.8135	21.7614	22.2449	22.0842	21.7923	21.6489	21.4248	21.538	20.1977	19.5284	21.6675	21.7819	21.3875	21.8782	21.4607	21.2312	21.7855	22.2758	21.8272	22.1504	22.0137	22.1037	21.4588	21.4602	22.0087	22.189	22.1609	22.1434	21.2568	21.9948	21.3079	21.5596
BTD_HUMAN	VDLITFDTPFAGR	2	21.32	0.217	1.4	0.16841	1.96	0.16841	21.1513	21.2861	22.1419	22.4616	20.9769	21.0718	21.1932	21.2828	21.6545	21.6742	21.5617	21.7365	21.5707	21.8027	21.1083	21.3211	20.9478	20.8443	21.267	21.5953	20.9594	20.6867	20.9549	21.3915	21.0951	21.285	20.6406	20.8101	21.5377	21.6206	21.2128	21.2684	21.656	21.4206	21.7511	21.9033	21.0969	21.2586	20.9003	20.8686
C163A_HUMAN	GPDTLWQCPSSPWEK	2	20	-0.172	-0.95	0.346	0.91	0.346	20.131	19.8657	20.5238	20.7317	19.1694	19.1047	19.7628	19.8748	20.1943	NA	20.0271	20.3093	20.4075	20.1231	20.1389	19.9929	18.9442	19.0921	19.6408	20.1856	19.497	20.1916	20.8175	20.5364	20.0639	20.1248	20.2701	20.1067	20.4762	20.2106	20.0212	19.9921	19.9942	20.2104	20.2127	NA	19.6943	20.052	NA	19.4402
C163A_HUMAN	HNCDHAEDAGVICSK	3	17.66	0.284	1.33	0.19325	1.76	0.19325	17.4191	17.2653	NA	NA	17.604	17.4836	18.4493	18.1271	18.3238	NA	17.2923	17.5227	17.6197	17.9106	18.1378	17.7334	17.2863	17.5849	18.061	18.4106	16.8326	17.1604	18.8245	18.8066	17.2689	17.1474	NA	NA	18.0322	17.5694	17.5524	17.7839	17.4668	17.789	NA	17.7532	NA	16.7095	16.8688	17.0256
C163A_HUMAN	LASPSEETWITCDNK	2	18.82	-0.068	-0.23	0.81645	0.06	0.81645	NA	NA	19.9027	19.47	NA	NA	NA	NA	18.3079	19.1223	18.791	18.9802	18.9065	18.843	NA	NA	17.7519	NA	18.1695	18.7038	NA	NA	18.746	19.4003	NA	NA	19.4116	NA	18.7322	19.1049	NA	18.1229	18.2997	18.452	18.9204	19.1215	NA	NA	NA	18.8181
C163A_HUMAN	LEVFYN(de)GAWGTVGK	2	NA	NA	NA	NA	NA	NA	NA	NA	NA	NA	NA	NA	NA	NA	NA	NA	NA	NA	NA	NA	NA	NA	NA	NA	NA	NA	NA	NA	NA	NA	NA	NA	NA	NA	NA	NA	NA	NA	NA	NA	NA	NA	NA	NA	NA	NA
C163A_HUMAN	LQEGPTSCSGR	2	16.64	0.15	0.75	0.45732	0.56	0.45732	NA	15.6395	17.0922	17.3558	16.6593	16.8061	16.2358	16.2524	16.7505	17.0022	16.3862	16.9973	16.501	17.0241	17.2421	16.9826	16.7607	16.6125	16.8041	16.8625	15.6248	16.4264	17.7179	17.6933	16.2246	16.3169	16.7852	16.7434	16.822	16.9817	16.0294	16.4847	16.6199	16.6306	16.7904	16.8492	16.6919	16.4534	15.5276	15.5802
C163A_HUMAN	LVDGVTECSGR	2	19.18	0.128	0.62	0.53924	0.38	0.53924	18.799	18.8662	19.3893	19.7604	19.1976	19.0889	19.0595	18.5442	19.6365	NA	18.9549	NA	19.7941	19.8216	NA	19.3166	19.0474	19.3871	19.3043	19.3354	18.5304	19.0621	NA	20.4602	18.9981	19.0671	18.7792	NA	19.3183	19.618	18.5489	NA	18.9094	19.7427	18.8193	19.4812	19.0275	18.7417	18.7034	19.159
C163A_HUMAN	LVGGDIPCSGR	2	19.27	0.256	1.13	0.27068	1.27	0.27068	NA	NA	19.6205	19.8251	19.2214	NA	NA	NA	NA	19.1193	18.8498	18.9831	19.4635	19.7098	NA	19.7571	NA	NA	NA	19.5391	19.2677	NA	NA	19.8797	19.2545	NA	18.3046	NA	19.1116	19.4347	NA	NA	19.0497	NA	NA	19.1232	18.9748	19.3057	19.5286	18.623
C163A_HUMAN	NWQWGGLTCDHYEEAK	3	19.46	0.028	0.11	0.9094	0.01	0.9094	NA	NA	20.3117	19.4867	NA	NA	18.7677	NA	NA	NA	19.7161	19.3798	19.4655	NA	19.4137	19.4871	NA	NA	19.3843	NA	19.2804	NA	NA	19.7348	NA	NA	19.5778	19.3133	20.0782	19.1497	NA	18.6664	NA	NA	19.3952	19.5371	19.3318	19.5788	19.528	19.5372
C163A_HUMAN	QLGCPTAVTAIGR	2	19.92	-0.107	-0.44	0.66338	0.19	0.66338	NA	20.4083	19.7127	20.3799	NA	NA	18.9676	19.7879	20.1329	19.8678	19.5149	20.0164	20.1602	NA	19.8603	NA	NA	NA	19.3318	NA	NA	NA	20.1216	20.9666	NA	20.2301	19.6255	19.4796	19.9292	20.5873	19.4391	NA	19.8062	19.9414	20.0043	20.1197	19.8644	19.6198	NA	NA
C163A_HUMAN	SSMSETTVGVVCR	2	19.29	-0.005	-0.02	0.98528	0	0.98528	NA	19.1394	19.9825	20.3146	18.2573	18.2677	19.5471	18.1146	NA	NA	19.7345	19.4187	19.669	NA	19.7062	19.06	19.2538	18.8858	19.775	19.3744	19.6352	18.7776	20.332	18.6777	19.0327	NA	19.2826	19.4735	19.7299	19.816	19.1054	18.9253	20.0847	19.6593	NA	NA	19.3161	19.0652	18.3661	18.9166
C1QA_HUMAN	DQPRPAFSAIR	2	21.09	-0.437	-1.52	0.14013	2.32	0.14013	NA	NA	20.8246	NA	19.7909	NA	21.2722	NA	20.8314	21.1705	NA	NA	20.9575	21.3868	20.9119	21.0769	20.3628	NA	21.5972	21.1616	21.0319	20.7104	21.9208	21.223	21.277	NA	NA	NA	20.9648	20.8248	NA	22.6375	NA	20.5269	NA	NA	NA	21.5616	NA	NA
C1QA_HUMAN	GHIYQGSEADSVFSGFLIFPSA	2	18.32	-1.067	-3.2	0.00371	10.23	0.00371	18.2104	18.0778	NA	NA	NA	NA	18.8162	17.5421	NA	17.7249	NA	17.9545	17.7723	NA	17.6965	NA	17.1257	NA	17.5357	17.1322	NA	NA	19.1405	18.857	NA	NA	18.0985	17.7273	NA	18.2595	20.3706	20.4314	18.2897	NA	NA	NA	18.8783	18.1362	19.251	NA
C1QA_HUMAN	GLFQVVSGGMVLQLQQGDQVWVEKDPK	3	19.23	-0.585	-1.26	0.21968	1.59	0.21968	NA	18.4506	19.9186	19.287	NA	18.551	19.4538	18.6337	NA	19.9184	19.8247	NA	NA	NA	19.6395	NA	18.4501	16.882	NA	17.7713	18.2689	NA	19.9749	19.3444	NA	NA	NA	NA	18.1732	NA	21.0427	20.8586	NA	NA	NA	NA	20.0257	NA	19.9206	19.3508
C1QA_HUMAN	KGHIYQGSEADSVFSGFLIFPSA	3	21	-0.427	-1.48	0.14866	2.2	0.14866	20.8582	21.3865	NA	NA	20.0352	NA	20.662	20.8654	20.8159	21.2247	NA	21.2776	20.9964	20.5912	21.1235	21.0558	19.5452	NA	20.8532	20.6883	20.6709	NA	21.6783	21.5726	21.1115	20.6067	NA	NA	NA	NA	22.8926	22.6466	21.1534	20.6426	NA	NA	20.1137	NA	20.9731	20.9362
C1QA_HUMAN	RSLGFCDTTNK	2	18.78	-0.641	-2.35	0.02771	5.52	0.02771	NA	NA	18.3858	NA	NA	NA	18.5909	NA	18.0971	18.4397	NA	18.9966	18.2318	18.7397	18.183	NA	NA	NA	18.2395	18.6088	NA	NA	19.5585	NA	NA	NA	18.4374	18.8231	18.6706	18.5295	20.4282	20.2129	NA	NA	18.9229	18.7673	NA	18.7136	NA	NA
C1QA_HUMAN	SLGFCDTTNK	2	22.3	-0.327	-1.37	0.18245	1.87	0.18245	NA	22.3469	22.1082	22.3059	22.0723	NA	22.3154	21.5039	NA	22.3804	22.2584	NA	21.9404	22.049	NA	21.9513	22.0813	22.2875	NA	22.1447	21.851	NA	NA	22.9283	22.2312	22.362	22.0678	NA	NA	NA	23.63	24.1336	22.0412	21.8281	NA	22.2366	22.7812	21.9982	NA	NA
C1QB_HUMAN	FDHVITN(de)MNNNYEPR	2	22.13	-0.033	-0.07	0.94286	0.01	0.94286	22.5254	NA	21.9499	22.2703	21.4961	NA	22.2627	22.4107	22.6222	22.3777	22.7108	22.8101	22.2937	22.2868	19.3768	22.2982	21.5739	NA	22.5531	22.5037	22.0231	NA	22.9767	20.0253	21.7515	21.8414	NA	22.6846	22.4694	22.4604	24.2372	23.8668	22.1816	22.0111	22.0546	21.9638	21.9079	22.2625	19.6514	21.909
C1QB_HUMAN	GNLCVNLMR	2	21.99	-0.422	-2.37	0.02224	5.62	0.02224	21.8639	21.8734	21.381	21.3567	21.7324	21.5975	21.9364	21.6189	22.1263	21.9427	21.893	21.76	21.7851	21.8712	21.9806	22.0558	21.4732	21.4996	22.0007	21.8458	22.1816	22.4273	23.1403	23.2417	21.8875	22.2369	21.8084	21.3064	21.7759	21.7209	23.4548	23.5571	21.7927	21.6553	21.6753	21.7295	22.0465	21.9034	22.4195	22.066
C1QB_HUMAN	LEQGENVFLQATDK	2	22.32	-0.174	-0.98	0.33251	0.96	0.33251	22.4804	22.4727	21.7434	21.847	21.7728	22.1297	22.0276	22.2649	22.5979	22.4338	22.3436	22.506	21.9476	22.1138	21.8749	22.0431	22.4955	22.3163	22.6339	22.6316	22.2006	22.3662	23.0095	23.136	22.2142	22.1416	22.5436	22.3053	21.952	22.1622	23.9157	23.9439	21.8014	22.0104	21.8816	22.1467	21.7747	21.7785	22.3636	22.5113
C1QB_HUMAN	TINVPLRR	2	21.39	-0.285	-1.55	0.12885	2.4	0.12885	21.5964	21.5238	21.0758	20.9956	20.9284	20.8449	21.4667	21.1566	20.887	21.0983	21.4073	21.5142	21.2949	21.7591	20.9653	21.3553	21.3205	21.1065	21.3617	21.3225	21.5288	21.3524	22.3814	21.4641	21.6134	21.7011	21.1804	21.1893	21.2683	21.1217	22.7948	22.9549	20.4676	21.0427	21.2743	21.285	21.2197	21.3809	21.8906	21.5618
C1QB_HUMAN	VPGLYYFTYHASSR	2	22.77	-0.472	-2.12	0.04006	4.48	0.04006	23.0944	22.519	22.3618	22.1977	22.0392	21.4827	23.0699	23.0858	23.1787	22.7651	22.6585	22.5084	22.5534	22.7307	22.8901	22.9454	21.2377	21.0255	23.2849	23.0763	23.0394	23.0999	24.0919	23.9211	22.9344	22.7238	22.256	22.3496	22.8892	22.993	24.1832	24.4174	22.5482	22.973	22.5147	22.4954	22.7534	22.5411	22.8397	22.5782
C1QB_HUMAN	VVTFCDYAYNTFQVTTGGMVLK	3	19.12	-0.244	-0.81	0.42233	0.66	0.42233	19.1458	18.4881	19.442	18.4789	NA	NA	NA	18.537	19.3577	18.8568	19.9067	NA	19.2979	18.7946	NA	NA	NA	NA	18.8863	18.1783	18.8872	NA	NA	18.8111	NA	NA	19.982	19.2381	18.9879	18.7897	21.0822	20.3877	19.2534	18.4453	18.9018	19.0362	18.7478	18.8887	19.2987	19.2227
C1QC_HUMAN	FNAVLTNPQGDYDTSTGK	2	22.61	-0.269	-1.28	0.20748	1.64	0.20748	22.4046	22.4798	22.4669	22.4884	21.5091	21.6235	22.8421	22.5497	22.79	22.7505	22.6657	22.9631	22.7657	22.7833	22.7298	22.4228	21.6831	22.2896	22.7596	22.4387	22.2455	22.2099	23.2078	23.1654	22.4791	21.5814	22.8927	23.0014	22.6049	22.6835	24.5191	24.5093	22.4468	22.3804	22.5329	22.2628	22.4387	22.798	22.4157	22.4191
C1QC_HUMAN	FQSVFTVTR	2	22.72	-0.292	-1.62	0.11307	2.62	0.11307	22.9599	22.8491	22.1481	22.044	22.3581	22.2536	22.6542	22.6879	22.7212	22.8714	22.5365	22.1666	22.8134	22.7954	22.8985	22.6882	22.1632	22.2579	22.9719	22.629	22.6835	22.7845	23.6702	23.7648	22.6318	22.8331	22.4067	22.1537	22.7154	22.5069	24.3193	24.273	22.1938	22.3165	22.406	22.4699	22.4683	22.565	23.1774	22.9618
C1QC_HUMAN	QTHQPPAPNSLIR	2	21.88	-0.384	-1.79	0.08029	3.21	0.08029	21.9	22.0539	21.4281	21.6211	21.4502	21.4582	22.0863	21.9445	20.2785	22.1402	22.2323	22.0648	21.8749	21.782	21.4206	21.3477	21.5611	21.4302	21.6588	21.9658	21.4688	21.3287	22.6063	22.3882	21.6888	21.8283	22.1017	22.6182	21.6205	21.8987	23.0738	23.4216	21.7423	21.6988	22.2764	22.175	21.7072	21.9897	21.9286	21.8258
C1QC_HUMAN	TNQVNSGGVLLR	2	21.96	-0.215	-1.28	0.20909	1.63	0.20909	21.8323	21.9931	21.7218	21.6465	21.9416	21.8082	22.2205	21.842	21.8114	21.9444	21.6693	21.7571	21.4234	21.7058	21.7555	22.0138	21.8044	21.7898	22.0615	22.334	21.8978	21.795	23.1937	22.7828	21.8718	21.9136	21.449	21.4567	21.9429	21.9116	22.7388	23.3927	21.7736	21.912	22.0059	21.7423	22.2423	21.7036	21.6466	21.9982
C1QC_HUMAN	VPGLYYFVYHASHTAN(de)LCVLLYR	3	19	-0.678	-1.59	0.12635	2.51	0.12635	17.6636	20.0848	19.0204	18.7435	NA	19.7064	NA	NA	18.0184	NA	NA	18.2705	19.2314	NA	18.1926	18.4554	NA	18.0203	NA	NA	NA	NA	19.0999	19.5185	19.2999	NA	NA	19.0712	NA	18.7752	20.1379	20.5861	NA	NA	19.4735	18.7236	NA	NA	NA	NA
C1QC_HUMAN	VVTFCGHTSK	2	19.15	-0.173	-0.68	0.50105	0.46	0.50105	19.5856	19.4574	18.9591	18.2334	18.9518	19.0439	18.8681	19.3209	19.1216	18.9356	19.0058	18.9513	19.2273	19.024	18.6311	19.8444	18.8627	18.8047	19.0014	19.2947	19.2868	19.231	19.9036	20.5971	18.9666	19.3435	18.8275	19.4723	18.5642	18.2181	20.3623	20.4856	17.8684	NA	18.7988	17.8564	NA	19.5893	19.8035	19.586
C1QT3_HUMAN	SDTSSNHAVLK	2	14.92	0.206	0.88	0.38606	0.78	0.38606	NA	NA	14.2245	14.8256	NA	NA	15.4513	15.1669	15.3923	15.6914	14.8066	15.355	14.7842	15.0514	14.7971	14.663	NA	NA	14.6953	14.9651	NA	NA	NA	14.352	NA	NA	NA	14.7705	14.441	14.2865	NA	NA	14.8909	14.8083	15.579	15.173	NA	14.9453	NA	NA
C1R_HUMAN	CLPVCGKPVNPVEQR	3	19.8	-0.14	-0.37	0.71629	0.13	0.71629	19.8264	NA	19.9857	20.5924	19.0655	19.5067	20.5578	20.1351	18.2808	19.8193	20.0607	19.9423	20.0519	19.9602	19.7079	19.9189	19.7313	17.5127	NA	19.9945	19.2991	19.0096	19.9422	19.3934	19.6314	19.7629	NA	18.6384	20.5128	17.7943	20.2107	21.043	20.1081	20.4964	19.8517	20.6096	20.9807	20.3077	20.1921	20.2649
C1R_HUMAN	DYFIATCK	2	21.4	-0.353	-1.94	0.05941	3.75	0.05941	21.2495	21.3711	20.2576	20.4234	21.1681	21.1519	21.3351	21.4273	21.0869	21.1626	21.3982	21.4429	21.316	21.0767	21.3619	21.1691	21.4487	21.5779	21.4674	21.5427	21.2674	21.4248	22.1132	22.3829	20.9033	21.2157	21.1377	21.1544	21.3305	21.252	23.0081	22.9515	21.431	21.3488	20.7927	20.769	21.2696	21.4473	22.229	22.0669
C1R_HUMAN	EFMSQGNK	2	18.15	-0.179	-0.85	0.40191	0.72	0.40191	17.225	NA	17.6883	17.8883	17.5934	17.293	18.2939	18.2195	18.2779	18.2442	18.2144	18.2462	17.7588	18.2287	18.8483	18.0017	18.4527	18.1886	18.2786	18.3428	17.9016	17.9112	19.3032	18.858	17.1124	17.5133	18.1871	18.0238	18.3898	18.1142	19.5302	19.7436	18.2639	18.2571	17.8052	17.6445	18.1846	17.9853	18.0747	17.5781
C1R_HUMAN	ESEQGVYTCTAQGIWK	2	21.79	-0.199	-1.18	0.24346	1.4	0.24346	21.8118	21.9329	20.9624	21.5827	21.3602	21.138	22.0397	22.1837	21.511	21.5268	22.1853	21.9662	21.7237	21.4961	21.5539	21.8617	21.5029	21.5425	21.912	22.0704	21.4844	21.4565	22.518	22.3722	21.5748	21.3378	21.8	21.758	21.7742	21.5272	23.0673	23.0574	21.5422	21.7984	21.2787	21.4593	21.7349	21.9495	22.1832	22.1662
C1R_HUMAN	FCGQLGSPLGNPPGK	2	21.63	-0.272	-1.6	0.11592	2.57	0.11592	21.5184	21.8111	21.3366	21.3704	20.7362	21.0983	21.7231	21.6456	21.6069	21.7803	21.5101	22.0143	21.469	21.5444	21.3529	21.1993	21.2911	21.637	21.9265	21.3794	21.152	21.2648	21.7996	22.0876	21.3389	21.0695	21.817	21.7891	21.6367	21.7086	22.9681	22.8847	21.6735	21.7859	21.7982	21.5809	21.2704	21.5295	21.8654	22.3647
C1R_HUMAN	FCGQLGSPLGNPPGKK	3	19.87	-0.318	-1.02	0.31153	1.05	0.31153	20.3606	19.9221	19.2049	18.9619	19.5399	20.5298	19.4969	20.8606	19.2919	18.8152	19.2986	19.3761	18.6934	19.0914	18.9887	20.0076	20.6489	20.5402	19.4356	20.9104	19.9471	20.2672	20.8073	21.2932	19.9362	19.6484	19.0239	NA	19.5232	19.6288	20.5811	21.3145	19.7623	19.2051	19.1141	20.0691	19.508	19.1841	21.2492	20.8947
C1R_HUMAN	GFLAYYQAVDLDECASR	2	19.38	-0.623	-1.7	0.1079	2.88	0.1079	19.7304	18.9105	NA	NA	NA	NA	19.2839	NA	18.7719	NA	NA	18.2207	NA	NA	19.7489	NA	18.4237	NA	19.8012	NA	19.3271	NA	NA	NA	NA	NA	19.1881	NA	NA	NA	20.7451	NA	19.3652	NA	NA	NA	NA	NA	20.0537	19.7313
C1R_HUMAN	IKDCGQPR	2	13.55	-0.135	-0.43	0.67294	0.18	0.67294	NA	NA	13.3928	12.7722	13.0181	NA	14.3701	13.7638	13.8438	13.6867	13.5569	14.0658	13.642	13.2015	13.4109	12.797	13.6131	NA	13.4891	12.6354	11.9358	NA	14.0406	13.7529	NA	NA	13.7222	12.6983	13.3191	13.1252	15.2979	15.1017	13.675	13.0557	13.7139	13.5719	14.4198	13.2926	NA	NA
C1R_HUMAN	IQYYCHEPYYK	2	20.46	-0.339	-1.55	0.1294	2.39	0.1294	20.4533	20.3273	20.4563	19.9714	19.6342	19.7182	20.4209	20.7294	19.9104	20.3552	20.8865	20.6432	20.0805	20.0028	19.87	20.7755	20.2249	19.7663	20.4395	21.1192	20.3818	19.5228	20.5536	20.9773	20.3833	19.8348	20.9923	20.5302	20.3642	20.133	21.9659	21.8156	20.699	20.1946	20.2896	20.0543	20.6237	20.8911	21.3089	21.0502
C1R_HUMAN	KEFMSQGNK	2	16.99	-0.154	-0.59	0.55815	0.35	0.55815	15.813	16.0427	17.7047	17.6549	16.3584	NA	17.5096	17.5237	17.4376	16.6603	17.0508	17.0581	16.5148	16.5201	17.1603	16.6461	NA	NA	NA	NA	15.9848	16.1292	17.5749	17.3529	15.96	15.642	16.8566	17.5812	17.1213	16.836	18.1521	18.1352	16.9429	17.1524	17.1746	17.4219	17.2843	17.1613	16.6462	17.7308
C1R_HUMAN	LFGEVTSPLFPK	2	19.05	-0.597	-2.24	0.03492	5.02	0.03492	19.1841	19.1998	18.2689	NA	NA	NA	NA	18.7966	18.6021	NA	NA	19.0184	18.8993	NA	18.8768	18.8379	NA	18.2859	18.866	18.4849	NA	18.3831	19.101	19.6945	NA	NA	NA	NA	NA	NA	20.3408	20.2503	NA	NA	NA	NA	18.8266	NA	19.6433	19.4386
C1R_HUMAN	LFGEVTSPLFPKPYPNNFETTTVITVPTGYR	3	20.15	-0.315	-1.42	0.16422	2.01	0.16422	19.8178	NA	20.209	20.2083	NA	NA	19.3994	19.8357	19.8984	19.7	20.3924	20.5161	20.4894	20.0966	19.5749	19.8291	NA	NA	19.7387	19.9086	19.6251	19.3147	20.0345	20.3044	19.4757	18.9435	20.6023	20.5525	20.678	20.3417	21.7503	21.4084	20.1514	20.0693	19.9527	20.1417	20.006	20.7605	20.7877	20.7592
C1R_HUMAN	LGNHPIRR	2	17.22	-0.299	-1.27	0.21318	1.62	0.21318	16.7403	16.9548	17.2592	NA	16.7358	16.3421	17.7734	17.756	17.147	17.1668	17.5741	NA	17.0213	NA	16.4785	NA	16.9896	16.9817	NA	NA	16.461	17.0607	17.3823	NA	16.5558	16.7126	17.8463	17.6206	NA	NA	18.8155	18.7733	17.0654	17.1575	NA	NA	17.122	NA	17.3536	17.371
C1R_HUMAN	LPVANPQACENWLR	2	22.09	-0.345	-1.7	0.09667	2.88	0.09667	22.816	22.323	21.5309	22.1776	21.6205	21.4803	22.4447	22.3242	21.5167	21.468	22.0071	21.712	21.5087	21.4834	22.116	22.2025	21.9769	21.6588	21.8985	22.1737	22.5139	22.4324	23.2701	22.6388	22.8014	22.413	21.5837	21.4316	21.9902	21.7794	23.1166	22.8564	22.1499	21.4406	21.7303	21.747	21.6967	21.5871	23.3006	22.8686
C1R_HUMAN	LVFQQFDLEPSEGCFYDYVK	2	21.29	-0.258	-0.59	0.56151	0.34	0.56151	21.6988	21.6805	19.6288	18.9186	19.7642	NA	21.3252	21.9439	21.9537	21.9967	22.1993	22.2514	22.1899	20.5526	19.9994	22.0348	20.2153	NA	21.7097	21.4556	21.2635	19.958	20.3296	21.977	21.2887	21.2855	21.6469	21.5884	20.8298	20.4903	22.8714	23.1214	22.3729	22.3194	21.4127	19.6376	19.9825	20.5859	21.3413	23.1739
C1R_HUMAN	MDVFSQNMFCAGHPSLK	3	22.69	-0.255	-1.21	0.23475	1.45	0.23475	22.9069	22.5806	22.5314	22.6949	21.7903	21.8682	22.4011	22.7841	22.3898	22.6746	22.0792	22.6834	22.7727	22.489	22.5259	22.7923	22.0039	21.8893	24.039	23.3032	23.0216	22.6509	23.293	22.9063	22.3875	22.2564	22.4887	22.3777	22.9594	23.0211	23.8057	23.7245	22.633	22.7705	22.5196	22.3786	21.6943	22.7908	23.5533	23.0581
C1R_HUMAN	MGNFPWQVFTNIHGR	3	21.55	-0.701	-2.54	0.01487	6.44	0.01487	21.5753	21.3824	22.3293	21.6517	20.4917	20.5362	21.7579	21.5857	21.3599	21.4574	22.2111	21.6072	21.4273	21.2954	21.6933	21.865	18.8258	18.0359	21.1587	21.6869	21.3922	21.1059	21.9558	21.9635	21.4165	21.1005	22.0782	21.9184	22.2423	22.0294	22.6074	22.3626	22.0355	21.8582	22.3826	21.5301	21.5811	21.8845	22.1671	22.3429
C1R_HUMAN	NIGEFCGK	2	19.27	0.019	0.08	0.93474	0.01	0.93474	19.1458	18.9623	18.1653	18.1714	19.2965	19.333	19.6524	19.9032	20.1908	19.3859	19.1503	18.8667	18.887	19.2173	19.6689	19.1447	19.8297	19.9581	19.3749	19.5153	18.7639	19.224	20.1722	19.6912	18.9511	18.5034	18.56	19.0676	19.0748	18.8369	20.6495	21.0436	19.2614	18.8344	18.6827	18.5378	19.4678	18.8292	19.7213	NA
C1R_HUMAN	NLPN(de)GDFR	2	NA	NA	NA	NA	NA	NA	NA	NA	NA	NA	NA	NA	NA	NA	NA	NA	NA	NA	NA	NA	NA	NA	NA	NA	NA	NA	NA	NA	NA	NA	NA	NA	NA	NA	NA	NA	NA	NA	NA	NA	NA	NA	NA	NA	NA	NA
C1R_HUMAN	PVNPVEQR	2	18.03	-0.197	-0.96	0.34272	0.92	0.34272	17.7776	17.605	17.8332	17.7131	17.6523	17.4727	18.1917	17.8263	17.7353	17.9796	18.3443	18.4788	17.8261	18.0183	18.3574	17.5886	17.9695	17.9551	18.4915	17.8702	17.7455	18.1026	18.7078	18.8351	17.4991	16.9203	17.95	17.587	18.104	17.8671	19.7324	19.5063	18.3564	18	17.584	17.7717	17.8989	17.6197	18.6967	18.1471
C1R_HUMAN	QDACQGDSGGVFAVR	2	21.06	-0.193	-0.95	0.34684	0.9	0.34684	20.8788	20.9409	20.0285	20.2495	20.8134	20.8893	21.0345	20.9681	20.9638	21.0666	20.9022	21.3115	20.8362	21.1508	21.2766	21.0651	21.0748	21.1281	21.424	21.3216	21.196	21.2108	21.9004	21.785	20.932	20.8109	20.5249	21.1458	20.9456	20.7947	22.6397	22.7479	20.9478	20.9498	20.3577	20.6229	19.946	20.8446	21.6159	21.2658
C1R_HUMAN	QGYQLIEGN(de)QVLHSFTAVCQDDGTWHR	3	21.79	-0.635	-2.94	0.00537	8.66	0.00537	22.289	21.7603	21.2074	21.1243	21.0399	21.1983	22.1567	22.1284	21.551	NA	21.6402	21.8281	21.4834	21.2777	21.5697	21.8649	20.6622	19.6644	21.9929	21.6669	21.7796	21.597	22.3647	22.2045	21.7126	21.7248	NA	21.6644	21.942	21.8182	23.3744	23.1326	21.5989	22.078	22.3682	NA	21.8441	21.9477	22.6678	22.3998
C1R_HUMAN	QRPPDLDTSSNAVDLLFFTDESGDSR	3	20.81	-0.28	-1.53	0.13222	2.35	0.13222	21.4165	21.4911	20.1438	20.1663	20.3187	20.6315	20.9179	21.1031	20.7325	20.8267	20.7055	20.8461	20.8128	20.3788	20.5944	20.4539	20.3146	20.0257	20.6622	20.7977	20.4872	20.1028	21.294	21.2253	20.6684	20.4023	20.6575	20.5129	20.7134	20.4798	22.4311	22.0629	21.2745	21.0913	20.6803	20.4146	20.828	20.8767	21.2539	21.4788
C1R_HUMAN	TLDEFTIIQNLQPQYQFR	2	22.77	-0.261	-0.8	0.42644	0.64	0.42644	22.794	23.1826	21.2981	21.8948	21.8807	22.2121	23.704	23.0173	22.9718	23.1702	22.7854	23.3451	22.9045	22.6606	23.2292	23.4225	21.4397	20.8538	22.8638	23.1051	22.7236	22.6909	23.4405	23.7894	22.3391	22.8495	22.199	20.1524	22.5713	22.8342	24.0477	24.4198	23.2142	23.32	22.2648	22.1588	22.1065	23.0181	23.7549	24.0524
C1R_HUMAN	VLNYVDWIK	2	22.95	-0.321	-1.97	0.05492	3.89	0.05492	23.2127	23.0243	22.9079	22.9213	22.3793	22.1576	22.8477	23.3495	22.3954	22.9941	23.0487	22.9125	22.886	22.8623	22.8098	23.1173	22.2723	22.2305	22.7577	22.6585	23.1707	22.7824	23.2811	23.0891	22.8032	22.6016	22.5893	23.0261	23.2032	23.1131	23.8704	24.0109	23.4189	23.25	22.6056	22.9525	22.5711	23.1688	23.289	23.3729
C1R_HUMAN	VSVHPDYR	2	20.05	-0.328	-1.75	0.0872	3.07	0.0872	19.9897	19.6917	20.0096	19.6408	19.4663	19.174	20.0415	20.1506	19.5155	19.4204	19.9795	20.0387	20.1386	19.9652	19.6367	20.4146	20.1583	19.6627	20.5985	19.9563	19.7696	19.91	20.7098	20.6351	19.7924	19.7747	20.1563	19.8178	NA	20.0949	21.5381	21.3899	20.0421	20.0839	19.7966	19.7704	19.7386	NA	20.6265	20.518
C1R_HUMAN	WILTAAHTLYPK	2	23.07	-0.399	-2.06	0.04526	4.25	0.04526	23.693	23.1981	22.846	23.0963	22.0618	22.2757	23.4468	23.0604	22.2624	22.5546	23.2409	23.3365	23.2101	22.8733	23.0389	22.5059	22.5421	22.3964	22.7327	22.9924	23.2962	23.0728	23.9559	23.8524	23.2816	22.8002	22.6213	22.6988	23.2188	23.2132	24.3184	24.3307	22.9379	22.7094	22.3482	22.7388	23.161	23.0309	23.9249	23.8236
C1R_HUMAN	YTTTMGVNTYK	2	21.08	-0.368	-2.11	0.0406	4.46	0.0406	21.014	21.2842	20.9454	21.179	20.3491	20.8051	20.3548	21.2652	20.9296	20.826	21.0106	20.9898	20.7152	20.492	20.3561	20.8444	20.9877	21.223	20.7929	21.4611	20.6737	20.9195	21.5854	21.0792	20.6318	20.679	21.3035	21.2743	21.2083	21.4831	21.8741	22.2215	20.9189	20.9636	21.2736	21.2395	21.2306	21.1008	21.6451	21.8708
C1RL_HUMAN	GSEAINAPGDNPAK	2	17.6	-0.351	-1.41	0.16655	2	0.16655	NA	NA	17.0285	16.8677	NA	NA	17.8248	17.3553	17.8446	17.6465	16.7687	17.6343	17.8205	18.0368	17.8251	16.5704	17.337	17.0645	17.8785	17.2938	NA	17.6122	18.2343	NA	17.2626	NA	17.7213	18.4501	17.5892	17.7026	18.8986	18.6594	17.5084	17.645	17.2504	17.4079	17.5935	17.2352	NA	NA
C1RL_HUMAN	LGNFPWQAFTSIHGR	3	19.94	-0.656	-2.99	0.00459	8.97	0.00459	19.8659	19.2885	19.5094	19.3886	19.0589	18.8657	19.9718	20.7103	19.6837	19.3098	20.3708	19.5747	20.1666	19.856	19.4138	19.7982	18.5278	NA	19.7948	19.5968	20.3397	20.1314	20.6724	20.8133	20.3805	20.4478	21.4116	21.6367	19.8258	20.2105	19.926	20.3287	19.3959	19.1125	19.9952	19.6927	20.0379	20.1913	19.9895	20.2417
C1S_HUMAN	CVPVCGVPR	2	20.09	-0.176	-0.58	0.56847	0.33	0.56847	20.724	20.5877	NA	19.1497	20.4752	20.22	19.5249	20.4717	19.0576	19.167	19.5164	NA	19.2962	19.2083	19.2622	20.6853	20.969	20.9451	20.0902	20.851	19.3691	19.8154	20.324	21.159	20.2452	20.8036	NA	NA	19.5874	19.5945	20.492	21.6615	19.5616	19.5124	NA	19.3641	19.763	19.5828	21.2401	20.8454
C1S_HUMAN	DVVQITCLDGFEVVEGR	3	NA	NA	NA	NA	NA	NA	NA	NA	NA	NA	NA	NA	NA	NA	NA	NA	NA	NA	NA	NA	NA	NA	NA	NA	NA	NA	NA	NA	NA	NA	NA	NA	NA	NA	NA	NA	NA	NA	NA	NA	NA	NA	NA	NA	NA	NA
C1S_HUMAN	EDTPNSVWEPAK	2	21.51	-0.242	-1.03	0.31093	1.06	0.31093	21.7229	NA	20.5792	20.8714	NA	NA	21.4317	22.1433	21.3575	21.0481	21.091	21.7181	21.3026	21.2081	21.4826	21.2079	NA	NA	21.6591	22.0039	NA	21.3168	NA	22.476	21.6345	21.7677	21.3298	22.1567	21.4976	21.4302	NA	NA	21.6343	21.5373	20.6814	20.958	20.933	21.2968	22.6285	22.7022
C1S_HUMAN	EPTMYVGSTSVQTSR	2	19.16	-0.113	-0.47	0.64298	0.22	0.64298	NA	19.5072	NA	18.6571	NA	18.2601	19.5432	19.5744	19.3382	18.989	19.1398	19.0143	19.1056	NA	18.896	18.9995	18.7351	19.087	18.949	20.133	18.8783	NA	19.8615	19.1614	NA	NA	NA	NA	18.4648	18.7066	19.7943	20.2056	18.9017	19.0122	NA	NA	NA	19.0812	19.2154	19.4036
C1S_HUMAN	GDSGGAFAVQDPNDK	2	21.4	-0.081	-0.4	0.69079	0.16	0.69079	21.5287	20.8203	20.6894	20.9026	21.0363	20.892	21.6618	21.4169	21.4023	21.2194	21.3182	21.4493	21.2882	21.7448	21.4015	21.4129	21.591	21.4205	22.0587	21.9913	21.3086	21.3756	22.0909	21.02	21.1044	20.4433	21.2788	21.8983	21.0255	21.138	22.5806	22.8603	21.2247	21.218	20.8386	21.2525	21.6185	21.4073	21.6324	21.5428
C1S_HUMAN	GMDSCKGDSGGAFAVQDPNDK	3	18.45	-0.121	-0.56	0.57834	0.31	0.57834	18.2936	NA	18.1884	18.2926	NA	NA	18.1264	18.0694	18.0921	18.172	19.1883	19.0981	17.8629	18.2018	18.566	18.1438	18.8405	NA	18.1464	18.5698	18.3934	17.692	18.8726	17.9169	17.8444	NA	18.1687	18.2853	18.7564	18.6973	19.3822	19.7587	18.874	18.7914	19.0437	19.1644	18.0263	17.5382	18.2751	18.4702
C1S_HUMAN	IIGGSDADIK	2	22.15	-0.132	-0.49	0.62442	0.24	0.62442	21.4037	23.0793	22.0544	22.3959	22.2457	22.8548	22.0462	21.8335	21.7052	21.8516	22.3248	22.346	21.8192	21.4848	21.9859	21.3348	22.126	22.8719	22.0054	21.9087	21.2333	21.1153	22.0284	22.7095	21.3169	22.3009	22.4723	22.5872	22.4798	22.3831	22.7555	22.6691	22.2467	21.5986	22.3467	22.2323	22.8653	21.5013	22.1788	23.2874
C1S_HUMAN	LLEVPEGR	2	22.85	-0.157	-1.04	0.30513	1.08	0.30513	22.9218	22.78	22.4157	21.9384	22.713	22.6799	22.7688	22.684	22.5826	22.8423	22.7742	22.62	23.0121	22.8322	23.0001	22.9841	22.9459	23.0462	23.0542	22.8511	22.8055	22.3434	23.16	NA	23.0222	22.8589	22.3412	22.6373	22.9773	23.0748	23.4586	23.6969	22.4829	22.9334	22.4617	22.3151	22.9575	23.053	23.5651	23.3711
C1S_HUMAN	MGPTVSPICLPGTSSDYNLMDGDLGLISGWGR	3	20.81	-0.218	-0.55	0.58673	0.3	0.58673	NA	NA	21.4058	21.3471	NA	NA	19.6239	20.4222	NA	20.5677	21.1254	21.3708	20.8396	20.4625	20.8477	21.3086	NA	NA	18.4345	20.8967	NA	19.8012	20.4904	21.3314	20.1557	19.2709	21.6915	21.7145	NA	21.5302	21.4303	21.6603	20.7879	20.9673	NA	20.0983	20.2618	20.4633	21.5757	22.4876
C1S_HUMAN	MLTPEHVFIHPGWK	2	21.2	-0.09	-0.23	0.81829	0.05	0.81829	22.2688	21.579	21.2529	21.2556	20.1927	19.7703	21.4792	NA	20.5335	21.1879	20.8954	21.2536	21.1842	21.0441	21.191	21.1935	NA	NA	21.7309	NA	21.5775	18.5054	21.6309	21.6913	21.4986	21.354	21.8479	21.527	21.6903	21.1085	22.4438	22.0981	21.0563	20.9436	20.936	21.1405	20.4824	21.5224	22.1268	19.8349
C1S_HUMAN	NYVDWIMK	2	22.05	-0.309	-1.76	0.08477	3.11	0.08477	22.4918	21.888	21.8188	21.7831	21.5874	20.8214	21.9214	21.9807	21.8449	21.7392	22.2313	22.1572	22.2317	22.1476	22.2374	22.3122	21.5515	20.9916	22.1262	22.1018	21.906	21.8163	22.3235	22.2009	21.8285	21.5735	21.9718	21.9426	21.9695	22.0053	23.1303	23.1132	22.3561	22.2725	22.1965	22	21.8572	22.4022	22.8459	22.4394
C1S_HUMAN	QFGPYCGHGFPGPLNIETK	3	23.57	-0.241	-1.61	0.11365	2.61	0.11365	23.8451	23.7835	23.3075	23.6765	22.7726	22.6225	23.6073	23.7506	23.3328	23.5677	23.7947	23.8459	23.6066	23.4898	23.3778	23.3279	23.0634	22.8854	23.6007	23.8074	23.2239	23.0795	23.6421	23.8048	23.4388	23.292	23.941	23.7348	23.684	23.5735	24.538	24.3597	23.6292	23.4843	23.7354	23.729	23.4845	23.6458	24.2064	23.6659
C1S_HUMAN	SDFSNEER	2	18.15	0.125	0.37	0.71583	0.13	0.71583	17.655	NA	17.1528	NA	18.2086	18.6672	NA	NA	17.9152	17.0989	17.8199	18.5387	17.8195	NA	18.4595	18.6828	18.6446	19.1964	19.2877	19.1464	16.4442	17.3473	19.547	NA	16.2687	17.0635	17.6718	18.5189	18.6156	18.4878	18.9135	19.1599	18.7435	18.3326	17.3661	17.0365	NA	NA	18.2376	18.6196
C1S_HUMAN	SNALDIIFQTDLTGQK	2	21.94	-0.157	-0.66	0.51289	0.44	0.51289	22.7985	22.5598	21.276	20.8137	21.5567	21.4405	22.2226	22.0277	22.1288	22.376	21.7043	21.0628	21.82	21.9946	22.4087	21.8919	21.6336	20.7572	22.6053	22.2065	22.1429	21.8314	22.7082	21.894	22.0214	22.1958	21.6302	21.0612	21.8635	21.7558	22.4097	22.7112	22.4336	22.4538	20.6724	20.6464	22.0658	21.7188	23.1645	23.051
C1S_HUMAN	SNALDIIFQTDLTGQKK	3	19.27	-0.461	-2.79	0.00885	7.8	0.00885	19.1292	19.5087	18.9771	NA	19.026	18.8941	19.1716	19.6109	18.6983	19.0072	19.3115	NA	19.0003	NA	18.8835	NA	18.6769	18.8635	18.9595	NA	19.3634	19.1769	19.5963	19.364	19.1905	19.2175	NA	NA	19.7947	19.4586	20.065	20.0713	19.2839	NA	NA	NA	NA	NA	19.509	19.6189
C1S_HUMAN	SSNNPHSPIVEEFQVPYNK	3	23.02	-0.202	-0.93	0.35599	0.87	0.35599	22.8274	23.1197	23.0411	22.9602	21.8042	21.6229	23.0176	22.8876	23.1312	23.0608	23.5381	23.6532	22.9359	23.3308	22.9808	22.491	22.9576	22.6965	23.3863	22.9984	22.4693	22.486	23.314	22.4868	22.6713	22.2311	23.7887	23.7223	23.5467	23.3196	24.1768	24.0874	23.0672	23.1274	22.8897	22.9772	23.2085	23.2429	22.1917	23.4729
C1S_HUMAN	TMQENSTPR	2	15.09	-0.046	-0.17	0.86307	0.03	0.86307	NA	NA	15.1869	14.532	14.5131	NA	15.208	14.979	15.2992	15.0806	15.2169	15.3934	15.8958	NA	15.5488	14.4622	14.8176	NA	15.2068	14.309	14.0354	NA	15.358	15.6313	NA	NA	15.3263	NA	14.5076	14.7722	16.0925	15.7949	14.6603	14.7973	15.0717	15.0422	15.866	14.8789	NA	NA
C1S_HUMAN	TMQENSTPRED	2	17.04	-0.018	-0.07	0.9433	0.01	0.9433	16.1113	16.8453	17.0724	17.42	17.0859	16.6848	17.1599	16.9528	16.4411	16.8369	16.72	17.6535	16.6623	17.2196	17.2071	17.1757	17.1561	17.4316	17.3905	17.0516	15.9598	16.4167	17.9674	17.4823	16.0248	16.4541	16.6122	17.876	17.5124	17.495	17.486	18.1751	16.2853	17.165	16.7883	17.1399	17.9898	17.0328	NA	16.2496
C1S_HUMAN	TNFDNDIALVR	2	23.46	-0.218	-1.48	0.14539	2.2	0.14539	23.5752	23.9237	22.9744	23.0239	23.0567	23.0381	23.18	23.5006	23.3391	23.2775	23.3144	23.4398	23.1502	23.5025	23.1494	23.1769	23.4848	23.8384	23.432	23.7117	23.0974	23.3521	23.8367	24.006	23.3986	23.5977	23.4703	23.0745	23.3022	23.4668	24.3329	24.282	23.1506	23.312	23.4251	23.2783	23.3963	23.3776	24.134	24.1553
C1S_HUMAN	VEDPESTLFGSVIR	2	22.37	-0.19	-0.99	0.32985	0.97	0.32985	23.0158	22.7709	21.7552	21.9009	22.0769	22.2183	21.96	22.7859	22.1013	22.0105	22.2766	22.108	22.1734	21.789	22.2233	22.179	22.307	22.7311	22.3551	22.6887	22.3491	22.6691	22.4685	22.8471	22.3056	22.4882	21.7833	22.0858	22.5167	22.0092	23.6633	23.5033	22.0641	21.7984	22.2389	21.8046	22.0187	22.0886	23.4618	23.063
C1S_HUMAN	VEKPTADAEAYVFTPNMICAGGEK	3	21.18	-0.23	-1.03	0.30898	1.06	0.30898	21.3368	22.6549	21.2566	21.3769	20.0419	NA	21.0446	21.3932	20.897	20.5433	21.3503	21.2254	NA	20.7797	20.3429	21.1311	20.9414	20.8317	21.175	20.9748	20.7607	NA	21.1628	20.9921	20.9862	NA	20.9043	21.4434	21.3654	21.3725	22.1021	21.7507	20.9457	20.8879	NA	20.9483	21.848	21.1783	21.7703	21.6644
C1S_HUMAN	VGATSFYSTCQSN(de)GK	2	NA	NA	NA	NA	NA	NA	NA	NA	NA	NA	NA	NA	NA	NA	NA	NA	NA	NA	NA	NA	NA	NA	NA	NA	NA	NA	NA	NA	NA	NA	NA	NA	NA	NA	NA	NA	NA	NA	NA	NA	NA	NA	NA	NA	NA	NA
C1S_HUMAN	YHGDPMPCPK	2	19.26	-0.289	-1.65	0.10583	2.73	0.10583	19.5954	19.1137	NA	18.8382	18.4861	17.9518	19.1525	19.2816	19.0083	18.9003	19.2365	19.2213	19.1344	18.9037	19.3657	19.429	19.2001	19.0837	19.6965	19.5736	18.94	19.2898	20.211	19.7107	19.3056	18.8502	19.1359	19.3743	19.0138	19.2985	20.2681	19.9736	19.3503	19.1287	19.0734	18.8197	19.5971	19.17	19.8177	19.5552
C99L2_HUMAN	APAKPPGSGLDLADALDDQDDGR	3	19.18	0.018	0.07	0.94857	0	0.94857	18.657	19.227	19.3242	19.5758	NA	NA	18.9398	19.8176	NA	NA	NA	18.6667	NA	19.5659	NA	19.518	18.9386	NA	NA	18.9692	18.8503	19.0745	NA	NA	18.8872	NA	NA	NA	NA	NA	NA	NA	18.8314	19.5947	18.9818	NA	NA	20.015	NA	18.9755
C99L2_HUMAN	DLEDIVGGGEYKPDK	3	20.72	0.42	2.52	0.01608	6.34	0.01608	20.9431	20.6912	21.2113	21.3427	20.7286	20.7881	20.6542	20.8134	21.1057	21.0467	20.4117	NA	20.6629	NA	20.8314	21.2489	20.8563	21.0676	20.87	21.4532	20.7564	20.8295	20.5139	20.7023	20.3339	19.784	19.8453	NA	NA	NA	19.9264	20.0352	20.7397	20.8921	20.4368	20.451	21.0526	21.2625	20.4294	20.6325
C99L2_HUMAN	RKPIAGGGGFSDK	2	17.8	0.241	1.16	0.25647	1.34	0.25647	16.9534	17.446	18.6901	19.027	17.2948	NA	18.414	17.91	NA	NA	NA	17.8917	NA	18.1015	18.0943	18.2043	17.6822	NA	17.9512	17.7984	17.7501	NA	17.2106	17.3519	17.6912	17.7328	NA	17.538	18.3533	NA	17.1392	17.4969	NA	17.7532	NA	18.1843	NA	NA	17.4014	17.5873
CA2D1_HUMAN	DYCNDLK	2	17.32	0.065	0.21	0.83367	0.05	0.83367	NA	NA	17.6303	17.3815	17.5442	NA	NA	NA	17.6818	16.7541	NA	NA	NA	NA	NA	NA	17.7075	17.6284	17.2219	16.6857	16.4498	17.062	17.3968	NA	NA	NA	NA	NA	NA	16.9613	NA	NA	17.5573	17.4257	NA	17.1763	18.1382	NA	NA	NA
CA2D1_HUMAN	EAGENWQENPETYEDSFYKR	3	19.3	-0.066	-0.3	0.76456	0.09	0.76456	19.408	NA	20.1491	NA	NA	NA	NA	19.5782	19.3003	19.3359	19.2897	NA	19.0908	NA	NA	18.9053	18.2524	NA	19.0451	NA	19.2794	NA	18.8567	NA	19.206	NA	18.9448	NA	19.7171	19.6535	19.1916	NA	19.6455	19.1109	NA	NA	19.6348	19.6359	NA	NA
CA2D1_HUMAN	FFGEIDPSLMR	2	20.43	3.993	4.61	0.00536	21.22	0.00536	NA	NA	22.4272	NA	NA	NA	NA	NA	NA	NA	NA	NA	NA	NA	NA	NA	NA	NA	NA	NA	NA	NA	NA	NA	NA	NA	NA	NA	NA	18.4338	NA	NA	NA	NA	NA	NA	NA	NA	NA	NA
CA2D1_HUMAN	FTLCPN(de)GYYFAIDPNGYVLLHPN(de)LQPK	3	NA	NA	NA	NA	NA	NA	NA	NA	NA	NA	NA	NA	NA	NA	NA	NA	NA	NA	NA	NA	NA	NA	NA	NA	NA	NA	NA	NA	NA	NA	NA	NA	NA	NA	NA	NA	NA	NA	NA	NA	NA	NA	NA	NA	NA	NA
CA2D1_HUMAN	FVVTDGGITR	2	20.63	-0.064	-0.35	0.73226	0.12	0.73226	20.8622	20.667	21.2277	21.3793	20.162	20.4301	20.2991	NA	NA	NA	20.6976	NA	20.4424	NA	20.2846	20.0227	20.9101	20.9494	20.2504	20.4533	20.6483	20.7496	20.3855	20.418	20.6632	20.607	NA	20.0637	21.3606	NA	20.444	NA	21.4251	20.9106	NA	NA	NA	20.4236	20.3905	20.8483
CA2D1_HUMAN	GPIQWMACENK	2	20.4	-0.109	-0.54	0.59433	0.29	0.59433	20.7848	21.0463	21.1447	20.9188	19.4538	19.4835	20.2918	20.4366	20.3066	20.5736	19.8291	19.9656	20.1037	20.4484	19.8467	20.142	20.9653	20.4553	20.2731	20.4293	20.3142	20.1817	20.3224	20.3803	20.1476	20.4579	19.1638	19.5051	21.0754	21.3302	20.0041	19.6041	20.9105	21.1075	20.2317	20.7613	20.6145	20.9187	20.7401	21.2974
CA2D1_HUMAN	GYYYEIPSIGAIR	2	21.21	-0.118	-0.6	0.5512	0.36	0.5512	21.5242	21.7143	21.8298	21.8184	20.9382	21.0291	20.7506	21.2057	21.2376	21.2969	21.041	20.8271	21.2552	20.9207	20.3537	20.972	21.248	21.112	21.0368	21.1369	21.2425	21.4249	20.9963	21.2981	21.2226	21.5026	19.8254	20.1828	21.861	21.6653	20.374	20.4327	21.5678	22.2386	21.605	21.7164	21.4383	21.7126	NA	21.7305
CA2D1_HUMAN	IIMLFTDGGEER	2	19.86	-0.304	-1.06	0.29712	1.13	0.29712	20.0952	NA	19.7344	18.0714	19.5243	19.7943	NA	NA	20.0687	20.1366	19.0107	19.467	19.9784	20.2101	NA	19.4572	20.1603	19.6282	NA	19.7027	NA	19.7336	NA	19.2671	19.6998	NA	18.9996	NA	20.4139	20.443	NA	NA	20.532	21.1166	20.3915	20.5037	20.068	20.0454	NA	NA
CA2D1_HUMAN	IKPVFIEDANFGR	3	22.38	-0.062	-0.33	0.74035	0.11	0.74035	22.6436	22.442	22.7335	22.7063	22.0155	22.2641	22.105	22.4688	22.625	22.4748	21.6991	22.2303	22.3548	22.4095	21.6139	22.2452	22.6572	22.7881	22.1185	22.3256	22.7483	22.6241	22.2881	22.3387	22.9	22.7047	21.1566	20.8794	22.894	22.9715	21.6155	21.5307	22.53	22.8368	22.8039	22.7509	22.6672	22.8605	22.3817	22.6719
CA2D1_HUMAN	INTQEYLDVLGR	2	20.04	-0.047	-0.26	0.79487	0.07	0.79487	20.4502	20.499	20.6205	20.6324	19.5499	19.5919	19.8075	20.2668	20.2055	20.0194	19.3661	19.7829	19.9284	19.874	19.357	20.2228	19.8956	19.9914	19.8429	20.118	19.9428	19.8674	19.8502	20.1574	20.0045	20.3209	19.2227	NA	20.534	20.6511	19.6006	19.6664	20.0878	20.7044	20.438	20.3375	19.7661	20.4574	20.0031	19.8241
CA2D1_HUMAN	INTQEYLDVLGRPMVLAGDK	3	21.53	-0.358	-2.08	0.04338	4.33	0.04338	22.0581	21.9249	21.7932	22.1458	21.1162	20.8988	21.4353	21.4664	21.5913	21.4732	20.9203	21.0843	21.2117	21.2621	21.0739	20.422	21.2605	21.0552	21.391	21.4593	22.2239	22.0671	21.7054	21.3892	21.5598	21.6691	21.0228	20.9829	22.0977	22.106	20.6608	20.9572	22.1807	22.1892	21.7142	21.9845	21.6377	21.8847	22.0937	22.069
CA2D1_HUMAN	KTPNNPSCNADLINR	2	19.09	-0.132	-0.54	0.59541	0.29	0.59541	18.6098	19.4136	17.8845	18.9522	18.1446	18.7799	19.1387	19.7393	19.5576	19.4019	19.3349	18.7568	19.1055	19.101	18.8004	18.8218	19.1614	19.3839	18.7828	19.2947	18.7796	19.0317	18.8525	19.2819	18.6549	19.3523	NA	18.224	19.9536	19.9379	18.7604	18.7709	19.6523	20.1552	18.2693	19.6122	19.4102	20.0369	18.8254	18.6902
CA2D1_HUMAN	LEETITQAR	2	20.54	0.027	0.15	0.88496	0.02	0.88496	20.1144	20.343	20.4082	21.2456	20.4482	20.453	20.656	20.4439	20.6982	20.7432	20.1629	20.1861	20.3575	20.7217	20.2948	20.415	21.06	21.1212	20.4247	20.742	20.4	20.848	20.9111	20.5598	20.6381	20.3026	19.29	19.8475	21.0943	21.1637	19.7785	20.2762	20.9279	21.3134	20.7188	20.9899	20.4247	20.782	19.9677	20.2689
CA2D1_HUMAN	LLIQAEQTSDGPNPCDMVK	3	19.43	-0.15	-0.72	0.4779	0.51	0.4779	19.5292	19.5895	18.9888	19.5921	18.9829	18.8048	18.6658	19.3694	20.3205	19.4289	19.3262	NA	18.4363	19.4371	19.0356	19.192	19.7714	19.8745	19.5081	19.8942	19.4892	19.4615	19.2459	19.0788	19.4394	19.1192	NA	NA	19.6269	19.7816	18.8012	18.9351	20.4084	20.1769	19.1311	NA	19.9622	19.6731	19.6719	19.802
CA2D1_HUMAN	LLKPAVVGIK	2	19.39	-0.092	-0.21	0.83431	0.04	0.83431	NA	NA	19.9636	19.8874	NA	NA	NA	NA	NA	NA	18.6069	19.0947	19.132	NA	NA	NA	NA	NA	NA	NA	19.3197	19.2146	NA	NA	NA	NA	18.4303	17.8679	20.2246	20.2088	NA	NA	20.1543	19.7519	19.2766	19.8386	18.7564	19.824	NA	NA
CA2D1_HUMAN	MIDGESGEK	2	16.14	-0.252	-0.54	0.59395	0.3	0.59395	NA	NA	16.7366	16.7949	NA	NA	15.8424	NA	15.6829	15.7388	NA	15.4101	NA	NA	NA	NA	NA	NA	NA	NA	NA	NA	NA	NA	NA	NA	NA	NA	15.507	15.942	NA	NA	16.264	16.1094	16.5422	16.6483	17.2632	15.4372	NA	NA
CA2D1_HUMAN	MQEDLVTLAK	2	21.48	-0.27	-1.22	0.23151	1.5	0.23151	21.5043	21.204	NA	NA	21.1825	20.9454	21.2539	NA	NA	NA	20.8923	NA	21.4211	NA	NA	21.4222	22.1013	21.2985	NA	21.2481	22.1681	22.2442	21.7141	21.1546	22.1867	21.502	NA	NA	21.426	NA	21.2096	NA	21.7127	21.7463	21.234	NA	NA	NA	21.2763	NA
CA2D1_HUMAN	NREEDPSLLWQVFGSATGLAR	3	20.86	-0.565	-2.08	0.04366	4.32	0.04366	20.7622	20.88	21.8915	22.0355	20.0152	19.6251	20.7202	20.8884	21.0594	20.9012	21.1593	20.9712	21.0653	20.7984	20.7849	20.7903	18.7404	17.3664	20.5739	20.4679	20.8272	20.5685	20.8428	20.6761	20.9858	21.0161	20.5849	20.8701	21.7321	21.5938	20.6428	20.7341	21.5873	21.5955	21.7508	21.5668	21.256	21.8255	21.0801	21.0686
CA2D1_HUMAN	QLVEIAAR	2	20.33	0.018	0.1	0.92145	0.01	0.92145	20.3241	NA	20.28	20.2575	20.8729	20.8118	20.4087	20.1419	20.0541	20.1799	NA	NA	20.1341	NA	19.9842	20.115	21.243	20.8823	19.8446	20.0781	19.7367	19.8623	20.3929	NA	20.3314	20.5284	NA	NA	20.3384	20.2862	NA	NA	20.7086	20.6153	NA	NA	20.7849	NA	19.9849	19.978
CA2D1_HUMAN	SGPGAYESGIMVSK	2	19.24	0.008	0.04	0.97165	0	0.97165	19.7079	19.5869	19.5326	19.5407	18.6513	18.4628	19.1795	19.2263	19.4459	18.9381	NA	NA	19.0039	18.2148	19.1832	18.6965	19.9533	19.8605	19.742	18.9022	19.479	19.134	19.6571	18.961	18.7826	NA	NA	NA	19.9703	19.4268	NA	18.2036	19.6935	19.791	18.8117	19.1788	18.716	19.4005	19.411	19.5626
CA2D1_HUMAN	SQEPVTLDFLDAELENDIK	3	20.89	-0.014	-0.06	0.95367	0	0.95367	21.2004	21.3711	21.56	21.6628	20.0303	20.6431	20.7154	20.8794	21.1928	21.6511	NA	20.3838	20.7833	20.9556	20.5726	20.7825	20.3294	20.4479	21.1551	20.5747	21.0534	20.7114	20.5556	20.5188	20.9158	21.2635	19.5505	18.5491	21.2158	21.1578	20.2132	20.2539	21.9477	21.7707	21.5943	21.2178	21.1942	21.5006	21.1607	21.3869
CA2D1_HUMAN	SYDYQSVCEPGAAPK	2	19.3	-0.041	-0.24	0.81193	0.06	0.81193	19.6288	19.6928	20.0322	20.1781	19.1237	NA	18.9258	19.1934	19.5395	19.3666	18.8789	18.7259	19.1107	18.7041	19.1032	18.7042	19.628	19.5858	19.0736	19.1048	19.147	18.8637	19.3338	NA	19.6974	19.2305	18.9325	18.5543	19.5041	19.6221	18.9125	18.6095	19.8988	19.3191	19.8787	19.8432	19.5858	19.5739	19.3716	19.1024
CA2D1_HUMAN	TASGVNQLVDIYEK	2	21.39	-0.026	-0.15	0.88058	0.02	0.88058	21.4369	21.7936	21.9973	22.1343	21.1336	21.3116	21.1791	21.6398	21.484	NA	21.0519	20.9772	20.8781	21.0636	20.8729	20.9785	21.7281	21.9531	21.0045	21.4118	21.294	21.6344	20.9259	21.1691	NA	21.3785	20.7255	20.8086	21.7799	21.6002	20.4426	20.7402	21.8662	22.0441	21.9103	21.9648	21.6727	21.4937	21.5973	21.5604
CA2D1_HUMAN	TPNNPSCNADLINR	2	18.64	-0.15	-0.77	0.44899	0.59	0.44899	18.6215	18.9246	19.2778	19.4896	18.2868	NA	18.4372	18.4674	18.644	18.5522	17.8698	NA	NA	18.3869	18.1926	17.9936	18.6003	18.8247	18.446	18.7768	NA	18.7653	NA	17.8728	18.9862	18.6787	NA	NA	18.9137	19.1868	17.846	18.258	18.9017	19.1004	NA	NA	19.126	18.7714	NA	18.8655
CA2D1_HUMAN	VFTFSVGQHNYDR	3	21.24	-0.31	-1.63	0.11072	2.65	0.11072	20.9423	21.1281	22.1373	22.4107	20.6944	20.6775	20.8361	20.8801	21.2333	21.3646	20.9934	21.4501	20.8475	21.078	20.4842	20.9783	20.9868	21.0608	20.519	21.0269	21.075	21.0436	20.577	21.5918	20.888	21.17	21.2447	21.4578	22.1778	22.1624	21.0326	20.741	21.3583	21.6498	22.1106	21.8829	21.4896	21.5855	21.1881	21.5078
CA2D1_HUMAN	VLLDAGFTN(de)ELVQNYWSK	2	18.85	-0.272	-1.09	0.2828	1.18	0.2828	18.4768	19.1223	19.6018	20.0513	18.5254	18.8172	18.8636	18.5497	19.0163	18.5053	19.3637	18.8786	19.0197	18.3747	19.0048	18.5744	17.9094	16.9	18.3225	18.4685	18.9642	18.6429	18.943	18.3584	18.9378	18.8528	18.2654	18.962	19.6784	19.2506	17.9757	18.5645	20.0431	19.0725	19.8495	19.3139	19.4134	18.9922	18.6132	19.0852
CA2D1_HUMAN	VQAAHQWR	2	17.38	-0.026	-0.13	0.90102	0.02	0.90102	17.0725	17.3409	18.2035	17.6864	16.3428	16.6763	17.9575	17.6607	16.7058	17.139	17.3396	17.1187	17.7218	17.4237	16.9283	17.4166	17.9261	17.3275	17.9534	16.965	17.6966	17.0465	18.1397	17.0276	17.2633	17.1597	16.6427	NA	17.965	17.6679	17.4289	17.221	17.2271	17.3985	17.6993	17.6704	17.432	17.6058	17.0631	NA
CA2D1_HUMAN	YQDLYTVEPNNAR	2	19.49	-0.073	-0.41	0.68273	0.17	0.68273	19.8976	19.7162	19.7518	20.2419	19.142	18.7429	NA	19.7933	19.533	19.0483	19.1509	18.7538	NA	NA	19.1584	18.9653	19.7405	19.7323	19.5601	NA	19.4176	19.3191	19.2872	19.4399	19.54	19.5656	NA	NA	NA	19.5387	19.0145	NA	NA	19.4561	19.8164	19.7796	19.7592	19.6202	20.012	19.649
CA2D1_HUMAN	YYPASPWVDNSR	2	19.64	-0.274	-1.42	0.16474	2.01	0.16474	NA	19.3983	19.9678	20.1839	19.1445	NA	19.1773	19.6565	19.9932	19.4317	18.6172	19.2736	NA	19.4247	19.7553	19.1506	19.6696	19.5444	19.5696	19.6883	20.0043	19.4202	19.5969	19.1653	20.0774	NA	NA	NA	20.1249	20.2354	19.1466	NA	19.9677	20.2168	19.937	19.8134	20.2246	20.0399	19.3213	19.1194
CAB45_HUMAN	DLGGFDEDAEPR	2	20.5	0.068	0.44	0.66145	0.19	0.66145	20.7883	20.7644	19.9114	20.3495	20.8304	20.6235	20.2183	20.5183	20.6164	20.6339	20.125	20.4454	20.5411	20.3356	20.5393	20.5692	21.11	21.0481	19.9621	20.7788	20.2462	20.5617	20.6258	20.9061	20.7015	20.7439	20.1685	19.8964	20.6928	20.6936	20.2222	20.2296	20.3301	20.2445	20.7409	20.0523	20.4673	20.2218	20.7952	20.8126
CAB45_HUMAN	GFHQEVFLGK	2	NA	NA	NA	NA	NA	NA	NA	NA	NA	NA	NA	NA	NA	NA	NA	NA	NA	NA	NA	NA	NA	NA	NA	NA	NA	NA	NA	NA	NA	NA	NA	NA	NA	NA	NA	NA	NA	NA	NA	NA	NA	NA	NA	NA	NA	NA
CAB45_HUMAN	LEMDGHLNR	2	17.89	-0.108	-0.34	0.73605	0.12	0.73605	NA	NA	19.0852	18.1454	NA	NA	NA	NA	NA	NA	18.1029	17.6185	17.76	17.4871	NA	17.301	17.6334	NA	17.5105	NA	NA	NA	17.7708	NA	NA	18.0871	NA	17.1154	18.1493	NA	NA	16.8443	18.3032	NA	18.4895	17.9861	18.5549	NA	NA	NA
CAC1A_HUMAN	AGGSGPPQQQQQQQ(de)QQ(de)Q(de)QAVAR	3	NA	NA	NA	NA	NA	NA	NA	NA	NA	NA	NA	NA	NA	NA	NA	NA	NA	NA	NA	NA	NA	NA	NA	NA	NA	NA	NA	NA	NA	NA	NA	NA	NA	NA	NA	NA	NA	NA	NA	NA	NA	NA	NA	NA	NA	NA
CAC1A_HUMAN	PDHTTVDIPPACPPPLNHTVVQVNK	3	18.6	-1.314	-1.83	0.11614	3.34	0.11614	NA	NA	NA	NA	NA	17.8584	NA	NA	NA	18.4652	NA	NA	NA	NA	NA	NA	NA	NA	NA	NA	NA	NA	NA	NA	NA	NA	NA	NA	NA	NA	NA	NA	NA	19.4756	NA	NA	NA	NA	NA	NA
CAC1E_HUMAN	Q(de)SRSPSEGRSQTPNR	2	NA	NA	NA	NA	NA	NA	NA	NA	NA	NA	NA	NA	NA	NA	NA	NA	NA	NA	NA	NA	NA	NA	NA	NA	NA	NA	NA	NA	NA	NA	NA	NA	NA	NA	NA	NA	NA	NA	NA	NA	NA	NA	NA	NA	NA	NA
CAD13_HUMAN	DIQGSLQDIFK	2	23.04	-0.056	-0.25	0.80066	0.06	0.80066	23.2539	23.3848	23.6851	24.0582	22.5705	22.6493	22.5538	22.9165	23.5561	23.6573	22.8833	22.9732	22.8732	22.9425	22.3286	22.4214	23.3705	23.1505	22.4556	22.5229	23.1446	23.037	22.6936	22.2333	23.176	22.9381	21.5349	22.0517	23.6422	24.0136	22.0007	22.45	23.6833	23.5931	24.0625	23.9719	23.5376	23.8687	22.7286	22.9598
CAD13_HUMAN	INENTGSVSVTR	2	18.52	-0.058	-0.27	0.78478	0.08	0.78478	18.5754	18.1646	19.3599	19.025	NA	18.2396	18.2429	18.1106	18.7642	19.0778	17.5997	18.3155	17.9027	18.2935	18.4145	18.3214	18.9029	19.196	17.9565	18.6619	18.3143	18.7875	18.2778	18.8485	18.3986	18.4249	NA	17.7137	18.6479	18.9376	17.4303	18.06	18.4573	18.9953	19.1949	19.2277	19.2719	18.784	18.4584	18.3626
CAD13_HUMAN	SIVVSPILIPENQR	2	19.51	-0.092	-0.42	0.67438	0.18	0.67438	19.5543	19.5512	20.0039	20.6433	18.5166	18.9298	19.1635	19.4267	19.6787	19.7115	19.2353	19.3459	19.418	18.922	19.389	18.9502	20.2284	20.3399	18.8869	19.2311	20.018	19.7878	19.1741	18.7145	19.4992	19.7117	18.6768	18.2223	20.2853	20.2632	19.4629	18.9656	20.1879	19.9312	20.2105	20.0094	20.0967	19.6317	NA	18.9546
CAD13_HUMAN	TLEGPVPLEVIVIDQNDNRPIFR	3	19.94	-0.217	-0.86	0.39439	0.74	0.39439	20.0863	NA	21.1307	20.9502	18.8496	18.8011	19.4635	19.5346	20.3672	20.4472	20.1907	19.9858	19.8046	20.1016	19.6449	20.0354	18.5064	NA	19.5856	19.3901	20.1957	20.0346	NA	19.6375	19.1991	19.3547	NA	18.7095	20.7069	20.6695	19.6807	19.8562	20.33	20.2216	21.0291	20.8315	20.0825	20.6616	NA	NA
CAD13_HUMAN	TPHAEDMAELVIVGGK	3	21.74	-0.063	-0.27	0.78474	0.08	0.78474	22.6717	22.3942	22.2224	22.561	21.2152	21.4725	22.0289	21.9139	21.7016	21.5554	21.4118	21.4463	21.6753	21.3635	20.7045	20.5538	22.169	22.1464	21.0942	21.4461	22.1995	22.1248	22.0104	21.7092	22.0056	21.9455	19.9399	19.9687	22.1896	22.2094	20.6566	NA	21.8697	21.8799	22.0523	22.0358	21.937	22.4032	22.5707	22.2535
CAD13_HUMAN	VNSDGGLVALR	2	22.17	0.157	0.66	0.51175	0.44	0.51175	22.4367	22.1483	22.3147	23.093	21.9256	21.8159	22.2369	22.2451	22.8369	22.9548	21.241	21.5454	22.3208	22.3918	21.8899	21.7206	22.7241	23.2517	21.9279	22.0108	22.1504	22.3484	22.0399	21.9515	22.0197	22.113	20.0271	20.1096	22.7532	23.0988	21.4736	21.3998	22.5668	22.9631	22.6115	22.8858	22.4234	22.7521	22.1761	22.0204
CAD13_HUMAN	VVDSDRPER	2	14.03	-0.138	-0.37	0.71232	0.14	0.71232	NA	NA	14.9027	14.5592	NA	NA	13.6699	NA	NA	NA	13.8657	13.8862	13.6368	NA	NA	NA	14.2457	NA	13.2465	NA	NA	NA	NA	NA	NA	NA	13.0574	12.7379	NA	NA	NA	NA	14.151	NA	14.7873	14.9169	14.633	14.1285	NA	NA
CAD13_HUMAN	YEVSSPYFK	2	22.28	-0.139	-0.81	0.42296	0.65	0.42296	22.1144	22.3918	23.2314	23.0373	21.7354	21.8844	21.938	21.9536	22.4152	22.6223	22.1788	22.116	22.1347	22.2426	21.8242	21.612	22.4761	22.7181	21.7395	21.7846	22.4958	22.2905	22.0668	22.4202	22.1519	22.47	21.5367	21.4597	22.8031	22.8308	21.7791	21.8332	22.5689	22.4053	23.1442	23.1749	22.8315	22.6967	21.8814	22.0866
CAD18_HUMAN	HIEGETEVHHRPK	2	17.92	0.408	2.25	0.02986	5.05	0.02986	18.2083	16.9512	18.2934	18.3585	18.2166	18.0778	19.166	18.9456	18.3033	18.0608	17.9075	18.1388	17.9427	18.08	18.2533	17.8685	18.1353	17.8006	17.9322	17.8663	17.3777	17.5298	18.2687	18.2051	17.4876	17.4154	18.165	17.8384	17.4326	17.4618	17.5039	17.4839	18.1615	18.0336	17.9912	17.7468	18.3093	17.6851	17.1362	17.1079
CAD19_HUMAN	MN(de)CYLLLR	2	NA	NA	NA	NA	NA	NA	NA	NA	NA	NA	NA	NA	NA	NA	NA	NA	NA	NA	NA	NA	NA	NA	NA	NA	NA	NA	NA	NA	NA	NA	NA	NA	NA	NA	NA	NA	NA	NA	NA	NA	NA	NA	NA	NA	NA	NA
CADH2_HUMAN	DVHEGQPLLNVK	2	23.15	0.337	1.73	0.0904	3	0.0904	23.2085	23.2142	23.423	22.5874	23.0919	23.2618	23.6352	23.5734	23.0881	23.2676	22.9083	23.2052	23.23	23.2252	23.733	23.397	23.6077	23.613	23.5348	23.6132	23.1352	23.3903	23.34	23.2909	23.3462	23.289	22.3784	22.5584	22.0504	23.1712	22.1605	22.6247	23.2241	23.4711	22.1129	23.2644	23.5684	23.1571	23.0418	23.0942
CADH2_HUMAN	ESAEVEEIVFPR	3	19.32	0.137	0.66	0.51246	0.44	0.51246	18.9417	18.9413	18.9366	19.728	19.3374	19.0539	19.4876	19.68	19.3681	19.2249	19.1943	NA	19.3594	NA	19.5147	19.2832	19.9241	19.6831	19.3499	19.4763	19.4323	19.3498	19.4685	19.1525	19.0998	NA	18.3328	NA	20.2137	19.1166	NA	18.2867	20.1937	19.7495	19.6286	NA	19.1803	19.4523	19.1262	18.6754
CADH2_HUMAN	FLIYAQDK	2	21.35	0.084	0.63	0.53458	0.39	0.53458	21.5317	21.221	21.9074	21.8593	21.057	21.0507	21.2493	21.4451	21.4047	21.3651	21.3143	21.0077	21.1164	21.3424	21.2951	21.4957	21.4729	21.5504	21.6029	21.6079	21.4173	21.5425	20.9094	21.1036	21.3212	21.3669	21.0261	20.6014	21.5071	21.5456	20.7601	20.7629	21.6514	21.7893	21.4619	21.4071	21.6197	21.3441	21.6858	21.3847
CADH2_HUMAN	FLIYAQDKETQEK	2	21.18	0.328	0.99	0.33186	0.98	0.33186	NA	20.9693	20.1087	19.6742	21.3699	21.4873	NA	NA	NA	NA	NA	22.2805	NA	NA	NA	21.8951	21.7548	21.5547	NA	22.0391	NA	21.6754	NA	21.84	NA	21.4323	NA	21.2494	20.6529	20.6114	NA	21.9642	NA	NA	20.1761	NA	NA	20.2009	NA	20.6824
CADH2_HUMAN	KVQYESSEPADFK	2	19.61	0.43	1.57	0.12411	2.46	0.12411	19.9671	19.0786	20.1797	18.7828	19.9729	19.0863	20.2402	19.4109	19.7541	19.355	19.2647	19.3999	19.5429	19.6913	19.9522	20.3133	20.6148	20.2426	20.457	20.7684	20.0576	19.7195	19.7726	19.7065	20.1213	20.1898	18.9371	18.0519	19.4239	18.6041	19.1951	19.523	19.3168	19.9141	NA	18.5044	NA	19.5655	19.8463	18.7074
CADH2_HUMAN	LSLKPTLTEESVK	2	23.05	0.153	0.72	0.47771	0.51	0.47771	22.7182	23.5403	23.2626	23.3522	22.2606	22.3222	22.9908	23.5903	23.4498	23.1715	23.0259	22.8943	23.0285	23.439	23.026	23.4253	22.5825	23.3831	23.3104	23.6875	23.2628	23.5485	22.1643	23.0356	22.8278	22.3244	22.6805	21.9193	23.5351	23.053	22.4092	22.639	23.5751	23.76	23.469	23.3002	23.4769	23.5101	22.3723	22.5287
CADH2_HUMAN	SFPLSSEHAK	2	19.79	0.121	0.78	0.44166	0.6	0.44166	19.5576	19.4691	20.5648	20.3651	19.4355	19.2599	20.0357	19.7517	19.635	19.7296	19.6508	19.9226	19.9202	20.4006	19.8381	19.9908	19.8984	19.7231	19.8558	20.0394	19.935	19.7258	19.5883	19.4252	19.665	19.4499	19.0305	19.3217	20.1839	20.1385	19.2134	19.4273	20.004	20.431	20.1086	20.2296	19.9303	20.2161	19.173	19.4195
CADH2_HUMAN	TGFPEDVYSAVLSK	2	20.45	0.002	0.01	0.99239	0	0.99239	20.9743	20.3516	20.605	20.9793	20.2713	20.1817	20.2126	20.4585	20.3244	NA	20.5294	NA	20.5886	20.2926	20.4784	20.5904	20.3538	20.0939	20.4094	20.2157	20.3069	NA	19.9049	NA	20.8407	19.5935	20.4242	NA	20.804	20.6889	20.6679	NA	20.8576	20.3768	20.5532	20.6326	20.4804	NA	NA	20.3173
CADH2_HUMAN	VDEDGMVYAVR	2	22.01	0.151	0.72	0.4752	0.52	0.4752	NA	NA	22.2713	22.3918	21.3626	NA	NA	NA	22.2077	21.9562	21.9102	22.0926	22.5296	NA	NA	NA	21.9883	21.8638	22.2945	21.9633	21.8613	NA	NA	NA	21.7234	21.1217	21.1332	NA	22.4597	22.4526	21.8061	NA	22.3717	22.2944	22.0309	21.8246	22.2495	22.0356	NA	NA
CADH2_HUMAN	VQYESSEPADFK	2	21.37	0.237	1.34	0.18598	1.81	0.18598	21.5042	22.0122	21.1972	21.6046	21.1986	21.0553	21.7566	21.2413	21.5093	21.4656	21.0904	21.5208	21.4611	21.779	21.4989	21.6402	21.4267	21.5932	21.6767	21.6324	21.5403	21.385	21.5151	21.1594	21.3416	21.0369	20.0034	20.4203	21.5613	21.6568	20.6751	21.2579	21.3304	21.9378	20.7215	21.0226	21.2474	21.6466	21.758	21.914
CADH2_HUMAN	YMQQNIR	2	16.9	NA	NA	NA	NA	NA	NA	NA	NA	16.6654	NA	NA	NA	NA	NA	NA	NA	NA	NA	NA	NA	NA	16.8077	17.228	NA	NA	NA	NA	NA	NA	NA	NA	NA	NA	NA	NA	NA	NA	NA	NA	NA	NA	NA	NA	NA	NA
CADH4_HUMAN	GTQYETNSMDFK	2	18.57	-0.111	-0.52	0.60508	0.27	0.60508	18.0361	18.6189	18.9175	19.1566	17.6529	18.1607	NA	18.0319	18.6292	19.0127	18.2571	18.2468	18.8431	18.5213	18.5059	18.5869	18.449	18.2304	19.0387	18.783	18.4279	18.1105	NA	17.4635	18.4366	18.6373	NA	NA	19.059	18.928	NA	NA	19.2995	18.9369	18.7876	19.0952	NA	18.7303	NA	NA
CADH4_HUMAN	VGADGTVFATR	2	19.18	0.047	0.26	0.79745	0.07	0.79745	18.7822	19.0306	19.6333	19.9035	18.9875	19.1477	19.0435	18.7926	19.4624	19.4068	19.4041	19.3176	19.3295	18.8904	19.5009	18.937	19.3927	19.19	18.8061	19.1194	19.0808	19.1914	18.7434	18.6587	18.38	18.9502	18.9284	18.1871	19.7969	19.9064	18.4869	18.8021	19.8601	19.3063	19.7829	19.706	19.2991	19.6946	19.2911	19.0837
CADM1_HUMAN	CEASNIVGK	2	18	0.179	0.55	0.58567	0.3	0.58567	17.6659	NA	16.8169	18.7736	18.5497	18.9086	17.7358	18.9785	18.2018	17.8146	17.0239	17.8141	17.6499	18.2887	17.8138	18.775	18.1838	18.1121	17.7195	18.6785	17.5644	17.7367	18.2406	19.1809	NA	17.4242	NA	18.2513	NA	17.2503	17.2229	17.8423	17.9616	18.9592	17.3763	17.8641	18.3516	18.6554	16.6561	17.9979
CADM1_HUMAN	EDDGVPVICQVEHPAVTGNLQTQR	3	20.45	0.239	0.9	0.37162	0.82	0.37162	21.1135	20.9556	20.4337	20.2266	20.2751	20.3822	20.5397	21.0163	20.6146	20.6079	21.4231	19.3785	20.2554	20.215	20.0105	20.5136	20.1461	20.3841	21.4551	20.8238	20.1689	20.1958	20.0711	20.2751	20.0417	20.3532	NA	19.4787	20.5477	20.0928	19.6803	NA	20.627	21.7912	21.3666	20.4838	20.2102	20.1214	20.0463	20.7694
CADM1_HUMAN	EGDALELTCEAIGKPQPVMVTWVR	3	22.51	-0.22	-0.8	0.43002	0.63	0.43002	22.5504	22.2045	22.9329	23.1696	21.9077	21.6371	22.5584	22.6837	23.1123	23.262	22.4176	23.18	22.5874	22.919	22.711	22.6972	21.0774	20.0237	21.7732	22.5172	22.2802	22.269	22.428	22.6538	22.2288	22.2701	21.5304	22.6635	23.4104	23.5645	21.8906	22.5581	23.4194	23.5846	22.6124	22.9158	22.3184	23.5314	21.9552	22.2428
CADM1_HUMAN	NLMIDIQK	2	21.26	0.06	0.31	0.76152	0.09	0.76152	NA	21.215	21.6186	21.5742	NA	NA	20.9948	21.1179	21.41	21.1117	21.4196	21.3152	21.4106	20.9194	21.3211	21.1817	NA	NA	NA	NA	20.9322	NA	NA	NA	NA	NA	21.243	20.9467	21.817	21.6541	20.755	20.4117	21.6998	21.054	21.6019	21.3565	21.639	21.1229	NA	21.0535
CADM1_HUMAN	SDDSVIQLLNPNR	3	21.54	0.233	0.56	0.57841	0.31	0.57841	22.4123	22.4051	21.981	22.1816	22.0524	22.0413	21.6351	22.0627	21.9153	22.0745	22.0134	19.1718	21.7482	21.669	19.7672	19.3565	21.8259	22.0746	21.8207	21.9082	21.7753	21.6908	21.3515	21.9624	21.6674	21.9788	NA	18.2325	22.0274	22.085	20.7028	21.3297	22.1389	22.1115	22.2084	22.0015	19.5177	21.8699	21.6483	21.7938
CADM1_HUMAN	SEVEEWSDMYTVTSQLMLK	3	18.76	-0.211	-0.63	0.53016	0.4	0.53016	19.3907	18.6738	19.304	19.4892	18.5438	18.7059	19.0926	17.9327	18.8617	18.1469	19.2538	18.9726	19.0037	18.2548	19.1915	18.4792	17.8302	16.2678	19.5744	18.0894	18.8704	17.9986	19.6843	17.7202	NA	18.4129	19.1779	18.5238	19.1798	19.1591	18.2133	18.035	19.7874	19.0577	19.3641	18.9326	19.5423	18.901	19.1829	18.9591
CADM1_HUMAN	YFCQLYTDPPQESYTTITVLVPPR	3	20.36	0.075	0.3	0.76478	0.09	0.76478	20.6347	NA	20.7421	20.5515	20.1024	NA	NA	NA	NA	NA	20.5004	19.9668	20.6482	NA	NA	NA	NA	NA	20.3365	NA	20.2882	NA	NA	NA	19.9772	19.7633	19.9711	19.9023	20.6484	NA	19.9503	NA	21.1024	20.6263	NA	20.2235	NA	21.5981	20.0007	20.0265
CADM2_HUMAN	AYLTVLGVPEKPQISGFSSPVMEGDLMQLTCK	3	19.9	-0.606	-1.34	0.19019	1.79	0.19019	18.6348	NA	20.9212	20.2655	NA	NA	18.0478	NA	20.3429	20.4758	20.2321	18.7425	20.4823	19.847	20.3918	18.9313	18.4978	NA	20.1484	18.723	20.2823	18.9087	18.8048	19.6344	NA	NA	19.0729	NA	19.8306	21.1792	NA	NA	21.1578	20.8435	21.2069	21.2674	20.2568	21.0657	18.8437	19.9569
CADM2_HUMAN	GKPLPEPVLWTK	3	20.07	-0.023	-0.12	0.90799	0.01	0.90799	20.3906	19.9804	20.0426	20.0755	19.7803	19.7833	20.2163	20.1426	19.4091	20.1615	19.6075	19.0921	19.6984	19.9464	20.581	20.3099	20.6283	20.2422	20.4004	20.2532	20.7161	20.7443	20.0653	20.4955	20.3251	20.2606	18.9098	NA	20.2026	19.8944	19.349	19.5228	19.7564	19.9589	20.9044	20.2706	20.6002	19.8336	20.0646	19.9997
CADM2_HUMAN	IIPSTPFPQEGQPLILTCESK	3	20.79	0.085	0.43	0.66767	0.19	0.66767	21.3214	21.0361	20.5243	20.7642	20.7327	20.4905	20.3512	20.6248	20.834	20.993	20.6288	20.4873	20.7544	20.0442	21.1246	21.143	21.0172	20.7945	20.9031	21.6604	21.1457	20.9015	20.1945	20.2964	20.8191	20.932	NA	19.5192	20.9867	21.2309	20.1935	19.9729	21.4644	21.2933	21.3983	21.3244	20.9515	21.1089	20.7521	20.0977
CADM2_HUMAN	SDDGVAVICR	2	19.3	0.077	0.38	0.70317	0.15	0.70317	18.8263	19.3017	19.5492	19.8132	19.3546	19.096	19.0687	19.1131	19.3955	19.5849	19.3391	18.5505	19.0829	19.4171	19.352	19.0886	19.7033	19.917	19.1407	19.385	19.2009	19.4869	19.276	18.783	18.8331	19.1795	NA	18.4054	19.5051	19.4741	17.9424	NA	19.7664	19.8074	19.8796	19.7585	20.2704	19.5332	19.1499	19.1831
CADM2_HUMAN	YLKEEDANRK	2	14.42	0.251	1	0.32648	1	0.32648	NA	NA	15.5812	15.475	NA	NA	14.6408	14.2461	14.2318	14.3482	14.4781	14.5763	14.4672	14.1262	NA	14.1474	14.1055	NA	NA	14.2205	NA	NA	13.3287	NA	NA	NA	14.5804	NA	14.6307	14.2839	13.4167	NA	NA	14.2639	14.95	15.0938	14.3576	14.0513	NA	NA
CADM3_HUMAN	DHEDSSLQWSNPAQQTLYFGEK	3	21.88	0.128	0.8	0.42569	0.65	0.42569	22.3265	22.0576	21.8277	22.3293	21.592	21.201	22.3318	22.1699	22.143	21.9847	21.9021	21.8175	22.1183	21.9824	22.0873	22.4046	21.3002	21.1562	22.1246	21.9302	21.5656	21.5751	21.4755	21.6436	21.7008	21.6465	21.3614	21.5915	21.9792	22.196	21.4326	21.358	22.0905	22.5129	22.1313	22.182	21.7069	22.4545	21.7687	21.8576
CADM3_HUMAN	DTATLNCQSSGSKPAAR	2	18.1	0.486	1.32	0.19286	1.75	0.19286	18.109	18.2214	18.8562	18.5993	18.5501	15.7047	19.07	18.6821	19.0022	18.7035	18.4803	18.5428	18.6154	18.2236	18.9745	18.2435	18.4701	18.4969	18.4728	16.245	17.692	18.1752	18.5155	18.0661	16.0904	NA	18.0767	17.4214	18.465	18.7672	17.6805	17.8294	17.3628	17.6353	18.6473	18.9329	18.5873	18.3905	16.8407	16.6447
CADM3_HUMAN	EDDGASIVCSVNHESLK	2	22.38	0.045	0.16	0.8713	0.03	0.8713	20.9437	22.7845	22.3115	22.9632	22.0984	22.4031	22.7114	22.9019	20.7551	22.742	22.6455	22.4352	22.6759	22.6707	22.6343	22.692	22.4088	22.4913	22.3675	22.4842	22.306	22.4814	22.1097	22.1542	22.5121	22.3804	22.2306	22.1337	22.9058	22.8726	21.924	22.199	22.6899	22.6726	20.9545	22.6325	23.087	22.6174	22.125	22.23
CADM3_HUMAN	EKDTATLNCQSSGSKPAAR	3	18.08	0.707	3.37	0.00161	11.33	0.00161	18.2051	17.828	18.5177	18.4825	18.6803	18.4953	18.7704	19.0876	18.5028	18.5403	18.0162	18.6067	18.1371	18.4842	18.568	18.458	18.4585	18.3255	18.1581	18.3444	16.864	17.6415	18.3458	18.3861	15.9643	16.5819	18.2223	18.197	18.0958	18.2582	17.4244	17.4847	17.3412	17.6213	18.2975	18.3122	18.7623	18.283	16.9111	17.5292
CADM3_HUMAN	GNPVPQQYLWEK	2	22.48	0.232	1.43	0.16182	2.03	0.16182	22.425	22.6373	NA	22.7663	22.136	22.1697	22.7156	23.5557	NA	22.5664	22.3915	22.9234	22.8097	22.7027	22.6838	22.6631	22.2336	22.265	22.3402	22.6651	22.2488	22.2141	21.9865	22.4563	22.3329	22.2648	21.9318	22.0276	23.0352	22.6761	22.0617	22.1722	22.593	22.7494	NA	NA	22.4734	22.8083	22.2589	22.2671
CADM3_HUMAN	KGDQELHGEPTR	2	17.41	0.262	1.52	0.13665	2.3	0.13665	16.6722	16.9021	17.9283	17.8205	17.6325	17.3456	17.9628	18.0227	17.6454	17.4933	17.5171	17.9819	17.5965	17.5566	17.4554	17.604	17.5258	17.4537	17.2813	17.3403	16.8911	17.0771	17.5169	17.5447	16.9214	16.7878	17.1793	17.4325	17.8465	17.4938	17.1173	16.999	17.5491	17.3924	17.9967	17.9705	17.8455	17.6286	16.4757	15.8263
CADM3_HUMAN	LLLHCEGR	2	20.39	0.058	0.29	0.7751	0.08	0.7751	20.07	20.0633	19.8088	20.0498	20.2402	20.4568	20.8521	20.3275	19.8807	20.7236	19.9882	20.296	20.8583	21.2139	20.2171	21.0184	20.4302	20.4555	20.8562	20.5563	20.3971	20.2542	20.7373	20.4796	20.7088	21.0123	19.2426	19.8988	21.0901	20.6744	19.7395	20.4131	19.8398	20.5015	20.0247	20.0994	20.4072	20.956	20.279	20.4527
CADM3_HUMAN	SDSGTYGCTATSNMGSYK	2	19.09	0.293	1.48	0.14627	2.19	0.14627	19.5743	19.296	18.3012	18.4354	19.1255	19.1126	19.4725	19.3917	19.282	19.3197	18.2825	18.9138	19.231	19.1753	19.5969	19.5877	19.4909	19.0288	19.696	19.8357	18.7519	18.9703	19.4594	18.5106	19.1283	18.8207	NA	NA	19.4399	18.798	18.6423	19.0198	19.2791	19.2935	18.1004	NA	18.8535	19.3672	19.098	18.5416
CADM3_HUMAN	SLVTVLGIPQKPIITGYK	3	23.06	-0.133	-0.25	0.80083	0.06	0.80083	22.402	21.2434	24.0535	23.8106	21.4555	NA	21.0176	22.9925	23.7883	23.7513	23.4832	23.9046	24.0776	23.8109	23.2202	24.0814	NA	21.3479	22.8021	23.1161	22.9074	22.3375	NA	NA	21.9675	18.5009	22.8615	23.4532	24.5095	24.3294	23.4636	22.8374	24.2	24.004	23.9289	23.9836	23.6909	24.1123	21.6065	NA
CADM4_HUMAN	DDGGIIICEAQNQALPSGHSK	3	19.82	0.012	0.05	0.9572	0	0.9572	20.4475	20.6245	19.0176	19.3703	19.9776	19.7908	20.0197	21.2989	19.7165	19.6318	18.8842	18.9382	19.486	19.0855	19.3729	20.0299	20.2234	20.2535	19.99	20.2592	20.0852	19.9398	19.8758	19.7429	19.6117	19.8993	18.8349	19.1778	19.481	NA	19.3164	19.5516	19.7709	20.0739	20.2055	20.6229	20.1099	20.0561	20.125	20.1069
CADM4_HUMAN	EGDTLVLTCAVTGNPRPN(de)QIR	3	19.54	-0.198	-0.85	0.39945	0.73	0.39945	NA	19.29	19.611	NA	19.6976	NA	19.1751	19.5771	NA	18.7678	NA	18.546	NA	19.5962	19.311	19.9648	19.6817	19.86	19.8121	19.5691	20.2109	19.838	18.9134	19.6629	19.5182	19.9231	NA	NA	18.7537	19.6334	19.4245	18.6811	19.7429	19.7626	19.421	20.2089	NA	19.9499	19.5302	20.0596
CADM4_HUMAN	EQAVEGGEVELSCLVPR	2	19.61	-0.239	-1.38	0.17392	1.91	0.17392	19.6548	20.0621	19.0833	19.2452	19.8166	19.4951	19.548	19.6146	19.1911	19.4023	18.5345	18.7914	19.5459	19.3937	19.6201	19.567	19.6782	19.8088	19.9297	20.0521	19.9218	20.5537	19.4547	19.6255	20.0216	20.1875	NA	NA	19.5079	19.1406	19.2638	18.8742	19.4319	19.7216	19.6673	19.8046	19.7569	20.0272	20.1007	20.2702
CADM4_HUMAN	FQLEEFSPR	2	21.33	-0.136	-0.96	0.34044	0.93	0.34044	21.4731	21.4625	21.0142	21.1089	21.4283	NA	21.2282	21.6527	21.1638	21.0711	20.6474	20.6399	21.1969	NA	21.4275	21.4676	21.4119	21.5781	21.1064	21.4071	21.4832	21.5504	21.28	21.4645	21.5606	21.6895	NA	20.774	21.2673	21.1633	21.0993	20.7072	21.3926	21.6729	21.4521	21.3479	21.6658	21.8331	21.6229	21.7641
CADM4_HUMAN	IHASQAVVR	2	19.61	-0.029	-0.22	0.8243	0.05	0.8243	19.3128	19.5579	19.9411	19.9457	19.6493	19.5023	19.8948	19.5072	19.5997	19.5595	19.1854	19.352	19.638	19.4903	19.2764	19.5405	19.9038	19.9554	19.6111	19.4792	19.6311	19.9135	19.4149	19.5143	19.4435	19.6439	NA	NA	19.1797	19.4735	19.3711	19.1381	19.8329	19.8758	19.9928	19.9079	20.0423	19.8071	19.5798	19.478
CADM4_HUMAN	LHQYDGSIVVIQNPAR	3	21.33	-0.093	-0.66	0.51381	0.43	0.51381	21.4363	20.8405	21.124	21.7563	21.1309	20.8831	21.6451	21.5059	21.4905	21.523	21.1549	21.2123	21.3864	21.2934	21.5098	21.2389	21.2422	20.9421	21.297	21.0922	21.2998	21.4583	21.2869	21.0876	21.4492	21.3373	21.0818	21.278	21.417	21.484	20.8825	20.8238	21.6798	21.5943	21.6212	21.9412	21.7265	21.9066	21.1955	21.0128
CADM4_HUMAN	QTQYVLDVQYSPTAR	2	18.86	0.03	0.17	0.86383	0.03	0.86383	19.28	NA	18.8145	18.7759	18.8661	NA	19.2001	19.0346	18.2658	18.4686	NA	NA	NA	19.2861	18.683	18.9042	18.4255	NA	19.1077	18.6925	18.9074	NA	18.3769	NA	19.2289	18.8966	NA	18.4529	NA	18.4972	18.7979	18.5018	19.1507	19.1231	NA	18.8928	19.4667	19.1752	NA	NA
CADM4_HUMAN	VWSVASTVR	2	21.12	-0.088	-0.47	0.63913	0.22	0.63913	21.5465	21.0207	NA	NA	21.2528	20.8608	20.946	20.8506	20.8257	20.7916	20.5863	NA	21.0612	21.066	20.9927	21.0927	21.6961	21.0189	21.5177	21.3173	21.722	21.7483	21.0661	20.8083	21.6508	21.2286	20.2573	NA	20.8441	20.8229	20.9945	21.1059	NA	21.4428	NA	20.6973	NA	21.9213	21.3527	20.9985
CAH1_HUMAN	ADGLAVIGVLMK	2	19.99	NA	NA	NA	NA	NA	NA	18.8161	NA	NA	NA	NA	NA	NA	NA	NA	NA	NA	NA	NA	NA	NA	20.6228	20.5219	NA	NA	NA	NA	NA	NA	NA	NA	NA	NA	NA	NA	NA	NA	NA	NA	NA	NA	NA	NA	NA	NA
CAH1_HUMAN	GGPFSDSYR	2	19.14	NA	NA	NA	NA	NA	NA	NA	NA	NA	NA	NA	NA	NA	NA	NA	NA	NA	NA	NA	NA	NA	19.2011	19.0714	NA	NA	NA	NA	NA	NA	NA	NA	NA	NA	NA	NA	NA	NA	NA	NA	NA	NA	NA	NA	NA	NA
CAH1_HUMAN	YSSLAEAASK	2	18.18	0.902	0.74	0.47872	0.55	0.47872	NA	17.2422	NA	NA	NA	NA	17.1891	16.7023	NA	NA	NA	NA	NA	NA	NA	NA	20.2277	20.3955	NA	NA	NA	NA	NA	NA	NA	NA	NA	NA	NA	NA	NA	NA	NA	NA	17.324	NA	NA	NA	NA	NA
CAH4_HUMAN	EQILAFSQK	2	18.92	0.024	0.11	0.91598	0.01	0.91598	19.07	18.7403	18.1784	NA	19.3512	19.6343	19.0336	19.4049	18.8462	NA	18.4508	18.2866	NA	NA	NA	18.4971	18.8692	19.4595	NA	19.2325	NA	NA	NA	18.849	19.5085	18.9807	NA	NA	18.9872	19.2844	NA	18.3235	19.6172	19.1304	18.4775	18.3034	18.7618	18.5866	NA	NA
CAH4_HUMAN	YLGSLTTPTCDEK	2	18.62	0.073	0.24	0.81607	0.06	0.81607	18.8255	18.5221	NA	NA	18.5507	19.1828	NA	NA	NA	NA	NA	NA	NA	NA	NA	17.7418	18.565	18.8532	18.9506	NA	NA	NA	NA	NA	NA	NA	NA	NA	NA	18.7088	NA	NA	18.9778	18.7578	17.851	NA	18.6424	NA	NA	18.5294
CAHD1_HUMAN	VLM(ox)DLLPVCN(de)Q(de)DGGN(de)K	2	NA	NA	NA	NA	NA	NA	NA	NA	NA	NA	NA	NA	NA	NA	NA	NA	NA	NA	NA	NA	NA	NA	NA	NA	NA	NA	NA	NA	NA	NA	NA	NA	NA	NA	NA	NA	NA	NA	NA	NA	NA	NA	NA	NA	NA	NA
CALL5_HUMAN	AFSAVDTDGN(de)GTINAQELGAALK	3	NA	NA	NA	NA	NA	NA	NA	NA	NA	NA	NA	NA	NA	NA	NA	NA	NA	NA	NA	NA	NA	NA	NA	NA	NA	NA	NA	NA	NA	NA	NA	NA	NA	NA	NA	NA	NA	NA	NA	NA	NA	NA	NA	NA	NA	NA
CALL5_HUMAN	NLSEAQLR	2	NA	NA	NA	NA	NA	NA	NA	NA	NA	NA	NA	NA	NA	NA	NA	NA	NA	NA	NA	NA	NA	NA	NA	NA	NA	NA	NA	NA	NA	NA	NA	NA	NA	NA	NA	NA	NA	NA	NA	NA	NA	NA	NA	NA	NA	NA
CALM_HUMAN	EAFSLFDKDGDGTITTK	3	20.87	0.173	0.84	0.4075	0.7	0.4075	20.6168	NA	21.2207	21.9558	20.5549	NA	20.8602	21.2276	NA	NA	20.5012	21.3673	20.7412	20.9561	20.6101	20.7829	21.1042	NA	21.0611	21.2495	20.6382	20.9286	20.8784	21.0227	20.5027	20.8995	19.6095	20.064	21.3623	21.0933	20.6793	20.9972	21.0032	21.196	20.659	20.6474	20.4911	21.4497	20.5612	21.0745
CALM_HUMAN	VFDKDGN(de)GYISAAELR	3	NA	NA	NA	NA	NA	NA	NA	NA	NA	NA	NA	NA	NA	NA	NA	NA	NA	NA	NA	NA	NA	NA	NA	NA	NA	NA	NA	NA	NA	NA	NA	NA	NA	NA	NA	NA	NA	NA	NA	NA	NA	NA	NA	NA	NA	NA
CALR_HUMAN	DDEFTHLYTLIVRPDNTYEVK	3	18.87	0.384	1.59	0.12721	2.52	0.12721	NA	NA	19.3743	NA	NA	NA	18.6059	19.0396	19.2938	NA	NA	19.9717	NA	18.6089	18.6268	18.52	NA	NA	19.1501	NA	18.8826	NA	18.3002	18.656	18.5244	NA	NA	NA	NA	NA	19.2492	19.1272	18.7272	NA	NA	NA	18.8382	NA	18.2393	NA
CALR_HUMAN	EQFLDGDGWTSR	2	21.12	0.115	0.61	0.54347	0.38	0.54347	21.4877	21.8986	20.9651	21.0383	21.2776	20.8861	20.9879	21.4328	21.1693	20.4137	21.0368	21.2855	20.9362	21.2558	21.1437	21.842	20.8624	20.6191	21.1689	21.7421	20.9744	20.9954	21.4736	21.5625	21.1674	21.0334	NA	NA	20.8122	20.5517	20.7241	21.412	20.8588	21.1519	NA	NA	21.3141	21.1357	20.7048	21.0406
CALR_HUMAN	FYALSASFEPFSNK	2	19.45	-0.091	-0.41	0.68505	0.17	0.68505	19.1745	18.7329	19.9884	20.1621	18.7311	18.7815	18.7686	19.1037	19.7401	19.7056	20.5691	20.0208	19.5822	19.6806	19.5424	19.8347	NA	17.5683	19.7437	19.7252	18.6263	18.3996	19.3593	19.1978	18.9644	19.0298	19.7514	19.9305	20.1122	19.7685	19.7248	19.5892	20.251	19.9915	19.5874	19.8028	19.3988	19.7333	18.9374	19.0437
CALR_HUMAN	HEQNIDCGGGYVK	2	18.98	0.067	0.28	0.78196	0.08	0.78196	18.7323	17.9144	19.9429	19.9327	17.5369	17.7793	19.3551	19.0117	19.4603	19.3981	19.7544	19.7544	19.4483	19.1295	19.8232	19.0656	18.0273	17.8311	19.2706	19.1717	18.4012	18.4866	19.1987	18.6955	18.492	18.5463	19.3339	19.4101	19.037	19.3514	19.2672	19.0056	19.6295	19.4943	19.236	19.4626	19.2324	19.1531	17.4607	18.1051
CALR_HUMAN	IKDPDASKPEDWDER	3	18.44	0.084	0.43	0.66979	0.18	0.66979	17.8503	17.5893	18.2102	18.9721	18.6122	18.0226	18.4595	18.7667	18.7312	18.8772	18.6889	18.967	18.8283	18.8299	18.7377	18.8528	17.7507	17.4326	18.5839	18.7902	17.9324	18.4342	18.8639	17.9912	18.2889	17.882	18.6975	18.7016	18.3041	18.6431	18.2124	18.5634	18.687	18.7097	18.7497	18.6052	18.6232	18.8584	17.848	17.2693
CALR_HUMAN	KPEDWDEEMDGEWEPPVIQNPEYK	3	19.68	-0.045	-0.15	0.88116	0.02	0.88116	NA	NA	19.5688	NA	NA	NA	NA	NA	19.2289	19.8513	19.574	NA	NA	19.6128	19.7225	20.1593	NA	NA	19.6021	19.8388	NA	NA	NA	NA	NA	NA	19.5179	19.8835	19.5959	19.3229	NA	NA	NA	NA	NA	NA	NA	20.0336	NA	NA
CALY_HUMAN	SILAAIGAYPLSR	2	19.62	0.001	0	0.99693	0	0.99693	20.0693	20.0116	19.9992	19.8475	19.7564	19.4622	18.9835	19.6654	19.6299	19.6325	19.4634	19.2076	19.5053	19.9771	19.758	19.8052	19.6758	19.5175	19.2154	19.2992	20.0117	19.6872	19.5493	19.4696	19.8923	19.5895	NA	NA	19.9119	19.713	19.0216	18.9474	20.0495	19.8473	19.491	19.5251	19.6134	19.8232	19.9781	19.1012
CART_HUMAN	ALDIYSAVDDASHEK	3	18.9	0.177	0.63	0.53306	0.4	0.53306	NA	18.9445	19.7679	19.5491	NA	18.1921	NA	19.0085	18.7809	18.533	NA	NA	19.0803	18.8059	20.1277	18.6711	18.9073	18.4936	19.0476	NA	19.1387	18.3231	NA	NA	NA	NA	NA	NA	18.5469	18.293	NA	NA	18.8821	18.8375	19.281	18.9728	19.0954	18.3537	18.8718	NA
CART_HUMAN	GTSCNSFLLK	2	20.12	-0.049	-0.11	0.91006	0.01	0.91006	NA	NA	20.4569	21.3466	NA	NA	NA	NA	NA	NA	19.6271	19.6148	NA	19.6457	NA	NA	NA	NA	NA	NA	NA	NA	NA	NA	NA	NA	NA	NA	20.1329	19.6559	NA	NA	20.3086	NA	20.4842	20.1443	20.324	19.7538	NA	NA
CART_HUMAN	YGQVPMCDAGEQCAVR	2	20.3	0.004	0.01	0.98811	0	0.98811	20.6235	20.5877	20.8867	21.221	19.5553	19.68	19.7327	19.7852	20.4816	20.2691	19.4342	19.9224	20.0924	20.4399	20.697	20.4828	20.3758	20.0375	20.8426	20.9767	21.8378	21.5499	20.1936	19.1425	19.6005	19.8448	18.7908	19.448	20.2909	20.8278	19.9727	19.2995	21.0208	20.8544	20.5914	20.7494	20.3834	20.9341	20.2781	20.4398
CATB_HUMAN	DIMAEIYK	2	19.32	0.145	0.69	0.4967	0.47	0.4967	18.9895	18.9644	18.9386	18.6217	19.6156	19.2134	18.6492	18.9497	19.1929	18.9726	18.9732	NA	19.3709	19.3035	20.3138	20.2851	20.037	19.7854	20.2699	19.9507	NA	18.4684	19.8117	20.0214	19.3572	NA	18.9728	18.7888	19.1158	19.1482	19.9561	19.8414	20.0557	19.6718	18.6849	18.2932	18.8221	18.495	19.7872	19.2627
CATB_HUMAN	EQWPQCPTIK	2	22.39	-0.02	-0.11	0.9111	0.01	0.9111	NA	22.0257	22.0994	22.0433	21.9756	NA	21.9481	21.8769	22.669	NA	22.0228	NA	22.9314	NA	23.0364	23.0823	22.2862	22.1718	22.7598	22.6661	21.9488	NA	NA	22.5161	22.1717	NA	NA	NA	22.4401	22.3441	22.7638	22.7538	22.6449	22.8613	22.1122	21.7894	22.1539	22.57	22.8033	22.2268
CATB_HUMAN	GQDHCGIESEVVAGIPR	3	19.8	0.147	0.72	0.47547	0.52	0.47547	19.7704	19.5308	NA	19.2595	19.8893	19.8182	19.0382	19.8876	20.0841	19.744	19.1089	19.7244	19.7473	20.1372	20.1219	20.3939	20.43	20.4575	20.2528	20.3678	19.1249	19.2063	19.6875	20.1797	19.9518	19.8791	18.8744	19.7266	19.4535	19.6108	20.5794	20.7301	19.9868	20.2671	18.904	19.0177	19.6812	19.2256	20.0088	20.2053
CATB_HUMAN	ICEPGYSPTYK	2	19.41	0.379	1.55	0.12894	2.4	0.12894	19.6634	19.9849	18.3005	18.6524	19.6462	19.7199	19.563	18.8906	19.912	19.9009	18.7671	18.9164	19.2447	19.4955	20.1231	20.5558	20.3055	19.8349	20.1984	20.4095	18.6317	19.2415	20.4529	19.4703	19.4431	19.4339	17.9778	18.2591	19.1413	19.1865	20.2155	20.2664	19.1452	19.5981	18.524	18.4236	18.4714	19.0067	20.0239	19.6006
CATB_HUMAN	SGVYQHVTGEMMGGHAIR	3	18.21	0.603	0.84	0.43059	0.71	0.43059	NA	NA	NA	NA	NA	NA	NA	NA	NA	NA	NA	NA	NA	NA	NA	NA	NA	NA	NA	18.6083	NA	NA	NA	NA	NA	NA	NA	18.289	NA	NA	NA	NA	NA	NA	NA	NA	NA	17.7217	NA	NA
CATB_HUMAN	VMFTEDLKLPASFDAR	3	19.12	-0.471	-1.31	0.20344	1.71	0.20344	NA	NA	NA	NA	NA	17.6855	17.8375	NA	NA	18.6856	NA	NA	NA	NA	19.7549	19.3847	18.4991	NA	19.9549	19.5573	NA	NA	19.9453	19.3312	18.4159	19.4997	18.7418	18.402	NA	18.4818	20.1178	19.7492	19.3265	19.559	NA	NA	NA	NA	19.5616	19.0761
CATD_HUMAN	AIGAVPLIQGEYMIPCEK	2	22.63	0.105	0.66	0.51327	0.43	0.51327	22.8639	23.0409	22.3472	22.6826	22.1815	22.333	22.2443	22.811	22.7346	22.9404	22.6015	22.2529	22.1438	21.8042	22.9596	23.1406	23.0271	22.8282	23.2427	23.5497	22.6943	22.4905	22.804	22.7751	22.6444	22.5366	21.9194	21.9872	22.6106	22.8924	22.4916	22.3792	22.6889	22.562	22.4762	22.4189	22.3974	22.3837	23.2768	23.2088
CATD_HUMAN	AYWQVHLDQVEVASGLTLCK	3	19.34	0.22	0.72	0.47791	0.52	0.47791	19.4391	NA	19.182	NA	18.8672	18.7287	NA	NA	19.7871	19.567	18.9767	NA	NA	NA	20.4882	NA	NA	NA	20.168	19.0086	18.9442	18.8713	NA	19.2739	19.4126	NA	19.0444	NA	NA	18.1087	19.5285	NA	NA	NA	NA	NA	19.3829	18.9669	20.4517	19.9218
CATD_HUMAN	DPDAQPGGELMLGGTDSK	2	21.09	0.443	2.02	0.04912	4.1	0.04912	21.5266	21.7672	20.1325	20.8963	21.0866	21.3075	21.4413	21.2949	21.5444	21.5368	20.9698	20.9332	20.3685	20.6958	21.4755	21.0023	21.885	22.1803	22.3388	21.8836	20.4057	20.4701	20.9993	21.6749	20.702	21.5114	19.7915	20.2909	20.9269	20.9821	21.3464	21.2507	20.7976	20.9444	20.3892	20.4965	20.2831	20.3589	21.8207	21.9657
CATD_HUMAN	EGCEAIVDTGTSLMVGPVDEVR	3	19.36	0.084	0.22	0.83016	0.05	0.83016	19.5092	19.1086	NA	NA	19.0192	19.5904	19.6073	NA	NA	NA	NA	NA	NA	NA	19.921	18.6109	19.7424	19.0751	20.1896	19.0781	19.1494	18.5738	19.8538	18.3233	19.2042	19.3531	NA	NA	NA	NA	19.1973	NA	19.6786	NA	NA	NA	NA	NA	20.2472	19.6009
CATD_HUMAN	FDGILGMAYPR	2	22.29	0.04	0.22	0.82607	0.05	0.82607	22.9984	22.5308	21.696	21.6345	22.2249	21.9793	22.3627	22.3703	22.3925	22.6385	21.977	21.9127	21.9247	21.6831	22.5918	23.0757	22.191	22.0761	23.2376	22.7835	22.4639	22.1982	22.7143	22.6697	22.5645	22.6623	21.4922	21.5097	22.3425	22.3335	22.2397	21.9298	22.2955	22.1104	21.805	21.8675	21.8662	22.1058	23.3643	22.9523
CATD_HUMAN	ISVN(de)NVLPVFDNLMQQK	2	22.19	-0.089	-0.52	0.60881	0.27	0.60881	22.4168	22.3116	22.2434	22.1682	21.4254	21.6492	22.0957	22.1546	22.5567	22.5012	22.1005	22.0294	22.0113	21.4737	21.649	22.5227	21.9596	21.6323	23.2832	22.6804	22.1712	21.8728	22.1724	22.2474	22.1476	22.4429	21.9983	22.354	22.0772	22.192	22.6584	22.2751	22.2685	22.4304	22.3385	22.0443	21.5798	21.9731	22.7176	22.6737
CATD_HUMAN	LLDIACWIHHK	3	20.11	-0.091	-0.36	0.72435	0.13	0.72435	20.564	20.9343	20.5841	19.442	20.0801	20.6152	19.8068	20.4556	20.2221	19.551	NA	19.3253	NA	19.3161	20.2863	20.268	19.2821	19.3029	20.8144	20.6932	20.0341	19.7686	20.4417	20.3064	21.1861	19.6193	20.1342	19.236	19.8995	19.5387	20.1826	19.8759	20.2803	19.6406	20.314	20.5143	19.8603	19.7219	21.097	20.8729
CATD_HUMAN	LSPEDYTLK	2	21.28	0.174	0.69	0.49231	0.48	0.49231	21.7537	21.5889	20.3346	20.6275	21.4631	NA	21.4046	21.4855	21.5953	21.386	20.6215	20.7284	20.726	20.8418	21.6601	NA	22.1646	22.222	22.1373	22.0536	21.278	21.3684	NA	21.8844	21.6903	21.7717	19.5387	20.5846	21.0114	20.9909	21.5175	21.1732	20.9983	21.1752	20.5455	20.9866	20.2638	21.6718	22.4178	21.8096
CATD_HUMAN	LVDQNIFSFYLSR	3	20.52	-0.184	-0.68	0.49949	0.46	0.49949	20.751	20.574	20.5147	20.2888	20.4112	19.8709	20.8257	20.728	21.055	21.0705	20.6767	20.2194	20.8087	19.7443	21.3308	21.2848	18.9742	17.4572	21.1469	20.7404	20.8271	20.0593	20.8285	20.6107	20.7375	20.6061	19.8122	20.4427	20.7227	20.6884	21.0896	20.7973	20.7604	20.3791	20.4137	19.9747	20.5411	20.3452	21.1311	21.3902
CATD_HUMAN	QPGITFIAAK	2	20.7	0.277	1.25	0.21682	1.57	0.21682	21.154	20.9106	19.8339	19.644	21.1411	21.1577	20.9735	20.8646	20.7064	20.8231	20.4524	19.964	20.3714	19.9348	21.3383	21.1047	21.8269	21.5181	21.5864	21.4019	20.8923	21.0417	21.4961	21.1861	21.2154	21.3482	19.766	19.11	19.9808	20.0718	20.5464	20.5329	20.502	20.467	20.0284	19.8591	20.3581	20.1879	21.438	21.1302
CATD_HUMAN	TMSEVGGSVEDLIAK	2	23.22	0.533	1.47	0.14767	2.17	0.14767	24.0954	24.3719	22.3229	22.623	23.6955	23.7041	23.4042	23.437	23.3815	23.5277	22.682	22.7366	22.3671	22.6608	23.9113	23.6847	24.404	24.4118	24.1163	24.2767	23.5704	23.5801	23.4678	24.2213	23.6722	23.8778	21.7675	18.9075	22.8891	22.4919	23.4948	23.2735	22.7336	22.925	22.4736	22.3566	22.6281	22.2981	24.1789	24.3379
CATD_HUMAN	VSTLPAITLK	2	22.04	0.276	1.24	0.22233	1.53	0.22233	22.4684	22.4316	21.0898	20.7031	22.4075	22.3882	22.2491	22.1967	22.0734	22.1142	21.3396	21.6447	21.3784	21.5412	22.456	22.4735	23.2248	23.3144	22.9914	23.0278	22.2791	22.2653	22.5814	22.5822	22.4829	22.7065	21.3262	21.1202	21.6563	21.5031	22.0897	22.1464	21.5307	21.4693	21.1188	21.2662	20.9712	21.248	22.8108	22.8385
CATD_HUMAN	YSQAVPAVTEGPIPEVLK	2	20.36	0.051	0.26	0.79514	0.07	0.79514	21.0676	21.2999	20.2068	19.9346	20.1675	20.2968	20.4102	20.7705	20.0897	19.812	20.2162	19.8408	19.8788	19.8107	20.3735	20.3811	21.2756	21.2806	20.1507	20.4203	19.8591	20.0732	20.187	20.5963	19.3444	19.9312	NA	NA	20.5089	20.4711	20.7402	20.3172	20.1876	20.4725	20.9278	21.3834	20.6288	20.2643	19.8123	20.2887
CATD_HUMAN	YYTVFDR	2	20.62	0.312	1.7	0.09586	2.9	0.09586	20.7883	20.781	19.9268	20.3143	20.754	20.48	20.4197	20.8579	21.108	20.9338	20.4267	20.3911	20.0358	20.2267	21.1058	21.0516	21.3274	21.3398	21.2858	21.885	20.4177	20.8308	20.574	21.1443	20.6269	20.2325	20.0753	19.8764	20.2803	20.4246	21.0022	20.7667	20.5512	20.1783	19.6548	19.8827	20.4837	20.5128	20.6088	21.0675
CATF_HUMAN	FSDLTEEEFR	2	19.03	0.013	0.04	0.96604	0	0.96604	18.8179	19.4898	NA	18.2582	NA	18.8415	NA	19.1213	19.0292	NA	NA	NA	18.2842	NA	NA	NA	19.345	19.5997	18.8184	19.6026	NA	18.7064	19.0794	19.9318	19.6983	19.6194	NA	NA	NA	NA	NA	NA	NA	NA	18.2426	NA	NA	18.2613	18.7121	19.187
CATF_HUMAN	TLLCSFQVLDELGR	2	18.32	-0.26	-1.19	0.24075	1.42	0.24075	18.4338	17.9197	18.5812	18.7478	17.9712	17.8233	18.2953	18.741	19.0328	18.4266	18.0479	18.5789	18.6994	18.0505	17.8499	17.8052	16.5164	NA	18.0834	18.5046	17.9188	18.047	18.0613	18.592	18.9568	19.1342	18.9296	18.8377	17.8118	17.6698	18.3822	18.2128	18.6743	18.5997	18.8949	17.865	18.3976	18.7179	18.2304	18.4852
CATH_HUMAN	GIMGEDTYPYQGK	2	20.35	-0.047	-0.22	0.82865	0.05	0.82865	21.3301	21.5108	20.565	20.8026	19.1841	NA	20.0574	20.3492	20.2245	20.303	NA	19.8331	NA	NA	20.6137	20.3812	20.4062	20.9527	19.5434	19.6348	19.5508	19.6602	20.3086	20.8112	20.5052	20.5476	19.4193	19.3926	20.7152	20.8182	20.6527	20.7243	20.2012	20.2876	20.4162	20.1053	20.3659	20.1901	21.0421	21.0797
CATH_HUMAN	KGNFVSPVK	2	18.5	0.053	0.22	0.82427	0.05	0.82427	18.7298	18.4384	19.2666	19.0819	17.3063	NA	19.14	NA	18.5078	18.4691	18.1438	18.4366	NA	NA	18.8788	18.1775	18.7688	NA	18.2663	NA	18.0637	17.6155	18.8931	18.3139	18.0107	18.502	18.2062	17.4537	19.253	19.1643	19.1749	19.2364	18.4207	18.4784	18.7556	18.7417	17.7839	18.6792	NA	18.2232
CATH_HUMAN	N(de)GIPYWIVK	2	NA	NA	NA	NA	NA	NA	NA	NA	NA	NA	NA	NA	NA	NA	NA	NA	NA	NA	NA	NA	NA	NA	NA	NA	NA	NA	NA	NA	NA	NA	NA	NA	NA	NA	NA	NA	NA	NA	NA	NA	NA	NA	NA	NA	NA	NA
CATH_HUMAN	TGIYSSTSCHK	2	16.97	0.574	1.32	0.20127	1.75	0.20127	NA	NA	18.1873	18.0409	NA	NA	NA	NA	16.9864	NA	NA	16.925	NA	NA	16.9066	NA	17.8111	NA	16.5665	NA	NA	15.6613	17.6523	17.5233	16.4044	17.3635	14.9546	16.2792	NA	NA	NA	17.1899	NA	NA	17.1024	NA	NA	NA	NA	NA
CATH_HUMAN	VNHAVLAVGYGEK	2	18.55	-0.145	-0.6	0.5507	0.36	0.5507	18.6261	18.7037	18.875	18.8406	NA	NA	18.2198	17.9806	18.7455	18.1591	18.3041	17.9187	NA	NA	18.6748	18.3354	18.4457	NA	NA	NA	17.5924	NA	18.3957	18.1449	19.2597	19.6359	NA	NA	18.2091	19.1918	18.5318	18.5509	18.6833	18.5179	18.7386	19.229	17.8906	17.7006	19.3303	19.1245
CATL1_HUMAN	AVATVGPISVAIDAGHESFLFYK	3	19	-0.015	-0.04	0.96563	0	0.96563	18.8857	NA	NA	NA	18.5214	NA	19.2087	18.8916	19.2681	NA	NA	19.154	NA	NA	19.5871	18.8429	NA	NA	19.1447	18.1624	18.3219	NA	19.2832	18.7216	NA	NA	19.9397	19.4067	NA	NA	19.1509	18.4576	NA	NA	NA	NA	NA	NA	NA	NA
CATL1_HUMAN	LYGMNEEGWR	2	18.85	0.05	0.26	0.79998	0.07	0.79998	NA	NA	19.4332	19.0718	NA	NA	19.1567	19.0942	18.208	18.2468	18.0071	18.233	18.6699	18.3511	18.9253	19.6101	19.0423	NA	19.5177	19.2345	18.2979	NA	NA	18.8439	19.0712	18.8572	NA	18.2759	18.4154	18.6022	19.0308	18.6595	18.8476	19.069	19.4503	19.1298	19.0967	18.9496	NA	18.9421
CATL1_HUMAN	NHCGIASAASYPTV	2	20.36	0.075	0.48	0.63473	0.23	0.63473	20.0609	NA	20.009	NA	20.4244	20.1124	20.9144	NA	20.4248	NA	19.9418	NA	20.6796	20.2372	20.3723	20.4241	20.3386	20.6198	20.5837	20.9096	20.0087	NA	20.2406	20.5713	20.4321	20.7545	19.9064	19.7871	NA	20.2712	20.7028	20.7571	20.1004	NA	20.3996	20.1897	20.1687	20.3287	20.4868	NA
CATL1_HUMAN	QVMN(de)GFQNR	2	NA	NA	NA	NA	NA	NA	NA	NA	NA	NA	NA	NA	NA	NA	NA	NA	NA	NA	NA	NA	NA	NA	NA	NA	NA	NA	NA	NA	NA	NA	NA	NA	NA	NA	NA	NA	NA	NA	NA	NA	NA	NA	NA	NA	NA	NA
CATL1_HUMAN	VFQEPLFYEAPR	2	20.84	0.093	0.58	0.56824	0.33	0.56824	21.2805	21.2888	20.8633	NA	20.6852	21.0959	20.9228	NA	20.7714	NA	20.7658	20.5851	20.8006	20.7548	20.7631	NA	21.0999	NA	20.6708	NA	20.9026	20.4887	NA	NA	21.0214	20.801	20.347	20.5744	20.8953	20.7604	NA	NA	20.9958	NA	20.8963	21.4423	20.525	NA	NA	20.6336
CATZ_HUMAN	DQECDKFNQCGTCNEFK	3	18.66	0.749	2.26	0.03786	5.11	0.03786	NA	NA	NA	NA	18.7084	18.7217	19.175	NA	NA	NA	NA	NA	NA	NA	NA	NA	18.3945	18.91	19.3676	19.7945	17.7462	18.2639	18.4975	NA	NA	NA	NA	NA	NA	NA	18.2149	18.6317	18.2016	NA	NA	NA	NA	NA	NA	NA
CATZ_HUMAN	NVDGVNYASITR	2	20.46	0.058	0.36	0.72256	0.13	0.72256	21.1294	20.9712	19.7594	20.0207	20.6968	21.0439	20.5675	20.6888	20.4193	20.4832	20.0134	20.1983	20.1877	20.1093	20.3061	19.9785	20.6108	21.0187	20.7186	20.8818	20.177	20.3887	20.7615	20.992	20.4109	21.2382	20.1303	20.0638	20.1841	20.0362	20.8563	21.0277	20.2472	20.3056	20.4825	20.2642	19.9973	20.0549	20.5487	20.471
CATZ_HUMAN	VGDYGSLSGR	2	18.92	-0.083	-0.31	0.75947	0.1	0.75947	NA	19.9138	18.8852	18.4064	18.6833	19.7204	19.0728	18.8986	18.83	19.0683	NA	18.8586	NA	17.9176	18.7924	18.0137	18.8105	19.323	19.3203	18.7723	NA	NA	18.7292	19.2842	NA	19.9082	18.7956	19.44	18.9703	18.8893	NA	18.9186	18.7319	18.9574	18.6951	18.7915	19.2116	17.8771	NA	NA
CB071_HUMAN	EPQ(de)EQ(de)PNLLQQ(de)LLQYTVSK	3	NA	NA	NA	NA	NA	NA	NA	NA	NA	NA	NA	NA	NA	NA	NA	NA	NA	NA	NA	NA	NA	NA	NA	NA	NA	NA	NA	NA	NA	NA	NA	NA	NA	NA	NA	NA	NA	NA	NA	NA	NA	NA	NA	NA	NA	NA
CB078_HUMAN	ATQ(de)PSSAN(de)PTQ(de)PTVPQ(de)SAASR	2	NA	NA	NA	NA	NA	NA	NA	NA	NA	NA	NA	NA	NA	NA	NA	NA	NA	NA	NA	NA	NA	NA	NA	NA	NA	NA	NA	NA	NA	NA	NA	NA	NA	NA	NA	NA	NA	NA	NA	NA	NA	NA	NA	NA	NA	NA
CBG_HUMAN	FNQPFIIMIFDHFTWSSLFLAR	3	19.01	-0.18	-0.51	0.62007	0.26	0.62007	NA	NA	NA	19.2234	NA	NA	NA	NA	NA	NA	NA	18.6426	NA	18.6246	NA	19.2013	NA	NA	NA	NA	NA	NA	NA	NA	NA	NA	NA	19.59	18.6384	NA	NA	19.2333	NA	NA	NA	NA	NA	18.9486	NA	NA
CBG_HUMAN	ITQDAQLK	2	20.02	0.023	0.1	0.92481	0.01	0.92481	19.1673	19.541	19.4375	NA	20.4816	NA	20.2657	NA	NA	NA	20.0408	20.3339	19.8358	NA	20.2318	19.936	20.7772	NA	20.4585	NA	19.9875	NA	20.4757	NA	20.1999	NA	21.1587	NA	NA	NA	20.136	20.4039	19.6149	NA	NA	NA	19.6785	19.3724	19.5259	19.3744
CBG_HUMAN	MNTVIAALSR	2	20.38	-0.086	-0.46	0.64918	0.21	0.64918	20.5473	20.7071	19.6262	19.4327	20.7809	20.8743	19.9828	20.3275	19.7546	19.8539	20.3997	19.8591	19.8991	20.0659	20.075	20.1469	21.0962	21.4108	20.7125	21.0185	20.8822	20.7974	20.6148	20.7215	20.8405	20.8006	20.8885	20.6085	NA	NA	20.2501	20.484	19.8799	19.8804	NA	19.9604	20.0231	NA	20.1096	20.4402
CBG_HUMAN	SETEIHQGFQHLHQLFAK	3	20.7	0.18	0.5	0.61713	0.25	0.61713	21.0854	21.8158	20.1129	19.433	20.8619	21.1449	21.1634	22.0906	20.2757	19.9869	21.2065	19.9445	19.4243	20.5332	20.9267	21.0964	NA	20.5352	21.185	22.3424	21.4142	21.2168	20.8971	20.8826	21.1557	21.3634	22.2098	21.2372	19.459	19.6419	21.4294	20.6843	19.5489	19.284	21.131	19.5524	18.9895	19.7661	20.589	21.7295
CBG_HUMAN	WSAGLTSSQVDLYIPK	2	20.21	-0.106	-0.46	0.64474	0.22	0.64474	NA	19.8683	NA	19.2285	20.0683	20.403	20.1514	20.6723	19.843	20.0403	20.0563	20.1236	20.1542	20.6117	19.8295	20.7026	20.0929	20.1423	20.2378	20.9309	20.3864	20.4256	20.2519	20.714	20.7906	21.2606	20.1403	21.0985	19.4907	19.4482	20.6573	20.1292	NA	19.9861	19.0634	19.0894	NA	20.3556	20.4231	20.69
CBLN1_HUMAN	EAASN(de)GVLIQMEK	2	NA	NA	NA	NA	NA	NA	NA	NA	NA	NA	NA	NA	NA	NA	NA	NA	NA	NA	NA	NA	NA	NA	NA	NA	NA	NA	NA	NA	NA	NA	NA	NA	NA	NA	NA	NA	NA	NA	NA	NA	NA	NA	NA	NA	NA	NA
CBLN3_HUMAN	AAAGGPGGAALGEAPPGR	2	17.57	0.12	0.49	0.63216	0.24	0.63216	NA	NA	17.5073	NA	NA	NA	17.8668	17.4179	17.8985	17.7348	NA	17.5834	NA	17.5144	17.3395	17.4424	NA	NA	17.662	17.7291	NA	17.2314	16.4683	NA	18.0944	NA	NA	NA	NA	NA	NA	17.8221	17.7382	16.9308	18.1026	18.0359	17.2266	NA	NA	NA
CBLN4_HUMAN	GSSSSPLGISVR	2	19.64	-0.015	-0.06	0.9558	0	0.9558	NA	NA	19.8547	20.2202	NA	NA	19.75	NA	20.0692	20.154	19.2268	19.36	18.8951	NA	19.395	NA	NA	NA	NA	NA	NA	NA	NA	NA	NA	NA	18.7209	18.6228	19.8456	19.6567	NA	NA	19.7195	19.837	20.1144	19.8937	20.1232	19.655	NA	NA
CBPB2_HUMAN	ASASYYEQYHSLNEIYSWIEFITER	3	20.71	NA	NA	NA	NA	NA	NA	NA	NA	NA	NA	NA	NA	NA	NA	NA	NA	NA	NA	NA	NA	NA	NA	NA	NA	NA	NA	NA	NA	NA	NA	NA	20.5753	20.8465	NA	NA	NA	NA	NA	NA	NA	NA	NA	NA	NA	NA
CBPB2_HUMAN	DTGTYGFLLPER	2	20.1	-0.092	-0.44	0.6605	0.2	0.6605	19.244	19.4164	19.5166	19.6551	19.969	20.3002	20.0345	20.4717	20.0851	20.0038	20.4706	20.3697	20.1341	20.4879	20.1525	20.0935	19.7181	19.9487	20.3101	20.3649	20.0935	20.1793	20.1666	20.9423	20.2167	20.023	21.1467	21.8641	19.7257	19.965	20.7162	20.8863	19.6617	19.5568	19.4255	19.7813	19.7177	19.8651	NA	19.1469
CBPB2_HUMAN	IHIGSSFEK	2	18.74	-0.175	-0.71	0.48121	0.51	0.48121	18.1098	NA	NA	NA	18.7309	NA	19.157	18.6266	18.0062	NA	18.5663	19.0066	18.959	19.0634	18.294	18.6339	18.6774	18.2675	18.8247	19.1002	19.1718	NA	18.8336	18.575	18.4909	18.5818	19.3294	20.4986	NA	NA	18.4941	NA	NA	19.2732	NA	18.1908	18.2423	18.8	18.2859	NA
CBPB2_HUMAN	SFYANNHCIGTDLNR	2	20.08	-0.167	-0.55	0.58706	0.3	0.58706	18.6641	19.3136	18.1817	20.1886	19.6145	19.8138	20.3266	20.4863	20.1934	20.3284	21.0463	20.9028	20.6635	20.6677	19.6646	20.2918	19.0691	19.5232	20.314	20.7531	NA	19.9879	20.0506	20.8058	19.7335	20.1379	21.9942	21.7922	20.1065	20.703	20.8182	20.7055	19.3152	19.6552	20.0735	20.1571	19.1886	19.9146	19.0985	19.0555
CBPE_HUMAN	AASQPGELK	2	16.56	0.388	1.65	0.10869	2.71	0.10869	NA	NA	17.5859	17.7045	NA	17.0012	17.2192	16.708	17.4268	NA	16.83	17.3063	16.1275	15.8704	16.7424	16.4174	16.2288	16.4916	16.4071	15.6055	16.0866	16.0685	16.9989	16.2227	16.481	15.9778	16.5155	16.3566	NA	NA	16.2327	16.3258	16.7429	16.766	NA	17.1231	16.4793	16.4402	15.3785	NA
CBPE_HUMAN	EGGPNNHLLK	2	17.71	0.516	1.77	0.08818	3.14	0.08818	NA	NA	18.2225	18.2222	17.9366	18.0556	17.9156	NA	18.8606	18.02	NA	18.2456	NA	NA	17.4104	NA	17.6145	NA	NA	NA	17.2825	NA	NA	NA	17.739	NA	17.0149	16.9741	17.5563	17.5384	16.9045	17.1865	17.1269	17.2229	18.796	17.1706	18.245	NA	NA	NA
CBPE_HUMAN	ELLIFLAQYLCNEYQK	3	18.33	0.049	0.15	0.88392	0.02	0.88392	18.1129	NA	19.4898	19.331	17.7028	NA	18.6325	17.8197	18.8035	18.3011	18.6394	17.4684	NA	NA	17.8955	NA	NA	NA	NA	NA	18.497	18.4319	17.9928	18.2121	18.545	17.8883	17.5938	17.9423	19.4711	19.4573	NA	NA	17.727	NA	18.3465	17.9535	NA	NA	18.8522	17.3525
CBPE_HUMAN	ELLVIELSDNPGVHEPGEPEFK	3	20.86	-0.034	-0.16	0.87217	0.03	0.87217	20.5077	20.8853	21.8	21.7745	20.5026	20.676	20.6912	21.0282	21.4948	21.5038	21.4627	21.1269	20.6725	20.4391	20.4386	20.3382	NA	NA	19.6458	20.2251	21.3621	20.9786	20.512	20.2535	21.0734	20.7672	20.7781	20.3172	21.9762	21.725	20.0922	20.6242	21.3246	20.8878	21.3374	21.0786	20.4896	20.8234	20.4631	20.7211
CBPE_HUMAN	IHIMPSLNPDGFEK	3	21.05	0.106	0.45	0.65492	0.2	0.65492	21.5349	21.8182	21.6988	20.6358	21.1538	21.2026	20.8465	21.6473	21.4497	21.3901	20.9845	NA	20.2354	20.0916	20.3657	20.8917	21.1386	21.0025	20.9611	21.2532	21.0381	21.173	20.4552	21.6581	20.9173	21.3881	19.9891	NA	21.5355	21.5913	20.0036	NA	21.5967	NA	21.0503	21.0348	20.6327	NA	21.0751	21.2501
CBPE_HUMAN	LLIPGNYK	2	20.26	-0.041	-0.21	0.83369	0.04	0.83369	20.4943	20.1405	21.2074	20.6885	20.3722	NA	20.2159	20.6283	20.446	20.3337	20.6244	NA	19.6171	19.4653	19.3228	20.1193	20.2164	NA	20.1332	19.9824	20.4741	NA	19.9295	20.0348	21.1017	20.6952	19.9196	19.8197	20.9399	20.8542	20.0762	NA	20.5581	NA	20.7642	20.4481	19.958	20.0856	19.5543	19.6394
CBPE_HUMAN	LTASAPGYLAITK	2	21.38	0.195	1.05	0.2989	1.11	0.2989	21.7751	21.916	21.8652	21.6328	21.58	21.9108	21.231	21.8709	21.944	21.6664	21.1168	21.0261	20.6883	20.5936	20.7685	21.1019	21.6693	21.9599	21.5232	21.6277	21.6341	21.6844	21.1617	21.405	21.9364	22.0965	21.2825	20.5678	21.9288	21.5778	21.0828	20.8485	21.2348	21.3568	21.5615	21.3294	20.2981	20.5887	20.8014	21.1844
CBPE_HUMAN	NSLISYLEQIHR	3	22.33	-0.005	-0.01	0.98983	0	0.98983	23.4512	20.2551	22.831	22.7678	22.2988	21.1331	22.6279	22.6114	22.6584	23.7039	23.2408	22.8546	21.9947	21.8795	22.7497	22.3561	20.6553	NA	22.2278	21.9961	22.7363	22.0523	22.3105	20.1379	23.0681	22.7784	21.525	21.8652	23.3117	22.6645	22.19	22.0224	22.9104	23.0752	23.1821	22.9729	22.0231	22.0971	21.1528	NA
CBPE_HUMAN	SGSAHEYSSSPDDAIFQSLAR	3	22.05	0.076	0.47	0.63812	0.22	0.63812	22.4882	22.6056	21.9999	22.4041	22.2813	22.3745	22.3702	22.6622	22.6037	22.6369	21.9714	22.1397	21.303	21.457	21.3094	21.8528	21.8032	22.133	21.6874	21.7562	21.9348	22.055	21.9299	21.8053	22.518	22.7873	21.3977	21.6703	22.5629	22.5367	21.7542	21.7149	21.8412	22.0551	22.1723	22.2969	21.7093	21.6945	22.0724	21.8029
CBPE_HUMAN	SNAQGIDLNR	2	20.05	0.179	0.77	0.44456	0.6	0.44456	19.5773	20.6387	20.5466	20.5033	20.4296	20.7778	20.4461	20.6113	20.5903	20.5957	20.2184	20.2444	19.3976	19.3608	19.6815	19.6443	19.6414	20.5211	19.3213	19.9889	19.6398	19.8579	20.104	20.3094	19.907	21.1425	19.5814	19.7437	20.3476	20.6197	19.4234	19.692	20.2155	19.8724	20.1174	20.3837	20.084	19.1995	19.0087	19.903
CBPE_HUMAN	TYWEDNK	2	18.13	0.194	0.98	0.3341	0.96	0.3341	NA	NA	17.7962	18.5756	18.233	18.4338	NA	18.6541	18.3034	NA	17.9523	17.8884	NA	NA	NA	17.9989	18.1934	18.3032	18.1922	NA	NA	17.6761	NA	18.2176	17.9664	18.2252	NA	18.2566	18.7821	18.1199	17.9353	17.5196	18.2081	18.557	17.8525	17.957	NA	NA	NA	17.4633
CBPE_HUMAN	VAVPYSPAAGVDFELESFSER	3	19.5	-0.031	-0.12	0.90519	0.01	0.90519	NA	19.2611	19.8201	19.5885	19.5386	19.296	NA	19.5877	20.1744	20.7899	19.914	19.4101	19.9425	NA	18.9634	19.0533	18.6579	NA	19.3863	18.8536	19.6894	18.5281	19.6088	NA	19.561	19.5218	NA	NA	NA	19.874	18.8455	19.198	20.4551	19.5245	NA	19.8147	NA	NA	19.1339	19.6023
CBPE_HUMAN	YIGNMHGNEAVGR	2	19.94	0.15	0.68	0.49863	0.47	0.49863	19.9722	18.9265	20.6771	20.7693	20.1124	19.4576	20.3547	20.582	20.4737	20.4477	20.0372	20.0736	19.5435	19.304	19.7933	19.7219	20.1475	19.5893	20.1686	20.1605	20.0408	19.9855	19.8314	19.7955	20.4466	20.2802	19.0148	19.4301	20.4786	20.1734	19.4035	19.518	20.309	20.4721	20.1502	20.386	20.213	19.5332	19.5065	18.3408
CBPQ_HUMAN	AIINLAVYGK	2	18.98	0.241	1.44	0.15742	2.08	0.15742	19.2427	19.205	19.4854	19.2904	18.8536	19.0701	18.8023	18.8403	18.6687	19.3062	19.099	18.7636	18.7055	19.294	19.2599	19.0228	18.7559	NA	19.6792	19.16	18.6527	NA	18.6093	NA	18.7272	NA	NA	18.736	18.9176	18.9179	18.6494	18.8565	19.0694	19.7006	18.4255	18.5131	18.8747	19.2904	19.0917	18.5934
CBPQ_HUMAN	LALLVDTVGPR	2	20.12	0.135	0.78	0.43806	0.61	0.43806	20.871	20.5746	20.9	20.3444	20.0627	20.2302	19.9587	20.3	20.0475	19.9391	19.9571	19.9725	19.8947	19.2048	20.134	19.9843	20.1083	20.2115	20.8515	20.275	19.4713	19.0771	19.857	19.6225	20.3609	20.2753	20.1981	19.6891	20.4233	20.5571	19.7651	19.652	20.5446	20.4318	20.3843	20.2061	19.9718	20.3298	20.1695	20.1303
CBPQ_HUMAN	SVASFSIYSPHTGIQEYQDGVPK	3	19.66	0.369	1.42	0.16592	2.02	0.16592	21.3194	19.967	NA	NA	NA	19.2735	19.4256	19.5378	19.6681	19.8172	19.4345	19.0668	NA	NA	20.1136	19.8058	NA	NA	20.3541	20.2196	NA	NA	NA	NA	19.0543	19.4678	NA	19.1414	19.7693	19.5878	NA	NA	19.2592	19.5397	19.7052	NA	19.7273	19.2932	19.4004	19.5005
CBPQ_HUMAN	VGALASLIR	2	19.62	0.203	1.16	0.25103	1.35	0.25103	20.5723	20.3675	19.4042	19.1246	19.837	19.7913	19.8389	19.5774	NA	19.1496	19.438	19.7343	19.0466	19.171	20.0103	19.9235	19.854	20.0211	20.3288	19.7917	19.4969	19.2592	19.1525	19.2266	19.9345	19.7247	19.8555	19.3682	20.0289	19.5309	19.5517	19.2487	19.9784	19.9583	19.2595	18.9168	18.8523	19.6207	19.738	19.5708
CC017_HUMAN	IN(de)VQ(de)N(de)N(de)VDLGQ(de)PVKN(de)K	2	NA	NA	NA	NA	NA	NA	NA	NA	NA	NA	NA	NA	NA	NA	NA	NA	NA	NA	NA	NA	NA	NA	NA	NA	NA	NA	NA	NA	NA	NA	NA	NA	NA	NA	NA	NA	NA	NA	NA	NA	NA	NA	NA	NA	NA	NA
CC126_HUMAN	TIAVLLDDILQR	2	17.79	0.016	0.06	0.94909	0	0.94909	17.2962	NA	18.8785	18.4454	NA	17.3894	NA	NA	17.795	17.7163	17.6997	18.2556	18.4457	17.5881	17.6464	17.373	NA	NA	NA	17.0872	NA	NA	NA	16.9539	17.7788	NA	17.7349	NA	18.3884	18.2505	17.8335	NA	17.7953	NA	17.3661	17.6639	17.6762	17.9301	NA	NA
CC151_HUMAN	Q(de)EKQ(de)QLQ(de)R	2	NA	NA	NA	NA	NA	NA	NA	NA	NA	NA	NA	NA	NA	NA	NA	NA	NA	NA	NA	NA	NA	NA	NA	NA	NA	NA	NA	NA	NA	NA	NA	NA	NA	NA	NA	NA	NA	NA	NA	NA	NA	NA	NA	NA	NA	NA
CCD19_HUMAN	EM(ox)VWN(de)NN(de)KK	2	NA	NA	NA	NA	NA	NA	NA	NA	NA	NA	NA	NA	NA	NA	NA	NA	NA	NA	NA	NA	NA	NA	NA	NA	NA	NA	NA	NA	NA	NA	NA	NA	NA	NA	NA	NA	NA	NA	NA	NA	NA	NA	NA	NA	NA	NA
CCD34_HUMAN	Q(de)Q(de)QAEIQ(de)EKKEIAEK	2	NA	NA	NA	NA	NA	NA	NA	NA	NA	NA	NA	NA	NA	NA	NA	NA	NA	NA	NA	NA	NA	NA	NA	NA	NA	NA	NA	NA	NA	NA	NA	NA	NA	NA	NA	NA	NA	NA	NA	NA	NA	NA	NA	NA	NA	NA
CCD77_HUMAN	ATVN(de)ARAN(de)Q(de)DLALLCEVRDSNR	3	NA	NA	NA	NA	NA	NA	NA	NA	NA	NA	NA	NA	NA	NA	NA	NA	NA	NA	NA	NA	NA	NA	NA	NA	NA	NA	NA	NA	NA	NA	NA	NA	NA	NA	NA	NA	NA	NA	NA	NA	NA	NA	NA	NA	NA	NA
CCD77_HUMAN	M(ox)NFTPTHTPVCRKR	3	NA	NA	NA	NA	NA	NA	NA	NA	NA	NA	NA	NA	NA	NA	NA	NA	NA	NA	NA	NA	NA	NA	NA	NA	NA	NA	NA	NA	NA	NA	NA	NA	NA	NA	NA	NA	NA	NA	NA	NA	NA	NA	NA	NA	NA	NA
CCD79_HUMAN	KM(ox)GNHWNSILWSFPFQ(de)Q(de)GR	3	NA	NA	NA	NA	NA	NA	NA	NA	NA	NA	NA	NA	NA	NA	NA	NA	NA	NA	NA	NA	NA	NA	NA	NA	NA	NA	NA	NA	NA	NA	NA	NA	NA	NA	NA	NA	NA	NA	NA	NA	NA	NA	NA	NA	NA	NA
CCD87_HUMAN	KTN(de)LSSSHFLEEN(de)Q(de)VRSHLHR	3	NA	NA	NA	NA	NA	NA	NA	NA	NA	NA	NA	NA	NA	NA	NA	NA	NA	NA	NA	NA	NA	NA	NA	NA	NA	NA	NA	NA	NA	NA	NA	NA	NA	NA	NA	NA	NA	NA	NA	NA	NA	NA	NA	NA	NA	NA
CCD87_HUMAN	TTSPEPQKR	2	18.16	-0.005	-0.01	0.99383	0	0.99383	NA	NA	NA	NA	NA	NA	NA	NA	NA	NA	NA	NA	NA	NA	NA	NA	NA	NA	NA	18.1517	NA	NA	NA	18.2399	NA	17.8336	NA	NA	NA	NA	NA	NA	NA	NA	NA	NA	18.3967	NA	NA	NA
CCKN_HUMAN	AHLGALLAR	2	19.17	-0.123	-0.5	0.6192	0.25	0.6192	19.1199	19.3866	19.4273	19.4367	18.6852	18.6696	18.9169	18.3975	NA	19.903	18.1972	18.5035	19.3983	19.4253	18.8657	19.1335	19.8843	19.4955	18.6791	18.7209	19.5997	19.2797	NA	NA	18.9192	18.9767	NA	NA	19.8326	19.6378	17.4951	NA	18.9546	19.8743	19.5285	19.6709	19.7207	20.042	18.8355	NA
CCKN_HUMAN	NLQNLDPSHR	2	17.67	0.658	1.01	0.33459	1.03	0.33459	NA	17.1444	18.6417	18.355	NA	NA	NA	NA	NA	NA	NA	NA	NA	NA	NA	NA	NA	NA	NA	NA	15.9868	NA	NA	NA	NA	NA	NA	NA	NA	17.5039	NA	NA	NA	NA	18.2039	17.8492	NA	NA	NA	NA
CCL14_HUMAN	WVQDYIK	2	19.02	-0.371	-1.86	0.07079	3.45	0.07079	18.9876	18.789	18.5475	NA	18.9994	18.712	19.7708	19.8301	18.2438	NA	NA	18.5633	19.0521	18.993	18.1994	18.687	18.5384	18.4844	18.7773	18.7869	18.9118	18.7149	19.5355	19.3627	19.4738	19.2448	19.924	20.3174	18.8781	19.1478	19.7566	19.5096	18.3203	18.3392	18.2333	NA	NA	18.7462	19.6708	19.5513
CD048_HUMAN	TETLLLQAER	2	21.41	0.069	0.41	0.68607	0.17	0.68607	21.4414	21.4862	21.9321	21.9788	21.2192	21.3372	21.0896	21.3126	21.8053	21.8663	21.2401	20.994	21.334	21.5399	21.6537	21.5234	21.2843	21.4108	21.323	21.0393	21.8392	21.8851	21.0843	21.1668	21.034	21.23	20.235	20.1889	22.024	21.7926	20.784	20.9856	21.9621	21.8961	21.6877	21.6932	22.0583	21.9406	20.8152	21.1381
CD14_HUMAN	AFPALTSLDLSDNPGLGER	2	23.86	-0.367	-1.82	0.076	3.31	0.076	23.0527	23.6142	24.3572	24.5241	23.657	23.6534	23.9552	24.3782	24.1299	24.3369	24.2022	24.2037	23.8107	23.8795	22.804	23.3202	22.5796	22.2925	23.3655	23.3245	23.945	23.9437	23.8801	24.2135	23.9725	23.9541	23.3988	24.0461	24.6363	24.7513	24.0812	24.3719	24.073	24.196	24.6255	24.5507	23.6958	24.0229	23.0622	23.3568
CD14_HUMAN	ATVNPSAPR	2	19.52	-0.172	-0.73	0.46977	0.53	0.46977	18.2761	18.5599	20.053	20.4367	19.9273	19.7823	20.2053	NA	19.7564	19.4943	19.1742	20.0547	19.3989	19.8994	18.6873	18.9592	18.7097	18.962	19.381	19.2932	19.2213	19.6267	20.3031	20.2204	19.1872	19.3013	19.043	20.2622	20.1114	20.0005	19.5476	20.1646	19.4258	19.5072	20.0509	20.0957	19.6685	NA	18.6224	18.3732
CD14_HUMAN	ELTLEDLK	2	20.13	-0.227	-1.01	0.31716	1.03	0.31716	19.5984	19.9343	20.7532	20.7699	20.2863	20.3964	20.096	NA	NA	NA	20.3921	20.5096	20.1454	19.9136	19.6629	19.7394	18.5899	18.7782	19.8611	20.9873	20.3284	20.316	20.6268	20.8852	20.2989	20.0443	20.4024	19.8942	NA	NA	20.5768	20.7339	20.3017	20.2651	NA	20.6855	19.9447	19.8446	19.5978	19.2944
CD14_HUMAN	FPAIQNLALR	2	21.16	-0.138	-0.69	0.49725	0.47	0.49725	20.7807	21.0801	21.4064	21.4981	NA	NA	21.5417	21.6084	21.2936	21.1321	21.6155	21.0028	21.0533	21.3741	20.438	20.4258	NA	NA	20.5969	20.5312	21.1788	21.0634	21.3374	21.7287	NA	21.1929	21.3249	21.5032	21.4668	21.5595	21.9207	21.111	20.9912	21.1763	21.8309	21.7724	20.3478	20.7462	20.8688	20.1647
CD14_HUMAN	GLMAALCPHK	2	19.41	-0.393	-1.67	0.10381	2.79	0.10381	19.2615	NA	20.0648	19.9656	NA	NA	19.5401	19.0412	19.3912	19.0832	19.4191	19.8888	19.439	18.9101	NA	17.9336	NA	NA	18.9144	18.348	19.3273	NA	NA	19.817	19.3375	18.7932	19.7787	20.0264	19.989	20.0659	20.0984	19.6284	19.1318	19.0964	19.9659	20.2091	18.8613	18.7862	19.6806	NA
CD14_HUMAN	GLMAALCPHKFPAIQNLALR	3	19.78	-0.059	-0.16	0.87255	0.03	0.87255	NA	19.132	21.132	20.1585	18.9851	NA	20.9329	20.638	19.3235	NA	19.5624	19.1825	19.2208	NA	NA	NA	NA	NA	19.3417	NA	19.6515	19.4377	20.6888	19.8299	NA	19.2867	21.0928	19.8753	19.7158	20.9452	19.6642	19.3337	NA	19.6897	21.1663	20.0485	18.6711	18.6788	NA	18.4155
CD14_HUMAN	ITGTMPPLPLEATGLALSSLR	2	21.93	-0.595	-2.41	0.02048	5.79	0.02048	21.1536	21.2589	22.9642	23.3807	20.926	21.1283	21.8776	22.0621	22.1707	22.2261	22.4102	22.609	22.1291	21.993	21.3923	21.3527	19.5835	19.4252	21.2763	21.2877	21.796	21.8368	22.438	22.3738	21.7884	21.7137	22.6676	22.6202	22.7756	22.7365	22.595	22.4932	22.217	22.1247	22.6508	22.8065	21.8198	22.2267	21.3947	21.4355
CD14_HUMAN	LKELTLEDLK	2	20.38	-0.493	-1.79	0.08146	3.22	0.08146	19.7915	NA	21.0913	21.2005	19.1288	NA	20.9503	20.8175	20.2551	20.4295	20.5562	NA	20.5736	20.8773	19.365	19.5269	18.1515	NA	19.9383	20.1809	20.7186	20.7856	20.7391	20.2446	20.4068	NA	20.5585	NA	21.1582	21.7353	21.2984	NA	19.9237	20.2653	20.8113	20.9985	19.988	20.2651	19.46	NA
CD14_HUMAN	LTVGAAQVPAQLLVGALR	2	22.38	-0.609	-2.54	0.01461	6.47	0.01461	21.933	21.6353	23.2972	23.1481	21.8574	21.8183	22.1676	22.3971	22.7524	22.6537	22.8971	22.9542	22.7342	22.4456	22.0887	21.897	19.7531	19.8981	21.5455	21.7181	22.5578	22.5197	22.7066	22.7454	22.5717	22.2684	22.7511	22.9714	23.3246	23.1162	23.0311	23.1416	22.6282	22.5799	23.2089	23.4232	22.2609	22.3797	21.7558	21.8215
CD14_HUMAN	RLTVGAAQVPAQLLVGALR	3	21.96	-0.55	-2.22	0.03297	4.93	0.03297	21.4716	NA	22.6575	22.6936	21.6719	NA	22.3296	NA	21.9764	22.1808	22.3092	22.3802	21.7647	21.4952	21.2557	20.9583	19.7463	NA	21.152	20.9961	22.2821	NA	22.3368	NA	21.8783	NA	22.3486	22.4059	22.8004	22.7649	22.5537	22.6806	21.7302	21.6844	22.87	22.6049	21.4369	21.8819	21.3216	NA
CD14_HUMAN	SWLAELQQWLKPGLK	2	21.59	-0.528	-1.01	0.31889	1.02	0.31889	20.9759	20.3514	23.6576	23.5843	20.0428	19.992	21.2874	21.5659	22.4282	22.0113	22.7719	22.7465	19.7015	22.0859	21.4981	18.3883	NA	NA	20.2542	20.34	21.5232	NA	22.1505	21.6149	21.5309	21.0606	22.8324	23.0006	19.4751	22.7536	22.6037	22.5088	21.5079	21.3952	22.8419	22.8768	21.8561	22.3887	20.7604	20.5583
CD14_HUMAN	VLDLSCNR	2	21.71	-0.24	-1.09	0.28045	1.19	0.28045	20.6284	20.7372	22.377	22.4231	21.6212	21.6419	22.282	21.3555	21.7617	21.89	21.898	22.0147	22.0305	21.7435	21.5417	21.0547	20.9028	20.7733	21.7692	21.3576	21.9533	21.5286	22.4779	21.4115	21.5187	21.6995	21.4172	21.8606	22.3394	22.3163	22.1236	22.417	21.7924	21.6322	22.6657	22.4689	21.9534	21.2561	21.1057	20.6647
CD14_HUMAN	VLSIAQAHSPAFSCEQVR	3	23.22	-0.357	-1.61	0.11573	2.58	0.11573	22.8501	22.5656	24.2346	24.1717	22.5919	22.3843	23.7284	23.7184	23.6451	23.5285	23.8919	23.4884	23.1416	23.1451	22.4296	22.3016	21.8829	21.9966	22.4254	22.7111	23.1493	23.1722	23.3253	23.3971	22.8927	22.7085	23.4729	23.2084	24.1359	24.0305	23.4163	23.5315	23.3568	23.4889	24.675	24.4634	23.5821	23.3181	22.395	22.2504
CD166_HUMAN	ADIQMPFTCSVTYYGPSGQK	3	19.22	-0.657	-2.88	0.00837	8.31	0.00837	19.0989	NA	19.0894	19.6804	18.8531	NA	NA	NA	NA	18.6114	NA	18.5906	NA	NA	18.7348	18.8994	NA	18.2928	NA	NA	19.5476	19.1211	NA	NA	19.1813	NA	NA	NA	19.6459	19.1526	NA	NA	19.3858	19.401	20.0148	19.9036	19.4844	19.6453	NA	NA
CD166_HUMAN	ALFLETEQLK	2	20.99	-0.029	-0.16	0.87739	0.02	0.87739	21.5694	21.2546	21.0261	21.1486	21.0868	21.0331	20.7331	21.1246	20.7123	20.8106	20.5686	20.2629	21.3204	21.0312	20.7152	21.1197	21.2022	21.3429	20.7043	20.8264	21.1902	21.7294	21.104	21.1798	21.1629	21.3057	19.8642	20.2464	20.9937	21.0051	20.0457	20.2445	20.8903	21.0992	21.0851	21.2296	20.8892	21.3347	22.3054	21.2753
CD166_HUMAN	CLGN(de)GNPPPEEFLFYLPGQPEGIR	3	NA	NA	NA	NA	NA	NA	NA	NA	NA	NA	NA	NA	NA	NA	NA	NA	NA	NA	NA	NA	NA	NA	NA	NA	NA	NA	NA	NA	NA	NA	NA	NA	NA	NA	NA	NA	NA	NA	NA	NA	NA	NA	NA	NA	NA	NA
CD166_HUMAN	EMDPVTQLYTMTSTLEYK	2	20.41	-0.382	-1.84	0.07194	3.4	0.07194	20.7532	20.5334	21.149	21.4379	19.2689	19.4623	19.9223	19.8465	19.9047	19.9577	20.5091	20.196	20.2332	20.3935	20.4396	20.7459	19.5392	19.3081	20.4802	20.2766	20.5241	20.5066	20.3999	20.0513	20.4406	20.762	20.3198	20.465	20.7816	21.9526	19.7015	19.6109	21.1545	20.8698	21.0347	20.9922	20.7217	20.4579	20.6881	20.5709
CD166_HUMAN	KTDPSGLSK	2	14.54	0.122	0.41	0.68443	0.17	0.68443	NA	NA	15.3119	14.7588	14.8924	NA	14.983	14.1487	14.8281	14.994	14.5066	14.827	14.2175	14.2183	15.0062	13.9745	14.5318	NA	14.1212	NA	NA	NA	14.4961	14.115	NA	NA	14.2488	13.2547	14.2501	14.5345	14.3193	14.1184	14.5913	14.2013	NA	15.1529	16.0207	14.6098	NA	NA
CD166_HUMAN	LDVPQNLMFGK	2	21.07	-0.183	-0.76	0.45376	0.57	0.45376	21.2849	21.1215	21.8233	21.6059	20.6483	20.7748	20.4346	20.6925	20.6971	20.7453	21.0789	20.9452	21.6097	20.7261	20.6056	20.999	20.9635	20.9128	20.8365	21.2379	22.1335	20.9719	21.2276	NA	20.5484	21.9222	19.8909	20.5354	21.0638	21.9561	NA	21.288	21.0636	21.1578	NA	NA	21.5138	21.3025	21.2359	20.8001
CD166_HUMAN	QIGDALPVSCTISASR	2	19.4	0.121	0.72	0.47756	0.52	0.47756	19.8868	20.0177	20.0516	19.3613	19.3384	19.6831	18.9034	NA	19.2525	19.1772	NA	19.1382	19.2286	NA	19.2163	19.3031	20.1017	19.9305	19.2431	19.2265	19.0693	19.0726	19.3617	19.252	19.4661	NA	18.7537	NA	18.8815	19.3857	NA	NA	19.4676	19.3805	19.97	19.9619	19.377	19.2271	19.3474	19.3188
CD166_HUMAN	SSNTYTLTDVR	2	20.03	0.215	1	0.3216	1.01	0.3216	20.0302	20.6942	20.2736	20.3717	20.4452	20.6295	19.9855	20.2239	20.2259	20.3317	19.5659	19.7804	19.421	20.0805	20.3012	20.1432	19.7075	19.8822	20.0028	20.6386	20.3533	20.2734	20.3071	20.1429	20.4969	20.5756	18.1633	18.9228	20.4614	20.4205	18.8972	19.4412	20.4783	20.283	19.8076	19.5145	20.7635	20.4207	19.5309	19.1773
CD166_HUMAN	SSPSFSSLHYQ(de)DAGNYVCETALQEVEGLK	3	19.31	-0.505	-0.77	0.46792	0.59	0.46792	NA	NA	NA	18.8815	NA	NA	NA	NA	NA	NA	NA	NA	NA	NA	NA	NA	NA	NA	NA	NA	NA	19.0831	NA	NA	NA	NA	NA	NA	NA	NA	NA	NA	NA	NA	19.7161	19.5542	NA	NA	NA	NA
CD166_HUMAN	VLHPLEGAVVIIFK	3	19.55	-0.11	-0.55	0.58363	0.31	0.58363	19.8058	19.4292	19.5855	19.3604	19.9027	19.1542	19.4893	19.221	18.8482	19.306	19.589	19.3311	18.9589	19.3825	20.4188	20.1513	NA	NA	19.1648	19.6936	20.6064	19.8106	20.1729	19.8245	20.373	20.0909	19.3798	19.2553	19.4757	19.214	18.8892	18.9118	19.2463	19.0625	19.3711	19.1235	20.036	19.6408	19.6801	19.7991
CD166_HUMAN	YEKPDGSPVFIAFR	3	21.08	0.049	0.31	0.75732	0.1	0.75732	21.2663	21.4084	21.1668	21.284	20.917	21.0516	20.9808	20.9518	21.2302	21.2545	20.8688	20.7661	20.8993	20.787	21.209	21.1669	21.2909	21.3763	21.3045	20.885	21.2517	21.317	21.0398	21.2695	21.4977	21.3556	19.7679	20.303	21.1989	21.1796	19.983	20.272	21.5143	21.3859	21.1537	21.2425	21.6468	21.306	21.0645	21.3271
CD3Z_HUMAN	KN(de)PQ(de)EGLYN(de)ELQ(de)KDK	2	NA	NA	NA	NA	NA	NA	NA	NA	NA	NA	NA	NA	NA	NA	NA	NA	NA	NA	NA	NA	NA	NA	NA	NA	NA	NA	NA	NA	NA	NA	NA	NA	NA	NA	NA	NA	NA	NA	NA	NA	NA	NA	NA	NA	NA	NA
CD44_HUMAN	ALSIGFETCR	2	22.47	0.022	0.13	0.89703	0.02	0.89703	23.1753	22.6611	22.4149	22.3863	22.667	22.4787	22.8397	22.7191	22.3813	22.3751	22.5742	22.127	22.1696	22.3543	22.4244	22.6738	21.7853	21.7273	22.9416	22.8341	22.9273	22.5219	22.885	22.7903	22.8881	22.8967	21.8941	22.194	22.5848	22.4578	21.8316	21.6581	22.5722	22.775	22.1138	22.2519	22.7637	21.903	22.8778	22.4857
CD44_HUMAN	FAGVFHVEKN(de)GR	3	NA	NA	NA	NA	NA	NA	NA	NA	NA	NA	NA	NA	NA	NA	NA	NA	NA	NA	NA	NA	NA	NA	NA	NA	NA	NA	NA	NA	NA	NA	NA	NA	NA	NA	NA	NA	NA	NA	NA	NA	NA	NA	NA	NA	NA	NA
CD44_HUMAN	TEAADLCK	2	19.48	0.307	1.39	0.17235	1.94	0.17235	19.2478	19.1643	NA	NA	19.8941	NA	20.0197	19.7047	20.0254	19.5386	19.5469	19.2133	20.0121	19.1347	19.9797	19.7854	19.1589	19.6724	19.3759	19.7795	18.4675	18.8903	20.1866	20.6432	18.772	NA	18.9916	18.8912	19.512	NA	19.4117	18.779	20.0547	19.4947	19.7731	19.5598	NA	19.248	18.8048	NA
CD44_HUMAN	YGFIEGHVVIPR	2	23.71	-0.067	-0.43	0.66691	0.19	0.66691	24.1417	23.9367	23.9039	23.3705	24.1057	23.8857	24.0516	23.8441	23.6462	23.5669	23.062	23.6307	23.4794	23.5355	23.7876	23.7568	23.0581	22.9462	24.0157	23.8062	23.8958	23.8317	24.1461	24.2617	23.9345	24.2834	23.5979	23.3671	24.1994	23.9293	23.3099	23.4023	23.7748	23.7199	23.2415	23.4713	23.0609	23.4259	23.9979	24.0194
CD59_HUMAN	ENELTYYCCK	2	21.19	0.211	1.16	0.25152	1.35	0.25152	20.9992	21.4283	21.1278	21.6287	21.6727	21.5033	21.426	21.2505	NA	21.3621	20.5079	20.7184	21.324	21.3904	21.1762	21.6625	21.2639	21.0769	21.1795	21.9544	21.0228	21.0565	21.3966	21.1863	21.1765	21.2382	19.9378	20.1128	21.1947	21.543	20.26	20.4851	21.6423	21.8734	21.0868	21.0258	21.6543	21.2792	21.1707	21.4303
CD59_HUMAN	FEHCNFN(de)DVTTR	2	23.27	0.158	0.55	0.58259	0.31	0.58259	23.558	24.0923	23.7818	22.8253	23.5829	23.6311	23.073	23.1966	23.2839	23.4897	22.6946	21.8477	23.5253	23.1043	23.0947	23.4809	23.3895	23.6123	23.0447	24.5898	22.982	23.2885	23.21	21.4394	23.931	23.5717	22.9308	22.1647	23.1984	22.4925	22.6705	22.9285	23.0893	23.8734	23.8149	24.0922	23.719	23.7339	23.1401	23.4758
CD59_HUMAN	LRENELTYYCCK	2	23.91	0.088	0.48	0.63634	0.23	0.63634	23.7871	23.866	24.2828	24.5243	23.7276	23.8852	24.2118	23.84	24.4032	24.4657	24.0327	23.6845	24.0459	23.9172	23.995	23.647	23.5791	23.3429	23.8319	23.9558	23.8036	23.1635	24.1374	23.341	23.9454	23.8828	23.536	23.1222	24.4056	24.5503	22.9658	23.18	24.5427	24.2687	24.5243	24.2915	24.5602	23.8433	23.6901	23.5033
CDHR5_HUMAN	VN(de)STVIPETQLQAEDR	2	NA	NA	NA	NA	NA	NA	NA	NA	NA	NA	NA	NA	NA	NA	NA	NA	NA	NA	NA	NA	NA	NA	NA	NA	NA	NA	NA	NA	NA	NA	NA	NA	NA	NA	NA	NA	NA	NA	NA	NA	NA	NA	NA	NA	NA	NA
CDK1_HUMAN	ISGKM(ox)ALN(de)HPYFNDLDN(de)QIKK	3	NA	NA	NA	NA	NA	NA	NA	NA	NA	NA	NA	NA	NA	NA	NA	NA	NA	NA	NA	NA	NA	NA	NA	NA	NA	NA	NA	NA	NA	NA	NA	NA	NA	NA	NA	NA	NA	NA	NA	NA	NA	NA	NA	NA	NA	NA
CDRT1_HUMAN	EILYWFANSTQWTK	3	21.3	0.238	0.83	0.41208	0.69	0.41208	NA	NA	21.283	21.8103	NA	NA	NA	21.1074	21.3396	21.9029	NA	NA	21.0466	21.396	NA	21.6419	NA	NA	NA	21.6197	21.4191	21.1726	NA	NA	20.9394	NA	20.0292	20.8046	21.713	21.4339	20.3888	21.5118	NA	22.1068	21.0334	21.2288	21.2519	21.6872	NA	NA
CDRT1_HUMAN	IYNFFNGN(de)CM(ox)KVIKAN(de)GR	3	NA	NA	NA	NA	NA	NA	NA	NA	NA	NA	NA	NA	NA	NA	NA	NA	NA	NA	NA	NA	NA	NA	NA	NA	NA	NA	NA	NA	NA	NA	NA	NA	NA	NA	NA	NA	NA	NA	NA	NA	NA	NA	NA	NA	NA	NA
CDY1_HUMAN	M(ox)M(ox)GKASAN(de)EMLIAGR	2	NA	NA	NA	NA	NA	NA	NA	NA	NA	NA	NA	NA	NA	NA	NA	NA	NA	NA	NA	NA	NA	NA	NA	NA	NA	NA	NA	NA	NA	NA	NA	NA	NA	NA	NA	NA	NA	NA	NA	NA	NA	NA	NA	NA	NA	NA
CEA20_HUMAN	N(de)M(ox)ESIYEVLGMQQ(de)	2	NA	NA	NA	NA	NA	NA	NA	NA	NA	NA	NA	NA	NA	NA	NA	NA	NA	NA	NA	NA	NA	NA	NA	NA	NA	NA	NA	NA	NA	NA	NA	NA	NA	NA	NA	NA	NA	NA	NA	NA	NA	NA	NA	NA	NA	NA
CEAM7_HUMAN	EN(de)LVN(de)EEVTR	2	NA	NA	NA	NA	NA	NA	NA	NA	NA	NA	NA	NA	NA	NA	NA	NA	NA	NA	NA	NA	NA	NA	NA	NA	NA	NA	NA	NA	NA	NA	NA	NA	NA	NA	NA	NA	NA	NA	NA	NA	NA	NA	NA	NA	NA	NA
CECR1_HUMAN	FVETHPEFIGIK	3	19.77	NA	NA	NA	NA	NA	NA	NA	NA	NA	NA	NA	NA	NA	NA	NA	NA	NA	NA	NA	NA	NA	NA	NA	NA	NA	NA	NA	NA	NA	NA	NA	NA	NA	NA	NA	19.9692	19.5699	NA	NA	NA	NA	NA	NA	NA	NA
CECR1_HUMAN	LPYFFHAGETDWQGTSIDR	3	19.97	-1.55	-1.57	0.16002	2.46	0.16002	NA	NA	NA	NA	NA	NA	NA	NA	NA	NA	18.6126	NA	NA	NA	NA	NA	NA	NA	NA	NA	NA	NA	NA	NA	NA	NA	NA	NA	NA	18.9305	21.0209	21.3223	NA	NA	NA	NA	NA	NA	NA	NA
CECR1_HUMAN	SQVFNILR	2	19.92	NA	NA	NA	NA	NA	NA	NA	NA	NA	NA	NA	NA	NA	NA	NA	NA	NA	NA	NA	NA	NA	NA	NA	NA	NA	NA	NA	NA	NA	NA	NA	NA	NA	NA	NA	20.0731	19.7619	NA	NA	NA	NA	NA	NA	NA	NA
CENPE_HUMAN	IN(de)EM(ox)EQLKK	2	NA	NA	NA	NA	NA	NA	NA	NA	NA	NA	NA	NA	NA	NA	NA	NA	NA	NA	NA	NA	NA	NA	NA	NA	NA	NA	NA	NA	NA	NA	NA	NA	NA	NA	NA	NA	NA	NA	NA	NA	NA	NA	NA	NA	NA	NA
CEP70_HUMAN	LGEM(ox)N(de)N(de)AVR	2	NA	NA	NA	NA	NA	NA	NA	NA	NA	NA	NA	NA	NA	NA	NA	NA	NA	NA	NA	NA	NA	NA	NA	NA	NA	NA	NA	NA	NA	NA	NA	NA	NA	NA	NA	NA	NA	NA	NA	NA	NA	NA	NA	NA	NA	NA
CEP76_HUMAN	QEQWCTLLAFLCRN(de)K	2	NA	NA	NA	NA	NA	NA	NA	NA	NA	NA	NA	NA	NA	NA	NA	NA	NA	NA	NA	NA	NA	NA	NA	NA	NA	NA	NA	NA	NA	NA	NA	NA	NA	NA	NA	NA	NA	NA	NA	NA	NA	NA	NA	NA	NA	NA
CERU_HUMAN	AEEEHLGILGPQLHADVGDK	3	22.49	-0.406	-1.14	0.26206	1.29	0.26206	22.6964	21.3723	22.1086	22.601	22.7367	21.6159	21.5728	23.1878	22.7025	21.0253	22.5905	22.1763	22.5399	22.6835	20.8812	22.5959	23.0103	21.1736	23.3071	23.1733	23.3019	22.1693	21.7066	23.0243	23.4041	23.0906	23.6841	23.5207	22.7692	22.8237	22.9606	22.9791	22.1661	22.1113	22.6963	22.9449	22.3796	22.4078	22.3341	21.3969
CERU_HUMAN	AGLQAFFQVQECNK	2	19.5	-0.185	-0.66	0.51231	0.44	0.51231	19.8255	19.8154	19.1943	18.4156	19.2527	NA	19.8688	19.3363	18.9338	19.0535	19.4554	19.4324	20.0044	19.1	19.9594	18.9422	18.7961	18.7005	20.7556	19.5121	19.6175	19.4976	20.53	19.802	20.1919	19.8199	21.1363	20.2701	19.6231	19.1275	19.9233	19.2427	18.9611	NA	NA	18.9985	19.0699	18.2152	19.453	NA
CERU_HUMAN	ALYLQYTDETFR	2	24.64	-0.317	-0.34	0.73455	0.12	0.73455	25.6949	25.6814	24.3121	24.1999	25.8087	25.4834	25.2429	25.5251	25.1474	25.2972	25.8572	25.2365	25.6742	25.4766	25.4019	25.2607	18.9231	19.3934	25.5872	20.3356	20.4228	25.7098	25.8645	21.9922	26.042	25.9491	26.1652	26.131	25.3588	25.0029	26.0406	25.8936	24.933	24.956	24.9638	24.8083	25.3055	18.8077	25.778	25.7467
CERU_HUMAN	DDEEFIESNK	2	22.93	-0.15	-0.83	0.41104	0.69	0.41104	22.553	22.8015	NA	22.2594	23.2591	22.9355	22.4551	22.2531	22.9104	23.1041	23.092	22.973	23.0641	22.8464	22.7623	22.4558	23.0628	23.3998	22.991	23.2461	23.2263	23.2445	22.748	22.6608	22.623	23.391	24.2667	24.1085	22.5512	22.9743	23.0928	23.3899	22.6056	22.4647	23.0592	23.0364	22.8634	22.4995	22.3305	22.7546
CERU_HUMAN	DIASGLIGPLIICK	3	24.85	-0.416	-2.44	0.01892	5.95	0.01892	24.5079	24.4119	23.3629	24.1861	24.5874	24.7088	24.7194	24.4836	24.949	24.9851	24.4743	25.1124	24.9008	25.1222	24.6351	24.6271	24.5345	24.345	25.1114	25.0064	25.7091	25.5417	24.9585	24.696	25.6362	25.8329	25.178	25.1964	24.9873	25.0497	24.6888	25.3411	24.731	24.8721	24.6938	24.9871	24.611	24.8608	24.7085	24.8203
CERU_HUMAN	DLYSGLIGPLIVCR	3	23.95	-0.586	-3.56	0.00091	12.7	0.00091	23.5895	23.5488	23.3626	23.4187	23.3182	23.4656	23.3369	23.5002	23.6065	23.9438	24.1096	24.215	24.1172	24.1319	23.6869	23.8631	22.879	22.6006	24.5862	23.8529	24.606	24.3205	23.6996	23.6958	24.4287	24.7141	24.8514	24.8482	24.2371	24.1048	24.2679	24.1298	23.9978	24.0995	24.4836	24.3227	23.9035	24.1828	23.8454	24.1063
CERU_HUMAN	DVDKEFYLFPTVFDENESLLLEDNIR	3	20.74	-0.568	-1.75	0.08761	3.07	0.08761	20.4927	20.4601	21.0442	20.1466	20.0656	19.747	20.8327	20.231	20.9557	NA	21.4363	NA	21.4236	20.6028	21.0047	20.9219	18.3492	17.3315	21.2826	21.0498	21.3345	20.2787	20.8378	20.9248	21.2345	20.8423	22.6598	22.36	21.3524	20.9763	21.3175	21.0011	20.7174	19.7187	20.5959	NA	20.6855	20.596	21.1702	21.2386
CERU_HUMAN	EFYLFPTVFDENESLLLEDNIR	2	20.18	-0.3	-0.88	0.38518	0.77	0.38518	19.4442	19.6759	20.5084	NA	19.3692	NA	19.9293	NA	20.2748	19.7946	20.8233	NA	20.448	19.9856	20.4408	20.5582	18.1058	NA	20.911	20.3294	20.4132	19.9217	19.8233	20.1413	20.3526	19.5423	22.4786	21.8686	20.5941	20.4357	20.1512	20.6582	20.0889	18.4522	19.7291	18.8836	20.3646	19.4699	21.4516	20.9502
CERU_HUMAN	ERGPEEEHLGILGPVIWAEVGDTIR	3	23.56	-0.584	-2.02	0.05014	4.07	0.05014	23.2077	22.9332	24.2406	24.7599	23.2349	23.0355	22.8148	23.1404	23.461	23.1754	NA	23.6883	24.1685	23.4634	23.2489	23.5191	20.3716	NA	23.4563	23.4911	23.762	23.3434	23.681	23.7857	23.4059	23.4737	25.2487	25.2071	24.1227	23.8994	24.4267	24.0704	23.4867	23.0423	23.8872	23.61	23.361	24.1102	22.7918	23.2834
CERU_HUMAN	EVGPTNADPVCLAK	2	24.06	-0.28	-1.33	0.19026	1.77	0.19026	23.8224	24.2044	23.0128	22.428	24.3983	24.5068	23.9831	23.9759	23.3626	23.3378	23.9839	23.7629	23.8548	23.9297	23.8596	23.6234	24.4608	24.962	24.3092	24.5247	24.4775	24.5515	24.309	24.7583	24.5094	24.6611	25.141	24.5462	23.7394	23.2462	24.5624	24.4512	23.8853	23.5618	24.2788	24.0224	23.7646	23.2788	23.7542	24.4039
CERU_HUMAN	EYTDASFTNR	2	23.06	-0.383	-0.71	0.48267	0.5	0.48267	23.2152	23.3574	22.4014	22.4672	23.7448	NA	23.2734	23.3247	23.1675	23.0631	23.092	23.0911	18.4775	23.3612	NA	NA	23.6355	NA	23.5088	NA	NA	NA	23.6536	NA	23.5781	23.5334	23.9947	NA	23.2444	23.2936	23.8047	NA	22.7417	22.9488	22.8277	22.9972	22.8638	23.1259	NA	NA
CERU_HUMAN	EYTDASFTNRK	2	20.49	-0.185	-0.92	0.36276	0.85	0.36276	20.2735	20.4631	20.29	20.3666	20.6058	20.3903	20.535	20.7011	20.4076	20.1616	20.275	21.4781	20.6057	20.3615	19.6282	19.9189	20.6353	20.7628	20.1102	19.997	20.2905	20.2637	20.4652	20.6107	20.7542	20.5156	22.0632	21.7198	20.1781	20.381	21.3817	20.9955	19.8462	20.194	20.5932	20.6808	20.5902	19.9251	20.2901	19.9235
CERU_HUMAN	GAYPLSIEPIGVR	2	24.94	-0.103	-0.56	0.5803	0.31	0.5803	25.1904	25.4129	23.9111	23.7446	25.4776	25.5462	24.8156	24.8716	24.5739	24.4799	24.8556	24.6157	24.8812	24.924	24.6603	24.5947	25.6112	25.6217	24.9977	25.0011	25.2833	25.3541	25.3352	25.6317	25.5671	25.5953	25.6517	25.8175	24.66	24.7161	25.2073	25.008	24.1523	24.5176	24.3184	24.5309	24.095	24.5277	25.0045	24.8785
CERU_HUMAN	GDSVVWYLFSAGNEADVHGIYFSGNTYLWR	3	18.98	-0.506	-1.16	0.2593	1.35	0.2593	NA	NA	NA	NA	NA	18.9904	NA	NA	NA	NA	NA	NA	NA	NA	NA	NA	18.0866	17.853	NA	19.0818	NA	19.5572	17.6973	18.3683	18.8429	18.7978	20.4562	20.4895	18.8148	NA	18.8999	19.6203	NA	NA	NA	NA	19.4214	NA	18.7158	NA
CERU_HUMAN	GEFYIGSK	2	22.87	-0.093	-0.54	0.59425	0.29	0.59425	22.3189	22.2057	22.0043	22.2424	23.1166	22.8709	23.1528	22.6967	22.8736	22.806	22.5895	22.7779	22.9694	23.0374	22.8285	22.84	23.2104	22.839	23.5442	23.5305	23.4253	23.0345	23.4086	23.0354	23.4805	23.0824	23.164	23.4661	23.0935	22.8958	22.9087	23.3509	22.5232	22.3816	22.2607	22.4682	22.6956	22.6929	22.8403	22.1081
CERU_HUMAN	GPEEEHLGILGPVIWAEVGDTIR	3	22.75	-0.976	-2.1	0.04156	4.41	0.04156	22.8818	18.7624	22.5749	22.5138	22.5568	22.1088	22.4381	22.7748	22.7943	22.3559	23.4102	23.1719	23.3664	23.1688	22.8774	22.9606	20.5264	18.0214	23.136	22.8504	23.2242	22.8297	23.2889	23.095	23.1409	23.179	24.6091	24.7981	23.2594	23.1598	23.6535	23.4629	22.9206	22.4379	22.8272	22.8391	23.048	22.9947	22.996	23.0035
CERU_HUMAN	GVYSSDVFDIFPGTYQTLEMFPR	2	22.59	-0.627	-1.16	0.25142	1.35	0.25142	22.7871	22.6808	22.9654	22.8341	22.3555	21.4486	22.2039	23.2806	22.6596	22.8346	23.2878	20.7453	23.5132	22.752	22.6243	23.588	19.6787	16.9117	23.0254	23.2623	23.0072	22.4017	22.9306	23.274	23.42	22.6086	24.5466	24.9932	23.1747	23.4072	23.3139	20.9626	22.1596	22.6315	22.349	22.1797	22.9359	20.503	23.4138	23.7731
CERU_HUMAN	HYYIAAEEIIWNYAPSGIDIFTK	3	20.2	-0.555	-1.46	0.15261	2.12	0.15261	20.6728	19.6055	20.6386	19.921	19.7255	18.7579	20.6871	19.6591	20.4193	19.8303	20.6665	20.5318	20.5751	19.7781	20.914	20.2851	NA	17.128	19.9328	19.5236	21.1347	20.4508	21.233	20.2191	20.3723	19.5998	22.5255	22.1271	20.6253	20.2054	20.6723	20.2592	19.1408	18.4651	19.7283	19.308	21.274	19.7403	21.0918	20.2876
CERU_HUMAN	HYYIGIIETTWDYASDHGEK	3	21.8	-0.601	-1.58	0.12057	2.51	0.12057	22.6821	21.9344	20.9515	21.3501	21.8958	20.3631	21.1385	20.1352	21.9817	21.65	19.8454	21.5768	21.7572	21.9259	22.9955	22.3238	19.7549	NA	22.6037	22.0639	22.1162	21.9295	23.2415	22.1063	22.5952	22.3327	23.0131	22.8657	21.5845	21.6404	22.5712	22.645	21.7153	21.2186	21.1913	21.4759	22.3316	22.2912	22.4711	19.9885
CERU_HUMAN	HYYIGIIETTWDYASDHGEKK	3	21.54	-0.514	-1.32	0.19428	1.74	0.19428	22.0763	NA	21.2661	20.7308	20.9068	20.7916	22.7876	20.493	21.5036	21.389	22.078	21.8263	21.7882	21.374	22.2086	21.4101	18.5063	NA	21.6204	20.7384	21.4621	21.0157	22.6837	20.7267	21.4291	21.0673	23.7273	23.2327	21.5861	21.2957	22.4734	22.303	21.883	21.0547	21.7068	21.1438	22.311	21.3206	21.2177	NA
CERU_HUMAN	IDTINLFPATLFDAYMVAQNPGEWMLSCQNLNHLK	3	21.64	-0.574	-1.1	0.27798	1.22	0.27798	20.5256	NA	22.8109	21.999	19.2713	NA	NA	20.5759	21.1635	NA	22.1341	21.4974	22.3661	21.2105	21.1866	22.4785	NA	NA	19.9368	21.7711	21.5496	NA	21.2683	NA	21.2896	NA	24.2507	24.5863	22.7515	22.4851	21.9186	22.1847	20.8604	NA	20.9836	NA	20.3283	21.4821	22.6969	19.8809
CERU_HUMAN	KAEEEHLGILGPQLHADVGDK	2	24.45	-0.252	-1.32	0.19438	1.74	0.19438	24.6087	24.673	22.7065	23.8551	24.1885	24.5002	24.5039	24.008	24.4795	24.4467	24.8414	24.6766	24.9219	24.4179	24.0752	23.885	24.235	24.388	24.647	24.3987	24.7295	24.1425	24.5818	24.3571	24.3905	24.8052	25.2098	25.3634	24.7	24.6119	25.1544	25.1258	24.3164	24.1204	23.8619	24.0924	24.6392	24.3595	24.5621	24.3763
CERU_HUMAN	KAEEEHLGILGPQLHADVGDKVK	3	21.77	-0.09	-0.31	0.75901	0.1	0.75901	22.4866	22.3333	19.9104	20.7443	22.3278	22.5082	22.6281	22.4974	21.3038	21.3709	21.5395	20.9161	21.8825	21.7585	21.694	21.1125	22.3568	22.1183	21.4738	21.5734	21.8794	21.6702	22.4806	22.8804	22.5761	22.6001	23.652	23.5054	21.4928	21.4562	22.5014	22.3575	20.1735	20.5615	21.3772	20.8266	20.3881	20.9741	21.7801	21.2018
CERU_HUMAN	KALYLQYTDETFR	2	21.14	-0.424	-2.03	0.04878	4.11	0.04878	21.1511	21.0621	20.2143	20.3821	21.3379	21.3995	20.7932	21.3213	20.7394	20.5927	21.1245	21.3649	21.2333	21.0999	20.6129	21.093	20.5352	20.2888	21.0844	21.2096	21.4632	21.1807	21.8926	21.7482	21.9035	21.8528	22.7965	22.764	21.1504	21.3051	21.6804	21.7492	20.5286	20.3021	21.3557	21.173	20.3686	21.0931	20.238	20.5667
CERU_HUMAN	KGSLHAN(de)GR	2	NA	NA	NA	NA	NA	NA	NA	NA	NA	NA	NA	NA	NA	NA	NA	NA	NA	NA	NA	NA	NA	NA	NA	NA	NA	NA	NA	NA	NA	NA	NA	NA	NA	NA	NA	NA	NA	NA	NA	NA	NA	NA	NA	NA	NA	NA
CERU_HUMAN	LEFALLFLVFDENESWYLDDNIK	3	19.45	NA	NA	NA	NA	NA	NA	NA	NA	NA	NA	NA	20.8463	NA	NA	NA	NA	NA	NA	NA	19.2157	NA	NA	NA	NA	18.2929	NA	NA	NA	NA	NA	NA	NA	NA	NA	NA	NA	NA	NA	NA	NA	NA	NA	NA	NA	NA
CERU_HUMAN	LISVDTEHSNIYLQN(de)GPDR	2	22.67	0.41	0.92	0.37901	0.85	0.37901	NA	NA	NA	NA	NA	NA	NA	22.9215	NA	NA	NA	NA	NA	NA	NA	NA	NA	NA	23.0525	NA	NA	NA	NA	NA	NA	NA	23.3278	NA	22.5029	NA	NA	NA	NA	NA	22.3052	22.3787	22.1854	NA	NA	NA
CERU_HUMAN	MFTTAPDQVDKEDEDFQESNK	2	24.61	-0.049	-0.27	0.78721	0.07	0.78721	25.1088	25.2057	23.6643	23.2898	24.9803	24.7889	24.7407	24.9965	24.3788	24.2667	24.4233	23.9933	24.4872	24.527	24.3183	24.5197	25.0634	25.0047	24.7767	25.1959	24.9357	25.0083	25.1383	24.9892	25.1343	24.9826	25.3326	25.3157	24.251	24.2655	24.818	24.8955	23.9226	24.0801	24.1778	24.0214	24.0965	24.1612	24.4761	24.7028
CERU_HUMAN	MHSMN(de)GFMYGNQPGLTMCK	2	19.54	-0.436	-1.76	0.08976	3.08	0.08976	20.2643	NA	19.2883	NA	18.6722	18.7647	NA	19.2251	NA	NA	19.0289	NA	19.2596	19.0398	19.2638	19.0254	19.5182	NA	19.7736	19.8595	19.0104	18.8992	20.2251	19.9129	19.5503	19.1592	21.1712	20.778	19.2313	19.6158	20.2125	19.7851	NA	NA	NA	NA	NA	NA	19.6086	NA
CERU_HUMAN	MYSVN(de)GYTFGSLPGLSMCAEDR	3	NA	NA	NA	NA	NA	NA	NA	NA	NA	NA	NA	NA	NA	NA	NA	NA	NA	NA	NA	NA	NA	NA	NA	NA	NA	NA	NA	NA	NA	NA	NA	NA	NA	NA	NA	NA	NA	NA	NA	NA	NA	NA	NA	NA	NA	NA
CERU_HUMAN	NLASRPYTFHSHGITYYK	3	22.46	-0.164	-0.3	0.76786	0.09	0.76786	23.7905	NA	21.5152	20.4539	23.4967	21.3176	23.6432	23.4392	20.9587	22.4664	20.9051	21.6586	22.9877	23.0517	20.4753	21.5782	23.5234	23.2189	23.6504	22.9442	23.8461	23.6537	21.8228	NA	23.994	NA	21.8241	22.8984	22.6858	22.6717	23.6048	23.7049	20.4169	23.1279	20.6423	22.6904	19.7712	23.0196	23.2982	22.3894
CERU_HUMAN	NNEGTYYSPNYNPQSR	2	22.22	-0.015	-0.08	0.93481	0.01	0.93481	22.3155	21.9411	21.2722	21.5449	22.7162	22.4005	22.3436	22.2417	22.2349	22.0458	21.8644	21.9973	22.2118	22.5249	21.9702	22.0783	22.521	22.3752	22.6462	22.9259	22.2828	22.5294	22.7589	22.3146	22.9249	22.9247	22.6254	22.6579	21.6176	21.7858	22.7976	23.0582	21.5772	21.6855	21.5279	21.9308	21.6097	21.8248	21.8128	22.2188
CERU_HUMAN	PYTFHSHGITYYK	2	21.87	-0.25	-1.24	0.22085	1.54	0.22085	22.0356	22.0797	21.1835	21.1353	21.7451	21.4484	21.9017	21.8667	21.348	21.624	22.2083	21.9924	22.5355	21.8214	21.1556	21.6147	21.4771	21.5162	22.1767	22.0375	22.3916	21.8215	22.0965	21.4989	22.3595	22.2264	23.2791	22.9601	22.1839	22.1523	22.2683	22.0184	21.2052	21.3345	22.0569	21.9702	20.9369	21.8163	22.0139	21.3209
CERU_HUMAN	QSEDSTFYLGER	2	23.46	-0.174	-0.82	0.41779	0.67	0.41779	23.5474	23.6194	22.0467	22.3707	23.7514	23.8305	23.4109	23.8087	23.3023	22.9646	23.3086	23.2652	23.5193	23.3452	23.0867	23.0379	23.752	24.0334	23.5749	23.986	23.6549	23.7522	24.0265	24.1288	23.9757	23.8861	24.6057	24.874	23.4408	23.4046	24.1633	24.091	22.7104	22.4613	22.6468	22.8627	23.0317	22.4186	23.4675	23.4322
CERU_HUMAN	QYTDSTFR	2	22.5	-0.029	-0.12	0.90509	0.01	0.90509	22.0164	22.1661	21.0537	21.5081	23.3045	22.9911	22.7168	22.4597	22.282	22.2413	22.344	22.9444	22.9135	22.7412	22.3473	22.2728	22.947	23.0081	22.7715	22.7434	22.7024	22.9915	23.373	22.8072	23.0628	22.2347	23.4276	23.8467	22.5214	22.2863	23.3599	23.3764	21.2221	21.7662	21.5117	22.0142	22.3574	22.1474	21.8051	21.529
CERU_HUMAN	QYTDSTFRVPVER	3	19.9	0.049	0.16	0.87635	0.02	0.87635	20.4203	20.3733	NA	NA	20.4937	20.2908	20.5558	20.4001	NA	19.3987	NA	19.0152	20.2329	20.1887	NA	19.065	20.1033	19.8534	19.0126	19.0983	19.2354	19.4565	20.3793	20.3719	20.0814	20.1876	20.947	21.0946	19.65	19.049	20.6038	20.8914	NA	17.7508	NA	NA	NA	18.8893	NA	NA
CERU_HUMAN	RQSEDSTFYLGER	2	22.11	-0.627	-2	0.05139	4.02	0.05139	20.8712	20.2157	20.1159	20.3672	20.9895	20.8678	21.8401	23.0526	21.5557	21.927	21.9384	22.1219	22.0969	22.3946	21.6573	22.7	22.8037	21.6803	23.357	23.4044	23.3778	23.5571	22.7675	22.9083	23.7426	23.3749	21.8989	22.4679	21.8999	22.0867	22.4276	22.5339	21.7914	21.8528	21.7892	22.1715	20.9849	21.8298	22.6252	22.4124
CERU_HUMAN	SGAGTEDSACIPWAYYSTVDQVK	2	22.91	-0.283	-1.37	0.17918	1.86	0.17918	23.1067	23.2145	21.3116	21.9623	23.0737	22.612	22.7435	23.2418	22.4469	22.5012	22.3414	22.6857	22.4794	23.0128	22.5715	22.7827	23.1008	22.8348	23.5196	23.7559	23.5779	23.91	23.1543	23.4033	23.8239	23.839	22.5693	23.1922	22.3351	23.0905	22.9616	23.192	22.4514	22.5057	22.8036	22.6057	22.3529	22.7328	23.1857	23.281
CERU_HUMAN	SVPPSASHVAPTETFTYEWTVPK	3	23.48	-0.057	-0.22	0.82672	0.05	0.82672	23.7367	23.8493	21.8303	22.9385	23.5667	23.8923	23.2508	23.9549	23.5187	23.4452	23.3964	23.5108	23.4795	23.7091	22.6977	23.6548	23.5532	23.3173	23.5879	24.1258	23.687	24.2068	23.4599	24.1565	23.9179	24.1178	24.0775	24.5603	23.3613	23.5434	24.0974	24.0771	22.7842	23.1608	22.5227	21.5039	22.4453	23.1786	23.6001	23.7008
CERU_HUMAN	TTIEKPVWLGFLGPIIK	3	25.34	-0.554	-2.59	0.01315	6.69	0.01315	25.6444	25.3289	24.8587	25.114	25.0131	25.2095	24.7405	25.3254	25.1924	25.1983	25.5339	25.4143	25.5141	25.4947	25.1823	25.5498	23.466	22.7601	25.4733	25.2821	25.8562	25.7628	25.8661	26.148	25.9583	25.9671	26.3397	26.4845	25.2756	25.3244	25.8645	25.8495	24.9769	24.9662	25.4433	25.2701	24.9615	25.4912	25.1906	25.3885
CERU_HUMAN	TYCSEPEKVDKDNEDFQESNR	3	20.53	-0.212	-0.69	0.49641	0.47	0.49641	20.6464	NA	NA	20.4024	20.8507	20.6991	20.9088	20.9319	19.7525	19.8571	20.269	21.2384	20.4834	20.3895	19.5098	19.7342	20.9344	20.59	19.7679	19.8623	20.4132	20.3854	21.0529	20.4635	20.8169	20.8189	21.8611	23.0248	19.942	21.0762	21.3203	20.9222	19.4637	18.7236	21.366	21.5723	NA	19.2905	19.7129	NA
CERU_HUMAN	VDKDNEDFQESNR	2	21.73	0.019	0.08	0.93351	0.01	0.93351	21.0989	21.1507	21.3617	21.3593	22.3514	21.5127	22.1277	21.7364	21.8542	21.5002	21.7835	21.9908	22.0815	20.9644	21.7862	21.4552	22.1632	22.2955	22.1483	22.1355	21.4349	21.7918	22.3726	22.1367	21.8103	21.5673	23.0475	23.3839	20.726	21.7029	22.2496	22.2486	21.1844	21.0639	21.4163	21.614	21.7257	21.3828	20.7079	20.9039
CERU_HUMAN	VNKDDEEFIESNK	2	21.75	-0.135	-0.61	0.54799	0.37	0.54799	22.0181	22.0536	20.7759	20.5424	21.8254	22.1663	22.4168	21.964	20.9598	21.2098	21.8924	21.6099	21.7209	21.7761	21.5124	21.089	22.5035	22.2639	21.9372	21.4538	21.8845	21.9493	22.6482	22.2266	22.2269	21.9285	23.0331	22.756	21.6379	21.2401	22.1683	22.3565	21.3448	20.8938	21.5649	21.6562	21.9325	20.8159	21.1	21.034
CERU_HUMAN	WYLFGMGNEVDVHAAFFHGQALTNK	3	20.94	-0.299	-0.95	0.34869	0.9	0.34869	20.8812	20.7092	21.0674	20.2977	20.7238	20.8815	20.716	20.2174	20.8411	20.7541	20.8793	20.6251	21.45	20.5669	21.333	20.7411	20.403	19.8003	20.5581	22.2831	21.0075	20.3739	21.595	21.1155	21.1346	20.2548	22.7523	22.1413	21.7196	20.9103	21.8634	21.1708	20.7161	19.4053	20.9032	20.6044	22.1362	20.5795	20.3061	21.0097
CERU_HUMAN	YTVNQCR	2	20.98	-0.042	-0.18	0.85419	0.03	0.85419	20.3851	19.9807	19.9998	20.4115	21.6447	21.334	21.0162	20.7652	20.7377	20.7295	21.0435	21.6323	21.2248	21.3692	21.0363	20.7886	21.0978	21.4822	21.411	21.1836	20.8041	21.2938	21.7699	21.6593	20.7722	20.8408	22.516	22.5027	20.9036	21.0718	21.5449	21.8017	20.1271	20.2269	20.4585	20.9114	20.8422	20.5246	19.8067	19.7408
CFAB_HUMAN	AIHCPRPHDFEN(de)GEYWPR	3	NA	NA	NA	NA	NA	NA	NA	NA	NA	NA	NA	NA	NA	NA	NA	NA	NA	NA	NA	NA	NA	NA	NA	NA	NA	NA	NA	NA	NA	NA	NA	NA	NA	NA	NA	NA	NA	NA	NA	NA	NA	NA	NA	NA	NA	NA
CFAB_HUMAN	ALFVSEEEK	2	21.61	-0.595	-2.29	0.02696	5.26	0.02696	20.7669	20.2781	21.1277	20.8626	20.0354	20.2383	21.699	21.4995	21.5024	21.4363	22.2221	22.4067	22.0022	21.982	21.8673	22.1661	19.9824	20.7038	21.9412	21.8028	22.7153	22.2659	20.8899	20.9277	21.8988	20.9173	22.2319	22.6588	22.4186	22.2897	22.3676	22.9278	21.6919	21.9298	21.3709	21.4311	21.9154	21.7351	NA	NA
CFAB_HUMAN	ALFVSEEEKK	2	21.67	-0.364	-1.04	0.30442	1.08	0.30442	20.1852	20.8022	21.2909	20.8776	21.4928	21.0575	21.7285	20.813	21.6068	22.249	22.7477	22.899	22.1531	21.8614	21.7478	21.0229	21.4716	21.0478	21.7334	20.9891	22.7103	22.62	21.5455	20.7817	21.4752	20.9186	23.2998	23.9777	21.8181	21.8408	23.0807	23.1895	21.7832	21.447	22.1221	22.1942	22.2453	20.1049	19.9352	19.9703
CFAB_HUMAN	CLVNLIEK	2	21.19	-0.295	-1.05	0.30559	1.1	0.30559	NA	21.1284	20.4944	NA	21.116	NA	NA	NA	NA	20.4948	21.6839	21.4078	NA	NA	NA	NA	20.9711	21.2828	20.8293	20.935	NA	NA	NA	NA	NA	NA	22.2937	22.3376	NA	21.1068	22.0867	NA	20.7842	NA	20.8727	NA	21.0955	NA	NA	20.492
CFAB_HUMAN	DAQYAPGYDK	2	20.3	-0.041	-0.13	0.89467	0.02	0.89467	19.9534	19.375	19.3814	19.9227	20.4057	NA	20.4313	19.9173	20.5667	20.5805	21.0306	21.5113	20.8978	20.1055	21.0962	19.7113	20.2752	20.1614	20.184	19.6873	20.6031	21.0257	20.3423	19.7167	19.6094	19.1526	21.6437	21.6723	20.4129	20.8019	22.0046	21.6569	20.2957	20.4139	20.1179	20.283	20.4545	19.5526	18.3771	18.2375
CFAB_HUMAN	DFHINLFQVLPWLK	2	21.33	-0.76	-1.37	0.17717	1.89	0.17717	20.5958	20.2765	22.6063	21.3059	NA	18.6093	21.0817	21.2586	21.6724	20.2982	23.4216	23.03	22.5207	21.6481	18.8911	18.8032	NA	NA	19.8446	20.4976	18.8467	21.3458	21.1978	NA	20.6671	19.2138	24.6499	24.5751	23.0483	22.3632	23.0608	23.1555	21.0718	20.5816	21.3426	20.284	22.0911	21.6755	21.0103	21.2092
CFAB_HUMAN	DISEVVTPR	2	22.59	-0.168	-0.77	0.44733	0.59	0.44733	22.4499	22.4552	21.2888	21.7217	22.5331	22.5492	22.5785	22.4689	22.1415	22.2251	22.9775	23.5178	22.561	22.8441	22.659	22.6017	22.6318	22.763	22.5306	22.7198	23.412	23.3645	22.7328	22.5344	22.5612	22.3949	23.0172	23.8936	22.629	22.8443	23.7218	24.0392	22.1051	22.5718	21.7757	21.6201	22.2657	22.5993	21.8873	21.5988
CFAB_HUMAN	DLEIEVVLFHPNYNIN(de)GK	3	NA	NA	NA	NA	NA	NA	NA	NA	NA	NA	NA	NA	NA	NA	NA	NA	NA	NA	NA	NA	NA	NA	NA	NA	NA	NA	NA	NA	NA	NA	NA	NA	NA	NA	NA	NA	NA	NA	NA	NA	NA	NA	NA	NA	NA	NA
CFAB_HUMAN	DMENLEDVFYQMIDESQSLSLCGMVWEHR	3	19.76	0.215	0.36	0.72208	0.13	0.72208	NA	18.5648	20.025	18.7055	NA	NA	NA	NA	NA	NA	20.2007	18.7993	NA	NA	21.5943	NA	NA	NA	NA	20.2749	NA	19.6149	19.3863	19.1125	19.7791	NA	22.0629	20.8731	20.4177	21.052	20.7597	20.3068	17.272	NA	19.2005	18.7042	NA	NA	NA	18.2549
CFAB_HUMAN	DNEQHVFK	2	18.01	-0.424	-1.43	0.16266	2.03	0.16266	NA	NA	17.8301	17.4229	17.7524	NA	NA	17.5589	17.5977	17.4213	19.0763	18.8403	18.0322	17.9524	NA	17.3962	17.3191	17.7487	17.5696	17.4511	17.524	18.2834	NA	17.9911	17.0288	17.342	20.0526	19.8269	17.7117	18.2576	19.3617	19.2876	17.8273	17.1508	17.9809	17.6778	18.6572	17.4972	NA	NA
CFAB_HUMAN	EAGIPEFYDYDVALIK	3	22.94	-0.555	-2.41	0.02006	5.83	0.02006	22.7252	22.8623	22.5988	22.4003	22.2897	22.463	21.711	21.9993	22.416	22.5095	23.8198	23.9264	23.1476	22.9549	23.046	22.9466	22.2004	22.0114	22.6082	22.5984	23.6374	23.3324	22.7735	22.4719	22.972	22.7002	24.7883	24.7165	23.5797	23.2178	24.394	24.052	22.981	22.7838	22.8966	23.0124	22.885	22.9549	21.7595	22.4341
CFAB_HUMAN	EDYLDVYVFGVGPLVN(de)QVNINALASK	3	NA	NA	NA	NA	NA	NA	NA	NA	NA	NA	NA	NA	NA	NA	NA	NA	NA	NA	NA	NA	NA	NA	NA	NA	NA	NA	NA	NA	NA	NA	NA	NA	NA	NA	NA	NA	NA	NA	NA	NA	NA	NA	NA	NA	NA	NA
CFAB_HUMAN	EELLPAQDIK	2	24.05	-0.23	-1.17	0.24951	1.36	0.24951	23.5146	23.6132	23.3027	23.2	23.8285	23.979	24.1413	23.8457	23.6527	23.7216	24.5953	24.2007	24.1664	24.2446	24.1726	23.9678	23.9777	24.2935	24.1476	24.1795	24.6609	24.7419	24.0323	24.0728	23.9902	23.7175	25.6025	25.1856	24.2462	24.2257	25.0671	25.013	23.8126	23.9073	23.8952	23.2451	23.9561	23.6777	23.2352	23.0538
CFAB_HUMAN	EKLQDEDLGFL	2	20.77	-0.357	-1.59	0.11911	2.53	0.11911	20.3938	20.5583	19.4129	19.3197	20.7038	20.5917	20.7803	20.9474	20.1077	20.0544	21.6425	21.3648	20.8585	21.1421	20.6553	20.7251	NA	20.7913	20.7473	20.3697	21.2	21.7083	20.5409	20.8527	20.6764	20.7071	21.8281	22.2244	21.1925	20.8905	22.0908	22.0986	20.6023	20.655	20.7482	20.6275	20.5362	20.4542	19.8035	19.5854
CFAB_HUMAN	EVYIKN(de)GDKK	2	NA	NA	NA	NA	NA	NA	NA	NA	NA	NA	NA	NA	NA	NA	NA	NA	NA	NA	NA	NA	NA	NA	NA	NA	NA	NA	NA	NA	NA	NA	NA	NA	NA	NA	NA	NA	NA	NA	NA	NA	NA	NA	NA	NA	NA	NA
CFAB_HUMAN	FIQVGVISWGVVDVCK	3	NA	NA	NA	NA	NA	NA	NA	NA	NA	NA	NA	NA	NA	NA	NA	NA	NA	NA	NA	NA	NA	NA	NA	NA	NA	NA	NA	NA	NA	NA	NA	NA	NA	NA	NA	NA	NA	NA	NA	NA	NA	NA	NA	NA	NA	NA
CFAB_HUMAN	FLCTGGVSPYADPNTCR	2	23.76	-0.294	-1.5	0.14023	2.26	0.14023	23.6372	23.6569	23.5082	23.5842	23.1379	23.219	23.6435	23.8919	23.1736	23.1135	24.741	24.5925	23.746	23.6443	23.5686	23.6562	23.3577	23.3402	23.3432	23.7798	24.1915	24.4031	23.3589	23.8096	23.1436	23.3654	25.5307	25.2262	23.9711	23.9481	24.5475	24.5233	23.6902	23.7666	23.6814	23.7923	23.5117	23.7158	22.9647	23.0773
CFAB_HUMAN	GDSGGPLIVHK	2	21.58	-0.269	-1.34	0.18787	1.79	0.18787	21.4848	21.3115	20.6172	20.5673	21.4596	NA	21.4329	21.6053	20.8127	20.8782	21.9884	22.5965	21.5451	21.7183	21.4492	21.7951	21.4557	NA	21.5531	21.6549	22.1166	22.1271	21.4261	21.6533	21.3989	21.5891	22.7641	23.0032	21.7946	21.8166	22.4705	22.5925	21.1236	21.3977	20.9528	21.1722	21.3646	21.5592	21.0445	20.8441
CFAB_HUMAN	GDSGGPLIVHKR	2	17.6	-0.506	-0.96	0.35398	0.92	0.35398	NA	NA	16.4134	NA	NA	NA	NA	NA	NA	NA	17.7404	17.8301	NA	NA	NA	NA	NA	NA	NA	NA	NA	NA	NA	NA	NA	NA	18.8196	18.4404	NA	NA	17.8207	17.4744	NA	NA	17.377	16.822	17.237	NA	NA	NA
CFAB_HUMAN	GTDYHKQPWQAK	2	18.22	-0.5	-1.43	0.16211	2.04	0.16211	NA	NA	NA	16.8749	17.1618	NA	18.9349	18.6915	17.1034	17.191	18.0434	19.1025	18.6326	NA	17.6186	18.5609	16.8266	17.4894	18.7517	18.5212	18.6043	18.3973	18.928	17.786	17.2168	17.4333	20.0214	19.4893	18.5287	18.6337	19.5655	19.4254	18.4297	17.8803	17.9527	NA	16.919	18.2364	NA	NA
CFAB_HUMAN	HVIILMTDGLHNMGGDPITVIDEIR	3	21.51	-0.262	-0.77	0.44675	0.59	0.44675	21.4067	NA	21.7389	21.2484	19.3681	19.0479	21.2733	20.874	21.2972	21.0459	22.6351	22.2723	21.7428	21.3699	22.816	21.7763	NA	NA	21.5164	21.2234	22.3268	21.6873	21.8375	20.9564	19.3729	NA	22.796	23.1887	22.2471	21.8817	22.5292	22.4009	21.6734	21.1522	21.0539	21.2798	21.9504	21.6851	21.0922	20.6483
CFAB_HUMAN	ISVIRPSK	2	20.6	-0.32	-1.58	0.12172	2.49	0.12172	20.403	20.0143	19.8921	19.5296	20.2646	20.0083	20.6288	20.5755	19.9444	19.7651	21.1555	21.1738	20.7916	20.7043	20.5898	20.8729	20.6929	20.4504	20.9402	20.4884	21.4959	21.5819	20.7818	20.7566	20.6552	20.4479	21.8858	21.8347	20.9814	20.6317	21.4565	21.5682	20.2851	19.9524	20.3478	20.1301	20.4569	20.443	19.9381	19.659
CFAB_HUMAN	KCLVNLIEK	2	19.84	-0.501	-2	0.05162	4.01	0.05162	20.1092	19.1836	19.016	18.0945	19.9083	NA	19.7919	20.2472	19.2249	19.0128	20.2497	20.4045	19.5697	19.4745	19.4176	19.763	19.8421	19.8417	19.1388	19.7031	20.6342	20.6229	19.9932	19.9409	20.0105	20.1484	22.0545	21.3251	20.2447	19.8668	20.7039	20.7343	19.6624	19.4002	19.4566	19.5114	19.7932	19.4271	19.4377	18.8375
CFAB_HUMAN	KDNEQHVFK	2	19.4	-0.408	-1.42	0.16224	2.02	0.16224	18.2403	18.6631	19.0541	18.9762	18.9163	18.4106	19.7226	19.691	18.7922	18.7972	20.4887	21.0373	19.4406	19.5842	18.9393	19.165	18.9494	18.7592	19.2235	19.1641	19.8424	20.0786	19.2528	19.1424	18.7239	18.8348	21.9044	21.5263	19.5926	19.4299	20.7785	20.7472	18.5405	19.2447	19.4146	19.4427	20.1624	19.5231	18.0184	17.9831
CFAB_HUMAN	KEAGIPEFYDYDVALIK	3	23.49	-0.51	-2.23	0.03079	4.99	0.03079	23.3064	23.3051	23.1887	23.1444	22.8841	23.1699	22.1065	22.6362	22.9503	23.2943	24.5789	24.5538	23.8852	23.6586	22.9739	23.4593	22.9137	22.8795	23.0172	22.8262	23.8854	23.877	23.1159	23.4046	23.0781	23.2758	24.8839	25.087	23.8831	24.0671	24.9361	24.6112	23.6405	23.2681	23.9033	23.4414	23.4902	23.9069	22.7166	22.4615
CFAB_HUMAN	KEVYIKN(de)GDK	2	NA	NA	NA	NA	NA	NA	NA	NA	NA	NA	NA	NA	NA	NA	NA	NA	NA	NA	NA	NA	NA	NA	NA	NA	NA	NA	NA	NA	NA	NA	NA	NA	NA	NA	NA	NA	NA	NA	NA	NA	NA	NA	NA	NA	NA	NA
CFAB_HUMAN	KGTDYHKQPWQAK	2	17.55	NA	NA	NA	NA	NA	NA	NA	NA	NA	NA	NA	NA	NA	NA	NA	NA	NA	NA	NA	NA	NA	NA	NA	NA	NA	NA	NA	NA	NA	NA	NA	17.5515	NA	NA	NA	NA	NA	NA	NA	NA	NA	NA	NA	NA	NA
CFAB_HUMAN	LEDSVTYHCSR	2	22.87	-0.224	-1.12	0.26721	1.26	0.26721	22.4412	22.3191	21.4144	21.7966	23.1	22.9016	23.2149	23.1455	22.383	22.3054	23.0813	23.2976	22.7654	22.971	22.8637	23.0416	23.0872	22.9048	23.0354	23.0724	23.3684	23.5476	23.4098	23.1774	23.0595	22.975	23.9716	24.0426	23.2239	22.789	23.5856	23.7242	22.46	22.6574	21.9531	22.2802	22.744	22.3756	22.0902	22.1919
CFAB_HUMAN	LLQEGQALEYVCPSGFYPYPVQTR	2	22.03	-0.608	-0.61	0.54614	0.37	0.54614	NA	23.9292	19.5002	23.4078	20.1611	23.6113	NA	20.2894	19.3755	20.7147	24.787	24.7895	24.264	18.8821	20.554	21.1468	23.0304	22.1718	20.0122	20.188	24.6296	19.8098	NA	20.2942	20.4992	20.2336	25.1405	25.4277	24.6647	19.3984	21.2204	21.7068	20.215	NA	23.6092	23.5219	NA	23.9465	NA	23.8932
CFAB_HUMAN	LPPTTTCQQQK	2	18.87	-0.085	-0.38	0.70744	0.14	0.70744	18.2085	18.3635	18.0212	18.2631	18.9124	18.8697	18.9204	19.0396	18.5056	18.2897	19.2457	19.7882	18.8917	19.1884	19.082	19.0371	18.8713	19.2335	18.6929	19.0826	18.9128	19.4169	18.8139	19.1323	18.2166	18.4509	20.2956	20.6444	18.8479	18.9762	19.7169	19.9553	18.5341	18.7139	18.3517	18.5289	19.0403	18.5252	17.4793	17.6614
CFAB_HUMAN	LQDEDLGFL	2	21.5	-0.42	-1.28	0.21133	1.64	0.21133	NA	NA	20.0026	19.8792	NA	NA	NA	NA	20.6532	21.133	22.2827	22.0834	21.7578	NA	21.4564	22.1307	NA	NA	NA	NA	22.2872	22.0754	NA	NA	21.5573	21.3706	22.5516	NA	21.5506	21.7096	NA	22.4665	21.8242	21.4603	21.0035	20.8988	20.9694	21.2955	NA	NA
CFAB_HUMAN	PICLPCTEGTTR	2	19.45	-0.106	-0.4	0.69061	0.16	0.69061	19.3175	19.2172	18.1807	18.3352	19.7974	19.8593	18.709	19.5254	19.2899	19.1521	20.1474	20.1062	19.33	18.6948	19.2305	19.9236	19.6032	20.0283	19.042	20.2114	20.2324	20.8236	19.5552	19.8564	18.5885	NA	20.406	20.6183	19.3924	19.5154	20.6466	20.6393	19.0924	18.7942	18.7376	18.8017	18.4313	18.4009	19.2587	19.1184
CFAB_HUMAN	PQGSCSLEGVEIK	2	21.76	-0.072	-0.28	0.78422	0.08	0.78422	22.0411	21.9365	19.9401	20.3313	22.3488	22.1647	21.0206	21.3746	21.7315	21.7966	20.7445	20.9484	22.0293	22.5033	22.0711	22.4573	21.9845	22.6957	22.03	22.2956	21.7467	22.0152	22.2911	22.2747	22.2686	22.0369	20.5804	20.9827	21.7868	22.1796	23.3428	23.5139	21.3579	21.9314	21.0294	20.8114	21.156	21.6869	21.4912	21.396
CFAB_HUMAN	QLNEINYEDHK	2	21.59	-0.082	-0.3	0.76232	0.09	0.76232	21.2622	21.8106	20.2401	20.481	21.7585	22.2842	21.9427	22.113	21.3747	21.5921	21.5831	21.9556	21.7242	22.1281	21.6092	21.6824	21.6518	20.633	21.394	21.6762	22.3141	22.2485	21.5497	21.6803	21.635	21.8001	21.8166	23.4151	21.0366	21.3252	22.7574	22.9323	20.9708	21.5273	20.353	20.6778	21.8122	21.1851	20.7743	20.7178
CFAB_HUMAN	STGSWSTLK	2	22.42	-0.28	-0.86	0.3967	0.74	0.3967	NA	21.9821	22.0383	21.4539	NA	NA	22.4453	NA	21.8844	21.7656	23.4452	22.95	NA	22.0995	22.939	NA	NA	22.0958	22.1268	NA	NA	NA	22.3725	21.3923	NA	NA	23.9297	23.0672	22.9276	NA	23.1964	23.1692	22.7021	21.2827	22.3191	22.2596	22.9893	NA	NA	21.6337
CFAB_HUMAN	VASYGVKPR	2	20.82	-0.278	-1.36	0.18006	1.86	0.18006	20.1776	20.2636	20.6038	20.2614	20.4796	20.2077	20.791	20.7824	20.4684	20.48	21.6231	21.6713	20.9187	20.8211	20.5116	20.845	20.6813	20.7222	20.6712	20.5467	21.2209	21.3443	20.6509	20.7607	20.4382	20.3292	22.6773	22.0895	21.286	21.0403	21.8292	21.6243	20.6879	20.4587	20.7165	20.6857	20.724	21.0418	19.8333	19.6569
CFAB_HUMAN	VKDISEVVTPR	2	20.14	-0.317	-1.57	0.12292	2.48	0.12292	20.0958	20.4646	19.2557	18.8956	19.8877	20.1899	19.943	19.8026	18.9924	19.4489	20.7716	20.5602	20.1184	20.1796	19.9446	20.2368	20.4827	20.4019	19.9592	20.0311	20.8314	20.927	20.0518	19.8539	20.3636	20.5969	20.9499	21.3599	20.2729	20.3362	20.9199	21.2178	19.5322	19.731	19.5186	19.5776	19.8174	20.4255	20.0716	19.6517
CFAB_HUMAN	VSEADSSNADWVTK	2	23.08	-0.193	-0.94	0.35362	0.88	0.35362	23.0364	23.0048	21.9541	22.1055	23.1891	23.0529	23.4161	22.6245	22.4984	22.6232	23.5399	23.3016	23.0864	23.0301	23.1178	23.1633	23.3835	23.2504	22.8326	23.4305	23.6736	23.4586	23.3076	22.8299	23.103	23.2619	24.5377	24.3696	22.9316	22.9385	23.9717	24.3117	22.5159	22.7831	22.4939	22.5149	22.5233	22.7901	22.7256	22.4685
CFAB_HUMAN	WSGQTAICDN(de)GAGYCSNPGIPIGTR	2	NA	NA	NA	NA	NA	NA	NA	NA	NA	NA	NA	NA	NA	NA	NA	NA	NA	NA	NA	NA	NA	NA	NA	NA	NA	NA	NA	NA	NA	NA	NA	NA	NA	NA	NA	NA	NA	NA	NA	NA	NA	NA	NA	NA	NA	NA
CFAB_HUMAN	YGLVTYATYPK	2	23.04	-0.271	-1.64	0.10829	2.69	0.10829	22.9979	22.9667	22.4059	22.1273	22.8262	22.9983	22.902	22.9659	22.4537	22.4504	23.3635	23.2119	22.9081	23.1056	22.901	23.2288	22.9751	23.1433	23.2411	23.003	23.7229	23.8587	22.9324	23.0969	22.9533	23.0962	24.1742	23.8742	23.2633	23.2321	23.8922	23.9021	22.6985	22.743	22.9394	22.5892	22.7698	22.8282	22.6094	22.4129
CFAB_HUMAN	YGQTIRPICLPCTEGTTR	2	22.95	-0.33	-1.1	0.27836	1.21	0.27836	23.0373	22.656	22.4264	21.6065	22.1594	22.3668	22.017	23.175	22.4142	22.3372	24.2389	23.329	22.5469	NA	23.1949	22.4678	23.3012	23.4247	23.1775	22.9648	23.5731	23.5706	23.2161	22.5001	22.6782	22.2695	25.1799	24.0439	23.4356	23.2626	23.8166	23.8866	23.5582	22.475	22.7519	22.1696	23.2255	22.0585	22.3325	22.0684
CFAD_HUMAN	ATLGPAVRPLPWQR	2	21.75	-0.36	-2.2	0.03291	4.86	0.03291	21.1468	21.4251	21.3852	21.5432	21.1485	21.1549	22.0427	21.7662	20.9683	20.8247	22.2689	21.5694	22.272	22.1385	21.4857	21.3218	22.2234	21.8359	21.5346	21.2732	21.857	21.5801	22.2198	22.1679	22.2972	22.3786	21.9326	21.7853	22.2447	21.9437	22.0668	21.8467	21.5558	21.1148	21.871	21.6427	21.7933	21.708	22.3671	22.1528
CFAD_HUMAN	DVAPGTLCDVAGWGIVNHAGR	3	21.57	-0.553	-2.54	0.01472	6.46	0.01472	21.1301	20.6671	21.809	21.8852	20.2925	20.2574	21.3607	21.3069	21.1928	21.3542	22.1614	21.7426	22.3014	21.9223	21.3497	21.015	21.3368	20.732	21.0149	21.055	21.6298	20.9862	21.6671	21.8399	22.6808	21.4726	22.148	22.4695	22.4552	22.3201	21.4542	21.8781	22.0401	21.4322	21.8273	21.4781	22.2548	21.8469	21.2501	21.8231
CFAD_HUMAN	GDSGGPLVCGGVLEGVVTSGSR	2	21.49	-0.299	-1.44	0.15721	2.07	0.15721	21.0556	21.4388	21.1185	21.2433	21.3374	20.1808	21.471	21.7522	21.2263	20.4807	21.5857	21.2749	22.1581	21.9417	21.0226	21.4018	21.9273	21.6995	21.2038	21.2276	21.4969	21.7387	21.9907	22.4945	21.819	22.1797	21.5103	21.8332	21.8072	21.7627	21.6844	21.8193	21.3648	21.6459	20.2186	21.1452	21.1744	21.3334	21.7388	21.9676
CFAD_HUMAN	LMCAESNR	2	16.98	-0.091	-0.4	0.69386	0.16	0.69386	NA	NA	17.4073	17.5268	16.5072	16.1545	16.6424	15.9747	17.3892	17.1975	17.2317	17.6256	17.7651	17.323	17.393	16.2656	17.0258	16.9776	16.1417	16.0923	16.278	16.6769	17.5778	17.0413	16.637	16.2649	18.0808	17.6812	17.2428	17.542	16.9622	17.3522	17.2059	16.9858	16.8769	16.9143	17.1511	16.8536	NA	16.3729
CFAD_HUMAN	LMCAESNRR	2	17.29	-0.358	-1.73	0.09033	3	0.09033	16.4209	16.3532	17.9015	17.7256	16.2072	16.5183	17.1888	16.6423	17.198	17.0461	17.6545	18.1722	18.0828	17.9311	16.6467	16.5764	17.3221	17.0995	16.9162	16.5655	17.1338	16.7941	17.7761	17.3864	17.186	17.1822	18.6365	18.3695	17.7858	17.8387	17.5291	17.5774	17.1163	17.0942	17.5646	17.3818	17.6189	17.3666	17.3873	16.5993
CFAD_HUMAN	RPDSLQHVLLPVLDR	3	20.93	-0.337	-1.83	0.07398	3.35	0.07398	21.0174	20.9237	20.8203	20.3193	20.984	21.2937	20.7871	21.0866	20.6643	20.2791	20.6142	20.454	21.3453	20.8857	20.461	20.2124	21.3109	21.3513	20.1726	20.183	21.0331	20.8049	21.5987	21.5571	21.3191	20.8685	21.1757	21.0502	21.214	21.3121	21.4128	20.9486	20.8862	20.5214	20.6421	20.7734	20.4755	21.259	22.0133	21.0417
CFAD_HUMAN	RTHHDGAITER	2	13.66	-0.304	-1.38	0.17772	1.9	0.17772	NA	NA	13.4454	13.3125	NA	NA	13.7554	14.1781	NA	13.2943	13.911	13.8658	13.8766	13.7529	NA	12.3451	13.3997	NA	13.1848	NA	13.3316	13.0664	13.7676	NA	13.8814	13.2138	14.8634	14.2982	13.8371	13.5059	14.3355	13.95	13.3895	13.2324	13.878	13.953	13.6341	13.5626	NA	NA
CFAD_HUMAN	THHDGAITER	2	15.83	-0.168	-0.86	0.39476	0.74	0.39476	NA	NA	16.2759	NA	15.0759	14.9568	16.4578	16.0352	15.4854	15.6928	16.2184	15.9478	16.4073	16.386	15.1551	15.1806	15.9342	15.8715	15.4906	14.8512	15.2085	15.4628	15.9515	15.8216	15.822	15.7578	17.0419	16.493	16.1238	16.2111	16.4268	16.1218	15.523	15.4213	16.0511	16.2041	16.0513	15.8522	15.5759	15.2522
CFAD_HUMAN	VASYAAWIDSVLA	2	20.15	-0.612	-2.26	0.02966	5.13	0.02966	19.9601	NA	20.7329	20.3468	18.9581	18.913	19.2718	19.0122	NA	NA	20.3935	NA	21.2156	20.9989	20.0082	20.2094	19.716	18.0043	19.8752	19.5105	19.7669	19.6413	20.3232	19.8236	20.6118	20.8803	20.6534	20.7042	20.6919	NA	20.3623	20.3975	20.9239	20.4608	NA	20.2872	NA	20.5597	20.9101	20.6925
CFAD_HUMAN	VQVLLGAHSLSQPEPSK	3	19.99	-0.127	-0.76	0.4503	0.58	0.4503	19.6783	19.8778	19.5989	20.3375	19.1243	19.4827	20.0522	20.3265	19.7604	19.8134	20.1395	19.591	20.4804	20.3239	19.4674	19.7928	20.1835	20.4965	19.79	20.1484	19.9488	20.0048	20.0066	20.3606	20.1438	19.856	21.0228	20.8162	20.3173	20.2659	19.9185	19.7038	19.7498	19.6082	20.1632	19.651	19.9469	19.8339	19.8764	19.818
CFAD_HUMAN	VQVLLGAHSLSQPEPSKR	3	21.54	-0.3	-0.57	0.57073	0.33	0.57073	22.4684	21.852	19.7612	19.3959	21.8806	21.875	20.9	22.822	19.9515	19.4453	18.9474	NA	20.6346	23.0615	20.6087	22.4659	22.7055	22.8262	22.043	22.7036	22.7698	22.8307	22.9696	22.9659	23.0717	22.4622	20.5866	19.6671	NA	19.0768	22.2027	22.7697	NA	20.9395	20.1018	19.7129	NA	21.9971	22.7102	22.2902
CFAH_HUMAN	AQTTVTCMEN(de)GWSPTPR	2	NA	NA	NA	NA	NA	NA	NA	NA	NA	NA	NA	NA	NA	NA	NA	NA	NA	NA	NA	NA	NA	NA	NA	NA	NA	NA	NA	NA	NA	NA	NA	NA	NA	NA	NA	NA	NA	NA	NA	NA	NA	NA	NA	NA	NA	NA
CFAH_HUMAN	AVYTCNEGYQLLGEINYR	2	22.45	-0.186	-0.64	0.5253	0.41	0.5253	23.1278	23.055	21.6146	22.1489	23.0076	22.8468	22.4465	22.6524	22.1634	19.6529	22.5199	22.1888	22.0276	22.3083	22.9443	22.6293	22.4827	21.8549	23.059	22.343	22.808	22.7021	22.9258	22.3633	22.3797	22.0512	22.6095	23.321	22.1692	22.4672	22.8571	22.5361	22.4413	22.4018	21.901	22.3827	21.9589	22.1536	23.6914	22.6652
CFAH_HUMAN	CFEGFGIDGPAIAK	2	21.01	-0.118	-0.75	0.45865	0.56	0.45865	21.1205	21.4199	20.4355	20.0446	20.9855	21.1208	20.606	20.8187	21.0628	21.1117	20.9935	20.8209	21.1103	20.7333	20.8023	20.9413	21.1605	21.5155	21.1915	21.209	21.0943	21.1671	21.0011	21.2952	21.3611	NA	21.5223	21.4127	20.9672	20.4488	21.4836	21.4604	20.6606	20.5513	20.6039	20.6157	21.0196	20.5247	21.5545	21.5644
CFAH_HUMAN	CLHPCVISR	2	20.49	-0.182	-0.95	0.34962	0.9	0.34962	19.7894	20.1661	20.503	NA	20.3866	20.3136	NA	20.087	NA	NA	20.8086	NA	NA	NA	NA	20.7803	20.4985	20.3118	NA	20.5337	20.3406	20.2486	20.0534	20.0392	20.9362	20.9964	21.3191	NA	NA	NA	NA	NA	20.3396	NA	20.8559	20.7195	20.6245	20.4615	20.8479	20.3007
CFAH_HUMAN	CLPVTAPEN(de)GK	2	NA	NA	NA	NA	NA	NA	NA	NA	NA	NA	NA	NA	NA	NA	NA	NA	NA	NA	NA	NA	NA	NA	NA	NA	NA	NA	NA	NA	NA	NA	NA	NA	NA	NA	NA	NA	NA	NA	NA	NA	NA	NA	NA	NA	NA	NA
CFAH_HUMAN	CNMGYEYSER	2	19.68	0.016	0.09	0.93039	0.01	0.93039	20.186	19.4545	19.3611	19.2488	19.6716	19.4181	20.0139	19.9459	19.4502	19.0916	19.5624	19.7023	19.2547	NA	19.6475	19.6842	20.3028	20.144	19.8309	20.3388	19.6788	19.828	20.1794	20.1217	NA	NA	NA	20.0802	19.3735	19.1177	19.6482	20.0901	19.043	19.6813	19.0795	18.981	19.6199	19.7186	20.1019	19.7871
CFAH_HUMAN	CTLKPCDYPDIK	3	21.86	-0.089	-0.48	0.63224	0.23	0.63224	22.0078	22.216	21.4486	21.7698	21.65	21.1574	21.9454	21.8217	21.6524	21.7039	22.1491	22.0165	22.0111	22.0269	21.7131	21.4705	22.1532	21.3907	22.3116	21.6603	21.9362	20.877	21.8142	21.0207	22.3612	22.2997	21.8385	22.0972	21.6712	22.0166	22.0214	21.8885	21.864	21.9214	21.8133	21.7854	22.158	22.0916	22.6169	21.9678
CFAH_HUMAN	CTSTGWIPAPR	2	20.93	-0.259	-1.71	0.09459	2.92	0.09459	21.0437	21.0914	20.4198	20.6498	20.9703	20.5857	20.6221	20.8162	20.1326	20.1721	21.1039	20.899	20.8187	21.0076	20.8644	20.7526	21.1203	21.0934	20.7171	21.1459	21.0189	21.1874	20.9984	21.2202	21.2488	21.4125	21.7121	21.6506	20.6341	20.6299	21.6665	21.4223	20.2839	20.2565	20.5595	20.598	20.9661	21.0031	21.388	21.3434
CFAH_HUMAN	CYFPYLEN(de)GYNQNYGR	2	NA	NA	NA	NA	NA	NA	NA	NA	NA	NA	NA	NA	NA	NA	NA	NA	NA	NA	NA	NA	NA	NA	NA	NA	NA	NA	NA	NA	NA	NA	NA	NA	NA	NA	NA	NA	NA	NA	NA	NA	NA	NA	NA	NA	NA	NA
CFAH_HUMAN	DGWSAQPTCIK	2	22.33	-0.072	-0.37	0.70976	0.14	0.70976	22.4688	22.6569	21.5552	21.9587	22.528	22.6833	22.004	22.4706	22.069	21.799	22.0288	22.2575	22.1045	22.084	22.2389	22.4353	22.8033	22.7128	22.2766	22.8279	22.0149	22.5462	22.5109	23.0514	22.4257	22.9314	22.2984	22.8857	21.9864	21.9623	22.5826	22.6941	22.0514	21.8472	21.5226	21.5418	21.6917	22.0615	23.259	23.5345
CFAH_HUMAN	DTSCVNPPTVQNAYIVSR	2	22.77	-0.017	-0.11	0.91174	0.01	0.91174	23.0917	22.6219	22.2382	22.3817	22.5913	22.4637	22.6565	22.955	22.8224	23.0232	22.4724	22.8975	22.8214	22.9005	22.6378	22.5983	23.0127	22.8857	23.1624	23.0643	22.5404	22.7643	22.831	22.9193	23.1003	23.1428	22.5843	23.1883	22.4023	22.5667	23.2855	23.3416	22.1598	22.5818	22.2136	22.2233	22.2816	22.9315	23.306	23.2825
CFAH_HUMAN	ECDTDGWTNDIPICEVVK	2	22.25	-0.2	-0.52	0.60359	0.27	0.60359	22.6218	NA	21.3263	21.8372	23.2499	22.3375	21.5778	22.2318	20.7043	21.8662	22.4903	22.0364	21.7302	22.967	21.9481	22.3796	23.6304	23.2975	21.496	21.4235	22.9246	21.1604	21.9716	NA	23.6501	NA	23.498	21.8221	21.6356	23.17	23.4107	NA	22.0518	23.1178	NA	21.1154	21.5241	21.7905	22.6361	22.2097
CFAH_HUMAN	EEYGHSEVVEYYCNPR	2	20.71	0.007	0.04	0.97148	0	0.97148	20.7934	NA	20.1432	20.4955	20.2385	20.6646	20.4327	21.0491	21.0007	20.8335	20.8086	21.4549	20.7032	20.1101	20.3316	20.7666	20.6415	20.855	20.7	21.655	20.9236	20.6958	20.5955	21.0093	20.6147	20.3545	21.2088	21.751	19.8684	20.1043	21.2898	21.2541	20.1252	20.2931	20.3539	20.5928	20.4915	20.5373	21.2071	NA
CFAH_HUMAN	EFDHNSNIR	2	19.42	-0.092	-0.56	0.57844	0.31	0.57844	18.9522	18.8728	19.7793	19.5838	18.8045	19.0482	19.2847	18.8682	19.9124	19.7222	19.7051	19.9962	19.5916	19.2864	19.4391	18.9243	19.5008	19.6572	19.2698	19.1898	18.8402	19.0547	18.9828	19.2384	19.1687	19.4859	20.1887	20.133	19.252	19.2159	19.7202	19.8682	19.3048	19.3981	19.5879	19.5182	20.0796	19.2235	19.4722	19.4976
CFAH_HUMAN	EGWIHTVCIN(de)GR	2	NA	NA	NA	NA	NA	NA	NA	NA	NA	NA	NA	NA	NA	NA	NA	NA	NA	NA	NA	NA	NA	NA	NA	NA	NA	NA	NA	NA	NA	NA	NA	NA	NA	NA	NA	NA	NA	NA	NA	NA	NA	NA	NA	NA	NA	NA
CFAH_HUMAN	EIMENYNIALR	2	23.25	-0.271	-1.85	0.07171	3.41	0.07171	23.4005	22.8839	23.3372	23.5033	22.5856	22.6023	22.8735	22.7699	23.1741	23.1104	23.6233	23.8342	23.5276	23.283	22.9461	22.9192	22.8732	22.5745	23.1896	23.2573	23.0961	23.0256	23.0291	23.0304	23.3429	23.484	24.3137	24.0978	23.2718	23.3229	23.6387	23.539	23.1524	23.0489	23.3726	23.6117	23.4519	23.0918	23.4014	23.3715
CFAH_HUMAN	EQVQSCGPPPELLN(de)GNVK	2	NA	NA	NA	NA	NA	NA	NA	NA	NA	NA	NA	NA	NA	NA	NA	NA	NA	NA	NA	NA	NA	NA	NA	NA	NA	NA	NA	NA	NA	NA	NA	NA	NA	NA	NA	NA	NA	NA	NA	NA	NA	NA	NA	NA	NA	NA
CFAH_HUMAN	EYHFGQAVR	2	19.56	-0.151	-0.85	0.39837	0.73	0.39837	19.7424	19.5998	19.0115	18.8775	19.1671	18.8724	19.4682	19.3117	19.1259	19.3533	20.2258	20.0455	19.66	19.8076	19.6886	19.4469	19.5117	19.0391	20.0897	19.657	19.9163	19.7716	19.3193	NA	19.8627	19.5432	20.4252	20.373	19.3911	19.1735	20.2618	20.3637	18.7257	19.1949	19.1612	19.1802	19.5058	19.5216	19.5172	20.0792
CFAH_HUMAN	FVCNSGYK	2	21.15	-0.149	-0.98	0.3343	0.96	0.3343	20.7057	20.7836	21.0061	NA	21.1785	21.1875	21.1485	20.9563	21.0709	20.8663	21.1306	NA	21.0608	21.0282	21.2918	21.0522	21.2852	21.2972	21.2179	21.2235	21.0452	21.0018	21.4099	21.0668	21.1967	21.2243	21.3665	NA	NA	NA	21.4128	21.8208	20.8963	20.8464	NA	NA	21.6977	20.7673	21.2584	21.3716
CFAH_HUMAN	GDAVCTESGWRPLPSCEEK	2	23.69	-0.13	-0.78	0.43867	0.61	0.43867	24.1391	23.8797	23.3535	23.7872	23.364	23.5805	23.7598	23.5094	23.3989	23.2674	23.9421	24.4237	23.3072	23.2524	23.5709	23.3418	23.8618	23.6992	23.4533	23.5175	23.1484	23.4167	23.6493	23.5571	23.871	23.906	23.8702	24.1305	23.0777	23.6683	24.0494	24.2527	22.896	23.6062	23.7114	23.3765	24.2673	23.8889	24.4002	24.2743
CFAH_HUMAN	GEWVALNPLR	2	18.95	0.065	0.34	0.73636	0.12	0.73636	19.5229	19.3765	NA	18.9412	18.7274	18.4952	18.8798	19.1912	18.6766	NA	19.2423	18.9914	NA	19.1572	18.3518	19.4062	18.7975	18.8737	18.8326	19.1237	18.7699	18.6517	NA	19.1447	19.2931	19.1828	19.4039	19.7063	NA	18.0244	19.5843	19.1028	18.495	18.5197	NA	NA	18.4452	18.7542	18.9804	18.8444
CFAH_HUMAN	HGGLYHENMR	2	20.21	-0.23	-1.28	0.20691	1.64	0.20691	20.1321	20.0607	20.6494	20.3434	19.1014	19.2669	20.5746	20.3207	19.8513	19.7436	20.657	20.6969	20.2775	20.0637	19.9443	20.0733	19.9336	19.7559	20.4437	20.1784	19.996	19.6088	20.1747	19.962	20.5545	NA	21.8179	21.0601	20.0125	20.0909	20.8029	20.4478	19.9732	19.8138	20.1841	20.2512	20.3928	20.3928	20.2794	20.3801
CFAH_HUMAN	IDVHLVPDR	2	20.53	-0.1	-0.45	0.65583	0.2	0.65583	21.1297	NA	20.0745	NA	20.1796	20.0768	20.201	20.5778	20.6373	20.1577	20.9636	NA	NA	20.422	19.631	20.4855	20.4932	20.8901	21.0439	20.6043	20.7397	20.8648	20.201	20.5359	20.6748	20.8196	21.1273	NA	20.5406	20.3462	21.0542	21.0638	20.0198	20.4291	NA	20.3931	20.0261	18.9699	21.3578	21.3652
CFAH_HUMAN	IDVHLVPDRK	2	20.03	-0.318	-1.34	0.18832	1.81	0.18832	20.3573	NA	20.1779	20.2134	19.0346	NA	NA	NA	19.3069	19.8522	19.9258	19.8795	20.0544	NA	19.741	20.1693	20.0937	19.489	NA	NA	20.6818	19.8907	19.9342	NA	20.7485	NA	20.611	20.1141	19.6873	20.4632	20.2306	20.4966	19.0636	19.7534	20.4792	20.2009	19.925	20.3958	NA	NA
CFAH_HUMAN	IEGDEEMHCSDDGFWSK	2	23.31	-0.168	-1.25	0.21905	1.56	0.21905	23.587	23.5584	22.8316	23.1199	22.7837	22.7591	23.6412	23.6049	23.0665	22.909	23.4705	23.3552	23.2267	22.912	23.1924	23.1372	23.2789	23.0093	23.4825	23.5631	23.0919	23.0866	23.2264	23.3743	23.596	23.4429	23.5374	23.7399	23.2797	23.0836	23.6646	23.8752	23.2713	23.0297	23.0287	22.9049	23.5626	23.3642	23.9685	23.7153
CFAH_HUMAN	IVSSAMEPDR	2	19.65	0.065	0.39	0.6959	0.15	0.6959	19.0661	19.615	19.7724	19.467	19.7484	19.5171	19.4056	19.5943	19.4497	19.1641	19.9269	19.9097	19.3373	19.7423	19.6034	19.9228	20.0719	20.0374	19.8435	20.371	19.3299	19.7599	19.8656	19.8865	19.8751	19.6449	20.2477	20.1499	18.9617	19.2685	19.5559	19.7136	19.7402	19.1144	19.2195	18.9907	19.5801	19.4112	20.2125	19.7388
CFAH_HUMAN	IVSSAMEPDREYHFGQAVR	3	22.94	-0.205	-0.53	0.60266	0.28	0.60266	22.8327	NA	23.5461	23.0945	23.2605	22.8596	21.5801	22.0592	22.8541	23.3	23.7892	22.0287	23.3371	NA	NA	NA	21.9301	24.3331	NA	21.5383	21.9934	21.64	21.3861	NA	23.9105	23.6674	23.7022	22.4427	23.206	22.7489	23.6657	NA	23.3937	22.6696	23.449	23.6981	23.4173	22.7042	23.8557	23.0457
CFAH_HUMAN	KCYFPYLEN(de)GYNQNYGR	3	NA	NA	NA	NA	NA	NA	NA	NA	NA	NA	NA	NA	NA	NA	NA	NA	NA	NA	NA	NA	NA	NA	NA	NA	NA	NA	NA	NA	NA	NA	NA	NA	NA	NA	NA	NA	NA	NA	NA	NA	NA	NA	NA	NA	NA	NA
CFAH_HUMAN	KEFDHNSNIR	2	18.44	0.266	0.53	0.60318	0.28	0.60318	18.4075	NA	19.0145	NA	18.0316	NA	NA	NA	18.5164	18.4598	18.6523	19.0032	18.4592	18.6258	NA	NA	18.5866	NA	18.9414	18.7467	18.504	NA	NA	18.5941	18.7615	NA	19.3243	NA	18.3663	18.5199	14.7637	19.0331	NA	18.1963	18.4786	18.5418	18.0385	NA	NA	NA
CFAH_HUMAN	KGEWVALNPLR	2	21.17	-0.09	-0.45	0.65288	0.21	0.65288	22.1276	21.9853	21.127	21.3999	20.7069	20.665	21.2534	21.4032	20.1179	20.3276	21.4886	21.548	20.9186	20.7273	21.1106	21.0109	21.3523	20.9702	21.2692	20.9414	21.6012	21.3803	21.1304	21.0006	21.7535	21.6789	21.8487	21.5896	20.6136	20.2765	21.5616	21.3654	20.3759	20.3401	21.1332	20.9443	20.6668	20.4446	22.494	22.0527
CFAH_HUMAN	KGEWVALNPLRK	3	21.46	-0.072	-0.29	0.77013	0.09	0.77013	22.212	21.9429	21.0864	20.741	20.9667	21.2658	22.1795	21.7739	21.3045	21.5717	21.1335	20.8333	21.7519	21.5193	21.7117	21.2391	21.3726	21.1288	22.0636	20.6023	20.9373	21.2222	21.2524	20.9056	21.7698	21.8255	22.4445	21.801	21.3264	20.9256	22.2174	21.7111	21.4328	21.1473	20.9443	20.5027	20.7984	22.1926	22.4984	21.9797
CFAH_HUMAN	LEYPTCAK	2	20.99	0.025	0.1	0.92344	0.01	0.92344	21.1041	21.845	20.9976	20.5576	21.606	21.7492	20.5942	21.5953	20.0568	20.0672	20.7077	20.3992	20.1793	21.0109	20.4953	21.2632	21.621	22.0012	20.7709	21.4764	20.506	20.8305	21.3017	22.0519	21.3802	21.9369	20.7584	20.6585	20.3318	20.2286	20.1802	20.5868	20.459	20.3225	20.7569	20.6043	21.6419	20.9254	21.9112	22.2276
CFAH_HUMAN	LGYVTADGETSGSITCGK	2	19.55	NA	NA	NA	NA	NA	NA	NA	NA	NA	NA	NA	NA	NA	NA	NA	NA	NA	NA	NA	NA	NA	NA	NA	NA	NA	NA	NA	NA	NA	NA	NA	21.1745	NA	NA	NA	NA	NA	NA	17.9338	NA	NA	NA	NA	NA	NA
CFAH_HUMAN	NDFTWFK	2	21.76	-0.178	-1.11	0.27388	1.23	0.27388	21.94	21.4249	21.4538	21.3659	21.6249	21.3252	21.642	21.7442	21.8274	21.2761	21.9722	22.2609	21.8007	21.5232	21.4289	21.896	21.6121	21.3232	21.9092	22.0888	21.6013	21.614	21.7479	22.0041	21.871	22.0099	22.4678	22.5554	21.7033	21.525	22.457	22.4575	21.6855	21.3435	21.6133	21.382	21.1364	21.8175	21.974	22.0388
CFAH_HUMAN	N(de)GFYPATR	2	NA	NA	NA	NA	NA	NA	NA	NA	NA	NA	NA	NA	NA	NA	NA	NA	NA	NA	NA	NA	NA	NA	NA	NA	NA	NA	NA	NA	NA	NA	NA	NA	NA	NA	NA	NA	NA	NA	NA	NA	NA	NA	NA	NA	NA	NA
CFAH_HUMAN	N(de)GQWSEPPK	2	16.72	-0.165	-0.31	0.75915	0.1	0.75915	NA	NA	NA	NA	NA	NA	NA	NA	NA	NA	NA	15.829	NA	NA	NA	NA	NA	NA	NA	17.2526	NA	NA	NA	NA	NA	NA	16.6021	17.2189	NA	NA	16.9052	16.8796	NA	NA	15.9477	NA	17.2322	16.638	NA	NA
CFAH_HUMAN	NTEILTGSWSDQTYPEGTQAIYK	2	22.38	0.063	0.11	0.90961	0.01	0.90961	23.2045	23.3126	20.7851	20.8326	22.4697	NA	20.2043	23.6424	22.8681	22.5424	21.1702	21.3165	23.3305	22.9917	22.9449	23.1373	22.5406	NA	22.968	23.1205	22.9181	23.072	22.8958	23.2195	23.5144	20.4708	21.657	21.6369	23.0407	20.5278	23.6463	23.1612	22.853	22.857	20.7266	21.368	20.7317	23.7923	23.6689	21.3026
CFAH_HUMAN	PGFTIVGPNSVQCYHFGLSPDLPICK	3	20.37	0.06	0.19	0.85288	0.04	0.85288	NA	NA	NA	20.0806	NA	NA	20.3025	NA	NA	NA	NA	20.611	20.5538	19.5577	20.5199	20.6657	NA	NA	20.8545	20.0954	NA	19.7644	19.8985	20.4442	20.2442	NA	20.8675	20.5445	20.3816	NA	21.1063	20.732	20.0036	NA	NA	19.6906	NA	19.913	21.6899	19.9769
CFAH_HUMAN	RNTEILTGSWSDQTYPEGTQAIYK	3	20.04	-0.099	-0.55	0.58526	0.3	0.58526	20.4055	20.0482	20.0022	19.7515	19.4499	19.6437	20.1153	20.3957	NA	19.646	20.285	20.3463	20.096	20.1153	20.0251	20.1755	19.2463	19.5293	NA	20.4202	19.898	20.1729	19.4777	19.9153	19.9279	20.6485	20.4704	21.0369	19.6124	NA	20.6883	20.5207	19.4104	19.6971	20.087	19.7838	19.9079	19.8423	20.2497	20.575
CFAH_HUMAN	RPCGHPGDTPFGTFTLTGGNVFEYGVK	3	21.76	-0.151	-0.45	0.6534	0.2	0.6534	22.2943	NA	21.732	21.6254	21.2699	21.5607	21.616	21.5928	21.2823	21.5742	22.1104	21.9417	21.6603	21.3469	22.2963	21.632	NA	20.8453	22.2773	21.6904	21.8247	20.6461	22.0073	21.4158	21.9267	NA	22.8762	22.5035	21.6498	21.4635	22.1497	22.6943	21.8931	21.7134	NA	21.7701	22.3536	21.6759	22.7732	19.5624
CFAH_HUMAN	RPYFPVAVGK	2	22.47	-0.064	-0.28	0.78074	0.08	0.78074	23.188	22.6278	22.1682	NA	22.1737	21.6624	22.5017	22.179	22.2044	22.158	23.0809	22.7215	22.9824	22.1169	22.651	22.2936	22.352	22.5237	22.8571	21.9697	22.5676	22.1555	22.2288	22.035	22.7623	22.2515	23.2946	22.7212	22.3715	22.1146	23.9197	22.6946	22.5216	21.8289	21.9826	22.2709	21.8786	22.0153	23.282	23.0542
CFAH_HUMAN	SCDIPVFMNAR	2	23.05	-0.224	-1.38	0.17354	1.91	0.17354	23.3826	23.2144	22.8935	22.4899	22.7255	22.594	22.6683	22.9512	22.6192	22.6379	23.2682	22.8595	22.9486	22.7688	23.0926	23.029	23.1605	23.2227	23.0087	23.1919	23.2141	22.9739	23.1878	23.3006	23.3386	23.2648	23.9846	23.8196	22.8002	22.6481	23.7675	23.1697	22.708	22.3222	22.8081	22.6733	22.7386	22.6929	23.9042	23.8818
CFAH_HUMAN	SCDNPYIPN(de)GDYSPLR	2	NA	NA	NA	NA	NA	NA	NA	NA	NA	NA	NA	NA	NA	NA	NA	NA	NA	NA	NA	NA	NA	NA	NA	NA	NA	NA	NA	NA	NA	NA	NA	NA	NA	NA	NA	NA	NA	NA	NA	NA	NA	NA	NA	NA	NA	NA
CFAH_HUMAN	SIDVACHPGYALPK	2	24.66	-0.03	-0.25	0.80497	0.06	0.80497	24.6956	24.8328	24.6183	24.5055	24.3856	24.3628	24.6192	24.713	24.7115	24.4971	24.8892	24.8455	24.8895	24.5431	24.4668	24.6331	24.5963	24.5468	24.6559	24.8424	24.5756	24.6153	24.3539	24.465	24.8585	24.7949	25.2327	24.8216	24.5184	24.3785	24.9233	24.8701	24.5514	24.2965	24.6442	24.3329	25.0146	24.5896	24.741	24.8751
CFAH_HUMAN	SITCIHGVWTQLPQCVAIDK	3	24.2	-0.27	-1.91	0.06309	3.64	0.06309	24.2087	24.4875	24.3275	24.4835	23.5831	23.5521	23.953	24.0622	24.2294	24.0165	24.5471	24.3128	24.0979	23.9946	24.0659	23.9683	23.5188	23.4923	24.0912	24.3138	23.8967	23.914	23.9577	24.0838	24.1991	24.3102	24.8424	25.0847	24.0728	24.3468	24.5143	24.2218	24.1678	23.9946	24.7157	24.5968	24.1043	24.0557	24.8329	24.8012
CFAH_HUMAN	SLGNVIMVCR	2	23.42	-0.107	-0.42	0.67782	0.18	0.67782	24.171	24.0902	22.3511	22.6496	23.6756	23.6275	22.1844	22.9087	NA	NA	22.4456	22.9296	23.5492	23.7125	22.4476	23.0765	24.3932	24.3516	23.9007	24.0591	24.0685	23.9684	22.635	23.1355	23.361	23.4717	23.6713	24.0216	23.6317	23.8836	24.0237	24.2132	22.5884	22.5279	22.3314	21.996	23.6072	23.6903	24.2027	24.3541
CFAH_HUMAN	SPDVIN(de)GSPISQK	2	NA	NA	NA	NA	NA	NA	NA	NA	NA	NA	NA	NA	NA	NA	NA	NA	NA	NA	NA	NA	NA	NA	NA	NA	NA	NA	NA	NA	NA	NA	NA	NA	NA	NA	NA	NA	NA	NA	NA	NA	NA	NA	NA	NA	NA	NA
CFAH_HUMAN	SPPEISHGVVAHMSDSYQYGEEVTYK	3	21.1	-0.182	-0.87	0.39034	0.75	0.39034	20.6878	20.5868	21.5496	20.796	20.5355	20.6319	21.5118	21.2181	20.9885	20.8966	21.9498	21.0885	20.1156	20.1846	20.3797	20.2588	21.6403	21.2417	22.1354	21.7572	21.2872	21.5353	21.1237	20.7508	20.9699	20.6691	21.0679	20.3828	21.0445	21.021	21.7062	21.1442	21.0946	21.0077	20.9845	21.1009	21.5545	21.1249	22.1376	22.0896
CFAH_HUMAN	SSNLIILEEHLK	2	23.97	-0.355	-1.48	0.14682	2.18	0.14682	23.9191	24.0352	24.0404	24.1198	23.3925	21.532	23.6177	23.8142	23.7964	23.5724	24.4853	24.2857	24.3639	23.5933	23.9912	23.6782	23.7265	23.683	24.1954	24.0082	23.7322	23.5983	23.7071	24.0555	23.8193	24.1883	25.0172	24.6826	24.0632	23.9592	24.8434	24.3747	23.972	23.1842	24.1212	24.2121	23.995	23.6565	24.8994	24.8753
CFAH_HUMAN	SSQESYAHGTK	2	14.84	0.222	0.72	0.47382	0.52	0.47382	NA	NA	15.1797	14.2838	15.2749	14.1791	15.9384	14.6452	15.3151	15.4184	14.9741	15.6591	14.9782	14.663	15.5912	14.456	14.962	14.7284	14.7548	14.1117	13.9204	14.111	14.6171	14.0348	13.7922	13.7679	15.4826	14.8811	14.1852	14.3936	15.8309	15.3361	14.8187	14.2337	15.3436	15.2331	16.3487	14.6305	14.8223	NA
CFAH_HUMAN	TDCLSLPSFENAIPMGEK	2	22.6	0.276	0.8	0.43073	0.63	0.43073	23.2296	21.8093	22.4356	22.7583	22.6055	22.6169	22.7781	22.9197	22.8834	23.0334	22.6304	22.876	22.8435	23.223	22.828	22.9836	22.8386	22.569	23.3112	21.5533	22.8968	23.0874	22.9235	22.8638	23.4533	21.5073	22.5666	23.1082	21.1866	22.9406	22.769	23.1769	22.8143	22.921	22.4428	20.4273	22.596	22.8131	20.8656	21.853
CFAH_HUMAN	TGDEITYQCR	2	22.33	0.035	0.23	0.82195	0.05	0.82195	22.1	22.4663	21.8984	22.277	22.2406	22.5719	22.2221	22.406	22.5732	22.2069	22.389	22.6437	22.2013	22.1039	22.3729	22.4306	22.4587	22.8122	22.2294	22.3751	21.8798	21.9356	22.1691	22.9022	22.2107	22.714	22.5707	22.5938	21.7726	22.1492	22.9706	22.5747	22.2081	22.2701	21.9237	22.1466	22.1289	21.9214	22.3878	22.847
CFAH_HUMAN	TGESVEFVCK	2	22.79	-0.127	-0.78	0.438	0.61	0.438	22.5633	22.8287	NA	22.1046	22.7921	22.748	22.5089	22.2249	22.4386	22.6182	22.9174	22.6802	22.7453	22.86	22.8411	22.6575	23.0696	23.3122	23.0781	23.0028	22.8259	22.6182	23.1501	22.5575	23.1337	23.2569	23.0376	22.9327	22.3885	22.2786	23.1566	23.3741	22.4801	22.354	NA	NA	22.1948	22.4186	23.4302	23.5827
CFAH_HUMAN	TGESVEFVCKR	2	18.07	-0.117	-0.51	0.61244	0.26	0.61244	17.9051	17.8884	NA	NA	17.8902	NA	18.1845	17.8681	NA	NA	NA	17.2947	18.2966	NA	NA	18.212	18.453	18.2891	NA	18.0823	NA	NA	17.5778	17.9063	18.5706	18.7433	NA	NA	18.0153	NA	18.151	18.4082	17.6233	18.4922	17.5524	17.2571	NA	18.0808	18.9362	NA
CFAH_HUMAN	TKEEYGHSEVVEYYCNPR	3	21.45	-0.078	-0.27	0.78704	0.07	0.78704	21.9233	21.6614	21.3377	20.6768	21.2925	20.0993	21.486	22.1557	20.9959	21.5855	21.9884	21.5477	21.0683	21.2362	21.0736	21.6835	21.8454	20.723	21.4484	22.3182	21.7492	21.4991	21.3532	21.8207	21.9925	21.809	22.3398	21.8942	20.9868	20.0833	21.1087	21.8279	21.3125	20.0596	21.1162	20.7956	20.8633	21.8824	22.5669	22.6551
CFAH_HUMAN	VSVLCQENYLIQEGEEITCK	2	23.76	-0.249	-0.44	0.66368	0.19	0.66368	23.988	24.4614	23.7533	23.8059	23.4422	20.0815	23.8836	23.7225	24.064	24.3668	24.3308	24.2921	24.0819	24.524	24.0135	24.1447	23.8343	23.4087	23.8722	20.5585	24.0448	24.0346	24.1053	20.5933	24.5483	20.9255	24.0549	24.3388	24.3108	24.1601	24.3068	24.7546	24.0703	24.0149	24.0557	23.9396	23.7216	24.1913	24.4625	24.9831
CFAH_HUMAN	WQSIPLCVEK	2	23.76	-0.236	-1.81	0.07691	3.28	0.07691	23.8436	23.756	24.0394	23.7709	23.2823	23.3276	23.3476	23.4224	23.4914	23.4162	23.8001	24.0519	23.8109	23.5449	23.4207	23.2809	23.8325	23.9201	23.6553	23.7338	23.6639	23.7652	23.7039	23.8219	23.8817	24.087	24.5783	24.4217	23.718	23.8836	24.0196	23.9355	23.4334	23.3648	23.7964	23.8485	23.3621	23.5808	24.2676	24.3347
CFAH_HUMAN	WSHPPSCIK	2	20.64	-0.198	-1.12	0.26832	1.26	0.26832	19.7763	20.9025	20.7932	20.9358	19.7426	20.0602	20.7227	20.5068	20.108	20.2905	20.6791	20.706	20.7617	20.3782	20.6585	20.8274	20.6225	20.4171	20.82	21.1353	20.5357	20.9082	20.5541	20.8891	20.7944	21.1682	20.9442	21.1306	20.434	20.4549	20.9611	20.8698	20.3854	20.1888	20.4896	20.551	20.0529	20.6083	21.2828	21.6063
CFAH_HUMAN	WSSPPQCEGLPCK	2	22.51	-0.089	-0.56	0.57824	0.31	0.57824	22.78	22.2959	22.2543	22.0221	22.3136	22.0542	22.6105	22.0488	22.6063	22.39	22.5116	22.5231	22.3461	22.4447	22.7575	22.4682	22.7444	22.4656	22.9425	22.8682	22.4157	22.4093	23.2129	22.594	23.0592	23.0272	22.4427	22.329	22.2381	22.1297	22.857	22.8528	22.212	22.1513	NA	NA	21.9208	22.1152	23.1716	22.9711
CFAH_HUMAN	WTGRPTCR	2	20.08	-0.08	-0.5	0.61894	0.25	0.61894	19.2833	NA	20.1499	19.952	19.78	NA	NA	NA	20.0898	19.8282	20.4342	20.6012	20.0424	NA	20.0287	19.9329	20.1367	NA	20.2865	20.168	19.9096	19.7434	20.0381	20.1204	19.9383	19.8838	21.0105	20.7367	19.964	19.928	20.4413	20.4917	19.6461	NA	20.1773	NA	19.8715	20.0439	19.9636	NA
CFAI_HUMAN	ACDGINDCGDQSDELCCK	2	NA	NA	NA	NA	NA	NA	NA	NA	NA	NA	NA	NA	NA	NA	NA	NA	NA	NA	NA	NA	NA	NA	NA	NA	NA	NA	NA	NA	NA	NA	NA	NA	NA	NA	NA	NA	NA	NA	NA	NA	NA	NA	NA	NA	NA	NA
CFAI_HUMAN	ADSPMDDFFQCVN(de)GK	2	NA	NA	NA	NA	NA	NA	NA	NA	NA	NA	NA	NA	NA	NA	NA	NA	NA	NA	NA	NA	NA	NA	NA	NA	NA	NA	NA	NA	NA	NA	NA	NA	NA	NA	NA	NA	NA	NA	NA	NA	NA	NA	NA	NA	NA	NA
CFAI_HUMAN	AQLGDLPWQVAIK	2	21.78	-0.261	-1.58	0.12257	2.51	0.12257	22.088	21.578	NA	NA	21.4114	21.2654	21.2819	21.6695	21.1957	20.9953	22.2048	22.0311	21.9269	NA	21.6764	21.7552	21.6753	21.6498	21.9008	NA	22.0288	21.919	22.0075	22.0724	22.2914	21.8741	22.5674	NA	21.8034	NA	22.1181	NA	21.4355	NA	21.7015	21.4315	21.6439	NA	22.0636	21.9484
CFAI_HUMAN	DASGITCGGIYIGGCWILTAAHCLR	3	18.43	-0.395	-0.99	0.33967	0.99	0.33967	NA	NA	NA	NA	NA	NA	NA	NA	NA	NA	18.7137	NA	NA	NA	18.0792	17.8347	NA	NA	18.0978	NA	18.0038	NA	NA	NA	NA	NA	19.5673	NA	NA	NA	18.6814	NA	NA	NA	NA	NA	18.2827	NA	18.6172	NA
CFAI_HUMAN	EANVACLDLGFQQGADTQR	3	19.85	-0.328	-1.08	0.29167	1.17	0.29167	NA	NA	19.0878	NA	NA	NA	NA	NA	19.3306	19.343	20.0282	19.68	20.2923	19.7867	NA	NA	NA	NA	NA	NA	20.5416	19.7056	NA	NA	19.9992	NA	20.4898	20.6937	19.7863	19.5702	NA	20.082	19.6446	NA	NA	19.4349	20.2083	19.3668	NA	NA
CFAI_HUMAN	EMECAGTYDGSIDACK	2	19.15	-0.115	-0.5	0.62186	0.25	0.62186	18.4321	19.1734	18.5675	18.5881	18.812	18.8546	19.2807	19.0681	18.8409	18.6471	19.6469	19.0483	19.1861	18.8693	19.3185	18.2236	19.5064	19.6193	19.9628	19.8252	19.1414	19.1703	19.5432	18.6804	19.3086	19.864	19.8515	20.2208	19.5795	19.3484	19.6239	19.5746	18.8631	18.3493	18.1394	18.8934	NA	18.1548	19.2409	19.7053
CFAI_HUMAN	HGNTDSEGIVEVK	2	21.68	0.009	0.04	0.96542	0	0.96542	21.1663	21.4705	NA	NA	21.6855	21.5252	21.3535	22.0164	21.2361	20.7932	21.5086	22.5381	21.759	21.9091	21.6074	21.668	21.8103	21.8181	22.1109	22.1528	21.5502	21.7858	22.0617	22.269	22.1172	22.0598	NA	21.3285	21.7123	21.8794	21.8075	22.3813	20.6791	20.9094	NA	NA	20.9493	21.6896	21.3905	21.9408
CFAI_HUMAN	IVIEYVDR	2	21.63	-0.391	-2.03	0.05016	4.12	0.05016	21.6033	NA	NA	NA	20.8446	21.0224	21.6344	21.1196	20.8345	21.0749	21.9322	21.9742	21.6253	21.6633	21.3494	21.003	21.4537	21.7561	22.0115	NA	21.9368	21.849	21.8329	NA	22.4539	22.2429	NA	22.5059	NA	NA	22.1178	22.0268	21.3826	21.0962	21.2831	21.5104	21.4313	NA	22.2556	21.6811
CFAI_HUMAN	KDCELPR	2	17.23	-0.106	-0.54	0.59444	0.29	0.59444	16.8045	16.5966	16.9785	16.8166	17.6031	16.8079	17.7505	17.2232	16.9597	16.3561	17.5557	17.6436	17.4961	17.164	17.0605	16.7408	17.6081	17.7124	17.5721	17.0607	16.801	16.9321	17.483	17.2092	17.1339	16.7143	18.25	17.6937	17.4015	17.3501	18.0225	17.8461	16.8666	16.9055	17.2424	17.1367	17.8995	16.8338	16.991	16.912
CFAI_HUMAN	KYTHLSCDK	2	17.05	-0.36	-1.83	0.07381	3.36	0.07381	16.2168	16.3971	16.7734	16.8117	15.9161	NA	17.4896	17.2949	16.7005	16.5573	17.579	17.7755	17.0488	17.0523	16.4366	16.6191	17.0284	16.4838	17.2289	17.3064	16.7498	16.9832	17.2841	17.2116	17.1081	17.0322	18.7929	18.337	17.161	17.3398	17.7536	17.8652	16.7405	16.7191	16.9389	17.0108	16.7261	17.0535	16.7845	16.5693
CFAI_HUMAN	LPYQCPK	2	19.99	-0.323	-1.84	0.07296	3.38	0.07296	19.2372	19.4512	19.1967	19.1467	20.1685	19.8879	19.7147	19.5452	19.5926	19.2123	20.1073	20.2649	19.7399	19.8691	19.7769	19.9232	20.4211	20.4029	20.3908	20.4864	20.1589	20.4729	20.3841	20.1578	20.2852	20.0789	20.4863	20.4939	20.0145	19.9667	21.4413	20.6236	19.6178	19.8006	19.4784	19.5957	19.9944	19.5883	20.1399	20.2196
CFAI_HUMAN	PFISQYNV	2	19.36	-0.414	-2.33	0.0247	5.43	0.0247	19.0892	19.3025	18.3311	18.6851	19.1569	19.0095	18.761	18.969	18.6666	18.3776	19.7054	19.3397	19.3031	19.5435	19.1192	19.4969	19.3007	19.7314	19.6016	19.6449	19.6872	19.5572	20.0177	20.0238	20.1533	19.4053	19.9929	20.1554	19.4641	NA	19.9946	19.9974	19.2193	19.2076	18.9906	18.6151	19.1569	19.0729	19.4525	19.7554
CFAI_HUMAN	RAQLGDLPWQVAIK	3	20.05	-0.508	-2.28	0.028	5.21	0.028	20.3319	19.9481	NA	18.3925	20.0173	19.6768	20.1127	19.9686	19.4688	19.0801	20.8061	20.371	20.4509	19.7567	19.7395	19.4526	20.1818	19.8259	19.8348	19.7209	20.3314	20.41	20.4489	20.5826	20.4666	20.4052	21.2215	21.201	19.792	19.5154	20.9914	NA	19.7969	19.859	NA	NA	19.4629	19.8473	20.5382	19.9542
CFAI_HUMAN	SFPTYCQQK	2	19.45	-0.013	-0.05	0.96405	0	0.96405	19.5793	19.688	18.0245	18.2661	20.1605	20.3374	19.5239	20.1329	18.2889	18.4308	18.857	19.151	18.6219	19.7193	18.8774	NA	20.6608	20.7658	20.1646	20.5787	19.3143	19.9956	20.3244	20.3845	20.2572	NA	19.6291	19.5559	18.9063	18.9248	19.4159	20.0083	18.675	18.7072	18.5297	18.4023	18.8459	19.0106	20.0673	20.2402
CFAI_HUMAN	SLECLHPGTK	2	20.59	0.025	0.1	0.91807	0.01	0.91807	NA	NA	20.5651	NA	NA	NA	20.4005	20.2184	NA	20.2347	21.1058	NA	NA	NA	NA	NA	NA	NA	20.8545	NA	NA	NA	NA	20.5665	20.2054	20.3424	NA	NA	20.7169	20.7665	21.0516	21.0901	NA	NA	NA	NA	20.5092	NA	NA	20.2125
CFAI_HUMAN	TMGYQDFADVVCYTQK	2	20.29	-0.11	-0.29	0.77686	0.08	0.77686	NA	19.9722	NA	NA	20.6719	20.2816	NA	19.4811	NA	NA	NA	19.4989	19.5668	NA	20.6612	NA	21.5225	20.4642	20.609	19.5523	19.7589	20.1226	21.2539	19.4732	21.427	20.803	20.665	21.3777	NA	19.8755	21.0315	20.9711	NA	NA	18.7681	NA	NA	19.3206	NA	20.1932
CFAI_HUMAN	VANYFDWISYHVGR	3	20.32	-0.606	-3	0.00454	8.99	0.00454	20.229	19.7105	20.0126	19.8714	19.3183	19.0352	20.4489	20.413	19.8507	19.5526	20.9968	20.6928	20.5013	20.5788	20.0509	20.5386	18.6479	NA	20.0355	20.0373	20.6456	20.5544	20.292	20.6671	20.9682	20.5229	21.0938	21.1401	20.834	20.3376	21.0036	20.8821	20.146	20.3793	20.4285	19.7678	20.1099	20.6004	20.8541	20.5394
CFAI_HUMAN	VANYFDWISYHVGRPFISQYNV	3	19.53	-0.456	-1.35	0.18516	1.82	0.18516	18.7421	18.4847	19.4662	19.6342	NA	NA	17.971	19.3368	NA	19.0043	20.1464	20.8091	20.269	19.4547	18.6119	19.7924	NA	NA	18.7013	18.8436	19.2095	18.9206	19.3294	19.2892	19.2711	18.8048	21.3196	21.5531	20.1428	19.982	20.1285	20.2513	NA	NA	18.9338	19.3909	19.1373	20.4071	19.2523	19.7972
CFAI_HUMAN	VFCQPWQR	2	21.03	-0.346	-1.88	0.06668	3.54	0.06668	20.6968	20.8497	19.9732	20.0484	20.6528	20.4642	20.7532	21.0741	20.5959	20.0313	21.1177	21.2137	21.1339	21.0967	21.0706	21.0757	20.9648	20.8958	21.5192	21.8096	21.3467	21.6041	20.9508	21.5297	21.5908	21.4333	21.5848	21.3861	21.2085	20.7311	22.0009	21.6355	20.8646	20.9703	20.6842	20.3662	20.5092	21.2868	21.1911	21.0908
CFAI_HUMAN	VFSLQWGEVK	2	21.96	-0.375	-2.29	0.02714	5.23	0.02714	21.9173	21.793	21.2536	21.057	21.7593	21.3616	21.9373	22.1098	21.2756	21.124	22.2873	22.3235	22.1584	22.1175	21.7292	21.9555	21.5786	21.484	21.9072	22.3144	22.301	22.3438	22.3792	22.3579	22.3509	22.3382	22.7804	22.6747	22.1659	21.9361	22.762	22.3235	21.6416	21.4324	21.9026	21.5175	21.5042	21.4399	22.4346	22.3538
CFAI_HUMAN	VTYTSQEDLVEK	2	18.64	-0.144	-0.67	0.506	0.45	0.506	18.4474	18.6147	17.9882	18.1876	18.3885	18.6567	18.4846	NA	17.9591	18.1303	18.523	NA	18.5112	18.6304	18.3961	18.3241	19.0679	18.8606	19.5044	19.4557	18.9865	18.9328	19.1544	18.3568	18.8561	18.89	17.868	18.9739	18.4612	18.4882	18.3991	19.7476	18.574	NA	18.3901	18.2381	18.9425	18.1777	18.88	19.1175
CFAI_HUMAN	VTYTSQEDLVEKK	3	19.44	-0.157	-0.66	0.51694	0.43	0.51694	NA	19.0666	18.828	19.1263	NA	NA	NA	19.6267	18.8621	18.7605	NA	20.1783	NA	19.6866	NA	19.2823	NA	NA	NA	19.9561	NA	19.2494	NA	19.7058	NA	NA	NA	NA	19.6051	19.7643	NA	20.221	NA	19.4427	19.0309	19.5576	NA	NA	NA	19.4747
CFAI_HUMAN	YQIWTTVVDWIHPDLK	3	20.82	-0.544	-2.38	0.02205	5.66	0.02205	20.3431	19.9431	21.0989	20.7216	19.8305	19.5406	20.2303	20.4791	20.3052	20.0338	22.0318	21.7883	21.1335	20.6955	20.61	20.6158	NA	NA	19.977	20.166	20.9333	20.824	21.1111	20.8064	20.9607	20.561	22.4705	22.356	21.0527	21.3039	21.8709	21.2775	20.2986	20.0233	20.698	20.5356	21.2642	21.2198	20.861	21.0502
CFAI_HUMAN	YTHLSCDK	2	15.84	-0.175	-0.78	0.43931	0.61	0.43931	NA	14.969	15.6935	NA	NA	NA	15.7383	15.5845	15.4645	15.02	16.1278	16.9759	15.5209	15.9645	15.5008	NA	15.9283	15.6635	16.0679	16.2902	15.7413	15.9889	16.032	15.9423	15.4846	15.5383	17.222	16.904	15.9976	15.977	16.4695	16.5618	15.3932	15.1675	16.0715	15.6675	16.003	15.9648	14.6203	15.2411
CG063_HUMAN	SSEILWN(de)LLEK	2	NA	NA	NA	NA	NA	NA	NA	NA	NA	NA	NA	NA	NA	NA	NA	NA	NA	NA	NA	NA	NA	NA	NA	NA	NA	NA	NA	NA	NA	NA	NA	NA	NA	NA	NA	NA	NA	NA	NA	NA	NA	NA	NA	NA	NA	NA
CGRE1_HUMAN	GEAGGQAEAEGDAPGPR	2	17.81	0.509	2.72	0.00951	7.4	0.00951	17.2765	17.4447	18.4175	18.7638	18.0677	17.9897	18.3571	18.0972	18.2467	17.9043	17.5802	17.9199	18.1163	18.0896	17.9813	17.979	18.3253	18.3584	18.0293	17.7614	17.3422	17.9631	17.999	17.3451	17.18	NA	NA	17.0001	17.8645	17.9795	16.8296	17.2435	18.2043	17.8414	18.1279	17.8118	18.2128	17.5783	16.8959	16.617
CGRE1_HUMAN	HVEPGEPLAPSPQEPQAVGR	3	19.4	0.371	1.56	0.12671	2.44	0.12671	19.5622	19.5941	20.0051	20.4344	18.6122	NA	19.7381	19.135	20.0944	NA	18.8946	19.995	19.5593	20.112	19.1483	19.1453	19.4401	19.747	19.6384	19.1528	NA	NA	NA	18.2922	19.5284	19.2559	18.3746	NA	19.3734	19.8106	18.2181	18.8131	19.4824	19.6281	19.3429	19.6587	19.612	NA	19.5533	19.4117
CGRE1_HUMAN	QETQEAPGPR	2	14.55	0.221	0.62	0.54307	0.38	0.54307	NA	NA	15.3735	15.182	14.4089	NA	13.9145	NA	NA	14.5126	NA	NA	14.8661	NA	15.0083	NA	14.0322	NA	NA	NA	NA	NA	14.1896	NA	NA	NA	NA	13.4545	NA	13.9875	NA	NA	14.0687	NA	15.6562	NA	15.248	14.3472	NA	NA
CGRE1_HUMAN	RESLDPVQEPGGQAEADGDVPGPR	3	19.55	0.297	1.75	0.08657	3.08	0.08657	19.6648	19.4016	19.62	20.0829	19.3445	19.172	20.0792	19.9167	19.8271	20.1951	19.601	19.6786	19.7695	20.0837	19.4497	19.255	19.6808	19.9846	19.6743	19.3906	19.4845	19.6411	19.3777	19.1101	18.9482	19.3827	18.2671	18.9315	19.6336	19.8147	19.2226	18.8708	20.0957	20.2043	19.7835	19.6273	19.46	19.7058	NA	19.1422
CGRE1_HUMAN	TEVQLEHLSR	2	18.22	NA	NA	NA	NA	NA	NA	18.6211	NA	NA	17.8178	NA	NA	NA	NA	NA	NA	NA	NA	NA	NA	NA	NA	NA	NA	NA	NA	NA	NA	NA	NA	NA	NA	NA	NA	NA	NA	NA	NA	NA	NA	NA	NA	NA	NA	NA
CGRE1_HUMAN	VLETQDLN(de)GDGLMTPAELINFPGVALR	3	NA	NA	NA	NA	NA	NA	NA	NA	NA	NA	NA	NA	NA	NA	NA	NA	NA	NA	NA	NA	NA	NA	NA	NA	NA	NA	NA	NA	NA	NA	NA	NA	NA	NA	NA	NA	NA	NA	NA	NA	NA	NA	NA	NA	NA	NA
CH3L1_HUMAN	DKQHFTTLIK	2	18.13	-0.415	-1	0.33137	1.01	0.33137	18.0421	NA	NA	NA	NA	17.7465	NA	NA	17.2881	18.5572	NA	NA	18.1787	18.2148	NA	NA	NA	NA	18.0782	17.8359	NA	NA	NA	NA	NA	NA	18.4132	NA	NA	NA	NA	NA	NA	18.3578	18.8256	17.9937	NA	NA	NA	NA
CH3L1_HUMAN	EAGTLAYYEICDFLR	3	21.51	0.113	0.34	0.73909	0.11	0.73909	NA	23.0789	21.3939	21.6689	21.0066	21.1983	20.7318	NA	21.4311	22.0393	22.151	21.8473	21.4126	20.9666	20.6395	21.6416	22.133	21.066	NA	NA	21.93	22.5429	20.8406	NA	NA	NA	20.6566	21.1272	21.563	22.2213	19.8302	21.4718	22.8181	22.8748	20.9426	20.9985	21.4662	21.895	20.713	NA
CH3L1_HUMAN	EGDGSCFPDALDR	2	21.94	0.231	1.24	0.22051	1.55	0.22051	22.5838	23.0761	21.7009	21.9616	22.2194	22.6633	21.5698	21.3085	22.4463	22.2674	21.8753	22.0314	21.9568	21.7999	21.9485	21.455	22.4202	22.8288	21.386	21.5626	22.3025	22.1658	21.6797	21.8587	21.5558	21.4676	21.3112	21.4756	22.4338	22.3453	21.6861	21.8339	22.5889	22.81	21.0546	21.1692	22.0762	21.8526	21.3808	21.3922
CH3L1_HUMAN	FPLTNAIK	2	22.14	-0.076	-0.42	0.67825	0.17	0.67825	22.7675	22.7079	22.4104	22.3692	22.0977	22.1721	21.2117	21.4725	22.2438	22.2087	22.4917	22.7085	21.9219	21.7268	21.5763	21.41	22.4837	22.6733	21.5908	21.7897	22.4868	22.5895	21.5375	21.4635	22.3023	22.0545	22.0231	22.3132	22.9294	23.0412	21.8195	21.9657	23.0415	22.7711	21.5875	21.6194	22.3004	22.5471	21.6543	21.4991
CH3L1_HUMAN	FSNTDYAVGYMLR	2	21.62	-0.022	-0.12	0.90722	0.01	0.90722	22.5746	22.2105	21.197	21.0039	21.754	21.5187	20.9076	21.2397	21.7362	21.6084	21.8788	22.0385	21.5675	20.9237	21.6412	21.3613	22.1051	22.0278	21.4099	21.5661	22.1968	22.2811	21.4327	21.6104	21.865	21.8869	21.1709	21.292	22.0927	22.217	21.2844	21.1887	22.4226	22.1041	21.0898	20.4937	21.5464	21.493	21.7674	21.2669
CH3L1_HUMAN	GNQWVGYDDQESVK	2	21.96	0.133	0.88	0.38319	0.78	0.38319	22.4426	22.7875	22.0793	22.0178	22.2018	22.0178	21.7713	22.1865	21.7188	21.6993	22.342	22.277	21.47	22.0223	21.8532	21.6853	22.4824	NA	21.6646	21.7417	22.3182	22.4164	21.712	21.8434	21.9883	21.7703	21.8526	21.6252	22.0496	21.9446	21.7027	21.8429	22.4948	22.4646	21.2536	21.0957	22.1381	21.8341	21.9417	21.8257
CH3L1_HUMAN	GQEDASPDRFSNTDYAVGYMLR	3	19.98	-0.177	-0.96	0.34274	0.92	0.34274	20.8896	20.6749	20.0863	20.6097	19.3814	19.3577	19.1578	19.7471	20.181	19.6407	20.4831	20.3679	20.135	19.586	19.3315	19.3541	19.9299	19.885	19.537	19.4425	20.5749	20.2391	19.7123	19.5055	20.2395	20.4644	20.1511	20.1923	20.6262	20.5617	19.4907	19.7841	20.336	20.5878	20.1358	19.8218	19.8586	20.0329	19.701	19.3084
CH3L1_HUMAN	GTTGHHSPLFR	2	20.21	-0.082	-0.32	0.7518	0.1	0.7518	20.872	20.0216	20.9756	21.103	19.6546	19.8087	20.7248	20.0018	20.1108	20.3017	19.7778	20.8992	20.1224	19.6682	19.4763	19.8	20.3836	19.936	20.2418	19.4748	20.4962	20.2596	20.0096	19.5482	20.7649	20.0685	19.126	20.228	21.4962	21.3896	19.428	19.9593	21.0104	21.638	20.0591	20.4218	19.795	19.8926	19.7275	19.6827
CH3L1_HUMAN	ILGQQVPYATK	2	22.45	0.01	0.05	0.95721	0	0.95721	23.1813	23.1697	22.0481	21.8997	22.525	22.7154	21.9595	22.2655	22.4387	22.4515	22.1666	22.498	22.0954	22.3087	21.9259	22.0102	23.4131	23.6359	21.9627	22.4171	22.7951	23.0744	22.081	22.3854	22.9179	22.7577	21.8701	21.7347	22.8255	22.8002	22.7225	22.317	22.6853	22.881	21.3981	21.3695	22.7322	22.575	22.3704	22.594
CH3L1_HUMAN	ISQHLDFISIMTYDFHGAWR	3	18.59	-0.049	-0.18	0.86009	0.03	0.86009	19.2484	18.738	19.34	18.8414	18.5681	18.8561	17.9575	17.8787	18.9654	18.9041	19.0327	18.571	18.9128	18.6822	19.208	18.1054	17.347	17.704	NA	17.9613	18.6961	18.3429	18.6488	NA	18.4263	NA	NA	NA	19.1205	18.8086	18.2688	NA	18.9232	18.0776	NA	NA	20.1161	18.5662	17.973	18.1123
CH3L1_HUMAN	LVCYYTSWSQYR	2	19.79	-0.847	-3.22	0.00354	10.36	0.00354	NA	NA	19.1356	18.7298	NA	NA	NA	NA	NA	NA	19.4663	19.6565	19.3555	19.6123	NA	19.3728	NA	NA	NA	18.8019	19.9159	19.9098	NA	NA	20.2965	20.0847	NA	NA	20.9411	20.4306	NA	NA	19.6804	20.5432	20.2403	20.017	19.8457	20.3116	19.7731	19.2495
CH3L1_HUMAN	LVMGIPTFGR	2	22.92	-0.015	-0.09	0.92767	0.01	0.92767	23.7506	23.4273	23.1326	22.9574	22.894	22.7494	22.5003	22.4904	22.8248	22.8765	23.4596	23.271	22.8396	22.7739	22.5111	22.5911	23.2826	23.1867	22.3367	22.4654	23.5578	23.4825	22.3953	22.5865	23.2433	23.1108	22.5157	22.5028	23.4155	23.4515	22.5102	22.5388	23.8186	23.6204	22.5317	22.3343	23.0138	23.0023	22.5113	22.4737
CH3L1_HUMAN	QHFTTLIK	2	20.91	-0.301	-1.13	0.26758	1.27	0.26758	21.7477	21.4585	NA	NA	20.9534	20.5318	20.5144	19.6813	20.1179	20.4804	20.9695	NA	20.7363	20.9543	20.7422	21.1741	21.4611	20.7149	20.6683	20.3204	21.8582	21.1587	21.0276	19.8372	21.5357	NA	NA	NA	21.5074	20.8996	20.9014	NA	21.1681	21.6002	NA	NA	21.2282	21.6012	20.4339	20.2817
CH3L1_HUMAN	QLAGAMVWALDLDDFQGSFCGQDLR	3	17.75	NA	NA	NA	NA	NA	NA	NA	NA	NA	NA	NA	NA	NA	NA	NA	NA	NA	NA	NA	NA	NA	NA	NA	NA	NA	NA	NA	NA	NA	NA	NA	NA	NA	NA	NA	NA	NA	NA	NA	NA	NA	17.7513	NA	NA	NA
CH3L1_HUMAN	QLLLSAALSAGK	2	21.16	0.019	0.09	0.9307	0.01	0.9307	22.195	21.6956	21.3561	21.1707	21.4303	21.167	20.8369	20.468	21.556	21.069	21.9107	21.2408	21.0158	20.9751	20.9971	20.7449	20.9261	20.9	21.055	20.7665	21.5902	21.5592	21.1381	20.691	21.205	20.7801	20.9012	20.9727	22.0494	21.6242	21.3338	20.5188	22.1116	21.9603	20.4772	20.1831	21.4809	20.9029	21.3328	20.2881
CH3L1_HUMAN	SFTLASSETGVGAPISGPGIPGR	2	23.75	0.013	0.08	0.93752	0.01	0.93752	24.2104	24.1805	23.9466	24.2051	23.6452	23.8486	23.1106	23.2574	23.7805	23.9803	24.2966	24.3283	23.6202	23.4799	22.9879	23.4798	24.0897	24.0307	23.2001	23.415	24.1471	24.0686	23.0473	23.243	23.8315	23.8599	23.3498	23.6317	24.3246	24.4159	23.5472	23.4157	24.4513	24.5807	23.5036	23.4868	23.8999	23.9701	23.1296	22.9222
CH3L1_HUMAN	THGFDGLDLAWLYPGR	2	22.6	-0.611	-0.97	0.33757	0.94	0.33757	23.2879	23.1477	23.5359	23.3603	22.391	18.5343	22.0712	22.2733	23.2595	23.2169	23.7802	23.4151	23.337	22.9661	22.5166	22.7589	20.0387	NA	22.2159	18.0306	23.6152	22.5148	22.368	18.5872	22.8673	22.8321	23.1111	23.1894	23.3613	23.4111	23.0128	22.5338	23.8324	24.0201	23.3536	22.8472	23.5446	23.4339	22.3423	22.4124
CH3L1_HUMAN	TLLSVGGWNFGSQR	2	22.92	-0.153	-0.78	0.43835	0.61	0.43835	23.3972	23.647	22.598	23.028	22.905	22.8796	22.0046	22.615	23.0937	23.1151	23.6156	23.4572	22.7219	22.943	22.3252	23.1087	22.8189	22.1375	22.1429	22.2619	23.1276	23.1251	22.2458	22.3557	23.227	23.1759	22.5797	23.0488	23.4557	23.7051	22.6682	22.6387	23.6133	23.9906	22.4402	22.8785	22.9842	23.2526	22.5334	22.8362
CH3L1_HUMAN	VTIDSSYDIAK	2	21.4	0.068	0.34	0.73241	0.12	0.73241	22.1196	22.3998	21.0785	21.6138	21.7696	21.9367	21.2747	20.7738	21.5851	21.2428	21.6214	21.8942	20.4784	20.7589	21.0812	20.5959	22.0148	21.8524	21.6151	21.0217	21.6511	21.7436	21.5328	21.1578	21.4045	21.3589	21.4809	21.5211	21.603	21.3827	20.6747	20.9334	22.101	21.8875	21.1687	20.7588	21.8499	20.8609	21.0764	21.2154
CHAD_HUMAN	AGAFDDLTELTYLYLDHNK	3	18.53	-0.06	-0.26	0.79953	0.07	0.79953	18.6988	18.9458	18.9975	18.8131	17.71	18.2668	18.7168	18.6056	NA	NA	18.7467	18.9098	18.8035	18.5502	18.9413	19.24	16.6987	NA	18.4593	18.1864	NA	NA	18.7	18.7521	18.8683	18.6918	17.7767	18.838	18.2576	18.2951	18.5024	17.8179	18.8123	NA	19.0137	NA	18.2328	18.2831	18.5341	18.7805
CHD8_HUMAN	KN(de)NKAELN(de)CLGM(ox)EPVQTANSR	3	NA	NA	NA	NA	NA	NA	NA	NA	NA	NA	NA	NA	NA	NA	NA	NA	NA	NA	NA	NA	NA	NA	NA	NA	NA	NA	NA	NA	NA	NA	NA	NA	NA	NA	NA	NA	NA	NA	NA	NA	NA	NA	NA	NA	NA	NA
CHD8_HUMAN	QLVLQPVK	2	20.86	-0.049	-0.19	0.85204	0.04	0.85204	20.7346	NA	NA	NA	20.8423	20.7576	NA	NA	NA	NA	NA	NA	21.03	NA	NA	NA	20.9021	21.1854	20.4623	NA	21.0721	20.7421	21.1567	20.9912	20.8636	20.3924	NA	NA	20.8813	NA	NA	NA	NA	NA	NA	NA	NA	NA	NA	NA
CHIO_HUMAN	PMVVDICIR	2	20.99	0.278	0.92	0.37101	0.85	0.37101	NA	NA	21.3954	NA	NA	NA	20.7387	NA	20.7306	21.0746	NA	21.2306	21.3075	NA	21.2495	NA	NA	NA	NA	NA	NA	NA	NA	NA	NA	NA	NA	NA	20.4277	20.5601	NA	NA	20.6578	20.4532	21.6345	21.3718	NA	NA	NA	NA
CHL1_HUMAN	ACTSQGCGKPITEESSTLGEGSK	2	21.14	0.34	1.53	0.13254	2.35	0.13254	21.1072	21.0077	21.9736	22.1559	21.0518	21.1297	21.9862	21.0722	21.7128	21.9572	21.0422	21.1194	20.8631	20.9362	21.3379	20.5102	22.1123	22.2178	20.4035	20.4459	20.8542	20.9281	20.9312	20.4376	20.5198	20.5558	20.3775	20.7798	21.1896	21.3977	20.2751	20.6529	21.5418	21.8534	21.8832	22.1746	21.4123	20.6947	20.5443	20.3459
CHL1_HUMAN	CTASNFLGTATHDFHVIVEEPPR	3	20.73	-0.037	-0.11	0.9097	0.01	0.9097	21.208	20.5763	20.8538	21.9725	20.2398	20.6269	20.6631	20.5796	NA	20.844	NA	NA	NA	NA	NA	20.7608	20.3082	19.9748	20.8309	20.3165	21.3086	20.5475	20.1979	19.9081	21.1814	20.5774	NA	20.3905	NA	NA	NA	NA	21.7396	21.1111	20.3397	22.0764	NA	20.7867	19.8627	20.5607
CHL1_HUMAN	DGNPFYFTDHR	2	22.76	0.042	0.26	0.79859	0.07	0.79859	22.9145	22.6858	23.4333	23.1359	22.3589	22.3238	22.6172	22.7167	23.085	23.0792	22.3659	22.7524	22.7231	22.6824	22.8894	22.9307	22.9086	23.0004	22.5527	22.4526	22.8165	22.9149	22.5306	22.6208	22.6253	22.659	21.6029	22.243	23.12	23.0649	22.11	22.0981	23.292	23.2388	23.3516	22.8297	23.5486	22.9246	22.6857	22.4828
[truncated: 3,525 more rows]
