# Supplementary material for: Analysis of the Cerebrospinal Fluid Proteome in Alzheimer's Disease
Source: PLoS One. 2016 Mar 7;11(3):e0150672. doi: 10.1371/journal.pone.0150672 (PMC4780771; doi:10.1371/journal.pone.0150672)
Supplement: S9 DataFile — (XLSX) [file pone.0150672.s009.xlsx]

## Sheet: Maxquant_spiked_in_normalized_d
S9 DataFile. Maxquant spiked in normalized data quantification data.
Protein (Uniprot ID)	Peptide	Charge	A	Coef	t	p.value	F	F.p.value	AD1_1	AD1_2	AD2_1	AD2_2	AD3_1	AD3_2	AD4_1	AD4_2	AD5_1	AD5_2	AD6_1	AD6_2	AD7_1	AD7_2	AD8_1	AD8_2	AD9_1	AD9_2	AD10_1	AD10_2	C1_1	C1_2	C2_1	C2_2	C3_1	C3_2	C4_1	C4_2	C5_1	C5_2	C6_1	C6_2	C7_1	C7_2	C8_1	C8_2	C9_1	C9_2	C10_1	C10_2
1433E_HUMAN	DSTLIMQLLR	2	19.56	-0.152	-0.49	0.6283	0.24	0.6283	18.6107	18.1261	21.1892	21.456	18.5842	18.2503	19.4378	18.8949	19.7152	19.9484	20.6013	20.7219	19.7222	19.2943	19.8028	19.585	18.6401	18.0449	19.5199	19.514	19.949	19.4094	19.947	19.5193	19.8157	19.5473	19.6666	19.508	20.2516	20.0988	19.1612	19.4824	19.6979	19.5794	20.7115	20.0893	19.1024	19.3343	18.7321	19.0897
1433E_HUMAN	LICCDILDVLDK	2	18.65	-0.197	-0.6	0.54995	0.36	0.54995	17.2981	17.4345	20.246	20.6376	17.4906	17.82	18.0994	18.1178	18.5787	19.2103	19.3952	19.9481	18.3532	18.6602	18.5513	18.6048	17.9053	18.0037	18.3258	18.4334	18.6898	18.6758	18.7735	18.2666	18.6246	18.5637	NA	NA	18.9389	19.4605	NA	18.3745	18.7783	18.6393	19.8362	19.7433	NA	NA	18.0128	18.2204
1433E_HUMAN	NLLSVAYK	2	20.36	-0.243	-0.7	0.49001	0.49	0.49001	18.8494	NA	21.9229	21.7897	19.0874	NA	NA	NA	20.5369	NA	21.4422	21.4419	19.9682	19.9049	20.0181	NA	19.2898	NA	19.8858	NA	20.076	NA	20.4966	NA	20.0145	NA	20.5575	20.3949	NA	20.9358	20.0045	19.9919	20.5276	NA	21.255	21.1669	19.5784	19.7898	NA	NA
1433Z_HUMAN	DICNDVLSLLEK	2	19.02	-0.194	-0.49	0.62514	0.24	0.62514	17.9696	17.541	20.7776	21.6212	17.7099	17.4814	18.6663	18.4511	19.1928	19.5656	20.762	20.79	19.6335	19.2843	19.0732	19.2685	16.8206	16.6796	18.8404	18.4054	18.7665	18.7702	19.3918	18.9994	18.2301	19.0571	NA	NA	19.8557	19.7076	19.37	19.4545	19.1401	18.6768	20.582	20.0893	18.792	18.8653	18.1483	18.2766
1433Z_HUMAN	FLIPNASQAESK	2	18.79	-0.072	-0.19	0.84884	0.04	0.84884	NA	17.0382	20.7433	20.573	18.0379	17.2833	18.2907	18.3742	19.2597	19.3474	19.6498	20.204	18.7874	19.1649	18.5641	18.4063	17.4557	18.0706	18.8058	18.8615	18.7756	18.6038	19.1406	18.4644	18.1333	18.5691	NA	NA	19.8253	19.4748	NA	18.7254	18.802	18.3321	19.6979	20.0107	19.157	18.0443	18.0111	17.6565
1433Z_HUMAN	SVTEQGAELSNEER	2	18.26	0.177	0.5	0.61736	0.25	0.61736	NA	NA	NA	19.7431	17.243	17.6806	18.2464	18.0754	18.4506	19.0785	NA	19.4498	17.6873	18.6356	17.9232	18.2328	17.3061	17.8215	18.4217	18.7715	17.9848	18.1721	18.7351	19.0503	17.7478	18.4705	NA	18.5558	NA	18.7162	17.833	18.4593	NA	17.8955	18.6728	18.9047	NA	NA	17.0525	16.9699
1433Z_HUMAN	TAFDEAIAELDTLSEESYK	3	19.23	-0.259	-0.66	0.51188	0.44	0.51188	17.809	17.1007	21.1477	21.651	17.2158	17.8383	19.1281	18.9263	19.659	19.847	21.0508	20.937	19.3609	19.1942	19.6147	19.4836	17.3354	16.3597	19.1042	19.2279	18.6392	19.1026	18.8775	18.8616	19.0339	19.2258	19.4357	19.1808	20.0999	19.6528	19.1979	19.9163	19.7776	19.9401	20.2845	20.1096	18.8902	19.2775	18.7333	18.9324
4ET_HUMAN	KDGDM(ox)TAFN(de)K	2	NA	NA	NA	NA	NA	NA	NA	NA	NA	NA	NA	NA	NA	NA	NA	NA	NA	NA	NA	NA	NA	NA	NA	NA	NA	NA	NA	NA	NA	NA	NA	NA	NA	NA	NA	NA	NA	NA	NA	NA	NA	NA	NA	NA	NA	NA
4F2_HUMAN	GQSEDPGSLLSLFR	2	18.85	-0.433	-1.36	0.17965	1.85	0.17965	17.7376	17.6378	20.0251	20.0075	17.6233	17.7802	18.6521	18.3444	18.4517	19.0939	19.3686	19.9138	19.2368	19.1848	18.9011	18.7519	17.2435	17.6339	18.2533	18.8247	19.5125	19.1348	18.9172	18.8943	19.1891	18.8933	19.6276	19.328	20.2768	19.7399	18.8615	18.9805	19.7513	19.1411	19.6887	19.7891	18.6172	18.4293	17.1281	17.4245
4F2_HUMAN	IGDLQAFQGHGAGNLAGLK	3	19.17	-0.451	-0.84	0.40949	0.71	0.40949	17.2391	NA	NA	NA	NA	NA	18.3605	NA	19.5803	19.3004	20.2215	NA	NA	NA	19.0862	NA	NA	NA	19.1062	NA	18.3397	NA	NA	NA	18.6824	NA	NA	NA	NA	NA	19.4973	19.4594	NA	NA	20.8488	NA	NA	19.4863	NA	NA
4F2_HUMAN	LLTSFLPAQLLR	2	18.33	-0.868	-2.19	0.03524	4.78	0.03524	17.5221	NA	19.9183	19.6261	NA	NA	NA	17.2911	17.2977	17.8457	18.5053	18.746	18.4306	18.6699	18.216	17.9365	15.9242	15.2496	17.9259	17.6302	18.6074	18.4219	NA	17.8919	17.9627	NA	19.3384	18.9313	19.5046	19.0982	NA	NA	18.8191	NA	19.8558	19.2526	18.5037	18.7108	NA	NA
7B2_HUMAN	DFSEDQGYPDPPNPCPVGK	2	20.85	0.244	0.72	0.47473	0.52	0.47473	20.2504	19.6436	22.5193	22.7715	20.2096	19.9852	21.1365	21.121	21.0153	21.3906	20.9191	19.8663	21.1546	21.3266	20.98	21.0355	20.9842	20.809	20.6348	21.445	21.1687	20.9891	21.206	20.6241	20.7786	20.7394	20.2771	NA	20.107	20.0824	19.017	20.0586	21.458	21.3127	22.3417	22.1984	20.9143	20.9641	19.83	19.8946
7B2_HUMAN	EFQLHQHLFDPEHDYPGLGK	3	22.24	-0.169	-0.33	0.74185	0.11	0.74185	21.3191	20.4724	24.8487	24.9719	21.5563	20.9216	22.2995	21.3731	21.9759	22.2208	23.2884	23.5292	22.7326	21.9236	22.6286	21.8062	20.9357	20.0758	21.9665	21.5507	21.9568	NA	21.2678	21.1016	22.348	21.1731	23.8224	23.1056	22.9347	22.6212	22.6061	21.3443	23.0827	21.6648	24.4381	23.6513	21.9877	23.3027	20.4922	NA
7B2_HUMAN	KSVPHFSDEDKDPE	2	20.66	-0.332	-0.4	0.68927	0.16	0.68927	20.457	17.93	23.2061	23.3163	20.6663	17.042	22.3348	19.4192	18.863	19.1632	19.9934	20.5019	21.931	19.7745	21.286	19.0051	20.8804	21.0102	21.4591	21.5897	21.8072	21.4329	21.8544	21.265	21.6063	21.1907	20.334	19.504	22.4245	19.9724	19.3754	18.7993	21.3789	21.3367	23.0947	23.0628	21.524	19.3332	17.5969	19.5806
7B2_HUMAN	LLHGVMEQLGIAR	3	20.22	-0.452	-1.14	0.25907	1.31	0.25907	19.3373	18.9854	22.4171	22.7487	18.7675	18.6193	19.2082	19.2226	20.3666	20.215	20.7935	20.369	20.5006	20.0929	20.4386	19.9275	18.4988	NA	20.0469	19.6681	20.2909	20.1823	19.6101	NA	19.9566	20.3835	20.8244	19.7761	21.6317	21.3844	20.0591	19.5351	21.332	20.253	22.1377	21.8542	20.4173	NA	19.0381	19.2038
7B2_HUMAN	LLHGVMEQLGIARPR	3	19.23	-0.21	-0.47	0.63806	0.22	0.63806	18.2019	18.437	21.0099	21.6153	18.2434	17.617	NA	18.743	NA	NA	19.8892	NA	19.3475	19.0699	18.8557	19.3298	NA	NA	18.019	18.7107	19.5122	19.1624	18.6815	18.2599	19.2296	18.7794	NA	NA	NA	20.2103	18.5801	NA	20.4464	19.148	20.9555	20.8767	19.4428	19.1677	18.088	NA
7B2_HUMAN	SVNPYLQGQR	2	24.08	0.373	1.09	0.28055	1.19	0.28055	23.2843	23.1781	23.8083	24.5002	24.1802	23.6475	24.9528	24.3263	24.363	24.9292	23.6879	24.5186	24.4621	25.3511	24.2499	24.4772	24.1734	24.1888	24.5748	24.4437	24.8864	24.6805	25.0573	24.1035	24.5659	24.514	22.3401	23.6159	23.9779	23.6039	23.8138	24.3705	23.7925	24.2695	23.7039	23.7449	23.5047	23.9227	22.8697	22.5075
7B2_HUMAN	SVPHFSDEDKDPE	2	23.62	0.07	0.23	0.8155	0.06	0.8155	22.8367	22.6139	24.8694	25.5203	23.2168	23.0648	23.8917	23.5197	23.5442	23.9059	24.0951	24.5119	23.6755	23.9068	23.3201	22.9244	23.4527	23.4407	23.4153	23.4708	23.2269	23.0654	23.9657	22.9865	23.5604	23.7406	23.8921	23.9131	24.0932	24.2492	23.3861	23.3088	23.9159	23.3051	24.7958	24.7167	23.764	23.1632	22.4328	22.3129
7B2_HUMAN	TADDGCLENTPDTAEFSR	2	21.15	-0.025	-0.07	0.94165	0.01	0.94165	20.0348	19.9428	22.8514	23.4755	20.0801	20.2905	21.1797	21.1866	21.4327	21.7139	21.4172	21.9563	21.0523	21.2537	20.9589	20.8716	20.7726	20.88	20.3811	21.0646	21.1985	21.1911	21.1945	21.0003	20.433	20.1469	21.5795	21.6449	22.04	21.9812	20.4362	19.8611	21.8514	21.3523	22.6576	22.5082	21.6553	21.0362	19.5881	19.9315
7B2_HUMAN	VSEADIQR	2	18.92	0.041	0.11	0.91207	0.01	0.91207	17.3067	17.2282	20.5612	20.6092	17.7973	NA	18.8476	17.9808	19.3473	19.2991	19.1503	20.1069	19.1874	NA	19.7617	18.8334	18.6954	19.0072	18.7405	NA	18.5253	18.6157	18.8572	18.1356	18.0311	18.1621	19.0439	18.9026	19.6983	19.6509	19.0074	18.8176	19.6373	19.0021	20.2935	20.5157	19.4234	18.915	17.1933	17.1353
A1AG1_HUMAN	EQLGEFYEALDCLR	3	26.6	-1.067	-3.45	0.00118	11.9	0.00118	25.4397	25.2657	26.532	26.8153	24.9366	25.0653	26.4023	26.204	25.3415	25.8736	27.1694	27.4738	27.1178	27.2714	26.1854	26.1078	24.9497	24.6062	26.3595	26.166	26.597	26.71	26.9377	26.5562	27.1373	26.9798	28.5059	28.2777	27.8271	27.824	27.4939	27.8128	26.6082	26.1505	28.0854	27.7576	27.0083	26.839	25.5982	25.9086
A1AG1_HUMAN	NWGLSVYADKPETTK	2	25.8	-0.998	-3.04	0.00382	9.25	0.00382	24.6895	24.1504	25.9441	26.015	23.9874	23.7468	25.7331	25.8236	24.6311	24.7119	26.2482	26.782	26.0617	26.1201	25.1267	25.4484	24.2947	24.3429	25.996	26.1371	26.1363	25.9832	26.2894	25.9804	26.1727	25.9827	28.112	27.5759	27.1841	26.7718	26.6538	26.6659	25.1926	25.059	27.48	27.1884	25.9747	25.8934	24.9557	24.6956
A1AG1_HUMAN	NWGLSVYADKPETTKEQLGEFYEALDCLR	3	23.11	-1.071	-2.19	0.0334	4.81	0.0334	21.9362	20.784	24.0858	24.294	20.7256	20.2446	22.6123	22.4934	21.5092	22.0259	24.2575	24.4	24.0182	23.7592	22.4075	22.7172	NA	NA	21.7355	21.8633	22.4772	21.9542	23.7295	23.3813	22.62	22.2901	26.6085	26.1915	25.1025	24.8816	24.6668	24.4588	22.268	21.3616	24.9806	24.6268	23.4389	23.617	21.7261	21.9979
A1AG1_HUMAN	SDVVYTDWK	2	25.16	-0.927	-3.21	0.00236	10.32	0.00236	24.2714	24.0338	24.6382	24.779	23.8048	23.5961	24.9952	24.7912	24.1301	24.3085	25.7702	25.9841	25.3582	25.5684	24.8142	24.6472	24.1708	24.4285	24.8244	25.1003	25.1523	25.1064	25.4448	25.308	25.2285	24.9797	27.1973	27.0197	26.449	26.3332	26.0217	26.0296	25.1108	24.474	26.5574	26.5931	25.6204	25.2883	24.2403	24.4051
A1AG1_HUMAN	SDVVYTDWKK	2	21.79	-1.26	-3.2	0.0025	10.21	0.0025	20.3444	20.2471	21.2576	21.1996	20.2054	NA	21.7797	21.1703	20.3565	20.5449	22.2663	22.9893	22.2515	22.5138	21.1133	20.9531	20.3836	19.8551	21.2281	21.3511	21.5253	21.1352	22.3631	21.358	22.3104	22.1813	24.7351	23.9267	23.5482	23.638	23.1581	22.9194	21.2856	20.3671	23.3721	23.5966	22.0872	21.9239	20.8358	21.3376
A1AG1_HUMAN	TEDTIFLR	2	24.02	-1.082	-3.33	0.00167	11.1	0.00167	22.6214	22.617	23.8998	23.7795	22.4667	22.4922	23.5261	23.2013	22.6636	23.1316	24.7907	25.0503	24.4207	24.626	23.6302	23.3733	22.8197	23.0931	23.6103	23.753	24.0929	24.16	24.4233	24.0693	24.1854	24.229	26.6703	25.9032	25.4479	25.2094	25.1122	24.9781	23.6535	23.217	25.5348	25.3625	24.5826	23.9619	23.151	23.2646
A1AG1_HUMAN	TYMLAFDVNDEK	2	25.1	-1.164	-2.89	0.00575	8.38	0.00575	24.4998	24.2139	24.1753	23.7	NA	23.8914	25.1768	24.1385	23.2346	23.5484	25.5098	25.3125	25.475	25.8423	24.735	23.5068	24.3175	24.1556	25.6093	24.7395	25.3781	25.2029	26.3544	25.375	25.8797	25.7561	27.6615	26.7351	26.6192	26.3141	26.4422	26.138	24.7802	23.6709	25.7522	25.5591	25.3359	24.4256	25.1445	24.5487
A1AG1_HUMAN	WFYIASAFR	2	24.62	-1.577	-3.44	0.00121	11.84	0.00121	22.4795	22.6887	25.3166	25.4198	22.5342	22.0692	23.9299	23.8303	23.2067	23.3967	26.1607	26.2832	25.7423	25.4058	24.1788	24.2328	21.4634	20.7465	23.5645	23.9278	24.4495	24.2569	25.0223	24.8284	24.7806	24.4618	27.8203	27.8817	26.6093	26.415	26.3822	25.9912	24.3089	23.8014	26.7655	26.5973	25.4061	25.1303	23.5988	23.6193
A1AG1_HUMAN	YVGGQEHFAHLLILR	2	25.3	-0.899	-2.41	0.01978	5.81	0.01978	24.652	24.1108	26.398	26.6289	24.0918	23.9253	25.1771	25.0202	23.4648	23.8371	26.1122	26.5466	25.2514	25.3471	24.6683	24.6988	23.3385	23.2898	25.0176	25.388	25.3693	25.3141	25.7925	25.4134	25.6225	25.4389	27.5714	27.3223	27.1258	26.7848	25.9632	25.488	24.2175	23.7791	27.0842	27.0053	25.8572	25.109	24.3385	24.3511
A1AG2_HUMAN	EHVAHLLFLR	2	22.08	-1.051	-2.9	0.00557	8.43	0.00557	21.4741	21.0509	22.2254	22.0977	20.6605	20.8868	21.5514	21.3864	21.524	21.9661	22.5021	22.5944	23.1369	23.2293	21.0837	21.7849	19.7631	19.8864	21.3685	20.9294	22.4516	22.2569	22.2431	22.0282	22.3458	22.545	24.511	23.8763	23.1809	23.5127	23.5298	23.3532	21.5952	21.9764	23.8317	23.3497	21.2853	22.2964	20.8133	21.1425
A1AG2_HUMAN	EQLGEFYEALDCLCIPR	2	24.45	-0.956	-2.55	0.01395	6.51	0.01395	23.1437	22.9029	24.8276	25.9942	22.6951	22.6385	23.9752	23.7893	23.7999	24.1762	25.609	25.8379	25.1885	25.0771	24.413	24.3088	22.1123	21.6747	23.9151	23.4392	24.7376	24.2531	24.7707	24.5853	24.5304	24.6207	26.5202	26.0865	25.5964	25.6146	25.4422	25.4133	24.5373	24.2909	26.1524	25.8447	24.0449	24.2834	23.4837	23.8334
A1AG2_HUMAN	NWGLSFYADKPETTK	2	24.31	-1.198	-2.92	0.00543	8.52	0.00543	23.1008	22.5401	24.1121	23.9401	23.0572	22.7714	24.4821	24.2276	23.4142	NA	23.717	24.2834	25.1885	22.943	24.5805	24.3804	22.8747	22.5597	23.9986	23.9796	24.9576	24.7288	25.0502	24.6682	24.8313	24.4827	27.2357	26.6735	25.5133	24.9261	26.0663	25.5875	23.8121	NA	25.3025	24.8023	24.3809	23.5881	23.4806	23.4659
A1AG2_HUMAN	SDVMYTDWK	2	23.21	-0.759	-2.24	0.0299	5.01	0.0299	22.1579	21.7891	24.7719	24.9141	21.7757	21.298	22.6956	22.5109	22.1485	22.4225	23.7303	24.113	23.5463	23.7014	22.8027	22.8947	22.0724	22.0433	22.5531	22.6528	23.5987	23.4974	23.7728	23.5218	23.6932	23.1428	25.2701	24.7354	24.1747	24.0009	24.0405	24.0915	22.9817	22.5637	24.5018	24.4448	23.1225	22.6836	21.754	22.1743
A1AG2_HUMAN	TLMFGSYLDDEK	2	24.36	-0.891	-2.55	0.01412	6.49	0.01412	23.0848	22.835	24.6854	24.8946	22.9165	22.8285	23.8879	23.7702	23.3375	23.4641	25.6338	25.6296	24.9039	25.0565	24.064	23.8773	23.0813	23.1936	23.6228	23.5427	24.419	24.517	24.701	24.3674	24.3586	24.35	26.9572	26.5462	25.9515	25.5607	25.2806	24.9757	23.9578	23.6838	26.3904	25.9141	24.1905	23.668	23.3106	23.0214
A1AT_HUMAN	SVLGQLGITK	2	18.6	-0.316	-0.7	0.48759	0.5	0.48759	NA	NA	NA	NA	NA	NA	18.7826	18.445	17.6934	18.7371	NA	NA	18.6876	NA	18.7393	18.3836	NA	NA	NA	17.855	NA	NA	19.1814	18.5508	19.3735	19.3277	NA	NA	19.5825	19.5429	19.3903	NA	18.3867	NA	NA	NA	NA	17.9076	17.3284	17.5583
A1AT_HUMAN	VFSN(de)GADLSGVTEEAPLK	2	NA	NA	NA	NA	NA	NA	NA	NA	NA	NA	NA	NA	NA	NA	NA	NA	NA	NA	NA	NA	NA	NA	NA	NA	NA	NA	NA	NA	NA	NA	NA	NA	NA	NA	NA	NA	NA	NA	NA	NA	NA	NA	NA	NA	NA	NA
A1BG_HUMAN	ATWSGAVLAGR	2	23.95	-0.454	-1.34	0.18607	1.8	0.18607	22.6847	22.2255	24.1456	24.818	22.8576	22.5322	24.0557	23.7717	23.3508	23.5966	24.8212	25.215	24.499	24.6755	24.1277	23.4549	23.0345	22.939	23.799	23.8061	24.2544	24.1485	24.7367	24.2009	23.8559	23.4795	25.964	25.9051	24.5857	24.3659	24.8566	24.7831	23.8959	23.137	24.6414	24.5889	23.6968	23.8331	22.2965	22.2698
A1BG_HUMAN	CEGPIPDVTFELLR	2	22.62	-0.661	-1.9	0.06286	3.63	0.06286	21.7874	21.2462	23.3236	23.5242	21.0775	20.9686	22.4478	22.1276	21.9989	22.4604	23.7265	23.9971	23.4075	23.419	22.5682	22.2595	20.3961	20.5637	22.1911	22.3578	23.0098	22.4945	23.15	22.8959	22.7814	22.5486	24.8217	25.0208	23.1308	22.8934	23.5501	23.5745	22.4243	22.0653	23.5752	23.1948	22.5311	22.6937	21.3409	21.3688
A1BG_HUMAN	CLAPLEGAR	2	22.4	-0.352	-0.99	0.3291	0.97	0.3291	20.7455	20.844	22.9286	23.0905	21.5322	21.4423	22.571	21.4686	21.762	22.26	23.3476	23.6374	23.1189	23.1018	22.3504	22.123	21.7182	21.6969	22.4635	22.1976	22.859	22.3321	23.462	22.187	22.2701	22.4801	24.2757	24.0429	22.8613	22.6768	23.0012	23.4332	22.236	21.658	22.9854	22.9112	22.4539	22.0347	20.8166	20.4705
A1BG_HUMAN	HQFLLTGDTQGR	2	24.06	-0.478	-1.23	0.22492	1.51	0.22492	22.8897	23.0027	24.8697	24.9297	22.7256	22.5581	25.0381	23.8638	22.7393	24.0521	24.8961	25.042	24.6152	24.5362	24.1669	23.3273	22.9375	22.641	23.9419	23.5683	24.125	23.5076	24.8124	23.5733	24.1475	24.3118	26.108	25.6567	24.8734	24.6444	24.1033	24.3413	24.0794	23.4082	25.0205	24.9128	24.5233	23.8514	23.1873	22.7206
A1BG_HUMAN	IFFHLNAVALGDGGHYTCR	3	23.78	-0.625	-1.72	0.09172	2.96	0.09172	23.0051	22.924	23.2242	24.0357	22.9963	22.9573	24.5078	24.0589	23.0671	23.0811	24.0907	24.9694	24.0589	24.6249	24.2112	23.6202	21.3752	20.931	23.6448	23.923	24.5267	24.2816	25.1158	24.671	24.5171	24.3865	25.4535	25.3846	24.1391	23.6769	24.5009	24.6233	22.9504	23.087	23.9682	23.5858	22.8629	23.921	23.2645	22.8939
A1BG_HUMAN	LELHVDGPPPRPQLR	3	20.66	-0.574	-1.49	0.14217	2.23	0.14217	19.6164	19.0458	21.872	21.4734	19.0211	18.8689	21.2827	20.5908	19.7649	20.1135	21.6771	22.4973	21.0471	21.0699	20.2041	20.1844	19.1722	19.1174	20.8015	20.1333	20.7399	20.4915	20.925	20.6145	20.5684	20.754	23.5633	22.9909	21.1532	21.1513	21.7721	21.4237	19.9053	19.7189	22.0041	21.8012	20.4366	20.564	19.3079	19.1391
A1BG_HUMAN	LHDNQN(de)GWSGDSAPVELILSDETLPAPEFSPEPESGR	3	NA	NA	NA	NA	NA	NA	NA	NA	NA	NA	NA	NA	NA	NA	NA	NA	NA	NA	NA	NA	NA	NA	NA	NA	NA	NA	NA	NA	NA	NA	NA	NA	NA	NA	NA	NA	NA	NA	NA	NA	NA	NA	NA	NA	NA	NA
A1BG_HUMAN	N(de)GVAQEPVHLDSPAIK	2	20.82	-0.592	-0.82	0.41826	0.67	0.41826	20.0249	17.0756	NA	NA	17.682	NA	20.9595	20.8586	21.0085	21.5412	22.2136	20.307	21.7669	21.8696	20.7535	20.4755	NA	NA	21.0221	21.2993	21.379	21.0565	21.4921	21.2296	20.1935	NA	20.9811	22.6675	NA	NA	22.4811	22.6197	21.2208	20.7691	NA	NA	NA	21.2566	19.8397	17.8065
A1BG_HUMAN	SGLSTGWTQLSK	2	24.32	-0.306	-1.02	0.31308	1.04	0.31308	23.3957	23.0154	24.7239	24.8934	23.3043	23.0815	24.594	24.3363	24.0212	24.1689	24.7644	25.1607	24.3452	24.9539	24.3333	24.0098	23.9882	23.6631	24.3191	24.2661	24.8526	24.5826	25.2422	24.6406	24.47	24.2635	26.1272	25.847	24.4777	24.2748	24.7069	25.0607	23.969	23.6155	25.1199	24.5665	24.0705	23.8858	22.7491	22.9387
A1BG_HUMAN	SLPAPWLSMAPVSWITPGLK	2	22.16	-1.442	-2.08	0.04339	4.31	0.04339	21.8912	21.5831	24.5697	24.8621	20.8591	20.5516	22.2348	22.2615	22.5461	22.9826	20.7192	21.8654	20.6737	21.0465	18.2653	19.7629	20.2976	18.231	21.782	22.703	23.25	23.0064	23.4914	23.2049	22.9682	22.7899	25.4015	23.262	23.5243	24.4244	20.4629	20.7177	23.3481	23.1326	NA	24.0526	23.6315	19.7607	22.0773	22.1912
A1BG_HUMAN	SWVPHTFESELSDPVELLVAES	3	23.82	-0.849	-1.61	0.11454	2.58	0.11454	23.1068	22.442	25.2639	24.9268	22.0041	21.6732	23.9165	23.6714	23.38	23.7145	25.2496	25.4407	24.541	24.4256	24.1395	23.9981	20.737	17.7892	23.6764	23.9066	23.9397	23.4862	23.9233	23.9185	23.5407	23.2419	26.4954	26.3754	24.645	24.4898	24.6008	24.7366	24.095	23.3752	24.5479	24.6222	24.138	24.2263	23.3503	23.2413
A1BG_HUMAN	TPGAAANLELIFVGPQHAGNYR	3	25.05	-0.604	-1.67	0.10129	2.79	0.10129	24.1289	23.2775	25.7013	25.3316	23.9369	23.7259	25.3959	25.0432	24.2849	24.9073	26.2231	26.351	25.4244	25.6216	24.8812	24.8917	23.1186	22.4191	25.3421	24.9436	25.6326	25.3546	25.8643	25.2925	25.128	24.6273	27.4128	27.0576	25.6687	25.6148	25.6595	25.5029	24.955	24.5459	25.8385	25.6877	24.9271	24.8656	23.7888	23.6012
A1BG_HUMAN	VTLTCVAPLSGVDFQLR	3	24.92	-0.583	-1.44	0.15662	2.07	0.15662	23.6962	23.7137	25.1756	25.6116	23.7845	23.5648	25.0216	23.9956	24.8306	25.3802	25.2546	26.7719	24.8593	24.9459	24.0626	24.4333	23.6242	23.5651	NA	25.1523	25.4693	25.2983	24.5882	25.4501	25.0464	24.9493	27.2915	27.3006	26.3074	25.1925	24.6603	NA	24.1857	24.0889	25.5079	26.1258	25.2662	24.3715	24.0621	24.2242
A2AP_HUMAN	DSFHLDEQFTVPVEMMQAR	3	20.42	-1.303	-2.03	0.05398	4.13	0.05398	19.4792	NA	NA	NA	19.247	18.6538	NA	19.7997	NA	NA	NA	NA	NA	NA	NA	NA	18.4041	NA	21.7539	21.2837	21.4637	20.917	21.1887	20.7461	21.033	20.6145	NA	NA	NA	NA	NA	NA	NA	NA	NA	NA	NA	NA	21.6123	20.098
A2AP_HUMAN	EDFLEQSEQLFGAKPVSLTGK	3	19.33	-0.379	-1.09	0.28116	1.19	0.28116	18.2937	18.3518	NA	20.206	17.6713	17.61	19.0609	18.6825	19.3264	20.0005	20.1963	20.3784	19.4012	19.9004	19.4428	19.3998	17.534	18.137	19.7042	19.8902	19.8462	19.5957	19.2297	18.9798	19.5161	19.0564	21.0266	21.4521	19.7862	19.4495	20.0199	20.0845	19.4931	18.5879	20.0198	19.3798	19.7101	19.4385	17.9497	18.1494
A2AP_HUMAN	ELKEQQDSPGNK	2	15.58	-0.456	-1.08	0.28926	1.16	0.28926	NA	NA	16.2851	16.11	13.9512	NA	15.5631	14.8355	NA	15.2088	16.1295	16.8978	15.5225	15.8694	14.4344	14.4634	14.6991	NA	15.1979	NA	14.582	NA	15.6286	NA	NA	NA	18.1901	17.3383	15.4155	15.3774	16.1452	15.9374	14.7663	14.1953	16.3883	16.3378	15.7187	14.9286	NA	NA
A2AP_HUMAN	FDPSLTQR	2	19.49	-0.505	-1.33	0.19148	1.76	0.19148	18.2818	17.9773	19.4869	19.96	18.5218	18.3962	NA	18.0714	18.8842	19.271	20.1089	20.5073	19.5399	20.0783	19.4272	19.0681	19.5125	19.3214	19.8033	19.9438	20.0287	19.7683	20.9331	18.9848	19.1932	19.3149	21.4677	21.047	19.6297	20.575	20.006	NA	19.4013	18.9217	20.0011	19.8259	19.9413	19.6255	17.9219	18.0218
A2AP_HUMAN	GFPIKEDFLEQSEQLFGAK	3	19.54	-0.524	-1.63	0.10885	2.67	0.10885	18.4501	18.2758	20.1132	NA	17.8299	18.2632	18.9986	18.9308	19.4523	19.6903	20.5903	20.5859	20.0366	20.1156	19.6601	19.72	17.8209	17.6056	19.9396	19.787	19.8134	19.4983	19.7509	19.4284	19.6726	19.4647	21.5353	21.1108	19.8556	19.7968	20.1909	20.0095	19.5774	19.1036	20.5791	19.9519	19.7273	20.2067	18.3337	18.6919
A2AP_HUMAN	HQMDLVATLSQLGLQELFQAPDLR	3	21.29	-0.656	-1.04	0.30819	1.08	0.30819	NA	NA	22.2298	21.5172	NA	NA	NA	NA	NA	19.5174	22.4422	21.8165	21.0772	20.9874	20.4535	20.5219	NA	NA	21.2606	19.0067	NA	NA	20.4783	NA	NA	NA	23.8367	23.722	21.5745	21.6108	20.9496	20.613	NA	NA	20.5184	21.1798	NA	21.6722	NA	NA
A2AP_HUMAN	IQEFLSGLPEDTVLLLLNAIHFQGFWR	3	19.45	-0.959	-1.11	0.28315	1.22	0.28315	NA	NA	NA	NA	NA	NA	NA	NA	NA	NA	NA	18.9608	NA	18.4333	NA	NA	NA	NA	NA	NA	NA	NA	NA	NA	NA	NA	NA	21.1332	19.3476	19.5621	NA	18.3471	NA	NA	20.976	19.582	18.6291	19.538	NA	NA
A2AP_HUMAN	LGNQEPGGQTALK	2	21.03	-0.29	-0.86	0.393	0.74	0.393	19.0975	19.3132	21.4568	21.8497	20.1409	20.1015	20.7348	20.5898	20.9489	21.1172	21.5747	22.146	21.0968	21.6719	20.7538	20.6018	20.5916	21.0154	21.2293	21.6059	20.9886	21.2775	21.7337	21.4492	21.19	21.105	23.2607	23.0652	20.8725	21.2155	21.4063	21.6061	20.3623	20.132	21.701	21.6924	21.3146	20.3706	19.265	19.4309
A2AP_HUMAN	LQQVLHAGSGPCLPHLLSR	3	21.65	-0.449	-1	0.32417	0.99	0.32417	20.6456	20.3005	21.6339	21.8264	19.8541	21.3109	21.9493	21.3547	21.4035	21.5683	22.0005	22.9758	21.9665	22.605	21.8366	21.5364	20.7866	20.5934	22.0193	20.3957	22.3744	22.367	22.1363	21.056	21.9687	20.3765	24.2346	23.9041	21.9808	22.5797	22.1854	22.3377	20.5796	20.5972	22.3494	22.7285	21.7749	21.7948	20.4668	19.7558
A2AP_HUMAN	LVPPMEEDYPQFGSPK	2	19.27	NA	NA	NA	NA	NA	NA	NA	NA	NA	NA	NA	NA	NA	NA	NA	NA	NA	NA	NA	NA	NA	NA	NA	NA	NA	NA	NA	NA	NA	NA	NA	NA	19.2748	NA	NA	NA	NA	NA	NA	NA	NA	NA	NA	NA	NA
A2AP_HUMAN	MSLSSFSVNRPFLFFIFEDTTGLPLFVGSVR	3	19.96	0.249	0.31	0.76067	0.1	0.76067	NA	NA	NA	19.9908	NA	NA	NA	NA	NA	NA	19.6682	20.0852	NA	NA	NA	NA	NA	NA	NA	NA	18.702	NA	NA	NA	NA	NA	21.7271	21.0534	NA	NA	NA	NA	NA	NA	19.7651	NA	18.6801	NA	NA	NA
A2AP_HUMAN	NKFDPSLTQR	2	18.65	-0.63	-1.74	0.09024	3.02	0.09024	16.8979	16.9319	NA	NA	17.4525	17.4193	18.3104	18.3487	NA	NA	NA	19.2811	18.9234	19.382	NA	18.2434	18.3374	18.092	18.748	18.5396	19.0005	18.571	18.439	18.4553	18.9555	19.061	20.292	19.9981	NA	19.103	19.2112	19.2109	NA	18.1817	20.0272	19.4577	19.6461	18.6775	NA	16.9138
A2AP_HUMAN	QEDDLANINQWVK	2	21	-0.421	-1.26	0.21651	1.58	0.21651	20.0964	19.9191	NA	NA	19.5889	19.3712	20.7902	20.8136	NA	NA	NA	22.2922	NA	NA	21.0628	21.0167	20.4893	20.2962	22.1877	21.7919	21.1731	21.3862	21.1523	20.8543	21.1127	20.9879	22.177	NA	21.4257	NA	21.6453	21.8798	20.7206	NA	21.746	NA	21.0885	21.3362	20.3951	20.2201
A2AP_HUMAN	WFLLEQPEIQVAHFPFK	3	21.36	-0.583	-1.43	0.16063	2.04	0.16063	19.0935	NA	22.8091	22.7413	18.8068	18.5266	20.2434	20.1416	20.9607	21.4021	22.4343	22.8941	21.8383	21.8064	21.4373	21.182	NA	NA	21.1509	20.9177	21.3706	20.9267	21.0212	20.9812	20.7942	NA	23.5436	23.6556	21.9514	21.9983	21.9683	21.7828	21.1505	21.0112	22.4769	22.3412	21.7114	21.8744	19.7854	20.2022
A2GL_HUMAN	ALGHLDLSGNR	2	20.12	-1.527	-4.12	0.00016	16.97	0.00016	18.2218	18.4877	NA	NA	18.9208	18.7248	20.2369	19.0687	18.5524	19.1125	20.1252	20.3662	20.4912	20.3723	19.4266	19.4463	18.4713	18.4378	19.6427	19.5278	20.4221	20.0396	20.366	19.232	20.9147	21.1984	22.226	22.2421	22.0436	21.9592	20.9992	21.3095	19.6767	19.3914	22.2385	22.1062	20.8681	20.4406	19.5147	19.6156
A2GL_HUMAN	DGFDISGNPWICDQNLSDLYR	2	20.77	-1.824	-4.13	0.00015	17.03	0.00015	19.026	18.1878	21.4709	21.8518	18.8429	18.0844	20.2315	20.2392	18.5029	18.8714	20.5853	21.1584	21.2504	20.7161	20.583	21.1342	17.1044	NA	20.1661	19.9444	20.7854	20.3175	20.9225	20.5979	21.5919	21.6743	23.519	22.9095	22.9691	22.5687	22.1155	22.0905	20.7777	20.6614	22.9052	22.5209	21.2733	21.7453	19.6723	20.439
A2GL_HUMAN	DLLLPQPDLR	2	21.7	-1.358	-4.4	6e-05	19.4	6e-05	20.5585	20.0951	21.3292	21.4582	21.036	20.7459	21.3494	21.2608	19.9081	20.3174	21.4606	21.8066	21.8271	21.9177	21.257	20.9353	20.2861	20.6493	21.1469	21.1025	22.0853	21.8246	22.272	22.0574	22.9342	22.8689	23.8709	23.3228	23.4053	23.3866	22.9976	22.7363	21.3883	20.7322	23.3565	23.1287	21.9929	21.6867	20.866	20.6941
A2GL_HUMAN	ENQLEVLEVSWLHGLK	2	22.24	-1.755	-4.58	3e-05	20.98	3e-05	20.8709	20.9272	22.8203	22.7395	20.852	21.0586	21.7664	21.6677	20.2021	20.5964	22.2082	22.3652	22.4343	22.3102	22.0072	21.8918	18.643	18.5669	21.7284	21.6738	22.8563	22.5921	23.0271	22.6076	23.4574	23.463	24.9492	24.5577	24.3207	23.8704	23.2429	23.2066	21.9639	21.2904	24.7496	23.9506	22.5964	22.5857	21.4879	21.6492
A2GL_HUMAN	GQTLLAVAK	2	21.19	-1.339	-3.72	0.00054	13.82	0.00054	19.1551	19.3653	21.1305	NA	20.3296	20.3717	21.1861	20.0174	19.6611	19.9951	20.8153	21.3858	21.3362	21.3498	21.1514	20.6078	20.0288	20.123	20.8806	20.4602	21.4352	21.07	22.1412	21.0993	22.5061	22.2446	23.1381	22.7539	23.0631	23.0029	21.8832	22.2556	20.5556	20.2316	22.9775	22.8385	22.0985	21.3678	20.3558	20.1269
A2GL_HUMAN	LQ(de)ELHLSSNGLESLSPEFLR	3	NA	NA	NA	NA	NA	NA	NA	NA	NA	NA	NA	NA	NA	NA	NA	NA	NA	NA	NA	NA	NA	NA	NA	NA	NA	NA	NA	NA	NA	NA	NA	NA	NA	NA	NA	NA	NA	NA	NA	NA	NA	NA	NA	NA	NA	NA
A2GL_HUMAN	LQELHLSSN(de)GLESLSPEFLRPVPQLR	3	20.43	-1.093	-2.58	0.01371	6.65	0.01371	18.5321	NA	NA	20.8116	18.7816	18.4179	NA	19.8751	19.1989	NA	NA	21.1804	20.6472	20.9284	19.1271	19.5501	NA	NA	19.5977	20.0323	19.8192	19.5713	NA	20.2191	20.4363	20.8945	22.8608	23.3402	21.9463	21.9584	21.6023	21.9196	19.5857	19.7592	21.8993	22.181	19.8062	20.639	19.2167	19.5773
A2GL_HUMAN	NALTGLPPGLFQASATLDTLVLK	2	20.83	-1.453	-2.61	0.01253	6.81	0.01253	NA	NA	20.8969	21.0426	18.9098	17.7508	20.9322	20.4939	NA	NA	21.6886	20.825	21.4584	21.6309	20.8657	20.8633	17.7409	15.8138	19.8091	20.1998	19.9263	19.4779	21.7244	21.4849	22.0242	21.9542	24.0035	23.9647	NA	NA	21.3097	21.6362	21.3549	20.7133	22.1869	22.0219	21.6656	21.7775	19.8067	20.1498
A2GL_HUMAN	TLDLGENQLETLPPDLLR	2	21.24	-1.509	-4.32	8e-05	18.67	8e-05	19.6427	19.6444	21.1883	21.6684	19.926	19.7488	20.5338	20.7443	19.0899	19.8831	20.8886	21.6504	21.2169	21.841	20.4674	21.0828	19.4416	19.2524	20.7296	21.0136	21.6012	21.2393	21.7538	21.5924	22.5129	22.4482	22.9864	23.1339	23.191	23.0584	22.0908	22.6851	20.7041	21.077	23.0826	22.8642	21.404	21.7599	20.1259	20.5315
A2GL_HUMAN	VAAGAFQGLR	2	21.18	-1.514	-4.38	7e-05	19.15	7e-05	19.2424	19.5749	21.2527	21.7433	20.2841	19.9784	20.6371	20.406	19.2361	19.8525	21.1781	21.3935	21.4199	21.2516	20.5842	20.5044	19.6224	19.8104	20.6312	20.5124	21.7204	21.5176	21.9006	21.5129	22.0093	22.0057	23.1199	23.2034	22.9348	22.9566	22.386	21.9758	20.7847	20.1168	23.3775	23.1702	22.5901	NA	19.9639	19.6854
A2GL_HUMAN	YLFLN(de)GNK	2	NA	NA	NA	NA	NA	NA	NA	NA	NA	NA	NA	NA	NA	NA	NA	NA	NA	NA	NA	NA	NA	NA	NA	NA	NA	NA	NA	NA	NA	NA	NA	NA	NA	NA	NA	NA	NA	NA	NA	NA	NA	NA	NA	NA	NA	NA
A2MG_HUMAN	AAQVTIQSSGTFSSK	2	18.62	-0.812	-1.11	0.28533	1.24	0.28533	NA	NA	NA	NA	NA	NA	18.6976	NA	NA	NA	NA	NA	NA	NA	17.648	NA	NA	NA	18.5252	NA	NA	NA	18.9588	NA	NA	NA	NA	NA	NA	NA	NA	NA	NA	NA	NA	NA	19.246	NA	NA	NA
A2MG_HUMAN	AFQPFFVELTMPYSVIR	2	20.48	-1.038	-1.97	0.05424	3.9	0.05424	19.1696	18.0578	22.4323	22.2284	18.8091	16.6707	19.7918	19.8935	20.7407	20.7142	21.2837	21.3861	21.1087	21.055	20.5176	20.6691	15.8736	NA	19.8719	20.2934	20.2544	19.7484	20.5901	20.3303	20.0235	18.8844	21.9831	21.9073	22.1579	21.6318	20.8228	20.7022	21.1967	20.4209	21.9899	21.9117	21.1287	21.2313	20.4331	20.6499
A2MG_HUMAN	AIGYLNTGYQR	2	23.99	-0.484	-1.78	0.08119	3.17	0.08119	22.9693	22.7892	24.6536	24.8036	22.9295	23.3322	23.6823	23.561	23.8951	24.1663	24.4095	24.6068	23.6855	24.0771	23.5988	23.5622	23.3595	23.3644	23.5713	23.8707	23.9119	24.1152	24.6043	24.2821	23.7513	23.875	25.3831	25.0863	24.4099	24.2027	24.1617	24.4117	24.4001	23.8407	25.1909	24.9042	23.9953	23.5512	22.8651	23.6346
A2MG_HUMAN	ALLAYAFALAGNQDK	2	22.94	-0.515	-1.51	0.13706	2.29	0.13706	22.2114	22.0584	24.3688	24.175	21.8941	21.6502	22.7478	22.2189	22.6975	23.5586	23.4956	23.4706	23.1641	23.0564	23.0734	22.8211	21.0032	20.7676	22.8206	22.3195	23.2477	22.8129	23.5393	23.3201	23.3901	22.6908	24.056	23.5073	22.4522	23.3705	23.3165	23.266	23.7132	22.9137	24.4783	24.0889	22.949	22.859	21.9673	21.9279
A2MG_HUMAN	ALLAYAFALAGNQDKR	3	18.87	-0.62	-1.77	0.08584	3.13	0.08584	18.8345	NA	NA	NA	18.4864	18.5258	NA	18.532	18.3629	NA	19.3654	NA	18.9368	19.0298	18.1559	18.7881	17.3701	NA	18.0231	18.7651	19.1196	19.4784	20.4981	19.7506	19.1212	NA	20.1872	NA	18.7379	NA	19.3362	19.1307	19.5605	18.6189	NA	NA	NA	18.3104	18.3426	18.2344
A2MG_HUMAN	ATVLNYLPK	2	22.08	-0.55	-2.01	0.04998	4.04	0.04998	21.0703	21.0093	22.5948	22.4074	21.1116	21.1298	21.6281	21.6371	21.2036	21.6524	22.3154	22.1286	21.9941	22.1829	22.002	21.6781	21.8139	22.2246	21.8322	22.4483	22.1872	22.1286	22.341	22.2058	21.8027	22.0289	23.3544	22.3642	22.4748	22.2948	22.4244	22.0235	22.7242	22.1118	23.6163	23.2316	22.5388	22.0369	21.6207	21.562
A2MG_HUMAN	AVDQSVLLMKPDAELSASSVYNLLPEK	3	23.14	-0.703	-2.26	0.02838	5.11	0.02838	22.4483	22.1063	23.5589	24.0614	21.3458	21.8241	22.8873	22.1849	22.9464	23.7296	23.5394	23.3098	23.0405	23.3608	23.0383	22.3854	21.7624	21.431	23.5751	23.2306	23.4619	23.2869	23.3232	23.0152	23.0394	23.1017	23.5591	22.9645	23.903	24.1022	24.1254	23.4087	23.4375	23.4648	24.3029	24.6174	23.6433	23.1671	22.822	23.0846
A2MG_HUMAN	AYIFIDEAHITQALIWLSQR	3	21.22	-0.548	-0.7	0.48466	0.5	0.48466	21.0426	20.9007	23.7003	23.7203	17.5545	21.0418	21.2784	21.0401	22.171	20.2854	20.5485	20.9178	19.5882	21.8535	22.3959	NA	19.4365	19.4592	19.1745	21.4054	19.815	22.1028	20.2094	20.4759	22.0158	21.007	24.5679	22.0558	23.4998	23.3652	19.6512	20.7659	20.9144	19.5619	21.6496	23.3901	21.7452	NA	21.2399	20.8562
A2MG_HUMAN	DLTGFPGPLNDQDN(de)EDCINR	2	NA	NA	NA	NA	NA	NA	NA	NA	NA	NA	NA	NA	NA	NA	NA	NA	NA	NA	NA	NA	NA	NA	NA	NA	NA	NA	NA	NA	NA	NA	NA	NA	NA	NA	NA	NA	NA	NA	NA	NA	NA	NA	NA	NA	NA	NA
A2MG_HUMAN	DMYSFLEDMGLK	2	24.28	-0.793	-0.92	0.36109	0.85	0.36109	23.6991	23.2087	26.3908	26.6667	22.5988	22.8503	24.06	23.982	24.5379	25.0671	25.5114	21.1267	24.8785	25.2032	24.5136	24.7473	21.8107	18.3408	24.3346	24.0415	24.6029	24.4527	19.5301	24.5814	24.5576	24.3838	26.0987	25.8538	25.4352	25.1684	25.1694	25.2546	25.3017	24.571	25.7046	25.4594	24.796	24.8506	23.9271	23.7355
A2MG_HUMAN	DNSVHWERPQKPK	2	20.26	-0.559	-0.95	0.34848	0.9	0.34848	20.112	18.5342	21.7923	18.8402	19.0742	18.7853	21.4716	20.4256	20.4243	20.631	21.1839	21.2174	20.5286	20.0936	17.8121	19.8068	19.6533	18.8797	20.3352	19.9456	20.8809	20.0569	21.5952	20.2637	20.7874	19.4506	22.265	21.6483	20.9952	20.5191	21.1024	20.505	21.0831	20.1689	21.7332	21.4775	17.7658	19.4933	19.9	19.0353
A2MG_HUMAN	DTVIKPLLVEPEGLEK	2	23.6	-0.426	-1.43	0.15808	2.06	0.15808	22.7105	22.7297	23.9121	24.5006	22.8178	22.7028	22.889	23.6002	22.9531	23.4544	24.0093	24.133	23.3437	24.0505	23.0299	23.3874	22.7851	23.1296	23.3354	24.2362	23.7795	23.7632	23.6897	24.1084	23.4251	23.6444	23.7417	23.9616	23.7626	23.9425	23.6968	23.8564	23.6822	24.0058	25.1854	25.1855	22.8472	23.5767	22.8907	23.4817
A2MG_HUMAN	EEFPFALGVQTLPQ(de)TCDEPK	2	20.26	0.081	0.19	0.85335	0.03	0.85335	NA	19.4032	21.6204	22.1815	19.0838	18.8272	20.4316	20.3606	21.5881	21.3288	21.0519	20.9348	20.2022	21.8428	20.0154	20.7699	18.6357	18.1437	19.5347	NA	NA	19.4214	21.102	NA	NA	19.8537	21.1168	NA	20.5835	21.1421	20.908	21.0427	20.3889	19.7698	20.3128	19.2812	19.6352	NA	18.7031	19.2454
A2MG_HUMAN	EQAPHCICAN(de)GR	2	NA	NA	NA	NA	NA	NA	NA	NA	NA	NA	NA	NA	NA	NA	NA	NA	NA	NA	NA	NA	NA	NA	NA	NA	NA	NA	NA	NA	NA	NA	NA	NA	NA	NA	NA	NA	NA	NA	NA	NA	NA	NA	NA	NA	NA	NA
A2MG_HUMAN	ETTFNSLLCPSGGEVSEELSLK	2	22.4	-0.377	-0.65	0.51719	0.43	0.51719	21.5974	21.4368	23.6107	23.9216	21.2235	20.6349	22.8107	NA	22.5218	23.1032	23.4684	21.959	22.5384	23.0148	21.6126	22.49	20.9957	18.5916	23.4938	22.6429	23.2166	22.5101	23.4102	20.8123	22.3639	20.6859	22.9645	21.9608	23.5342	23.5058	21.787	21.2403	23.5878	22.8171	24.3851	23.9549	22.7352	22.3754	22.1405	21.9225
A2MG_HUMAN	FEVQVTVPK	2	22.55	-0.619	-1.97	0.05427	3.89	0.05427	21.2102	21.4538	23.5171	23.2493	21.3273	21.0072	22.023	21.5235	22.3331	22.7799	23.1113	23.3476	22.5443	22.6815	22.3807	21.9912	21.3901	22.1241	22.2863	22.4419	22.6026	22.6265	22.7393	22.3426	22.2764	22.0306	24.034	23.3274	23.5685	23.3398	22.9386	22.7746	23.3878	22.6714	24.0722	23.9783	22.5189	22.2063	21.5263	22.1349
A2MG_HUMAN	FQVDNNNR	2	21.18	-0.015	-0.02	0.9863	0	0.9863	19.3385	19.5324	22.8274	23.1227	20.8843	19.9184	21.3022	20.5316	21.6314	21.7411	21.3643	22.3383	21.0544	21.7331	21.3223	21.3021	19.965	20.4783	21.5483	21.5819	20.9762	21.3767	22.3078	14.4872	20.5483	20.5969	22.5512	22.6364	22.0094	22.1337	21.4474	21.9427	21.4426	21.5475	23.3615	22.3067	21.6477	21.2344	19.6963	19.5691
A2MG_HUMAN	FSGQLNSHGCFYQQVK	3	20.9	-0.466	-1.47	0.14775	2.17	0.14775	19.7639	19.6103	20.9499	NA	19.7029	20.1523	21.2905	20.7451	20.5201	20.8806	20.9596	21.5717	20.82	20.8546	20.7347	20.437	20.4067	20.3928	21.547	21.0819	21.2567	20.9024	21.7499	20.8671	20.8664	20.8488	21.9391	21.0787	21.4706	21.1124	20.7751	21.3337	20.1786	21.1076	22.7411	22.0677	20.9361	20.8898	20.4457	20.0727
A2MG_HUMAN	GGVEDEVTLSAYITIALLEIPLTVTHPVVR	3	19.81	-1.235	-2.19	0.0404	4.78	0.0404	NA	NA	NA	NA	18.0309	NA	19.8196	18.4149	NA	19.9589	NA	NA	NA	19.559	NA	19.3498	NA	NA	NA	NA	NA	19.9488	19.7137	19.7283	NA	NA	NA	22.0201	NA	20.7948	20.4768	NA	NA	NA	NA	NA	NA	19.7368	NA	NA
A2MG_HUMAN	GHFSISIPVK	2	21.9	-0.529	-1.58	0.12063	2.5	0.12063	21.6873	21.1816	23.0507	22.6942	20.8982	20.6503	21.7299	21.4117	21.6013	22.0773	22.2099	22.3083	21.8113	NA	21.5858	21.4105	20.7177	20.9547	21.5646	21.2667	22.2501	21.9566	22.3827	21.8698	22.0185	21.7945	23.8755	22.1989	22.2102	21.9954	22.3439	21.6944	21.8897	22.0254	23.2572	22.655	22.3817	21.5506	21.6778	21.1297
A2MG_HUMAN	GPTQEFKK	2	17.18	-0.414	-1.14	0.26166	1.29	0.26166	15.7683	16.0447	NA	18.8841	15.9502	15.8588	17.6242	16.803	17.2388	17.2216	17.6521	18.315	17.189	NA	16.7785	16.562	16.0808	16.2929	17.1031	16.8846	16.8395	16.9745	18.1435	17.4094	16.6155	NA	19.1638	18.5754	17.7238	17.7861	17.7911	17.7542	17.2711	NA	18.3742	18.305	17.4396	17.1361	15.1403	15.6725
A2MG_HUMAN	HNVYIN(de)GITYTPVSSTNEK	2	NA	NA	NA	NA	NA	NA	NA	NA	NA	NA	NA	NA	NA	NA	NA	NA	NA	NA	NA	NA	NA	NA	NA	NA	NA	NA	NA	NA	NA	NA	NA	NA	NA	NA	NA	NA	NA	NA	NA	NA	NA	NA	NA	NA	NA	NA
A2MG_HUMAN	HYDGSYSTFGER	2	23.34	-0.349	-0.99	0.32775	0.98	0.32775	22.4951	22.3911	24.473	24.6313	22.047	22.1024	23.5262	23.0741	23.2273	23.7314	23.8397	24.3356	23.3029	23.2041	23.2191	22.7004	22.2914	22.6663	22.9154	23.0922	23.1562	23.1532	23.9936	22.037	23.0244	23.0792	25.0598	24.4336	23.8051	23.806	23.5068	23.4951	23.6294	23.1589	24.4569	24.5302	23.8314	23.371	22.4172	22.2978
A2MG_HUMAN	IAQWQSFQLEGGLK	2	22.54	-0.599	-1.74	0.08803	3.03	0.08803	21.3207	21.2154	23.612	23.5339	21.193	20.5102	22.5215	21.8729	21.9312	22.2992	23.3751	23.6119	22.9288	22.8868	22.4224	22.1077	21.0021	20.9888	23.2241	22.2597	23.0184	22.5671	22.4611	22.4209	22.3814	22.1659	23.7894	23.2805	23.2454	23.0529	22.4349	22.3677	23.3031	22.733	24.4962	24.5027	22.7067	22.1722	22.061	21.6388
A2MG_HUMAN	KDTVIKPLLVEPEGLEK	3	21.89	-0.618	-2.4	0.02019	5.77	0.02019	21.2328	20.6782	21.8859	22.2358	20.5736	20.6014	21.8578	21.7041	21.5532	21.6043	21.9063	22.7345	21.5537	21.9302	21.6094	21.5758	21.3789	21.4356	21.6881	21.9476	22.4471	22.263	22.2358	21.7043	22.0803	22.1158	22.6628	22.2059	22.3299	22.2501	22.0336	22.1962	22.1358	21.9478	23.4236	23.3222	21.8604	21.7397	21.6729	21.425
A2MG_HUMAN	KLSFYYLIMAK	2	21.25	-0.408	-0.49	0.62421	0.24	0.62421	19.9297	18.0505	23.7612	23.8282	17.5208	16.9733	20.6328	18.6154	22.004	22.3306	23.3949	22.816	22.0804	21.3102	21.8098	20.8792	NA	NA	21.2917	NA	20.476	17.9853	21.0556	18.429	20.644	NA	24.1713	23.664	23.2728	22.9017	22.7647	21.0993	22.5304	21.8033	23.9001	22.9186	22.6275	21.2069	18.1965	18.2412
A2MG_HUMAN	KYSDASDCHGEDSQAFCEK	2	21.18	-0.265	-0.9	0.37315	0.81	0.37315	20.146	19.4654	21.3438	21.5996	20.7195	20.0984	21.9239	21.3209	21.1505	21.2321	21.2886	21.8661	20.9935	21.1563	21.46	20.7955	20.7858	20.6103	21.4709	21.5099	20.9929	21.0397	22.0603	21.5573	21.1324	20.6774	21.8555	21.6992	21.5075	21.1884	21.3612	21.369	21.7256	21.2514	22.3899	22.3796	21.1472	20.5411	20.1572	20.2001
A2MG_HUMAN	LHTEAQIQEEGTVVELTGR	3	22	-0.49	-1.16	0.25282	1.34	0.25282	21.4523	20.9059	22.686	22.3961	21.0667	20.8778	22.263	21.2021	21.4581	21.8509	22.9133	22.2327	21.8071	22.3213	22.6144	21.4475	21.1737	20.8623	22.047	21.5343	22.2561	22.0996	22.656	21.7661	21.8017	21.7889	23.26	21.6134	22.3817	22.2429	22.2316	21.9438	23.017	21.8121	23.4369	22.926	23.4639	21.6182	21.7337	20.8681
A2MG_HUMAN	LLIYAVLPTGDVIGDSAK	2	24.67	-0.641	-1.86	0.06853	3.47	0.06853	23.7216	23.371	26.115	26.0279	23.0486	22.7365	24.4706	24.0716	24.7491	25.0288	25.4334	25.5043	25.023	24.9418	24.5986	24.4088	22.5111	22.3146	24.5412	24.3723	24.9139	24.4521	25.225	24.4222	24.3697	24.1399	26.5425	26.231	25.5344	25.1194	25.4573	25.0719	25.3382	24.5384	25.6332	25.3716	24.7322	24.6637	24.0879	23.9655
A2MG_HUMAN	LLLQQVSLPELPGEYSMK	2	23.32	-0.671	-1.89	0.06532	3.56	0.06532	22.7248	22.2231	25.0019	25.0664	21.5897	21.7697	22.6946	22.5204	23.3252	23.0931	22.8548	24.2864	23.2197	23.468	23.2786	22.7342	21.2986	21.7982	23.2283	23.4993	23.1156	23.5254	23.6964	23.6659	23.1363	23.2531	25.1252	25.3165	24.6664	23.9465	23.6056	23.5777	23.3265	23.3133	24.2961	24.2495	23.4303	23.1141	22.36	22.3749
A2MG_HUMAN	LPPNVVEESAR	2	22.95	-0.355	-1.06	0.29527	1.12	0.29527	21.6802	21.8652	24.5267	24.5477	21.7396	21.5347	22.6091	21.8258	22.4476	23.1211	23.8446	23.9979	23.3668	NA	22.5785	NA	21.9626	22.2964	22.798	23.0242	22.845	22.8622	23.2188	22.9535	22.7507	22.9328	NA	NA	23.6299	23.4802	23.3733	23.1315	23.2964	22.8223	24.618	24.5593	23.1823	22.4858	22.151	22.1761
A2MG_HUMAN	LSFYYLIMAK	2	20.48	-0.615	-1.42	0.16355	2.01	0.16355	19.7478	19.1167	NA	22.5	18.8869	18.6124	20.6868	19.7359	20.6164	21.0528	21.3717	21.3836	20.8147	20.5563	20.6865	20.3291	17.2824	NA	20.2468	19.7171	20.7377	20.0456	21.5838	20.6128	19.8447	19.8099	22.1066	22.17	21.1537	20.7291	21.1179	20.9457	21.3522	20.5392	NA	NA	21.1831	20.7831	19.5804	19.6896
A2MG_HUMAN	LVHVEEPHTETVR	2	22.22	-0.48	-1.74	0.08886	3.02	0.08886	21.2216	21.3456	22.4522	22.5001	21.0773	21.3546	22.5132	22.1214	21.6773	22.0326	22.7642	23.1209	22.267	22.2819	21.6859	22.0164	21.685	21.4093	22.1566	21.9169	22.5379	22.3689	22.8023	21.9205	22.5155	22.2956	22.5279	22.6363	22.657	22.4672	22.5795	22.1453	22.5669	22.2555	23.8486	23.9056	21.967	22.2302	21.8421	21.1296
A2MG_HUMAN	LVHVEEPHTETVRK	3	17.58	-0.091	-0.16	0.87442	0.03	0.87442	NA	NA	NA	18.6114	NA	NA	17.4915	18.4897	NA	17.0965	NA	NA	NA	NA	NA	NA	NA	16.1495	17.65	16.9425	NA	17.0199	17.9323	17.2591	NA	NA	NA	NA	17.7042	17.2502	NA	NA	NA	16.7052	18.9141	18.5112	NA	NA	NA	NA
A2MG_HUMAN	MCPQLQQYEMHGPEGLR	2	24.44	-0.524	-1.36	0.17962	1.85	0.17962	23.4416	23.2606	25.2912	26.025	22.7427	23.2198	24.5526	24.1713	24.3788	22.2932	25.3007	25.2076	24.5441	24.7584	24.1185	23.993	23.1686	23.1689	25.4766	24.4741	24.7309	24.5229	25.0563	24.6499	24.0654	23.919	25.8901	25.6677	25.2561	25.1684	25.1298	24.8777	24.635	24.3398	25.437	25.5507	24.39	24.029	23.2728	23.4886
A2MG_HUMAN	MVSGFIPLKPTVK	2	24.59	-0.589	-1.76	0.08555	3.08	0.08555	23.6958	23.5247	26.0341	26.0589	23.1565	22.9841	24.6538	24.2092	24.6301	22.9623	25.1818	25.4061	24.5867	24.6148	24.1711	24.1385	23.6485	23.6018	24.2544	24.3989	24.7972	24.6517	25.2024	24.8347	24.4754	24.2908	26.5061	25.9717	25.3078	25.2004	24.982	24.9237	24.6951	24.3617	25.678	25.5849	24.4622	24.5735	23.6131	23.571
A2MG_HUMAN	NALFCLESAWK	2	21.54	-0.809	-2.48	0.01691	6.15	0.01691	20.4211	20.4461	22.163	23.0311	20.0111	19.6146	21.0841	NA	21.1282	21.6515	22.1377	22.3258	21.4962	21.7335	21.45	21.5297	19.5729	19.5629	20.9196	21.1363	21.8897	21.8664	NA	21.5619	21.6114	21.4337	22.2848	22.6432	22.2139	22.2196	21.8508	21.893	21.8065	21.7237	23.633	23.4376	21.2237	21.843	20.8134	21.0987
A2MG_HUMAN	NEDSLVFVQTDK	2	23.05	-0.512	-1.93	0.05959	3.72	0.05959	22.2437	22.3007	23.0171	23.552	22.0794	22.0037	22.806	22.3699	22.405	22.8577	23.7025	24.008	22.9494	23.1306	22.7678	22.4389	22.4562	22.7713	23.0197	22.9422	22.864	22.9591	23.2237	22.8289	22.9338	23.21	23.8722	23.8111	23.4469	23.3313	23.3242	23.2679	23.4686	22.9762	24.7039	24.7658	23.181	22.5859	22.5358	22.7758
A2MG_HUMAN	NQ(de)GNTWLTAFVLK	2	23.63	-0.657	-1.63	0.10937	2.66	0.10937	23.1888	23.2085	25.5542	26.0119	22.5219	22.3147	23.7283	23.3077	22.7493	23.1697	24.4935	23.8061	22.998	23.3702	23.1146	22.9906	21.9677	21.4802	23.0051	22.9899	23.8692	23.5502	24.5582	23.8173	23.7671	23.607	25.5886	25.4124	23.6993	23.727	23.5469	23.5368	23.1705	22.7255	25.8959	25.3514	24.6901	22.8598	22.7843	22.9587
A2MG_HUMAN	PQYMVLVPSLLHTETTEK	3	20.71	-0.465	-0.69	0.49221	0.48	0.49221	19.1998	NA	23.201	23.4085	NA	NA	NA	NA	20.4977	20.8118	22.7651	21.8597	20.4507	19.1301	NA	18.5321	18.8179	19.374	NA	19.0827	NA	19.5058	20.1972	19.658	19.5028	18.4147	23.4962	23.0856	22.2971	21.8789	19.1028	19.9558	22.2221	20.3123	23.2214	22.8422	21.5613	19.9924	19.4255	18.8208
A2MG_HUMAN	QFSFPLSSEPFQGSYK	2	22.94	-0.657	-2.35	0.02312	5.51	0.02312	22.1211	21.9522	22.9857	23.5321	21.7176	21.4312	22.6285	22.5647	22.2664	22.8919	23.3488	23.815	22.953	23.2147	22.8487	22.7123	21.809	21.7785	22.7937	22.9665	23.5213	23.3614	22.9437	22.668	22.9671	22.9016	23.3888	23.5184	23.669	23.5157	23.2923	23.716	23.4296	23.1849	24.5636	24.9945	22.6501	22.7571	22.2734	22.1506
A2MG_HUMAN	QGIPFFGQVR	2	23.51	-0.492	-1.71	0.09337	2.93	0.09337	22.6174	22.4308	24.3242	24.5927	22.2513	21.9571	23.3146	22.9478	23.3336	23.7097	24.1359	24.3601	23.7889	23.8047	23.4151	23.1241	22.3699	22.1989	23.5211	23.0317	23.6137	23.4327	23.9208	23.936	23.4667	23.4433	24.6807	24.2359	24.0931	23.9735	23.9924	23.9372	24.1026	23.4492	24.6993	24.5677	23.353	23.4448	22.2282	22.4955
A2MG_HUMAN	QQNAQGGFSSTQDTVVALHALSK	3	22.92	-0.345	-1.06	0.29425	1.12	0.29425	22.2362	22.0785	23.8722	22.799	21.911	22.2345	23.5096	22.7784	22.9454	23.3041	22.895	23.225	23.0696	22.974	23.0692	22.1208	22.1501	22.4115	22.713	22.738	22.8968	23.0364	23.7825	23.5165	22.5807	23.0533	24.7696	23.3767	23.0634	23.0509	23.6664	23.0618	22.9333	22.7372	23.7829	23.2322	22.6288	22.2801	22.2016	22.2873
A2MG_HUMAN	QTVSWAVTPK	2	22.12	-0.614	-1.88	0.06799	3.54	0.06799	21.5681	21.1634	22.0644	NA	21.7224	21.3849	21.9655	22.4904	21.3477	21.5622	NA	NA	NA	NA	21.5434	22.1676	21.6741	22.1285	22.0744	22.6705	22.8314	22.9103	23.0551	23.1079	22.427	22.6731	NA	NA	NA	NA	NA	22.8431	NA	21.9152	22.848	NA	21.3605	22.0504	22.1052	21.6783
A2MG_HUMAN	SASNMAIVDVK	2	23.69	-0.536	-1.71	0.09303	2.94	0.09303	22.588	22.4404	24.7917	25.3464	22.5922	22.455	23.607	23.0607	23.4043	23.7861	24.1666	24.4298	22.9417	23.649	23.2893	23.116	22.6534	22.9271	23.3575	23.8677	23.6964	23.8131	24.7682	24.4834	23.4709	23.5779	24.9005	24.6005	24.089	24.1585	23.765	24.3514	23.8338	23.4559	24.7459	24.4858	24.19	23.2932	22.6242	22.8873
A2MG_HUMAN	SIYKPGQTVK	2	20.92	-0.48	-1.56	0.12635	2.43	0.12635	19.5158	19.5327	21.4355	21.7173	19.5579	19.2874	20.9865	20.2265	20.6652	20.6743	21.2972	22.1037	21.0739	21.3603	NA	20.9392	20.2247	20.2673	21.1066	20.9864	21.0434	21.414	21.176	21.0491	20.747	21.022	NA	NA	21.3185	21.3341	21.4497	21.3936	21.2659	20.9172	22.4458	22.3601	21.3651	21.0317	19.7742	20.0008
A2MG_HUMAN	SLFTDLEAENDVLHCVAFAVPK	3	24.88	-0.802	-2.05	0.046	4.2	0.046	23.8379	23.6486	26.5609	26.574	23.2041	23.3818	24.4133	24.3282	24.8364	25.3322	25.6002	25.9505	25.0575	25.4372	24.6679	24.6504	22.3992	20.9428	24.2362	24.4551	25.0825	24.8164	25.6658	24.9785	24.4369	24.6664	26.3284	26.2227	25.7479	25.9056	25.5373	25.3621	25.3036	24.9314	26.2909	26.1261	25.1614	25.1031	23.8186	24.0599
A2MG_HUMAN	SLNEEAVKK	2	20.17	-0.386	-1.15	0.25811	1.31	0.25811	18.9597	18.8861	21.1019	21.6164	18.9619	18.6444	20.5354	20.1938	20.2243	20.4334	20.6483	21.5621	20.1758	NA	NA	19.5484	19.197	19.3977	20.0178	20.1336	19.7639	19.9636	20.7724	20.6664	19.6537	19.7624	21.9609	21.7744	20.8247	NA	20.5995	20.775	20.247	19.8224	21.2426	NA	20.4864	20.1402	18.6885	18.7854
A2MG_HUMAN	SSGSLLNNAIK	2	22.24	-0.417	-1.21	0.23166	1.47	0.23166	20.9962	21.3011	23.2779	23.6748	20.7229	20.9236	22.0308	21.6451	22.3844	22.54	22.8213	23.101	21.9447	22.1268	22.6347	21.4004	21.3681	21.9052	21.8553	21.9566	21.9637	21.9508	22.3366	22.2655	21.5737	21.8284	23.4696	23.1714	22.7026	22.7557	22.4307	22.4603	22.5667	22.1221	24.0242	23.9067	22.903	21.6615	21.0785	21.7716
A2MG_HUMAN	SSSNEEVMFLTVQVK	2	20.15	-0.047	-0.08	0.93742	0.01	0.93742	20.2693	19.0006	22.0007	21.2603	18.5237	19.2374	21.9145	20.1343	19.5062	19.7735	20.1877	21.0257	19.4624	21.1303	21.963	20.5415	19.0036	17.1044	NA	20.7301	19.475	20.7217	21.2839	19.9291	19.2027	20.2688	NA	21.2659	20.5454	18.9872	19.9515	21.2795	20.1066	20.8329	20.5597	NA	19.9987	19.4577	19.1674	19.7395
A2MG_HUMAN	TAQEGDHGSHVYTK	2	19.24	-0.271	-0.75	0.45506	0.57	0.45506	17.64	17.3749	20.6929	20.7869	18.0572	17.7913	19.7932	19.5597	19.0509	19.6088	19.6979	20.4558	19.044	19.4042	19.2664	18.9201	18.4366	18.2898	19.335	18.915	18.8271	18.9864	20.044	19.5055	18.4874	18.2656	20.8624	20.2724	19.6757	19.7124	19.8237	19.5426	19.3777	18.8918	20.7334	20.768	19.7316	19.0535	17.6543	17.32
A2MG_HUMAN	TEHPFTVEEFVLPK	2	24.2	-0.546	-2.11	0.04041	4.44	0.04041	23.5225	23.2062	24.9442	24.8296	22.9514	22.7666	23.7884	23.8328	23.8591	23.8563	24.8818	24.8912	24.1468	24.4424	23.8171	23.8613	23.4109	23.4969	23.9673	24.1139	24.5747	24.8607	24.2485	24.258	24.3308	24.1523	24.9034	24.453	24.6562	24.4055	24.404	24.2485	24.6653	24.3277	25.9457	25.7546	23.8976	24.3142	23.3931	23.7062
A2MG_HUMAN	TEVSSNHVLIYLDK	2	24.25	-0.531	-1.91	0.06154	3.67	0.06154	23.4228	23.2388	24.8393	25.0668	22.8653	23.4383	24.1296	23.7699	24.3258	24.5267	24.7134	25.4016	24.3744	24.3683	23.732	23.4827	22.9288	23.2991	23.8122	23.8894	24.408	24.3457	24.7853	24.5589	23.9475	24.2596	25.8243	25.8038	24.8618	24.7116	24.7575	24.6188	24.3044	23.8783	24.7006	24.7419	24.1993	24.5083	23.5208	23.5153
A2MG_HUMAN	TGTHGLLVK	2	23.03	-0.47	-1.65	0.10594	2.72	0.10594	22.0193	22.0341	24.1371	24.3924	21.8281	21.7053	22.9416	22.6027	22.8525	23.1374	23.2934	24.1309	22.9294	23.5494	22.4409	22.9049	21.7655	21.6748	22.8859	22.7393	22.8233	22.8372	23.548	23.5317	23.0405	23.1133	24.2602	23.8601	23.7719	23.5615	23.178	23.3346	23.0659	22.8249	23.8407	23.8395	23.0692	22.9981	22.3519	22.5181
A2MG_HUMAN	VDLSFSPSQSLPASHAHLR	3	23.79	-0.269	-0.71	0.48023	0.51	0.48023	23.1524	22.9014	24.9833	24.976	22.5129	22.5416	23.7072	23.2432	23.5869	23.893	24.4484	24.3792	23.9474	24.0515	23.5287	23.3348	23.1315	23.2037	23.8745	23.6149	24.0614	24.009	24.1134	23.5675	23.961	23.514	25.275	24.2587	22.3856	22.2846	24.4411	22.3096	24.3678	24.0559	25.7629	25.7007	23.906	24.2278	23.1445	23.0555
A2MG_HUMAN	VGFYESDVMGR	2	24.67	-0.498	-1.56	0.12645	2.42	0.12645	23.6606	23.2078	25.2687	25.5861	23.0675	23.1632	24.5122	24.1066	24.777	25.2202	25.1382	25.7829	24.83	25.1737	24.3886	24.1131	23.3622	23.5379	24.9362	24.5108	25.1159	24.7804	25.0903	24.5696	24.4574	24.4263	25.9322	26.1958	25.5207	25.4915	25.697	25.3142	24.7684	24.5979	25.3494	25.1998	24.1941	24.9324	23.3466	23.3138
A2MG_HUMAN	VSNQTLSLFFTVLQDVPVR	3	22.2	-0.464	-1.24	0.22061	1.55	0.22061	20.9773	20.4035	23.8849	23.692	20.2933	NA	21.9371	21.4343	22.3783	22.2964	22.7936	22.6375	22.2342	22.2655	21.714	21.9053	NA	NA	21.626	21.2866	22.0782	21.9727	22.5546	22.4129	21.2489	21.6215	24.4323	23.8483	23.1915	22.8917	NA	22.3389	22.3777	21.4096	22.6992	22.8243	21.5728	22.362	21.5641	NA
A2MG_HUMAN	VSVQLEASPAFLAVPVEK	2	23.24	-0.536	-1.74	0.08874	3.02	0.08874	22.3604	21.8969	24.4268	24.5489	21.7105	21.5111	22.5111	22.5465	22.9843	23.3441	23.7907	24.1159	23.39	23.3505	23.0254	22.8741	22.067	22.1401	23.3454	23.4297	23.2705	22.9253	23.3309	23.091	22.8114	22.3899	24.3855	23.9345	24.17	23.8013	23.5645	23.0687	24.1629	23.5633	24.9699	24.847	23.1286	23.1285	22.8709	22.6724
A2MG_HUMAN	VTAAPQSVCALR	2	23.74	-0.837	-2.69	0.01004	7.24	0.01004	22.3048	22.3933	24.2868	NA	22.7116	22.4046	23.1475	22.4712	23.3212	23.7312	24.2732	24.9649	23.6264	24.1292	23.1681	23.1467	22.9377	22.9662	23.712	23.5707	24.1646	23.9176	24.0602	23.3729	24.0939	23.9771	24.706	24.2394	NA	24.2469	24.078	24.3336	23.8446	23.7108	25.6629	25.6304	23.6522	23.766	NA	NA
A2MG_HUMAN	VTGEGCVYLQTSLK	2	19.19	-0.375	-0.63	0.52889	0.4	0.52889	18.1665	17.884	20.47	20.8954	17.7548	17.8351	18.4443	17.9998	18.6022	19.1829	19.6497	19.6703	18.2464	19.223	21.2515	18.357	17.5287	NA	21.1118	19.817	19.0044	18.8675	21.8378	18.9213	18.3802	18.4757	20.9574	20.0284	19.6998	20.349	19.5441	18.7951	19.1569	18.7112	20.4548	NA	19.3424	NA	17.427	17.8763
A2MG_HUMAN	VVSMDENFHPLNELIPLVYIQDPK	3	23.64	-1.051	-2.46	0.01761	6.05	0.01761	22.6758	22.3684	24.7663	24.7072	21.9075	21.2791	23.162	22.804	23.4264	22.6863	24.4923	24.8568	23.886	23.9197	23.6028	23.8143	20.973	19.4177	23.9	23.5956	23.9723	24.0077	24.0876	22.8421	23.2706	23.5732	25.0699	24.944	24.4758	24.4957	24.1199	24.48	24.3941	23.9518	25.7391	25.3155	24.0057	23.7149	23.0723	23.7378
A2MG_HUMAN	VYDYYETDEFAIAEYNAPCSK	3	19.27	-0.644	-1.06	0.30093	1.12	0.30093	19.1764	NA	NA	NA	18.9784	18.4051	19.8476	NA	17.9997	NA	19.5037	NA	NA	NA	19.3006	NA	17.9247	NA	19.4516	NA	18.9133	NA	21.2947	18.6746	NA	NA	NA	NA	NA	NA	19.6939	18.8089	19.6103	NA	NA	NA	19.6662	NA	20.3399	NA
A2MG_HUMAN	YDVENCLANK	2	NA	NA	NA	NA	NA	NA	NA	NA	NA	NA	NA	NA	NA	NA	NA	NA	NA	NA	NA	NA	NA	NA	NA	NA	NA	NA	NA	NA	NA	NA	NA	NA	NA	NA	NA	NA	NA	NA	NA	NA	NA	NA	NA	NA	NA	NA
A2MG_HUMAN	YNILPEKEEFPFALGVQTLPQTCDEPK	3	23.15	-0.687	-2.03	0.04824	4.11	0.04824	22.4197	22.5276	24.0805	25.0277	21.7482	22.064	23.08	22.4195	23.0176	23.322	23.0629	23.248	22.779	22.9212	23.4117	22.617	20.752	20.9683	23.3298	23.2889	23.2716	22.9923	24.1697	23.5827	22.9842	22.8203	24.3879	23.9939	23.2621	23.6863	23.7257	23.8762	24.0336	23.7532	24.2245	23.9956	23.0271	23.8114	22.1873	22.0413
A2MG_HUMAN	YSDASDCHGEDSQAFCEK	2	20.6	-0.123	-0.4	0.69356	0.16	0.69356	19.268	19.4787	20.3735	20.8587	19.867	20.001	21.3314	20.5298	NA	20.6036	20.593	21.1303	20.4572	20.6975	20.7782	20.435	20.3897	20.5674	21.048	21.6934	20.496	20.5918	21.6171	21.1365	20.1395	19.6844	21.2822	21.4179	20.7544	20.1155	21.0727	21.0815	20.9601	20.1398	21.9573	21.5104	20.3493	20.2669	19.2811	19.3062
A4_HUMAN	AVIQHFQEK	2	21.31	0.082	0.17	0.86774	0.03	0.86774	20.1066	NA	23.0948	23.189	NA	NA	21.0818	NA	21.2662	20.9108	NA	NA	NA	NA	NA	21.0631	NA	NA	20.7813	20.8634	NA	NA	19.9119	NA	NA	NA	21.0129	NA	21.682	21.603	20.9571	NA	NA	20.7853	NA	22.5962	NA	NA	NA	NA
A4_HUMAN	CLVGEFVSDALLVPDK	2	22.56	-0.144	-0.45	0.65247	0.21	0.65247	22.0529	22.0733	24.357	24.601	21.2104	21.4877	22.2719	21.9924	22.729	23.1472	23.1212	23.2389	22.3872	22.64	23.021	22.6485	20.9404	20.908	22.6812	22.2702	22.5011	22.4505	22.1209	21.6443	22.4041	22.3509	22.6565	22.1373	23.4564	23.1404	22.2793	22.2887	23.1149	22.8067	24.2972	24.049	22.7222	22.6496	21.538	22.05
A4_HUMAN	EQNYSDDVLANMISEPR	2	22.84	0.194	0.64	0.52606	0.41	0.52606	23.012	22.7946	24.0456	23.5397	22.216	22.3787	23.1449	22.9218	23.1362	23.2438	22.3372	23.4117	21.9968	22.6693	23.5562	23.0054	22.6223	22.5609	22.9692	23.1019	22.8423	22.6451	22.439	22.0038	22.9551	22.7055	22.5925	21.881	23.552	23.2403	22.8973	23.1152	23.2812	22.5386	23.5555	23.597	22.2697	22.5818	21.5431	22.5442
A4_HUMAN	EVCSEQAETGPCR	2	18.98	0.276	0.77	0.44294	0.6	0.44294	17.686	17.3435	21.0154	20.9005	18.297	18.2005	19.2659	19.0457	19.5765	19.3438	19.4385	19.9089	18.4856	18.538	19.5468	19.2459	18.7798	19.0406	19.1474	19.5176	18.3744	18.6122	18.8533	18.9574	18.0213	17.9712	19.448	18.386	19.3741	19.6203	18.4358	18.629	19.6503	19.132	20.5829	20.1948	19.6111	18.3076	17.1826	17.4545
A4_HUMAN	EWEEAER	2	19.54	0.159	0.37	0.71371	0.14	0.71371	18.7436	17.7947	21.0886	21.3473	18.6679	18.6962	20.4471	18.7989	19.6913	19.8748	20.6139	20.4015	19.1311	19.2154	21.0573	19.3406	19.4379	19.1531	19.466	19.4276	19.1174	18.9044	19.8848	18.3723	18.5189	18.2673	19.8611	19.5888	19.9702	20.0626	19.8001	20.2291	19.5476	19.246	20.8972	21.0228	20.1914	19.3128	18.5828	17.8403
A4_HUMAN	GLTTRPGSGLTNIK	2	23.15	-0.008	-0.02	0.9854	0	0.9854	22.1713	21.8086	25.2289	25.6212	22.1533	22.0139	23.5545	22.3972	23.1749	23.8507	23.686	23.7246	23.1882	23.3761	23.2012	22.9891	22.6573	22.1886	23.027	22.8308	24.1241	22.8426	23.1022	21.5295	23.1221	22.7967	23.0801	22.2189	24.124	23.9733	22.5644	22.961	23.3494	23.4533	24.8912	24.9333	23.355	22.8482	21.8626	21.8623
A4_HUMAN	HDSGYEVHHQK	2	14.53	-0.251	-0.55	0.5833	0.31	0.5833	NA	NA	16.2454	NA	12.5106	11.6859	15.5415	14.8172	13.9686	14.7719	15.1947	15.7495	14.9648	14.7165	14.4584	14.2159	13.731	12.7717	14.5555	NA	13.865	13.6074	13.9126	NA	13.8929	13.3111	15.5373	NA	14.7864	NA	14.7116	NA	14.9556	14.3911	16.4738	16.2815	15.2757	14.9217	NA	NA
A4_HUMAN	ISYGNDALMPSLTETK	2	22.01	-0.034	-0.1	0.91806	0.01	0.91806	21.7353	21.3394	24.353	24.3236	20.9108	20.5983	22.2031	21.5024	22.34	22.5758	22.0348	22.2021	21.4035	21.2409	22.2846	21.7774	21.2903	21.4264	22.0891	22.3038	22.3319	22.0369	21.422	20.6535	21.6119	21.6525	21.5665	21.5272	22.9704	22.9768	21.7853	22.0554	22.6747	22.072	23.7363	23.663	21.9322	21.8102	21.0841	21.0611
A4_HUMAN	KAVIQHFQEK	2	19.51	-0.038	-0.1	0.92221	0.01	0.92221	18.84	18.6382	21.6472	21.8875	18.4203	18.2097	NA	20.132	NA	NA	19.6612	20.5238	18.8613	19.3633	19.1711	19.8671	18.6485	18.6708	19.2661	19.5267	18.7562	19.353	NA	18.4945	18.922	19.6917	19.1644	19.7942	20.2885	20.225	19.326	19.4777	19.5025	NA	NA	21.4314	20.2479	20.1144	18.4944	18.5798
A4_HUMAN	LNMHMNVQN(de)GK	2	NA	NA	NA	NA	NA	NA	NA	NA	NA	NA	NA	NA	NA	NA	NA	NA	NA	NA	NA	NA	NA	NA	NA	NA	NA	NA	NA	NA	NA	NA	NA	NA	NA	NA	NA	NA	NA	NA	NA	NA	NA	NA	NA	NA	NA	NA
A4_HUMAN	LVFFAEDVGSNK	2	22.37	-0.075	-0.23	0.81716	0.05	0.81716	21.2666	20.9799	23.5872	23.6692	20.9041	20.6558	22.3548	22.0773	22.543	22.706	23.0136	23.2557	23.081	23.2915	22.5655	22.4005	21.6298	21.9169	22.4132	22.4176	22.379	22.1283	21.5765	21.5997	22.4978	22.2011	22.6377	22.1587	23.1868	22.8603	22.0897	21.7976	23.1839	22.6476	24.3324	23.9166	22.0734	22.6972	21.2374	21.0202
A4_HUMAN	MDVCETHLHWHTVAK	2	23.85	-0.176	-0.24	0.81111	0.06	0.81111	23.3105	21.2978	26.7365	26.3528	22.5594	20.4893	25.4487	22.6464	24.203	24.48	24.8717	25.2845	23.9263	23.6983	23.9095	23.7416	23.124	21.0399	24.1611	24.0002	24.2166	23.0156	24.1344	21.9507	23.8763	23.2506	24.9529	23.9314	25.1278	24.8428	22.9404	23.2642	24.6297	24.0054	26.2017	25.7801	24.4683	24.1041	23.6654	20.4478
A4_HUMAN	QQLVETHMAR	2	21.1	0.072	0.2	0.83856	0.04	0.83856	19.9527	20.2869	23.057	23.6717	19.8882	19.6499	21.4008	21.0193	20.6883	21.6906	21.3232	22.2467	20.6653	21.151	21.1918	21.469	20.4892	20.1857	21.3227	21.2826	20.8199	20.8883	20.2442	19.8853	20.9469	20.7656	21.1214	21.087	22.061	21.883	20.9569	21.1431	20.8613	21.187	22.4446	22.6576	20.8327	21.3721	20.1153	19.9238
A4_HUMAN	RLALENYITALQAVPPRPR	3	18.51	0.122	0.25	0.8054	0.06	0.8054	18.5607	18.599	NA	NA	NA	NA	19.313	18.977	18.1921	NA	NA	NA	NA	NA	NA	18.1934	NA	NA	18.6691	18.1219	NA	NA	NA	NA	18.4308	NA	NA	NA	NA	NA	18.495	NA	NA	NA	NA	NA	NA	NA	18.2	18.3287
A4_HUMAN	SQVMTHLR	2	20.54	0.155	0.33	0.74257	0.11	0.74257	20.2453	19.176	22.9422	23.4773	19.2512	19.2579	20.4051	20.3144	20.6731	20.4973	20.2398	21.7714	19.4987	20.7652	20.9233	21.6117	19.7316	19.561	20.602	21.3149	19.691	20.3968	19.4639	20.1363	19.4499	20.7777	20.667	21.1055	21.1796	21.0944	19.5843	19.8512	20.5699	19.6966	21.9925	22.2526	21.686	21.4501	18.477	19.6393
A4_HUMAN	STNLHDYGMLLPCGIDK	2	23.9	-0.054	-0.13	0.89439	0.02	0.89439	22.4771	23.0328	26.1723	26.6768	22.716	21.6794	23.4257	23.899	24.2646	24.3053	24.7907	25.19	23.6309	24.004	23.6641	24.4604	22.3671	22.4984	23.9043	24.2907	23.8717	23.7257	23.3676	23.4948	23.1544	23.8381	23.5559	24.0378	24.8955	24.5768	23.5839	23.9673	23.8051	24.1355	25.516	25.4771	23.4053	24.6424	22.7229	22.7492
A4_HUMAN	TEEISEVK	2	23.56	1.656	1.8	0.08854	3.25	0.08854	NA	NA	24.652	25.02	NA	NA	NA	NA	NA	NA	NA	NA	NA	NA	NA	NA	NA	NA	NA	NA	NA	NA	NA	22.3324	NA	NA	23.1434	22.5789	NA	23.4698	NA	NA	NA	NA	24.2427	24.2625	23.4675	22.3891	NA	NA
A4_HUMAN	THPHFVIPYR	2	20.78	-0.366	-0.86	0.3936	0.74	0.3936	21.3622	NA	22.3251	22.3739	19.9934	19.4222	19.8993	21.2874	19.9473	20.644	20.9167	21.1985	20.1834	20.6455	19.6383	21.2204	20.0577	19.9938	19.4651	20.7713	21.5677	21.2653	20.538	19.6552	21.2842	NA	21.0078	19.9944	21.0494	21.0214	NA	21.2126	20.4303	19.7345	22.5444	22.1937	21.4962	21.3815	20.5055	NA
A4_HUMAN	VEAMLNDR	2	21.79	0.054	0.15	0.87849	0.02	0.87849	20.3355	20.8963	24.1474	24.1085	21.0543	21.19	21.7665	21.2072	21.7961	22.4127	22.2631	22.614	21.1524	21.0913	22.2054	21.8419	21.121	21.3765	21.7709	21.9129	21.3337	21.1906	21.1521	21.0406	20.9499	21.7313	21.6272	21.6193	22.693	22.6034	21.6645	21.6842	22.2262	21.2007	23.5608	23.4619	22.2002	21.3251	20.8605	21.0558
A4_HUMAN	VESLEQEAANER	2	23.68	0.163	0.58	0.56276	0.34	0.56276	22.7393	23.3528	25.2273	25.3109	23.0115	22.9486	24.0068	23.5799	24.1224	24.2585	23.9263	24.296	23.3502	23.563	23.993	23.7332	22.9382	23.2173	23.696	23.9675	23.7639	23.4666	23.1425	22.8253	23.2352	23.3967	23.2938	22.8899	24.5274	24.4659	23.6102	23.8797	23.8983	23.6049	24.7072	24.6548	23.7045	23.9446	22.3893	22.5737
A4_HUMAN	WDSDPSGTK	2	20.76	0.09	0.23	0.8206	0.05	0.8206	19.5442	19.3418	NA	22.6516	20.3805	19.8326	21.0663	20.376	20.524	21.1078	20.4575	21.7047	20.9959	21.3525	21.0724	21.4504	20.1242	20.475	21.153	21.0256	20.3625	21.7621	21.1946	20.5506	20.2982	19.6822	20.3754	21.2106	21.7784	21.3254	20.3984	20.9534	20.0843	20.3909	21.3186	21.9291	21.8225	21.2265	19.3784	19.0857
A4_HUMAN	WYFDVTEGK	2	21.56	-0.254	-0.81	0.42247	0.65	0.42247	20.7817	20.5637	23.431	23.2861	20.4043	20.0032	21.658	21.228	21.6924	21.9	22.1127	22.5232	21.514	21.3752	21.8861	21.8524	19.9539	19.4857	21.6494	21.45	21.4978	21.4282	21.0462	21.0285	21.4236	21.1722	21.831	21.4917	22.6256	22.5095	21.7343	21.7181	22.0892	21.7612	23.0615	22.8194	21.6644	21.6601	20.6106	20.664
A4_HUMAN	YLETPGDENEHAHFQK	2	21.7	0.279	0.99	0.32893	0.97	0.32893	21.7813	21.5107	23.3578	22.9559	21.0571	20.7781	22.3205	21.905	22.1173	22.3975	21.6104	21.9571	21.1348	21.4622	22.3535	22.3321	21.0917	20.8164	21.8147	22.0174	21.6399	21.4473	21.0228	20.5639	21.2341	21.0943	21.1577	21.1218	22.1392	21.9149	21.6385	22.0165	22.0474	21.8183	22.9454	22.924	21.9206	21.5135	20.6577	20.3786
AACT_HUMAN	ADLSGITGAR	2	22.67	-0.402	-1.2	0.23698	1.43	0.23698	20.9895	21.4851	22.9495	23.1966	21.9742	22.1526	22.2799	21.2199	21.3649	21.6554	23.2669	23.3586	22.4687	22.5871	22.1949	21.7583	24.1869	24.3096	23.0733	22.8734	23.1465	22.5933	23.4066	22.5324	22.873	22.8914	23.282	22.9962	23.4868	23.3247	22.5075	22.9072	23.1714	22.599	24.0759	24.0689	22.3723	21.9008	21.6866	21.5687
AACT_HUMAN	AVLDVFEEGTEASAATAVK	2	21.97	-0.398	-1.05	0.29747	1.11	0.29747	21.2236	21.075	22.2736	22.3318	21.467	21.3843	21.9379	21.2378	20.4132	20.5596	22.4915	22.2815	21.3539	21.7826	21.4534	20.7849	23.5638	23.3058	22.5072	22.0491	22.4855	22.2048	23.0471	22.205	22.5383	22.3553	23.3823	22.5771	22.4493	20.9883	21.4803	21.4404	22.2565	21.633	23.3233	23.1725	21.8073	20.4683	22.0082	21.6149
AACT_HUMAN	DLDSQTMMVLVNYIFFK	3	19.19	-1.012	-2.03	0.04916	4.12	0.04916	17.2286	NA	21.0171	20.3228	16.9361	17.9503	18.0057	NA	NA	NA	19.9068	19.8902	17.7347	NA	20.5174	NA	17.054	16.7486	18.8683	18.6382	19.7703	19.2554	20.4543	19.2803	19.9773	18.9427	20.2058	20.3253	20.9703	20.8119	18.0991	18.8058	18.5031	NA	20.6934	20.9351	NA	NA	18.7031	18.2284
AACT_HUMAN	DYNLNDILLQLGIEEAFTSK	3	19.6	-0.568	-1.18	0.24593	1.4	0.24593	NA	NA	19.9856	20.2201	18.2435	NA	NA	NA	18.7071	NA	19.8873	19.0313	19.6703	18.5315	NA	NA	NA	NA	19.956	18.4988	19.3488	NA	20.2916	NA	19.5199	NA	20.3617	21.1797	19.6268	20.8316	19.0913	NA	19.1434	NA	19.8267	19.7399	19.2135	NA	19.4915	19.9887
AACT_HUMAN	EIGELYLPK	2	24.08	-0.463	-1.47	0.14744	2.17	0.14744	22.9189	22.6302	24.225	24.7398	22.7913	22.6932	23.7565	23.0662	23.2173	23.2	24.4991	25.2521	23.844	23.9683	23.7693	23.2862	25.0678	25.1177	24.6228	24.2048	24.2128	24.1427	24.665	24.1345	24.2836	24.3141	24.9354	24.584	25.0412	24.9478	24.2722	24.3583	24.2658	24.1138	25.4133	25.4375	23.265	23.7429	23.2277	22.7733
AACT_HUMAN	EQLSLLDR	2	23.15	-0.372	-1.28	0.20588	1.65	0.20588	22.2194	22.0428	23.166	23.2962	22.535	22.4794	22.7937	22.2645	22.0569	22.3122	23.4819	23.4386	22.7939	23.0276	22.8513	22.4271	24.667	24.7295	23.5093	23.3384	23.3405	23.3943	24.0142	23.6038	23.2661	NA	23.8698	23.4928	23.8119	23.6265	23.2589	23.29	23.4413	23.0188	24.4702	24.3541	22.8769	22.3352	21.8997	22.2191
AACT_HUMAN	EQLSLLDRFTEDAK	3	18.44	-0.401	-0.85	0.40171	0.73	0.40171	NA	17.3955	NA	NA	17.8289	17.6686	18.5163	18.3944	NA	NA	NA	NA	NA	NA	NA	NA	19.0457	19.3108	17.9792	18.1562	18.3863	18.4162	19.1295	18.4708	19.1504	19.0719	NA	NA	NA	NA	NA	NA	NA	NA	19.5394	NA	NA	NA	NA	17.0154
AACT_HUMAN	FNRPFLMIIVPTDTQNIFFMSK	3	20.59	-0.818	-1.82	0.07576	3.3	0.07576	18.8177	17.8383	22.5203	22.4664	18.4849	17.8621	19.3801	19.5391	19.5403	19.6738	21.7867	21.9589	20.9464	20.3367	20.5428	20.4987	NA	NA	20.5024	20.1269	20.8325	20.0562	21.1418	20.4427	20.2002	19.7355	22.9987	22.6171	22.2578	21.749	20.8835	20.55	20.6733	19.6891	22.4484	21.9416	20.6323	20.7486	19.9835	19.9236
AACT_HUMAN	GTHVDLGLASANVDFAFSLYK	3	18.58	-1.026	-1.97	0.05802	3.88	0.05802	NA	16.2229	19.7422	20.3313	16.7495	16.4575	NA	NA	NA	NA	19.2247	19.1453	NA	NA	18.7275	17.9656	NA	16.6565	18.1745	NA	18.2456	NA	19.3952	17.9852	NA	NA	19.6224	19.6925	19.307	18.6535	NA	19.2337	18.8864	NA	20.4598	NA	NA	18.6275	17.7507	NA
AACT_HUMAN	ITDLIKDLDSQTMMVLVNYIFFK	3	19.54	0.329	0.25	0.80821	0.06	0.80821	NA	NA	NA	19.7307	NA	NA	NA	NA	NA	NA	NA	NA	NA	NA	NA	NA	NA	NA	NA	NA	18.2804	NA	NA	NA	NA	NA	20.9067	18.745	19.7634	NA	NA	NA	NA	NA	19.4912	19.8325	NA	NA	NA	NA
AACT_HUMAN	ITLLSALVETR	2	21.78	-0.656	-2.28	0.02735	5.18	0.02735	20.6339	20.3476	21.8513	21.9366	21.1225	20.9529	21.1236	20.6498	20.3158	20.6355	21.9848	22.2472	21.4662	21.4398	21.343	21.1779	22.9564	22.941	22.0093	21.8178	22.6209	21.8352	22.6779	22.1407	22.2108	22.4089	22.554	22.5969	22.2157	22.1464	21.6604	21.7958	22.3223	21.9226	23.1512	23.2289	21.165	20.9002	21.2377	21.2831
AACT_HUMAN	KLINDYVK	2	21.03	-0.591	-1.39	0.17088	1.93	0.17088	19.8569	19.5615	21.6485	21.484	20.2618	19.5979	21.0897	19.6428	19.6862	20.3079	21.4556	21.6408	20.8361	20.8879	20.8854	19.2968	22.4517	21.8631	21.6899	20.6376	21.7089	21.198	21.7185	20.312	21.6779	21.4055	22.2445	22.2653	22.1628	21.8608	20.972	21.4746	21.0904	20.5947	22.6902	22.4712	20.1812	20.5596	20.3592	19.6605
AACT_HUMAN	LYGSEAFATDFQDSAAAK	2	21.82	-0.429	-1.16	0.25336	1.34	0.25336	20.891	20.4195	22.2639	21.1261	21.1274	20.5696	21.9796	21.4884	20.8357	20.9548	22.6435	22.4565	21.4415	21.9947	21.293	20.7967	23.0432	22.8432	22.4442	21.5035	21.7833	21.7564	22.8486	21.576	22.237	22.2608	23.3381	22.19	22.4662	22.2179	21.8418	21.7901	22.1426	21.6448	23.0756	22.9771	21.7509	21.2318	21.1542	20.4222
AACT_HUMAN	MEEVEAMLLPETLK	2	20.76	-0.281	-0.77	0.44776	0.59	0.44776	19.9274	19.9462	21.3536	21.4177	19.9698	19.9283	20.5243	20.3377	18.5271	18.8253	20.9095	21.3161	20.3837	20.4123	20.4628	20.1139	22.5002	22.3663	21.5201	21.4538	21.3272	21.2685	21.7354	21.2029	20.9781	21.0793	NA	20.1267	21.7485	21.8102	19.8771	20.7154	21.1538	20.7443	22.4133	22.0727	19.6549	18.4885	20.7826	20.3574
AACT_HUMAN	MEEVEAMLLPETLKR	3	21.91	-0.527	-1.54	0.13079	2.36	0.13079	20.807	20.1852	22.6311	22.7571	20.6123	20.2335	21.0504	21.3113	20.4881	20.5424	22.5903	23.1926	21.3668	21.5027	21.1747	21.0722	23.2715	23.4972	22.2066	22.3784	22.0507	22.022	22.1747	21.901	22.1696	21.936	23.3377	23.3404	23.1421	22.88	21.5625	21.7707	22.0551	21.7698	23.6588	23.605	21.0911	20.9051	20.9698	21.0636
AACT_HUMAN	NLAVSQVVHK	2	21.62	-0.394	-1.02	0.31235	1.04	0.31235	20.0166	20.591	21.9422	22.0913	21.2307	20.9882	21.4707	20.414	19.9091	20.4639	22.1956	22.586	21.2576	21.3373	21.1608	20.3968	23.2977	23.5298	22.0034	21.5712	21.7739	21.3673	22.5986	21.0694	21.797	21.4616	23.0615	22.4584	22.4586	22.31	21.4605	21.6262	21.6715	21.3538	23.4799	23.1785	20.94	20.8862	20.4993	20.8806
AACT_HUMAN	RLYGSEAFATDFQDSAAAK	3	21.17	-0.478	-1.44	0.1566	2.07	0.1566	20.0184	19.7247	21.2644	21.4009	20.4335	20.3132	21.372	20.8031	19.5957	19.865	21.4221	22.3021	20.9994	21.0686	20.7572	20.0884	22.2753	22.1053	21.4863	21.259	21.3162	21.0962	22.0891	21.5878	21.6486	21.5008	22.3087	21.6985	21.8556	21.6991	21.4619	20.9555	20.9943	20.6507	22.5183	22.6886	21.0988	20.1103	20.6815	20.1633
AACT_HUMAN	WEMPFDPQDTHQSR	3	21.33	-0.557	-1.57	0.12298	2.47	0.12298	20.3075	19.3679	21.8385	22.1307	20.0905	19.7731	20.5582	20.6719	19.818	19.9171	21.9284	22.3144	20.6549	21.3082	20.8074	20.4637	22.8397	22.6765	21.6916	21.9653	21.7459	21.3107	22.3053	21.6988	21.6419	21.1825	22.5431	22.2579	22.1473	22.1609	21.4485	21.453	21.5517	21.2388	22.9758	22.737	20.5691	20.7835	20.6025	19.9
AACT_HUMAN	WRDSLEFR	2	19.4	-0.762	-2.2	0.03297	4.82	0.03297	18.2411	18.151	20.1089	20.1306	18.4404	18.256	18.8338	18.841	17.8876	17.8129	20.1449	19.8969	18.6385	19.4002	18.3418	18.7406	19.8848	19.983	19.5056	19.1703	19.5009	19.5577	19.9553	19.6792	19.5106	20.1421	21.0901	19.667	20.0943	19.956	19.1117	19.7671	19.7967	19.0294	21.3949	21.4546	19.5834	19.2281	18.3318	18.7903
AATC_HUMAN	EPESILQVLSQMEK	2	17.55	-1.115	-1.85	0.08123	3.44	0.08123	NA	NA	NA	NA	NA	NA	NA	NA	17.2695	17.5051	NA	NA	17.4339	NA	NA	16.939	NA	NA	NA	16.2595	18.2141	18.3224	NA	NA	NA	NA	NA	NA	NA	NA	NA	NA	18.1135	17.8693	NA	NA	NA	NA	NA	NA
AATC_HUMAN	IANDNSLNHEYLPILGLAEFR	3	19.68	-0.433	-0.87	0.38736	0.76	0.38736	NA	NA	21.9623	22.0178	17.8249	17.5524	18.1833	18.5807	19.3908	20.0432	19.9998	20.6215	19.413	19.5836	18.6753	19.0263	NA	NA	18.3737	18.3923	20.2084	20.0421	NA	18.8604	19.2382	19.321	NA	NA	20.8265	21.2013	NA	18.7767	20.3752	19.7194	22.4362	22.0824	19.8126	20.1201	NA	17.3007
AATC_HUMAN	INVSGLTTK	2	18.66	-1.55	-3.36	0.00265	11.26	0.00265	NA	NA	NA	NA	NA	17.6	18.1873	NA	18.2828	NA	NA	NA	18.1105	18.7794	18.3465	18.1095	16.992	NA	18.5349	17.9521	20.1525	19.578	NA	NA	NA	18.7712	NA	NA	NA	NA	NA	NA	NA	19.268	NA	20.9692	NA	18.8989	NA	NA
AATC_HUMAN	IVASTLSNPELFEEWTGNVK	2	20.27	-1.003	-1.38	0.18161	1.9	0.18161	NA	NA	21.3541	20.4544	NA	NA	NA	NA	NA	19.3318	NA	19.7165	NA	19.0618	18.6876	NA	NA	NA	NA	NA	20.3113	18.4316	NA	NA	NA	NA	NA	NA	20.9798	21.0808	NA	NA	NA	20.2879	22.5194	22.541	19.0613	20.166	NA	NA
AATC_HUMAN	LALGDDSPALK	2	18.5	-0.62	-1.27	0.21189	1.62	0.21189	16.2002	16.9288	NA	20.2883	16.9958	17.2934	NA	NA	18.5066	NA	NA	19.4619	18.4948	18.5368	NA	17.9494	16.8881	17.4427	NA	18.1288	19.4209	19.5512	NA	17.8644	NA	18.4362	NA	NA	20.181	19.8246	NA	17.5964	NA	18.3672	21.2069	20.9089	19.2137	18.3791	16.8764	NA
AATC_HUMAN	NLDYVATSIHEAVTK	3	19.36	-0.864	-1.93	0.06084	3.71	0.06084	NA	17.4427	21.7316	21.5548	18.0039	17.9409	18.9327	18.9456	18.7773	19.5187	20.3548	19.7913	19.2112	19.5308	18.8716	18.3808	17.7315	17.5813	18.4391	18.6011	19.7258	20.1933	18.2479	18.0834	18.9989	18.8063	NA	20.0697	21.2869	20.2497	NA	NA	19.412	19.0949	21.575	21.5345	20.3988	19.3874	NA	NA
AATC_HUMAN	TDDCHPWVLPVVK	3	19.23	-0.626	-1.49	0.14349	2.22	0.14349	17.3007	NA	21.0196	21.1263	NA	17.8328	18.8842	18.6584	19.1917	19.8339	19.3791	19.7442	19.4117	19.5151	18.8257	19.0321	16.9503	17.3996	18.4505	18.9983	20.0788	19.8327	18.6216	18.4433	19.5468	18.7288	NA	NA	20.6166	20.3539	18.899	19.0162	20.2157	19.3876	21.4974	21.2383	19.8405	19.8644	17.2594	17.315
AATC_HUMAN	TPGTWNHITDQIGMFSFTGLNPK	3	20.63	0.464	0.45	0.66261	0.2	0.66261	NA	NA	20.6727	20.9205	NA	NA	NA	NA	NA	NA	NA	NA	NA	NA	NA	NA	NA	NA	NA	NA	NA	NA	NA	NA	NA	NA	NA	NA	NA	19.655	NA	NA	NA	NA	20.5536	21.3337	NA	NA	NA	NA
AATC_HUMAN	VGGVQSLGGTGALR	2	18.9	-0.888	-1.06	0.30526	1.12	0.30526	NA	NA	NA	20.035	16.5997	NA	NA	NA	NA	NA	NA	NA	NA	NA	NA	NA	NA	NA	NA	NA	19.0265	18.7429	NA	NA	NA	NA	NA	NA	NA	19.0005	NA	NA	18.7821	18.7412	NA	20.2589	NA	NA	NA	NA
ABCA2_HUMAN	DAVCSGQAAAR	2	14.64	-0.187	-0.36	0.72133	0.13	0.72133	NA	NA	16.2177	15.7783	13.5866	12.6836	14.5207	13.4959	14.5175	14.9656	15.0746	16.3202	14.683	14.8957	15.1763	13.647	14.151	13.6968	13.8759	NA	NA	NA	14.0677	NA	NA	NA	15.3651	14.3695	NA	14.4276	14.2347	14.2983	14.8973	13.8639	15.7589	16.172	15.4169	14.2894	NA	NA
ABCA2_HUMAN	ILTVPESQK	2	19.22	NA	NA	NA	NA	NA	NA	NA	NA	NA	NA	NA	NA	NA	NA	NA	NA	NA	NA	NA	NA	NA	NA	NA	NA	NA	NA	NA	NA	NA	NA	NA	NA	NA	NA	NA	NA	NA	NA	NA	NA	NA	19.2213	NA	NA	NA
ACACA_HUMAN	IHNAN(de)PELTDGQ(de)IQ(de)AM(ox)LRR	3	NA	NA	NA	NA	NA	NA	NA	NA	NA	NA	NA	NA	NA	NA	NA	NA	NA	NA	NA	NA	NA	NA	NA	NA	NA	NA	NA	NA	NA	NA	NA	NA	NA	NA	NA	NA	NA	NA	NA	NA	NA	NA	NA	NA	NA	NA
ACBP_HUMAN	QATVGDINTERPGMLDFTGK	3	20.87	0.06	0.16	0.87649	0.02	0.87649	20.2884	20.1089	22.3935	22.9625	20.3244	20.0908	21.0226	21.4531	20.3832	20.8627	21.4143	NA	20.6612	NA	20.2764	20.6707	20.2585	20.3103	20.5286	21.7806	20.3281	21.0921	21.7932	21.6964	20.3834	20.709	NA	NA	NA	NA	NA	20.0749	21.4939	21.2674	NA	NA	NA	21.3019	19.9328	20.1224
ACBP_HUMAN	TKPSDEEMLFIYGHYK	3	20.13	-0.621	-1.12	0.26909	1.26	0.26909	19.7651	19.1035	20.4986	22.2613	18.8131	19.1702	NA	20.7076	NA	NA	21.1139	20.8509	21.8873	NA	18.0905	17.9595	18.5217	18.6839	NA	18.6882	NA	NA	NA	20.6658	NA	18.7121	23.0559	22.8429	20.6743	NA	NA	NA	19.4901	NA	20.871	21.2322	20.1066	NA	19.6877	19.8054
ACBP_HUMAN	WDAWNELK	2	20.03	-0.212	-0.41	0.68553	0.17	0.68553	NA	NA	NA	NA	NA	NA	NA	NA	19.5136	NA	NA	20.2244	19.8485	20.1413	NA	NA	NA	NA	19.7551	NA	NA	NA	20.4728	NA	19.4514	18.9342	20.6928	20.3117	21.3076	19.9772	19.214	NA	NA	20.0241	NA	20.5539	NA	NA	NA	NA
ACTBL_HUMAN	VAPDEHPILLTEAPLNPK	3	19.56	-0.636	-0.96	0.3525	0.92	0.3525	18.6568	18.4601	NA	NA	19.5916	NA	NA	NA	19.9293	NA	NA	20.523	NA	NA	19.0392	NA	NA	NA	NA	NA	NA	NA	NA	NA	NA	20.0814	NA	NA	NA	20.2056	NA	NA	NA	NA	NA	NA	NA	NA	NA	NA
ACTG_HUMAN	AGFAGDDAPR	2	18.7	-0.41	-1.26	0.21583	1.58	0.21583	17.1783	16.7502	19.7458	19.84	18.405	18.4447	19.317	18.8296	18.825	18.5632	19.325	19.9087	18.2002	18.5918	17.819	17.9707	17.55	17.655	18.478	18.5575	18.8624	18.8947	NA	19.8084	18.5466	18.0128	19.7211	18.84	19.7431	19.2035	19.6725	19.6307	18.7789	18.4641	19.2123	19.5895	NA	17.7765	17.8474	17.9241
ACTG_HUMAN	DLTDYLMK	2	18.78	-0.315	-0.77	0.44396	0.6	0.44396	NA	NA	20.4954	20.2933	17.8288	17.5043	18.3369	18.4438	18.9218	19.2207	19.2725	19.8792	18.7436	NA	NA	17.4037	17.179	17.0942	18.346	18.4831	19.2597	19.2224	20.3062	19.4353	NA	17.9126	19.4997	19.1692	18.9912	19.4656	20.045	20.0554	19.207	19.0619	NA	NA	17.6909	NA	17.4148	16.6868
ACTG_HUMAN	DSYVGDEAQSK	2	16.76	-0.279	-0.59	0.55982	0.35	0.55982	NA	NA	17.7393	18.5867	16.4412	16.0295	17.6918	16.712	15.6743	17.1069	NA	18.2562	16.1921	16.2514	15.43	15.8697	15.2622	15.5867	16.1798	16.0769	16.8195	16.9055	18.5804	17.8784	NA	NA	NA	17.9046	NA	17.1454	18.2097	17.9871	16.0223	NA	17.058	NA	NA	15.5102	NA	14.9146
ACTG_HUMAN	EITALAPSTMK	2	19.48	-1.41	-3.26	0.00286	10.63	0.00286	NA	NA	NA	NA	18.582	18.2231	19.1643	NA	18.9038	19.7578	19.9224	20.3414	18.6325	NA	17.881	NA	17.2202	NA	18.5156	NA	19.9195	20.3614	21.0445	20.9096	19.1117	NA	19.8355	NA	19.9498	19.5031	20.5499	20.7566	NA	NA	NA	NA	NA	NA	NA	NA
ACTG_HUMAN	GYSFTTTAER	2	18.98	-0.768	-1.5	0.14365	2.24	0.14365	16.5004	NA	20.5942	NA	18.3458	17.8076	18.949	18.1987	18.7534	NA	20.051	NA	NA	18.9266	NA	17.4167	17.5884	18.9792	NA	18.4933	19.2718	19.3511	21.4696	19.9409	18.3066	NA	19.8633	NA	NA	19.3277	20.0963	20.0988	NA	19.3862	19.6541	NA	NA	NA	NA	17.0521
ACTG_HUMAN	HQGVMVGMGQK	2	18.69	0.179	0.25	0.80611	0.06	0.80611	NA	NA	NA	20.6877	NA	NA	NA	NA	NA	18.9834	NA	NA	18.7567	NA	NA	NA	NA	NA	17.5363	16.9502	NA	NA	NA	18.652	NA	NA	NA	19.5507	NA	NA	19.6043	18.982	NA	NA	NA	NA	NA	17.2138	NA	NA
ACTG_HUMAN	IWHHTFYNELR	3	19.3	-0.45	-1.08	0.28735	1.16	0.28735	17.4886	NA	21.4865	21.0384	17.4713	17.1556	20.0795	19.4433	18.662	19.4268	20.2496	19.9072	18.4499	19.2798	18.4945	18.4439	NA	NA	18.7894	18.5911	19.7627	19.7124	20.6282	20.3768	18.4742	18.3705	20.2548	20.0159	19.6575	19.3163	19.8515	20.6859	19.3673	18.6699	20.4961	20.2313	NA	18.8413	18.1473	17.4432
ACTG_HUMAN	QEYDESGPSIVHR	3	17.79	-0.489	-1.13	0.27187	1.27	0.27187	NA	NA	18.4213	18.7209	17.0477	17.0802	NA	NA	17.1478	NA	17.5174	17.5334	NA	NA	NA	NA	NA	NA	17.6444	NA	18.212	NA	18.6207	NA	NA	NA	NA	17.8832	17.1865	17.6003	NA	18.4038	NA	NA	NA	NA	NA	NA	NA	NA
ACTG_HUMAN	SYELPDGQVITIGNER	2	20.09	-0.606	-1.53	0.13254	2.34	0.13254	18.0977	18.0573	21.9777	22.0929	18.7915	19.1407	20.5008	20.4475	19.9075	20.6014	21.0293	21.4539	19.9436	20.1667	19.0346	18.8361	18.1728	17.9896	19.3208	20.0932	20.8456	20.6646	21.2641	20.9102	19.7229	19.8367	21.3555	21.273	20.9426	20.6998	21.1757	21.1	20.2953	19.3806	21.4446	21.515	18.894	18.8319	19.1105	18.5195
ACTG_HUMAN	VAPEEHPVLLTEAPLNPK	3	20.46	-0.328	-0.83	0.4093	0.7	0.4093	NA	NA	21.7065	22.1328	NA	19.7045	20.6582	20.3416	NA	20.786	21.3736	NA	19.8269	20.1374	NA	19.0663	18.7159	18.9983	19.91	19.6667	21.0038	21.1205	21.8817	21.6992	19.9819	NA	20.631	20.9837	20.436	NA	21.625	21.9469	20.3165	19.9985	21.5051	21.2552	NA	18.7531	18.7631	19.387
ACTS_HUMAN	YPIEHGIITNWDDMEK	3	20.06	-0.866	-2.07	0.04363	4.3	0.04363	18.3029	17.9378	22.1804	22.5032	18.6872	18.1671	20.1715	19.8615	20.0068	20.6266	21.1007	21.3325	19.6472	19.9531	18.7106	18.9687	17.8496	17.5638	19.4731	19.474	20.7245	20.4937	21.589	21.1516	19.3822	19.1949	21.6736	21.3259	21.137	21.17	21.3304	21.5827	20.3746	20.0369	21.6938	21.5094	19.2146	19.527	18.4968	18.2312
ADA22_HUMAN	LFEFSLDDLPSEFQQVNITPSK	3	19.42	-0.247	-0.45	0.65637	0.2	0.65637	NA	18.1203	21.5373	22.8303	16.7261	17.4468	NA	NA	20.107	20.0954	20.5735	NA	19.9173	20.1846	NA	19.2966	16.4125	NA	18.7516	19.3122	19.0136	18.4005	18.4984	17.8748	19.2044	18.5901	NA	20.5505	20.8426	20.592	NA	NA	18.9716	18.5156	21.2413	21.0342	19.4507	19.8955	NA	18.7543
ADA22_HUMAN	SGGEDESRHDALDTR	2	18.21	0.088	0.2	0.84137	0.04	0.84137	16.3214	16.5904	20.218	20.2509	17.8418	17.354	19.0492	18.6553	18.0223	18.2746	18.6128	19.3548	18.4475	18.4351	18.3343	17.7852	17.345	17.7379	18.1546	18.3911	17.8062	17.6994	18.4309	18.0381	17.6391	17.5369	18.7788	18.6492	18.808	18.8579	17.4434	17.8807	18.7408	18.0206	20.2645	20.4715	18.7598	18.686	14.3767	16.5198
ADA22_HUMAN	TDLMAVTLAQSLAHNIGIISDK	3	18.65	-0.652	-1.16	0.25518	1.35	0.25518	16.6331	17.2806	NA	20.7893	16.6721	NA	NA	NA	18.2445	18.3785	NA	20.0616	18.2919	NA	NA	NA	NA	NA	17.611	17.9795	17.9294	NA	18.4573	17.9315	NA	NA	NA	NA	19.8178	19.7311	NA	NA	19.0775	NA	20.7954	20.3041	18.4158	18.6959	NA	NA
ADA29_HUMAN	CIMHEGN(de)PPITK	2	NA	NA	NA	NA	NA	NA	NA	NA	NA	NA	NA	NA	NA	NA	NA	NA	NA	NA	NA	NA	NA	NA	NA	NA	NA	NA	NA	NA	NA	NA	NA	NA	NA	NA	NA	NA	NA	NA	NA	NA	NA	NA	NA	NA	NA	NA
ADAM9_HUMAN	QVSYVIQAEGK	2	19.78	-0.704	-1.64	0.10768	2.71	0.10768	20.4521	20.0028	19.5907	19.3727	18.358	17.9999	20.0148	19.0443	19.2034	19.7239	20.9421	NA	20.7734	20.4775	18.7414	18.365	18.8709	17.9952	20.0629	19.3616	21.2511	20.9422	19.0666	17.8995	21.0127	20.3783	21.6639	NA	NA	NA	21.0783	20.6775	NA	18.953	NA	20.258	NA	19.3362	20.4762	20.348
ADCL2_HUMAN	RN(de)Q(de)HM(ox)PLESR	2	NA	NA	NA	NA	NA	NA	NA	NA	NA	NA	NA	NA	NA	NA	NA	NA	NA	NA	NA	NA	NA	NA	NA	NA	NA	NA	NA	NA	NA	NA	NA	NA	NA	NA	NA	NA	NA	NA	NA	NA	NA	NA	NA	NA	NA	NA
ADCYA_HUMAN	IFQ(de)GQ(de)IN(de)K	2	NA	NA	NA	NA	NA	NA	NA	NA	NA	NA	NA	NA	NA	NA	NA	NA	NA	NA	NA	NA	NA	NA	NA	NA	NA	NA	NA	NA	NA	NA	NA	NA	NA	NA	NA	NA	NA	NA	NA	NA	NA	NA	NA	NA	NA	NA
ADGB_HUMAN	ALEFMDLSQYVRK	3	NA	NA	NA	NA	NA	NA	NA	NA	NA	NA	NA	NA	NA	NA	NA	NA	NA	NA	NA	NA	NA	NA	NA	NA	NA	NA	NA	NA	NA	NA	NA	NA	NA	NA	NA	NA	NA	NA	NA	NA	NA	NA	NA	NA	NA	NA
ADGB_HUMAN	EMTQTGSGSAVWK	2	22.29	NA	NA	NA	NA	NA	NA	NA	NA	NA	NA	21.8264	NA	NA	NA	NA	NA	NA	NA	NA	NA	NA	NA	22.7458	NA	NA	NA	NA	NA	NA	NA	NA	NA	NA	NA	NA	NA	NA	NA	NA	NA	NA	NA	NA	NA	NA
AFAM_HUMAN	AESPEVCFNEESPK	2	21.86	-0.244	-0.74	0.46078	0.55	0.46078	21.103	20.401	21.8561	21.9779	20.784	20.8378	21.7745	20.7692	21.2684	21.6762	22.5025	23.0006	22.0676	22.3447	22.0203	21.9328	21.8281	21.9404	22.3739	22.2496	22.3634	22.4717	22.8978	22.6729	21.519	21.6586	23.9343	23.1792	21.2544	21.4878	22.7368	22.9466	21.8737	21.4606	22.2379	21.874	21.2988	21.0416	20.3537	20.33
AFAM_HUMAN	AIPVTQYLK	2	20.88	-0.413	-1.2	0.23868	1.44	0.23868	20.0735	NA	20.9877	NA	19.9054	NA	20.047	NA	20.1022	20.2165	21.4386	21.6696	21.0735	21.2115	NA	NA	20.8991	NA	21.1024	NA	21.441	NA	21.9025	NA	20.6573	NA	22.5853	NA	20.9574	20.5957	21.5715	21.4761	21.1044	20.4375	NA	NA	20.3731	20.3391	19.7664	NA
AFAM_HUMAN	DADPDTFFAK	2	21.85	-0.331	-1.1	0.2757	1.22	0.2757	20.9056	20.8694	22.019	21.889	21.0755	21.1152	20.9933	20.8279	NA	21.4664	22.6048	23.2105	22.0266	22.2136	NA	21.5719	21.6101	21.8541	21.9499	21.8238	22.3432	22.3018	22.7937	22.6067	21.4374	21.5687	23.313	23.54	NA	21.5404	22.6645	22.6917	21.8881	21.4709	NA	22.0854	NA	21.1615	20.3869	20.919
AFAM_HUMAN	DMVEYKDR	2	17.3	-1.175	-1.4	0.18468	1.97	0.18468	NA	NA	NA	NA	NA	NA	NA	NA	NA	NA	17.0954	NA	NA	NA	NA	NA	NA	15.9122	NA	NA	NA	NA	NA	17.1074	NA	NA	18.4027	17.985	NA	NA	NA	NA	NA	NA	NA	NA	NA	NA	NA	NA
AFAM_HUMAN	ESLLNHFLYEVAR	2	22.51	-0.872	-2.02	0.04894	4.08	0.04894	21.3651	21.4734	23.848	23.5523	21.364	21.3481	21.7158	21.4254	21.1451	21.6323	24.1801	24.427	23.0199	22.3427	22.5985	21.9489	20.1612	20.0762	22.0573	21.8151	23.3344	22.8357	23.5016	22.858	22.0919	22.1135	25.3646	24.836	22.8505	22.5092	24.0933	23.4493	23.1321	21.5759	24.0834	23.3281	22.364	22.3651	21.2585	21.0004
AFAM_HUMAN	FIEDNIEYITIIAFAQYVQEATFEEMEK	3	19.74	-0.357	-0.77	0.44411	0.6	0.44411	NA	18.0799	20.7079	21.7049	19.2158	19.5481	19.2893	18.7519	18.4808	18.122	21.1262	21.73	NA	20.0849	19.9642	19.4252	18.4106	19.2083	NA	20.0727	19.9808	20.1954	21.496	20.4688	19.5301	19.8081	NA	21.8633	20.1228	20.2576	NA	20.8675	18.4215	18.1236	20.4118	NA	19.3301	NA	18.9034	17.6753
AFAM_HUMAN	FTDSENVCQER	2	21.08	-0.15	-0.48	0.63285	0.23	0.63285	19.6501	19.9941	20.8949	21.3498	20.2925	20.488	20.7264	20.4275	20.7605	21.0802	21.6732	22.5416	21.0042	21.5844	21.2468	20.9398	21.1403	21.3202	21.447	21.5226	21.5983	21.712	22.4281	22.0697	20.4541	20.7417	22.3272	22.6084	20.8315	20.4844	21.6819	21.8831	21.0197	20.8592	21.3087	21.5217	20.2563	20.0226	19.6199	19.6555
AFAM_HUMAN	FTFEYSR	2	21.52	-0.302	-0.94	0.35114	0.89	0.35114	20.4307	20.2899	21.7701	21.7385	20.6614	20.3115	20.8355	20.5897	21.0792	21.2735	22.7732	22.6639	21.9823	22.1078	21.6716	21.8996	21.023	20.9699	21.6621	21.7248	22.2981	22.1834	22.5214	22.2437	21.1616	20.5695	23.5313	23.2261	21.3425	21.5068	22.472	22.6249	21.6478	21.3697	22.2675	21.9453	20.4682	20.2913	19.8775	19.9519
AFAM_HUMAN	GQCIINSNK	2	19.47	-0.185	-0.53	0.60167	0.28	0.60167	17.8381	18.0549	19.5356	20.2079	18.922	18.9449	19.0303	18.6348	19.2109	19.223	20.0894	20.9505	19.221	20.057	19.6611	19.3317	19.3459	19.694	19.598	20.036	19.6776	19.613	20.672	20.3674	18.6834	18.8595	21.2859	21.3162	19.1071	19.109	19.9924	20.507	19.3328	19.2727	19.9728	19.7881	19.4454	18.7232	17.3373	18.2266
AFAM_HUMAN	GQCIINSNKDDRPK	3	16.75	-0.678	-1.54	0.13257	2.38	0.13257	14.4847	NA	NA	NA	15.8921	15.3015	16.67	NA	NA	NA	17.2812	17.3	NA	NA	17.008	16.559	16.4734	NA	16.2729	16.7141	16.732	16.8015	17.7493	17.5247	16.0319	NA	18.4614	18.5512	NA	16.5374	17.2583	17.7361	NA	16.095	NA	NA	16.8757	15.7601	NA	NA
AFAM_HUMAN	HELTDEELQSLFTNFANVVDK	2	22.61	-0.706	-1.64	0.10756	2.69	0.10756	21.9425	21.3833	23.5302	23.6731	21.0459	20.8691	21.9359	21.7447	22.181	22.6786	23.8187	24.4546	22.7081	NA	23.3353	22.6513	20.4219	18.8965	22.7284	22.6483	23.019	22.6551	23.4087	22.714	21.9678	22.1915	25.1061	24.8486	NA	22.8282	24.0158	23.3797	23.0209	22.4567	23.5339	23.2869	22.4695	22.4197	21.5638	21.6516
AFAM_HUMAN	IAPQLSTEELVSLGEK	3	23	-0.345	-1.13	0.26595	1.27	0.26595	21.9585	21.8764	23.5431	23.7617	21.9974	21.872	22.325	22.2174	22.2969	22.5453	24.2921	23.9525	22.9576	23.461	23.1046	22.8567	22.5145	22.7293	23.0361	23.2311	23.4784	23.4909	23.8241	23.4485	22.718	22.3734	24.8913	24.8347	22.863	22.762	23.6073	23.3033	23.0533	22.7125	23.8655	24.1179	22.5029	21.8746	21.818	21.8797
AFAM_HUMAN	ICAMEGLPQK	2	21.89	-0.313	-0.81	0.42158	0.66	0.42158	20.6223	20.6516	22.6852	23.0418	20.8405	20.51	21.5145	20.3614	21.3055	21.8397	23.0608	23.6144	22.2061	22.3587	22.1753	21.8541	21.2609	20.745	22.3257	22.4096	22.5033	21.7878	22.7772	21.5944	21.6569	21.6105	23.7318	NA	22.3268	22.1591	22.1865	22.5556	22.4946	21.618	22.6452	22.5716	21.7739	21.0634	20.8812	20.3072
AFAM_HUMAN	KSDVGFLPPFPTLDPEEK	3	21.02	-0.301	-0.93	0.3577	0.86	0.3577	20.0087	19.9614	21.041	21.8938	20.1327	20.1617	20.2154	20.5654	20.2515	20.7555	22.0793	22.55	21.1867	21.4032	20.8206	21.0887	20.7858	20.8802	20.5331	21.0267	21.3746	21.3096	21.6778	21.5397	20.6746	20.3656	22.9355	22.9554	21.2226	21.1145	21.412	21.9363	21.2998	20.7477	21.8153	21.793	20.0585	20.1383	19.3408	19.6594
AFAM_HUMAN	LCFFYNK	2	19.97	-0.457	-1.45	0.15363	2.1	0.15363	18.9188	18.6465	20.3918	20.0725	19.2847	18.5488	19.1574	18.8099	19.2356	19.7286	20.9887	21.1368	19.8487	20.2996	20.1458	19.9395	19.6332	19.8006	20.0313	20.1315	20.728	20.6423	20.9525	20.4305	19.7723	19.835	22.0142	21.3267	19.5861	19.8345	20.7823	20.7167	20.2488	19.8207	20.753	20.5471	19.3505	19.3477	18.5479	18.6451
AFAM_HUMAN	LPNNVLQEK	2	21.84	-0.272	-0.92	0.36274	0.84	0.36274	20.7742	20.5849	21.8657	22.4313	21.3415	21.1897	21.2094	20.6457	21.2795	21.8979	22.5554	22.9431	22.0232	22.235	21.9623	21.7242	21.6734	21.8175	21.8072	22.0473	22.4155	22.2429	22.8014	22.1259	21.7786	21.8413	23.2842	22.9906	21.6868	21.7487	22.0972	22.7646	21.8904	21.7688	22.1772	22.2394	21.5253	21.1264	20.4938	20.4405
AFAM_HUMAN	RHPDLSIPELLR	2	22.35	-0.441	-1.17	0.24634	1.38	0.24634	21.6425	20.6489	22.8427	22.7009	21.686	21.589	22.3144	22.0078	20.8135	21.3769	23.4405	23.4559	22.279	22.2001	22.6222	22.378	21.8988	21.6747	22.5107	22.4771	23.1646	23.1721	23.5658	23.2269	22.5993	22.1781	24.8679	24.2272	22.1506	21.7498	23.1951	22.7683	22.4724	21.3779	23.2624	23.0294	21.9419	20.9063	20.9185	20.6133
AFAM_HUMAN	RNPFVFAPTLLTVAVHFEEVAK	3	20.42	-0.87	-1.85	0.06999	3.44	0.06999	19.2353	18.6989	21.7493	22.1305	19.3156	18.9383	18.8079	18.221	20.0899	20.1225	21.8612	22.0756	20.7801	20.6102	21.1232	20.7901	17.7909	16.8039	20.3371	20.185	21.1108	20.9417	21.846	20.7771	20.1128	18.9333	23.2796	22.5088	21.0906	20.9135	21.5304	21.4547	20.684	19.8333	21.5138	21.2775	20.6221	20.4689	19.4303	18.7339
AFAM_HUMAN	RPCFESLK	2	20.74	-0.231	-0.7	0.48872	0.49	0.48872	19.8476	19.7963	20.7974	19.9645	20.1512	19.9005	20.5501	20.1461	19.6758	20.4635	21.5495	21.4928	20.6983	21.1253	21.156	20.8003	20.8744	21.0332	21.5458	20.9107	21.8007	21.22	22.0722	20.8735	20.9227	20.8021	21.5487	21.3456	20.9224	20.0805	21.3582	21.4839	20.8705	20.5161	21.1872	20.6695	20.1328	19.6008	20.048	19.6448
AFAM_HUMAN	SDVGFLPPFPTLDPEEK	2	22.27	-0.449	-1.4	0.16764	1.96	0.16764	21.4495	20.9375	22.3833	22.9598	21.271	21.2812	21.5907	21.2322	21.5901	21.9895	23.3363	23.6937	22.6183	22.7062	22.1931	22.0093	21.7204	21.4208	22.2406	22.1866	22.9898	22.8049	23.1503	22.7291	22.0461	21.7456	24.376	24.1324	22.0472	21.8229	23.0722	23.1592	22.5249	22.1999	23.1462	22.9283	21.5213	21.9339	20.6503	20.8159
AFAM_HUMAN	TINPAVDHCCK	2	20.06	-0.235	-0.64	0.52801	0.4	0.52801	19.0003	18.6985	20.6069	20.6116	19.1426	18.7349	20.5988	18.9265	19.266	19.8533	20.8273	21.5296	20.307	20.5309	20.0786	20.1051	19.529	19.6953	20.4184	20.3866	20.4927	20.3677	21.1285	20.3836	19.5517	19.5236	22.2417	21.6469	20.0446	19.9884	21.0445	20.7492	20.0961	19.7031	20.6348	20.6921	19.0451	19.4604	18.279	18.4773
AFAM_HUMAN	VMNHICSK	2	18.4	-0.176	-0.43	0.66802	0.19	0.66802	NA	NA	19.6548	19.4152	17.1847	16.5847	17.9998	17.2312	17.5385	18.031	19.6488	20.2997	18.5016	18.7424	18.2744	18.0296	17.8413	17.7234	18.6806	18.0917	18.6647	18.4468	19.3999	18.5823	17.5262	17.34	21.1702	20.4354	18.6246	18.2372	19.2848	19.0707	18.3191	18.019	19.0077	18.8604	18.2758	17.7136	16.4284	16.1941
AGGF1_HUMAN	KDPDSSATNEEK	2	18.09	-0.015	-0.04	0.96984	0	0.96984	NA	16.5441	18.7573	19.6465	17.8268	17.6759	18.0703	17.7372	18.2232	18.9216	17.5209	18.7884	NA	18.4013	NA	17.2774	17.1403	18.2451	17.9957	17.9562	NA	NA	19.0202	19.2022	17.2464	18.1456	NA	17.3115	18.9233	18.622	NA	17.2475	17.6042	NA	18.643	18.9346	NA	17.908	NA	17.1046
AGRIN_HUMAN	ALQSNHFELSLR	3	18.67	0.239	0.43	0.66771	0.19	0.66771	NA	NA	20.3664	20.3479	NA	17.6181	18.6616	18.5748	18.9805	18.8065	NA	NA	NA	NA	18.3244	18.2448	NA	NA	NA	18.7536	18.2976	NA	NA	NA	NA	NA	NA	NA	NA	19.1637	NA	NA	NA	NA	NA	19.8235	NA	NA	17.2595	16.7824
AGRIN_HUMAN	AYGTGFVGCLR	2	19.69	-0.313	-0.73	0.46805	0.54	0.46805	NA	17.6515	21.6882	21.8363	NA	17.9031	NA	19.1574	19.686	20.1945	NA	20.3674	19.4358	19.686	19.673	19.4283	19.4571	18.971	NA	19.1702	19.351	19.4358	19.9077	19.3109	19.3444	19.3537	NA	NA	20.2381	20.7599	NA	NA	19.7918	19.5314	21.444	21.1382	NA	NA	18.3065	18.8734
AGRIN_HUMAN	SAGDVDTLAFDGR	2	20.59	-0.355	-0.82	0.41872	0.67	0.41872	19.3263	19.0725	23.1897	NA	19.4759	19.2955	20.8274	20.2436	21.3092	21.5099	NA	NA	NA	20.7344	20.5458	20.0759	20.0084	20.2982	20.0307	20.0341	20.5818	20.6072	20.5238	20.2042	20.0522	20.157	22.0435	NA	NA	NA	NA	NA	NA	20.4191	22.9183	22.8317	21.5157	20.7809	19.2812	19.7361
AGRIN_HUMAN	SIESTLDDLFR	2	16.85	-0.3	-0.64	0.52837	0.41	0.52837	16.6449	16.6104	NA	NA	16.1083	16.3265	NA	17.0302	NA	NA	NA	NA	NA	NA	NA	NA	NA	NA	NA	17.2712	17.5223	NA	16.5946	NA	17.6512	17.0088	NA	NA	NA	NA	NA	NA	NA	NA	NA	NA	17.5323	NA	16.3081	16.4985
AGRIN_HUMAN	STVPVNTNR	2	17.8	0.004	0.01	0.99164	0	0.99164	15.9817	15.8955	NA	20.2005	16.89	16.875	18.0672	18.2596	18.1176	NA	18.1073	18.8044	17.6172	18.1641	NA	18.1507	17.3034	17.8885	17.7348	18.1668	17.2633	17.3771	18.2686	18.1129	17.4136	17.7337	NA	18.2205	18.8127	18.5794	17.0474	17.2671	NA	17.6415	NA	19.4212	19.1795	18.1328	16.1905	16.4344
AGRIN_HUMAN	TEATQGLVLWSGK	2	20.25	-0.081	-0.26	0.79901	0.07	0.79901	19.2935	18.933	22.0582	22.5748	19.3341	18.731	20.4365	20.3506	20.3809	20.3938	20.5935	20.9433	20.2023	20.6244	20.1775	19.9314	19.6171	19.5194	19.9038	20.1435	20.0897	20.2661	20.7174	20.0326	20.3924	20.0778	21.2393	20.7519	20.6683	20.4106	19.1496	19.6094	19.9712	19.9448	21.5744	21.4825	20.3745	20.1241	19.4078	19.476
AHNK_HUMAN	ADVDISGPKIDVTAPDVSIEEPEGK	3	17.95	0.654	0.68	0.51198	0.46	0.51198	NA	NA	NA	NA	NA	NA	NA	NA	NA	18.4444	NA	NA	NA	NA	NA	NA	NA	NA	NA	NA	NA	NA	NA	NA	NA	NA	NA	NA	18.0489	NA	NA	NA	NA	17.0715	NA	NA	NA	18.2522	NA	NA
AHNK_HUMAN	LEVPDM(ox)NIR	2	19.76	1.784	1.98	0.06591	3.9	0.06591	NA	NA	20.5423	21.4658	NA	NA	NA	NA	NA	NA	NA	NA	NA	NA	NA	NA	NA	NA	NA	NA	NA	NA	NA	NA	NA	NA	NA	NA	19.5637	19.108	NA	NA	18.8763	NA	20.0448	19.8584	18.6249	NA	NA	NA
AJAP1_HUMAN	AGLAKPPAAAK	2	17.6	-0.164	-0.41	0.68375	0.17	0.68375	15.7361	15.6669	20.0711	19.9016	16.1667	15.9732	18.1079	17.5551	17.9624	17.9246	18.0529	18.7411	18.0136	18.4177	17.3879	17.0813	16.7017	16.6952	17.1811	16.9545	17.6427	17.8612	17.5452	17.1056	17.1864	16.6845	18.7074	17.7105	18.9607	18.4389	17.1245	16.7065	17.9969	17.7648	19.39	19.2295	18.3041	17.8288	15.8538	15.5227
AJAP1_HUMAN	DQAAALVPK	2	18.68	-0.375	-0.78	0.44314	0.6	0.44314	NA	15.924	19.863	20.6843	17.5007	NA	19.0608	17.8234	18.6807	18.9021	18.8493	19.1238	19.0811	18.9921	18.6187	18.0586	17.5654	NA	18.0165	NA	18.9769	17.9606	19.4304	NA	18.1311	NA	NA	NA	19.6514	19.3868	17.5554	18.2797	20.2427	18.9796	19.8022	20.0118	NA	18.604	16.5492	NA
AKAP6_HUMAN	FTDEGESIK	2	NA	NA	NA	NA	NA	NA	NA	NA	NA	NA	NA	NA	NA	NA	NA	NA	NA	NA	NA	NA	NA	NA	NA	NA	NA	NA	NA	NA	NA	NA	NA	NA	NA	NA	NA	NA	NA	NA	NA	NA	NA	NA	NA	NA	NA	NA
AKAP6_HUMAN	LYSEQYTSSSKR	2	20.08	-0.254	-0.5	0.61695	0.25	0.61695	18.9362	19.0451	21.2334	NA	18.4963	18.4806	19.7395	19.3683	NA	NA	21.1757	21.7695	20.4136	20.4902	19.4633	18.9066	NA	NA	20.4994	20.7219	19.6361	19.705	20.0029	19.9295	19.3012	19.1588	24.1038	24.0181	NA	NA	21.1635	21.015	19.1825	18.8069	NA	NA	20.552	20.1123	18.7036	18.4027
AKAP8_HUMAN	QFQLYEEPDTK	2	18.1	-0.283	-0.53	0.60083	0.28	0.60083	16.5947	16.5124	20.282	NA	NA	16.9111	18.3402	NA	NA	NA	NA	17.3505	19.2241	18.1675	17.6703	NA	NA	NA	NA	NA	NA	NA	17.9522	18.0895	NA	18.3179	NA	NA	19.1546	19.4507	NA	NA	NA	18.2524	NA	NA	18.5801	NA	16.9022	NA
AKAP9_HUMAN	M(ox)N(de)Q(de)LTQELFSLKRER	2	NA	NA	NA	NA	NA	NA	NA	NA	NA	NA	NA	NA	NA	NA	NA	NA	NA	NA	NA	NA	NA	NA	NA	NA	NA	NA	NA	NA	NA	NA	NA	NA	NA	NA	NA	NA	NA	NA	NA	NA	NA	NA	NA	NA	NA	NA
AKP13_HUMAN	Q(de)GPM(ox)TQ(de)AIN(de)R	2	NA	NA	NA	NA	NA	NA	NA	NA	NA	NA	NA	NA	NA	NA	NA	NA	NA	NA	NA	NA	NA	NA	NA	NA	NA	NA	NA	NA	NA	NA	NA	NA	NA	NA	NA	NA	NA	NA	NA	NA	NA	NA	NA	NA	NA	NA
AL1A3_HUMAN	EEIFGPVQPILK	2	21.63	0.305	0.43	0.67289	0.18	0.67289	NA	NA	22.0728	NA	NA	NA	NA	NA	NA	NA	NA	22.895	NA	NA	NA	NA	NA	21.637	NA	21.0691	NA	NA	21.6567	21.5464	NA	NA	24.4055	NA	NA	NA	21.824	NA	20.5355	20.3317	NA	NA	NA	NA	19.9316	NA
ALBU_HUMAN	ADDKETCFAEEGK	2	17.33	-1.297	-1.52	0.1453	2.31	0.1453	NA	NA	NA	NA	17.3275	17.0113	18.5681	17.9312	16.4452	16.9371	NA	NA	16.3434	NA	NA	17.3858	NA	NA	NA	16.063	NA	NA	18.4613	18.1413	NA	NA	NA	NA	NA	NA	NA	NA	NA	NA	NA	NA	NA	NA	NA	NA
ALBU_HUMAN	ADDKETCFAEEGKK	2	18.23	0.722	1.14	0.2621	1.3	0.2621	NA	NA	NA	NA	18.9509	18.3351	19.8365	19.1122	18.9978	18.9461	18.6664	19.0761	18.103	17.2407	18.6854	18.17	NA	NA	17.4528	17.6192	17.6176	18.5659	19.456	18.458	18.6611	18.5237	NA	NA	17.5989	17.8048	18.2162	18.356	NA	NA	NA	NA	18.6528	15.5116	15.6156	NA
ALBU_HUMAN	ALVLIAFAQYLQQCPFEDHVK	3	20.87	-0.004	-0.01	0.9918	0	0.9918	19.0402	17.8946	22.4771	22.4845	20.7534	20.5013	NA	21.2199	21.4185	21.8084	21.5427	21.4829	20.7378	21.3433	21.4784	21.2584	NA	NA	19.8988	19.532	21.2125	21.2418	NA	21.4939	21.2516	21.0204	21.3756	21.2055	21.8908	21.505	21.2846	21.2019	19.0058	18.7817	21.9536	21.8155	20.9026	21.3319	18.7472	19.295
ALBU_HUMAN	AVMDDFAAFVEK	2	21.37	-0.195	-0.52	0.60297	0.27	0.60297	19.5447	19.0546	20.9131	21.5263	21.9895	21.6721	22.3773	22.3421	21.898	22.2447	21.9937	22.2509	21.6107	21.969	21.7402	21.4986	19.3477	19.2725	21.0847	21.1814	22.3057	22.3612	23.0119	22.3766	22.2953	22.2845	19.9519	20.5513	22.323	22.3106	21.6369	21.7536	20.1002	19.5386	21.88	22.0366	21.4175	21.3957	19.8928	19.9963
ALBU_HUMAN	CCAAADPHECYAK	2	16.06	1.066	1.69	0.10927	2.86	0.10927	NA	NA	17.0501	NA	16.0339	NA	16.8873	NA	NA	16.4075	NA	NA	NA	NA	16.2568	15.938	NA	NA	15.4564	NA	NA	NA	NA	NA	15.7886	NA	NA	NA	NA	NA	NA	NA	NA	NA	NA	NA	NA	14.7163	NA	NA
ALBU_HUMAN	CCTESLVNR	2	18.39	-0.243	-0.56	0.57721	0.32	0.57721	16.4809	16.012	18.0973	18.3952	19.004	18.9932	19.4677	18.822	19.1316	19.0014	18.7917	19.4215	18.039	18.5264	18.5635	18.35	16.4944	16.4885	17.8542	18.5349	18.6131	18.9688	21.8335	21.3656	18.5403	18.4926	NA	17.2141	18.8354	18.726	18.585	18.9594	17.4984	NA	18.7114	18.8276	18.7564	17.6796	16.1098	16.4507
ALBU_HUMAN	DDNPNLPR	2	19.03	0.103	0.13	0.8969	0.02	0.8969	NA	NA	NA	NA	NA	NA	NA	NA	NA	NA	NA	NA	NA	NA	NA	18.9078	NA	NA	19.3334	18.6015	18.7592	18.8515	20.4415	19.9899	19.2774	19.2608	NA	NA	NA	NA	NA	NA	NA	NA	NA	NA	16.8574	NA	NA	NA
ALBU_HUMAN	DLGEENFK	2	18.87	0.052	0.14	0.89262	0.02	0.89262	16.82	17.2912	19.8154	20.2931	19.2863	19.3085	19.5896	20.4509	19.4133	19.794	19.3575	18.9515	18.4292	19.1669	18.3422	19.1177	17.1052	17.5654	18.4674	18.9798	18.8746	19.0656	20.1827	19.5679	19.4958	19.5074	NA	17.8707	19.1599	19.0962	18.4611	18.9907	18.0863	17.6274	19.9376	19.9407	19.4097	18.6309	17.1332	17.4125
ALBU_HUMAN	ECCEKPLLEK	2	17.48	0.225	0.75	0.46035	0.56	0.46035	NA	NA	NA	17.3296	17.6716	NA	18.3865	18.0418	17.687	18.0145	NA	17.9394	17.2474	17.5955	17.5539	17.3755	NA	NA	16.7191	16.5648	17.5501	NA	17.9697	17.7205	17.6859	17.5052	NA	NA	17.4116	17.4195	NA	17.4435	NA	16.2545	17.4532	NA	17.0586	NA	NA	NA
ALBU_HUMAN	EFNAETFTFHADICTLSEK	3	19.18	-0.277	-0.32	0.75239	0.1	0.75239	NA	NA	NA	NA	19.0147	18.0494	20.0486	NA	NA	NA	NA	NA	NA	NA	19.0618	NA	NA	NA	NA	NA	NA	18.6338	20.3002	NA	NA	NA	NA	NA	NA	NA	NA	NA	NA	NA	NA	NA	NA	NA	NA	NA
ALBU_HUMAN	ETYGEMADCCAK	2	19.37	-0.093	-0.27	0.78799	0.07	0.78799	17.4207	17.0662	19.9287	20.0535	19.8391	NA	20.2051	20.04	19.8982	19.8226	19.2989	19.7923	18.9391	19.5073	19.3779	19.1422	NA	NA	18.8381	19.1125	19.64	19.7621	20.5237	20.304	19.7025	19.8116	18.6966	18.5519	19.5899	19.5053	19.6733	19.5566	18.0264	17.829	19.8986	19.6957	20.0451	18.882	NA	NA
ALBU_HUMAN	FQNALLVR	2	21.81	-0.064	-0.18	0.85641	0.03	0.85641	20.4799	19.9205	22.3141	22.545	22.2211	22.0915	22.7345	22.1452	22.6062	22.8642	22.3184	22.3855	22.0997	22.2241	22.0456	21.648	19.8411	20.0694	21.5543	21.3881	22.3997	22.2965	22.9076	22.5109	22.608	22.6991	21.3376	20.3027	22.5363	22.3352	22.0903	21.9496	21.7222	20.9104	22.7062	22.169	21.716	21.5266	20.0759	19.9801
ALBU_HUMAN	HPYFYAPELLFFAK	3	18.82	0.17	0.33	0.74269	0.11	0.74269	NA	NA	20.3225	20.3975	17.1311	NA	19.0038	18.2636	18.272	NA	19.2571	NA	19.0392	18.5666	19.0379	18.8586	NA	NA	NA	NA	NA	18.3029	19.2343	18.4448	17.9807	17.8459	NA	NA	NA	NA	NA	NA	NA	NA	NA	NA	19.4117	19.4241	NA	NA
ALBU_HUMAN	KQTALVELVK	2	19.72	-0.862	-1.83	0.07625	3.37	0.07625	NA	NA	NA	19.6022	20.5184	20.1075	20.4849	NA	19.2979	19.6865	19.7624	19.5016	18.9839	19.1851	19.0245	19.3624	17.7029	NA	18.9451	NA	20.0586	20.618	NA	21.8485	20.7763	NA	NA	NA	NA	20.0917	19.4016	NA	NA	NA	20.2989	NA	20.0275	18.2545	NA	NA
ALBU_HUMAN	KVPQVSTPTLVEVSR	3	21.65	-0.119	-0.24	0.80807	0.06	0.80807	20.303	20.1047	23.0445	22.8291	22.0084	21.9812	22.8431	22.6263	21.3319	22.0834	22.0647	22.0218	21.1955	22.1053	21.5513	21.6191	19.5461	19.9006	21.2681	21.4723	21.9592	22.0969	24.554	24.3927	22.1348	22.1813	20.8828	20.5595	21.8946	21.3974	21.3654	22.0772	20.3891	20.335	23.3565	22.8813	22.5513	21.3716	20.0593	17.8432
ALBU_HUMAN	KYLYEIAR	2	19.81	0.411	0.42	0.68011	0.18	0.68011	NA	NA	NA	NA	NA	NA	NA	NA	19.8456	20.1873	NA	NA	NA	NA	NA	NA	NA	NA	NA	NA	NA	NA	NA	NA	NA	19.9315	NA	NA	NA	19.2784	NA	NA	NA	NA	NA	NA	NA	NA	NA	NA
ALBU_HUMAN	LCTVATLR	2	21.42	-0.231	-0.58	0.56445	0.34	0.56445	19.9281	19.0128	22.2258	22.3251	21.7642	21.7139	22.349	20.9484	21.9276	22.3852	22.1438	22.1504	21.9185	21.8857	21.6289	21.1886	19.1166	19.3042	21.1988	21.0077	21.9703	21.6701	22.7781	21.6585	21.9123	21.9317	21.0731	21.2607	22.363	22.2699	21.5889	22.049	20.9279	21.3767	22.53	22.3961	21.4707	21.1602	19.3809	18.9772
ALBU_HUMAN	LDELRDEGK	2	19.94	-0.11	-0.3	0.76518	0.09	0.76518	17.6786	17.9152	20.9995	21.1875	20.221	19.9229	20.808	21.5993	20.347	20.6113	20.1413	20.8599	20.1324	20.7695	19.7702	19.947	17.5863	18.013	19.5868	19.6916	19.7932	20.164	20.9526	20.8938	20.098	20.2349	19.7643	19.6943	20.3447	20.7012	20.3123	20.3193	19.0512	18.8331	20.865	21.018	20.0327	19.8561	18.143	18.9199
ALBU_HUMAN	LKECCEKPLLEK	2	18.84	0.149	0.34	0.73781	0.11	0.73781	NA	NA	19.4079	19.6889	18.4778	17.9523	19.905	19.1146	18.6682	19.6576	19.3208	19.8666	18.8797	NA	NA	18.0095	NA	NA	18.4346	17.5545	18.9082	18.482	19.3333	18.4857	19.0608	18.537	17.9719	17.6149	19.1787	19.0448	19.0758	18.9112	NA	17.6122	19.7164	19.3992	19.9006	18.0027	NA	NA
ALBU_HUMAN	LVAASQAALGL	2	19.16	-0.085	-0.18	0.85621	0.03	0.85621	NA	NA	NA	NA	19.5548	19.3404	19.9045	19.1647	18.977	19.1266	19.4047	NA	NA	NA	19.2674	19.0279	17.4825	NA	19.4384	18.5406	19.8358	19.1243	20.5053	19.2905	19.8496	19.2012	NA	NA	NA	19.0872	19.2607	NA	NA	NA	NA	NA	19.178	18.424	17.5803	NA
ALBU_HUMAN	LVNEVTEFAK	2	22.69	-0.092	-0.26	0.7989	0.07	0.7989	20.752	20.3636	23.3142	23.6471	22.7776	22.6039	23.5145	23.2203	23.496	23.8949	22.9101	23.2275	23.2313	23.276	23.0175	22.6295	21.5646	20.5663	22.6526	22.1554	23.1774	23.0663	23.7777	23.4639	23.26	22.9504	22.4178	NA	23.4991	23.5469	23.0823	23.1627	22.17	21.7822	23.2186	23.0275	22.605	22.8651	20.5041	20.5885
ALBU_HUMAN	MPCAEDYLSVVLNQLCVLHEK	3	19.65	-0.318	-0.81	0.42443	0.65	0.42443	NA	16.4829	20.4653	NA	19.008	19.0065	19.8978	19.7667	20.2981	20.4855	20.2278	20.7752	19.4835	19.6155	19.8358	19.7164	NA	NA	18.4661	19.0307	19.9709	19.8798	20.6637	20.2855	19.6686	19.7973	NA	NA	20.5131	20.6089	19.8431	19.8777	NA	NA	20.2749	19.7854	19.3233	19.6988	17.9463	17.973
ALBU_HUMAN	QEPERNECFLQHK	3	17.77	-0.324	-0.83	0.41419	0.68	0.41419	NA	NA	NA	NA	17.347	17.4029	18.8627	18.4296	17.5125	18.3058	17.1097	NA	17.5165	18.1144	17.6259	17.17	NA	NA	17.2503	16.6751	17.7182	17.5561	18.8138	17.8624	18.1127	17.9869	NA	NA	17.7216	17.4439	17.9067	18.1663	NA	NA	NA	17.9553	NA	NA	NA	NA
ALBU_HUMAN	QNCELFEQLGEYK	2	19.56	-0.307	-0.74	0.46121	0.55	0.46121	NA	17.1152	19.9472	NA	19.7626	20.0847	20.2951	20.0752	19.7403	20.4076	20.2913	19.8317	19.3487	19.6391	19.7666	19.1376	NA	17.2814	19.0526	19.0455	19.6035	19.8855	20.8303	20.1671	19.8891	19.6096	NA	NA	19.7958	19.7874	20.1394	19.5903	NA	NA	NA	20.4239	19.2446	18.8694	NA	17.5492
ALBU_HUMAN	QTALVELVK	2	19.55	-0.559	-1.41	0.16526	2	0.16526	17.5885	17.2407	19.2958	19.6761	20.2771	20.3989	20.6009	20.2317	19.5862	19.9558	20.2137	NA	18.9632	19.4377	19.6505	19.7592	17.764	17.8583	19.0813	19.4493	20.1691	20.3853	21.2201	20.8257	20.4822	20.5706	NA	NA	19.9905	NA	19.8056	19.7348	NA	NA	NA	NA	19.9042	NA	17.9032	17.8996
ALBU_HUMAN	RHPDYSVVLLLR	3	21.42	-0.478	-0.95	0.34517	0.91	0.34517	19.8901	18.7401	22.5669	22.3189	21.8964	21.7614	22.9741	22.4092	21.3609	21.5295	22.3426	21.9542	21.8736	21.3619	22.2022	21.669	17.9641	17.1608	20.9013	20.7258	22.217	21.9515	23.2411	22.4297	22.4704	22.0852	21.7104	20.8843	22.6685	22.0817	22.0977	21.2958	21.0935	19.8797	22.6792	22.8737	22.1156	21.0022	19.2556	19.1243
ALBU_HUMAN	RHPYFYAPELLFFAK	3	20.8	-0.297	-0.55	0.58571	0.3	0.58571	18.3959	NA	21.3132	21.647	20.8027	20.5115	21.9763	21.4299	18.1245	NA	21.5452	22.221	21.6828	NA	21.2077	21.6718	NA	NA	19.585	19.4392	20.6766	20.0844	22.0866	21.4608	21.0322	NA	20.1165	19.3469	19.8733	22.0276	21.7836	NA	20.0185	19.0218	22.2317	21.2966	21.1693	20.9744	NA	NA
ALBU_HUMAN	RMPCAEDYLSVVLNQLCVLHEK	3	21.11	0.136	0.32	0.75313	0.1	0.75313	18.2435	18.356	22.1332	22.1609	20.765	20.2949	22.119	21.6627	21.8037	21.7356	21.9554	22.4951	21.5104	21.6269	21.3801	21.4924	NA	NA	20.9447	20.6466	21.6562	21.7403	22.3357	21.7742	21.2995	21.4411	19.7137	19.6889	22.3862	22.2549	21.7025	21.4767	19.5041	18.5226	22.1274	21.9916	21.1413	21.5155	19.8881	18.8136
ALBU_HUMAN	RPCFSALEVDETYVPK	3	20.8	-0.209	-0.54	0.59443	0.29	0.59443	18.4895	18.2547	20.8157	21.5516	21.0299	21.1173	21.9988	21.7332	21.4159	21.6449	21.4125	21.5425	20.7857	21.0187	20.7061	20.7813	18.6183	18.6619	20.7442	20.7093	21.5826	21.7326	22.0584	21.9891	21.5241	21.8073	20.4248	19.7267	21.7668	21.3574	21.271	21.3032	NA	18.634	21.5324	21.381	20.5097	21.0281	19.1029	19.3952
ALBU_HUMAN	SHCIAEVENDEMPADLPSLAADFVESK	3	20.6	-0.374	-0.89	0.37982	0.79	0.37982	18.4978	17.9488	21.4491	21.8418	20.1809	20.2104	22.0347	21.4233	21.0711	21.4219	21.4856	21.8693	20.833	21.043	20.8262	20.7207	17.1995	16.7599	20.9089	20.2867	21.1117	20.7557	21.9613	21.3853	21.227	21.0864	NA	20.142	21.6804	21.3188	21.2695	21.0301	19.7258	19.732	21.6881	21.5002	20.6902	20.7209	19.0158	19.1926
ALBU_HUMAN	SLHTLFGDK	2	20.03	-0.237	-0.7	0.48995	0.48	0.48995	18.8072	18.1408	20.8227	21.3884	20.5959	20.4303	20.6822	20.5363	20.4976	20.8252	20.351	20.8684	20.2402	19.9679	19.6069	19.3886	18.2553	18.4926	19.3936	19.0169	20.2807	20.6478	20.851	20.9428	20.6622	20.9628	19.4641	18.8473	20.9008	20.8765	20.5178	20.1755	19.1027	18.8185	21.3064	20.8762	20.1648	19.8697	18.9314	18.8449
ALBU_HUMAN	TCVADESAENCDK	2	17.91	0.253	0.57	0.57072	0.33	0.57072	NA	14.6664	18.4982	19.0404	18.4889	18.7817	19.1187	18.7454	18.6391	18.826	18.3886	19.1917	NA	18.2914	18.6313	18.0738	16.0692	16.4219	17.5235	17.8942	17.4833	18.063	19.4486	19.0717	17.6566	17.8901	NA	17.2451	18.0606	18.5459	18.2588	18.2624	NA	16.7053	18.5462	18.549	17.9761	17.7902	14.6636	15.3116
ALBU_HUMAN	TYETTLEK	2	19.33	0.394	0.3	0.76651	0.09	0.76651	NA	18.1657	NA	NA	17.1339	20.6917	21.0844	20.6091	18.1793	21.8293	NA	18.4045	18.12	21.0318	20.7006	19.9734	NA	18.6315	17.1558	19.8348	17.9504	20.701	18.4832	21.2348	18.2576	NA	NA	NA	NA	NA	18.2709	20.9293	NA	NA	NA	NA	NA	17.2225	NA	NA
ALBU_HUMAN	VFDEFKPLVEEPQNLIK	2	23.25	-0.153	-0.42	0.67744	0.18	0.67744	21.7185	21.6872	24.5048	24.2601	23.4296	23.2479	23.8814	23.8538	23.6764	24.1339	23.9631	24.2876	23.4251	23.6238	23.4727	23.0663	20.9533	20.9098	22.8618	22.6208	23.7329	23.394	24.2742	23.7249	23.8748	23.4264	NA	NA	23.9939	23.9452	23.5694	23.4193	22.8037	22.225	24.6652	24.2362	23.0224	22.8389	21.2847	21.5373
ALBU_HUMAN	VHTECCHGDLLECADDR	3	20.79	-0.079	-0.18	0.86079	0.03	0.86079	18.3533	18.0085	21.3363	21.7376	21.3886	21.2683	22.4646	21.4501	21.4047	21.7238	21.3586	21.189	20.5548	20.9921	20.9061	21.0763	18.5521	18.3331	20.874	21.3041	21.5724	21.2872	22.4222	21.1531	21.4322	21.2817	19.1954	NA	21.3407	21.3123	21.086	21.5233	19.9272	18.768	21.854	21.8247	21.5988	20.6603	19.1579	18.9489
ALBU_HUMAN	YICENQDSISSK	2	21.1	-0.158	-0.36	0.71918	0.13	0.71918	18.4233	19.0186	21.2727	21.9502	21.3265	21.6615	22.1183	21.6596	21.849	22.0474	21.2999	22.1916	21.0953	21.3502	21.386	21.0645	19.1533	19.4176	20.6408	21.5718	21.0727	NA	24.0555	23.5467	21.253	21.3295	NA	NA	21.6177	21.7821	21.2764	21.4868	19.9742	19.8663	21.4282	21.6343	21.1932	20.5224	19.0071	19.1508
ALBU_HUMAN	YLYEIAR	2	21.19	-0.592	-1.34	0.18626	1.8	0.18626	19.056	18.8082	21.7764	21.4087	21.2553	21.0916	21.8277	21.3801	21.8035	21.7735	21.8198	21.8336	21.5571	21.4809	21.4017	20.6498	18.8929	18.8797	20.7643	20.5099	21.9903	21.5766	24.4649	23.9493	21.4207	21.2862	22.0944	21.0868	21.902	21.8147	22.1796	21.4764	20.9641	19.6814	22.1525	22.0219	21.4151	21.1548	18.6409	18.5397
ALDOA_HUMAN	AAQEEYVK	2	16.53	-0.2	-0.42	0.67546	0.18	0.67546	NA	NA	18.5995	18.3582	14.7146	14.4153	NA	NA	16.7718	16.9509	16.6106	17.6549	NA	16.3599	16.5535	16.2232	15.1282	15.0184	NA	NA	15.4388	16.2759	16.1678	15.4765	NA	NA	NA	16.8551	17.7032	17.5833	NA	15.8469	16.5874	16.488	17.5886	17.7606	17.017	16.1523	NA	NA
ALDOA_HUMAN	ALANSLACQGK	2	19.18	-0.068	-0.19	0.84695	0.04	0.84695	NA	NA	20.6564	20.9013	17.8283	17.706	18.4606	18.144	19.2217	19.914	19.789	19.948	19.0021	19.8516	19.6307	19.3615	18.3594	17.907	18.8828	19.1374	19.1984	19.3132	18.8	18.3438	17.8991	18.1491	19.6515	19.2048	20.1081	20.5383	18.5422	18.9244	19.6877	19.3228	19.9812	19.9082	19.3434	19.0126	NA	NA
ALDOA_HUMAN	ELSDIAHR	2	17.84	-0.037	-0.09	0.92728	0.01	0.92728	16.183	NA	19.1591	19.0776	NA	16.417	NA	17.1174	17.7606	17.9877	17.8538	18.7019	17.8395	18.0715	18.0079	18.3884	NA	NA	17.7122	17.4232	17.4713	17.8826	17.4449	17.5702	NA	NA	17.6886	NA	18.9372	18.7704	NA	NA	17.9899	17.7593	18.4571	18.4978	NA	18.0693	NA	15.3084
ALDOA_HUMAN	FSHEEIAMATVTALR	3	19.29	-0.293	-0.76	0.45075	0.58	0.45075	17.6678	17.7898	20.9832	20.7036	18.131	17.8012	NA	18.6627	18.865	19.7323	20.1191	20.6079	19.4254	19.7535	19.6457	19.5969	18.1764	17.7607	19.1154	19.2279	19.7899	19.0247	19.5418	18.7128	18.472	18.663	20.5556	20.0757	20.7891	20.5218	18.658	19.139	20.1023	19.4758	20.0969	20.5895	19.5346	19.2823	18.0913	17.2719
ALDOA_HUMAN	GILAADESTGSIAK	2	19.65	-0.013	-0.03	0.97567	0	0.97567	NA	NA	20.4983	21.362	18.6177	NA	19.0003	NA	18.935	19.8137	19.9594	20.8604	19.2739	20.1476	19.8695	18.996	18.47	19.5982	19.0419	19.2657	19.6581	19.6879	19.7813	19.5713	NA	18.5745	20.7399	20.3276	20.2028	20.6002	18.7772	18.9158	19.8692	19.4896	20.9966	20.6092	20.0266	19.2173	NA	17.3474
ALDOA_HUMAN	IGEHTPSALAIMENANVLAR	3	20.55	-0.164	-0.5	0.61717	0.25	0.61717	19.9252	NA	21.2541	21.829	19.5413	19.1669	20.2538	NA	20.7959	21.1036	20.872	21.4182	20.746	20.8363	NA	NA	19.3153	19.3146	20.8298	20.7601	21.6677	NA	20.5605	20.4404	20.5632	20.3366	20.0639	NA	22.0512	21.4415	20.3898	20.1277	21.2063	20.8393	20.447	20.9676	20.3578	20.5405	19.6223	19.226
ALDOA_HUMAN	KELSDIAHR	2	17.7	-0.527	-1.22	0.23041	1.48	0.23041	15.4766	NA	19.797	19.5349	15.6928	NA	17.6783	17.4428	17.8341	17.8011	17.8069	18.6395	17.2158	17.8253	16.9698	17.7101	16.5291	16.0449	17.2521	17.3019	NA	17.7245	NA	16.6465	16.7022	NA	18.9025	18.2051	18.5114	18.5444	NA	NA	17.5235	17.6927	19.2938	18.7101	17.871	17.6685	NA	NA
ALDOA_HUMAN	QLLLTADDR	2	18.61	-0.197	-0.57	0.57454	0.32	0.57454	17.4909	16.8841	NA	19.7524	17.9291	17.9914	18.1255	NA	18.6348	18.9966	18.8327	19.6662	NA	18.6201	18.6415	18.8872	18.177	18.6261	18.5908	19.0413	19.4162	19.4148	19.1997	NA	17.7924	18.4553	NA	NA	19.6245	19.1965	18.16	NA	18.8953	18.9357	19.7821	NA	18.9519	18.3806	17.1689	17.3057
ALDOC_HUMAN	ALQASALNAWR	2	18.73	-0.47	-0.74	0.46698	0.54	0.46698	17.1675	NA	20.6904	19.5515	18.1281	NA	NA	17.9081	NA	NA	19.5869	18.3152	NA	NA	18.5844	18.3928	17.1089	NA	18.1547	NA	18.5898	18.7673	NA	NA	17.8482	NA	19.132	NA	18.8317	19.1425	NA	NA	19.5231	18.5168	20.5746	19.7283	20.672	17.8154	16.7745	NA
ALDOC_HUMAN	DNAGAATEEFIK	2	19.2	-0.055	-0.14	0.88889	0.02	0.88889	18.1526	18.2153	NA	20.6259	17.9594	18.5759	NA	18.5133	NA	19.6806	19.57	20.4878	19.8674	19.7876	19.8329	19.2616	18.3198	18.7577	19.306	19.3597	19.5707	19.437	19.6518	18.7414	18.6315	17.9111	20.3826	19.9412	NA	NA	19.025	19.7179	20.1593	NA	NA	20.1899	NA	19.4208	17.4766	17.7191
ALDOC_HUMAN	GILAADESVGSMAK	2	19.53	-0.269	-0.83	0.40937	0.69	0.40937	19.0509	18.8678	NA	21.4633	19.0511	18.7336	18.6943	18.9594	18.5669	NA	20.2164	20.4656	19.3834	19.4551	19.3894	20.0162	18.6891	18.88	18.896	19.6721	20.0592	20.2224	19.712	19.7822	18.9541	19.5639	20.4913	19.9273	20.5679	20.1537	19.1827	18.9358	20.2275	19.6742	20.3313	20.3596	19.6832	19.488	18.0584	18.2539
ALDOC_HUMAN	GVVPLAGTDGETTTQGLDGLSER	3	19.6	-0.338	-0.76	0.454	0.58	0.454	18.9146	18.1878	NA	NA	19.4873	18.7334	NA	19.738	19.905	20.0621	NA	NA	NA	19.7394	19.48	20.4224	19.1166	19.5971	19.5709	20.2106	20.2252	NA	20.2434	20.5056	19.5366	19.2832	21.0208	NA	NA	NA	NA	NA	NA	19.9819	NA	NA	NA	NA	18.7755	17.9976
ALDOC_HUMAN	KELSDIALR	2	18.86	0.066	0.14	0.88734	0.02	0.88734	NA	NA	19.6726	20.1987	NA	NA	NA	NA	NA	18.1208	NA	19.6377	18.5996	NA	18.3475	NA	NA	NA	NA	18.4354	NA	NA	NA	NA	NA	NA	18.4181	18.7796	NA	19.5537	17.7142	18.3842	19.1973	NA	18.9669	19.5706	NA	18.1862	NA	NA
ALDOC_HUMAN	RAEVN(de)GLAAQGK	2	NA	NA	NA	NA	NA	NA	NA	NA	NA	NA	NA	NA	NA	NA	NA	NA	NA	NA	NA	NA	NA	NA	NA	NA	NA	NA	NA	NA	NA	NA	NA	NA	NA	NA	NA	NA	NA	NA	NA	NA	NA	NA	NA	NA	NA	NA
ALDOC_HUMAN	RLSQIGVENTEENRR	3	18.16	-0.324	-0.9	0.37115	0.82	0.37115	16.345	16.7708	19.1721	NA	17.6321	17.0564	18.6976	17.9501	18.3862	18.1782	18.4897	19.3302	18.3702	18.8062	18.6771	18.0566	17.442	16.6779	17.9903	17.7347	18.0733	18.3316	19.0034	18.0922	17.077	17.6693	19.0635	18.9019	19.1945	18.9985	17.7403	17.7586	18.528	18.5671	NA	18.8649	NA	17.871	NA	NA
ALDOC_HUMAN	TPSALAILENANVLAR	2	20.43	-0.383	-0.85	0.39914	0.72	0.39914	19.4677	18.3005	22.5825	22.3343	19.325	19.168	19.1732	19.3064	20.6727	20.9631	20.8683	22.0875	20.9286	21.0308	20.8099	20.9191	18.4949	18.3391	20.2127	19.9216	20.4836	20.4156	20.6853	19.96	18.3885	18.6856	19.1302	19.1812	22.3128	21.8976	20.1473	20.6139	21.6908	21.2711	22.2915	21.9901	21.178	20.9881	NA	NA
ALDOC_HUMAN	VDKGVVPLAGTDGETTTQGLDGLSER	3	19.19	-0.646	-1.21	0.23694	1.46	0.23694	NA	NA	20.1769	20.5575	NA	NA	18.0797	NA	18.1751	19.5378	NA	19.8645	18.9036	NA	18.7035	18.2116	17.2886	NA	NA	18.9818	NA	NA	NA	NA	NA	NA	NA	NA	20.0106	19.8445	NA	NA	19.5629	19.1006	20.2254	19.8026	18.8211	18.7201	NA	NA
ALDOC_HUMAN	YTPEEIAMATVTALR	3	19.14	-0.432	-1.12	0.27014	1.25	0.27014	18.3604	17.935	20.3782	20.3206	17.4843	17.7761	18.8483	17.9935	19.2263	19.3213	19.7696	20.2289	19.7318	19.6598	20.1345	19.7935	17.0478	16.6041	19.368	18.7628	19.8356	19.7391	19.6441	18.6735	18.559	18.9437	19.5725	NA	20.9157	20.2587	18.9462	18.8706	20.4288	19.8927	19.9032	19.242	19.4481	19.653	17.9181	17.3981
ALS_HUMAN	DLHFLEELQLGHNR	3	19.57	-0.245	-0.23	0.82169	0.05	0.82169	NA	NA	NA	NA	NA	NA	NA	NA	NA	NA	NA	19.3765	NA	NA	NA	NA	NA	NA	NA	NA	NA	NA	NA	NA	NA	NA	20.7195	20.1024	NA	NA	18.9634	18.6998	NA	NA	NA	NA	NA	NA	NA	NA
ALS_HUMAN	LAYLQPALFSGLAELR	3	17.93	-0.876	-2.17	0.03704	4.7	0.03704	16.6695	15.9196	NA	NA	NA	16.1707	NA	NA	18.014	17.8042	19.0177	18.7297	18.0424	18.3198	16.8055	17.0605	NA	NA	17.3755	17.5224	17.7878	17.6335	17.8656	17.8532	NA	NA	20.2314	20.3433	18.2427	NA	18.8354	18.6585	17.4627	17.2921	18.5521	18.3602	NA	17.6116	NA	NA
ALS_HUMAN	LEYLLLSR	2	19.64	-1.334	-1.95	0.0666	3.82	0.0666	NA	NA	NA	NA	18.5147	NA	NA	NA	NA	NA	20.1439	20.0064	NA	NA	NA	NA	NA	17.4041	NA	NA	19.9412	19.4834	NA	NA	NA	NA	21.008	20.8265	NA	NA	19.6306	19.4035	NA	NA	NA	NA	NA	NA	NA	NA
ALS_HUMAN	LHSLHLEGSCLGR	3	18.21	-0.339	-0.56	0.58304	0.31	0.58304	NA	NA	NA	NA	17.0849	17.341	NA	NA	NA	NA	19.5178	19.2836	18.2642	18.7766	17.6672	18.3104	16.972	16.4896	NA	NA	NA	NA	NA	NA	NA	16.8981	20.5256	19.2351	NA	NA	18.4828	18.8873	18.5442	17.8667	NA	NA	NA	17.6774	NA	NA
ALS_HUMAN	NLIAAVAPGAFLGLK	2	18.63	-0.578	-1.26	0.21325	1.6	0.21325	17.4941	17.4093	19.1761	NA	NA	17.6172	NA	NA	18.7917	18.6356	20.4804	20.346	19.5089	19.0685	17.8669	18.209	16.2478	16.3513	17.7759	17.5488	19.075	18.9148	18.9182	18.6649	17.7575	NA	20.1458	21.839	19.0857	18.1302	20.1383	19.9036	18.8982	18.1461	19.4481	18.4809	18.594	18.7757	17.2969	17.2429
ALS_HUMAN	SFEGLGQLEVLTLDHNQLQEVK	3	19.44	-0.944	-1.21	0.24261	1.47	0.24261	NA	NA	NA	NA	18.5184	NA	NA	NA	19.1675	19.1054	NA	20.9585	NA	NA	NA	18.8936	NA	NA	NA	18.5634	NA	NA	19.1087	NA	NA	NA	21.204	NA	NA	NA	NA	NA	NA	NA	NA	NA	NA	NA	NA	NA
ALS_HUMAN	SLALGTFAHTPALASLGLSNNR	3	18.91	-1.349	-2.27	0.03213	5.15	0.03213	17.2404	17.4112	NA	NA	18.4689	17.7361	NA	NA	NA	NA	20.2538	19.619	NA	NA	18.9496	18.8351	17.3517	17.2662	18.6573	NA	19.7259	NA	NA	NA	NA	NA	21.5424	21.489	NA	NA	19.4525	19.5564	NA	NA	NA	NA	NA	17.9368	NA	NA
ALS_HUMAN	TFTPQPPGLER	2	18.16	-1.496	-2.84	0.00953	8.08	0.00953	NA	16.2281	NA	NA	NA	17.5921	NA	NA	NA	NA	18.3176	NA	17.7739	NA	18.1674	NA	16.2154	NA	NA	17.3549	18.6598	17.838	NA	18.2425	NA	NA	19.8309	20.1926	NA	NA	18.9455	18.9218	NA	NA	NA	NA	NA	NA	NA	NA
ALS_HUMAN	VAGLLEDTFPGLLGLR	2	18.08	-0.445	-0.89	0.3813	0.79	0.3813	16.2789	NA	NA	NA	16.6777	16.6775	NA	NA	17.9529	18.2566	19.3954	19.8054	18.4602	18.397	NA	NA	NA	NA	17.1991	16.9782	NA	17.93	18.2489	17.7926	17.074	17.5074	20.6491	20.5699	NA	NA	19.0291	19.1232	17.3969	NA	NA	NA	17.5084	18.1956	16.9213	NA
AMBP_HUMAN	AFIQLWAFDAVK	2	21.94	-1.073	-2.6	0.01229	6.78	0.01229	20.9178	20.0307	23.1259	22.9392	NA	19.8484	21.7877	21.344	21.6172	22.0153	22.932	22.9387	22.6868	22.5085	21.9821	21.9361	18.6958	17.7603	21.0032	20.994	22.3212	21.9455	22.4775	22.2707	22.6416	22.2801	24.3881	23.8107	22.474	22.2822	22.8464	22.8376	22.1306	21.6675	23.0149	22.5677	22.282	22.1004	21.0542	21.2706
AMBP_HUMAN	CVLFPYGGCQGN(de)GNK	2	NA	NA	NA	NA	NA	NA	NA	NA	NA	NA	NA	NA	NA	NA	NA	NA	NA	NA	NA	NA	NA	NA	NA	NA	NA	NA	NA	NA	NA	NA	NA	NA	NA	NA	NA	NA	NA	NA	NA	NA	NA	NA	NA	NA	NA	NA
AMBP_HUMAN	ECLQTCR	2	19.1	-0.43	-0.88	0.38479	0.77	0.38479	NA	16.5951	20.517	20.5903	18.278	17.7606	19.5441	18.2962	19.0502	19.3552	19.9404	20.9303	NA	19.6403	19.1393	18.3044	18.0088	18.1007	19.1093	18.1478	18.6599	19.0742	20.1463	18.9672	18.783	18.2902	21.9514	21.4846	NA	19.5963	19.9597	NA	18.8368	18.9583	20.1859	NA	19.459	18.7252	17.4202	16.56
AMBP_HUMAN	ETLLQDFR	2	22.69	-0.683	-2.01	0.05098	4.02	0.05098	21.6162	21.4685	NA	23.6786	21.5886	21.4172	22.7782	22.547	21.5752	22.0022	23.0841	23.5136	22.7145	22.8074	21.9804	22.7969	23.0646	21.8641	21.9248	21.8016	22.3733	22.2785	23.2244	23.0408	23.3537	23.2168	NA	NA	23.6286	23.3939	23.887	23.3823	22.4611	21.7094	23.7548	23.5845	23.093	23.9789	22.4831	22.3258
AMBP_HUMAN	EYCGVPGDGDEELLR	2	22.41	-0.462	-1.29	0.20225	1.67	0.20225	20.9948	20.6618	22.6047	23.0427	21.4066	21.0357	22.971	22.013	21.9485	22.4998	23.0908	23.4953	22.3541	22.9039	22.7571	21.8435	21.3043	21.5499	22.9517	22.2456	22.3431	23.3137	22.8337	22.618	22.7608	22.5596	24.4135	24.324	22.324	22.7453	23.3425	23.3279	22.0592	21.6633	23.0834	22.9898	22.057	21.9613	20.9818	21.2171
AMBP_HUMAN	GECVPGEQEPEPILIPR	2	22.28	-0.679	-1.98	0.05365	3.91	0.05365	21.3005	21.0769	22.9992	23.7474	21.1963	21.3202	22.4471	22.8319	20.8724	21.867	21.8014	22.7623	21.7556	23.268	21.2262	21.5547	21.2961	21.6295	21.7387	22.0868	22.309	21.9875	22.9424	22.7741	23.2113	23.006	23.9073	23.7236	22.4196	22.2878	22.5245	22.3281	21.8049	21.9594	23.0409	22.9367	22.2732	22.694	21.9173	22.3045
AMBP_HUMAN	GVCEETSGAYEK	2	18.95	-1.536	-1.8	0.09591	3.23	0.09591	NA	NA	NA	NA	NA	18.3072	NA	NA	18.3227	NA	NA	NA	NA	NA	18.3794	NA	NA	NA	NA	NA	NA	NA	NA	NA	NA	NA	21.2421	NA	NA	NA	NA	NA	NA	NA	NA	NA	18.5031	NA	NA	NA
AMBP_HUMAN	KEDSCQLGYSAGPCMGMTSR	2	21.58	-0.541	-1.61	0.11495	2.58	0.11495	20.612	20.0062	22.5519	22.8813	20.3962	20.3848	21.7139	21.6882	21.163	21.0666	22.2664	22.654	21.2483	21.4447	20.8043	20.9388	20.6472	20.6368	21.3288	21.8368	21.7198	21.9191	22.5601	22.3828	22.0354	22.1938	23.6696	24.0293	21.5777	21.7118	22.0383	21.8997	21.4829	20.3541	21.9333	22.2998	21.2891	20.6954	20.6777	20.6288
AMBP_HUMAN	KGVCEETSGAYEK	2	18.52	-0.95	-2.07	0.04445	4.28	0.04445	15.1642	NA	19.958	20.1242	16.8759	16.7116	19.2181	18.3791	17.3981	17.8003	18.85	19.3211	18.3818	18.3119	17.7014	17.2638	17.4477	18.4553	17.9983	18.0181	17.4546	NA	18.9207	19.2849	18.5171	NA	21.8277	21.2422	19.0819	19.0838	19.8779	19.0051	17.6573	17.7143	19.0799	19.8406	19.2925	18.5563	17.2913	18.0261
AMBP_HUMAN	TVAACNLPIVR	2	23.41	-0.603	-1.93	0.05894	3.74	0.05894	22.0619	22.001	24.0663	24.4578	22.4344	22.2346	23.1531	23.1414	22.6159	22.9484	23.9792	24.3479	23.196	23.7699	22.7506	23.014	22.5722	22.9599	22.8637	23.5239	23.7664	23.9066	23.9243	23.9589	23.9532	23.7243	25.6367	25.4955	23.5309	23.5749	23.7234	23.951	22.9451	22.755	24.1938	24.2238	23.6411	23.0141	22.0366	22.1989
AMBP_HUMAN	VVAQGVGIPEDSIFTMADR	2	22.82	-0.783	-2	0.05152	3.99	0.05152	21.7788	21.7763	24.4028	24.5346	21.4717	21.3683	23.0212	21.563	21.6216	22.3397	23.7395	23.495	22.8072	22.84	21.8852	21.9972	21.6885	21.5817	22.2243	22.3584	22.5674	22.2229	23.1944	21.6642	23.7123	23.4961	25.6248	25.1675	23.7415	23.578	23.2256	23.3061	22.5402	22.269	22.8759	23.6514	23.1312	22.9034	22.5453	22.735
AMBP_HUMAN	WYNLAIGSTCPWLK	2	19.23	-0.326	-0.5	0.6248	0.25	0.6248	NA	NA	19.9478	20.4502	NA	NA	NA	NA	NA	NA	19.0329	19.227	NA	NA	NA	NA	NA	NA	17.0048	NA	NA	NA	18.6064	NA	NA	NA	20.5267	21.1626	20.0308	19.5345	18.915	18.7834	NA	18.1929	20.2515	NA	18.231	19.0729	NA	17.9725
AMD_HUMAN	AGIEVQEIK	2	20.19	-0.036	-0.1	0.92385	0.01	0.92385	18.3139	NA	22.0161	21.8606	19.2848	NA	20.4132	19.4249	20.321	20.5912	20.7164	21.1134	20.2017	20.4624	20.3531	19.6049	19.4525	NA	19.9987	19.9449	19.7796	19.6636	19.8877	19.2157	19.8155	NA	20.3751	20.2101	20.9458	20.8182	19.5859	19.8224	20.8272	20.278	21.9543	21.9643	20.7683	19.9416	18.4234	18.3347
AMD_HUMAN	ANILYAWAR	2	19.21	-0.205	-0.44	0.66065	0.2	0.66065	NA	17.4881	21.1831	21.1339	18.2298	17.5494	NA	19.205	19.0783	18.7478	NA	19.6496	NA	19.7206	19.0691	NA	17.8528	18.2044	NA	NA	19.3573	18.7318	NA	18.0216	19.3454	18.5695	NA	NA	19.8222	19.9943	NA	NA	20.2427	19.8156	20.9519	21.1223	19.3246	18.7825	17.3941	NA
AMD_HUMAN	DGNYWVTDVALHQVFK	3	19.75	-0.599	-1.42	0.1634	2	0.1634	18.2645	18.4146	21.8301	20.5702	18.3554	18.2119	19.3501	18.4531	18.9649	20.3268	20.6279	NA	20.6958	20.2973	20.3113	19.6166	17.933	17.3698	19.9858	19.358	19.6203	19.5666	19.8888	19.0635	19.595	19.2005	20.229	20.2876	21.3661	20.7336	19.8115	19.8319	21.2456	20.2753	21.2377	21.2154	19.8876	20.1827	19.0881	18.9808
AMD_HUMAN	EDVVHVHK	2	17.04	-0.248	-0.6	0.55426	0.35	0.55426	15.538	15.304	19.8386	19.7153	15.6316	15.0758	17.4641	16.8362	17.1157	17.2335	17.5371	18.4399	17.1869	17.6378	16.7196	16.4303	15.8137	15.8984	16.6745	16.1992	16.9011	17.7149	16.5124	16.3964	16.297	16.1326	18.3346	17.7684	18.1219	18.0742	17.0123	16.5694	17.544	17.2994	18.9894	18.5248	17.6353	17.1283	15.1478	15.1407
AMD_HUMAN	EEEEVLDQGDFYSLLSK	2	18.84	-0.523	-1	0.32434	1	0.32434	18.2666	17.6368	20.0554	21.3117	NA	17.6516	18.7173	18.4412	18.6764	NA	NA	NA	NA	18.7939	19.0567	18.3599	17.8811	17.6062	18.7614	NA	19.0765	18.8731	NA	NA	NA	NA	NA	NA	NA	19.2318	NA	NA	19.7844	NA	20.9282	19.7075	19.5991	18.3791	17.5159	17.7911
AMD_HUMAN	EGPVLILGR	2	21.4	-0.344	-1.07	0.29143	1.14	0.29143	20.1665	19.9332	23.3052	22.9019	20.3384	20.2239	21.1563	20.8262	21.4289	21.5535	21.9562	21.766	21.6029	21.8027	20.9886	20.8476	20.7358	20.7094	21.2295	21.0885	21.5014	21.3779	21.4364	20.9423	21.0592	20.7797	21.7958	20.9362	22.5612	22.4879	21.4202	21.0737	22.3061	21.7339	23.1373	22.9573	22.0523	21.7683	20.0264	20.0923
AMD_HUMAN	GDHVWDGNSFDSK	2	20.52	-0.118	-0.26	0.79888	0.07	0.79888	18.8826	18.0337	21.972	22.2676	19.1505	18.2931	20.893	20.1798	21.0198	21.041	21.3666	21.4491	21.281	21.071	20.9699	20.5445	19.8372	18.7091	20.7395	20.7394	19.5558	NA	NA	19.4442	20.4139	18.8441	21.211	20.9805	21.5468	21.3951	19.6452	20.6729	21.9081	20.915	22.0094	22.2513	21.066	21.2354	19.2747	19.026
AMD_HUMAN	GSGGLNLGNFFASR	2	19.26	-0.197	-0.57	0.56954	0.33	0.56954	17.8023	17.8264	20.72	20.9454	18.3384	18.6434	18.6362	18.9784	18.9684	19.5853	19.7499	20.4296	19.7463	19.3707	18.8802	19.0829	18.2589	18.4637	NA	19.2166	18.1918	18.4912	NA	NA	18.3165	18.9393	19.4554	19.9539	20.0607	20.3343	19.0454	19.1208	19.8186	19.4444	20.6834	20.7102	19.3641	19.4393	18.2603	NA
AMD_HUMAN	HAVSFMTCTQNVAPDMFR	3	18.92	0.134	0.23	0.8211	0.05	0.8211	17.8223	NA	20.7059	21.0437	17.3648	NA	NA	NA	18.7338	18.8164	NA	NA	NA	NA	19.1991	NA	NA	NA	NA	NA	18.8308	NA	NA	NA	NA	NA	NA	NA	NA	NA	NA	18.4551	NA	19.599	NA	19.8813	18.0189	NA	17.5117	NA
AMD_HUMAN	IPLLQQPK	2	18.04	-0.333	-0.93	0.36289	0.86	0.36289	17.2234	17.1237	NA	NA	17.5857	17.8256	18.3702	17.9292	18.1439	18.6766	NA	NA	NA	NA	18.1702	18.1859	NA	17.738	18.0267	NA	NA	18.6683	NA	18.0963	NA	17.8918	NA	NA	NA	18.633	NA	NA	19.0969	18.8167	NA	NA	NA	NA	17.3121	17.2069
AMD_HUMAN	IPVDEEAFVIDFKPR	3	21.77	-0.377	-1.14	0.25919	1.3	0.25919	20.6348	20.503	23.526	23.3917	20.7879	20.5544	22.1207	21.4568	21.8507	22.2242	22.4269	22.5671	21.6402	21.857	21.6299	21.624	20.1114	19.62	21.8158	21.1912	22.2052	21.7163	21.7012	21.4821	21.4616	21.6749	21.975	22.0044	22.9484	22.7863	21.7851	21.7162	22.6167	22.0981	23.2689	23.1862	21.4452	21.8532	20.6015	20.5493
AMD_HUMAN	IVQFSPSGK	2	20.77	-0.217	-0.63	0.53447	0.39	0.53447	19.0754	18.9905	22.3725	22.689	20.0539	19.7181	20.7833	20.0789	20.7745	21.1393	21.3099	21.3355	21.0495	21.3459	20.6284	20.5725	20.1193	NA	20.5419	20.7432	20.9047	20.6528	20.6073	19.9419	20.3441	20.7296	21.216	20.8391	21.8224	21.7916	19.9947	20.8312	21.5187	21.0073	NA	22.3738	21.2383	21.0663	19.7248	19.2119
AMD_HUMAN	MENKPTSSELQK	2	16.86	0.11	0.24	0.81269	0.06	0.81269	16.4854	14.9627	18.6477	18.2477	16.1208	15.2624	16.8	17.1294	17.0104	17.7583	17.5734	17.2191	16.3136	16.6343	16.8243	16.5213	16.699	16.1259	17.0645	17.0647	17.0589	16.9423	16.3815	16.283	15.7857	NA	NA	NA	17.9261	18.0944	16.5131	16.2392	17.3807	17.6855	17.9537	17.5922	18.2545	16.4496	NA	13.8846
AMD_HUMAN	N(de)GQWTLIGR	2	NA	NA	NA	NA	NA	NA	NA	NA	NA	NA	NA	NA	NA	NA	NA	NA	NA	NA	NA	NA	NA	NA	NA	NA	NA	NA	NA	NA	NA	NA	NA	NA	NA	NA	NA	NA	NA	NA	NA	NA	NA	NA	NA	NA	NA	NA
AMD_HUMAN	NLFYLPHGLSIDK	2	20.98	-0.474	-1.02	0.31275	1.04	0.31275	19.7834	NA	22.8388	23.0458	19.242	17.0661	20.5326	20.5922	20.6872	21.4058	21.6491	21.9134	21.0527	21.2082	20.7117	20.8498	NA	19.4172	20.6086	21.0628	20.431	20.8438	NA	NA	20.2678	20.0816	20.8514	20.789	21.9898	22.1199	20.96	20.6693	21.8421	21.5905	22.9674	22.658	21.4263	21.2163	19.7596	NA
AMD_HUMAN	NNLVIFHR	2	20.1	-0.191	-0.53	0.59887	0.28	0.59887	19.5287	NA	21.8256	21.2366	18.9154	NA	20.6186	19.9146	20.1496	20.0534	19.6875	19.6384	20.218	20.3526	20.3812	19.7668	19.4107	NA	19.9366	19.8521	20.5547	NA	20.0038	19.0673	20.0524	NA	20.2975	19.1336	20.9449	20.7976	19.9781	19.4675	20.5565	20.4919	21.518	NA	21.1081	20.4977	18.6008	18.6969
AMD_HUMAN	QSPQLPQAFYPVGHPVDVSFGDLLAAR	3	19.38	-0.708	-1.41	0.16512	1.99	0.16512	18.2732	17.5123	22.3721	21.6152	17.6046	17.5242	20.0019	19.0288	19.3254	19.5627	20.0186	20.1743	19.6427	19.7508	19.1417	18.733	16.5094	15.9438	18.9782	18.6787	NA	19.4382	19.1101	NA	NA	18.3734	NA	20.1236	21.0214	20.7381	19.6863	19.6032	21.1304	19.4157	21.8893	21.7087	19.4952	19.661	17.984	17.7504
AMD_HUMAN	REEEEVLDQGDFYSLLSK	3	20.96	-0.106	-0.32	0.74748	0.1	0.74748	20.0646	20.0656	22.7289	23.2148	20.0815	20.0952	20.9457	20.9619	21.0857	21.4181	21.6202	21.9755	20.8491	21.3169	20.8215	20.3082	19.594	19.6127	20.7878	20.521	21.043	21.1385	20.5115	20.0883	20.3666	20.4555	21.6678	21.6145	21.8387	21.6854	21.0594	20.5515	21.2507	21.1901	22.7043	22.6684	20.565	20.5723	19.6526	19.5624
AMD_HUMAN	SDMVMMHEHHK	3	17.1	-0.075	-0.15	0.88054	0.02	0.88054	NA	NA	18.8007	19.2693	NA	NA	17.2409	NA	16.8586	NA	NA	17.8582	NA	15.8976	16.6517	16.6174	15.4132	NA	16.8725	16.6578	17.0499	16.4546	NA	16.0177	NA	NA	NA	17.8377	18.0141	17.6621	NA	NA	NA	17.077	18.6173	NA	17.5074	NA	14.7659	NA
AMD_HUMAN	TIPPEANIPIPVK	2	20.06	0.082	0.21	0.83354	0.04	0.83354	18.8508	NA	22.4163	22.6212	19.1983	NA	20.0541	20.0859	20.1643	20.523	21.0849	NA	20.421	NA	19.3626	19.677	19.071	NA	19.7481	19.6678	20.43	NA	19.3623	19.6333	19.6225	NA	NA	20.8117	NA	NA	20.4427	NA	NA	20.5745	NA	NA	20.1454	20.2768	18.5852	18.8251
AN20B_HUMAN	TQQ(de)Q(de)TQ(de)EMKEM(ox)YQ(de)NAEAK	3	NA	NA	NA	NA	NA	NA	NA	NA	NA	NA	NA	NA	NA	NA	NA	NA	NA	NA	NA	NA	NA	NA	NA	NA	NA	NA	NA	NA	NA	NA	NA	NA	NA	NA	NA	NA	NA	NA	NA	NA	NA	NA	NA	NA	NA	NA
AN32B_HUMAN	LPN(de)LTHLN(de)LSGN(de)K	2	NA	NA	NA	NA	NA	NA	NA	NA	NA	NA	NA	NA	NA	NA	NA	NA	NA	NA	NA	NA	NA	NA	NA	NA	NA	NA	NA	NA	NA	NA	NA	NA	NA	NA	NA	NA	NA	NA	NA	NA	NA	NA	NA	NA	NA	NA
ANFC_HUMAN	TPPAEELAEPQAAGGGQK	2	19.1	0.015	0.03	0.97918	0	0.97918	NA	17.4514	21.1225	20.6884	17.7724	NA	18.5889	18.072	19.3633	19.7767	20.325	20.5981	19.4819	18.6807	19.5131	17.8681	17.6394	17.9543	19.1222	19.227	17.8427	17.6054	NA	17.9765	NA	NA	20.6584	19.3846	19.826	18.715	17.5434	NA	20.2844	19.5537	21.458	19.8092	20.4012	18.4161	17.5466	NA
ANGI_HUMAN	NVVVACEN(de)GLPVHLDQSIFR	3	NA	NA	NA	NA	NA	NA	NA	NA	NA	NA	NA	NA	NA	NA	NA	NA	NA	NA	NA	NA	NA	NA	NA	NA	NA	NA	NA	NA	NA	NA	NA	NA	NA	NA	NA	NA	NA	NA	NA	NA	NA	NA	NA	NA	NA	NA
ANGI_HUMAN	SSFQVTTCK	2	18.14	-0.269	-0.73	0.46939	0.53	0.46939	16.7592	NA	NA	17.9989	17.7788	17.3596	19.2891	18.0786	17.7358	18.4379	18.1452	18.715	18.066	18.8686	17.7804	17.2555	17.3926	17.3255	18.5285	18.2143	NA	17.8209	19.0964	18.4185	18.4201	17.964	18.8784	19.5175	18.4978	NA	18.5054	18.9559	NA	17.1885	NA	NA	18.2633	17.9468	17.1337	NA
ANGT_HUMAN	AAMVGMLANFLGFR	3	18.92	-0.192	-0.39	0.70119	0.15	0.70119	18.519	17.5774	21.6959	21.4044	16.8388	16.4297	18.5033	18.6939	19.0624	19.0088	18.2159	19.1898	19.2418	19.5733	19.5667	19.9023	NA	NA	17.1649	NA	17.9586	17.4873	19.0106	18.0154	19.1863	18.7981	19.7894	19.9304	20.6408	20.3883	18.6074	19.1022	19.3367	17.788	20.7049	20.0149	19.478	19.6762	17.1284	16.4433
ANGT_HUMAN	ADSQAQLLLSTVVGVFTAPGLHLK	2	24.48	-0.413	-0.26	0.79864	0.07	0.79864	25.7214	18.4274	26.4267	28.2401	23.3052	24.6789	24.7582	24.3621	26.4573	22.9392	27.0159	21.1875	20.7152	24.993	24.1837	24.7116	23.3809	21.5287	26.2686	26.3227	NA	NA	26.2582	20.1029	25.6821	25.7058	23.2203	27.4384	20.8531	26.6975	24.2529	25.0537	20.7344	21.7239	26.1351	27.6343	26.5309	25.0319	25.7644	25.6684
ANGT_HUMAN	ALQDQLVLVAAK	2	26.18	-0.216	-0.77	0.44386	0.6	0.44386	25.3061	25.2233	27.4254	27.8278	25.3384	25.5076	26.0948	25.8826	25.9204	26.4109	26.3978	27.0104	25.9919	26.4216	25.7449	25.5953	25.2498	25.6185	26.1485	26.2914	25.8855	26.0472	26.2871	25.9471	26.0343	25.6854	27.3618	26.9711	26.8464	26.8399	26.2207	26.3211	26.1865	26.1902	27.2255	27.0786	26.0153	26.1156	25.0547	25.4093
ANGT_HUMAN	ANAGKPKDPTFIPAPIQAK	2	23.35	-0.133	-0.34	0.73675	0.11	0.73675	23.1838	21.4911	24.0338	24.6573	23.3468	22.553	23.8056	24.2597	22.7497	23.0637	23.7176	24.0891	22.5362	22.9152	22.5834	23.0435	23.3601	23.2181	23.2948	23.7287	23.5247	24.0045	24.0824	23.8247	23.6292	22.0641	23.8992	24.3283	23.5747	23.9744	23.1452	23.3011	23.6354	22.7767	24.4369	24.4386	22.4795	23.0203	21.7177	22.4332
ANGT_HUMAN	DPTFIPAPIQAK	2	26.03	-0.124	-0.52	0.60627	0.27	0.60627	25.4343	25.2893	27.3622	27.0593	25.5691	25.3855	26.0607	25.9637	25.5518	25.9554	26.5647	26.5123	25.676	25.9942	25.6793	25.7349	25.5124	25.6623	26.0813	26.3973	25.9431	25.9407	26.0035	25.9274	25.6961	25.7605	26.5761	26.6089	26.6211	26.2209	25.9988	25.9447	26.1162	25.9458	27.1434	27.16	25.9152	25.8955	25.1925	25.3221
ANGT_HUMAN	FMQAVTGWK	2	25.43	-0.392	-1.35	0.18337	1.82	0.18337	24.7843	24.2839	26.8189	27.0187	24.2669	24.4499	25.4679	25.0647	25.1057	25.2278	25.9678	26.4911	25.0536	25.2501	24.9427	24.8569	24.4385	24.4079	25.2895	25.4049	25.3491	25.3795	25.6782	25.4211	25.2067	25.2948	26.7945	26.3212	26.1842	26.0679	25.3379	25.1622	25.8681	25.2973	26.7591	26.469	25.5126	25.3625	24.5205	24.4359
ANGT_HUMAN	LDAHKVLSALQAVQGLLVAQGR	3	20.99	-0.475	-1.15	0.25636	1.32	0.25636	20.4103	19.6087	22.2294	22.5679	19.2475	19.6594	20.6968	20.3301	20.3303	20.6272	21.7234	21.9593	21.7386	21.663	21.7791	20.9781	16.8867	NA	21.7211	21.5065	20.5321	20.5116	21.0234	20.3339	20.5993	20.593	21.504	21.3355	21.8002	21.5025	21.3046	21.067	21.6612	20.814	22.5546	22.386	21.0225	21.3653	20.5053	20.3745
ANGT_HUMAN	LDTEDKLR	2	22.63	-0.228	-0.68	0.49752	0.47	0.49752	20.9843	21.2574	24.5959	24.5994	21.6853	21.4771	23.0184	22.7571	22.5205	22.7224	22.732	23.5426	22.5346	22.8854	22.3899	22.182	21.6623	21.3959	22.5495	22.7908	22.0697	22.0569	22.8268	22.5852	21.9768	22.2736	24.012	23.435	23.4997	23.3015	22.6335	22.7035	22.7083	22.5985	24.1601	24.1562	22.9413	22.6117	21.0635	21.2242
ANGT_HUMAN	LQAILGVPWK	2	19.83	-0.287	-0.82	0.41688	0.67	0.41688	20.0453	19.3353	21.3728	21.6112	19.1278	18.7193	20.0786	19.685	19.5377	20.0576	20.3505	20.4865	19.5589	19.6319	20.1848	20.1807	17.6591	16.8221	19.6521	19.6024	20.0113	19.2726	20.1527	19.4253	19.6831	20.0458	20.491	19.9941	21.0623	20.9007	19.4211	19.5233	20.1514	19.9259	21.0502	20.9212	19.523	19.9507	19.0839	18.85
ANGT_HUMAN	PFLFAVYDQSATALHFLGR	3	18.6	-0.321	-0.66	0.51007	0.44	0.51007	17.7279	17.3354	21.4174	20.7026	17.6764	17.6312	18.5046	17.7905	18.5012	18.9482	19.8077	19.8339	18.5986	18.3541	19.302	18.3208	16.6851	15.7835	17.7153	NA	18.6698	17.5805	18.6687	17.9962	17.5972	17.6998	21.1476	20.4132	20.1559	19.3959	18.5311	18.0912	18.8324	17.2751	20.3294	19.6525	18.9898	18.7135	17.8638	17.3153
ANGT_HUMAN	PKDPTFIPAPIQAK	2	23.47	0.091	0.29	0.77028	0.09	0.77028	23.2079	22.891	24.5434	24.2556	22.7233	22.6252	24.2731	23.6887	23.2776	23.6759	24.3066	24.2037	23.392	23.4476	23.3781	23.1682	22.8771	22.8765	23.7848	23.7098	23.3414	22.9102	23.2314	22.811	22.8681	22.7617	24.4934	23.1972	24.3713	23.714	23.6007	23.444	24.1865	23.4042	24.3971	24.4112	22.9219	23.5278	22.5306	22.3711
ANGT_HUMAN	QPFVQGLALYTPVVLPR	2	25.1	-0.336	-1.14	0.25977	1.3	0.25977	24.5404	24.2476	26.2886	27.1088	24.1943	24.228	25.3649	24.9698	25.1347	25.5957	25.2299	25.4329	24.6987	24.6878	24.6128	24.7033	23.7594	23.5897	24.9721	25.1839	24.8364	24.6324	25.4278	25.021	24.6845	24.9149	26.0267	25.5974	25.5892	25.8869	24.8483	24.6967	25.5223	25.4363	26.2736	26.4928	25.4674	25.2967	24.1628	24.4566
ANGT_HUMAN	SLDFTELDVAAEK	2	26.69	-0.196	-0.7	0.48862	0.49	0.48862	26.0048	25.8542	28.0211	28.4089	25.8753	25.754	26.6256	26.4577	26.5005	26.7228	27.4925	27.3499	26.4116	26.7107	26.3396	26.242	25.6743	26.0505	26.5359	26.8965	26.396	26.4804	26.772	26.5639	26.3308	26.2285	27.7308	27.2164	27.5664	27.1281	26.5276	26.3681	26.9847	26.7102	28.1575	27.9329	26.7807	26.5684	25.7421	25.6714
ANGT_HUMAN	SLDFTELDVAAEKIDR	3	19.92	-0.265	-0.88	0.38085	0.78	0.38085	20.0267	19.5885	19.7602	20.3695	20.1622	20.1315	20.5233	20.6706	19.4326	20.0867	19.4042	20.114	19.1594	19.7132	19.7238	19.8841	18.7194	19.0058	19.9218	19.4689	20.1826	20.283	20.5236	19.7369	20.3739	20.1419	NA	NA	20.2578	20.8678	20.1646	19.8698	19.6761	19.5413	21.2555	21.1818	19.4745	19.2972	19.1936	19.0283
ANGT_HUMAN	TGCSLMGASVDSTLAFNTYVHFQGK	3	19.57	-1.333	-1.15	0.25989	1.32	0.25989	18.9084	18.6432	NA	16.7876	18.9731	18.3335	21.106	19.5303	NA	NA	NA	NA	15.3411	21.0688	21.2523	19.7569	17.6207	NA	20.137	19.6737	NA	NA	NA	NA	NA	NA	22.8818	21.5226	NA	NA	20.6458	21.0546	NA	18.9117	NA	NA	19.3495	NA	20.1048	19.0459
ANGT_HUMAN	VEGLTFQQNSLNWMK	2	24.23	-0.077	-0.24	0.80924	0.06	0.80924	23.9526	23.6482	24.8491	24.606	23.6438	23.4549	24.7588	24.5002	23.7324	24.1896	23.6875	24.4496	23.3921	24.5384	24.1629	24.9731	23.3578	23.462	25.2633	25.2843	25.0398	24.7566	24.7318	24.3753	24.6965	23.9543	24.1116	24.5854	24.5409	23.8734	24.8033	25.0584	23.6188	24.2192	24.3799	24.6372	23.2278	23.7062	23.7836	23.3534
ANGT_HUMAN	VGEVLNSIFFELEADER	3	18.08	-0.35	-0.67	0.50756	0.45	0.50756	17.0071	16.8733	19.7426	NA	16.1189	15.878	18.5577	17.9761	NA	17.4987	18.8888	18.3887	16.5734	18.8402	18.8139	NA	NA	NA	18.8403	NA	17.7797	NA	18.8737	NA	17.9029	NA	19.797	NA	18.0691	NA	NA	17.1928	18.6622	NA	NA	19.5598	18.9615	17.6358	17.5596	NA
ANGT_HUMAN	VLSALQAVQGLLVAQGR	3	25.71	-0.486	-1.26	0.21386	1.59	0.21386	25.0035	24.8947	27.1929	27.8305	25.2549	24.8448	25.7222	25.5301	25.4755	25.9386	26.2297	23.9866	25.7955	26.0037	25.715	25.4908	23.4405	23.7172	25.7429	25.5559	25.6424	25.5528	26.0176	25.711	25.6238	25.54	26.7402	26.3468	26.846	26.3361	25.5645	26.0829	26.318	25.8762	27.0809	26.6205	26.0047	25.962	24.5499	24.6763
ANR17_HUMAN	SSSAN(de)SKIGSSAPTTTAANTSLM(ox)GIK	3	NA	NA	NA	NA	NA	NA	NA	NA	NA	NA	NA	NA	NA	NA	NA	NA	NA	NA	NA	NA	NA	NA	NA	NA	NA	NA	NA	NA	NA	NA	NA	NA	NA	NA	NA	NA	NA	NA	NA	NA	NA	NA	NA	NA	NA	NA
ANT3_HUMAN	ADGESCSASMMYQEGK	2	22.04	-0.258	-0.81	0.42237	0.65	0.42237	20.7903	20.7243	22.6653	23.0402	21.5217	21.1164	22.5393	22.0545	21.3299	21.6673	22.3123	22.2525	21.8652	22.31	21.8275	21.5391	21.7491	21.6754	22.635	22.694	22.3477	22.1212	23.1783	22.0041	22.7461	22.4074	24.1142	23.5195	21.606	21.4129	22.2572	22.2787	21.792	21.4354	22.1845	22.4099	22.1193	21.52	21.2874	20.7245
ANT3_HUMAN	AFLEVNEEGSEAAASTAVVIAGR	3	19.33	-0.41	-0.68	0.50227	0.46	0.50227	NA	17.6935	19.9134	NA	18.6166	17.8968	20.012	19.0058	17.6118	19.2438	20.7033	NA	NA	19.3767	20.0513	19.9592	19.3221	17.7161	20.5777	18.9945	20.9575	18.4296	20.6164	18.9018	19.7703	19.033	21.2542	NA	19.9774	NA	19.9648	18.8847	18.9797	19.1898	16.7807	17.2624	20.5279	NA	20.3883	20.3044
ANT3_HUMAN	ANRPFLVFIR	2	22.93	-0.507	-1.7	0.0965	2.89	0.0965	21.996	NA	23.1689	23.1586	22.6313	NA	23.3286	23.0812	21.9956	22.8167	22.992	23.2284	23.0905	23.1524	22.7406	22.7056	22.0273	21.7769	22.6606	NA	23.7281	NA	23.803	23.3421	24.1219	NA	24.2078	23.3899	23.0733	22.8759	23.4593	NA	22.4285	22.2319	23.857	23.8149	22.2381	21.9762	22.4703	22.1478
ANT3_HUMAN	ATEDEGSEQKIPEATNR	2	21.05	-0.299	-0.78	0.4396	0.61	0.4396	19.5827	19.5833	21.4218	21.4265	20.7036	18.2353	21.7685	21.858	20.5736	20.8025	21.3827	21.8026	21.1874	21.6237	20.8401	20.8799	20.7211	20.9641	21.2079	21.443	20.987	21.3717	21.9337	21.6775	21.2491	21.1032	22.8964	22.3268	20.8641	21.1266	21.637	21.7945	20.7259	20.6286	21.3834	21.4585	21.0217	20.7788	19.4766	19.5544
ANT3_HUMAN	DDLYVSDAFHK	2	23.48	-0.303	-0.86	0.39415	0.74	0.39415	22.5284	21.9357	24.0651	24.004	22.6157	22.0699	23.6071	22.9255	22.857	23.2707	24.129	24.4178	23.982	23.8815	23.4346	23.3873	22.9188	22.6738	24.3535	23.5739	23.9782	23.8513	24.0424	23.0763	24.0742	22.9654	25.6972	25.1207	23.6816	23.593	24.3575	24.1317	22.9345	22.8397	23.8007	23.4587	23.2803	23.4821	22.4789	21.8437
ANT3_HUMAN	DIPMNPMCIYR	2	24.44	-0.463	-1.56	0.12515	2.44	0.12515	23.4144	23.2956	25.2721	25.4791	23.33	22.8861	24.2575	23.8921	23.5975	24.0406	25.1386	25.4984	24.7861	24.709	24.2643	24.2095	23.419	23.2133	24.7453	24.7223	24.8134	24.6792	25.054	24.838	25.0822	24.8699	26.4244	26.3454	24.5487	24.38	25.0435	24.7462	24.1873	23.7906	24.8571	24.8144	24.0399	24.0434	23.3925	23.4877
ANT3_HUMAN	ELTPEVLQEWLDELEEMMLVVHMPR	3	20.07	-1.012	-1.48	0.15035	2.18	0.15035	NA	NA	19.7638	20.43	NA	NA	NA	NA	17.9269	NA	20.987	19.4173	19.0527	NA	18.9467	NA	NA	NA	NA	NA	20.4503	20.3239	20.4283	19.2459	20.3272	18.6932	23.4632	21.6705	20.8598	20.9269	19.222	19.3933	NA	NA	20.3169	20.3356	19.4494	NA	NA	NA
ANT3_HUMAN	EQLQDMGLVDLFSPEK	3	24.73	-0.696	-1.84	0.0713	3.4	0.0713	23.6643	23.5124	23.1025	23.7304	23.609	23.6743	24.5574	24.2168	24.1518	24.8554	25.5991	25.8537	25.0465	25.4865	24.5767	24.4782	23.7943	23.9805	24.9357	24.8254	25.1583	25.6303	25.3154	25.0408	25.2256	25.2518	26.8701	26.727	24.9865	24.946	25.2473	25.2059	24.8192	24.2657	25.8166	23.4698	24.8633	24.8472	23.8572	24.0202
ANT3_HUMAN	EVPLNTIIFMGR	2	25.14	-0.411	-1.49	0.14383	2.21	0.14383	23.9702	23.9957	25.5926	26.0057	24.4648	24.3303	25.1009	24.7925	24.5172	24.7582	25.8068	26.0761	25.3524	25.6166	24.9684	24.7802	24.2334	24.1827	25.1345	25.062	25.5384	25.2851	25.6507	25.2866	25.6809	25.4429	27.0796	26.779	25.262	24.9999	25.552	25.7016	24.8826	24.4464	25.7059	25.5085	24.8535	24.9984	24.0921	24.2117
ANT3_HUMAN	FATTFYQHLADSK	2	24.7	-0.341	-1.28	0.20581	1.65	0.20581	23.7021	23.3742	25.3804	25.7031	23.9291	23.9302	24.6201	24.5241	24.2359	24.2095	25.4499	25.3489	24.4778	24.7341	24.1895	24.3418	24.4055	24.3149	24.8716	24.9423	25.0838	24.9283	25.1079	25.0609	25.167	25.2145	26.4926	26.0468	24.6552	24.5219	24.9937	24.9197	24.4728	24.0061	25.314	25.1832	24.4255	24.563	23.8828	23.4578
ANT3_HUMAN	FRIEDGFSLK	2	20.36	0.16	0.38	0.70874	0.14	0.70874	19.671	19.2861	NA	22.0846	19.7235	20.2475	20.9593	20.3495	20.217	NA	NA	NA	21.757	NA	20.2361	20.3165	19.6381	19.1275	21.1877	20.6245	21.297	NA	20.9301	20.9413	21.3671	21.1784	19.2517	18.2098	NA	NA	NA	NA	20.6354	20.4463	18.8751	NA	20.8098	21.4558	19.9089	19.8346
ANT3_HUMAN	GDDITMVLILPKPEK	3	23.48	-0.461	-1.42	0.16095	2.03	0.16095	22.7962	22.2832	24.4198	24.4795	22.5714	22.3912	23.8569	23.1958	22.7962	23.211	23.9055	24.558	23.5956	23.5956	23.6445	23.2048	21.6901	22.1641	23.5844	23.1317	24.2873	23.7362	24.1976	23.4336	23.7526	23.6742	25.6255	25.3018	23.5881	23.6693	23.98	23.8383	23.239	22.6324	23.7467	23.7851	22.9514	23.1719	22.9302	22.7592
ANT3_HUMAN	IEDGFSLK	2	22.75	-0.251	-0.78	0.43889	0.61	0.43889	21.4894	21.4549	22.97	23.1019	NA	NA	22.6318	NA	22.2837	22.3861	23.5354	23.6051	22.7965	22.9292	NA	22.2416	22.4387	22.5197	22.9467	22.805	23.0331	NA	NA	NA	NA	22.9595	24.7062	24.0795	22.6522	22.3034	NA	23.2312	NA	22.0592	23.3168	22.9758	22.8885	22.0624	22.0519	21.9514
ANT3_HUMAN	ITDVIPSEAINELTVLVLVNTIYFK	2	22.91	-0.897	-1.34	0.18763	1.79	0.18763	22.9305	21.1907	24.1222	24.6879	21.5012	21.297	23.3538	18.2634	23.0921	23.1957	23.7576	24.4532	23.0186	22.9144	23.9022	NA	20.6601	20.3304	21.6023	21.8167	23.2115	23.2547	NA	23.2024	23.1015	22.542	25.3563	25.206	23.351	23.5287	23.5777	23.6355	23.8068	23.4982	24.2825	23.7149	22.6025	22.7006	22.1855	21.6547
ANT3_HUMAN	KATEDEGSEQKIPEATNR	2	21.38	-0.147	-0.45	0.65381	0.2	0.65381	19.8926	19.6404	21.7142	21.5238	20.9322	20.9669	22.2336	21.9171	20.9418	20.9769	21.8457	22.3623	21.4767	21.5779	21.3903	21.0451	21.1255	21.2485	21.7978	21.4813	21.0936	21.2284	22.4921	21.9442	21.6933	21.5337	23.6279	23.3093	20.8728	20.6986	22.2614	22.0953	20.7888	20.446	21.7577	21.6393	21.4419	20.6959	19.9319	19.4784
ANT3_HUMAN	LQPLDFKENAEQSR	2	21.38	-0.481	-0.61	0.54414	0.37	0.54414	21.2317	18.6298	21.2629	21.9973	21.4035	18.1524	22.2444	19.5201	20.9441	18.5495	22.2004	22.2994	21.6993	21.9612	21.824	21.4558	21.7389	22.009	21.8627	21.7614	22.2234	22.2092	22.8492	19.6181	22.6501	20.1878	23.2564	23.4737	20.9454	21.2873	22.4399	22.5169	21.1651	20.9334	21.8824	22.2331	21.925	21.1622	20.9265	18.4892
ANT3_HUMAN	NDNDNIFLSPLSISTAFAMTK	2	20.55	-0.367	-0.32	0.75175	0.1	0.75175	19.9873	NA	18.8898	21.9139	21.4509	20.5456	NA	NA	NA	NA	21.5348	21.8394	21.3713	20.9587	NA	NA	18.6288	NA	21.211	17.0742	22.4152	20.538	NA	NA	20.8574	16.5752	23.1986	22.8087	21.0791	NA	NA	NA	20.5719	NA	NA	21.0896	17.7936	20.6328	20.4317	20.3286
ANT3_HUMAN	RVAEGTQVLELPFK	3	21.76	-0.36	-1.19	0.24063	1.41	0.24063	20.254	20.2157	22.2164	22.2781	20.7122	20.5616	21.5571	21.8565	21.3825	21.6785	22.5082	22.8118	22.2	22.5471	21.3975	21.7081	20.9464	20.7864	21.8964	22.1108	21.8498	21.7881	21.8884	21.7649	21.7771	21.6305	24.0814	23.5122	21.7441	21.6168	22.7637	22.6991	21.4982	21.1259	21.8688	22.066	22.1085	22.0735	20.6405	20.3325
ANT3_HUMAN	SKLPGIVAEGR	2	22.1	-0.288	-0.93	0.35753	0.87	0.35753	21.1517	NA	22.3472	22.7784	21.3915	NA	22.2459	21.4129	21.1436	21.7813	22.3476	22.9749	22.1994	NA	21.6788	21.7933	21.6437	21.6904	22.7883	22.1954	22.6549	22.5527	NA	NA	NA	22.6809	23.3983	23.3533	22.0143	22.0914	22.3612	22.5807	21.3041	21.223	22.0754	22.2169	21.7864	NA	NA	21.4682
ANT3_HUMAN	VAEGTQVLELPFK	2	24.89	-0.273	-1.02	0.31345	1.04	0.31345	23.9644	23.8232	25.2344	25.8252	24.1949	24.2429	24.7997	24.8028	24.3684	24.6135	25.45	25.8283	24.7802	25.2904	24.5462	24.6663	24.3616	24.4295	24.7273	25.2052	25.1886	25.2335	25.4745	25.2746	25.2599	25.3073	26.3435	26.4843	24.4912	24.7899	25.0935	25.4922	24.523	24.2285	25.3053	25.1188	24.3617	24.4192	23.9846	24.2404
ANT3_HUMAN	VAEGTQVLELPFKGDDITMVLILPKPEK	3	23.59	-0.06	-0.08	0.93291	0.01	0.93291	22.7457	22.4615	25.2368	25.2891	23.1547	22.4227	23.8591	23.2178	23.2386	23.9819	24.7687	25.1281	24.153	21.0256	23.9279	24.5675	21.6029	NA	23.9473	23.7038	24.0779	23.6349	24.4146	24.0956	23.7627	23.6304	26.5833	25.8758	24.3421	19.8712	24.7737	24.4998	23.7358	22.8007	24.8711	24.3324	20.2412	20.4002	22.8938	22.7859
ANXA1_HUMAN	N(de)N(de)AQ(de)RQ(de)Q(de)IK	2	NA	NA	NA	NA	NA	NA	NA	NA	NA	NA	NA	NA	NA	NA	NA	NA	NA	NA	NA	NA	NA	NA	NA	NA	NA	NA	NA	NA	NA	NA	NA	NA	NA	NA	NA	NA	NA	NA	NA	NA	NA	NA	NA	NA	NA	NA
AP2B1_HUMAN	APEVSQYIYQVYDSILK	3	16.91	NA	NA	NA	NA	NA	NA	NA	NA	NA	NA	NA	NA	NA	16.9075	NA	NA	NA	NA	NA	NA	NA	NA	NA	NA	NA	NA	NA	NA	NA	NA	NA	NA	NA	NA	NA	NA	NA	NA	NA	NA	NA	NA	NA	NA	NA
APLP1_HUMAN	AALEGFLAALQADPPQAER	2	25.28	-0.179	-0.52	0.60788	0.27	0.60788	24.0204	24.5436	26.8152	27.4318	24.1062	24.3061	25.9343	25.2273	25.6193	26.4288	25.3573	25.4973	24.8271	25.641	24.7781	25.2254	24.2036	23.8546	25.1481	24.9014	25.675	25.1615	25.233	25.0026	25.0963	25.2877	24.9187	24.8737	25.8764	26.2107	24.3133	24.2594	26.2063	26.1767	26.6483	26.4728	25.324	25.9433	24.2067	24.5532
APLP1_HUMAN	CLPGEFVSEALLVPEGCR	3	22.56	-0.269	-0.78	0.4365	0.62	0.4365	21.6445	21.61	24.8021	24.8477	20.9927	21.1238	22.2915	21.9968	22.6934	22.9901	23.2687	23.5122	22.8278	22.8976	22.7039	22.3366	20.9048	20.9604	22.25	21.8865	22.5876	22.5567	22.2636	21.7965	22.1007	22.1433	22.6726	22.8518	23.5355	23.5991	22.1534	21.9389	23.5478	23.2076	24.3078	24.1137	22.9487	23.0649	21.0963	21.4407
APLP1_HUMAN	DDTPMTLPK	2	23.12	-0.111	-0.29	0.76938	0.09	0.76938	22.1648	21.8127	24.9389	25.052	22.0072	21.8335	23.2054	22.1535	23.3377	23.6395	23.8224	23.8333	23.2866	23.4392	23.4824	22.8163	22.465	22.2755	23.0751	22.7338	23.2623	22.9681	23.4901	21.8027	22.9509	22.7081	23.2398	22.703	24.2363	24.1917	22.5249	22.826	24.0287	23.3563	24.4111	24.2559	23.5775	23.2774	22.2151	21.5711
APLP1_HUMAN	DELAPAGTGVSR	2	22.58	0.158	0.5	0.62134	0.25	0.62134	21.3896	21.4659	22.8864	24.1535	22.0017	22.3396	22.9467	22.1788	22.9756	23.2024	22.3253	23.2582	23.0065	23.3481	23.1335	22.5155	22.4616	22.7409	22.5954	22.3148	22.412	22.3549	23.2496	23.1349	22.6266	22.8586	21.9577	22.5973	22.9677	22.9282	22.4356	22.9981	22.3045	22.6071	22.6925	22.7888	22.7161	22.1521	21.0229	21.2652
APLP1_HUMAN	EWAMADNQSK	2	23.01	0.073	0.2	0.84231	0.04	0.84231	22.1427	21.7992	25.9797	25.4327	21.8098	21.7371	23.1259	22.4916	23.3421	23.5965	23.3431	23.5185	22.955	23.3043	23.1502	22.9502	22.5333	22.3223	22.6035	22.7528	22.9235	23.016	23.0511	22.2782	22.6411	21.9012	22.6483	22.8906	23.7034	23.823	22.2273	22.3185	23.7824	23.4122	24.3976	24.2138	24.0888	23.3421	21.5015	21.2738
APLP1_HUMAN	FQVHTHLQVIEER	3	20.59	-0.228	-0.56	0.57876	0.31	0.57876	19.9058	19.7484	22.4422	22.5688	19.2319	19.8076	20.8367	20.4345	20.4998	20.7649	21.6046	21.6646	21.2048	20.1519	19.8547	19.9727	19.8478	19.5836	19.6852	19.7957	20.0475	19.8178	20.611	19.826	20.2666	19.7325	21.7114	20.244	21.8463	21.6675	20.8992	19.879	21.4998	20.4717	22.3542	22.3077	21.3697	20.5187	19.7032	19.3885
APLP1_HUMAN	GGLQPPDSKDDTPMTLPK	3	20	-0.205	-0.59	0.55618	0.35	0.55618	19.0434	18.6019	21.4767	22.1784	18.6931	NA	19.9733	19.6495	20.0062	20.2509	20.1639	20.4989	20.1763	20.4517	19.6629	19.8069	19.5671	19.6064	19.4835	19.1928	20.1017	19.9993	20.401	19.4008	19.4004	19.265	19.6627	20.1217	20.8799	21.1309	19.6053	19.5213	20.7192	20.5077	21.1327	21.476	21.0356	20.3761	18.5775	18.195
APLP1_HUMAN	GSTEQDAASPEK	2	16.17	0.202	0.37	0.7152	0.13	0.7152	14.3832	13.9663	18.3257	18.0161	15.4812	NA	16.7277	15.3086	17.0226	17.3123	16.4192	17.6039	16.0969	16.1738	17.0322	15.5586	15.3969	16.291	15.4371	NA	14.5067	NA	15.768	NA	14.1692	14.0445	16.1194	15.5447	16.2853	16.5293	15.9608	15.7105	16.8701	16.0113	17.898	17.648	18.2174	15.8521	NA	NA
APLP1_HUMAN	HQEAQEACSSQGLILHGSGMLLPCGSDR	3	21.69	0.527	0.66	0.51327	0.43	0.51327	22.0389	21.0835	24.0359	24.171	21.2714	21.0229	22.5915	20.0763	22.3629	20.7988	22.5608	23.2625	22.0537	22.4423	22.008	19.9474	21.5226	21.1921	22.1721	22.4262	22.3859	22.1231	22.7761	19.2904	22.121	19.6935	22.0688	20.9312	20.0301	21.9042	20.6803	21.2527	22.4921	20.4851	23.6404	23.498	23.0563	20.3845	21.2239	18.4532
APLP1_HUMAN	HYQHVAAVDPEK	2	23	0.104	0.23	0.81896	0.05	0.81896	22.1365	20.8765	25.3308	25.2946	21.6036	21.2364	23.8995	22.616	23.6556	23.6441	23.6244	23.9873	23.1119	23.4034	23.7235	22.9684	22.3726	22.0766	23.136	22.3021	22.9264	22.8969	23.4499	22.1357	22.5101	21.745	23.9828	23.2286	23.7996	23.7139	22.6403	22.2375	23.7744	23.1412	24.7678	24.6218	22.293	23.1463	21.0486	20.855
APLP1_HUMAN	LVETHATR	2	20.1	0.299	0.39	0.70205	0.15	0.70205	18.9064	NA	22.5822	22.3149	19.1306	NA	20.6528	19.8665	20.35	20.7437	21.1311	21.633	20.4333	20.6084	19.8943	19.6688	19.3242	NA	19.7599	18.9216	19.5812	20.0066	19.9268	19.1617	19.3211	19.1348	20.9384	19.9652	21.1136	21.0327	20.2115	19.9422	20.6737	20.2732	21.8625	21.8523	21.1892	20.6484	18.5142	12.5895
APLP1_HUMAN	MNPLEQYER	2	23.72	-0.146	-0.48	0.63	0.24	0.63	22.7983	22.556	25.6586	25.9035	22.7712	22.4433	23.7026	23.3824	23.6508	23.8921	23.9997	24.3469	23.5459	24.0719	23.7363	23.3643	23.1295	23.2793	23.3358	23.3596	23.7143	23.8962	23.7626	23.5409	23.5674	23.3556	23.8515	23.7327	24.4856	24.4805	23.1117	23.0297	24.0719	23.7913	25.1924	25.059	24.1578	24.0603	22.6563	22.3273
APLP1_HUMAN	QALNEHFQSILQTLEEQVSGER	3	24.16	-0.502	-0.62	0.53971	0.38	0.53971	23.3504	23.0025	26.5944	27.0915	22.8433	22.4375	21.6898	24.0868	24.9832	25.2273	25.2884	25.8764	25.0925	25.0012	24.2704	24.3995	21.0937	17.1656	23.8613	23.7168	24.4219	24.0453	21.4487	NA	23.7907	24.0619	25.2527	25.1331	25.5743	25.6877	24.1652	24.4351	25.4217	25.1695	26.9443	26.318	24.9305	25.2694	19.709	23.3087
APLP1_HUMAN	QMYPELQIAR	2	23.35	-0.202	-0.63	0.5307	0.4	0.5307	22.5737	22.2716	25.2467	25.1445	21.8379	21.8315	23.4494	22.8978	23.2289	23.7541	23.6894	24.5615	23.4164	23.4878	23.2998	23.0873	22.5214	22.4321	23.163	22.9928	23.6848	23.4575	23.244	22.7275	23.1187	22.9096	23.6302	23.3388	24.329	24.0118	22.9976	22.7756	23.9853	23.7471	24.8081	24.7555	23.4085	23.5639	22.2178	22.2169
APLP1_HUMAN	RAALEGFLAALQADPPQAER	3	22.99	-0.224	-0.66	0.51307	0.43	0.51307	22.2069	22.0093	24.7616	25.0118	21.6564	21.596	23.0562	23.0315	22.9424	23.356	23.4955	23.9486	23.2531	23.3875	22.6683	23.0783	21.9045	21.1163	22.3394	22.645	23.3029	23.0808	22.9178	22.1744	22.8048	22.6994	22.9338	22.9332	23.7915	23.9972	22.9066	22.5507	23.6271	23.2087	24.7897	24.3014	23.3172	23.29	21.775	21.5341
APLP1_HUMAN	SGSCAHPHHQVVPFR	2	22.09	0.01	0.02	0.98241	0	0.98241	21.3212	20.6178	23.7435	23.9717	20.7659	20.4428	23.1713	22.4658	21.9795	22.344	22.1932	23.3472	22.139	22.622	22.1964	22.1076	21.6511	21.0269	22.3192	21.5323	22.0442	22.1028	22.4658	21.9718	22.4965	21.8265	22.4357	22.979	22.88	22.5055	21.445	21.948	22.6344	21.9764	23.4883	23.2664	19.442	21.9965	20.9399	20.9134
APLP1_HUMAN	VEQATQAIPMER	2	24.12	-0.061	-0.17	0.86654	0.03	0.86654	23.1699	23.7691	25.8875	26.0056	23.1767	23.5062	24.3524	24.2125	23.7027	24.2336	24.4253	24.2001	23.552	24.3093	23.6658	24.035	23.5469	24.3069	23.6654	24.1336	23.8833	23.947	23.9502	24.1076	23.754	24.3789	23.8219	22.5104	25.3169	24.8913	22.6208	23.2811	24.9972	24.4066	25.5168	25.096	25.1306	24.2547	23.6185	23.6001
APLP1_HUMAN	VIALINDQR	2	24.28	-0.225	-0.75	0.45593	0.57	0.45593	23.423	22.7629	25.6916	26.1141	23.2803	23.0082	24.0325	23.7892	24.4552	24.611	24.7302	25.0105	24.34	24.5228	24.143	24.0389	23.7362	23.9705	23.9029	23.8679	24.4365	24.4011	24.4117	23.7803	24.0229	24.1281	24.4376	23.949	25.0138	24.7553	24.0759	24.0275	24.9284	24.4148	25.7019	25.5917	24.8629	24.5548	23.3193	23.1115
APLP1_HUMAN	WEPDPQR	2	22.25	-0.074	-0.23	0.81696	0.05	0.81696	20.809	20.8768	24.1614	24.188	21.3059	21.2368	22.4319	22.0774	22.3903	22.4223	22.6131	23.0836	22.2681	22.692	22.2011	22.2945	21.7195	21.6498	22.0209	21.8752	22.0058	22.0642	22.3855	22.2459	21.9667	21.6801	22.2188	21.5888	22.9876	22.7895	21.7731	21.8292	23.1853	22.3699	23.6861	23.3168	23.095	22.7655	21.0045	20.8316
APLP2_HUMAN	AVCSQEAMTGPCR	2	18.66	0.034	0.09	0.93276	0.01	0.93276	NA	NA	20.1876	20.158	18.4154	17.416	NA	NA	18.5864	18.9943	NA	19.1075	NA	18.4194	18.4377	18.0367	NA	17.7433	NA	18.7956	NA	NA	17.9769	17.5559	NA	NA	18.7706	18.1347	18.4774	18.5772	NA	18.5449	18.7457	NA	19.8776	19.5943	18.5722	NA	NA	NA
APLP2_HUMAN	CLVGEFVSDVLLVPEK	2	18.41	-0.105	-0.15	0.88498	0.02	0.88498	NA	NA	NA	19.3573	NA	NA	18.1152	NA	19.1121	19.1468	NA	19.2972	NA	NA	NA	18.7224	NA	15.2506	17.4555	17.9462	NA	NA	NA	NA	NA	NA	NA	NA	NA	NA	NA	NA	17.6228	NA	19.3549	20.6452	18.8394	18.3896	16.8911	NA
APLP2_HUMAN	EEVLQYCQEMYPELQITNVMEANQR	3	19.97	-0.973	-0.96	0.35406	0.92	0.35406	NA	NA	21.0191	20.7934	NA	NA	18.4278	NA	NA	NA	NA	NA	NA	NA	NA	NA	NA	NA	18.7637	NA	NA	NA	NA	NA	NA	NA	NA	NA	NA	NA	NA	NA	NA	NA	20.5189	20.2681	NA	NA	NA	NA
APLP2_HUMAN	EMIFNAER	2	22.02	0.003	0.01	0.99283	0	0.99283	21.2634	20.5939	22.5995	22.9742	21.8054	21.5928	22.2804	22.0669	22.1301	22.4038	21.7506	22.3552	22.3416	22.9851	22.1716	21.9435	21.3852	21.5824	21.9966	22.1403	22.4283	22.2746	22.6916	22.1602	22.1597	21.8984	21.5249	21.3396	22.677	22.6497	21.8803	21.7767	22.1593	22.2623	22.7832	22.8099	21.462	22.1069	20.7749	20.492
APLP2_HUMAN	EWEEAELQAK	2	18.56	0.054	0.13	0.89599	0.02	0.89599	18.5788	17.8837	NA	20.5059	17.948	17.5031	19.1624	18.0354	NA	18.866	NA	NA	NA	18.0446	18.8753	18.3656	18.2524	18.0425	19.2817	18.9459	NA	17.7902	18.8755	18.1136	18.476	18.2568	NA	NA	NA	NA	18.683	NA	19.0475	NA	20.1599	19.4729	18.8277	NA	17.9384	17.2894
APLP2_HUMAN	FIYGGCGGNR	2	19.45	-0.032	-0.09	0.92944	0.01	0.92944	17.9947	18.0581	20.649	21.0265	18.6726	18.4883	19.7624	19.3768	19.5892	20.2949	19.7612	20.4984	19.7966	20.0724	19.7129	19.4174	18.445	18.3192	19.3829	19.3467	19.3834	19.274	19.3754	18.6061	NA	NA	18.7167	19.5138	19.7552	19.9274	19.5707	19.7247	20.2773	19.8633	21.1178	20.8647	19.1533	19.3578	18.345	17.5447
APLP2_HUMAN	GSGVGEQDGGLIGAEEK	2	20.24	0.197	0.62	0.53504	0.39	0.53504	19.3106	19.4923	21.5319	22.3433	19.5127	19.6984	20.648	20.0634	20.6504	20.8268	20.3862	21.2146	20.515	20.7752	20.3028	19.6838	19.4978	19.7629	20.3967	20.229	19.8812	19.8117	20.3466	19.534	20.3581	20.334	20.144	19.7989	19.5182	20.0908	20.0065	20.3394	20.4293	20.532	21.4407	21.7607	20.027	20.1921	19.1486	19.2133
APLP2_HUMAN	HYQHVLAVDPEK	2	18.65	0.101	0.17	0.86819	0.03	0.86819	18.1984	17.3305	20.8148	21.0486	16.6897	NA	19.8614	18.0345	19.0933	19.4116	17.4615	19.913	17.9582	NA	19.7997	18.5779	16.7127	NA	19.1782	18.714	NA	NA	17.7678	17.3296	NA	17.5696	19.0444	18.8713	19.1782	18.4823	18.4392	NA	NA	17.7819	20.614	20.5009	20.027	18.3642	17.4262	16.593
APLP2_HUMAN	KGSGVGEQDGGLIGAEEK	3	18.29	0.537	1.34	0.18688	1.8	0.18688	17.7817	17.6166	19.4567	20.5291	17.7457	17.4802	19.6266	18.807	18.0623	18.4887	17.5987	18.3916	NA	18.7084	18.4616	18.2184	17.6718	18.4117	19.2638	19.4067	17.8596	17.2642	18.5571	17.8539	17.4183	17.8021	NA	NA	NA	NA	NA	NA	NA	18.4237	19.3454	19.2686	18.0917	17.7657	16.965	16.8074
APLP2_HUMAN	LNMHVNIQTGK	2	17.64	-1.342	-2.51	0.01994	6.31	0.01994	17.0355	17.2834	NA	NA	16.7091	16.9641	NA	NA	NA	NA	NA	NA	17.8726	NA	NA	16.9439	NA	16.458	NA	NA	17.81	NA	NA	NA	18.3155	NA	NA	NA	NA	NA	17.8479	17.7167	NA	NA	20.3639	NA	NA	NA	18.3025	17.3477
APLP2_HUMAN	MEVCENHQHWHTVVK	3	18.76	0.282	0.47	0.6377	0.22	0.6377	18.4625	17.416	20.9035	19.1807	18.3371	16.6547	19.8942	19.4002	19.0787	19.5979	19.5122	NA	19.4462	NA	18.9371	18.8858	18.0121	16.734	19.5574	19.2107	17.9656	18.0758	19.1122	18.2655	19.1092	17.8331	NA	NA	19.8333	18.1166	19.0232	18.1281	18.5138	17.9957	21.2769	19.8252	19.5761	17.5041	17.3346	NA
APLP2_HUMAN	SQVMTHLHVIEER	3	19.48	0.027	0.05	0.96378	0	0.96378	18.4866	NA	20.6794	20.9152	NA	NA	20.0083	19.1921	NA	NA	NA	NA	NA	NA	NA	NA	19.1207	NA	18.7914	NA	NA	NA	NA	NA	19.9492	NA	NA	NA	NA	NA	NA	NA	19.195	NA	NA	20.8571	19.0714	19.4254	17.6003	NA
APLP2_HUMAN	VGGLEEERESVGPLR	3	20.19	-0.023	-0.07	0.94265	0.01	0.94265	19.0333	19.1903	21.6163	21.7354	18.8456	19.3432	20.4879	20.2105	20.509	20.7584	20.8667	20.9237	20.9605	20.669	20.1435	19.7526	19.3233	19.1938	19.38	19.9274	20.1097	20.0696	20.2188	19.9474	19.707	19.9684	20.879	20.1967	20.6928	20.6894	19.8243	20.2284	20.6165	20.31	21.261	21.5009	20.2292	20.055	NA	18.2203
APLP2_HUMAN	VPYVAQEIQEEIDELLQEQR	3	19.6	0.234	0.4	0.69344	0.16	0.69344	18.4241	18.6931	22.3307	22.2619	17.1432	16.7849	NA	19.6406	20.0793	NA	20.7338	21.3591	NA	NA	NA	NA	NA	NA	19.407	18.9544	18.7845	NA	NA	NA	18.0799	NA	NA	NA	20.7246	NA	19.7881	NA	20.5675	19.2966	20.7585	20.6595	18.5361	NA	18.4412	19.2565
APLP2_HUMAN	VSIDNWCR	2	20.35	-0.191	-0.56	0.57747	0.32	0.57747	20.0786	19.5492	21.0679	22.2225	NA	19.4973	20.5298	20.141	20.2407	20.5999	19.8759	20.5269	19.8842	20.2238	19.8734	NA	19.62	NA	20.5981	20.1782	NA	NA	20.4206	NA	20.26	NA	20.0386	19.7662	20.9049	20.7545	20.5299	20.3118	20.2799	19.6341	21.8142	22.1085	20.1678	20.0369	19.5841	NA
APOA_HUMAN	TPEN(de)YPN(de)AGLTEN(de)YCR	2	NA	NA	NA	NA	NA	NA	NA	NA	NA	NA	NA	NA	NA	NA	NA	NA	NA	NA	NA	NA	NA	NA	NA	NA	NA	NA	NA	NA	NA	NA	NA	NA	NA	NA	NA	NA	NA	NA	NA	NA	NA	NA	NA	NA	NA	NA
APOA1_HUMAN	AKPALEDLR	2	24.02	-0.288	-0.78	0.43763	0.61	0.43763	22.6518	22.33	23.8968	24.3876	24.0587	23.7726	23.6577	23.1293	23.8364	24.6348	25.1708	25.0728	24.2454	24.4403	23.9325	23.7044	23.7962	23.4439	23.8333	23.5372	24.4908	24.1533	24.7403	23.7049	24.358	23.7928	26.1059	25.4777	23.9	23.8345	25.0601	24.9667	23.5484	23.03	25.0866	24.363	24.6451	23.5058	22.4886	22.0481
APOA1_HUMAN	ATEHLSTLSEK	2	24.97	-0.275	-0.85	0.40101	0.72	0.40101	23.6386	23.4886	25.7736	25.9125	24.2282	23.95	24.798	24.4494	24.9448	25.335	25.6814	26.4272	25.2506	25.5641	24.9778	24.7992	23.9344	23.8633	24.9908	24.7059	25.367	25.1692	25.6223	25.1711	25.3158	24.806	26.8492	26.5986	25.1261	25.101	25.5288	25.7356	24.4282	24.1054	25.8888	25.8254	24.4026	24.6245	23.2586	23.2857
APOA1_HUMAN	DLATVYVDVLK	2	26.01	-0.301	-0.94	0.35153	0.89	0.35153	24.7699	24.8279	26.6892	26.8882	25.1936	25.0927	25.487	25.1756	26.0039	26.7025	27.0559	26.8893	26.33	26.6084	26.0716	26.2545	24.5943	24.4799	25.9632	26.0231	26.822	26.232	26.5859	26.0646	26.1852	25.9977	28.1052	27.7901	25.7473	25.635	26.3381	26.5205	25.666	25.131	26.8168	26.5007	25.7182	25.4263	24.7906	25.0452
APOA1_HUMAN	DLATVYVDVLKDSGRDYVSQFEGSALGK	3	19.97	-0.316	-0.66	0.51114	0.44	0.51114	17.8286	NA	20.6741	21.5529	18.7284	NA	NA	NA	19.9802	20.4946	20.8102	20.5777	20.437	20.4371	NA	19.5732	16.9157	NA	NA	19.9212	20.3299	19.709	NA	18.9852	18.7574	NA	22.2133	22.2972	NA	19.8817	20.7233	20.1497	19.0886	NA	20.8303	20.8025	19.3276	19.4048	NA	18.6294
APOA1_HUMAN	DLEEVKAK	2	17.48	-0.19	-0.43	0.66937	0.18	0.66937	NA	15.3891	18.9654	18.9963	16.3449	16.1022	NA	17.2249	17.8127	18.1443	17.5598	18.5025	17.7298	17.8787	NA	16.7324	16.3702	17.1861	NA	17.5087	17.3065	17.874	NA	17.8665	16.948	17.0064	20.3823	20.0163	17.1887	17.5215	NA	17.8977	15.8111	16.5685	18.1444	18.1432	17.5666	16.746	NA	15.267
APOA1_HUMAN	DSGRDYVSQFEGSALGK	2	25.71	-0.214	-0.65	0.5162	0.43	0.5162	24.1152	23.7843	26.1829	26.7337	24.9739	24.5287	25.5674	25.3679	25.8768	25.9296	26.217	26.9545	26.3049	26.504	25.7221	25.3232	25.1539	24.9127	25.8329	25.994	26.3133	26.2995	26.2749	25.9673	25.7605	25.0892	26.9482	26.6929	26.1044	25.5887	26.6142	26.6228	25.3086	24.9145	26.3624	26.3533	24.5998	25.3161	24.7461	24.3761
APOA1_HUMAN	DYVSQFEGSALGK	2	26.47	-0.129	-0.38	0.70315	0.15	0.70315	25.0203	25.9513	26.5664	27.565	26.1258	26.3744	25.5117	25.4191	26.4057	26.5657	27.7415	27.8594	26.8099	27.1091	26.1001	26.0499	25.9802	26.6187	26.079	26.1587	26.5613	26.4306	26.9652	26.2979	26.0768	26.8286	28.3545	28.3451	25.8195	25.756	27.1136	27.0331	25.901	25.4567	27.3861	27.2623	25.94	25.5666	25.8297	25.664
APOA1_HUMAN	EQLGPVTQEFWDNLEK	2	26.04	-0.619	-1.69	0.09689	2.87	0.09689	24.8138	24.4161	26.7466	26.7443	24.9458	24.7342	25.1103	24.8709	25.8335	26.2826	27.469	27.8719	26.672	26.6447	25.8943	26.1299	23.9811	23.6475	25.9564	25.7705	26.9015	26.5644	26.1076	26.0506	26.3759	26.1741	28.4189	28.1603	26.3253	26.2066	27.1789	26.9597	25.757	25.4626	27.1127	26.8382	25.951	25.6174	24.2198	24.5247
APOA1_HUMAN	EQLGPVTQEFWDNLEKETEGLR	3	21.13	-0.764	-1.53	0.1345	2.34	0.1345	19.4032	19.1464	NA	22.4177	19.9802	19.3656	20.707	20.3224	20.8454	NA	22.9019	NA	22.4488	22.0546	20.9327	NA	18.4806	NA	20.7736	20.8768	21.357	21.0122	21.6535	20.9524	21.1063	21.0922	24.4665	23.9968	NA	NA	22.6697	22.063	20.9705	20.6597	22.8966	NA	20.8446	NA	19.1782	19.549
APOA1_HUMAN	EQLGPVTQEFWDNLEKETEGLRQEMSK	3	21.19	-0.416	-0.3	0.76951	0.09	0.76951	NA	NA	NA	NA	20.2135	20.009	NA	21.0886	NA	22.2173	NA	NA	22.4711	18.6053	NA	NA	NA	NA	21.7917	21.6622	18.4871	23.3234	NA	NA	NA	21.7115	NA	20.1208	22.1943	NA	22.7935	NA	NA	NA	NA	NA	NA	NA	NA	NA
APOA1_HUMAN	ETEGLRQEMSK	2	23.93	-0.286	-0.83	0.40919	0.69	0.40919	22.4953	22.4145	24.46	25.0208	22.9375	22.6887	23.4368	23.1224	24.0534	24.3043	24.6509	25.4697	24.312	24.8144	23.9451	24.0501	22.8873	22.7087	23.8364	24.0723	24.2352	24.5166	24.3925	24.2926	23.8643	24.0461	25.9609	25.8183	23.8277	23.9443	24.5465	25.1024	23.2533	23.0065	24.6013	24.8109	23.1726	23.4433	22.2202	22.3516
APOA1_HUMAN	KWQEEMELYR	2	25.3	-0.487	-1.24	0.22253	1.53	0.22253	24.3055	23.4693	26.7331	26.0723	24.5033	24.102	24.7404	24.7047	24.7067	25.3557	27.1048	26.6365	25.6391	25.2867	25.0503	24.8975	23.9882	23.6363	25.0479	25.1839	25.7592	25.6399	25.6833	25.1608	25.4422	25.0274	28.0611	27.4155	25.47	24.7757	26.2335	25.8564	25.0859	24.5657	26.9361	26.6492	25.0863	24.4248	23.9697	23.6662
APOA1_HUMAN	LEALKEN(de)GGAR	2	19.53	-0.218	-0.6	0.54915	0.36	0.54915	17.7045	17.8972	20.6138	20.8688	18.446	18.6794	19.6858	19.347	19.8611	19.9647	20.0129	20.9016	19.4597	20.102	19.0855	18.6024	18.5786	19.0463	19.8551	19.7692	19.8614	19.8481	19.9806	19.8501	18.9697	19.5411	22.023	21.7606	19.6355	19.5914	20.2816	20.2241	18.6979	18.689	20.3517	20.1318	19.0859	18.7812	17.5756	17.958
APOA1_HUMAN	LLDNWDSVTSTFSK	2	27.1	-0.424	-1.28	0.20585	1.64	0.20585	25.9042	25.5977	27.3958	27.919	26.3994	26.1576	26.435	26.2814	27.0662	27.4096	28.2211	28.3974	27.4481	27.6301	27.1423	27.0889	25.8992	25.757	26.8417	26.8315	27.7404	27.495	27.5828	26.8763	27.2732	26.8552	29.226	28.9306	26.8283	26.9451	28.1655	28.0608	26.8093	26.3967	28.3736	27.8167	26.9078	26.5909	25.8865	25.5407
APOA1_HUMAN	LREQLGPVTQEFWDNLEK	3	26.67	-0.672	-1.58	0.12182	2.48	0.12182	24.7468	24.9556	27.6134	28.0135	25.326	25.2395	25.6129	25.2856	26.9224	27.4862	28.203	28.3795	27.3921	27.6197	26.7136	26.7024	24.0524	23.58	26.5407	26.1958	27.417	26.721	26.9661	26.2816	27.0097	26.1117	28.8419	28.8511	27.0314	27.3373	27.7537	27.7194	26.7645	26.181	28.1154	27.9185	26.695	26.6826	24.744	24.8787
APOA1_HUMAN	LREQLGPVTQEFWDNLEKETEGLR	3	22.32	-0.891	-1.81	0.0769	3.27	0.0769	20.5593	20.184	23.6191	23.6001	20.9561	21.247	21.629	21.1782	21.9605	22.3048	23.5664	24.2492	23.0148	23.0996	22.1417	21.5015	18.1752	NA	22.144	21.6932	22.7946	22.3338	22.892	22.2383	22.5134	21.7794	25.5127	25.3302	22.4201	22.0313	23.3255	23.697	22.1473	21.2958	24.2102	23.7601	22.1957	22.0632	20.4058	20.58
APOA1_HUMAN	LSPLGEEMR	2	25.23	0.684	0.59	0.56049	0.34	0.56049	24.8342	24.5737	26.4574	26.8143	25.1414	25.299	25.3911	25.1471	25.7268	17.1876	26.8871	27.2762	26.1397	26.4014	26.1032	25.6579	24.8256	25.1099	25.7434	25.8559	26.4162	22.3945	26.5849	26.4267	26.0184	26.046	27.9964	27.7117	18.6031	NA	26.6956	26.6737	25.5931	25.0811	NA	19.9247	25.7275	25.2634	24.3817	24.6964
APOA1_HUMAN	LSPLGEEMRDR	2	20.38	-0.326	-0.76	0.45038	0.58	0.45038	19.7196	18.3869	21.2988	21.5423	19.6125	19.5662	20.7416	19.7976	20.0919	NA	20.9661	21.5417	20.4409	21.0302	19.8889	20.3172	19.8334	19.208	20.662	20.5695	21.6892	21.0191	21.3157	19.9372	20.9027	20.6432	NA	22.8315	NA	19.9392	20.8818	21.2097	19.774	19.1574	NA	20.9597	19.4923	20.1529	19.6965	18.9162
APOA1_HUMAN	QGLLPVLESFK	2	26.3	-0.348	-1.1	0.27816	1.2	0.27816	24.9771	25.0907	26.9724	27.4005	25.5541	25.6839	25.6436	25.4293	26.3203	26.7276	27.422	27.5789	26.7757	26.9458	26.0825	26.1709	24.9457	24.8877	25.9403	25.9612	27.0437	26.7958	26.901	26.476	26.3647	26.2578	28.0877	28.1024	26.3999	26.5224	27.0951	26.8592	25.7838	25.4734	27.2725	26.8614	25.9814	25.8133	24.578	24.8076
APOA1_HUMAN	QKLHELQEK	2	15.95	-0.16	-0.38	0.70378	0.15	0.70378	NA	NA	NA	NA	14.9798	14.7101	16.4722	15.9661	15.8108	15.8317	16.7698	17.4057	16.2561	16.8361	15.5309	15.5474	15.0306	14.9437	15.5156	15.6171	16.1075	15.8508	16.7632	15.8515	16.3657	15.4487	18.722	17.6789	15.1707	15.4114	16.4083	16.0442	NA	14.8497	NA	17.0422	15.1582	15.7959	14.4219	NA
APOA1_HUMAN	THLAPYSDELR	2	25.1	-0.486	-1.44	0.15555	2.08	0.15555	23.9351	23.8779	26.1798	25.7705	24.318	NA	24.2262	23.5294	24.9269	25.3981	26.113	26.1772	25.4785	25.7615	25.0696	24.965	23.575	23.4499	24.9803	24.7004	25.601	25.5673	25.6625	24.777	25.4836	25.3108	26.9521	26.0641	25.4746	25.2875	25.9574	25.7978	24.4566	24.3831	26.193	25.9723	25.0485	25.0778	23.7781	23.7213
APOA1_HUMAN	THLAPYSDELRQR	3	19.07	-0.574	-1.54	0.13211	2.36	0.13211	17.4724	NA	19.5176	NA	18.6283	18.4182	18.6811	17.8215	18.6622	19.2901	NA	19.6559	18.6695	18.9043	18.8093	18.4621	18.4198	18.2644	19.6824	19.4348	19.6694	19.6063	20.3116	19.1707	19.1122	18.9284	21.0256	20.5966	NA	NA	19.3593	19.5565	18.512	18.4328	19.1544	19.9676	17.8999	NA	NA	NA
APOA1_HUMAN	VEPLRAELQEGAR	3	25.52	-0.247	-0.75	0.45552	0.57	0.45552	23.9029	23.9661	26.4221	26.7698	24.7122	24.5325	25.7434	25.2361	25.2322	25.9061	26.1817	26.7143	26.0645	26.3712	25.3461	25.2017	24.5691	24.3132	25.3828	25.2839	25.944	25.6549	26.019	25.2233	25.7276	25.8191	27.303	26.9296	25.6263	25.6417	25.8395	26.022	24.4952	24.833	26.5162	26.4823	25.0588	25.3818	24.1327	24.136
APOA1_HUMAN	VKDLATVYVDVLK	2	25.84	-0.44	-1.13	0.26301	1.28	0.26301	24.0674	23.2171	26.6211	26.9127	24.8181	24.2371	25.3919	25.0588	25.8815	26.0879	27.4564	27.4512	26.5088	26.701	25.799	25.6452	24.3415	24.2778	26.2112	25.7464	26.3044	26.1256	26.4485	25.6594	25.8461	25.478	27.7633	27.6822	26.1868	25.7748	26.8807	26.643	25.9976	25.365	27.1468	26.8865	25.5457	25.2657	24.3545	23.8736
APOA1_HUMAN	VQPYLDDFQK	2	26.72	-0.406	-1.38	0.17532	1.89	0.17532	25.4947	25.3483	27.1967	27.4119	25.9627	25.9723	26.5778	26.1668	26.6033	26.9653	27.5887	27.7542	26.9728	27.108	26.6092	26.3265	25.6322	25.7876	26.3233	26.5555	27.069	27.0284	27.1043	26.7535	26.679	26.5478	28.5751	28.1477	26.6842	26.6602	27.5135	27.412	26.766	26.1254	27.7695	27.565	26.9643	26.5166	25.2806	25.3064
APOA1_HUMAN	VQPYLDDFQKK	2	22.73	-0.337	-0.58	0.56708	0.33	0.56708	20.0302	19.4769	23.1034	23.3777	22.4915	22.1623	23.1978	22.6249	23.1182	23.4609	23.4903	23.9696	23.5125	23.7911	22.925	22.5486	22.6668	20.2306	21.9066	23.1118	23.8298	23.501	23.9186	20.7992	23.4506	22.8467	25.0798	24.7693	22.7889	22.6524	24.3576	24.2335	21.8482	22.3455	23.4443	23.6611	21.9451	22.4695	20.1318	19.8557
APOA1_HUMAN	VSFLSALEEYTK	2	26.62	-0.154	-0.15	0.88271	0.02	0.88271	25.8234	25.7763	28.0197	27.9125	26.2041	26.0967	26.2544	26.2529	26.8279	27.1578	24.178	28.2066	27.4026	27.4421	26.8471	26.4859	25.5564	25.1834	26.5126	26.6337	27.4458	27.5555	27.6114	27.0679	26.9995	27.0699	28.7248	28.4626	27.1026	26.7679	27.7877	27.5331	26.6068	26.5808	28.3073	27.6091	26.5286	26.3806	25.108	16.6068
APOA1_HUMAN	VSFLSALEEYTKK	3	20.34	-0.484	-1.16	0.2527	1.34	0.2527	18.6796	18.9344	21.2714	21.9367	19.8355	19.865	19.927	19.485	19.805	20.6569	21.7392	21.9528	20.2699	20.1294	19.8034	19.297	19.2238	18.7371	20.1997	20.1556	21.1134	20.9592	21.3287	21.2581	20.4134	20.1301	22.9165	22.9036	20.4246	19.9829	20.4262	20.2599	19.6803	19.3601	22.751	21.0376	19.3656	19.0024	19.3285	18.9339
APOA1_HUMAN	WQEEMELYR	2	23.48	0.052	0.07	0.94512	0	0.94512	23.0752	22.5829	24.491	24.8187	22.9617	22.9841	23.1935	23.3159	23.9881	24.414	25.2201	25.3223	24.2311	24.6737	24.0393	23.9656	19.2055	19.5409	23.9764	24.0918	24.546	25.0544	20.7954	24.4865	20.2413	20.1126	26.2446	26.1642	23.8232	23.5107	20.5631	24.9927	23.4459	23.2012	24.672	24.6349	23.6019	23.3534	22.7365	22.8792
APOA2_HUMAN	AGTELVNFLSYFVELGTQPATQ	3	22.81	-0.355	-0.53	0.59627	0.28	0.59627	23.2727	20.427	21.2712	23.6531	20.7409	NA	22.5104	22.2611	21.9714	23.4049	24.5623	24.578	23.0343	21.9926	24.0543	21.5695	22.3516	23.1377	22.9539	23.0181	23.7382	23.3456	20.27	18.9996	23.1287	21.8495	25.3269	24.3569	23.152	23.5186	24.2778	23.5917	23.8293	23.607	24.0219	23.2173	22.5151	21.5376	22.7097	21.9859
APOA2_HUMAN	EPCVESLVSQYFQTVTDYGK	2	23.78	-0.989	-0.61	0.54597	0.37	0.54597	17.3334	22.4626	25.3776	27.7376	25.3226	17.5358	23.9021	26.2641	26.6888	22.9718	22.2266	21.694	27.2948	22.3144	24.4162	20.7319	24.5676	23.1415	21.6567	20.5278	24.4108	19.1592	NA	17.3475	24.1841	23.5045	28.721	28.6332	NA	23.882	22.3213	21.722	23.3273	26.2561	27.5163	25.0389	26.6898	26.8556	NA	26.0479
APOA2_HUMAN	EPCVESLVSQYFQTVTDYGKDLMEK	3	20.4	-1.445	-1.7	0.11185	2.88	0.11185	NA	NA	NA	NA	NA	NA	NA	NA	19.7277	NA	NA	NA	NA	NA	20.2873	NA	NA	NA	19.5488	NA	NA	NA	NA	NA	NA	NA	NA	22.6231	NA	NA	NA	NA	NA	NA	NA	NA	19.7513	20.4628	NA	NA
APOA2_HUMAN	EQLTPLIK	2	25.7	-0.192	-0.7	0.48626	0.49	0.48626	24.7388	24.3447	25.8927	26.6924	25.3499	25.308	25.2452	25.3472	NA	25.809	26.177	26.6004	25.6742	26.0696	25.5404	25.4002	25.1234	25.2466	25.8336	26.0123	26.0767	26.1515	25.8883	25.7824	25.7857	25.5713	27.2211	26.5513	25.7648	25.6809	26.4231	26.285	24.7686	24.6606	25.9345	26.2354	25.613	25.3309	25.0152	25.2802
APOA2_HUMAN	EQLTPLIKK	2	19.46	-0.411	-0.7	0.49149	0.48	0.49149	18.2612	18.2867	20.6936	20.628	18.2928	18.5404	NA	17.9883	NA	NA	21.3454	NA	20.3864	19.1751	19.8741	18.6513	18.908	18.4963	18.9723	19.1544	NA	19.1693	NA	18.2821	19.2383	19.5632	22.5115	21.9012	NA	NA	20.8439	NA	NA	NA	NA	NA	20.0841	18.128	NA	18.5658
APOA2_HUMAN	KAGTELVNFLSYFVELGTQPATQ	2	22.83	0.476	0.49	0.62947	0.24	0.62947	NA	NA	24.4564	24.2187	NA	NA	21.8831	21.7159	22.9312	20.3496	25.3532	21.8705	23.75	23.7373	23.5294	24.0311	NA	NA	22.8925	22.6827	23.6743	23.4167	23.4299	23.3148	23.0181	NA	25.1521	21.7846	20.4129	23.4062	24.5532	21.1075	NA	NA	23.8633	23.4924	22.4962	22.5443	19.4512	19.1786
APOA2_HUMAN	SKEQLTPLIK	2	23.56	-0.27	-0.78	0.43766	0.61	0.43766	22.0589	22.1141	24.1887	24.4545	22.7944	22.4812	23.3939	22.7022	23.008	23.4595	24.6181	24.6246	24.2281	24.5101	23.7269	23.4243	22.7429	22.3976	24.0046	23.665	23.7795	23.5554	23.7441	22.8815	23.5733	23.3065	25.5237	26.1905	23.9106	23.5351	23.6694	23.9223	22.8825	22.4679	24.658	24.4899	23.5417	23.2874	22.5555	22.5202
APOA2_HUMAN	SKEQLTPLIKK	2	18.32	-0.637	-1.31	0.19859	1.71	0.19859	16.8195	16.7905	19.5968	19.9326	16.9349	16.959	18.453	17.7768	NA	NA	19.5774	19.3409	17.9389	19.3523	17.0017	17.9484	17.0622	16.7938	18.0803	17.9187	18.5627	18.3239	17.8109	NA	18.6427	NA	21.0191	20.6829	NA	NA	18.5672	19.3752	NA	NA	19.6457	NA	18.0831	17.8735	16.6993	NA
APOA2_HUMAN	SPELQAEAK	2	23.12	-0.034	-0.08	0.93877	0.01	0.93877	21.1057	20.967	23.808	24.2211	22.5444	22.028	23.1871	21.9601	23.1614	23.3889	24.3032	25.0465	23.6429	24.1273	23.6709	22.8651	22.3011	22.4379	23.8214	23.4646	22.9048	23.2006	23.8081	22.4012	22.5059	21.9867	25.4715	25.2978	23.3191	23.2202	24.3184	24.254	22.5126	22.1717	23.4533	23.6975	23.4028	22.6482	21.4785	20.6757
APOA2_HUMAN	VKSPELQAEAK	2	23.77	-0.179	-0.48	0.63029	0.23	0.63029	22.1363	22.134	25.0019	25.1886	22.6732	22.1681	23.7413	23.0976	23.6552	24.0171	24.9204	25.5543	24.3659	24.4102	23.6649	23.4347	22.7842	22.8417	24.1166	23.7682	23.878	23.8088	23.9752	23.0783	23.4273	23.1663	26.0761	25.6609	23.8007	23.7035	24.5545	24.7744	23.1389	22.8122	25.0843	24.7732	23.6676	23.4079	22.1856	22.2863
APOA4_HUMAN	ALVQQMEQLR	2	24.38	-0.459	-1.57	0.12378	2.45	0.12378	23.1048	23.0511	24.8046	25.2569	23.5833	23.5732	24.3426	23.8076	23.9031	24.2784	24.7064	25.4838	24.6795	24.7334	24.213	23.7485	23.6456	23.862	24.2775	23.9504	24.5351	24.5876	24.5359	24.1507	24.8478	24.7546	26.119	25.8499	24.2556	24.2179	25.2461	24.9569	23.828	23.3492	25.075	24.9508	24.6685	24.0141	24.2873	23.9456
APOA4_HUMAN	DKVNSFFSTFK	2	21.26	-0.453	-1.28	0.20713	1.64	0.20713	20.1424	19.6788	22.6493	22.5406	20.4784	20.5365	20.7756	20.9471	20.3925	21.2279	22.3281	22.1753	21.7798	21.9799	20.4492	20.8502	20.3563	20.0979	20.8268	20.363	20.9767	20.8784	20.9858	20.8062	21.5593	21.1514	23.8318	23.1975	21.2007	20.6022	22.3188	22.1656	20.3152	19.9668	22.585	22.4052	21.6386	21.4042	21.1484	20.4959
APOA4_HUMAN	EAVEHLQK	2	20.57	-0.318	-0.86	0.39666	0.73	0.39666	18.6068	18.62	22.0352	NA	19.9843	19.7302	21.0333	20.4995	20.347	20.5831	21.2739	22.1329	20.8923	21.2759	20.4644	20.4214	19.6485	19.8779	20.4044	20.3094	20.1384	20.0859	20.8589	20.4042	20.3126	20.3034	23.3026	NA	20.5662	20.6332	NA	21.4839	19.8185	19.7664	21.8438	21.7729	20.9719	20.8165	NA	19.3532
APOA4_HUMAN	ENADSLQASLRPHADELK	2	22.65	0.13	0.19	0.85078	0.04	0.85078	22.3543	18.0624	24.2626	24.3324	22.1482	22.137	23.1857	23.2081	22.2659	23.4935	23.5462	23.8657	22.8882	23.2314	22.4111	22.8943	22.3901	22.1418	22.5738	22.8631	22.5832	22.8004	22.9525	19.0685	22.8185	22.9322	25.2417	24.5192	22.3738	22.6108	23.5258	22.9733	22.2157	21.6656	21.283	20.949	23.1817	22.8137	22.5058	22.6421
APOA4_HUMAN	IDQNVEELK	2	22.75	-0.168	-0.53	0.59902	0.28	0.59902	21.2972	21.7203	23.1578	23.4518	22.8183	22.6531	23.1496	23.149	21.6133	21.9761	22.7244	22.8712	21.9754	23.5673	22.3948	23.2914	22.5672	22.7014	22.8928	23.2665	22.7065	23.0048	23.5046	23.1383	23.2072	22.9456	23.9044	23.7743	22.0215	21.961	22.6799	23.1637	21.9232	21.5077	23.2689	23.2476	22.7889	22.8044	22.6499	22.3923
APOA4_HUMAN	IDQNVEELKGR	2	19.34	-0.448	-1.28	0.20796	1.63	0.20796	17.6256	17.5418	20.7675	20.835	18.6278	18.2004	19.4287	19.0058	18.4743	19.1582	19.7161	20.4024	19.3582	20.1235	18.6291	19.0669	18.5249	18.8273	18.902	19.1045	18.8283	19.1389	19.2545	19.0031	19.5773	19.44	21.3124	21.3424	19.3367	19.2328	19.9492	19.9865	18.7174	18.1865	20.7358	20.6176	20.2027	19.3152	18.5856	18.5184
APOA4_HUMAN	IDQTVEELR	2	21.25	-0.478	-1.14	0.26292	1.29	0.26292	19.3898	19.8546	NA	22.4732	20.734	20.7308	NA	20.3819	NA	NA	22.133	NA	NA	21.8125	NA	20.9808	20.6878	20.7511	20.9396	21.2224	20.8941	20.9018	21.5156	20.6964	21.3846	21.2979	23.7433	23.0039	NA	NA	21.3502	21.8305	NA	NA	NA	NA	22.1219	21.1541	20.7497	21.1424
APOA4_HUMAN	IDQTVEELRR	2	21.75	-0.238	-0.7	0.48692	0.49	0.48692	20.8452	NA	NA	23.2288	21.1183	20.8442	NA	21.5381	21.0118	NA	22.4862	NA	21.9247	22.0872	21.5303	21.6713	21.0978	NA	NA	21.546	21.7623	21.7602	21.71	21.3203	NA	21.8513	NA	NA	NA	NA	NA	22.232	21.3329	20.9112	23.2929	22.9817	22.4244	21.9096	21.1229	NA
APOA4_HUMAN	ISASAEELR	2	22.89	-0.508	-1.31	0.19577	1.72	0.19577	20.906	20.8695	24.3973	24.7041	22.1658	21.8533	22.7973	22.2875	22.2647	22.6216	23.8032	24.1817	23.1853	23.2925	22.7619	22.3403	21.7955	21.6791	22.3676	22.3942	22.1844	22.0595	23.111	22.5703	22.94	22.8083	25.197	25.1644	22.932	23.0379	23.3429	23.2736	22.8215	21.8744	24.516	24.4264	24.011	22.6161	22.1459	21.7961
APOA4_HUMAN	KLVPFATELHER	2	23.14	-0.419	-1.07	0.29171	1.14	0.29171	22.4087	21.2117	24.2251	24.6313	22.3221	22.3178	23.7222	23.0231	22.7838	22.6828	24.1141	24.0792	23.467	23.1599	22.9685	22.2702	22.3055	22.0926	22.614	22.2151	22.6391	22.5081	23.3649	22.6749	23.1496	22.9176	25.9006	25.1216	23.5837	23.3331	24.0503	23.5629	22.6347	22.0999	24.7145	24.1869	23.3354	22.7798	22.7421	21.6893
APOA4_HUMAN	LAPLAEDVR	2	24.45	-0.283	-1.04	0.30252	1.09	0.30252	23.2496	22.9027	25.2286	25.2086	23.7701	23.7228	24.6523	24.2079	23.8696	24.3039	24.9398	25.217	24.7431	25.0923	24.6293	24.2751	23.7602	23.6945	24.3301	24.3579	24.2786	24.4019	24.7521	24.316	24.7812	24.3987	25.9429	25.7253	24.469	24.1422	24.8411	24.8413	23.8977	23.6581	25.2984	25.1791	24.7462	24.6003	23.8526	23.6936
APOA4_HUMAN	LEPYADQLR	2	24.09	-0.27	-0.89	0.37767	0.79	0.37767	22.5974	22.6527	24.5949	24.9088	23.6384	23.6251	24.3767	23.8081	23.6556	23.8993	24.2947	24.8667	24.1897	24.5257	24.2635	23.7664	23.1643	24.3778	23.8236	24.0172	23.9405	24.0198	24.7998	24.0946	24.3582	24.2379	25.4639	25.869	23.6722	23.6944	24.3051	24.6714	23.3534	23.2492	24.6966	24.6802	24.0367	23.9708	23.7378	23.5882
APOA4_HUMAN	LGEVNTYAGDLQK	2	24.1	-0.398	-1.18	0.24512	1.38	0.24512	22.7342	22.4563	25.17	25.5961	23.317	23.3354	23.9529	23.7797	23.5214	23.8069	24.6741	25.0659	24.2018	24.6446	23.7175	23.8126	23.2438	23.5006	23.6161	23.8956	23.6824	23.8501	24.1495	23.9928	23.7648	24.0265	26.6729	26.1273	23.8555	23.8579	24.2208	24.6401	23.3825	23.1125	25.6954	25.3422	24.7835	23.6889	23.5318	23.6236
APOA4_HUMAN	LGPHAGDVEGHLSFLEK	2	24.39	-0.345	-1.16	0.25287	1.34	0.25287	23.0061	23.0681	25.3306	25.5233	23.6502	23.7753	24.4625	24.2701	23.7419	24.2136	24.6068	25.7257	24.5377	24.806	24.1044	23.9669	23.5839	23.5379	24.1743	24.2731	24.2485	24.2322	24.2717	24.44	24.4685	24.3165	26.2882	26.0112	24.352	24.2884	25.116	24.8483	23.688	23.4286	25.5027	25.2987	24.1709	24.4305	23.9709	23.8939
APOA4_HUMAN	LKEEIGKELEELR	2	22.6	-0.369	-1.16	0.2538	1.33	0.2538	21.5706	21.2265	23.4386	23.9267	21.8421	21.9944	23.0838	22.7937	21.7838	22.1181	22.4728	23.2785	22.6898	23.1309	22.4016	22.3791	21.7042	21.6787	22.3844	22.4768	22.5426	22.6464	22.8593	22.2384	22.9644	22.5975	24.7305	24.5236	22.2847	22.3805	23.092	23.3263	21.6492	21.7828	23.9544	23.1087	22.074	22.6258	22.2757	22.0918
APOA4_HUMAN	LLPHANEVSQK	2	21.65	-0.405	-1.28	0.20841	1.63	0.20841	20.5574	20.0095	22.9175	22.7515	20.6144	NA	21.9166	21.2311	20.9877	21.455	22.1266	22.4296	21.8092	22.0622	21.7002	21.5629	20.8486	20.396	21.7402	NA	21.7525	NA	21.7809	21.4039	22.0485	NA	23.4267	NA	21.479	21.2865	22.228	21.9156	21.3242	20.9095	22.7353	22.6468	21.5697	21.7597	21.289	21.2154
APOA4_HUMAN	LNHQLEGLTFQMK	2	24.16	-0.409	-1.34	0.18779	1.79	0.18779	22.8913	22.6348	25.1258	25.5994	23.1544	22.9404	24.2029	23.7809	23.6236	23.9021	25.0068	25.281	24.2052	24.5975	23.8909	23.8328	23.3112	23.4259	23.9214	23.7896	23.9414	24.013	24.0523	23.8507	24.0911	23.9272	26.1966	25.7197	24.2309	24.2056	24.6077	24.638	23.8541	23.3546	25.6259	25.2586	24.5506	24.1244	23.524	23.5342
APOA4_HUMAN	LTPYADEFK	2	23.62	-0.358	-0.53	0.60059	0.28	0.60059	23.5657	17.7563	23.949	24.1221	23.1079	22.9704	24.9143	23.5859	23.0917	23.4807	23.7367	24.3857	24.0526	24.5066	23.895	23.5354	23.3012	23.4709	23.733	23.7389	23.6921	23.6972	23.8928	23.7963	23.9533	23.6744	24.9189	24.4319	23.5468	23.1255	24.5721	24.4183	23.0417	22.8152	24.3894	23.6576	23.5241	24.9324	23.0741	22.901
APOA4_HUMAN	LVPFATELHER	2	20.39	-0.206	-0.56	0.58122	0.31	0.58122	19.5402	NA	21.3272	21.1384	19.6503	NA	20.1785	20.5643	NA	NA	20.9492	21.1363	20.7709	NA	19.9794	20.3363	19.222	19.5868	20.0763	20.3154	20.0549	NA	19.7944	19.6395	20.5261	19.9552	23.3299	21.9783	20.1519	20.185	20.9879	20.8633	19.6539	19.3997	NA	21.4117	20.6375	20.343	19.3121	19.9814
APOA4_HUMAN	QLTPYAQR	2	21.23	-0.212	-0.59	0.55523	0.35	0.55523	18.8751	19.333	22.3063	22.4418	20.7033	20.7345	21.1298	21.0063	20.751	21.0667	21.7219	22.0495	21.464	22.1569	21.5288	21.2421	20.7312	20.8256	20.8558	21.5058	20.7545	21.1237	21.4614	21.5187	20.7338	20.7381	23.4971	23.0214	20.8425	20.7644	21.5871	21.7117	21.2306	19.959	22.3659	21.9451	21.9046	21.7842	19.8637	19.8587
APOA4_HUMAN	RQLTPYAQR	2	17.33	-0.692	-1.01	0.32931	1.02	0.32931	NA	NA	NA	17.7061	NA	16.7468	NA	NA	NA	NA	NA	NA	NA	NA	16.5192	NA	NA	NA	17.1659	NA	NA	NA	17.4469	NA	NA	NA	19.195	NA	NA	NA	NA	NA	NA	NA	NA	NA	NA	16.5371	NA	NA
APOA4_HUMAN	RRVEPYGENFNK	3	18.38	-0.509	-1.22	0.23043	1.49	0.23043	16.6651	NA	18.8756	19.4261	17.4894	NA	NA	NA	NA	18.4251	18.7702	18.6183	18.6893	NA	18.1771	17.7596	17.5885	NA	17.8462	18.405	17.2466	NA	18.6738	NA	17.995	NA	20.9393	NA	NA	NA	19.0793	18.8246	17.4665	17.2831	19.1946	19.0725	18.6552	NA	NA	NA
APOA4_HUMAN	RVEPYGENFNK	2	22.26	-0.245	-0.55	0.58796	0.3	0.58796	20.9563	21.38	23.7628	22.3905	22.4249	21.2141	22.1644	22.6849	21.2434	21.6227	22.5614	22.213	22.2464	23.1768	22.3747	22.6406	22.1535	21.0493	22.047	22.5331	22.2315	22.5147	22.6084	21.3341	22.3307	22.4617	24.7539	23.5481	21.4898	21.2804	22.9398	23.0256	21.5675	21.3468	23.3931	23.048	23.136	22.6889	21.8772	20.1542
APOA4_HUMAN	SELTQQLNALFQDK	2	23.74	-0.347	-1.09	0.28253	1.18	0.28253	22.721	23.0795	24.2045	24.3281	23.1939	23.1216	23.5293	23.7577	22.8401	23.2865	24.1788	25.0104	23.7683	24.1884	23.4617	23.8615	22.9868	22.7124	23.5057	23.6214	23.7646	23.7698	24.0668	23.5402	24.0315	24.2109	25.8155	25.8332	22.6706	23.1167	24.4796	24.8595	23.2615	22.4911	24.3689	23.8931	23.7845	23.5595	23.0935	23.6853
APOA4_HUMAN	SLAELGGHLDQQVEEFR	2	24.3	-0.31	-1.08	0.28548	1.17	0.28548	23.4664	23.1686	25.2102	25.3818	23.4983	23.5125	24.2718	24.427	23.9018	24.0967	25.0604	25.299	24.7149	25.0836	24.1653	24.2032	23.0233	22.8241	23.8202	23.7367	24.1959	23.9152	24.339	24.0159	24.3559	24.34	26.1282	26.1085	24.3059	24.1359	24.8597	24.7035	23.7635	23.6366	25.2198	25.1199	24.0403	24.5499	23.757	23.5662
APOA4_HUMAN	SLAELGGHLDQQVEEFRR	3	23.94	-0.338	-0.77	0.44779	0.59	0.44779	22.1751	22.5065	24.9791	25.5857	23.2366	23.5103	24.4863	22.6701	23.5747	23.9021	25.023	24.9086	24.3045	24.804	23.9609	24.296	21.77	22.3654	23.9964	23.2766	23.7167	22.5872	24.1527	23.5201	24.0833	23.7154	24.907	26.2678	24.086	24.0979	24.8985	23.7253	23.694	23.4074	25.3454	25.2769	24.5043	24.4296	22.7595	22.921
APOA4_HUMAN	SLAPYAQDTQEK	2	22.57	-0.265	-0.86	0.39387	0.74	0.39387	20.8243	21.3783	23.2887	23.5481	22.3002	22.2852	22.7904	22.664	22.0546	22.3999	22.7034	23.3466	22.5219	22.9657	22.4315	22.3023	22.1412	NA	21.964	22.441	22.2528	22.3143	22.7562	22.5307	22.1102	22.6215	24.7171	24.2584	22.109	22.1079	23.4752	23.511	21.8217	21.5735	23.4977	23.5019	22.7426	22.2689	21.7399	21.9456
APOA4_HUMAN	TLSLPELEQQQEQQQEQQQEQVQMLAPLES	3	22.65	-1.421	-2.51	0.01744	6.31	0.01744	NA	NA	NA	NA	21.4434	NA	NA	22.6171	21.3226	21.7644	NA	NA	21.8124	23.0503	22.6508	23.7937	20.3618	NA	NA	21.5206	21.0504	21.3843	23.4783	NA	22.8177	22.4651	NA	25.6756	NA	NA	24.4967	23.6153	22.522	23.6015	24.0236	NA	22.6418	22.8292	NA	NA
APOA4_HUMAN	TQVNTQAEQLR	2	22.34	-0.152	-0.42	0.67351	0.18	0.67351	19.6153	20.0772	23.8464	23.9905	21.8945	21.8179	22.3633	22.0836	22.2688	22.1439	23.1236	24.0155	22.6	23.0829	22.2936	22.138	21.6004	21.9605	21.9273	22.4128	21.9155	22.0289	22.6185	22.3428	22.1117	21.8999	24.1336	23.8461	22.5015	22.4611	22.2168	22.2623	22.234	21.8154	23.7436	23.6076	22.4272	21.6092	21.0747	21.4413
APOA4_HUMAN	TQVNTQAEQLRR	2	20.96	0.063	0.13	0.89571	0.02	0.89571	NA	19.0765	21.5852	21.5959	20.5182	21.096	20.9463	21.5009	21.2511	21.5991	21.4835	22.6433	20.5291	22.0469	21.9393	20.9992	20.3585	NA	20.3995	19.9613	20.4323	21.0155	21.0424	20.4808	20.2338	21.184	21.9753	21.8029	21.043	21.3297	20.4028	20.6039	20.0936	21.0294	22.7389	NA	21.9625	19.6678	19.495	19.293
APOA4_HUMAN	VEPYGENFNK	2	20.84	-0.233	-0.78	0.43817	0.61	0.43817	19.5928	19.2108	21.781	21.9248	20.4354	20.288	20.8634	20.0548	20.4103	20.8081	21.2725	21.7459	21.3756	21.281	21.0128	20.7129	20.0419	20.1871	20.7129	20.7382	20.7584	20.6995	21.1503	20.4645	20.7908	20.9433	22.7913	22.3175	20.7923	20.6655	21.3448	21.5308	20.036	19.8202	21.637	21.5648	20.6985	20.7106	20.2195	20.1833
APOA4_HUMAN	VNSFFSTFK	2	23	-0.388	-1.47	0.14849	2.16	0.14849	22.0133	21.8822	24.1836	24.2647	22.209	21.8788	22.9304	22.6625	22.393	22.7416	23.1819	23.519	23.2506	23.419	22.8256	23.0143	21.7624	22.0665	22.8192	23.1464	22.8814	22.8007	22.9676	22.8589	23.1685	23.0482	24.2992	24.4385	22.9499	22.8702	23.3267	23.5705	22.614	22.514	23.9656	23.7843	22.84	23.2166	23.0133	22.7887
APOB_HUMAN	ATGVLYDYVNK	2	19.59	1.169	1.27	0.22776	1.6	0.22776	NA	NA	NA	NA	NA	NA	NA	NA	20.102	20.4707	NA	NA	NA	NA	NA	NA	NA	NA	NA	NA	NA	NA	NA	NA	NA	NA	19.0612	NA	NA	NA	19.0628	19.2714	NA	NA	NA	NA	NA	NA	NA	NA
APOB_HUMAN	AVSMPSFSILGSDVR	2	19.48	0.968	0.85	0.41362	0.72	0.41362	NA	NA	NA	NA	NA	NA	NA	NA	19.7317	20.1891	NA	NA	NA	NA	NA	NA	NA	NA	NA	NA	NA	NA	NA	NA	NA	NA	NA	NA	NA	NA	19.2243	18.7609	NA	NA	NA	NA	NA	NA	NA	NA
APOB_HUMAN	DFSLWEK	2	19.86	-0.445	-0.97	0.34334	0.94	0.34334	NA	18.6398	NA	NA	NA	19.7476	NA	19.7197	NA	NA	NA	NA	20.1939	20.4415	20.703	NA	NA	NA	19.0784	18.9802	19.5861	19.3562	NA	NA	NA	NA	NA	21.5056	NA	NA	NA	20.4002	NA	19.2799	NA	20.7675	NA	NA	NA	19.4711
APOB_HUMAN	EFNLQ(de)NMGLPDFHIPENLFLK	3	NA	NA	NA	NA	NA	NA	NA	NA	NA	NA	NA	NA	NA	NA	NA	NA	NA	NA	NA	NA	NA	NA	NA	NA	NA	NA	NA	NA	NA	NA	NA	NA	NA	NA	NA	NA	NA	NA	NA	NA	NA	NA	NA	NA	NA	NA
APOB_HUMAN	FSVPAGIVIPSFQALTAR	3	18.56	NA	NA	NA	NA	NA	NA	NA	NA	NA	NA	NA	NA	NA	18.1313	18.981	NA	NA	NA	NA	NA	NA	NA	NA	NA	NA	NA	NA	NA	NA	NA	NA	NA	NA	NA	NA	NA	NA	NA	NA	NA	NA	NA	NA	NA	NA
APOB_HUMAN	FVTQAEGAK	2	17.32	NA	NA	NA	NA	NA	NA	NA	NA	NA	NA	NA	NA	NA	16.6599	17.975	NA	NA	NA	NA	NA	NA	NA	NA	NA	NA	NA	NA	NA	NA	NA	NA	NA	NA	NA	NA	NA	NA	NA	NA	NA	NA	NA	NA	NA	NA
APOB_HUMAN	HSITNPLAVLCEFISQSIK	3	19.36	NA	NA	NA	NA	NA	NA	NA	NA	NA	NA	NA	NA	NA	19.3648	NA	NA	NA	NA	NA	NA	NA	NA	NA	NA	NA	NA	NA	NA	NA	NA	NA	NA	NA	NA	NA	NA	NA	NA	NA	NA	NA	NA	NA	NA	NA
APOB_HUMAN	IADFELPTIIVPEQTIEIPSIK	3	19.14	1.552	1.68	0.11675	2.83	0.11675	NA	NA	NA	NA	NA	NA	NA	NA	20.0234	20.1755	NA	NA	NA	NA	NA	NA	NA	NA	NA	NA	NA	NA	NA	NA	NA	NA	NA	18.7028	NA	NA	18.2239	18.5927	NA	NA	NA	NA	NA	NA	NA	NA
APOB_HUMAN	LTISEQNIQR	2	18.32	1.878	1.88	0.08244	3.55	0.08244	NA	NA	NA	NA	NA	NA	NA	NA	19.2868	19.8171	NA	NA	NA	NA	NA	NA	NA	NA	NA	NA	16.9288	17.2762	NA	NA	NA	NA	NA	NA	NA	NA	NA	18.308	NA	NA	NA	NA	NA	NA	NA	NA
APOB_HUMAN	NLQNNAEWVYQGAIR	2	17.71	0.61	0.51	0.6132	0.26	0.6132	NA	20.9303	NA	17.9996	NA	18.3839	NA	NA	19.2302	15.1995	18.7005	NA	NA	NA	17.0045	NA	NA	NA	NA	15.8138	16.0082	NA	NA	NA	NA	NA	NA	17.5684	17.1147	NA	NA	NA	NA	NA	NA	21.2011	NA	15.0315	NA	NA
APOB_HUMAN	SLHMYANR	2	17.04	NA	NA	NA	NA	NA	NA	NA	NA	NA	NA	NA	NA	NA	16.8037	17.2817	NA	NA	NA	NA	NA	NA	NA	NA	NA	NA	NA	NA	NA	NA	NA	NA	NA	NA	NA	NA	NA	NA	NA	NA	NA	NA	NA	NA	NA	NA
APOB_HUMAN	SVSDGIAALDLNAVANK	2	19.8	NA	NA	NA	NA	NA	NA	NA	NA	NA	NA	NA	NA	NA	19.8535	19.749	NA	NA	NA	NA	NA	NA	NA	NA	NA	NA	NA	NA	NA	NA	NA	NA	NA	NA	NA	NA	NA	NA	NA	NA	NA	NA	NA	NA	NA	NA
APOB_HUMAN	TEVIPPLIENR	2	19.81	1.515	1.4	0.18717	1.96	0.18717	NA	NA	NA	NA	NA	NA	NA	NA	20.4695	20.6623	NA	NA	NA	NA	NA	NA	NA	NA	NA	NA	NA	NA	NA	NA	NA	NA	NA	NA	NA	NA	18.9488	19.1521	NA	NA	NA	NA	NA	NA	NA	NA
APOB_HUMAN	TSSFALNLPTLPEVK	2	19.95	NA	NA	NA	NA	NA	NA	NA	NA	NA	NA	NA	NA	NA	19.6831	20.2165	NA	NA	NA	NA	NA	NA	NA	NA	NA	NA	NA	NA	NA	NA	NA	NA	NA	NA	NA	NA	NA	NA	NA	NA	NA	NA	NA	NA	NA	NA
APOB_HUMAN	VELEVPQLCSFILK	3	17.69	NA	NA	NA	NA	NA	NA	NA	NA	NA	NA	NA	NA	NA	17.5682	17.8054	NA	NA	NA	NA	NA	NA	NA	NA	NA	NA	NA	NA	NA	NA	NA	NA	NA	NA	NA	NA	NA	NA	NA	NA	NA	NA	NA	NA	NA	NA
APOB_HUMAN	VNWEEEAASGLLTSLKDNVPK	3	19.33	0.067	0.09	0.93231	0.01	0.93231	NA	NA	NA	NA	NA	NA	NA	NA	19.6968	19.9522	18.8015	NA	NA	NA	NA	NA	NA	NA	NA	NA	NA	NA	NA	NA	NA	NA	19.5958	NA	NA	NA	19.1713	18.7915	NA	NA	NA	NA	NA	NA	NA	NA
APOB_HUMAN	VPSYTLILPSLELPVLHVPR	3	18.62	2.148	2.32	0.03426	5.37	0.03426	NA	NA	NA	NA	NA	NA	NA	NA	19.9523	20.1008	NA	NA	NA	NA	NA	NA	NA	NA	NA	NA	16.9543	NA	NA	16.7443	NA	NA	19.2278	19.0229	NA	NA	18.5411	18.4282	NA	NA	NA	NA	NA	NA	NA	NA
APOB_HUMAN	VQGVEFSHR	2	17.26	NA	NA	NA	NA	NA	NA	NA	NA	NA	NA	NA	NA	NA	17.1527	17.3579	NA	NA	NA	NA	NA	NA	NA	NA	NA	NA	NA	NA	NA	NA	NA	NA	NA	NA	NA	NA	NA	NA	NA	NA	NA	NA	NA	NA	NA	NA
APOB_HUMAN	VSALLTPAEQTGTWK	2	19.31	NA	NA	NA	NA	NA	NA	NA	NA	NA	NA	NA	NA	NA	19.183	19.4402	NA	NA	NA	NA	NA	NA	NA	NA	NA	NA	NA	NA	NA	NA	NA	NA	NA	NA	NA	NA	NA	NA	NA	NA	NA	NA	NA	NA	NA	NA
APOC1_HUMAN	EFGNTLEDK	2	20.28	-0.099	-0.15	0.88276	0.02	0.88276	18.5394	19.0325	NA	NA	20.8933	20.9544	NA	20.1409	NA	21.1162	20.4401	21.294	20.3714	21.4602	NA	20.7112	NA	NA	NA	19.1985	NA	NA	NA	21.0139	21.5167	21.5262	NA	22.7398	NA	NA	NA	NA	NA	NA	NA	NA	NA	19.7809	17.6517	17.0098
APOC1_HUMAN	EWFSETFQK	2	20.67	-0.445	-0.91	0.36525	0.84	0.36525	18.9168	18.6416	21.65	21.5299	20.2869	19.5823	19.9302	19.2709	20.8018	21.095	21.8951	22.2714	20.8282	21.2251	20.1153	20.389	NA	NA	NA	18.5035	21.8277	21.7462	20.8051	20.3858	21.3333	21.3597	23.3575	22.7765	20.2132	20.6052	22.3496	22.2213	19.0553	18.3817	21.6006	21.7129	20.0161	19.8076	NA	17.5731
APOC1_HUMAN	LKEFGNTLEDK	2	19.93	-0.416	-0.9	0.37291	0.81	0.37291	18.3799	18.3918	20.2566	21.2867	19.5343	19.3538	19.1033	18.809	19.2281	20.0072	20.7045	21.2774	20.2598	20.2913	18.9895	19.631	NA	NA	NA	18.2709	20.8267	20.7737	20.0836	19.0624	20.6731	20.9728	22.3362	21.8629	19.4669	19.834	21.1104	21.2978	NA	17.9565	20.6384	20.5617	19.382	19.6906	NA	17.1599
APOC1_HUMAN	MREWFSETFQK	2	20.56	0.2	0.28	0.78272	0.08	0.78272	NA	NA	21.531	21.4591	19.5577	18.8446	NA	NA	20.3487	21.0241	21.9173	22.1559	20.4666	NA	20.3516	18.5791	NA	NA	NA	NA	22.0104	19.693	18.3448	NA	21.377	21.078	23.3666	22.9079	20.0754	19.6745	21.9684	22.0568	18.3635	NA	21.432	20.3556	17.7462	18.5254	NA	NA
APOC2_HUMAN	ESLSSYWESAK	2	19.77	-0.745	-1.57	0.12291	2.47	0.12291	NA	16.9571	20.5533	20.9456	19.3436	19.184	18.7284	18.7411	19.4972	20.5101	21.0803	21.52	20.4553	20.1306	18.0934	18.276	17.9694	18.6925	18.0677	19.5505	21.367	21.0401	19.8449	19.9418	20.248	20.2546	21.6482	21.0859	19.658	19.948	21.6465	21.6165	19.2628	18.7473	21.1006	20.6683	19.0482	18.7742	NA	17.0584
APOC2_HUMAN	STAAMSTYTGIFTDQVLSVLK	2	19.26	-0.885	-1.75	0.08645	3.08	0.08645	NA	NA	20.5477	21.1224	18.1117	18.0819	17.8305	17.7859	18.9184	19.5173	20.8774	21.2871	19.6533	19.4785	18.3576	18.4069	16.7397	15.7431	17.5629	18.2847	20.404	20.098	18.1425	17.7984	19.7182	19.0422	22.1734	21.7896	19.4821	19.3879	21.2119	21.2712	18.4053	18.2383	20.3865	19.9601	NA	18.2236	NA	NA
APOC2_HUMAN	TAAQNLYEK	2	18.42	-0.362	-0.78	0.43691	0.62	0.43691	NA	NA	18.7504	19.2687	18.2248	NA	17.4424	16.7733	18.5111	18.8764	19.4713	20.1904	18.5136	19.0328	17.3447	16.8082	17.1095	17.0699	17.3805	17.7881	19.535	19.6132	18.5081	18.1458	18.3516	18.4112	19.9087	20.0546	18.5095	19.7346	19.8162	20.1915	17.4816	17.2286	19.3204	19.6185	17.4102	17.6025	15.096	NA
APOC2_HUMAN	TYLPAVDEK	2	19.73	-0.614	-1.6	0.11598	2.57	0.11598	NA	NA	20.6654	20.7413	19.43	19.0308	18.9978	17.9571	19.4861	19.8715	20.4501	20.9766	19.8244	19.9654	18.4344	18.7376	18.5134	18.3062	18.9088	19.2607	20.865	20.5791	19.7795	18.6092	20.3089	20.1148	20.8481	20.9365	20.0328	19.9516	20.526	20.9828	19.1807	18.3279	20.8949	20.611	19.0452	19.0161	NA	NA
APOC3_HUMAN	DALSSVQESQVAQQAR	2	21.67	-0.546	-1.09	0.28242	1.18	0.28242	18.9827	19.5087	22.8547	22.9106	21.9619	21.745	20.9321	20.3317	22.1335	22.2029	23.6802	24.0855	21.5731	21.8201	20.2185	20.2303	20.2023	21.1747	20.5793	20.8674	22.4846	22.1838	20.7208	20.715	21.561	21.669	25.2926	24.9882	22.3017	22.0042	23.109	23.0184	20.9613	20.4235	23.5842	23.3369	21.0079	20.0301	19.0376	20.4882
APOC3_HUMAN	GWVTDGFSSLK	2	20.33	-0.626	-1.31	0.19576	1.72	0.19576	17.6385	18.2838	21.7886	22.2464	20.2224	19.8907	18.9896	19.4376	20.5113	20.455	22.1608	22.4968	20.5483	20.9424	19.519	19.2659	18.9541	18.9598	18.9402	19.1679	21.6012	21.6167	20.1026	19.5481	20.6231	20.33	23.6698	23.6579	21.141	21.1891	22.0481	22.081	19.2538	19.3259	21.5276	21.6405	18.7666	18.8309	18.1128	17.8736
APOD_HUMAN	CPNPPVQENFDVNK	2	23.68	-0.408	-1.55	0.12784	2.4	0.12784	23.0415	22.7515	24.0776	24.1178	22.5783	22.4996	24.1294	23.6714	23.3572	23.8108	23.9383	24.3147	23.5956	23.775	23.758	23.3306	22.6404	22.4148	23.7858	23.9018	23.6426	23.7376	24.512	23.6925	24.5868	24.4923	24.721	24.3301	24.1428	24.2981	23.8678	23.7099	23.5641	23.1745	23.7979	23.9526	23.3325	23.1185	23.5068	23.4733
APOD_HUMAN	CPNPPVQENFDVNKYLGR	3	19.22	-1.016	-0.96	0.35469	0.92	0.35469	NA	17.3609	NA	NA	NA	NA	19.4612	NA	19.7204	19.6527	NA	NA	NA	NA	NA	NA	NA	NA	NA	NA	NA	NA	NA	NA	NA	NA	NA	19.8825	NA	NA	NA	NA	NA	NA	NA	NA	NA	NA	NA	NA
APOD_HUMAN	IPTTFEN(de)GR	2	20.99	-0.285	-1	0.32131	1	0.32131	20.0868	19.7581	21.9237	22.1146	20.4827	20.4333	21.3549	20.8619	20.4375	21.2049	21.268	21.4562	20.9005	21.1382	20.8988	20.5651	19.6964	20.0397	21.273	21.0995	20.7825	20.8829	21.3119	20.3207	21.6789	21.7975	21.7832	22.0036	21.8596	21.6046	20.8775	21.1916	20.5883	20.4578	21.1683	21.2973	21.1581	20.619	20.6843	20.6198
APOD_HUMAN	KMTVTDQVNCPK	2	24.32	-0.389	-1.47	0.14863	2.16	0.14863	23.8857	23.4246	24.7214	25.0356	23.2561	23.1381	24.6862	24.3088	24.2807	24.4886	24.6736	25.2511	23.9634	24.3327	24.1967	23.8796	23.2531	23.3327	24.1593	24.283	24.2062	24.4502	24.8676	24.406	24.8309	24.7197	25.4348	25.5421	24.8624	24.9076	24.0687	24.3614	24.3602	23.9253	24.8902	24.8753	24.3373	23.8185	23.6919	23.7816
APOD_HUMAN	MTVTDQVNCPK	2	25.45	-0.268	-1.03	0.30829	1.06	0.30829	24.4426	24.605	25.7047	25.9794	24.821	24.7884	25.863	25.3827	25.1149	25.5965	25.6885	25.7341	25.1502	25.9017	25.5304	25.1108	24.6778	24.7455	25.7794	25.7918	25.5488	25.7264	26.2653	25.6026	26.0988	26.0731	25.8664	26.2349	26.1565	25.7332	25.5606	25.985	25.3687	25.0414	25.4098	25.3538	24.9204	24.7794	24.8876	25.1638
APOD_HUMAN	NILTSNNIDVK	2	26.05	-0.463	-1.59	0.11841	2.53	0.11841	25.6595	25.0358	27.037	27.2466	24.896	25.0741	26.2856	25.6527	25.6579	25.9385	26.7475	26.6725	25.6676	25.9886	25.8907	25.12	25.0704	25.2437	25.8521	25.7039	26.1228	25.9245	26.5838	26.0728	26.335	26.0622	27.5726	27.428	26.5824	26.4709	26.0694	26.0496	26.0197	25.6845	26.9495	26.9481	26.412	25.7327	25.1892	25.4984
APOD_HUMAN	NILTSNNIDVKK	2	19.77	-0.406	-1.07	0.291	1.14	0.291	19.1544	19.2751	20.1222	19.7141	19.2296	18.8663	20.9831	20.1214	19.2288	19.9795	19.5707	19.8662	19.8683	20.344	18.4871	19.9996	19.0346	18.3591	19.3065	19.9224	19.4654	19.2221	19.8158	19.6071	20.1209	21.0444	20.8553	20.1414	19.5551	20.3704	18.6505	20.0447	19.3343	19.4107	21.1759	20.8813	20.5414	20.3986	19.7456	19.1801
APOD_HUMAN	NPNLPPETVDSLK	2	24.88	-0.347	-1.29	0.20256	1.67	0.20256	24.1847	24.039	26.0458	26.0451	23.7679	23.7458	24.9556	24.9825	24.6772	25.0326	25.3018	25.7281	24.6207	24.9316	24.6865	24.4099	23.6541	23.8978	24.6858	24.7292	24.5023	24.6155	25.1169	24.812	25.5655	25.354	26.1586	25.7554	25.5575	25.4728	24.8948	24.8742	24.8529	24.276	25.597	25.358	24.9745	24.4815	24.3994	24.4516
APOD_HUMAN	WYEIEKIPTTFEN(de)GR	3	NA	NA	NA	NA	NA	NA	NA	NA	NA	NA	NA	NA	NA	NA	NA	NA	NA	NA	NA	NA	NA	NA	NA	NA	NA	NA	NA	NA	NA	NA	NA	NA	NA	NA	NA	NA	NA	NA	NA	NA	NA	NA	NA	NA	NA	NA
APOE_HUMAN	AATVGSLAGQPLQER	2	25.94	-0.155	-0.48	0.63105	0.23	0.63105	24.434	24.4276	27.059	27.0803	25.5395	25.5269	26.2374	25.6125	26.0261	26.3401	26.6551	26.8715	26.2298	26.4376	26.1702	25.4762	24.6976	24.9721	25.8219	25.5739	26.1412	26.1927	26.3432	25.8654	25.7157	25.3938	27.0841	26.2582	26.5727	26.3699	26.3357	26.1491	26.1753	25.559	27.0432	26.8549	26.0634	25.3037	24.2896	24.5839
APOE_HUMAN	AKLEEQAQQIR	2	18.66	-0.013	-0.03	0.9724	0	0.9724	15.5701	16.7557	19.1192	19.144	17.6411	17.6712	19.6066	19.3875	18.4633	18.4939	19.2102	19.9574	19.5603	19.4165	19.1401	18.876	18.1158	18.1902	19.5402	19.2905	17.977	17.9475	18.1429	17.9772	18.1111	17.6778	18.7109	17.4465	18.5183	18.2547	18.9565	18.9215	20.6021	20.0496	20.1789	20.1762	18.6493	18.725	18.0511	18.3409
APOE_HUMAN	ALMDETMK	2	25.3	-0.479	-0.76	0.45061	0.58	0.45061	24.3369	24.198	27.0198	26.9481	24.7185	24.6382	25.756	24.4269	25.5955	25.9188	26.0091	23.6419	25.706	25.9268	25.539	25.196	24.5926	24.4711	21.2825	25.3366	25.6421	25.4634	25.9046	25.4381	25.8266	26.1242	26.1908	25.6854	26.1776	25.7757	22.5457	25.1278	26.1312	25.7465	26.5441	26.3659	25.8172	25.3249	24.7933	24.2106
APOE_HUMAN	ALMDETMKELK	2	19.16	-0.377	-0.89	0.37753	0.8	0.37753	17.7677	NA	20.7261	20.81	NA	17.2243	19.2104	18.6843	19.1376	18.9293	19.9455	19.2958	19.3752	18.7704	18.0738	18.8367	NA	NA	18.2942	NA	18.9137	19.1711	18.1617	NA	18.9771	NA	NA	20.3022	19.9039	20.2412	19.4115	18.5753	19.5628	18.9964	20.3461	19.8672	19.9531	18.6723	17.6904	NA
APOE_HUMAN	AYKSELEEQLTPVAEETR	3	19.42	0.195	0.52	0.60866	0.27	0.60866	NA	NA	NA	NA	18.7379	NA	20.4696	20.4213	NA	NA	19.726	20.3273	19.0069	20.2686	19.5318	19.5678	17.7593	NA	19.6657	19.8246	NA	18.8147	19.1861	19.3896	19.4961	19.2195	NA	19.3757	19.659	NA	18.9716	NA	19.9938	20.2087	NA	NA	19.0705	19.1355	18.8556	18.3194
APOE_HUMAN	DADDLQKR	2	16.93	0.41	0.79	0.43466	0.62	0.43466	14.742	14.2956	19.2805	18.9289	17.0531	16.4765	18.1472	16.881	17.4321	17.9179	NA	18.856	17.8198	17.8801	17.4214	NA	NA	15.9731	16.7089	15.8128	16.1662	16.4445	17.3766	16.5162	15.2909	15.1711	NA	NA	17.9203	17.7352	17.7544	17.4922	17.7574	17.0862	NA	NA	18.4888	NA	14.7269	14.362
APOE_HUMAN	DRLDEVKEQVAEVR	2	24.15	-0.352	-0.95	0.34715	0.9	0.34715	22.9663	22.4671	26.14	25.4587	23.861	23.5777	24.3661	24.1048	24.0536	24.5387	25.3446	25.305	24.4176	24.5126	23.815	23.7191	22.1369	22.2356	23.0765	23.3059	24.3136	24.1687	24.5715	24.1469	23.9215	23.6069	25.8365	25.2329	25.2754	24.7981	24.2696	24.2246	24.3796	23.7785	25.8742	25.7477	24.019	23.7813	22.4349	22.0638
APOE_HUMAN	GEVQAMLGQSTEELR	2	26.55	-0.039	-0.13	0.89483	0.02	0.89483	25.5644	25.2492	27.8641	28.2459	25.9926	26.2186	26.5676	26.3824	26.7738	26.9725	26.9956	27.0542	26.4546	26.9895	26.6154	26.1633	25.6938	25.7935	26.5354	26.436	26.7054	26.895	26.9931	26.4625	26.4769	26.3843	27.4558	26.7972	26.9962	26.8877	26.0492	26.1181	26.6122	26.5407	27.6162	27.518	26.4302	25.7075	25.3259	25.3608
APOE_HUMAN	LAVYQAGAR	2	25.13	0.388	0.77	0.44489	0.59	0.44489	23.2785	24.0126	27.4938	27.5563	24.9531	25.0945	25.5659	24.6944	25.0847	25.7516	26.3406	26.7547	25.7021	25.6829	25.5478	24.7414	23.8898	24.2095	25.3489	24.7538	25.0924	24.8017	25.3493	25.2462	24.343	24.3891	20.6191	20.9975	26.605	26.4978	25.2738	25.0005	26.1869	25.123	27.1416	27.0151	26.3022	24.7421	23.7695	24.2021
APOE_HUMAN	LDEVKEQVAEVR	2	22.78	0.038	0.11	0.91652	0.01	0.91652	21.1611	21.1856	24.5135	24.9222	22.2839	22.3865	23.3326	22.8372	22.735	23.5104	23.6605	23.8395	23.187	23.6135	22.7809	22.4349	21.3442	21.4586	22.3385	22.4433	22.8008	23.0766	23.4131	22.3594	22.96	22.737	23.7586	23.8513	22.7151	22.6065	22.7032	21.7942	23.061	22.8533	23.4322	23.2305	23.1812	22.6998	20.9398	21.043
APOE_HUMAN	LEEQAQQIR	2	23.77	1.742	0.86	0.39333	0.74	0.39333	23.607	23.9287	26.0849	26.7047	24.9509	24.9678	25.4491	25.2367	25.7816	25.9385	15.7111	26.2203	25.2861	25.7919	25.4232	24.9484	23.6012	24.0642	24.5845	24.8154	24.8743	15.8181	16.7622	16.0616	NA	24.7954	26.167	25.6926	25.9113	25.92	25.3778	16.2137	25.6867	25.2604	26.3875	16.9166	24.7463	24.9056	23.0259	23.3107
APOE_HUMAN	LGADMEDVCGR	2	25.19	-0.63	-1.09	0.27977	1.2	0.27977	24.6855	24.4562	27.5459	27.8748	24.8015	24.6263	25.4113	24.5189	25.4014	25.7924	25.2704	26.0088	25.541	26.0109	20.4307	20.7458	23.9039	23.808	25.3038	25.4532	25.7057	25.5631	26.7692	25.7786	26.2063	26.1021	26.3156	26.1166	19.8761	20.6616	25.9321	26.2557	26.4353	26.3148	27.1333	26.7386	26.6119	26.1421	24.837	24.7028
APOE_HUMAN	LGPLVEQGR	2	26.22	-0.139	-0.41	0.68547	0.17	0.68547	24.616	24.6526	27.7211	28.1034	25.8924	25.845	26.2542	25.5031	26.3616	26.7272	27.0166	27.0676	26.7064	26.7658	26.195	25.8957	24.9137	24.8955	25.8857	26.0663	26.369	26.2018	26.3391	25.4594	26.0267	25.6248	26.8604	26.7443	27.1869	27.0555	25.9938	26.3048	26.801	26.4386	27.5793	27.3922	26.6403	25.9865	24.4926	24.3586
APOE_HUMAN	LKSWFEPLVEDMQR	3	19.37	-0.36	-0.85	0.39946	0.72	0.39946	17.4276	NA	NA	20.1069	18.7939	18.053	20.1654	19.2051	19.1266	19.7693	19.8198	19.946	20.4608	20.1671	19.6519	19.6959	17.0482	16.5124	20.044	20.0123	18.7913	18.2629	19.1702	18.7131	19.2192	18.6847	NA	NA	19.9701	19.6762	19.9174	19.3139	21.3558	20.853	20.8247	20.3408	19.8404	NA	18.3053	18.792
APOE_HUMAN	LQAEAFQAR	2	25.83	-0.338	-0.89	0.37854	0.79	0.37854	24.1291	23.8477	27.4502	27.6868	25.2626	25.0891	25.9678	25.2542	26.001	26.447	26.7954	27.1357	26.422	26.4635	25.8423	25.499	23.8275	23.9475	25.0258	25.2237	25.9711	26.1899	26.2632	25.2973	25.7521	25.2183	26.8749	26.8808	26.7488	26.7464	25.9988	26.0199	26.2676	25.8077	27.2756	27.2494	26.2858	25.7691	23.7704	23.6853
APOE_HUMAN	QQTEWQSGQR	2	22.62	-0.041	-0.1	0.9182	0.01	0.9182	20.2107	20.141	24.3524	24.6772	21.777	21.9238	22.8498	22.5924	22.9619	23.1666	23.4078	23.9618	23.1033	23.3473	23.0686	22.4783	21.4151	21.8286	22.4067	22.6838	22.0493	22.3435	22.9316	22.4051	21.5804	21.3434	23.7386	23.626	23.4041	NA	22.7918	22.7878	23.3042	23.0546	24.0539	23.9383	23.4255	22.3356	20.2177	20.5887
APOE_HUMAN	QWAGLVEK	2	24.92	0.105	0.11	0.90967	0.01	0.90967	NA	23.4497	26.1066	26.4367	24.5894	24.5235	NA	24.878	25.3187	25.3688	25.5193	25.8284	25.3662	25.3242	25.1861	24.7412	NA	23.3923	24.6969	24.5258	25.3455	25.1773	17.3154	24.9588	24.7845	NA	25.6988	25.8019	25.8011	26.8456	25.3081	NA	25.187	24.9131	25.9974	25.8369	25.0428	24.9	23.1114	NA
APOE_HUMAN	RLAVYQAGAR	2	22.86	0.459	0.95	0.34504	0.91	0.34504	21.3279	21.4478	24.9541	24.9679	22.3473	22.3036	23.5343	22.8978	23.2355	23.4647	23.7689	24.4193	23.3319	24.0301	23.0634	23.0944	21.7933	21.6137	23.1524	22.981	23.104	23.1341	23.5731	23.0943	22.1099	22.4446	17.5594	17.844	24.1142	23.9371	23.3491	23.2094	23.4089	23.1109	24.4988	24.3989	23.5898	23.0753	21.5403	21.4607
APOE_HUMAN	SELEEQLTPVAEETR	2	26.46	-0.147	-0.49	0.62931	0.24	0.62931	25.1215	25.5301	28.1155	28.3841	25.7271	25.9087	26.141	26.0713	26.6023	26.8052	27.3378	27.3984	26.6403	26.5956	26.0064	25.7771	25.4294	25.915	25.8954	26.2853	26.1751	26.2882	26.378	26.3905	26.0549	25.9848	27.1495	27.087	27.3464	27.2388	26.3412	26.3217	27.0578	26.3001	27.7876	27.7584	26.3789	26.1816	24.9981	25.4182
APOE_HUMAN	SWFEPLVEDMQR	2	26.63	-0.472	-1.28	0.20538	1.65	0.20538	25.6442	25.2862	28.1056	28.4698	25.925	25.7499	26.4383	26.3376	26.903	27.1295	27.4931	27.7943	26.8735	27.2111	26.8005	26.6099	23.8451	23.3007	25.9856	25.9527	26.9161	26.7743	27.0984	26.5561	26.6468	26.3072	27.7511	27.7721	27.7285	27.7381	26.8809	26.6829	26.8772	26.6603	27.994	27.5863	26.5839	26.9116	24.9224	24.9088
APOE_HUMAN	TRDRLDEVK	2	19.57	-0.342	-0.79	0.43724	0.62	0.43724	17.8015	17.9396	21.5921	NA	18.6088	NA	19.868	NA	19.8001	20.1563	20.4178	20.6311	19.8081	NA	19.466	NA	17.569	17.7058	18.7341	NA	19.4248	19.4028	19.5517	NA	18.9972	NA	21.3805	NA	20.5904	20.6333	19.7691	19.4628	19.8243	19.2619	21.307	20.9931	19.728	NA	17.1579	NA
APOE_HUMAN	VEQAVETEPEPELR	2	24.08	0.302	0.56	0.57743	0.31	0.57743	23.1583	23.1288	25.6935	26.0139	23.9437	23.9481	24.7401	24.0823	24.2067	24.6964	24.3422	25.0796	24.1738	24.7244	24.2986	23.9535	22.7641	23.2342	24.1306	24.2297	24.1504	23.9573	24.4718	24.0277	23.9867	24.1692	19.9664	24.3329	24.8758	24.9462	23.4244	24.0235	24.3593	24.1501	25.0457	25.1891	24.1257	23.7332	22.8208	22.7385
APOE_HUMAN	VQAAVGTSAAPVPSDNH	2	24.34	0.279	0.29	0.77107	0.09	0.77107	23.2083	23.225	26.3334	26.5726	24.3581	24.1946	25.1991	24.4738	21.9748	25.3818	25.2578	25.7198	24.8253	25.2783	24.8129	24.3342	22.9389	22.8483	24.2522	24.341	24.6473	24.7592	25.2477	21.8683	24.4567	24.2454	25.3522	25.3914	25.3886	25.1616	24.4364	17.1235	24.7567	24.7022	26.0942	25.8313	25.1327	24.3829	22.6238	22.3494
APOE_HUMAN	WVQTLSEQVQEELLSSQVTQELR	2	25.95	-0.569	-0.54	0.59328	0.29	0.59328	20.7	20.4936	28.2133	28.4908	25.5729	22.2836	26.2807	26.5786	27.1462	27.4906	27.4656	27.7792	27.1875	27.2554	26.7326	26.4365	20.6343	23.6308	26.5123	26.4587	22.4556	26.1481	26.6887	26.2327	21.7262	26.3778	27.959	27.8027	27.7798	27.5775	26.7198	26.6974	27.4828	27.0376	27.9781	27.7698	26.5763	26.8212	21.1422	25.7425
APOF_HUMAN	EQAVHNVVQLLPGVGTFYNLGTALYYATQNCLGK	3	19.85	NA	NA	NA	NA	NA	NA	NA	NA	NA	NA	NA	NA	NA	NA	NA	NA	NA	NA	NA	NA	NA	NA	NA	NA	NA	NA	NA	NA	NA	NA	NA	19.7884	19.9152	NA	NA	NA	NA	NA	NA	NA	NA	NA	NA	NA	NA
APOF_HUMAN	SGVQQLIQYYQDQK	3	19.64	-0.465	-0.75	0.45851	0.57	0.45851	NA	NA	19.1313	NA	NA	NA	NA	NA	NA	NA	NA	19.7987	18.7442	NA	NA	NA	NA	NA	NA	NA	19.4583	18.9044	NA	NA	18.8852	18.8163	21.7019	22.0249	NA	18.845	19.4626	19.88	NA	NA	19.4292	19.8542	NA	NA	NA	NA
APOF_HUMAN	SLPTEDCENEK	2	17.92	-1.055	-0.97	0.35153	0.94	0.35153	NA	NA	NA	NA	NA	NA	NA	NA	NA	NA	NA	16.9528	NA	NA	NA	NA	NA	NA	NA	NA	NA	NA	NA	NA	NA	NA	18.5683	19.028	NA	NA	NA	17.1301	NA	NA	NA	NA	NA	NA	NA	NA
APOH_HUMAN	ATFGCHDGYSLDGPEEIECTK	2	25	-0.474	-1.66	0.10416	2.74	0.10416	23.9137	23.7235	25.5739	25.9272	23.8623	23.8606	24.9355	24.8502	24.7226	25.1058	25.6253	26.1835	25.2587	25.3208	23.7243	23.3599	24.8364	24.5493	25.0579	24.9075	24.9728	24.8272	25.2178	24.9396	25.1093	25.0987	26.6738	26.3114	25.1942	25.279	25.6083	25.7379	25.0879	24.49	25.8138	25.8237	25.0594	25.1483	24.1406	24.2431
APOH_HUMAN	ATVVYQGER	2	22.51	-0.463	-0.98	0.33426	0.95	0.33426	21.3934	20.4051	23.4366	NA	21.9868	22.2626	22.8021	22.7426	22.14	21.9627	23.1194	23.7692	22.732	23.4038	21.7387	21.4937	22.4965	19.091	22.9173	22.8909	22.7713	22.7225	23.6585	23.1638	23.0007	22.8234	24.141	24.1413	22.4154	22.0977	22.659	23.1684	22.1705	21.7121	23.1568	22.9799	22.0949	22.2586	21.9684	22.1574
APOH_HUMAN	CPFPSRPDN(de)GFVNYPAKPTLYYK	3	NA	NA	NA	NA	NA	NA	NA	NA	NA	NA	NA	NA	NA	NA	NA	NA	NA	NA	NA	NA	NA	NA	NA	NA	NA	NA	NA	NA	NA	NA	NA	NA	NA	NA	NA	NA	NA	NA	NA	NA	NA	NA	NA	NA	NA	NA
APOH_HUMAN	CSYTEDAQCIDGTIEVPK	2	21.31	-0.298	-0.7	0.48587	0.49	0.48587	20.4554	19.1172	20.7686	20.5855	20.6315	19.139	21.9747	21.5812	21.2837	21.6898	21.6727	22.2706	21.6968	22.2457	21.1524	21.1229	21.2759	20.1874	21.8703	21.9969	21.8576	20.4584	22.3988	21.722	21.9441	20.8559	22.8402	22.3241	19.936	NA	21.8124	21.7773	21.8678	21.6536	21.5232	20.942	21.6963	21.4215	20.5476	20.8685
APOH_HUMAN	EHSSLAFWK	2	22.8	-0.39	-1.02	0.31483	1.03	0.31483	21.8207	21.3886	23.9502	23.8108	21.1941	21.1644	23.2503	22.8442	22.4951	22.5058	23.9456	24.1831	23.4213	23.4823	21.8257	21.8771	21.8278	21.6683	22.9463	22.4933	23.1681	22.8238	23.6845	22.3862	23.7436	22.4715	25.1782	24.6211	23.2405	22.9659	23.5985	23.1046	23.2639	22.7563	23.2368	22.9239	22.2085	22.3451	21.098	21.0809
APOH_HUMAN	FICPLTGLWPINTLK	2	22.53	-0.982	-2.47	0.017	6.12	0.017	21.2502	20.9594	23.9686	23.8326	21.0142	20.5579	22.1349	22.2022	22.1913	22.41	23.8141	24.2501	23.1223	23.0577	21.3701	21.374	20.1008	18.8831	22.0581	22.2313	22.08	22.2526	22.884	22.3406	22.8152	22.7249	25.1516	24.8057	23.019	22.9602	23.4413	23.3046	22.7151	22.5384	23.8661	23.6705	23.0594	23.055	21.805	21.9352
APOH_HUMAN	KATVVYQGER	2	19.45	-0.519	-1.43	0.16062	2.03	0.16062	17.5607	17.3341	20.2545	20.2777	18.5673	18.092	19.773	19.007	19.1882	19.2642	20.4416	21.2105	19.9528	19.7978	18.3728	18.0687	19.1093	19.0024	19.2995	19.2423	19.0908	19.058	19.8144	19.4704	19.3797	19.2724	21.8832	21.3601	19.2241	19.5105	20.2165	20.0325	19.4116	19.1681	20.7898	20.7517	20.2786	19.1739	18.13	18.1887
APOH_HUMAN	KCSYTEDAQCIDGTIEVPK	2	21.74	-1.066	-0.97	0.3388	0.94	0.3388	22.4606	19.5605	NA	23.0128	19.1809	19.1093	23.2556	20.3339	NA	NA	20.2997	23.9348	NA	20.4113	21.3687	19.1855	19.7953	NA	23.8108	NA	23.7005	20.893	20.9685	24.0155	23.9574	20.8664	22.1852	21.7146	22.4996	NA	NA	23.4064	22.2528	NA	23.2086	23.2309	22.7141	19.5438	19.9701	23.0989
APOH_HUMAN	KFICPLTGLWPINTLK	2	21.92	-0.992	-2.62	0.01179	6.86	0.01179	21.0868	20.7204	22.8926	22.9065	20.4509	20.2191	21.4858	21.2466	21.32	21.6985	23.3992	23.5396	22.6434	22.4587	20.973	20.4932	19.1944	18.8599	21.6466	21.3377	22.0716	21.9147	22.4162	21.778	22.4034	22.0801	24.1056	23.8775	22.6601	22.269	22.63	22.9759	22.1168	21.5015	23.4607	23.7379	22.2999	22.4068	20.8124	20.8848
APOH_HUMAN	TCPKPDDLPFSTVVPLK	2	25.68	-0.526	-1.9	0.06288	3.63	0.06288	24.7525	24.7542	26.1625	26.2939	24.6121	24.4914	25.8862	25.4625	25.0282	25.3583	26.2394	26.5306	26.1138	26.005	24.6993	24.0613	25.1682	25.3021	25.7629	25.6461	25.9551	25.7353	26.1812	25.7671	26.1389	26.3185	27.3853	27.01	25.7309	25.7265	26.185	25.9519	25.5372	25.2269	26.5239	26.3371	25.5041	25.4552	25.34	24.8502
APOH_HUMAN	TDASDVKPC	2	19.71	-0.233	-0.51	0.6117	0.26	0.6117	17.7663	17.3273	20.5782	20.6803	19.5551	18.8572	20.2481	19.2495	19.5419	19.865	20.7803	21.4512	19.8967	20.3309	19.4593	18.4015	19.4788	19.7329	19.6599	18.9338	18.4727	18.9731	20.5075	19.5365	19.0964	18.8655	22.2901	21.0941	19.4169	19.2697	20.7046	20.4415	20.1214	19.3296	20.9106	20.6744	21.3256	19.9075	17.9526	17.5582
APOH_HUMAN	TFYEPGEEITYSCK	2	22.3	-0.351	-0.7	0.48989	0.48	0.48989	21.5571	21.2642	23.3009	23.3522	21.4884	19.3902	22.3417	22.3183	22.0807	22.0011	23.0517	23.154	22.4979	22.9298	21.0183	20.892	21.8789	22.3393	22.5103	23.0272	22.7296	20.1538	22.9731	22.7731	22.9659	20.6312	24.2152	23.4779	22.4328	22.2637	22.7257	22.7009	22.3948	21.8617	23.2572	23.0861	22.4373	22.0649	21.997	22.2799
APOH_HUMAN	TFYEPGEEITYSCKPGYVSR	2	24.6	-0.673	-2.25	0.02924	5.05	0.02924	23.6886	23.3836	25.0148	25.0934	23.713	23.3504	24.5607	24.2749	24.0747	24.4965	25.3346	25.5974	24.9967	24.8374	23.2581	22.8297	23.9458	24.1075	24.5115	24.2137	24.5542	24.7483	24.9499	24.8266	24.8064	25.1329	26.4744	25.8462	24.8345	24.8638	25.6202	25.1354	24.7364	24.0051	25.7728	25.551	24.5728	24.0856	23.9635	24.2658
APOH_HUMAN	VCPFAGILEN(de)GAVR	3	NA	NA	NA	NA	NA	NA	NA	NA	NA	NA	NA	NA	NA	NA	NA	NA	NA	NA	NA	NA	NA	NA	NA	NA	NA	NA	NA	NA	NA	NA	NA	NA	NA	NA	NA	NA	NA	NA	NA	NA	NA	NA	NA	NA	NA	NA
APOH_HUMAN	WSPELPVCAPIICPPPSIPTFATLR	3	24.83	-0.684	-0.96	0.34181	0.92	0.34181	23.511	23.5571	25.8903	26.4667	23.2256	23.577	24.1957	24.9321	25.1305	25.2036	26.2536	26.7884	25.6031	25.8376	23.7561	24.4828	23.0649	NA	19.2142	24.9613	24.8823	24.6723	25.136	25.2455	24.2079	24.3638	27.0152	27.4145	25.6119	25.4925	25.7229	25.9778	25.3034	25.1994	25.334	25.3902	24.3398	24.6861	22.793	23.8819
APOH_HUMAN	YTTFEYPNTISFSCNTGFYLN(de)GADSAK	3	NA	NA	NA	NA	NA	NA	NA	NA	NA	NA	NA	NA	NA	NA	NA	NA	NA	NA	NA	NA	NA	NA	NA	NA	NA	NA	NA	NA	NA	NA	NA	NA	NA	NA	NA	NA	NA	NA	NA	NA	NA	NA	NA	NA	NA	NA
APOM_HUMAN	EELATFDPVDNIVFNMAAGSAPMQLHLR	3	20.64	NA	NA	NA	NA	NA	NA	NA	NA	NA	NA	NA	NA	NA	NA	NA	NA	NA	NA	NA	NA	NA	NA	NA	NA	NA	NA	NA	NA	NA	NA	NA	20.9773	20.3103	NA	NA	NA	NA	NA	NA	NA	NA	NA	NA	NA	NA
APOM_HUMAN	SLTSCLDSK	2	19.26	-0.252	-0.53	0.60062	0.28	0.60062	NA	NA	19.2375	19.27	NA	NA	18.2729	NA	19.1747	NA	20.5481	20.5439	18.8806	19.422	18.8361	NA	NA	NA	18.1257	NA	19.2399	19.0981	18.5847	NA	18.3963	NA	21.6727	NA	18.6615	17.8237	19.958	20.4173	NA	NA	19.3102	18.9403	NA	NA	NA	NA
APOM_HUMAN	WIYHLTEGSTDLR	3	19.01	-0.42	-0.84	0.40534	0.71	0.40534	NA	16.8182	19.7224	NA	17.596	NA	NA	NA	NA	NA	20.3475	21.0028	18.8077	19.0278	18.5206	18.1724	NA	NA	18.1553	18.7711	19.2129	19.1751	NA	18.18	18.3201	18.4492	21.9669	21.8174	18.6698	NA	19.8158	19.9099	17.6041	18.1382	NA	19.4444	18.5299	17.9966	NA	NA
AR6P6_HUMAN	RSVLPPDGN(de)GSPVLPDK	3	NA	NA	NA	NA	NA	NA	NA	NA	NA	NA	NA	NA	NA	NA	NA	NA	NA	NA	NA	NA	NA	NA	NA	NA	NA	NA	NA	NA	NA	NA	NA	NA	NA	NA	NA	NA	NA	NA	NA	NA	NA	NA	NA	NA	NA	NA
ARAP3_HUMAN	CAALN(de)QMCTR	2	NA	NA	NA	NA	NA	NA	NA	NA	NA	NA	NA	NA	NA	NA	NA	NA	NA	NA	NA	NA	NA	NA	NA	NA	NA	NA	NA	NA	NA	NA	NA	NA	NA	NA	NA	NA	NA	NA	NA	NA	NA	NA	NA	NA	NA	NA
ARI1A_HUMAN	N(de)SM(ox)TPNPGYQ(de)PSM(ox)NTSDMMGR	3	NA	NA	NA	NA	NA	NA	NA	NA	NA	NA	NA	NA	NA	NA	NA	NA	NA	NA	NA	NA	NA	NA	NA	NA	NA	NA	NA	NA	NA	NA	NA	NA	NA	NA	NA	NA	NA	NA	NA	NA	NA	NA	NA	NA	NA	NA
ARI2_HUMAN	ESEGALNEHM(ox)TSLASVLK	3	22.63	0.354	0.43	0.66724	0.19	0.66724	24.3922	23.0206	NA	23.3431	22.6607	22.1967	23.5903	NA	NA	22.9804	23.3036	23.2072	23.4429	23.1378	18.1783	22.2107	22.7014	22.3584	22.992	NA	24.3415	20.753	22.562	21.7193	21.8836	23.4241	23.604	22.7906	23.242	23.4523	21.0556	NA	21.6047	22.9705	NA	NA	19.8513	22.7966	23.61	23.3041
ASAH1_HUMAN	ESLDVYELDAK	2	18.67	-0.222	-0.6	0.55206	0.36	0.55206	18.2018	17.8643	19.7241	19.5605	18.1936	17.389	19.038	NA	18.2893	18.8754	NA	18.9721	NA	NA	17.3893	NA	18.4923	18.5783	19.4357	18.9039	NA	NA	18.9105	18.3048	19.1665	NA	NA	NA	18.7314	NA	18.4938	18.815	18.4961	18.6145	18.9673	19.2401	NA	NA	NA	NA
ASCC3_HUMAN	M(ox)QQ(de)LN(de)N(de)M(ox)DEVCYEN(de)VLK	3	NA	NA	NA	NA	NA	NA	NA	NA	NA	NA	NA	NA	NA	NA	NA	NA	NA	NA	NA	NA	NA	NA	NA	NA	NA	NA	NA	NA	NA	NA	NA	NA	NA	NA	NA	NA	NA	NA	NA	NA	NA	NA	NA	NA	NA	NA
ASCC3_HUMAN	RYVDFPITDVLQM(ox)MGR	3	20.54	-1.814	-1.79	0.09894	3.21	0.09894	NA	NA	NA	NA	NA	NA	NA	NA	19.3043	19.9535	NA	NA	NA	NA	NA	NA	NA	NA	NA	NA	NA	NA	NA	NA	NA	NA	NA	NA	21.2164	NA	NA	NA	NA	NA	NA	21.6686	NA	NA	NA	NA
ASPG_HUMAN	RGEDPTIACQK	2	18.09	NA	NA	NA	NA	NA	NA	NA	NA	NA	NA	NA	NA	NA	NA	NA	NA	NA	NA	NA	NA	NA	NA	NA	NA	NA	NA	NA	NA	NA	NA	NA	NA	NA	NA	NA	NA	NA	NA	NA	18.0703	18.1065	NA	NA	NA	NA
ASPG_HUMAN	TGHIAAGTSTN(de)GIK	2	NA	NA	NA	NA	NA	NA	NA	NA	NA	NA	NA	NA	NA	NA	NA	NA	NA	NA	NA	NA	NA	NA	NA	NA	NA	NA	NA	NA	NA	NA	NA	NA	NA	NA	NA	NA	NA	NA	NA	NA	NA	NA	NA	NA	NA	NA
ATAD1_HUMAN	FIN(de)LQ(de)PSTLTDKWYGESQK	3	NA	NA	NA	NA	NA	NA	NA	NA	NA	NA	NA	NA	NA	NA	NA	NA	NA	NA	NA	NA	NA	NA	NA	NA	NA	NA	NA	NA	NA	NA	NA	NA	NA	NA	NA	NA	NA	NA	NA	NA	NA	NA	NA	NA	NA	NA
ATG4A_HUMAN	SIGEWFGPNTVAQ(de)VLKK	3	NA	NA	NA	NA	NA	NA	NA	NA	NA	NA	NA	NA	NA	NA	NA	NA	NA	NA	NA	NA	NA	NA	NA	NA	NA	NA	NA	NA	NA	NA	NA	NA	NA	NA	NA	NA	NA	NA	NA	NA	NA	NA	NA	NA	NA	NA
ATRN_HUMAN	ALYVHGGYK	2	17.92	-0.261	-0.71	0.48163	0.51	0.48163	16.4124	NA	19.0512	18.9512	NA	NA	NA	NA	17.2487	17.7109	18.13	18.6955	17.9759	NA	17.2672	17.6005	16.7339	NA	17.9776	17.6664	17.6455	17.5831	18.4043	NA	17.4457	NA	19.3383	19.1436	17.7064	17.6557	18.2583	19.3141	17.7542	17.3337	18.668	18.31	17.5137	17.5722	NA	16.5468
ATRN_HUMAN	GDECQLCEVENR	2	18.32	-0.196	-0.48	0.63689	0.23	0.63689	17.5172	17.4954	NA	NA	17.7745	NA	17.9676	17.6882	18.3042	19.0883	NA	19.0325	18.7288	18.132	18.4603	18.314	17.7479	18.6043	18.8841	18.5013	18.3911	18.4714	18.9859	17.3464	17.7065	18.6763	NA	19.6443	19.0378	NA	18.8852	19.1385	18.4317	17.5952	NA	NA	NA	NA	17.5742	17.3512
ATRN_HUMAN	LTGSSGFVTDGPGNYK	2	18.53	-0.34	-0.98	0.33168	0.97	0.33168	17.2466	17.3649	19.4593	19.9406	NA	17.4591	18.7031	18.2847	18.1568	18.0747	19.0116	19.7649	NA	NA	18.2905	17.3873	17.7393	18.2967	18.6492	18.732	18.5953	18.0603	18.8107	NA	18.1452	NA	19.8513	19.873	NA	18.5317	19.3861	19.3229	17.9664	17.9443	NA	19.4779	NA	18.3835	17.7688	18.1973
ATRN_HUMAN	SEAACLAAGPGIR	2	19.25	-0.219	-0.68	0.49817	0.47	0.49817	18.0985	17.8449	20.5347	20.4543	18.715	NA	19.3271	18.7712	18.6343	19.4792	19.9171	19.7945	19.2332	NA	18.6531	18.9221	18.7279	NA	19.1143	19.5571	19.1755	19.3718	19.9965	18.6422	19.0377	NA	19.7587	19.997	NA	19.9703	19.5363	19.8027	18.9471	19.0475	20.0024	19.9293	19.2187	18.9167	18.5008	18.1853
ATS1_HUMAN	GAFYLLGEAYFIQPLPAASER	3	19.02	-0.353	-0.94	0.35417	0.88	0.35417	17.6197	17.2179	20.452	20.6281	17.4878	17.0209	18.8203	18.3629	18.6516	19.5279	19.8397	19.785	18.9314	19.0695	19.2724	18.6773	NA	NA	19.053	18.0973	NA	18.5004	19.5766	NA	18.8272	18.5781	20.1552	19.7285	19.8621	19.7649	19.0377	NA	19.6436	18.9797	19.8003	19.7102	19.307	19.1239	NA	17.5468
ATS1_HUMAN	LHAFDQQLDLELRPDSSFLAPGFTLQNVGR	3	21.3	-0.761	-1.5	0.14026	2.25	0.14026	19.7726	19.125	24.0779	23.7643	19.4654	19.3247	20.7971	20.4337	21.3564	21.6162	22.425	22.5858	21.6744	21.7381	21.0432	NA	17.0598	NA	21.2297	20.2603	21.1695	20.4819	21.3896	20.5884	20.4713	19.869	23.2078	22.9367	22.8247	22.5222	21.5027	21.6165	22.0941	21.266	23.3708	22.6761	21.7717	21.8302	19.982	20.2008
ATS4_HUMAN	MSQTGSHPGR	2	NA	NA	NA	NA	NA	NA	NA	NA	NA	NA	NA	NA	NA	NA	NA	NA	NA	NA	NA	NA	NA	NA	NA	NA	NA	NA	NA	NA	NA	NA	NA	NA	NA	NA	NA	NA	NA	NA	NA	NA	NA	NA	NA	NA	NA	NA
B2MG_HUMAN	DWSFYLLYYTEFTPTEK	2	20.52	-0.575	-0.64	0.52771	0.4	0.52771	20.3358	17.7801	24.4165	24.4055	16.6496	19.874	19.8794	18.5632	19.4296	20.4785	21.7893	21.9275	19.9867	21.1918	20.6463	18.3013	19.6314	18.6543	NA	NA	17.6518	18.532	21.4593	18.5654	20.9105	18.3353	19.418	20.8046	22.5906	22.6718	22.4536	22.114	21.9402	20.1766	22.3546	22.5167	22.5789	20.2109	20.346	20.2478
B2MG_HUMAN	DWSFYLLYYTEFTPTEKDEYACR	3	19.26	-0.971	-2.19	0.03539	4.8	0.03539	17.7555	18.4118	20.9501	21.351	NA	18.68	18.605	NA	NA	NA	19.2255	19.6089	18.8873	NA	18.1347	NA	17.7921	17.0268	NA	17.8227	NA	18.3528	19.5158	18.8342	19.0172	NA	NA	19.8894	19.8425	20.1823	19.5003	19.4517	NA	NA	21.0324	20.6765	21.4154	NA	18.7798	NA
B2MG_HUMAN	SNFLNCYVSGFHPSDIEVDLLK	2	26.55	-0.699	-1.76	0.0856	3.08	0.0856	25.6668	25.4869	28.0832	28.1968	25.0227	25.0607	26.4896	26.2603	26.7078	27.3257	27.2107	27.3541	26.8779	26.9156	26.252	26.3248	24.0805	22.3304	26.3128	26.1033	26.4304	26.4078	27.3261	26.7971	25.9367	26.1927	27.4452	27.5522	27.5106	27.3676	27.4113	27.3242	27.075	26.6628	27.9877	27.53	26.6296	26.7459	25.5934	26.1079
B2MG_HUMAN	SNFLNCYVSGFHPSDIEVDLLKN(de)GER	3	NA	NA	NA	NA	NA	NA	NA	NA	NA	NA	NA	NA	NA	NA	NA	NA	NA	NA	NA	NA	NA	NA	NA	NA	NA	NA	NA	NA	NA	NA	NA	NA	NA	NA	NA	NA	NA	NA	NA	NA	NA	NA	NA	NA	NA	NA
B2MG_HUMAN	VEHSDLSFSK	2	25.38	-0.123	-0.17	0.86338	0.03	0.86338	24.2597	24.3856	27.0489	27.2452	24.0736	24.1739	25.6112	24.858	25.3672	25.9023	26.2052	26.5291	25.7755	26.0298	25.3458	24.8282	24.278	24.1155	25.2347	25.0133	25.2277	25.1957	25.9728	25.6676	25.1732	25.3492	26.3951	26.4653	20.1465	26.5391	26.1414	26.0699	25.9531	25.5422	26.569	26.5686	25.6287	25.4479	24.1875	24.5036
B2MG_HUMAN	VNHVTLSQPK	2	24.63	-0.77	-0.86	0.39613	0.73	0.39613	23.93	23.8712	26.0447	26.5649	24.09	24.0105	25.0195	24.8054	24.6201	24.819	21.5122	25.8717	24.8057	25.3586	24.1645	24.7029	24.2895	17.1206	24.5509	24.7287	24.9479	24.9774	25.3474	25.21	24.6585	24.5051	26.0998	25.8154	25.5104	25.2087	24.9589	25.3601	24.6172	24.5879	25.7288	25.6967	25.0163	24.4684	23.5903	23.9733
B3GN1_HUMAN	AKYPNSPR	2	17.55	-0.059	-0.15	0.88153	0.02	0.88153	15.8919	15.5734	19.6419	19.4846	16.5927	16.2736	17.7515	17.1021	17.611	17.9161	18.5052	19.1367	17.5841	17.6945	17.4983	17.4004	17.0721	17.109	17.6304	17.2353	17.3481	17.446	17.9465	17.1193	16.6763	16.3586	18.9072	18.1633	18.945	18.7761	17.8962	17.6419	18.3159	NA	NA	NA	18.2526	17.8933	15.5732	15.2715
B3GN1_HUMAN	EEAQLATVLAYALSSHCPDMR	2	24.03	-0.256	-0.72	0.47245	0.52	0.47245	23.2963	23.1788	26.2942	26.2666	22.7342	23.3285	23.695	23.2037	23.6909	24.2827	24.6162	24.7573	23.9681	23.5747	23.8114	23.7524	22.7472	22.8097	23.9947	24.1009	24.6156	24.0759	24.1829	23.6637	23.4742	23.3159	24.921	24.5795	25.2164	24.8938	23.499	23.5479	24.7585	24.1319	25.7581	25.1937	23.8501	24.5626	22.3691	22.6192
B3GN1_HUMAN	EMLDQSNQWGGTALVVPAFEIR	2	22.32	-0.645	-0.83	0.41033	0.69	0.41033	21.81	18.1957	24.5277	24.7192	21.2767	20.9892	22.0038	18.6278	22.496	22.7754	23.6648	23.562	22.4752	22.5099	22.484	22.0548	21.0355	20.0907	22.3638	22.2209	23.061	22.7713	22.6693	22.2316	21.9043	22.6858	24.1113	20.9615	23.9629	23.6949	22.6412	22.2299	23.6665	22.9201	24.2951	23.8615	23.0013	22.6339	18.2886	21.1914
B3GN1_HUMAN	EPGEFALLR	2	23.43	-0.37	-1.05	0.29716	1.11	0.29716	22.2424	22.1824	25.0498	24.9235	22.3348	22.2787	23.1402	22.6787	22.9182	23.4539	23.9358	24.2175	23.2638	23.3326	23.5021	23.0349	22.5732	22.7178	24.2445	23.1467	23.6628	24.3211	23.4468	23.0158	22.9584	23.7382	NA	23.91	24.594	24.1839	23.5641	23.3033	23.9979	23.3433	24.9929	24.7728	23.906	23.4473	21.843	21.7207
B3GN1_HUMAN	GLREM(ox)LDQSNQWGGTALVVPAFEIR	3	19.06	-0.496	-1	0.32753	0.99	0.32753	18.6927	18.2446	NA	NA	18.823	17.98	NA	19.487	NA	NA	NA	NA	20.2284	19.9487	19.4844	NA	17.6851	NA	18.6461	NA	19.0353	NA	19.0385	17.7024	18.9761	19.1935	NA	NA	NA	NA	20.3828	NA	20.4784	NA	NA	NA	20.1066	NA	18.9277	18.1588
B3GN1_HUMAN	ISQACELHVAGFDFEVLNEGFLVHK	3	24.11	-0.558	-1.1	0.27604	1.21	0.27604	23.2163	22.3111	26.4735	26.2761	22.637	23.2394	24.1424	22.8127	24.034	24.5634	25.2805	25.288	24.212	23.8864	24.7955	23.8358	21.5449	20.5245	24.0861	23.3959	24.1581	23.4866	24.4699	23.4578	23.4144	22.6692	25.6203	24.8484	25.732	25.3363	24.9025	24.2484	25.1469	23.9716	26	25.6229	25.1361	24.1885	22.7456	22.562
B3GN1_HUMAN	PAYVVPWQDPWEPFYVAGGK	2	20.54	-0.484	-0.86	0.39548	0.74	0.39548	18.6979	18.4631	23.2254	23.5025	17.911	NA	19.7375	19.7516	20.3948	20.6403	22.0775	22.4967	20.6749	20.5237	20.6251	21.08	17.2346	NA	19.9856	20.3969	19.8138	19.5472	19.8389	19.4705	19.4446	19.1132	21.949	19.2587	21.9612	22.0499	20.8963	20.7361	21.585	21.7011	22.8213	22.0246	21.579	21.6807	18.6522	19.1505
B3GN1_HUMAN	SCQEVFDK	2	22.25	-0.005	-0.01	0.98842	0	0.98842	20.9562	21.1285	23.6955	24.301	21.2341	21.5612	22.5444	22.0151	22.2563	22.5312	22.5001	23.1107	21.8128	22.3905	22.1417	22.1438	21.9827	22.3011	22.008	22.285	21.5476	22.0914	22.6453	22.1646	21.1762	21.3939	22.8999	22.304	23.4324	23.311	22.0678	22.2293	22.7838	22.2124	23.853	23.6526	21.4701	22.6534	20.568	20.5473
B3GN1_HUMAN	TALASGGVLDASGDYR	2	23.32	0.453	1.04	0.30388	1.08	0.30388	22.3599	22.3451	25.346	25.791	22.6402	22.5222	23.8872	23.0476	23.8341	24.0545	24.2648	24.4207	23.4225	23.7289	23.7557	23.141	22.9918	23.0561	23.9112	23.3103	23.2439	23.1916	23.6452	22.6679	23.1303	22.8372	23.973	23.8288	19.8197	19.7115	23.4595	23.2925	NA	23.8541	NA	25.2804	24.7834	23.7092	21.911	21.8704
B3GN1_HUMAN	TTMDPNDVILATHASVDNLLHLSGLLER	3	24.48	-1.199	-1.57	0.12354	2.46	0.12354	23.7521	23.1661	27.3501	27.6082	22.93	22.8443	24.0067	23.852	25.2216	26.1655	26.0182	26.1693	NA	25.0695	NA	21.0318	19.8703	18.9261	24.8631	21.106	24.7693	24.2667	24.968	24.3478	23.6518	22.8713	26.413	26.3023	26.8677	26.5776	24.7124	25.1907	25.5862	24.9947	26.7078	26.4009	25.5606	22.663	23.8218	23.6645
B3GN1_HUMAN	WEGPLSVSVFAATK	2	23.1	0.078	0.09	0.92611	0.01	0.92611	21.4982	21.9582	25.1817	25.2959	21.7837	NA	22.3831	22.6106	23.3166	23.9166	24.455	24.7397	23.3667	23.7683	23.3497	23.3604	21.5699	21.3887	23.1589	23.1584	23.5462	23.3094	23.2026	22.9004	22.5282	22.3177	24.6439	19.6249	24.5643	24.711	23.4217	18.1145	24.1744	23.7841	24.9383	24.8077	23.6255	23.5415	21.2768	21.7228
B3GN1_HUMAN	WVNLPEESLLR	2	22.98	-0.064	-0.22	0.82561	0.05	0.82561	22.3948	21.8912	24.3175	24.5634	22.0851	22.0706	22.9097	22.509	22.7649	23.3724	23.5689	23.8909	22.9967	23.0107	22.8114	23.1774	22.3277	22.3678	22.9538	22.9613	22.9887	23.156	22.8599	22.7965	22.5973	22.5947	22.7466	22.8155	24.0675	23.698	22.2433	22.5519	23.5693	23.8891	24.0421	24.0298	22.9318	23.244	21.4898	21.9164
B3GN1_HUMAN	WVNLPEESLLRPAYVVPWQDPWEPFYVAGGK	3	20.35	0.105	0.16	0.8716	0.03	0.8716	18.7943	18.5014	23.3951	23.5067	NA	NA	NA	19.8425	20.5021	19.3352	21.7638	22.1274	20.932	19.4037	19.9327	20.0089	NA	NA	18.2044	20.1373	19.7714	18.0719	18.5883	19.9351	19.411	NA	21.7506	22.8742	22.3384	20.8478	20.5284	20.8502	19.4939	19.6996	20.969	20.1712	21.1616	NA	18.9904	19.7935
B3GN1_HUMAN	YEAAVPDPR	2	22.2	-0.09	-0.28	0.7789	0.08	0.7789	21.117	20.7542	23.4113	23.8439	21.4054	21.2345	22.0651	21.5855	22.1335	22.5572	22.4524	23.1363	22.0831	22.5452	22.3609	22.0395	21.8023	21.8852	22.4208	22.1933	22.2361	22.0972	22.4744	22.0015	21.6697	21.4328	22.036	22.3864	23.457	23.281	22.5013	22.0667	22.9614	22.3481	23.3764	23.336	21.9753	22.3096	20.421	20.4639
BAHC1_HUMAN	Q(de)QELYALQ(de)Q(de)Q(de)R	2	NA	NA	NA	NA	NA	NA	NA	NA	NA	NA	NA	NA	NA	NA	NA	NA	NA	NA	NA	NA	NA	NA	NA	NA	NA	NA	NA	NA	NA	NA	NA	NA	NA	NA	NA	NA	NA	NA	NA	NA	NA	NA	NA	NA	NA	NA
BAI2_HUMAN	LLAPAALAFR	2	18.85	-0.237	-0.59	0.55637	0.35	0.55637	17.3989	17.4068	20.9397	20.7283	17.7478	17.5362	18.4241	18.3113	18.649	18.9368	NA	19.6413	19.2649	NA	18.6358	18.3089	18.3237	18.779	18.3116	NA	18.8034	19.0441	18.6876	NA	NA	18.2923	NA	NA	19.955	20.3678	NA	18.0649	19.5286	18.9821	20.8008	20.7141	19.212	19.044	17.5889	16.6858
BASP1_HUMAN	AEGAATEEEGTPK	2	NA	NA	NA	NA	NA	NA	NA	NA	NA	NA	NA	NA	NA	NA	NA	NA	NA	NA	NA	NA	NA	NA	NA	NA	NA	NA	NA	NA	NA	NA	NA	NA	NA	NA	NA	NA	NA	NA	NA	NA	NA	NA	NA	NA	NA	NA
BASP1_HUMAN	AEPPKAPEQEQAAPGPAAGGEAPK	3	18.15	0.027	0.07	0.94401	0.01	0.94401	16.5997	NA	19.8018	19.9087	16.8531	17.0722	18.5787	NA	18.4843	18.6052	18.4622	18.6225	18.4173	18.1383	NA	NA	17.6946	17.2954	NA	NA	17.7788	NA	18.7492	NA	17.327	NA	NA	NA	18.7895	18.3031	17.676	16.9753	17.9659	17.7471	19.1749	18.9249	18.2118	17.9268	NA	NA
BASP1_HUMAN	ESEPQAAAEPAEAK	2	16.89	-0.213	-0.52	0.60844	0.27	0.60844	NA	15.5055	18.8331	18.9198	15.6355	15.7965	16.7965	NA	17.0056	17.481	17.2727	17.507	16.3341	16.7798	16.8701	NA	16.4944	16.2907	16.1676	16.1296	16.003	16.9861	16.5386	16.4737	NA	NA	NA	16.6	17.2472	17.6928	NA	NA	17.2288	16.3331	18.0484	17.8473	17.5876	16.3698	NA	NA
BASP1_HUMAN	ETPAATEAPSSTPK	2	17.84	0.258	0.59	0.55582	0.35	0.55582	16.6383	16.3499	19.8863	20.0827	17.3413	17.4344	NA	18.1682	NA	18.4941	NA	18.4264	17.8209	17.9754	17.7855	18.0816	17.293	17.9335	16.9037	18.1379	NA	17.247	18.3386	18.0817	NA	17.382	NA	NA	19.2273	18.0704	NA	NA	NA	17.6839	NA	18.8161	18.0511	17.536	15.6531	16.399
BASP1_HUMAN	KTEAPAAPAAQETK	2	16.2	0.099	0.21	0.83646	0.04	0.83646	NA	14.4636	18.2429	19.2104	14.8718	NA	16.5274	15.8801	16.1512	17.5448	16.532	17.8899	16.0131	16.3708	15.7295	15.7997	15.5315	15.3549	15.7363	15.6818	15.8722	15.4786	16.0161	15.8469	15.4299	15.0909	16.9002	15.8402	17.6865	17.3326	15.6918	NA	16.5879	15.8248	17.847	17.8979	16.5133	15.6495	13.7336	14.4801
BASP1_HUMAN	SDGAPASDSKPGSSEAAPSSK	3	14.71	0.686	0.78	0.44212	0.61	0.44212	NA	NA	NA	16.8226	14.2618	NA	NA	NA	15.0366	15.7676	NA	15.1965	NA	NA	15.2266	13.5886	14.2146	NA	NA	14.4784	NA	NA	NA	14.2706	NA	NA	NA	NA	NA	NA	NA	NA	14.9098	12.751	NA	NA	15.3814	14.1002	NA	NA
BGH3_HUMAN	DGTPPIDAHTR	2	17.64	-0.014	-0.02	0.98152	0	0.98152	NA	NA	NA	NA	NA	NA	NA	17.3475	NA	NA	NA	18.7129	NA	NA	NA	16.8322	NA	NA	NA	NA	NA	NA	NA	17.8427	NA	NA	NA	18.5443	17.5764	NA	NA	NA	NA	16.9068	NA	NA	NA	17.3551	NA	NA
BGH3_HUMAN	DILATN(de)GVIHYIDELLIPDSAK	3	NA	NA	NA	NA	NA	NA	NA	NA	NA	NA	NA	NA	NA	NA	NA	NA	NA	NA	NA	NA	NA	NA	NA	NA	NA	NA	NA	NA	NA	NA	NA	NA	NA	NA	NA	NA	NA	NA	NA	NA	NA	NA	NA	NA	NA	NA
BGH3_HUMAN	GCPAALPLSNLYETLGVVGSTTTQLYTDR	3	19.64	-0.543	-1.54	0.13194	2.36	0.13194	18.5801	NA	20.5107	21.3415	18.0648	17.8044	19.7184	19.3089	19.4466	19.2971	20.3703	20.6774	19.3856	NA	19.186	19.3136	17.7394	NA	19.6384	19.5536	NA	19.4076	20.3286	19.6458	19.2562	18.7627	NA	NA	20.2489	20.1407	20.2589	19.7188	20.1669	19.6093	21.069	20.5911	19.3266	19.7758	19.8389	19.5982
BGH3_HUMAN	GDELADSALEIFK	2	20.17	-0.2	-0.62	0.53719	0.39	0.53719	19.3128	19.2167	21.0992	21.6824	19.2726	19.1785	NA	20.1263	20.2472	20.5255	20.6936	21.1046	20.4247	20.4685	20.2116	19.5382	19.1944	19.4122	19.6212	20.0488	20.363	19.6302	NA	20.229	20.2798	19.9824	20.9427	20.9996	20.6159	NA	19.9279	20.5528	NA	NA	21.4597	21.1879	NA	19.5973	19.2442	19.4183
BGH3_HUMAN	ILGDPEALR	2	19.22	-0.414	-1.39	0.17318	1.93	0.17318	NA	NA	19.5725	19.6452	NA	NA	19.3483	19.1463	18.2873	18.9629	19.4317	19.1556	18.7141	18.6207	19.0796	18.4486	18.4443	NA	19.1568	NA	19.1002	19.1752	19.6468	19.7136	19.1825	NA	19.69	20.0401	19.5776	19.02	19.3389	18.9467	19.5844	18.9428	20.37	20.0512	18.8803	18.6163	NA	NA
BGH3_HUMAN	IPSETLNR	2	18.55	-0.753	-1.9	0.06651	3.6	0.06651	16.38	NA	19.296	19.9141	17.7166	NA	18.3254	NA	NA	NA	18.257	NA	17.8873	NA	17.6996	NA	18.2399	NA	18.8328	17.5002	18.8544	NA	19.0256	18.8284	18.2805	NA	18.8945	NA	18.8036	19.0626	18.3212	19.4476	18.8567	19.2	NA	19.861	18.5834	NA	NA	17.7352
BGH3_HUMAN	LTLLAPLNSVFK	2	19.81	-0.465	-1.42	0.16385	2.01	0.16385	18.8542	18.8919	21.195	20.9071	19.0922	19.1095	20.1832	19.494	NA	NA	20.3916	20.6477	19.8103	19.3942	19.6824	19.3048	18.0751	18.4858	19.6345	19.3711	19.9484	19.4498	20.445	19.8532	20.3579	20.1252	20.2924	NA	20.6596	20.084	19.9283	20.0372	20.9239	19.9341	NA	NA	19.8907	20.0837	19.2005	19.4452
BGH3_HUMAN	QAGLGNHLSGSER	2	17.77	-0.204	-0.46	0.6485	0.21	0.6485	NA	NA	NA	NA	16.6511	NA	NA	NA	NA	17.7498	17.5519	18.8085	17.6734	17.5945	17.8053	17.3642	17.0192	NA	18.2342	NA	17.4161	NA	18.8107	18.032	17.8478	NA	NA	18.255	NA	NA	17.6066	18.6205	18.3254	17.5011	NA	18.6655	NA	16.4265	16.963	NA
BGH3_HUMAN	QHGPNVCAVQK	2	16.69	-0.809	-1.75	0.08987	3.07	0.08987	15.2534	15.1634	NA	NA	15.9856	15.1478	NA	NA	16.9775	NA	18.0974	NA	NA	NA	16.4391	NA	15.8458	15.7078	NA	NA	16.2217	16.7536	17.6778	NA	16.7354	NA	NA	NA	17.6467	17.746	NA	NA	17.2535	16.8067	18.6259	18.6493	16.8165	NA	16.0451	15.5293
BGH3_HUMAN	VISTITNNIQQIIEIEDTFETLR	3	18.59	0.002	0	0.99772	0	0.99772	NA	NA	NA	NA	NA	NA	NA	NA	NA	NA	18.9345	NA	NA	NA	NA	NA	NA	NA	18.2398	NA	17.9086	NA	18.4382	NA	NA	NA	19.8117	NA	NA	NA	18.6352	NA	NA	NA	NA	19.3184	18.0192	NA	17.9656	NA
BGH3_HUMAN	VLTPPMGTVMDVLK	2	19.15	-0.681	-2.02	0.05097	4.07	0.05097	18.1375	NA	20.3859	20.1885	18.0712	NA	NA	18.676	18.5124	18.6311	18.6446	19.7654	18.9609	NA	NA	18.3544	17.6799	NA	19.4797	18.9058	19.6393	19.1463	19.3992	19.3922	19.1533	NA	NA	NA	19.8058	19.7754	19.1284	19.2487	19.6851	19.4014	20.8224	NA	18.83	18.9965	18.6121	NA
BGH3_HUMAN	YGTLFTMDR	2	19.42	-0.582	-1.98	0.05342	3.92	0.05342	18.3441	18.0897	20.2848	20.7924	18.4836	18.159	19.5794	18.984	18.8063	19.212	19.9104	20.7824	18.8858	19.4259	19.0957	18.9386	18.1595	18.0416	19.246	19.3443	19.285	19.4688	19.9147	19.9329	19.2272	19.2584	20.1068	19.9803	19.9609	19.9881	19.5285	19.855	19.9032	19.7738	20.8758	20.7391	19.4051	19.3716	18.7316	18.9067
BGH3_HUMAN	YLYHGQTLETLGGK	3	19.53	-0.623	-1.65	0.10642	2.71	0.10642	18.8486	17.974	21.066	20.3126	18.3139	18.6104	19.5519	19.2366	18.9267	18.9031	20.1866	20.3506	18.6153	19.2596	19.0026	18.5937	18.5633	18.7916	19.5718	19.7839	19.3782	19.8418	19.8615	20.002	19.0762	18.8391	21.5499	19.9561	19.881	20.111	19.6526	20.2105	19.8086	19.2725	21.5241	20.6538	19.1319	19.8434	18.6554	19.6681
BICD1_HUMAN	EIAEHQ(de)LEEALETLKN(de)EREQK	2	NA	NA	NA	NA	NA	NA	NA	NA	NA	NA	NA	NA	NA	NA	NA	NA	NA	NA	NA	NA	NA	NA	NA	NA	NA	NA	NA	NA	NA	NA	NA	NA	NA	NA	NA	NA	NA	NA	NA	NA	NA	NA	NA	NA	NA	NA
BIRC6_HUMAN	SM(ox)VSTIM(ox)KFLDSGPNK	3	NA	NA	NA	NA	NA	NA	NA	NA	NA	NA	NA	NA	NA	NA	NA	NA	NA	NA	NA	NA	NA	NA	NA	NA	NA	NA	NA	NA	NA	NA	NA	NA	NA	NA	NA	NA	NA	NA	NA	NA	NA	NA	NA	NA	NA	NA
BIRC6_HUMAN	TCPVESLSAINQVEALNNLNK	3	18.02	-0.842	-1.68	0.10667	2.83	0.10667	NA	NA	NA	NA	NA	NA	18.3613	18.5178	NA	NA	17.7621	18.2483	NA	NA	NA	16.8992	17.3364	17.0076	17.6307	17.9576	NA	NA	NA	NA	18.1798	NA	19.1737	NA	19.8498	NA	17.3637	NA	NA	NA	NA	NA	NA	18.0318	NA	NA
BOD1_HUMAN	QEWN(de)PTM(ox)N(de)KNQLR	2	NA	NA	NA	NA	NA	NA	NA	NA	NA	NA	NA	NA	NA	NA	NA	NA	NA	NA	NA	NA	NA	NA	NA	NA	NA	NA	NA	NA	NA	NA	NA	NA	NA	NA	NA	NA	NA	NA	NA	NA	NA	NA	NA	NA	NA	NA
BRCA2_HUMAN	ELNSPQ(de)MTPFKK	2	NA	NA	NA	NA	NA	NA	NA	NA	NA	NA	NA	NA	NA	NA	NA	NA	NA	NA	NA	NA	NA	NA	NA	NA	NA	NA	NA	NA	NA	NA	NA	NA	NA	NA	NA	NA	NA	NA	NA	NA	NA	NA	NA	NA	NA	NA
BRCA2_HUMAN	VFADIQ(de)SEEILQ(de)HNQ(de)NMSGLEK	3	NA	NA	NA	NA	NA	NA	NA	NA	NA	NA	NA	NA	NA	NA	NA	NA	NA	NA	NA	NA	NA	NA	NA	NA	NA	NA	NA	NA	NA	NA	NA	NA	NA	NA	NA	NA	NA	NA	NA	NA	NA	NA	NA	NA	NA	NA
BTD_HUMAN	DAQEVHCDEATK	2	15.88	0.136	0.29	0.76958	0.09	0.76958	14.0115	NA	18.0494	17.728	14.7873	NA	16.5138	15.7657	16.06	16.5587	16.706	17.4588	15.7761	16.1598	15.6984	15.0545	14.7693	NA	15.7541	NA	14.4416	14.6561	16.0149	15.2318	14.9956	NA	17.3759	16.316	16.3711	16.2276	16.5911	16.1542	16.2157	15.6812	17.4802	17.4871	16.2435	15.2774	13.5389	12.8136
BTD_HUMAN	GDMFLVANLGTK	2	20.57	-0.366	-0.64	0.53028	0.41	0.53028	NA	NA	21.849	22.2589	NA	NA	NA	NA	20.1	19.5493	20.6244	21.1315	19.5464	NA	NA	18.3478	NA	NA	NA	NA	NA	NA	NA	NA	19.4208	NA	21.2005	NA	20.5615	20.753	NA	NA	NA	19.8352	22.0509	21.9095	20.0062	NA	NA	NA
BTD_HUMAN	HVVYPTAWMNQLPLLAAIEIQK	3	19.04	-0.002	0	0.99685	0	0.99685	17.1047	NA	21.3689	21.2478	NA	NA	NA	NA	18.752	18.81	19.5589	19.6058	18.8897	18.7912	NA	18.4002	NA	NA	18.3437	18.1097	17.395	NA	NA	NA	NA	NA	20.9039	19.9033	19.4657	NA	NA	NA	18.954	18.2729	NA	19.1941	18.2014	18.638	NA	NA
BTD_HUMAN	ILSGDPYCEK	2	20.95	-0.262	-0.74	0.46452	0.54	0.46452	19.4897	19.57	22.563	23.0204	19.5335	19.6998	21.0523	20.5231	21.2125	21.5253	21.6057	22.2443	21.1594	21.3886	20.6447	19.6529	19.8326	20.1827	20.6182	20.7863	20.7229	20.7296	21.1547	20.3389	20.7669	21.1669	21.7453	21.8603	21.7905	21.6766	21.023	21.2192	21.2389	20.9242	22.3119	22.4192	20.9719	20.4468	19.6454	19.3866
BTD_HUMAN	LSSGLVTAALYGR	2	23.18	-0.144	-0.43	0.66626	0.19	0.66626	22.4699	NA	24.6108	24.8832	21.9874	NA	23.1802	22.8391	NA	23.1825	23.7406	24.1199	23.1412	23.3181	22.7231	22.378	22.0876	NA	23.1512	NA	23.3218	NA	23.4315	23.3816	23.2475	NA	24.5395	23.8528	23.655	NA	23.122	NA	23.3535	23.0933	NA	NA	22.7236	22.8689	21.9153	21.9031
BTD_HUMAN	QEALELMNQNLDIYEQQVMTAAQK	3	20.1	-0.66	-0.69	0.49365	0.48	0.49365	19.9287	17.4272	23.2451	20.7004	NA	NA	21.2274	NA	18.8688	19.5896	18.727	20.1613	20.9622	NA	17.9228	NA	19.3504	18.328	21.281	17.3208	18.0341	NA	21.3956	NA	21.5492	20.3835	23.5215	22.665	NA	19.1496	21.0938	18.809	19.1304	18.7349	20.4839	23.0913	NA	NA	19.8044	NA
BTD_HUMAN	SHLIIAQVAK	2	20.94	-0.332	-0.86	0.39339	0.74	0.39339	19.3697	19.231	22.6508	22.6564	19.4581	19.1906	21.214	20.0303	20.8559	21.3986	21.9522	22.214	21.3417	21.5442	20.7333	20.6412	19.4588	19.4351	21.3316	20.6913	21.2242	20.4763	21.4931	20.3619	20.921	20.6365	22.5443	21.9811	21.9586	21.6207	21.2964	21.3257	20.8554	20.7623	22	22.0266	20.9477	20.4565	19.6582	19.4824
BTD_HUMAN	TSIYPFLDFMPSPQVVR	2	21.52	-0.614	-1.53	0.13287	2.34	0.13287	20.1152	20.2357	23.9102	23.9051	19.7513	19.1812	21.083	21.2292	21.5064	21.8083	22.6922	22.8868	21.7273	21.8291	21.1287	21.0064	19.0912	18.4901	21.3428	21.3905	21.2567	21.6682	21.5815	20.9087	21.4774	21.8678	22.8796	22.8834	22.5058	22.492	21.5635	21.5424	22.1369	21.9345	23.2906	23.1536	21.2496	21.765	20.094	20.3318
BTD_HUMAN	VDLITFDTPFAGR	2	21.21	-0.103	-0.29	0.77009	0.09	0.77009	19.9616	19.8948	23.3004	23.7674	19.8728	19.8541	21.1894	20.8406	21.3475	21.7212	22.0089	22.5392	21.5057	21.983	20.8122	20.7896	19.8413	19.8061	20.9422	21.2039	20.8286	20.4767	21.0757	21.069	20.787	20.877	21.693	21.5431	22.0298	22.0089	21.3175	21.3506	21.7842	21.1662	22.8807	22.9134	21.0897	21.0288	19.6864	19.6408
C163A_HUMAN	GPDTLWQCPSSPWEK	2	19.89	-0.51	-1.33	0.19184	1.76	0.19184	18.9413	18.4744	21.6823	22.0375	18.0653	17.887	19.759	19.4326	19.8872	NA	20.4743	21.1119	20.3425	20.3034	19.8429	19.4613	17.8377	18.0538	19.3161	19.7943	19.3662	19.9816	20.9383	20.214	19.7558	19.7168	21.3225	20.8397	20.9683	20.5988	20.1259	20.0743	20.1223	19.956	21.3424	NA	19.6871	19.8222	NA	18.2124
C163A_HUMAN	HNCDHAEDAGVICSK	3	17.36	-0.091	-0.24	0.81394	0.06	0.81394	16.2294	15.8739	NA	NA	16.4999	16.2659	18.4455	17.6849	18.0167	NA	17.7395	18.3254	17.5548	18.0909	17.8417	17.2019	16.1797	16.5467	17.7363	18.0193	16.7018	16.9504	18.9453	18.4841	16.9608	16.7394	NA	NA	18.5243	17.9577	17.6571	17.8661	17.5949	17.5346	NA	18.7633	NA	16.4798	15.6549	15.7978
C163A_HUMAN	LASPSEETWITCDNK	2	19.02	-0.196	-0.36	0.72054	0.13	0.72054	NA	NA	21.0612	20.7759	NA	NA	NA	NA	18.0008	19.1692	19.2382	19.7828	18.8415	19.0233	NA	NA	16.6453	NA	17.8448	18.3124	NA	NA	18.8667	19.0778	NA	NA	20.464	NA	19.2243	19.4932	NA	18.2051	18.4279	18.1976	20.0501	20.1317	NA	NA	NA	17.5903
C163A_HUMAN	LEVFYN(de)GAWGTVGK	2	NA	NA	NA	NA	NA	NA	NA	NA	NA	NA	NA	NA	NA	NA	NA	NA	NA	NA	NA	NA	NA	NA	NA	NA	NA	NA	NA	NA	NA	NA	NA	NA	NA	NA	NA	NA	NA	NA	NA	NA	NA	NA	NA	NA	NA	NA
C163A_HUMAN	LQEGPTSCSGR	2	16.55	-0.178	-0.44	0.65887	0.2	0.65887	NA	14.2482	18.2507	18.6616	15.5553	15.5884	16.232	15.8102	16.4434	17.0492	16.8334	17.8	16.436	17.2043	16.946	16.4511	15.6541	15.5742	16.4794	16.4712	15.4941	16.2164	17.8387	17.3708	15.9165	15.9089	17.8377	17.4764	17.3141	17.37	16.1341	16.5669	16.7481	16.3761	17.9201	17.8593	16.6847	16.2236	14.3137	14.3524
C163A_HUMAN	LVDGVTECSGR	2	19.01	-0.235	-0.64	0.52366	0.41	0.52366	17.6093	17.4749	20.5478	21.0662	18.0935	17.8712	19.0557	18.102	19.3294	NA	19.4022	NA	19.7292	20.0019	NA	18.7851	17.9408	18.3489	18.9796	18.9441	18.3996	18.8521	NA	20.1377	18.69	18.6591	19.8316	NA	19.8104	20.0062	18.6536	NA	19.0376	19.4883	19.949	20.4913	19.0203	18.5119	17.4895	17.9312
C163A_HUMAN	LVGGDIPCSGR	2	19.34	0.23	0.58	0.56654	0.34	0.56654	NA	NA	20.779	21.1309	18.1174	NA	NA	NA	NA	19.1663	19.297	19.7857	19.3985	19.8901	NA	19.2255	NA	NA	NA	19.1477	19.137	NA	NA	19.5573	18.9464	NA	19.357	NA	19.6037	19.823	NA	NA	19.1779	NA	NA	20.1334	18.9675	19.0759	18.3148	17.3952
C163A_HUMAN	NWQWGGLTCDHYEEAK	3	19.65	0.121	0.27	0.78713	0.07	0.78713	NA	NA	21.4703	20.7925	NA	NA	18.7639	NA	NA	NA	20.1633	20.1825	19.4005	NA	19.1177	18.9556	NA	NA	19.0595	NA	19.1496	NA	NA	19.4123	NA	NA	20.6302	20.0463	20.5703	19.538	NA	18.7486	NA	NA	20.5249	20.5472	19.3246	19.3491	18.3141	18.3094
C163A_HUMAN	QLGCPTAVTAIGR	2	20.11	-0.386	-1.01	0.31824	1.03	0.31824	NA	19.0169	20.8712	21.6857	NA	NA	18.9638	19.3457	19.8258	19.9148	19.9621	20.819	20.0952	NA	19.5643	NA	NA	NA	19.007	NA	NA	NA	20.2424	20.6441	NA	19.8222	20.6779	20.2126	20.4213	20.9756	19.5438	NA	19.9344	19.6869	21.134	21.1298	19.8572	19.3901	NA	NA
C163A_HUMAN	SSMSETTVGVVCR	2	19.14	-0.247	-0.46	0.64858	0.21	0.64858	NA	17.7481	21.141	21.6204	17.1532	17.05	19.5433	17.6724	NA	NA	20.1817	20.2214	19.604	NA	19.4102	18.5285	18.1472	17.8475	19.4502	18.983	19.5044	18.5676	20.4527	18.3552	18.7246	NA	20.3351	20.2064	20.222	20.2043	19.2101	19.0074	20.2129	19.4049	NA	NA	19.3088	18.8354	17.1522	17.6888
C1QA_HUMAN	DQPRPAFSAIR	2	20.95	-0.625	-1.31	0.19918	1.72	0.19918	NA	NA	21.9831	NA	18.6868	NA	21.2684	NA	20.5243	21.2174	NA	NA	20.8925	21.5671	20.6159	20.5454	19.2563	NA	21.2724	20.7702	20.9012	20.5004	22.0415	20.9006	20.9689	NA	NA	NA	21.4569	21.2131	NA	22.7197	NA	20.2725	NA	NA	NA	21.3318	NA	NA
C1QA_HUMAN	GHIYQGSEADSVFSGFLIFPSA	2	18.16	-1.409	-2.8	0.0088	7.86	0.0088	17.0206	16.6865	NA	NA	NA	NA	18.8124	17.0999	NA	17.7718	NA	18.7571	17.7073	NA	17.4005	NA	16.0191	NA	17.211	16.7408	NA	NA	19.2613	18.5346	NA	NA	19.1509	18.4603	NA	18.6478	20.4753	20.5136	18.4179	NA	NA	NA	18.8711	17.9064	18.0372	NA
C1QA_HUMAN	GLFQVVSGGMVLQLQQGDQVWVEKDPK	3	18.99	-0.699	-1.04	0.30652	1.08	0.30652	NA	17.0593	21.0771	20.5928	NA	17.3333	19.45	18.1915	NA	19.9653	20.2719	NA	NA	NA	19.3435	NA	17.3436	15.8438	NA	17.3799	18.1381	NA	20.0957	19.0219	NA	NA	NA	NA	18.6652	NA	21.1474	20.9408	NA	NA	NA	NA	20.0185	NA	18.7067	18.123
C1QA_HUMAN	KGHIYQGSEADSVFSGFLIFPSA	3	20.65	-0.577	-1.27	0.21327	1.61	0.21327	19.6685	19.9951	NA	NA	18.9311	NA	20.6582	20.4232	20.5088	21.2716	NA	22.0802	20.9315	20.7715	20.8275	20.5243	18.4386	NA	20.5285	20.2969	20.5401	NA	21.7991	21.2501	20.8034	20.1987	NA	NA	NA	NA	22.9973	22.7288	21.2816	20.3882	NA	NA	20.1064	NA	19.7592	19.7084
C1QA_HUMAN	RSLGFCDTTNK	2	19.06	-0.89	-2.13	0.04233	4.53	0.04233	NA	NA	19.5443	NA	NA	NA	18.5871	NA	17.79	18.4866	NA	19.7992	18.1668	18.92	17.887	NA	NA	NA	17.9147	18.2174	NA	NA	19.6792	NA	NA	NA	19.4899	19.556	19.1627	18.9178	20.5329	20.295	NA	NA	20.0526	19.7774	NA	18.4839	NA	NA
C1QA_HUMAN	SLGFCDTTNK	2	22.22	-0.728	-1.75	0.08925	3.06	0.08925	NA	20.9556	23.2667	23.6117	20.9683	NA	22.3116	21.0617	NA	22.4274	22.7056	NA	21.8754	22.2293	NA	21.4197	20.9747	21.2492	NA	21.7533	21.7202	NA	NA	22.6058	21.9231	21.954	23.1202	NA	NA	NA	23.7347	24.2158	22.1694	21.5737	NA	23.2467	22.774	21.7685	NA	NA
C1QB_HUMAN	FDHVITN(de)MNNNYEPR	2	22.08	-0.306	-0.47	0.64264	0.22	0.64264	21.3357	NA	23.1084	23.5762	20.392	NA	22.2589	21.9685	22.3151	22.4247	23.1581	23.6127	22.2287	22.4671	19.0808	21.7667	20.4674	NA	22.2284	22.1123	21.8923	NA	23.0974	19.7028	21.4434	21.4334	NA	23.4176	22.9615	22.8487	24.3418	23.949	22.3098	21.7567	23.1843	22.9739	21.9007	22.0327	18.4376	20.6812
C1QB_HUMAN	GNLCVNLMR	2	21.88	-0.741	-2.4	0.02046	5.75	0.02046	20.6741	20.4821	22.5395	22.6626	20.6284	20.3798	21.9326	21.1767	21.8192	21.9897	22.3403	22.5626	21.7201	22.0515	21.6846	21.5243	20.3667	20.4614	21.6759	21.4544	22.0508	22.2173	23.2611	22.9192	21.5794	21.8289	22.8608	22.0393	22.268	22.1092	23.5595	23.6393	21.9209	21.4009	22.8049	22.7397	22.0393	21.6736	21.2056	20.8382
C1QB_HUMAN	LEQGENVFLQATDK	2	22.21	-0.494	-1.64	0.10794	2.68	0.10794	21.2907	21.0813	22.9019	23.1528	20.6687	20.912	22.0238	21.8226	22.2908	22.4807	22.7908	23.3086	21.8826	22.2941	21.5788	21.5115	21.389	21.278	22.3092	22.2403	22.0698	22.1562	23.1303	22.8135	21.9061	21.7336	23.596	23.0383	22.4441	22.5505	24.0204	24.0261	21.9296	21.756	23.0113	23.1569	21.7674	21.5488	21.1498	21.2835
C1QB_HUMAN	TINVPLRR	2	21.28	-0.604	-1.79	0.07911	3.22	0.07911	20.4067	20.1324	22.2343	22.3015	19.8243	19.6272	21.4629	20.7144	20.5799	21.1452	21.8545	22.3168	21.2299	21.9394	20.6693	20.8238	20.214	20.0683	21.037	20.9311	21.398	21.1424	22.5021	21.1417	21.3052	21.2931	22.2328	21.9223	21.7604	21.51	22.8994	23.0371	20.5957	20.7883	22.404	22.2951	21.2125	21.1511	20.6767	20.334
C1QB_HUMAN	VPGLYYFTYHASSR	2	22.66	-0.792	-2.22	0.03093	4.94	0.03093	21.9047	21.1277	23.5203	23.5036	20.9351	20.2651	23.0661	22.6436	22.8716	22.812	23.1057	23.311	22.4884	22.9109	22.5941	22.4138	20.1311	19.9872	22.9602	22.6849	22.9086	22.8899	24.2127	23.5987	22.6263	22.3159	23.3084	23.0826	23.3813	23.3813	24.2879	24.4996	22.6764	22.7186	23.6444	23.5055	22.7462	22.3113	21.6258	21.3504
C1QB_HUMAN	VVTFCDYAYNTFQVTTGGMVLK	3	19.15	-0.38	-0.78	0.4407	0.61	0.4407	17.956	17.0968	20.6005	19.7847	NA	NA	NA	18.0948	19.0506	18.9038	20.3539	NA	19.2329	18.9749	NA	NA	NA	NA	18.5616	17.7869	18.7564	NA	NA	18.4887	NA	NA	21.0344	19.971	19.48	19.178	21.1869	20.4699	19.3816	18.1909	20.0314	20.0464	18.7406	18.6589	18.0848	17.9949
C1QC_HUMAN	FNAVLTNPQGDYDTSTGK	2	22.49	-0.589	-1.53	0.13192	2.35	0.13192	21.2149	21.0885	23.6254	23.7942	20.405	20.4058	22.8383	22.1074	22.4829	22.7974	23.1129	23.7657	22.7007	22.9636	22.4338	21.8912	20.5766	21.2513	22.4348	22.0473	22.1147	21.9999	23.3286	22.8429	22.171	21.1735	23.9452	23.7344	23.097	23.0718	24.6238	24.5915	22.575	22.126	23.6626	23.2729	22.4314	22.5682	21.2018	21.1913
C1QC_HUMAN	FQSVFTVTR	2	22.61	-0.612	-2.05	0.04574	4.21	0.04574	21.7701	21.4577	23.3066	23.3498	21.254	21.0359	22.6504	22.2456	22.4141	22.9183	22.9837	22.9692	22.7485	22.9757	22.6024	22.1567	21.0566	21.2196	22.6472	22.2376	22.5528	22.5746	23.791	23.4423	22.3237	22.4251	23.4591	22.8867	23.2075	22.8951	24.424	24.3552	22.322	22.0621	23.5356	23.48	22.4611	22.3353	21.9635	21.734
C1QC_HUMAN	QTHQPPAPNSLIR	2	21.76	-0.704	-1.8	0.07848	3.23	0.07848	20.7102	20.6625	22.5866	22.9269	20.3461	20.2405	22.0825	21.5022	19.9714	22.1871	22.6796	22.8675	21.8099	21.9622	21.1246	20.8162	20.4546	20.3919	21.3341	21.5744	21.338	21.1187	22.727	22.0658	21.3807	21.4203	23.1542	23.3511	22.1126	22.2869	23.1785	23.5038	21.8705	21.4444	23.4061	23.1852	21.7	21.7599	20.7148	20.598
C1QC_HUMAN	TNQVNSGGVLLR	2	21.85	-0.535	-1.64	0.10827	2.68	0.10827	20.6426	20.6018	22.8803	22.9523	20.8375	20.5905	22.2167	21.3998	21.5043	21.9913	22.1166	22.5597	21.3585	21.8861	21.4595	21.4823	20.6978	20.7515	21.7367	21.9427	21.767	21.585	23.3145	22.4604	21.5637	21.5056	22.5014	22.1897	22.435	22.2998	22.8435	23.4749	21.9017	21.6576	23.1356	22.7524	22.2351	21.4738	20.4328	20.7704
C1QC_HUMAN	VPGLYYFVYHASHTAN(de)LCVLLYR	3	19.01	-1.263	-2.23	0.03387	4.98	0.03387	16.4739	18.6934	20.1789	20.0494	NA	18.4887	NA	NA	17.7113	NA	NA	19.0732	19.1664	NA	17.8966	17.9239	NA	16.9821	NA	NA	NA	NA	19.2206	19.1961	18.9918	NA	NA	19.8042	NA	19.1635	20.2426	20.6683	NA	NA	20.6032	19.7337	NA	NA	NA	NA
C1QC_HUMAN	VVTFCGHTSK	2	19.04	-0.494	-1.53	0.13361	2.33	0.13361	18.3958	18.066	20.1176	19.5392	17.8478	17.8262	18.8643	18.8787	18.8145	18.9825	19.453	19.7539	19.1623	19.2043	18.3351	19.3128	17.7562	17.7665	18.6767	18.9034	19.156	19.021	20.0244	20.2747	18.6585	18.9355	19.8799	20.2053	19.0563	18.6064	20.467	20.5678	17.9966	NA	19.9285	18.8665	NA	19.3595	18.5896	18.3582
C1QT3_HUMAN	SDTSSNHAVLK	2	15.12	0.041	0.09	0.92871	0.01	0.92871	NA	NA	15.383	16.1314	NA	NA	15.4475	14.7247	15.0852	15.7384	15.2538	16.1577	14.7192	15.2316	14.501	14.1315	NA	NA	14.3705	14.5737	NA	NA	NA	14.0296	NA	NA	NA	15.5035	14.9331	14.6748	NA	NA	15.0191	14.5539	16.7087	16.1831	NA	14.7155	NA	NA
C1R_HUMAN	CLPVCGKPVNPVEQR	3	19.7	-0.406	-0.71	0.48078	0.51	0.48078	18.6366	NA	21.1442	21.8982	17.9614	18.289	20.554	19.6929	17.9738	19.8662	20.5079	20.7449	19.9869	20.1405	19.4119	19.3874	18.6247	16.4744	NA	19.6031	19.1683	18.7997	20.063	19.071	19.3233	19.3549	NA	19.3714	21.0049	18.1826	20.3154	21.1252	20.2363	20.242	20.9814	21.6197	20.9735	20.078	18.9782	19.0371
C1R_HUMAN	DYFIATCK	2	21.28	-0.673	-2.46	0.01749	6.06	0.01749	20.0598	19.9798	21.4161	21.7293	20.064	19.9342	21.3313	20.9851	20.7798	21.2095	21.8454	22.2455	21.251	21.257	21.0658	20.6375	20.3421	20.5397	21.1426	21.1513	21.1367	21.2148	22.234	22.0604	20.5952	20.8077	22.1901	21.8874	21.8226	21.6403	23.1128	23.0337	21.5592	21.0944	21.9224	21.7791	21.2624	21.2175	21.0151	20.8391
C1R_HUMAN	EFMSQGNK	2	18.06	-0.486	-1.28	0.20803	1.63	0.20803	16.0353	NA	18.8468	19.1941	16.4893	16.0754	18.2901	17.7773	17.9708	18.2912	18.6616	19.0488	17.6938	18.4089	18.5523	17.4702	17.3461	17.1503	17.9539	17.9514	17.7708	17.7012	19.424	18.5356	16.8043	17.1053	19.2396	18.7568	18.8819	18.5025	19.6349	19.8258	18.3921	18.0027	18.9349	18.6546	18.1773	17.7555	16.8609	16.3503
C1R_HUMAN	ESEQGVYTCTAQGIWK	2	21.68	-0.519	-1.71	0.0933	2.93	0.0933	20.622	20.5415	22.1209	22.8885	20.2562	19.9203	22.0359	21.7415	21.2039	21.5737	22.6325	22.7688	21.6587	21.6763	21.2578	21.3302	20.3963	20.5042	21.5873	21.679	21.3536	21.2465	22.6388	22.0498	21.2667	20.9299	22.8524	22.491	22.2663	21.9155	23.172	23.1396	21.6704	21.5439	22.4084	22.4694	21.7277	21.7197	20.9693	20.9384
C1R_HUMAN	FCGQLGSPLGNPPGK	2	21.52	-0.592	-1.78	0.08171	3.16	0.08171	20.3287	20.4197	22.4952	22.6762	19.6321	19.8806	21.7193	21.2034	21.2998	21.8272	21.9573	22.8169	21.4041	21.7247	21.0569	20.6678	20.1845	20.5988	21.6017	20.988	21.0212	21.0548	21.9204	21.7651	21.0308	20.6615	22.8694	22.5221	22.1288	22.0969	23.0728	22.9668	21.8017	21.5315	22.9279	22.591	21.2632	21.2997	20.6516	21.1369
C1R_HUMAN	FCGQLGSPLGNPPGKK	3	19.73	-0.636	-1.73	0.08948	3.01	0.08948	19.1709	18.5307	20.3634	20.2677	18.4358	19.3121	19.4931	20.4184	18.9848	18.8622	19.7459	20.1787	18.6284	19.2717	18.6927	19.476	19.5424	19.5019	19.1109	20.519	19.8163	20.0572	20.928	20.9708	19.6281	19.2404	20.0763	NA	20.0153	20.017	20.6858	21.3967	19.8905	18.9506	20.2438	21.0792	19.5007	18.9543	20.0353	19.6669
C1R_HUMAN	GFLAYYQAVDLDECASR	2	19.01	-0.958	-1.84	0.07909	3.39	0.07909	18.5407	17.5191	NA	NA	NA	NA	19.2801	NA	18.4648	NA	NA	19.0233	NA	NA	19.4529	NA	17.3172	NA	19.4765	NA	19.1963	NA	NA	NA	NA	NA	20.2406	NA	NA	NA	20.8498	NA	19.4933	NA	NA	NA	NA	NA	18.8398	18.5035
C1R_HUMAN	IKDCGQPR	2	13.67	-0.522	-1.05	0.30161	1.1	0.30161	NA	NA	14.5514	14.078	11.9141	NA	14.3663	13.3216	13.5367	13.7336	14.0041	14.8685	13.5771	13.3817	13.1149	12.2654	12.5065	NA	13.1643	12.244	11.805	NA	14.1613	13.4304	NA	NA	14.7747	13.4313	13.8112	13.5135	15.4025	15.1838	13.8031	12.8013	14.8436	14.582	14.4126	13.0628	NA	NA
C1R_HUMAN	IQYYCHEPYYK	2	20.35	-0.659	-1.81	0.07678	3.27	0.07678	19.2636	18.9359	21.6148	21.2772	18.5301	18.5005	20.4171	20.2872	19.6033	20.4021	21.3337	21.4459	20.0155	20.183	19.574	20.2439	19.1184	18.7281	20.1147	20.7278	20.251	19.3128	20.6744	20.6549	20.0752	19.4268	22.0448	21.2631	20.8563	20.5212	22.0706	21.8978	20.8271	19.9402	21.4193	21.0645	20.6165	20.6613	20.0951	19.8224
C1R_HUMAN	KEFMSQGNK	2	16.97	-0.35	-0.8	0.42983	0.64	0.42983	14.6232	14.6513	18.8632	18.9607	15.2544	NA	17.5058	17.0815	17.1305	16.7072	17.498	17.8607	16.4498	16.7003	16.8642	16.1146	NA	NA	NA	NA	15.854	15.9192	17.6956	17.0304	15.6519	15.234	17.909	18.3142	17.6134	17.2243	18.2568	18.2174	17.071	16.898	18.3043	18.432	17.2771	16.9315	15.4324	16.503
C1R_HUMAN	LFGEVTSPLFPK	2	18.72	-0.515	-1.22	0.23146	1.5	0.23146	17.9943	17.8084	19.4274	NA	NA	NA	NA	18.3544	18.295	NA	NA	19.821	18.8343	NA	18.5807	18.3064	NA	17.2477	18.5412	18.0935	NA	18.1731	19.2218	19.3721	NA	NA	NA	NA	NA	NA	20.4455	20.3325	NA	NA	NA	NA	18.8194	NA	18.4295	18.2108
C1R_HUMAN	LFGEVTSPLFPKPYPNNFETTTVITVPTGYR	3	20.19	-0.399	-1.09	0.28251	1.18	0.28251	18.6281	NA	21.3675	21.5141	NA	NA	19.3956	19.3935	19.5913	19.747	20.8396	21.3187	20.4244	20.2768	19.2789	19.2975	NA	NA	19.414	19.5172	19.4943	19.1047	20.1553	19.9819	19.1676	18.5356	21.6547	21.2855	21.1701	20.7299	21.855	21.4906	20.2796	19.8149	21.0824	21.1518	19.9988	20.5307	19.5738	19.5314
C1R_HUMAN	LGNHPIRR	2	16.93	-0.524	-1.25	0.22102	1.55	0.22102	15.5506	15.5634	18.4177	NA	15.6317	15.1244	17.7697	17.3138	16.8399	17.2137	18.0213	NA	16.9563	NA	16.1824	NA	15.8831	15.9435	NA	NA	16.3302	16.8507	17.5031	NA	16.2477	16.3047	18.8987	18.3536	NA	NA	18.9202	18.8555	17.1936	16.9031	NA	NA	17.1148	NA	16.1398	16.1432
C1R_HUMAN	LPVANPQACENWLR	2	21.98	-0.665	-2.01	0.05053	4.02	0.05053	21.6263	20.9316	22.6894	23.4834	20.5164	20.2626	22.4409	21.882	21.2096	21.5149	22.4543	22.5146	21.4437	21.6637	21.8199	21.6709	20.8703	20.6205	21.5738	21.7823	22.3831	22.2225	23.3909	22.3163	22.4933	22.005	22.6361	22.1646	22.4823	22.1676	23.2212	22.9385	22.2781	21.1862	22.86	22.7571	21.6895	21.3573	22.0867	21.6408
C1R_HUMAN	LVFQQFDLEPSEGCFYDYVK	2	21.23	-0.578	-1.07	0.29172	1.14	0.29172	20.509	20.2892	20.7873	20.2244	18.6601	NA	21.3214	21.5017	21.6466	22.0437	22.6465	23.054	22.1249	20.7328	19.7034	21.5033	19.1088	NA	21.385	21.0643	21.1327	19.748	20.4503	21.6545	20.9806	20.8775	22.6993	22.3214	21.3219	20.8786	22.9761	23.2036	22.5011	22.0649	22.5424	20.6477	19.9753	20.3561	20.1274	21.9461
C1R_HUMAN	MDVFSQNMFCAGHPSLK	3	22.57	-0.574	-1.6	0.1163	2.56	0.1163	21.7171	21.1893	23.6899	24.0007	20.6862	20.6505	22.3973	22.3419	22.0828	22.7216	22.5264	23.486	22.7077	22.6693	22.2299	22.2608	20.8974	20.851	23.7143	22.9118	22.8908	22.441	23.4137	22.5838	22.0794	21.8485	23.5412	23.1107	23.4515	23.4093	23.9104	23.8067	22.7612	22.5161	23.6492	23.3887	21.6871	22.5611	22.3394	21.8303
C1R_HUMAN	MGNFPWQVFTNIHGR	3	21.43	-1.021	-2.33	0.02422	5.42	0.02422	20.3855	19.991	23.4878	22.9575	19.3876	19.3185	21.7541	21.1435	21.0528	21.5043	22.6583	22.4098	21.3623	21.4757	21.3973	21.3335	17.7192	16.9977	20.8339	21.2956	21.2614	20.8959	22.0766	21.641	21.1084	20.6925	23.1306	22.6514	22.7344	22.4176	22.7121	22.4448	22.1637	21.6037	23.5122	22.5403	21.5739	21.6548	20.9532	21.1151
C1R_HUMAN	NIGEFCGK	2	19.19	-0.317	-0.96	0.34246	0.92	0.34246	17.956	17.5709	19.3238	19.4772	18.1924	18.1154	19.6486	19.461	19.8838	19.4329	19.5975	19.6693	18.822	19.3976	19.3728	18.6131	18.7232	18.9198	19.0501	19.1239	18.6331	19.0141	20.293	19.3687	18.643	18.0954	19.6124	19.8006	19.5669	19.2252	20.7541	21.1258	19.3896	18.58	19.8124	19.548	19.4606	18.5994	18.5075	NA
C1R_HUMAN	NLPN(de)GDFR	2	NA	NA	NA	NA	NA	NA	NA	NA	NA	NA	NA	NA	NA	NA	NA	NA	NA	NA	NA	NA	NA	NA	NA	NA	NA	NA	NA	NA	NA	NA	NA	NA	NA	NA	NA	NA	NA	NA	NA	NA	NA	NA	NA	NA	NA	NA
C1R_HUMAN	PVNPVEQR	2	17.92	-0.517	-1.38	0.17286	1.91	0.17286	16.5879	16.2137	18.9917	19.0189	16.5482	16.255	18.1879	17.3841	17.4282	18.0265	18.7915	19.2814	17.7611	18.1986	18.0614	17.0571	16.863	16.9169	18.1667	17.4788	17.6147	17.8926	18.8286	18.5127	17.191	16.5123	19.0024	18.32	18.5961	18.2554	19.8371	19.5885	18.4846	17.7456	18.7137	18.7818	17.8917	17.3899	17.4828	16.9193
C1R_HUMAN	QDACQGDSGGVFAVR	2	20.95	-0.513	-1.63	0.11012	2.65	0.11012	19.6891	19.5495	21.187	21.5554	19.7093	19.6716	21.0307	20.5258	20.6567	21.1135	21.3494	22.1142	20.7713	21.3311	20.9805	20.5335	19.9682	20.0898	21.0993	20.9302	21.0652	21.0008	22.0212	21.4625	20.6239	20.4029	21.5773	21.8788	21.4377	21.183	22.7444	22.8301	21.076	20.6954	21.4874	21.6331	19.9388	20.6148	20.402	20.038
C1R_HUMAN	QGYQLIEGN(de)QVLHSFTAVCQDDGTWHR	3	21.61	-0.942	-2.65	0.01095	7.05	0.01095	21.0993	20.3689	22.3659	22.4301	19.9358	19.9806	22.1529	21.6862	21.2439	NA	22.0874	22.6307	21.4184	21.4579	21.2737	21.3334	19.5557	18.6261	21.6682	21.2755	21.6488	21.3871	22.4855	21.8821	21.4045	21.3168	NA	22.3974	22.4341	22.2064	23.4791	23.2148	21.727	21.8236	23.4979	NA	21.8369	21.7179	21.4539	21.172
C1R_HUMAN	QRPPDLDTSSNAVDLLFFTDESGDSR	3	20.69	-0.6	-1.96	0.05543	3.85	0.05543	20.2267	20.0997	21.3023	21.4721	19.2146	19.4138	20.9141	20.6609	20.4254	20.8736	21.1527	21.6487	20.7478	20.559	20.2984	19.9224	19.2081	18.9874	20.3375	20.4064	20.3564	19.8928	21.4147	20.9029	20.3603	19.9943	21.7099	21.2458	21.2055	20.8681	22.5358	22.145	21.4026	20.8368	21.81	21.4248	20.8208	20.6469	20.0401	20.251
C1R_HUMAN	TLDEFTIIQNLQPQYQFR	2	22.65	-0.58	-1.34	0.18716	1.79	0.18716	21.6042	21.7912	22.4566	23.2006	20.7767	20.9944	23.7002	22.575	22.6647	23.2171	23.2327	24.1478	22.8395	22.8409	22.9332	22.891	20.3331	19.8155	22.539	22.7137	22.5929	22.4809	23.5613	23.467	22.031	22.4416	23.2514	20.8854	23.0634	23.2224	24.1524	24.502	23.3424	23.0656	23.3945	23.1689	22.0993	22.7883	22.541	22.8246
C1R_HUMAN	VLNYVDWIK	2	22.83	-0.641	-1.99	0.05276	3.94	0.05276	22.0229	21.6329	24.0664	24.2272	21.2752	20.9399	22.8439	22.9073	22.0883	23.041	23.4959	23.7152	22.821	23.0426	22.5138	22.5857	21.1658	21.1923	22.4329	22.2671	23.04	22.5724	23.4018	22.7666	22.4951	22.1936	23.6417	23.759	23.6953	23.5013	23.9751	24.0931	23.5471	22.9956	23.7353	23.9626	22.5639	22.939	22.0751	22.1451
C1R_HUMAN	VSVHPDYR	2	19.92	-0.646	-1.94	0.05816	3.78	0.05816	18.8	18.3003	21.1681	20.9466	18.3622	17.9563	20.0377	19.7084	19.2084	19.4673	20.4268	20.8414	20.0736	20.1455	19.3407	19.8831	19.0517	18.6244	20.2738	19.5649	19.6388	19.7	20.8305	20.3126	19.4843	19.3668	21.2088	20.5507	NA	20.4832	21.6428	21.4721	20.1703	19.8295	20.9263	20.7805	19.7314	NA	19.4126	19.2902
C1R_HUMAN	WILTAAHTLYPK	2	22.95	-0.718	-2.1	0.0409	4.42	0.0409	22.5032	21.8068	24.0046	24.4021	20.9577	21.058	23.443	22.6182	21.9553	22.6016	23.6881	24.1391	23.1451	23.0536	22.7429	21.9744	21.4355	21.3581	22.408	22.601	23.1654	22.8628	24.0767	23.5299	22.9735	22.3922	23.6737	23.4318	23.7109	23.6015	24.4231	24.4129	23.066	22.4549	23.4778	23.7489	23.1538	22.8011	22.711	22.5958
C1R_HUMAN	YTTTMGVNTYK	2	20.96	-0.687	-2.16	0.03617	4.65	0.03617	19.8242	19.8928	22.1039	22.4848	19.245	19.5874	20.351	20.823	20.6225	20.8729	21.4578	21.7924	20.6502	20.6723	20.06	20.3128	19.8811	20.1847	20.4682	21.0698	20.5429	20.7095	21.7062	20.7567	20.3237	20.271	22.3559	22.0072	21.7004	21.8714	21.9788	22.3037	21.0471	20.7091	22.4033	22.2496	21.2234	20.871	20.4313	20.643
C1RL_HUMAN	GSEAINAPGDNPAK	2	17.72	-0.609	-1.48	0.14674	2.19	0.14674	NA	NA	18.187	18.1736	NA	NA	17.821	16.9131	17.5376	17.6934	17.2159	18.4369	17.7555	18.2171	17.529	16.0389	16.2305	16.0263	17.5537	16.9024	NA	17.4022	18.3551	NA	16.9545	NA	18.7738	19.183	18.0813	18.0909	19.0033	18.7416	17.6366	17.3906	18.3801	18.4181	17.5862	17.0054	NA	NA
C1RL_HUMAN	LGNFPWQAFTSIHGR	3	19.85	-0.98	-2.67	0.01047	7.11	0.01047	18.6762	17.8971	20.6679	20.6944	17.9548	17.648	19.968	20.2681	19.3766	19.3567	20.818	20.3774	20.1016	20.0363	19.1177	19.2666	17.4213	NA	19.4701	19.2054	20.2089	19.9214	20.7932	20.4909	20.0724	20.0398	22.4641	22.3696	20.3179	20.5987	20.0307	20.4109	19.5241	18.858	21.1249	20.7029	20.0306	19.9615	18.7756	19.0139
C1S_HUMAN	CVPVCGVPR	2	19.82	-0.421	-1.25	0.21788	1.56	0.21788	19.5343	19.1963	NA	20.4556	19.3712	19.0023	19.5211	20.0295	18.7505	19.214	19.9636	NA	19.2312	19.3886	18.9662	20.1538	19.8624	19.9068	19.7654	20.4596	19.2384	19.6054	20.4447	20.8366	19.9371	20.3956	NA	NA	20.0795	19.9827	20.5967	21.7437	19.6897	19.258	NA	20.3743	19.7557	19.353	20.0262	19.6176
C1S_HUMAN	DVVQITCLDGFEVVEGR	3	NA	NA	NA	NA	NA	NA	NA	NA	NA	NA	NA	NA	NA	NA	NA	NA	NA	NA	NA	NA	NA	NA	NA	NA	NA	NA	NA	NA	NA	NA	NA	NA	NA	NA	NA	NA	NA	NA	NA	NA	NA	NA	NA	NA	NA	NA
C1S_HUMAN	EDTPNSVWEPAK	2	21.55	-0.297	-0.96	0.34398	0.92	0.34398	20.5332	NA	21.7377	22.1773	NA	NA	21.4279	21.7011	21.0505	21.0951	21.5382	22.5207	21.2376	21.3883	21.1866	20.6764	NA	NA	21.3344	21.6126	NA	21.1069	NA	22.1536	21.3264	21.3597	22.3822	22.8897	21.9897	21.8184	NA	NA	21.7624	21.2829	21.8111	21.9681	20.9258	21.067	21.4146	21.4744
C1S_HUMAN	EPTMYVGSTSVQTSR	2	18.93	-0.234	-0.58	0.56599	0.34	0.56599	NA	18.1159	NA	19.9629	NA	17.0424	19.5394	19.1322	19.0312	19.0359	19.5871	19.8169	19.0407	NA	18.6	18.468	17.6285	18.0487	18.6243	19.7417	18.7475	NA	19.9823	18.839	NA	NA	NA	NA	18.9569	19.0949	19.899	20.2878	19.0299	18.7577	NA	NA	NA	18.8514	18.0015	18.1758
C1S_HUMAN	GDSGGAFAVQDPNDK	2	21.29	-0.401	-1.1	0.27601	1.21	0.27601	20.339	19.4289	21.848	22.2084	19.9322	19.6743	21.658	20.9746	21.0952	21.2663	21.7654	22.252	21.2232	21.925	21.1055	20.8814	20.4844	20.3822	21.734	21.5999	21.1778	21.1656	22.2116	20.6976	20.7963	20.0353	22.3312	22.6313	21.5176	21.5262	22.6853	22.9425	21.3529	20.9636	21.9682	22.2626	21.6113	21.1775	20.4186	20.315
C1S_HUMAN	GMDSCKGDSGGAFAVQDPNDK	3	18.47	-0.312	-0.77	0.44306	0.6	0.44306	17.1038	NA	19.3469	19.5984	NA	NA	18.1226	17.6272	17.785	18.219	19.6355	19.9008	17.7979	18.3821	18.2699	17.6123	17.7339	NA	17.8216	18.1784	18.2626	17.4821	18.9933	17.5944	17.5363	NA	19.2211	19.0183	19.2485	19.0856	19.4869	19.8409	19.0022	18.537	20.1734	20.1745	18.019	17.3084	17.0612	17.2424
C1S_HUMAN	IIGGSDADIK	2	22.04	-0.451	-1.07	0.29218	1.13	0.29218	20.214	21.6879	23.2129	23.7017	21.1416	21.6371	22.0424	21.3913	21.3981	21.8986	22.772	23.1487	21.7543	21.665	21.6899	20.8033	21.0194	21.8336	21.6806	21.5173	21.1025	20.9053	22.1492	22.387	21.0088	21.8929	23.5247	23.3202	22.9719	22.7714	22.8602	22.7513	22.3749	21.3442	23.4764	23.2424	22.8581	21.2715	20.9649	22.0596
C1S_HUMAN	LLEVPEGR	2	22.74	-0.501	-1.87	0.068	3.49	0.068	21.732	21.3886	23.5743	23.2442	21.609	21.4623	22.765	22.2417	22.2755	22.8892	23.2214	23.4226	22.9471	23.0125	22.7041	22.4526	21.8393	22.0079	22.7295	22.4597	22.6747	22.1334	23.2807	NA	22.7141	22.4509	23.3937	23.3703	23.4694	23.4631	23.5633	23.7791	22.6111	22.679	23.5914	23.3252	22.9503	22.8233	22.3512	22.1433
C1S_HUMAN	MGPTVSPICLPGTSSDYNLMDGDLGLISGWGR	3	20.86	-0.09	-0.17	0.86547	0.03	0.86547	NA	NA	22.5643	22.6529	NA	NA	19.6201	19.98	NA	20.6147	21.5726	22.1735	20.7746	20.6428	20.5517	20.7771	NA	NA	18.1098	20.5053	NA	19.5912	20.6112	21.0089	19.8476	18.8629	22.7439	22.4475	NA	21.9185	21.535	21.7425	20.9161	20.7129	NA	21.1084	20.2546	20.2335	20.3619	21.2598
C1S_HUMAN	MLTPEHVFIHPGWK	2	21.15	-0.284	-0.49	0.62673	0.24	0.62673	21.0791	20.1877	22.4114	22.5614	19.0887	18.5526	21.4754	NA	20.2264	21.2348	21.3426	22.0563	21.1192	21.2244	20.895	20.6619	NA	NA	21.4062	NA	21.4467	18.2955	21.7517	21.3688	21.1905	20.946	22.9004	22.2599	22.1824	21.4968	22.5485	22.1803	21.1844	20.6892	22.0657	22.1507	20.4752	21.2926	20.9129	18.6071
C1S_HUMAN	NYVDWIMK	2	21.94	-0.629	-1.87	0.0676	3.5	0.0676	21.302	20.4966	22.9773	23.0889	20.4833	19.6037	21.9176	21.5385	21.5378	21.7861	22.6785	22.9599	22.1668	22.3278	21.9414	21.7806	20.4449	19.9534	21.8015	21.7104	21.7752	21.6063	22.4443	21.8784	21.5204	21.1656	23.0242	22.6755	22.4616	22.3936	23.235	23.1954	22.4843	22.0181	23.3262	23.0101	21.85	22.1724	21.6321	21.2116
C1S_HUMAN	QFGPYCGHGFPGPLNIETK	3	23.46	-0.561	-1.69	0.09684	2.87	0.09684	22.6554	22.3922	24.466	24.9823	21.6685	21.4048	23.6035	23.3084	23.0257	23.6146	24.2419	24.6485	23.5417	23.67	23.0818	22.7963	21.9569	21.8471	23.276	23.416	23.0931	22.8695	23.7628	23.4824	23.1307	22.884	24.9934	24.4677	24.1761	23.9618	24.6427	24.4419	23.7573	23.2299	24.865	24.7391	23.4773	23.416	22.9926	22.4381
C1S_HUMAN	SDFSNEER	2	18.03	-0.295	-0.69	0.49552	0.47	0.49552	16.4653	NA	18.3113	NA	17.1046	17.4495	NA	NA	17.6081	17.1458	18.2671	19.3414	17.7546	NA	18.1634	18.1512	17.538	18.1582	18.9629	18.755	16.3134	17.1373	19.6678	NA	15.9606	16.6556	18.7242	19.2518	19.1077	18.8761	19.0182	19.2421	18.8717	18.0782	18.4958	18.0467	NA	NA	17.0237	17.3918
C1S_HUMAN	SNALDIIFQTDLTGQK	2	21.83	-0.477	-1.44	0.15709	2.07	0.15709	21.6088	21.1685	22.4345	22.1195	20.4526	20.2228	22.2188	21.5855	21.8217	22.4229	22.1515	21.8654	21.755	22.1749	22.1127	21.3603	20.527	19.7189	22.2806	21.8151	22.0121	21.6214	22.829	21.5715	21.7133	21.7878	22.6826	21.7941	22.3556	22.1441	22.5144	22.7934	22.5618	22.1993	21.8021	21.6565	22.0586	21.4891	21.9506	21.8232
C1S_HUMAN	SNALDIIFQTDLTGQKK	3	18.93	-0.606	-1.72	0.09332	2.97	0.09332	17.9395	18.1173	20.1356	NA	17.922	17.6764	19.1678	19.1687	18.3912	19.0541	19.7587	NA	18.9353	NA	18.5875	NA	17.5703	17.8252	18.6347	NA	19.2326	18.9669	19.717	19.0416	18.8824	18.8095	NA	NA	20.2868	19.8468	20.1697	20.1535	19.4121	NA	NA	NA	NA	NA	18.2951	18.3911
C1S_HUMAN	SSNNPHSPIVEEFQVPYNK	3	22.91	-0.522	-1.27	0.21185	1.6	0.21185	21.6376	21.7284	24.1996	24.2661	20.7001	20.4052	23.0138	22.4454	22.8242	23.1077	23.9853	24.4559	22.8709	23.5111	22.6848	21.9594	21.851	21.6583	23.0616	22.607	22.3385	22.276	23.4348	22.1643	22.3632	21.8231	24.8411	24.4552	24.0388	23.7079	24.2815	24.1696	23.1953	22.8729	24.0194	23.9873	23.2013	23.0131	20.9779	22.2451
C1S_HUMAN	TMQENSTPR	2	15.18	-0.464	-1.04	0.30654	1.08	0.30654	NA	NA	16.3454	15.8378	13.409	NA	15.2042	14.5368	14.9921	15.1275	15.6641	16.196	15.8309	NA	15.2527	13.9307	13.711	NA	14.882	13.9176	13.9046	NA	15.4788	15.3089	NA	NA	16.3787	NA	14.9997	15.1605	16.1972	15.8771	14.7885	14.5429	16.2014	16.0524	15.8588	14.6491	NA	NA
C1S_HUMAN	TMQENSTPRED	2	16.95	-0.344	-0.78	0.43672	0.62	0.43672	14.9216	15.4539	18.2309	18.7258	15.9818	15.4671	17.1561	16.5106	16.134	16.8839	17.1672	18.4561	16.5973	17.3999	16.911	16.6442	16.0496	16.3934	17.0658	16.6602	15.829	16.2068	18.0881	17.1598	15.7167	16.0461	17.6646	18.609	18.0045	17.8833	17.5907	18.2573	16.4135	16.9106	17.918	18.15	17.9826	16.8031	NA	15.0218
C1S_HUMAN	TNFDNDIALVR	2	23.35	-0.538	-1.94	0.05846	3.76	0.05846	22.3855	22.5323	24.1329	24.3297	21.9526	21.8205	23.1762	23.0584	23.032	23.3244	23.7616	24.2424	23.0852	23.6827	22.8533	22.6454	22.3782	22.8002	23.1073	23.3203	22.9666	23.1421	23.9574	23.6835	23.0905	23.1898	24.5227	23.8075	23.7943	23.8551	24.4376	24.3642	23.2788	23.0576	24.5548	24.2884	23.3891	23.1478	22.9201	22.9275
C1S_HUMAN	VEDPESTLFGSVIR	2	22.25	-0.51	-1.83	0.07321	3.36	0.07321	21.826	21.3795	22.9137	23.2067	20.9728	21.0006	21.9562	22.3437	21.7942	22.0574	22.7239	22.9107	22.1084	21.9693	21.9273	21.6475	21.2004	21.6928	22.0304	22.2974	22.2183	22.4591	22.5892	22.5246	21.9975	22.0802	22.8357	22.8188	23.0088	22.3975	23.768	23.5855	22.1923	21.5439	23.3686	22.8147	22.0115	21.8588	22.2479	21.8352
C1S_HUMAN	VEKPTADAEAYVFTPNMICAGGEK	3	21.07	-0.528	-1.48	0.14606	2.19	0.14606	20.1471	21.2636	22.4151	22.6827	18.9379	NA	21.0408	20.951	20.5899	20.5902	21.7976	22.028	NA	20.96	20.0468	20.5996	19.8349	19.7935	20.8502	20.5834	20.6299	NA	21.2836	20.6697	20.6781	NA	21.9567	22.1763	21.8575	21.7607	22.2068	21.8329	21.0738	20.6335	NA	21.9584	21.8408	20.9485	20.5564	20.4366
C1S_HUMAN	VGATSFYSTCQSN(de)GK	2	NA	NA	NA	NA	NA	NA	NA	NA	NA	NA	NA	NA	NA	NA	NA	NA	NA	NA	NA	NA	NA	NA	NA	NA	NA	NA	NA	NA	NA	NA	NA	NA	NA	NA	NA	NA	NA	NA	NA	NA	NA	NA	NA	NA	NA	NA
C1S_HUMAN	YHGDPMPCPK	2	19.11	-0.619	-1.86	0.06853	3.48	0.06853	18.4056	17.7223	NA	20.1441	17.3821	16.7341	19.1487	18.8393	18.7013	18.9472	19.6837	20.024	19.0695	19.0839	19.0696	18.8975	18.0935	18.0454	19.3718	19.1822	18.8092	19.0798	20.3318	19.3882	18.9975	18.4422	20.1884	20.1073	19.5059	19.6868	20.3728	20.0558	19.4784	18.8742	20.203	19.8299	19.5898	18.9402	18.6038	18.3274
C99L2_HUMAN	APAKPPGSGLDLADALDDQDDGR	3	19.04	-0.007	-0.02	0.98807	0	0.98807	17.4672	17.8356	20.4827	20.8816	NA	NA	18.936	19.3754	NA	NA	NA	19.4694	NA	19.7462	NA	18.9865	17.8321	NA	NA	18.5779	18.7195	18.8645	NA	NA	18.5791	NA	NA	NA	NA	NA	NA	NA	18.9596	19.3403	20.1115	NA	NA	19.7852	NA	17.7477
C99L2_HUMAN	DLEDIVGGGEYKPDK	3	20.52	0.097	0.31	0.76146	0.09	0.76146	19.7533	19.2999	22.3698	22.6485	19.6246	19.5704	20.6504	20.3712	20.7986	21.0937	20.8589	NA	20.598	NA	20.5353	20.7173	19.7498	20.0293	20.5453	21.0618	20.6256	20.6195	20.6346	20.3799	20.0258	19.3761	20.8977	NA	NA	NA	20.0311	20.1174	20.8679	20.6377	21.5665	21.4611	21.0454	21.0327	19.2155	19.4047
C99L2_HUMAN	RKPIAGGGGFSDK	2	17.63	-0.037	-0.08	0.93395	0.01	0.93395	15.7637	16.0547	19.8486	20.3328	16.1907	NA	18.4102	17.4678	NA	NA	NA	18.6944	NA	18.2818	17.7983	17.6728	16.5757	NA	17.6265	17.407	17.6193	NA	17.3314	17.0294	17.3831	17.3248	NA	18.2709	18.8454	NA	17.2439	17.5791	NA	17.4987	NA	19.1944	NA	NA	16.1875	16.3595
CA2D1_HUMAN	DYCNDLK	2	17.28	-0.41	-0.86	0.39933	0.74	0.39933	NA	NA	18.7888	18.6873	16.4401	NA	NA	NA	17.3747	16.8011	NA	NA	NA	NA	NA	NA	16.6009	16.5902	16.8971	16.2943	16.319	16.852	17.5175	NA	NA	NA	NA	NA	NA	17.3495	NA	NA	17.6855	17.1713	NA	18.1865	18.1309	NA	NA	NA
CA2D1_HUMAN	EAGENWQENPETYEDSFYKR	3	19.25	-0.433	-1.03	0.31101	1.06	0.31101	18.2183	NA	21.3076	NA	NA	NA	NA	19.136	18.9932	19.3829	19.7369	NA	19.0259	NA	NA	18.3737	17.1459	NA	18.7203	NA	19.1486	NA	18.9775	NA	18.8979	NA	19.9972	NA	20.2092	20.0418	19.2963	NA	19.7736	18.8564	NA	NA	19.6276	19.4062	NA	NA
CA2D1_HUMAN	FFGEIDPSLMR	2	21.2	4.764	3.86	0.00328	14.88	0.00328	NA	NA	23.5857	NA	NA	NA	NA	NA	NA	NA	NA	NA	NA	NA	NA	NA	NA	NA	NA	NA	NA	NA	NA	NA	NA	NA	NA	NA	NA	18.822	NA	NA	NA	NA	NA	NA	NA	NA	NA	NA
CA2D1_HUMAN	FTLCPN(de)GYYFAIDPNGYVLLHPN(de)LQPK	3	NA	NA	NA	NA	NA	NA	NA	NA	NA	NA	NA	NA	NA	NA	NA	NA	NA	NA	NA	NA	NA	NA	NA	NA	NA	NA	NA	NA	NA	NA	NA	NA	NA	NA	NA	NA	NA	NA	NA	NA	NA	NA	NA	NA	NA	NA
CA2D1_HUMAN	FVVTDGGITR	2	20.34	-0.27	-0.72	0.4773	0.52	0.4773	19.6724	19.2756	22.3862	22.6851	19.0579	19.2124	20.2953	NA	NA	NA	21.1448	NA	20.3774	NA	19.9886	19.4912	19.8035	19.9111	19.9256	20.0619	20.5175	20.5397	20.5063	20.0956	20.3551	20.199	NA	20.7966	21.8527	NA	20.5487	NA	21.5533	20.6562	NA	NA	NA	20.1938	19.1767	19.6205
CA2D1_HUMAN	GPIQWMACENK	2	20.29	-0.428	-1.33	0.19019	1.77	0.19019	19.595	19.6549	22.3032	22.2246	18.3497	18.2658	20.288	19.9944	19.9996	20.6205	20.2763	20.7682	20.0387	20.6287	19.5506	19.6104	19.8587	19.4171	19.9484	20.0379	20.1835	19.9717	20.4432	20.0579	19.8395	20.05	20.2162	20.2381	21.5675	21.7185	20.1088	19.6863	21.0387	20.8531	21.3614	21.7714	20.6073	20.6889	19.5263	20.0696
CA2D1_HUMAN	GYYYEIPSIGAIR	2	21.13	-0.453	-1.52	0.13436	2.32	0.13436	20.3344	20.3229	22.9883	23.1242	19.8341	19.8114	20.7469	20.7635	20.9305	21.3439	21.4882	21.6297	21.1902	21.101	20.0577	20.4405	20.1415	20.0738	20.712	20.7455	21.1117	21.2149	21.1171	20.9757	20.9145	21.0946	20.8778	20.9158	22.3531	22.0535	20.4787	20.5149	21.6959	21.9842	22.7347	22.7266	21.4311	21.4828	NA	20.5027
CA2D1_HUMAN	IIMLFTDGGEER	2	19.86	-0.748	-1.84	0.07458	3.38	0.07458	18.9055	NA	20.8929	19.3772	18.4202	18.5766	NA	NA	19.7617	20.1835	19.4579	20.2696	19.9134	20.3903	NA	18.9257	19.0538	18.5899	NA	19.3113	NA	19.5236	NA	18.9447	19.3917	NA	20.052	NA	20.906	20.8313	NA	NA	20.6602	20.8622	21.5211	21.5138	20.0608	19.8156	NA	NA
CA2D1_HUMAN	IKPVFIEDANFGR	3	22.26	-0.382	-1.23	0.2258	1.51	0.2258	21.4539	21.0507	23.892	24.0122	20.9114	21.0464	22.1012	22.0266	22.318	22.5217	22.1463	23.0329	22.2898	22.5897	21.3178	21.7137	21.5506	21.7499	21.7937	21.9342	22.6175	22.4141	22.4089	22.0162	22.5919	22.2967	22.209	21.6124	23.3861	23.3598	21.7202	21.6129	22.6582	22.5824	23.9336	23.761	22.66	22.6307	21.1678	21.4441
CA2D1_HUMAN	INTQEYLDVLGR	2	19.9	-0.366	-1.15	0.25456	1.33	0.25456	19.2604	19.1076	21.779	21.9382	18.4458	18.3742	19.8037	19.8246	19.8984	20.0663	19.8133	20.5855	19.8634	20.0543	19.061	19.6913	18.7891	18.9531	19.5182	19.7266	19.812	19.6574	19.971	19.8349	19.6964	19.9129	20.2751	NA	21.0261	21.0394	19.7053	19.7486	20.216	20.45	21.5676	21.3476	19.7589	20.2276	18.7892	18.5963
CA2D1_HUMAN	INTQEYLDVLGRPMVLAGDK	3	21.42	-0.677	-2.07	0.04348	4.3	0.04348	20.8684	20.5335	22.9517	23.4517	20.0121	19.6811	21.4315	21.0242	21.2842	21.5201	21.3676	21.8869	21.1467	21.4424	20.7778	19.8905	20.1539	20.017	21.0663	21.0679	22.0932	21.8571	21.8262	21.0668	21.2516	21.2611	22.0752	21.7159	22.5898	22.4942	20.7655	21.0394	22.3089	21.9348	22.8439	22.9946	21.6305	21.6549	20.8798	20.8412
CA2D1_HUMAN	KTPNNPSCNADLINR	2	18.94	-0.421	-1.18	0.24301	1.4	0.24301	17.42	18.0222	19.043	20.2581	17.0405	17.5622	19.1349	19.2971	19.2505	19.4488	19.7821	19.5594	19.0405	19.2812	18.5043	18.2903	18.0548	18.3456	18.4581	18.9034	18.6488	18.8218	18.9733	18.9594	18.3468	18.9443	NA	18.957	20.4457	20.3261	18.8651	18.8531	19.7805	19.9008	19.399	20.6224	19.4029	19.8071	17.6115	17.4624
CA2D1_HUMAN	LEETITQAR	2	20.43	-0.293	-0.86	0.39361	0.74	0.39361	18.9246	18.9516	21.5668	22.5514	19.3441	19.2353	20.6522	20.0017	20.3911	20.7901	20.6101	20.9888	20.2925	20.902	19.9988	19.8835	19.9535	20.0829	20.1	20.3507	20.2692	20.638	21.0319	20.2373	20.33	19.8947	20.3424	20.5805	21.5864	21.5519	19.8832	20.3584	21.056	21.059	21.8484	22.0001	20.4175	20.5523	18.7538	19.0411
CA2D1_HUMAN	LLIQAEQTSDGPNPCDMVK	3	19.21	-0.391	-1.12	0.26702	1.26	0.26702	18.3394	18.1982	20.1473	20.8979	17.8789	17.5871	18.662	18.9272	20.0134	19.4758	19.7734	NA	18.3714	19.6174	18.7396	18.6604	18.6649	18.8363	19.1834	19.5028	19.3584	19.2515	19.3667	18.7564	19.1313	18.7112	NA	NA	20.119	20.1699	18.9058	19.0173	20.5366	19.9225	20.2608	NA	19.9549	19.4433	18.458	18.5742
CA2D1_HUMAN	LLKPAVVGIK	2	19.84	0.181	0.29	0.77449	0.08	0.77449	NA	NA	21.1221	21.1932	NA	NA	NA	NA	NA	NA	19.0541	19.8973	19.067	NA	NA	NA	NA	NA	NA	NA	19.189	19.0046	NA	NA	NA	NA	19.4827	18.6008	20.7167	20.597	NA	NA	20.2824	19.4975	20.4063	20.8488	18.7492	19.5942	NA	NA
CA2D1_HUMAN	MIDGESGEK	2	16.54	-0.119	-0.16	0.87273	0.03	0.87273	NA	NA	17.8951	18.1007	NA	NA	15.8386	NA	15.3758	15.7858	NA	16.2127	NA	NA	NA	NA	NA	NA	NA	NA	NA	NA	NA	NA	NA	NA	NA	NA	15.9991	16.3303	NA	NA	16.3922	15.855	17.6718	17.6585	17.256	15.2074	NA	NA
CA2D1_HUMAN	MQEDLVTLAK	2	21.11	-0.766	-1.95	0.06035	3.8	0.06035	20.3146	19.8127	NA	NA	20.0784	19.7277	21.2501	NA	NA	NA	21.3395	NA	21.3561	NA	NA	20.8907	20.9948	20.2603	NA	20.8567	22.0374	22.0342	21.8349	20.8322	21.8786	21.094	NA	NA	21.9181	NA	21.3143	NA	21.8409	21.4919	22.3637	NA	NA	NA	20.0625	NA
CA2D1_HUMAN	NREEDPSLLWQVFGSATGLAR	3	20.74	-0.885	-2.02	0.04921	4.07	0.04921	19.5724	19.4887	23.05	23.3413	18.9111	18.4074	20.7164	20.4462	20.7523	20.9482	21.6065	21.7738	21.0003	20.9786	20.4888	20.2588	17.6338	16.3281	20.2492	20.0766	20.6964	20.3586	20.9636	20.3536	20.6777	20.6081	21.6373	21.6031	22.2242	21.982	20.7475	20.8163	21.7155	21.3411	22.8804	22.5769	21.2488	21.5957	19.8662	19.8408
CA2D1_HUMAN	QLVEIAAR	2	20.04	-0.174	-0.51	0.61303	0.26	0.61303	19.1344	NA	21.4385	21.5633	19.7688	19.5941	20.4049	19.6997	19.747	20.2268	NA	NA	20.0691	NA	19.6882	19.5835	20.1365	19.844	19.5199	19.6867	19.6059	19.6523	20.5137	NA	20.0233	20.1204	NA	NA	20.8305	20.6744	NA	NA	20.8367	20.3608	NA	NA	20.7777	NA	18.771	18.7502
CA2D1_HUMAN	SGPGAYESGIMVSK	2	19.02	-0.31	-0.82	0.41854	0.67	0.41854	18.5182	18.1956	20.6911	20.8465	17.5472	17.2451	19.1757	18.7841	19.1388	18.9851	NA	NA	18.9389	18.395	18.8872	18.1649	18.8468	18.8222	19.4172	18.5108	19.3482	18.924	19.7779	18.6385	18.4745	NA	NA	NA	20.4624	19.8151	NA	18.2858	19.8217	19.5365	19.9414	20.1889	18.7087	19.1707	18.1971	18.3348
CA2D1_HUMAN	SQEPVTLDFLDAELENDIK	3	20.76	-0.331	-0.87	0.38616	0.77	0.38616	20.0107	19.9798	22.7185	22.9686	18.9262	19.4255	20.7116	20.4372	20.8857	21.698	NA	21.1864	20.7183	21.1359	20.2765	20.251	19.2229	19.4097	20.8304	20.1833	20.9226	20.5014	20.6764	20.1964	20.6077	20.8555	20.6029	19.282	21.7079	21.546	20.3178	20.3361	22.0758	21.5163	22.724	22.2279	21.187	21.2708	19.9468	20.1591
CA2D1_HUMAN	SYDYQSVCEPGAAPK	2	19.22	-0.37	-1.09	0.28008	1.19	0.28008	18.4391	18.3014	21.1907	21.484	18.0196	NA	18.922	18.7512	19.2324	19.4135	19.3261	19.5286	19.0457	18.8843	18.8071	18.1726	18.5215	18.5476	18.7489	18.7135	19.0163	18.6537	19.4546	NA	19.3893	18.8226	19.9849	19.2873	19.9962	20.0104	19.0172	18.6917	20.0269	19.0646	21.0084	20.8533	19.5786	19.3441	18.1577	17.8746
CA2D1_HUMAN	TASGVNQLVDIYEK	2	21.27	-0.362	-1.16	0.25155	1.35	0.25155	20.2471	20.4022	23.1558	23.4402	20.0295	20.0939	21.1753	21.1975	21.1769	NA	21.4991	21.7798	20.8131	21.2439	20.5769	20.4469	20.6215	20.9149	20.6797	21.0204	21.1632	21.4244	21.0466	20.8466	NA	20.9705	21.7779	21.5415	22.272	21.9885	20.5473	20.8224	21.9944	21.7897	23.04	22.975	21.6655	21.2639	20.3834	20.3326
CA2D1_HUMAN	TPNNPSCNADLINR	2	18.41	-0.223	-0.62	0.53801	0.39	0.53801	17.4318	17.5332	20.4363	20.7954	17.1827	NA	18.4334	18.0252	18.337	18.5992	18.317	NA	NA	18.5671	17.8966	17.4621	17.4937	17.7864	18.1213	18.3854	NA	18.5553	NA	17.5503	18.6781	18.2707	NA	NA	19.4058	19.5751	17.9507	18.3402	19.0299	18.846	NA	NA	19.1187	18.5416	NA	17.6377
CA2D1_HUMAN	VFTFSVGQHNYDR	3	21.13	-0.63	-1.71	0.09428	2.91	0.09428	19.7525	19.7368	23.2958	23.7165	19.5903	19.4598	20.8323	20.4379	20.9262	21.4116	21.4406	22.2528	20.7825	21.2583	20.1882	20.4468	19.8803	20.0225	20.1943	20.6355	20.9443	20.8336	20.6977	21.2694	20.5799	20.762	22.2972	22.1908	22.6699	22.5507	21.1373	20.8232	21.4865	21.3953	23.2403	22.8931	21.4824	21.3557	19.9742	20.28
CA2D1_HUMAN	VLLDAGFTN(de)ELVQNYWSK	2	18.74	-0.591	-1.35	0.18327	1.82	0.18327	17.287	17.731	20.7603	21.3572	17.4213	17.5995	18.8598	18.1075	18.7092	18.5523	19.8109	19.6812	18.9547	18.555	18.7088	18.0428	16.8029	15.8618	17.9977	18.0771	18.8334	18.433	19.0637	18.036	18.6297	18.4448	19.3178	19.695	20.1705	19.6389	18.0804	18.6467	20.1713	18.818	20.9792	20.324	19.4062	18.7624	17.3993	17.8574
CA2D1_HUMAN	VQAAHQWR	2	17.27	-0.357	-0.89	0.37564	0.8	0.37564	15.8827	15.9495	19.3621	18.9922	15.2387	15.4586	17.9537	17.2184	16.3988	17.186	17.7868	17.9213	17.6568	17.6039	16.6323	16.8851	16.8195	16.2892	17.6287	16.5736	17.5658	16.8365	18.2605	16.7052	16.9552	16.7517	17.6951	NA	18.4571	18.0561	17.5336	17.3032	17.3552	17.1441	18.829	18.6805	17.4248	17.376	15.8492	NA
CA2D1_HUMAN	YQDLYTVEPNNAR	2	19.27	-0.314	-0.9	0.37201	0.82	0.37201	18.7079	18.3248	20.9103	21.5478	18.0379	17.5252	NA	19.3511	19.2259	19.0953	19.5981	19.5564	NA	NA	18.8623	18.4337	18.634	18.6941	19.2353	NA	19.2868	19.1091	19.408	19.1175	19.2319	19.1577	NA	NA	NA	19.927	19.1192	NA	NA	19.2017	20.9461	20.7898	19.752	19.3904	18.7981	18.4212
CA2D1_HUMAN	YYPASPWVDNSR	2	19.53	-0.486	-1.26	0.21633	1.58	0.21633	NA	18.0069	21.1263	21.4897	18.0404	NA	19.1735	19.2143	19.6861	19.4787	19.0644	20.0762	NA	19.6049	19.4593	18.619	18.5631	18.5062	19.2448	19.2969	19.8736	19.2102	19.7177	18.8428	19.7693	NA	NA	NA	20.617	20.6237	19.2513	NA	20.0958	19.9623	21.0667	20.8236	20.2174	19.8101	18.1074	17.8916
CAB45_HUMAN	DLGGFDEDAEPR	2	20.39	-0.252	-0.88	0.38528	0.77	0.38528	19.5986	19.3731	21.0699	21.6554	19.7263	19.4058	20.2145	20.0761	20.3094	20.6808	20.5722	21.248	20.4761	20.5158	20.2433	20.0377	20.0035	20.0099	19.6374	20.3875	20.1155	20.3517	20.7466	20.5836	20.3933	20.3359	21.2209	20.6294	21.1849	21.0819	20.3269	20.3118	20.4583	19.99	21.8706	21.0625	20.4601	19.992	19.5814	19.5848
CAB45_HUMAN	GFHQEVFLGK	2	NA	NA	NA	NA	NA	NA	NA	NA	NA	NA	NA	NA	NA	NA	NA	NA	NA	NA	NA	NA	NA	NA	NA	NA	NA	NA	NA	NA	NA	NA	NA	NA	NA	NA	NA	NA	NA	NA	NA	NA	NA	NA	NA	NA	NA	NA
CAB45_HUMAN	LEMDGHLNR	2	18.17	-0.377	-0.77	0.44968	0.59	0.44968	NA	NA	20.2437	19.4512	NA	NA	NA	NA	NA	NA	18.5501	18.4212	17.695	17.6674	NA	16.7695	16.5268	NA	17.1857	NA	NA	NA	17.8916	NA	NA	17.6791	NA	17.8484	18.6414	NA	NA	16.9265	18.4314	NA	19.6192	18.9963	18.5477	NA	NA	NA
CAC1A_HUMAN	AGGSGPPQQQQQQQ(de)QQ(de)Q(de)QAVAR	3	NA	NA	NA	NA	NA	NA	NA	NA	NA	NA	NA	NA	NA	NA	NA	NA	NA	NA	NA	NA	NA	NA	NA	NA	NA	NA	NA	NA	NA	NA	NA	NA	NA	NA	NA	NA	NA	NA	NA	NA	NA	NA	NA	NA	NA	NA
CAC1A_HUMAN	PDHTTVDIPPACPPPLNHTVVQVNK	3	18.12	-1.645	-1.45	0.1745	2.11	0.1745	NA	NA	NA	NA	NA	16.6407	NA	NA	NA	18.5122	NA	NA	NA	NA	NA	NA	NA	NA	NA	NA	NA	NA	NA	NA	NA	NA	NA	NA	NA	NA	NA	NA	NA	19.2212	NA	NA	NA	NA	NA	NA
CAC1E_HUMAN	Q(de)SRSPSEGRSQTPNR	2	NA	NA	NA	NA	NA	NA	NA	NA	NA	NA	NA	NA	NA	NA	NA	NA	NA	NA	NA	NA	NA	NA	NA	NA	NA	NA	NA	NA	NA	NA	NA	NA	NA	NA	NA	NA	NA	NA	NA	NA	NA	NA	NA	NA	NA	NA
CAD13_HUMAN	DIQGSLQDIFK	2	22.92	-0.376	-1.03	0.31022	1.05	0.31022	22.0641	21.9935	24.8437	25.364	21.4664	21.4316	22.5501	22.4743	23.2491	23.7043	23.3305	23.7758	22.8082	23.1228	22.0326	21.8898	22.2639	22.1123	22.1308	22.1316	23.0139	22.827	22.8143	21.9108	22.8679	22.5301	22.5874	22.7847	24.1343	24.4019	22.1054	22.5322	23.8115	23.3386	25.1921	24.982	23.5304	23.6389	21.5148	21.732
CAD13_HUMAN	INENTGSVSVTR	2	18.4	-0.346	-0.93	0.35752	0.86	0.35752	17.3856	16.7733	20.5184	20.3308	NA	17.0219	18.2391	17.6683	18.4572	19.1248	18.0469	19.1181	17.8377	18.4738	18.1184	17.7898	17.7964	18.1577	17.6318	18.2705	18.1835	18.5775	18.3986	18.5261	18.0905	18.0169	NA	18.4467	19.14	19.3259	17.535	18.1422	18.5855	18.7408	20.3246	20.2378	19.2647	18.5542	17.2445	17.1348
CAD13_HUMAN	SIVVSPILIPENQR	2	19.43	-0.419	-1.08	0.28688	1.16	0.28688	18.3645	18.1599	21.1624	21.9491	17.4125	17.7121	19.1597	18.9845	19.3716	19.7584	19.6825	20.1486	19.3531	19.1023	19.093	18.4187	19.1219	19.3017	18.5622	18.8397	19.8872	19.5778	19.2949	18.3921	19.1911	19.3037	19.7292	18.9553	20.7774	20.6514	19.5676	19.0478	20.3161	19.6768	21.3402	21.0196	20.0895	19.4019	NA	17.7268
CAD13_HUMAN	TLEGPVPLEVIVIDQNDNRPIFR	3	19.92	-0.602	-1.42	0.16228	2.02	0.16228	18.8965	NA	22.2893	22.2561	17.7456	17.5834	19.4597	19.0924	20.0601	20.4941	20.6379	20.7884	19.7397	20.2819	19.3489	19.5038	17.3998	NA	19.2608	18.9987	20.0649	19.8246	NA	19.3151	18.891	18.9468	NA	19.4425	21.199	21.0578	19.7854	19.9383	20.4582	19.9672	22.1588	21.8416	20.0753	20.4318	NA	NA
CAD13_HUMAN	TPHAEDMAELVIVGGK	3	21.62	-0.375	-1.13	0.26279	1.28	0.26279	21.482	21.0029	23.3809	23.8669	20.1111	20.2548	22.0251	21.4717	21.3946	21.6023	21.859	22.2489	21.6103	21.5438	20.4084	20.0223	21.0625	21.1081	20.7694	21.0547	22.0688	21.9148	22.1312	21.3868	21.6975	21.5376	20.9924	20.7016	22.6817	22.5976	20.7613	NA	21.9979	21.6254	23.182	23.0459	21.9297	22.1735	21.3569	21.0257
CAD13_HUMAN	VNSDGGLVALR	2	22.06	-0.162	-0.46	0.64762	0.21	0.64762	21.2469	20.757	23.4732	24.3988	20.8215	20.5982	22.2331	21.8029	22.5299	23.0018	21.6882	22.348	22.2559	22.5721	21.5938	21.1891	21.6176	22.2134	21.6032	21.6194	22.0196	22.1385	22.1607	21.629	21.7115	21.705	21.0795	20.8425	23.2453	23.4871	21.5783	21.482	22.6949	22.7087	23.7412	23.896	22.4162	22.5223	20.9623	20.7926
CAD13_HUMAN	VVDSDRPER	2	14.43	-0.565	-0.97	0.34424	0.93	0.34424	NA	NA	16.0612	15.865	NA	NA	13.6661	NA	NA	NA	14.3129	14.6888	13.5718	NA	NA	NA	13.1391	NA	12.9217	NA	NA	NA	NA	NA	NA	NA	14.1098	13.4709	NA	NA	NA	NA	14.2792	NA	15.917	15.927	14.6258	13.8987	NA	NA
CAD13_HUMAN	YEVSSPYFK	2	22.16	-0.459	-1.33	0.19083	1.76	0.19083	20.9246	21.0004	24.3899	24.3431	20.6314	20.6667	21.9342	21.5114	22.1081	22.6692	22.626	22.9186	22.0697	22.4228	21.5282	21.0805	21.3695	21.6798	21.4148	21.3933	22.3651	22.0805	22.1876	22.0978	21.8438	22.062	22.5891	22.1927	23.2952	23.219	21.8838	21.9154	22.6971	22.1509	24.2739	24.1851	22.8243	22.4669	20.6676	20.8588
CAD18_HUMAN	HIEGETEVHHRPK	2	17.81	0.088	0.23	0.81854	0.05	0.81854	17.0186	15.5598	19.4519	19.6643	17.1126	16.8601	19.1622	18.5034	17.9962	18.1077	18.3548	18.9414	17.8777	18.2602	17.9573	17.3369	17.0288	16.7623	17.6074	17.4749	17.247	17.3199	18.3895	17.8826	17.1795	17.0074	19.2174	18.5714	17.9247	17.85	17.6086	17.5661	18.2897	17.7791	19.1209	18.7569	18.3021	17.4553	15.9224	15.8801
CAD19_HUMAN	MN(de)CYLLLR	2	NA	NA	NA	NA	NA	NA	NA	NA	NA	NA	NA	NA	NA	NA	NA	NA	NA	NA	NA	NA	NA	NA	NA	NA	NA	NA	NA	NA	NA	NA	NA	NA	NA	NA	NA	NA	NA	NA	NA	NA	NA	NA	NA	NA	NA	NA
CADH2_HUMAN	DVHEGQPLLNVK	2	23.04	0.018	0.05	0.95675	0	0.95675	22.0187	21.8228	24.5815	23.8933	21.9878	22.0441	23.6314	23.1312	22.781	23.3145	23.3555	24.0078	23.165	23.4054	23.437	22.8655	22.5012	22.5748	23.2101	23.2218	23.0044	23.1803	23.4608	22.9685	23.0381	22.881	23.4308	23.2913	22.5425	23.5595	22.2652	22.7069	23.3523	23.2167	23.2425	24.2745	23.5612	22.9273	21.8279	21.8664
CADH2_HUMAN	ESAEVEEIVFPR	3	19.12	-0.22	-0.58	0.56491	0.34	0.56491	17.752	17.55	20.0951	21.0338	18.2333	17.8362	19.4838	19.2378	19.061	19.2718	19.6415	NA	19.2944	NA	19.2187	18.7517	18.8175	18.6448	19.0252	19.0849	19.3015	19.1398	19.5893	18.8301	18.7917	NA	19.3852	NA	20.7058	19.5049	NA	18.3689	20.3219	19.4951	20.7582	NA	19.173	19.2225	17.9123	17.4476
CADH2_HUMAN	FLIYAQDK	2	21.24	-0.235	-0.78	0.4402	0.61	0.4402	20.342	19.8296	23.0659	23.1651	19.9529	19.833	21.2455	21.0029	21.0976	21.412	21.7615	21.8103	21.0514	21.5227	20.999	20.9641	20.3664	20.5121	21.2782	21.2166	21.2865	21.3325	21.0302	20.7812	21.0131	20.9589	22.0785	21.3344	21.9992	21.9339	20.8648	20.8451	21.7796	21.5349	22.5916	22.4173	21.6124	21.1143	20.4719	20.1569
CADH2_HUMAN	FLIYAQDKETQEK	2	21.03	-0.02	-0.05	0.96315	0	0.96315	NA	19.5779	21.2672	20.9801	20.2659	20.2696	NA	NA	NA	NA	NA	23.0832	NA	NA	NA	21.3635	20.6483	20.5165	NA	21.6477	NA	21.4654	NA	21.5176	NA	21.0243	NA	21.9824	21.145	20.9997	NA	22.0464	NA	NA	21.3058	NA	NA	19.9711	NA	19.4546
CADH2_HUMAN	KVQYESSEPADFK	2	19.46	0.14	0.35	0.73049	0.12	0.73049	18.7774	17.6873	21.3382	20.0886	18.8688	17.8686	20.2364	18.9686	19.447	19.4019	19.7119	20.2025	19.4779	19.8716	19.6562	19.7818	19.5082	19.2043	20.1323	20.377	19.9269	19.5095	19.8934	19.384	19.8132	19.7818	19.9895	18.7849	19.916	18.9924	19.2998	19.6052	19.445	19.6597	NA	19.5145	NA	19.3357	18.6324	17.4796
CADH2_HUMAN	LSLKPTLTEESVK	2	22.93	-0.166	-0.45	0.65273	0.21	0.65273	21.5285	22.149	24.4211	24.658	21.1565	21.1045	22.987	23.1481	23.1428	23.2184	23.4731	23.6969	22.9635	23.6193	22.73	22.8938	21.476	22.3449	22.9856	23.2961	23.132	23.3385	22.285	22.7131	22.5197	21.9165	23.7329	22.6522	24.0272	23.4412	22.5139	22.7212	23.7032	23.5056	24.5987	24.3103	23.4697	23.2803	21.1585	21.3009
CADH2_HUMAN	SFPLSSEHAK	2	19.68	-0.198	-0.57	0.5723	0.32	0.5723	18.3679	18.0777	21.7233	21.6709	18.3314	18.0422	20.0319	19.3095	19.3279	19.7765	20.098	20.7252	19.8552	20.5809	19.5421	19.4593	18.7918	18.6848	19.5311	19.6481	19.8042	19.5158	19.709	19.1028	19.3569	19.0419	20.0829	20.0547	20.676	20.5267	19.3181	19.5095	20.1322	20.1766	21.2383	21.2397	19.9231	19.9863	17.9592	18.1917
CADH2_HUMAN	TGFPEDVYSAVLSK	2	20.32	-0.418	-1.1	0.27826	1.21	0.27826	19.7845	18.9602	21.7635	22.2851	19.1672	18.964	20.2088	20.0163	20.0173	NA	20.9767	NA	20.5236	20.4728	20.1824	20.0589	19.2473	19.0556	20.0846	19.8244	20.1761	NA	20.0256	NA	20.5326	19.1856	21.4766	NA	21.2961	21.0772	20.7726	NA	20.9858	20.1224	21.6829	21.6428	20.4732	NA	NA	19.0895
CADH2_HUMAN	VDEDGMVYAVR	2	22.1	-0.199	-0.48	0.63211	0.23	0.63211	NA	NA	23.4298	23.6976	20.2585	NA	NA	NA	21.9006	22.0032	22.3574	22.8952	22.4646	NA	NA	NA	20.8818	20.8255	21.9697	21.5719	21.7305	NA	NA	NA	21.4153	20.7137	22.1857	NA	22.9518	22.8409	21.9108	NA	22.4999	22.04	23.1606	22.8347	22.2422	21.8058	NA	NA
CADH2_HUMAN	VQYESSEPADFK	2	21.26	-0.083	-0.27	0.78838	0.07	0.78838	20.3145	20.6208	22.3557	22.9104	20.0946	19.8376	21.7528	20.7991	21.2023	21.5125	21.5376	22.3234	21.3961	21.9592	21.2028	21.1087	20.3201	20.5549	21.352	21.241	21.4095	21.175	21.6359	20.837	21.0335	20.6289	21.0558	21.1533	22.0534	22.045	20.7798	21.3401	21.4586	21.6834	21.8512	22.0327	21.2401	21.4168	20.5441	20.6862
CADH2_HUMAN	YMQQNIR	2	16.62	NA	NA	NA	NA	NA	NA	NA	NA	17.9712	NA	NA	NA	NA	NA	NA	NA	NA	NA	NA	NA	NA	15.7012	16.1897	NA	NA	NA	NA	NA	NA	NA	NA	NA	NA	NA	NA	NA	NA	NA	NA	NA	NA	NA	NA	NA	NA
CADH4_HUMAN	GTQYETNSMDFK	2	18.43	-0.459	-1.11	0.27427	1.23	0.27427	16.8464	17.2276	20.076	20.4624	16.5489	16.943	NA	17.5897	18.3221	19.0597	18.7044	19.0494	18.7781	18.7016	18.2099	18.0554	17.3424	17.1921	18.7139	18.3917	18.2971	17.9006	NA	17.1411	18.1285	18.2293	NA	NA	19.5511	19.3163	NA	NA	19.4277	18.6824	19.9173	20.1053	NA	18.5005	NA	NA
CADH4_HUMAN	VGADGTVFATR	2	19.07	-0.273	-0.74	0.46278	0.55	0.46278	17.5925	17.6392	20.7918	21.2093	17.8834	17.93	19.0397	18.3504	19.1553	19.4537	19.8514	20.1202	19.2645	19.0707	19.2049	18.4055	18.2862	18.1518	18.4813	18.728	18.95	18.9814	18.8641	18.3363	18.0719	18.5422	19.9808	18.9201	20.289	20.2947	18.5916	18.8843	19.9883	19.0519	20.9126	20.7162	19.2919	19.4648	18.0772	17.8559
CADM1_HUMAN	CEASNIVGK	2	17.88	-0.085	-0.19	0.85055	0.04	0.85055	16.4762	NA	17.9754	20.0794	17.4456	17.6909	17.732	18.5363	17.8947	17.8616	17.4711	18.6167	17.5849	18.4689	17.5177	18.2435	17.0773	17.0738	17.3948	18.2872	17.4336	17.5267	18.3614	18.8585	NA	17.0162	NA	18.9842	NA	17.6385	17.3276	17.9245	18.0898	18.7048	18.506	18.8743	18.3443	18.4256	15.4422	16.7701
CADM1_HUMAN	EDDGVPVICQVEHPAVTGNLQTQR	3	20.3	-0.047	-0.12	0.90239	0.02	0.90239	19.9238	19.5642	21.5922	21.5324	19.171	19.1645	20.5359	20.5741	20.3075	20.6548	21.8703	20.1811	20.1904	20.3953	19.7145	19.9821	19.0395	19.3459	21.1304	20.4324	20.0381	19.9858	20.1918	19.9527	19.7336	19.9453	NA	20.2117	21.0398	20.481	19.785	NA	20.7551	21.5368	22.4963	21.4939	20.203	19.8916	18.8324	19.5416
CADM1_HUMAN	EGDALELTCEAIGKPQPVMVTWVR	3	22.39	-0.54	-1.21	0.23059	1.47	0.23059	21.3607	20.8131	24.0914	24.4754	20.8036	20.4194	22.5546	22.2415	22.8052	23.3089	22.8649	23.9826	22.5224	23.0993	22.4149	22.1657	19.9709	18.9854	21.4485	22.1258	22.1494	22.059	22.5488	22.3314	21.9207	21.8621	22.5828	23.3964	23.9025	23.9528	21.9953	22.6403	23.5476	23.3302	23.7421	23.926	22.3112	23.3016	20.7414	21.015
CADM1_HUMAN	NLMIDIQK	2	21.41	-0.091	-0.21	0.83326	0.04	0.83326	NA	19.8237	22.7771	22.88	NA	NA	20.991	20.6757	21.1029	21.1586	21.8668	22.1178	21.3456	21.0997	21.0251	20.6502	NA	NA	NA	NA	20.8014	NA	NA	NA	NA	NA	22.2954	21.6796	22.3091	22.0424	20.8597	20.4939	21.828	20.7996	22.7316	22.3667	21.6317	20.8931	NA	19.8257
CADM1_HUMAN	SDDSVIQLLNPNR	3	21.4	-0.038	-0.08	0.93861	0.01	0.93861	21.2226	21.0138	23.1395	23.4875	20.9483	20.8236	21.6314	21.6205	21.6083	22.1215	22.4606	19.9744	21.6832	21.8493	19.4711	18.825	20.7194	21.0364	21.4959	21.5168	21.6445	21.4808	21.4723	21.6399	21.3593	21.5708	NA	18.9655	22.5195	22.4733	20.8075	21.4119	22.2671	21.8571	23.3381	23.0117	19.5105	21.6401	20.4344	20.566
CADM1_HUMAN	SEVEEWSDMYTVTSQLMLK	3	18.65	-0.527	-0.95	0.34532	0.91	0.34532	18.201	17.2824	20.4625	20.795	17.4397	17.4882	19.0888	17.4905	18.5546	18.1938	19.701	19.7753	18.9387	18.4351	18.8955	17.9477	16.7236	15.2296	19.2496	17.698	18.7396	17.7886	19.8051	17.3977	NA	18.0049	20.2303	19.2568	19.6719	19.5473	18.318	18.1172	19.9156	18.8033	20.4937	19.9427	19.5351	18.6712	17.969	17.7313
CADM1_HUMAN	YFCQLYTDPPQESYTTITVLVPPR	3	20.4	-0.078	-0.17	0.86553	0.03	0.86553	19.4449	NA	21.9006	21.8573	18.9984	NA	NA	NA	NA	NA	20.9476	20.7694	20.5832	NA	NA	NA	NA	NA	20.0117	NA	20.1574	NA	NA	NA	19.6691	19.3553	21.0236	20.6352	21.1405	NA	20.055	NA	21.2306	20.3718	NA	21.2336	NA	21.3683	18.7869	18.7987
CADM2_HUMAN	AYLTVLGVPEKPQISGFSSPVMEGDLMQLTCK	3	19.91	-0.848	-1.32	0.19358	1.75	0.19358	17.4451	NA	22.0797	21.5714	NA	NA	18.044	NA	20.0358	20.5227	20.6793	19.5452	20.4173	20.0273	20.0958	18.3997	17.3913	NA	19.8236	18.3316	20.1515	18.6987	18.9256	19.312	NA	NA	20.1253	NA	20.3227	21.5675	NA	NA	21.286	20.5891	22.3366	22.2775	20.2495	20.8359	17.6299	18.7291
CADM2_HUMAN	GKPLPEPVLWTK	3	19.93	-0.339	-1.01	0.31874	1.02	0.31874	19.2009	18.5891	21.2011	21.3813	18.6762	18.5656	20.2125	19.7004	19.1021	20.2084	20.0547	19.8947	19.6334	20.1267	20.285	19.7783	19.5217	19.2039	20.0757	19.8618	20.5854	20.5344	20.186	20.1731	20.017	19.8526	19.9622	NA	20.6947	20.2827	19.4537	19.605	19.8846	19.7045	22.0341	21.2808	20.5929	19.6038	18.8507	18.7719
CADM2_HUMAN	IIPSTPFPQEGQPLILTCESK	3	20.65	-0.202	-0.62	0.53755	0.39	0.53755	20.1317	19.6447	21.6829	22.07	19.6286	19.2728	20.3474	20.1826	20.527	21.0399	21.076	21.2899	20.6894	20.2245	20.8286	20.6114	19.9107	19.7563	20.5783	21.269	21.0149	20.6916	20.3153	19.974	20.511	20.524	NA	20.2522	21.4788	21.6191	20.2982	20.0551	21.5925	21.0388	22.528	22.3346	20.9443	20.8791	19.5382	18.8699
CADM2_HUMAN	SDDGVAVICR	2	19.15	-0.203	-0.56	0.57502	0.32	0.57502	17.6366	17.9103	20.7077	21.119	18.2506	17.8783	19.0649	18.6709	19.0884	19.6319	19.7863	19.3532	19.0179	19.5973	19.056	18.5571	18.5967	18.8788	18.8159	18.9936	19.0701	19.2769	19.3967	18.4606	18.525	18.7715	NA	19.1384	19.9972	19.8624	18.0471	NA	19.8946	19.553	21.0093	20.7686	20.2632	19.3034	17.9361	17.9553
CADM2_HUMAN	YLKEEDANRK	2	14.63	-0.128	-0.27	0.79182	0.07	0.79182	NA	NA	16.7397	16.7808	NA	NA	14.637	13.8039	13.9247	14.3952	14.9254	15.3789	14.4022	14.3064	NA	13.6158	12.999	NA	NA	13.8291	NA	NA	13.4494	NA	NA	NA	15.6328	NA	15.1228	14.6722	13.5214	NA	NA	14.0094	16.0796	16.1039	14.3504	13.8215	NA	NA
CADM3_HUMAN	DHEDSSLQWSNPAQQTLYFGEK	3	21.76	-0.192	-0.6	0.5545	0.35	0.5545	21.1367	20.6663	22.9862	23.6351	20.4879	19.9833	22.328	21.7277	21.8359	22.0316	22.3493	22.6201	22.0533	22.1627	21.7912	21.873	20.1937	20.118	21.7999	21.5388	21.4348	21.3651	21.5962	21.3211	21.3927	21.2385	22.4138	22.3245	22.4713	22.5842	21.5373	21.4402	22.2187	22.2584	23.261	23.1921	21.6997	22.2248	20.5548	20.6298
CADM3_HUMAN	DTATLNCQSSGSKPAAR	2	18	0.172	0.3	0.76589	0.09	0.76589	16.9193	16.8301	20.0147	19.9051	17.446	14.487	19.0662	18.2399	18.6951	18.7504	18.9275	19.3454	18.5504	18.4038	18.6785	17.712	17.3636	17.4587	18.1481	15.8537	17.5613	17.9652	18.6363	17.7436	15.7823	NA	19.1291	18.1543	18.9571	19.1554	17.7852	17.9116	17.491	17.3809	19.777	19.943	18.58	18.1607	15.6268	15.4169
CADM3_HUMAN	EDDGASIVCSVNHESLK	2	22.27	-0.275	-0.61	0.54469	0.37	0.54469	19.754	21.3932	23.47	24.269	20.9943	21.1854	22.7076	22.4597	20.4481	22.789	23.0927	23.2378	22.6109	22.8509	22.3383	22.1605	21.3023	21.453	22.0427	22.0928	22.1752	22.2714	22.2305	21.8318	22.204	21.9725	23.283	22.8667	23.3979	23.2609	22.0287	22.2812	22.818	22.4181	22.0842	23.6427	23.0797	22.3876	20.9111	21.0022
CADM3_HUMAN	EKDTATLNCQSSGSKPAAR	3	17.97	0.387	1.01	0.31936	1.01	0.31936	17.0154	16.4366	19.6762	19.7884	17.5762	17.2776	18.7666	18.6453	18.1957	18.5872	18.4635	19.4093	18.0721	18.6645	18.272	17.9264	17.3519	17.2872	17.8334	17.953	16.7333	17.4315	18.4666	18.0637	15.6562	16.1739	19.2747	18.93	18.5879	18.6465	17.5291	17.5669	17.4694	17.3669	19.4272	19.3223	18.7551	18.0532	15.6973	16.3014
CADM3_HUMAN	GNPVPQQYLWEK	2	22.27	0.034	0.1	0.91855	0.01	0.91855	21.2352	21.2459	NA	24.0721	21.0319	20.952	22.7118	23.1135	NA	22.6133	22.8387	23.726	22.7447	22.883	22.3878	22.1315	21.1271	21.2267	22.0155	22.2737	22.118	22.0042	22.1072	22.1338	22.0248	21.8568	22.9842	22.7606	23.5273	23.0644	22.1664	22.2544	22.7212	22.4949	NA	NA	22.4661	22.5785	21.045	21.0393
CADM3_HUMAN	KGDQELHGEPTR	2	17.29	-0.058	-0.15	0.87841	0.02	0.87841	15.4825	15.5107	19.0868	19.1263	16.5285	16.1279	17.959	17.5805	17.3384	17.5403	17.9644	18.7845	17.5315	17.7369	17.1594	17.0725	16.4192	16.4154	16.9565	16.9489	16.7603	16.8671	17.6377	17.2222	16.6133	16.3798	18.2317	18.1654	18.3386	17.8821	17.222	17.0812	17.6773	17.138	19.1264	18.9806	17.8383	17.3988	15.2619	14.5985
CADM3_HUMAN	LLLHCEGR	2	20.28	-0.262	-0.76	0.44836	0.58	0.44836	18.8802	18.6719	20.9673	21.3556	19.1361	19.2391	20.8483	19.8853	19.5736	20.7705	20.4354	21.0986	20.7933	21.3942	19.921	20.4869	19.3236	19.4173	20.5314	20.1649	20.2664	20.0442	20.8581	20.1572	20.4007	20.6043	20.295	20.6318	21.5822	21.0627	19.8442	20.4953	19.9679	20.2471	21.1544	21.1096	20.4	20.7262	19.0651	19.2249
CADM3_HUMAN	SDSGTYGCTATSNMGSYK	2	18.89	0.081	0.24	0.81415	0.06	0.81415	18.3846	17.9046	19.4597	19.7413	18.0214	17.8949	19.4687	18.9494	18.975	19.3667	18.7297	19.7165	19.166	19.3556	19.3008	19.0561	18.3843	17.9906	19.3713	19.4443	18.6212	18.7603	19.5802	18.1881	18.8202	18.4127	NA	NA	19.932	19.1863	18.747	19.102	19.4072	19.0391	19.2301	NA	18.8462	19.1374	17.8842	17.3138
CADM3_HUMAN	SLVTVLGIPQKPIITGYK	3	23.04	-0.471	-0.65	0.51913	0.42	0.51913	21.2123	19.8521	25.212	25.1164	20.3514	NA	21.0138	22.5503	23.4812	23.7982	23.9305	24.7072	24.0126	23.9912	22.9241	23.5499	NA	20.3097	22.4774	22.7248	22.7767	22.1275	NA	NA	21.6594	18.0929	23.9139	24.1861	25.0016	24.7177	23.5683	22.9196	24.3281	23.7496	25.0586	24.9938	23.6837	23.8825	20.3926	NA
CADM4_HUMAN	DDGGIIICEAQNQALPSGHSK	3	19.69	-0.306	-1.09	0.27953	1.2	0.27953	19.2577	19.2331	20.1761	20.6761	18.8735	18.5731	20.0159	20.8566	19.4095	19.6788	19.3314	19.7408	19.421	19.2658	19.0769	19.4983	19.1169	19.2152	19.6653	19.8678	19.9544	19.7298	19.9965	19.4205	19.3036	19.4914	19.8873	19.9107	19.9731	NA	19.4211	19.6338	19.8991	19.8195	21.3351	21.6331	20.1026	19.8263	18.9111	18.8791
CADM4_HUMAN	EGDTLVLTCAVTGNPRPN(de)QIR	3	19.37	-0.401	-1.17	0.25065	1.36	0.25065	NA	17.8986	20.7695	NA	18.5935	NA	19.1713	19.1349	NA	18.8147	NA	19.3486	NA	19.7765	19.015	19.4333	18.5751	18.8218	19.4873	19.1777	20.0801	19.628	19.0342	19.3404	19.2101	19.5152	NA	NA	19.2458	20.0217	19.5292	18.7633	19.8711	19.5081	20.5507	21.219	NA	19.7201	18.3164	18.8318
CADM4_HUMAN	EQAVEGGEVELSCLVPR	2	19.45	-0.465	-1.67	0.10129	2.8	0.10129	18.465	18.6707	20.2418	20.551	18.7125	18.2775	19.5442	19.1724	18.884	19.4492	18.9817	19.594	19.4809	19.574	19.3241	19.0355	18.5717	18.7706	19.605	19.6608	19.791	20.3437	19.5754	19.303	19.7135	19.7795	NA	NA	20	19.5289	19.3685	18.9564	19.5601	19.4672	20.797	20.8147	19.7497	19.7974	18.8868	19.0424
CADM4_HUMAN	FQLEEFSPR	2	21.21	-0.427	-1.69	0.09847	2.85	0.09847	20.2834	20.0711	22.1727	22.4147	20.3242	NA	21.2244	21.2105	20.8567	21.1181	21.0946	21.4425	21.1319	NA	21.1314	20.9361	20.3053	20.5398	20.7817	21.0157	21.3524	21.3404	21.4008	21.1421	21.2525	21.2815	NA	21.507	21.7594	21.5516	21.204	20.7894	21.5208	21.4185	22.5817	22.3581	21.6586	21.6033	20.409	20.5363
CADM4_HUMAN	IHASQAVVR	2	19.44	-0.255	-0.81	0.42174	0.66	0.42174	18.1231	18.1665	21.0996	21.2515	18.5453	18.2847	19.8911	19.0649	19.2927	19.6065	19.6326	20.1546	19.573	19.6706	18.9803	19.0089	18.7973	18.9171	19.2864	19.0878	19.5003	19.7035	19.5356	19.1919	19.1353	19.2359	NA	NA	19.6718	19.8617	19.4758	19.2203	19.9611	19.6214	21.1224	20.918	20.0351	19.5774	18.3659	18.2502
CADM4_HUMAN	LHQYDGSIVVIQNPAR	3	21.22	-0.413	-1.22	0.22762	1.49	0.22762	20.2466	19.4491	22.2825	23.0621	20.0268	19.6654	21.6413	21.0637	21.1834	21.5699	21.6022	22.0149	21.3214	21.4737	21.2138	20.7073	20.1357	19.9038	20.9723	20.7008	21.169	21.2483	21.4077	20.7652	21.1411	20.9293	22.1342	22.011	21.9091	21.8723	20.9872	20.906	21.808	21.3399	22.7509	22.9513	21.7192	21.6768	19.9816	19.785
CADM4_HUMAN	QTQYVLDVQYSPTAR	2	18.8	-0.453	-1.34	0.18911	1.79	0.18911	18.0903	NA	19.973	20.0818	17.762	NA	19.1963	18.5923	17.9587	18.5155	NA	NA	NA	19.4664	18.387	18.3727	17.3189	NA	18.783	18.3011	18.7767	NA	18.4977	NA	18.9208	18.4886	NA	19.1858	NA	18.8854	18.9026	18.584	19.2789	18.8686	NA	19.9029	19.4595	18.9454	NA	NA
CADM4_HUMAN	VWSVASTVR	2	20.83	-0.571	-1.92	0.06145	3.7	0.06145	20.3567	19.6293	NA	NA	20.1488	19.6431	20.9422	20.4084	20.5186	20.8386	21.0335	NA	20.9962	21.2463	20.6966	20.5612	20.5895	19.9807	21.193	20.926	21.5912	21.5383	21.1869	20.4859	21.3427	20.8206	21.3097	NA	21.3362	21.2111	21.0992	21.1881	NA	21.1884	NA	21.7075	NA	21.6915	20.1388	19.7707
CAH1_HUMAN	ADGLAVIGVLMK	2	18.81	NA	NA	NA	NA	NA	NA	17.4247	NA	NA	NA	NA	NA	NA	NA	NA	NA	NA	NA	NA	NA	NA	19.5163	19.4837	NA	NA	NA	NA	NA	NA	NA	NA	NA	NA	NA	NA	NA	NA	NA	NA	NA	NA	NA	NA	NA	NA
CAH1_HUMAN	GGPFSDSYR	2	18.06	NA	NA	NA	NA	NA	NA	NA	NA	NA	NA	NA	NA	NA	NA	NA	NA	NA	NA	NA	NA	NA	18.0946	18.0332	NA	NA	NA	NA	NA	NA	NA	NA	NA	NA	NA	NA	NA	NA	NA	NA	NA	NA	NA	NA	NA	NA
CAH1_HUMAN	YSSLAEAASK	2	17.7	-1.134	-0.91	0.37909	0.83	0.37909	NA	15.8508	NA	NA	NA	NA	17.1853	16.2601	NA	NA	NA	NA	NA	NA	NA	NA	19.1211	19.3573	NA	NA	NA	NA	NA	NA	NA	NA	NA	NA	NA	NA	NA	NA	NA	NA	18.4537	NA	NA	NA	NA	NA
CAH4_HUMAN	EQILAFSQK	2	18.74	-0.458	-1.31	0.19784	1.73	0.19784	17.8802	17.3489	19.3369	NA	18.2472	18.4167	19.0298	18.9627	18.5391	NA	18.898	19.0892	NA	NA	NA	17.9656	17.7627	18.4212	NA	18.8411	NA	NA	NA	18.5265	19.2004	18.5727	NA	NA	19.4793	19.6727	NA	18.4057	19.7454	18.876	19.6072	19.3136	18.7546	18.3568	NA	NA
CAH4_HUMAN	YLGSLTTPTCDEK	2	18.07	-0.865	-1.78	0.08826	3.18	0.08826	17.6358	17.1308	NA	NA	17.4466	17.9651	NA	NA	NA	NA	NA	NA	NA	NA	NA	17.2103	17.4584	17.8149	18.6259	NA	NA	NA	NA	NA	NA	NA	NA	NA	NA	19.097	NA	NA	19.1059	18.5034	18.9807	NA	18.6352	NA	NA	17.3016
CAHD1_HUMAN	VLM(ox)DLLPVCN(de)Q(de)DGGN(de)K	2	NA	NA	NA	NA	NA	NA	NA	NA	NA	NA	NA	NA	NA	NA	NA	NA	NA	NA	NA	NA	NA	NA	NA	NA	NA	NA	NA	NA	NA	NA	NA	NA	NA	NA	NA	NA	NA	NA	NA	NA	NA	NA	NA	NA	NA	NA
CALL5_HUMAN	AFSAVDTDGN(de)GTINAQELGAALK	3	NA	NA	NA	NA	NA	NA	NA	NA	NA	NA	NA	NA	NA	NA	NA	NA	NA	NA	NA	NA	NA	NA	NA	NA	NA	NA	NA	NA	NA	NA	NA	NA	NA	NA	NA	NA	NA	NA	NA	NA	NA	NA	NA	NA	NA	NA
CALL5_HUMAN	NLSEAQLR	2	NA	NA	NA	NA	NA	NA	NA	NA	NA	NA	NA	NA	NA	NA	NA	NA	NA	NA	NA	NA	NA	NA	NA	NA	NA	NA	NA	NA	NA	NA	NA	NA	NA	NA	NA	NA	NA	NA	NA	NA	NA	NA	NA	NA	NA	NA
CALM_HUMAN	EAFSLFDKDGDGTITTK	3	20.86	-0.125	-0.34	0.73859	0.11	0.73859	19.4271	NA	22.3792	23.2616	19.4508	NA	20.8565	20.7854	NA	NA	20.9484	22.1699	20.6762	21.1363	20.3141	20.2514	19.9976	NA	20.7363	20.8581	20.5074	20.7186	20.9991	20.7002	20.1946	20.4915	20.6619	20.7969	21.8544	21.4815	20.784	21.0794	21.1314	20.9416	21.7887	21.6576	20.4839	21.2199	19.3474	19.8467
CALM_HUMAN	VFDKDGN(de)GYISAAELR	3	NA	NA	NA	NA	NA	NA	NA	NA	NA	NA	NA	NA	NA	NA	NA	NA	NA	NA	NA	NA	NA	NA	NA	NA	NA	NA	NA	NA	NA	NA	NA	NA	NA	NA	NA	NA	NA	NA	NA	NA	NA	NA	NA	NA	NA	NA
CALR_HUMAN	DDEFTHLYTLIVRPDNTYEVK	3	18.8	0.724	1.68	0.10486	2.83	0.10486	NA	NA	20.5328	NA	NA	NA	18.6021	18.5973	18.9867	NA	NA	20.7744	NA	18.7892	18.3308	17.9885	NA	NA	18.8254	NA	18.7518	NA	18.421	18.3335	18.2163	NA	NA	NA	NA	NA	19.3539	19.2094	18.8554	NA	NA	NA	18.831	NA	17.0254	NA
CALR_HUMAN	EQFLDGDGWTSR	2	20.89	0.029	0.09	0.92831	0.01	0.92831	20.298	20.5073	22.1236	22.3441	20.1735	19.6684	20.9841	20.9906	20.8622	20.4607	21.484	22.0881	20.8713	21.4361	20.8477	21.3105	19.7559	19.5809	20.8442	21.3507	20.8436	20.7855	21.5943	21.2401	20.8593	20.6255	NA	NA	21.3043	20.94	20.8288	21.4942	20.987	20.8974	NA	NA	21.3069	20.9059	19.4909	19.8128
CALR_HUMAN	FYALSASFEPFSNK	2	19.36	-0.415	-1	0.32152	1	0.32152	17.9848	17.3415	21.1469	21.468	17.627	17.5638	18.7648	18.6615	19.4331	19.7525	21.0164	20.8234	19.5172	19.8608	19.2464	19.3032	NA	16.5301	19.419	19.3338	18.4955	18.1897	19.48	18.8753	18.6563	18.6218	20.8039	20.6634	20.6043	20.1568	19.8295	19.6714	20.3791	19.737	20.7171	20.813	19.3916	19.5035	17.7235	17.8159
CALR_HUMAN	HEQNIDCGGGYVK	2	18.87	-0.253	-0.55	0.58312	0.31	0.58312	17.5426	16.523	21.1014	21.2385	16.4328	16.5616	19.3513	18.5695	19.1532	19.445	20.2016	20.557	19.3833	19.3098	19.5272	18.534	16.9208	16.7929	18.9459	18.7803	18.2704	18.2766	19.3195	18.373	18.1839	18.1383	20.3864	20.143	19.5291	19.7397	19.3719	19.0878	19.7577	19.2399	20.3657	20.4728	19.2252	18.9233	16.2469	16.8773
CALR_HUMAN	IKDPDASKPEDWDER	3	18.32	-0.235	-0.58	0.56455	0.34	0.56455	16.6606	16.198	19.3687	20.278	17.5081	16.8049	18.4557	18.3245	18.4241	18.9241	19.1361	19.7696	18.7633	19.0102	18.4417	18.3212	16.6441	16.3943	18.2592	18.3988	17.8016	18.2242	18.9847	17.6688	17.9808	17.4741	19.7499	19.4346	18.7962	19.0314	18.3171	18.6456	18.8151	18.4552	19.8794	19.6153	18.616	18.6286	16.6342	16.0415
CALR_HUMAN	KPEDWDEEMDGEWEPPVIQNPEYK	3	19.85	-0.322	-0.63	0.53639	0.39	0.53639	NA	NA	20.7273	NA	NA	NA	NA	NA	18.9218	19.8982	20.0212	NA	NA	19.7931	19.4265	19.6278	NA	NA	19.2773	19.4474	NA	NA	NA	NA	NA	NA	20.5703	20.6165	20.088	19.7111	NA	NA	NA	NA	NA	NA	NA	19.8038	NA	NA
CALY_HUMAN	SILAAIGAYPLSR	2	19.46	-0.225	-0.7	0.48897	0.49	0.48897	18.8796	18.6202	21.1577	21.1533	18.6523	18.2445	18.9797	19.2232	19.3228	19.6794	19.9106	20.0102	19.4403	20.1573	19.462	19.2737	18.5692	18.4793	18.8907	18.9078	19.8809	19.4772	19.6701	19.1472	19.5842	19.1815	NA	NA	20.404	20.1012	19.1263	19.0296	20.1777	19.5929	20.6207	20.5353	19.6061	19.5935	18.7642	17.8734
CART_HUMAN	ALDIYSAVDDASHEK	3	18.78	-0.233	-0.44	0.6606	0.2	0.6606	NA	17.5531	20.9264	20.8549	NA	16.9744	NA	18.5663	18.4738	18.5799	NA	NA	19.0153	18.9862	19.8316	18.1396	17.8008	17.4554	18.7229	NA	19.0079	18.1132	NA	NA	NA	NA	NA	NA	19.039	18.6813	NA	NA	19.0102	18.5831	20.4107	19.9829	19.0882	18.1239	17.6579	NA
CART_HUMAN	GTSCNSFLLK	2	20.69	0.245	0.35	0.7303	0.12	0.7303	NA	NA	21.6154	22.6524	NA	NA	NA	NA	NA	NA	20.0743	20.4174	NA	19.8259	NA	NA	NA	NA	NA	NA	NA	NA	NA	NA	NA	NA	NA	NA	20.625	20.0441	NA	NA	20.4368	NA	21.6138	21.1544	20.3168	19.5241	NA	NA
CART_HUMAN	YGQVPMCDAGEQCAVR	2	20.19	-0.316	-0.81	0.42088	0.66	0.42088	19.4337	19.1964	22.0452	22.5268	18.4513	18.4623	19.7289	19.343	20.1746	20.316	19.8814	20.725	20.0274	20.6201	20.401	19.9512	19.2693	18.9993	20.5178	20.5854	21.707	21.3399	20.3144	18.8201	19.2924	19.4368	19.8432	20.181	20.783	21.216	20.0774	19.3817	21.1489	20.6	21.721	21.7595	20.3761	20.7043	19.0643	19.212
CATB_HUMAN	DIMAEIYK	2	19.19	-0.205	-0.66	0.51354	0.43	0.51354	17.7997	17.5731	20.0971	19.9276	18.5115	17.9957	18.6454	18.5075	18.8858	19.0196	19.4204	NA	19.3059	19.4838	20.0178	19.7536	18.9305	18.7472	19.9452	19.5593	NA	18.2584	19.9324	19.6989	19.0491	NA	20.0253	19.5217	19.6079	19.5365	20.0608	19.9236	20.1839	19.4173	19.8145	19.3033	18.8149	18.2653	18.5734	18.0349
CATB_HUMAN	EQWPQCPTIK	2	22.24	-0.279	-0.85	0.40121	0.72	0.40121	NA	20.6343	23.2579	23.3491	20.8715	NA	21.9443	21.4347	22.3619	NA	22.4701	NA	22.8664	NA	22.7404	22.5508	21.1797	21.1335	22.435	22.2747	21.8181	NA	NA	22.1936	21.8636	NA	NA	NA	22.9322	22.7324	22.8685	22.836	22.7731	22.6068	23.2418	22.7995	22.1467	22.3402	21.5894	20.999
CATB_HUMAN	GQDHCGIESEVVAGIPR	3	19.65	-0.186	-0.64	0.52361	0.41	0.52361	18.5806	18.1395	NA	20.5654	18.7852	18.6005	19.0344	19.4453	19.777	19.7909	19.5561	20.527	19.6823	20.3174	19.8259	19.8624	19.3235	19.4193	19.928	19.9764	18.9941	18.9963	19.8083	19.8572	19.6437	19.4711	19.9268	20.4596	19.9456	19.9991	20.6841	20.8123	20.1149	20.0127	20.0337	20.0278	19.674	18.9958	18.795	18.9775
CATB_HUMAN	ICEPGYSPTYK	2	19.3	0.059	0.19	0.85274	0.03	0.85274	18.4736	18.5936	19.459	19.9583	18.5421	18.5022	19.5592	18.4484	19.6049	19.9478	19.2143	19.719	19.1797	19.6758	19.8271	20.0243	19.199	18.7966	19.8737	20.0181	18.5009	19.0315	20.5737	19.1478	19.135	19.026	19.0302	18.9921	19.6334	19.5748	20.3202	20.3486	19.2734	19.3436	19.6537	19.4338	18.4641	18.7769	18.81	18.3728
CATB_HUMAN	SGVYQHVTGEMMGGHAIR	3	18.24	-0.04	-0.04	0.97156	0	0.97156	NA	NA	NA	NA	NA	NA	NA	NA	NA	NA	NA	NA	NA	NA	NA	NA	NA	NA	NA	18.2169	NA	NA	NA	NA	NA	NA	NA	19.0219	NA	NA	NA	NA	NA	NA	NA	NA	NA	17.4919	NA	NA
CATB_HUMAN	VMFTEDLKLPASFDAR	3	18.89	-0.941	-1.84	0.07637	3.38	0.07637	NA	NA	NA	NA	NA	16.4679	17.8337	NA	NA	18.7325	NA	NA	NA	NA	19.4588	18.8532	17.3925	NA	19.6301	19.166	NA	NA	20.066	19.0088	18.1078	19.0917	19.7942	19.135	NA	18.8701	20.2225	19.8314	19.4547	19.3045	NA	NA	NA	NA	18.3478	17.8483
CATD_HUMAN	AIGAVPLIQGEYMIPCEK	2	22.52	-0.215	-0.8	0.42912	0.64	0.42912	21.6741	21.6495	23.5057	23.9884	21.0775	21.1153	22.2405	22.3688	22.4276	22.9874	23.0487	23.0555	22.0788	21.9845	22.6635	22.609	21.9206	21.7899	22.9179	23.1583	22.5635	22.2806	22.9248	22.4527	22.3363	22.1287	22.9718	22.7201	23.1027	23.2807	22.5963	22.4614	22.817	22.3075	23.6059	23.4291	22.3902	22.1539	22.0629	21.981
CATD_HUMAN	AYWQVHLDQVEVASGLTLCK	3	19.09	0.09	0.21	0.83699	0.04	0.83699	18.2494	NA	20.3405	NA	17.7631	17.511	NA	NA	19.48	19.6139	19.4239	NA	NA	NA	20.1921	NA	NA	NA	19.8432	18.6172	18.8134	18.6613	NA	18.9515	19.1045	NA	20.0968	NA	NA	18.497	19.6332	NA	NA	NA	NA	NA	19.3757	18.7371	19.2378	18.694
CATD_HUMAN	DPDAQPGGELMLGGTDSK	2	20.98	0.123	0.43	0.66809	0.19	0.66809	20.3369	20.3758	21.291	22.2021	19.9825	20.0899	21.4375	20.8527	21.2373	21.5837	21.417	21.7358	20.3035	20.876	21.1795	20.4708	20.7784	21.1421	22.014	21.4922	20.2749	20.2601	21.1201	21.3525	20.3939	21.1034	20.8439	21.0239	21.419	21.3703	21.4511	21.3329	20.9257	20.6899	21.5189	21.5066	20.2758	20.1291	20.6068	20.7379
CATD_HUMAN	EGCEAIVDTGTSLMVGPVDEVR	3	18.79	-0.362	-0.6	0.55583	0.36	0.55583	18.3195	17.7172	NA	NA	17.9152	18.3727	19.6035	NA	NA	NA	NA	NA	NA	NA	19.625	18.0794	18.6358	18.0368	19.8648	18.6867	19.0186	18.3638	19.9746	18.0009	18.8961	18.9451	NA	NA	NA	NA	19.302	NA	19.8068	NA	NA	NA	NA	NA	19.0334	18.3731
CATD_HUMAN	FDGILGMAYPR	2	22.18	-0.28	-1.02	0.31196	1.04	0.31196	21.8087	21.1395	22.8545	22.9403	21.1208	20.7617	22.3589	21.928	22.0854	22.6854	22.4242	22.7153	21.8597	21.8634	22.2957	22.5442	21.0844	21.0379	22.9128	22.3922	22.3332	21.9882	22.835	22.3472	22.2563	22.2544	22.5446	22.2427	22.8346	22.7218	22.3444	22.012	22.4236	21.856	22.9347	22.8777	21.859	21.876	22.1505	21.7245
CATD_HUMAN	ISVN(de)NVLPVFDNLMQQK	2	22.07	-0.408	-1.32	0.19416	1.73	0.19416	21.227	20.9202	23.4019	23.474	20.3213	20.4315	22.0919	21.7124	22.2497	22.5481	22.5477	22.832	21.9463	21.654	21.3529	21.9911	20.853	20.594	22.9585	22.289	22.0404	21.6628	22.2931	21.925	21.8395	22.0349	23.0507	23.0869	22.5693	22.5802	22.7631	22.3573	22.3966	22.176	23.4681	23.0545	21.5726	21.7433	21.5037	21.4459
CATD_HUMAN	LLDIACWIHHK	3	19.98	-0.408	-1.08	0.28729	1.16	0.28729	19.3743	19.543	21.7426	20.7478	18.976	19.3976	19.803	20.0134	19.9151	19.5979	NA	20.1279	NA	19.4963	19.9903	19.7364	18.1755	18.2646	20.4897	20.3018	19.9033	19.5587	20.5624	19.9839	20.878	19.2114	21.1866	19.9689	20.3916	19.927	20.2873	19.9581	20.4084	19.3861	21.4437	21.5244	19.8531	19.4921	19.8832	19.6451
CATD_HUMAN	LSPEDYTLK	2	21.2	-0.104	-0.37	0.71529	0.13	0.71529	20.564	20.1975	21.4931	21.9333	20.3591	NA	21.4008	21.0433	21.2882	21.433	21.0688	21.531	20.661	21.022	21.3641	NA	21.0581	21.1837	21.8126	21.6622	21.1473	21.1584	NA	21.562	21.3822	21.3637	20.5911	21.3176	21.5035	21.3792	21.6222	21.2554	21.1265	20.9208	21.6751	21.9967	20.2566	21.442	21.2039	20.5818
CATD_HUMAN	LVDQNIFSFYLSR	3	20.4	-0.504	-1.25	0.21879	1.55	0.21879	19.5613	19.1826	21.6732	21.5946	19.3071	18.6532	20.8219	20.2858	20.7479	21.1174	21.1239	21.0221	20.7438	19.9246	21.0347	20.7532	17.8677	16.419	20.8221	20.349	20.6963	19.8493	20.9492	20.2882	20.4294	20.1982	20.8646	21.1756	21.2148	21.0766	21.1943	20.8795	20.8885	20.1247	21.5434	20.9849	20.5339	20.1154	19.9173	20.1624
CATD_HUMAN	QPGITFIAAK	2	20.58	-0.042	-0.16	0.87464	0.03	0.87464	19.9643	19.5192	20.9924	20.9499	20.037	19.94	20.9697	20.4224	20.3993	20.87	20.8997	20.7666	20.3064	20.115	21.0423	20.5732	20.7203	20.4798	21.2617	21.0105	20.7616	20.8317	21.6169	20.8637	20.9073	20.9402	20.8184	19.843	20.4729	20.46	20.6511	20.6151	20.6301	20.2125	21.1581	20.8693	20.3509	19.9581	20.2242	19.9024
CATD_HUMAN	TMSEVGGSVEDLIAK	2	23.11	0.214	0.51	0.60957	0.26	0.60957	22.9057	22.9806	23.4814	23.9288	22.5914	22.4864	23.4004	22.9948	23.0744	23.5746	23.1292	23.5392	22.3021	22.8411	23.6153	23.1532	23.2974	23.3736	23.7916	23.8853	23.4396	23.3701	23.5886	23.8988	23.3641	23.4698	22.8199	19.6405	23.3812	22.8802	23.5995	23.3557	22.8618	22.6706	23.6033	23.3668	22.6209	22.0683	22.965	23.1101
CATD_HUMAN	VSTLPAITLK	2	21.92	-0.044	-0.17	0.86201	0.03	0.86201	21.2787	21.0402	22.2484	22.0089	21.3034	21.1705	22.2453	21.7544	21.7663	22.1611	21.7868	22.4473	21.3134	21.7215	22.1599	21.942	22.1182	22.2762	22.6666	22.6364	22.1483	22.0553	22.7022	22.2598	22.1748	22.2985	22.3786	21.8532	22.1484	21.8913	22.1944	22.2286	21.6589	21.2149	22.2485	22.2764	20.964	21.0182	21.5969	21.6107
CATD_HUMAN	YSQAVPAVTEGPIPEVLK	2	20.19	-0.175	-0.57	0.57267	0.32	0.57267	19.8779	19.9085	21.3654	21.2404	19.0634	19.0791	20.4064	20.3283	19.7826	19.8589	20.6634	20.6434	19.8138	19.991	20.0774	19.8496	20.1691	20.2424	19.8259	20.029	19.7284	19.8632	20.3077	20.2739	19.0363	19.5232	NA	NA	21.001	20.8594	20.8449	20.3994	20.3158	20.218	22.0575	22.3935	20.6216	20.0345	18.5985	19.0609
CATD_HUMAN	YYTVFDR	2	20.5	-0.007	-0.03	0.97874	0	0.97874	19.5985	19.3896	21.0853	21.6202	19.6499	19.2623	20.4159	20.4157	20.801	20.9807	20.8739	21.1937	19.9708	20.407	20.8098	20.5201	20.2208	20.3015	20.961	21.4936	20.2869	20.6208	20.6948	20.8218	20.3188	19.8246	21.1278	20.6093	20.7724	20.8128	21.1069	20.8489	20.6794	19.9239	20.7845	20.8928	20.4765	20.283	19.3949	19.8397
CATF_HUMAN	FSDLTEEEFR	2	18.59	-0.241	-0.6	0.5541	0.36	0.5541	17.6282	18.0985	NA	19.5641	NA	17.6238	NA	18.6791	18.7221	NA	NA	NA	18.2192	NA	NA	NA	18.2385	18.5614	18.4936	19.2112	NA	18.4965	19.2002	19.6094	19.3902	19.2114	NA	NA	NA	NA	NA	NA	NA	NA	19.3723	NA	NA	18.0315	17.4983	17.9592
CATF_HUMAN	TLLCSFQVLDELGR	2	18.23	-0.588	-1.53	0.13357	2.33	0.13357	17.2441	16.5284	19.7397	20.0537	16.8671	16.6056	18.2915	18.2988	18.7258	18.4735	18.4951	19.3815	18.6344	18.2308	17.5539	17.2737	15.4099	NA	17.7587	18.1132	17.788	17.8371	18.182	18.2695	18.6487	18.7262	19.982	19.5707	18.3039	18.0581	18.4869	18.295	18.8024	18.3453	20.0246	18.8751	18.3904	18.4881	17.0165	17.2574
CATH_HUMAN	GIMGEDTYPYQGK	2	20.24	-0.395	-1.22	0.22837	1.49	0.22837	20.1403	20.1195	21.7235	22.1084	18.08	NA	20.0536	19.907	19.9174	20.3499	NA	20.6357	NA	NA	20.3177	19.8497	19.2996	19.9144	19.2186	19.2434	19.42	19.4503	20.4294	20.4888	20.1971	20.1396	20.4718	20.1256	21.2073	21.2065	20.7574	20.8065	20.3294	20.0331	21.5459	21.1155	20.3587	19.9603	19.8282	19.8519
CATH_HUMAN	KGNFVSPVK	2	18.49	-0.272	-0.62	0.53583	0.39	0.53583	17.5401	17.047	20.4251	20.3877	16.2022	NA	19.1362	NA	18.2007	18.516	18.591	19.2392	NA	NA	18.5828	17.646	17.6622	NA	17.9415	NA	17.9329	17.4056	19.0138	17.9914	17.7025	18.094	19.2587	18.1867	19.7451	19.5525	19.2796	19.3186	18.5488	18.224	19.8852	19.7518	17.7767	18.4494	NA	16.9954
CATH_HUMAN	N(de)GIPYWIVK	2	NA	NA	NA	NA	NA	NA	NA	NA	NA	NA	NA	NA	NA	NA	NA	NA	NA	NA	NA	NA	NA	NA	NA	NA	NA	NA	NA	NA	NA	NA	NA	NA	NA	NA	NA	NA	NA	NA	NA	NA	NA	NA	NA	NA	NA	NA
CATH_HUMAN	TGIYSSTSCHK	2	17.17	0.347	0.6	0.55239	0.36	0.55239	NA	NA	19.3458	19.3468	NA	NA	NA	NA	16.6793	NA	NA	17.7276	NA	NA	16.6106	NA	16.7045	NA	16.2417	NA	NA	15.4513	17.7731	17.2009	16.0963	16.9555	16.007	17.0121	NA	NA	NA	17.2721	NA	NA	18.2321	NA	NA	NA	NA	NA
CATH_HUMAN	VNHAVLAVGYGEK	2	18.48	-0.267	-0.67	0.5099	0.44	0.5099	17.4364	17.3124	20.0335	20.1464	NA	NA	18.216	17.5384	18.4384	18.2061	18.7513	18.7213	NA	NA	18.3787	17.8039	17.3392	NA	NA	NA	17.4616	NA	18.5165	17.8224	18.9516	19.228	NA	NA	18.7012	19.5801	18.6364	18.6331	18.8115	18.2635	19.8683	20.2391	17.8834	17.4708	18.1164	17.8967
CATL1_HUMAN	AVATVGPISVAIDAGHESFLFYK	3	18.87	-0.595	-0.93	0.35996	0.87	0.35996	17.6959	NA	NA	NA	17.4173	NA	19.2049	18.4494	18.961	NA	NA	19.9567	NA	NA	19.291	18.3113	NA	NA	18.8199	17.771	18.1912	NA	19.4039	18.3992	NA	NA	20.9922	20.1397	NA	NA	19.2556	18.5397	NA	NA	NA	NA	NA	NA	NA	NA
CATL1_HUMAN	LYGMNEEGWR	2	18.9	0.012	0.03	0.9726	0	0.9726	NA	NA	20.5918	20.3776	NA	NA	19.1529	18.652	17.9009	18.2938	18.4543	19.0356	18.6049	18.5314	18.6292	19.0786	17.9357	NA	19.1929	18.8432	18.1671	NA	NA	18.5215	18.7631	18.4493	NA	19.0088	18.9075	18.9904	19.1355	18.7417	18.9757	18.8146	20.58	20.1399	19.0895	18.7198	NA	17.7143
CATL1_HUMAN	NHCGIASAASYPTV	2	20.24	-0.303	-1.03	0.31128	1.05	0.31128	18.8712	NA	21.1675	NA	19.3203	18.8947	20.9106	NA	20.1177	NA	20.389	NA	20.6146	20.4174	20.0763	19.8926	19.2321	19.5816	20.259	20.5182	19.8779	NA	20.3613	20.2489	20.124	20.3465	20.9588	20.5201	NA	20.6594	20.8075	20.8393	20.2286	NA	21.5293	21.1998	20.1614	20.0989	19.2729	NA
CATL1_HUMAN	QVMN(de)GFQNR	2	NA	NA	NA	NA	NA	NA	NA	NA	NA	NA	NA	NA	NA	NA	NA	NA	NA	NA	NA	NA	NA	NA	NA	NA	NA	NA	NA	NA	NA	NA	NA	NA	NA	NA	NA	NA	NA	NA	NA	NA	NA	NA	NA	NA	NA	NA
CATL1_HUMAN	VFQEPLFYEAPR	2	20.77	-0.292	-0.86	0.39676	0.74	0.39676	20.0908	19.8974	22.0218	NA	19.5811	19.8782	20.919	NA	20.4644	NA	21.213	21.3878	20.7357	20.9351	20.467	NA	19.9933	NA	20.346	NA	20.7719	20.2787	NA	NA	20.7133	20.393	21.3995	21.3074	21.3874	21.1486	NA	NA	21.1239	NA	22.026	22.4524	20.5177	NA	NA	19.4058
CATZ_HUMAN	DQECDKFNQCGTCNEFK	3	18.27	0.045	0.08	0.9342	0.01	0.9342	NA	NA	NA	NA	17.6044	17.504	19.1712	NA	NA	NA	NA	NA	NA	NA	NA	NA	17.2879	17.8717	19.0429	19.4032	17.6154	18.0539	18.6183	NA	NA	NA	NA	NA	NA	NA	18.3196	18.7139	18.3298	NA	NA	NA	NA	NA	NA	NA
CATZ_HUMAN	NVDGVNYASITR	2	20.35	-0.262	-0.95	0.34865	0.9	0.34865	19.9397	19.5798	20.9179	21.3266	19.5927	19.8262	20.5637	20.2466	20.1123	20.5301	20.4606	21.0009	20.1227	20.2895	20.01	19.447	19.5043	19.9804	20.3938	20.4904	20.0463	20.1787	20.8822	20.6696	20.1028	20.8302	21.1828	20.7967	20.6762	20.4245	20.961	21.1098	20.3754	20.0512	21.6122	21.2743	19.9901	19.8252	19.3349	19.2432
CATZ_HUMAN	VGDYGSLSGR	2	18.89	-0.584	-1.47	0.14997	2.16	0.14997	NA	18.5225	20.0437	19.7122	17.5792	18.5027	19.069	18.4564	18.5229	19.1152	NA	19.6612	NA	18.0978	18.4964	17.4821	17.704	18.2848	18.9955	18.3809	NA	NA	18.85	18.9618	NA	19.5002	19.848	20.173	19.4624	19.2776	NA	19.0008	18.8601	18.703	19.8248	19.8017	19.2044	17.6474	NA	NA
CB071_HUMAN	EPQ(de)EQ(de)PNLLQQ(de)LLQYTVSK	3	NA	NA	NA	NA	NA	NA	NA	NA	NA	NA	NA	NA	NA	NA	NA	NA	NA	NA	NA	NA	NA	NA	NA	NA	NA	NA	NA	NA	NA	NA	NA	NA	NA	NA	NA	NA	NA	NA	NA	NA	NA	NA	NA	NA	NA	NA
CB078_HUMAN	ATQ(de)PSSAN(de)PTQ(de)PTVPQ(de)SAASR	2	NA	NA	NA	NA	NA	NA	NA	NA	NA	NA	NA	NA	NA	NA	NA	NA	NA	NA	NA	NA	NA	NA	NA	NA	NA	NA	NA	NA	NA	NA	NA	NA	NA	NA	NA	NA	NA	NA	NA	NA	NA	NA	NA	NA	NA	NA
CBG_HUMAN	FNQPFIIMIFDHFTWSSLFLAR	3	19.37	-0.01	-0.02	0.98718	0	0.98718	NA	NA	NA	20.5292	NA	NA	NA	NA	NA	NA	NA	19.4453	NA	18.8048	NA	18.6698	NA	NA	NA	NA	NA	NA	NA	NA	NA	NA	NA	20.323	19.1305	NA	NA	19.3155	NA	NA	NA	NA	NA	18.7188	NA	NA
CBG_HUMAN	ITQDAQLK	2	19.79	-0.203	-0.47	0.64193	0.22	0.64193	17.9776	18.1496	20.596	NA	19.3776	NA	20.2619	NA	NA	NA	20.488	21.1365	19.7708	NA	19.9358	19.4045	19.6707	NA	20.1337	NA	19.8567	NA	20.5964	NA	19.8918	NA	22.2111	NA	NA	NA	20.2407	20.4861	19.7431	NA	NA	NA	19.6713	19.1427	18.312	18.1466
CBG_HUMAN	MNTVIAALSR	2	20.21	-0.349	-1.23	0.22404	1.52	0.22404	19.3575	19.3158	20.7847	20.7385	19.6768	19.6567	19.979	19.8853	19.4475	19.9008	20.8469	20.6618	19.8341	20.2461	19.779	19.6154	19.9896	20.3726	20.3878	20.6272	20.7514	20.5875	20.7356	20.399	20.5324	20.3926	21.9409	21.3414	NA	NA	20.3548	20.5661	20.0081	19.626	NA	20.9705	20.0158	NA	18.8958	19.2124
CBG_HUMAN	SETEIHQGFQHLHQLFAK	3	20.61	-0.13	-0.29	0.77573	0.08	0.77573	19.8957	20.4244	21.2714	20.7388	19.7578	19.9272	21.1596	21.6484	19.9686	20.0338	21.6538	20.7471	19.3593	20.7135	20.6307	20.5648	NA	19.497	20.8603	21.951	21.2834	21.0069	21.0178	20.5601	20.8476	20.9554	23.2623	21.9702	19.9511	20.0302	21.5341	20.7665	19.6771	19.0295	22.2607	20.5625	18.9823	19.5363	19.3751	20.5017
CBG_HUMAN	WSAGLTSSQVDLYIPK	2	20.08	-0.417	-1.34	0.18828	1.79	0.18828	NA	18.4769	NA	20.5343	18.9642	19.1853	20.1476	20.2301	19.536	20.0872	20.5035	20.9262	20.0892	20.792	19.5335	20.1711	18.9864	19.1041	19.913	20.5395	20.2556	20.2157	20.3727	20.3915	20.4825	20.8527	21.1927	21.8315	19.9828	19.8365	20.762	20.2114	NA	19.7316	20.1931	20.0996	NA	20.1259	19.2092	19.4622
CBLN1_HUMAN	EAASN(de)GVLIQMEK	2	NA	NA	NA	NA	NA	NA	NA	NA	NA	NA	NA	NA	NA	NA	NA	NA	NA	NA	NA	NA	NA	NA	NA	NA	NA	NA	NA	NA	NA	NA	NA	NA	NA	NA	NA	NA	NA	NA	NA	NA	NA	NA	NA	NA	NA	NA
CBLN3_HUMAN	AAAGGPGGAALGEAPPGR	2	17.65	0.134	0.3	0.76307	0.09	0.76307	NA	NA	18.6658	NA	NA	NA	17.8631	16.9757	17.5914	17.7818	NA	18.386	NA	17.6947	17.0435	16.9109	NA	NA	17.3373	17.3378	NA	17.0214	16.589	NA	17.7863	NA	NA	NA	NA	NA	NA	17.9043	17.8664	16.6764	19.2323	19.0461	17.2193	NA	NA	NA
CBLN4_HUMAN	GSSSSPLGISVR	2	20.03	-0.225	-0.49	0.63144	0.24	0.63144	NA	NA	21.0132	21.526	NA	NA	19.7462	NA	19.7621	20.2009	19.674	20.1626	18.8301	NA	19.0989	NA	NA	NA	NA	NA	NA	NA	NA	NA	NA	NA	19.7733	19.3558	20.3377	20.045	NA	NA	19.8476	19.5826	21.2441	20.9039	20.116	19.4252	NA	NA
CBPB2_HUMAN	ASASYYEQYHSLNEIYSWIEFITER	3	21.6	NA	NA	NA	NA	NA	NA	NA	NA	NA	NA	NA	NA	NA	NA	NA	NA	NA	NA	NA	NA	NA	NA	NA	NA	NA	NA	NA	NA	NA	NA	NA	21.6278	21.5795	NA	NA	NA	NA	NA	NA	NA	NA	NA	NA	NA	NA
CBPB2_HUMAN	DTGTYGFLLPER	2	20.01	-0.416	-1.17	0.2469	1.37	0.2469	18.0543	18.025	20.6751	20.9609	18.8649	19.0825	20.0307	20.0295	19.778	20.0507	20.9178	21.1723	20.0691	20.6682	19.8564	19.562	18.6115	18.9104	19.9854	19.9735	19.9627	19.9694	20.2873	20.6199	19.9086	19.615	22.1991	22.5971	20.2178	20.3533	20.8209	20.9685	19.7898	19.3024	20.5552	20.7914	19.7105	19.6353	NA	17.9191
CBPB2_HUMAN	IHIGSSFEK	2	18.56	-0.593	-1.42	0.16383	2.02	0.16383	16.92	NA	NA	NA	17.6268	NA	19.1532	18.1843	17.6991	NA	19.0135	19.8092	18.894	19.2437	17.9979	18.1024	17.5708	17.2292	18.5	18.7088	19.041	NA	18.9544	18.2525	18.1828	18.1738	20.3818	21.2316	NA	NA	18.5988	NA	NA	19.0188	NA	19.201	18.2351	18.5702	17.072	NA
CBPB2_HUMAN	SFYANNHCIGTDLNR	2	19.97	-0.484	-1.03	0.30792	1.06	0.30792	17.4743	17.9222	19.3402	21.4944	18.5104	18.5961	20.3229	20.0441	19.8863	20.3753	21.4935	21.7054	20.5985	20.848	19.3686	19.7602	17.9626	18.4849	19.9892	20.3617	NA	19.7779	20.1714	20.4833	19.4254	19.7299	23.0466	22.5252	20.5986	21.0913	20.9229	20.7877	19.4434	19.4007	21.2032	21.1672	19.1814	19.6848	17.8846	17.8277
CBPE_HUMAN	AASQPGELK	2	16.51	0.226	0.49	0.62709	0.24	0.62709	NA	NA	18.7444	19.0104	NA	15.7835	17.2154	16.2658	17.1197	NA	17.2772	18.1089	16.0625	16.0506	16.4464	15.8859	15.1222	15.4533	16.0823	15.2141	15.9559	15.8585	17.1197	15.9003	16.1729	15.5698	17.568	17.0896	NA	NA	16.3374	16.408	16.8711	16.5116	NA	18.1333	16.4721	16.2104	14.1646	NA
CBPE_HUMAN	EGGPNNHLLK	2	17.87	0.142	0.3	0.76959	0.09	0.76959	NA	NA	19.381	19.528	16.8326	16.8379	17.9118	NA	18.5535	18.067	NA	19.0482	NA	NA	17.1144	NA	16.5079	NA	NA	NA	17.1517	NA	NA	NA	17.4309	NA	18.0673	17.707	18.0484	17.9267	17.0092	17.2687	17.2551	16.9685	19.9256	18.1807	18.2378	NA	NA	NA
CBPE_HUMAN	ELLIFLAQYLCNEYQK	3	18.39	-0.168	-0.31	0.7563	0.1	0.7563	16.9231	NA	20.6483	20.6368	16.5987	NA	18.6287	17.3775	18.4964	18.348	19.0866	18.271	NA	NA	17.5994	NA	NA	NA	NA	NA	18.3662	18.2219	18.1135	17.8896	18.2369	17.4803	18.6462	18.6753	19.9632	19.8456	NA	NA	17.8551	NA	19.4762	18.9637	NA	NA	17.6384	16.1247
CBPE_HUMAN	ELLVIELSDNPGVHEPGEPEFK	3	20.8	-0.265	-0.67	0.50622	0.45	0.50622	19.318	19.4939	22.9585	23.0803	19.3985	19.4583	20.6874	20.586	21.1877	21.5507	21.91	21.9295	20.6075	20.6193	20.1426	19.8067	NA	NA	19.321	19.8337	21.2313	20.7687	20.6328	19.9311	20.7653	20.3592	21.8305	21.0502	22.4683	22.1132	20.1969	20.7064	21.4527	20.6334	22.4671	22.0887	20.4824	20.5936	19.2492	19.4933
CBPE_HUMAN	IHIMPSLNPDGFEK	3	20.89	-0.264	-0.83	0.41297	0.68	0.41297	20.3451	20.4269	22.8573	21.9417	20.0498	19.985	20.8428	21.2051	21.1426	21.437	21.4317	NA	20.1704	20.2718	20.0696	20.3602	20.0321	19.9643	20.6364	20.8618	20.9073	20.9631	20.576	21.3356	20.6092	20.9801	21.0415	NA	22.0276	21.9796	20.1083	NA	21.7249	NA	22.1799	22.045	20.6255	NA	19.8613	20.0223
CBPE_HUMAN	LLIPGNYK	2	20.18	-0.391	-1.08	0.28731	1.16	0.28731	19.3045	18.7491	22.366	21.9943	19.2682	NA	20.2121	20.1861	20.1389	20.3807	21.0716	NA	19.5522	19.6456	19.0267	19.5878	19.1099	NA	19.8084	19.591	20.3433	NA	20.0503	19.7124	20.7936	20.2872	20.972	20.5526	21.432	21.2424	20.1809	NA	20.6863	NA	21.8939	21.4583	19.9508	19.8558	18.3405	18.4116
CBPE_HUMAN	LTASAPGYLAITK	2	21.26	-0.125	-0.4	0.68893	0.16	0.68893	20.5854	20.5246	23.0237	22.9386	20.4759	20.6932	21.2272	21.4287	21.6369	21.7134	21.564	21.8287	20.6234	20.7739	20.4725	20.5703	20.5628	20.9217	21.1985	21.2364	21.5033	21.4744	21.2825	21.0826	21.6283	21.6885	22.3349	21.3007	22.4209	21.9661	21.1875	20.9306	21.363	21.1024	22.6911	22.3395	20.2909	20.3589	19.5875	19.9566
CBPE_HUMAN	NSLISYLEQIHR	3	22.27	-0.337	-0.53	0.59758	0.28	0.59758	22.2615	18.8638	23.9895	24.0736	21.1947	19.9154	22.6241	22.1692	22.3513	23.7508	23.688	23.6573	21.9297	22.0598	22.4536	21.8245	19.5487	NA	21.903	21.6047	22.6056	21.8423	22.4313	19.8155	22.76	22.3704	22.5774	22.5982	23.8038	23.0528	22.2947	22.1046	23.0386	22.8207	24.3118	23.983	22.0159	21.8673	19.9389	NA
CBPE_HUMAN	SGSAHEYSSSPDDAIFQSLAR	3	21.94	-0.243	-0.8	0.42507	0.65	0.42507	21.2985	21.2143	23.1584	23.71	21.1772	21.1568	22.3664	22.22	22.2966	22.6838	22.4186	22.9423	21.238	21.6373	21.0134	21.3213	20.6966	21.0947	21.3626	21.3649	21.804	21.845	22.0507	21.4828	22.2099	22.3794	22.4501	22.4033	23.055	22.925	21.8589	21.7971	21.9694	21.8006	23.302	23.307	21.702	21.4648	20.8585	20.5751
CBPE_HUMAN	SNAQGIDLNR	2	19.93	-0.141	-0.36	0.71952	0.13	0.71952	18.3875	19.2474	21.7051	21.8091	19.3255	19.5601	20.4423	20.1691	20.2833	20.6427	20.6656	21.047	19.3326	19.5411	19.3854	19.1128	18.5349	19.4829	18.9966	19.5975	19.5091	19.6479	20.2247	19.987	19.5989	20.7346	20.6338	20.4767	20.8397	21.008	19.5281	19.7742	20.3437	19.618	21.2471	21.3938	20.0768	18.9697	17.7948	18.6752
CBPE_HUMAN	TYWEDNK	2	18.09	-0.068	-0.17	0.86271	0.03	0.86271	NA	NA	18.9547	19.8814	17.1289	17.2161	NA	18.2119	17.9963	NA	18.3995	18.691	NA	NA	NA	17.4673	17.0868	17.265	17.8674	NA	NA	17.4661	NA	17.8952	17.6583	17.8172	NA	18.9896	19.2742	18.5082	18.0399	17.6018	18.3362	18.3026	18.9821	18.9671	NA	NA	NA	16.2355
CBPE_HUMAN	VAVPYSPAAGVDFELESFSER	3	19.32	-0.301	-0.64	0.52428	0.41	0.52428	NA	17.8697	20.9786	20.8943	18.4345	18.0783	NA	19.1455	19.8673	20.8368	20.3612	20.2128	19.8775	NA	18.6674	18.5218	17.5513	NA	19.0616	18.4622	19.5586	18.3181	19.7296	NA	19.2529	19.1139	NA	NA	NA	20.2623	18.9502	19.2802	20.5833	19.2701	NA	20.8248	NA	NA	17.92	18.3745
CBPE_HUMAN	YIGNMHGNEAVGR	2	19.83	-0.17	-0.42	0.6757	0.18	0.6757	18.7825	17.5352	21.8356	22.0751	19.0083	18.2399	20.3509	20.1398	20.1666	20.4946	20.4844	20.8762	19.4785	19.4843	19.4972	19.1904	19.0409	18.5511	19.8439	19.7691	19.91	19.7755	19.9521	19.473	20.1385	19.8722	20.0672	20.1631	20.9707	20.5616	19.5082	19.6002	20.4371	20.2177	21.2799	21.3961	20.2058	19.3034	18.2926	17.113
CBPQ_HUMAN	AIINLAVYGK	2	18.87	-0.085	-0.26	0.7998	0.07	0.7998	18.053	17.8136	20.6439	20.5962	17.7495	17.8524	18.7985	18.3981	18.3616	19.3531	19.5462	19.5662	18.6405	19.4742	18.9639	18.4913	17.6493	NA	19.3544	18.7686	18.5219	NA	18.7301	NA	18.4191	NA	NA	19.469	19.4097	19.3062	18.7541	18.9387	19.1975	19.4462	19.5551	19.5233	18.8675	19.0606	17.8779	17.3656
CBPQ_HUMAN	LALLVDTVGPR	2	20.01	-0.185	-0.56	0.57738	0.31	0.57738	19.6813	19.1832	22.0585	21.6502	18.9587	19.0126	19.9549	19.8577	19.7404	19.986	20.4043	20.7751	19.8298	19.385	19.838	19.4527	19.0017	19.1732	20.5268	19.8837	19.3405	18.8671	19.9778	19.3	20.0528	19.8673	21.2505	20.4221	20.9154	20.9454	19.8698	19.7342	20.6728	20.1774	21.514	21.2162	19.9645	20.1001	18.9556	18.9025
CBPQ_HUMAN	SVASFSIYSPHTGIQEYQDGVPK	3	19.43	-0.108	-0.25	0.80651	0.06	0.80651	20.1296	18.5757	NA	NA	NA	18.0558	19.4218	19.0956	19.361	19.8641	19.8817	19.8694	NA	NA	19.8175	19.2742	NA	NA	20.0293	19.8282	NA	NA	NA	NA	18.7462	19.0598	NA	19.8743	20.2613	19.9761	NA	NA	19.3874	19.2853	20.8349	NA	19.7201	19.0634	18.1866	18.2727
CBPQ_HUMAN	VGALASLIR	2	19.51	-0.107	-0.35	0.73163	0.12	0.73163	19.3826	18.9761	20.5627	20.4304	18.7329	18.5736	19.8351	19.1352	NA	19.1966	19.8852	20.5369	18.9817	19.3513	19.7142	19.392	18.7474	18.9829	20.004	19.4003	19.3661	19.0492	19.2733	18.9041	19.6264	19.3168	20.9079	20.1012	20.521	19.9192	19.6564	19.3309	20.1066	19.7038	20.3892	19.927	18.8451	19.3909	18.5241	18.343
CC017_HUMAN	IN(de)VQ(de)N(de)N(de)VDLGQ(de)PVKN(de)K	2	NA	NA	NA	NA	NA	NA	NA	NA	NA	NA	NA	NA	NA	NA	NA	NA	NA	NA	NA	NA	NA	NA	NA	NA	NA	NA	NA	NA	NA	NA	NA	NA	NA	NA	NA	NA	NA	NA	NA	NA	NA	NA	NA	NA	NA	NA
CC126_HUMAN	TIAVLLDDILQR	2	17.93	-0.407	-0.89	0.38171	0.79	0.38171	16.1065	NA	20.037	19.7512	NA	16.1717	NA	NA	17.4879	17.7632	18.1469	19.0583	18.3807	17.7684	17.3504	16.8414	NA	NA	NA	16.6958	NA	NA	NA	16.6315	17.4707	NA	18.7873	NA	18.8805	18.6388	17.9382	NA	17.9235	NA	18.4958	18.6741	17.669	17.7004	NA	NA
CC151_HUMAN	Q(de)EKQ(de)QLQ(de)R	2	NA	NA	NA	NA	NA	NA	NA	NA	NA	NA	NA	NA	NA	NA	NA	NA	NA	NA	NA	NA	NA	NA	NA	NA	NA	NA	NA	NA	NA	NA	NA	NA	NA	NA	NA	NA	NA	NA	NA	NA	NA	NA	NA	NA	NA	NA
CCD19_HUMAN	EM(ox)VWN(de)NN(de)KK	2	NA	NA	NA	NA	NA	NA	NA	NA	NA	NA	NA	NA	NA	NA	NA	NA	NA	NA	NA	NA	NA	NA	NA	NA	NA	NA	NA	NA	NA	NA	NA	NA	NA	NA	NA	NA	NA	NA	NA	NA	NA	NA	NA	NA	NA	NA
CCD34_HUMAN	Q(de)Q(de)QAEIQ(de)EKKEIAEK	2	NA	NA	NA	NA	NA	NA	NA	NA	NA	NA	NA	NA	NA	NA	NA	NA	NA	NA	NA	NA	NA	NA	NA	NA	NA	NA	NA	NA	NA	NA	NA	NA	NA	NA	NA	NA	NA	NA	NA	NA	NA	NA	NA	NA	NA	NA
CCD77_HUMAN	ATVN(de)ARAN(de)Q(de)DLALLCEVRDSNR	3	NA	NA	NA	NA	NA	NA	NA	NA	NA	NA	NA	NA	NA	NA	NA	NA	NA	NA	NA	NA	NA	NA	NA	NA	NA	NA	NA	NA	NA	NA	NA	NA	NA	NA	NA	NA	NA	NA	NA	NA	NA	NA	NA	NA	NA	NA
CCD77_HUMAN	M(ox)NFTPTHTPVCRKR	3	NA	NA	NA	NA	NA	NA	NA	NA	NA	NA	NA	NA	NA	NA	NA	NA	NA	NA	NA	NA	NA	NA	NA	NA	NA	NA	NA	NA	NA	NA	NA	NA	NA	NA	NA	NA	NA	NA	NA	NA	NA	NA	NA	NA	NA	NA
CCD79_HUMAN	KM(ox)GNHWNSILWSFPFQ(de)Q(de)GR	3	NA	NA	NA	NA	NA	NA	NA	NA	NA	NA	NA	NA	NA	NA	NA	NA	NA	NA	NA	NA	NA	NA	NA	NA	NA	NA	NA	NA	NA	NA	NA	NA	NA	NA	NA	NA	NA	NA	NA	NA	NA	NA	NA	NA	NA	NA
CCD87_HUMAN	KTN(de)LSSSHFLEEN(de)Q(de)VRSHLHR	3	NA	NA	NA	NA	NA	NA	NA	NA	NA	NA	NA	NA	NA	NA	NA	NA	NA	NA	NA	NA	NA	NA	NA	NA	NA	NA	NA	NA	NA	NA	NA	NA	NA	NA	NA	NA	NA	NA	NA	NA	NA	NA	NA	NA	NA	NA
CCD87_HUMAN	TTSPEPQKR	2	17.87	-0.151	-0.16	0.87641	0.03	0.87641	NA	NA	NA	NA	NA	NA	NA	NA	NA	NA	NA	NA	NA	NA	NA	NA	NA	NA	NA	17.7603	NA	NA	NA	17.9174	NA	17.4256	NA	NA	NA	NA	NA	NA	NA	NA	NA	NA	18.3895	NA	NA	NA
CCKN_HUMAN	AHLGALLAR	2	19.03	-0.328	-0.83	0.412	0.69	0.412	17.9302	17.9953	20.5858	20.7426	17.5811	17.4519	18.9132	17.9553	NA	19.95	18.6444	19.3062	19.3333	19.6056	18.5696	18.6019	18.7778	18.4572	18.3544	18.3295	19.4689	19.0697	NA	NA	18.6111	18.5688	NA	NA	20.3247	20.0261	17.5998	NA	19.0828	19.6199	20.6582	20.6811	19.7135	19.8122	17.6217	NA
CCKN_HUMAN	NLQNLDPSHR	2	18.17	0.178	0.16	0.87206	0.03	0.87206	NA	15.753	19.8002	19.6608	NA	NA	NA	NA	NA	NA	NA	NA	NA	NA	NA	NA	NA	NA	NA	NA	15.856	NA	NA	NA	NA	NA	NA	NA	NA	17.8921	NA	NA	NA	NA	19.3335	18.8593	NA	NA	NA	NA
CCL14_HUMAN	WVQDYIK	2	18.81	-0.708	-2.16	0.03655	4.66	0.03655	17.7978	17.3977	19.706	NA	17.8953	17.4943	19.767	19.3879	17.9367	NA	NA	19.366	18.9872	19.1733	17.9034	18.1555	17.4318	17.4461	18.4525	18.3955	18.781	18.5049	19.6562	19.0402	19.1657	18.8368	20.9764	21.0504	19.3702	19.536	19.8613	19.5918	18.4484	18.0848	19.363	NA	NA	18.5164	18.457	18.3235
CD048_HUMAN	TETLLLQAER	2	21.29	-0.251	-0.78	0.44167	0.6	0.44167	20.2517	20.0949	23.0906	23.2846	20.1151	20.1195	21.0858	20.8704	21.4982	21.9133	21.6873	21.7966	21.2691	21.7201	21.3576	20.9919	20.1778	20.3726	20.9982	20.648	21.7084	21.6751	21.2051	20.8444	20.7259	20.822	21.2874	20.9219	22.5161	22.1809	20.8887	21.0678	22.0903	21.6417	22.8174	22.7033	22.0511	21.7109	19.6014	19.9103
CD14_HUMAN	AFPALTSLDLSDNPGLGER	2	23.74	-0.687	-1.81	0.07623	3.28	0.07623	21.8629	22.2228	25.5157	25.8299	22.5529	22.4357	23.9514	23.936	23.8229	24.3838	24.6494	25.0063	23.7457	24.0598	22.508	22.7886	21.4731	21.2542	23.0408	22.9331	23.8143	23.7337	24.0009	23.8911	23.6644	23.5461	24.4512	24.7791	25.1284	25.1396	24.1859	24.4541	24.2011	23.9416	25.7551	25.5608	23.6885	23.7931	21.8483	22.129
CD14_HUMAN	ATVNPSAPR	2	19.42	-0.478	-1.11	0.27158	1.24	0.27158	17.0863	17.1685	21.2115	21.7426	18.8233	18.5646	20.2015	NA	19.4493	19.5412	19.6214	20.8573	19.3339	20.0797	18.3912	18.4277	17.6031	17.9237	19.0562	18.9018	19.0905	19.4167	20.4238	19.898	18.8791	18.8933	20.0954	20.9952	20.6035	20.3888	19.6523	20.2468	19.554	19.2528	21.1805	21.1058	19.6612	NA	17.4085	17.1454
CD14_HUMAN	ELTLEDLK	2	19.96	-0.483	-1.13	0.26669	1.27	0.26669	18.4086	18.5429	21.9117	22.0757	19.1822	19.1787	20.0922	NA	NA	NA	20.8393	21.3122	20.0804	20.0939	19.3669	19.2079	17.4834	17.74	19.5363	20.5959	20.1976	20.106	20.7476	20.5628	19.9908	19.6364	21.4548	20.6271	NA	NA	20.6815	20.8161	20.4299	20.0107	NA	21.6957	19.9375	19.6148	18.3839	18.0666
CD14_HUMAN	FPAIQNLALR	2	21.17	-0.247	-0.64	0.52501	0.41	0.52501	19.591	19.6888	22.5649	22.804	NA	NA	21.5379	21.1662	20.9865	21.179	22.0627	21.8054	20.9883	21.5543	20.1419	19.8943	NA	NA	20.2722	20.1398	21.048	20.8535	21.4581	21.4063	NA	20.7849	22.3773	22.2362	21.9589	21.9477	22.0254	21.1932	21.1194	20.9218	22.9606	22.7826	20.3406	20.5164	19.6549	18.9369
CD14_HUMAN	GLMAALCPHK	2	19.51	-0.497	-1.14	0.25964	1.31	0.25964	18.0717	NA	21.2233	21.2714	NA	NA	19.5363	18.599	19.0842	19.1301	19.8663	20.6915	19.374	19.0904	NA	17.4021	NA	NA	18.5896	17.9567	19.1966	NA	NA	19.4946	19.0294	18.3852	20.8311	20.7594	20.4811	20.4542	20.2031	19.7106	19.2599	18.842	21.0956	21.2192	18.8541	18.5564	18.4667	NA
CD14_HUMAN	GLMAALCPHKFPAIQNLALR	3	19.86	-0.276	-0.46	0.64746	0.21	0.64746	NA	17.7406	22.2906	21.4643	17.881	NA	20.9291	20.1958	19.0164	NA	20.0096	19.9851	19.1559	NA	NA	NA	NA	NA	19.0169	NA	19.5207	19.2277	20.8096	19.5075	NA	18.8787	22.1452	20.6083	20.2079	21.3335	19.7689	19.4159	NA	19.4353	22.296	21.0587	18.6639	18.449	NA	17.1877
CD14_HUMAN	ITGTMPPLPLEATGLALSSLR	2	21.81	-0.915	-2.04	0.04678	4.17	0.04678	19.9639	19.8676	24.1227	24.6866	19.822	19.9106	21.8738	21.6199	21.8637	22.2731	22.8575	23.4117	22.0641	22.1733	21.0963	20.8211	18.477	18.387	20.9516	20.8963	21.6652	21.6269	22.5588	22.0513	21.4803	21.3057	23.72	23.3532	23.2677	23.1247	22.6997	22.5754	22.3452	21.8703	23.7805	23.8167	21.8125	21.9969	20.1808	20.2077
CD14_HUMAN	LKELTLEDLK	2	20.35	-0.846	-1.77	0.08515	3.12	0.08515	18.6017	NA	22.2498	22.5063	18.0247	NA	20.9465	20.3753	19.948	20.4764	21.0034	NA	20.5087	21.0575	19.069	18.9954	17.045	NA	19.6135	19.7895	20.5878	20.5756	20.8599	19.9221	20.0987	NA	21.611	NA	21.6503	22.1235	21.4031	NA	20.0519	20.0109	21.941	22.0086	19.9808	20.0354	18.2461	NA
CD14_HUMAN	LTVGAAQVPAQLLVGALR	2	22.27	-0.928	-2.15	0.03659	4.63	0.03659	20.7432	20.244	24.4557	24.4539	20.7534	20.6006	22.1638	21.9548	22.4454	22.7006	23.3443	23.7568	22.6692	22.6259	21.7927	21.3654	18.6465	18.8598	21.2207	21.3267	22.427	22.3097	22.8273	22.423	22.2636	21.8604	23.8036	23.7044	23.8167	23.5045	23.1358	23.2238	22.7564	22.3255	24.3386	24.4333	22.2537	22.1499	20.5419	20.5937
CD14_HUMAN	RLTVGAAQVPAQLLVGALR	3	22.01	-0.864	-1.91	0.06402	3.63	0.06402	20.2819	NA	23.8161	23.9994	20.5678	NA	22.3258	NA	21.6693	22.2277	22.7564	23.1828	21.6997	21.6755	20.9597	20.4268	18.6398	NA	20.8273	20.6047	22.1513	NA	22.4576	NA	21.5702	NA	23.401	23.1389	23.2925	23.1532	22.6584	22.7628	21.8584	21.43	23.9997	23.615	21.4297	21.6521	20.1077	NA
CD14_HUMAN	SWLAELQQWLKPGLK	2	21.53	-0.762	-0.99	0.32642	0.98	0.32642	19.7862	18.96	24.8161	24.8901	18.9388	18.7743	21.2837	21.1237	22.1211	22.0582	23.2192	23.5492	19.6365	22.2661	21.202	17.8567	NA	NA	19.9294	19.9486	21.3924	NA	22.2713	21.2925	21.2228	20.6527	23.8848	23.7336	19.9672	23.1419	22.7084	22.591	21.636	21.1408	23.9716	23.8869	21.8489	22.1589	19.5465	19.3305
CD14_HUMAN	VLDLSCNR	2	21.6	-0.56	-1.25	0.21718	1.56	0.21718	19.4386	19.3458	23.5355	23.7289	20.5171	20.4242	22.2782	20.9133	21.4546	21.9369	22.3452	22.8173	21.9655	21.9237	21.2457	20.5232	19.7962	19.735	21.4445	20.9662	21.8225	21.3186	22.5986	21.0891	21.2106	21.2915	22.4696	22.5936	22.8315	22.7046	22.2283	22.4992	21.9205	21.3778	23.7954	23.479	21.9462	21.0263	19.8919	19.4369
CD14_HUMAN	VLSIAQAHSPAFSCEQVR	3	23.11	-0.677	-1.58	0.12003	2.51	0.12003	21.6603	21.1742	25.3931	25.4775	21.4878	21.1666	23.7246	23.2762	23.3381	23.5755	24.3391	24.291	23.0766	23.3254	22.1335	21.7701	20.7764	20.9583	22.1006	22.3197	23.0185	22.9622	23.446	23.0747	22.5846	22.3005	24.5253	23.9414	24.628	24.4188	23.5209	23.6137	23.485	23.2344	25.8047	25.4735	23.5749	23.0883	21.1811	21.0226
CD166_HUMAN	ADIQMPFTCSVTYYGPSGQK	3	19.27	-1.028	-2.13	0.04223	4.53	0.04223	17.9092	NA	20.2479	20.9862	17.7491	NA	NA	NA	NA	18.6584	NA	19.3933	NA	NA	18.4388	18.3679	NA	17.2546	NA	NA	19.4168	18.9111	NA	NA	18.8732	NA	NA	NA	20.138	19.5408	NA	NA	19.5139	19.1466	21.1445	20.9137	19.4772	19.4155	NA	NA
CD166_HUMAN	ALFLETEQLK	2	20.88	-0.349	-1.25	0.21791	1.56	0.21791	20.3796	19.8633	22.1846	22.4545	19.9827	19.8154	20.7293	20.6824	20.4052	20.8576	21.0158	21.0655	21.2554	21.2115	20.4191	20.5881	20.0957	20.3047	20.3796	20.435	21.0595	21.5194	21.2247	20.8573	20.8548	20.8977	20.9166	20.9794	21.4858	21.3933	20.1504	20.3267	21.0185	20.8448	22.2147	22.2398	20.882	21.1049	21.0915	20.0475
CD166_HUMAN	CLGN(de)GNPPPEEFLFYLPGQPEGIR	3	NA	NA	NA	NA	NA	NA	NA	NA	NA	NA	NA	NA	NA	NA	NA	NA	NA	NA	NA	NA	NA	NA	NA	NA	NA	NA	NA	NA	NA	NA	NA	NA	NA	NA	NA	NA	NA	NA	NA	NA	NA	NA	NA	NA	NA	NA
CD166_HUMAN	EMDPVTQLYTMTSTLEYK	2	20.3	-0.702	-1.81	0.07612	3.29	0.07612	19.5634	19.142	22.3075	22.7437	18.1648	18.2447	19.9185	19.4043	19.5976	20.0046	20.9563	20.9986	20.1682	20.5738	20.1436	20.2144	18.4326	18.2698	20.1554	19.8852	20.3933	20.2967	20.5206	19.7288	20.1325	20.354	21.3723	21.198	21.2737	22.3409	19.8062	19.6931	21.2827	20.6153	22.1644	22.0024	20.7145	20.2281	19.4743	19.3431
CD166_HUMAN	KTDPSGLSK	2	14.65	-0.317	-0.6	0.54992	0.36	0.54992	NA	NA	16.4704	16.0647	13.7884	NA	14.9792	13.7065	14.5211	15.0409	14.9538	15.6296	14.1526	14.3986	14.7102	13.443	13.4252	NA	13.7964	NA	NA	NA	14.6169	13.7926	NA	NA	15.3012	13.9877	14.7422	14.9228	14.424	14.2006	14.7194	13.9469	NA	16.163	16.0135	14.38	NA	NA
CD166_HUMAN	LDVPQNLMFGK	2	20.89	-0.411	-1.06	0.29287	1.13	0.29287	20.0952	19.7301	22.9818	22.9118	19.5442	19.5571	20.4308	20.2503	20.39	20.7922	21.5261	21.7479	21.5448	20.9064	20.3096	20.4675	19.857	19.8745	20.5117	20.8466	22.0028	20.762	21.3483	NA	20.2403	21.5143	20.9433	21.2684	21.5559	22.3443	NA	21.3702	21.1918	20.9034	NA	NA	21.5066	21.0727	20.022	19.5723
CD166_HUMAN	QIGDALPVSCTISASR	2	19.25	-0.203	-0.63	0.5325	0.4	0.5325	18.697	18.6263	21.2101	20.6672	18.2343	18.4654	18.8996	NA	18.9454	19.2242	NA	19.9408	19.1636	NA	18.9203	18.7716	18.9951	18.8922	18.9183	18.8352	18.9385	18.8626	19.4824	18.9296	19.158	NA	19.8062	NA	19.3736	19.774	NA	NA	19.5958	19.1261	21.0997	20.972	19.3698	18.9973	18.1336	18.091
CD166_HUMAN	SSNTYTLTDVR	2	19.92	-0.105	-0.31	0.75811	0.1	0.75811	18.8405	19.3028	21.4321	21.6775	19.3412	19.4119	19.9817	19.7817	19.9188	20.3786	20.0131	20.583	19.356	20.2608	20.0052	19.6117	18.6009	18.8439	19.678	20.2472	20.2225	20.0634	20.4278	19.8205	20.1888	20.1676	19.2157	19.6558	20.9535	20.8087	19.0019	19.5234	20.6065	20.0285	20.9373	20.5247	20.7562	20.1909	18.317	17.9495
CD166_HUMAN	SSPSFSSLHYQ(de)DAGNYVCETALQEVEGLK	3	20.12	0.351	0.32	0.75243	0.1	0.75243	NA	NA	NA	20.1873	NA	NA	NA	NA	NA	NA	NA	NA	NA	NA	NA	NA	NA	NA	NA	NA	NA	18.8731	NA	NA	NA	NA	NA	NA	NA	NA	NA	NA	NA	NA	20.8458	20.5644	NA	NA	NA	NA
CD166_HUMAN	VLHPLEGAVVIIFK	3	19.48	-0.341	-0.95	0.34877	0.9	0.34877	18.616	18.0379	20.7441	20.6662	18.7986	17.9365	19.4855	18.7788	18.5411	19.3529	20.0362	20.1337	18.8939	19.5628	20.1227	19.6197	NA	NA	18.84	19.3022	20.4756	19.6007	20.2937	19.5021	20.0649	19.683	20.4322	19.9883	19.9678	19.6023	18.9939	18.994	19.3744	18.8081	20.5008	20.1337	20.0288	19.411	18.4662	18.5713
CD166_HUMAN	YEKPDGSPVFIAFR	3	20.97	-0.27	-0.94	0.35001	0.89	0.35001	20.0766	20.017	22.3254	22.5898	19.8129	19.8339	20.977	20.5096	20.9232	21.3014	21.316	21.5687	20.8344	20.9673	20.9129	20.6354	20.1843	20.338	20.9797	20.4937	21.1209	21.107	21.1606	20.947	21.1896	20.9476	20.8203	21.0359	21.691	21.5678	20.0877	20.3541	21.6425	21.1315	22.2834	22.2527	21.6395	21.0762	19.8506	20.0993
CD3Z_HUMAN	KN(de)PQ(de)EGLYN(de)ELQ(de)KDK	2	NA	NA	NA	NA	NA	NA	NA	NA	NA	NA	NA	NA	NA	NA	NA	NA	NA	NA	NA	NA	NA	NA	NA	NA	NA	NA	NA	NA	NA	NA	NA	NA	NA	NA	NA	NA	NA	NA	NA	NA	NA	NA	NA	NA	NA	NA
CD44_HUMAN	ALSIGFETCR	2	22.36	-0.298	-0.96	0.34125	0.92	0.34125	21.9855	21.2697	23.5734	23.6921	21.563	21.261	22.8359	22.2769	22.0742	22.422	23.0214	22.9296	22.1046	22.5346	22.1284	22.1423	20.6787	20.689	22.6168	22.4427	22.7965	22.3119	23.0058	22.4679	22.58	22.4887	22.9465	22.927	23.0769	22.8461	21.9363	21.7403	22.7004	22.5206	23.2435	23.2621	22.7565	21.6732	21.6639	21.2579
CD44_HUMAN	FAGVFHVEKN(de)GR	3	NA	NA	NA	NA	NA	NA	NA	NA	NA	NA	NA	NA	NA	NA	NA	NA	NA	NA	NA	NA	NA	NA	NA	NA	NA	NA	NA	NA	NA	NA	NA	NA	NA	NA	NA	NA	NA	NA	NA	NA	NA	NA	NA	NA	NA	NA
CD44_HUMAN	TEAADLCK	2	19.34	-0.171	-0.46	0.64917	0.21	0.64917	18.0581	17.7729	NA	NA	18.79	NA	20.0159	19.2625	19.7184	19.5856	19.9941	20.0159	19.9471	19.315	19.6837	19.2539	18.0524	18.6341	19.0512	19.3881	18.3367	18.6803	20.3074	20.3208	18.4639	NA	20.044	19.6242	20.0041	NA	19.5164	18.8612	20.1829	19.2403	20.9028	20.5699	NA	19.0182	17.591	NA
CD44_HUMAN	YGFIEGHVVIPR	2	23.6	-0.387	-1.28	0.20607	1.64	0.20607	22.952	22.5453	25.0624	24.6763	23.0016	22.668	24.0478	23.4019	23.3391	23.6138	23.5093	24.4333	23.4144	23.7158	23.4916	23.2253	21.9515	21.908	23.691	23.4148	23.765	23.6217	24.2669	23.9393	23.6264	23.8754	24.6504	24.1001	24.6915	24.3176	23.4146	23.4845	23.903	23.4654	24.3711	24.4814	23.0537	23.1962	22.784	22.7916
CD59_HUMAN	ENELTYYCCK	2	21.08	-0.094	-0.3	0.7635	0.09	0.7635	19.8095	20.0369	22.2863	22.9345	20.5686	20.2857	21.4222	20.8083	NA	21.4091	20.9551	21.521	21.259	21.5707	20.8802	21.131	20.1573	20.0387	20.8548	21.563	20.892	20.8465	21.5174	20.8639	20.8684	20.8302	20.9903	20.8457	21.6868	21.9313	20.3647	20.5672	21.7704	21.619	22.2165	22.0359	21.6471	21.0494	19.9569	20.2025
CD59_HUMAN	FEHCNFN(de)DVTTR	2	23.15	-0.162	-0.39	0.69914	0.15	0.69914	22.3683	22.7009	24.9403	24.1311	22.4789	22.4134	23.0692	22.7544	22.9769	23.5367	23.1418	22.6503	23.4603	23.2845	22.7987	22.9493	22.283	22.5741	22.72	24.1984	22.8512	23.0785	23.3308	21.1169	23.6229	23.1637	23.9832	22.8977	23.6905	22.8808	22.7752	23.0107	23.2175	23.619	24.9446	25.1023	23.7117	23.5041	21.9262	22.248
CD59_HUMAN	LRENELTYYCCK	2	23.79	-0.231	-0.6	0.55192	0.36	0.55192	22.5973	22.4746	25.4413	25.8302	22.6236	22.6675	24.208	23.3978	24.0961	24.5126	24.4799	24.4871	23.9809	24.0975	23.6989	23.1155	22.4725	22.3046	23.5071	23.5644	23.6728	22.9536	24.2582	23.0185	23.6373	23.4748	24.5884	23.8552	24.8977	24.9386	23.0705	23.2622	24.6709	24.0143	25.654	25.3016	24.553	23.6135	22.4763	22.2755
CDHR5_HUMAN	VN(de)STVIPETQLQAEDR	2	NA	NA	NA	NA	NA	NA	NA	NA	NA	NA	NA	NA	NA	NA	NA	NA	NA	NA	NA	NA	NA	NA	NA	NA	NA	NA	NA	NA	NA	NA	NA	NA	NA	NA	NA	NA	NA	NA	NA	NA	NA	NA	NA	NA	NA	NA
CDK1_HUMAN	ISGKM(ox)ALN(de)HPYFNDLDN(de)QIKK	3	NA	NA	NA	NA	NA	NA	NA	NA	NA	NA	NA	NA	NA	NA	NA	NA	NA	NA	NA	NA	NA	NA	NA	NA	NA	NA	NA	NA	NA	NA	NA	NA	NA	NA	NA	NA	NA	NA	NA	NA	NA	NA	NA	NA	NA	NA
CDRT1_HUMAN	EILYWFANSTQWTK	3	21.51	0.001	0	0.99725	0	0.99725	NA	NA	22.4415	23.1161	NA	NA	NA	20.6652	21.0325	21.9499	NA	NA	20.9816	21.5763	NA	21.1103	NA	NA	NA	21.2283	21.2884	20.9626	NA	NA	20.6312	NA	21.0816	21.5376	22.2051	21.8222	20.4935	21.594	NA	21.8523	22.1631	22.2389	21.2447	21.4574	NA	NA
CDRT1_HUMAN	IYNFFNGN(de)CM(ox)KVIKAN(de)GR	3	NA	NA	NA	NA	NA	NA	NA	NA	NA	NA	NA	NA	NA	NA	NA	NA	NA	NA	NA	NA	NA	NA	NA	NA	NA	NA	NA	NA	NA	NA	NA	NA	NA	NA	NA	NA	NA	NA	NA	NA	NA	NA	NA	NA	NA	NA
CDY1_HUMAN	M(ox)M(ox)GKASAN(de)EMLIAGR	2	NA	NA	NA	NA	NA	NA	NA	NA	NA	NA	NA	NA	NA	NA	NA	NA	NA	NA	NA	NA	NA	NA	NA	NA	NA	NA	NA	NA	NA	NA	NA	NA	NA	NA	NA	NA	NA	NA	NA	NA	NA	NA	NA	NA	NA	NA
CEA20_HUMAN	N(de)M(ox)ESIYEVLGMQQ(de)	2	NA	NA	NA	NA	NA	NA	NA	NA	NA	NA	NA	NA	NA	NA	NA	NA	NA	NA	NA	NA	NA	NA	NA	NA	NA	NA	NA	NA	NA	NA	NA	NA	NA	NA	NA	NA	NA	NA	NA	NA	NA	NA	NA	NA	NA	NA
CEAM7_HUMAN	EN(de)LVN(de)EEVTR	2	NA	NA	NA	NA	NA	NA	NA	NA	NA	NA	NA	NA	NA	NA	NA	NA	NA	NA	NA	NA	NA	NA	NA	NA	NA	NA	NA	NA	NA	NA	NA	NA	NA	NA	NA	NA	NA	NA	NA	NA	NA	NA	NA	NA	NA	NA
CECR1_HUMAN	FVETHPEFIGIK	3	19.86	NA	NA	NA	NA	NA	NA	NA	NA	NA	NA	NA	NA	NA	NA	NA	NA	NA	NA	NA	NA	NA	NA	NA	NA	NA	NA	NA	NA	NA	NA	NA	NA	NA	NA	NA	20.0739	19.6521	NA	NA	NA	NA	NA	NA	NA	NA
CECR1_HUMAN	LPYFFHAGETDWQGTSIDR	3	20.23	-1.283	-1.17	0.2659	1.36	0.2659	NA	NA	NA	NA	NA	NA	NA	NA	NA	NA	19.0598	NA	NA	NA	NA	NA	NA	NA	NA	NA	NA	NA	NA	NA	NA	NA	NA	NA	NA	19.3187	21.1256	21.4045	NA	NA	NA	NA	NA	NA	NA	NA
CECR1_HUMAN	SQVFNILR	2	20.01	NA	NA	NA	NA	NA	NA	NA	NA	NA	NA	NA	NA	NA	NA	NA	NA	NA	NA	NA	NA	NA	NA	NA	NA	NA	NA	NA	NA	NA	NA	NA	NA	NA	NA	NA	20.1778	19.8441	NA	NA	NA	NA	NA	NA	NA	NA
CENPE_HUMAN	IN(de)EM(ox)EQLKK	2	NA	NA	NA	NA	NA	NA	NA	NA	NA	NA	NA	NA	NA	NA	NA	NA	NA	NA	NA	NA	NA	NA	NA	NA	NA	NA	NA	NA	NA	NA	NA	NA	NA	NA	NA	NA	NA	NA	NA	NA	NA	NA	NA	NA	NA	NA
CEP70_HUMAN	LGEM(ox)N(de)N(de)AVR	2	NA	NA	NA	NA	NA	NA	NA	NA	NA	NA	NA	NA	NA	NA	NA	NA	NA	NA	NA	NA	NA	NA	NA	NA	NA	NA	NA	NA	NA	NA	NA	NA	NA	NA	NA	NA	NA	NA	NA	NA	NA	NA	NA	NA	NA	NA
CEP76_HUMAN	QEQWCTLLAFLCRN(de)K	2	NA	NA	NA	NA	NA	NA	NA	NA	NA	NA	NA	NA	NA	NA	NA	NA	NA	NA	NA	NA	NA	NA	NA	NA	NA	NA	NA	NA	NA	NA	NA	NA	NA	NA	NA	NA	NA	NA	NA	NA	NA	NA	NA	NA	NA	NA
CERU_HUMAN	AEEEHLGILGPQLHADVGDK	3	22.38	-0.726	-1.41	0.16582	1.98	0.16582	21.5066	19.9809	23.2671	23.9068	21.6326	20.3982	21.569	22.7456	22.3954	21.0722	23.0377	22.979	22.4749	22.8637	20.5851	22.0643	21.9037	20.1354	22.9824	22.782	23.1712	21.9593	21.8273	22.7018	23.096	22.6827	24.7365	24.2537	23.2613	23.212	23.0653	23.0612	22.2943	21.8569	23.826	23.955	22.3724	22.178	21.1202	20.1691
CERU_HUMAN	AGLQAFFQVQECNK	2	19.41	-0.498	-1.1	0.27729	1.21	0.27729	18.6358	18.424	20.3528	19.7214	18.1487	NA	19.865	18.8941	18.6267	19.1005	19.9026	20.235	19.9395	19.2803	19.6634	18.4107	17.6895	17.6623	20.4308	19.1207	19.4867	19.2876	20.6507	19.4795	19.8838	19.412	22.1887	21.0031	20.1152	19.5157	20.028	19.3249	19.0893	NA	NA	20.0086	19.0627	17.9854	18.2391	NA
CERU_HUMAN	ALYLQYTDETFR	2	24.52	-0.636	-0.52	0.60309	0.27	0.60309	24.5051	24.29	25.4706	25.5057	24.7046	24.2657	25.2391	25.0829	24.8403	25.3441	26.3044	26.0391	25.6092	25.6569	25.1058	24.7292	17.8166	18.3552	25.2625	19.9443	20.292	25.4998	25.9852	21.6697	25.7339	25.5411	27.2176	26.864	25.8509	25.3912	26.1453	25.9758	25.0612	24.7016	26.0935	25.8185	25.2983	18.5779	24.5641	24.5189
CERU_HUMAN	DDEEFIESNK	2	22.79	-0.483	-1.38	0.17373	1.91	0.17373	21.3632	21.4101	NA	23.5652	22.1551	21.7178	22.4513	21.8109	22.6034	23.151	23.5392	23.7757	22.9992	23.0267	22.4663	21.9242	21.9562	22.3615	22.6663	22.8547	23.0956	23.0345	22.8688	22.3383	22.3149	22.983	25.3191	24.8415	23.0433	23.3626	23.1975	23.4721	22.7337	22.2103	24.1889	24.0465	22.8562	22.2697	21.1166	21.5268
CERU_HUMAN	DIASGLIGPLIICK	3	24.73	-0.736	-2.21	0.03185	4.89	0.03185	23.3181	23.0206	24.5214	25.492	23.4834	23.4911	24.7156	24.0413	24.642	25.032	24.9215	25.9151	24.8359	25.3025	24.3391	24.0956	23.428	23.3067	24.7866	24.615	25.5783	25.3317	25.0793	24.3736	25.3281	25.4249	26.2304	25.9293	25.4794	25.4379	24.7935	25.4233	24.8592	24.6177	25.8235	25.9973	24.6038	24.631	23.4946	23.5925
CERU_HUMAN	DLYSGLIGPLIVCR	3	23.84	-0.905	-2.61	0.01215	6.8	0.01215	22.3997	22.1574	24.5211	24.7245	22.2141	22.2479	23.3331	23.058	23.2994	23.9908	24.5568	25.0176	24.0522	24.3121	23.3909	23.3315	21.7725	21.5624	24.2615	23.4615	24.4752	24.1105	23.8203	23.3734	24.1205	24.3061	25.9038	25.5812	24.7292	24.4931	24.3726	24.212	24.126	23.8451	25.6132	25.3328	23.8963	23.953	22.6315	22.8785
CERU_HUMAN	DVDKEFYLFPTVFDENESLLLEDNIR	3	20.56	-0.91	-1.83	0.07416	3.34	0.07416	19.303	19.0687	22.2027	21.4524	18.9615	18.5293	20.8289	19.7888	20.6486	NA	21.8835	NA	21.3586	20.7831	20.7087	20.3904	17.2427	16.2933	20.9579	20.6584	21.2037	20.0687	20.9586	20.6023	20.9264	20.4343	23.7122	23.093	21.8445	21.3645	21.4221	21.0833	20.8456	19.4643	21.7256	NA	20.6783	20.3662	19.9564	20.0108
CERU_HUMAN	EFYLFPTVFDENESLLLEDNIR	2	20.07	-0.639	-1.24	0.22209	1.54	0.22209	18.2545	18.2845	21.6669	NA	18.2651	NA	19.9255	NA	19.9678	19.8415	21.2706	NA	20.383	20.1659	20.1448	20.0267	16.9992	NA	20.5862	19.938	20.2824	19.7117	19.9441	19.8188	20.0445	19.1343	23.531	22.6016	21.0862	20.824	20.2559	20.7404	20.2171	18.1978	20.8588	19.8937	20.3574	19.2401	20.2377	19.7224
CERU_HUMAN	ERGPEEEHLGILGPVIWAEVGDTIR	3	23.46	-0.911	-1.91	0.06179	3.67	0.06179	22.018	21.5418	25.3991	26.0658	22.1308	21.8178	22.811	22.6982	23.1539	23.2223	NA	24.491	24.1035	23.6437	22.9528	22.9875	19.265	NA	23.1315	23.0997	23.6313	23.1334	23.8017	23.4633	23.0978	23.0657	26.3012	25.9401	24.6148	24.2876	24.5314	24.1526	23.6149	22.7879	25.0168	24.6201	23.3538	23.8805	21.5779	22.0556
CERU_HUMAN	EVGPTNADPVCLAK	2	23.94	-0.6	-1.87	0.06743	3.5	0.06743	22.6327	22.8131	24.1713	23.7338	23.2942	23.2891	23.9793	23.5337	23.0555	23.3847	24.4311	24.5655	23.7898	24.11	23.5636	23.0919	23.3543	23.9237	23.9844	24.1333	24.3467	24.3415	24.4298	24.4359	24.2013	24.2532	26.1934	25.2791	24.2315	23.6345	24.6671	24.5334	24.0134	23.3073	25.4085	25.0325	23.7573	23.049	22.5403	23.1761
CERU_HUMAN	EYTDASFTNR	2	23.11	-0.886	-1.22	0.22966	1.49	0.22966	22.0254	21.966	23.5599	23.773	22.6407	NA	23.2696	22.8825	22.8604	23.11	23.5392	23.8937	18.4125	23.5415	NA	NA	22.529	NA	23.184	NA	NA	NA	23.7744	NA	23.27	23.1255	25.0471	NA	23.7365	23.6818	23.9094	NA	22.8699	22.6944	23.9573	24.0074	22.8566	22.8961	NA	NA
CERU_HUMAN	EYTDASFTNRK	2	20.38	-0.505	-1.33	0.18941	1.77	0.18941	19.0838	19.0717	21.4485	21.6725	19.5017	19.1726	20.5312	20.2589	20.1005	20.2085	20.7222	22.2808	20.5407	20.5417	19.3322	19.3874	19.5287	19.7245	19.7855	19.6056	20.1597	20.0537	20.586	20.2882	20.4461	20.1076	23.1156	22.4528	20.6702	20.7692	21.4864	21.0777	19.9744	19.9395	21.7229	21.691	20.583	19.6953	19.0762	18.6958
CERU_HUMAN	GAYPLSIEPIGVR	2	24.83	-0.423	-1.66	0.10392	2.75	0.10392	24.0006	24.0215	25.0696	25.0505	24.3735	24.3285	24.8118	24.4294	24.2668	24.5268	25.3028	25.4184	24.8162	25.1043	24.3642	24.0632	24.5046	24.5834	24.6729	24.6097	25.1526	25.1441	25.456	25.3093	25.259	25.1873	26.7041	26.5505	25.152	25.1044	25.312	25.0902	24.2805	24.2632	25.448	25.541	24.0877	24.2979	23.7907	23.6507
CERU_HUMAN	GDSVVWYLFSAGNEADVHGIYFSGNTYLWR	3	18.75	-1.34	-2.13	0.04339	4.55	0.04339	NA	NA	NA	NA	NA	17.7727	NA	NA	NA	NA	NA	NA	NA	NA	NA	NA	16.98	16.8148	NA	18.6904	NA	19.3472	17.818	18.0459	18.5348	18.3898	21.5086	21.2225	19.3069	NA	19.0046	19.7025	NA	NA	NA	NA	19.4142	NA	17.502	NA
CERU_HUMAN	GEFYIGSK	2	22.76	-0.413	-1.23	0.22401	1.52	0.22401	21.1292	20.8143	23.1628	23.5482	22.0126	21.6532	23.149	22.2544	22.5666	22.853	23.0368	23.5805	22.9045	23.2176	22.5324	22.3085	22.1039	21.8008	23.2194	23.1391	23.2945	22.8245	23.5294	22.713	23.1724	22.6744	24.2164	24.1991	23.5856	23.2841	23.0133	23.4331	22.6514	22.1272	23.3903	23.4783	22.6884	22.4631	21.6265	20.8803
CERU_HUMAN	GPEEEHLGILGPVIWAEVGDTIR	3	22.64	-1.296	-1.93	0.05929	3.73	0.05929	21.6921	17.3711	23.7334	23.8196	21.4527	20.8911	22.4343	22.3326	22.4872	22.4028	23.8574	23.9745	23.3014	23.349	22.5814	22.429	19.4198	16.9831	22.8112	22.4591	23.0934	22.6197	23.4097	22.7725	22.8328	22.771	25.6615	25.531	23.7515	23.548	23.7582	23.5451	23.0488	22.1834	23.9569	23.8492	23.0408	22.7649	21.7821	21.7757
CERU_HUMAN	GVYSSDVFDIFPGTYQTLEMFPR	2	22.47	-0.947	-1.35	0.18181	1.84	0.18181	21.5974	21.2894	24.1239	24.1399	21.2515	20.2309	22.2001	22.8384	22.3525	22.8815	23.735	21.5479	23.4482	22.9322	22.3283	23.0564	18.5721	15.8734	22.7006	22.871	22.8764	22.1917	23.0514	22.9516	23.1119	22.2006	25.599	25.7262	23.6668	23.7954	23.4186	21.0448	22.2877	22.3771	23.4786	23.1898	22.9287	20.2732	22.1999	22.5453
CERU_HUMAN	HYYIAAEEIIWNYAPSGIDIFTK	3	20.11	-0.886	-1.54	0.13137	2.36	0.13137	19.4831	18.2141	21.7971	21.2268	18.6214	17.5402	20.6833	19.2169	20.1123	19.8772	21.1137	21.3344	20.5101	19.9584	20.618	19.7536	NA	16.0897	19.6081	19.1323	21.004	20.2408	21.3537	19.8966	20.0642	19.1918	23.5779	22.8601	21.1174	20.5937	20.777	20.3414	19.269	18.2106	20.858	20.3181	21.2668	19.5105	19.878	19.0598
CERU_HUMAN	HYYIGIIETTWDYASDHGEK	3	21.71	-0.93	-1.62	0.11154	2.63	0.11154	21.4924	20.543	22.11	22.6559	20.7917	19.1454	21.1347	19.6929	21.6746	21.6969	20.2927	22.3795	21.6922	22.1062	22.6995	21.7923	18.6484	NA	22.279	21.6725	21.9854	21.7195	23.3623	21.7838	22.2871	21.9247	24.0656	23.5986	22.0766	22.0287	22.6759	22.7272	21.8435	20.9642	22.3209	22.4861	22.3243	22.0614	21.2572	18.7607
CERU_HUMAN	HYYIGIIETTWDYASDHGEKK	3	21.52	-0.835	-1.36	0.1806	1.85	0.1806	20.8866	NA	22.4246	22.0366	19.8027	19.5739	22.7838	20.0507	21.1965	21.436	22.5252	22.6289	21.7232	21.5543	21.9126	20.8785	17.3998	NA	21.2957	20.3471	21.3314	20.8057	22.8045	20.4042	21.121	20.6593	24.7797	23.9657	22.0781	21.684	22.578	22.3852	22.0112	20.8002	22.8364	22.1539	22.3037	21.0909	20.0038	NA
CERU_HUMAN	IDTINLFPATLFDAYMVAQNPGEWMLSCQNLNHLK	3	21.65	-0.864	-1.24	0.22173	1.55	0.22173	19.3359	NA	23.9694	23.3048	18.1672	NA	NA	20.1337	20.8564	NA	22.5813	22.3	22.3011	21.3908	20.8905	21.9469	NA	NA	19.6121	21.3797	21.4188	NA	21.3891	NA	20.9815	NA	25.3031	25.3193	23.2436	22.8733	22.0233	22.2669	20.9886	NA	22.1132	NA	20.321	21.2523	21.483	18.6531
CERU_HUMAN	KAEEEHLGILGPQLHADVGDK	2	24.34	-0.572	-1.67	0.10195	2.78	0.10195	23.4189	23.2817	23.865	25.1609	23.0844	23.2825	24.5001	23.5658	24.1725	24.4936	25.2887	25.4792	24.8569	24.5982	23.7791	23.3535	23.1285	23.3498	24.3223	24.0073	24.5987	23.9325	24.7026	24.0347	24.0824	24.3972	26.2622	26.0964	25.1921	25.0002	25.2591	25.2079	24.4446	23.8659	24.9916	25.1026	24.6319	24.1297	23.3483	23.1485
CERU_HUMAN	KAEEEHLGILGPQLHADVGDKVK	3	21.66	-0.41	-1.13	0.26466	1.27	0.26466	21.2968	20.9419	21.0689	22.0502	21.2237	21.2905	22.6243	22.0552	20.9967	21.4179	21.9867	21.7188	21.8176	21.9387	21.398	20.5809	21.2502	21.08	21.1491	21.182	21.7486	21.4602	22.6013	22.5579	22.268	22.1921	24.7044	24.2384	21.9849	21.8445	22.6061	22.4397	20.3016	20.3071	22.5069	21.8368	20.3809	20.7443	20.5663	19.974
CERU_HUMAN	KALYLQYTDETFR	2	21.03	-0.743	-2.1	0.0412	4.4	0.0412	19.9613	19.6707	21.3728	21.6879	20.2338	20.1818	20.7894	20.8791	20.4323	20.6397	21.5717	22.1676	21.1684	21.2801	20.3169	20.5615	19.4287	19.2506	20.7597	20.8183	21.3325	20.9708	22.0134	21.4258	21.5953	21.4449	23.8489	23.497	21.6425	21.6934	21.785	21.8314	20.6567	20.0477	22.4854	22.1831	20.3614	20.8633	19.0241	19.3389
CERU_HUMAN	KGSLHAN(de)GR	2	NA	NA	NA	NA	NA	NA	NA	NA	NA	NA	NA	NA	NA	NA	NA	NA	NA	NA	NA	NA	NA	NA	NA	NA	NA	NA	NA	NA	NA	NA	NA	NA	NA	NA	NA	NA	NA	NA	NA	NA	NA	NA	NA	NA	NA	NA
CERU_HUMAN	LEFALLFLVFDENESWYLDDNIK	3	19.22	NA	NA	NA	NA	NA	NA	NA	NA	NA	NA	NA	20.8425	NA	NA	NA	NA	NA	NA	NA	18.9196	NA	NA	NA	NA	17.9015	NA	NA	NA	NA	NA	NA	NA	NA	NA	NA	NA	NA	NA	NA	NA	NA	NA	NA	NA	NA
CERU_HUMAN	LISVDTEHSNIYLQN(de)GPDR	2	23.08	-0.642	-0.91	0.37993	0.82	0.37993	NA	NA	NA	NA	NA	NA	NA	22.4793	NA	NA	NA	NA	NA	NA	NA	NA	NA	NA	22.7277	NA	NA	NA	NA	NA	NA	NA	24.3802	NA	22.995	NA	NA	NA	NA	NA	23.4348	23.3889	22.1782	NA	NA	NA
CERU_HUMAN	MFTTAPDQVDKEDEDFQESNK	2	24.5	-0.369	-1.41	0.16614	1.98	0.16614	23.919	23.8143	24.8228	24.5956	23.8762	23.5712	24.7369	24.5543	24.0718	24.3137	24.8706	24.7959	24.4222	24.7072	24.0222	23.9882	23.9568	23.9665	24.452	24.8045	24.8049	24.7983	25.2591	24.6667	24.8262	24.5746	26.385	26.0487	24.7431	24.6538	24.9227	24.9777	24.0508	23.8257	25.3074	25.0315	24.0892	23.9314	23.2622	23.475
CERU_HUMAN	MHSMN(de)GFMYGNQPGLTMCK	2	19.37	-0.725	-1.69	0.09972	2.86	0.09972	19.0745	NA	20.4468	NA	17.5681	17.547	NA	18.7829	NA	NA	19.4762	NA	19.1946	19.22	18.9678	18.4939	18.4116	NA	19.4488	19.4681	18.8796	18.6892	20.3459	19.5904	19.2422	18.7512	22.2236	21.511	19.7234	20.0041	20.3172	19.8673	NA	NA	NA	NA	NA	NA	18.3947	NA
CERU_HUMAN	MYSVN(de)GYTFGSLPGLSMCAEDR	3	NA	NA	NA	NA	NA	NA	NA	NA	NA	NA	NA	NA	NA	NA	NA	NA	NA	NA	NA	NA	NA	NA	NA	NA	NA	NA	NA	NA	NA	NA	NA	NA	NA	NA	NA	NA	NA	NA	NA	NA	NA	NA	NA	NA	NA	NA
CERU_HUMAN	NLASRPYTFHSHGITYYK	3	22.4	-0.489	-0.74	0.46048	0.55	0.46048	22.6007	NA	22.6737	21.7597	22.3926	20.0999	23.6394	22.997	20.6517	22.5133	21.3523	22.4613	22.9227	23.232	20.1793	21.0467	22.4168	22.1807	23.3256	22.5529	23.7154	23.4438	21.9435	NA	23.6859	NA	22.8765	23.6313	23.1779	23.06	23.7095	23.7871	20.5451	22.8735	21.772	23.7005	19.764	22.7898	22.0844	21.1616
CERU_HUMAN	NNEGTYYSPNYNPQSR	2	22.1	-0.335	-1.09	0.27941	1.2	0.27941	21.1257	20.5497	22.4307	22.8508	21.6122	21.1828	22.3398	21.7995	21.9279	22.0927	22.3117	22.7999	22.1468	22.7052	21.6742	21.5467	21.4144	21.337	22.3215	22.5345	22.152	22.3194	22.8797	21.9921	22.6168	22.5167	23.6778	23.3908	22.1097	22.174	22.9023	23.1404	21.7054	21.4311	22.6576	22.941	21.6025	21.595	20.5989	20.991
CERU_HUMAN	PYTFHSHGITYYK	2	21.76	-0.57	-1.56	0.12456	2.44	0.12456	20.8458	20.6883	22.342	22.4411	20.641	20.2307	21.8979	21.4245	21.0409	21.6709	22.6555	22.795	22.4705	22.0017	20.8596	21.0832	20.3705	20.478	21.852	21.6461	22.2608	21.6115	22.2172	21.1765	22.0514	21.8184	24.3315	23.6931	22.676	22.5405	22.373	22.1005	21.3334	21.0801	23.1865	22.9803	20.9297	21.5865	20.8	20.0931
CERU_HUMAN	QSEDSTFYLGER	2	23.35	-0.493	-1.62	0.11259	2.61	0.11259	22.3577	22.2281	23.2052	23.6765	22.6474	22.6128	23.4071	23.3665	22.9952	23.0116	23.7558	24.0678	23.4544	23.5255	22.7906	22.5064	22.6455	22.9952	23.2502	23.5946	23.5241	23.5422	24.1473	23.8063	23.6676	23.4781	25.6581	25.607	23.9329	23.7929	24.268	24.1732	22.8386	22.2069	23.7764	23.8729	23.0244	22.1888	22.2537	22.2044
CERU_HUMAN	QYTDSTFR	2	22.39	-0.348	-0.95	0.34836	0.9	0.34836	20.8266	20.7747	22.2123	22.8139	22.2004	21.7734	22.713	22.0175	21.975	22.2882	22.7912	23.7471	22.8485	22.9215	22.0512	21.7412	21.8404	21.9699	22.4467	22.352	22.5716	22.7815	23.4938	22.4848	22.7547	21.8268	24.48	24.5797	23.0135	22.6746	23.4646	23.4586	21.3503	21.5118	22.6414	23.0243	22.3502	21.9176	20.5913	20.3012
CERU_HUMAN	QYTDSTFRVPVER	3	19.67	-0.417	-1.02	0.31307	1.05	0.31307	19.2305	18.982	NA	NA	19.3896	19.0731	20.552	19.9579	NA	19.4456	NA	19.8179	20.1679	20.369	NA	18.5334	18.9968	18.8152	18.6879	18.7069	19.1046	19.2465	20.5	20.0494	19.7733	19.7796	21.9994	21.8275	20.1421	19.4372	20.7085	20.9736	NA	17.4964	NA	NA	NA	18.6596	NA	NA
CERU_HUMAN	RQSEDSTFYLGER	2	22	-0.947	-2.39	0.02067	5.73	0.02067	19.6815	18.8244	21.2745	21.673	19.8855	19.6501	21.8363	22.6103	21.2487	21.9739	22.3856	22.9246	22.0319	22.5749	21.3613	22.1685	21.6971	20.6421	23.0323	23.013	23.247	23.3471	22.8882	22.5858	23.4345	22.9669	22.9513	23.2009	22.392	22.4749	22.5323	22.6161	21.9195	21.5983	22.9189	23.1816	20.9777	21.6	21.4113	21.1846
CERU_HUMAN	SGAGTEDSACIPWAYYSTVDQVK	2	22.79	-0.603	-2.07	0.04377	4.29	0.04377	21.917	21.8231	22.4701	23.2681	21.9696	21.3943	22.7397	22.7996	22.1399	22.5481	22.7886	23.4884	22.4144	23.1931	22.2755	22.2512	21.9943	21.7965	23.1949	23.3646	23.4471	23.7001	23.2751	23.0808	23.5158	23.431	23.6217	23.9252	22.8272	23.4787	23.0663	23.2742	22.5796	22.2513	23.9333	23.6158	22.3457	22.503	21.9718	22.0532
CERU_HUMAN	SVPPSASHVAPTETFTYEWTVPK	3	23.37	-0.377	-1.13	0.26616	1.27	0.26616	22.547	22.4579	22.9889	24.2444	22.4626	22.6746	23.247	23.5127	23.2116	23.4921	23.8436	24.3134	23.4145	23.8893	22.4017	23.1233	22.4466	22.2791	23.2631	23.7344	23.5562	23.9968	23.5807	23.8341	23.6098	23.7098	25.1299	25.2933	23.8534	23.9317	24.2021	24.1593	22.9124	22.9063	23.6523	22.5141	22.438	22.9488	22.3863	22.473
CERU_HUMAN	TTIEKPVWLGFLGPIIK	3	25.23	-0.874	-2.45	0.01804	6	0.01804	24.4547	23.9375	26.0172	26.4199	23.909	23.9918	24.7367	24.8832	24.8853	25.2453	25.9811	26.217	25.4491	25.675	24.8862	25.0183	22.3594	21.7218	25.1486	24.8907	25.7255	25.5528	25.9869	25.8256	25.6502	25.5591	27.3921	27.2175	25.7677	25.7127	25.9692	25.9317	25.1051	24.7118	26.5729	26.2802	24.9543	25.2614	23.9768	24.1607
CERU_HUMAN	TYCSEPEKVDKDNEDFQESNR	3	20.44	-0.505	-1.06	0.29534	1.12	0.29534	19.4567	NA	NA	21.7083	19.7466	19.4814	20.905	20.4897	19.4454	19.904	20.7162	22.041	20.4184	20.5698	19.2138	19.2027	19.8279	19.5517	19.4431	19.4709	20.2824	20.1754	21.1737	20.1411	20.5088	20.4109	22.9135	23.7577	20.4341	21.4645	21.425	21.0044	19.5918	18.4692	22.4956	22.5824	NA	19.0607	18.4991	NA
CERU_HUMAN	VDKDNEDFQESNR	2	21.62	-0.301	-0.77	0.4458	0.59	0.4458	19.9091	19.7593	22.5202	22.6651	21.2473	20.2951	22.1239	21.2942	21.5471	21.5471	22.2307	22.7934	22.0165	21.1447	21.4902	20.9236	21.0567	21.2573	21.8236	21.7442	21.3041	21.5818	22.4933	21.8142	21.5022	21.1593	24.0999	24.1169	21.2181	22.0912	22.3543	22.3308	21.3126	20.8094	22.5459	22.6241	21.7185	21.153	19.4941	19.6761
CERU_HUMAN	VNKDDEEFIESNK	2	21.64	-0.455	-1.21	0.23048	1.48	0.23048	20.8284	20.6622	21.9344	21.8482	20.7214	20.9486	22.413	21.5218	20.6527	21.2568	22.3397	22.4126	21.6559	21.9564	21.2164	20.5575	21.3969	21.2256	21.6125	21.0625	21.7537	21.7393	22.769	21.9042	21.9188	21.5205	24.0855	23.489	22.13	21.6284	22.273	22.4387	21.473	20.6394	22.6946	22.6663	21.9253	20.5861	19.8861	19.8062
CERU_HUMAN	WYLFGMGNEVDVHAAFFHGQALTNK	3	20.82	-0.618	-1.2	0.23638	1.44	0.23638	19.6914	19.3178	22.2259	21.6035	19.6198	19.6638	20.7122	19.7752	20.534	20.801	21.3265	21.4277	21.3851	20.7472	21.0369	20.2095	19.2964	18.762	20.2333	21.8917	20.8767	20.1639	21.7158	20.793	20.8265	19.8468	23.8047	22.8742	22.2117	21.2985	21.9681	21.253	20.8443	19.1509	22.0329	21.6145	22.129	20.3497	19.0922	19.7819
CERU_HUMAN	YTVNQCR	2	20.87	-0.362	-0.92	0.36355	0.84	0.36355	19.1954	18.5893	21.1583	21.7174	20.5406	20.1163	21.0124	20.323	20.4307	20.7764	21.4907	22.4349	21.1599	21.5494	20.7403	20.2571	19.9912	20.4439	21.0863	20.7922	20.6733	21.0838	21.8906	21.3369	20.4641	20.4328	23.5685	23.2356	21.3957	21.46	21.6496	21.8839	20.2553	19.9725	21.5881	21.9215	20.8349	20.2948	18.5928	18.513
CFAB_HUMAN	AIHCPRPHDFEN(de)GEYWPR	3	NA	NA	NA	NA	NA	NA	NA	NA	NA	NA	NA	NA	NA	NA	NA	NA	NA	NA	NA	NA	NA	NA	NA	NA	NA	NA	NA	NA	NA	NA	NA	NA	NA	NA	NA	NA	NA	NA	NA	NA	NA	NA	NA	NA	NA	NA
CFAB_HUMAN	ALFVSEEEK	2	21.55	-1.056	-2.48	0.01682	6.16	0.01682	19.5772	18.8868	22.2862	22.1684	18.9313	19.0206	21.6952	21.0573	21.1953	21.4832	22.6693	23.2093	21.9372	22.1623	21.5713	21.6345	18.8758	19.6656	21.6164	21.4114	22.5845	22.056	21.0106	20.6053	21.5907	20.5093	23.2843	23.3917	22.9107	22.678	22.4723	23.01	21.8201	21.6754	22.5005	22.4412	21.9081	21.5053	NA	NA
CFAB_HUMAN	ALFVSEEEKK	2	21.56	-0.684	-1.22	0.22733	1.5	0.22733	18.9955	19.4108	22.4494	22.1834	20.3888	19.8398	21.7247	20.3708	21.2998	22.296	23.1949	23.7016	22.0881	22.0417	21.4518	20.4914	20.3651	20.0095	21.4086	20.5977	22.5796	22.41	21.6662	20.4592	21.1671	20.5107	24.3522	24.7107	22.3102	22.2291	23.1854	23.2717	21.9114	21.1925	23.2517	23.2044	22.2381	19.8751	18.7213	18.7425
CFAB_HUMAN	CLVNLIEK	2	21.16	-0.797	-1.61	0.1189	2.6	0.1189	NA	19.737	21.6529	NA	20.012	NA	NA	NA	NA	20.5417	22.1311	22.2104	NA	NA	NA	NA	19.8646	20.2446	20.5045	20.5437	NA	NA	NA	NA	NA	NA	23.3461	23.0705	NA	21.495	22.1914	NA	20.9124	NA	22.0024	NA	21.0883	NA	NA	19.2642
CFAB_HUMAN	DAQYAPGYDK	2	20.21	-0.346	-0.69	0.49295	0.48	0.49295	18.7637	17.9836	20.5399	21.2285	19.3016	NA	20.4276	19.4751	20.2596	20.6274	21.4779	22.3139	20.8328	20.2857	20.8001	19.1797	19.1686	19.1231	19.8592	19.2959	20.4723	20.8157	20.4631	19.3943	19.3013	18.7447	22.6961	22.4053	20.905	21.1902	22.1093	21.7391	20.4238	20.1595	21.2476	21.2931	20.4473	19.3228	17.1632	17.0097
CFAB_HUMAN	DFHINLFQVLPWLK	2	21.3	-1.025	-1.41	0.1657	1.99	0.1657	19.4061	18.8852	23.7648	22.6117	NA	17.3916	21.0779	20.8164	21.3653	20.3452	23.8688	23.8327	22.4557	21.8284	18.5951	18.2716	NA	NA	19.5199	20.1062	18.716	21.1358	21.3186	NA	20.359	18.8058	25.7023	25.3081	23.5404	22.7514	23.1655	23.2376	21.2	20.3272	22.4722	21.2941	22.0839	21.4457	19.7965	19.9814
CFAB_HUMAN	DISEVVTPR	2	22.48	-0.487	-1.38	0.17368	1.91	0.17368	21.2602	21.0638	22.4473	23.0275	21.429	21.3315	22.5747	22.0267	21.8344	22.272	23.4248	24.3204	22.496	23.0243	22.363	22.0702	21.5253	21.7247	22.2059	22.3284	23.2812	23.1545	22.8535	22.212	22.2531	21.987	24.0696	24.6266	23.1211	23.2325	23.8265	24.1214	22.2333	22.3174	22.9053	22.6302	22.2585	22.3695	20.6734	20.371
CFAB_HUMAN	DLEIEVVLFHPNYNIN(de)GK	3	NA	NA	NA	NA	NA	NA	NA	NA	NA	NA	NA	NA	NA	NA	NA	NA	NA	NA	NA	NA	NA	NA	NA	NA	NA	NA	NA	NA	NA	NA	NA	NA	NA	NA	NA	NA	NA	NA	NA	NA	NA	NA	NA	NA	NA	NA
CFAB_HUMAN	DMENLEDVFYQMIDESQSLSLCGMVWEHR	3	19.99	0.152	0.2	0.84395	0.04	0.84395	NA	17.1734	21.1835	20.0114	NA	NA	NA	NA	NA	NA	20.6479	19.6019	NA	NA	21.2982	NA	NA	NA	NA	19.8835	NA	19.405	19.5071	18.79	19.471	NA	23.1154	21.6061	20.9098	21.4403	20.8644	20.389	17.4001	NA	20.3301	19.7143	NA	NA	NA	17.0271
CFAB_HUMAN	DNEQHVFK	2	18.07	-0.77	-1.66	0.1053	2.75	0.1053	NA	NA	18.9886	18.7287	16.6483	NA	NA	17.1167	17.2906	17.4682	19.5235	19.6429	17.9673	18.1327	NA	16.8647	16.2125	16.7105	17.2449	17.0597	17.3932	18.0734	NA	17.6686	16.7207	16.934	21.105	20.5599	18.2038	18.6459	19.4664	19.3698	17.9554	16.8964	19.1106	18.688	18.65	17.2675	NA	NA
CFAB_HUMAN	EAGIPEFYDYDVALIK	3	22.83	-0.875	-2.16	0.03592	4.66	0.03592	21.5354	21.4709	23.7573	23.7062	21.1857	21.2453	21.7072	21.5571	22.1089	22.5565	24.267	24.729	23.0826	23.1351	22.7499	22.415	21.0938	20.9731	22.2834	22.207	23.5066	23.1224	22.8943	22.1495	22.6639	22.2922	25.8407	25.4495	24.0718	23.6061	24.4987	24.1342	23.1092	22.5294	24.0263	24.0225	22.8777	22.7252	20.5456	21.2063
CFAB_HUMAN	EDYLDVYVFGVGPLVN(de)QVNINALASK	3	NA	NA	NA	NA	NA	NA	NA	NA	NA	NA	NA	NA	NA	NA	NA	NA	NA	NA	NA	NA	NA	NA	NA	NA	NA	NA	NA	NA	NA	NA	NA	NA	NA	NA	NA	NA	NA	NA	NA	NA	NA	NA	NA	NA	NA	NA
CFAB_HUMAN	EELLPAQDIK	2	23.94	-0.55	-1.51	0.13696	2.29	0.13696	22.3249	22.2218	24.4612	24.5059	22.7244	22.7613	24.1375	23.4035	23.3456	23.7685	25.0426	25.0033	24.1014	24.4248	23.8766	23.4363	22.8712	23.2552	23.8229	23.7881	24.5302	24.532	24.1531	23.7504	23.6821	23.3095	26.6549	25.9186	24.7383	24.614	25.1718	25.0952	23.9408	23.6528	25.0249	24.2552	23.9489	23.4479	22.0213	21.826
CFAB_HUMAN	EKLQDEDLGFL	2	20.69	-0.664	-1.85	0.07036	3.43	0.07036	19.2041	19.1669	20.5714	20.6255	19.5997	19.374	20.7765	20.5052	19.8006	20.1013	22.0897	22.1674	20.7936	21.3224	20.3592	20.1936	NA	19.753	20.4225	19.9783	21.0692	21.4983	20.6617	20.5303	20.3683	20.2991	22.8805	22.9574	21.6846	21.2788	22.1955	22.1808	20.7304	20.4005	21.8779	21.6376	20.5289	20.2244	18.5896	18.3576
CFAB_HUMAN	EVYIKN(de)GDKK	2	NA	NA	NA	NA	NA	NA	NA	NA	NA	NA	NA	NA	NA	NA	NA	NA	NA	NA	NA	NA	NA	NA	NA	NA	NA	NA	NA	NA	NA	NA	NA	NA	NA	NA	NA	NA	NA	NA	NA	NA	NA	NA	NA	NA	NA	NA
CFAB_HUMAN	FIQVGVISWGVVDVCK	3	NA	NA	NA	NA	NA	NA	NA	NA	NA	NA	NA	NA	NA	NA	NA	NA	NA	NA	NA	NA	NA	NA	NA	NA	NA	NA	NA	NA	NA	NA	NA	NA	NA	NA	NA	NA	NA	NA	NA	NA	NA	NA	NA	NA	NA	NA
CFAB_HUMAN	FLCTGGVSPYADPNTCR	2	23.65	-0.614	-1.68	0.1003	2.81	0.1003	22.4475	22.2656	24.6667	24.89	22.0338	22.0014	23.6397	23.4497	22.8665	23.1604	25.1882	25.3952	23.681	23.8246	23.2726	23.1247	22.2512	22.3019	23.0184	23.3884	24.0607	24.1931	23.4796	23.4871	22.8355	22.9574	26.5831	25.9592	24.4632	24.3363	24.6522	24.6055	23.8183	23.5122	24.8111	24.8024	23.5044	23.486	21.7508	21.8495
CFAB_HUMAN	GDSGGPLIVHK	2	21.52	-0.57	-1.64	0.10687	2.71	0.10687	20.295	19.9201	21.7757	21.8732	20.3555	NA	21.4291	21.1631	20.5056	20.9251	22.4357	23.3991	21.4802	21.8986	21.1532	21.2635	20.3492	NA	21.2283	21.2635	21.9858	21.9171	21.5469	21.3309	21.0908	21.1811	23.8165	23.7362	22.2867	22.2049	22.5752	22.6747	21.2518	21.1432	22.0825	22.1824	21.3573	21.3294	19.8307	19.6163
CFAB_HUMAN	GDSGGPLIVHKR	2	18.25	-0.177	-0.24	0.81636	0.06	0.81636	NA	NA	17.5719	NA	NA	NA	NA	NA	NA	NA	18.1876	18.6327	NA	NA	NA	NA	NA	NA	NA	NA	NA	NA	NA	NA	NA	NA	19.872	19.1734	NA	NA	17.9254	17.5566	NA	NA	18.5067	17.8322	17.2297	NA	NA	NA
CFAB_HUMAN	GTDYHKQPWQAK	2	18.2	-0.856	-1.65	0.1077	2.71	0.1077	NA	NA	NA	18.1807	16.0577	NA	18.9311	18.2493	16.7964	17.2379	18.4906	19.9051	18.5676	NA	17.3226	18.0294	15.7201	16.4511	18.427	18.1298	18.4735	18.1874	19.0488	17.4636	16.9087	17.0253	21.0738	20.2223	19.0208	19.0219	19.6702	19.5076	18.5579	17.6259	19.0823	NA	16.9118	18.0066	NA	NA
CFAB_HUMAN	HVIILMTDGLHNMGGDPITVIDEIR	3	21.49	-0.46	-0.88	0.38491	0.77	0.38491	20.217	NA	22.8974	22.5542	18.2641	17.8302	21.2695	20.4318	20.9901	21.0928	23.0823	23.0749	21.6778	21.5502	22.5199	21.2447	NA	NA	21.1916	20.832	22.196	21.4773	21.9583	20.634	19.0648	NA	23.8484	23.9216	22.7392	22.27	22.6339	22.4831	21.8015	20.8978	22.1836	22.2899	21.9432	21.4553	19.8783	19.4205
CFAB_HUMAN	ISVIRPSK	2	20.49	-0.64	-1.76	0.08467	3.1	0.08467	19.2132	18.6229	21.0506	20.8354	19.1605	18.7906	20.625	20.1333	19.6373	19.812	21.6027	21.9764	20.7266	20.8846	20.2938	20.3414	19.5864	19.4121	20.6154	20.097	21.3651	21.3719	20.9026	20.4341	20.3471	20.0399	22.9382	22.5677	21.4735	21.02	21.5612	21.6504	20.4133	19.6979	21.4775	21.1402	20.4497	20.2133	18.7242	18.4312
CFAB_HUMAN	KCLVNLIEK	2	19.76	-0.804	-2.04	0.04711	4.16	0.04711	18.9194	17.7922	20.1745	19.4003	18.8043	NA	19.7881	19.805	18.9179	19.0598	20.697	21.2071	19.5047	19.6548	19.1216	19.2315	18.7356	18.8034	18.814	19.3118	20.5034	20.4129	20.114	19.6184	19.7024	19.7404	23.1069	22.0581	20.7368	20.2551	20.8086	20.8165	19.7905	19.1458	20.5863	20.5215	19.786	19.1973	18.2238	17.6097
CFAB_HUMAN	KDNEQHVFK	2	19.29	-0.728	-1.57	0.12389	2.45	0.12389	17.0505	17.2717	20.2126	20.282	17.8123	17.1929	19.7188	19.2488	18.4852	18.8442	20.9359	21.8399	19.3757	19.7645	18.6433	18.6335	17.8429	17.7209	18.8988	18.7727	19.7116	19.8686	19.3735	18.8199	18.4158	18.4268	22.9568	22.2593	20.0847	19.8181	20.8832	20.8294	18.6687	18.9903	20.5443	20.4528	20.1552	19.2933	16.8045	16.7553
CFAB_HUMAN	KEAGIPEFYDYDVALIK	3	23.38	-0.83	-2.09	0.04166	4.38	0.04166	22.1167	21.9138	24.3472	24.4502	21.7801	21.9522	22.1027	22.194	22.6433	23.3413	25.0261	25.3564	23.8202	23.8388	22.6778	22.9277	21.8071	21.8412	22.6925	22.4348	23.7546	23.667	23.2366	23.0821	22.77	22.8678	25.9363	25.82	24.3752	24.4554	25.0408	24.6934	23.7686	23.0137	25.033	24.4516	23.483	23.6771	21.5028	21.2337
CFAB_HUMAN	KEVYIKN(de)GDK	2	NA	NA	NA	NA	NA	NA	NA	NA	NA	NA	NA	NA	NA	NA	NA	NA	NA	NA	NA	NA	NA	NA	NA	NA	NA	NA	NA	NA	NA	NA	NA	NA	NA	NA	NA	NA	NA	NA	NA	NA	NA	NA	NA	NA	NA	NA
CFAB_HUMAN	KGTDYHKQPWQAK	2	18.6	NA	NA	NA	NA	NA	NA	NA	NA	NA	NA	NA	NA	NA	NA	NA	NA	NA	NA	NA	NA	NA	NA	NA	NA	NA	NA	NA	NA	NA	NA	NA	18.6039	NA	NA	NA	NA	NA	NA	NA	NA	NA	NA	NA	NA	NA
CFAB_HUMAN	LEDSVTYHCSR	2	22.76	-0.544	-1.61	0.11482	2.58	0.11482	21.2514	20.9277	22.5729	23.1024	21.9959	21.6839	23.2111	22.7033	22.0759	22.3524	23.5285	24.1002	22.7004	23.1513	22.5677	22.5101	21.9806	21.8665	22.7107	22.681	23.2376	23.3376	23.5305	22.8549	22.7514	22.567	25.024	24.7755	23.716	23.1773	23.6903	23.8064	22.5882	22.4029	23.0828	23.2904	22.7368	22.1458	20.8763	20.9641
CFAB_HUMAN	LLQEGQALEYVCPSGFYPYPVQTR	2	21.97	-0.936	-0.74	0.46221	0.55	0.46221	NA	22.5379	20.6587	24.7137	19.057	22.3936	NA	19.8472	19.0684	20.7616	25.2342	25.5921	24.1991	19.0623	20.2579	20.6152	21.9238	21.1336	19.6874	19.7966	24.4989	19.5999	NA	19.9718	20.1911	19.8256	26.1929	26.1607	25.1568	19.7866	21.3251	21.789	20.3432	NA	24.7389	24.532	NA	23.7167	NA	22.6654
CFAB_HUMAN	LPPTTTCQQQK	2	18.75	-0.405	-1.06	0.29507	1.12	0.29507	17.0188	16.9721	19.1797	19.5689	17.8083	17.652	18.9166	18.5974	18.1986	18.3367	19.6929	20.5908	18.8267	19.3686	18.786	18.5056	17.7647	18.1953	18.3681	18.6912	18.782	19.2069	18.9346	18.8098	17.9085	18.0429	21.348	21.3774	19.34	19.3645	19.8216	20.0375	18.6623	18.4594	19.4814	19.5391	19.0331	18.2954	16.2654	16.4336
CFAB_HUMAN	LQDEDLGFL	2	21.73	-0.406	-0.93	0.3576	0.87	0.3576	NA	NA	21.1611	21.185	NA	NA	NA	NA	20.3462	21.18	22.73	22.886	21.6928	NA	21.1604	21.5991	NA	NA	NA	NA	22.1564	21.8655	NA	NA	21.2492	20.9627	23.6041	NA	22.0427	22.0979	NA	22.5487	21.9524	21.2059	22.1332	21.9089	20.9622	21.0657	NA	NA
CFAB_HUMAN	PICLPCTEGTTR	2	19.35	-0.427	-1.19	0.24073	1.41	0.24073	18.1278	17.8258	19.3392	19.641	18.6933	18.6417	18.7052	19.0832	18.9829	19.199	20.5946	20.9088	19.265	18.8751	18.9345	19.3921	18.4966	18.99	18.7172	19.82	20.1016	20.6136	19.676	19.534	18.2804	NA	21.4584	21.3512	19.8845	19.9037	20.7513	20.7215	19.2206	18.5398	19.8672	19.8119	18.4241	18.1711	18.0448	17.8906
CFAB_HUMAN	PQGSCSLEGVEIK	2	21.64	-0.392	-1.3	0.19955	1.69	0.19955	20.8513	20.5452	21.0986	21.6371	21.2448	20.947	21.0168	20.9324	21.4244	21.8435	21.1917	21.751	21.9643	22.6836	21.7751	21.9258	20.878	21.6574	21.7052	21.9042	21.6159	21.8052	22.4119	21.9523	21.9605	21.6289	21.6328	21.7157	22.2789	22.5679	23.4475	23.5961	21.486	21.677	22.1591	21.8215	21.1487	21.4571	20.2773	20.1682
CFAB_HUMAN	QLNEINYEDHK	2	21.47	-0.401	-1.06	0.29274	1.13	0.29274	20.0725	20.4192	21.3986	21.7868	20.6545	21.0665	21.9389	21.6708	21.0676	21.639	22.0303	22.7582	21.6593	22.3084	21.3132	21.1509	20.5453	19.5948	21.0693	21.2848	22.1833	22.0385	21.6705	21.3578	21.3269	21.3921	22.869	24.148	21.5287	21.7135	22.8621	23.0145	21.099	21.2729	21.4827	21.6879	21.8049	20.9553	19.5604	19.49
CFAB_HUMAN	STGSWSTLK	2	22.56	-0.54	-0.98	0.33612	0.95	0.33612	NA	20.5907	23.1969	22.7597	NA	NA	22.4415	NA	21.5774	21.8125	23.8924	23.7527	NA	22.2798	22.643	NA	NA	21.0575	21.802	NA	NA	NA	22.4933	21.0698	NA	NA	24.9821	23.8001	23.4197	NA	23.3011	23.2514	22.8302	21.0283	23.4488	23.2697	22.982	NA	NA	20.4059
CFAB_HUMAN	VASYGVKPR	2	20.7	-0.598	-1.54	0.13067	2.37	0.13067	18.9878	18.8722	21.7623	21.5672	19.3756	18.99	20.7872	20.3402	20.1613	20.527	22.0703	22.474	20.8537	21.0014	20.2156	20.3135	19.5747	19.6839	20.3465	20.1553	21.0902	21.1343	20.7716	20.4382	20.1301	19.9213	23.7297	22.8225	21.7781	21.4285	21.9339	21.7065	20.8161	20.2043	21.8462	21.6958	20.7168	20.8121	18.6194	18.4291
CFAB_HUMAN	VKDISEVVTPR	2	20.03	-0.637	-2	0.05097	4.01	0.05097	18.906	19.0732	20.4142	20.2014	18.7836	18.9722	19.9392	19.3604	18.6853	19.4958	21.2188	21.3628	20.0534	20.3598	19.6486	19.7052	19.3762	19.3637	19.6344	19.6397	20.7006	20.717	20.1726	19.5314	20.0554	20.1889	22.0023	22.0929	20.765	20.7245	21.0246	21.3	19.6603	19.4765	20.6483	20.5878	19.8102	20.1957	18.8577	18.4239
CFAB_HUMAN	VSEADSSNADWVTK	2	22.97	-0.513	-1.46	0.15023	2.14	0.15023	21.8466	21.6134	23.1126	23.4113	22.085	21.8352	23.4123	22.1822	22.1913	22.6701	23.9871	24.1042	23.0215	23.2103	22.8218	22.6318	22.277	22.2121	22.5078	23.0391	23.5429	23.2486	23.4284	22.5075	22.7949	22.8539	25.5902	25.1026	23.4237	23.3267	24.0764	24.3939	22.6441	22.5287	23.6235	23.525	22.5161	22.5603	21.5117	21.2407
CFAB_HUMAN	WSGQTAICDN(de)GAGYCSNPGIPIGTR	2	NA	NA	NA	NA	NA	NA	NA	NA	NA	NA	NA	NA	NA	NA	NA	NA	NA	NA	NA	NA	NA	NA	NA	NA	NA	NA	NA	NA	NA	NA	NA	NA	NA	NA	NA	NA	NA	NA	NA	NA	NA	NA	NA	NA	NA	NA
CFAB_HUMAN	YGLVTYATYPK	2	22.93	-0.591	-1.86	0.06945	3.45	0.06945	21.8081	21.5754	23.5644	23.4331	21.7221	21.7806	22.8982	22.5237	22.1466	22.4974	23.8107	24.0145	22.8431	23.2859	22.605	22.6973	21.8686	22.105	22.9163	22.6116	23.5921	23.6487	23.0532	22.7744	22.6452	22.6882	25.2266	24.6072	23.7554	23.6203	23.9969	23.9843	22.8267	22.4886	24.0691	23.5994	22.7625	22.5985	21.3955	21.1851
CFAB_HUMAN	YGQTIRPICLPCTEGTTR	2	22.83	-0.666	-1.4	0.16745	1.97	0.16745	21.8476	21.2647	23.5849	22.9123	21.0553	21.1491	22.0132	22.7328	22.1072	22.3841	24.6861	24.1316	22.4819	NA	22.8989	21.9363	22.1947	22.3864	22.8527	22.5734	23.4424	23.3606	23.3368	22.1776	22.3701	21.8616	26.2323	24.7769	23.9277	23.6509	23.9213	23.9688	23.6863	22.2206	23.8816	23.1797	23.2183	21.8287	21.1186	20.8406
CFAD_HUMAN	ATLGPAVRPLPWQR	2	21.63	-0.68	-2.09	0.04191	4.37	0.04191	19.957	20.0337	22.5437	22.8491	20.0444	19.9372	22.0389	21.324	20.6613	20.8716	22.7161	22.3721	22.2071	22.3188	21.1897	20.7903	21.1168	20.7976	21.2098	20.8818	21.7262	21.3701	22.3406	21.8455	21.9891	21.9706	22.985	22.5182	22.7368	22.3319	22.1715	21.9289	21.6839	20.8604	23.0007	22.6529	21.7861	21.4782	21.1533	20.925
CFAD_HUMAN	DVAPGTLCDVAGWGIVNHAGR	3	21.46	-0.873	-2.08	0.04264	4.34	0.04264	19.9404	19.2757	22.9675	23.191	19.1884	19.0397	21.3569	20.8647	20.8858	21.4011	22.6086	22.5452	22.2364	22.1026	21.0536	20.4834	20.2303	19.6938	20.6901	20.6636	21.4991	20.7762	21.7879	21.5175	22.3727	21.0646	23.2004	23.2025	22.9473	22.7084	21.5589	21.9603	22.1682	21.1778	22.9569	22.4882	22.2476	21.6171	20.0362	20.5953
CFAD_HUMAN	GDSGGPLVCGGVLEGVVTSGSR	2	21.37	-0.619	-1.97	0.05488	3.87	0.05488	19.8659	20.0474	22.277	22.5492	20.2333	18.9632	21.4672	21.31	20.9192	20.5276	22.033	22.0776	22.0931	22.122	20.7266	20.8702	20.8208	20.6612	20.879	20.8363	21.3661	21.5287	22.1115	22.172	21.5109	21.7717	22.5627	22.5661	22.2993	22.151	21.7891	21.9015	21.4929	21.3914	21.3483	22.1553	21.1672	21.1036	20.525	20.7398
CFAD_HUMAN	LMCAESNR	2	16.96	-0.304	-0.68	0.49934	0.46	0.49934	NA	NA	18.5658	18.8326	15.4032	14.9368	16.6386	15.5325	17.0821	17.2444	17.6789	18.4282	17.7002	17.5033	17.097	15.7341	15.9192	15.9393	15.817	15.7009	16.1472	16.4669	17.6986	16.7189	16.3289	15.8569	19.1333	18.4142	17.7349	17.9302	17.0669	17.4344	17.3341	16.7314	18.0066	17.9244	17.1439	16.6239	NA	15.1451
CFAD_HUMAN	LMCAESNRR	2	17.17	-0.678	-1.6	0.11509	2.58	0.11509	15.2312	14.9619	19.06	19.0314	15.1031	15.3006	17.185	16.2001	16.891	17.093	18.1018	18.9748	18.0178	18.1113	16.3507	16.0448	16.2155	16.0612	16.5914	16.1741	17.003	16.5841	17.8969	17.0639	16.8779	16.7742	19.689	19.1025	18.2779	18.227	17.6338	17.6596	17.2444	16.8398	18.6943	18.3919	17.6116	17.1368	16.1735	15.3715
CFAD_HUMAN	RPDSLQHVLLPVLDR	3	20.81	-0.657	-2.16	0.03619	4.65	0.03619	19.8277	19.5323	21.9789	21.6251	19.8799	20.076	20.7833	20.6444	20.3573	20.326	21.0614	21.2566	21.2803	21.066	20.165	19.6809	20.2044	20.3131	19.8479	19.7917	20.9024	20.5949	21.7195	21.2346	21.011	20.4605	22.2281	21.7831	21.7061	21.7004	21.5175	21.0308	21.0144	20.2669	21.7718	21.7835	20.4683	21.0292	20.7994	19.8139
CFAD_HUMAN	RTHHDGAITER	2	13.83	-0.538	-1.34	0.18892	1.79	0.18892	NA	NA	14.6039	14.6183	NA	NA	13.7516	13.7359	NA	13.3412	14.3582	14.6684	13.8117	13.9331	NA	11.8136	12.2931	NA	12.8601	NA	13.2008	12.8564	13.8884	NA	13.5733	12.8059	15.9158	15.0311	14.3292	13.8942	14.4402	14.0321	13.5176	12.9779	15.0077	14.9631	13.6269	13.3329	NA	NA
CFAD_HUMAN	THHDGAITER	2	15.74	-0.393	-0.98	0.33402	0.95	0.33402	NA	NA	17.4344	NA	13.9718	13.7391	16.454	15.593	15.1783	15.7397	16.6656	16.7504	16.3423	16.5663	14.8591	14.6491	14.8276	14.8332	15.1658	14.4598	15.0777	15.2528	16.0723	15.4991	15.5139	15.3498	18.0943	17.2259	16.6159	16.5993	16.5315	16.204	15.6512	15.1669	17.1807	17.2142	16.0441	15.6224	14.362	14.0244
CFAD_HUMAN	VASYAAWIDSVLA	2	19.99	-0.926	-2.03	0.04914	4.11	0.04914	18.7703	NA	21.8914	21.6526	17.8541	17.6953	19.268	18.57	NA	NA	20.8408	NA	21.1506	21.1792	19.7122	19.6779	18.6094	16.9661	19.5504	19.1191	19.6361	19.4314	20.444	19.5012	20.3037	20.4723	21.7058	21.4372	21.184	NA	20.467	20.4797	21.0521	20.2064	NA	21.2973	NA	20.3299	19.6963	19.4647
CFAD_HUMAN	VQVLLGAHSLSQPEPSK	3	19.87	-0.447	-1.32	0.19353	1.74	0.19353	18.4886	18.4864	20.7574	21.6433	18.0202	18.265	20.0484	19.8843	19.4533	19.8603	20.5867	20.3937	20.4154	20.5042	19.1713	19.2613	19.077	19.4582	19.4652	19.757	19.8181	19.7948	20.1273	20.0381	19.8357	19.448	22.0752	21.5492	20.8094	20.6542	20.0232	19.786	19.878	19.3538	21.2929	20.6611	19.9397	19.6041	18.6625	18.5902
CFAD_HUMAN	VQVLLGAHSLSQPEPSKR	3	21.38	-0.607	-1.14	0.25943	1.31	0.25943	21.2787	20.4607	20.9198	20.7017	20.7765	20.6573	20.8962	22.3798	19.6444	19.4922	19.3946	NA	20.5696	23.2417	20.3127	21.9343	21.599	21.788	21.7182	22.3122	22.6391	22.6207	23.0903	22.6434	22.7636	22.0542	21.639	20.4001	NA	19.4651	22.3074	22.8519	NA	20.6851	21.2315	20.7231	NA	21.7673	21.4963	21.0624
CFAH_HUMAN	AQTTVTCMEN(de)GWSPTPR	2	NA	NA	NA	NA	NA	NA	NA	NA	NA	NA	NA	NA	NA	NA	NA	NA	NA	NA	NA	NA	NA	NA	NA	NA	NA	NA	NA	NA	NA	NA	NA	NA	NA	NA	NA	NA	NA	NA	NA	NA	NA	NA	NA	NA	NA	NA
CFAH_HUMAN	AVYTCNEGYQLLGEINYR	2	22.33	-0.505	-1.28	0.20717	1.64	0.20717	21.938	21.6637	22.7731	23.4547	21.9035	21.6291	22.4427	22.2102	21.8563	19.6999	22.9671	22.9914	21.9627	22.4886	22.6483	22.0978	21.3761	20.8166	22.7343	21.9516	22.6772	22.4922	23.0465	22.0409	22.0716	21.6433	23.662	24.054	22.6613	22.8554	22.9618	22.6183	22.5695	22.1474	23.0306	23.3928	21.9516	21.9239	22.4775	21.4374
CFAH_HUMAN	CFEGFGIDGPAIAK	2	20.91	-0.449	-1.65	0.10518	2.73	0.10518	19.9308	20.0286	21.594	21.3504	19.8815	19.9031	20.6022	20.3765	20.7557	21.1586	21.4407	21.6235	21.0453	20.9135	20.5063	20.4097	20.054	20.4773	20.8668	20.8176	20.9635	20.9571	21.1218	20.9727	21.053	NA	22.5747	22.1456	21.4593	20.837	21.5883	21.5426	20.7888	20.2969	21.7336	21.6258	21.0123	20.295	20.3407	20.3366
CFAH_HUMAN	CLHPCVISR	2	20.19	-0.642	-1.52	0.13702	2.32	0.13702	18.5997	18.7748	21.6615	NA	19.2825	19.0959	NA	19.6447	NA	NA	21.2558	NA	NA	NA	NA	20.2488	19.3919	19.2736	NA	20.1423	20.2098	20.0386	20.1741	19.7167	20.6281	20.5885	22.3715	NA	NA	NA	NA	NA	20.4678	NA	21.9855	21.7296	20.6173	20.2318	19.6341	19.0729
CFAH_HUMAN	CLPVTAPEN(de)GK	2	NA	NA	NA	NA	NA	NA	NA	NA	NA	NA	NA	NA	NA	NA	NA	NA	NA	NA	NA	NA	NA	NA	NA	NA	NA	NA	NA	NA	NA	NA	NA	NA	NA	NA	NA	NA	NA	NA	NA	NA	NA	NA	NA	NA	NA	NA
CFAH_HUMAN	CNMGYEYSER	2	19.54	-0.346	-1.12	0.26672	1.27	0.26672	18.9962	18.0631	20.5196	20.5546	18.5675	18.2004	20.0101	19.5037	19.1431	19.1385	20.0096	20.5049	19.1898	NA	19.3515	19.1527	19.1963	19.1058	19.5061	19.9474	19.548	19.6181	20.3001	19.7992	NA	NA	NA	20.8132	19.8656	19.506	19.7529	20.1723	19.1712	19.4269	20.2092	19.9912	19.6127	19.4888	18.888	18.5593
CFAH_HUMAN	CTLKPCDYPDIK	3	21.74	-0.409	-1.15	0.2561	1.32	0.2561	20.8181	20.8246	22.6071	23.0756	20.5459	19.9397	21.9416	21.3795	21.3453	21.7508	22.5963	22.8191	21.9461	22.2072	21.4171	20.9389	21.0466	20.3525	21.9869	21.2689	21.8054	20.667	21.9349	20.6983	22.0531	21.8917	22.8909	22.8302	22.1633	22.4049	22.1261	21.9707	21.9921	21.667	22.943	22.7956	22.1508	21.8618	21.4031	20.74
CFAH_HUMAN	CTSTGWIPAPR	2	20.82	-0.579	-2.01	0.05007	4.04	0.05007	19.854	19.7	21.5783	21.9556	19.8662	19.368	20.6183	20.374	19.8256	20.219	21.5511	21.7016	20.7537	21.1879	20.5684	20.2211	20.0137	20.0552	20.3923	20.7545	20.8881	20.9774	21.1192	20.8977	20.9407	21.0045	22.7645	22.3835	21.1262	21.0182	21.7712	21.5045	20.4121	20.0021	21.6892	21.6082	20.9588	20.7733	20.1741	20.1156
CFAH_HUMAN	CYFPYLEN(de)GYNQNYGR	2	NA	NA	NA	NA	NA	NA	NA	NA	NA	NA	NA	NA	NA	NA	NA	NA	NA	NA	NA	NA	NA	NA	NA	NA	NA	NA	NA	NA	NA	NA	NA	NA	NA	NA	NA	NA	NA	NA	NA	NA	NA	NA	NA	NA	NA	NA
CFAH_HUMAN	DGWSAQPTCIK	2	22.22	-0.392	-1.52	0.13419	2.32	0.13419	21.2791	21.2655	22.7137	23.2646	21.4239	21.4656	22.0002	22.0284	21.762	21.846	22.476	23.0601	22.0395	22.2643	21.9428	21.9038	21.6968	21.6745	21.9518	22.4366	21.8841	22.3362	22.6317	22.729	22.1176	22.5234	23.3508	23.6186	22.4785	22.3505	22.6873	22.7763	22.1796	21.5927	22.6523	22.5519	21.6845	21.8317	22.0451	22.3067
CFAH_HUMAN	DTSCVNPPTVQNAYIVSR	2	22.66	-0.337	-1.2	0.2367	1.44	0.2367	21.902	21.2305	23.3967	23.6875	21.4872	21.246	22.6527	22.5128	22.5153	23.0701	22.9197	23.7001	22.7564	23.0807	22.3418	22.0667	21.9061	21.8475	22.8376	22.6729	22.4096	22.5543	22.9518	22.5969	22.7922	22.7348	23.6367	23.9213	22.8944	22.955	23.3902	23.4237	22.288	22.3274	23.3433	23.2334	22.2744	22.7018	22.0921	22.0547
CFAH_HUMAN	ECDTDGWTNDIPICEVVK	2	22.15	-0.518	-1.02	0.31274	1.04	0.31274	21.4321	NA	22.4848	23.143	22.1458	21.1198	21.574	21.7896	20.3972	21.9132	22.9375	22.839	21.6652	23.1473	21.6521	21.848	22.5239	22.2593	21.1712	21.0321	22.7938	20.9504	22.0923	NA	23.342	NA	24.5504	22.5551	22.1277	23.5583	23.5154	NA	22.18	22.8634	NA	22.1256	21.5169	21.5607	21.4222	20.9819
CFAH_HUMAN	EEYGHSEVVEYYCNPR	2	20.66	-0.31	-0.95	0.34748	0.9	0.34748	19.6036	NA	21.3018	21.8013	19.1345	19.4469	20.4289	20.6069	20.6936	20.8804	21.2558	22.2575	20.6382	20.2904	20.0356	20.2351	19.535	19.8167	20.3753	21.2636	20.7929	20.4858	20.7163	20.6869	20.3066	19.9465	22.2612	22.4839	20.3605	20.4926	21.3945	21.3363	20.2533	20.0386	21.4836	21.6029	20.4842	20.3075	19.9932	NA
CFAH_HUMAN	EFDHNSNIR	2	19.3	-0.412	-1.14	0.26083	1.29	0.26083	17.7624	17.4814	20.9378	20.8896	17.7005	17.8305	19.2809	18.426	19.6053	19.7692	20.1523	20.7988	19.5266	19.4666	19.1431	18.3927	18.3942	18.6189	18.945	18.7984	18.7094	18.8448	19.1036	18.916	18.8606	19.0779	21.2411	20.8659	19.7441	19.6042	19.8249	19.9504	19.4329	19.1437	20.7176	20.5283	20.0723	18.9937	18.2583	18.2698
CFAH_HUMAN	EGWIHTVCIN(de)GR	2	NA	NA	NA	NA	NA	NA	NA	NA	NA	NA	NA	NA	NA	NA	NA	NA	NA	NA	NA	NA	NA	NA	NA	NA	NA	NA	NA	NA	NA	NA	NA	NA	NA	NA	NA	NA	NA	NA	NA	NA	NA	NA	NA	NA	NA	NA
CFAH_HUMAN	EIMENYNIALR	2	23.14	-0.591	-1.67	0.10072	2.8	0.10072	22.2108	21.4926	24.4957	24.8091	21.4815	21.3847	22.8697	22.3277	22.867	23.1573	24.0705	24.6368	23.4626	23.4632	22.6501	22.3877	21.7666	21.5363	22.8648	22.8659	22.9653	22.8156	23.1499	22.708	23.0348	23.076	25.3662	24.8307	23.7639	23.7112	23.7434	23.6212	23.2806	22.7944	24.5023	24.6218	23.4447	22.862	22.1876	22.1437
CFAH_HUMAN	EQVQSCGPPPELLN(de)GNVK	2	NA	NA	NA	NA	NA	NA	NA	NA	NA	NA	NA	NA	NA	NA	NA	NA	NA	NA	NA	NA	NA	NA	NA	NA	NA	NA	NA	NA	NA	NA	NA	NA	NA	NA	NA	NA	NA	NA	NA	NA	NA	NA	NA	NA	NA	NA
CFAH_HUMAN	EYHFGQAVR	2	19.46	-0.49	-1.48	0.14595	2.19	0.14595	18.5527	18.2084	20.17	20.1834	18.063	17.6547	19.4644	18.8695	18.8188	19.4003	20.673	20.8482	19.595	19.9879	19.3926	18.9154	18.4052	18.0008	19.7649	19.2657	19.7856	19.5616	19.4401	NA	19.5546	19.1352	21.4776	21.106	19.8832	19.5617	20.3665	20.4459	18.8539	18.9405	20.2909	20.1903	19.4985	19.2918	18.3033	18.8514
CFAH_HUMAN	FVCNSGYK	2	20.83	-0.347	-0.99	0.32805	0.98	0.32805	19.5159	19.3922	22.1646	NA	20.0744	19.9698	21.1447	20.514	20.7638	20.9132	21.5778	NA	20.9958	21.2084	20.9958	20.5207	20.1787	20.2589	20.8932	20.8321	20.9145	20.7918	21.5307	20.7444	20.8886	20.8163	22.4189	NA	NA	NA	21.5175	21.903	21.0244	20.592	NA	NA	21.6905	20.5375	20.0445	20.1438
CFAH_HUMAN	GDAVCTESGWRPLPSCEEK	2	23.57	-0.45	-1.42	0.16337	2	0.16337	22.9494	22.4883	24.512	25.093	22.2599	22.3628	23.756	23.0672	23.0919	23.3144	24.3893	25.2263	23.2422	23.4327	23.2749	22.8102	22.7553	22.661	23.1285	23.1261	23.0176	23.2067	23.77	23.2347	23.5629	23.4981	24.9226	24.8635	23.5698	24.0565	24.1541	24.3349	23.0242	23.3518	24.841	24.3866	24.2601	23.6591	23.1863	23.0465
CFAH_HUMAN	GEWVALNPLR	2	18.7	-0.122	-0.36	0.72044	0.13	0.72044	18.3331	17.9851	NA	20.247	17.6233	17.2775	18.876	18.749	18.3695	NA	19.6895	19.794	NA	19.3375	18.0558	18.8746	17.691	17.8355	18.5078	18.7323	18.6391	18.4417	NA	18.8223	18.985	18.7748	20.4564	20.4393	NA	18.4126	19.689	19.185	18.6232	18.2652	NA	NA	18.438	18.5244	17.7666	17.6166
CFAH_HUMAN	HGGLYHENMR	2	20.11	-0.56	-1.49	0.14419	2.21	0.14419	18.9424	18.6693	21.8079	21.6492	17.9973	18.0492	20.5708	19.8785	19.5443	19.7905	21.1042	21.4995	20.2125	20.2439	19.6482	19.5417	18.827	18.7176	20.119	19.787	19.8652	19.3988	20.2955	19.6395	20.2464	NA	22.8703	21.793	20.5046	20.4792	20.9076	20.53	20.1014	19.5594	21.3138	21.2613	20.3856	20.163	19.0656	19.1523
CFAH_HUMAN	IDVHLVPDR	2	20.32	-0.428	-1.28	0.20898	1.63	0.20898	19.94	NA	21.2331	NA	19.0755	18.8591	20.1972	20.1356	20.3302	20.2046	21.4108	NA	NA	20.6022	19.335	19.954	19.3866	19.8518	20.7191	20.2129	20.6089	20.6548	20.3218	20.2135	20.3667	20.4116	22.1797	NA	21.0327	20.7345	21.1589	21.146	20.1479	20.1746	NA	21.4033	20.0189	18.7401	20.1439	20.1374
CFAH_HUMAN	IDVHLVPDRK	2	20.11	-0.792	-1.92	0.06278	3.68	0.06278	19.1676	NA	21.3364	21.5193	17.9305	NA	NA	NA	18.9998	19.8991	20.3731	20.6821	19.9894	NA	19.445	19.6377	18.9871	18.4507	NA	NA	20.551	19.6807	20.055	NA	20.4404	NA	21.6634	20.8471	20.1794	20.8515	20.3353	20.5788	19.1917	19.499	21.6089	21.211	19.9178	20.166	NA	NA
CFAH_HUMAN	IEGDEEMHCSDDGFWSK	2	23.19	-0.488	-1.7	0.09594	2.88	0.09594	22.3973	22.167	23.9901	24.4257	21.6797	21.5414	23.6374	23.1627	22.7594	22.956	23.9177	24.1578	23.1618	23.0923	22.8964	22.6057	22.1724	21.9711	23.1577	23.1718	22.9611	22.8766	23.3472	23.0518	23.2878	23.0349	24.5899	24.4728	23.7718	23.4719	23.7693	23.9574	23.3995	22.7753	24.1584	23.9151	23.5554	23.1344	22.7546	22.4875
CFAH_HUMAN	IVSSAMEPDR	2	19.53	-0.255	-0.8	0.42645	0.64	0.42645	17.8763	18.2236	20.9309	20.7728	18.6443	18.2994	19.4018	19.1521	19.1426	19.211	20.3741	20.7123	19.2723	19.9225	19.3074	19.3913	18.9654	18.9992	19.5188	19.9796	19.1991	19.5499	19.9863	19.5641	19.567	19.2369	21.3002	20.8829	19.4538	19.6568	19.6606	19.7958	19.8684	18.8599	20.3492	20.0009	19.5728	19.1814	18.9986	18.5111
CFAH_HUMAN	IVSSAMEPDREYHFGQAVR	3	22.88	-0.527	-0.94	0.35411	0.88	0.35411	21.6429	NA	24.7046	24.4003	22.1565	21.6419	21.5763	21.617	22.547	23.347	24.2364	22.8313	23.2721	NA	NA	NA	20.8236	23.2949	NA	21.1469	21.8626	21.4301	21.5069	NA	23.6024	23.2594	24.7546	23.1757	23.6981	23.1372	23.7704	NA	23.5219	22.4151	24.5787	24.7082	23.41	22.4744	22.6419	21.8179
CFAH_HUMAN	KCYFPYLEN(de)GYNQNYGR	3	NA	NA	NA	NA	NA	NA	NA	NA	NA	NA	NA	NA	NA	NA	NA	NA	NA	NA	NA	NA	NA	NA	NA	NA	NA	NA	NA	NA	NA	NA	NA	NA	NA	NA	NA	NA	NA	NA	NA	NA	NA	NA	NA	NA	NA	NA
CFAH_HUMAN	KEFDHNSNIR	2	18.5	-0.186	-0.26	0.79674	0.07	0.79674	17.2177	NA	20.1731	NA	16.9275	NA	NA	NA	18.2093	18.5067	19.0996	19.8058	18.3942	18.806	NA	NA	17.48	NA	18.6166	18.3553	18.3732	NA	NA	18.2717	18.4534	NA	20.3767	NA	18.8584	18.9082	14.8684	19.1153	NA	17.9418	19.6083	19.552	18.0312	NA	NA	NA
CFAH_HUMAN	KGEWVALNPLR	2	21.05	-0.41	-1.26	0.21483	1.58	0.21483	20.9378	20.5939	22.2855	22.7057	19.6028	19.4473	21.2496	20.961	19.8108	20.3745	21.9358	22.3506	20.8536	20.9076	20.8146	20.4793	20.2458	19.9319	20.9444	20.55	21.4704	21.1703	21.2512	20.6782	21.4454	21.2709	22.9011	22.3226	21.1057	20.6648	21.6663	21.4476	20.5041	20.0856	22.2629	21.9544	20.6596	20.2148	21.2802	20.8249
CFAH_HUMAN	KGEWVALNPLRK	3	21.34	-0.392	-1.03	0.31015	1.05	0.31015	21.0222	20.5516	22.2449	22.0468	19.8626	20.0481	22.1757	21.3317	20.9975	21.6187	21.5807	21.6359	21.687	21.6995	21.4157	20.7075	20.2661	20.0906	21.7388	20.2109	20.8065	21.0122	21.3731	20.5831	21.4617	21.4175	23.4969	22.534	21.8185	21.3139	22.322	21.7933	21.5609	20.8928	22.0739	21.5128	20.7912	21.9628	21.2845	20.7519
CFAH_HUMAN	LEYPTCAK	2	20.88	-0.295	-0.94	0.34958	0.89	0.34958	19.9144	20.4536	22.1561	21.8635	20.5019	20.5315	20.5905	21.1531	19.7497	20.1141	21.1549	21.2018	20.1143	21.1912	20.1993	20.7317	20.5145	20.9629	20.4461	21.085	20.3752	20.6205	21.4225	21.7295	21.0721	21.529	21.8108	21.3914	20.8239	20.6169	20.2848	20.669	20.5872	20.0681	21.8866	21.6144	21.6347	20.6956	20.6973	20.9998
CFAH_HUMAN	LGYVTADGETSGSITCGK	2	19.95	NA	NA	NA	NA	NA	NA	NA	NA	NA	NA	NA	NA	NA	NA	NA	NA	NA	NA	NA	NA	NA	NA	NA	NA	NA	NA	NA	NA	NA	NA	NA	22.2269	NA	NA	NA	NA	NA	NA	17.6794	NA	NA	NA	NA	NA	NA
CFAH_HUMAN	NDFTWFK	2	21.65	-0.498	-1.57	0.1238	2.45	0.1238	20.7502	20.0335	22.6123	22.6717	20.5209	20.1075	21.6383	21.302	21.5203	21.3231	22.4194	23.0635	21.7357	21.7034	21.1329	21.3644	20.5055	20.2849	21.5844	21.6974	21.4705	21.404	21.8686	21.6817	21.5629	21.6019	23.5203	23.2884	22.1954	21.9133	22.5617	22.5397	21.8137	21.0891	22.743	22.3922	21.1292	21.5878	20.7601	20.811
CFAH_HUMAN	N(de)GFYPATR	2	NA	NA	NA	NA	NA	NA	NA	NA	NA	NA	NA	NA	NA	NA	NA	NA	NA	NA	NA	NA	NA	NA	NA	NA	NA	NA	NA	NA	NA	NA	NA	NA	NA	NA	NA	NA	NA	NA	NA	NA	NA	NA	NA	NA	NA	NA
CFAH_HUMAN	N(de)GQWSEPPK	2	17.09	-0.427	-0.65	0.5273	0.42	0.5273	NA	NA	NA	NA	NA	NA	NA	NA	NA	NA	NA	16.6316	NA	NA	NA	NA	NA	NA	NA	16.8612	NA	NA	NA	NA	NA	NA	17.6545	17.9518	NA	NA	17.0099	16.9618	NA	NA	17.0774	NA	17.225	16.4082	NA	NA
CFAH_HUMAN	NTEILTGSWSDQTYPEGTQAIYK	2	22.32	-0.236	-0.34	0.73179	0.12	0.73179	22.0148	21.9213	21.9436	22.1385	21.3656	NA	20.2005	23.2002	22.561	22.5893	21.6174	22.1191	23.2656	23.172	22.6489	22.6057	21.434	NA	22.6433	22.7292	22.7873	22.862	23.0165	22.8971	23.2063	20.0628	22.7094	22.3699	23.5328	20.916	23.751	23.2434	22.9811	22.6026	21.8563	22.3781	20.7245	23.5626	22.455	20.0748
CFAH_HUMAN	PGFTIVGPNSVQCYHFGLSPDLPICK	3	20.41	0.233	0.5	0.62013	0.25	0.62013	NA	NA	NA	21.3864	NA	NA	20.2987	NA	NA	NA	NA	21.4137	20.4888	19.738	20.2238	20.1342	NA	NA	20.5297	19.704	NA	19.5544	20.0192	20.1217	19.9361	NA	21.9199	21.2774	20.8737	NA	21.211	20.8142	20.1318	NA	NA	20.7008	NA	19.6832	20.476	18.7491
CFAH_HUMAN	RNTEILTGSWSDQTYPEGTQAIYK	3	19.93	-0.402	-1.22	0.22708	1.5	0.22708	19.2157	18.6568	21.1607	21.0573	18.3459	18.426	20.1116	19.9535	NA	19.6929	20.7322	21.149	20.031	20.2956	19.729	19.644	18.1397	18.491	NA	20.0288	19.7672	19.9629	19.5985	19.5928	19.6198	20.2406	21.5228	21.7699	20.1045	NA	20.793	20.6029	19.5386	19.4427	21.2167	20.7939	19.9006	19.6125	19.0358	19.3472
CFAH_HUMAN	RPCGHPGDTPFGTFTLTGGNVFEYGVK	3	21.68	-0.435	-0.81	0.4209	0.66	0.4209	21.1046	NA	22.8905	22.9312	20.1658	20.343	21.6122	21.1506	20.9752	21.6212	22.5576	22.7443	21.5953	21.5272	22.0003	21.1004	NA	19.8071	21.9525	21.299	21.694	20.4361	22.1281	21.0933	21.6186	NA	23.9286	23.2365	22.1419	21.8518	22.2544	22.7764	22.0212	21.459	NA	22.7802	22.3463	21.4461	21.5593	18.3346
CFAH_HUMAN	RPYFPVAVGK	2	22.32	-0.408	-1.04	0.30524	1.07	0.30524	21.9983	21.2364	23.3267	NA	21.0697	20.4447	22.4979	21.7368	21.8974	22.2049	23.5282	23.5242	22.9174	22.2972	22.355	21.7621	21.2455	21.4854	22.5323	21.5783	22.4368	21.9456	22.3495	21.7125	22.4542	21.8435	24.347	23.4541	22.8636	22.5029	24.0244	22.7767	22.6498	21.5745	23.1123	23.2811	21.8714	21.7856	22.0681	21.8264
CFAH_HUMAN	SCDIPVFMNAR	2	22.93	-0.543	-1.83	0.07282	3.36	0.07282	22.1929	21.8231	24.052	23.7957	21.6214	21.3763	22.6645	22.509	22.3121	22.6848	23.7154	23.6621	22.8836	22.9491	22.7965	22.4975	22.0539	22.1844	22.684	22.8005	23.0834	22.764	23.3086	22.9781	23.0305	22.8569	25.037	24.5526	23.2923	23.0364	23.8722	23.2519	22.8362	22.0678	23.9378	23.6834	22.7313	22.4632	22.6903	22.654
CFAH_HUMAN	SCDNPYIPN(de)GDYSPLR	2	NA	NA	NA	NA	NA	NA	NA	NA	NA	NA	NA	NA	NA	NA	NA	NA	NA	NA	NA	NA	NA	NA	NA	NA	NA	NA	NA	NA	NA	NA	NA	NA	NA	NA	NA	NA	NA	NA	NA	NA	NA	NA	NA	NA	NA	NA
CFAH_HUMAN	SIDVACHPGYALPK	2	24.54	-0.35	-1.16	0.25226	1.34	0.25226	23.5058	23.4414	25.7768	25.8113	23.2815	23.1451	24.6154	24.2708	24.4045	24.544	25.3364	25.6481	24.8246	24.7234	24.1707	24.1016	23.4897	23.5085	24.3312	24.451	24.4448	24.4053	24.4747	24.1426	24.5504	24.3869	26.2851	25.5546	25.0105	24.7668	25.028	24.9523	24.6796	24.042	25.7738	25.343	25.0074	24.3599	23.5271	23.6473
CFAH_HUMAN	SITCIHGVWTQLPQCVAIDK	3	24.09	-0.59	-1.84	0.07186	3.39	0.07186	23.019	23.0961	25.486	25.7893	22.4791	22.3345	23.9492	23.62	23.9223	24.0635	24.9943	25.1154	24.0329	24.1749	23.7699	23.4368	22.4122	22.4541	23.7665	23.9224	23.7659	23.704	24.0784	23.7614	23.891	23.9022	25.8948	25.8177	24.5649	24.735	24.619	24.304	24.296	23.7401	25.8454	25.6069	24.0971	23.8259	23.6191	23.5734
CFAH_HUMAN	SLGNVIMVCR	2	23.31	-0.443	-1.52	0.13663	2.3	0.13663	22.9812	22.6989	23.5096	23.9554	22.5716	22.4098	22.1806	22.4664	NA	NA	22.8928	23.7323	23.4843	23.8928	22.1516	22.5449	23.2867	23.3134	23.5759	23.6678	23.9377	23.7584	22.7558	22.8131	23.0529	23.0637	24.7237	24.7546	24.1238	24.2718	24.1284	24.2954	22.7165	22.2735	23.4611	23.0062	23.6	23.4605	22.9888	23.1263
CFAH_HUMAN	SPDVIN(de)GSPISQK	2	NA	NA	NA	NA	NA	NA	NA	NA	NA	NA	NA	NA	NA	NA	NA	NA	NA	NA	NA	NA	NA	NA	NA	NA	NA	NA	NA	NA	NA	NA	NA	NA	NA	NA	NA	NA	NA	NA	NA	NA	NA	NA	NA	NA	NA	NA
CFAH_HUMAN	SPPEISHGVVAHMSDSYQYGEEVTYK	3	20.99	-0.502	-1.42	0.16223	2.02	0.16223	19.498	19.1954	22.7081	22.1018	19.4314	19.4143	21.508	20.7758	20.6814	20.9435	22.397	21.8911	20.0506	20.3649	20.0837	19.7273	20.5337	20.2035	21.8107	21.3658	21.1564	21.3253	21.2445	20.4283	20.6618	20.2611	22.1204	21.1158	21.5366	21.4093	21.8109	21.2264	21.2228	20.7533	22.1142	22.111	21.5473	20.8952	20.9237	20.8618
CFAH_HUMAN	SSNLIILEEHLK	2	23.86	-0.675	-1.63	0.10993	2.65	0.10993	22.7294	22.6439	25.1989	25.4256	22.2884	20.3143	23.6139	23.372	23.4893	23.6193	24.9325	25.0883	24.299	23.7735	23.6951	23.1467	22.62	22.6447	23.8707	23.6168	23.6014	23.3883	23.8279	23.733	23.5111	23.7803	26.0696	25.4156	24.5553	24.3474	24.9481	24.4569	24.1002	22.9298	25.2508	25.2222	23.9878	23.4267	23.6855	23.6475
CFAH_HUMAN	SSQESYAHGTK	2	14.82	0.001	0	0.99818	0	0.99818	NA	NA	16.3383	15.5896	14.1708	12.9614	15.9346	14.2029	15.0081	15.4653	15.4213	16.4617	14.9132	14.8433	15.2951	13.9245	13.8555	13.6902	14.4301	13.7203	13.7896	13.901	14.7379	13.7123	13.4841	13.3599	16.5351	15.6141	14.6773	14.7819	15.9356	15.4183	14.9469	13.9792	16.4733	16.2433	16.3415	14.4007	13.6085	NA
CFAH_HUMAN	TDCLSLPSFENAIPMGEK	2	22.49	-0.044	-0.08	0.93399	0.01	0.93399	22.0398	20.4179	23.5941	24.0641	21.5014	21.3992	22.7743	22.4775	22.5763	23.0803	23.0776	23.6786	22.7785	23.4033	22.532	22.4521	21.732	21.5307	22.9865	21.162	22.766	22.8774	23.0443	22.5413	23.1452	21.0993	23.619	23.8412	21.6787	23.3289	22.8737	23.2591	22.9425	22.6666	23.5725	21.4374	22.5888	22.5833	19.6517	20.6252
CFAH_HUMAN	TGDEITYQCR	2	22.22	-0.285	-0.98	0.33112	0.96	0.33112	20.9103	21.0749	23.057	23.5828	21.1365	21.3542	22.2183	21.9638	22.2662	22.2538	22.8362	23.4463	22.1364	22.2841	22.0769	21.8991	21.3521	21.774	21.9047	21.9837	21.749	21.7256	22.2899	22.5798	21.9026	22.306	23.6231	23.3268	22.2647	22.5374	23.0753	22.6569	22.3363	22.0157	23.0533	23.1567	22.1217	21.6916	21.1739	21.6192
CFAH_HUMAN	TGESVEFVCK	2	22.58	-0.347	-1.13	0.26466	1.28	0.26466	21.3735	21.4374	NA	23.4104	21.688	21.5303	22.5051	21.7827	22.1315	22.6652	23.3646	23.4828	22.6804	23.0403	22.545	22.126	21.9631	22.2739	22.7534	22.6114	22.6951	22.4082	23.2709	22.2351	22.8256	22.8489	24.09	23.6656	22.8806	22.6669	23.2613	23.4563	22.6083	22.0996	NA	NA	22.1876	22.1888	22.2163	22.3549
CFAH_HUMAN	TGESVEFVCKR	2	17.81	-0.598	-1.87	0.07025	3.51	0.07025	16.7153	16.497	NA	NA	16.7861	NA	18.1807	17.4259	NA	NA	NA	18.0974	18.2316	NA	NA	17.6804	17.3464	17.2508	NA	17.691	NA	NA	17.6986	17.5838	18.2625	18.3353	NA	NA	18.5074	NA	18.2557	18.4904	17.7514	18.2378	18.6821	18.2672	NA	17.851	17.7223	NA
CFAH_HUMAN	TKEEYGHSEVVEYYCNPR	3	21.33	-0.398	-0.95	0.3491	0.89	0.3491	20.7336	20.27	22.4962	21.9826	20.1885	18.8816	21.4822	21.7135	20.6888	21.6325	22.4356	22.3503	21.0033	21.4165	20.7776	21.152	20.7389	19.6847	21.1236	21.9269	21.6184	21.2891	21.474	21.4982	21.6844	21.401	23.3922	22.6272	21.4789	20.4716	21.2134	21.9101	21.4407	19.8052	22.2459	21.8057	20.8561	21.6526	21.353	21.4273
CFAH_HUMAN	VSVLCQENYLIQEGEEITCK	2	23.64	-0.569	-0.7	0.48924	0.49	0.48924	22.7983	23.07	24.9118	25.1117	22.3382	18.8638	23.8798	23.2803	23.7569	24.4137	24.778	25.0947	24.0169	24.7042	23.7175	23.6132	22.7278	22.3705	23.5475	20.1672	23.914	23.8246	24.2261	20.2708	24.2401	20.5175	25.1074	25.0718	24.8029	24.5483	24.4115	24.8368	24.1984	23.7605	25.1854	24.9497	23.7144	23.9615	23.2487	23.7553
CFAH_HUMAN	WQSIPLCVEK	2	23.64	-0.556	-1.82	0.07513	3.31	0.07513	22.6538	22.3646	25.1979	25.0768	22.1783	22.1099	23.3438	22.9802	23.1844	23.4632	24.2474	24.8546	23.7459	23.7252	23.1247	22.7494	22.726	22.8818	23.3305	23.3424	23.5331	23.5552	23.8247	23.4994	23.5736	23.679	25.6308	25.1547	24.2101	24.2718	24.1242	24.0177	23.5616	23.1104	24.9261	24.8586	23.3549	23.351	23.0537	23.1069
CFAH_HUMAN	WSHPPSCIK	2	20.53	-0.518	-1.6	0.11729	2.54	0.11729	18.5866	19.5112	21.9518	22.2417	18.6386	18.8425	20.7189	20.0646	19.8009	20.3374	21.1263	21.5086	20.6967	20.5584	20.3624	20.2959	19.5159	19.3788	20.4953	20.744	20.4049	20.6982	20.6748	20.5666	20.4863	20.7602	21.9966	21.8635	20.9261	20.8432	21.0658	20.952	20.5136	19.9344	21.6193	21.5611	20.0457	20.3786	20.0689	20.3785
CFAH_HUMAN	WSSPPQCEGLPCK	2	22.34	-0.295	-0.91	0.36559	0.84	0.36559	21.5903	20.9046	23.4128	23.328	21.2096	20.8365	22.6067	21.6066	22.2992	22.4369	22.9588	23.3258	22.2811	22.625	22.4615	21.9367	21.6379	21.4273	22.6177	22.4769	22.285	22.1993	23.3337	22.2715	22.7511	22.6192	23.4952	23.062	22.7302	22.518	22.9617	22.935	22.3402	21.8969	NA	NA	21.9136	21.8855	21.9577	21.7433
CFAH_HUMAN	WTGRPTCR	2	20.08	-0.409	-1.11	0.27409	1.23	0.27409	18.0935	NA	21.3084	21.2578	18.676	NA	NA	NA	19.7827	19.8752	20.8814	21.4038	19.9774	NA	19.7326	19.4013	19.0302	NA	19.9617	19.7767	19.7788	19.5334	20.1589	19.7979	19.6302	19.4758	22.0629	21.4697	20.4561	20.3163	20.546	20.5739	19.7743	NA	21.3069	NA	19.8642	19.8141	18.7497	NA
CFAI_HUMAN	ACDGINDCGDQSDELCCK	2	NA	NA	NA	NA	NA	NA	NA	NA	NA	NA	NA	NA	NA	NA	NA	NA	NA	NA	NA	NA	NA	NA	NA	NA	NA	NA	NA	NA	NA	NA	NA	NA	NA	NA	NA	NA	NA	NA	NA	NA	NA	NA	NA	NA	NA	NA
CFAI_HUMAN	ADSPMDDFFQCVN(de)GK	2	NA	NA	NA	NA	NA	NA	NA	NA	NA	NA	NA	NA	NA	NA	NA	NA	NA	NA	NA	NA	NA	NA	NA	NA	NA	NA	NA	NA	NA	NA	NA	NA	NA	NA	NA	NA	NA	NA	NA	NA	NA	NA	NA	NA	NA	NA
CFAI_HUMAN	AQLGDLPWQVAIK	2	21.54	-0.798	-2.42	0.02019	5.87	0.02019	20.8983	20.1866	NA	NA	20.3073	20.0477	21.2781	21.2273	20.8886	21.0422	22.652	22.8338	21.862	NA	21.3804	21.2237	20.5688	20.6115	21.576	NA	21.898	21.709	22.1282	21.7499	21.9833	21.4661	23.6198	NA	22.2955	NA	22.2228	NA	21.5637	NA	22.8312	22.4416	21.6366	NA	20.8497	20.7206
CFAI_HUMAN	DASGITCGGIYIGGCWILTAAHCLR	3	18.33	-0.454	-0.65	0.52538	0.42	0.52538	NA	NA	NA	NA	NA	NA	NA	NA	NA	NA	19.161	NA	NA	NA	17.7831	17.3032	NA	NA	17.773	NA	17.8731	NA	NA	NA	NA	NA	20.6197	NA	NA	NA	18.7861	NA	NA	NA	NA	NA	18.2755	NA	17.4033	NA
CFAI_HUMAN	EANVACLDLGFQQGADTQR	3	20.12	-0.169	-0.36	0.72299	0.13	0.72299	NA	NA	20.2463	NA	NA	NA	NA	NA	19.0235	19.39	20.4754	20.4826	20.2273	19.967	NA	NA	NA	NA	NA	NA	20.4109	19.4957	NA	NA	19.6911	NA	21.5422	21.4267	20.2784	19.9585	NA	20.1642	19.7728	NA	NA	20.445	20.201	19.137	NA	NA
CFAI_HUMAN	EMECAGTYDGSIDACK	2	19.03	-0.418	-1.1	0.27717	1.21	0.27717	17.2424	17.782	19.726	19.8939	17.7079	17.6369	19.2769	18.6259	18.5338	18.6941	20.0941	19.8509	19.1211	19.0496	19.0225	17.6921	18.3998	18.5811	19.6381	19.4338	19.0106	18.9603	19.664	18.3579	19.0005	19.456	20.9039	20.9538	20.0716	19.7367	19.7286	19.6568	18.9913	18.0949	19.2691	19.9035	NA	17.9251	18.027	18.4775
CFAI_HUMAN	HGNTDSEGIVEVK	2	21.38	-0.334	-0.97	0.3378	0.94	0.3378	19.9765	20.0792	NA	NA	20.5814	20.3076	21.3497	21.5742	20.929	20.8401	21.9558	23.3407	21.694	22.0894	21.3113	21.1364	20.7037	20.7798	21.7861	21.7614	21.4194	21.5758	22.1824	21.9465	21.8091	21.6518	NA	22.0614	22.2044	22.2677	21.9122	22.4634	20.8073	20.655	NA	NA	20.9421	21.4598	20.1766	20.713
CFAI_HUMAN	IVIEYVDR	2	21.42	-0.818	-2.22	0.03225	4.93	0.03225	20.4136	NA	NA	NA	19.7405	19.8047	21.6306	20.6774	20.5275	21.1219	22.3794	22.7768	21.5603	21.8436	21.0534	20.4715	20.3471	20.7178	21.6868	NA	21.8061	21.6391	21.9537	NA	22.1458	21.8349	NA	23.2388	NA	NA	22.2225	22.109	21.5108	20.8417	22.4128	22.5205	21.4241	NA	21.0417	20.4533
CFAI_HUMAN	KDCELPR	2	17.11	-0.426	-1.1	0.2774	1.21	0.2774	15.6148	15.2052	18.137	18.1224	16.4991	15.5903	17.7467	16.781	16.6526	16.403	18.0029	18.4462	17.4311	17.3442	16.7645	16.2093	16.5016	16.6742	17.2474	16.6693	16.6703	16.7221	17.6038	16.8867	16.8258	16.3063	19.3024	18.4267	17.8936	17.7384	18.1272	17.9283	16.9948	16.6511	18.372	18.1468	17.8922	16.604	15.7771	15.6842
CFAI_HUMAN	KYTHLSCDK	2	16.96	-0.673	-1.75	0.08657	3.06	0.08657	15.027	15.0058	17.9319	18.1175	14.812	NA	17.4858	16.8527	16.3934	16.6042	18.0262	18.5781	16.9838	17.2326	16.1406	16.0876	15.9219	15.4456	16.9042	16.915	16.619	16.7732	17.4048	16.8891	16.7999	16.6242	19.8453	19.0699	17.6531	17.7281	17.8583	17.9474	16.8687	16.4646	18.0686	18.021	16.7189	16.8237	15.5706	15.3415
CFAI_HUMAN	LPYQCPK	2	19.87	-0.643	-2.05	0.04551	4.22	0.04551	18.0474	18.0598	20.3552	20.4525	19.0644	18.6702	19.7109	19.103	19.2856	19.2593	20.5545	21.0675	19.6749	20.0494	19.4809	19.3917	19.3146	19.3646	20.066	20.0951	20.0282	20.2629	20.5049	19.8354	19.9771	19.6709	21.5388	21.2269	20.5066	20.355	21.546	20.7057	19.746	19.5462	20.6081	20.6058	19.9872	19.3585	18.9261	18.9918
CFAI_HUMAN	PFISQYNV	2	19.23	-0.734	-2.39	0.02098	5.71	0.02098	17.8994	17.9111	19.4896	19.9909	18.0528	17.7918	18.7572	18.5268	18.3595	18.4246	20.1526	20.1423	19.2381	19.7237	18.8232	18.9653	18.1942	18.6931	19.2769	19.2535	19.5564	19.3472	20.1385	19.7014	19.8452	18.9973	21.0453	20.8884	19.9562	NA	20.0992	20.0796	19.3475	18.9531	20.1203	19.6253	19.1497	18.8431	18.2386	18.5276
CFAI_HUMAN	RAQLGDLPWQVAIK	3	19.83	-0.739	-2.18	0.03484	4.74	0.03484	19.1421	18.5568	NA	19.6984	18.9132	18.4591	20.1089	19.5264	19.1617	19.127	21.2533	21.1736	20.386	19.937	19.4434	18.9211	19.0753	18.7876	19.5101	19.3295	20.2006	20.2	20.5697	20.2602	20.1585	19.9972	22.2739	21.934	20.2841	19.9037	21.096	NA	19.925	19.6046	NA	NA	19.4556	19.6175	19.3243	18.7264
CFAI_HUMAN	SFPTYCQQK	2	19.35	-0.34	-1.08	0.28625	1.16	0.28625	18.3895	18.2966	19.1831	19.5719	19.0564	19.1197	19.5201	19.6907	17.9818	18.4777	19.3042	19.9536	18.5569	19.8996	18.5814	NA	19.5542	19.7276	19.8399	20.1873	19.1835	19.7856	20.4451	20.062	19.9491	NA	20.6815	20.2889	19.3984	19.3131	19.5205	20.0905	18.8031	18.4528	19.6594	19.4124	18.8386	18.7809	18.8535	19.0124
CFAI_HUMAN	SLECLHPGTK	2	20.57	0.465	0.98	0.33575	0.97	0.33575	NA	NA	21.7236	NA	NA	NA	20.3967	19.7762	NA	20.2816	21.553	NA	NA	NA	NA	NA	NA	NA	20.5297	NA	NA	NA	NA	20.2441	19.8973	19.9344	NA	NA	21.209	21.1548	21.1563	21.1723	NA	NA	NA	NA	20.5019	NA	NA	18.9847
CFAI_HUMAN	TMGYQDFADVVCYTQK	2	20.06	-0.659	-1.29	0.20766	1.65	0.20766	NA	18.5808	NA	NA	19.5678	19.0639	NA	19.0389	NA	NA	NA	20.3016	19.5018	NA	20.3652	NA	20.416	19.426	20.2843	19.161	19.6281	19.9127	21.3747	19.1508	21.1189	20.395	21.7175	22.1106	NA	20.2637	21.1362	21.0533	NA	NA	19.8978	NA	NA	19.0908	NA	18.9654
CFAI_HUMAN	VANYFDWISYHVGR	3	20.23	-0.932	-2.53	0.01496	6.38	0.01496	19.0393	18.3191	21.1711	21.1773	18.2142	17.8175	20.4451	19.9708	19.5437	19.5996	21.444	21.4954	20.4363	20.7591	19.7549	20.007	17.5414	NA	19.7107	19.646	20.5148	20.3444	20.4128	20.3447	20.6601	20.1149	22.1462	21.8731	21.3261	20.7259	21.1083	20.9643	20.2742	20.1249	21.5582	20.778	20.1026	20.3706	19.6402	19.3116
CFAI_HUMAN	VANYFDWISYHVGRPFISQYNV	3	19.54	-0.559	-1.11	0.27199	1.24	0.27199	17.5523	17.0933	20.6247	20.94	NA	NA	17.9672	18.8945	NA	19.0513	20.5936	21.6117	20.204	19.635	18.3158	19.2608	NA	NA	18.3765	18.4522	19.0787	18.7106	19.4501	18.9668	18.963	18.3968	22.3721	22.2861	20.6349	20.3703	20.2332	20.3335	NA	NA	20.0635	20.4011	19.1301	20.1773	18.0384	18.5694
CFAI_HUMAN	VFCQPWQR	2	20.91	-0.666	-2.23	0.03081	4.95	0.03081	19.507	19.4583	21.1317	21.3542	19.5488	19.2465	20.7494	20.6318	20.2888	20.0783	21.5649	22.0163	21.0689	21.277	20.7746	20.5442	19.8583	19.8575	21.1945	21.4182	21.2159	21.3941	21.0716	21.2073	21.2827	21.0253	22.6372	22.1191	21.7006	21.1194	22.1056	21.7177	20.9928	20.7159	21.8139	21.3764	20.502	21.057	19.9773	19.863
CFAI_HUMAN	VFSLQWGEVK	2	21.85	-0.695	-2.21	0.03189	4.89	0.03189	20.7275	20.4017	22.4121	22.3628	20.6552	20.144	21.9335	21.6676	20.9685	21.1709	22.7345	23.1261	22.0934	22.2978	21.4332	21.424	20.4721	20.4457	21.5824	21.923	22.1703	22.1338	22.5	22.0355	22.0428	21.9302	23.8328	23.4076	22.658	22.3243	22.8667	22.4057	21.7698	21.178	23.0323	22.5276	21.497	21.2101	21.2208	21.126
CFAI_HUMAN	VTYTSQEDLVEK	2	18.51	-0.488	-1.41	0.16589	1.98	0.16589	17.2577	17.2233	19.1467	19.4935	17.2845	17.439	18.4808	NA	17.652	18.1772	18.9702	NA	18.4463	18.8107	18.1001	17.7926	17.9613	17.8224	19.1797	19.0643	18.8558	18.7228	19.2752	18.0343	18.548	18.4821	18.9204	19.7069	18.9533	18.8764	18.5038	19.8298	18.7022	NA	19.5198	19.2483	18.9353	17.9479	17.6661	17.8897
CFAI_HUMAN	VTYTSQEDLVEKK	3	19.52	-0.177	-0.4	0.6896	0.16	0.6896	NA	17.6752	19.9865	20.4321	NA	NA	NA	19.1845	18.555	18.8074	NA	20.981	NA	19.8668	NA	18.7508	NA	NA	NA	19.5647	NA	19.0394	NA	19.3834	NA	NA	NA	NA	20.0972	20.1526	NA	20.3032	NA	19.1883	20.1606	20.5678	NA	NA	NA	18.2469
CFAI_HUMAN	YQIWTTVVDWIHPDLK	3	20.75	-0.775	-1.88	0.06683	3.52	0.06683	19.1534	18.5517	22.2575	22.0274	18.7265	18.3229	20.2265	20.0369	19.9981	20.0807	22.479	22.5909	21.0685	20.8758	20.314	20.0843	NA	NA	19.6523	19.7746	20.8026	20.6141	21.2319	20.484	20.6526	20.153	23.5229	23.089	21.5448	21.6922	21.9756	21.3597	20.4268	19.7689	21.8276	21.5458	21.2569	20.9901	19.6472	19.8224
CFAI_HUMAN	YTHLSCDK	2	15.79	-0.412	-0.96	0.34381	0.92	0.34381	NA	13.5777	16.852	NA	NA	NA	15.7345	15.1423	15.1574	15.067	16.575	17.7785	15.4559	16.1448	15.2048	NA	14.8217	14.6252	15.7432	15.8989	15.6105	15.7789	16.1528	15.6198	15.1765	15.1303	18.2744	17.637	16.4897	16.3652	16.5742	16.644	15.5214	14.9131	17.2011	16.6776	15.9958	15.735	13.4065	14.0133
CG063_HUMAN	SSEILWN(de)LLEK	2	NA	NA	NA	NA	NA	NA	NA	NA	NA	NA	NA	NA	NA	NA	NA	NA	NA	NA	NA	NA	NA	NA	NA	NA	NA	NA	NA	NA	NA	NA	NA	NA	NA	NA	NA	NA	NA	NA	NA	NA	NA	NA	NA	NA	NA	NA
CGRE1_HUMAN	GEAGGQAEAEGDAPGPR	2	17.67	0.211	0.54	0.58937	0.3	0.58937	16.0867	16.0533	19.5761	20.0696	16.9636	16.7721	18.3533	17.6549	17.9396	17.9512	18.0274	18.7226	18.0514	18.2698	17.6852	17.4474	17.2188	17.3201	17.7045	17.37	17.2114	17.7531	18.1198	17.0226	16.8719	NA	NA	17.7331	18.3566	18.3677	16.9342	17.3257	18.3324	17.587	19.2576	18.822	18.2056	17.3485	15.682	15.3892
CGRE1_HUMAN	HVEPGEPLAPSPQEPQAVGR	3	19.29	0.033	0.08	0.94035	0.01	0.94035	18.3725	18.2028	21.1636	21.7402	17.5081	NA	19.7343	18.6928	19.7873	NA	19.3418	20.7976	19.4943	20.2923	18.8523	18.6137	18.3336	18.7087	19.3137	18.7614	NA	NA	NA	17.9698	19.2203	18.8479	19.427	NA	19.8655	20.1989	18.3227	18.8953	19.6105	19.3737	20.4725	20.6688	19.6048	NA	18.3395	18.1839
CGRE1_HUMAN	QETQEAPGPR	2	14.7	-0.333	-0.58	0.56731	0.34	0.56731	NA	NA	16.5321	16.4878	13.3048	NA	13.9107	NA	NA	14.5595	NA	NA	14.8011	NA	14.7123	NA	12.9257	NA	NA	NA	NA	NA	14.3104	NA	NA	NA	NA	14.1875	NA	14.3757	NA	NA	14.1969	NA	16.7859	NA	15.2408	14.1174	NA	NA
CGRE1_HUMAN	RESLDPVQEPGGQAEADGDVPGPR	3	19.47	-0.033	-0.1	0.92463	0.01	0.92463	18.4751	18.0102	20.7786	21.3887	18.2405	17.9543	20.0754	19.4744	19.52	20.242	20.0482	20.4812	19.7045	20.264	19.1537	18.7235	18.5743	18.9463	19.3496	18.9993	19.3537	19.4311	19.4985	18.7876	18.6401	18.9748	19.3195	19.6645	20.1257	20.203	19.3273	18.953	20.2239	19.9498	20.9132	20.6375	19.4528	19.476	NA	17.9144
CGRE1_HUMAN	TEVQLEHLSR	2	16.97	NA	NA	NA	NA	NA	NA	17.2297	NA	NA	16.7137	NA	NA	NA	NA	NA	NA	NA	NA	NA	NA	NA	NA	NA	NA	NA	NA	NA	NA	NA	NA	NA	NA	NA	NA	NA	NA	NA	NA	NA	NA	NA	NA	NA	NA	NA
CGRE1_HUMAN	VLETQDLN(de)GDGLMTPAELINFPGVALR	3	NA	NA	NA	NA	NA	NA	NA	NA	NA	NA	NA	NA	NA	NA	NA	NA	NA	NA	NA	NA	NA	NA	NA	NA	NA	NA	NA	NA	NA	NA	NA	NA	NA	NA	NA	NA	NA	NA	NA	NA	NA	NA	NA	NA	NA	NA
CH3L1_HUMAN	DKQHFTTLIK	2	18.1	-1.598	-2.22	0.03848	4.92	0.03848	16.8524	NA	NA	NA	NA	16.5288	NA	NA	16.9811	18.6042	NA	NA	18.1137	18.395	NA	NA	NA	NA	17.7535	17.4445	NA	NA	NA	NA	NA	NA	19.4656	NA	NA	NA	NA	NA	NA	18.1033	19.9553	19.0039	NA	NA	NA	NA
CH3L1_HUMAN	EAGTLAYYEICDFLR	3	21.51	-0.24	-0.54	0.59518	0.29	0.59518	NA	21.6876	22.5524	22.9747	19.9025	19.9806	20.728	NA	21.124	22.0862	22.5982	22.65	21.3476	21.1469	20.3435	21.1101	21.0265	20.0278	NA	NA	21.7992	22.3329	20.9613	NA	NA	NA	21.709	21.8601	22.0551	22.6096	19.9349	21.554	22.9462	22.6204	22.0723	22.0086	21.459	21.6653	19.4991	NA
CH3L1_HUMAN	EGDGSCFPDALDR	2	21.82	-0.089	-0.3	0.76734	0.09	0.76734	21.394	21.6848	22.8594	23.2674	21.1154	21.4456	21.566	20.8663	22.1392	22.3143	22.3225	22.834	21.8919	21.9802	21.6524	20.9235	21.3136	21.7906	21.0613	21.1712	22.1717	21.9558	21.8005	21.5362	21.2477	21.0596	22.3636	22.2086	22.9259	22.7335	21.7908	21.9161	22.717	22.5556	22.1843	22.1794	22.069	21.6228	20.167	20.1644
CH3L1_HUMAN	FPLTNAIK	2	22.03	-0.395	-1.22	0.22907	1.48	0.22907	21.5778	21.3165	23.5689	23.675	20.9936	20.9544	21.2079	21.0302	21.9367	22.2556	22.9389	23.5111	21.8569	21.9071	21.2803	20.8784	21.3771	21.6351	21.2661	21.3983	22.356	22.3795	21.6583	21.1411	21.9942	21.6465	23.0756	23.0461	23.4215	23.4294	21.9242	22.0479	23.1697	22.5167	22.7171	22.6296	22.2932	22.3173	20.4404	20.2713
CH3L1_HUMAN	FSNTDYAVGYMLR	2	21.51	-0.341	-1.17	0.24798	1.37	0.24798	21.3849	20.8191	22.3555	22.3097	20.6499	20.301	20.9038	20.7975	21.4291	21.6553	22.326	22.8411	21.5025	21.104	21.3452	20.8297	20.9985	20.9895	21.0852	21.1747	22.066	22.0711	21.5534	21.288	21.5569	21.4789	22.2233	22.0249	22.5848	22.6052	21.3891	21.2709	22.5507	21.8497	22.2195	21.5038	21.5392	21.2632	20.5535	20.0391
CH3L1_HUMAN	GNQWVGYDDQESVK	2	21.87	-0.178	-0.61	0.54481	0.37	0.54481	21.2529	21.3961	23.2378	23.3236	21.0978	20.8001	21.7675	21.7443	21.4117	21.7462	22.7892	23.0797	21.405	22.2025	21.5571	21.1538	21.3759	NA	21.3398	21.3503	22.1874	22.2064	21.8327	21.5209	21.6802	21.3623	22.905	22.3582	22.5417	22.3329	21.8074	21.9251	22.6229	22.2102	22.3833	22.1058	22.1309	21.6044	20.7279	20.5979
CH3L1_HUMAN	GQEDASPDRFSNTDYAVGYMLR	3	19.86	-0.497	-1.46	0.15035	2.14	0.15035	19.6999	19.2835	21.2448	21.9155	18.2774	18.14	19.154	19.3049	19.8739	19.6876	20.9303	21.1705	20.0701	19.7663	19.0355	18.8225	18.8234	18.8467	19.2123	19.0511	20.4441	20.0292	19.8331	19.1831	19.9314	20.0564	21.2035	20.9253	21.1183	20.95	19.5954	19.8663	20.4642	20.3333	21.2655	20.832	19.8513	19.8031	18.4871	18.0806
CH3L1_HUMAN	GTTGHHSPLFR	2	20.1	-0.402	-0.92	0.36067	0.85	0.36067	19.6823	18.6303	22.1341	22.4088	18.5505	18.591	20.721	19.5596	19.8038	20.3486	20.225	21.7018	20.0574	19.8484	19.1803	19.2684	19.277	18.8977	19.9171	19.0835	20.3654	20.0496	20.1303	19.2257	20.4568	19.6605	20.1784	20.961	21.9883	21.7778	19.5327	20.0415	21.1386	21.3835	21.1888	21.4319	19.7878	19.6628	18.5136	18.4549
CH3L1_HUMAN	ILGQQVPYATK	2	22.34	-0.31	-1.18	0.24388	1.39	0.24388	21.9916	21.7783	23.2066	23.2055	21.421	21.4977	21.9557	21.8232	22.1316	22.4984	22.6138	23.3006	22.0305	22.489	21.6299	21.4787	22.3065	22.5977	21.638	22.0257	22.6643	22.8644	22.2018	22.063	22.6098	22.3497	22.9225	22.4677	23.3176	23.1884	22.8272	22.3992	22.8134	22.6265	22.5278	22.3796	22.725	22.3452	21.1566	21.3662
CH3L1_HUMAN	ISQHLDFISIMTYDFHGAWR	3	18.36	-0.168	-0.35	0.72984	0.12	0.72984	18.0586	17.3467	20.4985	20.1472	17.464	17.6384	17.9537	17.4365	18.6583	18.9511	19.4799	19.3736	18.8478	18.8624	18.912	17.5739	16.2405	16.6657	NA	17.5699	18.5654	18.133	18.7696	NA	18.1182	NA	NA	NA	19.6126	19.1968	18.3735	NA	19.0514	17.8231	NA	NA	20.1089	18.3364	16.7591	16.8845
CH3L1_HUMAN	LVCYYTSWSQYR	2	19.88	-0.566	-1.2	0.23952	1.44	0.23952	NA	NA	20.2941	20.0356	NA	NA	NA	NA	NA	NA	19.9136	20.4591	19.2905	19.7925	NA	18.8413	NA	NA	NA	18.4105	19.7851	19.6998	NA	NA	19.9884	19.6767	NA	NA	21.4332	20.8189	NA	NA	19.8086	20.2888	21.37	21.0271	19.8385	20.0818	18.5592	18.0217
CH3L1_HUMAN	LVMGIPTFGR	2	22.81	-0.335	-1.1	0.27711	1.21	0.27711	22.5609	22.0359	24.2911	24.2633	21.7899	21.5317	22.4965	22.0482	22.5178	22.9234	23.9068	24.0737	22.7746	22.9542	22.2151	22.0596	22.1761	22.1484	22.012	22.074	23.427	23.2725	22.5161	22.264	22.9352	22.7028	23.5681	23.2358	23.9076	23.8398	22.6148	22.621	23.9468	23.3659	23.6614	23.3445	23.0066	22.7725	21.2974	21.2459
CH3L1_HUMAN	QHFTTLIK	2	20.54	-0.591	-1.36	0.18158	1.85	0.18158	20.558	20.0672	NA	NA	19.8493	19.3142	20.5106	19.239	19.8108	20.5273	21.4167	NA	20.6713	21.1346	20.4462	20.6425	20.3546	19.6767	20.3435	19.9291	21.7274	20.9487	21.1484	19.5147	21.2276	NA	NA	NA	21.9995	21.2879	21.0061	NA	21.2962	21.3458	NA	NA	21.221	21.3714	19.22	19.0539
CH3L1_HUMAN	QLAGAMVWALDLDDFQGSFCGQDLR	3	17.74	NA	NA	NA	NA	NA	NA	NA	NA	NA	NA	NA	NA	NA	NA	NA	NA	NA	NA	NA	NA	NA	NA	NA	NA	NA	NA	NA	NA	NA	NA	NA	NA	NA	NA	NA	NA	NA	NA	NA	NA	NA	17.744	NA	NA	NA
CH3L1_HUMAN	QLLLSAALSAGK	2	21.05	-0.301	-0.81	0.4198	0.66	0.4198	21.0053	20.3042	22.5146	22.4765	20.3262	19.9493	20.8331	20.0258	21.2489	21.116	22.3579	22.0434	20.9508	21.1554	20.701	20.2134	19.8195	19.8617	20.7303	20.3751	21.4594	21.3492	21.2589	20.3685	20.8969	20.3721	21.9536	21.7057	22.5415	22.0124	21.4385	20.6009	22.2398	21.7059	21.6069	21.1932	21.4736	20.6731	20.1189	19.0603
CH3L1_HUMAN	SFTLASSETGVGAPISGPGIPGR	2	23.63	-0.307	-0.96	0.3415	0.92	0.3415	23.0207	22.7892	25.1051	25.5109	22.5411	22.6309	23.1068	22.8152	23.4734	24.0272	24.7438	25.1309	23.5552	23.6602	22.6919	22.9482	22.9832	22.9925	22.8754	23.0236	24.0163	23.8586	23.168	22.9205	23.5234	23.4519	24.4023	24.3646	24.8167	24.8041	23.6519	23.4979	24.5795	24.3263	24.6332	24.497	23.8926	23.7404	21.9158	21.6944
CH3L1_HUMAN	THGFDGLDLAWLYPGR	2	22.51	-0.944	-1.07	0.28864	1.15	0.28864	22.0982	21.7564	24.6944	24.6661	21.2869	17.3166	22.0674	21.8311	22.9525	23.2639	24.2274	24.2177	23.272	23.1463	22.2205	22.2274	18.9321	NA	21.8912	17.6392	23.4845	22.3048	22.4888	18.2648	22.5592	22.4241	24.1635	23.9223	23.8534	23.7994	23.1175	22.616	23.9606	23.7657	24.4833	23.8573	23.5373	23.2041	21.1284	21.1846
CH3L1_HUMAN	TLLSVGGWNFGSQR	2	22.8	-0.473	-1.48	0.14664	2.18	0.14664	22.2074	22.2556	23.7565	24.3338	21.801	21.6619	22.0008	22.1728	22.7866	23.1621	24.0628	24.2598	22.6569	23.1233	22.0292	22.5771	21.7123	21.0992	21.8182	21.8705	22.9968	22.9151	22.3665	22.0333	22.9189	22.7679	23.6321	23.7818	23.9478	24.0934	22.7729	22.7209	23.7415	23.7362	23.5699	23.8886	22.977	23.0228	21.3195	21.6084
CH3L1_HUMAN	VTIDSSYDIAK	2	21.29	-0.252	-0.71	0.48012	0.51	0.48012	20.9298	21.0085	22.237	22.9196	20.6656	20.719	21.2709	20.3316	21.278	21.2897	22.0686	22.6968	20.4135	20.9392	20.7851	20.0643	20.9083	20.8141	21.2903	20.6303	21.5203	21.5337	21.6536	20.8353	21.0964	20.9509	22.5333	22.254	22.0951	21.771	20.7794	21.0156	22.2292	21.6331	22.2984	21.7689	21.8427	20.6311	19.8625	19.9876
CHAD_HUMAN	AGAFDDLTELTYLYLDHNK	3	18.42	-0.454	-1.1	0.27672	1.22	0.27672	17.509	17.5544	20.156	20.1189	16.6059	17.0491	18.713	18.1634	NA	NA	19.1939	19.7124	18.7385	18.7305	18.6453	18.7085	15.5922	NA	18.1346	17.795	NA	NA	18.8208	18.4297	18.5602	18.2839	18.8292	19.571	18.7497	18.6834	18.6071	17.9001	18.9404	NA	20.1434	NA	18.2256	18.0533	17.3203	17.5527
CHD8_HUMAN	KN(de)NKAELN(de)CLGM(ox)EPVQTANSR	3	NA	NA	NA	NA	NA	NA	NA	NA	NA	NA	NA	NA	NA	NA	NA	NA	NA	NA	NA	NA	NA	NA	NA	NA	NA	NA	NA	NA	NA	NA	NA	NA	NA	NA	NA	NA	NA	NA	NA	NA	NA	NA	NA	NA	NA	NA
CHD8_HUMAN	QLVLQPVK	2	20.37	-0.783	-1.62	0.11915	2.63	0.11915	19.5449	NA	NA	NA	19.7383	19.5399	NA	NA	NA	NA	NA	NA	20.9651	NA	NA	NA	19.7956	20.1472	20.1375	NA	20.9413	20.5322	21.2774	20.6687	20.5555	19.9844	NA	NA	21.3734	NA	NA	NA	NA	NA	NA	NA	NA	NA	NA	NA
CHIO_HUMAN	PMVVDICIR	2	21.31	0.038	0.06	0.94948	0	0.94948	NA	NA	22.5539	NA	NA	NA	20.7349	NA	20.4235	21.1215	NA	22.0332	21.2425	NA	20.9535	NA	NA	NA	NA	NA	NA	NA	NA	NA	NA	NA	NA	NA	20.9198	20.9483	NA	NA	20.786	20.1988	22.7641	22.382	NA	NA	NA	NA
CHL1_HUMAN	ACTSQGCGKPITEESSTLGEGSK	2	21.02	0.02	0.05	0.96154	0	0.96154	19.9174	19.6164	23.1321	23.4617	19.9477	19.912	21.9824	20.63	21.4058	22.0042	21.4894	21.922	20.7982	21.1165	21.0418	19.9786	21.0057	21.1795	20.0788	20.0545	20.7234	20.7182	21.0519	20.1151	20.2117	20.1478	21.4299	21.5127	21.6817	21.786	20.3798	20.7351	21.67	21.599	23.0129	23.1847	21.405	20.4649	19.3304	19.1181
CHL1_HUMAN	CTASNFLGTATHDFHVIVEEPPR	3	20.46	-0.406	-0.74	0.4668	0.54	0.4668	20.0183	19.1849	22.0123	23.2783	19.1357	19.4092	20.6594	20.1374	NA	20.8909	NA	NA	NA	NA	NA	20.2293	19.2017	18.9365	20.5061	19.9251	21.1778	20.3375	20.3186	19.5856	20.8733	20.1694	NA	21.1235	NA	NA	NA	NA	21.8678	20.8567	21.4694	23.0865	NA	20.5569	18.6489	19.3329
[truncated: 3,526 more rows]
