# Supplementary material for: Analysis of the Cerebrospinal Fluid Proteome in Alzheimer's Disease
Source: PLoS One. 2016 Mar 7;11(3):e0150672. doi: 10.1371/journal.pone.0150672 (PMC4780771; doi:10.1371/journal.pone.0150672)
Supplement: S10 DataFile — (XLSX) [file pone.0150672.s010.xlsx]

## Sheet: OpenMS_median_normalized_data_q
S10 DataFile. OpenMS median normalized data quantification data.
Protein (Uniprot ID)	Peptide	Charge	A	Coef	t	p.value	F	F.p.value	AD1_1	AD1_2	AD2_1	AD2_2	AD3_1	AD3_2	AD4_1	AD4_2	AD5_1	AD5_2	AD6_1	AD6_2	AD7_1	AD7_2	AD8_1	AD8_2	AD9_1	AD9_2	AD10_1	AD10_2	C1_1	C1_2	C2_1	C2_2	C3_1	C3_2	C4_1	C4_2	C5_1	C5_2	C6_1	C6_2	C7_1	C7_2	C8_1	C8_2	C9_1	C9_2	C10_1	C10_2
1433B_HUMAN	DSTLIMQLLR	2	-0.18	-0.008	-0.04	0.96472	0	0.96472	-1.02403	-0.866549	0.314728	0.576984	-0.385687	-0.676409	-0.526015	-0.574452	0.204839	0.217792	0.298347	0.238134	-0.315831	-0.952208	0.125191	0.135018	0.155812	-0.493683	0.164081	-0.0513677	-0.0225139	NA	-0.109934	-0.169556	-0.117793	NA	NA	NA	0.0541024	-0.027108	-0.539902	-0.721728	0.211083	-0.102211	0.00558945	NA	-0.518628	-0.584447	-0.0858009	0.0112845
1433B_HUMAN	NLLSVAYK	2	-0.03	0.22	0.98	0.33527	0.97	0.33527	-0.690915	NA	0.150134	NA	NA	0.0394455	-0.742075	NA	0.351606	0.0728857	-0.0731665	NA	NA	NA	0.225439	0.161204	0.7184	0.717678	0.0121021	0.274017	-0.12142	-0.359799	NA	0.0832351	0.0209377	-0.311604	NA	NA	0.19424	-0.0473954	NA	NA	NA	NA	-0.326151	-0.236143	NA	-0.762237	NA	NA
1433E_HUMAN	LIC(Carbamidomethyl)C(Carbamidomethyl)DILDVLDK	2	-1.18	0.558	1.76	0.09475	3.08	0.09475	NA	NA	-0.646347	-0.533062	NA	NA	NA	-1.61415	-0.48012	-1.16542	-0.314652	-1.03184	NA	NA	NA	-1.71858	NA	-0.789158	-1.00612	-1.1719	-1.45719	NA	NA	NA	-1.34216	NA	NA	NA	NA	-2.04181	NA	NA	NA	-1.21243	-0.956965	-1.40779	NA	NA	-2.31092	NA
1433Z_HUMAN	DIC(Carbamidomethyl)NDVLSLLEK	2	-0.95	-0.041	-0.18	0.85984	0.03	0.85984	-1.80626	-1.63595	-0.181604	NA	-1.72216	-1.29211	NA	-1.08489	NA	NA	NA	-0.117799	-0.78871	-0.809882	-0.413499	-0.428786	NA	-1.73643	-0.840963	NA	-1.32073	-0.995475	-0.69482	-1.03466	NA	-0.64525	NA	NA	-0.365162	-0.546907	NA	-1.14066	-0.631798	-0.646428	NA	NA	-1.54385	-1.14809	-1.02004	-0.929423
1433Z_HUMAN	TAFDEAIAELDTLSEESYK	3	-1.14	0.342	1.12	0.2707	1.26	0.2707	-2.46885	NA	-0.444096	-0.243014	NA	NA	-1.56148	-1.30895	-0.652302	-0.677333	0.493599	-0.656074	-1.38771	NA	-0.76066	-0.552324	-1.79875	NA	-0.758967	-1.18644	-0.964869	-1.76997	-2.01624	-1.8352	NA	NA	NA	NA	-1.10661	NA	-1.44961	-1.57035	-1.16071	-1.19674	NA	-1.31975	NA	-1.91246	-1.05956	-0.713513
1433Z_HUMAN	SVTEQGAELSNEER	2	-2.54	0.244	0.6	0.56519	0.35	0.56519	NA	NA	NA	NA	NA	NA	NA	NA	-2.02203	-2.26521	NA	-2.47799	NA	-2.77038	NA	NA	NA	NA	NA	NA	NA	NA	NA	-1.95012	NA	-2.91092	NA	NA	NA	NA	-2.87578	NA	NA	NA	NA	NA	NA	NA	NA	-3.03893
1433Z_HUMAN	FLIPNASQAESK	2	-1.35	NA	NA	NA	NA	NA	NA	NA	NA	NA	NA	NA	NA	NA	NA	NA	NA	NA	NA	NA	-1.3526	NA	NA	NA	NA	NA	NA	NA	NA	NA	NA	NA	NA	NA	NA	NA	NA	NA	NA	NA	NA	NA	NA	NA	NA	NA
41_HUMAN	SMTPAQADLEFLENAKK	2	2.3	-0.014	-0.09	0.92843	0.01	0.92843	2.32878	2.54432	2.63315	2.9948	2.29355	2.1115	2.12155	2.23067	2.15995	2.08521	2.07041	2.37054	2.01061	2.15823	2.33889	2.1456	2.23581	1.98264	2.41224	2.25977	NA	2.12892	2.28549	2.18489	2.44131	2.47309	1.94739	2.27075	2.39622	2.36066	NA	1.72287	2.46887	2.72718	2.56002	2.47116	2.04293	2.48855	2.16037	2.59974
4F2_HUMAN	GQSEDPGSLLSLFR	2	-1.42	-0.095	-0.45	0.65654	0.2	0.65654	NA	NA	NA	-1.621	-1.25983	NA	-1.56105	NA	NA	NA	NA	NA	NA	NA	NA	-1.26802	NA	-1.72836	-1.64155	-1.18656	NA	-1.25644	-1.77148	-1.49917	-1.60288	-1.68251	NA	NA	-1.04617	NA	NA	NA	-1.12954	-1.04004	-1.55337	NA	-1.37816	-1.41985	NA	NA
4F2_HUMAN	IGDLQAFQGHGAGNLAGLK	3	-2.17	-0.328	-0.88	0.39971	0.78	0.39971	NA	NA	NA	NA	NA	NA	NA	NA	-2.62925	NA	NA	-2.33265	-2.19396	NA	NA	NA	NA	NA	-2.16748	NA	-1.39839	NA	NA	NA	NA	NA	NA	NA	-1.8143	NA	NA	-2.58309	NA	NA	NA	NA	NA	-2.21377	NA	NA
5HT2C_HUMAN	VFVN(Deamidated)NTTC(Carbamidomethyl)VLND	2	-2.68	-0.157	-0.37	0.71912	0.13	0.71912	NA	-3.52694	-2.60684	NA	NA	NA	-2.42942	-2.69902	-2.2688	NA	NA	NA	NA	NA	-3.1686	NA	-3.20789	-1.87307	NA	NA	NA	NA	NA	-2.60624	NA	NA	NA	NA	NA	NA	NA	NA	-2.52667	NA	-2.60557	-2.69071	-2.66142	NA	NA	NA
5HT2C_HUMAN	VFVNN(Deamidated)TTC(Carbamidomethyl)VLND	2	-2.29	NA	NA	NA	NA	NA	NA	NA	NA	NA	NA	NA	NA	NA	NA	NA	NA	NA	NA	NA	NA	NA	NA	NA	NA	-2.28968	NA	NA	NA	NA	NA	NA	NA	NA	NA	NA	NA	NA	NA	NA	NA	NA	NA	NA	NA	NA
5HT7R_HUMAN	KLSAAGM(Oxidation)HEALK	2	-2.31	0.31	0.79	0.44861	0.62	0.44861	NA	NA	NA	-2.05036	NA	NA	NA	-2.08107	NA	NA	NA	NA	NA	NA	NA	NA	NA	NA	NA	NA	NA	NA	NA	NA	-2.66687	-2.79257	NA	-2.22882	-2.12718	-2.13311	NA	NA	NA	NA	NA	-2.3984	NA	NA	NA	NA
5NTD_HUMAN	(Ammonia-loss)C(Carbamidomethyl)VN(Deamidated)ASRC(Carbamidomethyl)MGGVARLFTK	3	-0.12	-0.019	-0.05	0.95833	0	0.95833	0.178571	-0.0712151	NA	NA	-0.804947	-1.12611	0.00919694	0.603228	NA	0.214161	NA	-2.9195	-0.258458	-0.231655	-0.109415	0.542478	0.854701	0.570356	0.376571	0.601596	0.381254	0.153808	-0.88071	NA	0.0793548	NA	NA	NA	NA	NA	-0.777539	-0.644523	NA	0.181476	NA	NA	NA	-0.452653	0.238882	0.0946274
7B2_HUMAN	KSVPHFSDEDKDPE	3	0.78	0.433	2.59	0.0133	6.69	0.0133	0.529647	0.389179	0.705743	0.923083	1.11395	0.940383	1.50311	1.32086	1.29092	1.02107	0.394772	0.816527	0.858237	0.931499	1.155	0.766363	1.68707	1.61395	0.886917	1.09446	0.436411	0.706912	0.731372	0.843592	0.688526	0.652874	0.0954186	0.213329	0.60139	0.634438	0.174277	0.375496	0.83096	1.00477	1.00549	1.0157	1.11956	0.644673	-0.199876	-0.288422
7B2_HUMAN	KSVPHFSDEDKDPE	2	-1.18	0.14	0.64	0.52723	0.41	0.52723	-1.32206	-1.6358	-0.502359	-1.02169	-1.64109	-2.09003	-0.66	-0.614683	-1.22513	-1.30046	-1.35538	-1.23601	-0.755172	-1.16504	-1.48001	-0.820385	-0.553046	-1.21639	-0.978747	-1.22913	-1.06933	-1.17061	NA	-1.50996	-0.792271	-0.745344	-1.60035	NA	-1.00257	-1.17518	-1.47276	-2.0796	-1.07029	-1.15701	-0.579855	-0.81562	-1.56865	-0.884351	NA	-2.05765
7B2_HUMAN	SVPHFSDEDKDPE	3	3.22	0.456	2.33	0.02478	5.43	0.02478	2.57017	3.0063	3.2023	3.59657	3.49793	3.52149	3.66883	3.49285	3.63786	3.65422	2.85418	3.06376	3.14303	3.46041	3.56509	3.30189	4.07857	4.28886	3.44981	3.8336	3.03044	3.15525	3.12387	3.07379	3.01817	3.16874	1.74661	2.21987	3.15211	3.29527	2.43985	2.84852	3.35656	3.59071	3.34752	3.46905	3.69291	3.05788	2.45805	2.51327
7B2_HUMAN	SVPHFSDEDKDPE	2	2.97	0.279	1.83	0.07529	3.36	0.07529	2.72139	2.84364	NA	3.24573	2.95608	2.61503	3.2563	NA	3.2072	3.28945	2.71408	2.83706	3.16419	3.16471	2.9619	3.20316	3.69029	3.37302	NA	3.29356	3.01552	3.09741	NA	2.5477	2.93949	2.94559	NA	NA	3.05022	3.0643	2.60203	2.44031	3.09436	3.21589	3.07031	3.1166	2.58105	2.98168	2.25241	2.34259
7B2_HUMAN	SVNPYLQGQR	2	4.31	0.385	2.28	0.02776	5.2	0.02776	3.83354	4.13184	4.29744	4.49527	4.77935	4.63018	4.52987	4.53436	4.40561	4.44373	4.05587	4.12312	4.19542	4.54437	4.43423	4.52473	5.32409	5.35572	4.55136	4.8205	4.26108	4.32637	4.24737	4.22929	4.29791	4.46269	2.98672	2.93385	4.32033	4.35023	3.64757	3.84873	4.51322	4.55996	4.44641	4.48883	4.59994	4.34601	3.67161	3.77147
7B2_HUMAN	DFSEDQGYPDPPNPC(Carbamidomethyl)PVGK	2	1	0.471	2.32	0.02552	5.38	0.02552	1.08556	1.24083	1.58123	1.70696	1.03336	0.632251	1.10617	1.23514	1.55889	1.11793	0.255169	1.08514	1.07927	1.25002	0.666127	1.02684	1.82884	1.92531	1.37438	1.34158	0.705471	1.02734	0.846324	0.635608	0.976041	0.511725	-0.263607	NA	0.614252	0.943984	0.435198	-0.0946776	1.16517	1.34725	1.19219	1.12696	0.992415	1.10665	0.798938	0.672213
7B2_HUMAN	TADDGC(Carbamidomethyl)LENTPDTAEFSR	2	0.53	0.33	1.71	0.09508	2.93	0.09508	NA	0.309387	1.14548	1.29881	0.403145	0.198528	0.380187	0.579238	0.960433	0.97744	-0.108626	0.476138	0.486985	0.519187	0.453576	0.664568	1.4857	1.20614	0.558831	0.708019	0.252873	0.701894	-0.196735	0.169469	0.0831328	0.190752	NA	-0.633977	0.614272	0.583212	NA	-0.112911	0.731345	0.912587	0.879893	1.07254	0.68527	0.794996	-0.0453401	0.22174
7B2_HUMAN	TADDGC(Carbamidomethyl)LENTPDTAEFSR	3	-1.74	0.81	1.63	0.12789	2.66	0.12789	NA	NA	NA	-0.883548	NA	-1.78632	NA	NA	-1.05255	NA	NA	NA	NA	-1.72837	NA	NA	NA	-0.260273	NA	-2.14856	NA	NA	NA	NA	-2.54973	NA	NA	NA	-2.48366	-3.33057	NA	NA	NA	NA	-1.73248	NA	-1.18112	NA	NA	NA
7B2_HUMAN	VSEADIQR	2	-1.26	0.4	1.77	0.08567	3.13	0.08567	-1.59262	-1.8355	-1.2811	-1.13973	-0.824234	-1.0682	-1.72038	-1.67685	-0.54088	-1.17917	NA	NA	-1.40126	-1.15207	-0.672883	-0.799155	-0.110715	0.201566	-1.44746	-0.907113	-1.84365	-1.26	-1.94421	-1.68662	-1.80643	-1.58067	NA	NA	-1.38708	-1.39647	NA	-1.40016	-1.06416	-0.829741	-1.31598	-1.14554	NA	-1.12225	-2.24862	-1.68948
7B2_HUMAN	EFQLHQHLFDPEHDYPGLGK	3	-1.03	0.388	0.94	0.35874	0.88	0.35874	-1.26072	-0.893008	0.386699	0.159522	NA	NA	-1.27932	NA	-0.763627	-0.794891	NA	-1.18055	-1.25176	-1.51711	NA	-0.779261	NA	NA	NA	NA	NA	-1.02296	NA	NA	NA	NA	NA	-2.43724	-0.862175	NA	NA	-2.57803	-0.474295	NA	-0.364086	-0.304987	NA	-0.533321	-2.68163	-1.13265
7B2_HUMAN	LLHGVMEQLGIARPR	3	-1.15	0.003	0.01	0.99374	0	0.99374	NA	-1.4819	NA	-0.782315	NA	NA	NA	NA	-1.30332	-1.25358	NA	NA	NA	NA	NA	NA	NA	NA	NA	NA	-1.68337	NA	NA	NA	NA	NA	NA	NA	NA	-1.28971	NA	NA	-1.10412	NA	-0.784688	-0.690869	NA	NA	NA	NA
A1AG1_HUMAN	NWGLSVYADKPETTK	3	5.86	-0.791	-4	0.00025	16.01	0.00025	5.37666	5.26662	4.53856	4.6753	5.0209	4.84322	5.6152	5.62558	4.73406	4.91119	5.91364	5.86262	6.14013	6.15379	5.53785	5.54776	5.83626	5.67645	5.94108	6.1217	5.73034	5.81126	5.88358	6.07861	6.00519	6.02937	7.29383	7.14504	7.02205	6.95071	6.88507	6.78025	5.10056	5.25691	6.35101	6.31878	6.43691	6.17083	5.87674	6.03714
A1AG1_HUMAN	NWGLSVYADKPETTK	2	4.27	-1.002	-3.95	0.00029	15.62	0.00029	3.99562	3.7594	3.31655	3.28544	2.88538	2.42525	4.05035	3.95205	2.76643	3.03309	4.51703	4.6442	4.80113	4.71639	3.74817	3.91156	3.65547	3.25166	4.49191	4.22297	4.13523	4.18529	3.89839	4.02684	4.57837	4.42211	6.31925	5.81331	5.68789	5.62288	5.56689	5.21057	3.56609	3.62368	5.0974	5.115	4.78699	4.82986	4.45139	4.53255
A1AG1_HUMAN	WFYIASAFR	2	4.99	-1.26	-3.98	0.00027	15.83	0.00027	4.14549	4.17751	4.29974	4.18182	3.95412	3.59046	4.54193	4.67882	3.95339	4.04931	5.40072	5.39668	5.67607	5.68045	4.98401	5.47134	2.4909	1.38485	4.46127	4.60637	5.15388	4.83277	5.02978	5.05138	5.42672	5.118	6.93903	7.00568	6.4526	6.61365	6.00373	6.08083	4.66013	4.83889	6.12208	5.80997	5.50013	5.90272	4.72452	5.049
A1AG1_HUMAN	SDVVYTDWK	2	5.93	-0.973	-3.56	0.00094	12.69	0.00094	5.37327	5.19046	3.19809	3.39727	5.2618	4.98797	5.6318	5.70838	4.69525	4.53606	5.68472	5.86931	6.21826	6.26875	5.74759	6.52821	6.21028	6.07988	6.05449	6.20352	5.85435	5.93998	6.09096	6.22125	6.23844	6.21273	7.08434	7.11012	7.85927	7.83581	6.88799	6.87843	5.30124	5.41435	6.36834	6.29559	6.59392	6.25529	5.91607	5.94583
A1AG1_HUMAN	EQLGEFYEALDC(Carbamidomethyl)LR	3	4.73	-0.848	-3.46	0.00125	12	0.00125	3.85545	4.68063	3.16811	3.58648	4.15968	4.35029	4.43342	4.4013	3.37688	3.70598	4.88579	4.71204	4.85364	5.12833	4.36632	4.61229	4.58817	3.94142	4.65376	4.56625	4.62887	4.45667	4.79708	4.71301	5.27177	5.04375	5.54867	5.86551	5.79021	5.57426	5.40309	5.73411	4.6886	4.86419	5.5528	5.13832	5.15823	5.50645	4.00523	5.24325
A1AG1_HUMAN	EQLGEFYEALDC(Carbamidomethyl)LR	2	6.61	-1.029	-4.57	4e-05	20.93	4e-05	6.11382	5.97219	5.47089	5.48899	5.68856	5.58771	6.02688	6.28919	5.40306	5.31659	6.60903	6.77621	7.10641	7.00496	6.16742	6.27614	5.85172	5.57045	6.56009	6.56244	6.54997	6.56267	6.38158	6.60907	7.08599	7.00403	7.98213	8.28232	7.77249	7.69796	8.07477	7.56826	6.11116	6.17518	7.90025	7.2029	7.09064	7.16193	6.47465	6.7409
A1AG1_HUMAN	YVGGQEHFAHLLILR	3	5.41	-1.125	-4.32	9e-05	18.67	9e-05	4.99887	5.00289	4.05647	3.96846	4.61245	4.77281	5.17056	5.27527	4.1821	4.05705	5.10064	5.0758	6.34125	5.7379	4.73942	4.94155	4.22396	4.0105	5.22054	5.38082	5.39741	5.38759	5.45808	5.65463	6.01026	5.99352	6.94853	6.81482	6.88326	6.17502	6.94474	6.40151	4.91708	4.75389	6.36897	6.19838	5.40199	6.59726	5.60841	5.46266
A1AG1_HUMAN	YVGGQEHFAHLLILR	2	3.39	-1.111	-4.22	0.00013	17.77	0.00013	3.04645	3.13542	2.18638	2.01147	2.46472	2.68313	3.32464	3.36273	1.86601	2.00078	3.25722	3.24626	4.55782	3.81688	2.72196	2.88652	1.96125	1.71164	3.14427	3.35116	3.44441	3.61268	3.41268	3.47831	4.15195	4.01136	5.17527	4.99014	4.18041	4.2397	5.16335	4.52986	2.80236	2.82641	4.2121	4.00341	3.33797	4.25383	3.52924	3.60544
A1AG1_HUMAN	SDVVYTDWKK	2	1.85	-0.889	-3.21	0.00257	10.33	0.00257	1.48844	1.28582	-0.463573	NA	1.31108	0.966215	2.09211	1.51045	0.272198	0.447787	1.75764	1.68456	2.34662	2.22693	1.36661	1.51814	2.14778	1.52966	1.9989	1.73263	1.73023	1.52188	2.40528	1.54209	2.543	2.36921	3.37346	2.96798	3.07637	2.94472	3.11204	2.97348	1.00506	0.946062	2.20905	2.31755	2.24817	2.16509	1.88495	1.64733
A1AG1_HUMAN	TEDTIFLR	2	4.55	-0.695	-3.61	0.00081	13.05	0.00081	4.0293	4.11005	2.9435	3.14324	4.06715	3.86017	4.11507	4.20295	3.39495	3.34743	4.35978	4.50511	4.83048	4.97124	4.37685	4.30224	4.9231	5.08309	4.59762	4.82082	4.63932	4.73514	4.64136	4.85586	4.90165	4.92571	5.47085	5.45452	5.52091	5.46733	5.2958	5.30418	3.80935	4.07597	4.8965	4.89509	4.92568	4.82417	4.53481	4.71305
A1AG1_HUMAN	N(Deamidated)WGLSVYADKPETTK	3	0.96	-0.808	-3.47	0.00126	12.06	0.00126	0.341666	0.0142143	NA	NA	0.0465546	-0.464298	0.581151	0.642331	-0.783089	-0.54814	0.935469	1.10742	1.36682	1.28446	0.557358	0.662872	0.955397	0.502674	1.11879	1.25518	1.03443	0.669907	0.94219	0.89923	1.19528	1.05716	2.24944	2.18314	2.09605	2.09297	1.9718	1.93969	0.18683	0.381873	1.49824	1.50734	1.49341	1.51568	0.858676	1.0336
A1AG1_HUMAN	TYM(Oxidation)LAFDVNDEK	2	2.61	-0.129	-0.35	0.72815	0.12	0.72815	1.61353	2.62032	NA	3.16108	2.24426	2.77988	NA	2.04023	2.63277	NA	2.81303	NA	1.55842	2.88077	NA	1.7483	2.64519	3.40159	2.61744	3.36232	2.50714	3.03401	1.7147	2.99759	2.21508	3.34587	3.01633	3.58979	2.93913	3.30824	1.82638	2.84314	2.5026	2.14155	2.74145	3.19351	2.47983	1.62223	2.13943	3.00429
A1AG1_HUMAN	TYMLAFDVNDEK	2	5.38	-0.865	-1.69	0.0994	2.84	0.0994	5.10354	4.5747	5.25391	5.2473	4.65205	4.53855	5.20866	4.45045	3.44517	3.0259	4.55518	6.65781	4.96572	4.91272	4.90651	6.48911	5.27466	5.05471	5.73043	4.89297	5.13546	4.89967	6.25066	5.08595	5.54526	5.5534	5.85532	7.82525	5.60842	7.84369	5.9111	5.5454	4.5245	3.4617	6.90825	6.90895	5.10909	6.52912	6.31953	5.41278
A1AG1_HUMAN	(Glu->pyro-Glu)EQLGEFYEALDC(Carbamidomethyl)LR	2	-1.13	-1.366	-3.16	0.00479	10	0.00479	-3.40267	NA	NA	NA	NA	NA	NA	NA	NA	NA	-1.63323	-1.46295	-0.949833	-1.06782	NA	NA	NA	NA	NA	-3.30037	NA	NA	NA	NA	NA	-1.65657	-0.600091	-0.634482	-0.683169	-0.535196	0.333921	0.461293	NA	-1.77688	-0.633242	-0.719009	-1.13534	-0.658759	-1.49829	NA
A1AG1_HUMAN	TYMLAFDVN(Deamidated)DEK	2	2.44	-0.936	-1.98	0.05842	3.93	0.05842	1.75421	2.05733	1.73713	NA	NA	NA	2.12751	2.0935	1.09939	NA	NA	2.70599	NA	NA	-0.0823661	2.49432	2.41526	2.20573	3.39817	2.82103	2.50801	2.55948	2.60206	2.15466	2.75221	3.14852	NA	4.2071	NA	NA	NA	3.23377	2.13102	NA	3.79725	NA	NA	NA	NA	2.65503
A1AG1_HUMAN	TYM(Oxidation)LAFDVN(Deamidated)DEK	2	-0.47	NA	NA	NA	NA	NA	NA	NA	NA	NA	NA	NA	NA	NA	NA	NA	NA	NA	NA	NA	NA	NA	NA	NA	NA	NA	NA	NA	NA	NA	NA	NA	NA	NA	NA	-0.466329	NA	NA	NA	NA	NA	NA	NA	NA	NA	NA
A1AG2_HUMAN	NWGLSFYADKPETTK	3	3.63	-0.533	-2.92	0.00563	8.53	0.00563	3.25296	2.99499	2.46431	2.41448	3.14441	2.95505	3.60184	3.52818	2.9963	2.95986	4.01176	4.22752	3.9636	4.01993	3.81374	3.80783	3.38351	2.97403	3.26646	3.52682	3.80287	3.73599	3.87624	3.86214	3.79711	3.70332	4.73183	4.74932	4.35132	4.41103	4.36644	4.29017	3.12364	3.17987	4.14151	4.11042	3.54387	3.4294	3.35618	3.41051
A1AG2_HUMAN	NWGLSFYADKPETTK	2	1.92	-0.799	-3.34	0.00181	11.15	0.00181	1.7434	1.42871	1.00003	0.859001	0.850739	0.408409	1.68154	1.60164	NA	1.0286	2.70112	2.50957	2.49964	2.2796	1.7997	1.89655	1.09534	0.537331	1.61236	1.32047	2.17475	1.96119	1.66966	1.57009	2.25996	1.94021	3.6073	3.22211	2.79784	2.84971	3.05429	2.63374	1.51084	1.43668	2.73112	2.83734	1.70114	1.9669	2.06723	1.97711
A1AG2_HUMAN	TLMFGSYLDDEK	2	4.72	-0.516	-2.86	0.00655	8.2	0.00655	4.42098	4.46187	3.34567	3.45078	4.27729	4.13027	4.33323	4.48817	3.97463	3.80213	4.85977	4.892	5.18381	5.26732	4.73113	4.81817	4.83073	4.85795	4.43951	4.67567	5.04395	5.19393	4.84627	5.08442	5.10512	5.1552	5.78627	5.68965	5.25649	5.18887	5.4818	5.22174	4.21506	4.4739	5.05365	4.98993	4.10722	4.24099	4.68447	4.74368
A1AG2_HUMAN	EHVAHLLFLR	2	2.26	-0.729	-3.47	0.00121	12.07	0.00121	2.03416	2.11852	1.06951	0.809433	1.75622	1.74222	2.06523	2.13834	1.35789	1.5426	2.57695	2.96718	2.91986	2.83214	1.92602	2.18608	1.14799	1.15705	1.6505	1.83672	2.80553	2.75659	2.15967	2.25703	2.72275	2.75922	3.58532	3.60476	2.86214	2.96069	3.29384	2.98058	1.60141	1.76329	3.00141	2.83451	2.02169	2.1	2.06874	2.26833
A1AG2_HUMAN	EQLGEFYEALDC(Carbamidomethyl)LC(Carbamidomethyl)IPR	3	3.87	-0.649	-2.6	0.01287	6.76	0.01287	3.10884	3.49942	3.00213	3.36511	2.99329	3.32386	3.42763	3.54539	3.36812	3.55521	4.47133	4.39457	4.55394	4.24349	3.99876	4.18088	3.13911	2.01168	3.63696	3.18965	4.24787	3.71254	3.7782	3.77152	3.90197	4.29154	5.15064	5.16137	4.39859	4.37619	4.60258	4.55611	4.00094	4.20883	4.74488	4.42278	3.38978	3.83756	3.32205	4.10357
A1AG2_HUMAN	EQLGEFYEALDC(Carbamidomethyl)LC(Carbamidomethyl)IPR	2	2.7	-0.779	-3.35	0.00172	11.23	0.00172	2.64826	2.14042	1.89614	1.79678	1.73541	1.53579	2.05663	2.30021	2.25377	2.02027	2.96618	3.52577	3.13531	3.4017	2.97412	2.66054	1.39383	1.1676	2.32636	2.37338	2.51403	2.95047	2.48401	2.81458	2.78042	3.00698	4.17316	4.15034	3.55523	3.55391	3.83666	3.62944	2.155	2.59678	3.44888	3.31018	2.68483	2.65259	2.85489	2.72863
A1AG2_HUMAN	SDVMYTDWK	2	3.63	-0.37	-2.09	0.04248	4.38	0.04248	3.19978	2.96644	4.16982	4.24923	3.20165	2.78048	3.16053	3.25605	2.69662	2.49301	3.60701	3.74525	3.95547	3.90953	3.67805	3.66686	3.78259	3.55392	3.28337	3.46813	3.88661	3.85927	3.94554	3.93162	3.91729	3.75588	4.66703	4.60997	4.14716	3.97914	4.27407	4.18081	3.10625	3.08652	3.86827	3.82048	3.22956	3.15452	3.36401	3.43726
A1AG2_HUMAN	(Gln->pyro-Glu)Q(Deamidated)N(Deamidated)QC(Carbamidomethyl)FYNSSYLNVQ(Deamidated)R	2	0.57	0.213	0.88	0.38286	0.78	0.38286	0.282882	0.560404	1.5546	1.90427	0.28957	-0.13774	-0.0149162	0.563998	0.920677	0.864696	0.246625	0.670092	0.683603	0.77727	0.744289	1.19792	0.91626	0.777361	0.119428	0.63787	NA	0.783538	-0.15486	0.309807	-0.0385638	-0.140018	-0.947016	-0.292436	0.889084	0.690905	0.119048	0.269187	0.912461	1.21638	0.949073	1.1212	0.817356	1.23895	0.0478855	0.793639
A1AG2_HUMAN	TLM(Oxidation)FGSYLDDEK	2	1.11	-0.147	-0.33	0.74206	0.11	0.74206	0.259552	1.59924	NA	NA	1.46245	1.82386	-0.388186	0.652303	0.56147	0.6968	0.146327	1.00004	1.11539	2.05002	-0.0629392	0.893406	1.81584	2.73112	0.72366	1.43679	1.46688	2.24498	0.468163	1.98449	1.05732	2.45065	1.18642	1.61715	1.71387	1.89053	1.08706	1.87482	-0.22001	0.666119	1.11151	1.63797	-0.559055	-0.00670895	0.408091	1.43314
A1AG2_HUMAN	SDVM(Oxidation)YTDWK	2	-1.37	-0.746	-0.96	0.38393	0.93	0.38393	NA	NA	NA	NA	NA	NA	NA	NA	NA	NA	NA	-1.86571	NA	NA	NA	NA	NA	NA	NA	NA	NA	NA	NA	NA	NA	-1.32184	NA	-0.918402	NA	NA	NA	NA	NA	NA	NA	NA	NA	NA	NA	NA
A1AT_HUMAN	SVLGQLGITK	2	-1.13	NA	NA	NA	NA	NA	NA	NA	NA	NA	NA	NA	NA	NA	NA	NA	NA	NA	NA	NA	NA	NA	NA	NA	NA	NA	NA	NA	NA	NA	NA	-0.575742	NA	NA	-1.6762	NA	NA	NA	NA	NA	NA	NA	NA	NA	NA	NA
A1BG_HUMAN	(Ammonia-loss)C(Carbamidomethyl)EGPIPDVTFELLR	2	3.13	-0.324	-1.38	0.17579	1.9	0.17579	2.74279	2.6488	2.91585	2.70805	2.28174	1.71538	2.89371	3.11212	3.00225	2.89269	3.62164	3.73972	3.84499	3.6909	3.30408	3.56249	2.47001	1.41949	3.27125	3.53564	2.93421	2.94388	2.71691	3.20699	2.99098	3.14516	4.41104	4.64723	3.27921	3.18711	3.74938	3.77696	3.2671	3.26793	2.68713	2.6512	3.07162	3.36221	3.16471	3.40251
A1BG_HUMAN	ATWSGAVLAGR	2	4.25	-0.125	-0.78	0.44013	0.61	0.44013	3.88529	3.83717	3.26763	3.26746	4.2967	4.07105	4.38217	4.39717	3.77382	3.69574	4.45168	4.33905	4.53158	4.57831	4.32112	4.31408	4.80121	4.66903	4.34375	4.50737	4.50285	4.57151	4.6836	4.82877	4.35669	4.3557	4.96665	4.85463	3.98192	3.89101	4.80726	4.78512	3.90465	3.84807	3.94779	3.93862	4.33905	4.05728	3.70952	3.9063
A1BG_HUMAN	TPGAAANLELIFVGPQHAGNYR	3	3.99	-0.347	-1.3	0.20197	1.68	0.20197	3.80005	2.54734	3.63258	3.47115	3.49659	3.18878	4.12412	3.93172	3.69217	3.75938	4.74543	4.62986	4.49794	4.99791	3.9792	4.05589	2.96514	2.57184	4.31112	3.84006	4.23427	3.73363	4.77309	3.84547	3.92797	3.53571	5.48458	5.36008	4.07088	4.04055	4.77649	4.53566	3.97857	3.78618	4.08725	4.11468	4.20599	4.08535	3.19567	3.40951
A1BG_HUMAN	TPGAAANLELIFVGPQHAGNYR	2	0.34	NA	NA	NA	NA	NA	NA	NA	NA	NA	NA	NA	NA	NA	NA	NA	NA	NA	NA	NA	NA	NA	NA	NA	NA	NA	NA	NA	NA	NA	NA	NA	0.693726	-0.0183632	NA	NA	NA	NA	NA	NA	NA	NA	NA	NA	NA	NA
A1BG_HUMAN	SWVPHTFESELSDPVELLVAES	3	3.16	-0.475	-0.96	0.34054	0.93	0.34054	2.52636	2.71679	3.23282	3.31848	2.39867	2.14118	3.41446	3.55461	2.93101	2.96958	4.20888	3.82577	3.82981	3.71683	3.54604	3.88664	1.59858	-2.40958	3.38413	3.64493	3.27421	2.92176	2.80242	3.11194	3.04443	2.97821	4.40305	4.81083	3.29862	3.43591	3.57646	4.02093	3.45769	3.17536	2.90083	2.9152	3.26575	3.7468	3.25139	3.54273
A1BG_HUMAN	SWVPHTFESELSDPVELLVAES	2	2.37	-0.513	-1.27	0.21175	1.61	0.21175	2.5615	1.83719	2.69264	2.09825	1.73583	0.745331	2.26943	2.45649	2.41327	2.0907	2.84707	3.2734	3.23992	2.87241	2.65637	2.82461	0.501334	-1.96924	2.60221	2.48716	2.25954	2.18819	2.38659	3.03664	2.08888	1.97719	4.30285	4.22972	2.77801	2.58129	3.36275	2.86708	1.85504	2.24928	1.99569	2.05525	2.54552	2.60926	2.4506	2.68383
A1BG_HUMAN	C(Carbamidomethyl)EGPIPDVTFELLR	2	2.73	-0.272	-1.66	0.10479	2.75	0.10479	2.38894	2.30478	2.3039	2.15668	2.31694	2.16354	2.59291	2.68625	2.38197	2.38562	3.08479	3.34277	3.21027	3.17983	2.81549	2.67749	2.29227	1.93766	2.72869	2.8571	2.83346	2.76488	2.95125	3.09502	2.80216	2.77773	3.7333	3.89653	2.60213	2.58959	3.38787	3.44261	2.57809	2.54033	2.63616	2.43563	2.78281	2.66029	2.21993	2.5192
A1BG_HUMAN	VTLTC(Carbamidomethyl)VAPLSGVDFQLR	3	3.82	-0.165	-0.77	0.44823	0.59	0.44823	2.77082	3.55195	3.28593	3.37561	3.70507	3.61232	3.82077	3.5921	3.41712	3.81615	4.43123	4.18209	4.14811	4.1147	3.91036	4.14259	3.85665	3.23468	3.90617	3.79228	4.23031	3.36418	4.07227	3.82508	3.89441	3.80178	4.41882	4.94378	4.14379	4.18566	3.95357	3.98811	3.9983	3.87741	3.89122	3.3164	3.66768	3.74279	2.9912	3.66592
A1BG_HUMAN	VTLTC(Carbamidomethyl)VAPLSGVDFQLR	2	4.29	-0.485	-1.87	0.07317	3.49	0.07317	3.81237	3.61147	NA	4.10159	3.50767	3.22591	NA	NA	NA	NA	4.80594	5.07033	4.75442	NA	NA	NA	3.57009	3.38943	NA	NA	4.49447	NA	4.30129	4.45567	4.06452	4.16538	5.65174	NA	4.5132	4.5012	4.97742	4.90465	NA	NA	4.42621	4.38006	NA	4.32118	3.98518	NA
A1BG_HUMAN	N(Deamidated)GVAQEPVHLDSPAIK	3	4.01	0.08	0.3	0.76641	0.09	0.76641	3.52016	3.70554	3.1761	3.44014	4.01791	3.95854	4.25716	4.38939	3.71497	3.6776	4.16724	4.39758	4.0411	4.35453	4.25713	3.92689	4.56354	4.67049	4.10718	4.56049	4.14213	4.29281	4.38245	4.66212	3.88191	4.01216	5.02586	4.97553	3.7392	4.15986	4.46645	4.5891	3.43769	3.61861	3.6457	3.72903	1.91632	3.81234	3.21423	3.59477
A1BG_HUMAN	N(Deamidated)GVAQEPVHLDSPAIK	2	0.38	-0.179	-0.26	0.7961	0.07	0.7961	NA	NA	NA	NA	NA	NA	NA	NA	NA	-0.642528	0.28781	0.251908	0.282955	NA	NA	NA	-0.383847	NA	-0.0124934	2.31641	0.216139	0.227929	-0.556642	0.300487	-0.34281	2.15828	1.39408	1.07698	NA	-0.375194	NA	NA	NA	NA	NA	-0.423023	-0.60349	-0.220696	1.66658	1.43478
A1BG_HUMAN	SGLSTGWTQLSK	2	4.86	-0.102	-0.59	0.56143	0.34	0.56143	4.41152	4.51164	3.92845	4.2289	4.66308	4.60866	4.81275	5.05457	4.60139	4.42206	5.10321	5.30903	5.03844	5.19784	4.77106	4.83459	5.22389	5.32368	4.96244	5.19607	5.04826	5.11627	5.17555	5.38389	4.75785	4.9031	5.79905	5.92971	4.62486	4.67953	5.35892	5.48713	4.18713	4.50333	4.428	4.4479	4.95181	4.74746	4.23312	4.47406
A1BG_HUMAN	(Ammonia-loss)C(Carbamidomethyl)LAPLEGAR	2	3.06	0.04	0.17	0.86296	0.03	0.86296	2.81662	2.76661	1.53398	1.43899	3.77166	3.55678	3.09721	3.30492	2.68781	2.47955	3.2868	2.80288	3.39424	3.27297	3.18258	3.24334	4.29609	4.17638	3.28716	3.15741	3.65767	3.49345	3.77527	3.82393	3.35594	3.25543	3.42225	3.17029	2.63771	2.56436	3.88177	3.73126	2.91372	2.77208	2.49409	2.20448	2.38879	2.45415	2.58698	2.17824
A1BG_HUMAN	C(Carbamidomethyl)LAPLEGAR	2	2.41	0.004	0.02	0.98301	0	0.98301	1.79976	1.8605	1.59316	1.83544	2.65003	2.55888	2.62285	1.97665	1.99308	2.03825	2.57322	2.60509	2.69897	2.75978	2.49893	2.48465	3.22661	3.0591	2.65858	2.83196	2.61991	2.37465	3.10668	2.4345	2.5331	2.65907	2.8493	2.73504	2.25771	2.29291	2.56964	2.99861	2.00242	2.23012	2.07084	2.04426	2.67701	2.15157	1.82081	1.81717
A1BG_HUMAN	HQFLLTGDTQGR	2	3.54	-0.081	-0.45	0.65191	0.21	0.65191	3.15622	3.01005	2.97311	3.55099	3.30494	3.11523	3.81372	3.45797	2.92975	3.10102	3.8331	3.85382	3.92706	3.8592	3.50315	3.56581	3.87816	3.43608	3.86454	3.8545	3.86255	3.55466	4.01663	3.50124	3.71994	3.73615	4.26568	4.02389	3.42161	3.94902	3.9462	4.00553	3.04799	3.14407	3.28132	3.25968	3.44566	3.53111	3.07858	2.81529
A1BG_HUMAN	HQFLLTGDTQGR	3	3.27	0.016	0.08	0.93357	0.01	0.93357	2.53951	2.48747	2.5166	2.63531	3.52018	3.40305	3.69243	3.17089	2.88075	2.79994	3.50056	3.43138	3.52508	3.51922	3.5936	3.50139	3.9797	3.61951	3.50417	3.73274	3.60743	3.19146	4.09671	3.57508	3.44124	3.37584	3.5233	3.67532	3.12838	2.97648	3.44545	3.92099	2.8816	2.97327	2.95576	2.82109	3.5321	3.13352	2.71474	2.25684
A1BG_HUMAN	SLPAPWLSMAPVSWITPGLK	3	2.05	-0.606	-1.42	0.16364	2.01	0.16364	NA	1.22195	1.84929	2.90118	0.412056	0.240696	1.74334	2.27899	1.81188	1.88253	3.38883	3.04039	2.02409	2.64791	1.80759	2.91914	0.583718	-1.85614	2.24755	2.10224	2.1643	1.39245	1.9053	2.22285	2.09595	1.60852	3.03561	3.80163	2.43802	2.61188	1.94458	2.77084	2.64303	2.59105	2.17784	2.27997	2.25019	2.97823	1.81207	1.98386
A1BG_HUMAN	SLPAPWLSMAPVSWITPGLK	2	2.61	-0.478	-1.53	0.13454	2.34	0.13454	1.64888	1.2881	3.21799	2.83226	0.165814	NA	2.13633	1.95287	2.12571	1.99283	3.43502	3.75165	3.23066	2.87936	2.88446	2.85125	NA	NA	1.97717	2.22945	2.20369	2.16442	2.60078	2.58528	1.82613	NA	4.56767	4.71674	3.12215	2.99566	3.63025	3.21817	1.97836	2.32424	2.5198	2.45123	2.98496	3.01555	2.25339	2.2204
A1BG_HUMAN	NGVAQ(Deamidated)EPVHLDSPAIK	2	1.97	-0.168	-0.87	0.38878	0.76	0.38878	2.02452	1.91262	1.47958	1.45189	1.49739	1.26657	2.1239	2.34878	1.13221	1.31726	2.34842	2.53398	2.2154	2.12866	1.53228	1.92743	2.22986	2.21728	2.03081	NA	2.26591	2.45059	1.90372	2.18631	2.07452	NA	3.3198	2.94828	1.68983	1.77631	2.65037	2.46951	1.20542	1.3296	1.79182	1.74711	1.46862	1.8899	NA	1.90322
A1BG_HUMAN	TPGAAANLELIFVGPQ(Deamidated)HAGNYR	3	1.5	-0.077	-0.26	0.79669	0.07	0.79669	1.72595	NA	1.18036	1.11876	1.41547	1.15071	1.73662	1.58974	0.91029	1.17809	1.58377	2.00695	1.46043	1.79366	1.46315	1.60546	1.56551	NA	1.7402	1.68208	1.45041	1.38402	1.50356	1.78732	1.42596	NA	3.59408	NA	1.68733	1.57647	1.95699	1.80916	-0.710345	1.33127	1.36809	1.30986	1.54308	1.23705	1.40631	1.45114
A1BG_HUMAN	LELHVDGPPPRPQLR	3	1.94	-0.145	-0.59	0.56079	0.34	0.56079	2.45062	1.70123	0.870703	1.09613	1.89524	1.58862	2.01051	2.56119	1.16305	1.57615	2.15361	2.50882	2.4227	1.81057	1.77374	1.11873	1.97593	2.31335	2.2739	2.14563	2.05416	1.82697	2.39469	2.32216	2.1574	2.65615	3.45836	3.18286	1.73319	1.46597	2.41281	2.62959	1.16137	1.66645	1.75128	1.7445	1.66709	1.2783	1.28769	1.4602
A1BG_HUMAN	SLPAPWLSM(Oxidation)APVSWITPGLK	3	0.24	-0.567	-1.7	0.09942	2.88	0.09942	NA	-0.013641	NA	-0.541235	-0.47973	NA	NA	NA	NA	0.293782	0.388213	1.04499	-0.0940213	0.885551	-0.962404	0.408864	-0.693327	-1.19117	-0.224661	0.131701	0.376452	0.455573	-0.0374366	0.679122	-0.317756	0.702627	1.02984	1.543	0.35961	1.17755	0.731561	0.579469	NA	0.219624	-0.107077	0.493376	NA	0.34642	NA	0.257056
A1BG_HUMAN	SLPAPWLSM(Oxidation)APVSWITPGLK	2	-1.22	-0.428	-1.08	0.29045	1.16	0.29045	NA	NA	NA	NA	NA	NA	NA	-1.62821	-1.61427	-1.38086	NA	-0.629295	-0.991332	-0.692685	-2.24657	-1.94778	NA	-2.59872	NA	-1.13551	-1.50078	-1.04586	-2.16089	-0.407249	NA	-0.63192	-0.549298	0.386782	-0.802652	-1.00667	-0.852208	-0.439174	NA	-1.6068	NA	NA	-1.57803	-1.36601	-2.11769	-1.20402
A1BG_HUMAN	IFFHLNAVALGDGGHYTC(Carbamidomethyl)R	3	1.77	-0.483	-0.87	0.3925	0.75	0.3925	NA	NA	NA	0.645104	NA	NA	1.70757	1.93767	0.982784	0.766976	1.80986	1.92913	1.66435	1.70086	1.65427	1.40324	0.450983	NA	2.71337	1.41456	3.79966	1.71299	2.147	2.13794	1.84483	1.63094	2.92916	4.47557	1.71511	1.58406	4.66609	1.90172	NA	0.97962	0.918339	1.19129	1.30459	0.841382	NA	0.0530111
A1BG_HUMAN	NGVAQEPVHLDSPAIK	3	0.78	0.354	0.79	0.43982	0.63	0.43982	NA	1.07867	NA	NA	NA	1.21332	1.30394	NA	-0.0104702	0.303137	NA	NA	0.549912	NA	NA	-0.215801	2.05748	2.16792	NA	NA	NA	NA	0.793597	NA	NA	NA	NA	NA	NA	NA	1.10774	0.589964	-0.0301054	0.0444366	NA	NA	NA	NA	NA	NA
A1BG_HUMAN	NGVAQEPVHLDSPAIK	2	-2.11	1.126	0.71	0.50394	0.51	0.50394	NA	NA	NA	NA	NA	NA	NA	NA	NA	-3.98175	0.151536	NA	NA	NA	NA	NA	NA	NA	NA	-1.64033	NA	NA	NA	NA	NA	NA	NA	NA	-2.94974	NA	NA	NA	NA	NA	NA	NA	NA	NA	NA	NA
A1BG_HUMAN	TPGAAANLELIFVGPQHAGN(Deamidated)YR	3	1.22	-0.254	-0.52	0.60456	0.27	0.60456	NA	1.49096	1.46628	0.301561	-1.0584	NA	1.46677	1.30713	NA	0.887253	1.82165	0.784988	1.98025	NA	NA	NA	NA	NA	1.14198	NA	NA	0.132467	NA	NA	NA	NA	2.187	3.71822	1.67643	0.36984	1.39088	1.48126	1.24077	1.09496	1.23922	1.20284	1.51046	0.768495	NA	0.863458
A1BG_HUMAN	IFFHLN(Deamidated)AVALGDGGHYTC(Carbamidomethyl)R	3	-0.21	0.124	0.22	0.83357	0.05	0.83357	NA	NA	NA	NA	NA	NA	NA	-0.204398	NA	NA	NA	NA	NA	NA	NA	-0.0574917	NA	NA	NA	NA	NA	NA	NA	-0.218031	NA	NA	NA	0.354154	NA	NA	NA	NA	NA	NA	NA	NA	NA	NA	NA	-0.90172
A1BG_HUMAN	TPGAAANLELIFVGPQ(Deamidated)HAGN(Deamidated)YR	3	0.83	NA	NA	NA	NA	NA	NA	NA	NA	NA	NA	NA	NA	NA	NA	NA	NA	NA	NA	NA	NA	NA	NA	0.832231	NA	NA	NA	NA	NA	NA	NA	NA	NA	NA	NA	NA	NA	NA	NA	NA	NA	NA	NA	NA	NA	NA
A20A1_HUMAN	(Glu->pyro-Glu)EMYQ(Deamidated)NAEAKVNN(Deamidated)STGK	2	-0.38	NA	NA	NA	NA	NA	NA	NA	NA	-0.379338	NA	NA	NA	NA	NA	NA	NA	NA	NA	NA	NA	NA	NA	NA	NA	NA	NA	NA	NA	NA	NA	NA	NA	NA	NA	NA	NA	NA	NA	NA	NA	NA	NA	NA	NA	NA
A20A1_HUMAN	(Glu->pyro-Glu)EMYQN(Deamidated)AEAKVNN(Deamidated)STGK	2	-1.36	NA	NA	NA	NA	NA	NA	NA	NA	NA	NA	NA	NA	NA	NA	NA	NA	NA	NA	NA	NA	NA	NA	NA	NA	NA	NA	NA	NA	NA	NA	NA	NA	NA	NA	NA	NA	NA	NA	-1.35799	NA	NA	NA	NA	NA	NA
A2AP_HUMAN	LGNQEPGGQTALK	2	1.72	0.172	0.73	0.46685	0.54	0.46685	0.792729	1.11749	0.880657	1.3112	1.84135	1.81757	1.65602	1.70436	1.82903	1.67266	1.61577	2.14362	1.82142	2.25334	1.78567	1.54898	2.73831	2.97022	2.0463	2.47918	1.56885	1.89884	1.79068	2.0487	1.49764	1.80937	2.46049	2.89525	1.16447	1.38111	1.95218	2.35404	0.802118	1.2726	1.3256	1.44232	1.97763	1.33483	0.612287	0.991475
A2AP_HUMAN	FDPSLTQR	2	0.72	0.065	0.32	0.75393	0.1	0.75393	-0.0220225	0.0178544	-0.194635	-0.236225	0.764169	0.872169	0.30774	-0.0541546	0.451726	0.687249	0.839226	0.800893	0.97955	1.06341	0.817194	0.841183	1.95971	1.89746	1.49116	1.75238	1.10698	1.11515	0.307017	0.398776	0.880709	0.740195	1.14466	1.20652	0.643392	0.508409	0.975438	1.36256	0.358513	0.366497	0.363356	0.0993628	1.27462	0.745142	0.0262208	0.114922
A2AP_HUMAN	WFLLEQPEIQVAHFPFK	3	1.71	-0.376	-1.29	0.20533	1.66	0.20533	0.505864	0.310004	1.96756	1.85994	0.328769	NA	0.127559	0.88035	1.65951	1.61064	2.34218	2.57669	2.2716	2.0871	1.80372	2.09147	NA	NA	1.7689	1.85451	1.56369	1.26243	1.04449	1.25094	1.23655	1.38208	3.34569	3.34367	2.07566	2.00548	2.27255	2.22103	2.25402	1.82541	2.201	1.83152	1.87618	2.5212	0.453787	1.16502
A2AP_HUMAN	LGN(Deamidated)Q(Deamidated)EPGGQ(Deamidated)TALK	2	-0.29	0.158	0.62	0.53609	0.39	0.53609	NA	-1.34716	-0.873837	-1.095	0.726212	0.433345	0.287248	0.278761	-0.297691	NA	0.0918509	0.387071	-0.370616	-0.540603	0.442027	0.51648	0.395317	-0.0297937	-1.57515	-1.57969	-1.07016	-0.965234	-0.446644	-0.489626	NA	-1.69516	-0.148356	0.00151584	NA	-0.957835	0.754316	0.717261	-0.372834	-0.111804	0.00307272	-0.234714	-0.211551	-0.0597823	-0.602811	-0.578275
A2AP_HUMAN	QEDDLANINQWVK	2	0.96	0.152	0.59	0.55688	0.35	0.55688	0.626341	0.663616	-0.129673	-0.322334	NA	NA	1.06929	0.678324	0.507042	0.413902	0.934992	1.029	1.20139	2.4972	1.23523	1.13197	1.63748	1.64403	1.57222	2.01108	1.07698	NA	NA	0.624875	1.01798	1.21035	1.38415	1.5434	0.342815	0.255136	1.47506	1.44298	NA	0.287433	0.488299	0.95659	0.891574	0.953723	0.765641	0.547928
A2AP_HUMAN	LQQVLHAGSGPC(Carbamidomethyl)LPHLLSR	3	0.3	-0.194	-0.59	0.56057	0.35	0.56057	NA	0.160009	NA	NA	0.148736	-0.438616	NA	NA	0.132206	0.385781	-0.229276	1.79176	0.525867	0.547954	-0.594348	-0.893496	0.0669881	0.131761	0.42712	0.610353	0.555281	0.560108	NA	0.142549	0.324669	0.341971	1.32806	1.12569	0.0558215	-0.00897952	0.715466	0.441152	NA	NA	0.709809	0.0107557	NA	0.526164	-0.462415	NA
A2AP_HUMAN	ELKEQQDSPGNK	2	-4.88	0.022	0.08	0.93956	0.01	0.93956	NA	NA	-5.39132	NA	NA	-5.50615	-4.58081	NA	-5.12427	-5.1378	-4.85032	NA	-4.67468	-4.53724	NA	-5.34494	-4.21599	-3.84332	-4.45995	NA	-5.8151	-4.86921	-4.83939	NA	-5.4867	-5.35617	-3.30018	NA	-5.32236	-5.37057	-4.28813	-4.27165	-5.86566	NA	-4.99929	-4.93609	-4.49286	NA	NA	NA
A2AP_HUMAN	NKFDPSLTQR	2	-1.34	0.016	0.06	0.95517	0	0.95517	NA	NA	NA	NA	-1.31614	-1.90322	NA	-2.30319	NA	-2.23991	NA	NA	NA	-1.21538	-1.63633	-1.20369	0.0403636	-0.273519	-1.06213	-0.80035	-1.25938	-1.37127	-1.34488	-1.80532	-1.2577	-0.991243	-0.847163	-0.787236	-2.49395	-2.42617	-0.923002	-0.940663	NA	NA	-1.7243	-1.66405	-1.32841	-1.12572	NA	NA
A2AP_HUMAN	LGN(Deamidated)QEPGGQTALK	2	-0.41	0.039	0.09	0.93191	0.01	0.93191	NA	NA	NA	-2.14611	NA	NA	NA	NA	NA	-0.322098	-1.20345	-0.64416	-0.447313	NA	0.447783	NA	NA	0.711441	-0.180849	0.546953	-0.514349	NA	NA	0.502074	-0.300508	NA	0.087726	0.41777	-1.74941	-1.44205	-0.9106	-0.315729	NA	NA	NA	NA	NA	NA	NA	NA
A2AP_HUMAN	(Gln->pyro-Glu)QEDDLANINQWVK	2	-0.89	0.758	2	0.06364	3.99	0.06364	NA	NA	NA	NA	NA	NA	NA	-1.17978	NA	NA	NA	-0.891467	-1.00025	-0.586749	NA	NA	NA	0.583883	NA	0.243526	NA	-0.983431	NA	-1.20621	NA	NA	-1.80745	NA	-1.89986	-1.52617	NA	-0.321364	NA	NA	NA	NA	-0.992021	-0.958044	NA	NA
A2AP_HUMAN	EDFLEQSEQLFGAKPVSLTGK	3	-1.1	-0.108	-0.33	0.74506	0.11	0.74506	NA	NA	NA	NA	NA	NA	-1.75543	NA	-1.41031	-0.908286	NA	NA	NA	-0.854512	-1.29573	NA	-1.16781	NA	NA	-0.643525	-0.981237	NA	NA	NA	NA	-1.21076	NA	-0.258241	-1.55376	NA	NA	-0.484552	NA	NA	NA	NA	NA	NA	NA	-1.74125
A2AP_HUMAN	LQQ(Deamidated)VLHAGSGPC(Carbamidomethyl)LPHLLSR	3	0.07	0.243	0.33	0.75042	0.11	0.75042	0.685209	NA	NA	NA	NA	NA	NA	-0.185393	NA	NA	NA	NA	NA	NA	-0.109204	NA	NA	NA	NA	NA	NA	NA	-0.112926	NA	NA	NA	NA	NA	NA	NA	NA	NA	NA	NA	NA	NA	NA	NA	NA	NA
A2AP_HUMAN	LVPPMEEDYPQFGSPK	2	-1.05	NA	NA	NA	NA	NA	NA	NA	NA	NA	NA	NA	NA	NA	NA	NA	NA	NA	NA	NA	NA	NA	NA	NA	NA	NA	NA	NA	NA	NA	NA	NA	NA	-1.0495	NA	NA	NA	NA	NA	NA	NA	NA	NA	NA	NA	NA
A2GL_HUMAN	DLLLPQPDLR	2	2.99	-1.009	-4.73	3e-05	22.41	3e-05	2.50539	2.45545	1.28511	1.33749	3.02065	2.92953	2.601	2.825	1.45328	1.21661	2.11343	2.08906	3.13143	3.07157	2.83886	2.86807	3.05148	3.10773	2.88361	2.90563	3.28893	3.22542	3.34309	3.51025	4.35028	4.43809	3.6772	3.67589	4.20237	4.1556	4.00695	3.87062	2.33011	2.50247	3.59833	3.40246	3.24126	3.14369	3.10538	2.8113
A2GL_HUMAN	ENQLEVLEVSWLHGLK	3	1.99	-1.39	-5.78	0	33.46	0	1.06313	1.32872	0.965198	0.950885	1.49238	1.62574	1.63098	1.68223	0.77456	0.55015	1.58522	1.50357	2.25561	1.96828	2.08126	2.04831	-0.212447	-0.849227	1.741	1.74698	2.51739	2.10174	2.37216	2.37988	3.08005	3.15455	3.36197	3.38779	3.4518	3.36202	3.02639	3.1267	1.75813	1.60161	3.0423	2.84034	2.57791	2.57309	1.86502	2.15272
A2GL_HUMAN	ENQLEVLEVSWLHGLK	2	-0.5	-0.89	-1.75	0.09787	3.06	0.09787	NA	-1.67472	NA	NA	NA	NA	NA	NA	NA	NA	NA	NA	NA	-1.05707	NA	NA	NA	NA	NA	NA	NA	-1.22418	NA	-1.51391	0.0456844	-0.201403	0.650629	0.107553	0.121323	0.0152957	0.235235	-0.583931	NA	NA	NA	-0.305191	-0.784885	-0.97683	-0.789217	NA
A2GL_HUMAN	GQTLLAVAK	2	1.5	-1.015	-4.31	0.0001	18.61	0.0001	0.54692	0.443709	0.0668153	-0.305802	1.80426	1.71439	1.49934	1.00295	-0.166589	-0.0169851	0.441186	0.479825	1.53677	1.54721	1.49253	1.59257	1.75168	1.53367	1.48672	1.49757	1.85217	1.55758	2.24903	1.73896	2.95517	2.87329	1.87353	1.91648	2.9366	2.78	2.01197	2.36668	0.991019	0.970018	2.22433	2.09124	2.08208	1.77596	1.60793	1.39074
A2GL_HUMAN	VAAGAFQGLR	2	1.98	-0.965	-4.02	0.00025	16.2	0.00025	1.39925	1.18239	0.0420471	-0.3071	2.18299	2.0489	1.48062	1.49927	NA	NA	0.960992	0.931085	1.81122	1.98636	1.96674	1.89322	1.98023	1.97659	1.78297	1.6359	2.29029	2.28008	2.63386	2.62358	3.44074	3.27212	2.35853	2.65976	3.30616	3.06936	3.04635	2.84738	1.06339	0.925478	2.45354	2.23969	2.29532	2.0063	1.92833	1.95881
A2GL_HUMAN	YLFLN(Deamidated)GNK	2	1.62	-1.152	-4.19	0.00014	17.54	0.00014	0.707926	1.07034	-0.0926692	-0.249653	1.61743	1.57244	1.16798	1.54652	-0.294257	-0.659876	0.491664	1.60859	1.48996	1.7246	1.33422	2.22563	1.49859	1.68573	1.30243	1.08077	1.91068	2.05728	2.19076	2.42872	2.80335	3.0142	2.57297	2.13075	2.96988	2.93035	2.45257	2.53404	0.834991	1.05789	2.12796	2.09433	2.06628	2.2912	1.51718	1.87406
A2GL_HUMAN	TLDLGENQLETLPPDLLR	2	2.18	-1.407	-4.99	1e-05	24.95	1e-05	1.82558	1.20567	0.918847	0.975991	1.43767	1.83219	1.42492	1.5769	0.28803	0.282371	1.10289	1.67159	2.05089	2.10103	1.75818	1.86571	1.7198	1.66338	1.93754	1.96593	2.29355	2.53502	2.26681	2.66634	4.14435	3.49407	3.54819	4.01146	3.79737	3.94048	3.59456	3.54083	1.2762	0.536048	3.27413	2.96061	2.69248	2.88079	2.1537	2.13617
A2GL_HUMAN	TLDLGENQLETLPPDLLR	3	1.76	-1.392	-3.32	0.00205	11.02	0.00205	NA	1.05055	-0.461775	-0.392734	1.77461	1.85703	1.029	1.32687	-1.5563	0.625376	1.29615	NA	1.98854	1.56186	1.6427	2.04577	1.42062	0.282396	1.95816	1.83841	NA	NA	2.21194	2.44039	3.75877	2.93286	2.70253	3.187	2.90226	2.92009	2.51819	2.93469	1.89801	NA	2.88627	1.87576	2.20192	2.31745	0.752625	2.00367
A2GL_HUMAN	DGFDISGNPWIC(Carbamidomethyl)DQNLSDLYR	3	0.06	-1.176	-4.12	0.00022	16.97	0.00022	NA	-1.26911	-1.30535	-0.729325	-1.18474	-1.33507	NA	-0.334725	NA	-1.27581	NA	-0.854304	0.322563	NA	-0.215644	0.470033	NA	NA	-0.41071	-0.232108	-0.0493116	-0.447937	-0.277502	-0.178317	0.729586	0.798228	0.857904	1.38288	1.38631	1.28227	0.764438	1.16089	-0.268456	-0.0852952	1.16413	0.818783	0.406235	1.04317	-0.432985	0.434995
A2GL_HUMAN	DGFDISGNPWIC(Carbamidomethyl)DQNLSDLYR	2	-0.62	-1.1	-1.92	0.07188	3.67	0.07188	NA	NA	-2.61343	NA	NA	NA	NA	NA	NA	NA	NA	NA	NA	NA	NA	-1.57842	NA	NA	-0.665791	NA	-2.31238	NA	-1.78103	NA	-0.243612	NA	0.201385	0.442171	0.531204	0.378066	0.376282	NA	NA	NA	-0.509758	-0.113353	-0.913511	-0.11979	-0.939656	NA
A2GL_HUMAN	NALTGLPPGLFQASATLDTLVLK	3	1.15	-1.318	-2.84	0.00752	8.06	0.00752	NA	NA	-0.00355223	-0.139018	0.107117	-0.687589	1.22783	1.43436	NA	NA	0.443746	0.360656	1.29572	1.78172	1.60762	1.77293	-0.525425	-3.11186	0.581967	0.993194	0.755072	NA	1.76157	1.85987	2.02008	2.44586	3.20057	3.44487	NA	NA	0.937657	1.65701	1.50441	1.28044	1.56612	1.33322	2.05306	2.33185	1.26073	1.34507
A2GL_HUMAN	NALTGLPPGLFQASATLDTLVLK	2	-1.8	0.096	0.11	0.9177	0.01	0.9177	NA	NA	NA	NA	NA	NA	NA	NA	NA	NA	NA	NA	NA	NA	-1.69874	NA	NA	NA	NA	NA	NA	NA	-2.41212	-2.58403	-1.7967	-1.59376	-0.154892	-0.333532	NA	NA	-2.42516	-3.29844	NA	NA	NA	NA	-1.65951	NA	NA	NA
A2GL_HUMAN	ALGHLDLSGNR	2	0.58	-0.798	-3.19	0.00275	10.17	0.00275	-0.54264	-0.443481	NA	0.269202	0.19463	-0.0279852	0.0462022	-0.037524	0.149746	0.389446	-0.596679	0.674439	0.629348	0.470232	1.09301	0.425824	-0.054391	-0.85812	0.707046	0.625797	0.840583	0.693809	0.577768	-0.00861111	1.87562	2.0702	0.874428	1.28288	1.7632	1.71937	1.37257	1.40078	0.131575	0.33953	0.932741	1.03998	0.680801	0.766779	0.52842	0.438847
A2MG_HUMAN	DMYSFLEDMGLK	2	4.69	-0.394	-2.11	0.04132	4.43	0.04132	4.59311	4.39789	5.1001	5.14736	3.79721	3.70508	4.32093	4.41043	4.92097	4.80377	4.92212	5.04171	4.8252	4.77986	4.8573	5.036	3.2484	2.56597	4.68654	4.69657	4.50108	4.72306	4.80094	4.7417	4.79491	4.82039	5.02493	5.1516	4.85062	4.87472	5.11775	5.06987	5.15959	5.06166	4.85503	4.76184	4.7919	5.00865	4.76061	4.87078
A2MG_HUMAN	DMYSFLEDMGLK	3	-2.16	-0.901	-2.31	0.03873	5.33	0.03873	NA	-3.34293	NA	-1.60326	NA	NA	NA	NA	NA	NA	NA	NA	NA	-3.23276	NA	NA	NA	NA	NA	-2.88303	NA	NA	NA	NA	NA	-1.74546	NA	NA	-2.41377	NA	NA	-1.77892	-1.28824	-1.56796	-2.30317	NA	NA	-1.58048	NA	NA
A2MG_HUMAN	VGFYESDVMGR	2	4.74	-0.134	-1.17	0.24736	1.38	0.24736	4.70205	4.64289	4.60987	4.65872	4.41343	4.21696	4.4192	4.64214	4.83277	4.75026	4.51225	4.6486	4.64973	4.62004	4.63751	4.77953	4.88337	4.92624	4.83401	5.02008	4.81878	4.96982	4.98296	5.27236	4.80439	4.86457	4.68294	4.61751	4.70198	4.67761	5.05555	4.9831	4.69418	4.84819	4.66033	4.63545	4.79613	4.62176	4.63145	4.76856
A2MG_HUMAN	IAQWQSFQLEGGLK	2	2.48	-0.352	-2.27	0.02818	5.17	0.02818	2.41156	2.35159	1.63498	1.64844	2.13932	1.77338	2.23033	2.09213	2.09702	2.03219	2.42372	2.53102	2.56069	2.49727	2.63856	2.40889	2.56804	2.13856	3.07629	2.83443	2.77809	2.77952	2.32751	2.40195	2.63413	2.67993	2.06007	1.97397	2.30832	2.33266	2.9687	2.7574	2.92193	2.92174	3.15778	3.21919	2.59284	2.33728	3.03872	2.94505
A2MG_HUMAN	VSVQLEASPAFLAVPVEK	2	2.55	-0.216	-1.51	0.13982	2.27	0.13982	2.4958	2.26308	2.28345	2.1984	2.052	1.72215	2.02408	2.03224	2.72889	2.47949	2.25439	2.51596	2.60282	2.60562	2.5849	2.47181	2.6709	2.58275	3.04311	3.25946	2.51721	2.54363	2.42643	2.624	2.24743	2.40874	2.38452	2.32133	2.62793	2.48723	2.78539	2.49104	2.84749	2.992	2.87157	2.91429	2.73799	2.71092	3.1168	3.12596
A2MG_HUMAN	VSVQLEASPAFLAVPVEK	3	1.34	0.025	0.09	0.92637	0.01	0.92637	0.929366	1.35641	0.713514	1.06902	1.14682	1.20977	0.833927	1.08365	0.715363	1.79823	1.56066	1.23927	1.36843	1.1384	1.65177	1.7713	2.22701	1.71503	1.77193	1.69352	1.59405	0.45573	1.4528	0.765887	1.06353	0.358917	0.720767	0.819023	1.61606	1.70096	0.0946486	0.69794	2.52133	2.4655	2.0641	1.54534	1.42661	1.77621	1.62994	1.71933
A2MG_HUMAN	SLFTDLEAENDVLHC(Carbamidomethyl)VAFAVPK	3	4.44	-0.485	-2.02	0.04963	4.09	0.04963	4.1852	4.2643	4.85681	4.77524	3.68981	3.76624	3.91171	4.14053	4.63864	4.54319	4.73704	4.84158	4.66686	4.48819	4.47349	4.60537	3.17611	1.76028	4.06162	4.29169	4.43705	4.18503	4.55091	4.58334	4.03231	4.2827	5.08175	5.14357	4.74007	5.0326	5.02904	4.78908	4.6866	4.84365	4.94217	5.00388	4.62097	4.87576	4.09162	4.62343
A2MG_HUMAN	SLFTDLEAENDVLHC(Carbamidomethyl)VAFAVPK	2	0.32	-0.31	-1.68	0.10235	2.81	0.10235	0.203287	NA	0.87503	0.488636	NA	-0.791229	-0.416338	-0.242994	0.216065	0.280886	0.508964	0.565879	0.607749	0.252541	0.129846	0.120392	NA	NA	NA	-0.156937	0.114895	0.174503	0.0127254	0.30122	-0.174215	-0.114525	1.05798	1.04151	0.371782	NA	0.933931	0.50036	0.211184	0.561271	0.725413	0.788995	0.53631	0.6847	0.295533	0.203617
A2MG_HUMAN	LLIYAVLPTGDVIGDSAK	3	2.95	-0.259	-1.09	0.28182	1.19	0.28182	2.35128	2.83573	3.31012	3.17807	2.41191	2.15835	2.64301	2.32534	3.31365	3.60268	3.30347	2.80225	3.24646	2.75586	3.0104	3.28959	2.44299	1.48532	3.08819	2.76435	3.2954	2.68092	3.27086	2.81489	2.61889	2.29482	3.22562	3.37539	3.42308	2.96479	2.969	2.97758	3.89106	3.48617	3.23766	2.76409	2.99567	3.24406	2.58895	3.38735
A2MG_HUMAN	LLIYAVLPTGDVIGDSAK	2	4.27	-0.288	-1.79	0.08129	3.19	0.08129	4.14532	3.93751	4.65113	4.48282	3.51209	3.26743	3.93204	4.00977	4.72322	4.47053	4.16141	4.42829	4.38847	4.36905	4.36426	4.27477	3.32525	3.03036	4.40391	4.5445	4.17229	4.22961	4.30613	4.56108	3.85305	3.97679	4.88889	4.91551	4.53205	4.36729	4.71385	4.465	4.52751	4.47281	4.12139	4.04342	4.51284	4.46633	4.5246	4.52956
A2MG_HUMAN	LLLQQVSLPELPGEYSMK	2	3.4	-0.275	-1.42	0.16336	2.01	0.16336	3.78101	3.21803	3.87074	3.80284	2.68123	2.4147	2.93416	3.03272	3.78392	3.35229	2.77327	3.61193	3.15251	3.36009	3.67704	3.2357	2.38114	2.53969	3.67955	3.89854	3.15234	3.61309	3.5544	3.90362	3.31018	3.31535	3.65875	3.61884	3.76303	3.58782	3.64959	3.60111	3.29248	3.70141	3.29721	3.33311	3.69408	3.59927	3.68054	3.36184
A2MG_HUMAN	LLLQQVSLPELPGEYSMK	3	3.07	-0.169	-0.63	0.53028	0.4	0.53028	2.73456	3.3072	3.4324	3.7621	2.28215	2.1999	2.57256	2.47803	3.29299	3.6973	3.38783	2.90783	3.20932	2.68964	3.42437	3.36539	2.74496	1.69053	3.40799	3.20853	3.486	2.40106	3.58511	3.20603	2.82218	2.36829	2.8383	3.05017	3.13538	3.22217	2.75416	3.21001	4.09107	3.79852	3.69688	3.28573	2.99448	3.3946	2.43312	3.40992
A2MG_HUMAN	QFSFPLSSEPFQGSYK	2	2.81	-0.296	-1.92	0.06226	3.67	0.06226	2.77841	2.6671	2.05224	2.29491	2.35962	2.12184	2.39555	2.64211	2.67061	2.57303	2.64299	3.02009	2.73696	2.81659	2.77597	2.79132	2.84634	2.84604	2.92858	3.2286	2.92414	3.10312	2.53336	2.81343	2.88939	3.03343	2.14245	2.35444	2.71208	2.80452	3.02286	3.08092	3.10342	3.17562	3.63051	3.89579	2.94323	2.84172	2.92418	3.18083
A2MG_HUMAN	QFSFPLSSEPFQGSYK	3	0.35	-0.147	-0.41	0.68215	0.17	0.68215	0.273003	0.483561	-1.31055	-0.739377	0.65258	0.678432	-0.164713	0.295376	-0.786756	0.538332	0.712297	0.0932705	0.430969	-0.138596	0.44509	1.15867	1.26034	0.915524	0.187917	-0.0453959	1.28852	-0.193092	0.293495	-0.109033	0.71825	-0.745698	NA	-0.643594	0.57294	0.531326	NA	-0.142596	1.46803	1.56816	1.55601	0.5732	0.15644	0.474017	0.593513	0.318947
A2MG_HUMAN	AIGYLNTGYQR	2	4.64	-0.071	-0.55	0.58456	0.3	0.58456	4.43619	4.46952	3.94178	4.2759	4.52461	4.52133	4.50649	4.56705	4.85171	4.72186	4.32114	4.54471	4.41987	4.58797	4.60779	4.65542	5.05501	5.06747	4.89619	5.03657	4.59557	4.8074	4.9064	5.09365	4.4469	4.66541	4.46922	4.55758	4.56253	4.48284	4.77114	4.93312	4.73366	4.90395	4.68603	4.55818	4.65016	4.41015	4.51159	4.67844
A2MG_HUMAN	ATVLNYLPK	2	3.34	-0.041	-0.23	0.8176	0.05	0.8176	3.23923	3.19825	2.61245	2.70055	3.34322	3.20358	2.79876	2.67644	3.2141	3.19502	2.92369	3.05941	3.19403	3.32552	3.39002	3.29869	4.59561	4.66898	3.86673	3.93774	3.4104	3.49545	3.42038	3.49458	3.23406	3.20697	2.43996	2.31379	3.15354	3.12141	3.37112	3.26724	3.79524	3.91074	3.66991	3.70385	3.47317	3.47989	3.53336	3.75995
A2MG_HUMAN	MVSGFIPLKPTVK	2	2.67	-0.128	-0.98	0.33326	0.96	0.33326	3.04793	2.90686	2.86847	2.66097	2.21251	1.95646	2.35375	2.54431	2.77342	2.89376	2.40271	2.84243	2.48314	2.41831	2.34654	2.4619	2.77189	2.62673	2.77125	2.83418	2.86944	2.89926	2.58512	2.80589	2.63966	2.56881	3.00005	2.8075	2.7584	2.72234	2.97698	2.67595	2.68259	2.80094	2.54556	2.52772	2.41375	2.62194	2.85912	2.97666
A2MG_HUMAN	MVSGFIPLKPTVK	3	4.74	-0.117	-0.98	0.33162	0.96	0.33162	4.68833	4.50274	4.89372	4.73884	4.25394	4.12558	4.55636	4.63447	4.95574	4.83089	4.66797	4.69492	4.51674	4.46825	4.59109	4.65515	5.08439	4.85181	4.91278	5.06779	4.88235	4.79083	5.07537	5.17924	4.53068	4.45263	5.08304	4.86549	4.95488	4.81852	4.93227	4.85732	4.91269	4.87906	4.64564	4.58129	4.70803	4.73471	4.53261	4.61002
A2MG_HUMAN	NEDSLVFVQTDK	2	3.35	-0.037	-0.19	0.85047	0.04	0.85047	3.31659	3.3566	2.07447	2.34453	3.38605	3.41142	3.00125	3.08344	3.23835	3.17177	3.02648	3.27335	3.16252	3.50743	3.40905	3.32996	4.26415	4.57186	3.75193	4.04049	3.57615	3.82135	3.27396	3.64465	3.35318	3.52058	2.17809	2.37492	3.08599	3.05488	3.44267	3.50882	3.5329	3.75509	3.77433	3.88558	3.35929	2.96999	3.52443	3.83476
A2MG_HUMAN	FEVQVTVPK	2	3.52	-0.237	-1.74	0.08858	3.04	0.08858	3.19988	3.27488	2.81829	2.93549	3.31835	3.28141	3.02786	2.88865	3.32218	3.40968	3.33654	3.5906	3.33455	3.38855	3.66204	3.49475	3.85546	4.01656	3.81231	3.99091	3.77743	3.84598	3.55136	3.61376	3.39353	3.5769	3.15898	3.19119	3.49096	3.37427	3.54325	3.58998	3.70344	3.91813	4.07624	4.01674	3.74954	3.48406	3.80784	3.83778
A2MG_HUMAN	QGIPFFGQVR	2	4.59	-0.106	-0.91	0.36964	0.82	0.36964	4.53719	4.57263	4.29039	4.23648	4.49638	4.21309	4.23308	4.44125	4.69404	4.59348	4.51933	4.49795	4.64608	4.60498	4.49778	4.61769	4.87271	4.79215	4.59577	4.70506	4.69125	4.73162	4.69363	5.00796	4.63314	4.71544	4.4913	4.43899	4.50827	4.52434	4.97835	4.85407	4.73162	4.89431	4.69565	4.55024	4.27145	4.43272	4.37175	4.5635
A2MG_HUMAN	VDLSFSPSQSLPASHAHLR	3	1.97	-0.195	-1.27	0.2118	1.61	0.2118	2.3186	2.12312	1.35787	1.32347	1.51944	1.31544	1.73308	1.90015	1.70044	1.51453	1.74003	1.87641	1.82632	1.83644	1.81015	2.11744	2.54241	2.32385	2.30687	2.28888	2.34967	2.34185	1.56285	1.70953	1.98688	1.90115	1.91537	1.45196	1.88041	1.89625	2.25261	1.98782	2.03932	2.10379	2.85901	2.75869	1.94132	2.02871	2.20875	2.197
A2MG_HUMAN	(Gln->pyro-Glu)QTVSWAVTPK	2	1.28	-0.196	-0.87	0.38872	0.76	0.38872	1.28716	1.27125	-0.676367	-0.364871	1.48939	1.2816	1.05095	1.08528	0.947307	0.715381	0.631425	0.968668	1.29624	1.22201	1.6008	1.5331	2.33051	2.15968	1.97412	1.87593	1.78371	1.7935	1.59619	1.53832	1.62766	1.56004	0.275651	-0.0977971	0.973966	0.677984	1.67389	1.65714	1.57957	1.75833	1.33874	1.31656	1.29651	1.37295	1.84374	2.02801
A2MG_HUMAN	(Gln->pyro-Glu)QGIPFFGQVR	2	2.79	-0.108	-0.69	0.4931	0.48	0.4931	2.5488	2.86833	2.25831	2.38622	2.64559	2.54687	2.25867	2.64709	2.89837	2.8834	2.61881	2.79262	2.83668	2.75517	2.60191	3.00093	3.28648	3.04768	2.90759	2.84753	3.06052	2.92932	2.7735	3.12855	2.88348	2.88433	2.38093	2.71239	2.67946	2.55919	3.05486	3.01824	3.26238	3.16676	2.78668	2.63603	2.33405	2.86058	2.55121	3.13986
A2MG_HUMAN	TEHPFTVEEFVLPK	3	3.64	-0.191	-1.18	0.24542	1.39	0.24542	3.56564	3.55345	2.62089	2.66534	3.49523	3.34787	3.22797	3.45456	3.3211	3.21533	3.6496	3.47129	3.67372	3.60827	3.64782	3.66438	4.33547	4.40513	3.93344	4.11398	4.00907	4.05005	3.50557	3.80118	3.81744	3.84277	2.83881	2.90794	3.57337	3.43774	3.81556	3.7026	4.04118	4.09565	4.3633	4.35639	3.53268	3.5168	3.6821	3.89807
A2MG_HUMAN	TEHPFTVEEFVLPK	2	1.43	-0.312	-1.77	0.08384	3.14	0.08384	1.60119	1.64917	0.772184	0.57362	0.84273	0.617389	0.943536	1.18361	1.02106	0.990111	1.3893	1.39055	1.53447	1.34	0.963918	1.37104	1.91392	1.68832	1.86035	1.73223	1.83617	1.93896	0.881613	1.29255	1.7461	1.73432	0.91122	0.7656	1.35791	1.29717	1.75987	1.47192	1.70928	1.81811	2.34413	2.3268	1.06068	1.44496	1.89246	2.038
A2MG_HUMAN	TEVSSNHVLIYLDK	3	3.83	-0.087	-0.71	0.48342	0.5	0.48342	3.4771	3.60325	3.85312	3.94108	3.51886	3.53343	3.78974	3.8591	4.27387	4.13536	3.54451	3.56395	3.54095	3.86837	3.71784	3.74062	3.68314	3.87742	3.98196	4.13444	3.86868	3.97686	4.07651	4.22249	3.45447	3.75298	3.82938	3.8984	3.71126	3.77593	3.98926	4.10789	3.95322	4.16334	3.72744	3.76627	3.98741	3.74726	3.61569	3.75027
A2MG_HUMAN	TEVSSNHVLIYLDK	2	2.36	-0.235	-1.77	0.08344	3.15	0.08344	2.42911	2.34762	2.62366	2.49105	1.60211	1.68709	2.25006	2.18836	2.57608	2.58583	2.28363	2.33421	2.23434	2.31702	1.90164	2.14112	1.97655	1.89991	2.6253	2.38281	2.57514	2.48593	2.21923	2.38564	2.17135	2.30596	2.89864	2.53587	2.25631	2.44323	2.88023	2.57553	2.37972	2.58892	2.46876	2.45938	2.29975	2.50245	2.64443	2.49148
A2MG_HUMAN	NQGNTWLTAFVLK	2	3.95	-0.105	-0.61	0.54415	0.37	0.54415	3.98601	3.9452	4.05161	4.03556	3.41113	3.18053	3.84186	3.85883	4.6402	4.16445	3.93076	4.51747	4.53492	4.35578	4.07468	4.02709	3.17838	2.68304	3.75546	3.67434	3.83207	3.65156	4.11813	4.17832	3.85873	3.78144	4.02776	3.9334	4.21774	3.93524	4.40056	4.57058	4.22026	4.14741	3.8613	3.70981	3.97334	4.03863	3.63	3.86803
A2MG_HUMAN	NQGNTWLTAFVLK	3	1.04	0.032	0.15	0.87768	0.02	0.87768	0.722043	1.357	0.79344	1.00337	1.04547	0.830082	1.22541	0.907567	1.10275	1.36194	1.14126	1.017	1.14542	0.891217	1.45756	1.49228	0.915877	NA	1.09356	0.7122	1.34966	0.645527	1.78557	1.35634	1.12095	0.86474	0.589318	0.748919	1.09284	0.650675	1.09987	1.11434	1.59188	1.56698	0.930042	0.364649	0.806896	1.03699	0.40599	1.40534
A2MG_HUMAN	ALLAYAFALAGNQDK	3	1.42	-0.194	-1.55	0.12865	2.4	0.12865	1.55418	1.7038	1.16767	1.15724	1.38044	1.41767	0.967917	0.95144	1.38499	1.72087	1.15267	1.11614	1.37166	1.37862	1.68571	1.6317	1.06505	0.836579	1.48324	1.38674	1.58937	1.3138	1.8489	1.73288	1.64414	1.66577	1.21429	1.14516	1.38439	1.44569	1.58927	1.36795	1.78559	1.69786	1.83572	1.68077	1.41525	1.42855	1.23229	1.37231
A2MG_HUMAN	ALLAYAFALAGNQDK	2	2.27	-0.29	-1.88	0.0678	3.52	0.0678	2.5833	2.35585	2.4459	2.03082	2.0574	1.96172	1.77094	1.89798	2.13107	2.35974	2.13278	1.94026	2.44506	1.99342	2.39456	2.4237	1.82736	1.31773	2.24301	2.12247	2.46386	2.28148	2.57159	2.47779	2.68027	2.29737	2.31904	1.99114	2.33265	2.2234	2.6907	2.20141	2.65198	2.49715	2.70948	2.48769	2.26783	2.37052	2.37847	2.33892
A2MG_HUMAN	DTVIKPLLVEPEGLEK	3	3.9	-0.081	-0.41	0.68431	0.17	0.68431	4.22243	4.03613	2.54235	2.62086	4.04664	4.14916	3.64544	3.73612	3.71835	NA	3.47489	3.33704	3.67834	3.54856	3.98057	3.81236	4.92347	4.99891	4.39166	4.52918	4.37862	4.34898	4.07187	3.94706	4.12442	4.09832	2.86081	2.72035	3.57838	3.6943	3.99429	3.88733	4.25876	4.18427	4.50956	4.4809	3.63355	3.51702	4.17835	4.29396
A2MG_HUMAN	DTVIKPLLVEPEGLEK	2	1.42	-0.239	-1.01	0.31822	1.02	0.31822	1.95733	1.82925	1.08975	0.1882	1.1724	0.637108	0.796771	0.918334	1.13504	NA	0.890673	1.08621	1.21337	1.14971	0.974196	1.0769	2.19352	2.07764	2.13111	1.99364	1.89252	2.22923	NA	1.04415	1.5716	1.63988	0.22413	0.408869	0.887781	1.1759	1.73042	1.49172	1.58728	1.793	2.22567	2.33958	1.08136	1.75605	2.10245	2.1291
A2MG_HUMAN	VTAAPQSVC(Carbamidomethyl)ALR	2	3.59	-0.245	-1.39	0.1705	1.95	0.1705	3.2391	3.31979	2.80194	2.85157	3.69573	3.44951	3.40726	2.88095	3.40051	3.54093	3.2062	3.38622	3.35099	3.46618	3.37254	3.41254	4.46472	4.46388	3.78193	3.85283	4.07632	3.97583	3.66399	3.4521	3.913	4.03165	2.75767	2.59462	3.62289	3.6629	3.40322	3.69098	3.6776	3.79386	4.52232	4.49214	3.86021	3.59183	3.76905	3.694
A2MG_HUMAN	TGTHGLLVK	2	3.06	-0.058	-0.48	0.63602	0.23	0.63602	2.65617	2.78969	3.09444	2.97411	2.91839	2.71674	3.02861	2.81994	3.2594	3.07838	2.86108	3.22989	2.95532	3.09771	3.02383	3.12653	3.43327	3.18496	3.22796	3.20517	3.07716	3.04496	3.4309	3.38844	2.93326	2.88852	3.28386	3.03168	3.13761	3.09048	3.29008	3.29018	3.06647	3.27443	2.97641	2.90309	3.20228	2.99011	2.73005	2.81787
A2MG_HUMAN	DNSVHWERPQKPK	3	0.28	0.061	0.33	0.74043	0.11	0.74043	0.573645	-0.303993	-0.127652	-0.101425	0.128266	-0.320558	1.14314	0.953099	0.344713	0.123677	0.0457494	0.192248	0.166802	-0.0652738	0.740878	0.450424	0.769189	0.241167	0.74477	0.482314	0.0805825	-0.0328915	0.997743	0.756476	0.402064	0.0907669	0.411247	0.573838	-0.196478	-0.243861	0.601111	0.519051	0.243851	0.126743	0.26294	0.166754	0.0556974	0.067809	0.0617218	0.0203234
A2MG_HUMAN	DNSVHWERPQKPK	2	-1.91	0.161	0.51	0.61526	0.26	0.61526	NA	NA	-1.5017	-2.0001	NA	NA	-1.0332	-1.64463	-2.22205	NA	-1.56651	-2.03747	-1.73446	-2.35574	-2.05933	-1.95774	-1.58755	NA	-1.2041	-2.62651	-2.0725	NA	-1.99714	-3.21611	-1.63076	-2.49499	-1.71261	-1.79397	-2.34498	NA	-1.31954	-2.07435	-1.65348	-2.00973	-1.58103	-1.74282	-2.32678	-1.9639	-1.637	-1.95972
A2MG_HUMAN	TAQEGDHGSHVYTK	2	-2.97	-0.03	-0.17	0.86239	0.03	0.86239	-3.14361	-3.28262	-2.90564	-3.212	-3.39982	-3.91426	-2.35017	-2.54537	-3.14721	-3.01781	-2.94934	-2.80883	-2.93638	-3.22159	-3.13153	-3.11632	-2.35477	-2.71919	-2.53308	-2.93295	-2.9886	-2.94787	-2.97882	-3.27294	-3.11611	-3.34911	-2.65422	NA	-3.20604	-3.254	-2.47058	-2.9374	-2.81286	-3.05881	-2.41055	-2.49734	-2.6032	-2.89278	-3.35932	-3.48745
A2MG_HUMAN	TAQEGDHGSHVYTK	3	-2.12	0.191	0.9	0.37455	0.81	0.37455	NA	-3.30053	-1.89435	-1.96927	-2.00613	-2.27912	-1.56911	-1.7397	-1.88724	-2.08157	-2.44828	-1.91637	-2.47339	-2.40951	-1.66685	-1.97606	-1.45845	-1.41604	-1.75349	-1.65413	-2.86608	-2.5434	-1.38446	-1.46227	-2.83634	-2.91971	-1.88453	NA	-2.36404	-2.33926	-1.88477	-1.96096	-2.26129	-2.20153	-1.63033	-1.5624	-1.67628	-2.22306	-3.38317	-3.36285
A2MG_HUMAN	QQNAQGGFSSTQDTVVALHALSK	3	2.59	0.049	0.21	0.8359	0.04	0.8359	2.62114	2.75311	1.77324	2.70754	2.51902	2.62523	3.06632	2.80358	2.56345	2.63858	2.39931	2.10283	2.14446	2.20327	2.67265	2.29494	3.20909	3.16258	3.01428	2.93558	2.6228	2.57506	3.0537	2.92639	2.40061	2.56822	2.29783	2.41403	2.1691	2.13516	2.67682	2.50572	2.62601	2.66211	1.65239	3.26926	3.1087	2.22926	2.71559	2.6206
A2MG_HUMAN	LSFYYLIMAK	2	1.62	-0.574	-2	0.05185	4.01	0.05185	1.50605	1.32115	2.35997	1.89185	0.904013	0.231256	1.37567	1.25884	2.22168	2.17778	1.98633	1.77048	2.15875	1.64002	2.01134	1.86295	-1.18705	-1.47179	1.42686	1.20935	1.98525	1.34328	1.90975	1.68017	1.48891	1.05916	2.41305	2.51683	2.27669	1.81552	2.34115	2.06456	2.2469	1.89293	2.18421	1.94131	2.05397	1.82504	1.41004	1.67716
A2MG_HUMAN	HYDGSYSTFGER	2	3.06	-0.115	-0.6	0.55113	0.36	0.55113	2.92086	2.72851	2.79769	2.83988	3.29128	2.30627	3.17031	2.73929	3.02477	2.99507	2.83667	2.81745	3.41327	2.9412	3.2708	3.17781	3.26293	2.81577	3.49026	3.2815	3.03514	2.99482	3.51952	2.66202	2.88054	2.89992	3.15589	3.64306	2.97127	2.92286	3.39511	3.23086	3.1699	3.20977	3.63151	3.03666	3.12897	3.12719	2.88522	2.92968
A2MG_HUMAN	HYDGSYSTFGER	3	1.91	0.045	0.25	0.80728	0.06	0.80728	1.61503	1.43959	1.32078	2.23041	2.07827	1.91166	2.15749	1.9051	1.91689	1.66476	NA	1.49952	1.79829	1.79566	2.19394	1.93173	2.43581	2.17781	2.28712	2.51423	2.02069	1.83257	2.71975	2.11333	1.71781	1.63327	1.69768	NA	1.61101	1.52954	2.08116	2.18049	NA	2.05196	1.70031	1.62915	2.27448	1.83565	1.66034	1.53831
A2MG_HUMAN	KDTVIKPLLVEPEGLEK	3	0.59	-0.199	-1.08	0.28781	1.16	0.28781	0.788912	0.40556	-0.173574	-0.537046	0.285139	0.287513	0.61346	0.455614	0.457641	0.16653	0.232358	0.51494	0.279682	0.11548	0.431565	0.626751	1.37891	1.4205	1.00729	1.1514	1.01252	0.974071	0.517872	0.724865	0.731672	0.611239	0.0169228	-0.238195	0.396128	0.116719	0.705373	0.487423	NA	0.937932	1.62406	1.46971	0.514998	0.523355	0.937686	0.955431
A2MG_HUMAN	MC(Carbamidomethyl)PQLQQYEMHGPEGLR	3	4.24	-0.153	-1.22	0.22835	1.49	0.22835	4.25458	4.03289	4.34905	4.35951	3.59078	3.36167	4.21745	4.21498	4.42975	4.30872	4.19513	4.07582	4.04831	3.9138	4.21372	4.17959	4.35219	4.06758	4.56285	4.60188	4.4136	4.32178	4.6025	4.55503	4.10284	3.93621	4.42037	4.34394	4.41791	4.40785	4.46865	4.39096	4.48553	4.40906	4.37096	4.2616	4.17069	3.99327	4.05398	4.26119
A2MG_HUMAN	MC(Carbamidomethyl)PQLQQYEMHGPEGLR	2	-0.24	-0.228	-0.76	0.45371	0.58	0.45371	0.0240863	-0.32142	NA	-0.0526532	NA	NA	-0.649316	-1.35786	-0.449857	-0.304079	0.0134917	0.0299779	-0.517729	NA	NA	-0.768401	NA	NA	NA	NA	-0.572935	-0.324605	-0.791434	NA	-0.521062	-0.694836	0.399805	-0.205568	-0.129279	-0.0480577	0.430592	-0.217299	-0.168267	-0.520261	1.1949	-0.0533012	0.374774	-0.582188	-0.0590032	-0.390856
A2MG_HUMAN	NQGN(Deamidated)TWLTAFVLK	2	-0.59	-0.313	-1.69	0.09873	2.85	0.09873	-0.666515	-0.795902	-0.133988	-0.667567	-1.29491	-2.02624	-0.756129	-0.919321	-0.227555	-0.436966	-0.554597	-0.697265	-0.490026	-0.35621	-0.390382	-0.273669	-1.31599	-1.42856	-0.622423	-0.874659	-0.65167	-0.868614	-0.228918	-0.297153	-0.492586	-0.499058	-0.220081	-0.419602	-0.463697	-0.570373	-0.0824528	-0.474141	-0.285752	-0.244689	0.170288	-0.393608	-0.564329	-0.354383	-1.07112	-0.657693
A2MG_HUMAN	LHTEAQIQEEGTVVELTGR	3	2.58	0.036	0.16	0.87327	0.03	0.87327	2.40645	3.14907	1.43188	1.83806	2.25026	2.47359	2.59083	2.39783	2.46476	2.90976	3.11695	3.11109	2.27753	2.51164	2.42244	2.31818	2.75192	2.90715	2.84434	3.82552	2.36672	2.55744	2.62851	2.30847	2.35855	2.33872	2.46781	2.15405	2.08013	2.75192	2.489	2.75033	2.24103	2.99688	2.95065	3.25845	2.47867	2.16762	2.88591	3.04102
A2MG_HUMAN	FQVDNNNR	2	1.01	0.097	0.5	0.62114	0.25	0.62114	0.180004	0.517187	0.742412	1.05115	1.20349	1.13252	0.970402	0.719479	1.41898	1.26103	0.485544	1.09793	0.649212	1.08525	1.37305	1.03838	1.41828	1.81193	1.38395	1.64727	0.628395	1.0137	1.65074	1.69414	0.292591	0.588162	0.758005	1.0038	0.918383	1.10985	1.20651	1.2982	0.990541	1.26901	0.874634	0.960784	1.35727	0.744189	0.260747	0.626358
A2MG_HUMAN	SLNEEAVKK	2	0.03	-0.001	-0.01	0.99393	0	0.99393	-0.462196	-0.338226	-0.0590006	-0.148534	-0.113576	-0.289147	0.22759	0.239577	0.191552	0.0216595	0.0226869	0.34101	-0.221802	-0.0309496	0.0766801	-0.278126	0.363882	0.626798	0.209485	0.297755	-0.363145	-0.0373121	NA	0.445715	-0.357322	-0.168427	0.352285	0.214456	-0.0182936	0.0223485	0.341448	0.342361	-0.0844873	0.130406	0.123105	0.129563	NA	-0.0989386	-0.316898	-0.237468
A2MG_HUMAN	GHFSISIPVK	2	3.34	-0.211	-1.33	0.18974	1.78	0.18974	3.63326	3.35199	3.53039	3.08854	3.12126	2.74904	3.14005	3.11023	3.29029	3.31246	3.19698	3.23455	3.26866	2.95341	3.13385	3.19233	3.46271	3.23709	3.44065	3.33391	3.57687	3.50082	3.60201	3.53919	3.4374	3.09699	3.96509	3.28987	3.44266	3.30168	3.91886	3.24395	3.5042	3.34178	3.7408	3.64192	2.96319	3.23457	3.37058	3.29722
A2MG_HUMAN	DM(Oxidation)YSFLEDMGLK	2	0.64	-0.405	-0.97	0.33886	0.94	0.33886	0.110563	1.24428	NA	1.43303	0.239365	0.70979	-1.0172	0.224705	1.14629	1.26668	-0.478981	0.00110767	0.157822	0.83525	-0.198371	0.329582	0.281651	0.405678	0.205688	0.850846	0.954796	1.33558	-0.169128	1.8236	0.747629	1.38917	-0.362038	0.416175	2.43703	1.83441	0.463567	0.901001	1.83742	0.794455	1.55816	0.648501	-0.895148	0.300254	-0.062773	1.0862
A2MG_HUMAN	SLFTDLEAEN(Deamidated)DVLHC(Carbamidomethyl)VAFAVPK	3	2.04	-0.439	-1.97	0.05589	3.87	0.05589	1.89503	1.81541	2.23111	2.42546	1.28401	1.35561	1.63821	1.80126	2.34223	2.22932	2.25811	2.42488	2.32119	2.19435	2.16656	2.17295	0.844948	-0.394984	1.76766	1.8454	2.02677	1.90981	2.1039	2.21705	1.57777	1.85332	2.64484	2.68558	2.43537	NA	2.49664	2.47253	2.46746	2.27641	2.68011	2.53842	2.24409	2.36962	1.75007	2.25312
A2MG_HUMAN	ETTFNSLLC(Carbamidomethyl)PSGGEVSEELSLK	2	1.53	-0.455	-2.21	0.03299	4.87	0.03299	1.78466	1.07592	1.50389	1.3873	0.395538	0.0874043	1.18528	1.12969	1.91944	1.57159	1.27188	1.44667	1.45901	1.40026	1.66573	1.54541	0.590964	0.110636	2.40916	2.13857	1.63964	1.78675	1.56107	1.66592	0.838433	1.18883	1.9311	1.89957	1.60158	1.58209	2.04467	1.90498	1.93924	1.87881	2.21262	2.03047	1.79547	1.26424	2.26734	2.13954
A2MG_HUMAN	ETTFNSLLC(Carbamidomethyl)PSGGEVSEELSLK	3	2.54	0.015	0.04	0.96913	0	0.96913	NA	2.7162	2.6142	2.24721	2.29495	2.47327	1.84703	2.37202	3.24302	2.89649	2.56663	2.47533	3.09862	2.57695	2.09121	2.77307	2.61701	2.11458	2.55046	2.988	2.62065	2.17248	2.14754	2.98542	2.96824	2.50052	2.60108	2.87037	NA	2.92434	-0.132102	2.91478	3.07888	3.08917	3.05265	2.61678	2.05835	2.34112	2.19802	3.09773
A2MG_HUMAN	KYSDASDC(Carbamidomethyl)HGEDSQAFC(Carbamidomethyl)EK	3	0.08	0.056	0.29	0.77553	0.08	0.77553	-0.209483	-0.548011	-1.07104	-0.787733	0.207078	-0.0798985	0.457751	0.422093	0.141403	-0.106187	-0.495599	-0.0588348	-0.22708	-0.145714	0.639585	0.403677	0.995906	0.97796	0.706909	0.829974	-0.126187	0.263182	0.570914	0.61921	NA	NA	-0.499515	-0.344818	-0.364855	-0.446685	0.272724	0.27371	0.232291	0.203959	0.291849	0.48714	-0.0511086	-0.167948	-0.254537	-0.120078
A2MG_HUMAN	LVHVEEPHTETVR	3	2	-0.149	-0.99	0.32732	0.98	0.32732	1.99809	1.79921	1.14006	1.29935	1.6861	1.47148	NA	1.99349	1.66187	1.84036	1.80328	1.92311	1.94247	1.91351	1.90408	1.93883	2.78143	2.62635	2.46204	2.38289	2.28512	2.14019	2.10246	1.83743	2.12368	2.15013	1.42759	1.60563	1.89003	1.79831	2.18611	2.09843	2.08867	2.19819	2.74894	2.50661	2.09585	2.02743	2.18087	2.02397
A2MG_HUMAN	LVHVEEPHTETVR	2	-0.41	-0.194	-0.82	0.41894	0.67	0.41894	-0.0684474	-0.107077	NA	NA	NA	-1.28299	-0.261977	-0.680348	-1.16463	-0.601299	-0.550719	-0.444522	-0.241403	-0.549047	-0.890185	-0.690162	0.141764	-0.596418	0.0957224	-0.519391	0.0850629	0.00956762	-0.98407	-1.46007	0.104511	-0.221663	-0.990082	-0.996138	-0.481828	-0.739439	-0.00498983	-0.548693	-0.360205	-0.125929	0.450086	0.280379	-0.856643	-0.0661362	0.122134	0.09636
A2MG_HUMAN	SSGSLLNNAIK	2	2.78	0.01	0.05	0.95939	0	0.95939	2.87102	2.6024	1.80665	2.32777	2.78971	2.86877	2.76986	2.84515	2.99651	2.87227	1.85112	2.15021	2.3201	2.75298	3.0034	2.89785	3.46237	3.86261	3.07741	3.49423	2.84593	3.1304	3.20248	3.44542	2.75742	2.93568	1.67405	1.96604	2.50697	2.6221	2.63238	3.02313	2.63644	3.18386	2.80743	2.97226	2.98059	2.61138	2.64776	2.8324
A2MG_HUMAN	FSGQLNSHGC(Carbamidomethyl)FYQQVK	3	0.33	-0.019	-0.1	0.92412	0.01	0.92412	0.316638	0.22268	-0.97469	NA	0.404773	0.690602	0.502986	0.341545	0.233606	0.152603	-0.126776	0.0146344	-0.436417	-0.0018023	0.41009	0.0971852	1.44239	1.34888	1.10551	0.917909	0.505462	0.520474	0.577605	0.642854	0.263603	0.381309	-0.412602	-0.469448	0.0433859	0.00173802	0.111072	0.335966	0.582183	0.700713	0.730949	0.469348	0.475108	-0.19939	0.692388	0.434329
A2MG_HUMAN	SSGSLLNN(Deamidated)AIK	2	0.31	-0.035	-0.13	0.90012	0.02	0.90012	NA	0.25424	-0.293357	0.104395	0.23708	1.3141	-0.448185	NA	0.437442	0.432179	-0.799933	-0.183822	-0.277122	0.468451	0.605897	0.436947	0.730803	1.33531	0.31101	0.474742	0.345859	0.743429	0.388547	0.662186	-0.0635687	0.599724	NA	-0.775412	-0.467678	0.0306937	-0.0755772	0.493034	0.609853	0.717031	1.05483	0.927013	0.902054	-0.073877	0.200991	0.115439
A2MG_HUMAN	N(Deamidated)QGNTWLTAFVLK	2	-0.67	-0.44	-2.03	0.04938	4.11	0.04938	-1.10754	-0.509633	-0.485526	-0.186681	-1.25232	-2.17739	-1.1029	-1.14074	-0.314211	-0.859478	-0.72832	-0.624123	-0.565267	-0.690122	-0.610426	-0.366479	NA	-1.95657	-1.04703	-0.820198	-0.786626	-0.578803	-0.428046	-0.335578	-0.491646	NA	-0.214986	0.267431	-0.589261	-0.824325	-0.273875	-0.311776	-0.307101	-0.272699	-0.460248	-0.602855	-0.425067	-0.617704	-1.19429	-0.506204
A2MG_HUMAN	MC(Carbamidomethyl)PQLQQYEM(Oxidation)HGPEGLR	3	0.05	-0.039	-0.11	0.91564	0.01	0.91564	-0.356965	0.77579	-0.787581	-0.778349	0.462031	0.556378	-1.31908	0.52816	NA	0.77422	-0.627046	-1.078	-0.52125	0.48765	-0.677361	-0.399867	0.568468	1.23418	0.370582	1.1264	0.516791	1.04979	0.0264756	1.12509	-0.069186	0.471454	-1.11487	-0.404019	-0.0308692	0.261503	NA	-0.332792	NA	0.350107	0.182075	0.116984	-0.80954	-0.447091	0.0574298	0.717243
A2MG_HUMAN	HNVYIN(Deamidated)GITYTPVSSTNEK	2	0.99	-0.022	-0.14	0.88591	0.02	0.88591	1.17244	0.790515	1.13993	1.0457	NA	NA	1.23618	1.02404	1.08225	1.18821	1.14351	1.10422	0.993778	0.692622	0.727449	0.75883	0.623551	NA	1.23819	0.854014	0.657695	0.974905	1.04743	0.872668	0.757795	0.457245	1.52101	1.30473	0.723064	0.887256	1.54004	1.14496	0.875308	0.948526	1.02152	1.14439	NA	1.16145	0.89274	0.85528
A2MG_HUMAN	HNVYIN(Deamidated)GITYTPVSSTNEK	3	2.89	0.068	0.13	0.89382	0.02	0.89382	2.44615	2.27755	NA	4.11426	2.03613	3.81394	2.60313	2.55892	2.68162	2.54247	3.77795	4.16484	2.01461	NA	2.46396	NA	2.63805	2.66893	4.15262	2.65105	2.1033	2.23628	2.75477	2.81494	2.01623	2.1363	3.8648	4.29805	3.94395	2.10968	2.51233	2.67153	2.18145	4.22887	2.33355	NA	4.18485	2.03628	2.09773	3.88887
A2MG_HUMAN	LPPNVVEESAR	2	4.9	-0.034	-0.21	0.8342	0.04	0.8342	4.72966	4.93561	4.84104	4.94712	4.73564	4.66932	4.68816	4.51348	4.65612	4.82766	4.25334	4.38801	4.57702	4.72519	4.87121	4.93267	5.48128	5.47393	5.3349	5.59766	5.10533	5.0844	5.15701	5.04375	5.08942	5.1799	NA	3.70433	4.76045	4.87646	4.55385	4.91389	4.93155	5.20021	4.91532	5.02439	4.95551	4.98608	5.22495	5.15095
A2MG_HUMAN	HNVYIN(Deamidated)GITYTPVSSTN(Deamidated)EK	3	0.69	-0.257	-0.65	0.51766	0.43	0.51766	NA	0.425272	-0.595083	-0.392029	0.162639	0.332722	0.728288	0.783685	1.1535	0.916653	0.629392	1.07613	0.612002	0.613094	0.953948	0.522367	0.713367	0.921696	1.01038	0.888724	0.38498	0.457428	0.905383	0.988234	0.0646097	0.247072	2.66146	NA	0.544527	0.509785	0.956876	1.22091	0.492674	2.48714	-0.361282	2.31428	-0.11678	0.487794	0.287711	0.304358
A2MG_HUMAN	AYIFIDEAHITQALIWLSQR	3	0.91	-0.511	-1.56	0.12652	2.43	0.12652	0.74806	0.518591	1.71706	1.53819	0.463281	1.06581	0.192833	0.359959	1.09622	0.764961	1.26365	1.03255	0.978545	-0.00363415	0.864944	0.687696	0.129777	0.176138	-1.19108	0.615042	1.42648	1.17898	1.58198	1.66318	1.2374	0.306998	2.04473	2.07067	1.96137	2.09972	1.42004	1.31833	-0.0268428	-1.02053	1.61275	1.2316	0.570169	0.787024	1.08861	0.686994
A2MG_HUMAN	(Gln->pyro-Glu)QQNAQGGFSSTQDTVVALHALSK	3	1.49	-0.086	-0.51	0.61617	0.26	0.61617	1.54081	1.56709	1.07469	1.18862	NA	1.40737	1.80941	1.08346	1.79967	1.53531	1.14917	1.12832	1.33554	1.46088	NA	1.01072	1.41705	NA	2.18343	1.95925	1.71884	1.8145	2.01263	1.81411	1.37365	1.54541	1.23548	1.23225	1.1977	1.44915	1.55167	1.48719	1.72514	1.94727	1.30562	1.44017	1.47225	0.93382	1.76988	1.28514
A2MG_HUMAN	LLLQQVSLPELPGEYSM(Oxidation)K	3	0.06	0.277	0.65	0.52066	0.42	0.52066	-0.48144	1.09152	-0.803532	-0.350163	0.417786	0.995139	-1.5093	-0.4295	0.449196	1.02552	NA	-0.346726	-0.60232	0.23785	NA	0.541259	0.721543	1.21615	-0.017014	0.833897	0.339217	0.157429	-0.196957	0.861953	-0.0992613	0.607889	-1.57132	NA	0.77139	0.933904	-0.465602	NA	-0.346906	0.59729	-0.0369011	-0.168368	-1.46736	-0.135164	-1.09967	0.599189
A2MG_HUMAN	LLLQQVSLPELPGEYSM(Oxidation)K	2	-0.53	0.058	0.11	0.91585	0.01	0.91585	-0.565911	0.364254	NA	-0.702104	NA	NA	NA	-0.453673	0.264935	-0.19681	NA	-0.779882	NA	-0.907746	NA	-1.5832	-1.49499	0.983984	-0.63196	0.0183546	-0.968872	0.778121	NA	0.805128	NA	NA	NA	-0.575539	-0.650579	NA	-1.39958	-0.225234	NA	-0.575386	-2.14552	-0.77027	NA	-1.6002	-0.853357	0.141426
A2MG_HUMAN	AFQPFFVELTMPYSVIR	3	-0.15	-0.277	-1.13	0.26397	1.29	0.26397	-0.895594	-0.978936	0.26363	0.0813831	-1.24367	NA	-0.941256	-0.588767	0.0708394	-0.255447	NA	-0.237529	0.1205	-0.215981	0.0566568	0.445014	NA	NA	-0.315145	0.233737	-0.42657	-1.31057	-0.49843	-0.552961	-0.752327	-0.995389	NA	0.298494	0.462138	0.181767	-0.121956	-0.0214704	0.540163	0.180579	0.341961	0.0519055	0.150787	0.471721	0.322942	0.705155
A2MG_HUMAN	AFQPFFVELTMPYSVIR	2	-0.75	-0.34	-1.27	0.21259	1.62	0.21259	-1.25762	-1.68671	0.260805	-0.380044	-2.08576	NA	-1.92647	-1.83135	-0.508342	NA	NA	NA	NA	-0.84093	-0.581472	-0.221634	NA	NA	-0.611662	-0.773257	-1.20545	-1.43382	-1.10834	-0.619802	-1.57453	NA	-0.162751	-0.174072	0.0489267	-0.366726	-0.636478	NA	-0.593127	-0.487808	NA	-0.81975	-0.539458	-0.299862	-0.0969947	-0.0754518
A2MG_HUMAN	GPTQEFKK	2	-2.27	-0.061	-0.36	0.72406	0.13	0.72406	-2.72347	-2.65355	-1.92798	-2.10297	-2.37887	-2.64219	-2.16963	-2.05082	-2.04187	-2.39129	-2.40475	NA	-2.50441	-2.25138	-2.56336	-2.57068	-2.07898	-2.03105	-2.07199	-2.13597	NA	-3.32482	-1.66129	-1.7883	-2.65365	-2.68081	-1.46651	NA	-2.16046	-2.35564	-1.68852	-1.91849	-2.37877	-2.37416	-2.37921	-2.30867	-2.28849	-2.2209	NA	NA
A2MG_HUMAN	SASNMAIVDVK	2	3.58	-0.044	-0.24	0.81113	0.06	0.81113	3.37477	3.6149	3.30682	NA	3.47334	3.62456	3.26022	3.35419	3.7294	3.65164	NA	3.38691	3.06086	3.24629	3.54238	3.36187	4.1361	4.52481	3.52976	3.95535	3.4684	3.71772	4.20446	4.44165	3.26503	3.57685	3.22208	3.71326	3.35025	3.51273	3.53174	3.75891	NA	3.65024	NA	NA	3.5614	2.98013	3.39032	3.65214
A2MG_HUMAN	VVSMDENFHPLNELIPLVYIQDPK	3	3.51	-0.351	-1.54	0.13204	2.38	0.13204	NA	2.80371	3.28196	NA	2.65297	2.22626	NA	2.8726	4.33625	3.06018	NA	3.69744	NA	3.38395	3.53702	3.69939	NA	NA	3.70271	3.65432	3.59059	3.34147	3.36491	3.31866	3.18666	NA	3.43103	3.29041	3.67342	3.55408	3.85255	3.53609	3.89063	3.77376	4.20292	4.0378	3.57673	3.8989	3.85476	3.93901
A2MG_HUMAN	NALFC(Carbamidomethyl)LESAWK	2	2.09	-0.442	-2.35	0.02487	5.52	0.02487	1.74429	1.717	2.27427	2.22164	1.63095	1.13283	NA	1.74127	1.88836	2.06762	NA	1.96062	2.06491	1.77609	2.47291	2.26525	NA	0.842999	2.24206	1.9538	2.40205	2.13944	NA	1.96425	NA	2.06583	1.97765	NA	2.32071	2.14835	2.10428	NA	2.67865	2.55709	3.2284	3.01524	2.41793	NA	1.81019	2.04989
A2MG_HUMAN	VSNQTLSLFFTVLQDVPVR	3	1.66	-0.002	-0.01	0.99338	0	0.99338	1.36698	NA	2.09809	1.75893	NA	NA	NA	1.48886	2.05343	1.70955	1.63149	1.6094	1.70742	1.61677	1.50412	2.5104	NA	NA	1.36458	0.750077	NA	0.822666	1.64911	2.1757	1.16112	0.90229	2.6835	2.46055	2.04301	1.98325	1.67301	1.57682	1.61462	1.49678	1.31745	1.04189	1.28741	1.77953	1.81342	2.19591
A2MG_HUMAN	VSNQTLSLFFTVLQDVPVR	2	-1.72	0.127	0.19	0.85558	0.04	0.85558	NA	NA	-1.45704	NA	NA	NA	NA	NA	NA	NA	NA	NA	-1.64985	NA	NA	NA	NA	NA	NA	-1.94339	NA	NA	NA	NA	NA	NA	NA	NA	-1.81074	NA	NA	NA	NA	NA	NA	NA	NA	NA	NA	NA
A2MG_HUMAN	HN(Deamidated)VYINGITYTPVSSTNEK	3	3.64	0.037	0.08	0.93437	0.01	0.93437	4.19753	3.98185	3.62976	2.37635	4.00328	1.98256	4.43718	4.34211	4.35327	4.1991	2.20135	2.20713	3.66439	3.93962	4.13476	3.99805	4.5268	4.22644	2.40648	4.38715	4.25649	4.2444	4.44586	4.42928	3.91679	3.88872	2.24215	2.44237	NA	3.84122	4.07362	4.37817	3.98755	2.38538	3.77975	3.8289	2.65504	3.90737	3.78741	2.17423
A2MG_HUMAN	AVDQSVLLMKPDAELSASSVYNLLPEK	3	3.15	-0.396	-2.27	0.03	5.17	0.03	3.26661	2.98604	2.43239	2.97213	2.38846	2.1841	2.72952	2.84181	3.09066	2.95497	NA	3.11631	NA	NA	3.2088	3.05994	2.95606	NA	3.76713	NA	3.60338	3.525	3.09007	2.97636	3.32841	3.23343	NA	NA	3.11941	3.10013	3.28257	3.29111	NA	3.51752	3.82492	3.70946	3.18499	NA	3.63579	NA
A2MG_HUMAN	YDVEN(Deamidated)C(Carbamidomethyl)LANK	2	-1.09	0.174	0.61	0.5481	0.37	0.5481	-1.49954	-1.01662	NA	NA	-0.749973	-0.893477	-1.39845	-1.15689	-1.27099	-1.23813	-2.33436	-1.70789	NA	-1.15819	NA	-0.849893	NA	0.269932	-0.627391	-0.00925731	-0.864243	-0.540348	-0.762057	-0.573945	NA	-1.01287	-2.58364	-1.85615	NA	-1.92585	-1.23428	-0.906256	-1.10082	-0.479296	-0.929444	-0.542738	-1.20932	-1.50534	NA	NA
A2MG_HUMAN	FQVDNN(Deamidated)NR	2	-0.6	-0.117	-0.35	0.73208	0.12	0.73208	-2.1133	-1.64337	-0.498015	0.151901	-0.876577	-0.896157	-0.871106	-1.46861	NA	NA	NA	0.293382	NA	-0.928382	0.438794	-0.88422	-0.406108	0.00703514	NA	-0.384328	NA	-0.961134	NA	-0.345926	-1.7587	-1.3904	NA	0.40924	0.0900334	0.171314	NA	-0.578184	0.166594	-0.348977	0.14481	0.42065	-0.611103	-1.444	-1.53056	-1.04821
A2MG_HUMAN	EQAPHC(Carbamidomethyl)IC(Carbamidomethyl)AN(Deamidated)GR	3	-1.82	-0.341	-0.73	0.472	0.53	0.472	NA	NA	-2.72309	-2.65367	-1.82187	-2.05769	-2.49865	NA	-1.53688	-2.09761	NA	NA	-3.63488	NA	-1.96756	-2.07454	-0.959251	-2.91952	-0.232946	-0.117908	-1.38295	-0.976396	-1.75399	-1.63899	-2.02967	-4.01537	NA	NA	-1.78623	-1.84883	NA	NA	-1.37403	-1.26784	-0.849392	-0.710592	-1.93132	NA	-2.05845	-1.97362
A2MG_HUMAN	EQAPHC(Carbamidomethyl)IC(Carbamidomethyl)AN(Deamidated)GR	2	-2.44	0.055	0.07	0.94341	0.01	0.94341	NA	NA	NA	NA	NA	NA	NA	NA	NA	NA	NA	NA	NA	NA	NA	NA	NA	NA	NA	-2.44858	NA	-2.77138	NA	NA	NA	NA	NA	NA	NA	NA	NA	NA	NA	NA	-2.11025	-2.42667	NA	NA	NA	NA
A2MG_HUMAN	KDNSVHWERPQKPK	3	-1.78	0.031	0.15	0.8851	0.02	0.8851	NA	-2.51933	-2.07053	-2.34194	-1.79432	NA	-0.677428	-1.07517	-1.89397	-2.2464	-2.23312	-2.13898	-1.93397	-1.68458	NA	-1.33469	-1.37911	NA	-1.66642	-1.41751	NA	NA	-0.933667	-1.39165	-1.74931	-1.97918	NA	-1.52234	-2.47838	NA	-1.53912	-1.53301	-1.80903	-1.97359	-1.90645	NA	-2.36469	-2.03579	NA	-1.71882
A2MG_HUMAN	DLTGFPGPLNDQDN(Deamidated)EDC(Carbamidomethyl)INR	2	1.11	-0.121	-0.67	0.50824	0.45	0.50824	1.37731	NA	0.687829	0.644429	0.554391	0.270804	0.834148	NA	0.908179	1.07123	NA	NA	NA	0.884114	NA	1.06123	1.17359	1.54805	1.67054	1.72787	1.16087	1.35133	NA	1.01631	NA	1.14103	0.511027	NA	0.666505	0.896205	1.38814	1.23469	1.17381	NA	1.67416	1.86279	1.10695	1.04043	1.43497	NA
A2MG_HUMAN	DLTGFPGPLNDQDN(Deamidated)EDC(Carbamidomethyl)INR	3	2.42	0.062	0.27	0.78593	0.07	0.78593	2.30044	2.78977	0.8151	1.53126	2.52426	2.47671	2.13992	2.57097	2.54732	2.15475	2.21769	2.20293	2.25047	2.48458	2.51771	2.73628	3.36416	3.47139	NA	3.18349	2.67713	2.76895	2.45334	2.78232	2.45155	2.63035	1.16989	1.59662	2.17201	2.24932	2.35848	NA	2.66657	3.14717	2.63637	2.65999	1.76053	2.2429	2.72398	2.52415
A2MG_HUMAN	YSDASDC(Carbamidomethyl)HGEDSQAFC(Carbamidomethyl)EK	3	-0.26	0.266	1.29	0.20826	1.65	0.20826	NA	-0.901228	NA	NA	0.122892	-0.0513412	-0.242016	-0.195453	-0.201885	NA	NA	-0.68336	NA	-0.505972	NA	-0.42194	0.599961	0.816067	0.0949853	0.628448	-0.586845	-0.213057	0.207252	0.31923	NA	-0.782559	NA	-0.775547	-0.857524	-0.979221	-0.303554	-0.164126	-0.36306	-0.177654	-0.540716	-0.152826	-0.527404	NA	NA	-0.557208
A2MG_HUMAN	YSDASDC(Carbamidomethyl)HGEDSQAFC(Carbamidomethyl)EK	2	-2.64	0.469	0.9	0.39513	0.81	0.39513	NA	NA	NA	NA	NA	NA	-2.62848	NA	NA	NA	NA	NA	NA	NA	NA	NA	-2.38347	NA	-2.21292	NA	NA	NA	NA	NA	NA	NA	NA	NA	NA	NA	NA	-2.79336	NA	NA	NA	-2.13437	NA	-3.70501	NA	NA
A2MG_HUMAN	SSSNEEVMFLTVQVK	3	0.78	-0.265	-0.85	0.40412	0.72	0.40412	-0.0269324	0.715319	-0.726511	NA	0.593711	0.816391	NA	NA	1.30251	1.02816	0.497316	NA	0.528511	0.569688	0.860828	1.75947	0.565822	NA	0.364269	1.0772	0.993179	0.884436	1.10819	NA	NA	0.348422	NA	NA	1.16631	0.613097	1.21009	1.79126	1.15197	1.02908	NA	NA	0.0518271	NA	0.305332	1.26084
A2MG_HUMAN	SSSNEEVMFLTVQVK	2	1.74	-0.51	-1.38	0.19859	1.91	0.19859	NA	NA	NA	NA	NA	NA	1.22253	NA	1.96421	1.90494	1.07395	NA	NA	NA	NA	NA	NA	NA	NA	NA	NA	NA	2.1673	NA	NA	NA	NA	NA	NA	NA	1.97064	NA	NA	NA	NA	NA	1.75876	NA	1.87836	NA
A2MG_HUMAN	FSGQLN(Deamidated)SHGC(Carbamidomethyl)FYQQVK	3	-0.7	-0.007	-0.03	0.98016	0	0.98016	-1.71948	-0.989517	-2.23787	NA	NA	-0.371972	-1.0649	-0.68121	NA	NA	-1.01141	NA	NA	NA	-0.339454	-0.397968	0.136889	0.126324	-0.21365	0.313433	NA	NA	-0.223585	-0.249457	-1.00589	-0.677343	NA	NA	-0.815332	-1.71736	-0.772345	-0.793182	-0.537482	NA	-0.341844	-0.386107	-0.709407	-0.874157	-1.03187	-0.88911
A2MG_HUMAN	EEFPFALGVQTLPQTC(Carbamidomethyl)DEPK	3	0.3	0.256	1.15	0.25951	1.31	0.25951	NA	0.786581	0.448497	0.657174	0.0413204	-0.214355	0.283124	0.460533	1.22477	1.37956	0.346439	0.547853	0.0998331	0.0905966	NA	0.480292	0.107579	-0.000805421	-0.16766	0.34976	0.00769286	-0.240318	0.723146	0.321571	NA	0.141504	-0.216517	0.470296	0.490643	0.515738	0.369919	0.814807	0.672219	0.410418	-1.39786	NA	-0.137845	0.330124	NA	0.296822
A2MG_HUMAN	QTVSWAVTPK	2	2.92	-0.216	-1.08	0.2902	1.17	0.2902	2.91691	2.68194	NA	NA	NA	2.49189	2.76714	2.87879	2.46312	2.35253	NA	NA	2.29178	2.45376	2.7259	NA	3.58592	3.60162	3.16002	3.43255	3.05441	3.23664	3.17297	NA	2.89527	2.83991	NA	NA	NA	NA	2.81938	2.73502	NA	3.06107	NA	NA	NA	NA	3.18751	3.24229
A2MG_HUMAN	VGFYESDVM(Oxidation)GR	2	0.07	0.098	0.31	0.76282	0.09	0.76282	-0.112899	NA	NA	-0.232099	NA	0.0549377	NA	0.0280049	0.0253708	0.664565	-0.419728	0.36873	-0.360665	0.254433	NA	NA	NA	NA	NA	0.643405	0.0486651	NA	-0.0153219	1.19243	-0.0581093	NA	-0.74741	NA	NA	-0.0476414	0.543086	0.862086	NA	NA	-0.354212	-0.306769	-0.43042	NA	NA	NA
A2MG_HUMAN	ALLAYAFALAGNQDKR	3	-0.7	0.244	0.73	0.47658	0.53	0.47658	-0.296226	-0.481302	NA	NA	-0.986848	-0.977751	-1.27605	-0.24074	NA	NA	NA	NA	NA	NA	NA	0.526674	NA	NA	NA	-1.06294	-0.755328	-0.87624	-0.402473	NA	-0.642625	-0.431265	NA	NA	NA	NA	-0.652035	-0.99955	NA	-1.0925	NA	NA	NA	-1.43961	NA	-0.452223
A2MG_HUMAN	M(Oxidation)C(Carbamidomethyl)PQLQQYEMHGPEGLR	3	-0.38	0.138	0.43	0.67028	0.19	0.67028	NA	0.271372	NA	NA	-0.389936	-0.294977	NA	-0.429549	-0.0306218	-0.377412	NA	NA	NA	-0.71347	-1.96746	-1.00149	-0.058947	0.562741	NA	0.299968	NA	0.322924	NA	NA	NA	-0.490278	NA	-0.914509	-0.322428	-0.294233	NA	NA	NA	-0.644949	-0.743934	NA	NA	NA	NA	-0.327824
A2MG_HUMAN	M(Oxidation)C(Carbamidomethyl)PQ(Deamidated)LQQYEMHGPEGLR	3	-0.38	-0.382	-0.87	0.39672	0.75	0.39672	-0.621828	NA	NA	-1.2518	NA	NA	-0.760988	NA	0.474872	-0.0364997	-2.02655	-0.187675	-0.46259	NA	NA	-0.307282	NA	NA	-0.308979	NA	-0.0926925	NA	NA	0.513213	-0.494924	0.0284198	NA	NA	NA	NA	-0.180406	0.353052	NA	NA	NA	-0.281918	NA	-1.15449	NA	NA
A2MG_HUMAN	(Gln->pyro-Glu)QFSFPLSSEPFQGSYK	2	1.7	-0.421	-1.64	0.11652	2.7	0.11652	NA	1.52175	NA	NA	NA	0.980068	NA	1.54159	1.16132	1.38903	NA	NA	NA	NA	NA	1.87128	1.36057	1.15203	NA	2.02966	NA	1.22491	NA	NA	NA	1.92357	NA	1.12708	NA	NA	NA	2.34165	1.84992	2.17808	2.41816	2.26487	NA	NA	NA	2.31227
A2MG_HUMAN	M(Oxidation)VSGFIPLKPTVK	3	-0.05	0.249	0.52	0.61038	0.27	0.61038	-0.725162	0.979124	NA	-0.419748	-0.161144	0.52424	NA	NA	0.127826	0.369985	NA	NA	-1.14009	NA	-0.323303	NA	0.712262	1.72892	-0.908024	0.385372	-0.0690009	0.663445	NA	0.564974	-0.975666	0.163114	-1.18714	NA	-0.329544	NA	NA	NA	-0.291374	NA	NA	NA	-0.957494	NA	NA	0.118913
A2MG_HUMAN	M(Oxidation)VSGFIPLKPTVK	2	-0.97	0.936	1.52	0.18223	2.32	0.18223	NA	-0.740162	NA	NA	NA	NA	NA	NA	NA	NA	NA	NA	NA	NA	NA	NA	NA	-0.255183	NA	NA	NA	-1.08758	NA	-1.78077	NA	NA	NA	NA	NA	NA	NA	NA	NA	NA	NA	NA	NA	NA	NA	NA
A2MG_HUMAN	QQN(Deamidated)AQGGFSSTQDTVVALHALSK	3	-0.14	-0.053	-0.13	0.89424	0.02	0.89424	-0.362595	0.0036338	NA	NA	NA	NA	0.154113	NA	0.0119153	NA	NA	NA	NA	-2.21317	NA	NA	0.53399	0.618536	0.0830885	0.288382	NA	-0.00656192	NA	0.126246	-0.452711	-0.449981	-1.29427	NA	NA	NA	-0.200613	NA	NA	0.796264	NA	NA	NA	NA	-0.0701662	NA
A2MG_HUMAN	VTGEGC(Carbamidomethyl)VYLQTSLK	2	0.17	0.01	0.03	0.97865	0	0.97865	-0.838516	NA	-0.157221	0.45107	-0.302799	-0.225509	-0.634462	0.995294	0.691873	NA	-0.247694	NA	NA	NA	0.721467	NA	0.272991	0.963319	0.350094	NA	0.454378	0.937994	0.448183	0.721816	-0.383768	-0.46129	-0.685955	0.456086	NA	NA	NA	NA	NA	0.0374371	NA	-0.421654	NA	NA	0.322875	0.780266
A2MG_HUMAN	DLTGFPGPLN(Deamidated)DQ(Deamidated)DNEDC(Carbamidomethyl)INR	3	0.02	-0.315	-0.47	0.64431	0.22	0.64431	NA	-0.0455368	NA	NA	-1.91291	-0.527273	-0.699363	NA	NA	NA	NA	0.419147	NA	NA	NA	1.21536	NA	NA	0.073306	NA	-0.306337	NA	NA	NA	NA	NA	NA	-0.513806	NA	NA	-0.738992	1.23073	NA	1.96157	NA	0.170227	NA	NA	NA	-0.0825434
A2MG_HUMAN	VYDYYETDEFAIAEYNAPC(Carbamidomethyl)SK	3	0.21	-0.031	-0.05	0.95826	0	0.95826	NA	-0.101171	NA	NA	0.239405	0.912824	NA	NA	-1.10343	NA	NA	NA	NA	NA	NA	NA	1.08386	-0.213455	0.835066	NA	NA	NA	1.24336	NA	NA	NA	NA	NA	NA	NA	NA	-1.16453	0.489909	NA	NA	NA	-0.203131	NA	0.530785	NA
A2MG_HUMAN	SASN(Deamidated)MAIVDVK	2	-0.75	0.155	0.3	0.77261	0.09	0.77261	NA	NA	NA	NA	NA	NA	NA	NA	NA	NA	-1.31508	NA	NA	NA	NA	NA	-0.419248	0.0902181	NA	NA	-1.54035	NA	0.0586748	NA	NA	NA	NA	NA	-1.05404	NA	-0.814435	NA	NA	NA	NA	NA	NA	-1.23712	NA	-0.55848
A2MG_HUMAN	AAQVTIQSSGTFSSK	2	-0.52	0.416	0.56	0.58992	0.31	0.58992	NA	NA	NA	NA	NA	NA	NA	NA	NA	NA	-0.380616	NA	0.40395	-1.08973	0.0177633	-0.277664	NA	NA	-1.09682	NA	NA	NA	NA	NA	NA	NA	-0.569314	NA	NA	NA	-1.20579	NA	NA	NA	NA	NA	NA	NA	NA	NA
A2MG_HUMAN	KLSFYYLIMAK	3	-1.65	-0.512	-1.32	0.21761	1.74	0.21761	NA	-1.80435	NA	NA	-2.24241	NA	NA	-1.63029	NA	NA	NA	NA	NA	NA	NA	NA	NA	NA	NA	-2.06539	-2.045	NA	NA	-1.09987	NA	NA	NA	NA	NA	NA	NA	NA	NA	NA	NA	NA	NA	NA	-1.17365	-1.15108
A2MG_HUMAN	(Gln->pyro-Glu)QKDN(Deamidated)GC(Carbamidomethyl)FR	2	-3.18	-0.719	-1.65	0.13108	2.73	0.13108	NA	NA	NA	NA	NA	NA	NA	NA	-3.67055	NA	NA	NA	NA	-4.13784	-3.25507	NA	NA	NA	NA	NA	NA	NA	NA	NA	-2.75991	NA	NA	NA	NA	NA	-3.72766	NA	-3.08408	NA	-2.38656	-2.3834	NA	NA	NA	NA
A2MG_HUMAN	DLTGFPGPLNDQDNEDC(Carbamidomethyl)IN(Deamidated)R	2	0.92	-0.4	-0.72	0.48735	0.52	0.48735	-0.567953	NA	NA	NA	NA	NA	NA	1.07912	NA	NA	0.940264	1.52123	NA	NA	1.02253	NA	NA	NA	NA	NA	NA	NA	NA	NA	1.26134	NA	NA	0.556269	NA	NA	NA	NA	NA	NA	NA	NA	NA	NA	NA	1.5105
A2MG_HUMAN	DLTGFPGPLNDQDNEDC(Carbamidomethyl)IN(Deamidated)R	3	2.41	0.014	0.05	0.96325	0	0.96325	NA	NA	0.8151	1.53126	2.52426	2.47671	2.13992	2.57097	2.54732	NA	NA	NA	2.25047	2.48458	NA	2.73628	3.36416	3.47139	NA	NA	2.67713	2.76895	NA	2.78232	2.45155	2.63035	1.16989	1.59662	2.17201	NA	2.35848	NA	2.66657	3.14717	NA	NA	NA	NA	NA	2.52415
A2MG_HUMAN	SASNM(Oxidation)AIVDVK	2	-1.9	-0.505	-0.95	0.37819	0.89	0.37819	NA	NA	NA	NA	NA	NA	NA	NA	NA	NA	NA	-2.19037	-2.27261	NA	NA	NA	NA	NA	NA	NA	-1.93223	NA	NA	NA	NA	NA	NA	NA	-1.42504	-1.66471	NA	NA	NA	NA	NA	NA	NA	NA	NA	NA
A2MG_HUMAN	QQNAQ(Deamidated)GGFSSTQDTVVALHALSK	3	-0.09	-2.096	-2.62	0.04274	6.86	0.04274	NA	-1.34532	NA	NA	NA	NA	NA	NA	NA	NA	NA	NA	NA	NA	0.00093451	NA	-0.489247	NA	NA	NA	NA	NA	NA	NA	NA	NA	NA	NA	NA	NA	NA	NA	NA	NA	NA	NA	NA	NA	NA	1.48455
A2MG_HUMAN	MC(Carbamidomethyl)PQLQQ(Deamidated)YEM(Oxidation)HGPEGLR	3	-0.37	-0.347	-0.85	0.40392	0.72	0.40392	-0.621828	NA	-1.30203	-1.2518	NA	NA	-0.760988	NA	0.474872	-0.0364997	-2.02655	-0.187675	-0.46259	NA	NA	-0.307282	NA	NA	NA	0.299691	-0.0926925	NA	NA	0.513213	-0.494924	0.0284198	NA	NA	NA	NA	0.0995616	0.353052	-0.181422	NA	NA	-0.281918	NA	-1.15449	NA	NA
A2MG_HUMAN	DLTGFPGPLNDQ(Deamidated)DN(Deamidated)EDC(Carbamidomethyl)INR	3	0.89	-2.145	-2.51	0.05868	6.3	0.05868	NA	NA	NA	NA	-0.309773	NA	NA	NA	NA	NA	NA	NA	NA	NA	NA	NA	NA	0.665576	NA	NA	NA	NA	NA	NA	NA	NA	NA	NA	NA	NA	NA	2.32259	NA	NA	NA	NA	NA	NA	NA	NA
A2MG_HUMAN	DLTGFPGPLNDQ(Deamidated)DNEDC(Carbamidomethyl)INR	3	2.8	NA	NA	NA	NA	NA	NA	NA	NA	NA	NA	NA	NA	NA	NA	NA	NA	NA	NA	NA	NA	NA	NA	NA	2.79523	NA	NA	NA	NA	NA	NA	NA	NA	NA	NA	NA	NA	NA	NA	NA	NA	NA	NA	NA	NA	NA
A2MG_HUMAN	FSGQLNSHGC(Carbamidomethyl)FYQ(Deamidated)QVK	3	-1.06	NA	NA	NA	NA	NA	NA	NA	NA	NA	-1.05619	NA	NA	NA	NA	NA	NA	NA	NA	NA	NA	NA	NA	NA	NA	NA	NA	NA	NA	NA	NA	NA	NA	NA	NA	NA	NA	NA	NA	NA	NA	NA	NA	NA	NA	NA
A2MG_HUMAN	SSGSLLN(Deamidated)NAIK	2	-0.08	NA	NA	NA	NA	NA	NA	NA	NA	NA	NA	NA	NA	-0.0844562	NA	NA	NA	NA	NA	NA	NA	NA	NA	NA	NA	NA	NA	NA	NA	NA	NA	NA	NA	NA	NA	NA	NA	NA	NA	NA	NA	NA	NA	NA	NA	NA
A2MG_HUMAN	LHTEAQ(Deamidated)IQEEGTVVELTGR	3	1.38	NA	NA	NA	NA	NA	NA	NA	NA	NA	NA	NA	NA	NA	NA	NA	NA	1.38026	NA	NA	NA	NA	NA	NA	NA	NA	NA	NA	NA	NA	NA	NA	NA	NA	NA	NA	NA	NA	NA	NA	NA	NA	NA	NA	NA	NA
A2MG_HUMAN	AYIFIDEAHITQ(Deamidated)ALIWLSQR	3	0.43	NA	NA	NA	NA	NA	NA	NA	NA	NA	NA	NA	NA	NA	NA	NA	NA	NA	NA	0.432461	NA	NA	NA	NA	NA	NA	NA	NA	NA	NA	NA	NA	NA	NA	NA	NA	NA	NA	NA	NA	NA	NA	NA	NA	NA	NA
A2MG_HUMAN	(Gln->pyro-Glu)Q(Deamidated)KDNGC(Carbamidomethyl)FR	2	-3.57	NA	NA	NA	NA	NA	NA	NA	NA	NA	NA	NA	NA	NA	NA	NA	NA	NA	NA	NA	NA	NA	NA	NA	NA	NA	NA	NA	NA	NA	NA	NA	NA	NA	NA	NA	NA	-3.56672	NA	NA	NA	NA	NA	NA	NA	NA
A2MG_HUMAN	YDVENC(Carbamidomethyl)LAN(Deamidated)K	2	6.16	0.082	0.39	0.70064	0.15	0.70064	5.54131	5.45297	5.04821	5.2091	6.64795	6.32781	5.65558	5.46713	6.36092	6.2227	6.58609	6.79878	6.54677	6.57075	6.4865	6.46575	6.80477	6.5084	6.59525	6.7811	6.7125	6.54368	6.57392	6.22268	6.43998	6.43984	7.07044	7.03898	5.25905	5.19268	6.94807	6.99513	5.4954	5.60118	5.59955	5.70743	5.57426	5.66823	5.71944	5.62902
A2MG_HUMAN	TEVSSN(Deamidated)HVLIYLDK	3	-0.17	0.359	0.64	0.53372	0.41	0.53372	NA	NA	-0.441577	0.00986154	NA	NA	-0.376011	NA	0.0117739	NA	0.179662	NA	NA	NA	NA	NA	NA	NA	-0.0408995	NA	NA	NA	-0.33643	0.596661	NA	NA	NA	NA	NA	NA	NA	NA	NA	NA	NA	NA	NA	-1.11112	NA	NA
A2MG_HUMAN	TEVSSN(Deamidated)HVLIYLDK	2	-1.21	NA	NA	NA	NA	NA	NA	NA	NA	NA	NA	NA	NA	NA	NA	NA	NA	NA	NA	NA	NA	NA	NA	NA	NA	NA	NA	NA	NA	NA	NA	NA	-0.812409	NA	NA	NA	NA	NA	NA	NA	-1.60855	NA	NA	NA	NA	NA
A4_HUMAN	ISYGNDALMPSLTETK	2	2.17	0.465	2.13	0.03877	4.56	0.03877	2.6095	2.66507	2.99205	3.17965	2.12121	1.90755	2.22663	2.41518	2.78808	2.70681	1.58542	1.57095	1.44259	1.60818	2.4794	2.50426	2.70544	2.86979	2.69608	3.03236	1.87192	2.09722	0.976067	1.74461	1.93615	2.09549	0.3667	0.649526	2.32438	2.3841	1.7914	1.83144	2.28096	2.38775	2.77772	2.77974	1.95643	1.986	2.108	2.46812
A4_HUMAN	ISYGNDALMPSLTETK	3	-0.53	0.044	0.09	0.93161	0.01	0.93161	-1.26794	NA	NA	-0.283948	NA	NA	NA	NA	NA	0.452455	NA	NA	NA	NA	-0.795229	-0.870365	NA	NA	NA	NA	NA	NA	NA	NA	NA	NA	NA	NA	-0.00349448	-0.646234	NA	NA	-0.175886	NA	NA	-1.14671	NA	NA	NA	NA
A4_HUMAN	SQVMTHLR	2	1.24	0.498	1.99	0.05278	3.97	0.05278	1.66166	1.36459	1.80043	2.11098	1.44985	1.03573	2.07814	0.875989	1.74836	1.84407	0.948328	0.876177	0.812493	0.368186	1.76722	1.77862	2.06912	1.80919	1.87611	1.53954	1.17938	0.946095	0.703744	0.0571588	1.1151	0.935313	-0.73	-0.221009	1.37435	1.40148	0.771906	1.12445	1.2618	1.44663	1.9916	1.56081	1.39928	1.41707	1.13172	0.98154
A4_HUMAN	C(Carbamidomethyl)LVGEFVSDALLVPDK	2	2.42	0.2	1.12	0.26962	1.25	0.26962	2.8143	2.73935	3.61531	3.3932	2.11779	2.23505	2.08173	1.98929	2.92602	2.84588	2.28593	2.4218	2.08144	2.09721	2.79892	2.73614	2.09802	2.08857	2.52045	2.56104	2.16309	2.25742	1.51471	1.7717	2.16382	2.29218	1.41683	1.38787	2.55617	2.6533	2.11818	1.9991	2.67833	2.8834	3.09459	3.14289	2.76494	2.63211	2.34447	2.61311
A4_HUMAN	C(Carbamidomethyl)LVGEFVSDALLVPDK	3	-1.14	0.032	0.05	0.96106	0	0.96106	NA	-1.48787	-0.435366	-0.485057	NA	-0.591997	-1.44565	-2.88474	NA	-0.441267	-0.384062	NA	NA	NA	NA	-0.45328	-1.40965	NA	NA	-3.17766	NA	NA	NA	NA	NA	-2.31677	NA	NA	-1.49345	NA	NA	NA	0.389055	-1.39242	0.355713	-0.934299	-2.29998	-0.444656	NA	-1.49307
A4_HUMAN	WDSDPSGTK	2	0.55	0.497	2.41	0.02041	5.81	0.02041	0.0410921	0.25228	1.14987	1.31992	0.953068	0.871524	0.587007	0.560267	1.29963	0.964032	0.130619	0.391557	0.0596698	0.233859	1.28936	1.03865	1.34999	1.57795	0.764527	1.17852	-0.252904	0.290936	0.194134	0.509191	-0.361332	0.0446278	-0.611577	-0.566908	0.51242	0.561297	0.205595	0.354798	0.715668	0.841461	0.933161	0.875005	1.24183	0.628985	-0.171002	0.120808
A4_HUMAN	(Gln->pyro-Glu)QQLVETHMAR	2	1.83	0.468	2.03	0.04893	4.12	0.04893	1.89888	2.05443	2.64374	2.78515	1.99412	1.88276	1.86085	1.38146	2.39353	2.46884	1.1846	1.59317	1.1083	1.19623	2.52814	2.4484	2.60742	2.40891	2.34368	2.55336	1.65647	1.55131	0.698537	0.313688	1.65633	1.80642	0.0141077	0.469921	2.09621	2.18986	1.17797	1.6214	1.88195	2.09943	2.40664	2.55657	2.25656	2.06033	1.74113	1.72922
A4_HUMAN	YLETPGDENEHAHFQK	3	0.08	0.673	3.19	0.00269	10.19	0.00269	0.74756	0.910053	0.560438	1.05298	0.294091	0.1278	0.42913	0.523581	0.629233	0.686664	-0.606581	-0.419705	-0.655542	-0.498654	0.908844	1.0639	0.778311	0.556839	0.596784	0.611697	-0.125818	-0.211145	-1.1238	-1.08274	-0.349879	-0.473466	-1.76671	-1.17561	0.0667815	-0.0474143	-0.130661	-0.130889	0.00969443	0.287296	0.434223	0.540466	0.228445	0.356811	-0.269081	-0.20839
A4_HUMAN	YLETPGDENEHAHFQK	2	-1.33	0.239	0.45	0.66079	0.2	0.66079	-1.22449	-1.63065	-0.393675	-0.634838	NA	NA	NA	NA	NA	-1.22589	NA	NA	-2.36771	NA	NA	-1.33853	NA	NA	NA	NA	NA	NA	NA	NA	NA	NA	NA	NA	NA	NA	NA	NA	NA	NA	-1.20224	-0.658326	NA	-1.08434	-2.85635	NA
A4_HUMAN	STNLHDYGMLLPC(Carbamidomethyl)GIDK	3	3.25	0.812	1.99	0.0533	3.96	0.0533	4.17004	4.81992	3.76048	4.20715	4.19604	3.77217	3.46071	3.68081	4.29107	2.65826	1.63752	2.85453	2.64543	2.07016	4.22088	3.94785	4.37548	4.39872	3.84136	4.17259	3.51557	3.39321	2.6665	2.85706	3.22109	1.6537	2.33265	1.81128	3.50314	3.85822	1.97557	2.0848	1.68726	2.52305	3.07089	3.91333	3.82395	3.31544	3.73572	2.00741
A4_HUMAN	STNLHDYGMLLPC(Carbamidomethyl)GIDK	2	0.83	-0.293	-0.39	0.69972	0.15	0.69972	1.09985	-0.214887	2.1436	1.77755	NA	NA	NA	NA	NA	NA	NA	NA	NA	NA	NA	0.987025	0.506713	-1.66819	NA	NA	NA	NA	NA	NA	NA	0.518511	0.375829	0.306489	1.03584	NA	NA	NA	NA	NA	1.48855	1.85174	NA	1.35986	NA	NA
A4_HUMAN	GLTTRPGSGLTNIK	3	1.98	0.508	2.11	0.0411	4.44	0.0411	1.75185	1.943	2.70503	2.90507	2.26761	2.15302	2.4566	1.76932	2.45836	2.55046	1.598	1.61008	1.71177	1.97549	2.35725	2.28373	2.83168	2.83942	2.12272	2.45114	1.88848	1.63496	1.47036	0.75701	1.68708	1.9384	0.156423	0.315803	2.20436	2.38696	0.953829	1.71039	2.29477	2.46838	2.67364	2.68081	2.52551	1.99673	1.50683	1.33039
A4_HUMAN	GLTTRPGSGLTNIK	2	1.22	0.378	1.64	0.10952	2.67	0.10952	1.27956	1.5235	2.19788	2.25588	0.966583	0.831839	1.43048	0.932606	1.52614	1.81698	0.921504	1.06179	1.12025	1.27606	1.2861	1.47244	1.8022	1.51461	1.44091	1.44442	1.35183	0.980585	0.181727	-0.447272	1.10874	1.30334	-0.255028	-0.636691	1.48542	1.54804	0.565901	1.00098	1.42617	1.6391	2.04369	2.1154	1.44447	1.51161	1.10606	1.07741
A4_HUMAN	VESLEQEAANER	2	3.25	0.525	2.56	0.01434	6.53	0.01434	3.43442	3.8016	3.72013	3.94503	3.55093	3.58146	3.36403	3.18245	3.86899	3.78747	2.63021	2.878	2.52724	2.77158	3.64448	3.60281	4.10766	4.26717	3.66524	3.91345	3.00813	2.99563	2.30825	2.35917	2.95208	3.2635	1.46923	1.64357	3.25578	3.29354	2.72782	3.09403	3.12733	3.37834	3.73557	3.89743	3.39553	3.25075	3.16725	3.4147
A4_HUMAN	VESLEQEAANER	3	-0.68	0.235	0.44	0.66078	0.2	0.66078	NA	-0.403071	-1.2611	0.136351	-0.0438389	0.40917	-0.372069	-1.82536	-0.802163	-0.174349	-1.03373	NA	-2.39707	-1.64483	-0.0253284	NA	0.637082	-0.146303	NA	NA	NA	NA	-1.65103	NA	NA	-1.00965	NA	NA	-0.433663	NA	-2.64992	-0.810271	-0.466081	0.340271	NA	0.00681428	NA	-0.814519	NA	NA
A4_HUMAN	QQLVETHMAR	2	0.72	0.568	2.34	0.02445	5.48	0.02445	0.446235	0.797806	1.40205	1.5093	1.08012	NA	0.726595	0.828402	2.16095	0.89103	0.0639346	0.459409	0.663432	0.634277	0.87001	1.37289	1.16459	1.20561	1.03878	1.27729	0.11626	0.387944	-0.0938075	NA	0.339053	0.394874	-0.86063	-0.32131	0.664245	0.744994	0.087227	0.227924	1.4208	0.779773	1.07967	1.13703	0.973593	0.849152	0.131803	NA
A4_HUMAN	EVC(Carbamidomethyl)SEQAETGPC(Carbamidomethyl)R	2	-1.09	0.702	3.3	0.00211	10.87	0.00211	-1.86182	-1.65327	-0.474856	-0.313697	-0.518417	-0.618779	-0.737202	-0.767187	-0.400492	NA	-1.44505	-1.05221	-1.45665	-1.44604	-0.336738	-0.624371	0.144943	0.394974	-0.646008	-0.452726	-1.96025	-1.37756	-1.37212	-1.37521	-2.19261	-2.024	-2.44095	-2.12198	-1.11606	-1.03859	-1.4606	-1.50779	-0.875469	-0.829471	-0.812947	-0.674469	NA	-1.21239	NA	-1.5859
A4_HUMAN	KAVIQHFQEK	2	-0.42	0.361	1.7	0.09794	2.88	0.09794	NA	-0.14362	0.43136	0.325892	-0.640293	-1.0678	0.285868	-0.017276	0.196148	0.155845	-1.07172	-0.680455	-1.02119	-1.23695	-0.18593	0.0758091	0.218581	-0.334818	-0.231296	-0.174919	-1.06471	-0.864632	NA	NA	-0.97789	-0.493197	-1.22159	NA	-0.546077	-0.602385	-0.910857	-1.01572	-0.378394	-0.67557	0.329088	0.325218	-0.319351	-0.482664	NA	-0.646175
A4_HUMAN	LALENYITALQAVPPRPR	3	4.16	0.612	1.56	0.12665	2.43	0.12665	4.78841	5.15495	5.38809	5.31841	4.91288	3.85387	4.47825	4.46528	4.25497	4.52379	3.98155	3.87847	3.49432	3.23476	5.13398	4.92206	4.59296	4.01769	4.44025	4.40016	4.47703	3.74565	0.933173	3.27512	3.99364	4.21586	1.53559	1.60132	4.27415	4.50637	3.92979	3.33961	4.25397	4.71174	5.43755	5.18053	4.16712	4.3178	4.37279	4.7321
A4_HUMAN	VEAMLNDR	2	1.66	0.408	1.81	0.07778	3.28	0.07778	1.65784	1.71615	2.47734	2.45074	1.67355	1.92165	1.58821	1.40105	1.90745	2.08556	1.21234	1.10592	0.461824	1.05875	2.26161	2.16679	2.58342	2.49816	2.04319	2.36822	1.49169	1.53972	NA	0.813433	1.44629	1.55614	-0.134381	0.345275	1.76345	1.82581	1.10343	NA	1.7839	1.91825	2.13498	2.16355	2.15232	1.61754	1.51289	1.30906
A4_HUMAN	LNMHMNVQN(Deamidated)GK	2	1.07	0.379	1.12	0.2706	1.25	0.2706	1.22838	1.12054	1.91661	2.02598	0.862445	0.60686	0.727822	0.776836	1.35095	1.55184	-0.369669	NA	0.711165	0.673275	1.31825	3.12772	1.77325	1.17918	1.74893	NA	0.970023	0.957826	0.504889	0.327073	0.381374	NA	-0.190926	NA	1.44557	1.36157	NA	NA	0.953335	1.40561	1.39456	1.55625	0.0746562	1.33696	0.976385	0.742334
A4_HUMAN	VEAMLN(Deamidated)DR	2	-0.12	0.151	0.25	0.80766	0.06	0.80766	-1.99759	0.392828	0.0809294	-1.09118	1.36281	0.00670764	1.1976	NA	-0.0119337	-0.04014	-1.76917	-0.981416	2.19606	-0.9524	0.137166	0.0980726	NA	0.514059	0.0335775	NA	NA	NA	1.36804	NA	-0.71646	-0.436924	-0.277655	0.131561	-0.414035	NA	-1.17602	1.17868	-0.518575	-0.235229	-0.0861294	0.0261193	0.274628	NA	-1.67638	-0.540232
A4_HUMAN	SQVM(Oxidation)THLR	2	-3.26	0.447	1.49	0.14882	2.21	0.14882	NA	-2.62869	NA	-3.11448	-3.02992	-2.91228	-3.7406	-3.2274	-2.78728	-2.74373	NA	-3.8601	NA	NA	-4.08569	-3.60183	NA	-1.88098	-3.13835	-2.76461	NA	-3.37262	-5.65931	NA	NA	-3.05667	NA	NA	-3.28564	-3.22656	NA	-3.36731	NA	-3.25214	-2.95635	-2.76497	-3.52655	-3.39507	NA	-3.46761
A4_HUMAN	THPHFVIPYR	2	1.11	0.151	0.46	0.6497	0.21	0.6497	1.78281	1.72251	1.81755	1.60337	1.05622	0.564823	-0.500866	1.34927	1.1723	1.11	0.743115	1.86773	0.944236	0.555739	1.18802	1.47901	1.50448	NA	NA	1.01741	0.967405	0.92227	-0.422225	0.397908	0.919721	0.941812	0.247139	NA	0.940894	0.808813	1.39008	0.310036	1.33085	1.06201	1.92249	1.7138	1.2876	2.11043	1.73464	1.41102
A4_HUMAN	(Ammonia-loss)C(Carbamidomethyl)APFFYGGC(Carbamidomethyl)GGNR	2	0.42	-0.17	-0.69	0.4948	0.48	0.4948	0.507454	0.506484	-0.120701	0.488811	0.626864	0.108128	-0.336246	NA	0.635423	0.501543	NA	NA	-0.443584	0.179103	0.387741	0.94957	0.798407	0.784727	0.322248	0.537734	0.0706314	0.378566	NA	NA	0.768058	NA	NA	NA	NA	NA	NA	NA	0.320121	0.638929	0.442676	0.663325	NA	0.554183	NA	0.566736
A4_HUMAN	LVFFAEDVGSNK	2	1.84	0.391	1.5	0.14766	2.24	0.14766	1.26679	NA	NA	1.2583	NA	NA	NA	NA	2.11374	2.10858	NA	1.74989	2.35982	2.39391	2.00716	NA	NA	2.63344	NA	2.23181	1.39327	NA	NA	0.908109	1.87439	1.74015	0.350158	NA	1.72955	NA	NA	NA	2.32085	2.32098	2.57389	2.31436	1.58638	1.78454	1.24826	NA
A4_HUMAN	VESLEQEAAN(Deamidated)ER	2	-1.36	0.687	2.18	0.03932	4.74	0.03932	-1.08607	-0.425069	NA	-1.27456	NA	-1.25467	-1.7108	-1.40627	-0.828028	-1.2086	NA	-1.69919	NA	NA	-1.06217	-0.971845	NA	-0.270476	-1.644	-0.812596	NA	NA	NA	NA	-1.87807	NA	NA	NA	-2.41682	NA	-2.59756	-1.64152	NA	-1.80831	-1.11567	-0.870749	-1.5838	-1.8256	NA	NA
A4_HUMAN	WYFDVTEGK	2	1.03	0.061	0.25	0.80497	0.06	0.80497	0.564537	NA	NA	1.40011	NA	NA	NA	0.806245	1.34547	1.21188	0.654053	NA	0.647116	NA	NA	1.60745	NA	NA	NA	1.11626	NA	0.575273	NA	NA	0.354282	NA	NA	NA	NA	1.09641	NA	NA	1.21575	1.24045	1.32471	1.26593	0.82305	1.31308	NA	NA
A4_HUMAN	EQNYSDDVLANMISEPR	3	0.56	0.764	2.39	0.02751	5.72	0.02751	NA	0.84507	NA	NA	NA	NA	0.189966	0.648591	0.70683	NA	NA	NA	NA	NA	0.752801	1.18522	1.729	1.51482	NA	0.897733	0.358539	NA	NA	NA	NA	0.15495	NA	NA	NA	NA	NA	NA	NA	0.705289	-0.562587	-0.29117	NA	-0.379515	0.154578	0.898777
A4_HUMAN	EQNYSDDVLANMISEPR	2	1.31	0.402	1.72	0.10103	2.96	0.10103	1.84976	1.98977	1.2997	1.59086	NA	NA	1.08378	NA	1.74121	1.48469	NA	0.819486	NA	NA	NA	1.45955	NA	NA	NA	1.95577	NA	NA	NA	NA	NA	1.07117	NA	NA	0.957758	0.753127	1.06494	0.805658	NA	NA	NA	1.43263	NA	0.972897	1.26294	NA
A4_HUMAN	QQLVETHM(Oxidation)AR	2	-2.91	0.776	2.16	0.04466	4.68	0.04466	NA	-2.52105	NA	NA	-2.96126	NA	-2.55438	NA	-2.14476	NA	NA	NA	NA	NA	NA	NA	NA	-2.07409	NA	-2.69837	NA	-3.4239	NA	NA	-3.27939	-2.7522	NA	-5.14484	NA	-3.06767	NA	NA	NA	-3.08888	-2.38119	-2.14056	NA	-3.24036	NA	-3.08279
A4_HUMAN	AVIQHFQEK	2	1.12	0.484	0.89	0.38915	0.8	0.38915	NA	1.26195	NA	NA	NA	1.1594	NA	1.30661	NA	NA	NA	NA	NA	NA	NA	1.66407	NA	NA	NA	1.72867	NA	NA	NA	NA	NA	0.816799	NA	NA	NA	NA	NA	NA	1.62718	NA	NA	NA	-0.431426	1.20793	1.13656	0.858361
A4_HUMAN	MDVC(Carbamidomethyl)ETHLHWHTVAK	2	-0.32	-0.144	-0.2	0.84399	0.04	0.84399	NA	NA	0.336687	0.117467	NA	NA	NA	NA	NA	NA	NA	NA	-1.116	NA	NA	NA	NA	NA	NA	NA	NA	NA	NA	NA	NA	NA	NA	NA	-0.681942	-1.16492	NA	NA	-0.70768	NA	0.951455	NA	NA	NA	NA	NA
A4_HUMAN	MDVC(Carbamidomethyl)ETHLHWHTVAK	3	1.1	0.473	1.14	0.26266	1.3	0.26266	1.62355	NA	2.21782	2.08849	0.72488	NA	1.6687	0.96022	1.43962	1.15901	NA	NA	0.895467	0.5725	1.43195	1.429	1.64563	0.13306	1.77811	1.42612	1.20611	0.260465	0.555236	NA	0.955682	0.694342	NA	-0.409034	1.32759	1.15899	1.03424	0.492666	NA	1.07178	2.00551	1.77469	NA	1.39177	1.50339	-1.04785
A4_HUMAN	LNMHMN(Deamidated)VQNGK	2	0.6	NA	NA	NA	NA	NA	1.22838	NA	NA	2.02598	NA	NA	NA	NA	0.290975	NA	0.486207	NA	-0.512596	NA	0.0829047	NA	NA	NA	NA	NA	NA	NA	NA	NA	NA	NA	NA	NA	NA	NA	NA	NA	NA	NA	NA	NA	NA	NA	NA	NA
A4_HUMAN	TEEISEVK	2	2.73	NA	NA	NA	NA	NA	NA	NA	NA	NA	NA	NA	NA	NA	NA	NA	NA	NA	NA	NA	NA	NA	NA	NA	NA	NA	NA	NA	NA	2.55654	NA	NA	NA	NA	NA	NA	NA	NA	NA	NA	NA	NA	2.89797	NA	NA	NA
A4_HUMAN	EWEEAER	2	-0.13	0.37	0.47	0.65303	0.22	0.65303	NA	NA	-0.121585	0.123064	NA	NA	NA	NA	-0.21502	NA	NA	NA	NA	NA	0.799915	-0.66683	NA	NA	NA	NA	NA	NA	NA	NA	NA	NA	NA	NA	NA	-0.854437	NA	NA	NA	NA	0.0292437	NA	NA	NA	NA	NA
A4_HUMAN	STNLHDYGM(Oxidation)LLPC(Carbamidomethyl)GIDK	3	0.31	0.558	1.48	0.14694	2.19	0.14694	0.110792	NA	-0.17384	0.579104	0.866773	1.47384	-0.451792	0.474632	1.06153	1.23257	NA	-0.204328	-0.0106774	0.0069274	0.0600067	0.068212	1.39635	2.30585	0.108479	1.22829	0.345164	1.09425	-0.21156	0.326161	-0.370921	0.868781	-2.23715	NA	0.772663	1.02751	-0.848353	-0.235941	-0.722348	0.106842	0.355074	0.866943	-0.0195862	0.109776	-0.209473	NA
A4_HUMAN	LNMHMNVQ(Deamidated)NGK	2	1.01	0.083	0.12	0.91014	0.01	0.91014	NA	NA	0.573456	1.84604	NA	NA	NA	NA	NA	1.00402	NA	NA	NA	NA	0.944083	NA	NA	NA	NA	NA	NA	NA	NA	NA	NA	NA	NA	NA	1.21595	NA	NA	NA	NA	NA	0.241902	1.34911	0.942809	NA	NA	NA
AA2AR_HUMAN	VLAAHGSDGEQ(Deamidated)VSLR	3	-0.76	0.053	0.18	0.85916	0.03	0.85916	NA	NA	-1.9757	-1.35153	-0.812841	NA	-0.650249	-0.768207	-1.26191	NA	-0.707209	-0.575247	NA	NA	NA	NA	0.216718	0.067496	-0.593859	-0.147615	-0.90847	-0.954938	-0.54481	NA	-1.23196	NA	-0.529746	0.183718	-0.98659	-0.961395	-0.715378	-0.0642273	-1.07376	-0.904029	-1.10005	-0.939664	-0.410568	-1.5694	NA	NA
AACT_HUMAN	MEEVEAMLLPETLKR	3	1.96	-0.17	-0.62	0.54053	0.38	0.54053	1.8199	1.37212	1.21518	1.28247	1.99533	1.52669	1.39482	1.50371	0.56159	0.548755	1.95867	1.81426	1.26969	1.21488	1.5661	1.65159	4.73172	4.49595	2.70204	2.8663	2.36951	2.21138	2.32882	2.49781	2.40271	2.27335	1.81058	1.94172	2.2538	2.24378	1.48058	1.66423	2.03068	2.02933	2.53423	2.39939	1.05127	1.1975	1.93394	2.23899
AACT_HUMAN	MEEVEAMLLPETLKR	2	-0.98	2.511	3.86	0.00708	14.9	0.00708	NA	NA	NA	NA	NA	NA	NA	NA	NA	NA	NA	NA	NA	NA	NA	NA	NA	0.999441	NA	NA	NA	NA	NA	NA	NA	NA	NA	NA	NA	NA	-1.99864	NA	NA	NA	-1.37786	-1.35059	NA	NA	-1.19112	NA
AACT_HUMAN	EIGELYLPK	2	3.7	-0.07	-0.24	0.80902	0.06	0.80902	3.44349	3.54914	2.45397	2.69065	4.00095	3.97283	3.14468	3.33393	2.46039	2.38001	3.33892	3.6507	3.05448	3.18757	3.22569	3.37838	6.61161	6.75738	4.19479	4.47692	3.82119	4.02814	3.99343	4.28928	4.02766	4.29181	3.3697	3.20969	3.65203	3.69268	3.58942	3.61548	3.59735	3.85501	3.94321	4.0631	3.18924	3.01685	3.60889	3.84468
AACT_HUMAN	ITLLSALVETR	2	2.63	-0.28	-1.15	0.2584	1.31	0.2584	2.13705	2.21538	1.66859	1.82793	2.85238	2.64728	1.81587	1.88514	1.38618	1.56853	2.49047	2.4877	2.06486	2.11696	2.20806	2.38132	5.04007	4.76148	3.16578	3.16522	3.18002	2.75656	2.95714	3.03657	3.09918	3.0941	2.37688	2.42322	2.92754	2.98163	2.17965	2.29145	3.08772	3.00215	3.26098	3.06565	2.05723	2.12387	2.71796	2.86122
AACT_HUMAN	NLAVSQVVHK	2	2.49	-0.089	-0.3	0.76224	0.09	0.76224	1.96538	1.81996	1.45707	1.38149	2.75977	2.69528	2.35292	2.02024	1.02831	1.20085	2.16721	2.1977	1.90557	2.02919	2.19609	1.91675	5.65964	5.38853	3.38618	3.34183	2.78798	2.62195	3.0354	2.67259	3.05466	2.99264	1.96014	2.13536	2.51898	2.556	2.22217	2.29643	2.37301	2.53674	2.96552	2.90065	1.9166	1.96763	2.65663	2.48488
AACT_HUMAN	EQLSLLDR	2	3.51	-0.053	-0.19	0.8519	0.04	0.8519	3.30957	3.39966	2.09681	2.3333	4.05854	4.00736	3.10032	3.14514	2.31025	2.33093	3.14676	3.05586	2.7636	2.95997	3.27213	3.14492	6.44186	6.51618	3.97574	4.23679	3.64655	3.74475	4.0322	4.19459	3.97765	4.07565	3.02501	3.01587	3.39373	3.44652	3.28027	3.29335	3.50809	3.61035	3.73912	3.76257	3.13586	2.87967	3.38254	3.53024
AACT_HUMAN	LYGSEAFATDFQDSAAAK	2	1.55	-0.034	-0.11	0.91173	0.01	0.91173	1.66544	1.4799	-0.0353399	NA	2.05028	1.67007	1.58508	1.40694	0.320168	-0.0173774	1.31354	1.15881	0.948528	1.11726	1.34489	0.932062	4.15586	4.04083	2.54704	2.09068	1.86968	1.89787	2.20095	1.86908	2.21227	2.19277	1.47814	0.722469	1.43897	1.36832	1.4552	1.41251	1.42402	1.22682	1.65496	1.62863	0.760461	0.597823	1.96973	1.41089
AACT_HUMAN	LYGSEAFATDFQDSAAAK	3	-0.49	NA	NA	NA	NA	NA	NA	NA	NA	NA	NA	NA	NA	NA	NA	NA	NA	NA	NA	NA	NA	NA	-0.423817	-0.561582	NA	NA	NA	NA	NA	NA	NA	NA	NA	NA	NA	NA	NA	NA	NA	NA	NA	NA	NA	NA	NA	NA
AACT_HUMAN	KLINDYVK	2	0.95	-0.131	-0.46	0.64889	0.21	0.64889	0.456489	0.555221	0.131894	0.0189867	1.27085	1.03355	0.826502	0.201567	-0.447377	-0.353741	0.687724	0.541029	0.496435	0.35977	0.643405	0.63504	3.85132	3.58238	1.68369	1.53534	1.33998	0.910669	1.45087	0.645603	1.55199	1.55484	0.648676	0.48786	1.19669	1.1322	0.792744	0.91909	0.942445	0.950297	1.57444	1.39838	0.570271	0.506377	0.999471	0.757451
AACT_HUMAN	ADLSGITGAR	2	2.79	-0.043	-0.14	0.88936	0.02	0.88936	2.15096	2.46763	1.5176	1.71454	3.37543	3.37231	2.3911	1.90794	1.46346	1.59895	2.46125	2.51925	2.2826	2.26414	2.40836	2.44023	6.00198	5.98508	3.47267	3.63917	2.97633	2.88344	3.34244	3.10286	3.26546	3.44903	1.97414	2.01307	2.94942	2.91103	2.31913	2.77277	2.81243	3.03075	3.12543	3.1464	2.48674	2.17327	2.79772	2.77085
AACT_HUMAN	WEMPFDPQDTHQSR	3	1.81	-0.158	-0.54	0.58907	0.3	0.58907	1.34104	0.906945	0.904047	1.10041	1.47759	1.28911	1.21865	1.26585	NA	0.203289	1.85711	1.78509	0.89909	1.19038	1.50018	1.59965	4.73888	4.47242	2.65288	2.9821	1.95794	1.92435	2.07347	2.19201	2.09008	1.90227	1.60224	1.84893	1.93352	1.77992	1.44152	1.62569	2.02704	2.12598	2.37798	2.30813	1.33489	1.31019	1.55692	1.69978
AACT_HUMAN	MEEVEAMLLPETLK	2	0.43	-0.251	-0.7	0.48806	0.49	0.48806	0.624491	-0.0228742	NA	NA	-0.0181376	-0.221437	-0.803921	-0.245316	NA	-1.76931	0.104304	0.114481	-0.0985495	-0.786355	-0.281273	0.054404	3.30646	2.90582	1.56011	1.35892	0.921725	0.733175	0.883975	0.810059	0.795943	0.584107	0.27135	1.19721	0.518955	0.538279	0.152567	NA	0.254276	0.211941	0.861964	0.437337	-0.453146	-0.433365	0.886883	0.613208
AACT_HUMAN	MEEVEAMLLPETLK	3	-0.36	0.064	0.16	0.87465	0.03	0.87465	NA	-0.56752	NA	-1.68603	-0.170382	-0.315176	-1.26514	-1.1059	NA	NA	-0.773553	-1.03989	-2.28278	-1.56302	-0.546735	-0.608216	2.8093	2.53596	0.475951	0.797446	0.194258	-0.586126	0.190544	0.0503997	-0.675616	-0.613875	NA	NA	-0.55614	-0.205008	NA	-1.78611	-0.211366	-0.457278	-0.606939	-0.585683	NA	NA	-0.167998	0.0496646
AACT_HUMAN	WRDSLEFR	2	-0.4	-0.124	-0.42	0.67791	0.18	0.67791	-0.94986	-1.3667	-1.70541	NA	-0.438608	NA	NA	-1.34845	NA	NA	-0.447422	-0.308374	-1.26054	-1.04516	-0.30975	NA	1.76157	1.49938	0.0649204	-0.0184688	-0.00331101	-0.36625	-0.711211	-0.360251	0.0347988	NA	NA	-0.743238	-0.0757839	-0.305064	-0.0221877	-0.572022	-0.640854	-0.313805	0.414365	0.156397	-1.42454	-0.869686	-0.821259	-0.441806
AACT_HUMAN	RLYGSEAFATDFQDSAAAK	3	0.64	-0.145	-0.48	0.63249	0.23	0.63249	0.288193	NA	-0.490583	-0.93817	1.08742	0.893561	0.53354	0.442336	-0.864549	-0.776314	0.517044	0.514395	-0.0749545	NA	0.349065	NA	3.2526	3.03201	1.32633	0.792421	NA	0.713649	1.1776	1.0431	1.10471	0.97013	0.799705	0.594571	0.667571	0.409292	0.29803	0.448144	0.613032	0.0472998	1.17084	1.08087	0.223094	NA	0.590323	NA
AACT_HUMAN	FNRPFLMIIVPTDTQNIFFMSK	3	0.14	-0.619	-1.94	0.06106	3.76	0.06106	-0.656817	-1.23303	0.8805	0.631372	-0.709063	-1.89906	-0.882704	-0.803522	-0.551221	-0.913878	0.906252	0.78975	NA	NA	0.268382	0.563613	NA	NA	0.552859	0.214724	0.357963	-0.331606	0.453459	0.462682	-0.109402	NA	1.30126	NA	1.31321	1.18095	NA	0.0306668	NA	-0.218031	0.920161	0.607953	0.0537616	0.355056	0.660727	NA
AACT_HUMAN	AVLDVFEEGTEASAATAVK	2	1.12	-0.226	-0.63	0.53443	0.39	0.53443	0.845961	0.481828	1.46399	0.0122193	1.24153	0.868546	NA	-0.0868038	0.0926756	NA	-0.250456	0.108462	NA	NA	0.772158	NA	3.7295	3.65334	1.75822	1.18518	1.34952	1.31035	1.47436	NA	0.911947	1.25457	1.17696	0.799072	2.21026	1.58688	0.658275	0.497275	1.27981	0.621655	1.20201	1.50951	0.691353	0.955807	1.56955	1.11701
AACT_HUMAN	AVLDVFEEGTEASAATAVK	3	0.31	-0.074	-0.19	0.85391	0.03	0.85391	0.028708	-0.0626881	NA	-1.75615	0.82192	0.662655	0.0943158	-0.463119	-1.68113	NA	NA	NA	-0.471048	-0.464672	0.257148	-0.112776	3.52041	3.43439	0.938053	0.512681	0.647273	NA	0.967632	0.311815	0.509598	0.812669	-0.153368	-0.177949	0.308097	0.103546	-0.336441	NA	0.928319	0.405655	-0.0787614	0.095322	-0.919869	NA	0.799739	0.592746
AACT_HUMAN	KLIN(Deamidated)DYVK	2	-1.11	0.639	1.2	0.24177	1.44	0.24177	NA	NA	NA	NA	-1.03218	NA	-1.8245	-2.82184	NA	NA	-1.65919	-2.07643	NA	NA	NA	NA	1.90324	1.58475	-0.527702	-0.680329	-1.18431	-1.41034	-0.683739	-1.74105	-1.0321	-0.782872	NA	NA	-1.22714	-1.09236	-1.4911	NA	NA	NA	-0.855689	-0.710202	NA	-3.19126	NA	-1.82337
AACT_HUMAN	MEEVEAM(Oxidation)LLPETLKR	3	-0.87	1.945	2.21	0.05618	4.88	0.05618	NA	NA	NA	NA	NA	NA	NA	NA	NA	NA	NA	NA	NA	NA	NA	NA	1.20429	1.86549	NA	-1.62571	NA	-2.08292	NA	NA	-2.43266	NA	NA	NA	-2.1016	NA	NA	NA	NA	NA	NA	NA	NA	NA	NA	-0.935362
AACT_HUMAN	FNRPFLMIIVPTDTQ(Deamidated)NIFFMSK	3	-0.95	-3.049	-3.47	0.02086	12.04	0.02086	NA	NA	NA	NA	NA	NA	NA	NA	NA	NA	NA	NA	NA	NA	NA	NA	-2.98033	NA	NA	NA	NA	NA	NA	NA	NA	-0.480659	NA	NA	NA	NA	NA	NA	NA	NA	NA	NA	NA	NA	NA	0.618746
AACT_HUMAN	EQLSLLDRFTEDAK	3	-1.64	2.701	3.22	0.02681	10.4	0.02681	NA	NA	NA	NA	NA	NA	NA	NA	NA	NA	NA	NA	NA	NA	NA	NA	NA	0.165386	NA	NA	-2.97827	NA	-2.09338	NA	NA	NA	NA	NA	NA	NA	NA	NA	NA	NA	NA	NA	NA	NA	NA	NA
AACT_HUMAN	M(Oxidation)EEVEAMLLPETLKR	3	0.97	NA	NA	NA	NA	NA	NA	NA	NA	NA	NA	NA	NA	NA	NA	NA	NA	NA	NA	NA	NA	NA	NA	0.965235	NA	NA	NA	NA	NA	NA	NA	NA	NA	NA	NA	NA	NA	NA	NA	NA	NA	NA	NA	NA	NA	NA
AAGAB_HUMAN	AFWM(Oxidation)AIGGDR	2	0.28	NA	NA	NA	NA	NA	NA	NA	NA	NA	0.277658	NA	NA	NA	NA	NA	NA	NA	NA	NA	NA	NA	NA	NA	NA	NA	NA	NA	NA	NA	NA	NA	NA	NA	NA	NA	NA	NA	NA	NA	NA	NA	NA	NA	NA	NA
AASS_HUMAN	QLLC(Carbamidomethyl)DLVGISPSSEHDVLK	3	0.86	0.083	0.35	0.7306	0.12	0.7306	0.429728	0.90312	0.0621243	0.383966	1.0064	0.714555	0.0472487	-0.0860945	0.113618	0.474309	1.63131	1.29785	1.10478	0.770641	1.10094	NA	2.1489	1.38094	1.82644	1.73255	0.882842	0.239176	1.05928	0.795179	1.43415	1.04812	1.28101	1.46066	0.738184	0.573761	0.913033	NA	0.995118	0.980411	0.548949	-0.140673	0.49411	0.893872	0.512426	0.832679
AATC_HUMAN	VGN(Deamidated)LTVVGKEPESILQ(Deamidated)VLSQMEK	3	0.57	-0.093	-0.31	0.75901	0.1	0.75901	0.933383	-0.074093	0.777325	0.311122	0.8278	0.570488	0.222385	-0.0124072	-0.283189	0.148447	1.31078	0.812621	0.932828	-0.367157	1.26239	1.0043	NA	0.292584	0.691692	0.118776	1.10744	0.540545	1.01871	0.546479	NA	-1.03773	1.0872	0.63897	0.599436	0.530536	1.61724	0.672378	0.847378	NA	NA	0.6159	0.683777	0.547769	0.779749	0.130356
AATC_HUMAN	LALGDDSPALK	2	-1.01	-0.725	-2.18	0.03888	4.74	0.03888	NA	NA	-1.28937	-0.878974	-2.08672	-1.34145	NA	NA	-1.40367	-1.21881	-1.43263	-0.440031	NA	-1.35519	NA	NA	-1.8343	NA	-2.1251	-1.72592	-0.17937	0.20278	NA	NA	NA	-1.33327	NA	NA	-0.482362	-0.589519	NA	NA	-0.641702	-0.516372	0.219811	-0.130105	-0.704948	-0.948963	NA	-2.07121
AATC_HUMAN	IANDNSLNHEYLPILGLAEFR	3	-0.91	-0.662	-2.03	0.05381	4.14	0.05381	NA	NA	-0.805827	-0.386529	-2.24071	NA	NA	NA	-1.10233	-1.20131	NA	-1.42728	NA	-1.48006	-1.1259	NA	NA	NA	-1.61633	-1.32369	0.0355776	0.0466104	NA	-2.4085	-0.967951	-1.18619	NA	NA	NA	-0.455302	NA	NA	-0.683272	-0.693516	0.36669	0.28022	-0.66271	NA	NA	NA
AATC_HUMAN	TDDC(Carbamidomethyl)HPWVLPVVK	3	-0.74	-0.372	-0.81	0.42994	0.66	0.42994	NA	NA	-0.64879	-0.565695	NA	NA	NA	NA	NA	NA	NA	NA	NA	NA	-1.11116	-1.19355	NA	NA	NA	-1.48026	0.0973655	0.15277	NA	NA	-1.21525	-1.44164	NA	NA	NA	NA	NA	NA	NA	NA	0.288358	0.186979	-0.642971	NA	NA	-2.00008
AATC_HUMAN	NLDYVATSIHEAVTK	3	-1.08	-1.244	-4.18	0.00117	17.45	0.00117	NA	NA	NA	NA	NA	NA	NA	NA	NA	-1.60745	-2.25213	NA	-1.9466	NA	NA	-1.75957	NA	NA	NA	NA	-0.357937	-0.162108	NA	NA	NA	NA	NA	NA	-0.688784	-0.952464	NA	NA	NA	-0.780328	NA	-0.460127	-0.945254	NA	NA	NA
AATC_HUMAN	IVASTLSNPELFEEWTGNVK	3	-0.34	-0.027	-0.05	0.96192	0	0.96192	NA	NA	-0.95206	-0.818918	NA	NA	NA	NA	0.449294	NA	NA	NA	NA	NA	NA	NA	NA	NA	NA	NA	-0.18695	NA	NA	NA	NA	NA	NA	NA	NA	NA	NA	NA	NA	-0.373299	NA	-0.143916	NA	NA	NA	NA
AATC_HUMAN	IANDN(Deamidated)SLNHEYLPILGLAEFR	3	-1.62	-1.482	-1.94	0.09709	3.75	0.09709	NA	-2.82835	NA	NA	NA	-1.47076	-2.00476	NA	NA	NA	NA	NA	NA	NA	NA	-1.37177	NA	NA	NA	NA	NA	NA	NA	NA	NA	NA	NA	NA	NA	NA	NA	NA	NA	NA	NA	NA	NA	-0.437056	NA	NA
AATC_HUMAN	INVSGLTTK	2	-0.53	NA	NA	NA	NA	NA	NA	NA	NA	NA	NA	NA	NA	NA	NA	NA	NA	NA	NA	NA	NA	NA	NA	NA	NA	NA	-0.747891	NA	NA	NA	NA	NA	NA	NA	NA	NA	NA	NA	NA	-0.746701	-0.280868	-0.301355	-0.577121	NA	NA	NA
AATC_HUMAN	EPESILQVLSQMEK	2	-1.87	-1.447	-1.71	0.15415	2.92	0.15415	NA	NA	NA	NA	NA	NA	NA	NA	NA	NA	NA	NA	-2.83932	NA	NA	NA	NA	NA	NA	NA	-1.40873	-1.37519	NA	NA	NA	NA	NA	NA	NA	NA	NA	NA	NA	NA	NA	NA	NA	NA	NA	NA
AATC_HUMAN	VGGVQSLGGTGALR	2	-1.33	NA	NA	NA	NA	NA	NA	NA	NA	NA	NA	NA	NA	NA	NA	NA	NA	NA	NA	NA	NA	NA	NA	NA	NA	NA	NA	NA	NA	NA	NA	NA	NA	NA	NA	NA	NA	NA	NA	NA	NA	-0.701227	NA	-1.95534	NA	NA
ABCA1_HUMAN	DQ(Deamidated)SDDDHLKDLSLHK	2	-0.66	-0.12	-0.11	0.91422	0.01	0.91422	NA	NA	NA	NA	NA	NA	NA	-1.60111	NA	NA	NA	NA	NA	NA	NA	NA	NA	NA	NA	0.197306	NA	NA	NA	NA	NA	NA	NA	NA	NA	NA	NA	NA	NA	NA	NA	NA	NA	NA	NA	-0.582136
ABCA2_HUMAN	DAVC(Carbamidomethyl)SGQAAAR	2	-5.65	0.521	1.85	0.07764	3.4	0.07764	NA	NA	-5.57739	-5.63733	-5.29584	NA	-5.95922	NA	-5.2068	-5.89718	-5.67541	-5.21505	-5.78222	-5.73983	-4.81893	NA	-5.21934	-4.3788	-5.56449	NA	NA	NA	-5.98793	NA	NA	NA	-6.55377	-6.54681	-6.20423	-6.26621	NA	-5.76451	-5.86693	NA	NA	NA	NA	-5.13507	NA	NA
ABCB8_HUMAN	RQALDAPRTAAPPPK	3	1	-1.295	-2.46	0.02374	6.07	0.02374	NA	NA	NA	-0.406134	NA	NA	-0.18553	NA	NA	-1.95535	NA	0.73645	NA	1.82984	0.00985851	NA	NA	NA	NA	1.19634	NA	NA	NA	0.484249	NA	NA	2.02514	2.85153	1.31328	1.89707	NA	2.67983	NA	NA	1.54754	1.61456	1.2272	NA	0.103057	NA
ABCE1_HUMAN	M(Oxidation)GKLC(Carbamidomethyl)IEVTPQSK	2	-0.02	0.472	0.48	0.66151	0.23	0.66151	NA	NA	NA	NA	NA	NA	NA	0.217404	NA	NA	NA	NA	NA	NA	NA	NA	NA	NA	NA	NA	NA	NA	NA	NA	NA	NA	NA	NA	NA	NA	NA	NA	NA	NA	NA	NA	NA	NA	-0.254174	NA
ABHD8_HUMAN	N(Deamidated)GRLLVEN(Deamidated)LGR	2	-0.19	NA	NA	NA	NA	NA	NA	NA	NA	NA	NA	NA	NA	NA	NA	NA	NA	NA	NA	NA	NA	NA	NA	NA	NA	NA	NA	NA	NA	NA	-0.194476	NA	NA	NA	NA	NA	NA	NA	NA	NA	NA	NA	NA	NA	NA	NA
ACACA_HUMAN	RFQ(Deamidated)AQ(Deamidated)SLGTTYIYDIPEMFR	3	0.29	-0.676	-1.28	0.21004	1.64	0.21004	NA	-1.28414	NA	NA	0.357911	NA	0.287748	0.644365	-1.3154	NA	0.469316	0.0548722	1.56489	-0.133586	-1.2136	-0.863608	1.70526	-0.0491031	0.547205	-0.644848	1.27749	0.577197	0.213208	0.846415	1.65735	0.77833	2.51539	NA	-1.35436	-0.673323	1.94818	0.910114	NA	NA	-1.03063	NA	NA	0.151617	0.514811	NA
ACACB_HUMAN	(Gln->pyro-Glu)Q(Deamidated)ILIASHLPSYELR	3	-0.75	0.39	1.51	0.14549	2.27	0.14549	NA	NA	-0.245969	-0.0519629	NA	NA	NA	NA	-0.751213	-0.453958	NA	NA	NA	NA	-0.971896	-0.936345	-0.708128	NA	NA	0.0548745	-1.17216	-1.25264	NA	NA	NA	NA	-1.13185	-1.19994	-0.455485	-0.50065	-0.957579	-1.5628	NA	-0.27709	-0.539603	-0.660162	-0.476916	NA	NA	-1.42786
ACACB_HUMAN	AESAEDFPILFR	2	1.01	NA	NA	NA	NA	NA	NA	NA	NA	NA	NA	NA	NA	NA	NA	NA	NA	1.00844	NA	NA	NA	NA	NA	NA	NA	NA	NA	NA	NA	NA	NA	NA	NA	NA	NA	NA	NA	NA	NA	NA	NA	NA	NA	NA	NA	NA
ACADL_HUMAN	AYVDARVQ(Deamidated)PIYGGTNEIMK	3	-0.26	-2.168	-2.38	0.05794	5.68	0.05794	NA	NA	NA	NA	NA	NA	NA	NA	NA	NA	NA	NA	NA	-1.75905	NA	NA	-0.389418	-0.101944	NA	NA	1.21456	NA	NA	NA	NA	NA	NA	NA	NA	NA	NA	NA	NA	NA	NA	NA	NA	NA	NA	NA
ACADL_HUMAN	(Ammonia-loss)C(Carbamidomethyl)IGAIAM(Oxidation)TEPGAGSDLQ(Deamidated)GIK	2	0.02	NA	NA	NA	NA	NA	NA	NA	NA	NA	NA	NA	NA	NA	NA	NA	NA	NA	NA	0.0155507	NA	NA	NA	NA	NA	NA	NA	NA	NA	NA	NA	NA	NA	NA	NA	NA	NA	NA	NA	NA	NA	NA	NA	NA	NA	NA
ACAP1_HUMAN	GPGQGSGHLAIGSAATLGSGGMARGR	3	3.19	0.396	1.63	0.11091	2.67	0.11091	4.00183	3.63241	1.83312	2.08492	NA	3.91564	4.2254	4.18215	3.12027	NA	2.45098	2.81087	3.23806	2.86946	NA	NA	4.46506	4.41577	3.71784	3.51295	3.24427	3.2709	3.65961	3.7917	3.66001	3.31541	2.83266	2.68533	2.25754	2.41003	3.13308	2.90336	2.98586	3.23732	2.35148	2.44785	2.46223	2.67213	3.58128	3.47266
ACBG2_HUMAN	ILTGC(Carbamidomethyl)KN(Deamidated)M(Oxidation)LFQ(Deamidated)Q(Deamidated)NK	2	-0.23	0.179	1.06	0.29833	1.12	0.29833	NA	-0.230763	0.521208	0.404641	-0.270762	-0.60031	0.153433	-0.102181	NA	-0.227738	-0.397059	-0.198809	-0.515678	NA	-0.298364	-0.34954	NA	-0.144528	-0.0707876	0.144828	NA	-0.543771	-0.480025	-0.481364	NA	-0.0581944	-0.262091	-0.38398	-0.181413	-0.0171135	NA	-1.27596	-0.0285188	-0.501021	-0.0780141	0.176254	NA	0.0232324	-0.546418	-0.39982
ACBP_HUMAN	WDAWNELK	2	0.63	-0.277	-0.68	0.49951	0.47	0.49951	0.0657534	NA	0.469252	0.318121	-0.094893	NA	0.303386	NA	0.0785627	NA	0.39254	-0.27474	1.14006	1.2041	0.15559	0.328436	NA	NA	2.49476	0.554598	1.5817	NA	0.366943	1.91542	1.77867	NA	NA	0.32861	0.722506	0.969502	NA	-0.7631	0.424259	NA	NA	0.164346	0.942473	0.131476	1.0018	0.980054
ACBP_HUMAN	QATVGDINTERPGMLDFTGK	3	0.95	0.076	0.28	0.77893	0.08	0.77893	NA	0.721652	1.20752	1.22234	0.313679	0.405324	1.76719	1.25758	0.951542	1.01417	0.795827	1.17981	NA	0.839344	0.569128	0.742821	1.24039	1.24011	1.17176	1.22281	1.3839	2.40584	NA	1.20633	1.32213	0.0849726	NA	NA	0.635383	0.444868	NA	0.677096	1.02314	1.19904	1.07923	1.11344	0.988594	0.493812	-0.26105	0.547179
ACBP_HUMAN	TKPSDEEMLFIYGHYK	3	0.16	-0.352	-0.55	0.59518	0.3	0.59518	-0.420652	NA	1.34794	NA	NA	-1.00235	NA	-0.637264	NA	NA	NA	NA	NA	NA	NA	NA	NA	NA	NA	NA	NA	NA	NA	-0.481032	NA	NA	NA	-0.0181612	NA	NA	NA	NA	NA	NA	1.81769	1.4369	NA	NA	-0.635269	NA
ACL10_HUMAN	WITRAM(Oxidation)YQEC(Carbamidomethyl)GSRLLYDVFN	3	-0.54	0.772	1.56	0.15083	2.44	0.15083	-0.563306	-0.361326	NA	NA	NA	NA	-0.927504	NA	NA	NA	NA	NA	NA	NA	NA	NA	0.92708	NA	-0.391072	NA	-1.07345	NA	NA	-1.34757	-0.559115	NA	NA	NA	NA	NA	NA	NA	NA	NA	NA	NA	NA	NA	NA	NA
ACLY_HUMAN	AFDSGIIPMEFVNKMK	3	0.06	0.038	0.21	0.83478	0.04	0.83478	0.0138948	-0.18421	0.61595	0.607181	-0.487849	NA	-0.0313841	0.191234	0.549613	0.281459	-0.271906	-0.163121	0.244807	0.121665	-0.164598	-0.203317	0.27206	0.52454	-0.239186	0.110502	0.072674	-0.328582	-0.269032	-0.299006	-0.13972	-0.108174	-0.376879	-0.833685	0.771933	0.657082	-0.481421	-0.301269	0.209567	0.220209	0.54326	0.680364	0.715682	0.782182	-0.615478	-0.221194
ACLY_HUMAN	SIN(Deamidated)N(Deamidated)PDMR	2	-0.28	0.736	3.16	0.00329	9.97	0.00329	-0.408136	-0.607674	0.142016	0.397429	0.449261	0.246763	0.221537	NA	0.51168	0.106648	-0.444456	-0.452446	NA	-0.998377	NA	-0.0133404	0.827633	0.607348	NA	0.932363	-0.795872	-0.753076	-0.778871	-1.15925	-1.12229	-1.33402	NA	-1.89932	-0.368847	-0.327361	-0.644919	-0.243828	NA	-0.242318	0.233927	0.344711	NA	-0.123355	-0.749716	-0.854003
ACM4_HUMAN	(Acetyl)N(Deamidated)FTPVN(Deamidated)GSSGNQ(Deamidated)SVR	2	-1.39	0.019	0.06	0.95483	0	0.95483	NA	NA	-0.859782	-1.66766	-1.74087	NA	NA	-1.82375	-2.43725	NA	-0.896399	NA	-0.695673	-1.06538	-2.05388	-1.28684	-0.734292	NA	NA	NA	-2.10412	-2.11529	-1.00353	-1.71045	-1.40229	-1.83383	-1.01958	-2.05174	-0.948544	-1.08858	NA	-2.48555	-1.26173	-1.25959	-0.764432	-1.20185	-1.02695	-0.440808	NA	NA
ACOC_HUMAN	KFFN(Deamidated)LN(Deamidated)K	2	0.25	0.317	0.65	0.51942	0.42	0.51942	NA	0.110881	0.0114501	1.37067	0.136335	0.767596	-0.355695	0.141831	0.98097	0.672461	NA	0.816829	NA	0.617051	0.816881	0.061	NA	0.062599	NA	0.531405	-0.881954	0.68908	-0.53025	0.695884	-1.13863	0.242848	-1.84506	0.631079	-0.410724	0.542362	NA	0.51624	NA	0.629738	0.247007	0.785648	0.666596	NA	NA	NA
ACOC_HUMAN	MSN(Deamidated)PFAHLAEPLDPVQ(Deamidated)PGKK	3	-0.34	0.23	0.47	0.64077	0.23	0.64077	1.22767	NA	0.300793	NA	NA	NA	NA	NA	NA	NA	-0.910834	NA	-1.30557	NA	NA	NA	NA	NA	NA	NA	0.363098	-0.310305	NA	NA	-0.132048	-0.606098	NA	NA	-0.628276	-1.18178	NA	NA	0.0749482	-0.359339	NA	NA	-0.292444	-0.530157	-0.182844	-1.04243
ACOX3_HUMAN	DPKTLLPM(Oxidation)PGVMVGDIGK	2	2.09	-0.004	-0.01	0.98983	0	0.98983	1.6653	1.51218	3.13341	3.02778	1.52799	0.46284	1.81177	NA	2.93379	2.98881	1.36741	2.27535	1.50268	2.48997	2.25049	NA	1.68841	1.56858	2.27527	2.73695	2.01573	1.71058	2.10192	2.70922	0.555865	1.45265	1.92766	2.19555	2.90442	2.6532	0.88114	NA	2.26628	NA	2.85169	3.07262	2.41314	2.55138	2.0257	1.70051
ACOX3_HUMAN	KLGQ(Deamidated)N(Deamidated)GLDNGFAMFHK	3	-0.74	0.43	0.81	0.44082	0.65	0.44082	NA	-0.750485	NA	NA	NA	NA	NA	-1.44101	NA	-0.776775	NA	NA	NA	NA	NA	NA	0.0269024	NA	NA	-0.158982	NA	-0.61573	NA	-1.485	NA	NA	NA	NA	NA	NA	NA	NA	NA	NA	NA	NA	NA	NA	NA	NA
ACOX3_HUMAN	DPKTLLPMPGVM(Oxidation)VGDIGK	2	1.92	-0.548	-1.44	0.16919	2.07	0.16919	0.776418	NA	1.41461	NA	1.02175	NA	1.6896	NA	NA	NA	NA	NA	NA	NA	2.11948	NA	NA	NA	1.97458	NA	NA	NA	1.57785	NA	NA	NA	NA	1.20774	NA	NA	NA	NA	2.00235	2.97303	2.88877	2.88167	2.38348	2.40473	1.50558	NA
ACOXL_HUMAN	EC(Carbamidomethyl)TGGMGYMMEN(Deamidated)R	2	-1.67	0.34	1.37	0.17886	1.88	0.17886	NA	-2.46217	-1.91525	-1.73418	-1.9802	-2.11532	-1.61944	-1.4741	-1.15804	-1.3158	-2.19008	-1.85987	-1.54234	-1.33921	-1.25465	-1.63323	-1.03058	-0.732549	-1.09706	-0.712965	NA	-1.96421	-1.80485	-1.71468	NA	-3.04715	-2.77737	-2.27857	-2.02435	-1.71873	NA	-1.98931	-0.875368	-0.53161	-1.6265	-1.43466	-0.96937	-1.8091	NA	-2.55233
ACSA_HUMAN	FETTYFKKFPGYYVTGDGC(Carbamidomethyl)QR	3	1.61	NA	NA	NA	NA	NA	NA	NA	NA	NA	NA	NA	NA	NA	NA	NA	NA	NA	NA	NA	NA	NA	NA	NA	NA	NA	NA	NA	NA	1.60646	NA	NA	NA	NA	NA	NA	NA	NA	NA	NA	NA	NA	NA	NA	NA	NA
ACSF2_HUMAN	Q(Deamidated)IC(Carbamidomethyl)PEVEN(Deamidated)AQPGALK	2	-3.47	0.341	1.42	0.1668	2.03	0.1668	-3.70228	-3.39904	NA	-3.47562	NA	NA	-2.75818	-2.91498	-3.3822	-3.49164	-3.84469	-3.54745	NA	-3.88692	-3.38757	-3.57966	-2.58285	NA	-3.37033	-3.17359	NA	NA	NA	-3.50259	NA	NA	-3.60028	-3.58496	-4.60659	NA	NA	-3.24202	NA	NA	-3.23322	-3.71441	NA	NA	NA	-3.83162
ACSF4_HUMAN	EKYEKEK	2	1.2	-0.999	-1.01	0.3766	1.02	0.3766	NA	NA	NA	NA	NA	NA	NA	NA	NA	NA	NA	0.696725	NA	NA	NA	NA	NA	NA	NA	NA	NA	NA	NA	NA	NA	NA	1.69564	NA	NA	NA	NA	NA	NA	NA	NA	NA	NA	NA	NA	NA
ACTA_HUMAN	SYELPDGQVITIGNER	2	0.04	-0.047	-0.18	0.85804	0.03	0.85804	NA	NA	0.221676	0.2165	0.266006	-0.231809	0.31654	0.380969	0.544558	0.388153	0.175882	0.714249	-0.351687	-0.305021	-1.11422	NA	NA	-0.61598	-0.18536	0.0234512	0.404882	0.606821	1.11092	1.26444	-0.92135	-0.487628	-0.29698	-0.319777	-0.111827	0.0778233	1.28574	1.37883	-0.29375	-0.422788	0.0221932	-0.0353183	NA	-1.2632	-0.834087	-0.247402
ACTA_HUMAN	AGFAGDDAPR	2	-0.08	-0.538	-1.6	0.11744	2.56	0.11744	1.7251	1.23631	-1.38114	-0.955532	0.0849742	-0.5625	-0.16648	-0.409712	-0.825394	-0.613136	-0.953148	-0.4126	0.0431095	-0.293657	-1.76203	-0.984886	0.366976	-0.934037	0.223166	-0.225637	0.928767	0.185499	0.207917	0.245778	1.37733	1.18306	-0.867305	0.228495	-0.391445	-0.643753	-0.0977011	-0.163884	0.077858	-0.260923	-0.704801	-0.818559	NA	0.133003	1.69989	1.48859
ACTA_HUMAN	YPIEHGIITNWDDMEK	3	-0.54	-0.543	-1.14	0.26429	1.3	0.26429	NA	NA	0.23575	NA	-1.17465	NA	NA	NA	-0.0310314	-0.0807173	-0.0973802	-0.328039	NA	NA	NA	NA	-2.28563	-3.67486	-1.65271	-0.919739	0.0387706	0.133686	0.692908	0.77329	NA	NA	-0.933323	-0.713727	-0.233998	-0.0634443	0.918664	0.804326	-0.579761	-0.158369	-0.440569	NA	NA	-2.15077	NA	-1.61196
ACTA_HUMAN	DLTDYLMK	2	-0.82	-0.552	-1.73	0.09584	3.01	0.09584	NA	NA	-0.412222	-0.43957	NA	-1.35771	NA	NA	-0.806005	-0.629531	-0.774118	-0.930868	-1.86278	-2.00802	-1.73504	NA	NA	NA	NA	-1.33867	-0.47303	-0.502835	0.284952	0.391033	NA	NA	NA	NA	-0.869232	-0.933612	0.127925	0.0943204	-1.22674	-0.68017	NA	-2.03874	NA	NA	NA	NA
ACTA_HUMAN	EITALAPSTMK	2	0.01	-0.133	-0.3	0.76872	0.09	0.76872	NA	NA	-0.106669	NA	NA	NA	NA	NA	-0.0797234	0.0795205	-0.399174	-0.366157	NA	NA	NA	NA	NA	NA	NA	NA	NA	NA	1.06605	0.95328	NA	NA	-0.976146	NA	-0.499393	-0.692119	0.956339	0.823471	NA	NA	-0.682117	NA	NA	NA	NA	NA
ACTA_HUMAN	DSYVGDEAQSK	2	-2.65	0.674	1.06	0.30991	1.12	0.30991	NA	NA	NA	NA	-1.02937	-1.48344	-3.22473	-2.44179	NA	NA	NA	NA	NA	NA	NA	NA	NA	NA	NA	-3.38878	NA	-3.33759	-2.073	-2.09747	NA	NA	NA	NA	NA	NA	-2.8069	-2.74306	NA	NA	NA	NA	NA	-4.50984	NA	NA
ACTA_HUMAN	HQGVMVGMGQK	2	-2.47	-1.498	-2.35	0.06062	5.52	0.06062	NA	NA	NA	NA	NA	NA	NA	NA	NA	NA	NA	NA	NA	-3.62925	NA	NA	NA	NA	NA	-2.80082	NA	-2.01404	NA	-1.42038	NA	NA	NA	NA	NA	NA	NA	NA	NA	NA	NA	NA	NA	NA	NA	NA
ACTB_HUMAN	VAPEEHPVLLTEAPLNPK	3	0.69	-0.671	-2.26	0.031	5.1	0.031	NA	-1.03377	1.23631	NA	0.797965	0.779674	0.823625	1.17954	NA	0.816362	0.847068	0.982953	-0.438239	-0.304464	-0.875967	-0.619018	NA	NA	0.281568	0.501457	1.31559	1.21951	1.8991	2.17195	NA	NA	0.586108	0.0555919	0.986012	0.876352	1.88804	1.93591	0.498144	0.610991	0.895461	0.885189	NA	NA	NA	-0.00198291
ACTB_HUMAN	GYSFTTTAER	2	-1.54	-0.148	-0.2	0.84942	0.04	0.84942	NA	NA	NA	NA	-1.02711	-1.23659	NA	NA	NA	NA	NA	NA	NA	NA	NA	NA	NA	-2.34383	NA	NA	NA	-1.3442	NA	-0.501736	NA	-2.80637	NA	NA	NA	NA	NA	NA	NA	NA	NA	NA	NA	NA	NA	NA
ACTBL_HUMAN	VAPDEHPILLTEAPLNPK	3	0.63	-0.617	-2.11	0.04332	4.43	0.04332	NA	-1.03377	1.23631	1.05258	0.797965	0.779674	0.823625	NA	0.980185	0.816362	NA	NA	-0.438239	-0.304464	-0.875967	-0.619018	NA	0.666802	NA	0.501457	1.31559	1.21951	1.8991	2.17195	0.311827	0.372532	0.586108	0.0555919	1.06808	NA	1.88804	1.93591	0.498144	0.610991	0.895461	NA	NA	NA	-0.251927	-0.00198291
ACTBM_HUMAN	IWHHTFYNELR	3	-1.28	-0.737	-1.74	0.10364	3.04	0.10364	NA	NA	NA	-1.20339	NA	NA	NA	NA	NA	-1.82627	-1.46824	-1.10199	-2.7917	NA	NA	NA	NA	NA	NA	NA	-1.16327	NA	NA	-0.319334	NA	NA	-1.78313	NA	-1.48932	-1.58705	-0.362979	-0.310926	NA	NA	NA	NA	NA	NA	NA	NA
ACTBM_HUMAN	QEYDESGPSIVHR	3	-2.18	-1.772	-2.75	0.02633	7.59	0.02633	NA	NA	NA	-3.94428	NA	-2.96353	NA	NA	NA	NA	NA	NA	NA	NA	NA	NA	NA	NA	NA	-2.09462	NA	NA	-1.618	-1.68871	NA	NA	NA	NA	NA	NA	NA	NA	NA	NA	NA	NA	NA	NA	NA	-0.746435
ACTN2_HUMAN	DAKGITQEQMN(Deamidated)EFRASFNHFDR	3	2.48	NA	NA	NA	NA	NA	NA	NA	NA	NA	NA	NA	NA	NA	NA	NA	NA	NA	NA	NA	NA	NA	2.48091	NA	NA	NA	NA	NA	NA	NA	NA	NA	NA	NA	NA	NA	NA	NA	NA	NA	NA	NA	NA	NA	NA	NA
ACTZ_HUMAN	ESYDVIAN(Deamidated)QPVVIDNGSGVIK	3	-0.53	-0.062	-0.24	0.81068	0.06	0.81068	NA	-0.587039	NA	NA	-0.317849	-0.351124	NA	-0.901218	-0.500317	0.102431	-0.404962	-0.485875	-1.3104	NA	-0.0270121	-0.446741	NA	-1.3032	-0.382332	-0.567801	-0.171367	NA	-0.880195	-0.672875	-0.80906	-0.252589	0.158588	-0.123859	NA	NA	NA	-0.102075	NA	NA	NA	-0.934852	NA	-1.47143	NA	NA
ACV1B_HUMAN	VELVPAGKPFYC(Carbamidomethyl)LSSEDLR	3	0.64	-0.282	-0.32	0.75613	0.1	0.75613	NA	NA	1.65559	NA	NA	0.149901	NA	-1.59276	2.76622	NA	NA	NA	NA	NA	NA	-1.12213	NA	NA	NA	NA	NA	NA	NA	NA	NA	NA	NA	1.01453	NA	-0.204636	NA	NA	NA	NA	2.39794	1.78656	NA	NA	-0.488094	NA
ACY1_HUMAN	C(Carbamidomethyl)VSIQYLEAVR	2	3.22	0.549	2.24	0.03064	5.01	0.03064	4.19213	3.63592	2.91567	3.03242	4.10817	3.90061	3.23527	3.55279	3.16258	3.16351	2.48729	2.49336	2.7012	3.03888	3.36301	3.65459	5.18788	5.09912	3.3556	3.64071	3.25955	2.93966	3.14659	3.37267	3.44742	3.25133	1.75382	2.01591	2.81515	2.63261	2.02743	2.2318	3.66975	3.87044	2.48903	2.70015	3.07509	3.24128	3.22794	3.78264
ADA22_HUMAN	LFEFSLDDLPSEFQQVNITPSK	3	-0.75	0.144	0.53	0.59724	0.28	0.59724	NA	-1.12991	-0.173677	-0.0654772	NA	-1.94487	NA	NA	-0.228985	-0.436055	-0.352629	-0.29464	-0.399642	-0.508449	-0.643576	-0.253217	-2.07782	NA	-0.729198	-0.528132	-1.44732	NA	-1.8296	NA	-1.5374	NA	-0.571227	NA	-0.241216	-0.206282	-1.46907	-1.72809	-1.02339	NA	-0.0745077	-0.0590284	-0.900526	-0.271884	-0.886011	-0.465268
ADA22_HUMAN	SGGEDESRHDALDTR	3	-3.15	0.707	1.82	0.087	3.31	0.087	-4.07294	NA	-2.19955	NA	NA	-2.67849	-2.58531	NA	NA	NA	NA	NA	NA	NA	-2.85702	-3.08257	-2.6079	NA	-3.03724	-2.64976	NA	NA	NA	NA	NA	NA	NA	-3.97622	NA	NA	-3.72079	-3.54778	NA	-2.95434	-2.45807	NA	NA	NA	NA	-4.76569
ADA22_HUMAN	SGGEDESRHDALDTR	2	-4.59	NA	NA	NA	NA	NA	NA	NA	NA	NA	-4.90749	NA	NA	NA	NA	NA	NA	NA	NA	-4.27075	NA	NA	NA	NA	NA	NA	NA	NA	NA	NA	NA	NA	NA	NA	NA	NA	NA	NA	NA	NA	NA	NA	NA	NA	NA	NA
ADA22_HUMAN	FILKPRPK	2	-2	-0.061	-0.14	0.88837	0.02	0.88837	NA	-2.36424	NA	-1.71053	NA	NA	NA	NA	-2.11971	-1.65457	NA	NA	-2.86801	-1.84615	-2.0456	NA	NA	NA	NA	NA	NA	NA	-3.13561	NA	NA	-1.91754	NA	NA	NA	NA	NA	NA	NA	-2.02502	-1.3426	-1.02602	-1.92451	NA	NA	NA
ADA22_HUMAN	LFEFSLDDLPSEFQQ(Deamidated)VNITPSK	3	-1.56	0.711	1.04	0.34004	1.09	0.34004	-1.028	NA	NA	NA	NA	NA	NA	NA	NA	NA	NA	NA	NA	NA	NA	NA	NA	NA	NA	NA	NA	-2.0355	NA	-1.77199	NA	NA	NA	NA	NA	NA	NA	NA	NA	-1.41009	NA	NA	NA	NA	NA	NA
ADA28_HUMAN	RYN(Deamidated)EN(Deamidated)Q(Deamidated)DEIR	2	-1.21	NA	NA	NA	NA	NA	NA	NA	NA	NA	NA	NA	NA	NA	NA	NA	NA	NA	NA	NA	NA	NA	NA	NA	NA	NA	0.082194	-0.705226	NA	NA	-1.13086	NA	NA	NA	NA	NA	NA	-1.18325	NA	NA	NA	NA	NA	NA	-3.08882	NA
ADAD1_HUMAN	RGEINPVSALHQ(Deamidated)FAQ(Deamidated)MQR	3	1.18	-0.074	-0.24	0.81509	0.06	0.81509	0.204909	1.23877	-0.489968	NA	1.4197	1.40503	0.585773	0.832172	0.15071	1.10761	1.80142	1.54311	NA	0.898439	1.60124	2.0266	2.30021	2.21114	NA	NA	1.76135	1.38425	1.22797	0.847482	0.880322	0.52299	1.75106	2.26596	0.897595	NA	0.512048	1.88425	1.12735	1.31033	0.952213	1.0001	1.15835	1.31439	0.671843	0.919029
ADAD1_HUMAN	RGEIN(Deamidated)PVSALHQFAQ(Deamidated)MQR	3	0.91	NA	NA	NA	NA	NA	NA	NA	NA	NA	NA	NA	NA	NA	NA	NA	NA	NA	0.91454	NA	NA	NA	NA	NA	NA	NA	NA	NA	NA	NA	NA	NA	NA	NA	NA	NA	NA	NA	NA	NA	NA	NA	NA	NA	NA	NA
ADAM7_HUMAN	EKFILGVEGQQLVRPKK	3	-1.7	-0.679	-1.93	0.06593	3.72	0.06593	NA	NA	NA	NA	NA	-2.32387	NA	-1.7873	NA	-2.33147	-1.66527	NA	-1.52148	-1.75955	NA	NA	-3.47595	NA	NA	NA	NA	-1.16611	-2.08387	-1.71355	-1.80805	-1.64783	-0.170203	-0.444681	-2.18976	-2.49738	-0.969873	-0.537244	-2.19724	NA	NA	-1.44186	-2.25175	-1.3594	NA	NA
ADCK3_HUMAN	EAGFPGQ(Deamidated)ASSPLGRAN(Deamidated)GR	2	-0.8	-0.093	-0.23	0.8215	0.05	0.8215	-1.55294	NA	NA	-1.86916	NA	-0.357236	-0.100369	NA	NA	0.489273	NA	-1.53376	-0.551121	-0.386362	NA	-1.70735	NA	NA	NA	-1.2662	NA	NA	NA	NA	NA	NA	NA	NA	NA	-2.16621	-0.467127	0.151464	-0.290338	-0.153069	NA	-0.805154	-0.872562	-1.0397	NA	NA
ADCY7_HUMAN	SQ(Deamidated)Q(Deamidated)PPPPSQHLPRPKGDAALKMR	3	0.33	NA	NA	NA	NA	NA	NA	NA	NA	NA	NA	NA	NA	NA	NA	NA	NA	NA	NA	NA	NA	NA	NA	NA	NA	NA	NA	2.08617	NA	NA	NA	NA	NA	NA	NA	NA	NA	NA	NA	NA	NA	NA	NA	-1.43253	NA	NA
ADCY9_HUMAN	NSTKASGGPNPK	2	0.02	0.259	0.65	0.51999	0.42	0.51999	NA	NA	-1.08413	0.396908	-0.481087	0.294097	0.23672	0.459012	0.487305	0.640291	0.136973	0.539853	-0.785959	0.729761	0.0393145	-0.0223794	-0.167257	0.739952	NA	0.326817	-1.22257	-0.375021	-0.194653	0.240451	-0.811371	0.490977	-0.704169	-0.195137	-0.597875	-0.0353763	-1.76354	-0.282652	0.377372	0.863407	0.625311	0.854105	1.06287	0.277601	NA	-0.394409
ADML_HUMAN	MSSSYPTGLADVK	2	-1.93	NA	NA	NA	NA	NA	NA	NA	-1.70984	NA	NA	NA	NA	NA	NA	NA	NA	NA	NA	NA	NA	-2.15275	NA	NA	NA	NA	NA	NA	NA	NA	NA	NA	NA	NA	NA	NA	NA	NA	NA	NA	NA	NA	NA	NA	NA	NA
ADML_HUMAN	MSSSYPTGLADVK	3	2.46	NA	NA	NA	NA	NA	NA	NA	2.45612	NA	NA	NA	NA	NA	NA	NA	NA	NA	NA	NA	NA	NA	NA	NA	NA	NA	NA	NA	NA	NA	NA	NA	NA	NA	NA	NA	NA	NA	NA	NA	NA	NA	NA	NA	NA	NA
ADNP_HUMAN	SLPSQ(Deamidated)Q(Deamidated)MVNR	2	1.77	2.262	2.29	0.09281	5.23	0.09281	2.89769	NA	NA	NA	NA	NA	NA	NA	NA	NA	NA	NA	NA	NA	NA	NA	NA	NA	NA	NA	NA	NA	NA	NA	NA	NA	NA	NA	NA	NA	NA	NA	NA	NA	NA	NA	0.635503	NA	NA	NA
ADNP2_HUMAN	(Acetyl)M(Oxidation)FQ(Deamidated)IPVEN(Deamidated)LDNIRK	2	2.27	NA	NA	NA	NA	NA	NA	NA	NA	NA	NA	NA	NA	NA	NA	NA	NA	NA	NA	NA	NA	NA	NA	NA	NA	NA	NA	NA	NA	NA	NA	NA	NA	NA	NA	NA	2.26645	NA	NA	NA	NA	NA	NA	NA	NA	NA
ADO_HUMAN	(Ammonia-loss)C(Carbamidomethyl)GLSPEKVR	2	-1.05	NA	NA	NA	NA	NA	NA	NA	NA	NA	-1.04082	NA	NA	NA	NA	NA	-1.0636	NA	NA	NA	NA	NA	NA	NA	NA	NA	NA	NA	NA	NA	NA	NA	NA	NA	NA	NA	NA	NA	NA	NA	NA	NA	NA	NA	NA	NA
AFAD_HUMAN	EKLEKQQQ(Deamidated)M(Oxidation)HIVDMLSK	3	-0.1	-0.796	-2.56	0.01676	6.55	0.01676	NA	-1.02384	NA	NA	-0.220283	-0.170464	-0.498355	NA	-0.031614	-0.173091	0.232483	NA	NA	NA	-0.369989	-0.14728	-1.99569	NA	-1.04589	-0.661943	NA	NA	-0.824141	NA	-0.254356	NA	NA	-0.0851271	NA	NA	0.628928	NA	0.433976	0.782263	1.51625	1.00972	0.414197	0.824688	-0.510655	-0.154585
AFAM_HUMAN	KSDVGFLPPFPTLDPEEK	3	1.36	0.028	0.12	0.90221	0.02	0.90221	1.24016	1.39549	0.196662	0.0589915	1.591	1.53572	0.716895	0.893581	0.620736	0.747322	1.73314	1.86025	1.36212	1.15667	1.6948	1.69763	2.63631	2.49322	1.79846	2.01166	2.10047	1.94336	2.1394	2.18408	1.16186	0.995447	1.88854	2.05937	0.47834	0.548245	1.75398	1.827	1.44186	1.37036	0.892119	0.97673	0.92072	0.288759	0.879284	1.03211
AFAM_HUMAN	SDVGFLPPFPTLDPEEK	2	2.8	-0.026	-0.13	0.89388	0.02	0.89388	2.79661	2.80794	1.86521	2.01079	2.79117	2.69606	2.04634	2.21972	2.39834	2.38311	3.009	3.3592	2.83942	2.96189	2.9478	2.95367	3.50143	3.54573	3.1565	3.41844	3.35375	3.37365	3.24865	3.53715	2.57759	2.74807	3.55886	3.59786	1.99034	1.95492	3.46117	3.35983	2.62023	2.74341	2.26199	2.39784	2.09414	2.23956	2.37041	2.74328
AFAM_HUMAN	SDVGFLPPFPTLDPEEK	3	-0.78	0.427	0.77	0.44671	0.6	0.44671	NA	NA	NA	NA	NA	-0.630673	NA	NA	NA	-1.16773	0.0393472	-0.921303	-0.163863	-1.42737	-0.91034	-0.521987	0.721853	-0.60834	-0.337304	-0.867256	0.185777	-2.08501	-0.0806731	-2.08219	NA	NA	-0.884366	-0.753818	-1.77198	NA	-0.958927	-0.665025	-0.294112	-0.790129	-0.829934	NA	NA	-1.56994	NA	NA
AFAM_HUMAN	ESLLNHFLYEVAR	3	2.13	-0.257	-1.17	0.24703	1.38	0.24703	1.92892	2.07454	1.55622	1.37925	2.24453	2.09685	1.46069	1.28799	1.69008	1.56285	2.99011	2.66872	2.33252	2.55021	2.62806	2.58088	1.33771	0.899283	2.44506	2.29533	2.85431	2.58389	2.91834	2.76909	2.25251	1.97559	3.25021	3.10415	1.48994	1.3695	2.97212	2.56125	2.39007	2.30911	2.18099	1.68026	1.74248	1.555	1.55132	1.6319
AFAM_HUMAN	ESLLNHFLYEVAR	2	0.48	-0.049	-0.16	0.87547	0.02	0.87547	-0.165016	0.300046	NA	NA	0.598523	0.069729	-0.786397	NA	1.07306	-0.0353316	0.846899	1.09043	NA	1.08395	0.750431	0.5217	NA	NA	0.273572	0.5857	0.976182	1.00143	0.925645	1.00163	0.480957	0.232372	1.76685	1.62295	-0.527767	-0.718172	1.19556	0.874746	-0.00080508	0.396703	NA	NA	NA	-0.493104	-0.211776	0.0741427
AFAM_HUMAN	IAPQLSTEELVSLGEK	3	1.19	0.106	0.39	0.69862	0.15	0.69862	0.506282	1.36352	-0.718385	0.149392	1.51705	1.52205	0.670896	0.859973	0.832326	0.425802	1.7259	1.13222	1.2401	1.29727	1.5486	1.72841	2.53701	2.62084	1.80508	2.11254	1.84461	1.96478	1.85659	2.09645	1.03748	1.12166	1.30384	1.76326	0.402376	0.223381	1.41479	1.2333	1.45504	1.61887	0.672523	0.747575	0.0369558	0.25717	0.798824	0.902464
AFAM_HUMAN	IAPQLSTEELVSLGEK	2	2.24	0.015	0.08	0.94034	0.01	0.94034	2.30926	2.25541	1.31064	1.21028	2.34485	2.09791	1.54318	1.75515	1.77939	1.68395	2.50353	2.70372	2.4511	2.24476	2.33619	2.21069	3.31713	3.20022	2.87955	2.87635	2.78147	2.93156	2.73393	2.86226	2.18743	2.21481	2.89489	2.79038	1.35445	1.30481	3.07042	2.67636	2.08689	2.17835	1.654	1.75142	1.61478	1.50503	2.02394	2.08904
AFAM_HUMAN	RHPDLSIPELLR	3	2.63	-0.075	-0.39	0.69865	0.15	0.69865	2.57151	2.51619	1.65364	1.48605	2.62968	2.37823	2.27786	2.21151	2.17743	1.98656	3.22167	3.03853	2.81329	2.792	2.93707	3.00129	3.18194	3.01522	3.05367	2.97577	3.19341	3.08045	3.21751	3.21987	2.45322	2.37902	3.48628	3.16227	1.85408	1.70019	3.42268	3.3061	2.60741	2.87923	2.21102	2.1771	2.22399	2.40623	2.24719	2.18229
AFAM_HUMAN	RHPDLSIPELLR	2	0.07	0.156	0.5	0.62156	0.25	0.62156	-0.0993055	-0.0189816	NA	NA	-0.329935	-0.117811	NA	0.666794	NA	NA	0.308256	0.646033	0.0697871	NA	NA	NA	-0.208992	-0.367375	NA	0.613342	0.324208	0.208691	0.197783	0.802463	0.0117403	-0.36677	0.917144	0.328	NA	NA	0.538733	0.766104	-0.589406	NA	-0.711799	-1.28917	NA	NA	0.261682	-0.821761
AFAM_HUMAN	DADPDTFFAK	2	2.4	0.119	0.52	0.60294	0.27	0.60294	2.26965	2.32664	1.215	1.21021	2.82574	2.66452	1.59087	1.90522	1.94302	1.94119	2.63236	2.72956	2.38727	2.52266	2.61949	2.81584	3.76353	3.8652	2.9008	3.0685	3.0169	3.18249	3.03677	3.27838	2.17352	2.16626	2.80725	2.86833	1.60248	1.54328	2.95753	3.00808	2.14973	2.34719	1.58965	1.68865	1.60765	1.83112	1.79642	2.16225
AFAM_HUMAN	LPNNVLQEK	2	1.95	0.116	0.49	0.6241	0.24	0.6241	1.52585	1.74798	0.922641	0.924093	2.47323	2.40276	1.5061	0.73251	1.37251	1.55895	2.10265	2.26261	1.97732	2.15261	2.39144	2.32854	3.18852	3.35959	2.51708	2.69726	2.47537	2.42168	2.74287	2.33672	1.79065	2.11824	1.96094	2.11269	1.1097	1.27895	2.06047	2.73967	1.7643	1.9901	1.39768	1.42949	1.57957	1.24744	1.52281	1.74074
AFAM_HUMAN	AIPVTQYLK	2	1.72	-0.016	-0.07	0.94076	0.01	0.94076	1.70047	1.63549	0.650233	0.63907	1.83857	1.68042	1.12605	1.01847	NA	0.962985	1.97067	1.62783	1.69782	1.69728	2.07843	2.21606	2.98117	2.95793	2.2255	2.11546	2.38019	2.35307	2.37365	2.53992	1.69102	1.50511	2.22891	1.71346	1.11485	0.989967	2.22978	1.94236	1.8418	1.58282	1.27004	1.14833	1.41316	1.31312	1.29142	1.35517
AFAM_HUMAN	GQC(Carbamidomethyl)IINSNK	2	-0.56	0.207	0.69	0.49386	0.48	0.49386	-1.37018	-0.961292	-1.74231	-1.45701	-0.0159603	-0.0396543	-0.929856	-1.08568	-0.710717	-0.848081	-0.643644	0.00358572	-0.820826	-0.406341	0.0188723	-0.261749	0.687405	1.01669	0.0216549	0.408443	-0.406255	-0.139607	0.400474	0.49622	-1.26986	0.0789344	-0.129767	0.178646	-1.4444	-1.49977	-0.159116	0.186728	-1.12944	-0.495455	-1.48621	-1.16209	-0.898448	-1.54453	-1.65452	-1.19327
AFAM_HUMAN	VMNHIC(Carbamidomethyl)SK	2	-2.1	0.066	0.3	0.76335	0.09	0.76335	-2.54015	-2.55112	NA	-2.7654	-2.13564	-2.61621	-2.48074	-2.6024	-2.51122	-2.71066	-1.79204	-1.35605	-2.12852	-2.07357	-1.77001	-1.90652	-1.01481	-1.0792	-1.42367	-1.57807	-1.81443	-1.69446	-1.29933	-1.46297	-2.49883	-2.47327	-0.94866	-1.28736	-2.76634	-2.75675	-1.45424	-1.49578	-2.47198	-2.21679	-2.61427	-2.59994	-2.64976	-2.73348	-2.87206	-2.84846
AFAM_HUMAN	FTFEYSR	2	1.68	0.006	0.03	0.97739	0	0.97739	1.62092	1.55204	0.379154	0.383997	2.0188	1.85429	0.676887	1.19865	1.26771	1.23769	2.07921	1.94197	1.74449	1.77702	2.17745	2.16556	2.70604	2.46533	2.22838	2.27438	2.38614	2.33398	2.48979	2.68292	1.68986	1.58749	2.38307	2.35178	0.967622	0.87115	2.32106	2.21722	1.71624	1.63887	1.07909	1.15087	0.738963	0.620687	1.14792	1.2462
AFAM_HUMAN	HELTDEELQSLFTNFANVVDK	3	2.56	-0.294	-1.12	0.26794	1.26	0.26794	2.58772	2.3865	2.07456	2.27752	1.94374	2.00026	1.98665	1.95787	2.39332	2.36007	3.28273	3.45126	2.59347	2.7979	3.1473	3.10684	1.88482	0.130479	3.00439	2.97662	2.91711	2.82652	3.03313	2.89031	2.01486	2.34821	3.52334	3.66957	2.08712	2.12822	3.37953	3.29487	2.8143	2.83054	2.38091	2.4583	2.31503	2.46439	2.34791	2.49308
AFAM_HUMAN	HELTDEELQSLFTNFANVVDK	2	-1.84	-0.098	-0.11	0.92039	0.01	0.92039	NA	NA	NA	NA	NA	NA	NA	NA	NA	NA	-1.90745	NA	NA	NA	NA	NA	NA	NA	NA	NA	NA	NA	NA	NA	NA	NA	-1.14949	NA	NA	-2.46949	NA	NA	NA	NA	NA	NA	NA	NA	NA	NA
AFAM_HUMAN	TINPAVDHC(Carbamidomethyl)C(Carbamidomethyl)K	2	-0.17	0.151	0.7	0.48911	0.49	0.48911	-0.572846	-0.384354	NA	-1.07907	-0.0917824	-0.375052	-0.531417	-0.801528	-0.562597	-0.729237	0.0348071	0.40727	-0.157391	0.0284394	0.131477	0.162171	0.991551	1.07861	0.533007	0.533583	0.147158	0.302036	0.368352	0.250529	-0.633452	-0.381782	0.71072	0.353304	-1.12173	-1.03809	0.351659	0.313971	-0.213901	-0.146156	-0.681892	-0.598133	-0.734711	-0.927361	-0.935056	-0.631877
AFAM_HUMAN	FTDSENVC(Carbamidomethyl)QER	2	0.78	0.237	0.86	0.39266	0.75	0.39266	0.294312	0.497336	-0.870225	-0.344554	1.38658	1.24139	0.322726	0.473267	0.554049	0.331516	0.867853	1.42072	0.769485	0.977361	1.15835	1.01209	2.19749	2.48197	1.38898	1.77587	1.08366	1.37586	1.64803	1.82723	0.310801	0.561938	0.960463	1.53634	-0.38753	-0.260869	1.17577	1.496	NA	0.772116	-0.0919978	0.135607	0.12502	-0.0923576	-0.0766361	0.347118
AFAM_HUMAN	IC(Carbamidomethyl)AMEGLPQK	2	1.63	0.174	0.75	0.45845	0.56	0.45845	1.42297	1.45194	0.737455	0.918507	1.97608	1.86145	1.15876	0.642408	1.16036	1.29714	1.78321	1.81934	1.67132	1.67656	2.10716	2.0183	2.97816	2.58217	2.4414	2.61787	2.37618	1.90462	2.53542	1.83876	1.22214	1.65248	1.78548	1.52813	0.799632	1.01542	1.83451	2.29647	1.68069	1.76642	0.973784	1.06287	1.17019	0.865077	1.51784	1.02576
AFAM_HUMAN	RPC(Carbamidomethyl)FESLK	2	0.89	0.064	0.24	0.81303	0.06	0.81303	0.839298	NA	-0.269939	-0.523977	1.37945	0.904102	0.663993	0.308365	0.246144	0.298294	1.16337	0.823105	0.937175	0.656946	1.57509	1.11066	2.39171	1.85161	1.74643	1.46244	1.6753	1.3655	1.78108	1.26291	1.03314	0.43032	1.32308	1.60023	0.236712	-0.270442	1.54925	1.31953	0.856628	0.558064	0.453306	-0.040601	0.277164	0.770671	0.621835	0.345149
AFAM_HUMAN	AESPEVC(Carbamidomethyl)FNEESPK	2	1.22	0.189	0.65	0.5194	0.42	0.5194	1.04213	1.16714	-0.467994	NA	NA	1.45508	0.784398	0.692503	0.674351	0.497748	1.23574	1.62681	0.97298	1.22505	1.49728	1.47835	2.57086	2.9719	1.80658	2.03071	1.56676	1.9247	1.91797	2.22287	NA	1.06435	1.64149	1.8823	NA	-0.0472378	1.71932	1.84267	0.715932	1.03388	0.0377665	NA	0.386996	0.110991	0.558989	0.698415
AFAM_HUMAN	LC(Carbamidomethyl)FFYNK	2	0.59	0.103	0.44	0.66477	0.19	0.66477	0.184701	0.477666	NA	NA	0.663135	0.526498	NA	-0.470454	NA	-0.0582826	0.767698	0.861291	0.434757	0.604881	0.700125	0.911556	1.31033	1.55708	0.846737	1.07273	1.0949	1.1681	0.977227	1.32477	NA	0.302219	1.14724	0.628929	NA	NA	0.962584	0.846728	0.332919	0.392993	-0.0417522	0.123633	-0.556126	NA	-0.317721	-0.0137142
AFAM_HUMAN	RNPFVFAPTLLTVAVHFEEVAK	3	-1.04	-0.234	-0.75	0.45929	0.56	0.45929	-1.26551	-1.87285	-1.05908	-1.55454	-1.17096	-1.51847	NA	NA	-1.28112	NA	-0.0788564	-0.175246	-0.872502	-1.05481	-0.430604	-0.494147	-2.45374	-2.60708	-1.02769	-1.00647	-0.50468	-0.761561	NA	-0.452562	NA	NA	0.762512	0.385305	-1.80244	-1.84425	0.154854	-0.365183	NA	-1.71407	-1.5599	NA	NA	-1.3394	-1.27163	-1.9066
AFAM_HUMAN	ESLLN(Deamidated)HFLYEVAR	3	-1.29	-0.094	-0.21	0.8353	0.04	0.8353	NA	-1.9719	-2.93867	NA	NA	NA	NA	NA	NA	NA	-0.931926	NA	NA	NA	NA	-0.797084	-0.565361	NA	-1.3293	-0.685926	-0.98419	-0.527494	-0.984399	NA	-1.8166	NA	-1.01384	-0.567063	NA	NA	-1.07258	NA	NA	NA	NA	NA	-2.5952	-1.78548	NA	NA
AFAM_HUMAN	GQC(Carbamidomethyl)IIN(Deamidated)SNK	2	-1.52	0.114	0.22	0.83281	0.05	0.83281	NA	NA	NA	NA	NA	NA	NA	NA	NA	NA	NA	NA	-2.96598	NA	NA	NA	-0.745475	-0.449276	NA	-1.26279	NA	NA	-1.17746	-1.11202	NA	NA	NA	-1.56534	NA	NA	-1.97662	-1.69936	NA	-2.21716	NA	NA	NA	NA	NA	NA
AFAM_HUMAN	GQC(Carbamidomethyl)IINSNKDDRPK	3	-3.57	NA	NA	NA	NA	NA	NA	NA	NA	NA	NA	NA	NA	NA	NA	NA	NA	NA	NA	NA	NA	NA	NA	NA	NA	NA	NA	NA	NA	-3.53547	NA	NA	NA	-3.6089	NA	NA	NA	NA	NA	NA	NA	NA	NA	NA	NA	NA
AFAM_HUMAN	LKHELTDEELQSLFTNFANVVDK	3	-0.86	NA	NA	NA	NA	NA	NA	NA	NA	NA	NA	NA	NA	NA	NA	NA	NA	NA	NA	NA	NA	NA	NA	NA	NA	NA	NA	NA	NA	NA	NA	NA	-0.838004	-0.875638	NA	NA	NA	NA	NA	NA	NA	NA	NA	NA	NA	NA
AFAM_HUMAN	GQC(Carbamidomethyl)IINSN(Deamidated)K	2	-1.6	NA	NA	NA	NA	NA	NA	NA	NA	NA	NA	NA	NA	NA	NA	NA	NA	NA	NA	NA	NA	NA	NA	NA	NA	NA	NA	-1.60078	NA	NA	NA	NA	NA	NA	NA	NA	NA	NA	NA	NA	NA	NA	NA	NA	NA	NA
AFAM_HUMAN	LKHELTDEELQ(Deamidated)SLFTNFANVVDK	3	-1.71	NA	NA	NA	NA	NA	NA	NA	NA	NA	NA	NA	NA	NA	NA	NA	NA	NA	NA	NA	NA	NA	NA	NA	NA	NA	NA	NA	NA	NA	NA	NA	NA	NA	NA	NA	-1.70697	NA	NA	NA	NA	NA	NA	NA	NA	NA
AFF4_HUMAN	NAQESKSPFPMYSETVDLIK	3	3.75	NA	NA	NA	NA	NA	NA	NA	NA	NA	NA	NA	NA	NA	NA	NA	NA	NA	NA	NA	NA	NA	NA	NA	NA	NA	3.75331	NA	NA	NA	NA	NA	NA	NA	NA	NA	NA	NA	NA	NA	NA	NA	NA	NA	NA	NA
AFG32_HUMAN	(Glu->pyro-Glu)EKEEPPGEKVAN(Deamidated)	2	-3.56	0.929	2.47	0.02427	6.08	0.02427	NA	-4.35147	NA	NA	-3.34906	-3.03108	-2.62766	-2.6646	-3.28971	NA	NA	-3.9104	NA	NA	-3.93336	-3.94523	-2.62459	-2.57267	-3.90478	-3.6664	NA	NA	-4.069	NA	NA	-4.88971	NA	NA	NA	NA	NA	-4.16492	NA	NA	NA	NA	NA	NA	NA	NA
AGRIN_HUMAN	STVPVNTNR	2	-2.02	0.404	1.72	0.09338	2.96	0.09338	-3.22842	-3.28987	-1.01876	-0.934085	NA	-1.98593	-1.67891	-2.05007	-1.42173	-1.90291	-2.26411	-1.75908	-2.17195	-1.93695	-1.59759	-1.99697	-1.06323	-0.809277	-1.8414	-1.85983	-2.81616	NA	NA	-1.99108	-2.47246	-2.48558	-2.52254	-2.61604	-1.80447	-1.97652	-3.03459	-2.96449	-2.07361	-1.87143	-1.39881	-1.44714	-1.27207	-1.94331	-2.71347	-2.70073
AGRIN_HUMAN	TEATQGLVLWSGK	2	0.21	0.271	1.21	0.23379	1.47	0.23379	-0.524251	NA	1.07021	1.24648	NA	NA	0.398332	0.37299	0.528355	0.438411	-0.246523	0.0446689	-0.125644	0.105867	0.152706	0.320822	0.798541	0.733551	-0.22532	0.417736	-0.1765	-0.0533953	NA	NA	NA	0.0801463	-1.07604	NA	0.319204	0.0879976	NA	NA	-0.0286802	0.432998	0.579109	0.540462	0.0860117	0.133032	-0.137834	0.224075
AGRIN_HUMAN	AYGTGFVGC(Carbamidomethyl)LR	2	0.43	0.208	0.6	0.55979	0.36	0.55979	NA	NA	0.86724	1.09216	NA	NA	NA	NA	NA	NA	NA	NA	NA	NA	NA	NA	0.563532	0.819814	-0.0128996	0.120231	0.056627	0.181929	NA	NA	-0.0668916	0.336744	NA	NA	NA	0.676565	NA	NA	NA	NA	NA	0.998078	NA	NA	NA	-0.0279055
AGRIN_HUMAN	SAGDVDTLAFDGR	2	0.97	0.4	1.31	0.20845	1.72	0.20845	NA	0.297468	NA	NA	0.840558	0.66655	NA	1.06253	1.69225	NA	NA	NA	NA	NA	NA	0.901399	1.67887	1.82373	NA	1.11158	NA	0.316451	NA	0.805775	NA	0.774463	NA	NA	NA	NA	NA	NA	NA	NA	NA	NA	NA	NA	0.701474	0.964699
AGRIN_HUMAN	ALQSNHFELSLR	3	-1.25	0.099	0.23	0.82047	0.05	0.82047	NA	-2.50663	-0.89912	-0.873428	-1.55279	NA	-1.06998	NA	NA	NA	NA	NA	NA	NA	-0.819622	NA	NA	-0.728566	NA	NA	-1.23184	NA	NA	NA	NA	NA	NA	NA	NA	-1.09905	NA	NA	-1.72382	NA	NA	NA	NA	NA	NA	NA
AHNK_HUMAN	ISMPDIDFN(Deamidated)LKGPK	3	-0.91	-0.179	-0.61	0.54947	0.37	0.54947	-1.56566	-1.74091	-1.5804	NA	NA	NA	NA	NA	NA	NA	-0.789332	-0.404506	-0.679577	-0.472088	NA	-1.10174	NA	NA	NA	NA	NA	NA	-0.612047	-0.925694	NA	-0.89517	NA	-1.27766	NA	-1.17005	-0.0302372	0.181179	-1.19868	NA	NA	-0.445745	-0.689956	-0.810887	NA	-1.94117
AHNK_HUMAN	M(Oxidation)PEM(Oxidation)HFKTPKISM(Oxidation)PDVN(Deamidated)LN(Deamidated)LK	3	1.61	-0.495	-0.89	0.3813	0.79	0.3813	0.472067	1.4785	0.0105089	2.25591	NA	NA	0.199989	1.68679	1.82083	1.83312	0.0617249	2.60517	2.21807	2.15783	0.295709	2.31188	NA	NA	0.61919	1.59723	1.64181	1.27973	NA	0.327751	NA	1.24969	1.57244	NA	2.26221	NA	1.76152	1.81386	2.20066	2.29871	2.95262	2.57483	2.8481	NA	1.91584	1.72629
AHNK_HUMAN	MKGDVVVSLPKVEGDLK	3	1.27	NA	NA	NA	NA	NA	NA	NA	1.26508	NA	NA	NA	NA	NA	NA	NA	NA	NA	NA	NA	NA	NA	NA	NA	NA	NA	NA	NA	NA	NA	NA	NA	NA	NA	NA	NA	NA	NA	NA	NA	NA	NA	NA	NA	NA	NA
AHNK_HUMAN	M(Oxidation)PEM(Oxidation)HFKTPKISM(Oxidation)PDVN(Deamidated)LNLK	3	2.37	NA	NA	NA	NA	NA	NA	NA	NA	NA	NA	NA	NA	NA	NA	NA	2.37013	NA	NA	NA	NA	NA	NA	NA	NA	NA	NA	NA	NA	NA	NA	NA	NA	NA	NA	NA	NA	NA	NA	NA	NA	NA	NA	NA	NA	NA
AHNK2_HUMAN	TTDLSIQPASTDLKVQADQ(Deamidated)VDVK	3	1.3	0.016	0.09	0.92874	0.01	0.92874	1.10891	1.22138	1.90311	1.89586	NA	0.895761	1.11481	1.08512	1.62473	1.52057	1.23417	1.37302	1.50602	1.29067	1.00114	1.27732	0.979542	NA	1.17428	1.08473	NA	1.29052	0.80792	NA	0.995628	0.931094	0.619807	0.59956	1.62189	1.6296	NA	NA	1.36703	1.84687	2.27469	1.99037	1.31137	1.51846	0.678658	NA
AHNK2_HUMAN	EDSDSMTN(Deamidated)TTK	2	-2.67	-0.089	-0.08	0.93875	0.01	0.93875	-0.830052	-1.54105	NA	NA	NA	NA	-4.92257	NA	NA	NA	NA	NA	NA	NA	NA	NA	NA	NA	NA	NA	-3.05913	NA	NA	NA	-2.74851	NA	NA	NA	NA	NA	NA	NA	-4.3497	NA	NA	NA	NA	NA	-1.21674	NA
AHNK2_HUMAN	VEADMSLPSMQGDLK	3	-0.42	NA	NA	NA	NA	NA	NA	NA	NA	NA	NA	NA	NA	NA	-0.289229	NA	NA	NA	-0.558621	NA	NA	NA	NA	NA	NA	NA	NA	NA	NA	NA	NA	NA	NA	NA	NA	NA	NA	NA	NA	NA	NA	NA	NA	NA	NA	NA
AHNK2_HUMAN	MPSFGVSAPGKSM(Oxidation)EASVDVSELKAK	3	1.56	NA	NA	NA	NA	NA	NA	NA	NA	NA	NA	NA	NA	NA	NA	NA	NA	NA	NA	NA	NA	NA	1.56152	NA	NA	NA	NA	NA	NA	NA	NA	NA	NA	NA	NA	NA	NA	NA	NA	NA	NA	NA	NA	NA	NA	NA
AHNK2_HUMAN	DGNLGLAVGEVGMDSK	2	0.71	NA	NA	NA	NA	NA	NA	NA	NA	NA	NA	NA	NA	NA	NA	NA	NA	NA	NA	NA	NA	NA	0.708081	NA	NA	NA	NA	NA	NA	NA	NA	NA	NA	NA	NA	NA	NA	NA	NA	NA	NA	NA	NA	NA	NA	NA
AHRR_HUMAN	SHPATFPTRMHLK	3	-0.28	0.078	0.22	0.82755	0.05	0.82755	NA	-0.129144	-1.47701	NA	NA	NA	0.824079	0.0985328	NA	0.432501	NA	NA	0.514316	-0.583423	-0.832559	-1.38053	NA	-0.273432	NA	0.223157	-0.524854	-1.00568	-0.170396	-0.778485	0.109382	-0.573958	NA	-1.66404	0.164744	-0.244424	NA	0.550795	-0.242792	0.135979	NA	NA	0.0206418	-0.388099	NA	-0.00019556
AIM1_HUMAN	GC(Carbamidomethyl)VLPVSRQNNEK	2	-0.8	NA	NA	NA	NA	NA	NA	NA	NA	NA	-0.801457	NA	NA	NA	NA	NA	NA	NA	NA	NA	NA	NA	NA	NA	NA	NA	NA	NA	NA	NA	NA	NA	NA	NA	NA	NA	NA	NA	NA	NA	NA	NA	NA	NA	NA	NA
AJAP1_HUMAN	AGLAKPPAAAK	2	-2.5	0.09	0.3	0.76488	0.09	0.76488	NA	NA	-1.85305	-2.3061	-2.84551	-3.10405	-2.56582	-2.44179	-2.26612	-2.48776	-3.40625	-2.25432	NA	-1.8471	-3.00488	-2.83456	-2.21346	-2.25636	NA	-2.59625	NA	-2.34849	NA	-3.05947	NA	-2.89157	NA	NA	-2.08216	-2.69979	NA	-3.70196	-2.35413	-1.57866	-2.40294	-1.75756	-2.26828	-2.57051	NA	NA
AJAP1_HUMAN	DQAAALVPK	2	-1.32	0.71	1.53	0.14456	2.35	0.14456	1.58706	NA	NA	-1.50923	NA	-1.25341	-1.69674	NA	-1.58369	-1.31531	NA	NA	-1.46997	NA	NA	NA	-0.457619	NA	-1.85023	NA	-1.56325	NA	NA	NA	-2.01728	NA	NA	NA	NA	-1.8214	NA	NA	-1.79551	-1.47213	NA	NA	NA	-1.62766	NA	NA
AJAP1_HUMAN	(Acetyl)IQQ(Deamidated)LLGLSSM(Oxidation)SIR	3	1.36	NA	NA	NA	NA	NA	NA	NA	NA	NA	NA	NA	NA	NA	NA	NA	NA	NA	NA	NA	NA	NA	NA	NA	NA	NA	NA	NA	NA	NA	NA	NA	NA	1.36108	NA	NA	NA	NA	NA	NA	NA	NA	NA	NA	NA	NA
AKA28_HUMAN	AMDEDN(Deamidated)KAASQ(Deamidated)TM(Oxidation)PN(Deamidated)TQDK	2	3.22	0.446	2.22	0.03195	4.93	0.03195	3.8095	3.73395	2.0748	2.12366	3.99759	3.92278	3.85438	3.8466	3.21196	3.12608	2.66491	2.92784	3.14411	3.33105	3.45839	3.33617	4.38124	4.6695	3.60934	3.72214	2.93177	3.27876	3.52753	3.68285	3.44529	3.35084	2.45268	2.51716	2.41904	2.51028	3.09732	3.0507	3.27483	3.46211	2.29289	2.52676	2.80505	2.79693	3.14405	3.45326
AKAP2_HUMAN	KSALALRWEAGIYANQEEEDN(Deamidated)E	3	-0.83	0.674	1.12	0.28399	1.26	0.28399	NA	NA	NA	NA	NA	NA	NA	-0.65897	NA	NA	NA	NA	NA	NA	NA	NA	NA	NA	NA	0.0719582	NA	NA	NA	NA	NA	-0.0718825	NA	NA	-1.68565	-1.33167	NA	NA	-0.830039	-0.0192557	-1.96064	NA	NA	NA	-0.88067	-0.890042
AKAP2_HUMAN	KSALALRWEAGIYANQ(Deamidated)EEEDNE	3	1.17	NA	NA	NA	NA	NA	NA	NA	NA	NA	NA	NA	NA	NA	NA	NA	NA	NA	NA	NA	NA	NA	NA	1.17148	NA	NA	NA	NA	NA	NA	NA	NA	NA	NA	NA	NA	NA	NA	NA	NA	NA	NA	NA	NA	NA	NA
AKAP3_HUMAN	EIPC(Carbamidomethyl)Q(Deamidated)GPR	2	-3.23	0.049	0.1	0.92544	0.01	0.92544	NA	NA	NA	-3.63748	-3.34029	NA	NA	NA	-2.3046	-3.43205	NA	NA	NA	NA	NA	NA	NA	NA	NA	NA	NA	-3.76383	NA	NA	NA	NA	NA	NA	-3.12329	-3.02344	-3.22785	NA	NA	-3.22023	NA	NA	NA	NA	NA	NA
AKAP9_HUMAN	DVFQ(Deamidated)Q(Deamidated)EIQKLEQQLK	2	3.3	-0.087	-0.68	0.49824	0.47	0.49824	3.33373	3.29769	3.29146	3.42971	3.11063	3.06834	3.11366	3.04889	3.22746	3.28142	3.14852	3.35325	3.37429	3.34782	3.19027	3.21189	3.33421	3.17758	3.42621	3.45704	3.06771	2.90839	3.34945	3.27889	3.4549	3.60906	3.15108	3.04991	3.42837	3.40005	3.03051	3.01076	4.14493	4.10523	3.29515	3.12208	3.38403	3.64102	3.06782	3.4741
AKAP9_HUMAN	LMN(Deamidated)VAINELNIKLQDTNSQKEK	3	2.82	-0.192	-1.28	0.20799	1.64	0.20799	3.3898	3.03909	2.86068	2.70545	1.68668	1.9184	2.85835	3.1477	2.93316	2.87643	2.60911	2.718	2.68432	2.45491	2.56652	2.59313	2.72198	2.71743	3.08097	3.16967	2.96051	3.01764	2.80235	3.01051	2.80957	2.71517	3.2383	NA	2.86198	2.6776	3.31741	2.80071	2.81368	2.84044	3.11318	2.94993	2.67633	2.73262	3.09605	2.97923
AKAP9_HUMAN	RLGTIQ(Deamidated)SGSTTQ(Deamidated)FHAGM(Oxidation)R	3	3.82	NA	NA	NA	NA	NA	NA	NA	NA	NA	NA	NA	NA	NA	NA	NA	NA	NA	NA	NA	NA	NA	NA	NA	NA	NA	NA	NA	NA	NA	NA	NA	NA	3.82309	NA	NA	NA	NA	NA	NA	NA	NA	NA	NA	NA	NA
AKD1A_HUMAN	VQ(Deamidated)MILVPQ(Deamidated)PPE	2	1.6	-0.7	-1.47	0.1539	2.15	0.1539	NA	NA	-1.05124	-0.397502	1.584	1.86456	NA	1.89644	NA	NA	1.15976	NA	NA	NA	NA	NA	1.2854	1.28056	1.80435	1.85373	2.55438	2.35015	NA	0.985566	3.24958	3.47129	0.903811	0.614149	NA	NA	2.04684	NA	1.89405	NA	0.124061	0.0662217	0.933664	1.73947	3.86473	3.95196
AKP13_HUMAN	DRQ(Deamidated)SLDGFYSHGMGAEGR	3	-5.14	0.054	0.08	0.93875	0.01	0.93875	NA	NA	NA	NA	-5.43022	NA	NA	-5.08732	NA	NA	NA	NA	NA	NA	NA	-4.85914	NA	NA	NA	NA	NA	NA	NA	NA	NA	NA	NA	NA	NA	NA	NA	NA	NA	-5.17989	NA	NA	NA	NA	NA	NA
AKP13_HUMAN	DEDEGIPSENEEEK	2	-0.64	0.035	0.03	0.98016	0	0.98016	0.0200783	-1.27317	NA	NA	NA	NA	NA	NA	NA	NA	NA	NA	NA	NA	NA	NA	NA	NA	NA	NA	NA	NA	NA	NA	NA	NA	NA	NA	NA	NA	NA	NA	NA	NA	NA	NA	NA	NA	-0.408182	-0.914785
AKP13_HUMAN	MKQ(Deamidated)PKGSLQ(Deamidated)AHDTSSLPTVIMR	3	2.72	NA	NA	NA	NA	NA	NA	NA	NA	NA	NA	NA	NA	NA	NA	NA	NA	NA	NA	NA	2.72063	NA	NA	NA	NA	NA	NA	NA	NA	NA	NA	NA	NA	NA	NA	NA	NA	NA	NA	NA	NA	NA	NA	NA	NA	NA
AL1A3_HUMAN	TANGAVEN(Deamidated)GQPDR	2	-0.24	-0.279	-0.73	0.47043	0.53	0.47043	1.12589	0.664242	NA	NA	-0.867004	-1.38828	-0.685725	-1.09136	-0.890886	-0.827981	-0.167879	-0.358182	0.286043	-0.00741434	NA	NA	-0.355746	-1.60823	0.173055	-0.545847	1.39502	1.05443	-1.50855	-1.94175	1.21644	0.960274	-0.0100781	-0.531751	-1.42125	NA	0.529634	0.164991	-0.748264	-0.918224	NA	NA	-0.473068	-0.879801	0.914194	0.96944
AL1L2_HUMAN	ANSTEYGLASGVFTRDINK	3	-0.71	NA	NA	NA	NA	NA	NA	NA	NA	NA	NA	NA	NA	NA	NA	NA	NA	NA	NA	NA	NA	NA	NA	NA	NA	NA	NA	NA	NA	NA	NA	NA	NA	NA	NA	NA	NA	NA	NA	-0.714051	NA	NA	NA	NA	NA	NA
AL2SB_HUMAN	(Gln->pyro-Glu)QNFEN(Deamidated)KNRELK	2	1.73	-0.071	-0.34	0.73299	0.12	0.73299	1.38393	1.49649	0.879187	1.51246	1.92874	1.89836	0.843722	0.889685	1.69066	1.5951	1.45494	1.86303	1.98222	2.18396	1.92585	1.91579	2.31749	2.67371	1.68653	2.04538	1.15151	1.51315	1.72058	1.97546	1.59382	1.65307	1.19687	1.34435	2.27824	2.45146	NA	3.01096	1.91477	2.01399	1.82051	1.77189	1.55987	1.63113	NA	1.04337
AL2SB_HUMAN	(Gln->pyro-Glu)Q(Deamidated)NFENKNRELK	2	2.38	NA	NA	NA	NA	NA	NA	NA	NA	NA	NA	NA	NA	NA	NA	NA	NA	NA	NA	NA	NA	NA	NA	NA	NA	NA	NA	NA	NA	NA	NA	NA	NA	NA	NA	2.38244	NA	NA	NA	NA	NA	NA	NA	NA	NA	NA
AL3A1_HUMAN	SLEEAIQ(Deamidated)FIN(Deamidated)Q(Deamidated)R	2	-0.17	-1.731	-1.45	0.2014	2.1	0.2014	NA	NA	NA	NA	NA	NA	NA	-1.00234	NA	-1.0682	NA	NA	NA	NA	NA	NA	NA	NA	NA	NA	NA	NA	NA	NA	NA	NA	NA	NA	NA	NA	2.4509	NA	NA	NA	NA	NA	-1.06025	NA	NA	NA
ALBU_HUMAN	LVNEVTEFAK	2	2.36	0.185	0.75	0.45539	0.57	0.45539	1.45455	1.34669	1.75494	1.8075	3.7905	3.7042	3.21126	3.34734	3.04082	3.04721	2.03295	1.92117	2.4261	2.43652	2.68141	2.58746	1.80376	1.78559	2.3195	2.46262	2.89809	2.89484	3.22416	3.47448	3.04863	3.11386	0.934129	0.722437	2.36998	2.42972	2.43003	2.48208	1.52971	1.58846	2.2864	2.25979	2.41163	2.2834	1.32744	1.55281
ALBU_HUMAN	FQNALLVR	2	1.9	0.311	1.14	0.26028	1.3	0.26028	1.16632	1.06769	0.934498	1.26569	3.47429	3.29695	2.74974	2.83211	2.69534	2.71473	1.48345	1.64484	2.13696	2.23383	2.2872	2.30123	1.2907	1.57866	1.88903	1.98992	2.3682	2.44463	2.7664	2.9944	2.62333	2.67276	-0.102762	-0.416958	1.91004	1.90428	2.02531	2.02636	1.25815	1.39445	1.77409	1.46783	2.01943	1.72176	0.981747	0.988988
ALBU_HUMAN	YLYEIAR	2	0.96	0.088	0.22	0.82477	0.05	0.82477	0.178354	-0.677305	0.269848	0.146619	2.47661	2.34239	1.75119	1.83833	1.75789	1.59613	0.607754	0.653692	1.03275	1.02938	1.31783	1.35332	0.301601	0.249946	0.891618	1.03082	1.37095	1.63181	4.37001	4.54745	1.572	1.75117	-1.28318	-1.90679	0.905779	0.575596	1.17494	1.14021	0.0403676	-0.0622557	0.635515	0.385662	1.03049	0.914953	-0.173634	-0.234283
ALBU_HUMAN	VFDEFKPLVEEPQNLIK	3	2.95	0.138	0.54	0.59417	0.29	0.59417	2.08337	2.52202	2.26732	2.51715	4.22228	4.16492	3.71374	3.74378	3.7338	3.86502	2.74774	2.84875	3.1796	3.11121	3.36897	3.38997	1.76076	1.6165	2.67666	2.90782	3.4747	3.40915	3.8285	3.87262	3.62159	3.56911	1.11321	1.36677	3.14702	3.21956	3.09573	3.12721	2.45741	2.31961	3.02978	2.85862	3.01188	2.95051	1.88865	2.32818
ALBU_HUMAN	KVPQVSTPTLVEVSR	3	1.75	0.096	0.23	0.81879	0.05	0.81879	0.843558	1.58213	0.713822	0.556655	2.96603	2.88447	2.83774	2.8675	2.68813	2.42602	1.03888	NA	1.59625	1.7321	1.98983	1.98176	1.01496	0.936959	1.4755	1.76151	2.02958	2.03664	4.50339	4.60565	2.20299	2.29925	-0.512372	-1.94798	2.0359	2.79289	1.77476	1.79853	1.09241	0.850685	1.5189	1.46233	1.96205	1.4971	0.446918	NA
ALBU_HUMAN	KVPQVSTPTLVEVSR	2	-0.32	0.021	0.05	0.96219	0	0.96219	NA	NA	-1.15038	NA	0.671822	0.189585	0.418078	0.561722	NA	NA	-0.793672	NA	-0.814864	-0.460544	NA	-0.430369	NA	NA	-0.473167	-0.830532	-0.0966847	-0.26878	2.05167	2.2242	-0.0277916	0.302361	NA	NA	-1.42146	NA	-0.12063	-0.785716	NA	NA	-0.821898	-0.994977	-1.03726	-1.6291	-0.637226	-1.81506
ALBU_HUMAN	RPC(Carbamidomethyl)FSALEVDETYVPK	3	0.97	0.397	0.91	0.37015	0.82	0.37015	-0.458215	-1.00991	-0.745449	-0.223423	2.61662	2.45226	2.40371	2.61601	1.89701	1.785	0.899626	1.12466	0.909589	0.919385	1.52721	1.73027	0.0633142	NA	1.24607	1.48399	1.79154	1.87188	2.23249	2.33681	1.97138	2.05371	NA	-3.02436	1.16788	0.97672	1.27624	1.07026	-1.18704	-0.374274	0.402266	0.153309	1.23947	1.31848	0.0990621	0.361334
ALBU_HUMAN	LDELRDEGK	2	-0.31	0.252	0.85	0.40182	0.72	0.40182	-0.92651	-1.60264	-0.206468	-0.869166	0.839738	0.64586	0.698767	0.225885	0.372236	0.248043	-0.276734	0.034943	0.127623	-0.194561	0.133813	-0.296898	NA	-1.12775	-0.654477	-0.484811	-0.53978	-0.258266	0.318544	0.473597	-0.230685	0.00722855	-1.40634	-2.26132	-0.64825	-0.541036	-0.265633	-0.162216	NA	NA	0.175449	-0.17358	0.590501	0.145602	-1.93917	-1.61471
ALBU_HUMAN	RHPDYSVVLLLR	3	1.36	0.147	0.54	0.58992	0.3	0.58992	0.335091	-0.0730993	0.648483	0.289663	2.28473	1.96196	2.40324	2.17452	2.18456	1.97066	1.263	1.65371	1.64343	1.41911	1.79397	1.83794	NA	NA	0.633261	0.984519	1.77831	1.57519	2.30148	2.08371	1.84937	1.70486	0.312963	NA	1.55171	1.35862	1.5101	1.51105	0.689943	0.554758	1.33167	1.30391	1.70219	1.43235	0.469729	-0.276336
ALBU_HUMAN	AVMDDFAAFVEK	2	1.67	0.076	0.22	0.82345	0.05	0.82345	-0.193884	NA	-0.00170032	0.286765	3.16606	2.95952	2.68579	2.69706	2.23955	2.20644	1.40927	1.43794	1.65527	1.40974	2.18997	2.21754	NA	NA	1.70698	1.71845	2.50651	2.45424	2.77668	2.80908	2.59571	2.49068	NA	NA	1.8052	1.83121	1.77922	1.61504	-0.0794777	-0.283861	0.861345	0.736684	1.40701	1.45554	0.909784	1.01884
ALBU_HUMAN	MPC(Carbamidomethyl)AEDYLSVVLNQLC(Carbamidomethyl)VLHEK	3	-0.66	0.12	0.51	0.61219	0.26	0.61219	NA	-1.47317	-1.07489	-0.935514	-0.296425	-0.858476	-0.405733	0.0287244	0.166933	-0.0948697	-0.601916	-0.338305	-0.771603	-0.95427	-0.265716	-0.126127	NA	NA	-1.3389	-1.03284	-0.122739	-0.600917	-0.218306	-0.203946	-0.497778	-0.579975	NA	-1.1813	-0.311111	-0.33121	-0.610787	-0.588705	-1.68929	-1.78269	NA	NA	-0.828853	-0.295217	-1.52952	NA
ALBU_HUMAN	LC(Carbamidomethyl)TVATLR	2	1.65	-0.061	-0.21	0.83774	0.04	0.83774	-0.158348	0.23929	0.697467	0.853862	3.12397	3.12115	2.56191	1.72484	2.15804	2.27154	1.23031	1.13369	1.65711	1.63075	1.94954	1.92812	NA	1.03034	1.54932	1.72647	2.02801	1.8293	2.67643	2.10683	2.33091	2.4651	NA	NA	1.65715	1.50035	1.17143	NA	NA	0.608019	1.1759	1.39396	1.6799	1.48729	NA	NA
ALBU_HUMAN	TC(Carbamidomethyl)VADESAENC(Carbamidomethyl)DK	2	-2.35	0.518	1.66	0.10729	2.74	0.10729	NA	NA	-3.19137	-2.93558	-0.672611	-0.886788	-1.31406	-1.49589	-1.55389	-1.58998	-3.18275	-2.33522	-2.91026	-2.37829	-1.77694	-2.06986	-2.83957	-2.92719	NA	-2.05932	-2.95766	-2.4215	-1.24403	-1.17714	-2.87242	-2.39823	NA	NA	-2.86065	-2.54229	-2.6035	NA	-3.72858	-3.65691	NA	-2.96864	-2.47442	-2.82804	NA	NA
ALBU_HUMAN	RHPYFYAPELLFFAK	3	0.43	0.19	0.67	0.5055	0.45	0.5055	NA	NA	0.226444	0.0848054	1.15548	0.408034	1.13209	1.01402	0.531218	NA	0.575813	0.564587	0.604755	0.157927	0.782472	0.933725	NA	NA	-0.4104	-0.257909	0.443302	NA	1.02263	1.1132	0.860869	0.784453	NA	-1.73864	0.528087	0.468266	0.489232	NA	-0.742693	-0.807743	NA	0.556617	0.749875	0.774696	0.876171	NA
ALBU_HUMAN	ETYGEMADC(Carbamidomethyl)C(Carbamidomethyl)AK	2	-0.51	0.512	1.38	0.17637	1.92	0.17637	NA	NA	NA	-1.46242	0.982444	0.778568	0.261317	0.360812	0.251625	0.0224232	-1.57813	-1.19963	-1.37409	-0.924736	-0.060922	-0.216641	NA	NA	-0.53836	-0.00364407	-0.570926	-0.126608	0.350136	0.591441	-0.502346	-0.244237	NA	NA	-1.07703	-0.926844	-0.473085	-0.646031	NA	-2.04672	NA	NA	-0.488989	-1.39284	-2.59743	NA
ALBU_HUMAN	QTALVELVK	2	0.25	-0.165	-0.48	0.6374	0.23	0.6374	NA	NA	NA	NA	1.74443	1.70107	0.804015	0.892077	0.425247	0.130539	-0.659225	-0.597302	NA	-0.84365	0.316014	0.324003	NA	-0.796361	NA	-0.330338	0.5308	0.629106	0.999519	1.39098	0.876957	0.887434	NA	NA	-0.630486	-0.327882	-0.110392	-0.136056	NA	NA	NA	NA	-0.148819	-0.705513	NA	NA
ALBU_HUMAN	LVAASQAALGL	2	0.3	0.086	0.22	0.82626	0.05	0.82626	NA	NA	NA	NA	1.60581	1.20929	0.730597	0.432136	0.451752	0.313642	-0.420149	NA	0.504018	NA	0.190708	0.650797	-0.913296	NA	-0.318467	NA	0.78315	0.597812	1.13672	0.861477	0.735056	0.952829	NA	NA	-0.0501383	NA	0.0805355	0.992281	NA	NA	NA	NA	-0.801297	-1.7024	-0.85235	NA
ALBU_HUMAN	RMPC(Carbamidomethyl)AEDYLSVVLNQLC(Carbamidomethyl)VLHEK	3	-0.72	-0.332	-1.05	0.30363	1.1	0.30363	-2.82068	NA	-0.919316	-1.85728	-0.130394	NA	-0.124524	-0.118127	NA	NA	-1.02247	-0.533884	-0.715649	-1.2822	-0.271338	-0.288213	NA	NA	NA	-1.25362	-0.460892	-0.672016	-0.117485	0.176718	-0.644005	-0.387384	NA	NA	-0.367044	-0.541151	-0.368464	-0.766554	NA	NA	-1.40983	-0.883293	-0.50764	-0.577632	-1.26354	NA
ALBU_HUMAN	VHTEC(Carbamidomethyl)C(Carbamidomethyl)HGDLLEC(Carbamidomethyl)ADDR	3	-0.46	-0.124	-0.36	0.71909	0.13	0.71909	-2.45723	-2.3926	NA	NA	NA	NA	0.830571	0.36761	0.192909	0.236067	NA	-0.665895	-0.893195	NA	-0.258721	-0.216831	NA	NA	-0.28513	-0.286748	NA	-0.0655906	0.363419	NA	-0.0255984	0.128241	NA	NA	-1.19573	-0.761303	-0.592587	-0.486237	NA	NA	-1.01016	NA	-0.57251	-0.479387	NA	NA
ALBU_HUMAN	QNC(Carbamidomethyl)ELFEQLGEYK	2	0.44	-0.214	-0.47	0.63993	0.22	0.63993	-2.13003	NA	NA	NA	1.53365	1.36974	1.11403	1.52724	1.01678	0.653174	-0.733483	NA	NA	0.365567	0.108289	0.400839	NA	NA	0.0453676	0.338986	0.217588	0.574346	0.747307	1.17945	1.379	1.00224	NA	NA	NA	NA	NA	0.476752	NA	NA	NA	NA	NA	NA	-0.766415	-0.70829
ALBU_HUMAN	YIC(Carbamidomethyl)ENQDSISSK	2	1.13	0.014	0.03	0.97724	0	0.97724	-1.05127	-0.466002	NA	NA	2.38688	2.26309	2.02761	1.87772	1.65925	1.58625	NA	0.755733	0.885131	0.986402	1.49822	1.07384	0.21216	0.482893	NA	1.23372	0.956511	NA	3.47916	3.97523	NA	NA	NA	NA	NA	0.696086	NA	0.689203	NA	NA	NA	NA	NA	0.424725	-0.397753	-0.157201
ALBU_HUMAN	(Ammonia-loss)C(Carbamidomethyl)C(Carbamidomethyl)AAADPHEC(Carbamidomethyl)YAK	2	-0.77	0.326	0.76	0.45505	0.58	0.45505	NA	NA	NA	NA	0.472358	0.476594	-0.119877	0.128287	-0.128703	-0.118504	NA	NA	-1.37908	NA	-0.589753	-0.576449	-3.25475	NA	-0.724133	NA	-0.943584	-0.549318	0.17495	NA	-1.36205	-0.782165	NA	NA	-1.66439	NA	-0.920681	-0.856003	NA	NA	-2.05763	NA	-1.29906	NA	NA	NA
ALBU_HUMAN	C(Carbamidomethyl)C(Carbamidomethyl)TESLVNR	2	-1.36	0.255	0.41	0.68883	0.16	0.68883	NA	NA	-3.74935	NA	-0.0161732	0.0525198	-0.650358	-0.876044	NA	-1.17152	-2.54524	-1.67039	NA	NA	-1.00481	-1.32692	NA	NA	NA	-1.34617	NA	NA	1.60068	1.58481	NA	-1.34261	NA	NA	-1.97999	-1.9079	NA	NA	-3.33707	NA	NA	-2.86225	-0.985164	-2.15535	NA	-2.80165
ALBU_HUMAN	DLGEENFK	2	-0.83	0.148	0.4	0.69341	0.16	0.69341	NA	NA	NA	NA	0.598639	0.447575	-0.377415	-0.434142	-0.427699	-0.403445	-2.15982	NA	NA	-1.52212	-1.06132	-0.919474	NA	-1.51906	NA	-0.975767	NA	-0.866225	-0.0308579	NA	-0.859723	-0.625918	NA	NA	NA	NA	NA	-0.94012	NA	NA	NA	NA	NA	-1.41562	NA	-2.2941
ALBU_HUMAN	KYLYEIAR	2	-0.13	0.055	0.13	0.89933	0.02	0.89933	NA	NA	NA	NA	0.763643	NA	NA	-0.459002	-0.489295	NA	0.323964	-0.532702	NA	-0.602564	-0.968125	0.182512	0.0357941	0.146725	NA	NA	0.411763	0.46666	0.690224	1.15312	-0.578502	NA	-0.17841	-0.538115	-1.44225	NA	NA	NA	0.226805	-1.10102	NA	-0.308742	NA	NA	NA	NA
ALBU_HUMAN	LKEC(Carbamidomethyl)C(Carbamidomethyl)EKPLLEK	2	-1.87	0.113	0.32	0.75004	0.1	0.75004	NA	NA	NA	NA	-1.393	-1.62509	-0.665819	-0.96626	NA	NA	-2.09214	-2.07718	-2.04096	-2.7022	-1.72219	-2.15514	NA	NA	-2.2087	-2.29347	NA	-1.98608	NA	NA	NA	-1.56139	NA	NA	-2.32702	-1.55092	-1.38304	NA	NA	NA	NA	-1.08103	NA	-2.73977	NA	-2.90104
ALBU_HUMAN	LKEC(Carbamidomethyl)C(Carbamidomethyl)EKPLLEK	3	0.86	0.71	0.76	0.46813	0.58	0.46813	NA	NA	NA	NA	NA	1.36882	NA	NA	NA	NA	NA	NA	NA	NA	NA	NA	NA	NA	NA	NA	0.854572	NA	1.3534	NA	NA	NA	NA	NA	NA	NA	NA	NA	NA	NA	1.41221	1.01668	-0.864454	NA	NA	NA
ALBU_HUMAN	SLHTLFGDK	2	0.89	0.566	1.35	0.19093	1.83	0.19093	NA	NA	NA	NA	2.20903	1.82781	1.56653	1.56719	NA	NA	0.268591	0.385986	NA	NA	0.786125	1.14494	NA	NA	0.645104	0.736178	1.46624	1.5	1.54163	NA	NA	NA	NA	-1.50819	NA	0.507932	0.654733	0.720365	NA	NA	0.572464	0.312584	NA	NA	NA	NA
ALBU_HUMAN	(Gln->pyro-Glu)QNC(Carbamidomethyl)ELFEQLGEYK	2	-0.23	0.179	0.37	0.71505	0.14	0.71505	-2.5405	NA	NA	NA	1.17572	0.990498	0.198671	0.777392	0.176898	0.0604877	NA	NA	NA	NA	-0.416187	-0.230775	NA	NA	NA	-0.245829	NA	-0.146981	NA	0.68177	NA	0.354362	NA	NA	NA	NA	-1.54488	-0.846026	NA	NA	NA	-0.797265	-0.984525	-0.829434	NA	NA
ALBU_HUMAN	ALVLIAFAQYLQQC(Carbamidomethyl)PFEDHVK	3	-0.64	0.3	1.06	0.30154	1.13	0.30154	NA	NA	NA	-1.04766	0.0461174	-0.406402	-0.365111	-0.418765	-0.289132	-0.235663	NA	NA	NA	-1.24364	-0.604198	-0.508127	NA	NA	NA	NA	-0.526103	-0.851011	-0.540887	-0.0583917	-0.644658	NA	NA	NA	NA	-0.916637	NA	-1.5075	NA	NA	-1.40279	NA	NA	NA	NA	NA
ALBU_HUMAN	KQTALVELVK	2	0.23	0.115	0.23	0.81813	0.05	0.81813	NA	NA	NA	NA	1.28029	0.956986	0.744706	0.825544	NA	NA	NA	NA	NA	NA	-0.539984	-0.35406	NA	NA	-1.02568	NA	0.0771693	0.280735	0.87038	0.784918	0.708543	0.454928	NA	NA	NA	NA	0.046827	NA	NA	NA	NA	NA	NA	NA	-1.69924	NA
ALBU_HUMAN	DDNPNLPR	2	-0.02	-0.205	-0.41	0.68416	0.17	0.68416	NA	NA	NA	NA	NA	1.41991	NA	NA	NA	0.243204	-0.117186	NA	NA	-0.743194	0.54711	-0.440157	-1.21459	NA	NA	-0.526279	-0.27164	0.0594294	0.531009	0.569649	-0.050932	-0.343259	NA	NA	NA	NA	NA	NA	NA	NA	NA	NA	NA	NA	NA	NA
ALBU_HUMAN	ALVLIAFAQYLQQ(Deamidated)C(Carbamidomethyl)PFEDHVK	3	-1.15	-0.598	-1.58	0.14444	2.49	0.14444	NA	NA	NA	NA	NA	NA	NA	NA	NA	NA	-1.29358	-1.37214	-1.08579	NA	NA	NA	NA	NA	-2.10409	NA	NA	NA	NA	NA	NA	-1.3465	NA	NA	-0.543189	NA	-0.879905	NA	NA	NA	NA	NA	-0.933701	-0.757023	NA	NA
ALBU_HUMAN	ADDKETC(Carbamidomethyl)FAEEGKK	3	-2.21	0.42	0.69	0.50834	0.47	0.50834	NA	NA	NA	NA	-1.07682	NA	-1.62546	-1.67095	-2.19895	NA	NA	NA	NA	NA	NA	NA	NA	NA	-3.55569	NA	NA	-2.95834	-1.68511	NA	NA	-2.92915	NA	NA	NA	NA	NA	NA	NA	NA	NA	NA	NA	NA	NA	NA
ALBU_HUMAN	C(Carbamidomethyl)C(Carbamidomethyl)AAADPHEC(Carbamidomethyl)YAK	3	-3.76	-0.889	-1.08	0.31031	1.16	0.31031	NA	NA	NA	NA	-2.85036	-3.19816	NA	NA	-4.0791	-4.47756	NA	NA	NA	NA	NA	NA	NA	NA	-5.21734	NA	NA	NA	-3.22892	-3.25063	NA	NA	NA	NA	NA	NA	NA	NA	NA	NA	NA	NA	NA	NA	NA	NA
ALBU_HUMAN	(Gln->pyro-Glu)QEPERNEC(Carbamidomethyl)FLQHK	3	-0.76	0.212	0.22	0.83342	0.05	0.83342	NA	NA	NA	NA	-0.399309	0.0781519	-1.97431	-0.458535	NA	NA	NA	NA	NA	NA	NA	NA	NA	NA	NA	NA	NA	NA	NA	-1.06966	NA	-0.731224	NA	NA	NA	NA	NA	NA	NA	NA	NA	NA	NA	NA	NA	NA
ALBU_HUMAN	TYETTLEK	2	0.26	0.935	1.14	0.2895	1.3	0.2895	NA	NA	NA	NA	NA	1.67835	NA	NA	NA	NA	NA	NA	NA	NA	NA	0.476616	NA	NA	NA	NA	NA	NA	NA	1.37381	NA	0.455608	NA	NA	NA	NA	NA	NA	NA	NA	NA	NA	NA	NA	-1.14411	-1.28094
ALBU_HUMAN	FQN(Deamidated)ALLVR	2	-0.36	0.666	0.95	0.37582	0.9	0.37582	NA	NA	NA	NA	0.205737	0.0282412	NA	NA	NA	NA	NA	NA	NA	NA	NA	NA	NA	NA	NA	NA	NA	NA	NA	-0.0102998	-0.947459	-1.0969	NA	NA	NA	NA	NA	NA	NA	NA	NA	NA	NA	NA	NA	NA
ALBU_HUMAN	HPYFYAPELLFFAK	3	-2.02	-0.05	-0.07	0.94999	0	0.94999	NA	NA	NA	NA	NA	NA	NA	NA	NA	NA	NA	NA	NA	NA	-2.00528	-2.09892	NA	NA	NA	NA	-1.93392	NA	NA	-1.20013	-2.87277	NA	NA	NA	NA	NA	NA	NA	NA	NA	NA	NA	NA	NA	NA	NA
ALBU_HUMAN	(Ammonia-loss)C(Carbamidomethyl)C(Carbamidomethyl)TESLVNR	2	1.5	-1.435	-1.56	0.17321	2.44	0.17321	NA	NA	NA	NA	0.831086	0.728454	NA	NA	NA	NA	NA	NA	NA	NA	NA	NA	NA	NA	NA	NA	NA	NA	1.88275	2.54752	NA	NA	NA	NA	NA	NA	NA	NA	NA	NA	NA	NA	NA	NA	NA	NA
ALBU_HUMAN	ADDKETC(Carbamidomethyl)FAEEGK	2	-3.42	NA	NA	NA	NA	NA	NA	NA	NA	NA	-3.58403	NA	NA	-3.26457	NA	NA	NA	NA	NA	NA	NA	NA	NA	NA	NA	NA	NA	NA	NA	NA	NA	NA	NA	NA	NA	NA	NA	NA	NA	NA	NA	NA	NA	NA	NA	NA
ALBU_HUMAN	RMPC(Carbamidomethyl)AEDYLSVVLNQ(Deamidated)LC(Carbamidomethyl)VLHEK	3	-0.27	NA	NA	NA	NA	NA	NA	NA	NA	NA	NA	1.04257	NA	NA	-0.174732	-0.788699	NA	NA	NA	NA	NA	NA	NA	NA	-1.14841	NA	NA	NA	NA	NA	NA	NA	NA	NA	NA	NA	NA	NA	NA	NA	NA	NA	NA	NA	NA	NA
ALBU_HUMAN	ALVLIAFAQ(Deamidated)YLQ(Deamidated)QC(Carbamidomethyl)PFEDHVK	3	0.83	NA	NA	NA	NA	NA	NA	NA	NA	NA	NA	NA	NA	NA	NA	NA	NA	NA	NA	NA	NA	NA	NA	NA	NA	NA	NA	NA	0.821943	0.828863	NA	NA	NA	NA	NA	NA	NA	NA	NA	NA	NA	NA	NA	NA	NA	NA
ALDOA_HUMAN	IGEHTPSALAIMENANVLAR	3	0.55	0.195	0.85	0.39886	0.73	0.39886	0.160414	-0.0367517	1.55694	0.778605	0.248752	NA	-0.00018531	0.0299585	0.911986	1.01373	NA	NA	0.685392	NA	0.997105	1.16215	0.60756	0.773497	0.640335	0.698194	1.04329	1.04892	0.28962	0.135219	NA	0.14375	NA	-0.333895	1.33669	1.27025	-0.123389	-0.316642	1.05248	1.32841	0.537122	-0.044077	0.269837	0.762724	0.10705	0.0236104
ALDOA_HUMAN	ELSDIAHR	2	-2.27	0.339	0.96	0.34644	0.92	0.34644	NA	NA	-2.82198	-2.38745	-2.7373	NA	NA	NA	-2.09009	-2.21678	NA	NA	NA	NA	-1.75261	-2.07648	-1.80217	-0.792016	-2.41818	-2.49824	NA	-2.81119	NA	-3.05782	NA	NA	NA	NA	-1.916	-1.92072	NA	NA	-2.21032	-2.08786	-2.5192	-1.62125	NA	-2.37094	NA	-3.47169
ALDOA_HUMAN	FSHEEIAMATVTALR	3	-0.57	0.158	0.26	0.79577	0.07	0.79577	-0.924059	NA	NA	0.0253451	NA	NA	NA	NA	-0.817863	-0.748477	NA	-2.0034	0.212513	0.326608	-0.665162	1.17853	NA	NA	-0.977392	-1.35206	-0.879762	0.187433	NA	NA	NA	NA	NA	NA	0.865619	-0.661326	NA	NA	NA	-0.720385	NA	-1.9986	-0.832705	-1.0982	NA	NA
ALDOA_HUMAN	GILAADESTGSIAK	2	-0.54	0.47	1.2	0.24738	1.44	0.24738	NA	NA	NA	NA	NA	NA	NA	NA	NA	-0.363745	NA	NA	NA	-0.847579	-0.6105	-0.885585	0.146166	0.989005	NA	NA	-0.605802	-0.364513	-1.6727	NA	NA	NA	NA	NA	-0.35872	-0.534684	NA	-1.11972	-0.505928	NA	NA	NA	-0.469073	-0.902969	NA	NA
ALDOA_HUMAN	ALANSLAC(Carbamidomethyl)QGK	2	-1.56	0.364	1.01	0.33286	1.01	0.33286	NA	NA	NA	-1.61922	NA	NA	NA	NA	NA	-1.15359	NA	-1.78972	NA	NA	-0.981383	-1.41301	-1.33762	NA	NA	NA	-1.52631	NA	NA	NA	NA	NA	NA	-2.73651	NA	-0.920432	NA	NA	NA	NA	NA	-1.85053	NA	-1.85431	NA	NA
ALDOA_HUMAN	KELSDIAHR	2	-2.98	-0.204	-0.45	0.66208	0.2	0.66208	NA	NA	NA	NA	NA	NA	NA	-3.17927	-2.96092	NA	NA	-3.32209	NA	NA	-2.66464	-2.91547	-2.56718	-3.4495	-3.03872	NA	NA	NA	NA	NA	NA	NA	NA	NA	-2.81635	NA	NA	NA	NA	NA	-2.86119	NA	NA	NA	NA	NA
ALDOA_HUMAN	AAQEEYVK	2	-3.97	0.031	0.05	0.96214	0	0.96214	NA	NA	NA	NA	NA	NA	NA	NA	NA	-3.79818	NA	NA	NA	NA	NA	-4.08207	NA	NA	NA	NA	NA	-4.21221	NA	NA	NA	NA	NA	NA	-3.69112	NA	NA	NA	NA	-3.94584	NA	NA	-3.45888	-4.59436	NA	NA
ALDOA_HUMAN	GVVPLAGTN(Deamidated)GETTTQGLDGLSER	3	-0.28	0.232	0.62	0.54523	0.39	0.54523	NA	NA	NA	NA	-0.551078	-0.879238	NA	NA	NA	NA	NA	NA	NA	NA	0.0696111	NA	0.272919	0.251589	NA	-0.259511	NA	-0.156663	-0.750767	-0.420431	NA	NA	NA	NA	NA	NA	NA	NA	NA	-0.422348	NA	NA	NA	NA	NA	NA
ALDOC_HUMAN	GILAADESVGSMAK	2	-0.28	0.019	0.07	0.94187	0.01	0.94187	-0.485135	-0.0762272	-0.543612	-0.160485	NA	-0.414855	-0.723191	-0.84065	-0.926303	-0.586063	-0.370693	0.0124829	-0.841217	NA	0.36608	0.0794381	-0.117793	-0.101597	NA	0.253958	0.076994	0.282704	-0.0118779	-0.120884	NA	-0.89423	-1.34785	-0.744249	0.747769	0.852428	-1.11262	NA	0.42863	0.555532	-0.635463	-0.703322	-0.304655	0.506614	-1.51038	NA
ALDOC_HUMAN	YTPEEIAMATVTALR	3	-1.3	0.209	0.66	0.51075	0.44	0.51075	-1.84967	-1.60228	-1.25679	-0.606082	NA	NA	NA	-2.01627	-1.60783	-1.56378	-1.31577	-1.17005	-0.912459	-1.21958	-0.2932	-0.426713	NA	NA	NA	-1.3343	-0.663621	-1.13303	-1.10713	-1.8829	NA	-2.33558	-1.8268	NA	-0.368588	-0.779162	-2.10665	-2.83968	-0.0995622	-0.358722	-1.33727	-1.19891	-1.13435	-1.03901	-2.93695	NA
ALDOC_HUMAN	TPSALAILENANVLAR	2	-0.85	-0.093	-0.37	0.71316	0.14	0.71316	-0.703408	-1.10236	-0.665888	-1.21927	-0.910145	-0.936645	-1.69397	NA	-0.813133	NA	NA	-1.0082	-1.15611	-0.87697	-0.701322	-0.274798	-1.10438	-1.26721	-0.6443	-0.746597	-0.973403	-0.534615	NA	-0.824209	NA	-1.53781	NA	NA	-0.120786	0.247045	NA	-1.78074	-0.157892	0.087892	NA	-1.14353	-0.190245	NA	NA	-1.8568
ALDOC_HUMAN	TPSALAILENANVLAR	3	-1.13	-0.396	-1.25	0.22067	1.57	0.22067	-1.90669	-0.858723	-1.20027	NA	-1.24424	-0.880151	-2.44763	NA	NA	-1.16179	-1.6821	NA	-1.27536	-1.21953	-0.597258	-0.313827	-1.31848	-1.8787	-1.04938	-1.17629	-0.806944	NA	-1.12785	-1.56862	-2.32491	-1.91492	NA	NA	-0.411666	NA	NA	NA	0.0655261	0.0693923	-0.682485	-1.56234	-0.690435	-0.610206	NA	NA
ALDOC_HUMAN	DNAGAATEEFIK	2	-0.27	0.807	1.64	0.11487	2.69	0.11487	-1.12767	NA	NA	NA	-0.149743	-0.50546	NA	-0.0135787	0.389872	NA	0.310618	1.16071	NA	NA	NA	0.23146	NA	0.567952	-0.801303	0.565129	-0.434973	1.03811	NA	NA	-1.91394	NA	NA	NA	-0.0866156	-0.304272	NA	-0.864468	NA	NA	-0.254806	-1.54192	NA	-0.428973	-1.54455	NA
ALDOC_HUMAN	RAEVN(Deamidated)GLAAQGK	2	-2.92	-0.029	-0.11	0.91236	0.01	0.91236	NA	NA	NA	NA	-2.79518	NA	NA	-3.0343	NA	NA	-3.6243	-3.09176	NA	-2.95875	-2.47018	-2.42048	-3.10893	-2.82453	-2.84779	NA	NA	-3.036	-3.28803	-3.14724	NA	NA	NA	NA	NA	-2.67851	NA	NA	NA	-2.37066	NA	NA	NA	-3.08557	NA	NA
ALDOC_HUMAN	RLSQIGVENTEENRR	3	-3.11	-0.261	-0.98	0.34337	0.95	0.34337	NA	-3.96873	NA	-3.43219	NA	-3.31024	NA	NA	-2.10233	NA	NA	NA	NA	-3.23866	NA	NA	NA	NA	NA	-3.53932	NA	-3.13619	-2.95371	NA	NA	-3.3135	NA	-3.28728	NA	-2.74454	NA	NA	NA	-2.66802	NA	-2.90772	-2.98728	-3.05785	NA	NA
ALDOC_HUMAN	KELSDIALR	2	-1.9	-0.095	-0.22	0.82856	0.05	0.82856	-2.62271	NA	-2.56464	-2.1158	NA	NA	NA	NA	NA	NA	NA	NA	NA	NA	-1.39299	NA	NA	NA	-1.68341	-1.47428	NA	NA	NA	NA	-3.00833	NA	NA	NA	-1.53387	-1.2453	NA	NA	NA	-1.16002	NA	-2.30405	-1.64501	NA	NA	NA
ALDOC_HUMAN	ALQASALNAWR	2	-0.4	-0.276	-0.54	0.59796	0.29	0.59796	NA	NA	NA	NA	-0.64565	-1.49618	NA	NA	NA	NA	NA	NA	NA	NA	NA	0.0544939	NA	-0.451143	NA	-0.57783	-0.491053	-0.642974	0.36557	0.762003	NA	NA	NA	NA	NA	NA	NA	-0.828668	NA	NA	NA	NA	NA	NA	NA	NA
ALDOC_HUMAN	GVVPLAGTDGETTTQGLDGLSER	3	-0.35	0.215	0.55	0.59254	0.3	0.59254	NA	NA	NA	NA	-0.551078	-0.879238	NA	NA	NA	NA	NA	NA	NA	NA	0.0696111	NA	NA	0.251589	NA	-0.259511	NA	-0.156663	-0.750767	-0.420431	NA	NA	NA	NA	NA	NA	NA	NA	NA	-0.422348	NA	NA	NA	NA	NA	NA
ALG9_HUMAN	(Glu->pyro-Glu)ELLGSREAGGAEHRTELSGN(Deamidated)K	3	-0.03	0.09	0.29	0.77058	0.09	0.77058	-0.777496	0.0723121	NA	NA	-0.0705338	-0.0811514	0.312622	0.707483	-0.239275	-0.879536	0.666616	0.785176	0.546189	0.213403	-0.840845	-0.349917	0.48887	0.824045	NA	-0.575135	-0.650159	-0.489207	-0.707538	-0.665068	-0.350948	-0.746395	0.994519	1.01987	0.0698235	NA	1.09173	0.808332	NA	-0.625653	NA	1.00045	0.162744	0.290247	-0.977535	-1.9033
ALKB5_HUMAN	(Acetyl)MAAASGYTDLREKLK	2	-1.26	NA	NA	NA	NA	NA	NA	NA	NA	NA	NA	NA	NA	NA	NA	NA	NA	NA	NA	NA	NA	NA	NA	NA	NA	NA	NA	NA	NA	NA	NA	NA	-1.18523	NA	NA	NA	NA	-1.32741	NA	NA	NA	NA	NA	NA	NA	NA
ALKB8_HUMAN	EGELEGAC(Carbamidomethyl)R	2	-3.79	NA	NA	NA	NA	NA	NA	NA	NA	-3.79193	NA	NA	NA	NA	NA	NA	NA	NA	NA	NA	NA	NA	NA	NA	NA	NA	NA	NA	NA	NA	NA	NA	NA	NA	NA	NA	NA	NA	NA	NA	NA	NA	NA	NA	NA	NA
ALPK1_HUMAN	EQ(Deamidated)KGLWHHFTDVER	3	-2.09	NA	NA	NA	NA	NA	NA	NA	NA	NA	NA	NA	NA	NA	NA	NA	NA	NA	NA	NA	NA	NA	NA	NA	NA	NA	NA	NA	NA	NA	NA	NA	NA	NA	NA	NA	NA	NA	NA	NA	NA	NA	-2.09018	NA	NA	NA
ALPK3_HUMAN	LWC(Carbamidomethyl)QFFNILSDSVLTWAK	3	-0.94	-0.883	-2.31	0.03083	5.34	0.03083	-1.9144	NA	NA	-1.91073	-1.55126	-1.45328	-2.82598	NA	NA	NA	-1.08551	-0.165185	-0.276975	NA	NA	NA	NA	NA	-0.780582	-1.24447	NA	-0.420784	-0.331468	-0.957726	-1.16581	-0.908953	NA	0.558537	NA	NA	-0.293809	-0.0984185	NA	NA	NA	-0.899277	-1.05197	NA	NA	NA
ALPK3_HUMAN	VENN(Deamidated)HLVQ(Deamidated)SAQ(Deamidated)TLLLSPC(Carbamidomethyl)TSR	2	2.02	NA	NA	NA	NA	NA	NA	NA	NA	NA	NA	NA	NA	NA	NA	NA	NA	NA	NA	NA	NA	NA	NA	NA	NA	NA	NA	NA	NA	NA	NA	NA	NA	NA	NA	NA	NA	NA	NA	NA	NA	2.02466	NA	NA	NA	NA
ALS_HUMAN	VAGLLEDTFPGLLGLR	2	-1.63	-0.979	-1.78	0.10769	3.15	0.10769	NA	NA	NA	NA	NA	NA	NA	NA	-2.00676	NA	-1.86625	-1.57394	NA	-2.84559	NA	NA	NA	NA	NA	NA	NA	NA	NA	NA	NA	NA	-0.847346	-0.384596	NA	NA	-1.8059	-1.7271	NA	NA	NA	NA	NA	NA	NA	NA
ALS_HUMAN	LAYLQPALFSGLAELR	3	-2.52	-0.62	-0.77	0.46663	0.59	0.46663	NA	NA	NA	NA	NA	NA	NA	NA	NA	NA	-2.52607	NA	NA	NA	NA	NA	NA	NA	NA	-3.6227	NA	NA	NA	-3.77269	NA	NA	-1.7836	-1.15768	NA	NA	-2.25751	NA	NA	NA	NA	NA	NA	NA	NA	NA
ALS_HUMAN	NLIAAVAPGAFLGLK	2	-1.75	-0.793	-1.11	0.30752	1.22	0.30752	NA	NA	NA	NA	NA	NA	NA	NA	-1.95177	NA	NA	NA	-1.79276	NA	NA	-2.46513	NA	NA	NA	NA	NA	NA	NA	NA	NA	NA	NA	-0.26385	NA	NA	NA	NA	NA	NA	NA	NA	-2.2897	NA	NA	NA
ALS_HUMAN	DLHFLEELQLGHNR	3	-2.02	NA	NA	NA	NA	NA	NA	NA	NA	NA	NA	NA	NA	NA	NA	NA	NA	NA	NA	NA	NA	NA	NA	NA	NA	NA	-2.24998	NA	NA	NA	NA	NA	NA	-1.78414	NA	NA	NA	NA	NA	NA	NA	NA	NA	NA	NA	NA
ALS_HUMAN	TFTPQPPGLER	2	-1.12	NA	NA	NA	NA	NA	NA	NA	NA	NA	NA	NA	NA	NA	NA	NA	NA	NA	NA	NA	NA	NA	NA	NA	NA	NA	NA	NA	NA	NA	NA	NA	NA	-1.12421	NA	NA	NA	NA	NA	NA	NA	NA	NA	NA	NA	NA
AMBP_HUMAN	VVAQGVGIPEDSIFTMADR	2	1.83	-0.616	-2.85	0.00685	8.1	0.00685	1.97137	1.43695	2.14425	2.07125	1.13364	0.958427	1.83789	2.01997	1.13869	0.778484	1.32674	1.89379	1.60173	1.82203	1.08369	0.935143	1.45015	1.52535	1.50164	1.83708	1.13105	1.63589	1.76011	2.3206	2.47138	2.54607	3.14275	3.15088	2.14512	2.16037	2.57735	2.41606	0.936476	1.04336	1.70226	1.82828	2.31803	2.03251	2.65914	2.8044
AMBP_HUMAN	VVAQGVGIPEDSIFTMADR	3	1.97	-0.472	-1.68	0.09958	2.84	0.09958	0.471462	1.9863	1.88437	2.28036	1.80398	1.63755	2.1923	2.19084	0.735552	1.62916	2.04896	1.70539	2.07278	1.0181	1.26989	1.86596	2.48981	2.19217	1.60702	1.57034	1.58552	1.0908	2.17639	1.8079	2.98401	2.66416	2.67396	2.97872	2.54995	2.62001	1.46046	2.07323	1.92255	2.00861	2.0935	1.71122	2.22091	2.47608	2.32346	2.66999
AMBP_HUMAN	TVAAC(Carbamidomethyl)NLPIVR	2	3.67	-0.197	-1.26	0.21415	1.59	0.21415	3.14749	3.13266	3.02496	3.20122	3.83758	3.74083	3.4952	3.55268	3.42719	3.36256	3.52753	3.50625	3.66515	3.8309	3.48186	3.42741	4.16454	4.32939	3.68984	3.85654	3.86587	3.98391	3.93859	4.2328	4.17962	4.2652	4.41415	4.40232	3.2268	3.3549	4.19305	4.09295	3.17483	3.34505	3.3611	3.35456	3.65044	3.38589	3.31706	3.59283
AMBP_HUMAN	EYC(Carbamidomethyl)GVPGDGDEELLR	2	2.91	-0.2	-1.13	0.26366	1.28	0.26366	2.39228	2.65533	2.25347	2.35839	3.08103	3.01177	2.56418	2.82003	2.59317	2.63626	2.74716	2.88411	2.81997	2.87959	2.70268	2.62906	3.40156	3.61168	2.95724	3.26087	3.03191	3.23829	3.32601	3.59023	3.41966	3.63407	3.6201	3.78717	2.35471	2.41624	3.62339	3.50983	2.22987	2.46769	2.41634	2.50576	2.67465	2.47672	2.80718	3.12808
AMBP_HUMAN	ETLLQDFR	2	2.97	-0.425	-2.55	0.01473	6.48	0.01473	2.67568	2.73322	2.60519	2.66237	3.00857	2.92354	3.11774	3.2477	2.07971	2.15967	2.73078	2.51816	2.76535	2.90458	2.3244	2.38796	3.51135	3.59786	2.41691	2.75528	2.56117	2.7014	3.20959	3.33192	3.70968	3.85428	3.73069	3.6439	3.06632	3.05045	3.41157	3.44461	2.29544	2.54066	2.65611	2.66615	3.38208	3.21527	3.48631	3.67025
AMBP_HUMAN	EC(Carbamidomethyl)LQTC(Carbamidomethyl)R	2	-0.97	-0.081	-0.37	0.71472	0.14	0.71472	-2.47347	-1.93519	-1.20884	-1.31688	-0.541897	-0.760713	-0.979454	-1.16386	-0.96783	-1.27211	-1.09509	-0.531658	-1.11577	-0.820547	-0.777267	-1.12636	-0.510475	-0.186779	-0.813991	-0.660882	-1.42738	-0.995982	-0.157113	-0.191745	-1.04649	-0.891701	0.110729	-0.0873054	-1.43174	-1.27469	-0.433341	-0.474816	-1.45246	-1.24257	-1.26939	-1.19112	-0.512442	-1.24549	-1.728	-1.6906
AMBP_HUMAN	GEC(Carbamidomethyl)VPGEQEPEPILIPR	2	2.13	-0.414	-2.28	0.02812	5.18	0.02812	2.00247	1.92203	2.25663	2.16442	1.8041	1.64435	2.36658	2.5541	1.37367	1.3262	1.74586	2.11284	1.86227	2.00861	1.37891	1.2845	2.3153	2.55794	1.73921	2.08028	1.64449	1.73303	2.19962	2.44412	2.77974	3.00751	3.17293	2.98949	2.16746	2.17862	2.60776	2.47786	1.31789	1.51311	1.87193	2.11531	2.371	2.2748	2.88244	3.02273
AMBP_HUMAN	GEC(Carbamidomethyl)VPGEQEPEPILIPR	3	1.19	-0.226	-1.12	0.26924	1.25	0.26924	NA	1.10062	0.855834	0.929558	1.22678	1.09971	1.5192	1.66315	0.487204	0.418728	0.921537	0.583666	0.567153	1.12401	0.558585	1.00448	1.90289	2.10887	0.939855	1.40293	0.446667	0.864012	1.45508	1.71123	1.75833	1.76218	1.87331	1.49572	1.04113	1.18018	1.21441	1.42672	0.5217	0.8078	0.888935	0.690995	1.71903	1.42982	1.76962	1.97659
AMBP_HUMAN	AFIQLWAFDAVK	2	2.25	-0.732	-2.81	0.00743	7.92	0.00743	1.74698	1.46272	2.08642	1.84154	1.93808	1.28725	1.85361	1.92857	2.15895	2.00242	2.52836	2.51047	2.75026	2.49187	2.50005	2.4489	0.952691	-0.536297	1.77194	1.89653	2.64142	2.27689	2.54346	2.57862	3.52253	3.27347	3.45071	3.41084	2.33136	2.10391	2.97653	2.86357	2.19902	2.60401	2.35667	2.02458	2.303	2.30586	2.1816	2.31947
AMBP_HUMAN	AFIQLWAFDAVK	3	-2.88	NA	NA	NA	NA	NA	NA	NA	NA	NA	NA	NA	NA	NA	NA	NA	NA	NA	NA	NA	NA	NA	NA	NA	NA	NA	NA	NA	NA	NA	-2.79356	NA	NA	NA	NA	NA	NA	NA	NA	NA	NA	NA	NA	NA	NA	-2.96901
AMBP_HUMAN	KEDSC(Carbamidomethyl)QLGYSAGPC(Carbamidomethyl)MGMTSR	3	1.28	-0.2	-1.13	0.26353	1.29	0.26353	0.945504	0.690998	0.759896	1.00123	1.03105	0.777816	1.43465	1.44556	1.12291	0.809678	1.12456	1.30335	0.906632	1.22332	1.17392	1.16415	1.7348	1.45683	1.69209	1.88893	1.49007	1.48771	1.85781	2.01691	1.65809	1.78714	2.24141	2.43241	0.775873	0.713342	1.44101	1.66571	0.755302	0.863958	0.900273	0.815283	1.10824	0.940536	NA	1.37027
AMBP_HUMAN	(Ammonia-loss)C(Carbamidomethyl)VLFPYGGC(Carbamidomethyl)QGN(Deamidated)GNK	2	0.38	-0.112	-0.36	0.72047	0.13	0.72047	-0.0949538	NA	-1.39297	-0.313787	NA	NA	-0.0370924	0.632799	0.380643	0.353154	-0.163307	0.237774	0.508367	0.582797	0.331992	0.870582	NA	1.27037	0.76102	1.40354	0.943283	1.30649	0.674793	NA	1.13805	NA	0.428966	1.06926	-0.599118	0.016569	0.536549	1.43463	0.120468	0.451421	-0.545265	-0.287655	0.141995	-0.04898	0.487889	NA
AMBP_HUMAN	GVC(Carbamidomethyl)EETSGAYEK	2	-0.76	-0.236	-1.15	0.25858	1.32	0.25858	NA	NA	-0.676398	-1.04588	-1.0151	-0.998608	-0.613048	-0.619915	-0.765988	-1.0457	-0.683881	-0.872053	-0.595393	-1.19687	-1.17028	-1.56544	-0.368312	-0.238882	-1.01793	-0.915405	NA	NA	-0.677719	-0.564074	NA	0.143202	-0.61899	-0.205266	-0.97189	-0.857142	-0.488144	-0.592077	-0.196423	-0.849791	NA	-0.901162	-1.2655	-0.998785	NA	NA
AMBP_HUMAN	C(Carbamidomethyl)VLFPYGGC(Carbamidomethyl)QGN(Deamidated)GNK	2	0.41	-0.345	-1.49	0.14755	2.21	0.14755	-0.241762	-0.0642148	NA	NA	0.0438261	NA	NA	0.0712303	0.176661	0.394036	0.223992	NA	0.707579	-0.442372	0.4512	0.176409	0.50458	0.625696	0.541154	0.784297	0.62064	0.657317	0.608967	0.713834	0.883704	NA	1.47356	NA	NA	NA	0.978426	0.750295	NA	0.378198	0.211245	NA	NA	0.144561	-0.161094	0.28342
AMBP_HUMAN	KGVC(Carbamidomethyl)EETSGAYEK	2	-2.03	-0.224	-0.73	0.47239	0.53	0.47239	NA	-3.06288	-1.97876	-2.03693	NA	NA	-1.63839	-1.65133	NA	NA	NA	NA	NA	-2.50707	-2.75247	NA	NA	-1.62029	NA	NA	-3.15755	NA	-1.93431	-1.96595	-1.95395	NA	-0.720984	-0.908852	NA	-2.05662	-1.67585	-1.65218	-2.89277	-2.88591	NA	NA	-1.73823	-1.91088	NA	NA
AMBP_HUMAN	KGVC(Carbamidomethyl)EETSGAYEK	3	-2.83	-1.357	-2.99	0.01862	8.93	0.01862	NA	NA	NA	NA	NA	NA	NA	NA	NA	NA	-3.83719	NA	NA	NA	NA	NA	NA	NA	NA	-3.6162	NA	NA	-2.3773	-2.50669	NA	NA	-2.10299	NA	NA	NA	NA	NA	NA	NA	NA	NA	-2.55251	NA	NA	NA
AMBP_HUMAN	WYNLAIGSTC(Carbamidomethyl)PWLK	2	0.43	-0.896	-1.91	0.0872	3.63	0.0872	-0.372626	NA	NA	NA	NA	NA	NA	NA	NA	NA	0.368443	NA	NA	NA	-0.387331	NA	NA	NA	NA	NA	NA	NA	NA	NA	NA	0.364498	1.71248	NA	1.12456	NA	NA	NA	-0.0397325	NA	NA	NA	0.66442	NA	NA	NA
AMBP_HUMAN	C(Carbamidomethyl)VLFPYGGC(Carbamidomethyl)QGNGN(Deamidated)K	2	0.43	-0.668	-1.03	0.3454	1.06	0.3454	NA	NA	-0.141737	NA	NA	NA	NA	NA	NA	NA	NA	0.335249	NA	NA	NA	NA	NA	NA	NA	NA	NA	NA	NA	NA	NA	NA	NA	1.25378	NA	NA	NA	NA	NA	NA	NA	NA	0.275552	NA	NA	NA
AMBP_HUMAN	C(Carbamidomethyl)VLFPYGGC(Carbamidomethyl)Q(Deamidated)GNGNK	2	0.61	-0.861	-0.87	0.43938	0.76	0.43938	NA	NA	NA	NA	NA	0.179323	NA	NA	NA	NA	NA	NA	NA	NA	NA	NA	NA	NA	NA	NA	NA	NA	NA	NA	NA	1.03989	NA	NA	NA	NA	NA	NA	NA	NA	NA	NA	NA	NA	NA	NA
AMBP_HUMAN	(Ammonia-loss)C(Carbamidomethyl)VLFPYGGC(Carbamidomethyl)Q(Deamidated)GNGNK	2	0.38	-0.244	-0.77	0.44843	0.59	0.44843	-0.0949538	NA	-1.39297	-0.313787	NA	NA	-0.0370924	0.632799	0.380643	0.353154	-0.163307	0.237774	0.508367	0.582797	0.331992	0.870582	NA	NA	0.76102	1.40354	0.943283	1.30649	0.674793	NA	1.13805	NA	0.428966	1.06926	-0.599118	0.016569	0.536549	1.43463	0.120468	0.451421	-0.545265	-0.287655	0.141995	-0.04898	0.487889	1.05814
AMD_HUMAN	EGPVLILGR	2	1.5	0.037	0.21	0.83702	0.04	0.83702	1.26817	1.20043	2.02149	2.02952	1.36598	1.1082	1.03918	1.27456	1.39914	1.4136	1.47498	1.18623	1.38769	1.46803	1.47553	1.53024	2.23137	2.36608	1.56784	1.60207	1.67197	1.47699	1.0399	1.15824	1.25684	1.32957	0.822534	0.283158	1.79226	1.65934	1.2204	1.04289	2.20001	2.07842	2.33377	2.23235	2.05757	1.75743	1.09054	1.16151
AMD_HUMAN	IVQFSPSGK	2	1.01	0.135	0.71	0.48101	0.51	0.48101	0.263104	0.531891	1.57457	1.64151	1.15394	0.968775	0.918413	0.666497	1.15082	1.26958	0.863492	0.823055	1.06549	1.04223	1.10732	0.972874	1.71384	1.63922	1.03164	1.10515	1.05429	0.853324	0.650675	0.174445	0.774963	0.790752	-0.214774	-0.0357684	1.32472	1.27115	0.43219	0.74147	1.66186	1.7017	1.79825	1.66209	1.71445	1.37872	0.522051	0.538167
AMD_HUMAN	IPVDEEAFVIDFKPR	3	0.82	0.009	0.05	0.96312	0	0.96312	0.325206	-0.00466523	1.86526	1.72254	0.730919	0.601572	0.9107	0.927116	1.10618	1.13948	0.964746	0.949314	0.737027	0.475357	0.495671	0.962418	0.39686	NA	0.746856	0.621264	1.05964	0.906855	0.125652	0.051418	0.333418	0.483144	0.163356	0.190614	1.55572	1.48289	0.477361	0.502224	1.45622	1.56682	1.78069	1.65914	0.810398	0.769298	NA	0.23807
AMD_HUMAN	AGIEVQEIK	2	0.18	0.272	1.23	0.22662	1.51	0.22662	-0.799521	-0.217709	0.473914	0.452904	0.417285	0.421912	0.104764	-0.329018	0.556499	0.53424	-0.181324	-0.01748	0.36363	0.455907	0.550811	0.298408	0.837145	0.94234	0.11546	0.483909	0.110154	0.0282396	-0.290282	-0.792741	-0.224529	0.106509	-1.36935	NA	0.440553	0.534367	-0.55258	-0.290555	0.727557	0.794275	0.651581	0.713602	0.890273	0.464237	-0.507149	NA
AMD_HUMAN	REEEEVLDQGDFYSLLSK	3	0.43	0.228	1.1	0.27985	1.2	0.27985	0.165136	-0.0454389	0.955018	1.39407	0.762243	0.548033	0.402503	0.735618	0.524341	0.98094	0.374404	0.822884	0.299015	0.233508	0.395075	0.513097	0.662355	0.438902	0.0379164	0.263062	0.392784	0.530582	NA	-0.535406	0.146287	0.230478	-0.450173	-0.122093	1.09163	0.881849	-0.046381	-0.0829638	0.970867	0.994748	1.43446	NA	0.255034	0.0902757	NA	-0.440342
AMD_HUMAN	GSGGLNLGNFFASR	2	-0.32	0.145	0.58	0.56308	0.34	0.56308	-1.00787	-1.65641	-0.362191	0.321083	-0.435269	-0.888566	-0.782076	-0.169342	0.0340631	-0.387624	-0.472765	-0.0597585	-0.177222	-0.0441016	-0.0966325	0.108774	0.0224516	-0.101581	-0.268703	0.0279162	NA	-0.705345	NA	NA	NA	-0.901712	NA	-1.13347	0.0257607	-0.0600052	-1.12713	NA	-0.263039	0.274261	0.452313	0.299635	-0.0126348	-0.168006	NA	-0.882437
AMD_HUMAN	IPLLQQPK	2	-0.75	-0.065	-0.14	0.89299	0.02	0.89299	-1.26398	-1.8654	-0.418437	-0.757216	NA	-0.658986	NA	-0.84344	-1.18843	-0.661665	NA	NA	NA	-1.24995	-1.02454	-0.825287	NA	-0.18096	-0.430944	-0.313076	-0.450188	-0.532785	1.99012	-1.39108	-0.505971	-1.00262	-2.27451	NA	-0.696796	-0.65698	NA	NA	-0.428748	-0.431425	-0.627184	-0.923735	NA	NA	-1.16558	-1.01641
AMD_HUMAN	EDVVHVHK	2	-3.37	0.029	0.13	0.90031	0.02	0.90031	NA	-4.27994	-2.41488	-2.52076	-3.70284	NA	-3.33408	NA	-3.46469	-3.39241	-3.57782	NA	-3.41259	-3.56198	NA	-3.75335	-2.90788	-3.26618	-3.36042	NA	-3.73306	-3.22547	NA	NA	-4.21595	NA	-3.81124	NA	-3.08462	NA	NA	-3.99758	-3.00869	-2.96057	-2.78402	-3.00188	NA	-3.35307	NA	NA
AMD_HUMAN	NNLVIFHR	2	0.47	0.033	0.13	0.89486	0.02	0.89486	0.428878	-0.00712443	0.876169	0.815765	0.70881	0.155817	NA	NA	0.264305	0.274012	0.271888	0.352714	0.432956	-0.115351	0.0617054	NA	1.03659	1.10373	NA	NA	NA	NA	-0.635461	NA	0.269181	0.192729	NA	-0.479905	0.961773	0.729349	NA	NA	1.03426	0.771238	1.20404	1.18891	0.679956	0.84206	0.252505	-0.0737632
AMD_HUMAN	NLFYLPHGLSIDK	3	-0.39	0.238	0.72	0.47968	0.52	0.47968	-0.615934	NA	NA	0.213456	-0.779587	NA	NA	-0.0662701	NA	NA	NA	NA	NA	NA	NA	-0.108078	-0.246526	-0.24963	-0.516202	NA	NA	NA	NA	NA	-0.702391	NA	NA	-1.73128	NA	NA	-1.0968	-1.12573	NA	NA	0.736832	0.383258	0.115327	NA	-0.442733	NA
AMD_HUMAN	NLFYLPHGLSIDK	2	-1.42	-0.376	-0.48	0.65098	0.23	0.65098	NA	NA	NA	-1.67375	NA	NA	NA	NA	NA	NA	NA	NA	NA	NA	NA	NA	NA	NA	NA	NA	NA	NA	NA	NA	NA	NA	NA	NA	NA	NA	NA	NA	-1.51224	NA	-1.08417	NA	NA	NA	NA	NA
AMD_HUMAN	DGNYWVTDVALHQVFK	3	-1.02	-0.132	-0.41	0.68832	0.17	0.68832	NA	NA	NA	-1.39199	NA	NA	NA	NA	-1.27221	NA	NA	-1.05679	-0.944346	NA	-0.933017	NA	NA	NA	NA	NA	NA	NA	NA	NA	NA	NA	NA	NA	NA	-0.632046	NA	NA	-0.189409	-0.798059	-1.18904	-0.990946	-0.920273	-1.29609	-1.65431	NA
AMD_HUMAN	(Gln->pyro-Glu)QSPQLPQAFYPVGHPVDVSFGDLLAAR	3	1.14	0.929	0.92	0.37293	0.85	0.37293	NA	NA	NA	3.77392	NA	NA	NA	2.55955	NA	-0.0166088	1.28292	2.88973	-0.87565	0.293098	NA	NA	NA	NA	NA	NA	NA	NA	NA	1.92551	NA	NA	NA	NA	NA	NA	NA	1.9147	NA	NA	NA	NA	-0.678352	NA	NA	-0.540896
AMD_HUMAN	EEEEVLDQGDFYSLLSK	2	-1.77	-0.443	-0.53	0.607	0.29	0.607	-2.09596	NA	NA	-1.01766	NA	-2.76235	-2.67833	NA	-0.865309	NA	NA	NA	NA	NA	NA	NA	-1.60867	NA	NA	NA	NA	NA	NA	NA	NA	NA	NA	NA	NA	NA	NA	NA	NA	NA	-1.39538	NA	NA	NA	NA	NA
AMD_HUMAN	MENKPTSSELQK	2	-3.94	NA	NA	NA	NA	NA	NA	NA	-3.30166	NA	NA	NA	-4.65229	NA	NA	NA	NA	NA	NA	NA	NA	-4.17189	-3.61634	NA	NA	NA	NA	NA	NA	NA	NA	NA	NA	NA	NA	NA	NA	NA	NA	NA	NA	NA	NA	NA	NA	NA
AMD_HUMAN	MENKPTSSELQK	3	-4.23	-0.421	-0.66	0.53676	0.43	0.53676	NA	NA	NA	NA	-4.92195	NA	NA	NA	NA	NA	NA	NA	NA	NA	NA	NA	-3.94967	NA	NA	NA	NA	NA	NA	NA	NA	NA	NA	NA	NA	-4.19299	NA	NA	NA	-3.83617	NA	NA	NA	NA	NA	NA
AMD_HUMAN	ANILYAWAR	2	-0.94	NA	NA	NA	NA	NA	NA	NA	NA	NA	-0.667436	NA	NA	NA	NA	NA	NA	NA	NA	NA	NA	NA	NA	-1.20807	NA	NA	NA	NA	NA	NA	NA	NA	NA	NA	NA	NA	NA	NA	NA	NA	NA	NA	NA	NA	NA	NA
AMOT_HUMAN	HIEIRDQ(Deamidated)ALSN(Deamidated)AQAK	3	4.95	NA	NA	NA	NA	NA	NA	NA	NA	NA	NA	NA	NA	NA	NA	NA	NA	NA	NA	NA	NA	NA	NA	NA	NA	NA	NA	NA	NA	NA	NA	4.95241	NA	NA	NA	NA	NA	NA	NA	NA	NA	NA	NA	NA	NA	NA
AMPD1_HUMAN	LPAEEKQ(Deamidated)IDDAMR	3	-0.81	-0.161	-0.2	0.84642	0.04	0.84642	NA	NA	NA	NA	-0.991182	NA	NA	NA	NA	NA	NA	NA	NA	NA	NA	-0.843733	NA	NA	NA	NA	-0.685055	-0.46723	-1.56733	-0.30625	NA	NA	NA	NA	NA	NA	NA	NA	NA	NA	NA	NA	NA	NA	NA	NA
AMPD3_HUMAN	TENYLGGEYFARMVKEVAR	3	-0.15	NA	NA	NA	NA	NA	NA	NA	NA	NA	NA	NA	NA	NA	NA	NA	NA	NA	NA	NA	NA	NA	NA	NA	NA	NA	NA	NA	NA	NA	NA	NA	NA	NA	-0.515005	NA	NA	NA	-0.415054	NA	0.46609	NA	NA	NA	NA	NA
AMPQ_HUMAN	PPSSSGFYVSR	2	0.52	NA	NA	NA	NA	NA	NA	NA	NA	NA	NA	NA	NA	NA	NA	NA	NA	NA	NA	NA	NA	NA	NA	NA	NA	NA	NA	NA	NA	NA	NA	0.522333	NA	NA	NA	NA	NA	NA	NA	NA	NA	NA	NA	NA	NA	NA
AMRA1_HUMAN	RVELPDSPR	2	2.11	NA	NA	NA	NA	NA	NA	NA	NA	NA	NA	NA	NA	NA	NA	NA	NA	NA	NA	NA	NA	NA	NA	NA	NA	NA	NA	NA	2.10912	NA	NA	NA	NA	NA	NA	NA	NA	NA	NA	NA	NA	NA	NA	NA	NA	NA
AN30A_HUMAN	ALELKDMQTFK	2	-3.41	0.308	1.12	0.26733	1.26	0.26733	-4.70374	-4.88622	-3.86071	-3.90916	-2.83926	-3.18383	-2.15124	-2.28373	-2.47185	-2.46043	-3.89532	-3.63819	-2.44004	-2.36451	-4.11238	-4.07997	-3.21928	-3.28809	-2.81386	-3.02111	-4.02513	-3.72192	-3.51111	-3.39914	-4.94115	-4.78318	-3.82272	-4.39916	-2.74943	-2.68161	-2.77366	-2.91536	-3.21573	-3.13159	-3.96332	-4.0077	-2.35556	-2.52333	-4.54537	NA
AN30A_HUMAN	TPDTAESLVEK	2	0.8	-0.251	-0.54	0.59842	0.29	0.59842	NA	NA	NA	-0.455547	-0.19308	NA	NA	NA	NA	NA	NA	NA	NA	0.480228	1.04814	NA	0.936974	1.21073	0.987809	1.39707	0.365835	NA	NA	-0.362273	NA	0.171262	NA	NA	NA	NA	1.71298	NA	NA	NA	NA	NA	NA	NA	1.73725	2.18452
AN36A_HUMAN	TVSSPKQPALK	2	-0.4	NA	NA	NA	NA	NA	NA	NA	NA	NA	NA	NA	NA	NA	NA	NA	NA	NA	NA	NA	NA	NA	NA	NA	NA	NA	NA	-0.131893	NA	NA	NA	NA	NA	NA	NA	NA	NA	NA	NA	NA	NA	NA	NA	NA	-0.667563	-0.388627
AN36B_HUMAN	TTGDEKDSVSNIAR	2	-0.85	-0.584	-0.63	0.54425	0.4	0.54425	NA	NA	NA	NA	NA	NA	NA	NA	NA	NA	-1.83034	-0.888182	NA	NA	NA	NA	NA	NA	NA	NA	0.0886507	-0.00113296	NA	NA	NA	NA	NA	NA	NA	NA	-0.711236	NA	NA	NA	-1.77162	NA	NA	NA	NA	NA
AN36C_HUMAN	(Glu->pyro-Glu)EM(Oxidation)EGDAQ(Deamidated)KLEVEN(Deamidated)VMMR	3	1.51	-4.058	-1.99	0.09761	3.96	0.09761	NA	NA	NA	NA	NA	NA	-1.53286	NA	NA	NA	NA	NA	NA	NA	NA	NA	NA	NA	NA	NA	NA	NA	NA	NA	NA	NA	NA	NA	NA	NA	NA	3.98451	NA	NA	4.28063	NA	NA	-0.688402	NA	NA
AN36C_HUMAN	GTSDKN(Deamidated)DSVSNTATEIK	3	0.64	NA	NA	NA	NA	NA	NA	NA	NA	NA	NA	NA	NA	NA	NA	NA	NA	0.638572	NA	NA	NA	NA	NA	NA	0.64678	NA	NA	NA	NA	NA	NA	NA	NA	NA	NA	NA	NA	NA	NA	NA	NA	NA	NA	NA	NA	NA
ANFC_HUMAN	TPPAEELAEPQAAGGGQK	3	-0.47	0.541	1.85	0.07417	3.44	0.07417	-0.313905	-0.418793	-1.54687	-1.09715	-0.265351	-0.119903	-0.32876	-0.308446	0.0740251	0.0592428	NA	-0.849585	NA	-0.206622	NA	0.375377	-0.344235	0.0956454	NA	0.263483	NA	NA	0.199604	-0.744171	NA	-0.766523	NA	-1.47003	NA	-1.6578	NA	NA	-0.278367	0.0325979	-1.44552	-0.58708	-0.666714	-0.504296	NA	NA
ANFC_HUMAN	TPPAEELAEPQAAGGGQK	2	-0.97	0.318	1.11	0.27804	1.24	0.27804	-0.663711	-1.12975	-1.10584	-0.921878	NA	NA	NA	NA	-0.934518	-0.370501	NA	-1.82893	NA	-0.588433	-0.654417	-0.416881	NA	-1.16959	NA	-0.328917	-0.690072	NA	NA	-1.21221	NA	NA	-2.27766	NA	NA	-1.62952	NA	NA	-0.944408	NA	-0.794783	-1.10306	NA	NA	NA	-0.647908
ANGI_HUMAN	NVVVAC(Carbamidomethyl)ENGLPVHLDQ(Deamidated)SIFR	3	0.74	0.479	1.07	0.31221	1.15	0.31221	NA	NA	NA	NA	0.95273	NA	0.903194	1.24136	NA	NA	NA	NA	NA	NA	NA	NA	NA	NA	NA	NA	NA	NA	NA	NA	NA	NA	0.304893	0.572886	0.480057	NA	0.705433	NA	NA	NA	NA	NA	NA	NA	NA	NA
ANGI_HUMAN	SSFQVTTC(Carbamidomethyl)K	2	-2.18	NA	NA	NA	NA	NA	NA	NA	NA	NA	NA	NA	NA	NA	NA	NA	NA	NA	NA	NA	NA	NA	NA	NA	NA	NA	NA	NA	NA	NA	NA	NA	NA	-2.0488	NA	NA	-2.52785	NA	NA	NA	NA	NA	NA	NA	NA	-1.94951
ANGI_HUMAN	NVVVAC(Carbamidomethyl)EN(Deamidated)GLPVHLDQSIFR	3	0.43	NA	NA	NA	NA	NA	NA	NA	NA	NA	NA	NA	NA	NA	NA	NA	NA	NA	NA	NA	NA	NA	NA	NA	NA	NA	NA	NA	NA	NA	0.442348	NA	NA	NA	NA	NA	NA	NA	NA	NA	NA	NA	NA	NA	0.420182	NA
ANGT_HUMAN	AN(Deamidated)AGKPKDPTFIPAPIQAK	3	1.24	0.223	1.35	0.18582	1.81	0.18582	1.73316	1.74529	1.37412	1.46847	1.57298	1.45359	1.80418	2.0195	0.801963	0.878224	0.981583	1.27294	0.862602	0.671693	0.795726	1.05491	1.50934	1.86453	1.56349	1.56476	0.979087	1.0876	0.77985	0.69905	1.32732	1.28973	1.4326	1.30175	1.22032	1.28106	1.11655	0.778758	1.04596	1.12058	1.86928	1.69298	0.834996	1.03404	0.514173	1.1369
ANGT_HUMAN	QPFVQGLALYTPVVLPR	3	4.71	0.049	0.28	0.78307	0.08	0.78307	4.42904	4.74088	5.25633	5.29001	4.65967	4.65183	4.74297	4.80531	4.77494	4.8726	4.75808	4.68151	4.48576	4.23373	4.61743	4.8244	4.65527	4.12407	5.06488	4.95154	4.34126	3.8766	4.6174	4.41786	4.16556	4.46849	4.5103	4.55556	4.78939	4.70199	4.51223	4.35289	5.48595	5.39145	5.47752	5.01653	4.87456	4.97747	4.25338	4.85855
ANGT_HUMAN	QPFVQGLALYTPVVLPR	2	4.51	-0.098	-0.57	0.57119	0.33	0.57119	4.53565	4.26464	5.3319	5.29044	4.02583	3.81873	4.30116	4.40082	4.70221	4.4432	4.42707	4.88364	4.38688	4.445	4.51865	4.32692	3.78803	3.78454	4.76635	4.84632	3.69744	4.08476	3.95999	4.25912	4.20014	4.23093	4.7632	4.82891	4.85019	4.76476	4.48309	4.46645	4.74679	4.99667	5.30751	5.08922	4.80835	4.7665	4.5194	4.42423
ANGT_HUMAN	ALQDQLVLVAAK	2	6.46	0.186	1.19	0.23935	1.43	0.23935	6.53678	6.49497	6.64292	6.67975	6.61585	6.62655	6.51298	6.51297	6.50689	6.41201	6.04473	6.07508	5.97694	6.2098	6.99572	6.31388	6.9361	7.05108	6.82823	7.00487	6.21633	6.31182	6.20105	6.35298	6.2137	6.2541	6.05092	6.12516	6.46168	6.46165	5.99693	6.08178	6.51253	6.66809	7.23803	6.57674	6.5253	6.27623	6.29047	6.44876
ANGT_HUMAN	DPTFIPAPIQAK	2	6.81	0.152	1	0.3235	1	0.3235	6.86773	7.01062	6.79615	6.76764	7.19751	7.11455	6.76983	6.88976	6.71603	6.66039	6.48036	6.56124	6.37053	6.38028	6.70718	6.72157	7.48442	7.64023	7.25733	7.38947	6.63166	6.70282	6.48889	6.71211	6.61937	6.73549	6.2652	6.12606	6.82479	6.81645	6.61356	6.53509	6.89104	6.9978	7.69751	7.00449	6.85421	6.72869	6.67565	6.82614
ANGT_HUMAN	SLDFTELDVAAEK	2	7.05	0.137	0.77	0.44817	0.59	0.44817	7.03842	7.05918	7.55422	7.15772	7.07376	6.97064	6.99094	7.66145	7.0293	6.86518	6.73511	6.89485	6.66621	6.67706	6.90944	6.80104	7.89962	7.47965	7.42917	7.4941	6.71418	7.39154	6.62872	6.84288	6.7339	6.87338	6.57783	6.60796	7.08016	7.0572	6.84113	7.11555	7.13732	7.30238	7.69929	7.18332	6.87723	7.36036	6.79847	6.82818
ANGT_HUMAN	SLDFTELDVAAEK	3	2.91	0.347	1.42	0.16189	2.03	0.16189	2.49045	3.20494	2.23864	3.00248	3.49954	3.6173	3.07105	3.16881	3.19683	2.97214	2.93674	2.21784	2.20154	2.77023	3.22061	3.28391	3.75276	3.85585	3.4476	3.60798	2.7902	2.83049	2.89221	3.08377	2.54927	2.92013	1.68833	2.08362	3.21018	2.84183	1.89451	2.23652	3.58721	4.06369	3.30962	2.76204	2.37184	2.89362	2.49373	2.30971
ANGT_HUMAN	VLSALQAVQGLLVAQGR	3	5.62	-0.052	-0.35	0.72441	0.13	0.72441	5.53513	5.68651	6.36474	6.33906	5.54877	5.55658	5.45927	5.50514	5.73743	5.68057	5.62756	5.68784	5.45669	5.40511	5.67017	5.64649	4.70136	4.73073	5.80709	5.80665	5.4612	5.31255	5.38477	5.54507	5.38435	5.45822	5.73812	5.68218	6.05299	5.93376	5.28399	5.3089	6.06949	6.07644	6.18911	5.90548	5.75752	5.88449	5.11758	5.44466
ANGT_HUMAN	VLSALQAVQGLLVAQGR	2	3.27	-0.083	-0.49	0.62487	0.24	0.62487	3.46859	3.19525	4.33918	4.08373	3.27	3.07816	3.04957	3.13575	3.30002	3.18043	3.32867	3.44423	3.14704	2.93804	3.31052	3.31696	2.21657	2.10689	3.36679	3.28506	2.90341	2.81904	2.91605	3.13629	3.06334	3.02482	3.57112	3.45821	3.90152	3.63971	3.11141	2.88732	3.68124	3.62022	3.86146	3.55751	3.54756	3.62669	2.97127	2.92963
ANGT_HUMAN	FMQAVTGWK	2	5.62	0.009	0.06	0.9486	0	0.9486	5.60807	5.35751	6.20814	6.12739	5.40543	5.05149	5.55142	5.60923	5.56145	5.38985	5.57105	5.46609	5.36302	5.2269	5.58148	5.72101	5.88029	5.57717	6.20502	6.09547	5.4471	5.38571	5.41996	5.49643	5.50939	5.42299	5.50867	5.30469	5.94759	5.91204	5.4683	5.21783	5.96453	5.96882	5.99879	5.9356	5.92245	5.80415	5.40828	5.33313
ANGT_HUMAN	LDTEDKLR	2	2.12	0.193	1.27	0.21234	1.6	0.21234	1.81479	1.95408	2.4363	2.40849	2.49693	2.27882	2.39075	2.44877	2.18749	1.92428	1.53637	2.1227	1.72483	1.95632	2.03634	2.08304	2.63051	2.66658	2.49052	2.71542	1.51411	1.75661	2.04044	2.20037	1.69909	2	2.00558	1.86344	2.15934	2.1846	1.80791	2.02073	2.10491	2.33508	2.32694	2.4757	2.39877	2.12873	1.62598	1.7991
ANGT_HUMAN	VEGLTFQQ(Deamidated)NSLNWMK	2	2.68	-0.045	-0.26	0.7961	0.07	0.7961	2.69215	2.26912	3.35606	3.57622	2.23289	1.76409	2.3124	2.47645	2.78958	2.64367	2.72588	2.95113	2.37445	2.22333	2.8536	2.97702	2.44864	2.18186	3.15517	3.19593	2.28522	2.39054	2.21989	2.27202	2.37783	2.00102	2.81071	2.89005	3.21761	3.20634	2.53677	2.60633	3.13687	3.20668	3.16446	3.16007	2.86184	2.96768	2.42942	2.36569
ANGT_HUMAN	VEGLTFQQNSLNWMK	2	4.77	-0.022	-0.14	0.89083	0.02	0.89083	4.92215	4.86171	5.07921	5.26414	4.70435	4.34981	4.59829	4.81089	4.7236	4.73248	4.66781	4.75384	4.44577	4.16116	4.5608	4.66076	4.89569	4.60131	5.12073	5.28912	4.28848	4.39346	4.28906	4.55003	4.39691	4.40606	4.5838	5.01524	5.09991	5.18617	4.45717	4.26748	5.45006	5.05451	5.03302	5.08106	5.00827	4.87267	5.288	4.92264
ANGT_HUMAN	VEGLTFQQNSLNWMK	3	0.85	0.468	1.07	0.29418	1.14	0.29418	0.672261	1.67876	NA	NA	1.53095	1.54988	0.723905	1.52405	NA	1.37195	1.23483	NA	NA	0.0463541	-0.28523	1.57122	1.77606	1.73279	0.573573	0.833891	0.827053	NA	-0.00786536	-0.601203	-0.0556346	0.908735	NA	-0.697016	NA	1.55194	-0.614582	-0.339331	2.2688	2.70921	NA	NA	NA	1.38408	0.698379	-0.0389527
ANGT_HUMAN	(Gln->pyro-Glu)QPFVQGLALYTPVVLPR	2	3.88	-0.072	-0.35	0.72934	0.12	0.72934	3.78548	3.62168	4.84278	4.78181	2.63532	2.99016	3.61596	4.0124	4.05546	3.96698	3.88447	4.24452	3.81359	3.80352	3.84979	4.12221	3.40455	3.02556	4.08473	4.28124	2.83624	2.98687	3.1784	3.54806	3.3844	3.71384	4.04372	4.33135	4.2297	4.15974	3.79932	3.76917	4.38348	4.57921	4.17999	4.18796	4.06193	4.47553	4.05499	4.35437
ANGT_HUMAN	(Gln->pyro-Glu)QPFVQGLALYTPVVLPR	3	0.88	-0.021	-0.05	0.95769	0	0.95769	0.0493735	0.918234	1.05898	2.36626	0.143114	-0.0593161	0.999707	1.43708	1.24477	1.13392	1.69811	0.98895	0.389662	1.00168	0.673031	1.48388	0.429413	-1.37399	1.1856	1.65977	-0.154179	-0.582845	-0.188935	-0.428551	0.764904	1.1312	0.0102701	1.20023	1.05287	1.14537	0.377621	1.05516	2.41621	1.89743	1.41387	1.45012	1.12944	2.04732	0.781822	1.32669
ANGT_HUMAN	VEGLTFQQN(Deamidated)SLNWMK	3	0.13	0.354	0.83	0.40903	0.7	0.40903	-1.19344	0.776377	-0.257375	1.21795	-0.171945	0.820693	1.56012	0.481998	-0.270389	0.574137	0.308836	-0.0764327	-0.529653	NA	0.218542	0.469516	0.554821	0.610404	0.0316964	0.355675	-0.0389653	-1.44278	-0.750839	-0.817402	-0.536218	NA	-1.19454	0.0144742	0.487536	1.03901	NA	-0.839565	1.09563	1.47948	0.791719	-0.0600217	-0.156274	0.185962	-0.0468651	NA
ANGT_HUMAN	FM(Oxidation)QAVTGWK	2	0.55	-0.169	-0.29	0.77058	0.09	0.77058	0.809569	0.57185	-0.708762	-0.050366	1.05918	-1.02197	1.42749	-0.617673	-0.346957	0.0222284	-0.0686263	2.09964	0.412186	NA	1.86457	1.24423	0.555005	NA	0.322971	NA	1.89578	0.981983	1.70516	0.45897	2.00525	0.920991	-1.21701	1.79263	1.14645	1.12122	-0.270558	-0.281528	0.144577	NA	-0.00211467	0.237686	NA	0.5167	0.0815674	NA
ANGT_HUMAN	LDAHKVLSALQAVQGLLVAQGR	3	-0.61	0.101	0.51	0.61115	0.26	0.61115	-0.474926	-0.571726	-0.52479	-0.613364	-1.00351	-1.2905	-1.37491	-1.0153	-1.27147	NA	NA	-0.568368	-0.453508	-0.613426	0.0619928	-0.217908	NA	NA	0.203109	0.410378	-0.99345	NA	-1.29095	NA	NA	-1.01719	-1.14292	NA	NA	-0.650893	-0.609668	-0.742446	-0.30574	-0.35377	-0.321643	-0.311922	-0.716135	-0.331753	-0.30813	-0.439888
ANGT_HUMAN	ANAGKPKDPTFIPAPIQAK	3	2.73	0.185	0.94	0.35155	0.89	0.35155	3.18953	3.03714	2.81096	2.58777	2.94352	2.87082	3.40849	3.51814	2.51342	2.62486	1.89368	2.3413	2.2466	2.23997	2.4347	2.53183	3.42601	3.32377	3.3947	3.16806	2.46862	2.5835	2.35381	2.42404	2.61421	3.1986	2.94134	1.93578	2.6547	2.46223	2.87991	2.45592	2.50404	2.69369	3.2102	3.01915	2.71969	2.48749	2.7794	2.42505
ANGT_HUMAN	ANAGKPKDPTFIPAPIQAK	2	-1.41	0.719	1.08	0.31135	1.16	0.31135	-0.416547	-1.06368	NA	NA	NA	NA	NA	NA	NA	NA	NA	NA	NA	NA	NA	NA	NA	-2.10219	-0.670953	NA	NA	-1.83987	NA	NA	NA	NA	NA	NA	NA	NA	NA	NA	NA	NA	NA	-0.905172	NA	NA	NA	-2.86783
ANGT_HUMAN	SLDFTELDVAAEKIDR	3	-0.51	0.158	0.75	0.46165	0.56	0.46165	NA	-0.147859	NA	NA	0.519242	0.562287	0.143409	0.144132	-0.601268	-0.374906	-1.26071	NA	-1.09903	-1.2792	-0.797555	-0.396226	NA	-0.441398	-0.508097	NA	-0.608095	NA	-0.690572	-0.697201	NA	0.0832813	NA	NA	-0.877497	-0.667554	-0.548169	NA	-0.736239	NA	-0.0290679	-0.329144	-0.993263	-0.832105	-0.842914	-0.869096
ANGT_HUMAN	ADSQAQLLLSTVVGVFTAPGLHLK	3	5.33	0.158	0.7	0.49199	0.48	0.49199	NA	4.83479	6.63316	6.25186	4.88739	4.68503	NA	5.03984	5.52531	5.42858	5.48827	5.51245	5.25134	5.06058	NA	5.67785	NA	NA	NA	5.41964	4.17867	NA	NA	4.85184	4.69197	4.51289	5.7985	5.71505	5.3453	5.29944	5.12708	4.91768	5.39674	5.56346	5.83804	5.79179	NA	5.85855	NA	NA
ANGT_HUMAN	ADSQAQLLLSTVVGVFTAPGLHLK	2	0.11	0.395	1.17	0.25867	1.36	0.25867	NA	NA	1.32073	1.17054	NA	NA	NA	NA	-0.163044	0.106215	-0.0189509	0.14916	NA	NA	NA	0.0694439	NA	NA	NA	0.200625	NA	NA	NA	NA	NA	NA	NA	0.0229491	-0.680616	-0.312281	-0.989237	-0.688043	NA	0.386953	0.514153	0.718726	NA	NA	NA	NA
ANGT_HUMAN	AAMVGMLANFLGFR	2	-1.49	-0.325	-0.88	0.3867	0.77	0.3867	-1.19556	-1.93603	-0.0205715	-0.58682	NA	-3.33869	NA	-1.74704	NA	NA	-1.69374	NA	-1.37597	-1.84889	-0.751716	-0.507043	NA	NA	-2.9337	-3.24013	NA	NA	-1.62846	-1.97382	-1.70402	-1.76055	NA	-1.45728	-0.278269	-0.826249	-1.84717	NA	-1.58076	-2.2917	-0.993514	-1.27249	-0.914971	-0.652165	NA	NA
ANGT_HUMAN	AAMVGMLANFLGFR	3	-2.68	0.293	0.54	0.60319	0.29	0.60319	NA	NA	-2.21723	-1.90087	NA	NA	NA	-3.15476	NA	NA	NA	NA	NA	-3.22782	-2.73737	-2.01909	NA	NA	NA	NA	NA	NA	NA	-3.96463	NA	NA	NA	NA	NA	-2.40377	NA	NA	NA	NA	-2.53167	NA	NA	NA	NA	NA
ANGT_HUMAN	LQAILGVPWK	2	-0.47	0.27	1.12	0.27226	1.26	0.27226	0.421652	NA	0.229014	0.133576	-0.335164	-0.593925	-0.214459	NA	-0.509838	-0.370695	-0.862078	-0.447489	-1.46908	NA	NA	-0.0861572	NA	NA	NA	NA	-0.718543	NA	-0.888347	-0.876965	NA	-1.04052	NA	NA	NA	-0.0505391	-0.965827	NA	-0.307016	-0.120137	-0.799559	-0.397294	-0.434711	NA	NA	NA
ANGT_HUMAN	TGC(Carbamidomethyl)SLMGASVDSTLAFNTYVHFQGK	3	2.74	0.242	0.42	0.67782	0.18	0.67782	3.3	NA	3.8492	1.5786	1.35683	0.757063	3.71043	3.72048	NA	3.293	NA	NA	2.66664	NA	3.62825	3.67771	NA	NA	NA	2.18122	NA	NA	NA	NA	NA	NA	NA	1.43833	NA	NA	3.4815	NA	NA	2.53459	3.62139	NA	1.3369	NA	3.07213	2.92385
ANGT_HUMAN	VEGLTFQQNSLNWM(Oxidation)K	2	0.85	0.192	0.54	0.59862	0.29	0.59862	NA	1.19864	-0.376937	0.367914	0.911037	1.11179	NA	NA	NA	0.765161	NA	NA	NA	NA	NA	NA	NA	1.74745	NA	1.45797	NA	1.49301	NA	NA	NA	NA	NA	NA	0.665814	0.532642	NA	NA	NA	0.593739	NA	0.678777	NA	NA	0.737123	NA
ANGT_HUMAN	VEGLTFQQNSLNWM(Oxidation)K	3	-0.82	NA	NA	NA	NA	NA	NA	-0.754239	NA	NA	NA	-0.702134	NA	NA	NA	NA	NA	NA	NA	NA	NA	NA	-0.991799	NA	NA	NA	NA	NA	NA	NA	NA	NA	NA	NA	NA	NA	NA	NA	NA	NA	NA	NA	NA	NA	NA	NA
ANGT_HUMAN	VEGLTFQQ(Deamidated)NSLNWM(Oxidation)K	2	-0.78	0.181	0.41	0.68928	0.17	0.68928	-1.33457	NA	0.0225826	-0.311484	NA	NA	NA	NA	NA	-0.583772	NA	NA	NA	NA	NA	NA	-1.16996	NA	-0.557211	NA	NA	NA	NA	-1.10468	NA	-1.14666	NA	NA	0.0435804	NA	NA	-2.22691	NA	NA	NA	-0.178662	NA	NA	NA	NA
ANGT_HUMAN	TGC(Carbamidomethyl)SLMGASVDSTLAFN(Deamidated)TYVHFQGK	3	1.92	-0.577	-0.45	0.65879	0.21	0.65879	NA	2.37161	NA	NA	NA	NA	NA	NA	2.09631	NA	NA	NA	-0.389532	2.84626	NA	NA	0.868735	NA	2.42932	NA	NA	NA	NA	NA	NA	NA	3.99914	NA	NA	NA	NA	NA	2.75296	NA	NA	NA	0.33025	NA	NA	NA
ANGT_HUMAN	VEGLTFQQNSLN(Deamidated)WMK	3	0.28	0.552	1.17	0.28172	1.38	0.28172	NA	NA	NA	NA	NA	NA	NA	0.481998	NA	NA	NA	NA	NA	NA	NA	0.469516	0.554821	NA	NA	NA	NA	NA	NA	NA	NA	NA	NA	NA	-0.0525408	NA	NA	NA	NA	NA	NA	NA	NA	NA	-0.0468651	NA
ANGT_HUMAN	LDAHKVLSALQ(Deamidated)AVQGLLVAQGR	3	-1.04	-0.032	-0.06	0.95315	0	0.95315	NA	NA	NA	NA	NA	NA	NA	NA	NA	-1.3878	-0.739785	NA	NA	NA	NA	NA	NA	NA	NA	NA	NA	NA	NA	NA	-1.19722	NA	NA	-1.20332	-0.695852	NA	NA	NA	NA	NA	NA	NA	NA	NA	NA	NA
ANGT_HUMAN	VEGLTFQ(Deamidated)QN(Deamidated)SLNWM(Oxidation)KK	3	0.42	NA	NA	NA	NA	NA	NA	NA	NA	NA	NA	NA	NA	NA	NA	NA	NA	NA	NA	NA	0.416711	NA	NA	NA	NA	NA	NA	NA	NA	NA	NA	NA	NA	NA	NA	NA	NA	NA	NA	NA	NA	NA	NA	NA	NA	NA
ANGT_HUMAN	Q(Deamidated)PFVQ(Deamidated)GLALYTPVVLPR	3	3.57	NA	NA	NA	NA	NA	NA	NA	NA	NA	NA	NA	NA	NA	NA	NA	NA	NA	NA	NA	NA	NA	NA	NA	NA	NA	3.57431	NA	NA	NA	NA	NA	NA	NA	NA	NA	NA	NA	NA	NA	NA	NA	NA	NA	NA	NA
ANGT_HUMAN	ADSQ(Deamidated)AQLLLSTVVGVFTAPGLHLK	2	0.02	NA	NA	NA	NA	NA	NA	NA	NA	NA	NA	NA	NA	NA	NA	NA	NA	NA	NA	NA	NA	NA	NA	NA	NA	NA	NA	NA	NA	NA	NA	NA	0.022132	NA	NA	NA	NA	NA	NA	NA	NA	NA	NA	NA	NA	NA
ANGT_HUMAN	TGC(Carbamidomethyl)SLMGASVDSTLAFNTYVHFQ(Deamidated)GK	3	0.44	NA	NA	NA	NA	NA	NA	NA	NA	NA	NA	NA	NA	NA	NA	NA	NA	NA	NA	NA	NA	NA	NA	NA	NA	NA	NA	NA	NA	NA	NA	NA	NA	NA	NA	NA	NA	NA	NA	NA	NA	NA	0.263441	NA	0.611458	NA
ANK2_HUMAN	(Gln->pyro-Glu)QIQESVTFASQVYR	2	1.52	-0.411	-1.15	0.2585	1.32	0.2585	0.567941	1.11825	1.34923	1.07412	0.942832	-0.354051	0.92632	0.232146	NA	1.88795	2.46783	2.42086	NA	1.86917	1.73558	1.75066	0.669004	1.05662	1.79174	NA	1.9389	2.36889	0.408918	1.69659	1.87678	1.88754	3.11129	2.97544	1.43493	NA	2.9503	1.33364	1.73663	1.19953	1.84557	1.7966	1.70228	1.43367	0.539878	1.15602
ANK3_HUMAN	ASN(Deamidated)Q(Deamidated)KELESN(Deamidated)GSGK	2	0.51	NA	NA	NA	NA	NA	NA	NA	NA	NA	NA	NA	NA	NA	NA	NA	NA	NA	NA	NA	0.506491	NA	NA	NA	NA	NA	NA	NA	NA	NA	NA	NA	NA	NA	NA	NA	NA	NA	NA	NA	NA	NA	NA	NA	NA	NA
ANKR1_HUMAN	LLIMYGADLN(Deamidated)IK	2	0.96	NA	NA	NA	NA	NA	NA	NA	NA	NA	NA	NA	NA	NA	NA	NA	NA	NA	NA	NA	NA	NA	NA	NA	NA	NA	NA	NA	NA	NA	NA	0.956403	NA	NA	NA	NA	NA	NA	NA	NA	NA	NA	NA	NA	NA	NA
ANKR6_HUMAN	VM(Oxidation)Q(Deamidated)APIN(Deamidated)GC(Carbamidomethyl)R	2	1.56	0.312	1.84	0.07301	3.38	0.07301	1.89725	1.76592	1.11205	0.817053	2.09911	1.58874	2.54929	2.32327	1.37177	1.30061	1.24726	1.58244	1.55792	1.42592	1.71139	1.54646	2.47684	2.24797	2.00888	1.59777	1.301	1.31444	1.78367	1.58725	1.7179	1.65329	1.55295	1.08447	0.965971	0.904916	1.52959	1.33645	1.67047	1.62402	1.17491	1.05356	1.50822	1.33808	1.45595	1.43712
ANKR9_HUMAN	(Gln->pyro-Glu)Q(Deamidated)LGRDAGATPSAAGAPASAPGEPRQ(Deamidated)R	3	0.57	NA	NA	NA	NA	NA	NA	NA	NA	NA	NA	0.567553	NA	NA	NA	NA	NA	NA	NA	NA	NA	NA	NA	NA	NA	NA	NA	NA	NA	NA	NA	NA	NA	NA	NA	NA	NA	NA	NA	NA	NA	NA	NA	NA	NA	NA
ANKS6_HUMAN	LLM(Oxidation)EWGADPNHAAR	3	0.06	NA	NA	NA	NA	NA	NA	NA	NA	NA	NA	NA	0.0631582	NA	NA	NA	NA	NA	NA	NA	NA	NA	NA	NA	NA	NA	NA	NA	NA	NA	NA	NA	NA	NA	NA	NA	NA	NA	NA	NA	NA	NA	NA	NA	NA	NA
ANO7_HUMAN	LDRQ(Deamidated)Q(Deamidated)DSAAR	2	1.08	-0.325	-0.76	0.45787	0.57	0.45787	2.53358	2.67263	-0.458583	NA	NA	NA	NA	0.667242	0.374554	0.466061	0.360987	NA	1.1961	0.390574	NA	NA	NA	NA	NA	NA	1.76639	1.4237	NA	NA	1.98728	1.53242	NA	NA	0.533314	0.270485	NA	NA	1.07227	1.01133	-0.0801803	NA	NA	0.445385	2.45723	2.04898
ANR11_HUMAN	(Acetyl)PKGGC(Carbamidomethyl)PKAPQ(Deamidated)Q(Deamidated)EELPLSSDMVEK	3	2.69	0.597	1.99	0.05756	3.94	0.05756	NA	NA	NA	3.40863	NA	NA	NA	2.89055	3.26019	NA	2.14077	2.33181	2.50694	3.03317	NA	3.27328	3.32985	3.36035	2.69815	2.88367	NA	2.70008	1.90445	NA	NA	NA	0.731358	NA	2.90677	2.96902	1.30469	1.90904	NA	3.25605	3.29306	3.33852	2.98206	2.83983	1.9404	NA
ANR12_HUMAN	Q(Deamidated)KPSRVLYSSTESSDEEALQNKK	3	0.85	NA	NA	NA	NA	NA	NA	NA	NA	NA	NA	NA	NA	NA	NA	NA	NA	NA	NA	NA	NA	NA	NA	NA	NA	NA	NA	NA	NA	NA	NA	NA	NA	NA	NA	NA	NA	0.845935	NA	NA	NA	NA	NA	NA	NA	NA
ANR19_HUMAN	Q(Deamidated)Q(Deamidated)IVEFLLKNQANLHAIDNFR	3	0.3	NA	NA	NA	NA	NA	NA	NA	NA	NA	NA	NA	NA	NA	NA	NA	NA	NA	NA	NA	NA	NA	NA	NA	NA	NA	NA	NA	NA	NA	NA	NA	NA	NA	NA	NA	NA	NA	0.302312	NA	NA	NA	NA	NA	NA	NA
ANR23_HUMAN	DFISIQ(Deamidated)Q(Deamidated)LVSGERVEGK	3	1.47	NA	NA	NA	NA	NA	NA	NA	1.46974	NA	NA	NA	NA	NA	NA	NA	NA	NA	NA	NA	NA	NA	NA	NA	NA	NA	NA	NA	NA	NA	NA	NA	NA	NA	NA	NA	NA	NA	NA	NA	NA	NA	NA	NA	NA	NA
ANR26_HUMAN	EGSEN(Deamidated)N(Deamidated)QPQVEEER	2	2.48	-0.128	-0.62	0.54071	0.38	0.54071	2.16576	2.19466	1.48568	1.45286	2.56299	2.10347	2.46771	2.83738	NA	2.16255	2.29199	2.53071	2.95443	2.93176	3.19953	2.28911	2.60017	2.32537	2.61321	2.8932	2.50579	2.72943	2.81623	3.26551	3.20656	3.10926	3.04297	2.99743	2.01632	2.10118	3.08761	3.00839	1.7183	1.88668	1.92881	1.95652	2.12633	2.07293	2.56621	2.70096
ANR26_HUMAN	(Glu->pyro-Glu)EN(Deamidated)LVISTSNPR	2	0.73	NA	NA	NA	NA	NA	NA	NA	NA	NA	NA	NA	NA	NA	NA	NA	NA	NA	NA	NA	NA	NA	NA	NA	NA	NA	NA	NA	NA	0.734514	NA	NA	NA	NA	NA	NA	NA	NA	NA	NA	NA	NA	NA	NA	NA	NA
ANR42_HUMAN	(Acetyl)PGVANSGPSTSSRETAN(Deamidated)PC(Carbamidomethyl)SRK	3	-0.25	0.033	0.15	0.88539	0.02	0.88539	NA	NA	0.0123429	NA	0.127044	-0.609573	NA	-0.542556	-0.0111075	0.0639587	-0.176182	NA	-0.855739	-0.952117	-0.0147038	0.228413	0.0730021	NA	-0.146278	-0.50452	NA	-0.0404146	0.0354468	-0.380459	-1.13228	-1.22648	NA	NA	-0.254303	-0.216094	-0.916141	-0.97046	0.400399	0.0543828	0.123683	-0.000482293	-0.128839	0.477677	-0.395009	0.0660709
ANR50_HUMAN	N(Deamidated)ALRVAALEGHR	2	-1.27	0.162	0.73	0.47161	0.53	0.47161	-2.15103	-2.12093	-1.11042	-1.44288	-0.990929	-1.34149	-0.249918	-0.308189	-0.40669	-0.523	-1.92295	-1.59381	-0.614105	-0.66199	-1.88051	-1.99709	-1.24811	-1.3304	-0.802775	-1.04579	-1.70607	-1.43096	-1.19497	-1.28899	-2.19083	-2.21538	-1.87244	-2.23602	-0.624126	-0.68198	-0.637495	-0.876956	-0.838047	-0.768941	-1.43771	-1.47588	-0.548337	-0.489107	-2.35537	-2.12031
ANR52_HUMAN	FGNTPLHVAAR	2	-0.01	0.096	0.36	0.72369	0.13	0.72369	-0.781977	NA	NA	NA	0.299804	0.451219	-0.00644578	-0.222339	NA	NA	-0.302672	-0.0344414	0.157692	0.509993	-0.361799	-0.175185	0.898529	1.14089	-1.10798	-0.445577	-0.281818	-0.343258	0.156938	0.487616	0.0888819	NA	0.472705	0.320967	-1.2085	NA	1.18325	0.992441	NA	-0.809918	-0.798055	NA	-0.0236599	-0.086117	NA	-0.322262
ANS1A_HUMAN	LIFESC(Carbamidomethyl)GYEAN(Deamidated)YLGSM(Oxidation)LIK	3	1.56	NA	NA	NA	NA	NA	NA	NA	NA	NA	NA	NA	NA	NA	NA	NA	1.56192	NA	NA	NA	NA	NA	NA	NA	NA	NA	NA	NA	NA	NA	NA	NA	NA	NA	NA	NA	NA	NA	NA	NA	NA	NA	NA	NA	NA	NA
ANT3_HUMAN	RVAEGTQVLELPFK	3	1.25	0.051	0.27	0.79228	0.07	0.79228	0.786336	0.795883	0.461578	0.445906	1.48385	1.32463	1.31931	1.59063	0.999991	0.653939	1.4266	1.03098	1.12816	1.22491	1.4446	1.40203	2.05517	2.11421	1.82665	1.89765	1.55871	1.6195	1.50664	1.69802	1.5391	1.82019	1.72573	1.82358	0.447522	0.356881	1.73006	1.61157	0.897859	0.87792	0.431794	0.253301	1.33875	0.943023	1.13451	1.08327
ANT3_HUMAN	RVAEGTQVLELPFK	2	-0.57	-0.298	-1.2	0.23996	1.43	0.23996	-0.610077	-0.49564	-1.53882	-2.06735	-0.918532	-0.928173	NA	-0.373714	-1.18432	NA	-0.658678	NA	-0.651223	NA	-0.902142	-0.37665	-0.230836	-0.548831	0.0242004	NA	-0.243693	-0.252434	-0.373159	-0.534964	-0.0995034	0.182559	0.524546	0.330272	NA	NA	0.0801095	-0.116829	-1.99271	-1.33179	-0.897903	NA	NA	-0.630649	-0.657981	-0.307964
ANT3_HUMAN	EVPLNTIIFM(Oxidation)GR	2	1.48	0.064	0.17	0.86647	0.03	0.86647	1.22135	2.06834	-0.017976	0.129041	2.51847	2.77505	0.388421	1.52754	1.35314	1.56878	0.825462	1.73289	1.29616	1.95603	0.506186	1.22915	2.43229	3.2085	1.34409	2.14195	1.81231	2.65348	1.14216	2.42816	2.1466	3.00391	1.53021	1.91862	0.994239	1.23021	1.32322	1.7616	0.382157	0.991376	0.500841	0.940904	0.471786	0.743171	0.978412	1.96469
ANT3_HUMAN	DDLYVSDAFHK	2	3.37	-0.053	-0.28	0.7828	0.08	0.7828	3.34775	3.07094	2.65655	2.38428	3.54845	3.25797	3.53865	3.44585	2.775	2.77104	3.34371	3.34236	3.43862	3.15435	3.36126	3.35291	4.22725	3.91325	4.13616	3.89841	3.79505	3.68642	3.59185	3.53197	4.11586	4.04791	4.21294	3.92675	2.63976	2.57584	3.88364	3.56434	2.86858	2.73893	2.70468	2.67551	3.07306	3.23765	3.54483	3.61207
ANT3_HUMAN	EQLQDMGLVDLFSPEK	2	4.62	-0.086	-0.55	0.58672	0.3	0.58672	4.41644	4.33735	4.04874	4.20926	4.44307	4.44849	4.53715	4.46327	4.28469	4.23869	4.6111	4.88371	4.67186	4.60711	4.69327	4.66431	4.94847	4.66452	5.22601	5.20768	4.88993	4.89526	4.77714	4.86432	5.07722	5.17676	5.38832	5.51516	3.84588	3.89278	4.93618	4.9359	4.16209	4.29416	4.18552	4.1137	4.3995	4.48697	4.64264	4.83656
ANT3_HUMAN	EQLQDMGLVDLFSPEK	3	2.66	0.044	0.18	0.85579	0.03	0.85579	2.05812	2.71965	1.47781	1.94584	2.97746	2.99402	2.69711	2.54685	2.22143	2.51936	2.91267	2.56361	2.71304	2.23716	2.83313	2.92445	3.75056	2.92524	3.41777	3.14686	3.36444	2.80631	3.22401	2.9992	2.89772	3.13499	3.06994	3.21235	1.42829	1.50682	2.39685	2.82538	2.87306	2.44296	2.27639	2.02333	2.16496	2.44622	2.48069	3.12727
ANT3_HUMAN	VAEGTQVLELPFK	2	5.06	0.124	0.66	0.50974	0.44	0.50974	4.97393	4.97186	4.15048	4.36258	5.45709	5.3095	4.98301	5.25189	4.69263	4.70601	5.05349	5.06355	4.96587	5.19352	5.09372	5.134	5.92474	6.00809	5.32951	5.73607	5.22936	5.38087	5.15493	5.47796	5.47251	5.61405	5.45178	5.65692	4.09411	4.29112	5.23603	5.45587	4.52871	4.73378	4.26075	4.27787	4.69852	4.60732	4.98362	5.27831
ANT3_HUMAN	DIPMNPMC(Carbamidomethyl)IYR	2	4.88	-0.048	-0.27	0.78636	0.07	0.78636	4.76596	4.60437	4.31664	4.41393	5.012	4.59068	4.66732	4.83486	4.35807	4.20057	4.87597	4.85117	4.99146	4.81209	4.99102	5.11126	5.44534	5.13088	5.46977	5.57937	5.27649	5.19879	5.24142	5.41623	5.59682	5.45558	5.50733	5.55249	4.20469	4.19475	5.25442	5.12708	4.44957	4.47882	4.16384	4.06953	4.4341	4.54248	4.90234	4.91257
ANT3_HUMAN	EVPLNTIIFMGR	2	5.13	-0.087	-0.59	0.56077	0.34	0.56077	4.81514	4.79423	4.49147	4.5868	5.38513	5.19468	4.94368	5.01786	4.65407	4.72025	5.23274	5.23661	5.29759	5.20604	5.23993	5.36038	5.52759	5.20187	5.36043	5.46007	5.45402	5.26951	5.38068	5.46329	5.72397	5.60061	5.84848	5.85007	4.62623	4.62892	5.41125	5.39799	4.81042	4.74022	4.67436	4.56283	4.9788	5.05119	4.90681	5.0945
ANT3_HUMAN	EVPLNTIIFMGR	3	0.29	0.104	0.26	0.79624	0.07	0.79624	NA	0.433545	NA	-0.449101	0.996942	1.25967	0.0179087	-0.314045	-1.07101	0.218921	0.760213	-0.331022	0.461028	0.410625	0.837773	1.2745	1.19342	0.232233	0.228683	0.491636	0.584295	-1.11586	0.849974	NA	0.966631	0.794703	-0.255252	1.03176	0.236308	0.324096	-1.44421	0.190365	0.720786	1.00512	0.211479	-0.33669	-0.617728	0.097632	NA	0.417795
ANT3_HUMAN	TSDQIHFFFAK	2	3.03	-0.099	-0.6	0.55236	0.36	0.55236	3.04191	3.07697	2.71097	2.40447	3.00085	2.70508	3.12627	3.21891	2.60452	2.54445	3.04311	2.93725	3.16225	3.1061	2.92156	3.00528	3.1502	3.06532	3.53653	3.23745	3.39431	3.41792	3.10739	3.10738	3.74411	3.75502	3.86593	3.81857	2.24267	2.35898	3.51497	3.24605	2.38557	2.53005	2.46116	2.49851	2.87566	2.73408	3.29143	3.22182
ANT3_HUMAN	FATTFYQHLADSK	3	4.4	0.021	0.12	0.90465	0.01	0.90465	4.00339	4.00141	3.66459	3.68572	4.65624	4.49878	4.51599	4.66235	4.10815	3.98836	4.38589	4.10842	4.30163	4.36394	4.26925	4.4113	5.23757	5.22473	5.00186	5.03134	4.63689	4.7061	4.6395	4.79429	4.86943	4.94512	5.15286	4.8938	3.6958	3.66361	4.68295	4.6393	3.84437	3.94123	3.78692	3.74366	4.38191	4.17442	4.15857	4.35217
ANT3_HUMAN	FATTFYQHLADSK	2	2.63	-0.087	-0.45	0.65588	0.2	0.65588	2.77217	2.44606	2.12507	1.8499	2.66508	2.51952	2.74477	2.55077	2.2009	2.08535	2.69182	2.63911	2.75119	2.26899	2.2287	2.47112	3.32482	3.03304	3.30403	2.99915	3.10143	2.9869	2.52469	2.58907	3.35752	3.23284	3.7389	3.15081	1.9029	1.91918	3.20465	2.79539	1.99918	1.98278	2.168	2.16407	2.37655	2.59639	2.84385	2.77675
ANT3_HUMAN	ADGESC(Carbamidomethyl)SASMMYQEGK	2	1.74	0.127	0.6	0.55459	0.35	0.55459	1.40174	1.38418	1.18942	1.23896	2.12437	1.91819	1.91149	1.60826	1.29102	1.04069	1.41828	1.43581	1.60358	1.65683	1.91656	1.77852	2.76949	2.74755	2.68972	2.84981	1.99532	2.12277	2.49274	1.76569	2.15928	2.16258	2.62463	2.24197	0.839289	0.816477	2.03897	2.03645	1.25701	1.21242	0.689508	1.04849	1.33188	1.25608	1.66426	1.67651
ANT3_HUMAN	ADGESC(Carbamidomethyl)SASMMYQEGK	3	-2.13	0.497	0.72	0.49489	0.52	0.49489	NA	NA	NA	-2.87126	NA	-1.92492	NA	NA	NA	NA	NA	NA	NA	NA	NA	NA	NA	NA	NA	-0.999413	NA	NA	NA	NA	NA	NA	NA	NA	NA	NA	NA	NA	-2.76422	NA	NA	NA	-2.09325	NA	NA	NA
ANT3_HUMAN	NDNDNIFLSPLSISTAFAMTK	2	1.06	-0.345	-1.39	0.17147	1.94	0.17147	0.977411	0.256351	1.31671	0.96212	0.737812	-0.1	0.862048	0.786418	0.791346	0.906148	1.15935	1.27068	NA	1.19083	1.32832	1.08231	0.416694	-0.702612	1.92853	1.48295	1.16293	1.00052	1.2865	1.23783	1.26702	1.10428	2.43458	2.37275	0.878669	0.727234	1.70055	1.50501	0.733325	0.966448	0.46042	0.388893	1.11017	0.96297	1.71117	1.65158
ANT3_HUMAN	NDNDNIFLSPLSISTAFAMTK	3	2.51	-0.287	-1.11	0.27269	1.24	0.27269	1.93197	1.96098	2.46835	2.51842	2.078	1.74051	2.50567	2.58743	2.38085	2.23091	2.97101	2.60738	2.48232	2.63317	2.75411	2.84185	2.19613	0.220772	3.1113	3.18222	2.55477	2.46264	2.61718	2.29724	2.94598	2.78346	3.24124	3.32496	2.23517	2.28161	2.92115	2.9297	2.89132	2.50515	2.08387	1.98678	2.38309	2.5983	3.04985	3.04906
ANT3_HUMAN	IEDGFSLK	2	3.52	0.089	0.44	0.66407	0.19	0.66407	3.10959	3.27904	2.2817	2.45402	4.01124	3.98764	3.46163	3.52575	3.25524	3.13771	3.4019	3.57657	3.42389	3.56534	3.57382	3.64576	4.54027	4.70692	4.07713	4.27465	3.78061	3.9735	3.81623	4.06443	3.92972	4.13032	3.84314	3.87692	2.76511	2.56171	3.80246	3.83651	3.05925	3.11483	2.73747	2.48111	3.49169	3.08471	3.50157	3.65439
ANT3_HUMAN	SKLPGIVAEGR	2	2.53	0.011	0.05	0.95794	0	0.95794	2.18723	2.45038	1.74172	1.70742	2.79023	2.5684	2.63631	2.23283	1.85682	2.09491	2.40421	2.44035	2.59723	2.63535	2.3908	2.64791	3.50962	3.39026	3.20145	3.17123	2.90256	2.82956	2.69351	2.22932	3.28154	3.42207	3.2374	2.60861	1.85093	1.77441	2.71786	2.85793	1.74118	1.95127	2.11281	1.91249	2.31118	2.50723	2.76658	2.73347
ANT3_HUMAN	GDDITMVLILPKPEK	2	1.14	-0.205	-1.06	0.2932	1.13	0.2932	1.16441	0.980193	0.783107	0.743614	1.11928	0.734139	1.02433	0.975769	0.674044	0.805555	1.14058	1.52424	1.35394	1.11789	1.13836	1.29638	0.624035	0.4336	1.76495	1.36954	1.55221	1.61116	1.25744	1.1273	1.67827	1.70652	2.34478	2.09475	0.441218	0.708663	1.68492	1.4543	0.44465	1.00235	0.57524	0.323383	0.938394	0.696797	1.5963	1.63643
ANT3_HUMAN	GDDITMVLILPKPEK	3	3.29	-0.047	-0.31	0.76183	0.09	0.76183	3.1921	2.90816	2.81425	2.79436	3.5238	3.24082	3.43196	3.32785	2.89446	2.97851	3.4147	3.41176	3.29656	3.28047	3.54309	3.56365	3.19852	3.04085	3.84189	3.72288	3.5953	3.56677	3.62447	3.51706	3.62488	3.65349	4.0158	4.09849	2.75171	2.73281	3.54317	3.55987	2.97331	2.91569	2.46022	2.50659	3.23696	3.05322	3.36891	3.56242
ANT3_HUMAN	KATEDEGSEQKIPEATNR	3	0.11	0.301	1.26	0.21656	1.58	0.21656	-0.527425	-0.530499	NA	-0.657201	0.887985	0.579017	0.886823	1.11318	-0.166319	-0.436944	-0.335179	0.0303623	0.022263	0.0347877	0.221896	0.2571	1.23365	1.29811	0.555596	0.838411	-0.364361	0.0585494	0.777521	0.926742	0.342181	0.54784	0.856997	1.05781	-1.07532	-1.03019	0.493937	0.459624	-0.699647	-0.41177	-0.773621	-0.574843	-0.0998774	-0.27319	-0.820068	-0.540892
ANT3_HUMAN	KATEDEGSEQKIPEATNR	2	-2.23	-0.286	-0.88	0.38901	0.78	0.38901	NA	NA	-2.88261	NA	-2.82827	NA	-1.58391	NA	NA	NA	-2.37082	NA	-2.42062	NA	NA	-2.54451	NA	-2.13059	-1.65077	-2.31226	NA	NA	-2.1824	-2.33072	-2.1311	-2.11373	-0.819625	NA	NA	NA	-1.77429	-2.16083	NA	NA	NA	NA	-2.88712	-2.98409	NA	NA
ANT3_HUMAN	ANRPFLVFIR	2	2.12	-0.177	-0.99	0.32677	0.99	0.32677	1.92576	2.04592	0.971501	1.01998	2.65382	2.45289	2.0992	2.18669	1.9642	1.93831	1.78048	1.87978	2.47553	2.35537	2.05952	2.22938	2.27798	2.2433	1.95878	1.93607	2.60147	2.70421	2.19857	2.55578	3.05376	3.12829	2.24112	1.83743	1.60608	1.38994	2.60357	2.27465	1.67668	1.83779	2.34963	2.35847	1.60502	NA	2.1543	2.0667
ANT3_HUMAN	EVPLN(Deamidated)TIIFMGR	2	-0.07	-0.241	-0.86	0.39658	0.73	0.39658	-1.68853	-1.13502	-1.18541	-1.08215	0.283069	-0.138158	0.0242164	-0.159877	-1.4048	NA	0.012608	0.225154	-0.0113591	0.22456	0.0889517	0.15235	0.663136	0.634953	0.196603	0.507933	0.404634	0.251994	0.256789	0.715994	0.620814	0.520492	0.716025	0.768401	-0.909908	NA	0.445009	0.168442	NA	-0.731327	-0.894232	-1.49877	0.842956	0.100442	-0.594171	-0.0415802
ANT3_HUMAN	ATEDEGSEQKIPEATNR	3	0.13	0.241	0.86	0.39279	0.75	0.39279	-0.574683	-0.144843	-1.39356	-0.866176	1.00104	0.835503	0.641402	0.829093	0.0347069	-0.324147	-0.433406	0.183342	-0.0528164	0.285592	0.232593	-0.0119348	1.26857	1.48709	0.519541	1.00503	-0.399249	0.298752	0.64806	1.05543	NA	0.342981	0.626335	0.859231	NA	-1.02453	0.422035	0.825627	-0.552809	-0.371785	-0.920097	-0.660342	0.24359	-0.335064	-0.504106	-0.322383
ANT3_HUMAN	ATEDEGSEQKIPEATNR	2	-0.88	0.171	0.7	0.48894	0.49	0.48894	NA	-1.48275	-1.45532	-1.8587	-0.523216	-0.994178	-0.302813	-0.360478	-1.46922	-1.57104	-1.07058	-0.633119	-0.781176	NA	-0.723532	-0.597576	0.233153	-0.0511653	-0.309023	-0.40721	-1.15563	-0.836919	-0.415054	-0.388031	NA	-0.596278	-0.105772	-0.125598	-1.92488	-2.0158	-0.324226	-0.645395	-1.78294	-1.50762	-1.58668	NA	-1.20128	NA	NA	NA
ANT3_HUMAN	RVWELSK	2	3.82	-0.022	-0.11	0.91336	0.01	0.91336	3.14044	NA	3.23558	NA	4.25928	4.00319	4.18265	3.30572	3.29047	3.38886	3.86128	3.53464	3.9234	3.83455	4.08565	3.9726	4.46064	4.20044	4.3231	4.28282	4.02171	3.77049	4.27744	NA	4.3345	4.39666	4.3423	4.23137	3.09844	3.01243	3.98788	4.23211	3.38476	3.38223	3.3419	3.25329	4.16646	3.82742	3.71605	3.45195
ANT3_HUMAN	FRIEDGFSLK	2	0.9	-0.105	-0.52	0.60443	0.27	0.60443	0.783318	0.74006	0.300727	NA	1.07632	0.818235	0.892403	0.990319	0.309001	0.189498	NA	1.02706	1.29482	1.00463	0.627977	0.932686	0.952691	0.755685	1.38633	1.10822	1.35548	1.13651	0.847697	1.05938	1.74515	1.5809	1.52662	NA	0.0843175	0.270905	1.68025	1.14378	0.36923	0.31852	NA	-0.116166	NA	0.854408	1.24338	1.19348
ANT3_HUMAN	EQLQDM(Oxidation)GLVDLFSPEK	2	0.82	0.033	0.07	0.94688	0	0.94688	0.476176	1.42234	NA	-1.88044	1.49265	1.89621	-0.68426	0.770513	0.942178	1.02019	NA	0.876739	0.0349815	1.2146	NA	-0.0874137	2.01389	2.77292	0.866349	1.88588	1.35662	1.91986	0.457231	1.82654	1.4398	2.36706	0.0903249	0.994124	0.364164	0.00341917	0.289875	1.17243	NA	0.220429	-0.448879	0.145678	NA	-0.135751	0.068041	1.55851
ANT3_HUMAN	EQLQDM(Oxidation)GLVDLFSPEK	3	-0.51	0.286	0.4	0.69634	0.16	0.69634	NA	-0.509544	NA	NA	-0.280829	0.389458	NA	NA	NA	-1.59096	NA	NA	NA	NA	NA	-1.62405	0.526246	0.695657	NA	-1.00567	NA	-1.60901	NA	NA	-0.846857	0.219452	NA	NA	NA	NA	NA	NA	NA	NA	NA	NA	NA	NA	NA	NA
ANT3_HUMAN	DIPM(Oxidation)NPMC(Carbamidomethyl)IYR	2	0.77	0.07	0.17	0.86379	0.03	0.86379	0.19735	1.08254	0.158353	-1.04377	1.47673	1.682	-0.386137	0.775647	0.788151	0.531943	-0.435965	0.815674	0.366163	1.20932	0.441539	0.483491	1.80287	2.54716	1.22112	1.84799	1.14918	1.84966	0.445851	1.82599	1.34943	2.05007	0.81699	0.992217	0.305072	0.360003	0.957795	1.01857	NA	0.272584	-0.8801	-0.150576	NA	-0.0806365	0.185387	1.20988
ANT3_HUMAN	LQPLDFKENAEQSR	3	1.9	0.011	0.04	0.97107	0	0.97107	1.37494	1.40328	NA	0.502545	1.90307	2.01185	1.93262	3.34238	2.23391	1.0738	2.30452	2.23743	2.29423	2.77802	1.60902	1.0983	2.43806	2.5124	1.81576	NA	1.67067	1.78642	1.83251	2.10357	2.19135	2.36518	3.21411	2.81236	1.57178	1.33965	1.844	2.05832	2.0302	1.03999	NA	NA	1.51332	1.77556	1.13603	1.29057
ANT3_HUMAN	LQPLDFKENAEQSR	2	-0.51	-0.074	-0.19	0.85116	0.04	0.85116	-0.59037	-0.661927	-2.84995	NA	-0.736745	-1.29416	-0.171993	0.843703	-1.74748	-1.58696	NA	0.252679	1.11779	NA	NA	-0.698159	-0.0293171	-0.36779	-0.362096	-0.685438	-0.553151	-0.309516	-0.838094	NA	0.00504666	0.324683	1.11905	0.27992	NA	-0.493862	NA	-0.593664	NA	-0.888011	-1.63443	NA	-1.39179	0.0251282	-0.914401	-0.461427
ANT3_HUMAN	N(Deamidated)DNDNIFLSPLSISTAFAMTK	3	-0.33	-0.27	-0.6	0.55146	0.36	0.55146	-1.10944	-1.11047	NA	-0.537447	NA	NA	-0.146849	-0.331083	-0.763999	NA	0.450257	-0.309276	NA	NA	-0.114391	-0.229278	-0.454214	-2.66132	0.633354	0.299638	0.13649	-0.846631	-0.0509667	-0.32353	0.472195	NA	0.442089	0.740855	-2.08024	-0.217583	0.0264635	NA	0.0160692	-0.606123	-1.30151	NA	-0.207874	-0.263917	0.434662	NA
ANT3_HUMAN	N(Deamidated)DNDNIFLSPLSISTAFAMTK	2	-1.57	-0.52	-0.57	0.59644	0.32	0.59644	-2.37061	NA	NA	NA	NA	NA	NA	NA	NA	NA	NA	NA	NA	NA	-1.10721	NA	NA	NA	NA	NA	NA	NA	NA	NA	NA	NA	NA	NA	NA	NA	NA	NA	NA	NA	NA	NA	NA	NA	NA	-1.21878
ANT3_HUMAN	DIPMNPM(Oxidation)C(Carbamidomethyl)IYR	2	0.8	0.327	0.74	0.46676	0.54	0.46676	1.28226	NA	0.158353	NA	NA	1.67395	NA	NA	0.362319	-0.238386	NA	0.832452	0.510093	1.13179	NA	0.674721	NA	2.40301	0.289337	1.70315	1.25925	0.970619	0.764483	1.81351	0.362762	2.28575	0.914149	1.04204	NA	0.105459	NA	0.795242	NA	0.340644	-0.704063	-0.150576	NA	0.155101	NA	NA
ANT3_HUMAN	NDN(Deamidated)DNIFLSPLSISTAFAMTK	2	-1.35	-0.035	-0.09	0.9299	0.01	0.9299	NA	NA	NA	NA	NA	NA	-1.40628	NA	NA	NA	NA	-1.01515	-1.10012	-1.561	NA	-1.16556	-2.12644	NA	NA	-0.941794	-1.26268	-1.25189	NA	NA	NA	-1.06222	0.473724	NA	-2.14896	NA	NA	-0.746144	-2.13675	-2.07426	-2.54548	NA	NA	NA	-0.87272	NA
ANT3_HUMAN	NDN(Deamidated)DNIFLSPLSISTAFAMTK	3	-0.22	-0.191	-0.27	0.79826	0.07	0.79826	NA	NA	NA	NA	NA	NA	NA	NA	NA	NA	NA	NA	-0.36288	NA	NA	NA	NA	NA	NA	NA	NA	NA	NA	NA	NA	-0.0948974	NA	NA	NA	NA	NA	NA	0.214858	NA	NA	NA	NA	NA	-0.636162	NA
ANT3_HUMAN	NDNDNIFLSPLSISTAFAM(Oxidation)TK	2	-1.63	-0.564	-1.06	0.30676	1.13	0.30676	NA	NA	NA	NA	-3.58921	NA	NA	NA	NA	-1.96045	NA	NA	NA	NA	NA	NA	-1.72818	-1.24454	-1.59806	-0.858871	-1.60342	NA	NA	-1.36645	-1.76527	-0.789923	NA	-1.36134	NA	NA	NA	-1.69511	NA	NA	NA	NA	NA	NA	NA	NA
ANT3_HUMAN	NDNDNIFLSPLSISTAFAM(Oxidation)TK	3	0.59	0.53	1.08	0.29406	1.17	0.29406	NA	NA	-0.286483	0.691813	NA	NA	-0.0619824	NA	0.742012	NA	1.27855	NA	0.737713	NA	NA	NA	NA	NA	NA	2.65337	NA	NA	-1.26056	NA	NA	NA	1.43619	NA	0.279766	-0.253387	1.33989	1.29728	0.124625	0.144272	0.462079	0.656564	NA	NA	NA	NA
ANT3_HUMAN	NDN(Deamidated)DN(Deamidated)IFLSPLSISTAFAMTK	3	-0.53	-0.257	-0.54	0.59937	0.3	0.59937	NA	NA	-0.18697	NA	-1.22887	-0.931126	NA	NA	NA	-0.807341	NA	NA	NA	-0.156184	NA	NA	NA	NA	NA	NA	NA	NA	NA	NA	NA	NA	0.385125	NA	-1.10455	NA	NA	-0.235791	NA	NA	NA	NA	NA	NA	NA	NA
ANT3_HUMAN	NDN(Deamidated)DN(Deamidated)IFLSPLSISTAFAMTK	2	-2.88	NA	NA	NA	NA	NA	NA	NA	NA	NA	NA	NA	NA	NA	NA	-2.87551	NA	NA	NA	NA	NA	NA	NA	NA	NA	NA	NA	NA	NA	NA	NA	NA	NA	NA	NA	NA	NA	NA	NA	NA	NA	NA	NA	NA	NA	NA
ANT3_HUMAN	AFLEVN(Deamidated)EEGSEAAASTAVVIAGR	3	1.35	-0.53	-1.43	0.18445	2.05	0.18445	NA	NA	NA	1.23864	NA	0.574252	NA	NA	NA	1.09954	1.44239	NA	NA	NA	NA	NA	NA	NA	NA	NA	NA	NA	NA	NA	NA	1.67235	NA	2.09738	NA	NA	NA	NA	NA	1.57277	NA	NA	1.13141	NA	NA	NA
ANT3_HUMAN	NDNDN(Deamidated)IFLSPLSISTAFAMTK	2	-1.01	-0.347	-0.57	0.58325	0.32	0.58325	NA	NA	-1.50974	-2.11846	NA	NA	NA	NA	NA	NA	NA	NA	NA	NA	NA	NA	NA	NA	-0.457647	NA	NA	NA	-1.22637	-0.480292	-1.23544	NA	NA	0.05757	NA	NA	-0.673765	NA	NA	NA	NA	NA	-1.45629	NA	NA	NA
ANT3_HUMAN	FSPENTRK	2	-1.42	-0.446	-0.73	0.49316	0.53	0.49316	NA	NA	-1.85437	NA	NA	NA	NA	-1.35593	NA	NA	NA	NA	NA	NA	-1.60781	NA	NA	NA	-1.20057	NA	NA	NA	-1.05824	NA	NA	NA	NA	NA	NA	NA	NA	NA	NA	NA	NA	NA	NA	NA	NA	NA
ANT3_HUMAN	LPGIVAEGR	2	1.79	NA	NA	NA	NA	NA	NA	NA	NA	NA	NA	NA	NA	NA	NA	NA	NA	NA	1.67155	NA	1.90856	NA	NA	NA	NA	NA	NA	NA	NA	NA	NA	NA	NA	NA	NA	NA	NA	NA	NA	NA	NA	NA	NA	NA	NA	NA
ANTRL_HUMAN	NGLDQ(Deamidated)LQ(Deamidated)KIVPDGHTFMQ(Deamidated)AGFR	3	0.24	-0.302	-0.77	0.44781	0.59	0.44781	-0.651119	0.823432	NA	-0.0713026	0.39669	NA	NA	-0.539748	0.554401	0.971165	NA	NA	-1.58553	NA	-0.391177	NA	0.356437	1.30709	NA	-0.0219202	0.246914	1.07431	NA	-0.235906	0.295133	0.381166	NA	NA	NA	0.65852	NA	-1.07083	NA	0.0199899	1.16481	1.53114	0.190746	NA	NA	0.309658
ANXA8_HUMAN	AMKGIGTNEQAIIDVLTK	3	-0.99	NA	NA	NA	NA	NA	NA	NA	NA	NA	NA	NA	NA	NA	NA	NA	NA	NA	NA	NA	NA	NA	NA	NA	NA	NA	NA	NA	NA	NA	NA	NA	NA	NA	NA	NA	NA	NA	NA	NA	-1.09509	NA	-0.877071	NA	NA	NA
AOC3_HUMAN	NLVTM(Oxidation)TTAPRGLQ(Deamidated)SGDR	3	0.03	NA	NA	NA	NA	NA	NA	NA	NA	NA	NA	NA	NA	NA	NA	NA	NA	NA	NA	NA	NA	NA	NA	NA	NA	NA	NA	NA	NA	NA	NA	NA	NA	NA	NA	0.0254154	NA	NA	NA	NA	NA	NA	NA	NA	NA	NA
AP1G1_HUMAN	RAM(Oxidation)ELSFALVNGNNIRGM(Oxidation)MK	3	3.22	-0.069	-0.07	0.94819	0	0.94819	NA	NA	NA	NA	NA	3.18533	NA	NA	NA	NA	NA	NA	NA	NA	NA	NA	NA	NA	NA	NA	NA	NA	NA	3.25428	NA	NA	NA	NA	NA	NA	NA	NA	NA	NA	NA	NA	NA	NA	NA	NA
AP1G1_HUMAN	GSAM(Oxidation)QDLAEVNNFPPQ(Deamidated)SWQ	3	3.56	NA	NA	NA	NA	NA	NA	NA	NA	NA	NA	NA	NA	NA	NA	NA	NA	NA	NA	NA	NA	NA	NA	NA	NA	NA	NA	NA	NA	NA	NA	NA	NA	3.56064	NA	NA	NA	NA	NA	NA	NA	NA	NA	NA	NA	NA
AP1G1_HUMAN	GSAM(Oxidation)QDLAEVNNFPPQSWQ(Deamidated)	3	3.56	NA	NA	NA	NA	NA	NA	NA	NA	NA	NA	NA	NA	NA	NA	NA	NA	NA	NA	NA	NA	NA	NA	NA	NA	NA	NA	NA	NA	NA	NA	NA	NA	NA	NA	3.55946	NA	NA	NA	NA	NA	NA	NA	NA	NA	NA
AP2A1_HUMAN	M(Oxidation)PAVSKGDGM(Oxidation)R	2	-0.12	0.014	0.03	0.97938	0	0.97938	-2.34365	0.223953	0.0635576	NA	-0.128358	0.0683565	-0.396842	-0.529577	-0.539883	0.863	0.952665	-0.53099	-0.340081	NA	0.330772	0.459911	0.329044	-1.05442	0.765412	NA	1.08862	-0.616554	0.0274105	-1.36087	-1.05346	-0.658544	NA	-0.520272	0.099463	0.118726	-1.87898	-0.753945	1.80935	NA	1.16184	0.725374	-0.393486	0.381198	NA	-0.483832
AP3D1_HUMAN	DVPMVEKKSK	2	0.4	0.155	0.63	0.53553	0.39	0.53553	NA	0.356955	0.983486	0.581453	0.524807	0.435875	-0.0583119	0.88318	-0.160652	0.0832747	NA	0.194911	0.110785	0.720951	0.0221323	0.707913	0.67418	1.09465	0.573633	1.01739	0.564554	0.544004	0.0354847	0.949343	0.14895	0.166343	0.121642	-0.440551	0.802531	0.588022	-0.549681	-0.375124	0.245204	0.629516	0.0648495	0.454019	0.073952	0.934596	0.488323	0.843508
AP3D1_HUMAN	HRPSEADEEELAR	3	0.07	0.369	0.62	0.53736	0.39	0.53736	-1.43274	0.412671	-0.987796	0.675577	0.146807	0.76818	0.951714	1.04865	1.34292	1.57547	-0.556231	0.86274	-0.157265	1.10843	0.0947514	-0.73383	-0.476153	0.893592	NA	-0.469413	-1.95462	-0.928854	NA	-0.44175	NA	0.354827	-1.46353	0.543281	-0.698707	0.106502	-0.925503	1.13764	-0.730269	0.737224	0.49545	1.69682	1.56725	0.172413	-1.85902	-0.279782
APBA2_HUMAN	GDGDLEDQ(Deamidated)EEDIDQ(Deamidated)IVAEIK	3	2.93	0.473	0.89	0.37796	0.8	0.37796	2.9677	3.27452	3.1707	3.69748	3.34912	3.50162	2.85068	3.10002	3.42136	3.38737	2.72542	2.42095	2.46778	2.73681	2.60071	2.86561	3.91152	4.03087	2.82081	3.33048	3.11479	NA	NA	3.24838	NA	2.33307	NA	NA	2.67925	NA	NA	2.44272	-0.686778	3.82976	2.67442	3.01076	3.04718	2.86155	2.60296	3.00026
APBA2_HUMAN	GDGDLEDQEEDIDQ(Deamidated)IVAEIK	3	3.26	NA	NA	NA	NA	NA	NA	NA	NA	NA	NA	NA	NA	NA	NA	NA	NA	NA	NA	NA	NA	NA	NA	NA	NA	NA	NA	NA	NA	NA	NA	NA	NA	NA	NA	NA	NA	NA	3.26298	NA	NA	NA	NA	NA	NA	NA
APBB1_HUMAN	C(Carbamidomethyl)LDARSQ(Deamidated)ASTSC(Carbamidomethyl)LPAPPAESVARR	3	-0.51	0.281	0.38	0.71539	0.14	0.71539	NA	NA	NA	NA	NA	NA	NA	NA	NA	-1.10786	NA	NA	0.568581	-0.21029	NA	NA	NA	NA	NA	NA	NA	NA	-0.672092	NA	NA	NA	NA	0.61464	NA	NA	NA	NA	NA	NA	NA	-1.13119	-1.62776	NA	NA	NA
APBB2_HUMAN	(Gln->pyro-Glu)Q(Deamidated)PWSDFAVLN(Deamidated)GGK	2	-0.3	-0.136	-0.53	0.59929	0.28	0.59929	-0.705598	-0.901749	NA	NA	-0.65438	-0.782492	-0.810447	-0.511908	-1.04836	-0.720919	0.338628	0.536177	-0.877462	-0.427228	-0.384578	-0.4022	0.199048	0.168723	0.0657586	-0.18174	0.396355	0.602125	-0.582123	-0.532216	-1.16238	-0.767065	1.13023	0.995975	-0.694107	-0.623015	0.904844	0.840942	-0.903981	-0.756384	NA	-1.05514	-0.870523	NA	NA	NA
APC_HUMAN	N(Deamidated)SSSSTSPVSKK	2	-3.01	NA	NA	NA	NA	NA	NA	NA	NA	NA	NA	-3.01188	NA	NA	NA	NA	NA	NA	NA	NA	NA	NA	NA	NA	NA	NA	NA	NA	NA	NA	NA	NA	NA	NA	NA	NA	NA	NA	NA	NA	NA	NA	NA	NA	NA	NA
APC_HUMAN	NPKDQEALWDM(Oxidation)GAVSM(Oxidation)LK	3	0.7	NA	NA	NA	NA	NA	NA	NA	0.0433931	NA	NA	NA	NA	NA	NA	NA	NA	NA	NA	NA	NA	1.35119	NA	NA	NA	NA	NA	NA	NA	NA	NA	NA	NA	NA	NA	NA	NA	NA	NA	NA	NA	NA	NA	NA	NA	NA
APC7_HUMAN	(Acetyl)MDPGDAAILESSLR	3	-0.99	NA	NA	NA	NA	NA	NA	NA	NA	NA	NA	NA	NA	NA	NA	NA	NA	NA	NA	NA	NA	NA	NA	NA	NA	NA	NA	NA	NA	NA	NA	-0.988693	NA	NA	NA	NA	NA	NA	NA	NA	NA	NA	NA	NA	NA	NA
APJ_HUMAN	FRQ(Deamidated)AC(Carbamidomethyl)TSM(Oxidation)LC(Carbamidomethyl)C(Carbamidomethyl)GQ(Deamidated)SR	2	0.67	NA	NA	NA	NA	NA	NA	NA	NA	NA	NA	NA	NA	NA	NA	NA	NA	NA	NA	NA	NA	NA	NA	NA	NA	NA	NA	NA	NA	NA	NA	NA	NA	NA	NA	NA	0.670983	NA	NA	NA	NA	NA	NA	NA	NA	NA
APLP1_HUMAN	AALEGFLAALQADPPQAER	2	3.52	0.072	0.35	0.73032	0.12	0.73032	3.74583	3.44794	4.43676	4.42534	2.92	2.8091	3.42092	3.47197	3.97566	3.72144	3.26523	3.97757	3.60603	3.64716	3.71757	3.31572	3.17076	3.4131	3.25224	3.45656	3.11126	3.6633	2.68638	3.09514	3.21436	3.37611	2.61099	2.70948	3.88418	3.75176	3.0264	3.1304	3.66448	4.16498	4.30853	4.31569	4.21886	3.92387	3.52525	3.38208
APLP1_HUMAN	AALEGFLAALQADPPQAER	3	4.81	0.162	0.81	0.42417	0.65	0.42417	4.53432	4.89743	5.59006	5.57147	4.55166	4.59434	4.81142	4.91046	5.10208	5.26097	4.93412	4.80584	4.93615	4.64232	4.78914	5.02775	5.01556	4.56172	4.66133	4.67915	4.87483	4.50471	4.39871	4.27852	4.25638	4.69197	3.55055	3.746	5.03908	5.05403	4.31743	4.19502	5.58847	5.63599	5.70355	5.40794	5.13381	5.28617	4.15713	4.81061
APLP1_HUMAN	LVETHATR	2	0.11	0.27	1.43	0.15894	2.06	0.15894	-0.466328	-0.358751	1.05057	0.787992	-0.0432635	-0.273967	0.390808	0.318061	0.474186	0.445947	0.157145	0.460619	0.140166	0.170708	-0.0382581	0.0128402	0.751744	0.889681	0.0855027	-0.0902143	-0.255697	0.140336	-0.372844	-0.345388	-0.527845	-0.361023	-0.506221	-1.04466	0.42712	0.310442	-0.207654	-0.393693	0.371503	0.415604	0.69536	0.661776	0.911803	0.626893	-0.588636	-0.498949
APLP1_HUMAN	(Gln->pyro-Glu)QMYPELQIAR	2	3.07	0.27	1.46	0.15277	2.12	0.15277	3.15372	3.27978	3.35644	3.51779	3.05951	2.76128	2.79879	3.12324	3.32294	3.2655	2.67085	2.74007	3.09707	3.14299	3.23907	3.48652	3.9629	3.74353	3.05986	3.31499	3.26236	3.30185	2.6852	2.96745	3.03683	3.09472	1.28176	1.51679	3.14455	3.22951	2.55785	2.50074	3.54826	3.77112	3.11747	3.07283	3.12667	3.33712	2.94086	3.19914
APLP1_HUMAN	MNPLEQYER	2	4.47	0.294	1.72	0.09304	2.96	0.09304	4.44074	4.42296	5.03313	5.21141	4.34359	4.26877	4.37015	4.42825	4.90542	4.87229	4.11843	4.15173	4.38936	4.48334	4.71095	4.66907	5.18709	5.25045	4.45002	4.64053	4.49275	4.58497	4.06519	4.22462	3.96719	3.98951	3.23211	3.16305	4.67786	4.68608	3.81349	3.82852	4.89289	5.06911	4.81205	4.78058	5.03474	4.76548	4.04979	4.3304
APLP1_HUMAN	QMYPELQIAR	2	3.88	0.219	1.29	0.20293	1.67	0.20293	3.7954	3.76095	4.60549	4.73481	3.43717	3.36825	3.70106	3.80332	4.24953	4.13899	3.71745	3.89682	3.81139	3.86351	3.99447	4.10538	4.50907	4.40521	3.85597	4.04352	3.86495	3.89868	3.41708	3.58597	3.58403	3.62033	2.72947	2.72385	4.23531	4.15257	3.19912	3.22823	4.286	4.48983	4.26704	4.22482	4.4475	4.32496	3.50412	3.64264
APLP1_HUMAN	C(Carbamidomethyl)LPGEFVSEALLVPEGC(Carbamidomethyl)R	3	2.32	0.093	0.43	0.67013	0.18	0.67013	1.99554	2.27946	3.33364	3.35086	1.75486	1.84005	2.06076	2.06836	2.68015	2.81544	2.49842	2.37831	2.51218	2.3163	2.42643	2.60141	2.35288	1.94315	2.16395	1.98961	2.4323	2.12865	1.83521	1.67455	2.10688	1.8202	1.12198	1.19674	2.84139	2.69257	1.67985	1.53876	3.33304	3.18485	3.16531	2.90184	2.85663	3.07659	1.66593	2.25525
APLP1_HUMAN	C(Carbamidomethyl)LPGEFVSEALLVPEGC(Carbamidomethyl)R	2	0.82	-0.026	-0.1	0.91948	0.01	0.91948	0.862218	0.612225	1.89416	2.12089	-0.105282	-0.268632	0.31448	0.770179	1.24279	1.11474	0.714875	1.27979	0.937701	1.01332	0.933555	0.660245	0.222458	0.494547	0.508832	0.747209	0.378373	0.996431	-0.48369	0.43546	NA	0.649783	-0.112759	0.426094	1.20135	1.49383	0.257371	0.363602	1.09869	1.62854	1.58975	1.65798	1.71783	1.50073	0.566556	0.526793
APLP1_HUMAN	(Ammonia-loss)C(Carbamidomethyl)LPGEFVSEALLVPEGC(Carbamidomethyl)R	3	0.88	0.167	0.36	0.71848	0.13	0.71848	0.366403	0.695743	1.60499	2.66769	-0.294162	-0.162143	0.643549	1.28968	1.42211	1.67489	1.8316	0.964199	0.628937	1.19353	0.906892	1.97601	0.746318	-1.06176	1.1963	0.942287	1.23814	-0.458467	-0.223597	-0.145289	0.837681	0.0264437	-1.65241	-0.559611	1.31967	1.76436	-0.762921	-0.133108	2.90275	2.58264	1.46409	1.65053	1.58789	2.39088	0.853653	1.21803
APLP1_HUMAN	(Ammonia-loss)C(Carbamidomethyl)LPGEFVSEALLVPEGC(Carbamidomethyl)R	2	3.55	-0.008	-0.03	0.97787	0	0.97787	3.41326	3.34467	4.98391	4.99023	2.36255	2.11322	3.12023	3.53551	NA	4.21179	3.70541	4.04853	3.85337	3.83518	3.83242	4.12587	2.88765	1.82775	3.43037	3.54615	3.0874	3.17677	2.30432	2.73689	2.97023	3.18233	2.5684	2.98013	4.30903	4.3999	3.04659	3.01742	4.46407	4.73884	3.99315	4.18097	4.27041	4.4836	3.6588	3.81223
APLP1_HUMAN	VEQATQAIPMER	2	4.39	0.336	1.63	0.11052	2.66	0.11052	4.0606	4.09883	4.88192	5.34303	4.15696	4.0223	4.37952	4.04022	4.83173	4.79692	4.06694	4.784	4.43986	4.46385	4.66796	4.53976	5.20022	5.139	4.51798	4.68588	4.37728	4.33088	4.11611	3.57825	4.22114	4.25618	2.90401	2.9313	4.69697	4.8229	3.7011	3.83658	4.58907	4.9815	4.54867	4.84099	4.8539	4.68679	4.0541	4.07382
APLP1_HUMAN	VEQATQAIPMER	3	-0.84	-0.219	-0.44	0.66465	0.19	0.66465	NA	NA	-1.02443	NA	NA	-0.769987	NA	-1.84375	NA	NA	NA	-3.47051	-0.65073	NA	NA	0.0785464	0.296667	-0.292284	NA	-0.399128	-1.72665	NA	-1.02356	NA	NA	NA	NA	NA	-0.176646	NA	NA	-1.81709	NA	0.528438	-0.649086	NA	NA	-0.549917	NA	NA
APLP1_HUMAN	VIALINDQR	2	4.61	0.253	1.52	0.13729	2.3	0.13729	4.53361	4.37995	5.0597	5.00307	4.57372	4.51332	4.5763	4.52513	4.96262	4.85889	4.43548	4.45484	4.66891	4.5264	4.85768	4.76239	5.35056	5.54122	4.60452	4.58748	4.63326	4.76649	4.10359	4.25835	4.33683	4.52171	3.27211	3.11932	4.84198	4.73469	4.16893	4.03077	5.134	5.07997	4.97353	4.88232	5.06323	4.92197	4.39121	4.47311
APLP1_HUMAN	HYQHVAAVDPEK	3	2.17	0.424	1.85	0.07137	3.42	0.07137	2.08477	1.59024	2.65038	2.81204	2.04142	1.77756	2.83783	3.05994	2.97085	2.50105	1.7091	2.01599	1.85108	2.0679	3.07762	2.28808	2.8562	2.86685	2.29184	2.32603	1.74207	1.78783	2.19595	1.92465	1.46096	1.56278	1.204	1.29166	2.06887	2.10435	1.44878	1.6042	2.59196	2.65177	2.4439	2.58454	3.34885	2.27504	1.46527	1.44699
APLP1_HUMAN	HYQHVAAVDPEK	2	1.43	0.256	1.21	0.23338	1.46	0.23338	1.42389	1.01548	2.5526	2.33586	0.731063	0.237917	2.04833	1.73465	1.93111	1.67006	1.40293	1.55783	1.48894	1.48542	1.80862	1.61583	1.88611	1.39118	1.51621	1.31037	1.12369	1.11735	0.781485	0.548749	0.929416	0.933333	1.00595	0.574145	1.67812	1.5949	0.949417	0.713795	1.96571	1.8264	2.13805	2.13964	2.1947	2.08388	0.860777	0.873575
APLP1_HUMAN	RAALEGFLAALQADPPQAER	3	2.71	0.095	0.5	0.61754	0.25	0.61754	2.54263	2.74127	3.45658	3.68601	2.46202	2.40159	2.79439	2.81983	3.08977	3.22546	2.89546	2.819	2.82088	2.65715	2.69259	2.68026	2.48408	2.14139	2.38732	2.41286	2.7326	2.50492	1.97849	2.15787	2.65358	2.48118	1.63738	1.94207	3.18777	3.27098	1.98542	2.03976	3.31121	3.30179	3.6923	3.489	3.12344	3.23896	2.17491	2.40466
APLP1_HUMAN	DELAPAGTGVSR	2	2.34	0.55	2.63	0.01179	6.94	0.01179	2.05313	2.35422	1.50452	1.66342	3.12188	3.05847	2.5005	2.34573	2.73581	2.78924	1.87237	2.06085	2.44794	2.66348	3.09092	2.88613	3.80963	3.92781	2.52726	2.79357	2.04568	2.26216	2.41764	2.6075	2.33708	2.6151	0.768131	1.08615	1.84447	1.94798	1.92	2.22648	2.30554	2.41449	1.85053	1.92145	2.59512	2.03253	1.88755	2.11827
APLP1_HUMAN	QALNEHFQSILQTLEEQVSGER	3	4	-0.241	-0.72	0.47798	0.51	0.47798	3.96165	3.8903	5.2351	5.37386	3.21361	3.16635	3.84752	4.00549	4.72795	4.59725	4.32496	4.46378	4.44291	4.17165	4.20245	4.30029	2.07164	0.23732	3.63845	3.72188	3.83176	3.88593	3.31959	3.13837	3.49648	3.68785	3.40304	3.63255	4.59806	4.74331	4.1183	4.01515	4.70486	4.78102	5.07913	4.97474	4.63597	4.95339	3.513	3.89793
APLP1_HUMAN	QALNEHFQSILQTLEEQVSGER	2	-0.76	NA	NA	NA	NA	NA	NA	NA	NA	-0.760882	NA	NA	NA	NA	NA	NA	NA	NA	NA	NA	NA	NA	NA	NA	NA	NA	NA	NA	NA	NA	NA	NA	NA	NA	NA	NA	NA	NA	NA	NA	NA	NA	NA	NA	NA	NA
APLP1_HUMAN	EWAMADNQSK	2	1.96	0.348	1.7	0.09595	2.9	0.09595	1.56724	1.63062	2.53134	2.75953	1.89958	1.71584	2.12087	1.8092	2.44042	2.3738	1.5928	1.63914	1.86384	1.97447	2.50698	2.29291	2.82955	2.68676	2.09832	2.42742	1.93898	2.11749	1.90157	1.47155	1.53431	1.4026	0.22214	0.901669	2.02899	2.01954	1.41064	1.51936	2.48397	2.70022	2.02466	2.18425	2.6862	2.27799	1.58282	1.38372
APLP1_HUMAN	FQVHTHLQVIEER	3	0.43	0.315	1.22	0.22789	1.5	0.22789	0.883399	0.680922	0.284214	0.23736	0.830287	0.891978	1.09881	0.656464	0.0586417	-0.30241	-0.137532	-0.276556	0.342668	1.02389	1.05447	0.93311	0.654336	0.529914	0.83473	1.0836	0.168545	0.880124	0.244986	-0.00116342	0.826026	0.390654	-1.20174	-1.86312	0.206278	-0.12918	-0.558096	NA	0.866611	1.10973	0.826225	0.425697	1.08779	0.791008	0.803945	0.541082
APLP1_HUMAN	SGSC(Carbamidomethyl)AHPHHQVVPFR	3	1.41	0.351	2.03	0.04911	4.11	0.04911	1.38959	0.961798	1.90649	1.94714	1.10259	0.781448	2.10393	1.95614	1.67728	1.62393	1.10334	1.37915	1.45166	1.42161	1.83978	1.74287	2.28413	1.90432	1.43632	1.34697	1.2146	1.20708	1.16884	1.01247	1.31495	1.06537	NA	0.601446	1.40641	1.33946	0.833077	0.652651	1.75269	1.84305	1.81501	1.90062	1.53556	1.58813	0.797016	0.540176
APLP1_HUMAN	SGSC(Carbamidomethyl)AHPHHQVVPFR	2	-0.64	0.341	1.46	0.15584	2.12	0.15584	-0.451293	NA	0.260427	-0.0191257	NA	NA	-0.0024573	-0.268308	-0.781168	-0.604171	-0.651739	NA	-0.670756	-0.706077	NA	NA	-0.543645	NA	-0.999562	NA	-0.807869	-1.05855	NA	NA	-0.778446	-1.26513	-1.55885	NA	-0.670717	-0.65281	-1.28704	-1.86063	-0.339175	-0.286545	0.0456293	0.0537868	-0.507658	-0.206934	-1.29614	NA
APLP1_HUMAN	DDTPMTLPK	2	3.43	0.369	2.03	0.04918	4.11	0.04918	3.23812	3.24403	3.97965	4.02438	3.64159	3.53518	3.23343	2.94719	3.79971	3.72122	3.13021	3.33228	3.42234	3.39825	3.81282	3.67549	4.467	4.27481	3.59309	3.88303	3.4621	3.43253	3.34079	2.92818	3.09499	3.20682	1.87678	2.11343	3.56918	3.63715	2.75013	2.80825	3.75469	3.995	3.51171	3.54394	3.92297	3.6684	3.26497	3.09238
APLP1_HUMAN	GGLQPPDSKDDTPMTLPK	3	-0.07	0.222	0.79	0.43577	0.62	0.43577	-0.292583	-0.178979	1.1036	1.59759	-0.208221	-0.0256883	-0.313165	0.199785	-0.179102	-0.254966	NA	-0.819147	-0.258207	-0.159491	-0.387413	0.153869	0.978548	0.891873	-0.565571	-0.136011	0.0124967	0.198839	-0.270521	-0.507042	-0.842732	-1.20556	NA	-0.215771	-0.113622	-0.154432	-0.90309	-1.28339	-0.119923	0.49396	1.38841	1.22307	0.175408	0.455707	-1.5507	-0.481114
APLP1_HUMAN	(Ammonia-loss)C(Carbamidomethyl)LRDPQR	2	2.55	0.316	1.46	0.15177	2.13	0.15177	1.96579	2.32095	2.972	3.17916	2.6472	2.70511	2.5655	2.38038	3.01225	3.09633	2.11903	2.30807	2.52785	2.72104	2.84928	2.77195	3.3836	3.51959	2.51641	NA	2.47848	2.59083	2.32503	2.36352	1.8176	2.45613	0.718386	1.39784	2.80546	2.88325	1.80061	2.06853	2.94057	3.23818	2.78143	2.91472	3.29477	2.90323	1.93424	2.09242
APLP1_HUMAN	(Gln->pyro-Glu)QALNEHFQSILQTLEEQVSGER	3	3	-0.296	-0.73	0.46951	0.53	0.46951	2.56478	2.81516	4.39506	4.40032	2.0201	1.67984	2.84069	3.35223	3.70856	3.80806	3.39377	3.44516	3.17115	3.50067	3.14387	3.65794	NA	-1.91162	2.96313	3.02291	2.84797	2.74207	2.05593	2.61145	2.28057	2.39453	2.4314	2.80772	3.68298	3.95818	2.37178	2.61452	3.49442	3.50803	3.46767	3.60268	3.50671	3.99951	3.19595	3.53641
APLP1_HUMAN	(Gln->pyro-Glu)QALNEHFQSILQTLEEQVSGER	2	-0.14	0.311	1.01	0.3176	1.03	0.3176	-0.244767	-0.640437	1.9471	0.829753	NA	NA	NA	-0.923978	0.244814	0.549831	-0.432683	0.257364	0.401678	0.0527517	0.200005	-0.155623	NA	NA	-0.545186	-0.564838	-0.685671	-0.730822	-1.47722	-0.842081	-0.809031	-0.921105	-0.371023	-0.643775	0.791778	0.512542	-0.690486	-0.979369	NA	0.0784329	0.068264	0.296558	0.300171	0.690803	-0.528612	0.0922447
APLP1_HUMAN	WEPDPQR	2	3.28	0.41	1.43	0.16164	2.03	0.16164	3.13874	2.43926	3.57354	3.64544	3.81523	3.73498	4.17471	2.93108	3.6793	3.81703	3.54092	3.11193	3.7093	3.34995	3.68561	3.3338	4.34782	3.7072	3.01917	2.99559	2.92644	3.13256	3.1619	2.7698	2.89946	2.56531	2.73423	1.49593	3.33404	3.22487	3.38718	2.44653	3.90921	3.5351	3.94059	3.94369	NA	3.45522	3.01916	2.29763
APLP1_HUMAN	VIALIN(Deamidated)DQR	2	2.45	0.133	0.57	0.57113	0.33	0.57113	2.24122	2.16369	2.6492	3.09156	1.79122	2.78143	2.15864	2.26378	2.77227	2.7568	2.16913	2.39615	2.42919	2.51364	2.63314	2.55731	3.24067	3.12951	2.15047	2.41544	2.47761	2.65392	1.81231	2.56027	2.3063	3.04282	1.11264	1.02019	2.70529	2.7165	1.68316	1.75143	2.94754	3.04819	2.96166	2.7441	3.14658	2.77337	2.34824	1.82906
APLP1_HUMAN	QALN(Deamidated)EHFQSILQTLEEQVSGER	3	0.2	-0.081	-0.3	0.76855	0.09	0.76855	-0.228382	0.0302459	1.18695	1.24694	-0.998079	NA	-0.0839994	0.599026	0.783221	0.591176	0.563549	0.649258	0.153875	0.492663	0.501611	0.465728	-1.5603	NA	-0.23963	-0.0426454	-0.376417	0.0795446	-0.739575	NA	-0.157946	-0.119878	-0.619473	-0.391787	NA	0.883249	-0.493145	-0.239822	0.895639	0.941336	1.10854	NA	0.851487	0.964369	0.056594	0.113199
APLP1_HUMAN	QM(Oxidation)YPELQIAR	2	0.49	0.336	0.56	0.57802	0.32	0.57802	-0.0499548	NA	NA	0.448941	0.985806	1.03044	-1.9189	0.396836	1.45177	1.2368	NA	NA	NA	1.04182	NA	-0.199469	NA	2.45508	NA	1.03366	0.386874	1.08903	NA	0.460088	-0.000844812	0.893036	NA	NA	NA	0.944393	NA	NA	-0.583828	0.836473	0.579879	0.0972218	NA	-0.0523211	-1.40176	1.20249
APLP1_HUMAN	Q(Deamidated)ALNEHFQSILQTLEEQVSGER	3	-0.79	-0.148	-0.24	0.81264	0.06	0.81264	NA	NA	0.714961	0.971358	NA	-3.00105	-1.56141	-1.49427	NA	0.158435	NA	NA	-1.34478	-0.47346	NA	-1.29592	NA	NA	NA	NA	NA	NA	-1.97075	NA	NA	NA	NA	NA	0.473362	-0.639004	-2.1272	-1.7021	NA	0.370561	-0.783388	-0.982122	0.506504	-0.913848	NA	NA
APLP1_HUMAN	Q(Deamidated)ALNEHFQSILQTLEEQVSGER	2	-0.79	0.14	0.19	0.85363	0.04	0.85363	NA	NA	1.06462	-0.292634	NA	NA	NA	NA	-1.23805	NA	NA	-1.87282	NA	NA	NA	NA	NA	NA	NA	NA	NA	-1.48151	NA	NA	NA	NA	NA	NA	-0.438555	NA	NA	NA	NA	-0.746258	NA	NA	NA	-1.29797	NA	NA
APLP1_HUMAN	DDTPM(Oxidation)TLPK	2	-0.64	0.103	0.31	0.76023	0.1	0.76023	NA	-1.37529	NA	NA	-0.331498	-0.278239	-0.861829	-1.34633	-0.0595661	-0.0557226	NA	NA	NA	NA	-1.14839	NA	0.0590297	0.713336	-1.1706	NA	NA	-0.377415	-1.30312	-0.958674	NA	-0.909966	NA	NA	-0.716028	-0.763301	NA	NA	NA	NA	NA	NA	NA	NA	NA	-0.56715
APLP1_HUMAN	GGLQ(Deamidated)PPDSK	2	2.99	0.393	0.78	0.43751	0.62	0.43751	2.56177	NA	3.45764	2.73722	4.35112	3.90792	4.10019	3.57178	3.31748	2.71208	3.47811	3.36445	3.61187	3.1868	3.37929	3.20417	NA	3.08714	2.28699	1.72258	2.27506	1.93274	3.52673	2.87948	2.79732	2.35678	3.48717	NA	3.01067	2.66602	3.46787	2.91826	3.45186	2.79625	3.56196	3.08362	4.10936	3.80002	2.20245	-1.63629
APLP1_HUMAN	QALN(Deamidated)EHFQ(Deamidated)SILQTLEEQVSGER	3	-1.25	-0.626	-1.18	0.2555	1.39	0.2555	NA	-2.53237	-1.05499	NA	NA	NA	NA	NA	-1.2687	NA	-1.23625	-1.05852	NA	NA	NA	NA	NA	NA	NA	-2.4662	-1.70126	NA	NA	NA	NA	-2.23427	NA	-0.961194	-1.10269	0.267036	NA	NA	-0.814869	NA	NA	NA	NA	0.457311	NA	-1.7905
APLP1_HUMAN	GSTEQDAASPEK	2	-2.79	-0.132	-0.23	0.81968	0.05	0.81968	-4.36895	NA	NA	NA	NA	NA	-2.71633	NA	-2.26589	-2.32146	NA	NA	NA	NA	-2.34964	NA	NA	NA	NA	NA	NA	NA	-3.26326	NA	NA	NA	NA	NA	NA	NA	-3.5441	NA	-2.69806	NA	NA	NA	-1.6093	NA	NA	NA
APLP1_HUMAN	(Gln->pyro-Glu)QM(Oxidation)YPELQIAR	2	0.25	0.371	0.7	0.49953	0.49	0.49953	NA	0.396339	NA	NA	NA	0.174316	NA	NA	NA	NA	NA	NA	NA	0.053659	NA	NA	0.224991	1.56811	NA	NA	NA	-0.160949	NA	NA	NA	0.219332	NA	NA	NA	NA	NA	NA	NA	1.00588	NA	NA	-0.540261	NA	NA	-0.393215
APLP1_HUMAN	VEQATQAIPM(Oxidation)ER	2	0.07	0.078	0.18	0.86512	0.03	0.86512	NA	-0.211219	NA	NA	NA	NA	NA	0.692469	NA	NA	NA	-0.0867914	NA	NA	NA	NA	NA	0.0333598	NA	NA	NA	NA	NA	0.697711	NA	NA	NA	-0.215832	NA	NA	NA	NA	NA	NA	NA	NA	NA	NA	NA	-0.394993
APLP1_HUMAN	EWAM(Oxidation)ADNQSK	2	-3.28	NA	NA	NA	NA	NA	NA	-3.2782	NA	NA	NA	NA	NA	NA	NA	NA	NA	NA	NA	NA	NA	NA	NA	NA	NA	NA	NA	NA	NA	NA	NA	NA	NA	NA	NA	NA	NA	NA	NA	NA	NA	NA	NA	NA	NA	NA
APLP1_HUMAN	QALNEHFQ(Deamidated)SILQTLEEQVSGER	3	-1.51	NA	NA	NA	NA	NA	NA	NA	NA	NA	NA	NA	NA	NA	NA	NA	NA	NA	NA	NA	-1.50684	NA	NA	NA	NA	NA	NA	NA	NA	NA	NA	NA	NA	NA	NA	NA	NA	NA	NA	NA	NA	NA	NA	NA	NA	NA
APLP1_HUMAN	QALNEHFQSILQ(Deamidated)TLEEQVSGER	3	1	NA	NA	NA	NA	NA	NA	NA	NA	NA	NA	NA	NA	NA	NA	NA	NA	NA	NA	NA	NA	NA	NA	NA	NA	NA	NA	NA	NA	NA	NA	NA	NA	NA	NA	NA	NA	NA	NA	NA	NA	1.00044	NA	NA	NA	NA
APLP1_HUMAN	VIALINDQ(Deamidated)R	2	1.83	0.732	0.74	0.50515	0.55	0.50515	NA	NA	NA	NA	NA	NA	NA	NA	NA	NA	NA	NA	NA	2.19735	NA	NA	NA	NA	NA	NA	NA	NA	NA	NA	NA	NA	NA	NA	NA	NA	1.46486	NA	NA	NA	NA	NA	NA	NA	NA	NA
APLP1_HUMAN	Q(Deamidated)ALNEHFQSILQ(Deamidated)TLEEQVSGER	3	-1.26	NA	NA	NA	NA	NA	NA	NA	NA	NA	NA	NA	-1.26094	NA	NA	NA	NA	NA	NA	NA	NA	NA	NA	NA	NA	NA	NA	NA	NA	NA	NA	NA	NA	NA	NA	NA	NA	NA	NA	NA	NA	NA	NA	NA	NA	NA
APLP2_HUMAN	GSGVGEQDGGLIGAEEK	2	0.14	0.621	2.75	0.00918	7.55	0.00918	NA	0.239386	0.141536	0.625559	0.462483	0.49604	0.604114	0.157509	0.488627	0.625504	-0.575918	0.039577	0.0327711	0.354863	0.512968	0.51997	0.75657	0.82742	0.55576	0.850237	-0.32302	-0.547004	0.0249096	-0.37552	-0.0766557	0.315105	NA	NA	NA	-1.51276	-0.907238	-0.340088	0.356564	0.596867	0.348684	0.523982	0.337913	-0.163559	-0.603197	-0.439928
APLP2_HUMAN	EMIFNAER	2	2.26	0.214	1.43	0.15914	2.06	0.15914	2.31385	1.89008	2.45555	2.58074	2.52889	2.43723	2.20221	2.13391	2.28177	2.10772	1.99448	2.13838	2.15109	2.33655	2.37444	2.2088	3.01808	3.01918	2.49812	2.60077	2.29965	2.32011	2.35909	2.33196	2.16524	2.03491	1.28232	1.27875	2.31587	2.35152	1.73328	1.61359	2.59367	2.61544	2.59012	2.58347	2.5027	2.33356	1.86223	1.82504
APLP2_HUMAN	VSIDNWC(Carbamidomethyl)R	2	0.69	0.311	1.6	0.11767	2.57	0.11767	0.939203	0.981176	0.607984	0.942852	0.794649	0.603313	0.832025	0.705369	1.20047	1.11625	0.256245	NA	0.123829	0.48346	0.733047	0.750438	1.17207	0.858674	0.970974	1.09254	0.221813	0.0587668	NA	NA	0.611369	0.464089	-0.854436	NA	0.650076	0.563136	NA	0.490103	0.898232	1.00564	1.28728	1.28212	0.769945	NA	0.10705	NA
APLP2_HUMAN	FIYGGC(Carbamidomethyl)GGNR	2	-1.04	0.556	2.27	0.0314	5.16	0.0314	NA	-1.06184	-1.17703	-0.752127	NA	-0.845649	-0.831451	-0.796735	NA	-0.558078	NA	-1.39442	-1.15965	-1.08906	-0.782249	-0.742424	0.873732	NA	NA	NA	-1.75991	-1.3934	NA	-1.40766	NA	NA	NA	NA	NA	-1.39727	-1.80531	-1.54955	-0.779487	-0.679606	-0.706362	NA	-1.30148	-1.15698	-1.72286	NA
APLP2_HUMAN	(Gln->pyro-Glu)QTLIQHFQAMVK	2	-1	0.475	1.77	0.09048	3.12	0.09048	-0.924774	-0.369213	-0.595869	-0.831547	-1.118	NA	-1.30003	NA	-1.17224	-0.693161	NA	NA	NA	NA	NA	-0.418264	-0.917133	-1.25023	-0.284007	-0.738121	NA	NA	NA	NA	-1.46261	-1.10386	NA	NA	NA	NA	NA	NA	-1.28206	-1.37051	-0.721044	-0.872181	NA	-1.8636	-1.60295	-1.10081
APLP2_HUMAN	AVC(Carbamidomethyl)SQEAMTGPC(Carbamidomethyl)R	2	-1.27	0.511	2.09	0.04802	4.35	0.04802	NA	NA	-0.968488	-1.02366	-0.843507	-1.39311	NA	-1.46266	-1.00149	-1.01839	NA	-1.88385	NA	NA	-1.4369	-1.30355	-0.346844	-0.910763	-0.664669	-0.64381	NA	NA	-1.75707	-1.85348	NA	NA	NA	NA	-1.80779	NA	NA	-2.04359	NA	-1.04468	-1.60103	-1.31315	-1.64917	NA	NA	NA
APLP2_HUMAN	EMIFN(Deamidated)AER	2	-1.19	0.148	0.53	0.60127	0.28	0.60127	NA	NA	NA	-0.998426	NA	-1.22845	NA	-1.36067	-1.3074	NA	NA	-1.13802	-0.499	-0.919159	-1.66202	NA	NA	NA	NA	-0.995122	NA	NA	NA	-0.856445	-1.65688	-0.85317	NA	NA	-0.870686	-0.785701	NA	-2.25869	NA	NA	-1.23157	-1.30804	NA	-1.50564	NA	NA
APLP2_HUMAN	HYQHVLAVDPEK	3	-2.11	0.549	1.07	0.29575	1.15	0.29575	-2.07928	NA	-1.66774	-1.47975	-3.59534	NA	-1.28221	NA	-1.65719	NA	NA	NA	NA	NA	NA	-1.74236	NA	NA	-1.60488	-1.58	NA	NA	NA	-3.95324	NA	NA	NA	NA	NA	NA	NA	-3.03764	-1.70867	NA	-1.47204	-1.41262	-0.608214	-2.2346	-3.33277	-3.47169
APLP2_HUMAN	VPYVAQEIQEEIDELLQEQR	3	-0.37	0.608	1.2	0.25233	1.44	0.25233	-1.02365	NA	0.9371	NA	NA	NA	NA	NA	NA	NA	0.87353	NA	NA	NA	NA	NA	NA	NA	-0.675734	-0.378407	NA	NA	NA	NA	NA	NA	NA	0.675207	NA	NA	NA	NA	-1.01271	-1.15429	NA	-0.781431	-1.25172	NA	NA	-0.301571
APLP2_HUMAN	C(Carbamidomethyl)LVGEFVSDVLLVPEK	2	-2.05	-0.315	-0.58	0.57023	0.34	0.57023	NA	NA	-1.19949	-1.10674	NA	NA	NA	NA	NA	NA	-2.46398	NA	NA	NA	-1.84695	NA	NA	-3.95229	-1.84196	NA	NA	NA	NA	NA	-2.58156	-2.56913	NA	NA	NA	-2.01188	NA	NA	NA	NA	NA	-0.732189	-2.21649	NA	NA	NA
APLP2_HUMAN	EWEEAELQAK	2	-1.29	0.906	1.73	0.11868	3.01	0.11868	-1.11935	NA	NA	NA	NA	NA	NA	-1.45831	NA	NA	NA	NA	NA	NA	NA	-1.29947	NA	-0.941941	-0.991657	-1.15196	NA	NA	NA	NA	-2.08124	NA	NA	NA	NA	NA	NA	NA	NA	NA	NA	NA	NA	NA	NA	NA
APLP2_HUMAN	VGGLEEERESVGPLR	3	-1.1	-0.105	-0.19	0.85862	0.03	0.85862	NA	NA	-1.16558	NA	NA	NA	NA	NA	NA	NA	-1.2541	NA	NA	NA	NA	NA	NA	NA	NA	NA	NA	NA	NA	NA	NA	-1.43727	NA	NA	NA	NA	NA	NA	NA	NA	-0.653877	-0.973563	NA	NA	NA	NA
APLP2_HUMAN	SQVMTHLHVIEER	3	-0.92	-0.601	-0.79	0.46758	0.63	0.46758	NA	NA	-1.04334	NA	NA	NA	-1.18812	NA	NA	NA	NA	NA	NA	NA	NA	NA	NA	NA	NA	NA	NA	NA	NA	NA	NA	NA	NA	NA	NA	NA	NA	NA	NA	NA	NA	-0.514553	NA	NA	NA	NA
APLP2_HUMAN	VPYVAQEIQ(Deamidated)EEIDELLQEQR	3	-1.32	0.549	0.6	0.57486	0.36	0.57486	NA	NA	NA	NA	NA	NA	NA	NA	-0.950409	NA	NA	NA	NA	NA	NA	NA	NA	NA	NA	NA	NA	NA	NA	NA	NA	NA	NA	NA	NA	NA	NA	NA	NA	NA	-0.878923	NA	-2.12001	NA	NA	NA
APOA_HUMAN	(Ammonia-loss)C(Carbamidomethyl)QSWSSMTPHR	2	-0.1	-0.331	-1.22	0.23051	1.48	0.23051	-0.544939	-1.39706	-0.494525	-0.635339	-0.666421	-1.24029	-1.04895	NA	-0.974174	NA	0.66737	0.605612	-0.470502	-0.388652	0.615085	0.45849	0.382668	0.15859	0.0780953	0.330192	0.441003	0.294396	-0.0995343	-0.0329031	-0.451392	-0.00582655	1.5659	1.75929	-0.5923	-0.69863	0.633177	0.460018	-0.556649	-0.500987	NA	-0.638629	0.488388	-0.095488	-0.790635	-0.332591
APOA_HUMAN	C(Carbamidomethyl)QSWSSMTPHR	3	-1.49	NA	NA	NA	NA	NA	NA	NA	NA	NA	NA	NA	NA	NA	NA	NA	NA	NA	NA	NA	NA	NA	NA	NA	NA	NA	NA	NA	NA	NA	NA	NA	-1.06129	-1.92147	NA	NA	NA	NA	NA	NA	NA	NA	NA	NA	NA	NA
APOA1_HUMAN	VKDLATVYVDVLK	3	4.29	-0.09	-0.45	0.65772	0.2	0.65772	3.50637	3.24282	3.4278	3.38345	4.39208	4.24921	3.88076	3.79312	4.33023	4.16662	4.96249	4.72644	4.67489	4.7215	4.5136	4.26451	4.60931	4.50316	4.79467	4.69107	4.83644	4.67512	4.65697	4.51148	4.31604	4.37766	5.48565	5.43046	3.58642	3.31861	4.97826	4.98142	3.95295	3.91796	4.28339	4.1768	3.64572	3.72568	3.99959	3.7736
APOA1_HUMAN	VKDLATVYVDVLK	2	2.58	0.33	0.66	0.51377	0.43	0.51377	2.07443	2.06951	NA	1.97897	2.81036	2.51253	2.22392	2.26715	2.6426	2.60992	3.50034	3.48455	3.32634	3.17571	2.83296	2.72097	2.89027	2.80095	3.34272	3.03235	3.34006	3.24212	3.01747	2.95225	2.99108	3.09428	4.42981	4.0801	-1.51729	1.97023	3.61505	3.35444	-1.15591	-0.506848	2.78024	2.84019	2.20112	NA	2.55526	2.33111
APOA1_HUMAN	DSGRDYVSQFEGSALGK	2	3.44	-0.142	-0.66	0.51549	0.43	0.51549	2.97636	2.75795	3.19629	2.9368	3.17798	2.73363	2.8923	2.93005	3.26351	3.53378	4.14102	4.16787	3.90599	3.67127	3.09579	3.31529	3.65548	3.36666	3.96539	3.75187	3.83134	3.88854	3.14164	3.35863	3.47192	3.64324	5.07527	4.78349	2.73283	2.78439	4.41866	4.0548	2.70903	2.77584	3.67363	3.68375	2.82276	3.27259	3.13099	3.017
APOA1_HUMAN	DSGRDYVSQFEGSALGK	3	5.1	0.059	0.3	0.76408	0.09	0.76408	4.40512	4.41168	4.27658	4.48996	5.25742	5.15913	4.63617	4.85581	5.21876	5.19045	5.66806	5.55834	5.38484	5.3631	5.02347	5.0568	5.79755	5.84883	5.42197	5.66316	5.4603	5.52041	5.08745	5.41536	5.08616	5.20085	6.20575	6.24207	4.27929	4.20944	5.76562	5.72963	4.43141	4.49521	5.01414	4.9845	4.81105	4.59483	4.41834	4.5546
APOA1_HUMAN	EQLGPVTQEFWDNLEK	2	6.1	-0.128	-0.59	0.56133	0.34	0.56133	5.80105	5.67207	5.58737	5.69928	5.87884	5.59649	5.34021	5.35249	6.40875	6.31284	6.91666	7.22608	6.61745	6.55915	6.34259	6.28311	5.24047	5.06382	6.38347	6.48476	6.66386	6.73841	6.03956	6.1891	6.38438	6.38473	7.32334	7.44382	5.26933	5.28206	7.07712	6.95411	5.46003	5.58287	6.02889	6.04717	5.7801	5.73778	5.34965	5.59497
APOA1_HUMAN	EQLGPVTQEFWDNLEK	3	3.38	-0.04	-0.09	0.92478	0.01	0.92478	2.02153	3.2578	2.74816	2.56025	3.91635	4.17049	2.9022	2.35539	2.41064	3.5824	5.00753	4.17783	4.11831	3.41595	3.83266	4.32132	3.74107	1.95393	3.58673	3.18962	4.33701	3.17149	3.65942	2.69582	3.93029	3.38294	3.89304	4.20077	2.85002	3.01735	4.1905	3.4972	3.6595	3.52672	4.07639	2.69149	2.68788	3.60202	1.78553	3.21777
APOA1_HUMAN	VQPYLDDFQK	2	7.53	0.05	0.26	0.79923	0.07	0.79923	6.97211	7.05559	6.63929	6.79161	7.78172	7.61904	6.91027	7.04371	7.70998	7.7002	7.98389	8.24248	7.77281	7.91242	7.75562	7.76974	7.8172	7.91285	7.72641	7.94277	8.06518	8.15838	7.65974	7.78659	7.72175	7.75654	8.55245	8.55425	6.72015	6.68012	8.21873	8.20146	6.70491	6.89642	7.15224	7.18125	7.19845	6.92119	6.89051	7.03397
APOA1_HUMAN	LLDNWDSVTSTFSK	2	7.63	-0.065	-0.33	0.74621	0.11	0.74621	7.17411	7.09395	6.96491	7.11752	7.71054	7.43416	6.88405	7.02588	7.69361	7.73313	8.61229	8.41899	7.93576	7.98478	7.78534	7.8664	7.54993	7.42729	7.69863	7.89074	8.08301	8.11722	7.53207	7.59489	7.88414	7.74438	8.73586	8.8612	6.82425	6.97024	8.42823	8.24848	6.99127	7.48765	7.53873	7.48815	7.24113	7.09974	7.45595	6.97275
APOA1_HUMAN	LLDNWDSVTSTFSK	3	1.12	0.175	0.29	0.77056	0.09	0.77056	-0.260847	0.804055	-1.04285	0.106627	1.84798	2.18116	1.01607	0.941729	0.0493479	2.71197	2.77157	1.44639	1.15532	1.45098	1.87739	2.41277	1.70591	1.42496	1.05549	-0.737765	2.85652	0.423048	1.24896	NA	1.26493	0.468521	0.126269	2.12504	0.879865	1.06446	NA	-0.520787	1.75564	2.33666	2.3192	1.64462	-0.0831666	1.31325	-0.60492	NA
APOA1_HUMAN	KWQEEMELYR	3	4.32	-0.094	-0.43	0.66765	0.19	0.66765	3.69769	3.38428	3.71018	3.7764	4.16126	3.96561	4.04982	3.87362	4.49593	4.32804	5.12201	4.97251	4.52055	4.64627	4.77845	4.64551	4.07251	3.58834	4.76403	4.91018	5.01061	4.80085	4.70052	4.59124	4.47748	4.34894	5.71896	5.45894	3.60143	3.5233	5.07351	5.31188	3.8302	3.74434	4.08833	3.92814	4.09475	4.08684	3.45302	3.49682
APOA1_HUMAN	KWQEEMELYR	2	4.88	-0.127	-0.5	0.6206	0.25	0.6206	4.58548	4.04516	4.60244	4.41061	4.7905	4.11432	5.11995	4.36937	4.73127	4.89305	5.71003	5.51883	5.25875	5.19777	5.14498	5.16355	4.33719	3.71304	5.43285	5.14264	5.62089	5.37053	5.07767	4.93246	5.36681	4.90832	6.58044	6.02299	4.12365	4.04456	5.82892	5.65225	4.24771	4.16466	4.71242	4.53844	4.33177	4.7565	4.33653	4.2142
APOA1_HUMAN	QGLLPVLESFK	2	7.39	0.003	0.01	0.99008	0	0.99008	6.83068	7.64638	6.79787	6.90244	7.57344	7.55705	6.64396	7.28657	7.53067	7.62071	7.98545	8.11688	7.79161	7.76073	7.51643	7.57752	7.14792	6.89098	7.22315	7.37703	7.95598	7.92673	7.57737	7.57097	7.64092	7.56839	8.41351	8.60203	6.85509	6.93246	8.08262	8.01389	6.68977	6.76349	7.32218	7.11018	6.95673	6.9149	6.27863	6.54877
APOA1_HUMAN	DYVSQFEGSALGK	2	7.32	0.11	0.56	0.57698	0.32	0.57698	6.92037	6.79198	6.49735	6.65349	7.40474	7.34439	6.71818	6.93885	7.67174	7.42084	8.01122	7.97398	7.68178	7.82129	7.57819	7.66694	7.58739	7.64319	7.55169	7.68744	7.77832	7.89255	7.3126	7.62318	7.43808	7.42176	8.2206	8.32264	6.33653	6.39139	8.09484	7.99495	6.69909	6.81268	7.08076	7.03549	6.79334	6.74474	6.51913	6.84429
APOA1_HUMAN	DYVSQFEGSALGK	3	-0.23	2.93	2.96	0.04837	8.77	0.04837	NA	NA	NA	NA	NA	NA	NA	NA	NA	NA	1.23835	NA	NA	NA	NA	NA	NA	NA	NA	NA	NA	NA	NA	NA	NA	NA	NA	NA	NA	NA	NA	NA	NA	NA	-1.69118	NA	NA	NA	NA	NA
APOA1_HUMAN	DLATVYVDVLK	2	6.63	-0.068	-0.3	0.76254	0.09	0.76254	5.96434	6.21309	5.91881	5.9705	7.40917	6.47429	5.95273	5.92378	6.82459	6.76647	7.2377	7.16768	7.07555	6.9407	6.86225	6.95212	6.4006	6.13899	6.86732	6.93033	7.16434	6.92151	6.68847	6.62187	6.60782	7.33105	7.69735	7.84354	6.04116	6.6833	7.20261	7.16683	6.11579	6.00985	6.15416	6.10012	6.30641	6.09583	6.21617	6.37935
APOA1_HUMAN	ATEHLSTLSEK	2	5.34	0.075	0.34	0.73276	0.12	0.73276	4.63371	4.66116	4.64051	4.69972	5.54245	5.30483	4.93376	4.94178	5.66641	5.5562	5.81871	6.23881	5.68739	5.82837	5.79529	5.78826	5.47878	5.25529	5.4014	5.59536	5.75642	5.93738	5.55623	5.63126	5.46807	5.53142	6.6036	6.59324	4.58889	4.65467	6.0207	6.11923	4.31592	4.57331	5.08681	5.17079	4.95266	4.84219	4.10038	4.46992
APOA1_HUMAN	ETEGLRQEMSK	2	3.81	0.061	0.28	0.78113	0.08	0.78113	3.01578	2.9218	3.12467	3.26016	3.86756	3.58721	3.38841	3.03414	4.06207	3.94144	4.1394	4.61555	4.14478	4.27984	4.19322	4.22978	4.2687	4.07057	4.34918	4.41338	4.18027	4.46764	4.07417	4.05061	3.86543	4.01794	4.9407	5.09684	3.02299	3.10887	4.34734	4.53355	2.96291	3.2215	3.5937	3.66392	3.30173	3.27478	2.90061	3.06646
APOA1_HUMAN	THLAPYSDELR	2	5.9	-0.208	-0.87	0.388	0.76	0.388	5.37685	5.32337	5.31699	5.3982	6.14049	5.81634	4.43503	4.1749	6.01183	6.15831	6.70552	6.77113	6.53842	6.42807	6.15067	6.34346	5.64639	5.33216	5.9787	5.8928	6.71023	6.55354	6.20212	5.81311	6.40655	6.4072	7.21583	6.9526	5.35855	5.32844	6.86187	6.82096	5.03108	5.07572	5.87488	5.96653	5.70672	5.71542	5.06021	5.04013
APOA1_HUMAN	VEPLRAELQEGAR	2	4.29	-0.063	-0.32	0.74798	0.1	0.74798	3.55191	3.6001	4.09869	4.01701	4.33248	4.12071	4.00269	3.72205	4.22229	4.5078	4.77959	4.97357	4.79863	4.61857	3.96049	4.16672	4.53371	4.18213	4.50246	4.51299	4.9446	4.68656	4.25706	3.94161	4.59832	4.73417	5.5364	5.38489	3.71593	3.83609	4.90938	4.99539	3.50266	3.51456	4.44576	4.45286	3.89376	3.91484	3.61299	3.58801
APOA1_HUMAN	VEPLRAELQEGAR	3	5.01	0.066	0.32	0.75409	0.1	0.75409	3.88394	4.17346	4.4418	4.51753	5.3755	5.38769	4.80258	4.51164	5.16134	5.28166	5.45216	5.5198	5.31992	5.35751	5.06291	4.94091	5.57219	5.45389	5.26711	5.4237	5.54071	5.3363	5.38118	5.08329	5.25377	5.32811	5.8074	5.99173	4.39615	4.37831	5.26264	5.85372	4.28503	4.37536	5.02805	4.98126	4.90987	4.34413	4.10615	3.94002
APOA1_HUMAN	LLDN(Deamidated)WDSVTSTFSK	2	2.11	-0.104	-0.46	0.64738	0.21	0.64738	1.39316	1.7611	1.24557	1.52115	2.19773	1.94402	1.33778	1.15623	2.23308	2.36561	3.03755	3.14814	2.65809	2.55833	2.41244	2.29425	1.83743	1.67794	2.02702	2.33425	2.57456	2.69449	2.11202	2.1401	2.44481	2.33651	3.32727	3.47129	1.07908	1.17732	3.12446	2.98552	1.53784	1.52125	2.29284	2.04557	1.72057	1.72252	1.29957	1.61009
APOA1_HUMAN	LREQLGPVTQEFWDNLEK	3	7	-0.259	-1.1	0.27877	1.2	0.27877	6.1288	6.52035	6.52357	6.67451	6.94205	6.68335	6.3482	6.41348	7.21519	7.16472	8.07185	8.08115	7.45668	7.37617	7.00733	7.26475	5.94285	5.29655	7.04676	7.25198	7.43041	7.39555	7.16187	7.07565	7.26523	7.03985	8.45269	8.62479	6.50652	6.5347	7.80663	7.82763	6.59458	6.56169	7.26603	7.1104	6.68006	6.58165	6.18956	6.49027
APOA1_HUMAN	LREQLGPVTQEFWDNLEK	2	1.68	-0.212	-0.66	0.51554	0.43	0.51554	1.2449	NA	1.79895	1.51173	0.671722	0.47904	0.191488	0.731382	1.8913	1.71208	2.99208	3.09327	2.29023	2.10449	1.41296	1.57996	NA	NA	1.43684	1.09971	1.87568	1.89589	1.25207	0.996481	1.59927	1.06727	3.97085	3.75657	NA	1.15627	3.08287	2.64601	0.886942	0.842109	2.25529	2.11702	1.25622	1.36075	0.632666	NA
APOA1_HUMAN	AKPALEDLR	2	5.68	-0.021	-0.07	0.9421	0.01	0.9421	4.88305	4.97065	4.91539	4.8547	5.83885	5.60934	5.17534	4.92553	5.73699	6.05077	6.25356	7.18717	6.11287	7.08376	5.77826	5.83599	5.28618	5.64713	5.69777	5.61807	6.34947	6.27344	5.92465	5.60395	5.88741	5.99806	7.53798	7.5395	4.97695	4.91099	6.38283	6.42987	4.69326	4.75016	5.70369	5.50934	4.75389	5.1488	4.78041	4.72463
APOA1_HUMAN	ETEGLRQEM(Oxidation)SK	2	-1.63	0.339	0.84	0.40548	0.71	0.40548	-2.61055	-1.01878	NA	-2.67341	-1.33163	-1.13307	-2.48088	-0.658889	-1.35716	-1.16653	-2.20984	-1.15422	-1.84808	-0.978197	-2.02898	-1.82491	-0.855884	0.0126826	-1.38564	-0.84799	-1.73661	-0.80752	-2.12388	-1.25109	-2.07383	-1.05785	-0.825177	-0.762579	-2.72331	-2.49519	-0.711411	-1.15114	-3.11199	-2.22139	-2.06949	-1.83615	NA	-2.43161	-2.56921	-2.46751
APOA1_HUMAN	Q(Deamidated)GLLPVLESFK	2	-0.29	-0.161	-0.6	0.55414	0.36	0.55414	-1.11671	-0.573661	NA	-0.654757	-0.235057	-0.210824	-0.954977	-1.2004	-0.101399	-0.220455	0.448155	0.741969	0.314898	0.324839	0.00153395	-0.104978	-1.34716	-1.31823	-0.65813	-0.408104	0.398141	0.286892	-0.416013	-0.129228	-0.441917	0.278997	1.15685	1.24421	-0.925212	-0.466472	0.627002	0.541878	NA	-0.915488	-0.452991	-0.246598	-0.751658	-0.523072	-1.97188	-1.18047
APOA1_HUMAN	WQEEMELYR	2	5	-0.101	-0.46	0.64676	0.21	0.64676	4.35577	4.26124	4.56759	4.58821	5.12109	4.43857	4.25508	4.44961	5.28295	5.19799	5.69297	5.71929	5.44347	5.5222	5.2429	5.36327	4.43518	4.03254	5.41904	5.54448	5.56847	5.58021	5.18606	5.42674	5.18377	5.15085	6.16872	6.23031	4.18134	4.23783	5.84939	5.8296	4.29803	4.49253	4.78225	4.69222	4.74408	4.67349	4.26658	4.41846
APOA1_HUMAN	LEALKEN(Deamidated)GGAR	2	3.77	0.066	0.23	0.82198	0.05	0.82198	2.77189	3.09685	3.3831	3.43723	4.11019	3.96906	3.42398	3.34856	4.11841	4.07052	4.24205	4.68839	4.17092	4.36812	3.95654	4.06766	3.69828	3.62009	3.5737	3.89186	4.20246	4.40028	4.09342	4.23152	3.94555	4.14421	5.19152	3.12	3.13271	3.1527	4.56858	4.6703	2.8656	3.02414	3.86731	3.85638	3.92319	3.19719	2.37858	2.72792
APOA1_HUMAN	LEALKENGGAR	2	-0.76	0.053	0.19	0.8488	0.04	0.8488	-1.91658	-1.41566	-1.22662	-0.982404	-0.568694	-0.915161	-0.695332	-0.592198	-0.393921	-0.543993	-0.962543	-0.469055	NA	-0.648768	-1.18232	-1.1599	-0.198764	0.0643262	-0.291929	-0.0269226	-0.509823	-0.267442	-0.602468	-0.293563	-1.1531	-0.713926	0.362662	0.443834	-1.41307	-1.42352	-0.487884	-0.149156	NA	-1.40016	0.314701	-1.20562	-1.39078	-1.56717	-1.85345	-1.28551
APOA1_HUMAN	VSFLSALEEYTK	2	7.87	-0.139	-0.56	0.57791	0.31	0.57791	7.14683	7.2849	7.30609	7.52259	7.85497	8.2622	7.08915	7.08862	8.11919	8.31219	8.55972	8.81943	8.31053	8.19384	8.46899	8.02045	6.96202	6.66016	7.66889	8.2811	8.63612	8.57241	8.01463	8.02019	7.97795	8.22046	9.23096	9.26476	7.08953	7.25464	8.7525	8.78084	7.15289	7.24464	8.02695	7.73119	7.38566	7.51847	6.73381	7.09673
APOA1_HUMAN	VSFLSALEEYTK	3	-1.78	NA	NA	NA	NA	NA	NA	NA	NA	NA	NA	NA	NA	NA	NA	NA	NA	NA	NA	NA	NA	NA	NA	NA	NA	NA	NA	NA	NA	NA	NA	NA	NA	NA	NA	NA	NA	NA	NA	NA	NA	NA	NA	-1.78171	NA	NA
APOA1_HUMAN	KWQEEM(Oxidation)ELYR	2	0.17	-0.308	-1.26	0.21525	1.59	0.21525	-0.805001	-0.61929	-1.01983	-1.01178	0.296872	-0.285563	-0.805283	-0.878325	0.0766548	0.458336	0.434009	0.606045	0.602762	0.626164	0.242263	0.450242	0.515451	-0.371945	0.934312	0.566434	0.943053	0.595944	0.0757637	-0.205119	0.46487	0.8286	1.24228	1.38401	-0.319688	NA	0.682971	0.818716	NA	-0.244167	0.0163951	0.254314	-0.2009	-0.0200986	NA	0.0328148
APOA1_HUMAN	KWQEEM(Oxidation)ELYR	3	-0.1	0.085	0.32	0.74714	0.11	0.74714	NA	-1.08252	NA	NA	0.242752	0.153023	-1.15356	-1.22417	0.104897	0.362841	0.160519	NA	0.00960738	0.285247	0.0263375	-0.0515665	0.506806	-0.0283514	0.648174	0.269106	0.352422	0.355796	0.138822	-0.184607	-0.0247632	0.335057	0.559362	1.02403	-1.02346	NA	NA	0.649941	-0.870933	-0.534391	-0.413891	NA	-0.463979	-0.799314	-1.19955	-0.565347
APOA1_HUMAN	VQPYLDDFQKK	2	1.26	-0.12	-0.49	0.62935	0.24	0.62935	0.897159	0.664054	0.42202	0.152942	1.37588	0.906468	1.07137	1.14829	1.07337	1.22282	1.68351	1.76191	1.71198	1.40818	0.876807	1.12869	1.96683	0.926898	1.89915	1.70549	2.07543	2.14045	1.15866	1.32108	1.59605	1.44924	2.74105	2.37801	0.380815	0.357476	2.37076	1.85996	0.535106	0.257265	1.06878	0.985246	0.653353	1.06648	1.05119	0.958802
APOA1_HUMAN	VQPYLDDFQKK	3	2.68	0.028	0.12	0.90197	0.02	0.90197	2.31194	1.91923	1.47994	1.7577	2.99148	2.9741	2.43548	2.63983	2.71568	2.55619	3.18226	3.11322	2.88747	2.65556	2.37647	2.39861	3.61991	3.58889	3.05021	3.24635	3.21282	3.28557	3.16923	2.85492	2.7959	2.54795	3.89025	3.87048	1.82094	1.87834	3.40767	3.27306	2.30985	1.76048	2.51934	2.54036	2.43135	2.13773	1.7384	1.89594
APOA1_HUMAN	EQLGPVTQEFWDNLEKETEGLR	3	1.34	-0.399	-1.49	0.14495	2.21	0.14495	0.483363	0.313756	0.781761	0.50649	0.894151	0.592114	0.573301	0.817575	1.29805	0.378215	2.13841	2.24398	2.15322	1.87256	1.10845	1.35634	NA	NA	1.23796	1.33387	1.59411	1.26171	1.42158	1.25719	1.02976	1.35222	3.16183	3.29301	0.735718	0.93437	2.44241	2.20654	0.99667	0.952298	1.87465	1.90676	1.00259	1.28166	NA	0.697193
APOA1_HUMAN	VSFLSALEEYTKK	3	0.13	-0.071	-0.33	0.74682	0.11	0.74682	NA	-0.812483	-0.0956701	-0.0842182	0.505465	0.486073	NA	0.0106282	0.018606	0.165197	0.259812	0.025232	0.387792	0.106843	0.0207714	-0.132111	0.0611735	NA	0.317265	0.360626	0.949854	0.596315	0.533073	0.495417	0.25874	NA	1.34809	1.42861	-0.410899	-0.266487	0.300183	0.548225	-0.764322	-0.539458	0.3839	0.0636836	-0.896988	-0.407091	-0.786165	NA
APOA1_HUMAN	LSPLGEEMRDR	2	0.24	-0.145	-0.59	0.56188	0.34	0.56188	-0.442636	-0.809299	0.301895	0.0713642	0.352362	0.0392881	0.215246	-0.33253	0.199782	0.722395	0.486948	NA	0.58795	0.266288	-0.104246	-0.0373903	0.757213	0.339316	NA	0.537976	1.11147	0.514506	0.524455	-0.188405	0.502042	NA	1.47462	NA	-0.0427547	0.529543	0.892027	0.859703	-0.209822	-0.700359	0.0539008	-0.00559315	-0.276206	0.36841	-0.131027	NA
APOA1_HUMAN	LREQLGPVTQEFWDN(Deamidated)LEK	3	0.26	-0.385	-1.29	0.20449	1.66	0.20449	-0.115274	-0.779654	-0.460742	-0.930928	0.44884	0.213477	-0.413949	-0.204751	0.37754	0.349929	1.07629	1.47126	-0.769405	0.663538	0.555546	0.7758	-0.956656	-0.866945	0.365986	0.511804	0.96536	1.13043	0.443094	0.564123	0.812612	0.729535	1.85997	2.05387	-0.485368	-0.440031	1.47234	1.22861	-0.152591	NA	0.408459	0.295957	-0.210949	-0.488446	-0.640124	-0.529231
APOA1_HUMAN	LSPLGEEMR	2	6.1	-1.074	-0.63	0.53459	0.4	0.53459	NA	6.39449	6.15441	NA	7.31123	2.93472	NA	6.45909	NA	NA	NA	7.64767	0.720754	7.77475	1.40454	7.29912	1.95425	7.19391	2.8959	7.90264	7.77478	7.96194	7.77506	7.60491	7.26019	7.37531	7.97772	8.00892	NA	NA	7.74649	7.73476	NA	NA	6.66173	NA	NA	6.61402	0.203212	NA
APOA1_HUMAN	WQEEM(Oxidation)ELYR	2	0.59	-0.051	-0.11	0.91166	0.01	0.91166	NA	NA	NA	NA	0.590103	NA	NA	NA	NA	0.768867	0.355007	0.780074	0.504966	0.772528	0.12354	0.952027	0.9883	-1.02657	0.757647	1.31449	1.09282	1.48491	-0.150668	1.08429	NA	0.663901	0.961781	1.15222	NA	NA	0.443509	0.879003	NA	NA	-0.892704	-0.429556	NA	NA	NA	1.02947
APOA1_HUMAN	THLAPYSDELRQR	3	-1.74	-0.146	-0.44	0.66422	0.19	0.66422	NA	NA	NA	NA	-1.22964	NA	NA	NA	-1.84095	-1.99833	-2.37849	-2.31272	NA	NA	-2.14905	-2.21629	NA	NA	-1.42983	-1.66827	-1.27562	-1.48452	-0.870065	-1.66135	NA	-1.668	-0.82286	-1.16042	NA	NA	-1.73312	NA	NA	-2.91698	-2.25978	NA	NA	NA	NA	NA
APOA1_HUMAN	EQLGPVTQEFWDN(Deamidated)LEK	2	-0.97	-0.426	-0.81	0.43003	0.66	0.43003	NA	-2.36117	NA	NA	NA	NA	NA	NA	-0.923418	-1.43394	-0.423177	-0.391034	NA	-1.00202	-0.787393	-2.05831	NA	NA	NA	NA	-0.863215	-0.57363	NA	NA	NA	NA	-0.261349	0.228101	NA	NA	NA	-0.812565	NA	NA	-1.88866	NA	NA	NA	NA	NA
APOA1_HUMAN	AKPALEDLRQGLLPVLESFK	3	-1.28	-0.836	-2.07	0.06019	4.27	0.06019	-2.17164	NA	NA	NA	NA	-1.73803	-1.62695	-1.32202	-1.94627	NA	NA	NA	NA	NA	NA	NA	NA	NA	NA	NA	NA	-1.17587	NA	-1.59025	-1.43052	-0.752538	-0.219845	-0.138353	NA	NA	NA	NA	NA	NA	NA	NA	NA	NA	NA	NA
APOA1_HUMAN	(Gln->pyro-Glu)QGLLPVLESFK	2	6.12	-0.182	-0.81	0.42089	0.66	0.42089	5.58209	5.65498	5.69467	5.69229	6.15756	6.11638	5.27914	5.39973	6.25411	6.27974	6.93611	7.02979	6.74958	6.70566	6.35208	6.55738	5.23354	5.1141	5.82531	6.02703	6.66065	6.97581	5.85141	6.25107	6.6034	6.7775	7.3293	7.28422	5.53296	5.49392	7.10298	7.0237	5.49789	5.40277	6.06754	6.02878	5.68337	6.09569	5.21726	5.3971
APOA1_HUMAN	LREQLGPVTQEFWDNLEKETEGLR	3	0	-0.724	-1.19	0.26224	1.42	0.26224	NA	NA	NA	NA	NA	NA	NA	NA	-1.22957	NA	0.0759486	NA	-0.10962	NA	NA	NA	NA	NA	-0.659331	NA	NA	-1.15619	NA	NA	NA	NA	1.32731	1.40748	NA	NA	NA	NA	NA	NA	NA	NA	NA	0.363582	NA	NA
APOA1_HUMAN	LREQ(Deamidated)LGPVTQEFWDNLEKETEGLR	3	1.11	0.555	0.41	0.70204	0.17	0.70204	NA	NA	NA	NA	2.68272	NA	NA	NA	NA	NA	NA	NA	NA	-0.100343	NA	NA	NA	NA	NA	NA	NA	NA	NA	NA	NA	NA	NA	NA	NA	NA	NA	0.736432	NA	NA	NA	NA	NA	NA	NA	NA
APOA1_HUMAN	LREQLGPVTQEFWDN(Deamidated)LEKETEGLR	3	0.17	NA	NA	NA	NA	NA	NA	NA	NA	NA	NA	NA	NA	NA	NA	NA	NA	NA	NA	NA	NA	NA	NA	NA	NA	NA	NA	NA	NA	NA	NA	NA	NA	NA	0.218732	NA	NA	NA	NA	NA	0.129385	NA	NA	NA	NA	NA
APOA1_HUMAN	DLEEVKAK	2	-2.75	0.132	0.51	0.61521	0.26	0.61521	NA	NA	-3.38042	NA	NA	-2.74985	-2.73303	-2.84426	-2.12491	-2.50198	NA	-2.91572	NA	-2.68134	-2.98009	-3.19826	-2.44301	-2.16043	-2.27164	-2.37214	NA	NA	-2.42501	-2.45928	-3.40379	-2.36924	-1.72501	-1.89572	-3.77342	-3.42372	-2.42058	-2.63466	NA	NA	-3.36055	NA	-3.62516	-3.47452	NA	-2.63975
APOA1_HUMAN	LREQLGPVTQ(Deamidated)EFWDNLEKETEGLR	3	0.88	NA	NA	NA	NA	NA	NA	NA	NA	NA	NA	NA	NA	NA	NA	NA	NA	NA	NA	NA	NA	NA	NA	NA	NA	NA	NA	NA	NA	NA	NA	NA	NA	NA	NA	NA	0.878294	NA	NA	NA	NA	NA	NA	NA	NA	NA
APOA1_HUMAN	LREQLGPVTQ(Deamidated)EFWDN(Deamidated)LEK	3	-0.21	NA	NA	NA	NA	NA	NA	NA	NA	NA	NA	NA	NA	NA	NA	NA	NA	NA	NA	NA	NA	NA	NA	NA	NA	NA	NA	NA	NA	NA	NA	NA	NA	NA	NA	NA	NA	NA	NA	-0.207902	NA	NA	NA	NA	NA	NA
APOA1_HUMAN	LREQLGPVTQ(Deamidated)EFWDNLEK	2	1.26	-0.205	-0.27	0.79741	0.07	0.79741	NA	NA	NA	NA	NA	NA	NA	NA	NA	NA	NA	NA	NA	NA	NA	NA	NA	NA	1.02732	NA	1.48045	1.72067	NA	NA	NA	NA	NA	NA	0.812484	NA	NA	NA	NA	NA	NA	NA	NA	NA	NA	NA
APOA2_HUMAN	EQLTPLIK	2	6.71	0.264	1.35	0.1854	1.81	0.1854	6.06823	6.09586	5.95652	6.15604	7.03768	6.97475	6.26026	6.26658	6.72138	6.70361	7.36873	7.30655	7.06852	7.09681	7.14756	7.04896	7.14598	7.29451	7.51496	7.58025	6.99642	7.11515	6.52313	6.64288	6.46586	6.4589	7.47911	7.4208	5.91072	5.86872	7.59026	7.51813	5.84657	5.81609	6.22817	5.88011	6.63935	6.43545	6.29042	6.41338
APOA2_HUMAN	SKEQLTPLIK	2	3.93	0.141	0.66	0.51178	0.44	0.51178	3.25944	3.31386	3.1676	3.31791	4.14558	3.96216	3.89314	3.40296	3.41689	3.70693	4.61999	4.74391	4.58101	4.4826	4.22837	4.2263	4.56056	4.17041	4.43537	4.45	4.17209	4.09005	3.76557	3.25248	3.9623	4.10139	4.87677	4.63437	2.98428	3.07903	4.70018	4.8873	2.88883	3.0737	3.91615	3.95624	3.99515	3.85547	3.64236	3.43253
APOA2_HUMAN	VKSPELQAEAK	2	4.14	0.298	1.41	0.16561	1.99	0.16561	3.35022	3.62009	3.5043	3.49125	4.40995	4.17102	4.05416	4.16948	4.08	3.94048	4.5978	4.93556	4.43689	4.6334	4.32597	4.79411	4.66426	4.6249	4.8899	5.01295	4.18766	4.41979	3.89128	4.06478	3.89947	4.08292	5.16719	5.16836	3.21233	3.1536	4.84983	4.89377	2.97393	3.16351	3.58463	3.69122	3.87869	3.91723	3.61492	3.93251
APOA2_HUMAN	SPELQAEAK	2	3.13	0.373	1.59	0.12054	2.51	0.12054	2.01902	2.2076	2.45307	2.64164	3.68942	3.60764	2.99203	2.75667	3.3517	3.13844	3.57599	4.04932	3.29034	3.60808	3.81459	3.50558	3.6018	3.9858	3.85062	4.13203	2.89522	3.24323	3.12225	3.33977	2.45551	2.72978	4.03625	4.05953	2.09641	2.21121	3.80618	3.96331	2.21654	2.42484	2.5387	2.648	3.29882	2.70079	2.3484	2.67147
APOA2_HUMAN	EPC(Carbamidomethyl)VESLVSQYFQTVTDYGK	2	4.85	-0.118	-0.4	0.69307	0.16	0.69307	4.56049	4.11006	4.98553	4.71214	4.42205	4.08023	4.33344	4.49794	4.9154	4.97671	5.7883	6.13729	5.72838	5.39961	5.36179	5.322	3.68216	2.37912	5.43734	5.04412	4.6923	4.80893	4.4773	4.61265	4.38266	4.44142	6.6424	6.49203	4.28173	4.28016	6.03454	5.79793	3.82458	4.21811	4.60601	4.70385	4.92346	5.12414	4.89509	4.99491
APOA2_HUMAN	EPC(Carbamidomethyl)VESLVSQYFQTVTDYGK	3	6.83	-0.123	-0.39	0.69753	0.15	0.69753	5.90616	6.26336	6.70931	6.88297	6.25081	6.21367	6.52222	6.71892	6.98787	7.00383	7.98433	7.92385	7.26848	7.4568	7.39103	7.63917	5.76948	3.89159	7.07132	7.46266	6.8017	6.82223	6.21615	6.35715	6.53439	6.66031	8.02716	8.30714	6.11156	6.32962	7.76115	7.87323	6.36491	6.32462	6.57775	6.75552	6.82832	7.27592	6.8021	7.04303
APOA2_HUMAN	EQLTPLIKK	2	-0.08	0.11	0.35	0.72883	0.12	0.72883	-0.695334	-0.0803555	NA	-0.837638	NA	0.319775	-0.771533	-0.526906	-0.622755	NA	0.052695	0.00494304	-0.271764	0.404736	-0.684485	0.63515	0.615313	0.799949	0.0885947	1.14809	-0.260118	0.433069	NA	-0.0871173	-0.766359	-0.0916065	0.688876	0.232695	NA	NA	0.122905	0.432019	-1.27137	NA	-0.429038	-0.276755	-0.318437	-0.474022	NA	0.0259426
APOA2_HUMAN	(Glu->pyro-Glu)EQLTPLIK	2	0.65	0.36	0.64	0.52771	0.41	0.52771	-1.39064	0.628534	-1.21101	0.755067	-0.0063719	0.941233	NA	-0.0392111	1.30684	1.64113	1.2274	2.05774	NA	1.95814	1.64277	0.534466	-0.167812	1.59557	0.881822	2.12745	0.0285359	1.2679	NA	0.596367	NA	NA	0.666854	NA	-1.12864	-0.453178	0.618743	2.12579	NA	0.00617847	0.663969	0.978162	0.606074	NA	-0.363401	0.739659
APOA2_HUMAN	SKEQLTPLIKK	2	-2.16	-0.841	-1.66	0.12239	2.74	0.12239	NA	NA	NA	NA	NA	-2.94245	NA	-2.65248	NA	NA	-1.89907	NA	NA	NA	NA	NA	NA	-3.55006	NA	NA	-2.50212	-2.33047	NA	NA	NA	NA	-0.95607	-0.603366	NA	NA	-1.95733	-1.44291	NA	NA	NA	-2.90334	NA	NA	NA	NA
APOA2_HUMAN	EPC(Carbamidomethyl)VESLVSQYFQ(Deamidated)TVTDYGK	3	-0.4	-0.841	-0.86	0.43195	0.74	0.43195	NA	NA	-0.960063	NA	NA	NA	NA	NA	NA	NA	NA	NA	NA	NA	NA	NA	NA	NA	NA	NA	NA	NA	NA	NA	NA	NA	NA	NA	NA	NA	NA	0.640074	-0.877629	NA	NA	NA	NA	NA	NA	NA
APOA2_HUMAN	EPC(Carbamidomethyl)VESLVSQYFQ(Deamidated)TVTDYGK	2	-0.72	NA	NA	NA	NA	NA	NA	NA	NA	NA	NA	NA	NA	NA	NA	NA	NA	NA	NA	NA	NA	NA	NA	NA	NA	NA	NA	NA	NA	NA	NA	NA	NA	NA	NA	NA	NA	-0.719902	NA	NA	NA	NA	NA	NA	NA	NA
APOA4_HUMAN	SLAELGGHLDQQVEEFRR	3	2.59	-0.088	-0.44	0.66366	0.19	0.66366	2.5056	2.09104	2.60464	2.39999	2.94544	2.49999	2.77484	2.78788	2.22137	2.15461	2.38911	2.56724	3.0758	2.68665	2.49333	2.53737	2.59706	2.34729	2.71356	2.46606	2.42196	2.37527	2.35921	2.29102	2.98246	2.55051	3.83396	3.56436	1.83161	1.71406	3.37783	2.75434	1.43757	1.83725	2.83739	2.80954	2.76837	2.93504	3.09521	2.83475
APOA4_HUMAN	DKVNSFFSTFK	2	1.47	-0.035	-0.16	0.87468	0.03	0.87468	1.11096	0.784446	1.39513	0.889001	1.8157	1.58664	1.38571	1.42215	0.763593	1.11239	1.44206	1.45653	2.13692	1.6771	1.55153	1.72081	2.1114	1.8287	1.61779	1.29437	1.35818	1.28254	1.15154	1.20604	1.99508	1.47632	2.55213	2.15906	0.677474	0.433793	2.5433	1.86443	0.514051	0.577341	1.59655	1.59945	1.46216	1.73979	1.9681	1.63636
APOA4_HUMAN	SLAELGGHLDQQVEEFR	2	1.07	-0.026	-0.13	0.89733	0.02	0.89733	1.02387	0.980617	1.33145	0.899248	0.962782	0.872475	1.04392	1.10034	0.528182	0.853796	1.21464	1.37249	1.33236	1.44693	0.915823	1.10567	0.751314	0.978947	1.4523	0.984153	0.793071	0.977	0.200864	0.504656	1.17714	1.44119	2.27925	1.98548	0.290093	0.220959	1.77942	1.46959	0.285095	0.829138	1.30886	1.09853	0.987213	1.31402	1.6134	1.10957
APOA4_HUMAN	SLAELGGHLDQQVEEFR	3	3.68	0.042	0.28	0.77711	0.08	0.77711	3.41438	3.41456	3.39822	3.35923	3.97846	3.80938	3.69287	3.87144	3.50013	3.31739	3.77539	3.77006	3.97779	3.99275	3.79213	3.8975	3.73663	3.70199	3.70764	3.88043	3.47151	3.58842	3.24586	3.55989	3.77983	3.92822	4.32674	4.51937	2.95659	2.93941	4.15398	4.09736	3.02572	3.27658	3.74997	3.5647	3.64617	3.74706	3.90464	3.66621
APOA4_HUMAN	LGEVN(Deamidated)TYAGDLQK	2	0.18	0.103	0.49	0.62767	0.24	0.62767	-0.449184	-0.566511	-0.0526857	0.582117	0.539664	0.396398	-0.0657027	0.155583	-0.196556	-0.470067	0.262714	0.515361	0.450978	0.692574	0.207692	0.460641	0.788832	0.931924	0.110487	0.364989	-0.271591	-0.155894	-0.290199	0.106631	-0.188513	-0.0341907	1.17811	1.43357	-0.668434	-0.949374	0.52314	0.729666	-0.78843	-0.453017	0.159186	0.182971	0.320391	0.352696	0.526174	0.877093
APOA4_HUMAN	ALVQQMEQLR	2	4.32	0.023	0.15	0.8785	0.02	0.8785	3.91932	3.90103	4.11575	4.16292	4.56189	4.50545	4.12814	4.24214	4.04681	3.91077	4.1513	4.23459	4.46787	4.59213	4.41606	4.43733	4.90956	5.03051	4.30613	4.5506	4.09631	4.21343	3.92121	4.26627	4.3948	4.54338	4.95884	4.82873	3.57384	3.62629	4.68366	4.63151	3.58346	3.77639	4.36715	4.36684	4.52009	4.40872	4.61731	4.74858
APOA4_HUMAN	LNHQLEGLTFQMK	3	3.51	-0.017	-0.11	0.9118	0.01	0.9118	2.9668	2.86288	3.50493	3.61365	3.47217	3.38508	3.46417	3.51032	3.24048	3.21387	3.59424	3.74913	3.56788	3.63547	3.674	3.71119	3.74475	3.68652	3.66979	3.79719	3.28679	3.2351	3.33574	3.44796	3.43498	3.49515	4.68071	4.35752	2.87706	2.91412	3.77124	3.85306	2.78128	2.94598	3.53794	3.52678	3.8182	3.63567	3.69219	3.77271
APOA4_HUMAN	LNHQLEGLTFQMK	2	1.41	-0.097	-0.49	0.62554	0.24	0.62554	1.26776	0.980846	1.73304	1.42125	1.35465	0.8458	1.25406	1.43146	0.839358	1.0444	1.46947	1.95281	1.73322	1.68381	1.22278	1.46403	1.36311	1.2378	1.59406	1.40511	1.20628	1.15491	0.847427	0.94773	1.61293	1.57077	2.80389	2.39014	0.751958	0.524864	2.03156	1.65832	0.726913	0.7169	1.7045	1.53915	1.38946	1.82532	1.81939	2.02572
APOA4_HUMAN	LTPYADEFK	2	3.81	0.011	0.07	0.94471	0	0.94471	3.43327	3.30332	3.35671	3.47541	4.28003	4.10899	3.72753	3.70408	3.4639	3.36173	3.65499	3.73277	4.02121	3.99794	3.91854	3.97197	4.49227	4.42761	3.90321	3.99311	3.59293	3.71179	3.65989	3.85879	3.88092	4.02516	4.44383	4.3352	3.08989	2.88123	4.35211	4.24992	3.20974	3.17199	3.77527	3.51267	4.08628	3.98839	4.20475	4.07771
APOA4_HUMAN	ENADSLQASLRPHADELK	3	2.49	0.096	0.57	0.5708	0.33	0.5708	2.19179	1.9849	2.22926	2.27509	2.75883	2.59483	2.78363	2.79232	2.216	2.19017	2.4742	2.64737	2.69015	2.62058	2.45455	2.4932	3.10913	3.00093	2.65675	2.68479	2.18146	2.28582	2.16542	2.26184	2.28546	2.5577	3.4412	3.31268	1.68485	1.54034	3.03377	2.91141	1.44156	1.78881	2.58263	2.63402	2.65828	2.52299	2.77627	2.86109
APOA4_HUMAN	ENADSLQASLRPHADELK	2	-0.48	-0.104	-0.41	0.68783	0.16	0.68783	-0.565381	NA	-0.583856	-0.792239	NA	NA	-0.174849	-0.226626	NA	NA	-0.702088	-0.109619	-0.40682	-0.400927	-1.15299	-0.765487	-0.641373	NA	-0.692493	-0.759332	-0.91826	-0.982095	-1.46809	NA	NA	-0.886703	0.893426	0.48838	NA	NA	-0.0959443	-0.338424	NA	NA	-0.163861	-0.470402	-1.13685	-0.614388	0.321333	-0.122389
APOA4_HUMAN	IDQTVEELR	2	1.32	0.084	0.42	0.67744	0.18	0.67744	0.351769	NA	0.666902	1.18008	1.88833	1.93125	1.1829	0.836245	0.890099	1.15527	1.15491	1.27556	1.50446	1.64732	1.69409	1.66052	1.93819	2.18274	1.43179	1.7806	1.05871	1.0685	1.23454	0.922021	1.32783	1.54742	1.61688	1.7536	0.41842	0.538994	1.50527	2.01725	0.544919	0.81992	1.07919	1.16783	1.65774	1.38659	1.70576	1.89778
APOA4_HUMAN	LAPLAEDVR	2	4.19	0.069	0.45	0.65255	0.21	0.65255	3.63214	3.69433	3.85234	3.71374	4.79411	4.67157	4.08762	4.14334	3.74801	3.90259	4.06645	4.13771	4.41942	4.42724	4.45148	4.33777	4.89929	4.98857	4.208	4.36386	4.02088	4.14816	4.12406	4.1903	4.44585	4.34704	4.33585	4.54793	3.38852	3.41521	4.40766	4.5838	3.56678	3.66452	4.06218	4.09458	4.48866	4.32972	4.49507	4.4985
APOA4_HUMAN	LGEVNTYAGDLQK	2	4.29	0.118	0.72	0.4729	0.52	0.4729	3.71808	3.75664	3.90834	4.12667	4.59297	4.58874	4.26604	4.30137	4.1534	4.04945	4.09816	4.40858	4.45155	4.56521	4.4001	4.44292	4.91409	4.99522	4.49003	4.69303	3.92164	4.06715	4.0181	4.26835	4.09992	4.34592	4.87691	4.97121	3.51861	3.46346	4.68152	4.80635	3.56067	3.76003	4.2509	4.0027	4.45226	4.26308	4.50853	4.72757
APOA4_HUMAN	LGEVNTYAGDLQK	3	-1.7	0.258	0.63	0.54376	0.39	0.54376	NA	NA	NA	NA	-1.98769	NA	NA	NA	NA	-1.98814	NA	NA	NA	-1.8906	-1.28291	NA	NA	NA	NA	-0.711395	NA	NA	NA	NA	NA	-2.71377	NA	-1.22245	NA	NA	NA	-1.06134	NA	-1.94963	NA	NA	NA	-2.20238	NA	NA
APOA4_HUMAN	LGPHAGDVEGHLSFLEK	3	2.63	-0.08	-0.42	0.67824	0.17	0.67824	2.30629	2.16045	2.42117	2.44681	2.90599	2.8067	2.55166	2.74113	2.19227	2.11664	2.55744	2.78485	2.7918	2.64774	2.48138	2.80483	3.03735	2.51855	2.73377	2.82087	2.47304	2.38786	2.25375	2.599	2.67235	2.70471	3.76299	3.60288	1.95925	1.72734	3.16267	3.03963	1.59106	1.90653	2.69105	2.66056	3.54491	2.84201	2.85223	3.00247
APOA4_HUMAN	LGPHAGDVEGHLSFLEK	2	-0.23	-0.405	-1.94	0.06111	3.76	0.06111	-0.237765	-0.467033	-0.46366	-0.512215	-0.0641263	-0.305593	-0.56521	NA	NA	-1.20255	-0.543743	-0.00204026	-0.0366518	-0.449675	-0.520799	-0.521383	-0.392393	NA	-0.51569	-0.382037	-0.481781	-0.507513	NA	NA	-0.272776	-0.162864	1.01578	0.624947	NA	NA	0.243263	-0.0909039	NA	-1.1601	-0.0412219	-0.0860644	NA	0.0998423	0.435003	0.364345
APOA4_HUMAN	VNSFFSTFK	2	3.01	0.085	0.56	0.57833	0.31	0.57833	2.61826	2.6486	2.78595	2.94074	3.45914	3.29425	2.90755	3.00394	2.84202	2.7288	2.9	2.77433	3.17652	3.29322	3.21944	3.21071	3.45127	3.5189	3.08108	3.26891	2.68467	2.85975	2.69195	2.90001	3.02719	3.06798	3.68154	3.63441	2.23925	2.31734	3.54664	3.51982	2.21309	2.36656	2.90733	2.86742	3.08436	3.0022	3.31569	3.49905
APOA4_HUMAN	SLAPYAQDTQEK	2	3.15	0.126	0.55	0.58283	0.31	0.58283	2.06453	2.82792	2.54516	2.93224	3.68317	3.69055	3.20183	3.15376	2.92924	2.9429	2.78764	3.12996	3.08899	3.47563	3.46921	3.34747	3.8863	3.99951	3.31649	3.78488	2.46654	2.83858	3.13099	3.26543	2.99708	3.34858	3.60491	3.97373	2.16332	2.17575	3.33264	3.58619	2.34043	2.63059	2.79032	3.65711	3.61386	3.10127	3.27029	3.45017
APOA4_HUMAN	IDQNVEELK	2	3.13	0.149	0.77	0.44377	0.6	0.44377	2.24693	2.80477	2.56689	2.87473	3.82521	3.74582	3.12778	3.15786	2.83618	3.03626	2.8046	3.09698	3.15165	3.26618	3.52654	3.31065	3.88899	4.03084	3.2143	3.56771	2.71025	2.7312	3.03598	3.11202	2.97473	3.23879	3.45996	3.84463	2.2276	2.28365	3.39407	3.66398	2.32497	2.6217	2.88351	2.98669	3.61046	3.12929	3.38615	3.47196
APOA4_HUMAN	TQVNTQAEQLRR	3	0.25	0.415	1.61	0.11523	2.59	0.11523	-1.39361	-1.47518	-0.411134	0.110763	1.26598	1.22292	1.04178	0.785192	0.424058	0.150423	0.134204	0.47978	0.239237	0.655835	1.08067	0.313331	1.5046	1.73208	0.536145	0.833429	-0.0998732	0.106163	0.446721	0.478988	0.15835	0.333699	0.193529	0.409343	-0.782636	-0.521774	-0.249437	0.0999905	-0.413935	-0.396855	0.192862	0.435568	0.449787	-0.49953	0.338418	0.245875
APOA4_HUMAN	TQVNTQAEQLRR	2	0.19	0.349	2.14	0.03853	4.6	0.03853	-0.336384	NA	NA	0.0757339	0.541933	0.1806	0.759526	0.655073	0.0921408	-0.0331439	0.177776	NA	0.5982	0.59222	0.283753	0.487244	1.17115	0.776342	0.274897	0.416683	-0.191963	-0.0515833	0.121852	-0.0113755	0.251763	0.345997	0.450264	0.354187	-0.588083	-0.475089	-0.0729644	NA	-0.436687	-0.308032	0.489026	0.601151	-0.378923	-0.500574	0.118674	0.264444
APOA4_HUMAN	LLPHANEVSQK	2	1.61	0.089	0.54	0.5912	0.29	0.5912	1.3342	1.04384	1.58057	1.49437	1.85569	1.54279	1.66664	1.67387	1.31108	1.08303	1.58644	1.77623	1.97133	1.78811	1.80481	1.99618	2.27518	1.85181	1.78994	1.59387	1.38575	1.23566	1.22467	1.27587	1.80021	1.64427	2.16527	2.2852	0.861642	0.803002	2.05746	1.85605	0.835685	0.987006	1.71301	1.57784	1.66292	1.89455	2.00652	1.96923
APOA4_HUMAN	KLVPFATELHER	3	2.66	0.027	0.17	0.86962	0.03	0.86962	2.41225	1.98744	2.24333	2.42045	2.88824	2.74338	2.94649	2.87261	2.27029	2.27534	2.57899	2.70117	2.82781	2.79241	2.80283	2.70824	3.14909	3.0823	2.79153	2.87966	2.39082	2.40384	2.44122	2.52667	2.67507	2.56242	3.54445	3.51913	1.935	1.83631	3.19057	3.01283	1.91373	1.8934	2.96154	2.68087	2.91606	2.76023	2.83002	2.8443
APOA4_HUMAN	KLVPFATELHER	2	0.04	-0.12	-0.52	0.60595	0.27	0.60595	0.163404	-0.052557	0.11363	0.0474981	0.161627	-0.0975678	0.233926	0.318316	-0.75071	-1.10228	-0.00689889	0.220792	0.356628	0.297973	-0.0114022	-0.183823	0.00556721	NA	0.0954042	-0.113139	-0.383916	-0.294993	-0.817022	-0.836755	0.196718	0.101169	1.46116	1.3241	-0.909001	-0.981713	0.752556	0.744646	NA	-1.02286	0.704926	NA	0.278898	0.572607	NA	0.775818
APOA4_HUMAN	LKEEIGKELEELR	3	1.97	-0.016	-0.09	0.932	0.01	0.932	1.47923	1.44615	1.42682	1.69914	2.14576	2.17053	2.06275	2.33389	1.64654	1.61513	1.99172	2.14637	2.01081	2.26936	1.94323	1.99431	2.4568	2.46609	1.91472	2.04927	1.54852	1.67979	1.72598	1.84948	1.87045	2.08879	2.83922	3.10524	1.14102	1.2292	2.45298	2.48709	0.790564	1.37259	2.54721	2.19941	2.32076	2.22971	1.95561	2.15429
APOA4_HUMAN	LKEEIGKELEELR	2	-0.3	-0.052	-0.19	0.84992	0.04	0.84992	NA	-0.50932	-0.632475	-0.790768	NA	-0.230592	-0.0998065	0.0174071	-0.753489	-0.707535	-0.366758	-0.0232468	-0.0839314	-0.0665687	-0.60028	-0.345599	-0.131244	NA	NA	-0.309534	-0.623032	-0.527632	NA	-1.02719	-0.0108296	-0.118109	1.04923	0.952079	-1.48533	-1.49687	0.284816	-0.0381497	-2.38192	-1.02661	0.583798	0.197797	0.14355	0.117662	0.302005	0.13013
APOA4_HUMAN	ISASAEELR	2	3.26	0.128	0.69	0.49209	0.48	0.49209	2.33362	2.62152	2.81097	2.82479	4.05366	3.97497	3.37235	3.1505	2.95521	3.02569	3.00262	3.03334	3.39205	3.53849	3.58381	3.48097	4.10449	4.17187	3.48178	3.57283	2.96595	2.96997	3.31475	3.24952	3.21865	3.32562	3.50604	3.97013	2.36656	2.3645	3.67938	3.75846	2.52344	2.7162	3.08958	3.12153	3.71439	3.30568	3.24036	3.53317
APOA4_HUMAN	TQVNTQAEQLR	2	2.2	0.284	1.39	0.1711	1.94	0.1711	0.373978	0.834947	1.9912	2.05295	2.85697	2.77802	2.54825	2.44235	2.36394	1.97367	2.1937	2.6462	2.48088	2.67607	2.67347	2.48615	3.03872	3.12263	2.45796	2.7954	1.8864	2.11842	2.26099	2.3763	2.13065	2.31834	2.30432	2.28049	1.48963	1.60192	1.86252	2.00918	1.677	1.88295	2.18329	2.33335	2.01938	1.5835	2.289	2.5095
APOA4_HUMAN	VEPYGENFNK	2	0.7	0.124	0.71	0.48238	0.5	0.48238	0.00510934	0.226569	0.440201	0.580368	1.3113	1.15466	0.591169	0.540245	0.283411	0.282715	0.446274	0.608804	1.08157	1.06186	0.949165	0.925176	1.38104	1.29156	0.835477	1.11409	NA	0.293199	0.630606	0.367691	0.940143	0.671727	1.3099	1.40541	-0.098334	-0.276941	1.03194	1.23571	-0.0396264	0.0694916	0.525822	0.445221	1.01257	0.855583	0.852632	1.02561
APOA4_HUMAN	LEPYADQLR	2	3.56	0.066	0.39	0.69859	0.15	0.69859	2.75889	3.04335	3.15887	3.20649	4.10257	3.96994	3.57329	3.43325	3.2573	3.2545	3.40331	3.62187	3.79758	3.80533	3.86405	3.71266	4.26868	4.20669	3.68952	3.93185	3.22409	3.28311	3.55485	3.52274	3.72441	3.70261	NA	4.18313	2.71808	2.77554	3.90298	4.06048	2.84888	3.01338	3.39781	3.47507	3.96608	3.64388	3.77937	3.94517
APOA4_HUMAN	VN(Deamidated)SFFSTFK	2	0.47	0.135	0.72	0.47525	0.52	0.47525	-0.162069	0.280283	NA	0.5124	0.931169	0.733054	0.377438	0.639466	0.0695835	-0.0493056	0.417785	0.545157	0.735494	0.783205	0.545668	0.890121	0.84477	1.0134	0.566623	0.720593	0.285295	0.482634	0.111444	0.215733	0.590657	0.750168	1.24187	1.20994	-0.546864	-0.64893	1.15887	0.93501	-0.382863	-0.0662253	0.390966	-0.0321243	0.425498	0.595547	0.791725	NA
APOA4_HUMAN	IDQTVEELRR	2	2.13	0.013	0.07	0.94206	0.01	0.94206	1.46984	1.64745	1.93597	1.99896	2.61192	2.21902	2.32163	2.05979	1.50844	1.78489	1.91428	2.05187	2.23826	2.48671	2.06216	2.45938	2.83774	2.52823	NA	2.36342	2.01364	1.94991	1.80705	1.69472	2.19602	2.46864	2.78959	2.96369	1.3647	1.33003	2.5844	2.6109	1.19798	1.61513	2.20032	2.22799	2.34226	2.42767	2.31218	2.44592
APOA4_HUMAN	EAVEHLQK	2	0.39	0.146	0.66	0.51135	0.44	0.51135	-0.647941	-0.495044	0.48357	0.396523	0.792874	0.456769	0.634217	0.597036	0.279453	0.0586883	0.466365	0.971144	0.550407	0.689783	0.473519	0.385887	0.855596	1.0673	0.563386	0.555988	-0.246724	0.0625726	0.282932	0.377625	NA	NA	0.262299	1.46309	-0.342508	-0.295506	0.986517	0.94709	-0.456393	-0.271423	0.519627	0.52856	0.834037	0.55149	0.0889237	0.30691
APOA4_HUMAN	RVEPYGENFNK	2	1.76	0.133	0.43	0.66913	0.19	0.66913	0.963434	1.29167	1.3485	0.668742	1.8753	2.67019	1.96004	1.80572	1.26894	2.71	1.38209	NA	3.31763	1.90847	1.6393	1.91716	2.21366	NA	1.87527	1.93593	1.18723	1.27703	2.55252	2.21174	1.67292	2.18064	2.11935	NA	0.766709	NA	2.3363	2.21233	0.745271	0.935191	1.3926	1.30745	1.78665	1.81533	1.91129	2.2757
APOA4_HUMAN	RVEPYGENFNK	3	0.93	0.162	0.8	0.42785	0.64	0.42785	0.0426959	0.0462659	0.280529	NA	1.60391	1.54871	1.43504	1.08231	0.712185	0.618697	0.826814	0.769847	NA	1.03227	1.16202	1.11056	1.71454	1.71628	1.05741	1.32097	NA	0.406372	1.12267	0.838071	NA	0.861617	1.16218	1.5649	NA	0.316257	1.45577	1.45779	0.137209	0.123401	0.660193	0.554556	1.40135	0.81415	0.930043	0.702666
APOA4_HUMAN	QLTPYAQR	2	2.29	0.273	1.37	0.17974	1.88	0.17974	NA	NA	2.1815	2.27047	2.62152	2.42183	2.53165	NA	2.34716	2.24334	1.98421	2.23191	2.35565	2.25293	2.75228	2.19024	2.86995	2.82182	2.29485	2.27346	NA	1.87848	2.2626	2.00617	2.67397	2.00323	2.64432	2.7528	NA	2.05514	2.42787	2.45502	0.789179	NA	2.64812	NA	2.30136	2.00753	2.08441	1.85007
APOA4_HUMAN	LVPFATELHER	2	0.95	0.122	0.53	0.59652	0.29	0.59652	0.601518	NA	0.823646	0.58966	1.78962	NA	0.71484	0.684954	NA	NA	0.65112	NA	1.21684	0.963551	0.629781	1.00342	1.47937	1.50212	0.840559	0.854682	0.450001	1.11118	NA	0.67743	1.14375	1.03548	1.44984	1.4916	NA	0.201583	NA	NA	-0.222215	NA	0.885584	1.40631	0.601009	0.907978	1.36669	1.53656
APOA4_HUMAN	SELTQQLN(Deamidated)ALFQDK	2	-0.12	0.028	0.12	0.90152	0.02	0.90152	-0.857556	-0.407991	NA	NA	0.205515	0.211303	-0.228647	-0.222876	NA	-0.559897	NA	-0.483908	-0.535419	-0.0397603	0.228449	-0.196504	0.355039	0.602294	-0.310842	0.268933	-0.703146	-0.370371	-0.322178	NA	-0.126519	-0.0935926	0.355881	0.382473	NA	NA	0.268712	0.312342	NA	-0.66414	NA	NA	-0.867562	NA	0.0819435	0.316301
APOA4_HUMAN	(Gln->pyro-Glu)QLTPYAQR	2	0.34	0.053	0.21	0.83513	0.04	0.83513	0.0837273	NA	NA	NA	NA	NA	-0.17416	NA	0.139916	-0.0491827	NA	0.103938	0.742539	0.408821	0.853796	0.31514	1.39336	NA	0.275917	0.210337	0.275986	0.0189977	0.378518	NA	0.168556	NA	1.12691	0.656402	-0.203554	NA	1.10941	0.858767	-0.26275	-0.368037	0.393568	0.0472133	0.780175	0.0189624	NA	NA
APOA4_HUMAN	DKVN(Deamidated)SFFSTFK	2	0.03	0.064	0.26	0.79308	0.07	0.79308	-0.18263	NA	NA	NA	0.260651	NA	-0.0964512	-0.018751	NA	NA	-0.483	-0.109995	0.00684489	-0.132972	-0.0810299	0.0477551	0.916249	-0.0559153	0.137342	0.0475846	-0.235254	NA	-0.597712	NA	0.0918204	0.266615	NA	NA	NA	NA	0.658504	0.276273	-0.882567	NA	0.0737885	0.029247	-0.227535	0.355917	0.451023	0.375231
APOA4_HUMAN	SELTQQLNALFQDK	2	4.14	-0.108	-0.56	0.57807	0.32	0.57807	3.74374	3.82986	NA	NA	4.25064	NA	3.88725	3.85907	3.77404	NA	NA	4.2347	NA	4.30147	4.1895	4.15103	4.19317	4.01614	4.04668	4.23093	NA	3.76913	3.66218	3.78611	4.21288	4.20964	4.97143	4.94998	3.56884	NA	4.5895	4.46401	NA	NA	NA	NA	NA	NA	4.12233	4.54691
APOA4_HUMAN	SELTQQLNALFQDK	3	-0.03	-0.299	-0.43	0.67723	0.18	0.67723	NA	NA	NA	NA	0.224793	0.829417	NA	NA	NA	NA	0.90628	NA	NA	NA	NA	-1.1434	0.630422	NA	-2.00155	NA	NA	NA	NA	NA	-0.491646	NA	NA	NA	NA	NA	NA	NA	0.244653	NA	0.554127	NA	NA	NA	NA	NA
APOA4_HUMAN	LN(Deamidated)HQLEGLTFQMK	3	-1.33	0.371	1.14	0.26346	1.31	0.26346	NA	NA	-1.27399	NA	NA	-0.0980919	NA	NA	NA	-1.88044	-1.49426	-1.23312	-1.70969	NA	-0.930741	-1.53842	0.230024	-0.363883	-1.53077	-1.39079	-1.72277	-1.99462	-1.4312	-1.9904	-1.22396	NA	NA	-0.628734	NA	NA	-1.29524	-1.14893	-1.70948	-2.6857	-2.07444	NA	NA	NA	-0.894266	-1.13306
APOA4_HUMAN	IDQNVEELKGR	2	-1.08	-0.075	-0.27	0.79137	0.07	0.79137	-1.91888	-2.16291	NA	NA	-0.715751	NA	-1.25332	NA	-1.4998	NA	NA	-1.04865	NA	-0.792124	NA	-1.38748	-0.384787	-0.576794	NA	NA	-1.56056	-1.40257	NA	-1.07459	-1.11122	-0.694408	-0.14961	-0.113353	NA	NA	-0.434797	-0.545793	-2.43363	NA	NA	NA	-1.01431	-0.983482	-1.59873	-1.00003
APOA4_HUMAN	LLPHAN(Deamidated)EVSQK	2	-2.01	-0.232	-0.7	0.49283	0.49	0.49283	NA	NA	-2.48183	NA	NA	NA	NA	-2.83723	NA	NA	NA	NA	-2.46426	-1.98585	-1.73036	NA	-1.81754	NA	NA	NA	-2.20553	NA	NA	-3.0692	-2.26831	NA	-1.07846	-1.32453	NA	NA	-1.5799	-1.91379	NA	NA	NA	NA	-1.72856	-2.07382	-1.66958	NA
APOA4_HUMAN	RVEPYGEN(Deamidated)FNK	2	-2.26	0.015	0.05	0.96421	0	0.96421	NA	NA	NA	-2.23287	NA	NA	NA	-2.12205	NA	NA	NA	-2.51409	-2.44208	-2.0256	-2.24784	NA	-2.0376	NA	-2.20579	NA	NA	NA	NA	NA	NA	NA	-1.17702	NA	NA	NA	-1.83915	-1.89532	NA	NA	NA	-2.80392	-2.85629	-2.02408	-2.61911	-3.11423
APOA4_HUMAN	ENADSLQ(Deamidated)ASLRPHADELK	3	-0.69	0.158	0.52	0.61053	0.27	0.61053	-0.597161	NA	NA	NA	NA	-0.673901	NA	-0.335084	NA	NA	-1.06368	NA	NA	-0.670039	-0.383085	NA	NA	NA	NA	NA	-1.70663	NA	NA	NA	-1.26972	NA	0.0838403	NA	NA	NA	-0.323994	NA	NA	NA	-1.34544	NA	-0.4898	NA	-0.465657	-0.418853
APOA4_HUMAN	LNHQLEGLTFQM(Oxidation)K	3	-0.79	0.133	0.33	0.74633	0.11	0.74633	NA	-1.14459	NA	NA	-0.11125	-0.163579	NA	-1.09557	-0.72402	-0.956255	NA	NA	-1.5118	-0.795401	NA	NA	-0.172648	NA	NA	NA	NA	NA	NA	-0.850848	NA	-0.268487	NA	-0.346111	-2.38724	NA	NA	NA	NA	NA	NA	NA	NA	NA	NA	-0.584992
APOA4_HUMAN	RRVEPYGENFNK	3	-2.28	-0.447	-1.15	0.27118	1.32	0.27118	NA	NA	NA	NA	-1.96963	-2.74719	-2.08047	NA	-3.41879	NA	NA	NA	NA	NA	-2.31188	NA	NA	NA	NA	-2.6031	NA	NA	-2.39773	NA	NA	NA	-1.79046	-1.40922	NA	NA	-2.07928	-2.1601	NA	NA	NA	NA	-2.3583	NA	NA	NA
APOA4_HUMAN	ALVQQM(Oxidation)EQLR	2	-0.99	-0.787	-0.98	0.35505	0.96	0.35505	NA	NA	NA	NA	0.035328	NA	NA	NA	NA	NA	NA	NA	NA	-1.80599	NA	NA	NA	NA	-2.55154	NA	NA	-0.00123011	NA	NA	NA	0.522568	NA	NA	NA	NA	NA	-2.1698	NA	NA	NA	NA	-0.966306	NA	NA	NA
APOA4_HUMAN	LLPHANEVSQ(Deamidated)K	2	-2.22	NA	NA	NA	NA	NA	NA	NA	NA	NA	NA	NA	NA	NA	NA	NA	NA	NA	NA	NA	NA	NA	NA	NA	NA	NA	NA	NA	NA	NA	NA	NA	-1.82582	-2.02158	NA	NA	-2.32682	-2.69841	NA	NA	NA	NA	NA	NA	NA	NA
APOA4_HUMAN	SLAPYAQDTQ(Deamidated)EK	2	2	NA	NA	NA	NA	NA	NA	NA	NA	NA	NA	NA	NA	NA	NA	NA	NA	NA	NA	NA	NA	NA	NA	1.99967	NA	NA	NA	NA	NA	NA	NA	NA	NA	NA	NA	NA	NA	NA	NA	NA	NA	NA	NA	NA	NA	NA
APOA4_HUMAN	EN(Deamidated)ADSLQASLRPHADELK	3	0.12	NA	NA	NA	NA	NA	NA	NA	NA	NA	NA	NA	NA	NA	NA	NA	NA	NA	NA	NA	NA	NA	NA	NA	NA	NA	NA	NA	NA	NA	NA	NA	NA	0.11703	NA	NA	NA	NA	NA	NA	NA	NA	NA	NA	NA	NA
APOB_HUMAN	VPSYTLILPSLELPVLHVPR	3	-0.82	2.084	2.64	0.0506	6.97	0.0506	NA	NA	NA	NA	NA	NA	NA	NA	NA	0.5736	NA	NA	NA	NA	NA	NA	NA	NA	NA	NA	NA	NA	NA	NA	NA	NA	-1.78569	NA	NA	NA	-1.23417	NA	NA	NA	NA	NA	NA	NA	NA	NA
APOB_HUMAN	IADFELPTIIVPEQTIEIPSIK	3	-0.22	NA	NA	NA	NA	NA	NA	NA	NA	NA	NA	NA	NA	NA	-0.117691	-0.331009	NA	NA	NA	NA	NA	NA	NA	NA	NA	NA	NA	NA	NA	NA	NA	NA	NA	NA	NA	NA	NA	NA	NA	NA	NA	NA	NA	NA	NA	NA
APOB_HUMAN	SVSDGIAALDLNAVANK	2	-0.31	NA	NA	NA	NA	NA	NA	NA	NA	NA	NA	NA	NA	NA	-0.143565	-0.479755	NA	NA	NA	NA	NA	NA	NA	NA	NA	NA	NA	NA	NA	NA	NA	NA	NA	NA	NA	NA	NA	NA	NA	NA	NA	NA	NA	NA	NA	NA
APOB_HUMAN	AVSMPSFSILGSDVR	2	0.55	NA	NA	NA	NA	NA	NA	NA	NA	NA	NA	NA	NA	NA	0.0406088	1.06292	NA	NA	NA	NA	NA	NA	NA	NA	NA	NA	NA	NA	NA	NA	NA	NA	NA	NA	NA	NA	NA	NA	NA	NA	NA	NA	NA	NA	NA	NA
APOB_HUMAN	LTISEQNIQR	2	-1.39	NA	NA	NA	NA	NA	NA	NA	NA	NA	NA	NA	NA	NA	-1.43334	-1.34454	NA	NA	NA	NA	NA	NA	NA	NA	NA	NA	NA	NA	NA	NA	NA	NA	NA	NA	NA	NA	NA	NA	NA	NA	NA	NA	NA	NA	NA	NA
APOB_HUMAN	TEVIPPLIENR	2	0.62	NA	NA	NA	NA	NA	NA	NA	NA	NA	NA	NA	NA	NA	0.569128	0.664311	NA	NA	NA	NA	NA	NA	NA	NA	NA	NA	NA	NA	NA	NA	NA	NA	NA	NA	NA	NA	NA	NA	NA	NA	NA	NA	NA	NA	NA	NA
APOB_HUMAN	VSALLTPAEQTGTWK	2	-0.82	NA	NA	NA	NA	NA	NA	NA	NA	NA	NA	NA	NA	NA	-1.07455	-0.562313	NA	NA	NA	NA	NA	NA	NA	NA	NA	NA	NA	NA	NA	NA	NA	NA	NA	NA	NA	NA	NA	NA	NA	NA	NA	NA	NA	NA	NA	NA
APOB_HUMAN	FSVPAGIVIPSFQALTAR	3	-1.16	NA	NA	NA	NA	NA	NA	NA	NA	NA	NA	NA	NA	NA	-1.27451	-1.04213	NA	NA	NA	NA	NA	NA	NA	NA	NA	NA	NA	NA	NA	NA	NA	NA	NA	NA	NA	NA	NA	NA	NA	NA	NA	NA	NA	NA	NA	NA
APOB_HUMAN	ATGVLYDYVNK	2	0.14	NA	NA	NA	NA	NA	NA	NA	NA	NA	NA	NA	NA	NA	0.139738	NA	NA	NA	NA	NA	NA	NA	NA	NA	NA	NA	NA	NA	NA	NA	NA	NA	NA	NA	NA	NA	NA	NA	NA	NA	NA	NA	NA	NA	NA	NA
APOB_HUMAN	SVSLPSLDPASAK	2	1.44	NA	NA	NA	NA	NA	NA	NA	NA	NA	NA	NA	NA	NA	1.43938	NA	NA	NA	NA	NA	NA	NA	NA	NA	NA	NA	NA	NA	NA	NA	NA	NA	NA	NA	NA	NA	NA	NA	NA	NA	NA	NA	NA	NA	NA	NA
APOB_HUMAN	NLQNNAEWVYQGAIR	3	0.93	NA	NA	NA	NA	NA	NA	NA	NA	NA	NA	NA	NA	NA	NA	NA	NA	NA	NA	NA	NA	NA	NA	NA	NA	NA	NA	NA	NA	NA	0.926233	NA	NA	NA	NA	NA	NA	NA	NA	NA	NA	NA	NA	NA	NA	NA
APOC1_HUMAN	MREWFSETFQK	3	0.37	-0.638	-1.97	0.05729	3.89	0.05729	-1.47581	NA	0.482416	0.0419083	0.367438	-0.0952173	-0.664337	-0.53624	0.484729	-0.122831	1.2911	1.20525	0.0285692	0.0806395	NA	-0.0409414	NA	NA	NA	NA	1.09542	0.876262	0.045578	0.0672384	0.722719	0.690076	2.11035	1.78478	-0.421561	0.328564	1.5327	1.52172	NA	NA	0.362364	0.308467	-0.422645	-0.501582	NA	NA
APOC1_HUMAN	MREWFSETFQK	2	-0.46	-0.851	-1.78	0.08932	3.18	0.08932	NA	NA	NA	NA	NA	NA	NA	NA	-1.00478	-1.25891	0.0783156	0.191804	-0.697174	-1.63141	-2.14497	-1.56494	NA	NA	NA	NA	0.0972023	-0.165213	NA	NA	-0.331021	-0.492068	1.41799	0.798668	NA	NA	0.619278	0.190456	NA	NA	-0.78809	-0.464613	NA	-1.5239	NA	NA
APOC1_HUMAN	EWFSETFQK	2	1.1	-0.534	-1.69	0.10241	2.84	0.10241	-0.784006	NA	0.724531	0.767582	1.24263	1.01408	NA	-0.0120427	NA	1.14287	1.8333	1.70271	0.902881	1.01694	0.674443	0.965698	NA	NA	NA	NA	1.79861	1.94503	NA	0.715561	1.62511	1.43457	2.41625	2.35797	0.030112	0.269417	2.41968	2.27667	NA	NA	0.835366	0.923293	0.228445	0.420486	NA	NA
APOC1_HUMAN	LKEFGNTLEDK	2	0.32	-0.696	-1.93	0.06529	3.71	0.06529	-0.986851	NA	-0.271919	-0.214983	0.628175	0.147559	-0.685117	-1.17068	NA	0.211704	NA	0.6383	0.355577	0.0124995	-0.267915	0.19907	NA	NA	NA	NA	1.27769	1.00944	-0.045409	NA	0.997655	1.18049	1.63229	1.31459	NA	-0.939311	1.6027	1.73456	NA	NA	NA	-0.619929	NA	NA	NA	NA
APOC1_HUMAN	LKEFGN(Deamidated)TLEDK	2	-1.26	0.647	0.54	0.59706	0.3	0.59706	NA	NA	NA	NA	NA	NA	NA	NA	NA	NA	NA	1.61932	NA	NA	NA	NA	-2.89483	NA	NA	NA	NA	-1.11376	NA	NA	-0.297771	NA	NA	NA	NA	NA	-1.9578	-2.20576	NA	NA	-0.73572	-2.77868	NA	-2.17797	-0.103384	NA
APOC1_HUMAN	IKQSELSAK	2	-3.7	0.918	1.21	0.27601	1.46	0.27601	NA	NA	NA	NA	NA	NA	NA	NA	NA	NA	-3.09641	NA	NA	NA	NA	NA	NA	NA	NA	NA	NA	NA	NA	NA	NA	NA	-3.52676	-3.75275	NA	NA	NA	-4.44081	NA	NA	NA	NA	NA	NA	NA	NA
APOC2_HUMAN	TYLPAVDEK	2	-0.26	0.063	0.18	0.85918	0.03	0.85918	NA	NA	NA	NA	0.493359	0.489222	-1.29819	-0.435081	NA	-0.0333787	0.0095627	0.211974	-0.611925	-0.366104	NA	NA	-0.282354	-0.570854	NA	-0.6743	0.789213	0.746383	-0.683128	-1.41787	0.156953	0.19504	-0.123212	-0.406166	NA	NA	0.790463	1.16419	-1.61216	-1.55291	-0.419498	NA	-1.37666	NA	NA	NA
APOC2_HUMAN	ESLSSYWESAK	2	0.27	-0.865	-2	0.06099	4.01	0.06099	NA	NA	NA	NA	0.516245	NA	NA	-0.853802	NA	NA	0.541859	0.0474961	-0.336639	NA	NA	NA	NA	-0.953877	NA	-0.657157	1.02857	1.14608	-0.587092	NA	0.226091	NA	0.498583	NA	NA	NA	1.43251	1.49434	NA	NA	-0.229347	1.05009	NA	NA	NA	NA
APOC2_HUMAN	STAAMSTYTGIFTDQVLSVLK	3	-1.18	-1.164	-2.65	0.01791	7	0.01791	NA	-2.37054	NA	NA	-1.65747	-1.36316	-2.65607	-2.61067	NA	NA	-0.20678	-0.872227	NA	-1.4842	NA	NA	NA	NA	NA	NA	-0.515979	-0.729326	NA	NA	NA	-1.25362	-0.574788	-0.457559	NA	NA	NA	0.275516	NA	NA	NA	NA	NA	NA	NA	NA
APOC2_HUMAN	TAAQNLYEK	2	-1.58	0.03	0.07	0.94567	0	0.94567	NA	NA	NA	NA	NA	-0.993082	NA	NA	-1.54411	NA	-1.56096	-1.21874	-2.12319	NA	NA	NA	-2.4225	-1.73456	NA	NA	NA	NA	NA	NA	NA	-1.85955	NA	-1.42816	NA	NA	-0.592454	-0.369285	-2.69918	NA	-2.00087	NA	NA	NA	NA	NA
APOC2_HUMAN	STAAMSTYTGIFTDQ(Deamidated)VLSVLK	3	-1.92	1.104	1.52	0.18216	2.33	0.18216	NA	NA	NA	-1.14512	NA	NA	NA	NA	NA	NA	NA	NA	NA	NA	NA	NA	NA	NA	NA	NA	NA	NA	NA	NA	NA	NA	NA	NA	-2.13202	-1.89808	NA	NA	NA	-2.51528	NA	NA	NA	NA	NA	NA
APOC3_HUMAN	DALSSVQESQVAQQAR	3	0.57	0.071	0.19	0.84818	0.04	0.84818	NA	NA	NA	0.114784	1.29519	1.42395	-0.184169	NA	1.24309	0.944294	1.63234	1.89055	0.306113	0.448754	-0.592138	-0.578447	0.730136	1.15108	-0.355039	NA	1.22205	1.2536	-0.724276	0.0712845	0.32887	0.861303	2.18117	2.63342	0.253025	0.192844	1.71238	2.00707	-0.468401	-0.331183	0.80776	0.479682	-0.501085	-1.24383	NA	-0.951318
APOC3_HUMAN	DALSSVQESQVAQQAR	2	0.59	0.019	0.05	0.96216	0	0.96216	NA	NA	0.258613	0.17581	0.787265	0.654954	NA	NA	0.550264	0.609169	1.34021	1.79442	0.320894	0.207735	NA	NA	NA	0.851397	-0.720168	NA	1.18589	1.4288	NA	NA	0.549751	0.767744	2.48788	2.45343	0.236616	0.187067	1.82741	1.511	-0.895677	NA	0.613596	0.597058	-1.13816	-1.50442	NA	-0.557014
APOC3_HUMAN	GWVTDGFSSLK	2	1.18	-0.183	-0.41	0.68353	0.17	0.68353	NA	NA	0.496526	0.653849	1.85613	1.60565	NA	-0.314985	1.54934	1.2681	2.42224	2.20588	0.849173	1.25182	0.208863	-0.674064	0.812754	0.743327	NA	NA	2.19157	2.25748	-0.47333	NA	1.12816	1.23251	3.25155	3.41581	0.577625	0.795463	2.56705	2.62862	NA	-0.739368	1.24442	0.94722	-0.481307	NA	NA	NA
APOD_HUMAN	NPNLPPETVDSLK	2	6.85	-0.021	-0.12	0.90679	0.01	0.90679	7.12024	7.15912	5.74157	6.25031	7.04619	6.94542	7.16177	7.24847	6.75624	6.70201	6.52868	6.70807	6.49259	6.67855	6.91287	6.89229	7.01819	7.11119	7.07486	7.31681	6.73284	6.85272	7.1326	7.20482	7.74152	7.91386	6.64088	6.72298	6.74451	6.73004	6.68554	6.65564	6.4417	6.68077	5.98574	5.8885	6.69274	6.55541	7.59896	7.68145
APOD_HUMAN	(Ammonia-loss)C(Carbamidomethyl)PNPPVQENFDVNK	2	6.01	0	0	0.99819	0	0.99819	6.2257	6.53571	5.10824	5.32464	6.25486	6.25176	6.02374	6.30531	5.99523	5.87135	5.51889	5.75519	5.48571	5.75725	6.04979	6.03636	6.30987	6.45684	6.30085	6.61701	5.95666	6.15395	6.14323	6.41817	6.84045	7.08463	5.64011	5.95401	5.75538	5.78812	5.81019	5.95735	5.52	5.83107	5.15813	5.25611	5.62731	5.45094	6.7582	7.08914
APOD_HUMAN	(Ammonia-loss)C(Carbamidomethyl)PNPPVQENFDVNK	3	-1.21	0.655	0.81	0.4561	0.66	0.4561	NA	NA	NA	NA	NA	-0.76854	NA	NA	NA	NA	NA	NA	NA	NA	NA	NA	NA	NA	NA	NA	NA	NA	NA	-1.76041	NA	NA	NA	NA	NA	NA	NA	NA	NA	NA	NA	NA	NA	NA	NA	-1.08681
APOD_HUMAN	KMTVTDQVNC(Carbamidomethyl)PK	3	2.72	-0.081	-0.42	0.67346	0.18	0.67346	2.56324	2.34653	1.9188	2.27716	2.70963	2.74167	3.21129	3.06526	2.82732	2.54928	2.42929	2.83116	2.10354	2.46968	2.77329	2.34482	2.84227	3.02928	3.14063	3.45064	2.34025	2.5566	3.23334	3.28611	3.38723	3.4465	2.80318	3.07505	2.66863	2.73193	2.19784	2.6574	2.41659	2.63632	2.16379	2.24404	3.07767	2.30868	2.96131	3.04307
APOD_HUMAN	KMTVTDQVNC(Carbamidomethyl)PK	2	3.83	-0.136	-0.89	0.37996	0.79	0.37996	3.79537	3.57264	3.48446	3.30545	3.35358	3.01195	4.21302	4.16045	3.68721	3.68901	3.66874	4.01626	3.52426	3.60463	4.00229	4.08495	3.95045	3.60648	4.2324	4.2429	3.74122	3.72626	3.91448	3.93546	4.71812	4.74301	3.99606	3.93821	4.03203	4.04404	3.45839	3.49477	3.56088	3.62874	3.45123	3.46995	3.73059	3.68662	4.22926	4.42523
APOD_HUMAN	MTVTDQVNC(Carbamidomethyl)PK	2	6.03	-0.007	-0.04	0.97048	0	0.97048	5.59999	6.04919	5.16223	5.58773	6.04641	6.01639	6.28402	6.1234	5.94163	6.05864	6.23659	5.73288	6.21428	5.79067	6.15304	6.00733	6.18228	6.24266	6.43817	6.75166	5.82269	5.93296	6.3315	6.26962	6.70187	6.96516	5.54692	6.08683	6.03353	6.17311	5.56666	5.90185	5.70068	5.93538	5.33072	5.4831	6.13637	5.7018	6.47126	6.66609
APOD_HUMAN	C(Carbamidomethyl)PNPPVQENFDVNK	2	3.87	-0.04	-0.24	0.81524	0.06	0.81524	4.08082	4.29389	3.05157	3.24897	3.88458	3.81652	4.08842	4.15925	3.72231	3.61306	3.60668	3.83937	3.33943	3.49587	3.90102	3.78209	4.08851	4.28974	4.22645	4.52813	3.62731	3.84899	3.96466	4.16232	4.72858	4.84857	3.87719	4.11375	3.66171	3.87175	3.65075	3.63113	3.43783	3.55789	3.20231	3.23799	3.7206	3.46439	4.56185	4.69682
APOD_HUMAN	C(Carbamidomethyl)PNPPVQENFDVNK	3	0.08	0.423	0.98	0.33445	0.96	0.33445	NA	0.849052	NA	-0.213005	1.1026	1.04886	NA	0.8055	-0.289436	0.0155512	-0.0077372	0.0479249	-1.03173	-0.801518	0.293872	-0.0546675	0.972545	0.652841	0.615958	1.35918	0.198283	0.0275837	0.16003	NA	1.36506	NA	-2.52648	0.350849	0.163206	-0.101282	-1.44753	0.298722	-0.165587	NA	-0.845553	-0.954902	-0.130563	-0.193368	0.486985	0.599017
APOD_HUMAN	IPTTFEN(Deamidated)GR	2	7.05	-0.229	-0.89	0.38108	0.78	0.38108	6.46499	6.72176	6.55574	6.66392	6.79785	6.65742	7.63839	6.3216	7.21956	7.2557	7.02008	7.09558	7.13259	7.16615	7.44394	6.66849	6.87937	6.88093	6.99255	7.12809	6.68481	7.65634	7.68551	6.51906	7.68478	7.69367	6.82461	6.94971	7.38043	7.34634	7.07673	6.62995	6.99398	6.57158	6.71743	6.75982	7.33045	7.34839	8.16819	7.26415
APOD_HUMAN	NILTSNNIDVK	2	6.8	0.184	0.33	0.74297	0.11	0.74297	7.00442	7.155	6.29216	6.48481	6.85317	6.88187	7.00461	7.06277	6.93435	6.93142	6.64749	NA	6.60899	6.7412	6.93739	6.84768	6.88941	7.11571	7.16975	7.41043	6.70579	6.88604	6.89868	7.14465	7.54904	7.81248	6.91978	6.71336	7.02208	6.9854	6.74155	NA	1.58939	6.808	6.40546	6.32667	6.9947	6.66973	7.39776	7.69764
APOD_HUMAN	C(Carbamidomethyl)PN(Deamidated)PPVQENFDVNK	2	0.38	-0.068	-0.2	0.83932	0.04	0.83932	-0.338811	NA	-0.410008	-0.319513	0.98141	-0.172453	0.514495	0.981033	NA	-0.20682	-0.514336	0.704681	NA	0.143411	0.40875	0.98275	0.552523	0.845416	1.17364	1.00815	0.118958	0.486865	0.356086	0.927985	NA	1.71254	0.707947	0.385891	0.651006	0.45283	0.339949	0.038448	-0.511772	-0.451373	NA	-0.927668	-0.633017	0.605224	1.04004	1.53343
APOD_HUMAN	NILTSNN(Deamidated)IDVK	2	4.28	-0.466	-0.79	0.43318	0.63	0.43318	5.09648	5.12069	3.15746	4.8488	3.91676	3.89345	5.23377	3.93632	3.94868	5.23433	3.68918	3.95732	3.53205	3.79046	3.99952	-0.0576375	3.95785	4.12016	5.3057	4.30851	4.98985	3.97884	5.28526	4.19163	6.04551	4.85296	3.94833	5.28772	5.3158	5.29247	3.69196	3.85497	5.18682	3.85678	3.26673	4.84284	3.75071	3.73049	4.26202	4.67887
APOD_HUMAN	KM(Oxidation)TVTDQVNC(Carbamidomethyl)PK	2	-1.46	-0.132	-0.38	0.70951	0.14	0.70951	-2.03405	-0.906616	-2.54248	-2.5651	NA	-0.917793	-1.49048	NA	-1.01662	-0.963584	-2.61707	-1.49766	-2.01402	-1.34034	NA	NA	-0.997271	NA	-1.09664	NA	NA	-0.892827	NA	NA	-0.639901	0.274606	-1.62081	-1.70913	-1.31545	-1.11426	NA	-1.75916	NA	-1.56926	-1.8975	-1.60634	-1.84976	-2.00962	-1.91373	-0.667164
APOD_HUMAN	(Ammonia-loss)C(Carbamidomethyl)PNPPVQEN(Deamidated)FDVNK	2	-0.49	0.189	0.5	0.61924	0.25	0.61924	-0.314852	NA	-1.46706	-1.72687	0.743521	-0.504004	-0.490632	NA	-0.105639	-0.667308	-0.522715	-0.387261	-0.408198	NA	-0.453702	NA	-0.0478172	-0.242006	NA	0.277527	NA	NA	0.578686	0.111369	0.154871	NA	1.13969	-0.711895	-1.0874	-0.929712	-1.08156	-0.726995	-0.787634	-0.663759	NA	-1.81762	-1.19216	-0.740016	NA	NA
APOD_HUMAN	WYEIEKIPTTFEN(Deamidated)GR	3	-0.76	0.405	0.84	0.41155	0.7	0.41155	NA	0.0102276	-1.77348	NA	-0.892198	NA	0.451752	0.808085	0.605528	0.400584	-1.64814	NA	-1.17134	-1.52168	-1.67345	-0.604613	NA	NA	NA	NA	NA	NA	-1.16835	-0.0925956	0.347959	-0.0139024	-1.1771	-0.864215	-0.866213	-1.92301	NA	NA	NA	NA	NA	-2.21381	NA	-1.63875	NA	NA
APOD_HUMAN	NILTSN(Deamidated)NIDVK	2	4.96	-0.053	-0.07	0.94219	0.01	0.94219	NA	5.12069	4.63025	NA	NA	4.9022	NA	NA	5.37129	5.2644	5.18723	5.05206	4.94145	4.96252	5.39936	3.85298	NA	NA	5.3057	NA	4.98985	5.04462	0.448475	5.28541	6.04551	NA	5.27195	NA	5.32159	5.29247	4.97016	5.0044	NA	NA	4.87686	NA	5.61204	NA	NA	5.74764
APOD_HUMAN	M(Oxidation)TVTDQVNC(Carbamidomethyl)PK	2	0.83	0.204	0.41	0.68192	0.17	0.68192	-0.430186	1.38291	NA	NA	0.990109	1.29042	NA	1.247	NA	NA	NA	1.61024	NA	0.271293	NA	-0.344185	0.799851	1.65957	1.05006	1.18286	NA	0.955592	0.48292	1.66421	0.98769	1.92696	1.02268	NA	NA	NA	NA	0.112798	NA	-0.0529774	NA	NA	NA	-0.289669	-0.00460598	1.46531
APOD_HUMAN	MTVTDQVN(Deamidated)C(Carbamidomethyl)PK	2	-0.66	-0.252	-0.4	0.69741	0.16	0.69741	NA	NA	NA	NA	NA	NA	NA	NA	-1.87566	NA	NA	NA	NA	NA	-1.28818	-0.283734	NA	NA	NA	0.0713732	NA	-0.530808	NA	0.606394	-0.282158	-0.0211256	NA	NA	-0.967105	NA	-2.26055	NA	NA	NA	NA	NA	NA	NA	NA	-0.406069
APOD_HUMAN	KMTVTDQVN(Deamidated)C(Carbamidomethyl)PK	2	-3.16	-0.175	-0.42	0.68321	0.18	0.68321	NA	NA	NA	NA	NA	NA	NA	-3.65791	NA	NA	NA	-3.18266	NA	NA	NA	NA	NA	NA	-3.21008	NA	-3.54265	NA	NA	NA	-2.59864	-2.32262	NA	NA	NA	-3.50999	NA	NA	NA	NA	NA	NA	NA	NA	NA	-3.28641
APOD_HUMAN	NILTSNNIDVKK	2	-1.05	-1.188	-1.6	0.16521	2.55	0.16521	NA	-1.17993	NA	NA	NA	NA	-1.2475	-1.64066	NA	NA	NA	NA	NA	NA	NA	NA	NA	NA	NA	NA	NA	NA	NA	NA	NA	-0.132342	NA	NA	NA	NA	NA	NA	NA	NA	NA	NA	NA	NA	NA	NA
APOD_HUMAN	C(Carbamidomethyl)PNPPVQENFDVNKYLGR	3	-1.14	NA	NA	NA	NA	NA	NA	NA	NA	NA	NA	NA	-1.4895	-1.11645	-0.821063	NA	NA	NA	NA	NA	NA	NA	NA	NA	NA	NA	NA	NA	NA	NA	NA	NA	NA	NA	NA	NA	NA	NA	NA	NA	NA	NA	NA	NA	NA	NA
APOD_HUMAN	(Ammonia-loss)C(Carbamidomethyl)PNPPVQ(Deamidated)ENFDVNK	2	-0.86	0.79	1.41	0.21214	1.99	0.21214	NA	NA	NA	NA	NA	NA	NA	NA	NA	NA	-0.522715	NA	-0.408198	NA	NA	NA	NA	NA	NA	NA	NA	NA	NA	NA	NA	NA	NA	NA	NA	NA	NA	NA	-1.24537	NA	NA	NA	NA	-1.26556	NA	NA
APOD_HUMAN	(Ammonia-loss)C(Carbamidomethyl)PNPPVQENFDVN(Deamidated)K	2	0.42	-0.959	-0.72	0.50241	0.51	0.50241	NA	NA	NA	NA	0.743521	-0.856332	NA	NA	NA	NA	NA	NA	NA	NA	NA	NA	NA	NA	NA	NA	NA	NA	0.578686	NA	NA	NA	NA	NA	NA	NA	NA	NA	NA	NA	NA	NA	NA	1.22746	NA	NA
APOE_HUMAN	SWFEPLVEDMQR	2	6.56	-0.156	-0.56	0.57757	0.32	0.57757	6.12564	5.7217	7.84597	7.76716	6.52301	6.07003	6.7169	6.2778	6.82081	6.74168	7.06797	7.14428	7.09892	6.83485	7.14765	7.29349	4.54981	3.90583	6.05318	5.97467	6.69368	6.63224	6.68991	6.32882	6.52045	6.13104	6.75016	6.69395	7.22175	7.10393	6.76816	6.41108	6.72578	6.61896	7.54221	7.30088	7.1368	6.92504	5.22085	5.39389
APOE_HUMAN	SWFEPLVEDMQR	3	4.47	-0.012	-0.04	0.96757	0	0.96757	3.388	4.22026	4.9328	5.53727	4.83441	4.78931	4.48288	4.26842	4.73261	5.1258	5.09478	5.07654	4.98311	4.99211	4.74376	5.0659	2.9195	2.20023	3.83101	4.0816	4.67669	4.27167	4.3829	4.15029	4.34982	4.18076	4.09679	4.33952	5.33333	5.23875	4.25761	4.4179	5.09954	5.11622	5.1761	4.73714	4.57338	4.74204	2.75989	3.63158
APOE_HUMAN	VQAAVGTSAAPVPSDNH	2	4.73	0.224	1.1	0.27709	1.21	0.27709	3.76757	4.23421	5.10485	5.41967	5.2397	5.20765	5.19857	5.11792	5.28946	5.29862	4.61566	5.0821	4.68452	5.03344	5.02651	4.86925	4.19057	4.24012	4.488	4.79157	4.60603	4.95366	4.88691	4.99809	4.31754	4.67983	4.19636	4.69388	5.03568	5.1438	4.4285	4.76108	4.64108	4.93792	4.84982	5.02565	4.98554	4.67569	3.25072	3.35976
APOE_HUMAN	VQAAVGTSAAPVPSDNH	3	1.81	0.309	0.82	0.41667	0.67	0.41667	-0.253503	1.18723	2.45487	2.74776	2.69151	2.93885	2.51927	2.13923	2.16457	2.647	1.67153	1.90985	1.27114	2.18046	2.45637	2.18602	1.50985	1.11564	1.64944	2.01242	1.5684	1.55834	2.16668	2.20488	1.52902	1.68944	-0.0222656	1.95249	2.17752	2.22076	0.938828	2.10544	1.99138	2.47112	1.94466	2.06571	2.77405	1.72532	-0.103631	0.055773
APOE_HUMAN	GEVQAM(Oxidation)LGQSTEELR	2	2.18	0.274	1.09	0.28068	1.19	0.28068	1.58493	2.25718	1.76878	2.20907	2.72507	3.04262	2.00481	2.46665	2.63648	2.65957	1.69178	2.24684	1.96961	2.68568	1.85165	2.06307	2.35618	3.1566	2.3227	2.59181	2.1341	2.82105	1.70615	2.43872	1.93739	2.78785	1.66441	1.43648	2.12515	2.30782	1.39539	1.72879	2.46761	2.50585	2.14397	2.47796	1.57504	1.53101	1.48731	2.13671
APOE_HUMAN	GEVQAM(Oxidation)LGQSTEELR	3	0.28	0.604	1.25	0.2201	1.55	0.2201	-0.55126	-0.141316	-1.86744	0.893162	1.38634	1.96267	0.611768	0.715896	0.977491	1.31053	NA	0.120481	-0.11747	0.935723	0.283392	0.470348	0.74249	1.34566	0.496922	1.36577	0.17868	1.02014	-0.0606658	1.04544	-0.009919	0.951518	NA	-0.354225	0.648322	0.357838	-1.42789	0.0906202	-0.172998	1.2965	-1.74797	-2.06116	0.113047	-0.521026	NA	0.0184584
APOE_HUMAN	AATVGSLAGQPLQER	2	6.33	0.187	1.22	0.22946	1.49	0.22946	5.56143	5.53792	6.64187	6.76089	6.84372	6.63924	6.4195	6.55613	6.72933	6.6956	6.50486	6.77734	6.73994	6.76491	6.37007	6.39002	6.10047	6.21572	6.0297	6.28228	6.47386	6.73939	6.02923	6.25177	5.87335	6.12047	5.90293	5.88419	6.77619	6.74264	6.23239	6.11709	6.36649	6.52607	6.50349	6.47763	6.36623	6.31318	5.47996	5.642
APOE_HUMAN	AATVGSLAGQPLQER	3	3.63	0.251	0.91	0.36914	0.82	0.36914	2.15957	2.35133	3.09228	3.98431	4.20708	4.50753	3.98298	3.91583	4.32626	4.43367	3.9333	4.02978	3.52819	4.2575	4.06159	3.93752	3.53828	3.74941	3.17713	3.91305	3.58438	3.88563	3.51845	3.8819	2.80197	3.63125	2.47887	3.18849	4.07098	3.85522	2.83479	3.72629	3.93322	4.2273	3.79397	3.54931	4.14011	3.57133	2.46055	2.93151
APOE_HUMAN	GEVQAMLGQSTEELR	3	5.36	0.217	1.15	0.25757	1.32	0.25757	4.26981	4.72517	5.53252	5.86824	5.63941	5.7462	5.41751	5.4277	5.71068	5.83337	5.60427	5.29072	5.18924	5.64555	5.59876	5.67445	5.33333	5.47764	5.47961	5.93538	5.42279	5.51514	5.31032	5.51249	4.93834	5.15002	4.70709	4.71117	5.68533	5.64992	4.57123	5.07701	5.68634	6.06437	5.49392	5.44628	5.60837	5.21257	4.45269	4.84953
APOE_HUMAN	GEVQAMLGQSTEELR	2	6.43	0.172	1.28	0.2063	1.65	0.2063	6.00037	5.84649	6.85985	6.90627	6.54826	6.46862	6.37107	6.45639	7.07722	6.62416	6.44478	6.62667	6.65243	6.71468	6.46255	6.42992	6.27351	6.19869	6.61	6.6914	6.46213	6.54851	6.13907	6.30491	6.18793	6.20986	6.16913	6.11186	6.75765	6.73949	6.19558	6.02984	6.64322	6.77978	6.51294	6.58305	6.36386	6.35461	5.79489	5.94038
APOE_HUMAN	DRLDEVKEQVAEVR	3	3.82	0.123	0.74	0.46162	0.55	0.46162	3.35751	3.17416	3.95891	4.30949	4.36311	4.38827	4.24427	4.42271	4.16115	4.13591	3.94509	3.87178	4.0591	4.22933	3.88402	3.93	3.13047	3.159	3.26772	3.6114	3.86203	3.93331	3.75355	3.95058	3.71691	3.75952	3.72062	3.81372	4.05007	4.10069	3.6715	3.66223	3.80973	3.95116	4.18931	4.156	3.86361	3.90311	2.54813	2.72268
APOE_HUMAN	DRLDEVKEQVAEVR	2	1.43	-0.041	-0.19	0.85179	0.04	0.85179	1.01093	0.876116	2.04156	2.12582	1.6169	1.5404	1.76054	2.09162	1.65288	1.77334	1.83389	1.75058	1.89178	1.8197	1.25835	1.58753	0.261143	-0.38481	0.773424	0.917392	1.53096	1.5251	0.894387	1.1232	1.30127	1.4563	1.82977	1.85363	1.91441	1.9342	1.60405	1.32138	1.33978	1.53981	2.15383	2.12799	1.31639	1.78509	0.192518	0.280385
APOE_HUMAN	SWFEPLVEDM(Oxidation)QR	2	2.41	-0.019	-0.08	0.93735	0.01	0.93735	2.13469	2.30737	2.15563	2.27579	3.16811	3.11788	1.73911	2.46159	2.8999	3.04959	1.88306	2.69603	2.53139	2.9198	1.9664	2.65507	1.47683	1.92454	2.07713	2.36861	2.6454	3.15703	1.74179	2.79297	2.40806	2.8879	1.75884	1.96525	2.88667	3.00987	2.10555	2.29508	2.33709	2.76199	2.34924	2.6003	1.93129	2.29	NA	2.09681
APOE_HUMAN	SWFEPLVEDM(Oxidation)QR	3	-0.04	0.209	0.44	0.66241	0.19	0.66241	-0.782717	0.0723121	NA	NA	1.13017	1.49625	-1.2872	0.497651	0.159295	0.655783	NA	NA	-0.526216	0.274757	-0.404006	0.535884	-0.41816	-0.13948	NA	-0.275568	0.376128	0.302972	-0.84892	0.457758	-0.149939	0.73864	NA	-0.515823	NA	0.527161	-1.82026	-0.642257	0.503865	NA	-0.974909	NA	NA	NA	NA	NA
APOE_HUMAN	QWAGLVEK	2	5.84	0.148	0.94	0.35359	0.88	0.35359	5.35712	4.99581	6.23513	6.31721	6.5479	6.28119	6.00499	5.92135	6.22949	6.04999	6.04186	6.09697	6.09272	5.88461	6.17621	6.07187	5.39748	5.24762	5.64516	5.66213	6.03367	6.12048	6.01169	5.94294	5.57825	5.54401	5.74742	5.56074	6.02132	6.02107	5.81556	5.67413	5.95317	5.93691	6.05858	5.91534	6.00425	5.74609	4.83976	4.78067
APOE_HUMAN	QQTEWQSGQR	2	2.4	0.37	1.77	0.08491	3.12	0.08491	0.982588	1.20766	2.57717	2.86329	2.94421	2.68627	2.70704	2.68486	2.93999	2.71803	2.25117	2.58643	2.64999	2.91398	2.94444	2.68581	2.68815	2.86166	2.7555	3.02317	1.78254	2.16725	2.50736	2.56296	1.59545	1.70247	1.89097	2.12423	2.42176	2.53267	2.0538	2.28752	2.72603	3.04401	2.49909	2.61174	2.87681	2.2893	1.04899	1.54442
APOE_HUMAN	LDEVKEQVAEVR	2	1.6	0.102	0.57	0.57123	0.33	0.57123	0.825757	0.969497	2.09882	2.10898	2.20889	1.85705	1.93102	1.80412	1.69951	1.83783	1.77714	1.84021	2.04398	1.99701	1.49949	1.66915	1.31681	0.940353	1.29489	1.21374	1.62795	1.69679	1.54515	0.870014	1.59076	1.73347	1.52661	1.45527	2.0082	1.96693	1.56833	1.444	1.56535	1.76306	2.14047	2.08173	1.57646	1.72086	0.435824	0.586951
APOE_HUMAN	LDEVKEQVAEVR	3	1.77	0.173	0.8	0.42653	0.64	0.42653	0.669678	1.04959	1.84691	2.33988	2.59426	2.61981	2.25143	1.90826	2.04159	2.1271	1.86062	1.87424	1.87781	2.20697	2.00612	1.67156	1.43363	1.69539	1.36286	1.75254	1.68864	1.64521	1.93791	1.61731	1.56813	1.84417	1.25113	1.72314	2.08436	2.16275	1.27643	1.78504	1.87557	2.09342	2.0842	2.32319	2.21618	1.52813	0.355483	0.673064
APOE_HUMAN	LQAEAFQAR	2	6.53	0.153	0.89	0.37774	0.79	0.37774	5.71078	5.86928	6.78921	6.94051	7.30464	7.19978	6.79073	6.52869	6.90424	6.91664	6.60138	6.69093	6.83648	6.964	6.84443	6.78377	5.96734	5.99722	6.2269	6.34303	6.67522	6.73897	6.73173	6.33275	6.40264	6.58129	5.97834	6.15527	6.93246	6.95543	6.27228	6.4644	6.57471	6.73517	6.70152	6.69216	6.86438	6.47132	5.41385	5.46956
APOE_HUMAN	WVQTLSEQVQEELLSSQVTQELR	2	2.17	-0.267	-0.9	0.37233	0.81	0.37233	1.29698	0.944733	3.50403	3.25357	1.39174	1.43378	1.51428	1.90764	2.75401	2.62512	2.49976	2.97227	2.71045	2.67034	2.50072	2.12695	NA	-0.512862	1.92422	2.17719	1.53133	1.69927	1.42955	1.66192	1.46926	1.54036	2.65228	2.80445	2.98854	2.75155	2.38763	2.15456	2.55207	2.99656	3.02369	2.68751	2.71755	2.82758	1.53627	1.71151
APOE_HUMAN	WVQTLSEQVQEELLSSQVTQELR	3	6.52	-0.385	-0.59	0.55838	0.35	0.55838	5.48743	5.88416	7.5665	7.55137	6.3187	6.54923	6.23374	6.68375	7.24804	7.15797	7.11809	0.941726	7.1694	7.01849	6.83084	6.92912	5.75109	4.5262	6.65642	6.86872	6.55733	6.15658	6.28015	6.38269	5.9498	6.13445	6.78974	6.96169	7.17398	7.19048	6.46022	6.62175	7.42444	7.55298	7.29173	7.12083	6.82168	7.14651	5.68395	6.49793
APOE_HUMAN	SELEEQLTPVAEETR	2	6.94	0.311	2.17	0.03608	4.69	0.03608	6.82626	6.47825	6.9807	7.14749	7.26996	7.19761	6.93184	7.41148	7.29385	7.23222	6.75759	6.99436	7.07565	7.27157	6.99951	6.96831	7.14103	7.38538	7.17215	7.45333	6.74044	6.97715	6.58267	6.91229	6.57441	6.72413	6.41728	6.51529	6.97711	7.00545	6.62517	6.68824	7.07562	7.43376	6.89493	7.00047	6.86188	6.82758	6.34937	6.581
APOE_HUMAN	SELEEQLTPVAEETR	3	5.03	0.52	1.62	0.11397	2.61	0.11397	3.65067	5.31612	4.38321	5.09011	5.8723	5.84223	6.15274	5.61851	5.1178	5.33077	4.5986	4.48586	4.67871	4.97383	5.99978	5.289	6.36746	6.2087	NA	5.6285	5.91822	5.56279	5.24101	4.89014	NA	5.38031	3.85745	4.20803	4.7319	4.6683	3.80765	4.6096	5.05288	5.63469	4.74663	4.36988	5.15476	4.72283	3.57515	4.37994
APOE_HUMAN	FWDYLR	2	5.91	0.002	0.01	0.98981	0	0.98981	5.04761	4.86877	6.51355	6.50855	6.02923	5.52201	5.78505	5.91544	6.09817	6.0285	6.28679	6.0144	6.44294	6.19358	6.08292	6.33716	5.18335	4.87952	6.17545	6.13564	5.75221	5.7339	5.57638	5.72825	5.70023	NA	5.59269	5.60547	6.27344	6.21456	5.89692	5.71093	6.59504	6.56006	6.35277	6.24235	6.28301	6.15904	5.17667	5.09829
APOE_HUMAN	ALMDETMK	2	5.54	0.226	0.98	0.33486	0.95	0.33486	4.70006	4.67081	6.03023	6.02793	5.95679	5.86152	5.47381	4.35081	5.89505	5.85335	5.45518	5.27561	5.79613	5.81988	5.83701	5.76367	5.97623	5.79358	6.21686	6.31205	5.76079	5.60771	5.73882	4.64065	5.35257	5.29783	4.79397	4.45301	5.98471	5.98444	4.96244	5.23654	6.1477	6.21792	5.61073	5.59952	5.74207	5.42059	5.13402	4.85527
APOE_HUMAN	LAVYQAGAR	2	5.76	0.957	1.93	0.06076	3.72	0.06076	5.09971	5.18428	6.1969	6.14992	6.851	7.68122	6.21953	6.08725	6.30985	6.37563	6.02598	5.95594	6.35448	6.38628	6.2266	6.38338	6.32074	6.18237	6.27435	6.46974	6.1748	6.16151	6.21802	6.11106	5.10811	5.173	-1.30593	-0.549184	6.33473	6.26514	5.72534	5.9224	6.48158	6.63115	6.14236	6.07479	6.23801	6.01042	5.38483	5.30213
APOE_HUMAN	LEEQAQQIR	2	5.5	0.231	1.01	0.31945	1.02	0.31945	4.52849	4.83077	5.57854	5.85813	6.31304	6.27232	5.75812	5.74977	6.16825	5.9611	5.36681	5.91183	5.65949	5.93416	5.98573	5.73909	4.97489	5.17125	5.1169	5.42195	5.32925	6.48809	5.6901	5.83229	5.09687	5.26749	5.09472	5.34642	5.69157	5.74177	5.14999	5.4698	5.40468	5.67219	5.35046	5.5984	5.8291	5.26319	4.00526	4.34987
APOE_HUMAN	LGPLVEQGR	2	7.07	0.226	1.33	0.19148	1.76	0.19148	6.18136	6.39813	7.21742	7.32532	7.84424	7.74244	7.28542	6.65174	7.15488	7.39244	7.02979	7.01013	7.37115	7.40547	7.24369	7.25713	7.27543	7.24458	7.27435	7.37314	7.16996	7.10636	7.16557	6.66791	7.00906	7.16742	6.29266	6.26365	7.3445	7.31048	6.5408	6.93176	7.40299	7.40808	7.14779	7.08466	7.28847	6.95147	6.48485	6.41356
APOE_HUMAN	LGADMEDVC(Carbamidomethyl)GR	2	5.52	-0.438	-0.79	0.43397	0.62	0.43397	5.5908	5.7144	6.69043	7.03081	5.83574	5.77003	5.38902	4.85546	5.81912	5.87811	5.41913	5.36264	5.48947	5.58088	0.675295	0.660589	5.36299	5.27601	5.63466	5.9511	5.37472	5.09244	6.52531	5.87539	6.26784	6.47336	5.93441	5.64026	NA	-0.0368654	5.95331	6.25863	6.81261	7.0733	6.53702	6.68245	6.58554	6.29475	6.01815	6.04032
APOE_HUMAN	VEQAVETEPEPELR	2	4.27	0.346	2.35	0.02365	5.52	0.02365	3.78783	4.07402	4.38304	4.61995	4.98008	4.9015	4.64031	4.49684	4.68417	4.74941	3.9416	4.31915	4.29847	4.50369	4.43948	4.38949	4.15768	4.24164	4.50525	4.78314	4.21688	4.26038	4.18838	4.05657	3.96202	4.23369	3.63182	3.74338	4.39448	4.5293	3.72308	4.01998	4.37575	4.65088	4.07807	4.17335	4.23395	3.99047	3.64401	3.86482
APOE_HUMAN	VEQAVETEPEPELR	3	-0.05	0.516	1.3	0.1996	1.7	0.1996	-1.82367	-0.608786	-0.241097	0.555146	1.58403	1.39385	0.739693	-0.2158	-0.178901	0.786282	0.0924562	-0.256865	-0.0532174	0.272176	0.402146	0.845318	0.433934	-0.609956	0.28911	0.647644	0.184494	-1.0341	0.399856	-0.699016	-0.233354	-0.065144	-2.80586	-1.28707	0.0863611	0.40869	NA	-0.207622	0.557332	0.922434	-0.139807	-0.362539	0.464349	0.00996737	-0.895495	-1.33392
APOE_HUMAN	DADDLQKR	2	-2.09	0.233	0.87	0.38797	0.76	0.38797	-3.90536	-3.74233	-1.62115	-2.03667	-1.39047	-1.64608	-1.64251	-1.7162	-1.8521	-1.86864	-2.01952	-1.55139	-1.78671	-1.62498	-2.12958	-2.20924	-1.87232	-1.60013	-1.94607	-2.05522	-2.58681	-2.31922	-1.95127	-1.91026	-3.56308	-3.39989	NA	NA	-1.73674	-1.70393	-1.89788	-1.96673	-2.02945	-1.81322	-1.4974	-1.39594	-1.34535	-1.96868	-3.85052	NA
APOE_HUMAN	RLAVYQAGAR	2	3.39	0.244	1.33	0.19174	1.76	0.19174	2.27253	2.55185	3.88774	3.89034	3.84025	3.59324	3.78063	3.59062	3.84058	3.74815	3.50395	3.85587	3.69046	3.78404	3.57738	3.58578	3.17279	2.99386	3.50433	3.49881	3.3707	3.39163	3.39753	3.38535	2.35723	2.39798	NA	NA	3.79443	3.80288	3.2144	3.19665	3.62039	3.72086	3.67938	3.68119	3.59894	3.36292	2.31813	2.45902
APOE_HUMAN	ALM(Oxidation)DETMK	2	0.43	0.303	0.58	0.56548	0.34	0.56548	-1.4243	0.413246	-0.3512	0.118732	1.19498	1.38633	-0.0465583	1.73288	1.42475	0.939957	-1.2256	1.66968	0.00515276	0.788773	0.76276	0.328194	0.768276	1.59309	0.839554	1.08122	0.125064	0.818801	0.17101	2.19991	-0.219188	0.647095	NA	1.46028	0.304407	0.940554	-1.07702	-0.282138	0.558874	0.808665	-0.487302	0.427588	-0.718222	-0.531021	-0.727156	0.345179
APOE_HUMAN	ALM(Oxidation)DETM(Oxidation)K	2	-2.31	0.176	0.15	0.87998	0.02	0.87998	NA	NA	-3.49695	-3.17733	-2.06204	-1.87085	-3.71478	2.25346	-2.14172	-2.06824	-3.47877	0.793324	-3.50276	-2.53582	-3.19157	-3.54551	-2.18019	-0.974851	-2.77769	-2.19218	-3.53817	-2.58318	-2.44909	2.73522	-3.63595	-2.71278	-4.27278	1.2625	-2.85216	-2.66881	-3.8622	NA	-3.06412	-2.48745	-3.32189	-2.97018	-2.1934	-3.77387	NA	-0.767405
APOE_HUMAN	VQAAVGTSAAPVPSDN(Deamidated)H	2	1.02	0.136	0.58	0.56841	0.33	0.56841	-0.0454488	NA	1.44053	1.72325	1.41571	1.36252	1.30725	1.33864	1.483	1.49446	1.09437	1.42046	0.668746	1.26783	1.1727	1.03356	0.0393459	0.36693	NA	0.810569	0.791066	1.06828	1.15345	1.3135	NA	0.827341	0.779378	1.17023	1.10483	1.29886	0.735009	1.32625	0.77291	1.16562	1.168	1.29383	1.32453	0.939063	NA	-0.870416
APOE_HUMAN	LGADM(Oxidation)EDVC(Carbamidomethyl)GR	2	1.11	-0.589	-1.13	0.26778	1.27	0.26778	-0.536495	1.76891	0.91212	1.11228	1.14774	1.17361	-0.0142142	1.82748	1.18973	1.19718	-0.632801	0.667834	NA	0.639696	NA	NA	NA	1.14205	0.421083	0.778254	NA	1.38044	1.28805	3.17785	0.95244	1.61157	0.678985	2.56889	NA	NA	NA	0.889401	1.48212	1.91846	1.18811	1.59406	1.29487	0.899514	0.331741	1.48045
APOE_HUMAN	(Gln->pyro-Glu)QQTEWQSGQR	2	1.71	0.467	1.91	0.06278	3.66	0.06278	0.165304	0.975996	1.21701	1.74321	2.65282	2.54287	2.02923	2.16369	2.30127	2.11537	1.15766	1.61997	2.00202	2.3556	2.30302	2.17976	2.33338	2.49105	1.99895	2.43036	1.31104	1.66774	1.87703	2.16909	1.01868	1.31889	0.641797	1.13403	1.33932	1.62972	1.41232	1.7707	1.79646	2.34799	1.17481	1.49884	1.85316	1.74513	0.509677	1.23085
APOE_HUMAN	WVQTLSEQVQ(Deamidated)EELLSSQ(Deamidated)VTQELR	3	0.58	0.018	0.06	0.94901	0	0.94901	-0.511818	-0.0738635	NA	NA	0.481606	0.697503	0.9945	NA	NA	NA	NA	0.851744	NA	1.20433	NA	NA	0.022118	0.620313	1.18323	0.437854	NA	0.308156	0.455885	0.882974	NA	1.2309	NA	0.297623	0.601316	0.574367	NA	0.524729	NA	NA	0.37409	NA	NA	NA	0.550045	1.01704
APOE_HUMAN	AYKSELEEQLTPVAEETR	3	-1.18	0.872	1.85	0.08131	3.42	0.08131	NA	NA	NA	NA	NA	NA	-0.60185	-0.0533134	NA	NA	NA	NA	NA	-0.777259	-0.918189	-0.614089	NA	NA	-0.805202	NA	NA	-1.4112	-2.28345	NA	-1.6223	NA	NA	-3.04427	-2.48839	NA	NA	NA	NA	-0.306288	0.161333	NA	NA	-1.55627	-1.50316	-1.05691
APOE_HUMAN	LGPLVEQ(Deamidated)GR	2	-0.18	0.085	0.21	0.83568	0.04	0.83568	NA	NA	-0.776695	NA	0.42752	NA	NA	NA	NA	NA	-0.00428689	-0.143279	0.133075	NA	NA	NA	NA	-0.0292441	NA	NA	NA	NA	-0.130875	-0.762224	NA	NA	-1.5393	-0.60679	NA	0.117456	NA	NA	NA	0.352543	-0.343157	0.303833	0.326694	NA	NA	NA
APOE_HUMAN	LKSWFEPLVEDMQR	3	-0.69	0.045	0.1	0.92492	0.01	0.92492	NA	NA	NA	NA	NA	NA	-1.02489	-0.963696	-1.3188	NA	NA	NA	NA	NA	-0.867657	NA	NA	NA	-0.236221	-0.0842544	NA	NA	NA	NA	NA	NA	NA	NA	NA	-1.61603	NA	NA	0.831064	0.759836	-1.14058	NA	-1.48892	NA	-1.09522	NA
APOE_HUMAN	WVQTLSEQVQEELLSSQ(Deamidated)VTQELR	3	0.38	0.438	0.59	0.56927	0.35	0.56927	NA	NA	-0.0779961	NA	NA	-0.142971	NA	0.569632	NA	NA	NA	1.10114	1.10055	NA	1.05641	NA	NA	-0.562863	NA	NA	NA	NA	NA	NA	NA	-0.00349077	NA	NA	NA	NA	NA	NA	NA	NA	NA	NA	NA	NA	NA	NA
APOE_HUMAN	AKLEEQAQQIR	2	-1.08	0.159	0.18	0.8641	0.03	0.8641	NA	NA	NA	NA	NA	NA	NA	NA	NA	NA	NA	NA	NA	NA	-1.08747	NA	NA	NA	NA	NA	NA	NA	NA	-2.37422	NA	NA	NA	NA	NA	NA	NA	NA	-0.174472	0.000288358	NA	NA	NA	NA	-1.44558	-1.38346
APOE_HUMAN	ALMDETM(Oxidation)K	2	0.37	0.485	1.48	0.14797	2.18	0.14797	-0.928832	-0.251683	NA	0.118732	1.19498	1.38633	NA	0.223167	1.42475	0.939957	NA	0.342314	0.00515276	0.788773	0.76276	0.328194	0.768276	1.59309	0.839554	1.08122	0.125064	0.818801	0.17101	0.901341	-0.219188	0.647095	NA	-0.900393	0.304407	0.940554	-1.14501	-0.282138	0.558874	0.808665	NA	0.427588	0.155906	-0.531021	-0.727156	0.114621
APOE_HUMAN	(Gln->pyro-Glu)QWAGLVEK	2	1.98	NA	NA	NA	NA	NA	NA	NA	NA	NA	1.91134	2.05297	NA	NA	NA	NA	NA	NA	NA	NA	NA	NA	NA	NA	NA	NA	NA	NA	NA	NA	NA	NA	NA	NA	NA	NA	NA	NA	NA	NA	NA	NA	NA	NA	NA	NA
APOE_HUMAN	ALMDETMKELK	2	-0.5	-0.681	-0.69	0.53355	0.47	0.53355	NA	NA	NA	NA	NA	NA	-0.840243	NA	NA	NA	NA	NA	NA	NA	NA	NA	NA	NA	NA	NA	NA	NA	NA	NA	NA	NA	NA	NA	-0.159027	NA	NA	NA	NA	NA	NA	NA	NA	NA	NA	NA
APOE_HUMAN	WVQTLSEQ(Deamidated)VQ(Deamidated)EELLSSQVTQELR	3	0.68	-0.447	-0.82	0.44343	0.67	0.44343	NA	NA	-0.0466071	NA	NA	NA	NA	NA	NA	0.881891	NA	NA	NA	NA	0.660868	NA	NA	NA	NA	NA	NA	NA	NA	NA	NA	NA	NA	NA	NA	NA	NA	NA	1.22857	NA	NA	NA	NA	0.663784	NA	NA
APOE_HUMAN	WVQ(Deamidated)TLSEQVQEELLSSQVTQELR	2	0.72	0.245	0.25	0.8178	0.06	0.8178	NA	NA	NA	NA	NA	NA	NA	0.838188	NA	NA	NA	NA	NA	NA	NA	NA	NA	NA	NA	NA	NA	NA	NA	NA	NA	0.592778	NA	NA	NA	NA	NA	NA	NA	NA	NA	NA	NA	NA	NA	NA
APOF_HUMAN	SGVQQLIQYYQDQK	3	0.92	NA	NA	NA	NA	NA	NA	NA	NA	NA	NA	NA	NA	NA	NA	NA	NA	NA	NA	NA	NA	NA	NA	NA	NA	NA	NA	NA	NA	NA	NA	NA	1.35904	0.48716	NA	NA	NA	NA	NA	NA	NA	NA	NA	NA	NA	NA
APOF_HUMAN	SLPTEDC(Carbamidomethyl)ENEK	2	-2.79	NA	NA	NA	NA	NA	NA	NA	NA	NA	NA	NA	NA	NA	NA	NA	NA	NA	NA	NA	NA	NA	NA	NA	NA	NA	NA	NA	NA	NA	NA	NA	NA	-2.78645	NA	NA	NA	NA	NA	NA	NA	NA	NA	NA	NA	NA
APOH_HUMAN	TFYEPGEEITYSC(Carbamidomethyl)KPGYVSR	3	4.45	-0.262	-1.57	0.12425	2.46	0.12425	4.06423	4.03504	3.86717	3.78062	4.38148	4.17888	4.49883	4.64461	4.18719	4.12646	4.82644	4.64283	4.59872	4.48744	3.28555	3.25454	5.05855	4.90011	4.67461	4.81127	4.38808	4.4161	4.55804	4.72141	4.81368	4.83289	5.14566	5.15954	3.8913	3.85285	4.99532	4.87556	4.2564	4.19531	4.5677	4.53727	4.67999	4.31011	4.56205	4.77835
APOH_HUMAN	TFYEPGEEITYSC(Carbamidomethyl)KPGYVSR	2	0.05	-0.081	-0.26	0.79403	0.07	0.79403	-0.0228743	-0.392807	NA	NA	NA	NA	-0.15599	NA	-0.94494	-0.405246	1.00294	0.208948	0.207898	-0.0591651	NA	NA	NA	NA	0.346734	-0.148686	-0.509197	-0.270275	-0.573118	NA	0.265524	0.441198	1.42837	0.917081	NA	-0.68599	0.673848	0.279198	-0.304015	-0.946929	0.236686	0.338667	0.063848	-0.399829	0.178896	0.591501
APOH_HUMAN	TC(Carbamidomethyl)PKPDDLPFSTVVPLK	2	2.73	-0.286	-1.39	0.17043	1.95	0.17043	2.70531	2.72758	2.22361	1.96249	2.4285	2.10117	2.65322	2.96241	2.24688	2.34816	3.15008	3.25429	2.95986	2.99625	1.04714	1.38254	3.29955	3.20462	3.19119	2.94926	2.74881	3.0457	2.51979	2.69142	3.31408	3.32303	3.54246	3.3718	2.12219	2.27629	3.46849	3.06138	2.33732	2.58513	2.72115	2.71031	2.48102	2.8753	3.34721	2.97556
APOH_HUMAN	TC(Carbamidomethyl)PKPDDLPFSTVVPLK	3	5.8	-0.147	-0.84	0.40787	0.7	0.40787	5.41168	5.57864	4.9899	5.0102	5.75908	5.6198	5.78419	6.03707	5.5962	5.40397	6.05062	6.08732	5.92953	5.99384	4.63715	4.73209	6.70202	6.7529	6.11755	6.27625	5.80739	5.89733	5.89113	6.122	6.23162	6.33117	6.11671	6.32445	5.18335	5.29625	6.23628	6.15689	5.5041	5.73013	5.70098	5.53318	5.73807	5.74462	5.9856	5.87059
APOH_HUMAN	VC(Carbamidomethyl)PFAGILEN(Deamidated)GAVR	3	2.97	-0.168	-0.81	0.42208	0.66	0.42208	2.6882	2.69464	1.96433	2.1938	3.29282	3.3533	3.00949	3.17573	2.22211	2.69608	3.25133	3.15238	2.96266	3.01482	1.67492	2.21227	4.07156	4.07848	2.87518	3.12329	2.87337	3.26923	3.24971	3.16433	3.63364	3.7331	2.68421	3.2452	2.52925	2.57097	2.64293	3.02159	3.07939	3.21738	2.85881	3.02259	2.68893	3.01518	3.05412	3.51012
APOH_HUMAN	VC(Carbamidomethyl)PFAGILEN(Deamidated)GAVR	2	5.31	-0.253	-1.55	0.12843	2.41	0.12843	5.10106	4.92728	4.59771	4.60214	5.39638	5.20514	5.12847	5.31394	4.93534	4.92123	5.51135	5.65827	5.52217	5.52844	4.06169	4.21653	6.0918	6.0305	5.42666	5.48261	5.28115	5.46859	5.33199	5.5132	5.94336	5.91557	5.78314	5.76661	4.85159	4.93768	5.67854	5.60426	5.15546	5.19176	5.20995	5.26323	5.33332	5.36807	5.45265	5.67341
APOH_HUMAN	FIC(Carbamidomethyl)PLTGLWPINTLK	2	3.87	-0.642	-3	0.0045	9.02	0.0045	3.47615	3.10674	3.9168	3.77301	3.18894	2.92615	3.40463	3.59465	3.6435	3.56575	4.50379	4.72492	4.42478	4.16712	2.91985	3.02427	2.81915	2.10215	3.73671	3.88588	3.59753	3.67041	3.90007	3.99277	4.30971	4.34173	5.04023	5.07997	3.75247	3.76639	5.03164	4.45925	3.82925	3.93394	4.05259	3.95184	4.28871	4.5355	4.05478	4.15788
APOH_HUMAN	FIC(Carbamidomethyl)PLTGLWPINTLK	3	2.36	-0.599	-2.42	0.02013	5.85	0.02013	1.27682	1.97526	1.67385	2.53605	1.48686	1.46083	1.72544	2.12508	2.30014	2.11378	3.22032	3.23162	2.50804	2.79755	1.37774	1.73153	1.30501	NA	2.32616	2.19315	1.98209	2.044	2.63955	2.21653	2.61506	2.9197	3.26899	3.50208	2.03359	2.5816	2.6874	2.85423	2.69123	2.7947	2.81169	2.71875	2.86867	2.96409	1.76653	2.86908
APOH_HUMAN	(Ammonia-loss)C(Carbamidomethyl)PFPSRPDN(Deamidated)GFVNYPAKPTLYYK	3	4.31	-0.399	-2.26	0.02927	5.1	0.02927	4.03425	3.85003	3.70588	3.83736	4.06698	3.67086	4.13537	4.48873	4.1011	4.08873	4.76867	4.82258	4.58293	4.59255	3.12541	3.5056	4.01701	3.63466	4.45429	4.77052	4.2845	4.31913	4.27513	4.57628	4.72155	4.69004	5.03592	5.26855	3.85802	4.01918	4.85732	4.92043	4.18352	4.40938	4.40851	4.384	4.26941	4.56118	4.45455	4.74605
APOH_HUMAN	ATFGC(Carbamidomethyl)HDGYSLDGPEEIEC(Carbamidomethyl)TK	3	4.71	-0.138	-0.79	0.43444	0.62	0.43444	4.40837	4.33876	3.91628	4.1485	4.6467	4.53155	4.80746	5.03604	4.46489	4.44392	4.83486	5.0854	4.7106	4.83536	3.60162	3.6369	5.5291	5.53767	5.04201	5.31663	4.65179	4.73954	4.85488	5.04148	5.093	5.13813	5.24931	5.36064	4.11051	4.2104	5.08922	5.08307	4.25328	4.49038	4.52659	4.60639	4.76915	4.63236	4.74136	4.98843
APOH_HUMAN	ATFGC(Carbamidomethyl)HDGYSLDGPEEIEC(Carbamidomethyl)TK	2	0.69	-0.431	-1.66	0.10568	2.76	0.10568	0.381102	0.387817	0.35087	0.211303	NA	-0.86169	0.459717	0.787484	0.175502	NA	1.34107	1.41759	0.902636	0.719563	NA	-1.12192	0.937675	NA	0.993798	0.910452	0.48737	0.650737	NA	0.274748	1.1626	1.10681	2.20715	1.65822	NA	0.231574	1.57842	0.982762	0.132014	0.110081	0.752602	0.644987	0.408029	0.857565	1.20431	1.0959
APOH_HUMAN	EHSSLAFWK	2	2.93	0.051	0.24	0.80984	0.06	0.80984	2.9549	2.67188	2.61725	2.5308	2.90008	2.42148	3.1503	3.14476	2.53845	2.59409	3.42072	3.58974	3.40179	3.2185	2.05489	2.16286	3.55713	3.29395	3.5252	3.31228	3.14036	2.9698	3.19571	3.23192	3.66573	3.57302	3.95251	3.76661	2.66675	2.55487	3.77753	3.47554	2.81531	2.91586	1.87332	1.77167	2.23356	2.07595	2.17082	2.21182
APOH_HUMAN	TDASDVKPC(Carbamidomethyl)	2	0.65	0.117	0.33	0.74325	0.11	0.74325	-0.816936	-0.686089	1.00562	-0.228681	0.969217	0.753102	0.630965	0.56144	0.37926	0.216833	1.52806	1.08248	0.520651	1.60889	-0.209847	-0.524492	2.58024	2.92533	0.815815	1.04832	-0.206775	0.230514	1.04137	1.10659	0.214809	0.354098	1.13326	1.09617	-0.130452	0.951008	0.918926	1.98294	0.105155	0.173629	1.32107	0.3218	1.14682	0.283828	-0.200695	-0.0149387
APOH_HUMAN	(Ammonia-loss)C(Carbamidomethyl)SYTEDAQC(Carbamidomethyl)IDGTIEVPK	2	1.74	-0.156	-0.54	0.5924	0.29	0.5924	1.49498	1.96182	0.842543	0.648084	1.74264	1.67678	1.96127	1.76202	1.55359	1.20978	1.71309	1.91748	1.96706	2.03661	0.914221	-0.724758	2.9488	2.73221	2.58637	NA	1.80432	2.02552	2.10927	2.01508	2.4464	2.45732	1.94394	1.94772	0.927422	1.03943	2.17933	1.99683	1.49884	1.73383	NA	1.08419	1.72653	1.24469	2.68521	2.29526
APOH_HUMAN	KFIC(Carbamidomethyl)PLTGLWPINTLK	3	3.45	-0.617	-2.83	0.0072	8.03	0.0072	2.97292	2.91248	3.11011	3.4956	3.11434	2.74763	3.23959	3.30292	3.35207	3.36481	4.10357	3.88226	3.77437	3.52965	2.72143	2.82687	2.20528	1.25743	3.58101	3.45341	NA	3.36308	3.69748	3.51734	3.92566	3.94803	4.08038	4.2604	3.35136	3.01075	4.07832	3.90004	3.94737	3.53773	4.10188	3.63745	3.83451	4.0039	NA	3.82135
APOH_HUMAN	KFIC(Carbamidomethyl)PLTGLWPINTLK	2	1.19	1.016	0.89	0.39881	0.8	0.39881	NA	NA	NA	NA	NA	NA	NA	NA	NA	NA	1.70412	1.99161	NA	NA	NA	NA	NA	NA	NA	NA	NA	NA	-0.981012	NA	NA	NA	0.821489	1.13567	NA	NA	NA	2.47852	NA	NA	NA	NA	NA	NA	NA	NA
APOH_HUMAN	ATVVYQGER	2	2.88	-0.091	-0.44	0.66127	0.19	0.66127	2.23188	2.22011	2.1113	2.18217	3.34871	3.06015	2.98488	2.77784	2.69347	2.68715	2.79056	3.12109	2.81978	3.06137	1.893	1.77817	4.09204	4.26947	3.16135	3.34503	2.6731	2.93452	3.3791	3.45112	3.07349	3.20102	3.27417	3.07563	2.23765	2.07688	3.08836	3.34219	2.69219	2.88018	2.67122	2.45237	3.47128	2.77534	2.76951	2.93916
APOH_HUMAN	KATVVYQGER	2	-0.82	-0.099	-0.46	0.64769	0.21	0.64769	NA	-1.70167	NA	-1.77991	-0.803972	-1.04899	-0.646739	-0.721049	-1.16477	-1.41955	NA	-0.285234	-0.743032	-0.717405	NA	-1.68205	0.185669	0.109194	-0.366208	-0.392865	-1.10823	-0.893416	-0.50643	-0.599767	-0.667668	NA	-0.0201757	-0.153671	-1.5396	-1.56485	-0.389736	-0.459108	NA	NA	-1.039	-1.09662	NA	-0.892938	-1.05927	-1.0139
APOH_HUMAN	KFIC(Carbamidomethyl)PLTGLWPIN(Deamidated)TLK	2	-0.76	-0.656	-1.65	0.11124	2.71	0.11124	-1.03438	NA	-1.00216	-1.25561	NA	NA	NA	-0.389122	-0.542813	-1.54867	-0.811441	-0.62038	-0.866893	-0.884922	-0.709489	-0.968478	NA	NA	-2.11929	NA	NA	NA	NA	1.52981	NA	1.49446	-0.151502	-0.146433	-1.47613	-2.04693	-0.185479	-0.288169	-1.21212	-1.78827	NA	-1.07834	-0.938454	-0.593674	NA	NA
APOH_HUMAN	KC(Carbamidomethyl)SYTEDAQC(Carbamidomethyl)IDGTIEVPK	3	4.04	-0.159	-0.45	0.65758	0.2	0.65758	2.91988	3.03781	NA	4.21773	3.47487	3.52909	3.58895	3.94394	5.19043	4.92856	5.33389	5.2579	3.00075	3.61915	NA	4.03659	4.41176	NA	3.41866	NA	3.43248	3.53557	3.66667	3.87943	3.35308	NA	NA	NA	NA	4.64623	NA	5.85564	NA	4.4797	4.898	4.65361	2.92596	4.46145	NA	3.4826
APOH_HUMAN	KC(Carbamidomethyl)SYTEDAQC(Carbamidomethyl)IDGTIEVPK	2	1.5	-0.753	-0.87	0.40871	0.77	0.40871	0.793607	1.35611	NA	NA	NA	NA	NA	NA	NA	NA	NA	NA	NA	NA	NA	NA	NA	NA	NA	NA	NA	3.07092	NA	NA	1.17898	NA	NA	NA	NA	NA	NA	NA	NA	NA	NA	NA	NA	NA	1.27857	1.33199
APOH_HUMAN	C(Carbamidomethyl)SYTEDAQC(Carbamidomethyl)IDGTIEVPK	2	0.07	0.166	0.65	0.52033	0.42	0.52033	NA	0.0904826	NA	-0.961273	NA	-0.411395	0.318101	0.108888	NA	NA	0.0308639	0.117998	0.128662	0.0692123	NA	NA	1.1306	1.04645	0.63991	NA	NA	NA	0.410257	NA	0.601736	0.422089	0.277326	0.479746	-1.08578	-0.82835	-0.305233	0.233745	-0.394381	NA	-0.623073	NA	0.0483799	-0.450156	0.48519	0.408023
APOH_HUMAN	C(Carbamidomethyl)SYTEDAQC(Carbamidomethyl)IDGTIEVPK	3	-1.86	NA	NA	NA	NA	NA	NA	NA	NA	NA	NA	NA	NA	NA	NA	NA	NA	NA	NA	NA	NA	NA	NA	NA	NA	NA	NA	NA	NA	NA	NA	NA	NA	-1.86082	NA	NA	NA	NA	NA	NA	NA	NA	NA	NA	NA	NA
APOH_HUMAN	C(Carbamidomethyl)PFPSRPDN(Deamidated)GFVNYPAKPTLYYK	3	0.25	-0.404	-1.38	0.17807	1.91	0.17807	0.484729	-0.278742	0.197636	-0.175575	NA	NA	NA	0.485514	-0.214028	NA	NA	0.852744	NA	NA	-1.54932	NA	-0.00392141	-0.529674	0.847235	0.296057	0.420929	NA	-0.295379	-0.0127469	NA	0.138493	1.47858	0.87478	-0.293932	-0.112955	0.84444	0.512792	NA	NA	0.48982	0.529374	NA	0.458553	0.687317	0.597312
APOH_HUMAN	ASC(Carbamidomethyl)KVPVKK	2	-4.85	-0.623	-2.29	0.03064	5.26	0.03064	-6.21714	NA	-5.18487	NA	NA	-6.20294	-4.88208	NA	-5.11529	-5.06272	NA	NA	-4.56594	-4.6314	NA	NA	-4.53885	-4.72995	-5.52525	NA	NA	-4.34942	-5.47587	NA	-4.3989	-4.46807	-4.28021	NA	NA	NA	-3.66599	-4.21429	NA	-5.58471	-4.47706	-4.46048	-4.42825	NA	-4.97569	NA
APOH_HUMAN	(Ammonia-loss)C(Carbamidomethyl)PFPSRPDNGFVNYPAKPTLYYK	3	-0.34	-0.026	-0.1	0.9179	0.01	0.9179	NA	NA	-0.873546	NA	NA	NA	NA	-0.509535	NA	NA	-0.440457	-0.146177	NA	-0.519035	NA	NA	NA	NA	NA	0.0343414	-0.775221	NA	NA	-0.550325	NA	NA	0.185469	0.172186	-1.04835	NA	0.109698	-0.207346	NA	NA	-0.726244	NA	-0.431143	-0.253867	-0.0550365	-0.118478
APOH_HUMAN	WSPELPVC(Carbamidomethyl)APIIC(Carbamidomethyl)PPPSIPTFATLR	3	5.1	0.007	0.01	0.9886	0	0.9886	NA	NA	NA	5.07159	NA	NA	NA	NA	NA	NA	NA	NA	NA	5.44747	NA	NA	NA	NA	5.14937	NA	NA	NA	NA	NA	4.09922	4.40874	NA	6.22081	4.92337	5.03187	5.57717	NA	NA	NA	NA	NA	NA	NA	NA	NA
APOH_HUMAN	C(Carbamidomethyl)PFPSRPDNGFVN(Deamidated)YPAKPTLYYK	3	0.55	NA	NA	NA	NA	NA	NA	NA	NA	NA	NA	NA	NA	NA	NA	NA	NA	NA	NA	NA	NA	NA	NA	NA	NA	NA	NA	NA	NA	NA	0.547913	NA	NA	NA	NA	NA	NA	NA	NA	NA	NA	NA	NA	NA	NA	NA
APOH_HUMAN	C(Carbamidomethyl)SYTEDAQ(Deamidated)C(Carbamidomethyl)IDGTIEVPK	3	-0.21	NA	NA	NA	NA	NA	NA	NA	NA	NA	NA	NA	NA	NA	NA	NA	NA	NA	NA	NA	NA	NA	NA	NA	NA	NA	NA	NA	NA	NA	NA	NA	-1.26192	NA	NA	-0.0154966	NA	NA	NA	NA	NA	NA	0.641213	NA	NA	NA
APOM_HUMAN	SLTSC(Carbamidomethyl)LDSK	2	-0.31	-1.258	-2.95	0.01089	8.7	0.01089	NA	NA	NA	NA	NA	NA	NA	NA	-1.00679	-0.490865	-0.430794	-0.415502	-1.67799	NA	-1.08375	NA	NA	NA	NA	NA	-0.224882	NA	NA	NA	NA	NA	0.0879646	0.457111	NA	NA	-0.296041	0.111685	NA	NA	NA	NA	NA	1.30483	NA	NA
APOM_HUMAN	WIYHLTEGSTDLR	3	-0.75	-0.803	-1.3	0.22549	1.68	0.22549	NA	NA	NA	NA	NA	NA	NA	NA	NA	-1.96035	-1.03138	-0.688667	NA	NA	NA	NA	NA	NA	NA	NA	-1.33313	NA	NA	NA	NA	NA	0.5661	0.433143	NA	NA	-1.022	-0.923836	NA	NA	NA	NA	NA	NA	NA	NA
AQ12A_HUMAN	MAGLN(Deamidated)VSLSFFFATFALC(Carbamidomethyl)EAARR	3	-0.61	0.367	1.15	0.26546	1.32	0.26546	NA	-0.294928	-0.182877	NA	-1.09064	NA	NA	NA	NA	NA	NA	1.04799	NA	-1.00835	-0.787068	-0.78444	NA	NA	NA	NA	-1.35122	NA	NA	NA	-0.916966	-0.401254	NA	NA	NA	-0.473377	NA	NA	-0.511027	-0.722868	NA	-0.535854	-0.854195	-0.526184	NA	-1.05209
ARAP3_HUMAN	RESRGVC(Carbamidomethyl)Q(Deamidated)GR	2	0.55	0.092	0.41	0.68283	0.17	0.68283	0.739715	1.00691	0.10904	0.185924	0.800083	0.618726	1.05531	0.89873	0.0503118	0.334412	0.320734	0.589485	0.828476	1.05303	0.457209	0.622839	1.12977	1.5171	-0.296373	-0.180072	-0.328233	-0.175761	0.88548	0.687132	0.206864	0.263583	-0.21375	1.16833	0.291435	0.181347	1.53962	1.56301	0.360807	0.624287	0.416304	0.498232	0.949256	0.843238	0.0597733	0.178403
ARFG2_HUMAN	KQ(Deamidated)AEESMVASM(Oxidation)R	2	0.5	NA	NA	NA	NA	NA	NA	NA	NA	NA	NA	NA	NA	NA	NA	0.50391	NA	NA	NA	NA	NA	NA	NA	NA	NA	NA	NA	NA	NA	NA	NA	NA	NA	NA	NA	NA	NA	NA	NA	NA	NA	NA	NA	NA	NA	NA
ARFG3_HUMAN	LGM(Oxidation)GFGNC(Carbamidomethyl)R	2	0.73	0.564	1.82	0.07671	3.3	0.07671	-0.324824	0.520497	0.616682	2.1723	1.33485	1.41934	1.10528	1.0598	1.178	1.33504	-0.27613	0.377365	NA	0.856363	1.27313	1.09015	1.33883	1.5513	1.0983	1.5894	0.631634	1.01292	0.685451	0.877512	0.197392	0.774198	-1.21827	0.16945	0.287436	0.548704	-0.256827	0.332091	0.591252	1.10169	0.288196	0.595354	0.858202	0.387598	NA	0.548499
ARG28_HUMAN	DM(Oxidation)IATVDLKVN(Deamidated)EYEK	3	5.73	-3.203	-3.61	0.01811	13.05	0.01811	NA	NA	NA	NA	NA	NA	NA	NA	NA	NA	NA	NA	NA	NA	NA	NA	NA	5.23203	4.09476	NA	NA	NA	NA	NA	NA	NA	NA	7.86681	NA	NA	NA	NA	NA	NA	NA	NA	NA	NA	NA	NA
ARHG3_HUMAN	ANC(Carbamidomethyl)SLELPPASGPAKDAEEPSN(Deamidated)K	3	0.03	0.32	0.62	0.544	0.38	0.544	NA	NA	NA	0.409199	-0.811256	NA	NA	-0.360113	-0.400597	1.96663	NA	NA	NA	0.576273	NA	0.027256	-0.063974	0.84744	0.766875	0.275179	NA	0.171796	NA	0.129375	NA	0.402812	NA	-0.615688	NA	1.07617	-1.80227	-1.11015	NA	NA	-0.75897	0.390491	NA	NA	-0.601243	0.220186
ARHG3_HUMAN	AN(Deamidated)C(Carbamidomethyl)SLELPPASGPAKDAEEPSNK	3	0.28	0.008	0.01	0.98896	0	0.98896	NA	NA	-0.324039	0.147294	NA	0.256141	NA	NA	NA	1.72277	NA	NA	NA	NA	NA	-0.559843	NA	NA	NA	NA	NA	NA	NA	NA	NA	NA	NA	NA	NA	0.630691	NA	NA	NA	-0.46462	NA	-0.239146	NA	1.31461	NA	NA
ARHG4_HUMAN	LTKLSKYVYFFEAC(Carbamidomethyl)R	2	-0.88	0.428	1.09	0.29065	1.19	0.29065	NA	-1.09822	NA	NA	NA	NA	NA	NA	NA	NA	NA	0.137672	NA	-0.603202	NA	NA	NA	-1.32036	-0.114366	-0.550717	-1.50787	-1.30214	-1.04724	-0.708914	-0.40831	-0.567867	NA	NA	NA	NA	NA	NA	NA	-1.01565	NA	NA	-2.03332	-1.01567	NA	NA
ARHGC_HUMAN	EDGAAMRAGVQTGDR	3	-4.27	0.815	1.86	0.07812	3.48	0.07812	NA	NA	NA	NA	-3.46453	-3.82925	-2.9369	NA	-4.52222	NA	-4.27235	-3.70016	NA	-4.53533	-4.39277	NA	-3.71735	-4.63811	NA	NA	NA	NA	NA	-4.97228	NA	NA	NA	NA	-6.39571	NA	-4.02566	-4.10377	NA	-4.91255	NA	NA	-3.77821	-4.34555	NA	NA
ARHGC_HUMAN	YRTASQGPQ(Deamidated)TDSVIQ(Deamidated)N(Deamidated)SENIK	3	1.43	NA	NA	NA	NA	NA	NA	NA	NA	NA	NA	NA	NA	NA	NA	NA	NA	NA	NA	NA	NA	NA	NA	NA	NA	NA	NA	NA	NA	NA	NA	NA	NA	NA	NA	NA	NA	NA	1.43434	NA	NA	NA	NA	NA	NA	NA
ARHGH_HUMAN	TLMQGYM(Oxidation)Q(Deamidated)PLK	2	-0.13	0.245	0.73	0.46842	0.54	0.46842	NA	NA	-0.780518	0.326177	NA	-0.251385	NA	0.000251878	0.168631	0.28462	-0.811155	0.434264	NA	0.357264	-0.236343	-0.42908	-0.0951466	NA	NA	0.749411	-1.50219	NA	-0.880263	-0.162284	-0.655239	0.131677	-0.465303	0.595675	-0.874679	-0.898654	-0.118884	0.602338	NA	0.219418	-0.385697	-0.131708	0.219403	NA	0.507026	0.217968
ARHL2_HUMAN	(Acetyl)M(Oxidation)AAAAM(Oxidation)AAAAGGGAGAARSLSR	2	0.15	0.015	0.04	0.97209	0	0.97209	0.479908	NA	0.252755	NA	NA	NA	NA	NA	-0.360093	NA	NA	0.324772	-0.214682	NA	-0.502213	NA	NA	NA	-0.287782	1.54665	NA	-0.599499	NA	NA	NA	NA	0.638624	0.662823	-0.66389	NA	NA	0.617888	NA	NA	0.02268	0.0176652	0.220658	-0.677137	0.72434	0.619535
ARI1B_HUMAN	M(Oxidation)EIPPRR	2	-1.53	NA	NA	NA	NA	NA	NA	NA	NA	NA	NA	NA	NA	NA	NA	NA	NA	NA	NA	NA	NA	NA	NA	NA	NA	-1.53001	NA	NA	NA	NA	NA	NA	NA	NA	NA	NA	NA	NA	NA	NA	NA	NA	NA	NA	NA	NA
ARI2_HUMAN	ESEGALNEHM(Oxidation)TSLASVLK	3	5.16	-0.061	-0.18	0.85481	0.03	0.85481	7.12288	6.14666	5.01995	4.45836	5.50076	4.98102	5.42518	5.41425	4.79855	4.96166	5.11154	4.41238	5.37723	4.82557	4.44788	4.8499	5.51129	4.78747	5.22309	4.61129	6.2606	NA	4.54004	4.39284	6.23403	5.84265	4.58612	3.5489	5.21902	5.34978	4.88418	3.80748	5.77272	5.27637	4.86906	4.70447	4.79275	5.39984	6.57545	6.15416
ARI2_HUMAN	SVDMNSQGSDSNEEDYD	2	-1.61	-0.909	-1.05	0.31114	1.11	0.31114	-0.352441	-1.22094	NA	NA	NA	-2.70304	-1.70342	-2.49685	NA	NA	NA	NA	-1.59845	NA	NA	NA	-1.41927	-3.67898	NA	NA	-0.95173	NA	NA	NA	-1.11052	NA	NA	NA	NA	NA	NA	NA	NA	NA	NA	NA	NA	NA	-0.48749	-1.55791
ARI3A_HUMAN	GGN(Deamidated)TGTSGGQ(Deamidated)AGPAGLSTPSTSTSNNSLP	3	-1.23	NA	NA	NA	NA	NA	NA	-1.22514	NA	NA	NA	NA	NA	NA	NA	NA	NA	NA	NA	NA	NA	NA	NA	NA	NA	NA	NA	NA	NA	NA	NA	NA	NA	NA	NA	NA	NA	NA	NA	NA	NA	NA	NA	NA	NA	NA
ARI4B_HUMAN	TQ(Deamidated)SPGKC(Carbamidomethyl)GKN(Deamidated)GDK	3	2.5	NA	NA	NA	NA	NA	NA	NA	NA	NA	NA	NA	NA	NA	NA	NA	NA	NA	NA	NA	NA	NA	NA	NA	NA	NA	NA	NA	NA	NA	NA	NA	NA	NA	NA	NA	NA	NA	NA	NA	2.50384	NA	NA	NA	NA	NA
ARL15_HUMAN	ELGGADN(Deamidated)IR	2	-0.36	NA	NA	NA	NA	NA	NA	NA	NA	NA	NA	NA	NA	NA	NA	NA	NA	NA	NA	NA	NA	NA	NA	NA	NA	NA	NA	NA	NA	NA	NA	NA	NA	NA	NA	-0.361676	NA	NA	NA	NA	NA	NA	NA	NA	NA	NA
ARL5B_HUMAN	Q(Deamidated)DMKGC(Carbamidomethyl)M(Oxidation)TAAEISK	2	0.04	0.043	0.22	0.82543	0.05	0.82543	0.0238584	0.283438	0.638508	0.880474	-0.366795	-0.261853	0.198442	0.0292826	0.331866	0.327858	-0.649433	-0.324308	-0.626173	-0.395073	-0.324997	-0.473445	0.814379	0.757035	0.23797	0.275732	NA	0.273855	-0.0422027	-0.00349306	0.0296922	-0.131717	-1.22061	-1.00152	0.727881	0.643255	-0.456435	-0.856386	0.366485	0.540874	0.468533	0.392938	0.311584	0.313995	-0.206448	0.146051
ARMC3_HUMAN	(Glu->pyro-Glu)EEEKVKEEEEVMVVPK	3	0.89	NA	NA	NA	NA	NA	NA	NA	NA	NA	NA	NA	0.885967	NA	NA	NA	NA	NA	NA	NA	NA	NA	NA	NA	NA	NA	NA	NA	NA	NA	NA	NA	NA	NA	NA	NA	NA	NA	NA	NA	NA	NA	NA	NA	NA	NA
ARMC3_HUMAN	EVEPPPKDVFD	2	0.78	-3.985	-4.03	0.02005	16.22	0.02005	-1.20986	NA	NA	NA	NA	NA	NA	NA	NA	NA	NA	NA	NA	NA	NA	NA	NA	NA	NA	NA	NA	NA	NA	NA	NA	NA	2.77498	NA	NA	NA	NA	NA	NA	NA	NA	NA	NA	NA	NA	NA
ARMC9_HUMAN	GRQEEPRPAPTTPRQ(Deamidated)PR	3	3.32	-0.141	-1.02	0.3159	1.03	0.3159	3.16869	3.20627	3.71805	3.79982	3.7105	3.66271	3.5359	3.54522	3.42633	3.47503	3.09681	3.1301	3.1033	2.89547	2.9341	3.07962	2.95695	2.63288	3.04632	2.93263	3.52399	3.30032	NA	3.61858	3.4459	3.53692	3.0498	3.06002	NA	3.18624	3.37578	3.22077	3.55029	3.48605	3.81742	3.58478	3.20126	NA	3.29116	3.57242
ARMX3_HUMAN	AQ(Deamidated)VPSSLGSLFN(Deamidated)K	2	3.31	NA	NA	NA	NA	NA	NA	NA	NA	NA	NA	2.72323	NA	3.51747	NA	NA	NA	NA	NA	NA	NA	NA	NA	NA	NA	3.68203	NA	NA	NA	NA	NA	NA	NA	NA	NA	NA	NA	NA	NA	NA	NA	NA	NA	NA	NA	NA
ARMX3_HUMAN	IGTEAGTRAR	2	4.15	NA	NA	NA	NA	NA	NA	NA	NA	NA	NA	NA	NA	NA	NA	NA	NA	NA	NA	NA	NA	NA	NA	NA	NA	NA	NA	NA	NA	NA	NA	4.1468	NA	NA	NA	NA	NA	NA	NA	NA	NA	NA	NA	NA	NA	NA
ARNT2_HUMAN	(Glu->pyro-Glu)EGEAQ(Deamidated)YAVVHC(Carbamidomethyl)TGYIK	2	4.08	-0.105	-0.31	0.7576	0.1	0.7576	6.56616	6.06634	3.37384	3.01359	4.1572	3.79992	4.28144	4.43019	3.6017	3.83452	3.55178	3.48578	4.27428	3.66759	2.96491	3.15593	4.45886	4.06192	4.20475	3.69409	5.18195	4.965	3.11923	3.15074	5.49825	5.23156	3.39591	2.75338	3.69509	3.56824	3.93947	3.09535	4.32884	4.16553	3.52993	3.39947	3.56704	4.00042	6.1869	5.97382
ARNT2_HUMAN	(Glu->pyro-Glu)EGEAQ(Deamidated)YAVVHC(Carbamidomethyl)TGYIK	3	-0.72	0.239	0.37	0.7213	0.14	0.7213	0.0481273	NA	NA	NA	NA	NA	-0.585491	NA	NA	NA	NA	NA	NA	NA	-1.27542	NA	NA	NA	NA	NA	NA	0.321449	-1.58811	NA	NA	-1.26205	NA	NA	NA	NA	NA	NA	NA	NA	NA	NA	NA	NA	NA	NA
ARNT2_HUMAN	(Glu->pyro-Glu)EGEAQYAVVHC(Carbamidomethyl)TGYIK	3	4.96	-0.052	-0.21	0.83377	0.04	0.83377	6.35692	6.30686	NA	4.06763	5.04519	4.71857	5.1769	5.25502	4.59075	4.64143	4.51574	4.36854	5.01445	4.69111	3.93456	4.32642	5.31882	5.08632	5.01573	4.939	5.72612	5.51435	4.15624	4.36424	5.8841	5.79665	NA	3.95536	4.76274	4.62866	NA	4.16003	5.3313	5.0682	4.57553	4.38095	4.73032	4.82245	6.14164	6.13308
ARP8_HUMAN	C(Carbamidomethyl)ILLIPDIYNKQHVK	3	-2.69	NA	NA	NA	NA	NA	NA	NA	NA	NA	NA	NA	NA	NA	NA	NA	-3.66617	-1.7215	NA	NA	NA	NA	NA	NA	NA	NA	NA	NA	NA	NA	NA	NA	NA	NA	NA	NA	NA	NA	NA	NA	NA	NA	NA	NA	NA	NA
ARRD4_HUMAN	(Acetyl)MGGEAGC(Carbamidomethyl)AAAVGAEGR	3	1.43	0.016	0.09	0.92886	0.01	0.92886	1.31832	1.10296	0.862879	0.708723	1.97786	1.60659	1.81182	1.85987	1.4416	1.48434	1.78431	1.29487	1.83794	1.55442	1.48713	1.67079	1.8461	1.63904	0.774643	0.644072	0.93902	0.869513	1.47205	1.72234	1.28254	1.12463	1.46737	1.30957	1.18195	0.808239	2.35511	1.78619	1.79869	1.64687	1.66847	1.30714	1.67219	1.74483	1.22471	1.00246
ARSB_HUMAN	(Ammonia-loss)C(Carbamidomethyl)TLIDALN(Deamidated)VTR	2	0.43	0.002	0.01	0.99236	0	0.99236	NA	0.184782	NA	0.522599	0.171447	NA	0.334781	0.103037	0.604287	0.650212	0.227711	0.505663	0.142262	0.527863	NA	0.342722	0.764255	0.761809	0.457423	0.859585	0.190339	0.146976	NA	0.566949	0.100168	0.318918	0.00186031	0.100468	0.221492	0.168108	1.14352	1.55614	NA	0.522489	0.41279	0.601963	0.72687	0.51921	0.051357	0.0868661
ARSK_HUMAN	QEGRPM(Oxidation)VN(Deamidated)LIRNR	2	1.91	NA	NA	NA	NA	NA	NA	NA	NA	NA	NA	NA	NA	1.90923	NA	NA	NA	NA	NA	NA	NA	NA	NA	NA	NA	NA	NA	NA	NA	NA	NA	NA	NA	NA	NA	NA	NA	NA	NA	NA	NA	NA	NA	NA	NA	NA
ARVC_HUMAN	ELRGTLQKDGWTK	3	-1.28	NA	NA	NA	NA	NA	NA	NA	NA	NA	NA	NA	NA	NA	NA	NA	NA	NA	NA	NA	NA	NA	NA	NA	NA	NA	NA	NA	NA	NA	NA	NA	-1.28265	NA	NA	NA	NA	NA	NA	NA	NA	NA	NA	NA	NA	NA
ASB1_HUMAN	EGGSPDGRAGPGSAGR	2	-4.61	0.037	0.07	0.94787	0	0.94787	NA	NA	NA	-5.28899	NA	NA	NA	-3.74353	NA	NA	NA	NA	NA	NA	NA	NA	NA	NA	NA	-4.72332	NA	NA	-4.67276	-4.4528	NA	NA	NA	NA	-4.87079	-4.49314	NA	NA	NA	NA	NA	NA	NA	NA	NA	NA
ASB15_HUMAN	GWFPLHEAVVQPIQ(Deamidated)Q(Deamidated)ILEIVLDASYK	3	0.19	-0.105	-0.11	0.9215	0.01	0.9215	NA	NA	NA	NA	NA	NA	NA	0.141047	NA	NA	NA	NA	NA	NA	NA	NA	NA	NA	NA	NA	NA	NA	NA	NA	NA	NA	NA	NA	NA	NA	NA	NA	NA	NA	NA	NA	NA	NA	0.245665	NA
ASB4_HUMAN	(Acetyl)MDGTTAPVTKSGAAK	3	-1.31	-0.231	-0.68	0.50616	0.46	0.50616	NA	NA	NA	-1.45788	NA	-2.13984	NA	NA	NA	NA	-1.37051	-1.74271	-1.95473	-1.08201	-0.965588	-0.597812	-1.21276	NA	NA	-1.69909	NA	NA	NA	NA	NA	NA	NA	NA	-1.76755	-1.29507	NA	NA	NA	-0.95674	-0.618967	-0.773195	-0.82255	-0.914723	NA	-2.22559
ASB9_HUMAN	(Acetyl)MDGKQ(Deamidated)GGMDGSKPAGPR	3	0.78	-0.465	-0.81	0.42666	0.65	0.42666	NA	NA	-0.451055	0.909144	0.958947	0.970609	-0.25273	1.01712	0.740701	1.29361	0.768804	-1.00691	NA	NA	0.755919	1.38813	NA	NA	0.439104	1.33136	1.63682	1.47896	0.923545	2.01457	NA	NA	NA	NA	0.582575	0.238035	NA	NA	2.26788	NA	-0.168978	0.0221973	NA	NA	NA	NA
ASCC3_HUMAN	ANPLAYGISHK	2	1.7	NA	NA	NA	NA	NA	NA	NA	NA	NA	NA	NA	NA	NA	NA	NA	NA	NA	NA	NA	NA	NA	NA	NA	NA	NA	NA	NA	NA	NA	NA	NA	NA	NA	1.701	NA	NA	NA	NA	NA	NA	NA	NA	NA	NA	NA
ASCC3_HUMAN	AGEDLEVSEGLM(Oxidation)C(Carbamidomethyl)FDPK	2	0.89	-0.185	-0.48	0.63891	0.23	0.63891	NA	NA	0.222617	0.0306635	NA	NA	NA	NA	NA	NA	0.498605	0.933928	0.872207	1.32557	NA	NA	NA	NA	1.42052	NA	NA	NA	NA	NA	NA	NA	2.34178	2.15347	0.578788	0.725139	1.23708	NA	NA	NA	0.477006	0.443307	0.364597	0.568073	NA	NA
ASH1L_HUMAN	LTDSPGLFSAQ(Deamidated)DTSLNR	3	0.6	-0.261	-0.54	0.59593	0.29	0.59593	2.24839	1.21995	NA	NA	1.25295	0.537531	1.39718	1.48391	NA	0.112062	NA	0.295556	1.07847	-0.973217	-0.744148	-0.207023	NA	NA	-1.25314	NA	0.697589	-0.253733	NA	NA	1.35827	1.29382	NA	NA	0.245608	NA	0.816188	0.0845073	NA	0.175893	0.426188	NA	NA	0.707006	1.7434	1.17462
ASH1L_HUMAN	TVEAFDADMLKVFR	2	0.45	-1.095	-1.66	0.13748	2.76	0.13748	-1.23082	NA	NA	NA	0.894443	0.436978	NA	NA	NA	NA	NA	NA	NA	NA	NA	NA	NA	NA	NA	NA	NA	NA	NA	0.817023	NA	0.835708	NA	NA	NA	NA	NA	NA	NA	NA	NA	NA	NA	NA	0.970068	NA
ASH2L_HUMAN	Q(Deamidated)Q(Deamidated)DGGTTGTTKKAR	2	-3.39	0.719	0.86	0.42763	0.73	0.42763	NA	NA	NA	NA	NA	NA	-2.42507	NA	NA	NA	NA	NA	NA	-3.63868	NA	NA	NA	NA	NA	NA	NA	NA	NA	NA	-4.59952	NA	NA	NA	NA	NA	NA	NA	NA	NA	NA	NA	-2.90191	NA	NA	NA
ASHWN_HUMAN	EEAEAMNNLKPPQ(Deamidated)AK	2	1.04	0.296	1.23	0.22776	1.5	0.22776	0.997275	1.27787	0.467554	1.12394	1.32041	1.64425	0.824598	1.13945	1.11417	1.11509	NA	0.676758	0.411653	1.40544	1.01575	0.966335	1.77915	2.40797	1.05208	1.76262	0.671161	1.00438	1.47749	1.43029	1.49491	2.0222	-0.0500749	0.174467	0.640601	0.965343	NA	0.418558	0.874276	1.11251	0.947668	1.13665	NA	0.727283	0.539612	0.503624
ASM3A_HUMAN	Q(Deamidated)TN(Deamidated)N(Deamidated)PGIRLFQ(Deamidated)YDPR	3	0.63	NA	NA	NA	NA	NA	NA	NA	NA	NA	NA	NA	NA	NA	NA	NA	NA	NA	NA	NA	NA	NA	NA	NA	NA	NA	NA	NA	NA	NA	NA	NA	NA	NA	NA	NA	0.389867	NA	NA	NA	NA	NA	NA	0.874322	NA	NA
ASML_HUMAN	ALMQ(Deamidated)SLNM(Oxidation)LVQ(Deamidated)TEGKER	3	3.7	1.142	2.49	0.01782	6.19	0.01782	4.96171	3.0443	4.20626	NA	4.33568	4.44003	3.65162	4.0291	4.15614	4.46348	NA	2.73646	NA	5.16917	5.48438	5.61813	5.93035	4.32907	3.03808	NA	NA	4.48609	3.14395	3.3071	3.43989	3.33082	1.48367	2.32984	2.44208	2.38173	NA	2.54878	5.45001	3.56917	NA	2.89768	2.80843	3.19979	2.54857	3.20448
ASML_HUMAN	ALMQ(Deamidated)SLN(Deamidated)M(Oxidation)LVQ(Deamidated)TEGKER	3	4.04	0.55	0.39	0.71083	0.15	0.71083	NA	NA	NA	NA	NA	NA	NA	NA	4.15614	4.46348	NA	NA	NA	NA	NA	NA	NA	NA	NA	NA	3.03433	4.48609	NA	NA	NA	NA	NA	NA	NA	NA	NA	NA	NA	NA	NA	NA	NA	NA	NA	NA
ASND1_HUMAN	TMPTTFN(Deamidated)REGN(Deamidated)K	3	0.04	NA	NA	NA	NA	NA	NA	NA	NA	NA	NA	NA	NA	NA	NA	NA	NA	NA	NA	NA	NA	NA	NA	NA	NA	NA	NA	NA	NA	NA	NA	NA	NA	NA	NA	NA	NA	NA	NA	NA	0.0397831	NA	NA	NA	NA	NA
ASPG_HUMAN	TGHIAAGTSTN(Deamidated)GIK	2	-3.1	NA	NA	NA	NA	NA	NA	NA	NA	NA	NA	NA	NA	NA	NA	NA	NA	NA	NA	NA	NA	NA	NA	NA	NA	NA	NA	NA	NA	NA	NA	NA	NA	NA	NA	NA	NA	NA	NA	NA	-3.00649	-3.19725	NA	NA	NA	NA
ASPH_HUMAN	NAKSSGNSSSSGSGSGSTSAGSSSPGAR	3	-0.28	NA	NA	NA	NA	NA	NA	NA	NA	NA	NA	NA	NA	-0.284678	NA	NA	NA	NA	NA	NA	NA	NA	NA	NA	NA	NA	NA	NA	NA	NA	NA	NA	NA	NA	NA	NA	NA	NA	NA	NA	NA	NA	NA	NA	NA	NA
ASPM_HUMAN	DIQ(Deamidated)NM(Oxidation)HRAATLIQ(Deamidated)SFYRMHR	3	-1.05	-0.839	-1.83	0.08126	3.35	0.08126	-1.49102	-1.67406	NA	NA	-1.97316	-1.95665	-1.16678	-1.46763	0.160101	-0.230186	NA	NA	NA	NA	NA	-0.144507	-3.82933	NA	-0.965327	-1.54437	NA	-1.56618	NA	NA	NA	-1.90923	NA	NA	NA	0.529458	-0.997342	NA	-0.211223	NA	-0.0659505	NA	-0.190953	NA	-0.292419	NA
ASPM_HUMAN	DSGSFEQYSENIK	2	-1.09	NA	NA	NA	NA	NA	NA	NA	NA	NA	NA	NA	NA	NA	NA	NA	NA	NA	NA	NA	NA	NA	NA	NA	NA	NA	NA	NA	NA	-1.08638	NA	NA	NA	NA	NA	NA	NA	NA	NA	NA	NA	NA	NA	NA	NA	NA
ASXL1_HUMAN	EQFSSFSC(Carbamidomethyl)EDQK	2	2.9	-0.009	-0.01	0.99133	0	0.99133	0.459441	NA	2.62868	4.50304	1.2113	-0.175449	3.63955	-0.10583	4.5503	4.59725	3.98378	3.87385	4.70411	4.09381	4.8928	2.89697	2.0705	NA	4.39565	2.76055	2.7925	1.93168	3.06647	0.742422	1.87173	0.193849	2.19328	3.81866	NA	5.06781	3.5722	2.45325	4.91815	5.11654	2.96482	3.61369	NA	4.83668	1.0894	-0.665411
AT12A_HUMAN	TSPQ(Deamidated)Q(Deamidated)KLIIVEGC(Carbamidomethyl)Q(Deamidated)R	2	0.82	0.168	0.98	0.33656	0.95	0.33656	0.555115	NA	0.355784	NA	0.726125	NA	0.918764	1.20106	1.12981	0.837066	0.661236	0.841777	1.00958	1.14842	NA	0.852168	1.0434	1.2116	0.975246	1.34233	0.322403	0.676063	NA	NA	1.35924	NA	NA	0.104872	0.85381	0.930914	0.76033	0.658373	0.707199	0.765911	0.94316	1.00826	0.38786	0.414226	NA	NA
AT131_HUMAN	(Ammonia-loss)C(Carbamidomethyl)IVDEAM(Oxidation)LTGESVPQMK	3	-0.23	-1.011	-2.23	0.03726	4.96	0.03726	NA	NA	-0.54209	0.203329	NA	NA	NA	NA	-0.729889	-0.20598	0.447347	0.16225	NA	NA	NA	-1.37203	NA	-1.67537	NA	-2.08965	0.496448	-0.376589	NA	NA	-0.344558	-0.159714	1.06495	1.36512	NA	NA	0.277388	0.185825	NA	NA	-0.216971	-0.77993	NA	NA	NA	NA
AT133_HUMAN	TIN(Deamidated)QGQEDEMEIYGYNLSR	3	0.45	0.13	0.31	0.75846	0.1	0.75846	NA	NA	-0.0326291	-0.288838	NA	NA	NA	0.0329483	0.503603	NA	-0.142116	-0.619213	NA	NA	NA	NA	1.63382	NA	1.87963	1.98003	NA	0.118814	0.661949	NA	NA	NA	NA	NA	-0.237067	0.118361	NA	NA	0.697288	NA	NA	NA	-0.177099	-0.226371	1.67097	NA
AT1B2_HUMAN	YYEQPDNGVLNYPK	3	0.72	NA	NA	NA	NA	NA	NA	NA	NA	NA	NA	NA	NA	NA	-2.22326	NA	NA	NA	NA	NA	NA	NA	NA	NA	NA	3.67021	NA	NA	NA	NA	NA	NA	NA	NA	NA	NA	NA	NA	NA	NA	NA	NA	NA	NA	NA	NA
AT2A2_HUMAN	ANAC(Carbamidomethyl)NSVIKQLMK	2	0.48	-0.235	-0.71	0.49191	0.5	0.49191	NA	NA	0.711837	0.656895	NA	NA	NA	NA	0.146772	NA	NA	NA	NA	0.273702	0.118722	NA	NA	NA	NA	NA	NA	NA	NA	NA	NA	NA	NA	NA	0.0278089	0.224692	NA	NA	NA	NA	1.08868	0.97169	0.583879	0.426014	NA	NA
AT2B2_HUMAN	(Gln->pyro-Glu)Q(Deamidated)Q(Deamidated)DGAAAMEMQPLK	3	-0.85	0.632	1.03	0.31149	1.06	0.31149	NA	NA	-2.2955	-1.74699	1.2777	0.901407	NA	-0.689452	-0.309677	-0.562033	NA	-2.02431	-2.69282	-0.974924	NA	-2.6429	0.628893	1.69535	0.578765	0.0601915	NA	NA	0.771691	-0.285485	-1.69687	-0.78324	-3.20687	NA	-2.21812	NA	NA	NA	-1.36916	NA	-1.28946	NA	-0.180115	-1.90623	NA	-1.17244
AT2B2_HUMAN	(Gln->pyro-Glu)Q(Deamidated)QDGAAAMEMQ(Deamidated)PLK	3	-0.76	3.702	3.74	0.02498	14	0.02498	NA	1.0939	NA	NA	NA	NA	NA	NA	NA	NA	NA	NA	NA	NA	NA	NA	NA	NA	NA	NA	NA	NA	NA	NA	NA	NA	NA	NA	NA	NA	NA	NA	NA	NA	NA	NA	NA	-2.60764	NA	NA
AT2C2_HUMAN	LQAM(Oxidation)SGEEVDSVEKGELADRVGK	3	-1.15	-0.165	-0.24	0.8168	0.06	0.8168	NA	NA	NA	NA	NA	NA	NA	NA	NA	NA	-1.27537	NA	NA	NA	NA	NA	NA	NA	NA	NA	NA	NA	NA	NA	NA	NA	-1.44006	NA	NA	-0.844223	NA	NA	NA	NA	NA	NA	-1.04694	NA	NA	NA
AT7L1_HUMAN	DLSTRSDESPSNK	2	1.34	0.224	0.93	0.35964	0.86	0.35964	0.664305	1.09607	1.80127	2.40473	1.26885	1.17829	1.20084	1.54909	2.09788	1.91086	0.458221	NA	1.07556	1.5177	1.1773	1.20928	1.92267	2.16578	1.10263	1.63083	1.88717	2.19995	1.16576	1.36843	0.790348	0.99436	NA	-0.324165	1.57259	1.57633	0.130743	0.752463	1.49732	1.89145	1.42211	1.49964	1.44452	1.39195	1.12964	1.20255
AT8B3_HUMAN	AINN(Deamidated)RPC(Carbamidomethyl)QILMGKSFK	3	-2.06	-0.73	-1.54	0.14582	2.36	0.14582	NA	NA	-2.41284	NA	NA	-2.95683	NA	-3.24845	-2.91128	-1.73588	-2.09608	NA	NA	NA	NA	-2.02403	NA	NA	-1.88895	NA	-2.00549	NA	-2.56678	NA	NA	NA	NA	NA	NA	NA	NA	NA	-0.419261	-0.660198	-1.8045	NA	NA	NA	NA	NA
AT8B3_HUMAN	AYN(Deamidated)GQ(Deamidated)FKEKVILC(Carbamidomethyl)WQ(Deamidated)R	3	-1.33	-0.015	-0.05	0.95878	0	0.95878	-1.33288	NA	NA	-1.0097	NA	NA	-0.722808	NA	NA	-1.63637	NA	NA	NA	-1.61172	-1.5861	NA	NA	NA	NA	NA	NA	NA	-0.964126	-1.46581	NA	NA	NA	NA	-1.82773	-1.63598	NA	NA	-1.13005	NA	NA	-1.40545	NA	NA	NA	-0.977087
AT8B3_HUMAN	AIN(Deamidated)NRPC(Carbamidomethyl)QILMGKSFK	3	-1.35	NA	NA	NA	NA	NA	NA	NA	NA	NA	NA	NA	NA	NA	NA	NA	NA	NA	NA	NA	NA	NA	NA	NA	NA	NA	NA	NA	NA	NA	NA	NA	NA	NA	NA	NA	NA	NA	NA	NA	NA	NA	NA	-1.346	NA	NA
ATAD2_HUMAN	MEQ(Deamidated)EVEN(Deamidated)FSC(Carbamidomethyl)SR	2	-0.41	0.456	1.89	0.06679	3.56	0.06679	NA	-0.320831	0.354297	NA	-0.131919	-0.0231044	-0.355517	-0.181872	0.100873	0.178577	-1.2484	-1.06495	-0.685639	-0.223029	-0.301576	-0.426054	0.662826	0.376125	-0.512724	0.0461605	-0.195522	-0.0219098	-0.541934	-0.229198	-1.53103	-1.03158	NA	-1.85057	-0.371901	-0.431167	-1.67616	-1.01359	-0.432123	0.256018	-0.352484	0.0575749	-0.32047	-0.364456	-0.924019	-0.418903
ATAD5_HUMAN	SSRHQTLPER	2	0.13	-0.362	-0.43	0.67269	0.18	0.67269	0.139699	-1.301	NA	NA	0.579724	-1.43748	NA	-0.92129	NA	NA	NA	NA	NA	NA	NA	0.328901	1.03399	NA	NA	0.291534	-0.195193	-0.0326267	0.0675321	1.23722	-0.0527075	0.717606	NA	NA	NA	NA	NA	NA	NA	NA	NA	NA	NA	-0.834565	2.65147	-0.0455707
ATAD5_HUMAN	NLLLEEIR	2	-2.77	NA	NA	NA	NA	NA	NA	NA	NA	NA	NA	NA	NA	NA	NA	NA	NA	NA	NA	NA	NA	NA	NA	NA	NA	NA	NA	NA	NA	NA	NA	-2.76827	NA	NA	NA	NA	NA	NA	NA	NA	NA	NA	NA	NA	NA	NA
ATAT_HUMAN	LLLAADPGGSPAQRR	2	0.9	0.241	1.17	0.2482	1.37	0.2482	1.67063	1.51929	1.54678	1.01454	1.10839	0.458004	1.23976	1.27827	0.633868	0.700081	0.85168	0.646826	0.400776	0.379025	1.08365	0.813119	1.29528	1.12116	1.47289	1.13376	0.146203	0.740624	0.0214567	0.340566	0.74173	0.856707	0.799911	0.255677	1.04137	0.875161	0.728872	0.319864	1.07813	1.14487	1.44993	1.39654	0.316686	1.15738	1.03157	1.10055
ATF2_HUMAN	N(Deamidated)C(Carbamidomethyl)EEVGLFNELASPFEN(Deamidated)EFK	3	0.13	0.385	0.45	0.662	0.21	0.662	NA	NA	NA	NA	NA	NA	NA	NA	NA	NA	NA	NA	NA	NA	NA	NA	0.45589	NA	NA	NA	-0.902803	NA	NA	1.39384	NA	0.00442272	NA	NA	NA	-0.197369	NA	NA	NA	NA	NA	NA	0.055004	NA	NA	NA
ATL3_HUMAN	AN(Deamidated)GTVQ(Deamidated)VVSPR	2	-0.94	0.224	0.89	0.38206	0.78	0.38206	NA	-1.27797	NA	-1.41079	-0.889917	-0.605832	-0.965644	-0.015869	-0.990683	-1.24313	-1.45864	-0.675966	-1.11999	-0.695681	-0.728921	-0.600288	-0.151775	0.297941	-1.47035	NA	NA	-1.6032	-1.0048	-0.279675	-1.33389	-0.565558	-1.20073	-0.834246	NA	-1.7037	-1.40665	-1.16298	-1.00895	-0.84507	-0.892395	-0.659544	-0.739473	-1.00118	NA	-1.54768
ATM_HUMAN	(Gln->pyro-Glu)QM(Oxidation)IKKLDASC(Carbamidomethyl)AAN(Deamidated)N(Deamidated)PSLK	2	-0.97	NA	NA	NA	NA	NA	NA	NA	NA	NA	NA	NA	NA	NA	NA	NA	NA	NA	NA	NA	-0.965561	NA	NA	NA	NA	NA	NA	NA	NA	NA	NA	NA	NA	NA	NA	NA	NA	NA	NA	NA	NA	NA	NA	NA	NA	NA
ATP23_HUMAN	LLKTLETN(Deamidated)PYVK	2	-1.16	NA	NA	NA	NA	NA	NA	NA	NA	NA	NA	NA	NA	NA	-1.16093	NA	NA	NA	NA	NA	NA	NA	NA	NA	NA	NA	NA	NA	NA	NA	NA	NA	NA	NA	NA	NA	NA	NA	NA	NA	NA	NA	NA	NA	NA	NA
ATR_HUMAN	APLN(Deamidated)ETGEVVNEK	2	5.95	0.354	1.58	0.12245	2.49	0.12245	5.89969	6.35236	5.52683	6.22783	6.62492	6.66314	5.76174	6.24818	6.20091	6.05867	5.36771	5.64393	5.53529	5.94233	5.84172	6.05347	6.9131	7.32831	5.8976	6.54394	5.76077	6.17474	6.04568	6.51754	5.81076	6.23814	4.82042	5.34511	5.78839	5.90226	5.22022	5.45382	5.91508	6.16507	5.53662	5.70381	5.91266	5.50696	5.61944	6.12266
ATRIP_HUMAN	AGGPPRTDQ(Deamidated)Q(Deamidated)R	2	0.08	0.33	1.22	0.23105	1.48	0.23105	-0.727014	-0.385867	-0.664079	-0.596163	0.57562	0.539308	0.736837	0.503349	0.097996	-0.358369	0.0513187	0.520385	0.0700327	0.354954	0.447077	0.384713	0.957373	0.823876	0.816603	0.953737	0.215095	0.287529	0.715412	0.724611	0.496496	NA	1.143	1.16779	-1.77793	-1.89072	0.551782	0.714548	-0.512214	-0.27675	-1.78	-1.55731	0.285416	-0.0492631	-0.0923861	-0.211087
ATRN_HUMAN	LTGSSGFVTDGPGNYK	2	-1.39	0.041	0.15	0.88531	0.02	0.88531	NA	-1.40478	-1.61812	-1.44264	-1.54127	-1.65337	NA	-1.7333	NA	NA	NA	-1.45008	NA	NA	-1.38728	-1.73511	NA	-0.286194	-1.38361	-0.823163	NA	NA	NA	-1.08413	NA	NA	-1.45539	-1.67933	NA	NA	-1.02159	-1.06547	NA	NA	-1.21992	NA	-1.6682	-2.20521	NA	NA
ATRN_HUMAN	ALYVHGGYK	2	-2.72	0.327	1.21	0.23945	1.47	0.23945	NA	NA	-1.63594	NA	-2.49974	-2.2028	NA	-3.1123	NA	-3.01993	NA	NA	NA	-3.21034	NA	-2.50967	-2.4541	NA	-2.5261	-2.59511	NA	-3.13714	-2.64115	NA	NA	-3.58617	-2.67347	-2.58532	-3.63453	NA	NA	-2.61841	NA	NA	NA	NA	-2.29526	NA	NA	NA
ATRN_HUMAN	SEAAC(Carbamidomethyl)LAAGPGIR	2	-0.93	-0.069	-0.16	0.87236	0.03	0.87236	-1.68694	NA	NA	-1.19333	-0.741497	-1.10259	-1.0992	-1.06076	NA	NA	NA	NA	NA	NA	NA	-1.55243	-0.389415	-0.273652	-0.990486	-0.506036	NA	NA	-0.951763	0.806604	NA	NA	NA	NA	-1.48335	NA	NA	-0.642842	-1.46124	NA	NA	-1.21146	NA	NA	-1.14861	NA
ATRX_HUMAN	LDGSTTAQSR	2	2.95	0.34	1.75	0.08828	3.06	0.08828	2.98196	3.18734	2.68226	NA	3.47203	3.43869	NA	3.14035	3.13225	3.07605	2.40177	2.41901	2.26	NA	3.02108	3.05637	3.9284	4.22009	3.53286	3.85775	2.67378	2.87784	2.79938	3.13886	2.27201	2.53539	2.1302	2.28163	2.9337	3.01313	2.34689	2.75121	3.2207	3.43963	2.71591	2.77005	NA	2.90099	2.60338	3.12759
ATRX_HUMAN	KMLLEEIK	2	-0.54	-0.277	-0.95	0.34998	0.91	0.34998	NA	-1.23985	-1.18037	-1.48176	-0.8136	NA	NA	NA	-1.27071	-1.28298	NA	-0.00234465	NA	-0.492588	-0.490365	-0.302215	-0.0218588	-0.153198	-0.666131	NA	0.325512	-0.0620732	-0.817358	NA	-0.548601	NA	0.822536	0.454578	NA	NA	NA	NA	NA	NA	-0.314014	NA	-0.803459	-0.378961	NA	-1.69764
ATS2_HUMAN	DLHLRLRPN(Deamidated)ARLVAPGATM(Oxidation)EWQ(Deamidated)GEK	3	-0.64	1.241	1.43	0.2068	2.04	0.2068	NA	NA	NA	NA	NA	NA	NA	NA	NA	NA	NA	NA	NA	0.300066	NA	NA	NA	NA	NA	NA	NA	NA	NA	NA	NA	NA	NA	NA	-0.908801	NA	NA	NA	-1.33699	-0.601169	NA	NA	NA	NA	NA	NA
ATS4_HUMAN	MSQTGSHPGR	2	1.44	-0.582	-1	0.32567	0.99	0.32567	3.33617	2.8467	0.660313	-1.55752	1.3364	0.882108	2.06966	0.974381	0.470918	NA	1.29011	1.50577	2.15626	1.37128	-0.274718	0.424671	2.07815	-0.109033	2.32997	0.853995	2.42862	1.90696	0.0781596	-0.165488	4.59894	3.04893	0.965303	0.468018	1.71581	0.818205	2.47328	NA	1.66135	NA	0.775429	-0.475528	NA	1.6084	3.90641	3.48556
ATS5_HUMAN	C(Carbamidomethyl)VRTGC(Carbamidomethyl)DGIIGSK	3	-0.95	0.037	0.15	0.8818	0.02	0.8818	-0.989495	NA	-1.59987	NA	-1.02128	NA	-1.10471	-1.0845	-1.2757	-1.98802	-0.753551	NA	-0.6514	-1.39568	-1.20819	-1.13298	-0.140561	-0.0621038	-0.668377	-0.401716	-0.661574	-0.372296	-0.485676	-1.05125	NA	-1.07225	-0.440462	-0.448693	-1.88713	NA	-0.613501	-0.830778	-1.6614	NA	NA	NA	-0.922558	-1.59211	NA	-1.08648
ATX2L_HUMAN	DEGPVAEQ(Deamidated)VK	2	1.48	NA	NA	NA	NA	NA	NA	NA	NA	NA	NA	NA	NA	NA	NA	NA	NA	NA	NA	NA	NA	NA	NA	NA	NA	NA	NA	NA	1.50085	1.46429	NA	NA	NA	NA	NA	NA	NA	NA	NA	NA	NA	NA	NA	NA	NA	NA
AUHM_HUMAN	AAVAAAPGALGSLHAGGAR	3	0.43	-0.25	-0.71	0.48177	0.5	0.48177	0.201286	-0.444571	0.210914	0.255305	-0.0278714	-0.340314	-0.167555	0.253094	0.154637	-0.301863	0.931022	0.881575	0.0745594	0.180587	2.00051	1.20946	2.04625	0.349886	-0.868045	-0.550668	0.019779	-0.0228519	0.476025	0.738862	0.135163	-0.642436	1.40939	1.17782	0.344766	0.279411	0.962688	1.09175	0.470072	0.932969	0.209045	0.225782	0.618394	0.403073	0.0912856	2.12085
AURKB_HUMAN	QTAPSGLSTLPQR	2	2.33	0.072	0.07	0.94616	0.01	0.94616	NA	NA	NA	NA	NA	NA	NA	NA	NA	2.36798	NA	NA	NA	NA	NA	NA	NA	NA	NA	NA	NA	NA	NA	NA	NA	NA	NA	NA	NA	NA	NA	NA	NA	NA	NA	NA	NA	2.29632	NA	NA
AUTS2_HUMAN	(Acetyl)DGPTRGHGLRK	2	0.06	NA	NA	NA	NA	NA	NA	NA	NA	NA	NA	NA	NA	NA	NA	NA	NA	NA	NA	NA	NA	NA	NA	NA	NA	NA	NA	NA	NA	NA	NA	NA	NA	NA	NA	NA	NA	NA	0.063342	NA	NA	NA	NA	NA	NA	NA
AXIN2_HUMAN	(Glu->pyro-Glu)EDAPRPPVPGEEGETPPC(Carbamidomethyl)Q(Deamidated)PGVGK	3	1.22	NA	NA	NA	NA	NA	NA	NA	NA	1.21658	NA	NA	NA	NA	NA	NA	NA	NA	NA	NA	NA	NA	NA	NA	NA	NA	NA	NA	NA	NA	NA	NA	NA	NA	NA	NA	NA	NA	NA	NA	NA	NA	NA	NA	NA	NA
AZI1_HUMAN	RHQM(Oxidation)ELN(Deamidated)TLK	2	1.57	-0.181	-1.1	0.27755	1.21	0.27755	1.42571	1.70729	0.956919	0.912363	1.47529	1.46479	1.70794	1.32107	1.3891	1.50335	1.38944	1.45138	1.27825	1.33562	1.55278	1.53888	1.60559	1.62954	1.89863	2.09757	1.66327	1.4768	1.68246	1.59055	2.62845	2.8078	1.37088	1.33696	1.69358	1.70064	1.19649	1.41346	1.2351	1.46592	0.962154	1.17182	1.58459	1.37605	2.43998	2.46135
AZI1_HUMAN	GATWN(Deamidated)VLDDQPR	2	-2.2	-0.034	-0.11	0.91771	0.01	0.91771	NA	NA	-1.91725	NA	-2.20699	NA	NA	NA	NA	-2.22751	NA	-2.88985	-2.62315	-2.07623	-1.84855	NA	NA	-2.06033	-1.88938	NA	-2.3609	-2.5491	NA	NA	NA	NA	NA	NA	NA	NA	-2.03719	NA	-1.89295	NA	NA	NA	NA	NA	NA	NA
B2MG_HUMAN	VN(Deamidated)HVTLSQPK	2	2.52	0.114	0.8	0.43018	0.63	0.43018	2.40143	2.32205	2.914	2.91005	2.49072	2.25891	2.54133	2.60284	2.54192	2.3886	2.1894	2.54982	2.52594	2.6108	2.65945	2.7536	2.93362	2.68454	2.54249	2.64046	2.10759	2.28539	2.8209	2.99713	1.99661	2.1207	1.74963	1.76991	2.60607	2.57574	3.05277	3.03213	2.53492	2.71848	2.43947	2.43983	2.61639	2.66825	2.13889	2.519
B2MG_HUMAN	VEHSDLSFSK	2	6.48	0.019	0.14	0.88595	0.02	0.88595	6.299	6.47307	6.68097	6.71842	6.50936	6.32337	6.75329	6.65614	6.26726	6.43836	6.15415	6.27807	6.37822	6.49696	6.25437	6.42555	6.88361	6.72224	6.48015	6.62185	6.25006	6.3262	6.95513	6.87646	6.27963	6.44944	5.74813	6.10716	6.52806	6.5496	7.11111	7.05756	6.37947	6.49828	6.36369	6.39265	6.53054	6.35998	6.23328	6.43592
B2MG_HUMAN	VNHVTLSQPK	2	6.18	0.031	0.22	0.82954	0.05	0.82954	6.00361	6.10285	6.19053	6.36781	6.07661	5.84704	6.50518	6.4441	6.28443	6.16433	5.79536	6.13953	6.0589	6.26759	5.88374	6.2465	6.62216	6.53881	6.07797	6.20527	5.77999	5.93198	6.51397	6.9073	5.87523	6.12325	5.81656	5.78482	6.21106	6.25554	6.61115	6.78651	6.07491	6.24142	5.98611	6.0741	6.31582	6.16224	5.72546	6.0157
B2MG_HUMAN	SNFLNC(Carbamidomethyl)YVSGFHPSDIEVDLLK	3	6.62	-0.401	-1.48	0.14636	2.19	0.14636	6.44508	6.42922	7.49199	7.4291	5.80301	5.85207	6.47459	6.59017	6.85496	6.68309	6.78879	6.88625	6.88987	6.75486	6.67757	6.78723	5.09138	3.48376	6.52597	6.49816	6.26631	6.05127	6.78291	6.89618	5.87334	6.16354	6.64794	6.87863	7.03036	7.0341	7.41408	7.30273	7.14219	7.17429	7.08232	7.02248	6.97377	7.1316	6.59339	7.00393
B2MG_HUMAN	SNFLNC(Carbamidomethyl)YVSGFHPSDIEVDLLK	2	2.1	-0.462	-1.73	0.09228	2.98	0.09228	2.14069	1.81632	3.39704	2.92794	NA	0.662498	1.99924	1.7299	1.95362	2.01139	2.25228	2.3341	2.3636	2.18231	1.86152	2.07439	-0.510916	NA	1.95628	1.57004	1.61469	1.35688	1.89374	1.84059	1.48811	1.43381	2.46344	2.37191	2.42037	2.54306	3.26245	2.71888	2.34714	2.50137	2.50365	2.45995	2.27812	2.62445	2.40919	2.41958
B2MG_HUMAN	SNFLN(Deamidated)C(Carbamidomethyl)YVSGFHPSDIEVDLLK	3	3.09	-0.397	-1.89	0.0661	3.56	0.0661	2.75967	2.56702	3.72806	4.02393	2.32761	2.25317	2.77851	3.10231	3.09461	3.04134	3.11751	3.28623	3.16053	3.21423	3.15511	3.10133	1.86013	1.28987	2.92715	3.10788	2.64675	2.24465	3.29989	3.36884	2.3507	2.75664	3.03849	3.29389	3.60693	3.50697	3.86188	3.77931	3.70737	3.79252	3.69165	3.56546	3.31764	3.60922	3.03463	3.35984
B2MG_HUMAN	SN(Deamidated)FLNC(Carbamidomethyl)YVSGFHPSDIEVDLLK	3	2.14	-0.577	-1.43	0.16613	2.03	0.16613	NA	NA	0.992642	2.81481	NA	NA	NA	0.477372	2.22931	1.86576	2.26933	2.16806	2.19692	2.37039	NA	NA	NA	NA	1.17136	1.50237	NA	NA	NA	NA	NA	0.763924	2.31319	2.35823	2.57271	2.90953	2.71113	2.63567	2.606	2.91878	2.43199	2.4364	2.23936	2.36153	NA	NA
B2MG_HUMAN	DWSFYLLYYTEFTPTEKDEYAC(Carbamidomethyl)R	3	2.3	-0.153	-0.17	0.86477	0.03	0.86477	NA	0.392548	NA	1.9436	4.68223	2.21366	NA	NA	NA	NA	NA	2.80053	2.99846	2.89399	0.887195	NA	NA	NA	NA	NA	2.75071	NA	3.92947	1.53587	1.17971	2.73291	4.01602	NA	NA	0.825269	NA	2.20271	NA	NA	0.676443	3.23718	NA	NA	NA	1.76522
B2MG_HUMAN	DWSFYLLYYTEFTPTEK	2	1.75	0.619	0.45	0.66135	0.2	0.66135	NA	NA	3.37367	2.51594	NA	NA	NA	NA	NA	NA	1.29541	NA	NA	NA	NA	NA	NA	NA	NA	NA	NA	NA	2.1905	NA	NA	NA	NA	NA	NA	NA	NA	1.12182	NA	NA	NA	NA	1.94905	-0.976955	2.57014	NA
B2MG_HUMAN	DWSFYLLYYTEFTPTEK	3	2	0.354	0.47	0.65201	0.22	0.65201	NA	NA	NA	2.29815	NA	NA	NA	NA	NA	NA	NA	NA	NA	NA	NA	NA	NA	2.13539	NA	NA	NA	NA	NA	NA	NA	NA	NA	NA	NA	0.624882	NA	NA	NA	NA	NA	NA	2.05725	NA	2.90644	NA
B2MG_HUMAN	VNHVTLSQ(Deamidated)PK	2	0.89	0.08	0.26	0.79996	0.07	0.79996	NA	0.18993	NA	NA	NA	NA	NA	NA	1.00248	NA	NA	NA	0.873201	NA	NA	0.897891	NA	2.24026	0.54242	0.533727	0.256136	NA	1.15678	NA	NA	0.276587	NA	NA	NA	0.993422	1.21021	NA	1.04625	1.09713	NA	NA	NA	1.08214	NA	NA
B3A2_HUMAN	TSPSSPAPLPHQEATPR	3	-0.04	NA	NA	NA	NA	NA	NA	NA	NA	NA	NA	NA	NA	NA	NA	NA	NA	NA	NA	NA	NA	NA	NA	NA	NA	NA	-0.04477	NA	NA	NA	NA	NA	NA	NA	NA	NA	NA	NA	NA	NA	NA	NA	NA	NA	NA	NA
B3GN1_HUMAN	AKYPNSPR	2	-1.75	0.258	1.25	0.21855	1.56	0.21855	-2.52705	-2.67146	-1.09082	-1.24892	-1.56271	-1.97922	-1.69097	-1.72392	-1.57389	-1.65554	-1.58652	-1.37166	-1.96118	-1.96686	-1.50569	-1.5067	-0.959442	-0.952791	-1.34115	-1.46031	-2.11235	-1.88419	-1.867	-1.94791	-2.59852	-2.69964	-2.03716	-2.34389	-1.19325	-1.26451	-1.65467	-1.91916	-1.29042	-1.32392	-1.08551	-1.25262	-1.12135	-1.43566	-3.07665	-3.39623
B3GN1_HUMAN	TALASGGVLDASGDYR	2	3.81	0.346	1.91	0.06338	3.64	0.06338	3.52762	3.63098	3.90625	4.08761	3.99846	4.14848	3.84449	3.64489	4.00195	4.10079	3.42861	3.63005	3.5089	3.47755	4.12836	4.20141	4.7903	4.90363	4.39084	4.32185	3.55039	3.89233	3.42342	3.56722	3.22199	3.49604	2.64718	3.1358	4.00365	3.95904	3.32461	3.25385	4.20639	4.30163	4.21408	4.23106	4.18536	3.69385	3.03952	3.39977
B3GN1_HUMAN	EPGEFALLR	2	4.59	0.201	1.23	0.22696	1.5	0.22696	4.43323	4.39475	4.90287	5.00186	4.68395	4.55401	4.17978	4.30146	4.74144	4.73367	4.61312	4.61469	4.31515	4.37839	4.70185	4.78713	5.31155	5.41201	4.72058	5.00251	4.63577	4.74834	4.25969	4.42197	4.17213	4.23448	3.57041	3.54589	5.00931	5.00314	4.31425	4.27867	4.99057	5.13179	4.96177	4.93392	5.01161	4.94317	3.66899	3.93485
B3GN1_HUMAN	WEGPLSVSVFAATK	2	3.69	-0.103	-0.39	0.7012	0.15	0.7012	2.66055	3.23553	4.58666	5.16239	3.09584	2.93203	2.70102	3.05715	4.10759	3.9352	4.0031	4.10879	3.58525	3.66221	3.77888	3.97558	3.43986	2.93404	3.79957	4.00192	3.56502	3.50076	3.21769	3.14282	2.78789	2.71727	3.50895	3.71431	4.54262	4.51353	3.51379	3.56969	4.4968	4.52618	4.33951	4.34802	4.06	4.59914	2.43716	3.71274
B3GN1_HUMAN	YEAAVPDPR	2	3.44	0.268	1.59	0.1193	2.53	0.1193	3.19026	3.0904	3.63454	3.58359	3.76951	3.58442	3.30522	3.13004	3.57714	3.56469	3.15953	3.19198	3.06069	3.22224	3.70961	3.74239	4.56512	4.47584	3.91165	4.01092	3.48685	3.53952	3.4411	3.3456	2.91416	2.86003	2.39257	2.51221	3.73566	3.67997	3.23072	3.2049	3.87293	3.99708	3.53226	3.42326	3.90192	3.75806	2.66874	2.62338
B3GN1_HUMAN	SC(Carbamidomethyl)QEVFDK	2	2.34	0.331	1.65	0.10692	2.72	0.10692	1.8291	1.98343	2.50525	2.7284	2.75061	2.60805	2.15971	2.18524	2.74092	2.55996	2.01447	2.49996	1.94636	2.20781	2.59906	2.42509	3.27271	3.4832	2.66014	2.95583	2.10656	2.43422	2.25161	2.49151	1.43432	1.67594	1.29674	1.77833	2.60306	2.66054	2.00605	2.22153	2.60139	2.83012	2.53512	2.67269	2.87313	2.41262	1.12539	1.48492
B3GN1_HUMAN	EMLDQSNQWGGTALVVPAFEIR	2	0.1	-0.244	-0.76	0.44972	0.58	0.44972	0.268176	NA	1.59539	1.37149	-1.94356	NA	-1.05108	-0.858308	0.160619	NA	0.472276	0.687535	-0.2185	-0.352937	0.76844	0.48148	-1.04345	-1.17501	0.664989	0.238584	-0.0624973	-0.188033	-1.01067	-0.796684	-0.484466	-1.11333	0.166437	0.102782	1.19749	0.811312	0.475895	0.248841	0.746452	0.965193	1.20558	0.815402	0.926323	0.985709	-0.175833	-1.05616
B3GN1_HUMAN	EMLDQSNQWGGTALVVPAFEIR	3	2.65	-0.337	-0.91	0.36689	0.84	0.36689	2.17696	2.38962	NA	NA	1.8588	1.99453	2.21403	2.31145	2.28435	2.91553	NA	2.85188	2.71163	2.22854	3.03312	4.26091	NA	1.20307	2.63742	2.95106	2.20649	2.2899	4.189	2.24162	1.15793	1.85309	2.29032	2.41242	3.17915	3.01501	2.99769	2.72125	3.53923	3.6721	NA	3.10584	3.05143	3.39431	NA	NA
B3GN1_HUMAN	EEAQLATVLAYALSSHC(Carbamidomethyl)PDMR	3	3.97	-0.048	-0.26	0.7974	0.07	0.7974	3.77883	3.63267	4.75328	4.78721	3.19413	3.48776	3.46729	3.41667	4.2834	4.25534	4.09192	4.25371	3.72397	3.67537	4.24757	4.10392	3.577	3.36011	4.45088	4.33925	4.08758	3.83419	3.62707	3.60367	3.33954	3.30626	3.76476	3.74258	4.55456	4.48968	3.81256	3.73198	4.61448	4.70153	4.69605	4.58805	4.4929	4.37308	3.01534	3.46247
B3GN1_HUMAN	EEAQLATVLAYALSSHC(Carbamidomethyl)PDMR	2	-1.24	-0.615	-1.32	0.20484	1.73	0.20484	-2.42139	NA	-0.352226	-0.171832	NA	NA	NA	NA	NA	-1.30525	-1.69316	NA	NA	NA	NA	NA	-2.91004	-2.31372	NA	-1.7313	NA	-1.67226	NA	NA	-2.83454	NA	NA	NA	-0.716512	NA	NA	NA	-0.318577	-0.140247	-0.0777834	-0.242042	NA	-0.898692	NA	NA
B3GN1_HUMAN	EEAQLATVLAYALSSHC(Carbamidomethyl)PDM(Oxidation)R	3	0.2	0.248	0.54	0.58978	0.3	0.58978	0.0452949	0.811148	0.0545423	-0.221034	0.457717	0.964025	-2.11355	-0.249515	1.00713	0.838399	NA	0.0693373	-0.480927	NA	NA	NA	1.0565	1.77945	0.139707	1.10935	0.397853	NA	-0.960129	0.629853	-0.792549	NA	NA	NA	0.837923	0.888239	NA	-0.194648	0.0605347	0.75888	NA	0.320869	0.10422	-0.346191	-1.15157	0.243157
B3GN1_HUMAN	TTMDPNDVILATHASVDNLLHLSGLLER	3	0.87	0.405	0.52	0.61652	0.27	0.61652	NA	NA	NA	NA	NA	NA	NA	NA	NA	1.04668	NA	1.23011	NA	NA	NA	NA	NA	NA	NA	NA	NA	NA	NA	NA	NA	-0.968112	NA	NA	NA	1.8245	NA	NA	NA	0.894462	NA	1.18083	NA	NA	NA	NA
B3GN1_HUMAN	(Glu->pyro-Glu)EM(Oxidation)LDQSN(Deamidated)QWGGTALVVPAFEIR	2	-0.07	-1.195	-1.45	0.20079	2.11	0.20079	NA	NA	NA	NA	NA	NA	NA	-0.858308	0.160619	-0.338473	NA	NA	NA	NA	NA	NA	NA	NA	NA	NA	NA	NA	NA	NA	NA	NA	NA	NA	NA	NA	NA	NA	0.746452	NA	NA	NA	NA	NA	NA	NA
B3GN1_HUMAN	EEAQ(Deamidated)LATVLAYALSSHC(Carbamidomethyl)PDM(Oxidation)R	3	0.01	-0.393	-0.51	0.63536	0.26	0.63536	NA	NA	NA	NA	NA	NA	NA	NA	NA	NA	NA	NA	NA	0.0817942	NA	-0.32898	NA	NA	NA	NA	NA	NA	NA	NA	NA	NA	NA	NA	NA	NA	NA	NA	NA	NA	0.269738	NA	NA	NA	NA	NA
B3GN1_HUMAN	EEAQ(Deamidated)LATVLAYALSSHC(Carbamidomethyl)PDMR	2	-0.69	NA	NA	NA	NA	NA	NA	NA	NA	NA	NA	NA	NA	NA	NA	NA	NA	NA	NA	NA	NA	NA	NA	NA	NA	NA	NA	NA	NA	NA	NA	NA	NA	NA	NA	-0.688888	NA	NA	NA	NA	NA	NA	NA	NA	NA	NA
BAG3_HUMAN	(Glu->pyro-Glu)ETPSSAN(Deamidated)GPSREGSRLPPAR	3	-2.11	NA	NA	NA	NA	NA	NA	NA	NA	NA	NA	NA	NA	NA	NA	NA	-2.11317	NA	NA	NA	NA	NA	NA	NA	NA	NA	NA	NA	NA	NA	NA	NA	NA	NA	NA	NA	NA	NA	NA	NA	NA	NA	NA	NA	NA	NA
BAG5_HUMAN	YHTLTKIC(Carbamidomethyl)AVQEIIEDC(Carbamidomethyl)MK	3	-0.86	NA	NA	NA	NA	NA	NA	NA	NA	NA	NA	NA	NA	NA	NA	NA	NA	NA	NA	NA	NA	NA	NA	NA	NA	NA	NA	NA	NA	-0.864098	NA	NA	NA	NA	NA	NA	NA	NA	NA	NA	NA	NA	NA	NA	NA	NA
BAI2_HUMAN	GQRM(Oxidation)LAGEGMSQ(Deamidated)VVR	3	0.72	-0.074	-0.28	0.78011	0.08	0.78011	0.496481	0.475937	1.36647	1.46001	0.0246439	-0.297069	0.821595	0.729567	0.811014	0.69635	0.730442	0.771242	0.709009	0.619196	0.661301	0.566964	1.63006	1.05849	0.442927	NA	0.863705	0.599657	0.668587	0.680288	0.198367	-0.218206	0.0817953	0.0365719	0.875753	0.597216	-0.0523032	0.271157	2.00291	1.12891	1.97286	NA	NA	1.34153	1.55037	0.268183
BAI2_HUMAN	LLAPAALAFR	2	-0.59	0.204	0.31	0.76141	0.1	0.76141	NA	-0.651789	NA	NA	-0.912933	-1.06874	NA	NA	NA	NA	NA	NA	NA	NA	NA	NA	0.0760938	-0.190919	NA	NA	-0.767521	NA	NA	NA	NA	NA	NA	NA	NA	NA	NA	NA	NA	NA	NA	NA	NA	NA	NA	NA
BAI2_HUMAN	GPGTVPPGPGHSHQR	3	-2.07	NA	NA	NA	NA	NA	NA	NA	NA	NA	NA	NA	NA	NA	NA	NA	NA	NA	NA	NA	NA	NA	NA	-2.06644	NA	NA	NA	NA	NA	NA	NA	NA	NA	NA	NA	NA	NA	NA	NA	NA	NA	NA	NA	NA	NA	NA
BAI3_HUMAN	M(Oxidation)LAGDGM(Oxidation)SQ(Deamidated)VTKTLLDLTQ(Deamidated)R	2	3.31	0.157	1.26	0.21497	1.59	0.21497	3.29215	3.33386	3.838	3.89314	3.02933	2.86434	3.42943	3.44319	3.45993	3.40806	3.29554	3.33415	3.37314	3.38834	3.2081	3.15913	3.48628	3.54382	NA	3.47121	2.99918	NA	3.03826	3.08925	3.23108	3.33786	3.3098	2.98487	3.36666	3.55061	2.88699	2.73801	3.37017	NA	3.45487	3.59122	3.43243	3.42163	3.13191	3.24019
BAP18_HUMAN	WTETEIEM(Oxidation)LR	2	0.92	-0.312	-0.82	0.41801	0.67	0.41801	2.54328	1.60857	NA	NA	1.05445	0.44503	-0.24177	NA	0.168076	0.768922	1.27089	1.13072	1.56438	1.03442	0.350915	0.140119	0.301928	NA	0.550826	-0.163992	2.90729	1.99072	-0.248714	-1.17431	2.58313	2.18126	0.985205	0.920204	0.256271	0.227003	1.92144	1.41502	0.226893	-0.290997	0.271731	0.43391	1.29311	0.895244	2.17994	1.61411
BASP1_HUMAN	ESEPQAAAEPAEAK	2	-2.09	0.575	1.58	0.12686	2.48	0.12686	NA	-2.59855	-1.86944	-1.53582	-1.61604	-2.00716	-1.74853	-2.47135	-1.48222	-1.47331	-3.32843	-2.1014	NA	NA	-2.27111	NA	-0.62931	-0.681557	-2.21181	NA	NA	NA	NA	-2.16917	NA	NA	NA	NA	-2.47845	-1.9001	NA	-4.0202	-2.12347	-2.12346	-2.82968	-2.56903	-2.04709	-1.92773	NA	NA
BASP1_HUMAN	ETPAATEAPSSTPK	2	-1.93	0.927	3.01	0.00634	9.06	0.00634	-1.52731	-1.52725	NA	-1.66289	-1.9017	-1.90092	-0.116441	NA	-1.92782	-1.80883	NA	-2.65575	NA	-1.57044	NA	NA	-1.37125	-0.925863	-1.475	-1.996	NA	-2.30306	-2.20407	NA	NA	NA	NA	NA	-2.53555	NA	-3.561	-3.04617	NA	NA	NA	-2.46012	-2.1269	NA	NA	NA
BASP1_HUMAN	KTEAPAAPAAQETK	2	-3.78	-0.499	-0.36	0.72066	0.13	0.72066	NA	NA	-3.4902	-3.08091	-4.32352	-4.81989	-3.58984	-4.26041	NA	NA	NA	NA	-4.67575	-4.2256	NA	-4.44816	-3.08362	NA	NA	-4.29444	NA	NA	1.76736	-4.57164	NA	NA	NA	NA	-4.26639	NA	NA	NA	-4.28492	-4.18697	NA	NA	-4.34055	NA	NA	NA
BASP1_HUMAN	AEPPKAPEQEQAAPGPAAGGEAPK	3	-2.58	0.126	0.4	0.69271	0.16	0.69271	NA	-3.59774	NA	-2.07956	-2.41976	NA	NA	-1.90692	-2.08732	-2.24184	NA	-3.27319	-2.52578	NA	-3.16202	NA	-1.53017	NA	NA	-3.04566	NA	NA	NA	-2.61287	NA	NA	NA	NA	-2.82298	NA	NA	NA	-2.5246	NA	-2.50987	-2.32965	NA	-3.11403	NA	NA
BASP1_HUMAN	AEPPKAPEQEQ(Deamidated)AAPGPAAGGEAPK	3	-0.4	NA	NA	NA	NA	NA	NA	NA	NA	NA	NA	NA	NA	NA	NA	NA	NA	NA	NA	NA	NA	NA	NA	NA	NA	NA	-0.654149	NA	NA	NA	NA	NA	NA	NA	NA	NA	NA	NA	NA	NA	NA	NA	NA	NA	NA	-0.142595
BASP1_HUMAN	AEPPKAPEQ(Deamidated)EQ(Deamidated)AAPGPAAGGEAPK	3	-1.08	NA	NA	NA	NA	NA	NA	NA	NA	NA	NA	NA	NA	NA	NA	NA	NA	NA	NA	NA	NA	NA	NA	NA	NA	NA	NA	NA	NA	NA	NA	NA	NA	NA	NA	NA	NA	NA	NA	NA	NA	-1.07893	NA	NA	NA	NA
BAZ1A_HUMAN	GQ(Deamidated)QQEPGRYPSR	2	-0.3	0.682	2.39	0.02256	5.73	0.02256	NA	NA	NA	-0.905393	0.72759	0.687101	0.166542	0.253507	-0.112018	-0.441783	-0.425698	-0.315984	0.119158	0.418366	0.764967	0.189041	0.176313	0.33258	-1.06477	-0.430637	-1.16365	-0.847362	-0.220932	NA	-1.03659	-0.875855	NA	-0.93469	NA	-0.875497	-0.458667	-0.360796	NA	0.128612	NA	-0.492804	0.509046	-0.423467	NA	-2.4778
BAZ2B_HUMAN	SN(Deamidated)N(Deamidated)Q(Deamidated)VLLHGISDPK	2	2.78	0.078	0.14	0.8883	0.02	0.8883	3.62683	1.98771	NA	0.894813	3.50629	NA	2.90135	3.14329	NA	2.67747	NA	1.25507	3.07569	3.17017	2.55733	3.52937	4.30758	3.16032	3.23134	2.79824	3.30915	3.2172	3.24029	1.8581	3.64279	2.20739	NA	1.14104	2.90721	2.82935	3.02775	2.53789	0.514268	3.43237	NA	NA	NA	3.59906	2.80204	NA
BBOF1_HUMAN	(Gln->pyro-Glu)Q(Deamidated)IAQAAFNLK	2	1.16	-0.104	-0.42	0.67886	0.18	0.67886	0.792211	1.00384	1.26825	1.44406	NA	NA	0.850576	0.681564	1.36821	NA	NA	NA	NA	NA	NA	NA	NA	NA	NA	1.22968	NA	NA	NA	NA	NA	1.31641	NA	NA	1.22451	1.37998	NA	NA	1.30142	1.31741	1.87542	1.23238	1.15521	1.03741	0.610285	0.883559
BBS5_HUMAN	DFKLRSALIQNK	3	-0.14	0.51	0.95	0.34997	0.91	0.34997	-0.725162	0.979124	NA	0.0476467	-0.161144	0.52424	0.12154	-1.18174	NA	NA	NA	NA	NA	NA	NA	NA	0.712262	1.72892	-0.908024	0.385372	NA	0.663445	NA	0.564974	-0.975666	0.163114	NA	-0.929783	-0.354508	-0.166661	-1.1287	-0.462991	NA	-0.861328	NA	NA	NA	-1.44224	NA	0.118913
BCAR3_HUMAN	SGSQPAC(Carbamidomethyl)LDHM(Oxidation)QDR	2	-2.95	-0.047	-0.09	0.92627	0.01	0.92627	-1.91051	NA	NA	NA	-3.71688	NA	-2.61913	-2.93518	-4.5493	NA	NA	NA	-2.73244	-3.23278	NA	NA	-2.64878	NA	-3.09807	NA	-1.97376	-2.45057	-5.14921	NA	-1.98609	-2.36733	NA	NA	NA	NA	-2.15841	-3.15142	NA	-3.94547	NA	NA	NA	NA	-2.40262	NA
BCAT2_HUMAN	VREVFGSGTAC(Carbamidomethyl)QVC(Carbamidomethyl)PVHR	3	0.4	NA	NA	NA	NA	NA	NA	NA	NA	NA	NA	0.401221	NA	NA	NA	NA	NA	NA	NA	NA	NA	NA	NA	NA	NA	NA	NA	NA	NA	NA	NA	NA	NA	NA	NA	NA	NA	NA	NA	NA	NA	NA	NA	NA	NA	NA
BCCIP_HUMAN	RAVESGVPQ(Deamidated)PPD	2	2.45	0.082	0.5	0.62272	0.25	0.62272	2.41351	2.57576	2.41304	2.3458	2.48093	2.19798	2.59902	2.66413	2.91118	2.63465	2.28862	2.27745	2.66421	2.849	2.37642	2.38532	2.39469	3.26017	2.26598	1.88732	2.28832	2.52115	2.15679	2.11606	2.13391	2.36474	1.71009	1.61174	2.67617	2.81369	2.24459	2.32653	2.62541	2.64104	2.73706	2.64727	2.91972	3.01224	2.24082	2.45706
BCKD_HUMAN	YGN(Deamidated)APRVRINGHVAAR	3	0.88	-0.221	-0.69	0.49484	0.48	0.49484	NA	NA	NA	NA	0.3601	0.269721	0.310171	NA	NA	NA	NA	1.32459	1.24156	0.877307	0.993179	0.834154	1.22142	1.55124	NA	-0.639844	0.539631	NA	NA	NA	1.05006	NA	1.88485	1.66786	NA	NA	1.35233	1.3519	0.130607	NA	1.18688	0.53694	0.457861	NA	NA	NA
BCL9_HUMAN	GDVNLNVNMGSNSQ(Deamidated)M(Oxidation)IPQKMR	3	-0.51	-0.454	-1.01	0.3247	1.02	0.3247	NA	-1.02796	-1.88973	-1.30794	NA	-1.16363	0.0743696	-0.142123	-0.21347	-0.539903	NA	NA	NA	NA	NA	NA	NA	NA	NA	-0.271719	NA	-1.24423	NA	0.545548	-0.0233601	NA	NA	NA	-1.37498	-1.28072	1.2292	1.58135	NA	NA	NA	NA	-0.762668	-1.35772	NA	NA
BCORL_HUMAN	PTLATYSGQ(Deamidated)TAM(Oxidation)KLASSDTM(Oxidation)KR	2	0.01	0.264	0.79	0.43772	0.62	0.43772	-0.0250316	NA	NA	0.285077	NA	NA	0.10592	-0.165738	0.327379	NA	NA	0.777306	0.787176	0.794006	0.0616921	0.0123849	NA	NA	NA	-1.36364	NA	-1.41671	-1.48637	-0.954146	-0.883663	NA	0.433284	NA	0.385403	0.351673	0.633342	0.133776	NA	NA	0.707204	0.414172	0.916319	NA	NA	-0.643407
BCORL_HUMAN	SNRQKLPLPNQR	2	-2.3	-1.489	-2.44	0.02626	5.95	0.02626	NA	-2.75433	NA	NA	NA	-3.70204	NA	-2.82585	-1.19784	-1.2001	NA	NA	NA	-2.80507	NA	-3.21795	-4.91792	-3.24229	NA	NA	NA	NA	NA	NA	NA	NA	NA	NA	NA	NA	-1.15778	-1.32893	-1.37597	-1.12953	NA	NA	-2.12194	-1.52953	NA	NA
BD1L1_HUMAN	GN(Deamidated)SSLMEKKLSR	2	-3.2	NA	NA	NA	NA	NA	NA	NA	NA	NA	NA	NA	NA	NA	NA	NA	NA	NA	NA	NA	NA	NA	NA	NA	NA	NA	NA	NA	NA	NA	NA	NA	NA	NA	-3.44547	NA	NA	NA	NA	NA	NA	NA	NA	-2.95001	NA	NA
BD1L1_HUMAN	DDSKTDTGIVTVEQ(Deamidated)SPSSSKLK	3	1.21	4.207	4.25	0.017	18.09	0.017	NA	NA	NA	NA	NA	NA	NA	NA	NA	NA	NA	NA	NA	NA	NA	3.31215	NA	NA	NA	NA	-0.895156	NA	NA	NA	NA	NA	NA	NA	NA	NA	NA	NA	NA	NA	NA	NA	NA	NA	NA	NA
BD1L2_HUMAN	MADGGGGGSGGAGPASTR	3	-2.02	0.288	0.72	0.47871	0.53	0.47871	NA	-2.15863	NA	-2.92819	NA	-1.3769	-0.826198	-0.624747	NA	NA	NA	NA	NA	-2.32898	NA	NA	-1.62362	-1.29611	-3.08632	NA	NA	NA	NA	-1.60787	NA	-1.89822	-2.26616	NA	NA	NA	NA	NA	NA	NA	-2.71071	-2.88406	NA	-2.66977	NA	NA
BD1L2_HUMAN	(Acetyl)MADGGGGGSGGAGPASTR	3	1.41	NA	NA	NA	NA	NA	NA	NA	NA	NA	NA	NA	NA	NA	NA	NA	NA	NA	NA	NA	1.41242	NA	NA	NA	NA	NA	NA	NA	NA	NA	NA	NA	NA	NA	NA	NA	NA	NA	NA	NA	NA	NA	NA	NA	NA	NA
BDP1_HUMAN	GLGEN(Deamidated)SVEEPQ(Deamidated)IK	2	2.31	NA	NA	NA	NA	NA	NA	NA	NA	NA	NA	NA	NA	NA	NA	NA	NA	NA	NA	2.30649	NA	NA	NA	NA	NA	NA	NA	NA	NA	NA	NA	NA	NA	NA	NA	NA	NA	NA	NA	NA	NA	NA	NA	NA	NA	NA
BEND3_HUMAN	Q(Deamidated)IVDQ(Deamidated)SLSGGDLAC(Carbamidomethyl)R	3	-1.58	NA	NA	NA	NA	NA	NA	NA	NA	NA	NA	NA	NA	NA	NA	NA	NA	NA	NA	NA	NA	NA	NA	NA	NA	NA	NA	NA	NA	NA	NA	NA	-1.5772	NA	NA	NA	NA	NA	NA	NA	NA	NA	NA	NA	NA	NA
BEND5_HUMAN	Q(Deamidated)NGLSLGHSTC(Carbamidomethyl)PEEVFVEASPGTEDM(Oxidation)DSLEDAVVPR	3	4.41	NA	NA	NA	NA	NA	NA	NA	NA	NA	NA	NA	NA	NA	NA	NA	NA	NA	NA	NA	NA	NA	NA	NA	NA	4.40852	NA	NA	NA	NA	NA	NA	NA	NA	NA	NA	NA	NA	NA	NA	NA	NA	NA	NA	NA	NA
BEST3_HUMAN	(Glu->pyro-Glu)ETSQTSTLQ(Deamidated)SLTPQSSVR	2	-1.46	-0.302	-0.72	0.47824	0.52	0.47824	NA	NA	-1.13792	-1.82508	NA	NA	NA	-3.1226	-1.70626	NA	NA	-0.672258	-0.938434	-1.45115	NA	NA	NA	NA	NA	-2.20203	NA	-1.65731	-2.34749	-2.20082	-2.15596	NA	0.286633	-0.191513	NA	NA	-0.533816	-1.12982	NA	NA	-1.18835	-1.66601	-1.78922	-1.59933	NA	NA
BEX3_HUMAN	(Gln->pyro-Glu)QINDGM(Oxidation)GGDGDDMEIFM(Oxidation)EEMR	3	0.07	NA	NA	NA	NA	NA	NA	NA	NA	NA	NA	NA	NA	NA	NA	NA	NA	NA	NA	-0.421985	NA	0.0675139	NA	NA	NA	0.565144	NA	NA	NA	NA	NA	NA	NA	NA	NA	NA	NA	NA	NA	NA	NA	NA	NA	NA	NA	NA
BFSP1_HUMAN	EVSPLTQ(Deamidated)EGAPEDVPDGGQISK	3	1.64	NA	NA	NA	NA	NA	NA	NA	NA	1.63515	NA	NA	NA	NA	NA	NA	NA	NA	NA	NA	NA	NA	NA	NA	NA	NA	NA	NA	NA	NA	NA	NA	NA	NA	NA	NA	NA	NA	NA	NA	NA	NA	NA	NA	NA	NA
BFSP2_HUMAN	MSERRVVVDLPTSASSSM(Oxidation)PLQ(Deamidated)R	3	2.77	-0.128	-0.45	0.65418	0.21	0.65418	2.69232	2.8244	3.30609	3.40846	2.31538	NA	2.88482	NA	2.98321	2.90684	2.89228	NA	2.95649	2.8449	NA	NA	1.65901	NA	2.42512	NA	NA	NA	NA	3.19252	2.34507	2.63218	2.68234	1.83961	3.11804	NA	3.45774	2.10839	3.05827	NA	2.87013	NA	2.902	NA	2.65255	3.14026
BGH3_HUMAN	VLTPPMGTVMDVLK	2	-0.06	-0.248	-0.94	0.35233	0.89	0.35233	-0.141653	-0.0903166	-0.758265	0.193529	-0.331097	-0.720146	NA	-0.32295	-0.828614	NA	NA	-0.445074	NA	NA	-0.296418	-0.923067	0.0207661	0.203546	0.464724	0.672296	0.274968	0.123079	0.54292	0.669213	0.181369	-0.0293472	-2.02517	NA	-0.0843351	-0.135588	-0.436935	-0.436012	0.369832	0.195897	0.698625	0.242345	0.0041036	-0.264268	0.68286	0.703131
BGH3_HUMAN	LTLLAPLNSVFK	2	0.96	-0.091	-0.28	0.77919	0.08	0.77919	NA	0.837191	0.646849	0.847875	0.881272	1.05818	0.949889	1.93846	0.979575	0.823028	1.20765	1.17254	1.01169	0.9978	-0.0198507	1.06255	NA	0.620731	0.211651	1.27551	0.635004	0.957332	-0.00843231	1.58775	1.18057	1.33315	0.24396	NA	0.944343	0.950352	1.14673	1.36603	1.38856	1.44248	NA	1.43758	1.09541	1.20621	-0.195527	1.39815
BGH3_HUMAN	GDELADSALEIFK	2	0.16	0.054	0.23	0.82295	0.05	0.82295	-0.415268	NA	0.0148846	0.400504	0.186243	0.237653	0.161063	0.388794	0.0957218	-0.224674	NA	0.373543	0.133574	NA	-0.790552	0.308242	0.604396	0.586943	0.286082	0.589076	0.115009	-0.145775	0.206367	0.400299	NA	0.201979	-0.331936	NA	NA	NA	0.00657362	0.348471	NA	NA	0.702216	0.135535	-0.105135	NA	NA	NA
BGH3_HUMAN	YLYHGQTLETLGGK	3	-1.02	-0.399	-1.07	0.29567	1.15	0.29567	NA	NA	-2.15141	NA	NA	NA	-1.29624	NA	-2.56562	NA	NA	-1.3554	NA	-1.50803	NA	NA	-0.373983	-0.750014	-0.667012	-0.341298	-1.34984	NA	-0.763316	NA	NA	NA	NA	-2.07134	-1.25916	-1.23613	-1.54982	NA	0.544287	-0.111449	-0.75626	-0.502697	-1.18713	-0.256403	NA	NA
BGH3_HUMAN	YGTLFTMDR	2	-0.7	-0.373	-1.76	0.09279	3.09	0.09279	-1.52334	NA	NA	-1.01456	-0.965654	NA	-1.18561	NA	NA	NA	NA	NA	-1.30446	NA	-0.795968	NA	-0.484401	NA	-0.1369	NA	-0.495871	-0.654727	-0.383545	NA	-0.582847	NA	NA	NA	NA	NA	-0.656065	NA	-0.403433	-0.129062	-0.724411	NA	-1.01651	-1.05044	-0.102787	-0.332241
BGH3_HUMAN	ILGDPEALR	2	-0.53	-0.042	-0.14	0.88897	0.02	0.88897	NA	NA	NA	-1.17231	NA	NA	-0.226288	NA	NA	-0.808782	-1.28817	NA	NA	NA	-0.659289	-0.5706	NA	NA	0.656924	NA	-0.950316	NA	NA	NA	-0.544639	NA	NA	NA	-0.526981	-0.440246	NA	NA	-0.118227	-0.0664182	-0.245459	-0.573188	-0.922614	-0.633054	NA	NA
BGH3_HUMAN	(Gln->pyro-Glu)QAGLGNHLSGSER	2	-1.87	0.241	0.69	0.50084	0.48	0.50084	NA	NA	NA	NA	NA	-1.98992	NA	NA	-2.17437	-2.24582	NA	NA	NA	NA	NA	NA	-1.16543	-1.21198	NA	-1.73813	NA	-2.94694	NA	-1.86515	NA	NA	NA	NA	NA	NA	NA	NA	NA	-1.84155	-1.68338	NA	NA	NA	NA	-1.7512
BGH3_HUMAN	GC(Carbamidomethyl)PAALPLSNLYETLGVVGSTTTQLYTDR	3	3.67	1.927	1.95	0.13243	3.79	0.13243	NA	NA	NA	NA	NA	NA	NA	NA	NA	NA	NA	NA	NA	NA	NA	NA	NA	NA	NA	4.62951	NA	NA	NA	NA	NA	NA	NA	NA	NA	NA	NA	NA	NA	NA	NA	2.70234	NA	NA	NA	NA
BGH3_HUMAN	IPSETLNR	2	-0.7	-0.816	-0.63	0.54545	0.4	0.54545	-1.40918	NA	NA	NA	NA	NA	NA	NA	NA	NA	NA	NA	NA	NA	NA	NA	NA	NA	NA	NA	0.0528991	NA	NA	-0.846069	NA	NA	NA	NA	NA	NA	NA	NA	NA	NA	NA	NA	-1.23814	NA	-1.32245	0.576298
BI2L2_HUMAN	VPSRAPSPAPPPLPSSR	3	-0.07	-0.402	-1.78	0.08271	3.16	0.08271	-0.80237	-0.591551	-0.975504	-0.692796	-0.0100984	0.0175576	-0.695907	-0.145135	-0.674056	-0.81513	0.663391	0.643781	-0.3772	-0.0789084	0.462879	0.873601	-0.0796315	-0.295517	-1.10234	-0.773332	0.456558	-0.20273	0.499619	0.357886	-0.889077	-0.384219	0.617247	1.09464	-0.106285	-0.207669	0.24174	0.790541	0.27127	0.346962	0.528589	0.145262	-0.103095	-0.0278875	-0.552823	-0.291905
BICC1_HUMAN	(Acetyl)M(Oxidation)AAQ(Deamidated)GEPGYLAAQ(Deamidated)SD	2	-1.04	0.111	0.34	0.73867	0.11	0.73867	NA	NA	-1.35194	-0.857773	NA	NA	-0.646957	-1.29755	-1.09132	-0.629923	NA	-1.41734	NA	-0.996474	-1.48472	-1.26827	NA	-0.32611	NA	NA	NA	-1.32835	NA	NA	NA	NA	NA	NA	-1.93847	NA	NA	NA	NA	-0.292223	-0.741809	-0.684746	NA	-1.40634	NA	NA
BICR1_HUMAN	MDMMSLNSQ(Deamidated)LLDAIQ(Deamidated)Q(Deamidated)K	3	1.86	NA	NA	NA	NA	NA	NA	NA	NA	NA	NA	NA	NA	NA	1.85732	NA	NA	NA	NA	NA	NA	NA	NA	NA	NA	NA	NA	NA	NA	NA	NA	NA	NA	NA	NA	NA	NA	NA	NA	NA	NA	NA	NA	NA	NA	NA
BIG2_HUMAN	SMFVSRALEKILADK	3	-0.57	-0.073	-0.35	0.73105	0.12	0.73105	NA	-0.848327	-0.0979301	0.0250432	-0.989224	-1.18341	NA	-0.605769	-0.213873	-0.567722	-0.435405	-0.348781	0.0308175	-0.298127	NA	-0.550339	-0.940905	-1.53968	NA	-0.94364	-0.827176	-1.09404	-0.281501	NA	NA	NA	NA	-1.13229	-0.0145353	-0.339448	-0.875762	-1.31471	NA	-0.247862	-0.122054	-0.283699	0.0833176	-0.276192	-0.62347	-0.788174
BIG3_HUMAN	GGSLM(Oxidation)SGSSAAK	2	-0.13	-0.017	-0.03	0.97505	0	0.97505	0.370386	NA	NA	NA	NA	NA	0.0962527	NA	NA	NA	NA	NA	NA	-0.995325	NA	NA	NA	NA	NA	NA	NA	NA	NA	NA	-0.576743	NA	NA	NA	NA	NA	NA	NA	-0.41279	0.35644	NA	NA	NA	NA	0.0972223	0.056237
BIG3_HUMAN	LFEDATDKLNLMALGGFLYQLK	3	0.49	0.072	0.16	0.87482	0.03	0.87482	NA	NA	0.487163	-0.444941	NA	NA	NA	NA	NA	NA	1.11977	0.400757	0.480321	NA	0.989392	NA	NA	NA	NA	NA	0.756015	NA	NA	NA	NA	NA	0.862146	0.0817223	NA	0.450344	1.04074	NA	NA	-0.628808	0.973749	NA	0.297716	NA	NA	NA
BIRC6_HUMAN	SGSDSSVGAR	2	1.61	-0.581	-0.95	0.35132	0.9	0.35132	0.25914	1.72169	NA	NA	NA	1.16108	1.07396	NA	NA	2.77209	1.20974	NA	-0.0188376	0.927892	1.15173	NA	NA	1.83017	NA	2.00585	NA	2.3054	NA	1.22064	1.41751	3.75008	NA	2.24359	0.741636	0.26189	NA	3.15167	0.149801	3.11819	NA	1.80028	2.22072	NA	NA	2.15848
BIVM_HUMAN	VGGN(Deamidated)LHC(Carbamidomethyl)IIAFQRLNWQ(Deamidated)R	3	-1.7	NA	NA	NA	NA	NA	NA	NA	NA	NA	NA	NA	NA	NA	NA	NA	NA	NA	NA	NA	NA	NA	NA	NA	NA	NA	NA	NA	NA	NA	NA	NA	NA	NA	-0.659073	NA	NA	NA	NA	NA	NA	NA	NA	NA	-2.74553	NA
BLMH_HUMAN	RMNDILN(Deamidated)HKMR	2	-1.06	0.532	1	0.33451	0.99	0.33451	NA	NA	NA	NA	NA	NA	NA	-1.79528	NA	-0.255334	-0.711386	-0.40819	-1.29927	-0.740657	NA	NA	NA	NA	NA	NA	-2.56767	NA	NA	NA	NA	-2.61879	NA	NA	NA	NA	0.518893	0.692481	-1.83837	NA	-1.07586	NA	NA	-1.15069	NA	-1.65719
BMI1_HUMAN	DFYAAHPSADAAN(Deamidated)GSN(Deamidated)EDR	2	0.96	0.271	0.65	0.5166	0.43	0.5166	1.65931	1.38615	0.998825	1.23769	1.1171	1.33223	0.859195	2.12243	0.937153	0.572308	0.482202	0.736294	-0.130114	0.376163	1.00294	0.760627	1.9088	1.03233	1.51696	2.02211	-0.470381	0.747032	1.16926	1.25695	0.918469	1.53013	0.738502	0.691218	0.183041	0.669646	0.793192	0.490149	0.722488	0.822604	1.25084	1.51013	1.66432	-0.00534805	-0.542415	2.37674
BMI1_HUMAN	DFYAAHPSADAAN(Deamidated)GSNEDR	2	0.89	0.278	0.92	0.36475	0.84	0.36475	1.003	1.38615	-0.270113	1.23769	1.1171	1.33223	0.932243	1.34769	0.937153	0.986274	0.313702	0.736294	0.712079	0.637702	0.94454	0.760627	1.9088	0.751228	1.51696	2.02211	-0.616923	0.747032	1.16926	1.25695	0.918469	1.53013	0.230015	0.691218	0.183041	0.843393	0.793192	0.490149	0.87696	0.660576	1.16635	1.51013	0.207041	NA	1.0661	0.684692
BMP6_HUMAN	STQ(Deamidated)SQDVAR	2	-1.44	0.096	0.23	0.81704	0.05	0.81704	NA	-1.59662	NA	NA	-0.909878	NA	-1.29382	-1.95373	NA	NA	-1.04483	-1.73202	-1.40774	NA	NA	NA	-0.815574	NA	-1.82537	NA	NA	NA	-1.81568	NA	-1.35158	NA	-1.18432	-1.94205	-2.18639	NA	0.15548	-0.954472	-1.55661	-2.76667	-1.20202	-2.24202	NA	-0.8626	-1.15524	NA
BMS1_HUMAN	(Glu->pyro-Glu)EENN(Deamidated)DSKETSGALKWK	2	-1.36	0.504	0.89	0.38724	0.79	0.38724	-1.41792	NA	NA	NA	-1.50993	-0.910906	0.452587	-1.52511	-1.16537	NA	-1.68761	-1.57561	NA	-1.59714	-1.35946	NA	NA	NA	NA	NA	NA	NA	NA	NA	NA	-1.4551	NA	NA	NA	NA	NA	NA	-1.81292	NA	-0.810316	-0.941559	NA	NA	-3.05825	NA
BNIPL_HUMAN	LLPEEAGTSED	2	1.02	0.284	0.62	0.53883	0.39	0.53883	NA	0.352537	3.30238	0.935292	NA	1.11961	1.19519	0.730782	1.33212	1.20918	0.449554	0.562355	0.531662	0.526729	1.42519	1.19326	2.04701	NA	1.31304	1.3769	0.243161	0.25508	1.45894	0.815298	0.675029	NA	NA	NA	0.393488	0.756981	NA	NA	1.0553	1.52404	0.00375812	0.508653	2.82864	0.445212	1.1672	NA
BPNT1_HUMAN	LVTDC(Carbamidomethyl)VAAMN(Deamidated)PDAVLRVGGAGN(Deamidated)K	3	1.92	0.431	1.05	0.29922	1.11	0.29922	2.08058	2.7331	NA	2.05894	2.26594	2.41514	2.10595	2.81661	3.07713	3.36995	1.55155	1.41991	2.13371	2.72114	0.760374	NA	1.32081	0.457455	2.26169	2.69703	1.34776	1.03009	0.574632	1.2726	NA	NA	-0.179915	1.11313	2.79959	3.05812	NA	NA	3.00055	2.84681	NA	1.74067	NA	NA	0.907033	1.71559
BPTF_HUMAN	N(Deamidated)LSESPVITKAKEGC(Carbamidomethyl)Q(Deamidated)SDSMR	3	1.97	NA	NA	NA	NA	NA	NA	NA	NA	NA	NA	NA	NA	NA	NA	NA	NA	NA	NA	NA	NA	NA	NA	NA	NA	NA	NA	NA	NA	NA	NA	NA	1.96766	NA	NA	NA	NA	NA	NA	NA	NA	NA	NA	NA	NA	NA
BRCA1_HUMAN	QKLPC(Carbamidomethyl)SENPR	2	-3.08	NA	NA	NA	NA	NA	NA	NA	NA	NA	NA	NA	NA	NA	NA	NA	NA	NA	NA	NA	NA	NA	NA	NA	-3.07931	NA	NA	NA	NA	NA	NA	NA	NA	NA	NA	NA	NA	NA	NA	NA	NA	NA	NA	NA	NA	NA
BRCA2_HUMAN	VFADIQ(Deamidated)SEEILQHN(Deamidated)Q(Deamidated)NMSGLEK	3	-0.57	0.181	0.62	0.54467	0.38	0.54467	NA	NA	-0.264921	-0.26352	NA	NA	-0.219476	NA	-0.244574	-0.501355	NA	NA	NA	-0.553437	NA	-0.71287	NA	-1.0742	NA	NA	NA	NA	-1.53421	NA	NA	-1.01796	NA	NA	-1.26595	-1.02739	NA	NA	-0.369586	NA	-0.0824765	0.240733	NA	-0.28491	NA	NA
BRCA2_HUMAN	(Gln->pyro-Glu)Q(Deamidated)FEGTVEIK	2	2.94	-0.192	-0.29	0.78597	0.08	0.78597	NA	NA	NA	3.02894	NA	NA	3.06294	NA	NA	NA	NA	NA	NA	2.57763	NA	NA	NA	NA	NA	NA	NA	NA	NA	NA	NA	NA	NA	NA	NA	NA	NA	NA	NA	NA	NA	NA	3.08152	NA	NA	NA
BRCA2_HUMAN	VFADIQ(Deamidated)SEEILQ(Deamidated)HNQ(Deamidated)NMSGLEK	3	-0.47	NA	NA	NA	NA	NA	NA	NA	NA	NA	NA	NA	NA	NA	NA	NA	NA	NA	NA	NA	NA	NA	-0.472424	NA	NA	NA	NA	NA	NA	NA	NA	NA	NA	NA	NA	NA	NA	NA	NA	NA	NA	NA	NA	NA	NA	NA
BRCA2_HUMAN	VFADIQ(Deamidated)SEEILQ(Deamidated)HN(Deamidated)QNMSGLEK	3	0.06	NA	NA	NA	NA	NA	NA	NA	NA	NA	NA	NA	NA	NA	NA	NA	NA	NA	NA	NA	NA	NA	NA	NA	NA	NA	NA	NA	NA	NA	NA	NA	NA	NA	NA	NA	NA	NA	NA	NA	NA	0.0212306	0.38746	-0.241366	NA	NA
BRD7_HUMAN	LTRRLVN(Deamidated)SQ(Deamidated)C(Carbamidomethyl)EFER	3	1.14	0.24	1.08	0.28607	1.17	0.28607	0.155702	0.423056	0.570578	0.862588	1.92273	1.96254	1.74634	1.46504	1.44023	1.52668	1.47617	1.59228	1.69546	1.83646	1.36472	1.14977	1.45701	1.64446	0.284143	0.599634	0.720315	0.570959	1.05641	0.496958	0.87252	1.17447	0.790895	0.946598	1.05851	NA	0.990421	1.42416	1.60261	1.52981	1.52117	1.64478	1.92878	1.16629	-0.0520361	-0.114506
BRDT_HUMAN	(Glu->pyro-Glu)ENMPKNVLPDSQQQYNVVK	3	5.03	NA	NA	NA	NA	NA	NA	NA	NA	NA	NA	NA	NA	NA	NA	NA	NA	NA	NA	NA	NA	NA	NA	NA	NA	NA	NA	NA	NA	NA	5.03413	NA	NA	NA	NA	NA	NA	NA	NA	NA	NA	NA	NA	NA	NA	NA
BRIT2_HUMAN	(Acetyl)MLGWIQPSRQ(Deamidated)PQ(Deamidated)LR	2	4.78	0.162	1	0.32149	1.01	0.32149	4.0526	4.22743	5.35027	5.284	4.95104	4.63886	5.07041	4.79714	5.00278	5.17615	4.9908	5.13714	5.10709	5.08755	4.56884	4.86484	4.61563	4.33156	4.98605	5.05202	4.76812	4.80718	4.24876	3.98484	4.47201	4.75573	4.67	4.43121	5.12014	5.12274	4.54603	4.54322	5.04277	5.24418	5.20808	5.2228	4.56543	4.91684	4.11556	4.2716
BRIT2_HUMAN	(Acetyl)MLGWIQ(Deamidated)PSRQPQ(Deamidated)LR	3	5.8	NA	NA	NA	NA	NA	NA	NA	NA	NA	NA	NA	NA	NA	NA	NA	NA	NA	NA	NA	NA	NA	NA	NA	NA	NA	NA	NA	5.79554	NA	NA	NA	NA	NA	NA	NA	NA	NA	NA	NA	NA	NA	NA	NA	NA	NA
BRPF3_HUMAN	SPLQ(Deamidated)LGN(Deamidated)EPLQ(Deamidated)RLLSDNGINR	3	4.2	NA	NA	NA	NA	NA	NA	NA	NA	NA	NA	NA	NA	NA	NA	NA	NA	NA	NA	NA	NA	NA	NA	NA	NA	NA	4.17845	NA	NA	NA	NA	NA	4.21503	NA	NA	NA	NA	NA	NA	NA	NA	NA	NA	NA	NA	NA
BRWD1_HUMAN	QNC(Carbamidomethyl)KGDSQPNK	2	-5.49	NA	NA	NA	NA	NA	NA	NA	NA	NA	NA	NA	NA	NA	NA	NA	NA	NA	NA	NA	NA	NA	NA	NA	NA	NA	NA	NA	NA	NA	NA	NA	NA	-5.49128	NA	NA	NA	NA	NA	NA	NA	NA	NA	NA	NA	NA
BSN_HUMAN	LLDTSFASSERLN(Deamidated)K	2	-2.76	-1.4	-1.23	0.27701	1.52	0.27701	NA	NA	NA	NA	NA	NA	NA	NA	NA	NA	-2.81943	-3.6381	NA	NA	NA	NA	NA	NA	NA	NA	NA	NA	NA	NA	NA	NA	-1.82872	NA	NA	NA	NA	NA	NA	NA	NA	NA	NA	NA	NA	NA
BSN_HUMAN	GPQ(Deamidated)GLGQ(Deamidated)PSGPLPAK	3	0.74	NA	NA	NA	NA	NA	NA	NA	NA	NA	0.736616	NA	NA	NA	NA	NA	NA	NA	NA	NA	NA	NA	NA	NA	NA	NA	NA	NA	NA	NA	NA	NA	NA	NA	NA	NA	NA	NA	NA	NA	NA	NA	NA	NA	NA	NA
BST1_HUMAN	LKDMGFQYSC(Carbamidomethyl)IN(Deamidated)DYRPVK	3	1.86	NA	NA	NA	NA	NA	NA	NA	NA	NA	NA	NA	NA	NA	NA	NA	NA	NA	NA	NA	NA	NA	NA	NA	NA	NA	NA	NA	NA	NA	NA	NA	NA	NA	NA	NA	NA	NA	NA	NA	NA	NA	NA	NA	NA	1.86473
BST2_HUMAN	(Acetyl)M(Oxidation)ASTSYDYC(Carbamidomethyl)RVPMEDGDK	3	0.46	0.641	2.6	0.01355	6.75	0.01355	-0.164761	-0.110027	0.4229	0.677909	1.4942	1.15229	1.27005	0.824196	0.776408	0.457737	0.386389	0.269123	0.861724	0.835926	1.15983	NA	NA	0.664039	1.17248	1.33179	-0.734925	0.253207	0.91555	-0.0308371	0.292969	0.0394606	-0.478013	-0.499892	NA	0.0334509	-0.552658	0.184731	0.637966	0.623882	0.614269	0.563017	NA	0.127195	NA	NA
BT3A2_HUMAN	EITALSSEIESEQ(Deamidated)EM(Oxidation)K	2	3.44	-0.799	-1.45	0.15987	2.11	0.15987	5.12492	4.69458	NA	NA	3.1793	2.64479	2.80245	3.67347	NA	NA	1.06816	NA	3.33678	1.15482	NA	NA	NA	NA	2.95699	NA	3.76672	4.20131	NA	NA	3.87778	3.76084	NA	NA	3.30619	NA	3.5466	NA	3.49627	3.70951	NA	NA	NA	3.41189	4.24671	4.33083
BTBDI_HUMAN	QNADNLSGTLLLKR	2	-0.11	0.345	0.33	0.7517	0.11	0.7517	NA	NA	NA	1.82521	NA	NA	NA	NA	NA	NA	NA	-1.7347	NA	NA	-0.0170667	NA	NA	NA	NA	NA	NA	NA	NA	NA	NA	NA	NA	NA	NA	-0.815352	NA	NA	NA	NA	NA	NA	0.174874	NA	NA	NA
BTD_HUMAN	LSSGLVTAALYGR	2	2.31	0.175	0.81	0.42129	0.66	0.42129	1.92362	2.07965	2.63425	2.64992	2.05646	1.75501	2.23434	2.40813	2.497	2.37488	2.53649	2.52814	2.32268	2.27973	2.01855	1.86659	4.14242	2.52223	2.5515	2.5558	2.27487	2.24478	2.14528	2.29505	2.33751	2.2789	2.35466	1.99996	2.33628	1.9535	2.29158	2.283	2.40547	2.5034	2.79658	2.60628	2.05303	1.80876	1.59252	1.86845
BTD_HUMAN	VDLITFDTPFAGR	2	1.41	0.206	1.14	0.26181	1.29	0.26181	0.718756	0.896344	2.22526	2.34095	1.08481	0.853574	1.29566	1.50218	1.80291	1.91519	1.3661	1.81848	1.58187	1.65333	1.22729	1.2758	1.52816	1.46935	1.70759	1.95529	0.691719	0.911409	1.18799	1.59527	1.11847	1.47689	1.15628	1.22227	1.55484	1.57907	1.07539	1.30795	1.77067	1.81764	2.08022	1.86573	1.28583	1.20701	0.340463	0.845766
BTD_HUMAN	TSIYPFLDFMPSPQVVR	3	1.05	-0.244	-0.9	0.37231	0.81	0.37231	0.193517	0.603735	1.89417	2.21858	-0.168787	-0.0664688	0.54759	0.990286	1.62953	1.3934	1.69094	1.60126	0.42896	1.22636	0.749684	1.32297	0.00527853	-0.466685	1.37341	1.35533	0.829644	0.94066	1.10794	0.6971	0.998274	1.26165	1.15998	1.36286	1.27885	1.64318	0.760262	1.04918	1.89738	1.80774	2.01208	1.88621	0.888912	1.2904	-0.259795	0.783208
BTD_HUMAN	TSIYPFLDFMPSPQVVR	2	1.21	-0.052	-0.2	0.8413	0.04	0.8413	0.953977	0.496624	2.18687	2.10768	0.0107883	NA	1.66472	0.964464	1.38913	1.36419	1.49215	1.89494	1.34377	NA	1.94156	NA	-0.0309248	-0.373969	1.37448	1.32171	0.714443	1.18419	1.50892	1.17444	1.22734	1.32311	1.57075	1.53814	0.65101	1.0011	1.33931	1.13364	1.31709	1.47888	1.92099	1.78637	1.03448	0.374553	1.54933	0.668453
BTD_HUMAN	ILSGDPYC(Carbamidomethyl)EK	2	1	0.169	1.01	0.31854	1.02	0.31854	0.272655	0.677518	1.45141	1.6094	0.847329	0.831481	1.17576	0.796807	1.28973	1.34205	0.870432	1.04573	0.754603	1.15382	0.755353	0.933628	1.34125	1.55541	1.38948	1.67934	1.05859	1.05126	1.00862	0.498731	0.851427	1.05426	0.5733	0.673388	0.931758	0.983504	0.62056	1.00716	1.11053	1.39326	1.384	1.50745	1.09421	0.812397	0.368337	0.401188
BTD_HUMAN	SHLIIAQVAK	2	0.66	0.084	0.46	0.64936	0.21	0.64936	0.178162	-0.0839162	1.33232	1.26831	0.492611	NA	1.05945	0.440166	0.778767	0.850868	0.695133	0.720703	0.708831	0.559714	0.485333	0.452286	NA	0.711695	1.15944	0.9658	0.602281	0.128121	0.724558	0.0672141	0.606517	0.627629	0.520807	0.129293	0.85584	0.837566	0.406467	0.738654	0.80594	0.857177	1.13517	1.13543	0.602616	0.335731	NA	NA
BTD_HUMAN	DAQEVHC(Carbamidomethyl)DEATK	2	-4.5	0.155	0.62	0.54146	0.38	0.54146	NA	-6.10335	-3.70948	NA	-4.48715	-5.07468	-3.96171	-4.10711	-4.19249	-4.16349	-4.20442	NA	-4.67952	-4.54494	-4.55676	-4.85677	NA	-4.04935	-3.88357	NA	-5.5116	-5.32638	-4.61738	-4.57811	-5.56566	NA	-4.00596	NA	-4.47449	-4.43263	-4.1242	-4.3523	-4.53183	-4.34421	-3.86647	-3.88368	NA	-4.72357	NA	NA
BTD_HUMAN	(Gln->pyro-Glu)QEALELMNQNLDIYEQQVMTAAQK	3	0.96	0.276	0.34	0.74146	0.11	0.74146	NA	NA	0.572256	1.95378	NA	NA	0.977462	NA	NA	NA	NA	NA	NA	NA	NA	2.30852	NA	NA	0.282451	0.119261	NA	NA	NA	NA	NA	NA	3.19149	0.908734	0.462116	NA	NA	NA	0.207722	-0.278886	NA	0.414151	2.64944	NA	NA	-0.283238
BTD_HUMAN	QEALELMNQNLDIYEQQ(Deamidated)VMTAAQK	3	1.26	0.308	0.29	0.77698	0.09	0.77698	NA	NA	NA	NA	NA	NA	NA	0.895861	NA	NA	NA	NA	NA	NA	NA	NA	NA	NA	NA	1.98991	NA	0.551788	0.337837	2.5001	NA	NA	NA	NA	NA	NA	0.82003	NA	NA	NA	1.70893	NA	NA	NA	NA	NA
BTD_HUMAN	QEALELMNQNLDIYEQ(Deamidated)QVMTAAQK	3	2.37	NA	NA	NA	NA	NA	NA	2.37211	NA	NA	NA	NA	NA	NA	NA	NA	NA	NA	NA	NA	NA	NA	NA	NA	NA	NA	NA	NA	NA	NA	NA	NA	NA	NA	NA	NA	NA	NA	NA	NA	NA	NA	NA	NA	NA	NA
BTD_HUMAN	GDMFLVANLGTK	2	1.88	NA	NA	NA	NA	NA	NA	NA	1.88385	NA	NA	NA	NA	NA	NA	NA	NA	NA	NA	NA	NA	NA	NA	NA	NA	NA	NA	NA	NA	NA	NA	NA	NA	NA	NA	NA	NA	NA	NA	NA	NA	NA	NA	NA	NA	NA
BTD_HUMAN	(Gln->pyro-Glu)Q(Deamidated)EALELMNQNLDIYEQQVMTAAQK	3	-0.15	NA	NA	NA	NA	NA	NA	NA	NA	NA	NA	NA	NA	NA	NA	NA	NA	-0.153095	NA	NA	NA	NA	NA	NA	NA	NA	NA	NA	NA	NA	NA	NA	NA	NA	NA	NA	NA	NA	NA	NA	NA	NA	NA	NA	NA	NA
BTG3_HUMAN	(Glu->pyro-Glu)ELTLWVDPC(Carbamidomethyl)EVC(Carbamidomethyl)C(Carbamidomethyl)R	2	-5.28	0.091	0.19	0.8502	0.04	0.8502	NA	NA	-4.60485	NA	NA	NA	-4.85528	-4.52174	-4.75459	-4.93926	-6.86399	-5.22504	-6.00869	-6.13065	NA	-6.12372	-4.82533	-3.8958	-5.88957	NA	NA	NA	-5.98782	NA	NA	NA	-6.75686	NA	-5.15558	-4.89903	-6.68903	-5.3927	-5.28428	-4.6408	-4.5042	-4.38675	-4.4119	-5.34228	NA	NA
BTLA_HUMAN	(Gln->pyro-Glu)QSEHSILAGDPFELEC(Carbamidomethyl)PVK	3	4.18	0.386	1.87	0.06858	3.5	0.06858	4.02203	4.21436	4.38522	4.92491	4.23633	4.24727	4.28356	4.51543	4.73141	4.70493	3.93174	3.64374	3.8525	4.27414	4.32388	4.40909	5.09385	5.16055	4.07551	4.40605	4.0631	4.19224	3.71657	3.98885	3.64545	3.882	2.53864	2.72604	4.33073	4.34059	3.30304	3.57432	4.6083	4.93287	4.43381	4.47776	4.73963	4.61049	3.60498	4.00317
BUB1_HUMAN	Q(Deamidated)ALSSHM(Oxidation)YSASLLR	2	0.39	NA	NA	NA	NA	NA	NA	NA	NA	NA	NA	NA	NA	NA	NA	NA	NA	NA	NA	0.390129	NA	NA	NA	NA	NA	NA	NA	NA	NA	NA	NA	NA	NA	NA	NA	NA	NA	NA	NA	NA	NA	NA	NA	NA	NA	NA
BUB1_HUMAN	(Acetyl)MDTPEN(Deamidated)VLQ(Deamidated)MLEAHM(Oxidation)Q(Deamidated)SYK	3	0.75	0.757	3.74	0.00076	14	0.00076	NA	NA	NA	0.875894	0.620176	NA	0.89705	0.958519	1.2338	1.18539	1.28903	1.18272	0.709171	0.609213	1.69962	1.63024	1.13531	NA	1.56644	1.38348	0.210318	0.194038	0.523063	NA	NA	NA	-0.129484	0.353952	0.0033235	0.401025	NA	0.431676	0.571997	0.725635	NA	0.788147	0.858486	0.0134322	-0.257714	NA
BZW2_HUMAN	NYAQ(Deamidated)VFNKLIRR	3	3.78	NA	NA	NA	NA	NA	NA	NA	NA	NA	NA	NA	NA	NA	NA	NA	NA	NA	NA	NA	NA	NA	NA	NA	NA	NA	NA	NA	NA	NA	NA	NA	NA	NA	NA	NA	NA	NA	NA	NA	3.77611	NA	NA	NA	NA	NA
C102B_HUMAN	(Gln->pyro-Glu)QYQAN(Deamidated)IAELTHANN(Deamidated)R	3	-2.2	0.254	0.98	0.33441	0.97	0.33441	-2.31875	-2.20908	NA	-1.77994	-1.55156	-1.80973	-2.04697	-2.22089	NA	-2.4524	-3.6014	-3.45976	-1.68457	NA	-2.02466	-2.23236	-1.45622	-1.29655	-2.02283	-1.71832	NA	NA	NA	NA	-2.65262	-2.37912	-2.15168	-2.14435	NA	NA	-2.2376	-2.14251	NA	NA	-2.71424	-2.97706	NA	-1.99936	NA	NA
C102B_HUMAN	(Gln->pyro-Glu)QYQAN(Deamidated)IAELTHAN(Deamidated)NR	3	-1.92	-0.791	-0.8	0.47424	0.64	0.47424	-2.31875	NA	NA	NA	NA	NA	NA	NA	NA	NA	NA	NA	NA	NA	NA	NA	NA	NA	NA	NA	NA	NA	NA	NA	NA	NA	NA	NA	NA	NA	NA	NA	NA	NA	NA	NA	-1.52788	NA	NA	NA
C102B_HUMAN	(Gln->pyro-Glu)Q(Deamidated)YQANIAELTHANN(Deamidated)R	3	-2.04	0.261	0.26	0.80645	0.07	0.80645	NA	NA	-1.91095	NA	NA	NA	NA	NA	NA	NA	NA	NA	NA	NA	NA	NA	NA	NA	NA	NA	NA	-2.1721	NA	NA	NA	NA	NA	NA	NA	NA	NA	NA	NA	NA	NA	NA	NA	NA	NA	NA
C102B_HUMAN	(Gln->pyro-Glu)Q(Deamidated)YQANIAELTHAN(Deamidated)NR	3	-2.28	NA	NA	NA	NA	NA	NA	NA	NA	NA	NA	NA	NA	NA	-2.27772	NA	NA	NA	NA	NA	NA	NA	NA	NA	NA	NA	NA	NA	NA	NA	NA	NA	NA	NA	NA	NA	NA	NA	NA	NA	NA	NA	NA	NA	NA	NA
C102B_HUMAN	(Gln->pyro-Glu)QYQ(Deamidated)AN(Deamidated)IAELTHANNR	3	-1.47	NA	NA	NA	NA	NA	NA	NA	NA	NA	NA	NA	NA	NA	NA	NA	NA	NA	NA	-1.4745	NA	NA	NA	NA	NA	NA	NA	NA	NA	NA	NA	NA	NA	NA	NA	NA	NA	NA	NA	NA	NA	NA	NA	NA	NA	NA
C144A_HUMAN	EAEQ(Deamidated)DSELTSEEEQ(Deamidated)ER	3	0.41	NA	NA	NA	NA	NA	NA	NA	NA	NA	NA	NA	NA	NA	NA	NA	NA	NA	NA	NA	NA	NA	NA	NA	NA	NA	NA	NA	0.250993	0.575401	NA	NA	NA	NA	NA	NA	NA	NA	NA	NA	NA	NA	NA	NA	NA	NA
C144A_HUMAN	VDM(Oxidation)SGLQAKNEILSEK	2	2.13	NA	NA	NA	NA	NA	NA	NA	NA	NA	NA	NA	NA	NA	NA	NA	NA	NA	NA	NA	NA	NA	NA	NA	NA	NA	NA	2.13106	NA	NA	NA	NA	NA	NA	NA	NA	NA	NA	NA	NA	NA	NA	NA	NA	NA	NA
C144C_HUMAN	Q(Deamidated)QLDDVHKKAN(Deamidated)SQEK	2	2.81	NA	NA	NA	NA	NA	NA	NA	NA	NA	NA	NA	NA	NA	NA	NA	NA	NA	NA	NA	NA	NA	NA	NA	NA	NA	NA	NA	NA	NA	NA	NA	2.80973	NA	NA	NA	NA	NA	NA	NA	NA	NA	NA	NA	NA	NA
C163A_HUMAN	LVDGVTEC(Carbamidomethyl)SGR	2	-0.88	0.155	0.63	0.53232	0.4	0.53232	-0.108874	-1.69688	-0.665186	-0.399716	-0.992153	-1.10025	-1.16866	-1.15793	-0.595011	-0.618021	-1.31928	-0.816569	-0.950337	-0.420579	-0.941272	-0.712296	NA	-0.241252	-0.863404	-0.442803	-1.41558	-1.11444	NA	0.366991	-1.24373	-1.18154	-1.49654	-1.25934	NA	-0.901272	-0.752631	-0.868755	-0.943045	-0.705783	-0.747914	-0.80069	-0.787298	-1.09985	NA	-1.50538
C163A_HUMAN	LASPSEETWITC(Carbamidomethyl)DNK	2	0.93	0.049	0.14	0.89041	0.02	0.89041	2.97383	2.25658	-0.0875603	-0.24419	1.16166	0.897306	NA	1.082	NA	1.03122	0.643652	0.697936	1.55828	1.08193	0.0518192	0.117934	0.748603	0.684071	1.15557	0.823636	2.24246	1.96006	-0.999683	-0.46692	2.00773	1.62172	NA	-0.778406	0.712461	0.752728	1.08052	0.399893	NA	1.43663	0.444173	0.200574	0.0775849	1.09581	2.70355	2.28333
[truncated: 6,774 more rows]
