# Supplementary material for: Analysis of the Cerebrospinal Fluid Proteome in Alzheimer's Disease
Source: PLoS One. 2016 Mar 7;11(3):e0150672. doi: 10.1371/journal.pone.0150672 (PMC4780771; doi:10.1371/journal.pone.0150672)
Supplement: S11 DataFile — (XLSX) [file pone.0150672.s011.xlsx]

## Sheet: OpenMS_raw_data_quantification
S11 DataFile. OpenMS raw data quantification data.
Protein (Uniprot ID)	Peptide	Charge	A	Coef	t	p.value	F	F.p.value	AD1_1	AD1_2	AD2_1	AD2_2	AD3_1	AD3_2	AD4_1	AD4_2	AD5_1	AD5_2	AD6_1	AD6_2	AD7_1	AD7_2	AD8_1	AD8_2	AD9_1	AD9_2	AD10_1	AD10_2	C1_1	C1_2	C2_1	C2_2	C3_1	C3_2	C4_1	C4_2	C5_1	C5_2	C6_1	C6_2	C7_1	C7_2	C8_1	C8_2	C9_1	C9_2	C10_1	C10_2
1433B_HUMAN	DSTLIMQLLR	2	20.45	-0.242	-0.68	0.49953	0.46	0.49953	18.9019	19.0923	21.8298	22.003	19.4011	19.1471	20.3075	19.7547	20.8319	21.0159	21.6895	21.3578	20.4569	19.8702	21.105	20.9568	19.5249	18.6488	20.7846	20.2742	20.3993	NA	20.3914	19.9448	20.0922	NA	NA	NA	21.1888	21.1459	20.0996	20.066	21.2111	20.6783	21.408	NA	21.197	20.5282	20.3075	20.0891
1433B_HUMAN	NLLSVAYK	2	20.56	0.019	0.06	0.95551	0	0.95551	19.235	NA	21.6652	NA	NA	19.863	20.0914	NA	20.9786	20.871	21.3179	NA	NA	NA	21.2053	20.983	20.0875	19.8602	20.6326	20.5996	20.3004	19.9914	NA	20.1976	20.2309	19.9295	NA	NA	21.3289	21.1256	NA	NA	NA	NA	21.0763	21.042	NA	20.3504	NA	NA
1433E_HUMAN	LIC(Carbamidomethyl)C(Carbamidomethyl)DILDVLDK	2	19.59	0.447	0.9	0.37636	0.82	0.37636	NA	NA	20.8687	20.8929	NA	NA	NA	18.715	20.1469	19.6327	21.0765	20.0878	NA	NA	NA	19.1032	NA	18.3534	19.6144	19.1537	18.9646	NA	NA	NA	18.8678	NA	NA	NA	NA	19.1312	NA	NA	NA	19.568	20.4455	19.8703	NA	NA	18.0824	NA
1433Z_HUMAN	DIC(Carbamidomethyl)NDVLSLLEK	2	19.63	-0.26	-0.62	0.54117	0.38	0.54117	18.1197	18.3229	21.3334	NA	18.0646	18.5314	NA	19.2442	NA	NA	NA	21.0018	19.984	20.0125	20.5663	20.393	NA	17.4061	19.7795	NA	19.101	19.3557	19.8065	19.0797	NA	19.5958	NA	NA	20.7695	20.6261	NA	19.647	20.3682	20.134	NA	NA	20.1718	19.9646	19.3733	19.1484
1433Z_HUMAN	TAFDEAIAELDTLSEESYK	3	19.55	0.216	0.46	0.64953	0.21	0.64953	17.4571	NA	21.071	21.183	NA	NA	19.272	19.0202	19.9747	20.1208	21.8847	20.4636	19.385	NA	20.2192	20.2695	17.5703	NA	19.8615	19.1392	19.4569	18.5812	18.4851	18.2792	NA	NA	NA	NA	20.0281	NA	19.1899	19.2174	19.8393	19.5837	NA	19.9584	NA	19.2002	19.3338	19.3643
1433Z_HUMAN	SVTEQGAELSNEER	2	18.02	0.851	1.71	0.11719	2.92	0.11719	NA	NA	NA	NA	NA	NA	NA	NA	18.605	18.5329	NA	18.6416	NA	18.052	NA	NA	NA	NA	NA	NA	NA	NA	NA	18.1643	NA	17.3302	NA	NA	NA	NA	17.7638	NA	NA	NA	NA	NA	NA	NA	NA	17.0389
1433Z_HUMAN	FLIPNASQAESK	2	19.63	NA	NA	NA	NA	NA	NA	NA	NA	NA	NA	NA	NA	NA	NA	NA	NA	NA	NA	NA	19.6272	NA	NA	NA	NA	NA	NA	NA	NA	NA	NA	NA	NA	NA	NA	NA	NA	NA	NA	NA	NA	NA	NA	NA	NA	NA
41_HUMAN	SMTPAQADLEFLENAKK	2	22.97	-0.308	-1.13	0.26714	1.27	0.26714	22.2547	22.5031	24.1482	24.4208	22.0803	21.935	22.9551	22.5598	22.787	22.8833	23.4615	23.4902	22.7833	22.9806	23.3187	22.9674	21.6049	21.1252	23.0327	22.5854	NA	22.4801	22.7868	22.2993	22.6513	22.7142	23.387	23.6613	23.5309	23.5336	NA	22.5106	23.4689	23.5077	23.9625	23.7493	23.7586	23.6012	22.5537	22.6775
4F2_HUMAN	GQSEDPGSLLSLFR	2	19.22	-0.494	-1.21	0.2384	1.47	0.2384	NA	NA	NA	19.805	18.5269	NA	19.2725	NA	NA	NA	NA	NA	NA	NA	NA	19.5538	NA	17.4142	18.979	19.1391	NA	19.0948	18.7298	18.6152	18.6071	18.5586	NA	NA	20.0885	NA	NA	NA	19.8705	19.7404	19.8491	NA	20.3375	19.6928	NA	NA
4F2_HUMAN	IGDLQAFQGHGAGNLAGLK	3	18.66	-0.408	-0.87	0.4037	0.76	0.4037	NA	NA	NA	NA	NA	NA	NA	NA	17.9978	NA	NA	18.787	18.5788	NA	NA	NA	NA	NA	18.453	NA	19.0234	NA	NA	NA	NA	NA	NA	NA	19.3204	NA	NA	18.2046	NA	NA	NA	NA	NA	18.8989	NA	NA
5HT2C_HUMAN	VFVN(Deamidated)NTTC(Carbamidomethyl)VLND	2	17.95	-0.742	-1.19	0.25117	1.42	0.25117	NA	16.4319	18.9082	NA	NA	NA	18.4041	17.6301	18.3582	NA	NA	NA	NA	NA	17.8112	NA	16.1612	17.2695	NA	NA	NA	NA	NA	17.5082	NA	NA	NA	NA	NA	NA	NA	NA	18.4734	NA	18.7969	18.5874	19.0542	NA	NA	NA
5HT2C_HUMAN	VFVNN(Deamidated)TTC(Carbamidomethyl)VLND	2	18.04	NA	NA	NA	NA	NA	NA	NA	NA	NA	NA	NA	NA	NA	NA	NA	NA	NA	NA	NA	NA	NA	NA	NA	NA	18.0359	NA	NA	NA	NA	NA	NA	NA	NA	NA	NA	NA	NA	NA	NA	NA	NA	NA	NA	NA	NA
5HT7R_HUMAN	KLSAAGM(Oxidation)HEALK	2	18.59	0.19	0.29	0.77968	0.08	0.77968	NA	NA	NA	19.3756	NA	NA	NA	18.2481	NA	NA	NA	NA	NA	NA	NA	NA	NA	NA	NA	NA	NA	NA	NA	NA	17.5431	17.4485	NA	19.1617	19.0075	19.0399	NA	NA	NA	NA	NA	18.8797	NA	NA	NA	NA
5NTD_HUMAN	(Ammonia-loss)C(Carbamidomethyl)VN(Deamidated)ASRC(Carbamidomethyl)MGGVARLFTK	3	20.29	-0.187	-0.5	0.62186	0.25	0.62186	20.1045	19.8876	NA	NA	18.9818	18.6974	20.8427	20.9323	NA	21.0123	NA	18.2001	20.5143	20.5908	20.8704	21.3643	20.2238	19.7129	20.9971	20.9272	20.803	20.505	19.6206	NA	20.2893	NA	NA	NA	NA	NA	19.862	20.1432	NA	20.9619	NA	NA	NA	20.66	20.6322	20.1724
7B2_HUMAN	KSVPHFSDEDKDPE	3	21.44	0.144	0.5	0.62077	0.25	0.62077	20.4556	20.348	22.2208	22.3491	20.9007	20.7639	22.3366	21.65	21.9179	21.8192	21.7859	21.9362	21.631	21.7539	22.1348	21.5882	21.0561	20.7565	21.5074	21.4201	20.8582	21.0581	21.2327	20.958	20.8985	20.894	21.5351	21.6039	21.7361	21.8074	20.8138	21.1632	21.831	21.7852	22.4079	22.2938	22.8352	21.7573	20.1935	19.7894
7B2_HUMAN	KSVPHFSDEDKDPE	2	19.48	-0.119	-0.35	0.7289	0.12	0.7289	18.6039	18.323	21.0127	20.4043	18.1456	17.7335	20.1735	19.7144	19.4019	19.4977	20.0357	19.8836	20.0176	19.6574	19.4998	20.0014	18.816	17.9261	19.6418	19.0965	19.3524	19.1806	NA	18.6044	19.4177	19.4957	19.8393	NA	20.1321	19.9978	19.1668	18.7081	19.9297	19.6235	20.8226	20.4625	20.147	20.2283	NA	18.0201
7B2_HUMAN	SVPHFSDEDKDPE	3	23.88	0.168	0.55	0.58849	0.3	0.58849	22.4961	22.9651	24.7173	25.0226	23.2847	23.345	24.5023	23.822	24.2649	24.4523	24.2453	24.1834	23.9158	24.2828	24.5449	24.1237	23.4476	23.4314	24.0703	24.1592	23.4522	23.5064	23.6252	23.1882	23.2281	23.4098	23.1863	23.6104	24.2868	24.4683	23.0794	23.6362	24.3566	24.3712	24.75	24.7472	25.4086	24.1705	22.8514	22.591
7B2_HUMAN	SVPHFSDEDKDPE	2	23.58	0.072	0.26	0.7957	0.07	0.7957	22.6473	22.8024	NA	24.6717	22.7428	22.4386	24.0898	NA	23.8342	24.0876	24.1052	23.9567	23.9369	23.9871	23.9417	24.025	23.0594	22.5155	NA	23.6192	23.4373	23.4486	NA	22.6621	23.1494	23.1867	NA	NA	24.1849	24.2373	23.2416	23.228	24.0944	23.9964	24.4727	24.3947	24.2967	24.0943	22.6458	22.4204
7B2_HUMAN	SVNPYLQGQR	2	24.97	0.096	0.37	0.71511	0.14	0.71511	23.7595	24.0906	25.8125	25.9213	24.5661	24.4537	25.3634	24.8635	25.0326	25.2418	25.447	25.2428	24.9682	25.3668	25.4141	25.3466	24.6931	24.4982	25.1719	25.1461	24.6829	24.6776	24.7487	24.3437	24.5079	24.7038	24.4264	24.3244	25.455	25.5232	24.2871	24.6364	25.5133	25.3404	25.8488	25.767	26.3156	25.4587	24.065	23.8492
7B2_HUMAN	DFSEDQGYPDPPNPC(Carbamidomethyl)PVGK	2	21.64	0.188	0.66	0.51397	0.43	0.51397	21.0115	21.1996	23.0963	23.1329	20.8201	20.4558	21.9397	21.5643	22.1859	21.916	21.6463	22.2048	21.852	22.0724	21.6459	21.8487	21.1979	21.0678	21.9949	21.6672	21.1273	21.3785	21.3476	20.75	21.186	20.7528	21.176	NA	21.7489	22.117	21.0747	20.693	22.1652	22.1277	22.5946	22.4051	22.7081	22.2193	21.1923	20.75
7B2_HUMAN	TADDGC(Carbamidomethyl)LENTPDTAEFSR	2	21.19	0.051	0.18	0.85939	0.03	0.85939	NA	20.2682	22.6605	22.7248	20.1899	20.0221	21.2137	20.9084	21.5875	21.7756	21.2825	21.5958	21.2597	21.3416	21.4334	21.4864	20.8548	20.3487	21.1793	21.0336	20.6747	21.0531	20.3046	20.2839	20.2931	20.4318	NA	20.7566	21.749	21.7562	NA	20.6748	21.7314	21.6931	22.2823	22.3507	22.4009	21.9077	20.348	20.2995
7B2_HUMAN	TADDGC(Carbamidomethyl)LENTPDTAEFSR	3	18.97	0.042	0.06	0.95099	0	0.95099	NA	NA	NA	20.5424	NA	18.0372	NA	NA	19.5745	NA	NA	NA	NA	19.094	NA	NA	NA	18.8823	NA	18.1771	NA	NA	NA	NA	17.6602	NA	NA	NA	18.651	17.8424	NA	NA	NA	NA	19.67	NA	20.5345	NA	NA	NA
7B2_HUMAN	VSEADIQR	2	19.29	0.125	0.43	0.6716	0.18	0.6716	18.3333	18.1233	20.234	20.2863	18.9625	18.7553	19.1131	18.6523	20.0861	19.6189	NA	NA	19.3715	19.6703	20.3069	20.0227	19.2583	19.3441	19.173	19.4185	18.5781	19.0912	18.5571	18.4278	18.4035	18.6604	NA	NA	19.7476	19.7765	NA	19.3875	19.9359	19.9507	20.0865	20.1326	NA	19.9904	18.1447	18.3883
7B2_HUMAN	EFQLHQHLFDPEHDYPGLGK	3	19.81	0.28	0.56	0.57971	0.32	0.57971	18.6652	19.0658	21.9017	21.5855	NA	NA	19.5542	NA	19.8634	20.0032	NA	19.9391	19.521	19.3053	NA	20.0426	NA	NA	NA	NA	NA	19.3282	NA	NA	NA	NA	NA	18.9533	20.2725	NA	NA	18.2097	20.5257	NA	21.0384	20.9731	NA	20.5793	17.7117	18.9451
7B2_HUMAN	LLHGVMEQLGIARPR	3	19.75	-0.284	-0.45	0.65833	0.21	0.65833	NA	18.4769	NA	20.6437	NA	NA	NA	NA	19.3237	19.5445	NA	NA	NA	NA	NA	NA	NA	NA	NA	NA	18.7384	NA	NA	NA	NA	NA	NA	NA	NA	19.8833	NA	NA	19.8959	NA	20.6178	20.5873	NA	NA	NA	NA
A1AG1_HUMAN	NWGLSVYADKPETTK	3	26.53	-1.08	-3.37	0.0016	11.38	0.0016	25.3026	25.2254	26.0536	26.1013	24.8076	24.6668	26.4487	25.9547	25.3611	25.7093	27.3048	26.9823	26.9129	26.9762	26.5177	26.3696	25.2053	24.819	26.5616	26.4473	26.1521	26.1624	26.3849	26.193	26.2151	26.2705	28.7335	28.5356	28.1567	28.1237	27.5246	27.568	26.1006	26.0374	27.7534	27.5969	28.1526	27.2835	26.2701	26.1149
A1AG1_HUMAN	NWGLSVYADKPETTK	2	24.94	-1.291	-3.3	0.00199	10.86	0.00199	23.9216	23.7182	24.8316	24.7114	22.6721	22.2488	24.8839	24.2812	23.3935	23.8312	25.9081	25.7638	25.5739	25.5388	24.728	24.7334	23.0245	22.3942	25.1124	24.5486	24.557	24.5365	24.3997	24.1412	24.7883	24.6632	27.7589	27.2038	26.8226	26.7959	26.2064	25.9983	24.5661	24.4041	26.4998	26.3931	26.5026	25.9425	24.8447	24.6103
A1AG1_HUMAN	WFYIASAFR	2	25.65	-1.548	-3.29	0.00204	10.8	0.00204	24.0714	24.1363	25.8148	25.6078	23.7409	23.414	25.3755	25.0079	24.5804	24.8474	26.7918	26.5163	26.4488	26.5029	25.9638	26.2932	21.86	20.5274	25.0818	24.932	25.5757	25.184	25.5311	25.1658	25.6367	25.3591	28.3787	28.3962	27.5873	27.7866	26.6433	26.8685	25.6602	25.6194	27.5245	27.0881	27.2158	27.0154	25.1179	25.1268
A1AG1_HUMAN	SDVVYTDWK	2	26.59	-1.262	-3.64	0.00074	13.24	0.00074	25.2992	25.1493	24.7131	24.8233	25.0485	24.8115	26.4653	26.0375	25.3223	25.3342	27.0758	26.989	26.991	27.0912	26.7274	27.35	25.5793	25.2224	26.675	26.5291	26.2761	26.2912	26.5923	26.3356	26.4484	26.4538	28.524	28.5007	28.994	29.0088	27.5275	27.6661	26.3013	26.1948	27.7708	27.5737	28.3096	27.368	26.3094	26.0236
A1AG1_HUMAN	EQLGEFYEALDC(Carbamidomethyl)LR	3	25.39	-1.137	-3.17	0.00286	10.03	0.00286	23.7814	24.6394	24.6832	25.0125	23.9464	24.1738	25.2669	24.7304	24.0039	24.5041	26.2769	25.8317	25.6264	25.9507	25.3461	25.4341	23.9572	23.0839	25.2743	24.8919	25.0506	24.8079	25.2984	24.8274	25.4817	25.2848	26.9883	27.256	26.9249	26.7472	26.0426	26.5218	25.6886	25.6447	26.9552	26.4165	26.8739	26.6191	24.3986	25.321
A1AG1_HUMAN	EQLGEFYEALDC(Carbamidomethyl)LR	2	27.27	-1.318	-3.77	0.0005	14.21	0.0005	26.0398	25.931	26.9859	26.915	25.4753	25.4113	26.8604	26.6183	26.0301	26.1147	28.0001	27.8959	27.8791	27.8274	27.1472	27.098	25.2208	24.713	27.1806	26.8881	26.9717	26.9139	26.8829	26.7235	27.2959	27.2451	29.4218	29.6729	28.9072	28.8709	28.7143	28.356	27.1112	26.9557	29.3027	28.481	28.8063	28.2746	26.868	26.8187
A1AG1_HUMAN	YVGGQEHFAHLLILR	3	26.07	-1.414	-3.98	0.00026	15.84	0.00026	24.9248	24.9617	25.5715	25.3944	24.3992	24.5964	26.0041	25.6044	24.8091	24.8552	26.4918	26.1954	27.114	26.5603	25.7192	25.7634	23.593	23.153	25.841	25.7064	25.8192	25.7388	25.9594	25.769	26.2202	26.2346	28.3882	28.2054	28.0179	27.348	27.5843	27.1892	25.9171	25.5344	27.7714	27.4765	27.1176	27.7099	26.0018	25.5404
A1AG1_HUMAN	YVGGQEHFAHLLILR	2	24.06	-1.4	-3.84	0.0004	14.75	0.0004	22.9724	23.0942	23.7014	23.4375	22.2515	22.5067	24.1582	23.6919	22.493	22.7989	24.6483	24.3659	25.3306	24.6393	23.7018	23.7083	21.3303	20.8542	23.7648	23.6768	23.8662	23.9639	23.914	23.5927	24.3619	24.2525	26.6149	26.3807	25.3151	25.4127	25.8029	25.3176	23.8024	23.6069	25.6145	25.2815	25.0536	25.3665	23.9226	23.6832
A1AG1_HUMAN	SDVVYTDWKK	2	22.5	-1.188	-3.01	0.00439	9.08	0.00439	21.4144	21.2446	21.0515	NA	21.0978	20.7898	22.9256	21.8396	20.8992	21.2459	23.1488	22.8042	23.1194	23.0493	22.3464	22.34	21.5168	20.6722	22.6194	22.0582	22.152	21.8731	22.9066	21.6565	22.7529	22.6103	24.8131	24.3585	24.2111	24.1177	23.7516	23.7612	22.0051	21.7265	23.6115	23.5957	23.9638	23.2778	22.2783	21.7251
A1AG1_HUMAN	TEDTIFLR	2	25.21	-0.984	-3.62	0.00079	13.08	0.00079	23.9552	24.0689	24.4586	24.5692	23.8539	23.6837	24.9486	24.5321	24.022	24.1455	25.7509	25.6248	25.6032	25.7936	25.3567	25.1241	24.2922	24.2256	25.2181	25.1464	25.0611	25.0863	25.1427	24.9703	25.1116	25.1668	26.9105	26.8451	26.6556	26.6403	25.9353	26.0919	24.8094	24.8564	26.2989	26.1732	26.6413	25.9368	24.9282	24.7908
A1AG1_HUMAN	N(Deamidated)WGLSVYADKPETTK	3	21.58	-1.203	-3.3	0.00201	10.9	0.00201	20.2676	19.973	NA	NA	19.8333	19.3592	21.4147	20.9715	19.8439	20.25	22.3266	22.2271	22.1396	22.1069	21.5372	21.4847	20.3245	19.6452	21.7393	21.5808	21.4562	21.0211	21.4435	21.0136	21.4052	21.2982	23.6891	23.5737	23.2307	23.266	22.6113	22.7274	21.1869	21.1623	22.9007	22.7855	23.2091	22.6283	21.252	21.1114
A1AG1_HUMAN	TYM(Oxidation)LAFDVNDEK	2	23.22	-0.472	-0.99	0.32735	0.98	0.32735	21.5395	22.5791	NA	24.5871	22.031	22.6034	NA	22.3693	23.2598	NA	24.2041	NA	22.3312	23.7032	NA	22.5701	22.0143	22.5441	23.2379	23.6879	22.9289	23.3852	22.216	23.112	22.425	23.587	24.456	24.9803	24.0738	24.4812	22.4659	23.6308	23.5026	22.922	24.1439	24.4716	24.1955	22.7349	22.5328	23.0821
A1AG1_HUMAN	TYMLAFDVNDEK	2	26.04	-1.153	-1.8	0.07871	3.25	0.07871	25.0295	24.5335	26.769	26.6733	24.4388	24.3621	26.0422	24.7796	24.0722	23.824	25.9463	27.7774	25.7385	25.7351	25.8863	27.3109	24.6437	24.1972	26.3509	25.2186	25.5572	25.2509	26.752	25.2003	25.7552	25.7945	27.295	29.2158	26.7431	29.0167	26.5506	26.3331	25.5245	24.2422	28.3107	28.1871	26.8247	27.6418	26.7129	25.4906
A1AG1_HUMAN	(Glu->pyro-Glu)EQLGEFYEALDC(Carbamidomethyl)LR	2	19.8	-1.725	-2.93	0.00784	8.6	0.00784	16.5233	NA	NA	NA	NA	NA	NA	NA	NA	NA	19.7579	19.6567	19.8229	19.7546	NA	NA	NA	NA	NA	17.0252	NA	NA	NA	NA	NA	18.5845	20.8396	20.7561	20.4515	20.6378	20.9735	21.249	NA	19.0036	20.7692	20.5591	20.5803	20.4539	18.8951	NA
A1AG1_HUMAN	TYMLAFDVN(Deamidated)DEK	2	22.94	-1.094	-1.8	0.08365	3.23	0.08365	21.6802	22.0161	23.2522	NA	NA	NA	22.961	22.4226	21.7264	NA	NA	23.8256	NA	NA	20.8975	23.3161	21.7843	21.3483	24.0187	23.1466	22.9298	22.9107	23.1034	22.2691	22.9622	23.3896	NA	25.5976	NA	NA	NA	24.0215	23.1311	NA	25.1997	NA	NA	NA	NA	22.7328
A1AG1_HUMAN	TYM(Oxidation)LAFDVN(Deamidated)DEK	2	20.71	NA	NA	NA	NA	NA	NA	NA	NA	NA	NA	NA	NA	NA	NA	NA	NA	NA	NA	NA	NA	NA	NA	NA	NA	NA	NA	NA	NA	NA	NA	NA	NA	NA	NA	20.7067	NA	NA	NA	NA	NA	NA	NA	NA	NA	NA
A1AG2_HUMAN	NWGLSFYADKPETTK	3	24.3	-0.822	-2.58	0.01339	6.66	0.01339	23.1789	22.9538	23.9794	23.8405	22.9311	22.7786	24.4354	23.8573	23.6233	23.758	25.4029	25.3472	24.7363	24.8423	24.7936	24.6296	22.7526	22.1166	23.887	23.8524	24.2246	24.0872	24.3776	23.9765	24.0071	23.9444	26.1715	26.1399	25.486	25.584	25.006	25.0779	24.1237	23.9603	25.544	25.3885	25.2595	24.5421	23.7495	23.4883
A1AG2_HUMAN	NWGLSFYADKPETTK	2	22.58	-1.083	-2.78	0.00811	7.74	0.00811	21.6693	21.3875	22.5151	22.285	20.6375	20.232	22.5151	21.9308	NA	21.8267	24.0922	23.6292	23.2724	23.102	22.7795	22.7184	20.4644	19.6799	22.2329	21.6461	22.5965	22.3124	22.171	21.6845	22.4699	22.1813	25.0469	24.6126	23.9325	24.0227	23.6938	23.4214	22.5109	22.2171	24.1336	24.1155	23.4168	23.0796	22.4606	22.0549
A1AG2_HUMAN	TLMFGSYLDDEK	2	25.38	-0.805	-3.11	0.00336	9.66	0.00336	24.3469	24.4207	24.8607	24.8768	24.064	23.9538	25.1668	24.8173	24.6016	24.6002	26.2509	26.0116	25.9565	26.0897	25.7109	25.64	24.1998	24.0005	25.06	25.0013	25.4657	25.5451	25.3476	25.1988	25.3151	25.3963	27.2259	27.0802	26.3912	26.3619	26.1213	26.0094	25.2151	25.2544	26.4561	26.2681	25.8229	25.3537	25.0778	24.8215
A1AG2_HUMAN	EHVAHLLFLR	2	22.92	-1.017	-3.15	0.00301	9.91	0.00301	21.9601	22.0773	22.5846	22.2354	21.543	21.5658	22.8988	22.4675	21.9849	22.3407	23.9681	24.0868	23.6926	23.6545	22.9058	23.0079	20.5171	20.2996	22.271	22.1623	23.2273	23.1078	22.661	22.3714	22.9327	23.0003	25.025	24.9953	23.9968	24.1337	23.9334	23.7683	22.6015	22.5438	24.4038	24.1126	23.7373	23.2127	22.4621	22.3461
A1AG2_HUMAN	EQLGEFYEALDC(Carbamidomethyl)LC(Carbamidomethyl)IPR	3	24.54	-0.937	-2.38	0.0218	5.67	0.0218	23.0348	23.4582	24.5172	24.7911	22.78	23.1474	24.2612	23.8745	23.9951	24.3533	25.8625	25.5142	25.3267	25.0659	24.9786	25.0027	22.5082	21.1542	24.2575	23.5153	24.6696	24.0637	24.2795	23.8859	24.1119	24.5326	26.5903	26.5519	25.5333	25.5492	25.2421	25.3438	25.001	24.9893	26.1473	25.7009	25.1054	24.9502	23.7154	24.1813
A1AG2_HUMAN	EQLGEFYEALDC(Carbamidomethyl)LC(Carbamidomethyl)IPR	2	23.37	-1.067	-2.9	0.00587	8.42	0.00587	22.5742	22.0992	23.4112	23.2228	21.5221	21.3593	22.8901	22.6293	22.8808	22.8184	24.3573	24.6454	23.9081	24.2241	23.9539	23.4824	20.7629	20.3101	22.9469	22.699	22.9358	23.3017	22.9853	22.929	22.9904	23.2481	25.6128	25.5409	24.6899	24.7269	24.4762	24.4171	23.155	23.3773	24.8513	24.5883	24.4005	23.7653	23.2482	22.8064
A1AG2_HUMAN	SDVMYTDWK	2	24.29	-0.659	-2.13	0.03915	4.53	0.03915	23.1257	22.9253	25.6849	25.6752	22.9884	22.604	23.994	23.5852	23.3236	23.2911	24.9981	24.8649	24.7282	24.7319	24.6579	24.4887	23.1516	22.6964	23.9039	23.7937	24.3084	24.2105	24.4469	24.046	24.1272	23.997	26.1067	26.0005	25.2818	25.1521	24.9136	24.9685	24.1063	23.867	25.2707	25.0986	24.9452	24.2672	23.7574	23.515
A1AG2_HUMAN	(Gln->pyro-Glu)Q(Deamidated)N(Deamidated)QC(Carbamidomethyl)FYNSSYLNVQ(Deamidated)R	2	21.24	-0.077	-0.24	0.81431	0.06	0.81431	20.2088	20.5192	23.0697	23.3303	20.0763	19.6858	20.8186	20.8931	21.5477	21.6628	21.6377	21.7897	21.4563	21.5997	21.7241	22.0197	20.2853	19.9199	20.7399	20.9635	NA	21.1347	20.3465	20.4242	20.1714	20.1011	20.4926	21.0981	22.0238	21.8639	20.7586	21.0569	21.9125	21.9969	22.3515	22.3993	22.533	22.3516	20.4412	20.8714
A1AG2_HUMAN	TLM(Oxidation)FGSYLDDEK	2	21.73	-0.541	-1.22	0.22866	1.49	0.22866	20.1855	21.558	NA	NA	21.2492	21.6474	20.4453	20.9814	21.1885	21.4949	21.5374	22.1197	21.8881	22.8724	20.9169	21.7152	21.1849	21.8737	21.3442	21.7624	21.8887	22.5962	20.9695	22.0989	21.2673	22.6917	22.6261	23.0077	22.8485	23.0635	21.7266	22.6625	20.78	21.4466	22.5139	22.9161	21.1566	21.106	20.8014	21.5109
A1AG2_HUMAN	SDVM(Oxidation)YTDWK	2	19.55	-0.442	-0.38	0.71489	0.15	0.71489	NA	NA	NA	NA	NA	NA	NA	NA	NA	NA	NA	19.2539	NA	NA	NA	NA	NA	NA	NA	NA	NA	NA	NA	NA	NA	18.9192	NA	20.4721	NA	NA	NA	NA	NA	NA	NA	NA	NA	NA	NA	NA
A1AT_HUMAN	SVLGQLGITK	2	19.56	NA	NA	NA	NA	NA	NA	NA	NA	NA	NA	NA	NA	NA	NA	NA	NA	NA	NA	NA	NA	NA	NA	NA	NA	NA	NA	NA	NA	NA	NA	19.6653	NA	NA	19.4585	NA	NA	NA	NA	NA	NA	NA	NA	NA	NA	NA
A1BG_HUMAN	(Ammonia-loss)C(Carbamidomethyl)EGPIPDVTFELLR	2	23.79	-0.613	-1.65	0.1054	2.74	0.1054	22.6687	22.6076	24.4309	24.134	22.0685	21.5389	23.7272	23.4412	23.6293	23.6908	25.0128	24.8594	24.6177	24.5133	24.2839	24.3843	21.8391	20.562	23.8917	23.8613	23.356	23.2951	23.2182	23.3214	23.2009	23.3862	25.8507	26.0378	24.4139	24.3601	24.3889	24.5647	24.2671	24.0484	24.0896	23.9293	24.7873	24.4749	23.5581	23.4803
A1BG_HUMAN	ATWSGAVLAGR	2	24.91	-0.414	-1.59	0.1195	2.52	0.1195	23.8112	23.796	24.7827	24.6934	24.0834	23.8946	25.2157	24.7263	24.4008	24.4938	25.8428	25.4587	25.3043	25.4007	25.3009	25.1359	24.1703	23.8116	24.9643	24.833	24.9246	24.9227	25.1849	24.9432	24.5666	24.5968	26.4063	26.2452	25.1166	25.064	25.4468	25.5728	24.9047	24.6285	25.3502	25.2168	26.0547	25.1699	24.1029	23.9841
A1BG_HUMAN	TPGAAANLELIFVGPQHAGNYR	3	24.65	-0.636	-1.45	0.15442	2.1	0.15442	23.726	22.5061	25.1476	24.8971	23.2833	23.0123	24.9576	24.2608	24.3192	24.5575	26.1365	25.7495	25.2707	25.8203	24.959	24.8777	22.3342	21.7144	24.9316	24.1657	24.656	24.0848	25.2744	23.9599	24.1379	23.7768	26.9242	26.7506	25.2056	25.2135	25.416	25.3234	24.9786	24.5667	25.4897	25.3928	25.9216	25.198	23.589	23.4873
A1BG_HUMAN	TPGAAANLELIFVGPQHAGNYR	2	21.75	NA	NA	NA	NA	NA	NA	NA	NA	NA	NA	NA	NA	NA	NA	NA	NA	NA	NA	NA	NA	NA	NA	NA	NA	NA	NA	NA	NA	NA	NA	NA	22.1334	21.3722	NA	NA	NA	NA	NA	NA	NA	NA	NA	NA	NA	NA
A1BG_HUMAN	SWVPHTFESELSDPVELLVAES	3	23.82	-0.764	-1.16	0.25163	1.35	0.25163	22.4523	22.6756	24.7479	24.7445	22.1854	21.9647	24.248	23.8837	23.558	23.7677	25.6	24.9454	24.6026	24.5392	24.5259	24.7085	20.9676	16.7329	24.0046	23.9705	23.696	23.273	23.3037	23.2263	23.2544	23.2193	25.8427	26.2014	24.4333	24.6089	24.216	24.8086	24.4577	23.9558	24.3033	24.1933	24.9814	24.8595	23.6447	23.6205
A1BG_HUMAN	SWVPHTFESELSDPVELLVAES	2	23.03	-0.802	-1.46	0.15218	2.13	0.15218	22.4874	21.796	24.2077	23.5242	21.5226	20.5689	23.1029	22.7856	23.0403	22.8888	24.2382	24.393	24.0127	23.6948	23.6362	23.6464	19.8704	17.1733	23.2227	22.8128	22.6813	22.5394	22.8879	23.151	22.2988	22.2183	25.7425	25.6202	23.9127	23.7543	24.0023	23.6548	22.8551	23.0297	23.3981	23.3334	24.2612	23.7219	22.8439	22.7616
A1BG_HUMAN	C(Carbamidomethyl)EGPIPDVTFELLR	2	23.39	-0.561	-1.82	0.07604	3.31	0.07604	22.3149	22.2636	23.8189	23.5827	22.1037	21.9871	23.4264	23.0154	23.009	23.1837	24.4759	24.4624	23.983	24.0022	23.7953	23.4993	21.6613	21.0802	23.3492	23.1827	23.2552	23.1161	23.4526	23.2094	23.0121	23.0188	25.1729	25.2871	23.7368	23.7626	24.0274	24.2303	23.5781	23.3208	24.0386	23.7138	24.4985	23.773	22.6133	22.597
A1BG_HUMAN	VTLTC(Carbamidomethyl)VAPLSGVDFQLR	3	24.48	-0.454	-1.25	0.21986	1.55	0.21986	22.6968	23.5108	24.801	24.8016	23.4918	23.4359	24.6543	23.9212	24.0441	24.6143	25.8223	25.3017	24.9208	24.9371	24.8902	24.9644	23.2257	22.3772	24.5267	24.1179	24.6521	23.7154	24.5736	23.9395	24.1044	24.0429	25.8585	26.3343	25.2785	25.3586	24.5931	24.7758	24.9983	24.6579	25.2937	24.5945	25.3833	24.8555	23.3845	23.7437
A1BG_HUMAN	VTLTC(Carbamidomethyl)VAPLSGVDFQLR	2	24.86	-0.882	-1.89	0.07037	3.56	0.07037	23.7383	23.5703	NA	25.5276	23.2944	23.0495	NA	NA	NA	NA	26.1971	26.19	25.5272	NA	NA	NA	22.9392	22.532	NA	NA	24.9163	NA	24.8026	24.5701	24.2745	24.4065	27.0914	NA	25.6479	25.6742	25.617	25.6924	NA	NA	25.8286	25.6582	NA	25.4338	24.3785	NA
A1BG_HUMAN	N(Deamidated)GVAQEPVHLDSPAIK	3	24.67	-0.209	-0.7	0.48693	0.49	0.48693	23.4461	23.6643	24.6912	24.8661	23.8046	23.7821	25.0907	24.7185	24.342	24.4757	25.5584	25.5172	24.8138	25.1769	25.237	24.7487	23.9326	23.813	24.7277	24.8861	24.5639	24.644	24.8838	24.7765	24.0919	24.2533	26.4655	26.3661	24.8739	25.3328	25.106	25.3768	24.4377	24.3991	25.0481	25.0072	23.632	24.925	23.6076	23.6726
A1BG_HUMAN	N(Deamidated)GVAQEPVHLDSPAIK	2	21.09	-0.43	-0.56	0.58028	0.31	0.58028	NA	NA	NA	NA	NA	NA	NA	NA	NA	20.1556	21.6789	21.3715	21.0557	NA	NA	NA	18.9852	NA	20.608	22.642	20.6379	20.5791	19.9447	20.4149	19.8671	22.3994	22.8337	22.4675	NA	20.7978	NA	NA	NA	NA	NA	20.8551	21.1122	20.892	22.0599	21.5126
A1BG_HUMAN	SGLSTGWTQLSK	2	25.52	-0.39	-1.47	0.14956	2.15	0.14956	24.3375	24.4704	25.4435	25.6549	24.4498	24.4322	25.6463	25.3837	25.2284	25.2202	26.4943	26.4287	25.8112	26.0203	25.7509	25.6564	24.5929	24.4662	25.5829	25.5217	25.47	25.4675	25.6769	25.4983	24.9678	25.1442	27.2387	27.3202	25.7595	25.8525	25.9985	26.2748	25.1872	25.2838	25.8304	25.726	26.6675	25.8601	24.6265	24.5518
A1BG_HUMAN	(Ammonia-loss)C(Carbamidomethyl)LAPLEGAR	2	23.72	-0.249	-0.95	0.34852	0.9	0.34852	22.7426	22.7254	23.049	22.865	23.5584	23.3803	23.9307	23.634	23.3148	23.2777	24.6779	23.9225	24.167	24.0954	24.1624	24.0652	23.6652	23.3189	23.9077	23.483	24.0794	23.8446	24.2766	23.9383	23.5659	23.4965	24.8619	24.5608	23.7724	23.7373	24.5213	24.519	23.9138	23.5526	23.8965	23.4826	24.1044	23.5668	22.9803	22.256
A1BG_HUMAN	C(Carbamidomethyl)LAPLEGAR	2	23.08	-0.285	-0.89	0.37871	0.79	0.37871	21.7257	21.8193	23.1082	23.2614	22.4368	22.3824	23.4564	22.3058	22.6201	22.8364	23.9643	23.7247	23.4717	23.5822	23.4787	23.3065	22.5957	22.2016	23.2791	23.1576	23.0417	22.7258	23.608	22.5489	22.743	22.9002	24.2889	24.1256	23.3924	23.4659	23.2092	23.7863	23.0025	23.0106	23.4733	23.3224	24.3927	23.2642	22.2142	21.8949
A1BG_HUMAN	HQFLLTGDTQGR	2	24.2	-0.37	-1.13	0.26286	1.29	0.26286	23.0822	22.9689	24.4882	24.977	23.0917	22.9388	24.6472	23.7871	23.5568	23.8991	25.2242	24.9735	24.6998	24.6816	24.483	24.3876	23.2472	22.5786	24.485	24.1801	24.2843	23.9059	24.518	23.6156	23.9299	23.9772	25.7053	25.4144	24.5563	25.122	24.5857	24.7932	24.048	23.9245	24.6838	24.5378	25.1613	24.6438	23.4719	22.8931
A1BG_HUMAN	HQFLLTGDTQGR	3	23.93	-0.272	-0.82	0.416	0.67	0.416	22.4655	22.4463	24.0316	24.0613	23.3069	23.2266	24.5259	23.5	23.5078	23.5981	24.8917	24.551	24.2978	24.3416	24.5734	24.3232	23.3488	22.762	24.1247	24.0584	24.0292	23.5427	24.598	23.6895	23.6512	23.6169	24.9629	25.0659	24.2631	24.1495	24.085	24.7087	23.8816	23.7537	24.3582	24.0992	25.2477	24.2462	23.1081	22.3346
A1BG_HUMAN	SLPAPWLSMAPVSWITPGLK	3	22.73	-0.889	-1.51	0.13798	2.29	0.13798	NA	21.1808	23.3643	24.3272	20.1988	20.0642	22.5769	22.6081	22.4389	22.6806	24.7799	24.16	22.7968	23.4703	22.7874	23.741	19.9528	17.2864	22.8681	22.4279	22.5861	21.7436	22.4066	22.3372	22.3059	21.8496	24.4753	25.1922	23.5727	23.7849	22.5841	23.5585	23.6431	23.3715	23.5803	23.5581	23.9658	24.0909	22.2054	22.0616
A1BG_HUMAN	SLPAPWLSMAPVSWITPGLK	2	23.39	-0.628	-1.36	0.18244	1.84	0.18244	21.5748	21.2469	24.733	24.2582	19.9526	NA	22.9699	22.282	22.7527	22.7909	24.8261	24.8713	24.0034	23.7018	23.8643	23.6731	NA	NA	22.5977	22.5551	22.6255	22.5156	23.1021	22.6997	22.0361	NA	26.0073	26.1073	24.2568	24.1686	24.2698	24.0059	22.9784	23.1047	23.9222	23.7294	24.7006	24.1282	22.6467	22.2982
A1BG_HUMAN	NGVAQ(Deamidated)EPVHLDSPAIK	2	22.66	-0.437	-1.56	0.1262	2.44	0.1262	21.9505	21.8714	22.9946	22.8779	21.2841	21.0901	22.9574	22.6779	21.7592	22.1154	23.7395	23.6536	22.9881	22.9511	22.5121	22.7492	21.5989	21.3598	22.6513	NA	22.6877	22.8018	22.405	22.3007	22.2845	NA	24.7594	24.3388	22.8245	22.9493	23.2899	23.2572	22.2055	22.1101	23.1943	23.0252	23.1843	23.0026	NA	21.981
A1BG_HUMAN	TPGAAANLELIFVGPQ(Deamidated)HAGNYR	3	22.22	-0.346	-0.86	0.39316	0.75	0.39316	21.6519	NA	22.6954	22.5447	21.2022	20.9742	22.5701	21.9189	21.5373	21.9762	22.9749	23.1266	22.2332	22.6161	22.443	22.4273	20.9346	NA	22.3607	22.0077	21.8722	21.7352	22.0049	21.9017	21.6359	NA	25.0337	NA	22.822	22.7495	22.5965	22.5969	20.2897	22.1117	22.7705	22.588	23.2587	22.3497	21.7997	21.5289
A1BG_HUMAN	LELHVDGPPPRPQLR	3	22.61	-0.434	-1.3	0.19929	1.7	0.19929	22.3766	21.66	22.3858	22.5221	21.682	21.4122	22.844	22.8903	21.7901	22.3743	23.5447	23.6285	23.1954	22.633	22.7536	21.9406	21.345	21.4559	22.8944	22.4713	22.4759	22.1782	22.896	22.4366	22.3673	22.8972	24.898	24.5734	22.8679	22.6389	23.0523	23.4173	22.1614	22.4469	23.1537	23.0226	23.3827	22.391	21.681	21.538
A1BG_HUMAN	SLPAPWLSM(Oxidation)APVSWITPGLK	3	20.9	-0.803	-1.77	0.08633	3.12	0.08633	NA	19.9452	NA	20.8848	19.307	NA	NA	NA	NA	21.0919	21.7793	22.1646	20.6787	21.708	20.0174	21.2307	18.6757	17.9514	20.3958	20.4573	20.7982	20.8068	20.4639	20.7935	19.8922	20.9437	22.4695	22.9335	21.4943	22.3505	21.3711	21.3672	NA	21.0001	21.2954	21.7715	NA	21.4591	NA	20.3348
A1BG_HUMAN	SLPAPWLSM(Oxidation)APVSWITPGLK	2	19.47	-0.683	-1.36	0.18602	1.84	0.18602	NA	NA	NA	NA	NA	NA	NA	18.7009	19.0128	19.4173	NA	20.4903	19.7814	20.1297	18.7332	18.874	NA	16.5438	NA	19.1901	18.921	19.3053	18.3404	19.7071	NA	19.6092	20.8903	21.7773	20.332	20.1663	19.7873	20.3485	NA	19.1737	NA	NA	20.1376	19.7467	18.2757	18.8738
A1BG_HUMAN	IFFHLNAVALGDGGHYTC(Carbamidomethyl)R	3	22.55	-0.573	-0.84	0.40812	0.7	0.40812	NA	NA	NA	22.0711	NA	NA	22.5411	22.2668	21.6098	21.5651	23.201	23.0488	22.4371	22.5233	22.6341	22.2251	19.82	NA	23.3339	21.7402	24.2214	22.0642	22.6483	22.2523	22.0548	21.872	24.3688	25.8661	22.8498	22.757	25.3056	22.6894	NA	21.7601	22.3208	22.4694	23.0202	21.954	NA	20.1308
A1BG_HUMAN	NGVAQEPVHLDSPAIK	3	21.2	-0.057	-0.14	0.8934	0.02	0.8934	NA	21.0375	NA	NA	NA	21.0369	22.1375	NA	20.6165	21.1012	NA	NA	21.3226	NA	NA	20.606	21.4265	21.3105	NA	NA	NA	NA	21.2949	NA	NA	NA	NA	NA	NA	NA	21.7473	21.3777	20.9699	20.8249	NA	NA	NA	NA	NA	NA
A1BG_HUMAN	NGVAQEPVHLDSPAIK	2	18.81	0.83	0.47	0.65201	0.22	0.65201	NA	NA	NA	NA	NA	NA	NA	NA	NA	16.8164	21.5427	NA	NA	NA	NA	NA	NA	NA	NA	18.6853	NA	NA	NA	NA	NA	NA	NA	NA	18.1849	NA	NA	NA	NA	NA	NA	NA	NA	NA	NA	NA
A1BG_HUMAN	TPGAAANLELIFVGPQHAGN(Deamidated)YR	3	22.13	-0.515	-0.77	0.4464	0.6	0.4464	NA	21.4498	22.9813	21.7275	18.7283	NA	22.3003	21.6362	NA	21.6854	23.2128	21.9046	22.753	NA	NA	NA	NA	NA	21.7625	NA	NA	20.4837	NA	NA	NA	NA	23.6266	25.1087	22.8111	21.5428	22.0304	22.269	22.2408	21.8754	22.6417	22.481	23.2261	21.8812	NA	20.9412
A1BG_HUMAN	IFFHLN(Deamidated)AVALGDGGHYTC(Carbamidomethyl)R	3	20.34	0.172	0.19	0.85396	0.04	0.85396	NA	NA	NA	NA	NA	NA	NA	20.1247	NA	NA	NA	NA	NA	NA	NA	20.7643	NA	NA	NA	NA	NA	NA	NA	19.8964	NA	NA	NA	21.7447	NA	NA	NA	NA	NA	NA	NA	NA	NA	NA	NA	19.1761
A1BG_HUMAN	TPGAAANLELIFVGPQ(Deamidated)HAGN(Deamidated)YR	3	19.97	NA	NA	NA	NA	NA	NA	NA	NA	NA	NA	NA	NA	NA	NA	NA	NA	NA	NA	NA	NA	NA	NA	19.9748	NA	NA	NA	NA	NA	NA	NA	NA	NA	NA	NA	NA	NA	NA	NA	NA	NA	NA	NA	NA	NA	NA
A20A1_HUMAN	(Glu->pyro-Glu)EMYQ(Deamidated)NAEAKVNN(Deamidated)STGK	2	21.05	NA	NA	NA	NA	NA	NA	NA	NA	21.0466	NA	NA	NA	NA	NA	NA	NA	NA	NA	NA	NA	NA	NA	NA	NA	NA	NA	NA	NA	NA	NA	NA	NA	NA	NA	NA	NA	NA	NA	NA	NA	NA	NA	NA	NA	NA
A20A1_HUMAN	(Glu->pyro-Glu)EMYQN(Deamidated)AEAKVNN(Deamidated)STGK	2	19.42	NA	NA	NA	NA	NA	NA	NA	NA	NA	NA	NA	NA	NA	NA	NA	NA	NA	NA	NA	NA	NA	NA	NA	NA	NA	NA	NA	NA	NA	NA	NA	NA	NA	NA	NA	NA	NA	NA	19.4225	NA	NA	NA	NA	NA	NA
A2AP_HUMAN	LGNQEPGGQTALK	2	22.38	-0.117	-0.37	0.71514	0.13	0.71514	20.7187	21.0763	22.3957	22.7372	21.6281	21.6411	22.4895	22.0335	22.4561	22.4708	23.0069	23.2633	22.5942	23.0758	22.7655	22.3708	22.1074	22.1127	22.6668	22.8048	21.9906	22.25	22.292	22.1631	21.7076	22.0505	23.9001	24.2858	22.2992	22.5541	22.5917	23.1417	21.8022	22.0531	22.728	22.7205	23.6933	22.4475	21.0056	21.0693
A2AP_HUMAN	FDPSLTQR	2	21.38	-0.224	-0.73	0.47071	0.53	0.47071	19.9039	19.9767	21.3204	21.1898	20.5509	20.6957	21.1413	20.275	21.0787	21.4854	22.2303	21.9205	21.7523	21.8858	21.797	21.663	21.3288	21.04	22.1117	22.078	21.5288	21.4663	20.8083	20.5132	21.0907	20.9813	22.5843	22.5971	21.7781	21.6814	21.615	22.1503	21.3586	21.147	21.7658	21.3775	22.9903	21.8578	20.4196	20.1927
A2AP_HUMAN	WFLLEQPEIQVAHFPFK	3	22.47	-0.521	-1.26	0.21684	1.58	0.21684	20.4318	20.2688	23.4826	23.2859	20.1155	NA	20.9611	21.2095	22.2865	22.4088	23.7333	23.6963	23.0443	22.9095	22.7835	22.9133	NA	NA	22.3894	22.1801	21.9855	21.6136	21.5458	21.3653	21.4465	21.6232	24.7853	24.7342	23.2103	23.1785	22.9121	23.0087	23.2541	22.6059	23.6034	23.1097	23.5918	23.6339	20.8471	21.2428
A2AP_HUMAN	LGN(Deamidated)Q(Deamidated)EPGGQ(Deamidated)TALK	2	20.39	-0.137	-0.38	0.70346	0.15	0.70346	NA	18.6117	20.6412	20.331	20.5129	20.2569	21.1208	20.6079	20.3293	NA	21.483	21.5067	20.4021	20.2818	21.4218	21.3383	19.7644	19.1127	19.0454	18.7459	19.3516	19.386	20.0547	19.6248	NA	18.5459	21.2913	21.392	NA	20.2151	21.3939	21.505	20.6272	20.6687	21.4055	21.0434	21.5041	21.0529	19.7905	19.4995
A2AP_HUMAN	QEDDLANINQWVK	2	21.68	-0.038	-0.11	0.91222	0.01	0.91222	20.5523	20.6224	21.3854	21.1037	NA	NA	21.9028	21.0074	21.1341	21.212	22.3261	22.1486	21.9741	23.3196	22.2151	21.9538	21.0065	20.7866	22.1927	22.3367	21.4988	NA	NA	20.7393	21.2279	21.4514	22.8238	22.9339	21.4775	21.4281	22.1146	22.2307	NA	21.0679	21.8907	22.2347	22.6072	22.0664	21.159	20.6257
A2AP_HUMAN	LQQVLHAGSGPC(Carbamidomethyl)LPHLLSR	3	20.92	-0.559	-1.28	0.20968	1.64	0.20968	NA	20.1188	NA	NA	19.9355	19.3849	NA	NA	20.7592	21.1839	21.1618	22.9114	21.2986	21.3704	20.3855	19.9283	19.436	19.2743	21.0476	20.936	20.9771	20.9113	NA	20.2569	20.5346	20.5831	22.7677	22.5162	21.1905	21.164	21.355	21.2289	NA	NA	22.1122	21.2889	NA	21.6388	19.9309	NA
A2AP_HUMAN	ELKEQQDSPGNK	2	15.84	-0.289	-0.75	0.45943	0.56	0.45943	NA	NA	16.1237	NA	NA	14.3174	16.2527	NA	15.5027	15.6603	16.5408	NA	16.0981	16.2852	NA	15.4769	15.1531	15.2992	16.1605	NA	14.6067	15.482	15.6619	NA	14.7232	14.8849	18.1395	NA	15.8123	15.8024	16.3514	16.5161	15.1344	NA	16.4032	16.342	17.2228	NA	NA	NA
A2AP_HUMAN	NKFDPSLTQR	2	19.28	-0.533	-1.51	0.14257	2.27	0.14257	NA	NA	NA	NA	18.4706	17.9203	NA	18.0259	NA	18.5582	NA	NA	NA	19.607	19.3435	19.6181	19.4094	18.869	19.5584	19.5253	19.1624	18.9799	19.1564	18.3091	18.9522	19.2498	20.5925	20.6033	18.6407	18.7468	19.7165	19.847	NA	NA	19.6781	19.6141	20.3872	19.9869	NA	NA
A2AP_HUMAN	LGN(Deamidated)QEPGGQTALK	2	20.36	0.04	0.09	0.92561	0.01	0.92561	NA	NA	NA	19.2799	NA	NA	NA	NA	NA	20.476	20.1877	20.4755	20.3254	NA	21.4276	NA	NA	19.854	20.4397	20.8726	19.9074	NA	NA	20.6165	19.9094	NA	21.5274	21.8083	19.3853	19.7309	19.7289	20.472	NA	NA	NA	NA	NA	NA	NA	NA
A2AP_HUMAN	(Gln->pyro-Glu)QEDDLANINQWVK	2	19.84	0.22	0.51	0.6191	0.26	0.6191	NA	NA	NA	NA	NA	NA	NA	19.1493	NA	NA	NA	20.2282	19.7725	20.2357	NA	NA	NA	19.7264	NA	20.5691	NA	19.3678	NA	18.9082	NA	NA	19.6322	NA	19.2348	19.6468	NA	20.4663	NA	NA	NA	NA	20.7236	20.1546	NA	NA
A2AP_HUMAN	EDFLEQSEQLFGAKPVSLTGK	3	19.5	-0.273	-0.55	0.59242	0.3	0.59242	NA	NA	NA	NA	NA	NA	19.0781	NA	19.2167	19.8898	NA	NA	NA	19.9679	19.6841	NA	18.2012	NA	NA	19.6821	19.4405	NA	NA	NA	NA	19.0303	NA	21.1323	19.5809	NA	NA	20.3031	NA	NA	NA	NA	NA	NA	NA	18.3365
A2AP_HUMAN	LQQ(Deamidated)VLHAGSGPC(Carbamidomethyl)LPHLLSR	3	20.5	0.153	0.17	0.86877	0.03	0.86877	20.6112	NA	NA	NA	NA	NA	NA	20.1437	NA	NA	NA	NA	NA	NA	20.8706	NA	NA	NA	NA	NA	NA	NA	20.3884	NA	NA	NA	NA	NA	NA	NA	NA	NA	NA	NA	NA	NA	NA	NA	NA	NA
A2AP_HUMAN	LVPPMEEDYPQFGSPK	2	20.34	NA	NA	NA	NA	NA	NA	NA	NA	NA	NA	NA	NA	NA	NA	NA	NA	NA	NA	NA	NA	NA	NA	NA	NA	NA	NA	NA	NA	NA	NA	NA	NA	20.341	NA	NA	NA	NA	NA	NA	NA	NA	NA	NA	NA	NA
A2GL_HUMAN	DLLLPQPDLR	2	23.65	-1.298	-4.82	2e-05	23.2	2e-05	22.4313	22.4143	22.8002	22.7635	22.8074	22.7531	23.4345	23.1541	22.0803	22.0147	23.5045	23.2087	23.9042	23.894	23.8187	23.6899	22.4205	22.2503	23.5041	23.2312	23.7107	23.5766	23.8444	23.6246	24.5602	24.6792	25.1168	25.0664	25.3371	25.3286	24.6465	24.6583	23.3302	23.2829	25.0008	24.6806	24.9569	24.2564	23.4987	22.8891
A2GL_HUMAN	ENQLEVLEVSWLHGLK	3	22.66	-1.679	-4.35	8e-05	18.95	8e-05	20.9891	21.2875	22.4802	22.3769	21.2791	21.4493	22.4645	22.0113	21.4016	21.3483	22.9763	22.6232	23.0283	22.7907	23.0611	22.8701	19.1566	18.2933	22.3615	22.0726	22.9392	22.4529	22.8735	22.4943	23.29	23.3956	24.8016	24.7783	24.5865	24.535	23.6659	23.9144	22.7582	22.3821	24.4447	24.1185	24.2936	23.6858	22.2584	22.2305
A2GL_HUMAN	ENQLEVLEVSWLHGLK	2	20.3	-1.287	-1.7	0.10644	2.88	0.10644	NA	18.2841	NA	NA	NA	NA	NA	NA	NA	NA	NA	NA	NA	19.7653	NA	NA	NA	NA	NA	NA	NA	19.127	NA	18.6005	20.2556	20.0397	22.0903	21.4981	21.256	21.1883	20.8748	20.2038	NA	NA	NA	20.9729	20.9308	20.1358	19.6041	NA
A2GL_HUMAN	GQTLLAVAK	2	22.17	-1.304	-3.94	0.0003	15.51	0.0003	20.4729	20.4025	21.5819	21.1202	21.591	21.5379	22.3329	21.3321	20.4604	20.7811	21.8323	21.5995	22.3095	22.3696	22.4723	22.4144	21.1207	20.6762	22.1072	21.8232	22.2739	21.9088	22.7503	21.8534	23.1651	23.1144	23.3132	23.307	24.0713	23.953	22.6515	23.1544	21.9911	21.7505	23.6268	23.3694	23.7977	22.8886	22.0013	21.4685
A2GL_HUMAN	VAAGAFQGLR	2	22.64	-1.276	-4.2	0.00014	17.68	0.00014	21.3252	21.1412	21.5571	21.1189	21.9697	21.8724	22.3141	21.8284	NA	NA	22.3521	22.0507	22.584	22.8088	22.9466	22.715	21.3493	21.1191	22.4035	21.9615	22.7121	22.6313	23.1352	22.738	23.6507	23.5132	23.7982	24.0503	24.4408	24.2423	23.6859	23.6351	22.0634	21.7059	23.856	23.5178	24.011	23.119	22.3217	22.0366
A2GL_HUMAN	YLFLN(Deamidated)GNK	2	22.28	-1.44	-4.65	3e-05	21.59	3e-05	20.6339	21.0291	21.4224	21.1763	21.4042	21.396	22.0015	21.8756	20.3328	20.1382	21.8828	22.7282	22.2627	22.547	22.314	23.0475	20.8677	20.8283	21.9229	21.4064	22.3325	22.4085	22.6921	22.5431	23.0133	23.2553	24.0126	23.5213	24.1046	24.1033	23.0921	23.3217	21.835	21.8384	23.5304	23.3725	23.7819	23.4039	21.9105	21.9518
A2GL_HUMAN	TLDLGENQLETLPPDLLR	2	22.85	-1.696	-4.69	3e-05	21.97	3e-05	21.7515	21.1645	22.4339	22.402	21.2244	21.6557	22.2584	21.906	20.915	21.0805	22.494	22.7912	22.8236	22.9234	22.738	22.6875	21.0889	20.8059	22.558	22.2915	22.7153	22.8862	22.7681	22.7807	24.3543	23.7352	24.9878	25.402	24.9321	25.1135	24.2341	24.3285	22.2762	21.3165	24.6766	24.2387	24.4081	23.9935	22.5471	22.214
A2GL_HUMAN	TLDLGENQLETLPPDLLR	3	22.45	-1.723	-3.35	0.00184	11.25	0.00184	NA	21.0094	21.0533	21.0333	21.5613	21.6806	21.8625	21.656	19.0707	21.4235	22.6873	NA	22.7613	22.3843	22.6225	22.8676	20.7897	19.4249	22.5787	22.164	NA	NA	22.7133	22.5548	23.9687	23.174	24.1422	24.5775	24.0369	24.0931	23.1577	23.7224	22.898	NA	24.2887	23.1539	23.9176	23.4301	21.146	22.0814
A2GL_HUMAN	DGFDISGNPWIC(Carbamidomethyl)DQNLSDLYR	3	20.81	-1.358	-3.57	0.00105	12.74	0.00105	NA	18.6897	20.2097	20.6967	18.602	18.4885	NA	19.9944	NA	19.5223	NA	20.2653	21.0953	NA	20.7642	21.2919	NA	NA	20.2098	20.0935	20.3725	19.9033	20.2238	19.9361	20.9395	21.0393	22.2975	22.7734	22.521	22.4552	21.404	21.9486	20.7316	20.6952	22.5666	22.0969	22.1219	22.1558	19.9604	20.5128
A2GL_HUMAN	DGFDISGNPWIC(Carbamidomethyl)DQNLSDLYR	2	20.37	-0.959	-1.45	0.16388	2.1	0.16388	NA	NA	18.9016	NA	NA	NA	NA	NA	NA	NA	NA	NA	NA	NA	NA	19.2434	NA	NA	19.9547	NA	18.1094	NA	18.7203	NA	19.9663	NA	21.641	21.8327	21.6659	21.551	21.0158	NA	NA	NA	20.8927	21.1648	20.8021	20.9929	19.4537	NA
A2GL_HUMAN	NALTGLPPGLFQASATLDTLVLK	3	21.83	-1.524	-2.41	0.02148	5.79	0.02148	NA	NA	21.5115	21.287	19.8939	19.136	22.0614	21.7635	NA	NA	21.8349	21.4803	22.0685	22.6041	22.5874	22.5948	18.8436	16.0307	21.2025	21.3188	21.1769	NA	22.2629	21.9743	22.23	22.6869	24.6402	24.8354	NA	NA	21.5772	22.4447	22.5044	22.0609	22.9686	22.6113	23.7687	23.4445	21.6541	21.4229
A2GL_HUMAN	NALTGLPPGLFQASATLDTLVLK	2	19.01	0.215	0.18	0.86322	0.03	0.86322	NA	NA	NA	NA	NA	NA	NA	NA	NA	NA	NA	NA	NA	NA	19.2811	NA	NA	NA	NA	NA	NA	NA	18.0892	17.5304	18.4132	18.6473	21.2848	21.057	NA	NA	18.2144	17.4893	NA	NA	NA	NA	20.0561	NA	NA	NA
A2GL_HUMAN	ALGHLDLSGNR	2	21.22	-1.099	-2.85	0.00673	8.14	0.00673	19.3833	19.5153	NA	21.6952	19.9814	19.7956	20.8797	20.2916	20.7768	21.1876	20.7944	21.7941	21.4021	21.2926	22.0728	21.2476	19.3147	18.2844	21.3275	20.9514	21.2624	21.045	21.0791	20.1058	22.0856	22.3113	22.3141	22.6734	22.8979	22.8924	22.0121	22.1885	21.1316	21.12	22.3352	22.3181	22.3964	21.8794	20.9218	20.5166
A2MG_HUMAN	DMYSFLEDMGLK	2	25.35	-0.683	-1.92	0.06096	3.71	0.06096	24.5191	24.3567	26.6152	26.5733	23.584	23.5286	25.1544	24.7396	25.548	25.6019	26.3132	26.1614	25.5979	25.6023	25.8371	25.8578	22.6175	21.7085	25.307	25.0222	24.9229	25.0743	25.3023	24.8561	25.0049	25.0615	26.4646	26.5421	25.9853	26.0477	25.7573	25.8576	26.1596	25.8421	26.2575	26.04	26.5075	26.1213	25.154	24.9486
A2MG_HUMAN	DMYSFLEDMGLK	3	18.66	-1.192	-2.07	0.05804	4.29	0.05804	NA	16.6159	NA	19.8227	NA	NA	NA	NA	NA	NA	NA	NA	NA	17.5896	NA	NA	NA	NA	NA	17.4426	NA	NA	NA	NA	NA	18.4956	NA	NA	18.7209	NA	NA	19.0088	19.7118	19.2125	19.0993	NA	NA	19.5322	NA	NA
A2MG_HUMAN	VGFYESDVMGR	2	25.4	-0.423	-1.84	0.07299	3.38	0.07299	24.628	24.6017	26.1249	26.0847	24.2002	24.0405	25.2527	24.9713	25.4598	25.5484	25.9034	25.7682	25.4225	25.4424	25.6173	25.6013	24.2524	24.0688	25.4545	25.3457	25.2406	25.321	25.4843	25.3868	25.0143	25.1057	26.1226	26.008	25.8367	25.8506	25.6951	25.7708	25.6942	25.6287	26.0628	25.9136	26.5118	25.7344	25.0248	24.8463
A2MG_HUMAN	IAQWQSFQLEGGLK	2	23.14	-0.641	-2.27	0.02832	5.15	0.02832	22.3375	22.3104	23.15	23.0744	21.9261	21.5969	23.0638	22.4213	22.724	22.8303	23.8148	23.6507	23.3334	23.3197	23.6184	23.2307	21.9371	21.2811	23.6968	23.16	23.1999	23.1307	22.8288	22.5163	22.8441	22.921	23.4997	23.3645	23.443	23.5056	23.6082	23.5451	23.922	23.7022	24.5602	24.4973	24.3085	23.4499	23.4321	23.0228
A2MG_HUMAN	VSVQLEASPAFLAVPVEK	2	23.22	-0.504	-1.93	0.06033	3.72	0.06033	22.4217	22.2219	23.7985	23.6244	21.8387	21.5457	22.8576	22.3614	23.3559	23.2776	23.6455	23.6356	23.3756	23.428	23.5647	23.2936	22.04	21.7253	23.6636	23.5851	22.939	22.8948	22.9278	22.7384	22.4574	22.6498	23.8242	23.7119	23.7626	23.6602	23.4249	23.2787	23.8475	23.7725	24.274	24.1924	24.4536	23.8236	23.5101	23.2037
A2MG_HUMAN	VSVQLEASPAFLAVPVEK	3	22	-0.264	-0.67	0.50381	0.45	0.50381	20.8553	21.3152	22.2286	22.495	20.9336	21.0333	21.6674	21.4128	21.3424	22.5963	22.9518	22.3589	22.1412	21.9608	22.6316	22.5931	21.5961	20.8576	22.3924	22.0191	22.0158	20.8069	21.9541	20.8803	21.2735	20.6	22.1604	22.2096	22.7507	22.8739	20.7342	21.4856	23.5214	23.246	23.4665	22.8235	23.1423	22.8889	22.0233	21.7971
A2MG_HUMAN	SLFTDLEAENDVLHC(Carbamidomethyl)VAFAVPK	3	25.1	-0.774	-1.94	0.05929	3.76	0.05929	24.1111	24.2231	26.3719	26.2012	23.4765	23.5898	24.7452	24.4696	25.2657	25.3413	26.1282	25.9612	25.4396	25.3106	25.4533	25.4272	22.5452	20.9028	24.6821	24.6173	24.8588	24.5362	25.0522	24.6977	24.2423	24.5238	26.5214	26.5341	25.8748	26.2056	25.6686	25.5768	25.6866	25.6241	26.3446	26.282	26.3366	25.9884	24.485	24.7012
A2MG_HUMAN	SLFTDLEAENDVLHC(Carbamidomethyl)VAFAVPK	2	21.1	-0.455	-1.36	0.18189	1.85	0.18189	20.1292	NA	22.3901	21.9146	NA	19.0323	20.4172	20.0861	20.8431	21.079	21.9001	21.6855	21.3805	21.0749	21.1097	20.9422	NA	NA	NA	20.1687	20.5367	20.5257	20.514	20.4156	20.0357	20.1266	22.4976	22.432	21.5065	NA	21.5735	21.2881	21.2112	21.3417	22.1279	22.0671	22.252	21.7974	20.6889	20.2814
A2MG_HUMAN	LLIYAVLPTGDVIGDSAK	3	23.61	-0.548	-1.35	0.18394	1.82	0.18394	22.2772	22.7945	24.8252	24.6041	22.1986	21.9819	23.4765	22.6545	23.9407	24.4008	24.6946	23.9219	24.0192	23.5783	23.9902	24.1114	21.8121	20.6278	23.7087	23.09	23.7172	23.0321	23.7722	22.9293	22.8288	22.5359	24.6653	24.7659	24.5578	24.1378	23.6085	23.7653	24.8911	24.2666	24.6401	24.0422	24.7113	24.3567	22.9823	23.4651
A2MG_HUMAN	LLIYAVLPTGDVIGDSAK	2	24.93	-0.577	-1.79	0.08041	3.21	0.08041	24.0713	23.8963	26.1662	25.9088	23.2988	23.091	24.7656	24.3389	25.3502	25.2686	25.5525	25.5479	25.1612	25.1915	25.3441	25.0966	22.6943	22.1729	25.0244	24.8701	24.5941	24.5808	24.8075	24.6755	24.063	24.2179	26.3285	26.306	25.6667	25.5403	25.3534	25.2527	25.5275	25.2533	25.5238	25.3215	26.2285	25.579	24.9179	24.6073
A2MG_HUMAN	LLLQQVSLPELPGEYSMK	2	24.06	-0.564	-1.74	0.08965	3.02	0.08965	23.707	23.1768	25.3858	25.2288	22.468	22.2382	23.7677	23.3618	24.4109	24.1504	24.1644	24.7316	23.9252	24.1825	24.6569	24.0575	21.7502	21.6822	24.3001	24.2242	23.5741	23.9643	24.0557	24.018	23.5201	23.5564	25.0984	25.0094	24.8977	24.7608	24.2891	24.3888	24.2925	24.4819	24.6996	24.6112	25.4097	24.7119	24.0739	23.4396
A2MG_HUMAN	LLLQQVSLPELPGEYSMK	3	23.74	-0.458	-1.09	0.28354	1.18	0.28354	22.6605	23.266	24.9474	25.1881	22.0689	22.0234	23.4061	22.8072	23.92	24.4954	24.7789	24.0275	23.9821	23.5121	24.4042	24.1872	22.114	20.8331	24.0285	23.5341	23.9078	22.7523	24.0864	23.3204	23.0321	22.6094	24.2779	24.4407	24.2701	24.3952	23.3937	23.9977	25.0911	24.579	25.0993	24.5639	24.7101	24.5073	22.8265	23.4877
A2MG_HUMAN	QFSFPLSSEPFQGSYK	2	23.47	-0.585	-2.33	0.02484	5.41	0.02484	22.7044	22.6259	23.5673	23.7209	22.1464	21.9454	23.2291	22.9712	23.2976	23.3711	24.0341	24.1397	23.5097	23.639	23.7558	23.6131	22.2154	21.9886	23.5491	23.5542	23.3459	23.4543	23.0347	22.9278	23.0993	23.2745	23.5821	23.745	23.8468	23.9775	23.6624	23.8686	24.1035	23.9561	25.0329	25.1739	24.6589	23.9544	23.3175	23.2586
A2MG_HUMAN	QFSFPLSSEPFQGSYK	3	20.99	-0.43	-0.96	0.34045	0.93	0.34045	20.1989	20.4424	20.2045	20.6866	20.4393	20.502	20.6688	20.6245	19.8403	21.3364	22.1034	21.2129	21.2037	20.6838	21.4249	21.9805	20.6294	20.0581	20.8084	20.2802	21.7103	20.1581	20.7948	20.0054	20.9282	19.4954	NA	20.7469	21.7076	21.7043	NA	20.6451	22.4681	22.3486	22.9585	21.8513	21.8721	21.5867	20.9869	20.3967
A2MG_HUMAN	AIGYLNTGYQR	2	25.3	-0.36	-1.55	0.12903	2.4	0.12903	24.3621	24.4283	25.4568	25.7019	24.3113	24.3449	25.34	24.8962	25.4787	25.52	25.7123	25.6643	25.1926	25.4104	25.5876	25.4772	24.4241	24.21	25.5167	25.3622	25.0174	25.1586	25.4077	25.208	24.6568	24.9065	25.9089	25.9481	25.6972	25.6558	25.4107	25.7208	25.7337	25.6844	26.0885	25.8363	26.3658	25.5228	24.9049	24.7562
A2MG_HUMAN	ATVLNYLPK	2	24.01	-0.329	-1.46	0.15162	2.13	0.15162	23.1652	23.1571	24.1275	24.1265	23.13	23.0271	23.6323	23.0056	23.8411	23.9931	24.3148	24.179	23.9668	24.1479	24.3698	24.1205	23.9647	23.8115	24.4872	24.2634	23.8322	23.8466	23.9217	23.609	23.444	23.4481	23.8796	23.7043	24.2882	24.2944	24.0107	24.0549	24.7953	24.6912	25.0724	24.982	25.1888	24.5926	23.9267	23.8377
A2MG_HUMAN	MVSGFIPLKPTVK	2	23.34	-0.417	-1.72	0.09345	2.94	0.09345	22.9739	22.8657	24.3835	24.087	21.9992	21.78	23.1873	22.8734	23.4004	23.6919	23.7938	23.9621	23.2559	23.2407	23.3264	23.2837	22.141	21.7693	23.3917	23.1598	23.2912	23.2505	23.0864	22.9203	22.8496	22.8099	24.4397	24.198	23.8931	23.8953	23.6165	23.4636	23.6826	23.5814	23.948	23.8058	24.1294	23.7346	23.2525	23.0544
A2MG_HUMAN	MVSGFIPLKPTVK	3	25.41	-0.406	-1.57	0.12412	2.46	0.12412	24.6143	24.4615	26.4088	26.1648	24.0407	23.9491	25.3899	24.9636	25.5828	25.629	26.0591	25.8146	25.2895	25.2907	25.5709	25.477	24.4535	23.9943	25.5333	25.3934	25.3041	25.142	25.5767	25.2936	24.7406	24.6937	26.5227	26.256	26.0896	25.9915	25.5718	25.645	25.9127	25.6595	26.0481	25.8594	26.4237	25.8474	24.926	24.6878
A2MG_HUMAN	NEDSLVFVQTDK	2	24.02	-0.326	-1.44	0.15802	2.07	0.15802	23.2425	23.3154	23.5895	23.7705	23.1728	23.235	23.8348	23.4126	23.8654	23.9699	24.4176	24.393	23.9353	24.3298	24.3889	24.1518	23.6332	23.7144	24.3724	24.3661	23.9979	24.1725	23.7753	23.759	23.5631	23.7617	23.6177	23.7655	24.2207	24.2279	24.0822	24.2965	24.5329	24.5356	25.1768	25.1637	25.0749	24.0827	23.9178	23.9125
A2MG_HUMAN	FEVQVTVPK	2	24.18	-0.526	-2.1	0.04133	4.43	0.04133	23.1258	23.2337	24.3333	24.3615	23.1051	23.105	23.8614	23.2178	23.9492	24.2078	24.7277	24.7102	24.1073	24.211	24.6419	24.3166	23.2245	23.1591	24.4328	24.3165	24.1992	24.1972	24.0527	23.7282	23.6035	23.818	24.5986	24.5817	24.6256	24.5473	24.1828	24.3777	24.7035	24.6986	25.4787	25.2949	25.4652	24.5967	24.2012	23.9156
A2MG_HUMAN	QGIPFFGQVR	2	25.25	-0.395	-1.8	0.07938	3.23	0.07938	24.4631	24.5314	25.8054	25.6625	24.2831	24.0366	25.0666	24.7704	25.3211	25.3916	25.9104	25.6176	25.4188	25.4274	25.4776	25.4395	24.2418	23.9347	25.2163	25.0307	25.113	25.0828	25.195	25.1224	24.8431	24.9565	25.9309	25.8295	25.643	25.6973	25.6179	25.6418	25.7317	25.6748	26.0981	25.8284	25.9871	25.5454	24.7651	24.6413
A2MG_HUMAN	VDLSFSPSQSLPASHAHLR	3	22.64	-0.484	-1.95	0.05827	3.79	0.05827	22.2445	22.0819	22.8729	22.7495	21.3062	21.139	22.5666	22.2293	22.3275	22.3126	23.1311	22.9961	22.5991	22.6588	22.79	22.9393	21.9115	21.4664	22.9274	22.6145	22.7715	22.693	22.0642	21.8239	22.1968	22.1422	23.355	22.8425	23.0151	23.0692	22.8921	22.7755	23.0394	22.8843	24.2615	24.0368	23.657	23.1414	22.6021	22.2748
A2MG_HUMAN	(Gln->pyro-Glu)QTVSWAVTPK	2	21.95	-0.485	-2.14	0.03779	4.6	0.03779	21.2131	21.2301	20.8387	21.0611	21.2761	21.1051	21.8845	21.4144	21.5743	21.5135	22.0225	22.0883	22.069	22.0444	22.5806	22.3549	21.6996	21.3022	22.5946	22.2015	22.2055	22.1447	22.0975	21.6527	21.8376	21.8011	21.7153	21.2927	22.1086	21.851	22.3134	22.4448	22.5796	22.5388	22.7412	22.5947	23.0122	22.4856	22.2371	22.1058
A2MG_HUMAN	(Gln->pyro-Glu)QGIPFFGQVR	2	23.45	-0.397	-1.81	0.07786	3.27	0.07786	22.4748	22.8271	23.7734	23.8122	22.4323	22.3704	23.0922	22.9762	23.5254	23.6815	24.0099	23.9123	23.6094	23.5776	23.5817	23.8228	22.6555	22.1902	23.5281	23.1731	23.4823	23.2805	23.2748	23.2429	23.0934	23.1254	23.8206	24.1029	23.8141	23.7322	23.6944	23.8059	24.2624	23.9472	24.1891	23.9142	24.0497	23.9732	22.9446	23.2176
A2MG_HUMAN	TEHPFTVEEFVLPK	3	24.31	-0.48	-2.18	0.03509	4.74	0.03509	23.4916	23.5123	24.1359	24.0913	23.282	23.1714	24.0615	23.7837	23.9481	24.0134	25.0407	24.5909	24.4465	24.4307	24.6276	24.4862	23.7045	23.5477	24.5539	24.4396	24.4309	24.4012	24.0069	23.9156	24.0274	24.0839	24.2784	24.2985	24.7081	24.6107	24.4551	24.4903	25.0412	24.8761	25.7657	25.6345	25.2483	24.6295	24.0755	23.9758
A2MG_HUMAN	TEHPFTVEEFVLPK	2	22.09	-0.601	-2.51	0.01599	6.3	0.01599	21.5271	21.608	22.2872	21.9996	20.6295	20.4409	21.7771	21.5127	21.6481	21.7882	22.7804	22.5102	22.3072	22.1624	21.9437	22.1929	21.283	20.8308	22.4809	22.0578	22.2579	22.2902	21.3829	21.4069	21.956	21.9754	22.3509	22.1561	22.4926	22.4702	22.3994	22.2596	22.7093	22.5986	23.7466	23.6049	22.7763	22.5576	22.2858	22.1158
A2MG_HUMAN	TEVSSNHVLIYLDK	3	24.49	-0.376	-1.43	0.16015	2.04	0.16015	23.403	23.5621	25.3682	25.3671	23.3056	23.357	24.6233	24.1882	24.9009	24.9335	24.9356	24.6836	24.3137	24.6908	24.6977	24.5624	23.0522	23.0199	24.6025	24.4601	24.2905	24.3281	24.5778	24.3369	23.6644	23.9941	25.269	25.2889	24.8459	24.9489	24.6288	24.8956	24.9533	24.9438	25.1299	25.0444	25.7031	24.8599	24.009	23.8281
A2MG_HUMAN	TEVSSNHVLIYLDK	2	23.02	-0.523	-1.84	0.0734	3.37	0.0734	22.3551	22.3064	24.1387	23.917	21.3888	21.5106	23.0836	22.5175	23.2031	23.3839	23.6747	23.4539	23.0071	23.1394	22.8815	22.9629	21.3456	21.0424	23.2458	22.7084	22.9969	22.8371	22.7205	22.5	22.3813	22.5471	24.3383	23.9264	23.391	23.6162	23.5198	23.3632	23.3798	23.3694	23.8712	23.7375	24.0154	23.6151	23.0378	22.5693
A2MG_HUMAN	NQGNTWLTAFVLK	2	24.61	-0.394	-1.22	0.22968	1.49	0.22968	23.912	23.904	25.5667	25.4615	23.1979	23.0041	24.6754	24.1879	25.2672	24.9626	25.3219	25.6371	25.3077	25.1782	25.0545	24.8489	22.5474	21.8256	24.376	24	24.2539	24.0028	24.6195	24.2927	24.0687	24.0225	25.4674	25.3239	25.3524	25.1082	25.0401	25.3583	25.2203	24.9279	25.2637	24.9879	25.689	25.1513	24.0233	23.9458
A2MG_HUMAN	NQGNTWLTAFVLK	3	21.75	-0.235	-0.73	0.47049	0.53	0.47049	20.648	21.3158	22.3085	22.4294	20.8322	20.6536	22.0589	21.2367	21.7298	22.1601	22.5324	22.1366	21.9182	21.7136	22.4374	22.3141	20.2849	NA	21.7141	21.0378	21.7714	20.9967	22.2869	21.4707	21.3309	21.1058	22.029	22.1395	22.2275	21.8237	21.7394	21.902	22.5919	22.3474	22.3325	21.6428	22.5225	22.1497	20.7993	21.4831
A2MG_HUMAN	ALLAYAFALAGNQDK	3	22.09	-0.483	-1.78	0.08204	3.17	0.08204	21.4801	21.6626	22.6827	22.5832	21.1672	21.2412	21.8014	21.2806	22.012	22.519	22.5438	22.2358	22.1444	22.201	22.6655	22.4535	20.4341	19.9791	22.1037	21.7124	22.0111	21.665	22.3502	21.8473	21.8541	21.9069	22.6539	22.5357	22.5191	22.6187	22.2288	22.1556	22.7856	22.4783	23.2382	22.9589	23.1309	22.5412	21.6256	21.4501
A2MG_HUMAN	ALLAYAFALAGNQDK	2	22.93	-0.579	-1.92	0.06127	3.7	0.06127	22.5092	22.3147	23.961	23.4568	21.8441	21.7853	22.6045	22.2271	22.7581	23.1579	23.5239	23.0599	23.2178	22.8158	23.3744	23.2455	21.1964	20.4603	22.8635	22.4481	22.8856	22.6327	23.0729	22.5922	22.8902	22.5385	23.7587	23.3817	23.4673	23.3964	23.3302	22.9891	23.652	23.2776	24.1119	23.7658	23.9835	23.4832	22.7718	22.4167
A2MG_HUMAN	DTVIKPLLVEPEGLEK	3	24.56	-0.38	-1.7	0.09657	2.89	0.09657	24.1484	23.9949	24.0574	24.0468	23.8334	23.9727	24.479	24.0652	24.3454	NA	24.866	24.4567	24.4511	24.371	24.9604	24.6342	24.2925	24.1414	25.0122	24.8548	24.8004	24.7002	24.5732	24.0615	24.3344	24.3394	24.3004	24.1109	24.7131	24.8673	24.6338	24.675	25.2588	24.9647	25.912	25.759	25.3492	24.6297	24.5717	24.3717
A2MG_HUMAN	DTVIKPLLVEPEGLEK	2	22.08	-0.524	-1.94	0.05896	3.78	0.05896	21.8833	21.7881	22.6048	21.6142	20.9591	20.4606	21.6303	21.2475	21.7621	NA	22.2818	22.2059	21.9861	21.9721	21.954	21.8987	21.5626	21.2202	22.7516	22.3193	22.3143	22.5804	NA	21.1585	21.7815	21.881	21.6638	21.7994	22.0225	22.3489	22.37	22.2794	22.5873	22.5735	23.6281	23.6177	22.797	22.8687	22.4958	22.2069
A2MG_HUMAN	VTAAPQSVC(Carbamidomethyl)ALR	2	24.25	-0.534	-1.95	0.05743	3.81	0.05743	23.165	23.2786	24.317	24.2776	23.4825	23.2731	24.2408	23.2101	24.0275	24.339	24.5973	24.5059	24.1237	24.2886	24.3524	24.2344	23.8338	23.6064	24.4024	24.1784	24.4981	24.327	24.1653	23.5665	24.1229	24.2727	24.1973	23.9852	24.7576	24.8359	24.0428	24.4787	24.6776	24.5743	25.9248	25.7703	25.5759	24.7045	24.1624	23.7718
A2MG_HUMAN	TGTHGLLVK	2	23.73	-0.347	-1.28	0.2081	1.63	0.2081	22.5821	22.7485	24.6095	24.4001	22.7051	22.5403	23.8621	23.1491	23.8864	23.8765	24.2522	24.3495	23.7281	23.9201	24.0036	23.9484	22.8023	22.3275	23.8485	23.5308	23.4989	23.3962	23.9322	23.5028	23.1432	23.1296	24.7235	24.4222	24.2723	24.2635	23.9296	24.0779	24.0665	24.0549	24.3789	24.1812	24.9179	24.1028	23.1234	22.8957
A2MG_HUMAN	DNSVHWERPQKPK	3	20.94	-0.228	-0.75	0.45942	0.56	0.45942	20.4996	19.6548	21.3874	21.3246	19.915	19.503	21.9767	21.2822	20.9717	20.9218	21.4369	21.3119	20.9395	20.7571	21.7207	21.2722	20.1382	19.3837	21.3653	20.8079	20.5024	20.3183	21.4991	20.8709	20.612	20.3319	21.8509	21.9644	20.9382	20.9291	21.2406	21.3068	21.2439	20.9072	21.6654	21.4449	21.7713	21.1805	20.4551	20.0981
A2MG_HUMAN	DNSVHWERPQKPK	2	18.89	0.051	0.11	0.91602	0.01	0.91602	NA	NA	20.0133	19.4259	NA	NA	19.8003	18.6845	18.405	NA	19.8246	19.0822	19.0383	18.4667	18.9205	18.8641	17.7815	NA	19.4164	17.6991	18.3493	NA	18.5042	16.8983	18.5792	17.7461	19.727	19.5966	18.7897	NA	19.32	18.7133	19.3466	18.7707	19.8214	19.5353	19.3889	19.1488	18.7564	18.1181
A2MG_HUMAN	TAQEGDHGSHVYTK	2	17.67	-0.316	-0.95	0.34868	0.9	0.34868	16.7823	16.6762	18.6094	18.214	16.3869	15.9093	18.4833	17.7838	17.4798	17.7803	18.4418	18.3108	17.8364	17.6008	17.8483	17.7055	17.0143	16.4233	18.0874	17.3927	17.4332	17.4033	17.5225	16.8415	17.0938	16.892	18.7854	NA	17.9286	17.919	18.169	17.8503	18.1872	17.7217	18.9919	18.7808	19.1124	18.2199	17.034	16.5903
A2MG_HUMAN	TAQEGDHGSHVYTK	3	18.54	-0.093	-0.26	0.79291	0.07	0.79291	NA	16.6583	19.6207	19.4567	17.7806	17.5444	19.2644	18.5894	18.7398	18.7165	18.9428	19.2033	18.2993	18.4129	19.313	18.8458	17.9106	17.7265	18.867	18.6715	17.5557	17.8078	19.1169	18.6521	17.3736	17.3214	19.5551	NA	18.7706	18.8337	18.7548	18.8267	18.7388	18.5789	19.7721	19.7157	20.0394	18.8896	17.0102	16.7149
A2MG_HUMAN	QQNAQGGFSSTQDTVVALHALSK	3	23.25	-0.24	-0.7	0.49073	0.48	0.49073	22.5471	22.7119	23.2883	24.1335	22.3058	22.4488	23.8998	23.1327	23.1905	23.4367	23.7904	23.2225	22.9172	23.0257	23.6525	23.1168	22.5781	22.3051	23.6348	23.2612	23.0446	22.9263	23.555	23.0408	22.6106	22.8093	23.7375	23.8046	23.3038	23.3081	23.3164	23.2934	23.626	23.4426	23.0548	24.5474	24.8243	23.3419	23.1089	22.6984
A2MG_HUMAN	LSFYYLIMAK	2	22.28	-0.862	-1.85	0.07092	3.43	0.07092	21.432	21.28	23.875	23.3178	20.6907	20.0548	22.2092	21.588	22.8487	22.9759	23.3774	22.8901	22.9315	22.4624	22.9912	22.6848	18.182	17.6707	22.0474	21.535	22.407	21.6945	22.4111	21.7946	21.6989	21.3002	23.8527	23.9074	23.4114	22.9885	22.9807	22.8523	23.2469	22.6734	23.5866	23.2194	23.7696	22.9377	21.8034	21.7549
A2MG_HUMAN	HYDGSYSTFGER	2	23.73	-0.404	-1.17	0.2504	1.36	0.2504	22.8468	22.6873	24.3127	24.2659	23.078	22.1298	24.0038	23.0684	23.6518	23.7932	24.2278	23.9371	24.186	23.7636	24.2506	23.9996	22.632	21.9583	24.1108	23.6071	23.4569	23.346	24.0208	22.7764	23.0905	23.141	24.5955	25.0336	24.106	24.0958	24.0346	24.0186	24.1699	23.9902	25.0339	24.3148	24.8446	24.2399	23.2786	23.0075
A2MG_HUMAN	HYDGSYSTFGER	3	22.53	-0.25	-0.79	0.43348	0.63	0.43348	21.541	21.3984	22.8358	23.6564	21.865	21.7352	22.991	22.2342	22.5439	22.4629	NA	22.6192	22.571	22.6181	23.1738	22.7536	21.8049	21.3203	22.9076	22.8398	22.4425	22.1838	23.2211	22.2277	21.9278	21.8744	23.1373	NA	22.7457	22.7025	22.7207	22.9682	NA	22.8324	23.1027	22.9073	23.9901	22.9483	22.0537	21.6161
A2MG_HUMAN	KDTVIKPLLVEPEGLEK	3	21.24	-0.478	-1.95	0.05744	3.82	0.05744	20.7149	20.3644	21.3415	20.8889	20.0719	20.1111	21.447	20.7847	21.0847	20.9646	21.6235	21.6346	21.0524	20.9379	21.4114	21.4486	20.748	20.563	21.6278	21.477	21.4343	21.3253	21.0192	20.8393	20.9416	20.8523	21.4566	21.1523	21.5308	21.2897	21.3449	21.2751	NA	21.7184	23.0265	22.7478	22.2306	21.636	21.331	21.0332
A2MG_HUMAN	MC(Carbamidomethyl)PQLQQYEMHGPEGLR	3	24.91	-0.442	-1.57	0.12293	2.48	0.12293	24.1805	23.9917	25.8641	25.7855	23.3775	23.1852	25.051	24.5441	25.0568	25.1068	25.5862	25.1955	24.821	24.7362	25.1935	25.0014	23.7212	23.2101	25.1834	24.9275	24.8354	24.673	25.1038	24.6694	24.3128	24.1773	25.86	25.7345	25.5526	25.5808	25.1082	25.1787	25.4856	25.1895	25.7734	25.5397	25.8863	25.1059	24.4473	24.339
A2MG_HUMAN	MC(Carbamidomethyl)PQLQQYEMHGPEGLR	2	20.56	-0.279	-0.57	0.5707	0.33	0.5707	19.95	19.6374	NA	21.3733	NA	NA	20.1842	18.9713	20.1772	20.494	21.4046	21.1496	20.255	NA	NA	20.0534	NA	NA	NA	NA	19.8488	20.0266	19.7099	NA	19.6889	19.5463	21.8394	21.185	21.0054	21.1249	21.0701	20.5704	20.8318	20.2602	22.5973	21.2248	22.0904	20.5305	20.3343	19.6869
A2MG_HUMAN	NQGN(Deamidated)TWLTAFVLK	2	20.07	-0.602	-1.75	0.08699	3.07	0.08699	19.2594	19.1629	21.3811	20.7584	18.4918	17.7973	20.0774	19.4098	20.3995	20.3611	20.8365	20.4224	20.2827	20.4662	20.5894	20.5482	18.0531	17.714	19.9981	19.451	19.7701	19.4826	20.2724	19.8172	19.7174	19.742	21.2196	20.9709	20.671	20.6026	20.5571	20.3136	20.7143	20.5358	21.5727	20.8845	21.1513	20.7583	19.3222	19.4201
A2MG_HUMAN	LHTEAQIQEEGTVVELTGR	3	23.25	-0.252	-0.78	0.44249	0.6	0.44249	22.3324	23.1079	22.9469	23.264	22.037	22.2971	23.4243	22.727	23.0918	23.7079	24.5081	24.2307	23.0503	23.334	23.4023	23.14	22.121	22.0497	23.4648	24.1511	22.7885	22.9086	23.1298	22.4229	22.5685	22.5798	23.9075	23.5446	23.2148	23.9249	23.1285	23.538	23.2411	23.7773	24.3531	24.5366	24.1943	23.2803	23.2793	23.1188
A2MG_HUMAN	FQVDNNNR	2	21.67	-0.192	-0.63	0.53327	0.39	0.53327	20.1059	20.476	22.2575	22.4771	20.9902	20.9561	21.8039	21.0486	22.046	22.0591	21.8767	22.2176	21.4219	21.9077	22.3529	21.8602	20.7873	20.9545	22.0045	21.9729	21.0502	21.3649	22.1521	21.8085	20.5025	20.8293	22.1976	22.3943	22.0531	22.2828	21.846	22.0859	21.9906	22.0495	22.2771	22.2389	23.0729	21.8569	20.6541	20.7041
A2MG_HUMAN	SLNEEAVKK	2	20.67	-0.244	-0.95	0.34747	0.9	0.34747	19.4637	19.6206	21.456	21.2775	19.6732	19.5344	21.0611	20.5687	20.8186	20.8198	21.4138	21.4606	20.5509	20.7915	21.0565	20.5437	19.7329	19.7693	20.83	20.6234	20.0586	20.3139	NA	20.5601	19.8526	20.0727	21.7919	21.605	21.1164	21.1953	20.981	21.1301	20.9156	20.9109	21.5255	21.4077	NA	21.0137	20.0765	19.8403
A2MG_HUMAN	GHFSISIPVK	2	24.01	-0.5	-1.75	0.08768	3.06	0.08768	23.5592	23.3108	25.0454	24.5145	22.908	22.5726	23.9736	23.4394	23.9173	24.1106	24.5881	24.3542	24.0414	23.7758	24.1137	24.0142	22.8318	22.3796	24.0611	23.6595	23.9986	23.852	24.1033	23.6536	23.6473	23.3381	25.4047	24.6804	24.5773	24.4747	24.5584	24.0317	24.5042	24.1223	25.1432	24.92	24.6788	24.3472	23.7639	23.375
A2MG_HUMAN	DM(Oxidation)YSFLEDMGLK	2	21.28	-0.703	-1.53	0.13485	2.33	0.13485	20.0365	21.2031	NA	22.859	20.0261	20.5333	19.8163	20.5538	21.7733	22.0648	20.9121	21.1207	20.9306	21.6577	20.7814	21.1514	19.6507	19.5482	20.8262	21.1765	21.3766	21.6868	20.3322	21.938	20.9576	21.6303	21.0776	21.8067	23.5717	23.0074	21.1031	21.6887	22.8375	21.5749	22.9606	21.9266	20.8205	21.4129	20.3306	21.164
A2MG_HUMAN	SLFTDLEAEN(Deamidated)DVLHC(Carbamidomethyl)VAFAVPK	3	22.69	-0.723	-1.85	0.07153	3.42	0.07153	21.821	21.7742	23.7462	23.8514	21.0707	21.1792	22.4717	22.1304	22.9693	23.0274	23.6492	23.5445	23.0939	23.0168	23.1464	22.9948	20.214	18.7475	22.3882	22.171	22.4486	22.261	22.6052	22.3314	21.7877	22.0944	24.0845	24.0761	23.57	NA	23.1362	23.2602	23.4675	23.0569	24.0826	23.8165	23.9597	23.4823	22.1434	22.3309
A2MG_HUMAN	ETTFNSLLC(Carbamidomethyl)PSGGEVSEELSLK	2	22.2	-0.743	-2.02	0.04937	4.09	0.04937	21.7106	21.0347	23.0189	22.8133	20.1823	19.9109	22.0188	21.4588	22.5465	22.3697	22.663	22.5663	22.2317	22.2227	22.6456	22.3672	19.96	19.2532	23.0297	22.4642	22.0614	22.1379	22.0624	21.7803	21.0484	21.4299	23.3707	23.2901	22.7363	22.7551	22.6842	22.6927	22.9393	22.6593	23.6151	23.3086	23.5111	22.3769	22.6607	22.2173
A2MG_HUMAN	ETTFNSLLC(Carbamidomethyl)PSGGEVSEELSLK	3	23.21	-0.267	-0.55	0.5832	0.31	0.5832	NA	22.675	24.1292	23.6732	22.0817	22.2968	22.6806	22.7011	23.87	23.6946	23.9577	23.595	23.8714	23.3994	23.071	23.5949	21.9861	21.2571	23.171	23.3136	23.0424	22.5237	22.6489	23.0998	23.1782	22.7416	24.0407	24.2609	NA	24.0973	20.5074	23.7025	24.0789	23.8696	24.4551	23.8949	23.774	23.4538	22.5914	23.1755
A2MG_HUMAN	KYSDASDC(Carbamidomethyl)HGEDSQAFC(Carbamidomethyl)EK	3	20.76	-0.298	-1.17	0.24963	1.36	0.24963	19.7165	19.4108	20.444	20.6383	19.9938	19.7436	21.2913	20.7512	20.7684	20.6919	20.8955	21.0608	20.5457	20.6767	21.6194	21.2255	20.365	20.1205	21.3274	21.1556	20.2956	20.6144	21.0722	20.7336	NA	NA	20.9401	21.0457	20.7698	20.7263	20.9123	21.0614	21.2323	20.9844	21.6943	21.7653	21.6645	20.9447	20.1388	19.9577
A2MG_HUMAN	LVHVEEPHTETVR	3	22.66	-0.461	-1.83	0.07492	3.34	0.07492	21.924	21.758	22.6551	22.7253	21.4728	21.295	NA	22.3226	22.2889	22.6385	23.1944	23.0428	22.7152	22.7359	22.8839	22.7606	22.1505	21.7689	23.0825	22.7085	22.7069	22.4914	22.6038	21.9518	22.3336	22.3912	22.8672	22.9962	23.0247	22.9713	22.8256	22.8861	23.0887	22.9787	24.1514	23.7847	23.8115	23.1401	22.5742	22.1017
A2MG_HUMAN	LVHVEEPHTETVR	2	20.24	-0.583	-1.69	0.09943	2.85	0.09943	19.8575	19.8517	NA	NA	NA	18.5406	20.5715	19.6488	19.4624	20.1968	20.8404	20.6751	20.5313	20.2734	20.0896	20.1317	19.5108	18.5461	20.7162	19.8062	20.5068	20.3608	19.5173	18.6543	20.3145	20.0194	20.4496	20.3944	20.6529	20.4335	20.6345	20.239	20.6398	20.6545	21.8525	21.5585	20.859	21.0465	20.5155	20.1741
A2MG_HUMAN	SSGSLLNNAIK	2	23.44	-0.278	-1.15	0.2582	1.31	0.2582	22.797	22.5612	23.3217	23.7538	22.5764	22.6923	23.6034	23.1743	23.6235	23.6704	23.2422	23.2699	23.0928	23.5754	23.9832	23.7197	22.8314	23.0051	23.6979	23.8198	23.2677	23.4816	23.7038	23.5598	22.9674	23.1768	23.1137	23.3566	23.6417	23.7951	23.2719	23.8108	23.6365	23.9643	24.2099	24.2504	24.6962	23.724	23.0411	22.9102
A2MG_HUMAN	FSGQLNSHGC(Carbamidomethyl)FYQQVK	3	20.98	-0.317	-1.14	0.25946	1.31	0.25946	20.2426	20.1815	20.5404	NA	20.1915	20.5141	21.3365	20.6707	20.8606	20.9507	21.2643	21.1343	20.3363	20.8206	21.3899	20.919	20.8115	20.4914	21.726	21.2435	20.9272	20.8717	21.0789	20.7572	20.4735	20.6224	21.027	20.9211	21.1781	21.1747	20.7506	21.1237	21.5822	21.4812	22.1334	21.7475	22.1908	20.9133	21.0857	20.5121
A2MG_HUMAN	SSGSLLNN(Deamidated)AIK	2	20.98	-0.285	-0.8	0.42906	0.64	0.42906	NA	20.213	21.2217	21.5304	20.0238	21.1376	20.3853	NA	21.0645	21.2303	20.5912	20.9358	20.4956	21.2909	21.5857	21.2588	20.0999	20.4778	20.9315	20.8004	20.7676	21.0946	20.8899	20.7766	20.1464	20.8408	NA	20.6151	20.667	21.2037	20.564	21.2807	21.6099	21.4975	22.4573	22.2051	22.6177	21.0388	20.5943	20.1932
A2MG_HUMAN	N(Deamidated)QGNTWLTAFVLK	2	20.04	-0.735	-2.01	0.05071	4.06	0.05071	18.8184	19.4492	21.0295	21.2393	18.5344	17.6462	19.7306	19.1884	20.3128	19.9386	20.6628	20.4955	20.2075	20.1323	20.3694	20.4553	NA	17.186	19.5735	19.5054	19.6352	19.7724	20.0733	19.7788	19.7183	NA	21.2247	21.658	20.5454	20.3487	20.3657	20.4759	20.6929	20.5078	20.9422	20.6753	21.2906	20.495	19.1991	19.5716
A2MG_HUMAN	MC(Carbamidomethyl)PQLQQYEM(Oxidation)HGPEGLR	3	20.71	-0.316	-0.9	0.37596	0.8	0.37596	19.569	20.7346	20.7275	20.6476	20.2488	20.3799	19.5144	20.8573	NA	21.5723	20.7641	20.0416	20.2515	21.3101	20.3025	20.422	19.9375	20.3767	20.9911	21.452	20.9386	21.401	20.5278	21.2395	20.1408	20.7125	20.3248	20.9865	21.1038	21.4345	NA	20.4549	NA	21.1306	21.5845	21.3951	20.9061	20.6656	20.4508	20.795
A2MG_HUMAN	HNVYIN(Deamidated)GITYTPVSSTNEK	2	21.71	-0.175	-0.57	0.57129	0.33	0.57129	21.0984	20.7493	22.655	22.4717	NA	NA	22.0697	21.3532	21.7093	21.9863	22.5346	22.2239	21.7665	21.515	21.7073	21.5807	19.9926	NA	21.8587	21.1796	21.0795	21.3261	21.5488	20.9871	20.9677	20.6983	22.9607	22.6953	21.8577	22.0602	22.1796	21.9327	21.8753	21.729	22.424	22.4225	NA	22.2741	21.2861	20.9331
A2MG_HUMAN	HNVYIN(Deamidated)GITYTPVSSTNEK	3	23.5	-0.234	-0.35	0.72563	0.12	0.72563	22.3721	22.2364	NA	25.5402	21.8229	23.6375	23.4366	22.888	23.3086	23.3406	25.1691	25.2845	22.7873	NA	23.4438	NA	22.0071	21.8115	24.7731	22.9767	22.5251	22.5875	23.2561	22.9293	22.2262	22.3774	25.3044	25.6886	25.0786	23.2827	23.1519	23.4592	23.1815	25.0093	23.736	NA	25.9005	23.1489	22.4911	23.9666
A2MG_HUMAN	LPPNVVEESAR	2	25.54	-0.311	-1.26	0.21523	1.58	0.21523	24.6556	24.8944	26.3561	26.3731	24.5224	24.4929	25.5217	24.8426	25.2831	25.6258	25.6445	25.5076	25.3498	25.5476	25.851	25.7545	24.8503	24.6165	25.9554	25.9233	25.5271	25.4356	25.6583	25.1581	25.2994	25.421	NA	25.0949	25.8951	26.0494	25.1934	25.7016	25.9316	25.9807	26.3178	26.3025	26.6712	26.0987	25.6183	25.2287
A2MG_HUMAN	HNVYIN(Deamidated)GITYTPVSSTN(Deamidated)EK	3	21.36	-0.542	-1.14	0.26206	1.29	0.26206	NA	20.3841	20.92	21.034	19.9494	20.1563	21.5618	21.1128	21.7805	21.7148	22.0205	22.1958	21.3847	21.4355	21.9338	21.3442	20.0824	20.0642	21.6309	21.2143	20.8068	20.8086	21.4067	21.1026	20.2746	20.4882	24.1011	NA	21.6792	21.6828	21.5964	22.0086	21.4927	23.2676	21.0412	23.5924	21.5989	21.6005	20.6811	20.3821
A2MG_HUMAN	AYIFIDEAHITQALIWLSQR	3	21.57	-0.8	-1.8	0.07871	3.25	0.07871	20.674	20.4774	23.2321	22.9642	20.25	20.8893	21.0264	20.6891	21.7232	21.5631	22.6548	22.1522	21.7513	20.8188	21.8448	21.5095	19.4988	19.3187	19.4294	20.9407	21.8483	21.5302	22.0833	21.7776	21.4473	20.5481	23.4844	23.4612	23.0961	23.2727	22.0596	22.106	20.9732	19.7599	23.0152	22.5097	22.2858	21.8997	21.482	20.7648
A2MG_HUMAN	(Gln->pyro-Glu)QQNAQGGFSSTQDTVVALHALSK	3	22.21	-0.356	-1.15	0.25651	1.33	0.25651	21.4668	21.5259	22.5897	22.6146	NA	21.2309	22.6429	21.4126	22.4267	22.3334	22.5403	22.248	22.1083	22.2833	NA	21.8325	20.7861	NA	22.8039	22.2849	22.1406	22.1657	22.514	21.9285	21.5836	21.7865	22.6751	22.6228	22.3324	22.6221	22.1912	22.2749	22.7252	22.7277	22.7081	22.7183	23.1879	22.0465	22.1632	21.3629
A2MG_HUMAN	LLLQQVSLPELPGEYSM(Oxidation)K	3	20.67	-0.028	-0.07	0.94746	0	0.94746	19.4445	21.0503	20.7115	21.0758	20.2045	20.8187	19.3242	19.8996	21.0762	21.8236	NA	20.7729	20.1704	21.0603	NA	21.3631	20.0906	20.3587	20.6035	21.1595	20.761	20.5086	20.3044	20.9763	20.1107	20.849	19.8683	NA	21.9061	22.1069	20.1739	NA	20.6531	21.3778	21.3655	21.1098	20.2483	20.9775	19.2937	20.677
A2MG_HUMAN	LLLQQVSLPELPGEYSM(Oxidation)K	2	20.06	-0.22	-0.38	0.70427	0.15	0.70427	19.36	20.3231	NA	20.7239	NA	NA	NA	19.8754	20.892	20.6013	NA	20.3398	NA	19.9147	NA	19.2386	17.8741	20.1265	19.9885	20.344	19.4529	21.1293	NA	20.9195	NA	NA	NA	20.815	20.4841	NA	19.24	20.5625	NA	20.2051	19.2569	20.5079	NA	19.5125	19.54	20.2192
A2MG_HUMAN	AFQPFFVELTMPYSVIR	3	20.57	-0.435	-1.17	0.24942	1.37	0.24942	19.0304	18.9799	21.7787	21.5074	18.5431	NA	19.8923	19.7404	20.6979	20.5427	NA	20.8821	20.8932	20.6064	21.0365	21.2668	NA	NA	20.3054	20.5594	19.9952	19.0406	20.0029	19.5614	19.4576	19.2457	NA	21.689	21.5968	21.3547	20.5176	20.7662	21.5402	20.961	21.7444	21.33	21.8664	21.5844	20.7163	20.7829
A2MG_HUMAN	AFQPFFVELTMPYSVIR	2	19.97	-0.552	-1.34	0.1887	1.8	0.1887	18.6683	18.2721	21.7759	21.0459	17.701	NA	18.9071	18.4978	20.1187	NA	NA	NA	NA	19.9815	20.3983	20.6002	NA	NA	20.0088	19.5524	19.2163	18.9174	19.393	19.4946	18.6354	NA	21.2769	21.2165	21.1836	20.8063	20.0031	NA	20.4069	20.2927	NA	20.4584	21.1762	20.8128	20.2964	20.0023
A2MG_HUMAN	GPTQEFKK	2	18.39	-0.405	-1.29	0.20355	1.67	0.20355	17.2025	17.3053	19.5871	19.323	17.4079	17.1813	18.6639	18.2783	18.5852	18.4068	18.9864	NA	18.2683	18.571	18.4165	18.2511	17.2901	17.1115	18.5485	18.1896	NA	17.0264	18.84	18.3261	17.5563	17.5603	19.9731	NA	18.9742	18.8173	18.951	18.8692	18.6213	18.4063	19.0232	18.9695	19.4272	18.8918	NA	NA
A2MG_HUMAN	SASNMAIVDVK	2	24.15	-0.287	-1.05	0.30012	1.1	0.30012	23.3007	23.5737	24.8219	NA	23.2601	23.4481	24.0937	23.6833	24.3564	24.4498	NA	24.5066	23.8336	24.0687	24.5222	24.1837	23.5052	23.6673	24.1503	24.281	23.8902	24.0689	24.7058	24.556	23.475	23.8179	24.6617	25.1038	24.4849	24.6857	24.1713	24.5466	NA	24.4307	NA	NA	25.277	24.0928	23.7837	23.7299
A2MG_HUMAN	VVSMDENFHPLNELIPLVYIQDPK	3	24.24	-0.543	-1.55	0.12946	2.41	0.12946	NA	22.7625	24.797	NA	22.4397	22.0498	NA	23.2017	24.9633	23.8583	NA	24.8171	NA	24.2064	24.5168	24.5212	NA	NA	24.3232	23.9799	24.0124	23.6927	23.8662	23.4331	23.3966	NA	24.8707	24.6809	24.8081	24.7271	24.4921	24.3238	24.8907	24.5542	25.6054	25.3159	25.2924	25.0116	24.2481	24.0168
A2MG_HUMAN	NALFC(Carbamidomethyl)LESAWK	2	22.74	-0.781	-2.11	0.04231	4.45	0.04231	21.6702	21.6758	23.7893	23.6476	21.4177	20.9564	NA	22.0704	22.5154	22.8657	NA	23.0803	22.8376	22.5985	23.4527	23.0871	NA	19.9855	22.8626	22.2794	22.8238	22.4906	NA	22.0786	NA	22.3069	23.4173	NA	23.4554	23.3213	22.7438	NA	23.6787	23.3376	24.6308	24.2934	24.1336	NA	22.2035	22.1277
A2MG_HUMAN	VSNQTLSLFFTVLQDVPVR	3	22.49	-0.063	-0.18	0.85797	0.03	0.85797	21.2929	NA	23.6131	23.1849	NA	NA	NA	21.818	22.6804	22.5077	23.0226	22.729	22.4802	22.4392	22.4839	23.3322	NA	NA	21.9851	21.0757	NA	21.1739	22.1504	22.2901	21.3711	21.1434	24.1231	23.8511	23.1777	23.1562	22.3125	22.3645	22.6147	22.2772	22.7199	22.32	23.0031	22.8922	22.2068	22.2737
A2MG_HUMAN	VSNQTLSLFFTVLQDVPVR	2	19.22	-0.136	-0.13	0.8974	0.02	0.8974	NA	NA	20.058	NA	NA	NA	NA	NA	NA	NA	NA	NA	19.1229	NA	NA	NA	NA	NA	NA	18.3822	NA	NA	NA	NA	NA	NA	NA	NA	19.3239	NA	NA	NA	NA	NA	NA	NA	NA	NA	NA	NA
A2MG_HUMAN	HN(Deamidated)VYINGITYTPVSSTNEK	3	24.29	-0.251	-0.48	0.63104	0.23	0.63104	24.1235	23.9407	25.1448	23.8023	23.79	21.8061	25.2707	24.6712	24.9803	24.9972	23.5925	23.3268	24.4371	24.762	25.1146	24.8199	23.8959	23.369	23.027	24.7128	24.6783	24.5956	24.9472	24.5437	24.1267	24.1298	23.6818	23.8329	NA	25.0142	24.7132	25.1659	24.9876	23.1659	25.1822	25.107	24.3707	25.02	24.1808	22.252
A2MG_HUMAN	AVDQSVLLMKPDAELSASSVYNLLPEK	3	23.78	-0.661	-2.14	0.04037	4.56	0.04037	23.1926	22.9448	23.9474	24.3981	22.1752	22.0076	23.563	23.1709	23.7177	23.7531	NA	24.2359	NA	NA	24.1886	23.8818	22.3251	NA	24.3876	NA	24.0252	23.8762	23.5914	23.0908	23.5384	23.4745	NA	NA	24.2541	24.2731	23.9221	24.0788	NA	24.298	25.2274	24.9876	24.9006	NA	24.0291	NA
A2MG_HUMAN	YDVEN(Deamidated)C(Carbamidomethyl)LANK	2	19.58	-0.299	-1.01	0.31948	1.02	0.31948	18.4264	18.9422	NA	NA	19.0368	18.9301	19.4351	19.1722	19.356	19.56	19.0568	19.4118	NA	19.6642	NA	19.9719	NA	19.4125	19.9931	20.3164	19.5575	19.8108	19.7393	19.5404	NA	19.2282	18.856	19.5344	NA	19.2471	19.4053	19.8814	19.8992	20.3012	20.473	20.7354	20.5063	19.6073	NA	NA
A2MG_HUMAN	FQVDNN(Deamidated)NR	2	20.02	-0.45	-0.87	0.39006	0.76	0.39006	17.8126	18.3154	21.017	21.5779	18.9102	18.9274	19.9624	18.8605	NA	NA	NA	21.413	NA	19.894	21.4186	19.9376	18.963	19.1496	NA	19.9413	NA	19.3901	NA	19.7685	18.4512	18.8507	NA	21.7998	21.2247	21.3443	NA	20.2095	21.1666	20.4315	21.5472	21.6988	21.1045	19.6687	18.8628	19.0296
A2MG_HUMAN	EQAPHC(Carbamidomethyl)IC(Carbamidomethyl)AN(Deamidated)GR	3	18.78	-0.598	-1.04	0.30605	1.08	0.30605	NA	NA	18.792	18.7723	17.9649	17.7658	18.3349	NA	19.0901	18.7005	NA	NA	17.1379	NA	19.0123	18.7473	18.4098	16.223	20.3876	20.2077	19.0388	19.3748	18.7473	18.4754	18.1803	16.2257	NA	NA	19.3484	19.3242	NA	NA	19.626	19.5126	20.553	20.5675	19.7843	NA	18.3349	18.1042
A2MG_HUMAN	EQAPHC(Carbamidomethyl)IC(Carbamidomethyl)AN(Deamidated)GR	2	18.4	-0.484	-0.44	0.67426	0.19	0.67426	NA	NA	NA	NA	NA	NA	NA	NA	NA	NA	NA	NA	NA	NA	NA	NA	NA	NA	NA	17.877	NA	17.5798	NA	NA	NA	NA	NA	NA	NA	NA	NA	NA	NA	NA	19.2922	18.8515	NA	NA	NA	NA
A2MG_HUMAN	KDNSVHWERPQKPK	3	18.94	-0.257	-0.81	0.42361	0.66	0.42361	NA	17.4395	19.4445	19.084	17.9924	NA	20.1561	19.2539	18.733	18.5517	19.158	18.9807	18.8388	19.1378	NA	19.4871	17.99	NA	18.9541	18.9081	NA	NA	19.5677	18.7227	18.4606	18.2619	NA	19.8682	18.6563	NA	19.1004	19.2547	19.191	18.8069	19.496	NA	19.351	19.0769	NA	18.359
A2MG_HUMAN	DLTGFPGPLNDQDN(Deamidated)EDC(Carbamidomethyl)INR	2	21.76	-0.496	-1.74	0.09079	3.04	0.09079	21.3033	NA	22.2029	22.0704	20.3411	20.0943	21.6677	NA	21.5352	21.8693	NA	NA	NA	21.7065	NA	21.8831	20.5426	20.6906	22.291	22.0535	21.5827	21.7025	NA	21.1307	NA	21.3821	21.9507	NA	21.8012	22.0692	22.0277	22.0224	22.1738	NA	23.0766	23.1409	22.8226	22.1531	21.8283	NA
A2MG_HUMAN	DLTGFPGPLNDQDN(Deamidated)EDC(Carbamidomethyl)INR	3	23.08	-0.231	-1.02	0.31438	1.04	0.31438	22.2264	22.7486	22.3301	22.9573	22.311	22.3003	22.9734	22.9001	23.1743	22.9529	23.6088	23.3226	23.0232	23.307	23.4975	23.5581	22.7332	22.6139	NA	23.5091	23.0989	23.1201	22.9547	22.8967	22.6615	22.8714	22.6095	22.9872	23.3067	23.4223	22.998	NA	23.6666	23.9276	24.0388	23.9381	23.4762	23.3556	23.1173	22.6019
A2MG_HUMAN	YSDASDC(Carbamidomethyl)HGEDSQAFC(Carbamidomethyl)EK	3	20.32	-0.188	-0.73	0.47081	0.53	0.47081	NA	19.0576	NA	NA	19.9096	19.7722	20.5915	20.1337	20.4251	NA	NA	20.4363	NA	20.3164	NA	20.3999	19.969	19.9586	20.7155	20.9541	19.8349	20.1381	20.7086	20.4336	NA	19.4585	NA	20.615	20.2772	20.1938	20.336	20.6236	20.637	20.6028	20.8617	21.1253	21.1882	NA	NA	19.5206
A2MG_HUMAN	YSDASDC(Carbamidomethyl)HGEDSQAFC(Carbamidomethyl)EK	2	18.02	-0.316	-0.45	0.66601	0.2	0.66601	NA	NA	NA	NA	NA	NA	18.205	NA	NA	NA	NA	NA	NA	NA	NA	NA	16.9856	NA	18.4076	NA	NA	NA	NA	NA	NA	NA	NA	NA	NA	NA	NA	17.9943	NA	NA	NA	19.1438	NA	17.4077	NA	NA
A2MG_HUMAN	SSSNEEVMFLTVQVK	3	21.38	-0.454	-1.23	0.22929	1.51	0.22929	19.899	20.6741	20.7885	NA	20.3804	20.6399	NA	NA	21.9295	21.8263	21.8884	NA	21.3012	21.3921	21.8406	22.5813	19.9349	NA	20.9848	21.4028	21.415	21.2356	21.6095	NA	NA	20.5895	NA	NA	22.301	21.7861	21.8496	22.579	22.152	21.8095	NA	NA	21.7675	NA	20.6987	21.3386
A2MG_HUMAN	SSSNEEVMFLTVQVK	2	22.61	-0.359	-0.72	0.49013	0.51	0.49013	NA	NA	NA	NA	NA	NA	22.056	NA	22.5912	22.7031	22.4651	NA	NA	NA	NA	NA	NA	NA	NA	NA	NA	NA	22.6686	NA	NA	NA	NA	NA	NA	NA	22.6102	NA	NA	NA	NA	NA	23.4744	NA	22.2717	NA
A2MG_HUMAN	FSGQLN(Deamidated)SHGC(Carbamidomethyl)FYQQVK	3	19.91	-0.34	-0.95	0.34933	0.9	0.34933	18.2065	18.9693	19.2772	NA	NA	19.4516	19.7686	19.6479	NA	NA	20.3797	NA	NA	NA	20.6404	20.4239	19.5059	19.2689	20.4069	20.639	NA	NA	20.2777	19.8649	19.2041	19.5637	NA	NA	20.3194	19.4556	19.8672	19.9945	20.4626	NA	21.0606	20.892	21.0062	20.2385	19.3615	19.1887
A2MG_HUMAN	EEFPFALGVQTLPQTC(Carbamidomethyl)DEPK	3	20.98	-0.029	-0.09	0.92973	0.01	0.92973	NA	20.7454	21.9635	22.0832	19.8281	19.6092	21.1166	20.7897	21.8518	22.1777	21.7376	21.6675	20.8726	20.913	NA	21.3021	19.4766	19.1417	20.4528	20.6754	20.4295	20.1109	21.2245	20.436	NA	20.3826	21.2231	21.8608	21.6253	21.6887	21.0095	21.6025	21.6723	21.1909	20.0046	NA	21.5778	21.4428	NA	20.3746
A2MG_HUMAN	QTVSWAVTPK	2	23.28	-0.369	-1.4	0.17329	1.96	0.17329	22.8429	22.6407	NA	NA	NA	22.3154	23.6007	23.2079	23.0901	23.1506	NA	NA	23.0645	23.2762	23.7057	NA	22.955	22.7441	23.7805	23.7582	23.4762	23.5878	23.6743	NA	23.1052	23.081	NA	NA	NA	NA	23.4589	23.5227	NA	23.8415	NA	NA	NA	NA	23.5809	23.3201
A2MG_HUMAN	VGFYESDVM(Oxidation)GR	2	20.85	-0.221	-0.61	0.55022	0.37	0.55022	19.813	NA	NA	21.1939	NA	19.8785	NA	20.3571	20.6524	21.4627	20.9714	21.4884	20.4121	21.0768	NA	NA	NA	NA	NA	20.969	20.4704	NA	20.486	21.3068	20.1518	NA	20.6922	NA	NA	21.1253	21.1826	21.6498	NA	NA	21.0482	20.9714	21.2852	NA	NA	NA
A2MG_HUMAN	ALLAYAFALAGNQDKR	3	19.69	-0.004	-0.01	0.99065	0	0.99065	19.6297	19.4775	NA	NA	18.7999	18.8458	19.5575	20.0884	NA	NA	NA	NA	NA	NA	NA	21.3485	NA	NA	NA	19.2627	19.6665	19.475	20.0988	NA	19.5673	19.8098	NA	NA	NA	NA	19.9875	19.7882	NA	19.688	NA	NA	NA	19.6731	NA	19.6256
A2MG_HUMAN	M(Oxidation)C(Carbamidomethyl)PQLQQYEMHGPEGLR	3	20.09	-0.376	-1.17	0.25399	1.37	0.25399	NA	20.2302	NA	NA	19.3968	19.5286	NA	19.8996	20.5964	20.4207	NA	NA	NA	20.1089	19.0124	19.8203	19.3101	19.7053	NA	20.6256	NA	20.6741	NA	NA	NA	19.7508	NA	20.476	20.8123	20.8787	NA	NA	NA	20.1355	20.6585	NA	NA	NA	NA	19.75
A2MG_HUMAN	M(Oxidation)C(Carbamidomethyl)PQ(Deamidated)LQQYEMHGPEGLR	3	20.35	-0.22	-0.48	0.63785	0.23	0.63785	19.3041	NA	NA	20.1742	NA	NA	20.0725	NA	21.1019	20.7616	19.3646	20.932	20.3101	NA	NA	20.5145	NA	NA	20.3115	NA	20.3291	NA	NA	20.6276	19.715	20.2695	NA	NA	NA	NA	20.4591	21.1408	NA	NA	NA	20.9962	NA	19.9582	NA	NA
A2MG_HUMAN	(Gln->pyro-Glu)QFSFPLSSEPFQGSYK	2	22.18	-0.982	-2.47	0.02262	6.08	0.02262	NA	21.4806	NA	NA	NA	20.8036	NA	21.8707	21.7883	22.1871	NA	NA	NA	NA	NA	22.6931	20.7296	20.2946	NA	22.3553	NA	21.5761	NA	NA	NA	22.1647	NA	22.5176	NA	NA	NA	23.1294	22.85	22.9586	23.8206	23.543	NA	NA	NA	22.39
A2MG_HUMAN	M(Oxidation)VSGFIPLKPTVK	3	20.4	-0.109	-0.22	0.82735	0.05	0.82735	19.2008	20.9379	NA	21.0062	19.6256	20.3478	NA	NA	20.7548	21.1681	NA	NA	19.6326	NA	20.6565	NA	20.0813	20.8714	19.7125	20.711	20.3528	21.0146	NA	20.6794	19.2343	20.4042	20.2525	NA	20.8051	NA	NA	NA	20.7087	NA	NA	NA	20.7582	NA	NA	20.1967
A2MG_HUMAN	M(Oxidation)VSGFIPLKPTVK	2	18.93	0.254	0.32	0.75889	0.1	0.75889	NA	19.2186	NA	NA	NA	NA	NA	NA	NA	NA	NA	NA	NA	NA	NA	NA	NA	18.8873	NA	NA	NA	19.2636	NA	18.3336	NA	NA	NA	NA	NA	NA	NA	NA	NA	NA	NA	NA	NA	NA	NA	NA
A2MG_HUMAN	QQN(Deamidated)AQGGFSSTQDTVVALHALSK	3	20.2	-0.316	-0.81	0.42792	0.66	0.42792	19.5634	19.9624	NA	NA	NA	NA	20.9876	NA	20.6389	NA	NA	NA	NA	18.6092	NA	NA	19.9031	19.7611	20.7036	20.614	NA	20.3446	NA	20.2406	19.7572	19.7911	20.1454	NA	NA	NA	20.4389	NA	NA	21.5767	NA	NA	NA	NA	20.3232	NA
A2MG_HUMAN	VTGEGC(Carbamidomethyl)VYLQTSLK	2	20.69	-0.131	-0.3	0.76302	0.09	0.76302	19.0874	NA	21.3578	21.8771	19.4839	19.598	20.1991	21.3244	21.3189	NA	21.1434	NA	NA	NA	21.7013	NA	19.6421	20.1058	20.9706	NA	20.8762	21.2892	20.9495	20.8362	19.8262	19.7798	20.7537	21.8466	NA	NA	NA	NA	NA	20.8179	NA	20.8565	NA	NA	20.7162	20.858
A2MG_HUMAN	DLTGFPGPLN(Deamidated)DQ(Deamidated)DNEDC(Carbamidomethyl)INR	3	20.61	-0.569	-0.68	0.50301	0.47	0.50301	NA	19.9133	NA	NA	17.8738	19.2963	20.1342	NA	NA	NA	NA	21.5388	NA	NA	NA	22.0372	NA	NA	20.6938	NA	20.1154	NA	NA	NA	NA	NA	NA	20.8767	NA	NA	19.9005	22.0184	NA	22.742	NA	21.4484	NA	NA	NA	19.9952
A2MG_HUMAN	VYDYYETDEFAIAEYNAPC(Carbamidomethyl)SK	3	20.52	-0.883	-1.31	0.21201	1.71	0.21201	NA	19.8576	NA	NA	20.0261	20.7364	NA	NA	19.5236	NA	NA	NA	NA	NA	NA	NA	20.4529	18.9291	21.4556	NA	NA	NA	21.7447	NA	NA	NA	NA	NA	NA	NA	NA	19.6232	21.4899	NA	NA	NA	21.5125	NA	20.9241	NA
A2MG_HUMAN	SASN(Deamidated)MAIVDVK	2	19.67	-0.23	-0.4	0.69683	0.16	0.69683	NA	NA	NA	NA	NA	NA	NA	NA	NA	NA	20.076	NA	NA	NA	NA	NA	18.9498	19.2327	NA	NA	18.8814	NA	20.56	NA	NA	NA	NA	NA	20.0806	NA	19.8251	NA	NA	NA	NA	NA	NA	19.8755	NA	19.5193
A2MG_HUMAN	AAQVTIQSSGTFSSK	2	20.41	0.296	0.32	0.75653	0.1	0.75653	NA	NA	NA	NA	NA	NA	NA	NA	NA	NA	21.0105	NA	21.1767	19.7327	20.9976	20.5442	NA	NA	19.5237	NA	NA	NA	NA	NA	NA	NA	20.8703	NA	NA	NA	19.4337	NA	NA	NA	NA	NA	NA	NA	NA	NA
A2MG_HUMAN	KLSFYYLIMAK	3	18.52	-0.665	-1.3	0.22278	1.68	0.22278	NA	18.1545	NA	NA	17.5443	NA	NA	18.6988	NA	NA	NA	NA	NA	NA	NA	NA	NA	NA	NA	18.2602	18.3768	NA	NA	19.0145	NA	NA	NA	NA	NA	NA	NA	NA	NA	NA	NA	NA	NA	NA	19.2197	18.9267
A2MG_HUMAN	(Gln->pyro-Glu)QKDN(Deamidated)GC(Carbamidomethyl)FR	2	17.69	-0.714	-1.18	0.26285	1.4	0.26285	NA	NA	NA	NA	NA	NA	NA	NA	16.9565	NA	NA	NA	NA	16.6846	17.7248	NA	NA	NA	NA	NA	NA	NA	NA	NA	17.45	NA	NA	NA	NA	NA	16.9119	NA	17.916	NA	19.0159	18.8947	NA	NA	NA	NA
A2MG_HUMAN	DLTGFPGPLNDQDNEDC(Carbamidomethyl)IN(Deamidated)R	2	21.59	-0.327	-0.44	0.66578	0.2	0.66578	19.358	NA	NA	NA	NA	NA	NA	21.4082	NA	NA	22.3314	22.6409	NA	NA	22.0023	NA	NA	NA	NA	NA	NA	NA	NA	NA	21.4713	NA	NA	21.9468	NA	NA	NA	NA	NA	NA	NA	NA	NA	NA	NA	21.5883
A2MG_HUMAN	DLTGFPGPLNDQDNEDC(Carbamidomethyl)IN(Deamidated)R	3	22.96	-0.128	-0.47	0.64455	0.22	0.64455	NA	NA	22.3301	22.9573	22.311	22.3003	22.9734	22.9001	23.1743	NA	NA	NA	23.0232	23.307	NA	23.5581	22.7332	22.6139	NA	NA	23.0989	23.1201	NA	22.8967	22.6615	22.8714	22.6095	22.9872	23.3067	NA	22.998	NA	23.6666	23.9276	NA	NA	NA	NA	NA	22.6019
A2MG_HUMAN	SASNM(Oxidation)AIVDVK	2	19.03	-0.361	-0.47	0.64969	0.22	0.64969	NA	NA	NA	NA	NA	NA	NA	NA	NA	NA	NA	18.9293	18.5001	NA	NA	NA	NA	NA	NA	NA	18.4896	NA	NA	NA	NA	NA	NA	NA	19.7096	19.5083	NA	NA	NA	NA	NA	NA	NA	NA	NA	NA
A2MG_HUMAN	QQNAQ(Deamidated)GGFSSTQDTVVALHALSK	3	20.01	-2.071	-1.73	0.13113	2.99	0.13113	NA	18.6135	NA	NA	NA	NA	NA	NA	NA	NA	NA	NA	NA	NA	20.9808	NA	18.8798	NA	NA	NA	NA	NA	NA	NA	NA	NA	NA	NA	NA	NA	NA	NA	NA	NA	NA	NA	NA	NA	NA	21.5623
A2MG_HUMAN	MC(Carbamidomethyl)PQLQQ(Deamidated)YEM(Oxidation)HGPEGLR	3	20.4	-0.253	-0.61	0.54729	0.37	0.54729	19.3041	NA	20.213	20.1742	NA	NA	20.0725	NA	21.1019	20.7616	19.3646	20.932	20.3101	NA	NA	20.5145	NA	NA	NA	20.6253	20.3291	NA	NA	20.6276	19.715	20.2695	NA	NA	NA	NA	20.7391	21.1408	20.8186	NA	NA	20.9962	NA	19.9582	NA	NA
A2MG_HUMAN	DLTGFPGPLNDQ(Deamidated)DN(Deamidated)EDC(Carbamidomethyl)INR	3	20.8	-3.468	-3.47	0.01558	12.02	0.01558	NA	NA	NA	NA	19.477	NA	NA	NA	NA	NA	NA	NA	NA	NA	NA	NA	NA	19.8081	NA	NA	NA	NA	NA	NA	NA	NA	NA	NA	NA	NA	NA	23.1103	NA	NA	NA	NA	NA	NA	NA	NA
A2MG_HUMAN	DLTGFPGPLNDQ(Deamidated)DNEDC(Carbamidomethyl)INR	3	23.42	NA	NA	NA	NA	NA	NA	NA	NA	NA	NA	NA	NA	NA	NA	NA	NA	NA	NA	NA	NA	NA	NA	NA	23.4157	NA	NA	NA	NA	NA	NA	NA	NA	NA	NA	NA	NA	NA	NA	NA	NA	NA	NA	NA	NA	NA
A2MG_HUMAN	FSGQLNSHGC(Carbamidomethyl)FYQ(Deamidated)QVK	3	18.73	NA	NA	NA	NA	NA	NA	NA	NA	NA	18.7305	NA	NA	NA	NA	NA	NA	NA	NA	NA	NA	NA	NA	NA	NA	NA	NA	NA	NA	NA	NA	NA	NA	NA	NA	NA	NA	NA	NA	NA	NA	NA	NA	NA	NA	NA
A2MG_HUMAN	SSGSLLN(Deamidated)NAIK	2	20.24	NA	NA	NA	NA	NA	NA	NA	NA	NA	NA	NA	NA	20.2447	NA	NA	NA	NA	NA	NA	NA	NA	NA	NA	NA	NA	NA	NA	NA	NA	NA	NA	NA	NA	NA	NA	NA	NA	NA	NA	NA	NA	NA	NA	NA	NA
A2MG_HUMAN	LHTEAQ(Deamidated)IQEEGTVVELTGR	3	22.5	NA	NA	NA	NA	NA	NA	NA	NA	NA	NA	NA	NA	NA	NA	NA	NA	22.4999	NA	NA	NA	NA	NA	NA	NA	NA	NA	NA	NA	NA	NA	NA	NA	NA	NA	NA	NA	NA	NA	NA	NA	NA	NA	NA	NA	NA
A2MG_HUMAN	AYIFIDEAHITQ(Deamidated)ALIWLSQR	3	21.25	NA	NA	NA	NA	NA	NA	NA	NA	NA	NA	NA	NA	NA	NA	NA	NA	NA	NA	21.2549	NA	NA	NA	NA	NA	NA	NA	NA	NA	NA	NA	NA	NA	NA	NA	NA	NA	NA	NA	NA	NA	NA	NA	NA	NA	NA
A2MG_HUMAN	(Gln->pyro-Glu)Q(Deamidated)KDNGC(Carbamidomethyl)FR	2	17.22	NA	NA	NA	NA	NA	NA	NA	NA	NA	NA	NA	NA	NA	NA	NA	NA	NA	NA	NA	NA	NA	NA	NA	NA	NA	NA	NA	NA	NA	NA	NA	NA	NA	NA	NA	NA	17.221	NA	NA	NA	NA	NA	NA	NA	NA
A2MG_HUMAN	YDVENC(Carbamidomethyl)LAN(Deamidated)K	2	26.83	-0.206	-0.7	0.48653	0.49	0.48653	25.4673	25.4118	26.5633	26.6351	26.4347	26.1514	26.4891	25.7962	26.9879	27.0208	27.9772	27.9184	27.3195	27.3932	27.4663	27.2876	26.1738	25.6509	27.2157	27.1067	27.1343	26.8949	27.0752	26.3371	26.6499	26.6809	28.5101	28.4295	26.3937	26.3657	27.5876	27.7828	26.4954	26.3816	27.002	26.9856	27.2899	26.7809	26.1128	25.7068
A2MG_HUMAN	TEVSSN(Deamidated)HVLIYLDK	3	20.74	0.677	1.16	0.27068	1.34	0.27068	NA	NA	21.0735	21.4358	NA	NA	20.4575	NA	20.6388	NA	21.5708	NA	NA	NA	NA	NA	NA	NA	20.5796	NA	NA	NA	20.1649	20.7111	NA	NA	NA	NA	NA	NA	NA	NA	NA	NA	NA	NA	NA	20.0015	NA	NA
A2MG_HUMAN	TEVSSN(Deamidated)HVLIYLDK	2	20.21	NA	NA	NA	NA	NA	NA	NA	NA	NA	NA	NA	NA	NA	NA	NA	NA	NA	NA	NA	NA	NA	NA	NA	NA	NA	NA	NA	NA	NA	NA	NA	20.6272	NA	NA	NA	NA	NA	NA	NA	19.7939	NA	NA	NA	NA	NA
A4_HUMAN	ISYGNDALMPSLTETK	2	22.84	0.176	0.62	0.53744	0.39	0.53744	22.5354	22.6239	24.5071	24.6056	21.9079	21.7311	23.0601	22.7443	23.4151	23.5049	22.9765	22.6906	22.2153	22.4306	23.4592	23.3261	22.0745	22.0123	23.3166	23.358	22.2937	22.4484	21.4774	21.859	22.1461	22.3366	21.8063	22.0401	23.4591	23.5571	22.4309	22.6191	23.281	23.1682	24.1802	24.0579	23.6721	23.0987	22.5014	22.5459
A4_HUMAN	ISYGNDALMPSLTETK	3	20.42	-0.328	-0.48	0.6405	0.23	0.6405	18.658	NA	NA	21.142	NA	NA	NA	NA	NA	21.2506	NA	NA	NA	NA	20.1846	19.9515	NA	NA	NA	NA	NA	NA	NA	NA	NA	NA	NA	NA	21.1312	20.5267	NA	NA	20.8242	NA	NA	20.1314	NA	NA	NA	NA
A4_HUMAN	SQVMTHLR	2	21.91	0.21	0.54	0.58867	0.3	0.58867	21.5876	21.3234	23.3155	23.537	21.2366	20.8593	22.9117	21.2051	22.3754	22.6422	22.3394	21.9958	21.5852	21.1906	22.747	22.6004	21.4382	20.9517	22.4966	21.8652	21.6012	21.2973	21.2051	20.1716	21.325	21.1764	20.7096	21.1695	22.509	22.5745	21.4114	21.9122	22.2618	22.2271	23.394	22.8389	23.1149	22.5297	21.5251	21.0593
A4_HUMAN	C(Carbamidomethyl)LVGEFVSDALLVPDK	2	23.09	-0.089	-0.28	0.78166	0.08	0.78166	22.7403	22.6982	25.1304	24.8192	21.9045	22.0586	22.9152	22.3184	23.553	23.644	23.677	23.5414	22.8542	22.9196	23.7787	23.558	21.4671	21.2311	23.141	22.8867	22.5849	22.6086	22.016	21.8861	22.3738	22.5333	22.8565	22.7784	23.6909	23.8263	22.7577	22.7868	23.6784	23.6639	24.497	24.421	24.4806	23.7448	22.7378	22.6909
A4_HUMAN	C(Carbamidomethyl)LVGEFVSDALLVPDK	3	19.63	-0.309	-0.37	0.71463	0.14	0.71463	NA	18.4709	21.0797	20.9409	NA	19.2315	19.3879	17.4444	NA	20.3568	21.0071	NA	NA	NA	NA	20.3685	17.9594	NA	NA	17.148	NA	NA	NA	NA	NA	17.9243	NA	NA	19.6412	NA	NA	NA	21.3891	19.388	21.7582	20.3438	19.4157	20.668	NA	18.5847
A4_HUMAN	WDSDPSGTK	2	21.22	0.209	0.66	0.51392	0.43	0.51392	19.967	20.2111	22.6649	22.7459	20.7398	20.6951	21.4205	20.8894	21.9266	21.7621	21.5217	21.5112	20.8324	21.0563	22.2692	21.8605	20.7191	20.7205	21.385	21.5041	20.1689	20.6421	20.6955	20.6236	19.8486	20.2857	20.8281	20.8236	21.6471	21.7343	20.8451	21.1425	21.7157	21.6219	22.3356	22.1531	22.9575	21.7416	20.2223	20.1986
A4_HUMAN	(Gln->pyro-Glu)QQLVETHMAR	2	22.5	0.179	0.51	0.61009	0.26	0.61009	21.8248	22.0132	24.1588	24.2111	21.7809	21.7063	22.6944	21.7106	23.0205	23.267	22.5757	22.7128	21.881	22.0186	23.508	23.2702	21.9765	21.5514	22.9642	22.879	22.0782	21.9025	21.1999	20.4281	21.8663	22.0475	21.4537	21.8605	23.2309	23.3628	21.8175	22.4091	22.882	22.8799	23.8091	23.8347	23.9722	23.173	22.1345	21.807
A4_HUMAN	YLETPGDENEHAHFQK	3	20.74	0.385	1.28	0.20819	1.63	0.20819	20.6735	20.8689	22.0755	22.479	20.0808	19.9513	21.2626	20.8527	21.2563	21.4848	20.7845	20.6999	20.1172	20.3238	21.8887	21.8857	20.1474	19.6994	21.2173	20.9373	20.296	20.14	19.3775	19.0317	19.8601	19.7676	19.6729	20.2149	21.2015	21.1256	20.5089	20.6568	21.0097	21.0678	21.8367	21.8186	21.9441	21.4695	20.1243	19.8694
A4_HUMAN	YLETPGDENEHAHFQK	2	19.53	0.04	0.05	0.95785	0	0.95785	18.7015	18.3282	21.1214	20.7911	NA	NA	NA	NA	NA	19.5722	NA	NA	18.405	NA	NA	19.4833	NA	NA	NA	NA	NA	NA	NA	NA	NA	NA	NA	NA	NA	NA	NA	NA	NA	NA	20.2002	20.6198	NA	20.0283	17.537	NA
A4_HUMAN	STNLHDYGMLLPC(Carbamidomethyl)GIDK	3	23.92	0.523	1.08	0.28544	1.17	0.28544	24.096	24.7787	25.2755	25.6331	23.9828	23.5957	24.2942	24.0099	24.9181	23.4564	23.0286	23.9742	23.4182	22.8926	25.2007	24.7697	23.7445	23.5413	24.4619	24.4982	23.9373	23.7444	23.1678	22.9715	23.431	21.8948	23.7723	23.2018	24.6378	25.0312	22.6151	22.8725	22.6873	23.3035	24.4733	25.1915	25.5396	24.4281	24.1291	22.0852
A4_HUMAN	STNLHDYGMLLPC(Carbamidomethyl)GIDK	2	21.55	-0.989	-0.96	0.35243	0.92	0.35243	21.0258	19.7439	23.6587	23.2035	NA	NA	NA	NA	NA	NA	NA	NA	NA	NA	NA	21.8088	19.8758	17.4743	NA	NA	NA	NA	NA	NA	NA	20.7596	21.8155	21.697	22.1705	NA	NA	NA	NA	NA	22.891	23.1299	NA	22.4725	NA	NA
A4_HUMAN	GLTTRPGSGLTNIK	3	22.65	0.219	0.58	0.566	0.33	0.566	21.6778	21.9018	24.2201	24.3311	22.0543	21.9766	23.2901	22.0984	23.0854	23.3486	22.9891	22.7297	22.4845	22.7979	23.3371	23.1055	22.2007	21.982	22.7432	22.7768	22.3103	21.9861	21.9717	20.8714	21.897	22.1795	21.5961	21.7063	23.339	23.5599	21.5934	22.4981	23.2948	23.2489	24.0761	23.9589	24.2412	23.1094	21.9002	21.4082
A4_HUMAN	GLTTRPGSGLTNIK	2	21.88	0.089	0.24	0.80971	0.06	0.80971	21.2055	21.4823	23.7129	23.6819	20.7533	20.6554	22.264	21.2617	22.1532	22.6151	22.3126	22.1814	21.893	22.0985	22.2659	22.2943	21.1713	20.6571	22.0614	21.77	21.7736	21.3318	20.683	19.6671	21.3187	21.5444	21.1846	20.7538	22.6201	22.721	21.2054	21.7887	22.4262	22.4196	23.4461	23.3935	23.1601	22.6243	21.4994	21.1552
A4_HUMAN	VESLEQEAANER	2	23.91	0.237	0.83	0.41223	0.69	0.41223	23.3604	23.7604	25.2352	25.371	23.3377	23.405	24.1976	23.5116	24.496	24.5856	24.0213	23.9976	23.3	23.594	24.6243	24.4246	23.4767	23.4097	24.2857	24.2391	23.4299	23.3468	22.8096	22.4736	23.162	23.5046	22.9089	23.0341	24.3905	24.4665	23.3674	23.8817	24.1274	24.1588	25.138	25.1756	25.1112	24.3634	23.5606	23.4925
A4_HUMAN	VESLEQEAANER	3	19.94	-0.06	-0.09	0.92925	0.01	0.92925	NA	19.5557	20.2539	21.5623	19.7429	20.2327	20.4614	18.5038	19.8249	20.6238	20.3574	NA	18.3757	19.1776	20.9545	NA	20.0061	18.9962	NA	NA	NA	NA	18.8503	NA	NA	19.2314	NA	NA	20.701	NA	17.9896	19.9774	20.534	21.1207	NA	21.2849	NA	20.2981	NA	NA
A4_HUMAN	QQLVETHMAR	2	21.44	0.244	0.72	0.47866	0.51	0.47866	20.3722	20.7566	22.9171	22.9353	20.8669	NA	21.5601	21.1575	22.788	21.6891	21.4551	21.579	21.4362	21.4567	21.8498	22.1947	20.5337	20.3481	21.6593	21.6029	20.538	20.7391	20.4075	NA	20.549	20.636	20.579	21.0692	21.7989	21.918	20.7268	21.0156	22.4208	21.5602	22.4821	22.4152	22.6892	21.9618	20.5252	NA
A4_HUMAN	EVC(Carbamidomethyl)SEQAETGPC(Carbamidomethyl)R	2	19.55	0.448	1.5	0.14096	2.26	0.14096	18.0641	18.3055	21.0402	21.1123	19.2683	19.2048	20.0963	19.5619	20.2265	NA	19.9461	20.0674	19.3161	19.3764	20.6431	20.1974	19.514	19.5375	19.9745	19.8729	18.4615	18.9736	19.1292	18.7392	18.0173	18.2171	18.9987	19.2686	20.0186	20.1344	19.1789	19.2799	20.1246	19.951	20.5895	20.6037	NA	19.9003	NA	18.4919
A4_HUMAN	KAVIQHFQEK	2	20.27	0.039	0.11	0.91251	0.01	0.91251	NA	19.8152	21.9464	21.7519	19.1464	18.7557	21.1194	20.3118	20.8232	20.954	20.3194	20.4392	19.7515	19.5855	20.7939	20.8976	19.5876	18.8077	20.3892	20.1507	19.3571	19.4866	NA	NA	19.2321	19.7479	20.218	NA	20.5886	20.5706	19.7287	19.772	20.6216	20.1049	21.7315	21.6033	21.3963	20.63	NA	19.4316
A4_HUMAN	LALENYITALQAVPPRPR	3	24.82	0.323	0.7	0.48888	0.49	0.48888	24.7144	25.1138	26.9031	26.7444	24.6996	23.6774	25.3118	24.7944	24.882	25.3219	25.3727	24.9981	24.2671	24.0572	26.1138	25.7439	23.962	23.1602	25.0608	24.7258	24.8988	24.0968	21.4345	23.3895	24.2036	24.4569	22.9752	22.9919	25.4088	25.6793	24.5693	24.1273	25.254	25.4922	26.84	26.4587	25.8828	25.4305	24.7661	24.8099
A4_HUMAN	VEAMLNDR	2	22.32	0.141	0.41	0.68095	0.17	0.68095	21.5838	21.675	23.9924	23.8767	21.4603	21.7452	22.4217	21.7302	22.5345	22.8837	22.6035	22.2256	21.2346	21.8812	23.2414	22.9886	21.9525	21.6407	22.6637	22.6938	21.9135	21.8909	NA	20.9278	21.6562	21.7972	21.3053	21.7358	22.8981	22.9988	21.743	NA	22.7839	22.6987	23.5374	23.4417	23.868	22.7302	21.9062	21.3868
A4_HUMAN	LNMHMNVQN(Deamidated)GK	2	21.72	0.101	0.24	0.81117	0.06	0.81117	21.1543	21.0794	23.4317	23.452	20.6492	20.4304	21.5613	21.106	21.978	22.35	21.0214	NA	21.4839	21.4957	22.2981	23.9495	21.1423	20.3217	22.3694	NA	21.3918	21.309	21.0062	20.4415	20.5913	NA	21.2487	NA	22.5803	22.5346	NA	NA	21.9534	22.1861	22.797	22.8344	21.7903	22.4496	21.3697	20.8201
A4_HUMAN	VEAMLN(Deamidated)DR	2	20.61	-0.193	-0.27	0.79155	0.07	0.79155	17.9284	20.3516	21.596	20.3348	21.1495	19.8302	22.0311	NA	20.6151	20.758	19.6219	20.1382	22.9688	19.87	21.117	20.9199	NA	19.6566	20.6541	NA	NA	NA	21.8694	NA	19.4935	19.8042	21.162	21.5221	20.7206	NA	19.4635	21.9664	20.4815	20.5452	21.3163	21.3042	21.9903	NA	18.717	19.5375
A4_HUMAN	SQVM(Oxidation)THLR	2	17.4	0.157	0.46	0.64911	0.21	0.64911	NA	17.3301	NA	18.3115	16.7568	16.9113	17.0929	17.1017	17.8397	18.0544	NA	17.2595	NA	NA	16.8941	17.22	NA	17.2615	17.4821	17.561	NA	16.9786	14.842	NA	NA	17.1844	NA	NA	17.849	17.9464	NA	17.4204	NA	17.5283	18.4461	18.5132	18.1891	17.7176	NA	16.6102
A4_HUMAN	THPHFVIPYR	2	21.79	-0.122	-0.32	0.74801	0.1	0.74801	21.7088	21.6813	23.3326	23.0294	20.843	20.3884	20.3327	21.6784	21.7993	21.9081	22.1342	22.9874	21.717	21.3781	22.1678	22.3008	20.8735	NA	NA	21.343	21.3892	21.2735	20.0791	20.5123	21.1297	21.1829	21.6868	NA	22.0756	21.9818	22.0296	21.0977	22.3309	21.8425	23.3249	22.9919	23.0032	23.2231	22.128	21.4888
A4_HUMAN	(Ammonia-loss)C(Carbamidomethyl)APFFYGGC(Carbamidomethyl)GGNR	2	20.96	-0.391	-1.2	0.2408	1.44	0.2408	20.4334	20.4653	21.3943	21.9148	20.4136	19.9317	20.4973	NA	21.2624	21.2997	NA	NA	20.3292	21.0015	21.3676	21.7714	20.1675	19.9273	20.9427	20.8633	20.4924	20.7298	NA	NA	20.978	NA	NA	NA	NA	NA	NA	NA	21.3202	21.4194	21.8451	21.9415	NA	21.6668	NA	20.6445
A4_HUMAN	LVFFAEDVGSNK	2	22.58	0.129	0.35	0.72616	0.13	0.72616	21.1927	NA	NA	22.6843	NA	NA	NA	NA	22.7408	22.9067	NA	22.8695	23.1326	23.2163	22.987	NA	NA	21.776	NA	22.5574	21.8151	NA	NA	21.0225	22.0843	21.9812	21.7898	NA	22.8642	NA	NA	NA	23.3209	23.1014	23.9763	23.5925	23.302	22.8972	21.6416	NA
A4_HUMAN	VESLEQEAAN(Deamidated)ER	2	19.32	0.209	0.5	0.61856	0.25	0.61856	18.8399	19.5337	NA	20.1514	NA	18.5689	19.1227	18.9228	19.799	19.5895	NA	19.4205	NA	NA	19.9177	19.85	NA	18.8721	18.9765	19.513	NA	NA	NA	NA	18.3319	NA	NA	NA	18.7179	NA	18.042	19.1462	NA	18.9722	20.2868	20.4074	20.1318	19.2871	NA	NA
A4_HUMAN	WYFDVTEGK	2	21.89	-0.134	-0.34	0.74079	0.11	0.74079	20.4905	NA	NA	22.8261	NA	NA	NA	21.1354	21.9725	22.01	22.0452	NA	21.4199	NA	NA	22.4293	NA	NA	NA	21.4419	NA	20.9265	NA	NA	20.5642	NA	NA	NA	NA	22.2694	NA	NA	22.2158	22.0209	22.7271	22.5441	22.5387	22.4257	NA	NA
A4_HUMAN	EQNYSDDVLANMISEPR	3	21.04	0.343	1.06	0.3025	1.12	0.3025	NA	20.8039	NA	NA	NA	NA	21.0235	20.9777	21.3338	NA	NA	NA	NA	NA	21.7326	22.007	21.0981	20.6573	NA	21.2233	20.7803	NA	NA	NA	NA	20.396	NA	NA	NA	NA	NA	NA	NA	21.4858	20.8399	20.987	NA	20.7331	20.5479	20.9766
A4_HUMAN	EQNYSDDVLANMISEPR	2	22.09	0.322	1.09	0.28695	1.2	0.28695	21.7757	21.9486	22.8148	23.0169	NA	NA	21.9173	NA	22.3682	22.2828	NA	21.9391	NA	NA	NA	22.2814	NA	NA	NA	22.2814	NA	NA	NA	NA	NA	21.3123	NA	NA	22.0924	21.9261	21.7045	21.5934	NA	NA	NA	22.7108	NA	22.0856	21.6563	NA
A4_HUMAN	QQLVETHM(Oxidation)AR	2	17.63	0.089	0.2	0.84041	0.04	0.84041	NA	17.4378	NA	NA	16.8255	NA	18.2791	NA	18.4823	NA	NA	NA	NA	NA	NA	NA	NA	17.0684	NA	17.6272	NA	16.9273	NA	NA	16.9306	17.4889	NA	16.2457	NA	18.1053	NA	NA	NA	17.6916	19.0212	19.1376	NA	17.8723	NA	16.995
A4_HUMAN	AVIQHFQEK	2	21.65	0.003	0.01	0.99538	0	0.99538	NA	21.2208	NA	NA	NA	20.9829	NA	21.6357	NA	NA	NA	NA	NA	NA	NA	22.4859	NA	NA	NA	22.0543	NA	NA	NA	NA	NA	21.0579	NA	NA	NA	NA	NA	NA	22.6272	NA	NA	NA	21.2842	22.3206	21.5299	20.9361
A4_HUMAN	MDVC(Carbamidomethyl)ETHLHWHTVAK	2	20.88	-0.21	-0.23	0.81997	0.05	0.81997	NA	NA	21.8517	21.5435	NA	NA	NA	NA	NA	NA	NA	NA	19.6567	NA	NA	NA	NA	NA	NA	NA	NA	NA	NA	NA	NA	NA	NA	NA	20.4527	20.0081	NA	NA	20.2924	NA	22.3539	NA	NA	NA	NA	NA
A4_HUMAN	MDVC(Carbamidomethyl)ETHLHWHTVAK	3	21.72	0.142	0.24	0.81013	0.06	0.81013	21.5495	NA	23.7329	23.5145	20.5116	NA	22.5022	21.2893	22.0666	21.9571	NA	NA	21.6682	21.3949	22.4118	22.2508	21.0147	19.2756	22.3986	21.7517	21.6279	20.6117	21.0566	NA	21.1656	20.9354	NA	20.9815	22.4623	22.332	21.6738	21.2804	NA	21.8522	23.408	23.0528	NA	22.5044	21.8967	19.0299
A4_HUMAN	LNMHMN(Deamidated)VQNGK	2	21.45	NA	NA	NA	NA	NA	21.1543	NA	NA	23.452	NA	NA	NA	NA	20.918	NA	21.8773	NA	20.2601	NA	21.0627	NA	NA	NA	NA	NA	NA	NA	NA	NA	NA	NA	NA	NA	NA	NA	NA	NA	NA	NA	NA	NA	NA	NA	NA	NA
A4_HUMAN	TEEISEVK	2	23.64	NA	NA	NA	NA	NA	NA	NA	NA	NA	NA	NA	NA	NA	NA	NA	NA	NA	NA	NA	NA	NA	NA	NA	NA	NA	NA	NA	NA	22.6709	NA	NA	NA	NA	NA	NA	NA	NA	NA	NA	NA	NA	24.6136	NA	NA	NA
A4_HUMAN	EWEEAER	2	21.01	0.092	0.09	0.93039	0.01	0.93039	NA	NA	21.3935	21.5491	NA	NA	NA	NA	20.412	NA	NA	NA	NA	NA	21.7797	20.155	NA	NA	NA	NA	NA	NA	NA	NA	NA	NA	NA	NA	NA	20.3185	NA	NA	NA	NA	21.4317	NA	NA	NA	NA	NA
A4_HUMAN	STNLHDYGM(Oxidation)LLPC(Carbamidomethyl)GIDK	3	20.97	0.241	0.64	0.52766	0.41	0.52766	20.0367	NA	21.3412	22.0051	20.6535	21.2974	20.3817	20.8038	21.6886	22.0307	NA	20.9153	20.7621	20.8293	21.0398	20.89	20.7654	21.4484	20.729	21.5539	20.7669	21.4454	20.2898	20.4406	19.839	21.1099	19.2025	NA	21.9073	22.2005	19.7912	20.5518	20.2777	20.8873	21.7575	22.1451	21.6961	21.2224	20.1839	NA
A4_HUMAN	LNMHMNVQ(Deamidated)NGK	2	22.3	-0.221	-0.27	0.79173	0.07	0.79173	NA	NA	22.0885	23.272	NA	NA	NA	NA	NA	21.8021	NA	NA	NA	NA	21.9239	NA	NA	NA	NA	NA	NA	NA	NA	NA	NA	NA	NA	NA	22.3506	NA	NA	NA	NA	NA	21.6443	22.6272	22.6585	NA	NA	NA
AA2AR_HUMAN	VLAAHGSDGEQ(Deamidated)VSLR	3	20.02	-0.351	-0.83	0.41159	0.69	0.41159	NA	NA	19.5393	20.0745	18.9739	NA	20.1833	19.5609	19.3651	NA	20.6839	20.5444	NA	NA	NA	NA	19.5858	19.21	20.0266	20.178	19.5133	19.3963	19.9565	NA	18.978	NA	20.9099	21.5743	20.1481	20.2116	19.9242	20.7235	19.9263	19.8764	20.3024	20.3385	21.3051	19.5433	NA	NA
AACT_HUMAN	MEEVEAMLLPETLKR	3	22.62	-0.459	-1.68	0.10026	2.82	0.10026	21.7458	21.3309	22.7302	22.7085	21.7821	21.3502	22.2283	21.8328	21.1886	21.3469	23.3498	22.9339	22.0424	22.0373	22.5459	22.4734	24.1008	23.6385	23.3225	23.1919	22.7913	22.5626	22.8301	22.6122	22.6127	22.5144	23.2502	23.3323	23.3885	23.4168	22.1201	22.4519	23.0307	22.8098	23.9367	23.6775	22.7669	22.3102	22.3273	22.3168
AACT_HUMAN	MEEVEAMLLPETLKR	2	19.59	0.846	0.94	0.37605	0.89	0.37605	NA	NA	NA	NA	NA	NA	NA	NA	NA	NA	NA	NA	NA	NA	NA	NA	NA	20.142	NA	NA	NA	NA	NA	NA	NA	NA	NA	NA	NA	NA	18.6409	NA	NA	NA	20.0246	19.9275	NA	NA	19.2022	NA
AACT_HUMAN	EIGELYLPK	2	24.36	-0.358	-1.46	0.1522	2.13	0.1522	23.3694	23.5079	23.969	24.1166	23.7877	23.7964	23.9782	23.663	23.0874	23.1781	24.73	24.7703	23.8272	24.01	24.2055	24.2002	25.9807	25.8999	24.8153	24.8025	24.243	24.3793	24.4948	24.4037	24.2376	24.5329	24.8093	24.6002	24.7867	24.8657	24.229	24.4032	24.5974	24.6355	25.3456	25.3412	24.9049	24.1295	24.0022	23.9225
AACT_HUMAN	ITLLSALVETR	2	23.3	-0.569	-2.2	0.03319	4.85	0.03319	22.063	22.1742	23.1836	23.2539	22.6391	22.4708	22.6494	22.2143	22.0132	22.3666	23.8816	23.6073	22.8376	22.9394	23.1879	23.2031	24.4091	23.904	23.7863	23.4908	23.6018	23.1077	23.4585	23.151	23.3091	23.3352	23.8165	23.8138	24.0622	24.1546	22.8192	23.0791	24.0878	23.7826	24.6634	24.3438	23.7729	23.2365	23.1113	22.939
AACT_HUMAN	NLAVSQVVHK	2	23.15	-0.378	-1.27	0.21206	1.61	0.21206	21.8913	21.7788	22.9721	22.8075	22.5465	22.5188	23.1864	22.3494	21.6553	21.999	23.5583	23.3173	22.6783	22.8516	23.1759	22.7386	25.0287	24.5311	24.0067	23.6674	23.2098	22.9731	23.5367	22.787	23.2646	23.2337	23.3998	23.5259	23.6537	23.729	22.8617	23.0841	23.3731	23.3172	24.368	24.1788	23.6322	23.0803	23.05	22.5627
AACT_HUMAN	EQLSLLDR	2	24.17	-0.342	-1.36	0.18181	1.84	0.18181	23.2355	23.3585	23.6119	23.7593	23.8453	23.8309	23.9338	23.4743	22.9373	23.129	24.5379	24.1755	23.5363	23.7824	24.252	23.9667	25.8109	25.6587	24.5962	24.5624	24.0683	24.0959	24.5335	24.309	24.1876	24.3167	24.4647	24.4064	24.5284	24.6195	23.9198	24.0811	24.5081	24.3908	25.1416	25.0407	24.8515	23.9923	23.7759	23.608
AACT_HUMAN	LYGSEAFATDFQDSAAAK	2	22.2	-0.332	-1.06	0.29531	1.12	0.29531	21.5914	21.4387	21.4797	NA	21.837	21.4936	22.4186	21.7361	20.9472	20.7807	22.7047	22.2784	21.7213	21.9397	22.3247	21.7539	23.5249	23.1834	23.1675	22.4163	22.2915	22.2491	22.7023	21.9835	22.4222	22.4339	22.9178	22.113	22.5737	22.5413	22.0947	22.2002	22.4241	22.0073	23.0574	22.9068	22.4761	21.7105	22.3631	21.4887
AACT_HUMAN	LYGSEAFATDFQDSAAAK	3	18.76	NA	NA	NA	NA	NA	NA	NA	NA	NA	NA	NA	NA	NA	NA	NA	NA	NA	NA	NA	NA	NA	18.9452	18.5809	NA	NA	NA	NA	NA	NA	NA	NA	NA	NA	NA	NA	NA	NA	NA	NA	NA	NA	NA	NA	NA	NA
AACT_HUMAN	KLINDYVK	2	21.61	-0.42	-1.27	0.21008	1.62	0.21008	20.3824	20.514	21.6469	21.445	21.0576	20.8571	21.66	20.5307	20.1796	20.4444	22.0788	21.6607	21.2692	21.1822	21.6232	21.4569	23.2204	22.7249	22.3042	21.861	21.7618	21.2619	21.9522	20.76	21.7619	21.7959	22.0883	21.8784	22.3314	22.3052	21.4323	21.7068	21.9425	21.7308	22.9769	22.6765	22.2859	21.619	21.3928	20.8352
AACT_HUMAN	ADLSGITGAR	2	23.46	-0.332	-1.08	0.28513	1.17	0.28513	22.0769	22.4264	23.0326	23.1405	23.1622	23.1958	23.2246	22.2371	22.0905	22.3971	23.8524	23.6389	23.0553	23.0866	23.3882	23.2621	25.371	25.1276	24.0932	23.9648	23.3981	23.2346	23.8438	23.2173	23.4754	23.6901	23.4138	23.4036	24.0841	24.084	22.9587	23.5605	23.8125	23.8112	24.5279	24.4245	24.2024	23.2859	23.1911	22.8486
AACT_HUMAN	WEMPFDPQDTHQSR	3	22.47	-0.446	-1.48	0.1472	2.18	0.1472	21.267	20.8658	22.4191	22.5264	21.2643	21.1127	22.0522	21.595	NA	21.0014	23.2482	22.9047	21.6718	22.0128	22.48	22.4215	24.1079	23.615	23.2734	23.3077	22.3797	22.2755	22.5748	22.3064	22.3	22.1434	23.0419	23.2395	23.0682	22.9529	22.0811	22.4134	23.0271	22.9064	23.7804	23.5863	23.0505	22.4229	21.9503	21.7776
AACT_HUMAN	MEEVEAMLLPETLK	2	21.05	-0.64	-1.77	0.08485	3.13	0.08485	20.5504	19.9359	NA	NA	19.7686	19.6021	20.0296	20.0838	NA	19.0288	21.4954	21.2341	20.6742	20.0361	20.6985	20.8762	22.6755	22.0483	22.1806	21.6845	21.3435	21.0844	21.3853	20.9245	21.0059	20.8252	21.711	22.5877	21.6536	21.7113	20.7921	NA	21.2543	20.9924	22.2644	21.7155	21.2625	20.6793	21.2802	20.691
AACT_HUMAN	MEEVEAMLLPETLK	3	20.2	-0.109	-0.29	0.77385	0.08	0.77385	NA	19.3913	NA	19.74	19.6164	19.5084	19.5684	19.2232	NA	NA	20.6176	20.0797	18.49	19.2594	20.4331	20.2136	22.1784	21.6785	21.0965	21.1231	20.616	19.7651	20.6919	20.1648	19.5343	19.6272	NA	NA	20.5785	20.968	NA	19.0016	20.7887	20.3232	20.7955	20.6924	NA	NA	20.2254	20.1274
AACT_HUMAN	WRDSLEFR	2	20.24	-0.461	-1.53	0.13502	2.34	0.13502	18.9761	18.5921	19.8096	NA	19.3481	NA	NA	18.9807	NA	NA	20.9437	20.8113	19.5122	19.7773	20.6701	NA	21.1306	20.6419	20.6854	20.3071	20.4185	19.9849	19.7901	19.7541	20.2447	NA	NA	20.6473	21.0589	20.8679	20.6173	20.2157	20.3592	20.4667	21.8168	21.4345	20.2911	20.243	19.5721	19.636
AACT_HUMAN	RLYGSEAFATDFQDSAAAK	3	21.33	-0.476	-1.51	0.13874	2.29	0.13874	20.2141	NA	21.0245	20.4878	20.8742	20.7171	21.3671	20.7715	19.7625	20.0218	21.9082	21.634	20.6978	NA	21.3289	NA	22.6217	22.1745	21.9468	21.118	NA	21.0648	21.6789	21.1575	21.3147	21.2112	22.2393	21.9851	21.8023	21.5823	20.9376	21.2358	21.6131	20.8278	22.5733	22.359	21.9387	NA	20.9837	NA
AACT_HUMAN	FNRPFLMIIVPTDTQNIFFMSK	3	20.88	-0.801	-1.69	0.09988	2.86	0.09988	19.2691	18.7258	22.3955	22.0574	19.0777	17.9245	19.9508	19.5256	20.0758	19.8842	22.2974	21.9094	NA	NA	21.2482	21.3854	NA	NA	21.1734	20.5403	20.7797	20.0196	20.9548	20.5771	20.1005	NA	22.7409	NA	22.4479	22.3539	NA	20.8184	NA	20.5624	22.3226	21.8861	21.7694	21.4677	21.0541	NA
AACT_HUMAN	AVLDVFEEGTEASAATAVK	2	21.78	-0.611	-1.54	0.13233	2.37	0.13233	20.7719	20.4406	22.979	21.4382	21.0283	20.6921	NA	20.2423	20.7197	NA	21.1407	21.2281	NA	NA	21.752	NA	23.0986	22.7959	22.3787	21.5108	21.7713	21.6615	21.9757	NA	21.1219	21.4957	22.6166	22.1896	23.3449	22.7599	21.2978	21.285	22.2799	21.4021	22.6044	22.7876	22.407	22.0685	21.9629	21.1948
AACT_HUMAN	AVLDVFEEGTEASAATAVK	3	20.9	-0.505	-1.33	0.1918	1.77	0.1918	19.9547	19.8961	NA	19.6698	20.6087	20.4862	20.9278	19.866	18.9459	NA	NA	NA	20.3017	20.3577	21.237	20.709	22.8895	22.5769	21.5586	20.8383	21.0691	NA	21.469	20.4262	20.7195	21.0538	21.2863	21.2126	21.4428	21.2765	20.3031	NA	21.9284	21.1861	21.3237	21.3735	20.7958	NA	21.1931	20.6705
AACT_HUMAN	KLIN(Deamidated)DYVK	2	19.42	0.269	0.45	0.65796	0.2	0.65796	NA	NA	NA	NA	18.7546	NA	19.009	17.5073	NA	NA	19.7319	19.0432	NA	NA	NA	NA	21.2723	20.7273	20.0928	19.6453	19.2375	18.9409	19.8176	18.3733	19.1778	19.4582	NA	NA	19.9075	20.0806	19.1484	NA	NA	NA	20.5467	20.5679	NA	17.9214	NA	18.2544
AACT_HUMAN	MEEVEAM(Oxidation)LLPETLKR	3	19.21	1.239	1.62	0.13898	2.61	0.13898	NA	NA	NA	NA	NA	NA	NA	NA	NA	NA	NA	NA	NA	NA	NA	NA	20.5733	21.008	NA	18.6999	NA	18.2683	NA	NA	17.7773	NA	NA	NA	19.0331	NA	NA	NA	NA	NA	NA	NA	NA	NA	NA	19.1424
AACT_HUMAN	FNRPFLMIIVPTDTQ(Deamidated)NIFFMSK	3	18.95	-3.84	-3.65	0.01266	13.33	0.01266	NA	NA	NA	NA	NA	NA	NA	NA	NA	NA	NA	NA	NA	NA	NA	NA	16.3887	NA	NA	NA	NA	NA	NA	NA	NA	19.7604	NA	NA	NA	NA	NA	NA	NA	NA	NA	NA	NA	NA	NA	20.6965
AACT_HUMAN	EQLSLLDRFTEDAK	3	18.39	1.382	1.31	0.24276	1.72	0.24276	NA	NA	NA	NA	NA	NA	NA	NA	NA	NA	NA	NA	NA	NA	NA	NA	NA	19.3079	NA	NA	17.4435	NA	18.4079	NA	NA	NA	NA	NA	NA	NA	NA	NA	NA	NA	NA	NA	NA	NA	NA	NA
AACT_HUMAN	M(Oxidation)EEVEAMLLPETLKR	3	20.11	NA	NA	NA	NA	NA	NA	NA	NA	NA	NA	NA	NA	NA	NA	NA	NA	NA	NA	NA	NA	NA	NA	20.1078	NA	NA	NA	NA	NA	NA	NA	NA	NA	NA	NA	NA	NA	NA	NA	NA	NA	NA	NA	NA	NA	NA
AAGAB_HUMAN	AFWM(Oxidation)AIGGDR	2	20.06	NA	NA	NA	NA	NA	NA	NA	NA	NA	20.0644	NA	NA	NA	NA	NA	NA	NA	NA	NA	NA	NA	NA	NA	NA	NA	NA	NA	NA	NA	NA	NA	NA	NA	NA	NA	NA	NA	NA	NA	NA	NA	NA	NA	NA	NA
AASS_HUMAN	QLLC(Carbamidomethyl)DLVGISPSSEHDVLK	3	21.51	-0.196	-0.58	0.56439	0.34	0.56439	20.3557	20.8619	21.5772	21.81	20.7931	20.5381	20.8808	20.243	20.7406	21.2724	23.0224	22.4175	21.8775	21.593	22.0808	NA	21.518	20.5235	22.4469	22.0582	21.3046	20.5904	21.5606	20.9096	21.6441	21.2892	22.7207	22.8512	21.8729	21.7467	21.5526	NA	21.9952	21.7609	21.9514	21.1375	22.2098	22.0065	20.9058	20.9105
AATC_HUMAN	VGN(Deamidated)LTVVGKEPESILQ(Deamidated)VLSQMEK	3	21.26	-0.382	-0.84	0.40731	0.7	0.40731	20.8593	19.8847	22.2924	21.7371	20.6145	20.394	21.0559	20.3167	20.3438	20.9466	22.7019	21.9323	21.7056	20.4553	22.2422	21.8261	NA	19.4351	21.3122	20.4444	21.5292	20.8917	21.52	20.6609	NA	19.2034	22.5268	22.0295	21.7341	21.7035	22.2568	21.4601	21.8474	NA	NA	21.894	22.3994	21.6604	21.1731	20.2081
AATC_HUMAN	LALGDDSPALK	2	19.75	-0.949	-1.85	0.07603	3.41	0.07603	NA	NA	20.2257	20.547	17.7	18.4821	NA	NA	19.2234	19.5793	19.9585	20.6796	NA	19.4672	NA	NA	17.5348	NA	18.4954	18.5997	20.2424	20.554	NA	NA	NA	18.9078	NA	NA	20.6523	20.5835	NA	NA	20.3583	20.2641	21.6222	21.148	21.0107	20.1637	NA	18.0066
AATC_HUMAN	IANDNSLNHEYLPILGLAEFR	3	19.89	-0.717	-1.44	0.1638	2.07	0.1638	NA	NA	20.7092	21.0395	17.546	NA	NA	NA	19.5247	19.5968	NA	19.6924	NA	19.3424	19.8539	NA	NA	NA	19.0042	19.0019	20.4574	20.3978	NA	17.7059	19.242	19.0549	NA	NA	NA	20.7177	NA	NA	20.3168	20.087	21.7691	21.5583	21.0529	NA	NA	NA
AATC_HUMAN	TDDC(Carbamidomethyl)HPWVLPVVK	3	20.09	-0.195	-0.28	0.78578	0.08	0.78578	NA	NA	20.8663	20.8603	NA	NA	NA	NA	NA	NA	NA	NA	NA	NA	19.8687	19.6283	NA	NA	NA	18.8454	20.5191	20.504	NA	NA	18.9947	18.7994	NA	NA	NA	NA	NA	NA	NA	NA	21.6908	21.4651	21.0727	NA	NA	18.0777
AATC_HUMAN	NLDYVATSIHEAVTK	3	19.88	-1.348	-3.54	0.00343	12.55	0.00343	NA	NA	NA	NA	NA	NA	NA	NA	NA	19.1907	19.139	NA	18.8261	NA	NA	19.0623	NA	NA	NA	NA	20.0638	20.1891	NA	NA	NA	NA	NA	NA	20.4459	20.2205	NA	NA	NA	20.0001	NA	20.818	20.7704	NA	NA	NA
AATC_HUMAN	IVASTLSNPELFEEWTGNVK	3	20.67	0.227	0.36	0.72831	0.13	0.72831	NA	NA	20.563	20.6071	NA	NA	NA	NA	21.0763	NA	NA	NA	NA	NA	NA	NA	NA	NA	NA	NA	20.2348	NA	NA	NA	NA	NA	NA	NA	NA	NA	NA	NA	NA	20.4072	NA	21.1342	NA	NA	NA	NA
AATC_HUMAN	IANDN(Deamidated)SLNHEYLPILGLAEFR	3	18.89	-2.235	-2.14	0.06682	4.6	0.06682	NA	17.1305	NA	NA	NA	18.3528	18.8288	NA	NA	NA	NA	NA	NA	NA	NA	19.4501	NA	NA	NA	NA	NA	NA	NA	NA	NA	NA	NA	NA	NA	NA	NA	NA	NA	NA	NA	NA	NA	20.6756	NA	NA
AATC_HUMAN	INVSGLTTK	2	20.59	NA	NA	NA	NA	NA	NA	NA	NA	NA	NA	NA	NA	NA	NA	NA	NA	NA	NA	NA	NA	NA	NA	NA	NA	NA	19.6739	NA	NA	NA	NA	NA	NA	NA	NA	NA	NA	NA	NA	20.0338	21.1216	20.9768	21.1385	NA	NA	NA
AATC_HUMAN	EPESILQVLSQMEK	2	18.64	-1.061	-0.95	0.38385	0.9	0.38385	NA	NA	NA	NA	NA	NA	NA	NA	NA	NA	NA	NA	17.9334	NA	NA	NA	NA	NA	NA	NA	19.013	18.976	NA	NA	NA	NA	NA	NA	NA	NA	NA	NA	NA	NA	NA	NA	NA	NA	NA	NA
AATC_HUMAN	VGGVQSLGGTGALR	2	19.87	NA	NA	NA	NA	NA	NA	NA	NA	NA	NA	NA	NA	NA	NA	NA	NA	NA	NA	NA	NA	NA	NA	NA	NA	NA	NA	NA	NA	NA	NA	NA	NA	NA	NA	NA	NA	NA	NA	NA	NA	20.5769	NA	19.1573	NA	NA
ABCA1_HUMAN	DQ(Deamidated)SDDDHLKDLSLHK	2	19.58	0.13	0.11	0.9174	0.01	0.9174	NA	NA	NA	NA	NA	NA	NA	18.728	NA	NA	NA	NA	NA	NA	NA	NA	NA	NA	NA	20.5229	NA	NA	NA	NA	NA	NA	NA	NA	NA	NA	NA	NA	NA	NA	NA	NA	NA	NA	NA	19.4956
ABCA2_HUMAN	DAVC(Carbamidomethyl)SGQAAAR	2	15.16	0.149	0.45	0.65375	0.21	0.65375	NA	NA	15.9377	15.7887	14.4909	NA	14.8743	NA	15.4202	14.9009	15.7157	15.9046	14.9905	15.0826	16.1609	NA	14.1497	14.7637	15.056	NA	NA	NA	14.5134	NA	NA	NA	14.8859	14.8437	14.9305	14.9068	NA	15.0232	15.1331	NA	NA	NA	NA	15.9776	NA	NA
ABCB8_HUMAN	RQALDAPRTAAPPPK	3	22.01	-1.389	-2.28	0.03424	5.19	0.03424	NA	NA	NA	21.0199	NA	NA	20.648	NA	NA	18.8428	NA	21.8561	NA	22.6522	20.9897	NA	NA	NA	NA	21.522	NA	NA	NA	20.5986	NA	NA	23.4648	24.2421	22.448	23.0701	NA	23.4675	NA	NA	22.95	22.8927	22.9428	NA	20.4964	NA
ABCE1_HUMAN	M(Oxidation)GKLC(Carbamidomethyl)IEVTPQSK	2	20.34	0.407	0.32	0.76266	0.1	0.76266	NA	NA	NA	NA	NA	NA	NA	20.5465	NA	NA	NA	NA	NA	NA	NA	NA	NA	NA	NA	NA	NA	NA	NA	NA	NA	NA	NA	NA	NA	NA	NA	NA	NA	NA	NA	NA	NA	NA	20.1392	NA
ABHD8_HUMAN	N(Deamidated)GRLLVEN(Deamidated)LGR	2	20.02	NA	NA	NA	NA	NA	NA	NA	NA	NA	NA	NA	NA	NA	NA	NA	NA	NA	NA	NA	NA	NA	NA	NA	NA	NA	NA	NA	NA	NA	20.0155	NA	NA	NA	NA	NA	NA	NA	NA	NA	NA	NA	NA	NA	NA	NA
ACACA_HUMAN	RFQ(Deamidated)AQ(Deamidated)SLGTTYIYDIPEMFR	3	20.87	-1.05	-1.73	0.09359	2.99	0.09359	NA	18.6747	NA	NA	20.1446	NA	21.1213	20.9735	19.3116	NA	21.8604	21.1745	22.3376	20.6888	19.7662	19.9582	21.0743	19.0934	21.1677	19.6808	21.6993	20.9284	20.7145	20.9608	21.8673	21.0194	23.955	NA	19.7803	20.4997	22.5877	21.6978	NA	NA	20.3718	NA	NA	21.2643	20.9082	NA
ACACB_HUMAN	(Gln->pyro-Glu)Q(Deamidated)ILIASHLPSYELR	3	20.13	0.021	0.05	0.96227	0	0.96227	NA	NA	21.2691	21.374	NA	NA	NA	NA	19.8758	20.3442	NA	NA	NA	NA	20.0079	19.8855	18.6609	NA	NA	20.3805	19.2496	19.0985	NA	NA	NA	NA	20.3078	20.1906	20.6792	20.6723	19.682	19.2249	NA	20.5034	20.8628	20.618	21.2387	NA	NA	18.6499
ACACB_HUMAN	AESAEDFPILFR	2	22.13	NA	NA	NA	NA	NA	NA	NA	NA	NA	NA	NA	NA	NA	NA	NA	NA	22.1281	NA	NA	NA	NA	NA	NA	NA	NA	NA	NA	NA	NA	NA	NA	NA	NA	NA	NA	NA	NA	NA	NA	NA	NA	NA	NA	NA	NA
ACADL_HUMAN	AYVDARVQ(Deamidated)PIYGGTNEIMK	3	19.68	-2.601	-2.87	0.0263	8.22	0.0263	NA	NA	NA	NA	NA	NA	NA	NA	NA	NA	NA	NA	NA	19.0634	NA	NA	18.9796	19.0406	NA	NA	21.6363	NA	NA	NA	NA	NA	NA	NA	NA	NA	NA	NA	NA	NA	NA	NA	NA	NA	NA	NA
ACADL_HUMAN	(Ammonia-loss)C(Carbamidomethyl)IGAIAM(Oxidation)TEPGAGSDLQ(Deamidated)GIK	2	20.84	NA	NA	NA	NA	NA	NA	NA	NA	NA	NA	NA	NA	NA	NA	NA	NA	NA	NA	20.838	NA	NA	NA	NA	NA	NA	NA	NA	NA	NA	NA	NA	NA	NA	NA	NA	NA	NA	NA	NA	NA	NA	NA	NA	NA	NA
ACAP1_HUMAN	GPGQGSGHLAIGSAATLGSGGMARGR	3	23.86	0.063	0.29	0.77338	0.08	0.77338	23.9278	23.5912	23.3482	23.5109	NA	23.7392	25.0589	24.5113	23.7473	NA	23.8421	23.9305	24.0108	23.6919	NA	NA	23.8341	23.5583	24.3383	23.8386	23.6661	23.6221	24.1609	23.9061	23.87	23.5565	24.2723	24.0759	23.3922	23.583	23.7726	23.6911	23.9859	24.0178	23.7539	23.726	24.1779	23.7848	23.9746	23.5504
ACBG2_HUMAN	ILTGC(Carbamidomethyl)KN(Deamidated)M(Oxidation)LFQ(Deamidated)Q(Deamidated)NK	2	20.49	-0.081	-0.25	0.80284	0.06	0.80284	NA	19.728	22.0363	21.8306	19.516	19.2232	20.987	20.2269	NA	20.5704	20.9941	20.9208	20.2571	NA	20.6815	20.4723	NA	18.998	20.5497	20.4704	NA	19.8074	20.0213	19.633	NA	20.1829	21.1776	21.0066	20.9533	21.1559	NA	19.5117	20.9715	20.2794	21.3244	21.4544	NA	21.1359	19.8469	19.678
ACBP_HUMAN	WDAWNELK	2	21.43	-0.408	-0.8	0.42805	0.65	0.42805	19.9917	NA	21.9843	21.7441	19.6918	NA	21.1369	NA	20.7056	NA	21.7837	20.8449	21.9128	22.0265	21.1354	21.1503	NA	NA	23.1153	20.8802	22.0035	NA	20.8683	22.0298	21.9886	NA	NA	21.7191	21.8572	22.1425	NA	20.0246	21.4243	NA	NA	21.4425	22.6581	21.2441	21.3951	21.0578
ACBP_HUMAN	QATVGDINTERPGMLDFTGK	3	21.59	-0.133	-0.34	0.73341	0.12	0.73341	NA	20.6805	22.7226	22.6483	20.1004	20.2289	22.6007	21.5867	21.5786	21.8123	22.1869	22.2995	NA	21.6618	21.5489	21.5646	20.6095	20.3826	21.7923	21.5484	21.8057	22.757	NA	21.3207	21.5321	20.3261	NA	NA	21.7701	21.6178	NA	21.4648	22.0232	21.9795	22.4817	22.3916	22.7042	21.6065	20.1323	20.625
ACBP_HUMAN	TKPSDEEMLFIYGHYK	3	20.84	-0.762	-0.79	0.44832	0.62	0.44832	19.5053	NA	22.863	NA	NA	18.8212	NA	19.6919	NA	NA	NA	NA	NA	NA	NA	NA	NA	NA	NA	NA	NA	NA	NA	19.6334	NA	NA	NA	21.3724	NA	NA	NA	NA	NA	NA	23.2201	22.715	NA	NA	19.7581	NA
ACL10_HUMAN	WITRAM(Oxidation)YQEC(Carbamidomethyl)GSRLLYDVFN	3	19.64	0.711	1.41	0.18686	2	0.18686	19.3626	19.5975	NA	NA	NA	NA	19.906	NA	NA	NA	NA	NA	NA	NA	NA	NA	20.2961	NA	20.2294	NA	19.3483	NA	NA	18.7668	19.6508	NA	NA	NA	NA	NA	NA	NA	NA	NA	NA	NA	NA	NA	NA	NA
ACLY_HUMAN	AFDSGIIPMEFVNKMK	3	20.75	-0.248	-0.81	0.4233	0.65	0.4233	19.9398	19.7746	22.131	22.0332	19.2989	NA	20.8021	20.5204	21.1766	21.0796	21.1192	20.9565	21.0175	20.9441	20.8152	20.6185	19.6411	19.6671	20.3813	20.4361	20.4945	20.0226	20.2323	19.8154	20.0702	20.1329	21.0628	20.5568	21.9066	21.8301	20.1581	20.4864	21.2096	21.0007	21.9457	21.9585	22.4313	21.8948	19.7779	19.8566
ACLY_HUMAN	SIN(Deamidated)N(Deamidated)PDMR	2	20.32	0.499	1.53	0.13578	2.33	0.13578	19.5178	19.3511	21.6571	21.8234	20.236	20.0703	21.0551	NA	21.1387	20.9048	20.9467	20.6672	NA	19.824	NA	20.8085	20.1967	19.7499	NA	21.258	19.6259	19.5981	19.7225	18.9551	19.0877	18.9071	NA	19.4912	20.7658	20.8456	19.9946	20.5439	NA	20.5382	21.6364	21.6228	NA	20.9893	19.6436	19.2238
ACM4_HUMAN	(Acetyl)N(Deamidated)FTPVN(Deamidated)GSSGNQ(Deamidated)SVR	2	19.43	-0.26	-0.57	0.5758	0.32	0.5758	NA	NA	20.6553	19.7583	18.0459	NA	NA	18.5054	18.1898	NA	20.4947	NA	20.0771	19.757	18.9259	19.535	18.6348	NA	NA	NA	18.3177	18.2359	19.4978	18.4039	18.8077	18.4073	20.4201	19.3388	20.1861	20.0844	NA	18.3022	19.7383	19.5209	20.638	20.0763	20.6887	20.6719	NA	NA
ACOC_HUMAN	KFFN(Deamidated)LN(Deamidated)K	2	20.96	-0.09	-0.15	0.88174	0.02	0.88174	NA	20.0697	21.5265	22.7967	19.9231	20.5911	20.4778	20.471	21.608	21.4706	NA	21.9365	NA	21.4395	21.7967	20.8828	NA	19.2051	NA	20.857	19.5398	21.0403	19.9711	20.8103	19.0713	20.4839	19.5946	22.0216	20.724	21.7153	NA	21.3039	NA	21.4102	21.6494	22.0638	22.3822	NA	NA	NA
ACOC_HUMAN	MSN(Deamidated)PFAHLAEPLDPVQ(Deamidated)PGKK	3	20.42	0.414	0.66	0.51527	0.44	0.51527	21.1536	NA	21.8158	NA	NA	NA	NA	NA	NA	NA	20.4803	NA	19.4672	NA	NA	NA	NA	NA	NA	NA	20.7849	20.0409	NA	NA	20.0779	19.635	NA	NA	20.5064	19.9912	NA	NA	21.075	20.4211	NA	NA	21.4232	20.5825	20.2105	19.0353
ACOX3_HUMAN	DPKTLLPM(Oxidation)PGVMVGDIGK	2	22.75	-0.267	-0.59	0.55539	0.35	0.55539	21.5912	21.471	24.6485	24.4538	21.3147	20.2864	22.6453	NA	23.5608	23.7869	22.7585	23.395	22.2754	23.3124	23.2303	NA	21.0575	20.7111	22.8958	23.0626	22.4375	22.0618	22.6032	22.8236	20.7658	21.6937	23.3673	23.5861	24.0391	23.8262	21.5207	NA	23.2663	NA	24.2541	24.3508	24.1288	23.664	22.4191	21.7783
ACOX3_HUMAN	KLGQ(Deamidated)N(Deamidated)GLDNGFAMFHK	3	19.44	0.354	0.56	0.58815	0.31	0.58815	NA	19.2083	NA	NA	NA	NA	NA	18.8881	NA	20.0213	NA	NA	NA	NA	NA	NA	19.396	NA	NA	20.1666	NA	19.7355	NA	18.6294	NA	NA	NA	NA	NA	NA	NA	NA	NA	NA	NA	NA	NA	NA	NA	NA
ACOX3_HUMAN	DPKTLLPMPGVM(Oxidation)VGDIGK	2	22.8	-0.926	-1.66	0.11379	2.77	0.11379	20.7024	NA	22.9297	NA	20.8085	NA	22.5231	NA	NA	NA	NA	NA	NA	NA	23.0993	NA	NA	NA	22.5951	NA	NA	NA	22.0792	NA	NA	NA	NA	22.5983	NA	NA	NA	NA	23.0024	23.7535	24.2912	24.1598	24.0991	23.5174	21.8989	NA
ACOXL_HUMAN	EC(Carbamidomethyl)TGGMGYMMEN(Deamidated)R	2	19.05	0.055	0.15	0.88181	0.02	0.88181	NA	17.4966	19.5998	19.6918	17.8065	17.7082	19.2141	18.855	19.469	19.4823	19.201	19.2598	19.2304	19.4832	19.7252	19.1886	18.3385	18.41	19.5234	19.6127	NA	18.387	18.6965	18.3997	NA	17.1939	18.6623	19.112	19.1103	19.4542	NA	18.7984	20.1247	20.2489	19.7759	19.8435	20.7463	19.3036	NA	17.5255
ACSA_HUMAN	FETTYFKKFPGYYVTGDGC(Carbamidomethyl)QR	3	21.72	NA	NA	NA	NA	NA	NA	NA	NA	NA	NA	NA	NA	NA	NA	NA	NA	NA	NA	NA	NA	NA	NA	NA	NA	NA	NA	NA	NA	21.7209	NA	NA	NA	NA	NA	NA	NA	NA	NA	NA	NA	NA	NA	NA	NA	NA
ACSF2_HUMAN	Q(Deamidated)IC(Carbamidomethyl)PEVEN(Deamidated)AQPGALK	2	17.27	0.125	0.37	0.71806	0.13	0.71806	16.2237	16.5598	NA	17.9504	NA	NA	18.0753	17.4141	17.2448	17.3065	17.5464	17.5722	NA	16.9355	17.5923	17.2422	16.7862	NA	17.2502	17.152	NA	NA	NA	16.6118	NA	NA	17.8394	17.8056	16.5281	NA	NA	17.5457	NA	NA	18.1692	17.5637	NA	NA	NA	16.2462
ACSF4_HUMAN	EKYEKEK	2	22.48	-1.319	-1.04	0.35165	1.08	0.35165	NA	NA	NA	NA	NA	NA	NA	NA	NA	NA	NA	21.8164	NA	NA	NA	NA	NA	NA	NA	NA	NA	NA	NA	NA	NA	NA	23.1353	NA	NA	NA	NA	NA	NA	NA	NA	NA	NA	NA	NA	NA
ACTA_HUMAN	SYELPDGQVITIGNER	2	20.75	-0.234	-0.69	0.4963	0.47	0.4963	NA	NA	21.7367	21.6425	20.0527	19.5917	21.1501	20.7101	21.1716	21.1863	21.567	21.8339	20.421	20.5174	19.8656	NA	NA	18.5265	20.4351	20.3491	20.8267	20.958	21.6122	21.3788	19.2886	19.7535	21.1427	21.0708	21.0229	21.2508	21.9253	22.1665	20.7063	20.3577	21.4246	21.2428	NA	19.8495	19.5593	19.8304
ACTA_HUMAN	AGFAGDDAPR	2	20.56	-0.793	-2.15	0.03745	4.62	0.03745	21.651	21.1951	20.1339	20.4705	19.8717	19.261	20.667	19.9194	19.8016	20.185	20.438	20.707	20.8158	20.5288	19.2178	19.8369	19.736	18.2085	20.8437	20.1	21.3505	20.5367	20.7092	20.3602	21.5873	21.4241	20.5723	21.619	20.7432	20.5292	20.5418	20.6238	21.0779	20.5195	20.6976	20.4596	NA	21.2457	22.0932	21.5664
ACTA_HUMAN	YPIEHGIITNWDDMEK	3	20.14	-0.86	-1.35	0.1878	1.82	0.1878	NA	NA	21.7508	NA	18.6121	NA	NA	NA	20.596	20.7174	21.2937	20.7916	NA	NA	NA	NA	17.0834	15.4677	18.9678	19.4059	20.4605	20.4849	21.1942	20.8877	NA	NA	20.5063	20.6768	20.9007	21.1095	21.5582	21.592	20.4203	20.6221	20.9619	NA	NA	18.9619	NA	18.4658
ACTA_HUMAN	DLTDYLMK	2	19.98	-0.548	-1.43	0.16455	2.05	0.16455	NA	NA	21.1028	20.9864	NA	18.4658	NA	NA	19.821	20.1686	20.617	20.1888	18.91	18.8144	19.2448	NA	NA	NA	NA	18.9869	19.9487	19.8484	20.7863	20.5054	NA	NA	NA	NA	20.2655	20.2394	20.7675	20.882	19.7733	20.1003	NA	19.2394	NA	NA	NA	NA
ACTA_HUMAN	EITALAPSTMK	2	20.98	0.04	0.09	0.93019	0.01	0.93019	NA	NA	21.4084	NA	NA	NA	NA	NA	20.5473	20.8776	20.9919	20.7535	NA	NA	NA	NA	NA	NA	NA	NA	NA	NA	21.5674	21.0677	NA	NA	20.4635	NA	20.6353	20.4809	21.5959	21.6112	NA	NA	20.7203	NA	NA	NA	NA	NA
ACTA_HUMAN	DSYVGDEAQSK	2	17.77	0.295	0.51	0.61581	0.26	0.61581	NA	NA	NA	NA	18.7574	18.3401	17.6088	17.8873	NA	NA	NA	NA	NA	NA	NA	NA	NA	NA	NA	16.9368	NA	17.0136	18.4283	18.0169	NA	NA	NA	NA	NA	NA	17.8326	18.0446	NA	NA	NA	NA	NA	16.6028	NA	NA
ACTA_HUMAN	HQGVMVGMGQK	2	17.94	-1.157	-1.53	0.17419	2.33	0.17419	NA	NA	NA	NA	NA	NA	NA	NA	NA	NA	NA	NA	NA	17.1932	NA	NA	NA	NA	NA	17.5248	NA	18.3372	NA	18.694	NA	NA	NA	NA	NA	NA	NA	NA	NA	NA	NA	NA	NA	NA	NA	NA
ACTB_HUMAN	VAPEEHPVLLTEAPLNPK	3	21.44	-0.787	-2.11	0.04244	4.46	0.04244	NA	18.925	22.7514	NA	20.5847	20.6032	21.6571	21.5087	NA	21.6145	22.2382	22.1026	20.3345	20.5179	20.1039	20.2028	NA	NA	20.9021	20.8271	21.7374	21.5707	22.4004	22.2863	NA	NA	22.0258	21.4461	22.1207	22.0493	22.5276	22.7236	21.4982	21.3915	22.2979	22.1633	NA	NA	NA	20.0758
ACTB_HUMAN	GYSFTTTAER	2	18.37	-0.905	-1.03	0.33109	1.06	0.33109	NA	NA	NA	NA	18.7596	18.5869	NA	NA	NA	NA	NA	NA	NA	NA	NA	NA	NA	16.7987	NA	NA	NA	19.007	NA	19.6127	NA	17.4347	NA	NA	NA	NA	NA	NA	NA	NA	NA	NA	NA	NA	NA	NA
ACTBL_HUMAN	VAPDEHPILLTEAPLNPK	3	21.25	-0.899	-2.41	0.02158	5.83	0.02158	NA	18.925	22.7514	22.4786	20.5847	20.6032	21.6571	NA	21.6072	21.6145	NA	NA	20.3345	20.5179	20.1039	20.2028	NA	19.8093	NA	20.8271	21.7374	21.5707	22.4004	22.2863	20.5218	20.6136	22.0258	21.4461	22.2028	NA	22.5276	22.7236	21.4982	21.3915	22.2979	NA	NA	NA	20.1414	20.0758
ACTBM_HUMAN	IWHHTFYNELR	3	19.65	-0.447	-0.93	0.36655	0.87	0.36655	NA	NA	NA	20.2226	NA	NA	NA	NA	NA	18.9718	19.9229	20.0176	17.981	NA	NA	NA	NA	NA	NA	NA	19.2585	NA	NA	19.7951	NA	NA	19.6565	NA	19.6454	19.5859	20.2766	20.4768	NA	NA	NA	NA	NA	NA	NA	NA
ACTBM_HUMAN	QEYDESGPSIVHR	3	18.2	-1.453	-2.03	0.07497	4.12	0.07497	NA	NA	NA	17.4817	NA	16.86	NA	NA	NA	NA	NA	NA	NA	NA	NA	NA	NA	NA	NA	18.231	NA	NA	18.8833	18.4257	NA	NA	NA	NA	NA	NA	NA	NA	NA	NA	NA	NA	NA	NA	NA	19.3313
ACTN2_HUMAN	DAKGITQEQMN(Deamidated)EFRASFNHFDR	3	21.85	NA	NA	NA	NA	NA	NA	NA	NA	NA	NA	NA	NA	NA	NA	NA	NA	NA	NA	NA	NA	NA	21.85	NA	NA	NA	NA	NA	NA	NA	NA	NA	NA	NA	NA	NA	NA	NA	NA	NA	NA	NA	NA	NA	NA	NA
ACTZ_HUMAN	ESYDVIAN(Deamidated)QPVVIDNGSGVIK	3	20.05	-0.467	-1.14	0.2657	1.29	0.2657	NA	19.3718	NA	NA	19.4689	19.4724	NA	19.4279	20.1267	20.9005	20.9862	20.6338	19.4623	NA	20.9528	20.3751	NA	17.8393	20.2382	19.7578	20.2504	NA	19.6211	19.4415	19.4009	19.9885	21.5982	21.2667	NA	NA	NA	20.6856	NA	NA	NA	20.3433	NA	19.6412	NA	NA
ACV1B_HUMAN	VELVPAGKPFYC(Carbamidomethyl)LSSEDLR	3	21.51	-0.726	-0.69	0.50236	0.48	0.50236	NA	NA	23.1706	NA	NA	19.9734	NA	18.7364	23.3932	NA	NA	NA	NA	NA	NA	19.6997	NA	NA	NA	NA	NA	NA	NA	NA	NA	NA	NA	22.4051	NA	20.9683	NA	NA	NA	NA	23.8004	23.0647	NA	NA	19.9053	NA
ACY1_HUMAN	C(Carbamidomethyl)VSIQYLEAVR	2	23.89	0.26	1.19	0.24202	1.41	0.24202	24.1181	23.5947	24.4307	24.4584	23.8949	23.7242	24.0688	23.8819	23.7896	23.9616	23.8784	23.613	23.4739	23.8613	24.3428	24.4764	24.5569	24.2416	23.9761	23.9663	23.6813	23.2909	23.6479	23.4871	23.6574	23.4924	23.1935	23.4064	23.9498	23.8056	22.667	23.0195	24.6698	24.6509	23.8915	23.9783	24.7907	24.3539	23.6213	23.8604
ADA22_HUMAN	LFEFSLDDLPSEFQQVNITPSK	3	20.04	-0.156	-0.36	0.71926	0.13	0.71926	NA	18.8289	21.3414	21.3605	NA	17.8787	NA	NA	20.398	20.3621	21.0385	20.825	20.3731	20.314	20.3362	20.5686	17.2912	NA	19.8913	19.7975	18.9745	NA	18.6717	NA	18.6725	NA	20.8684	NA	20.8935	20.9667	19.1705	19.0596	19.9766	NA	21.3279	21.2191	20.8151	20.8408	19.5073	19.6125
ADA22_HUMAN	SGGEDESRHDALDTR	3	17.47	0.25	0.42	0.68146	0.17	0.68146	15.853	NA	19.3155	NA	NA	17.145	18.2482	NA	NA	NA	NA	NA	NA	NA	18.1228	17.7392	16.7612	NA	17.5833	17.6759	NA	NA	NA	NA	NA	NA	NA	17.4143	NA	NA	16.9187	17.2399	NA	17.8261	18.9444	NA	NA	NA	NA	15.3121
ADA22_HUMAN	SGGEDESRHDALDTR	2	15.72	NA	NA	NA	NA	NA	NA	NA	NA	NA	14.8792	NA	NA	NA	NA	NA	NA	NA	NA	16.5517	NA	NA	NA	NA	NA	NA	NA	NA	NA	NA	NA	NA	NA	NA	NA	NA	NA	NA	NA	NA	NA	NA	NA	NA	NA	NA
ADA22_HUMAN	FILKPRPK	2	18.87	-0.204	-0.33	0.74941	0.11	0.74941	NA	17.5946	NA	19.7155	NA	NA	NA	NA	18.5073	19.1435	NA	NA	17.9047	18.9763	18.9342	NA	NA	NA	NA	NA	NA	NA	17.3657	NA	NA	18.3235	NA	NA	NA	NA	NA	NA	NA	18.7555	20.0598	20.2521	19.7911	NA	NA	NA
ADA22_HUMAN	LFEFSLDDLPSEFQQ(Deamidated)VNITPSK	3	18.73	0.222	0.24	0.82141	0.06	0.82141	18.8979	NA	NA	NA	NA	NA	NA	NA	NA	NA	NA	NA	NA	NA	NA	NA	NA	NA	NA	NA	NA	18.3157	NA	18.3424	NA	NA	NA	NA	NA	NA	NA	NA	NA	19.3704	NA	NA	NA	NA	NA	NA
ADA28_HUMAN	RYN(Deamidated)EN(Deamidated)Q(Deamidated)DEIR	2	19.23	NA	NA	NA	NA	NA	NA	NA	NA	NA	NA	NA	NA	NA	NA	NA	NA	NA	NA	NA	NA	NA	NA	NA	NA	NA	20.504	19.646	NA	NA	19.0791	NA	NA	NA	NA	NA	NA	19.6044	NA	NA	NA	NA	NA	NA	17.3045	NA
ADAD1_HUMAN	RGEINPVSALHQ(Deamidated)FAQ(Deamidated)MQR	3	21.81	-0.364	-0.89	0.38063	0.79	0.38063	20.1309	21.1976	21.0251	NA	21.2064	21.2286	21.4193	21.1613	20.7777	21.9057	23.1925	22.6628	NA	21.7208	22.5811	22.8484	21.6693	21.3537	NA	NA	22.1831	21.7354	21.7293	20.9619	21.0903	20.7641	23.1907	23.6565	22.0323	NA	21.1516	22.6719	22.1274	22.0908	22.3547	22.2782	22.874	22.4271	21.0652	20.9968
ADAD1_HUMAN	RGEIN(Deamidated)PVSALHQFAQ(Deamidated)MQR	3	21.69	NA	NA	NA	NA	NA	NA	NA	NA	NA	NA	NA	NA	NA	NA	NA	NA	NA	21.6873	NA	NA	NA	NA	NA	NA	NA	NA	NA	NA	NA	NA	NA	NA	NA	NA	NA	NA	NA	NA	NA	NA	NA	NA	NA	NA	NA
ADAM7_HUMAN	EKFILGVEGQQLVRPKK	3	19.05	-1.131	-2.34	0.02781	5.47	0.02781	NA	NA	NA	NA	NA	17.4997	NA	18.5418	NA	18.4666	19.7258	NA	19.2513	19.0629	NA	NA	15.8931	NA	NA	NA	NA	19.1851	18.4175	18.4008	18.4019	18.5933	21.2694	20.9459	18.9449	18.6756	19.6697	20.2505	18.8028	NA	NA	19.8363	19.4639	19.7533	NA	NA
ADCK3_HUMAN	EAGFPGQ(Deamidated)ASSPLGRAN(Deamidated)GR	2	20.04	-0.521	-1.09	0.28667	1.2	0.28667	18.373	NA	NA	19.5568	NA	19.4663	20.7331	NA	NA	21.2874	NA	19.5859	20.2216	20.436	NA	19.1145	NA	NA	NA	19.0594	NA	NA	NA	NA	NA	NA	NA	NA	NA	19.0068	20.1724	20.9392	20.7097	20.6274	NA	20.473	20.8431	20.073	NA	NA
ADCY7_HUMAN	SQ(Deamidated)Q(Deamidated)PPPPSQHLPRPKGDAALKMR	3	21.06	NA	NA	NA	NA	NA	NA	NA	NA	NA	NA	NA	NA	NA	NA	NA	NA	NA	NA	NA	NA	NA	NA	NA	NA	NA	NA	22.4374	NA	NA	NA	NA	NA	NA	NA	NA	NA	NA	NA	NA	NA	NA	NA	19.6801	NA	NA
ADCY9_HUMAN	NSTKASGGPNPK	2	20.73	0.032	0.06	0.95205	0	0.95205	NA	NA	20.4309	21.8229	19.3056	20.1176	21.0702	20.7881	21.1143	21.4384	21.5281	21.6595	19.9868	21.5522	21.0191	20.7994	19.2018	19.8825	NA	20.6524	19.1992	19.9762	20.3067	20.3548	19.3986	20.7321	20.7355	21.1954	20.5368	21.1376	18.876	20.505	21.3774	21.6439	22.0277	22.1322	22.7785	21.3903	NA	19.6834
ADML_HUMAN	MSSSYPTGLADVK	2	19.24	NA	NA	NA	NA	NA	NA	NA	19.8052	NA	NA	NA	NA	NA	NA	NA	NA	NA	NA	NA	NA	18.6691	NA	NA	NA	NA	NA	NA	NA	NA	NA	NA	NA	NA	NA	NA	NA	NA	NA	NA	NA	NA	NA	NA	NA	NA
ADML_HUMAN	MSSSYPTGLADVK	3	23.97	NA	NA	NA	NA	NA	NA	NA	23.9712	NA	NA	NA	NA	NA	NA	NA	NA	NA	NA	NA	NA	NA	NA	NA	NA	NA	NA	NA	NA	NA	NA	NA	NA	NA	NA	NA	NA	NA	NA	NA	NA	NA	NA	NA	NA	NA
ADNP_HUMAN	SLPSQ(Deamidated)Q(Deamidated)MVNR	2	22.59	0.472	0.37	0.72663	0.14	0.72663	22.8236	NA	NA	NA	NA	NA	NA	NA	NA	NA	NA	NA	NA	NA	NA	NA	NA	NA	NA	NA	NA	NA	NA	NA	NA	NA	NA	NA	NA	NA	NA	NA	NA	NA	NA	NA	22.3511	NA	NA	NA
ADNP2_HUMAN	(Acetyl)M(Oxidation)FQ(Deamidated)IPVEN(Deamidated)LDNIRK	2	22.91	NA	NA	NA	NA	NA	NA	NA	NA	NA	NA	NA	NA	NA	NA	NA	NA	NA	NA	NA	NA	NA	NA	NA	NA	NA	NA	NA	NA	NA	NA	NA	NA	NA	NA	NA	22.906	NA	NA	NA	NA	NA	NA	NA	NA	NA
ADO_HUMAN	(Ammonia-loss)C(Carbamidomethyl)GLSPEKVR	2	19.54	NA	NA	NA	NA	NA	NA	NA	NA	NA	18.7459	NA	NA	NA	NA	NA	20.3275	NA	NA	NA	NA	NA	NA	NA	NA	NA	NA	NA	NA	NA	NA	NA	NA	NA	NA	NA	NA	NA	NA	NA	NA	NA	NA	NA	NA	NA
AFAD_HUMAN	EKLEKQQQ(Deamidated)M(Oxidation)HIVDMLSK	3	20.56	-1.197	-2.51	0.01858	6.29	0.01858	NA	18.935	NA	NA	19.5665	19.6531	20.3352	NA	20.5954	20.625	21.6236	NA	NA	NA	20.6098	20.6745	17.3734	NA	19.5746	19.6637	NA	NA	19.6772	NA	19.9556	NA	NA	21.3054	NA	NA	21.2685	NA	21.434	21.5627	22.9187	22.2878	22.1298	21.9374	19.8827	19.9232
AFAM_HUMAN	KSDVGFLPPFPTLDPEEK	3	22.02	-0.261	-0.94	0.35367	0.88	0.35367	21.1661	21.3543	21.7117	21.485	21.3777	21.3593	21.5504	21.2227	21.2478	21.5454	23.1243	22.9799	22.1349	21.9791	22.6746	22.5195	22.0054	21.6357	22.419	22.3373	22.5222	22.2946	22.6407	22.2985	21.3718	21.2365	23.3282	23.4499	21.613	21.7212	22.3935	22.6147	22.4419	22.1508	22.2946	22.2549	22.6364	21.4014	21.2726	21.1099
AFAM_HUMAN	SDVGFLPPFPTLDPEEK	2	23.46	-0.315	-1.34	0.18675	1.8	0.18675	22.7226	22.7667	23.3803	23.4368	22.5779	22.5196	22.8799	22.5488	23.0254	23.1812	24.4001	24.4788	23.6122	23.7843	23.9276	23.7755	22.8705	22.6883	23.777	23.7441	23.7755	23.7248	23.75	23.6515	22.7875	22.9892	24.9985	24.9884	23.125	23.1279	24.1007	24.1475	23.6203	23.5239	23.6644	23.676	23.8098	23.3522	22.7638	22.8211
AFAM_HUMAN	SDVGFLPPFPTLDPEEK	3	19.91	-0.005	-0.01	0.99458	0	0.99458	NA	NA	NA	NA	NA	19.1929	NA	NA	NA	19.6304	21.4305	20.1983	20.6089	19.395	20.0695	20.2998	20.0909	18.5342	20.2832	19.4584	20.6076	18.2662	20.4206	18.0322	NA	NA	20.5553	20.6367	19.3627	NA	19.6806	20.1227	20.7059	19.9903	20.5725	NA	NA	19.5427	NA	NA
AFAM_HUMAN	ESLLNHFLYEVAR	3	22.79	-0.545	-1.54	0.13051	2.38	0.13051	21.8549	22.0333	23.0713	22.8052	22.0313	21.9204	22.2942	21.6171	22.3171	22.361	24.3812	23.7884	23.1053	23.3726	23.6079	23.4027	20.7068	20.0418	23.0656	22.6209	23.2761	22.9351	23.4197	22.8835	22.4625	22.2167	24.6899	24.4947	22.6246	22.5425	23.6117	23.3489	23.3901	23.0896	23.5834	22.9584	23.4581	22.6677	21.9447	21.7097
AFAM_HUMAN	ESLLNHFLYEVAR	2	21.11	-0.171	-0.46	0.64689	0.21	0.64689	19.7609	20.2589	NA	NA	20.3853	19.8933	20.0471	NA	21.7001	20.7628	22.238	22.2101	NA	21.9064	21.7302	21.3435	NA	NA	20.8941	20.9113	21.398	21.3526	21.427	21.116	20.6909	20.4735	23.2065	23.0135	20.6069	20.4548	21.8351	21.6624	20.9992	21.1772	NA	NA	NA	20.6196	20.1816	20.1519
AFAM_HUMAN	IAPQLSTEELVSLGEK	3	21.85	-0.183	-0.65	0.52103	0.42	0.52103	20.4322	21.3223	20.7967	21.5754	21.3038	21.3456	21.5044	21.1891	21.4593	21.2239	23.117	22.2519	22.0128	22.1197	22.5284	22.5502	21.9061	21.7634	22.4256	22.4382	22.2664	22.316	22.3579	22.2108	21.2474	21.3627	22.7435	23.1538	21.5371	21.3964	22.0543	22.021	22.4551	22.3993	22.075	22.0257	21.7526	21.3698	21.1922	20.9802
AFAM_HUMAN	IAPQLSTEELVSLGEK	2	22.91	-0.273	-1.12	0.26799	1.26	0.26799	22.2352	22.2142	22.8257	22.6363	22.1316	21.9214	22.3767	22.0843	22.4064	22.4821	23.8946	23.8234	23.2238	23.0672	23.316	23.0325	22.6862	22.3427	23.5001	23.202	23.2033	23.2828	23.2353	22.9767	22.3974	22.4559	24.3345	24.1809	22.4891	22.4778	23.71	23.4641	23.0869	22.9588	23.0564	23.0295	23.3304	22.6177	22.4173	22.1668
AFAM_HUMAN	RHPDLSIPELLR	3	23.3	-0.363	-1.33	0.19085	1.77	0.19085	22.4975	22.475	23.1687	22.912	22.4164	22.2018	23.1114	22.5406	22.8044	22.7847	24.6128	24.1582	23.586	23.6144	23.9169	23.8231	22.551	22.1578	23.6742	23.3014	23.6152	23.4316	23.7188	23.3343	22.6632	22.6201	24.9259	24.5528	22.9888	22.8732	24.0622	24.0938	23.6075	23.6597	23.6135	23.4552	23.9396	23.5189	22.6405	22.2601
AFAM_HUMAN	RHPDLSIPELLR	2	20.54	-0.306	-0.68	0.5016	0.46	0.5016	19.8266	19.9398	NA	NA	19.4568	19.7057	NA	20.9959	NA	NA	21.6994	21.7657	20.8425	NA	NA	NA	19.1601	18.7752	NA	20.939	20.746	20.5599	20.6991	20.9169	20.2217	19.8743	22.3568	21.7185	NA	NA	21.1783	21.5538	20.4106	NA	20.6906	19.989	NA	NA	20.655	19.256
AFAM_HUMAN	DADPDTFFAK	2	23.06	-0.17	-0.76	0.45332	0.57	0.45332	22.1956	22.2854	22.73	22.6362	22.6125	22.4881	22.4244	22.2343	22.57	22.7393	24.0235	23.8492	23.16	23.3451	23.5993	23.6377	23.1326	23.0077	23.5213	23.3941	23.4387	23.5337	23.5381	23.3928	22.3835	22.4074	24.2469	24.2589	22.7372	22.7163	23.5971	23.7958	23.1498	23.1277	22.9921	22.9668	23.3233	22.9438	22.1898	22.24
AFAM_HUMAN	LPNNVLQEK	2	22.61	-0.173	-0.57	0.57446	0.32	0.57446	21.4518	21.7068	22.4377	22.3501	22.26	22.2263	22.3396	21.0616	21.9995	22.3571	23.4938	23.3823	22.7501	22.975	23.3713	23.1504	22.5576	22.5021	23.1376	23.0229	22.8972	22.7729	23.2442	22.4511	22.0006	22.3593	23.4006	23.5032	22.2444	22.4519	22.7	23.5274	22.7643	22.7706	22.8001	22.7076	23.2952	22.3601	21.9162	21.8185
AFAM_HUMAN	AIPVTQYLK	2	22.39	-0.301	-1.13	0.26293	1.29	0.26293	21.6264	21.5943	22.1653	22.0651	21.6253	21.504	21.9596	21.3476	NA	21.7611	23.3618	22.7475	22.4706	22.5197	23.0582	23.0379	22.3502	22.1005	22.846	22.4411	22.802	22.7043	22.875	22.6543	21.901	21.7462	23.6686	23.104	22.2495	22.1629	22.8693	22.7301	22.8418	22.3633	22.6725	22.4265	23.1288	22.4258	21.6848	21.4329
AFAM_HUMAN	GQC(Carbamidomethyl)IINSNK	2	20.1	-0.082	-0.24	0.81286	0.06	0.81286	18.5558	18.9975	19.7727	19.969	19.7708	19.7839	19.9037	19.2434	19.9163	19.95	20.7475	21.1232	19.9519	20.4161	20.9987	20.5601	20.0565	20.1592	20.6422	20.7341	20.0155	20.2116	20.9018	20.6106	18.9401	20.32	21.3099	21.5692	19.6903	19.6732	20.4804	20.9744	19.8706	20.285	19.9162	20.116	20.8172	19.5681	18.7388	18.8845
AFAM_HUMAN	VMNHIC(Carbamidomethyl)SK	2	18.54	-0.238	-0.79	0.43646	0.62	0.43646	17.3858	17.4077	NA	18.6606	17.6511	17.2073	18.3528	17.7267	18.1158	18.0875	19.5991	19.7636	18.6442	18.7488	19.2098	18.9153	18.3543	18.0633	19.1968	18.7475	18.6073	18.6567	19.202	18.6514	17.7111	17.7678	20.491	20.1032	18.3683	18.4162	19.1853	19.2919	18.5281	18.5637	18.7882	18.6782	19.0659	18.3792	17.5213	17.2293
AFAM_HUMAN	FTFEYSR	2	22.35	-0.282	-1.09	0.28022	1.2	0.28022	21.5469	21.5108	21.8942	21.81	21.8055	21.6778	21.5104	21.5278	21.8947	22.0358	23.4703	23.0616	22.5172	22.5994	23.1573	22.9874	22.0751	21.6079	22.8489	22.6	22.8079	22.6852	22.9911	22.7973	21.8998	21.8286	23.8227	23.7423	22.1023	22.0441	22.9606	23.0049	22.7163	22.4193	22.4815	22.429	22.4546	21.7334	21.5413	21.324
AFAM_HUMAN	HELTDEELQSLFTNFANVVDK	3	23.23	-0.582	-1.43	0.16089	2.04	0.16089	22.5137	22.3453	23.5896	23.7035	21.7305	21.8238	22.8202	22.287	23.0203	23.1582	24.6738	24.5709	23.3662	23.6203	24.1271	23.9287	21.2539	19.273	23.6249	23.3022	23.3389	23.1777	23.5345	23.0047	22.2248	22.5893	24.963	25.0601	23.2218	23.3012	24.0191	24.0826	23.8143	23.611	23.7833	23.7364	24.0307	23.5771	22.7413	22.5709
AFAM_HUMAN	HELTDEELQSLFTNFANVVDK	2	19.49	-0.013	-0.01	0.99131	0	0.99131	NA	NA	NA	NA	NA	NA	NA	NA	NA	NA	19.4837	NA	NA	NA	NA	NA	NA	NA	NA	NA	NA	NA	NA	NA	NA	NA	20.2902	NA	NA	18.7035	NA	NA	NA	NA	NA	NA	NA	NA	NA	NA
AFAM_HUMAN	TINPAVDHC(Carbamidomethyl)C(Carbamidomethyl)K	2	20.47	-0.154	-0.54	0.59398	0.29	0.59398	19.3531	19.5745	NA	20.3469	19.695	19.4485	20.3021	19.5276	20.0644	20.0689	21.4259	21.5269	20.6153	20.8508	21.1113	20.984	20.3606	20.2211	21.1535	20.8592	20.5689	20.6532	20.8697	20.3649	19.5765	19.8593	22.1504	21.7438	20.0129	20.1349	20.9912	21.1017	20.7861	20.6343	20.7205	20.68	20.9809	20.1853	19.4583	19.4459
AFAM_HUMAN	FTDSENVC(Carbamidomethyl)QER	2	21.43	-0.041	-0.15	0.88481	0.02	0.88481	20.2203	20.4561	20.6448	21.0814	21.1733	21.0649	21.1562	20.8024	21.1811	21.1296	22.259	22.5404	21.5422	21.7998	22.1382	21.8339	21.5665	21.6245	22.0095	22.1015	21.5054	21.7271	22.1494	21.9416	20.5207	20.803	22.4001	22.9269	20.7472	20.9121	21.8153	22.2837	NA	21.5526	21.3104	21.4137	21.8407	21.0203	20.3167	20.4249
AFAM_HUMAN	IC(Carbamidomethyl)AMEGLPQK	2	22.29	-0.115	-0.35	0.7249	0.13	0.7249	21.3489	21.4107	22.2525	22.3445	21.7628	21.685	21.9923	20.9715	21.7874	22.0953	23.1743	22.939	22.4441	22.499	23.087	22.8401	22.3472	21.7247	23.0619	22.9435	22.798	22.2558	23.0367	21.9532	21.4321	21.8936	23.2251	22.9187	21.9343	22.1884	22.474	23.0842	22.6807	22.5469	22.3762	22.341	22.8858	21.9777	21.9112	21.1035
AFAM_HUMAN	RPC(Carbamidomethyl)FESLK	2	21.57	-0.222	-0.66	0.51376	0.43	0.51376	20.7652	NA	21.2451	20.902	21.1662	20.7276	21.4975	20.6375	20.8732	21.0964	22.5545	21.9427	21.7099	21.4794	22.5549	21.9325	21.7608	20.9941	22.3669	21.7881	22.0971	21.7167	22.2824	21.3773	21.2431	20.6714	22.7627	22.9908	21.3714	20.9025	22.1888	22.1072	21.8567	21.3385	21.8557	21.2375	21.9928	21.8833	21.0152	20.4229
AFAM_HUMAN	AESPEVC(Carbamidomethyl)FNEESPK	2	21.86	-0.101	-0.35	0.72613	0.12	0.72613	20.9681	21.126	21.0471	NA	NA	21.2786	21.6179	21.0216	21.3014	21.2959	22.6269	22.7465	21.7457	22.0475	22.4771	22.3002	21.9399	22.1144	22.4271	22.3563	21.9885	22.2759	22.4193	22.3373	NA	21.3054	23.0811	23.2728	NA	21.1257	22.3589	22.6304	21.716	21.8144	21.4402	NA	22.1026	21.2237	20.9523	20.7762
AFAM_HUMAN	LC(Carbamidomethyl)FFYNK	2	21.17	-0.308	-1.09	0.28127	1.2	0.28127	20.1106	20.4365	NA	NA	20.4499	20.35	NA	19.8587	NA	20.7398	22.1588	21.9809	21.2075	21.4273	21.6799	21.7334	20.6794	20.6996	21.4672	21.3983	21.5167	21.5193	21.4785	21.4392	NA	20.5433	22.5869	22.0195	NA	NA	21.6021	21.6344	21.333	21.1735	21.3607	21.4018	21.1595	NA	20.0756	20.0641
AFAM_HUMAN	RNPFVFAPTLLTVAVHFEEVAK	3	19.6	-0.539	-1.17	0.24924	1.37	0.24924	18.6604	18.086	20.456	19.8715	18.6158	18.3051	NA	NA	19.3459	NA	21.3123	20.9444	19.9002	19.7676	20.5492	20.3277	16.9153	16.5354	19.5928	19.3191	19.9171	19.5896	NA	19.6618	NA	NA	22.2022	21.7758	19.3322	19.3287	20.7944	20.4225	NA	19.0664	19.8425	NA	NA	19.7733	19.1217	18.1712
AFAM_HUMAN	ESLLN(Deamidated)HFLYEVAR	3	19.45	-0.285	-0.62	0.54086	0.39	0.54086	NA	17.9869	18.5764	NA	NA	NA	NA	NA	NA	NA	20.4592	NA	NA	NA	NA	20.0247	18.8037	NA	19.2912	19.6397	19.4376	19.8237	19.5169	NA	18.3933	NA	20.4258	20.8235	NA	NA	19.567	NA	NA	NA	NA	NA	19.1204	19.3272	NA	NA
AFAM_HUMAN	GQC(Carbamidomethyl)IIN(Deamidated)SNK	2	18.87	-0.589	-1.12	0.28202	1.26	0.28202	NA	NA	NA	NA	NA	NA	NA	NA	NA	NA	NA	NA	17.8068	NA	NA	NA	18.6236	18.6933	NA	19.0628	NA	NA	19.3239	19.0024	NA	NA	NA	19.8252	NA	NA	18.6629	19.0883	NA	18.5633	NA	NA	NA	NA	NA	NA
AFAM_HUMAN	GQC(Carbamidomethyl)IINSNKDDRPK	3	17.18	NA	NA	NA	NA	NA	NA	NA	NA	NA	NA	NA	NA	NA	NA	NA	NA	NA	NA	NA	NA	NA	NA	NA	NA	NA	NA	NA	NA	16.5789	NA	NA	NA	17.7816	NA	NA	NA	NA	NA	NA	NA	NA	NA	NA	NA	NA
AFAM_HUMAN	LKHELTDEELQSLFTNFANVVDK	3	20.56	NA	NA	NA	NA	NA	NA	NA	NA	NA	NA	NA	NA	NA	NA	NA	NA	NA	NA	NA	NA	NA	NA	NA	NA	NA	NA	NA	NA	NA	NA	NA	20.6016	20.5149	NA	NA	NA	NA	NA	NA	NA	NA	NA	NA	NA	NA
AFAM_HUMAN	GQC(Carbamidomethyl)IINSN(Deamidated)K	2	18.75	NA	NA	NA	NA	NA	NA	NA	NA	NA	NA	NA	NA	NA	NA	NA	NA	NA	NA	NA	NA	NA	NA	NA	NA	NA	NA	18.7504	NA	NA	NA	NA	NA	NA	NA	NA	NA	NA	NA	NA	NA	NA	NA	NA	NA	NA
AFAM_HUMAN	LKHELTDEELQ(Deamidated)SLFTNFANVVDK	3	18.93	NA	NA	NA	NA	NA	NA	NA	NA	NA	NA	NA	NA	NA	NA	NA	NA	NA	NA	NA	NA	NA	NA	NA	NA	NA	NA	NA	NA	NA	NA	NA	NA	NA	NA	NA	18.9326	NA	NA	NA	NA	NA	NA	NA	NA	NA
AFF4_HUMAN	NAQESKSPFPMYSETVDLIK	3	24.18	NA	NA	NA	NA	NA	NA	NA	NA	NA	NA	NA	NA	NA	NA	NA	NA	NA	NA	NA	NA	NA	NA	NA	NA	NA	24.1751	NA	NA	NA	NA	NA	NA	NA	NA	NA	NA	NA	NA	NA	NA	NA	NA	NA	NA	NA
AFG32_HUMAN	(Glu->pyro-Glu)EKEEPPGEKVAN(Deamidated)	2	16.77	0.746	1.57	0.13249	2.48	0.13249	NA	15.6073	NA	NA	16.4377	16.7925	18.2059	17.6645	17.3373	NA	NA	17.2092	NA	NA	17.0465	16.8766	16.7445	16.5699	16.7157	16.6592	NA	NA	16.4323	NA	NA	15.3514	NA	NA	NA	NA	NA	16.6228	NA	NA	NA	NA	NA	NA	NA	NA
AGRIN_HUMAN	STVPVNTNR	2	18.68	0.13	0.34	0.73266	0.12	0.73266	16.6975	16.6689	20.4963	20.4919	NA	17.8376	19.1546	18.2791	19.2053	18.8952	19.127	19.3606	18.6008	18.8855	19.3822	18.8248	18.3058	18.3333	18.7791	18.4658	17.6056	NA	NA	18.1233	17.7375	17.7555	18.9171	18.7745	19.3302	19.1965	17.6049	17.8232	18.9264	18.909	20.0036	19.831	20.4436	19.1694	17.6799	17.377
AGRIN_HUMAN	TEATQGLVLWSGK	2	20.96	-0.012	-0.04	0.96987	0	0.96987	19.4017	NA	22.5853	22.6725	NA	NA	21.2319	20.7021	21.1554	21.2365	21.1446	21.1643	20.6471	20.9283	21.1325	21.1426	20.1676	19.8761	20.3952	20.7434	20.2453	20.2978	NA	NA	NA	20.3212	20.3636	NA	21.4539	21.261	NA	NA	20.9714	21.2135	21.9815	21.8186	21.8017	21.2457	20.2555	20.3019
AGRIN_HUMAN	AYGTGFVGC(Carbamidomethyl)LR	2	20.9	-0.012	-0.02	0.98529	0	0.98529	NA	NA	22.3823	22.5181	NA	NA	NA	NA	NA	NA	NA	NA	NA	NA	NA	NA	19.9326	19.9623	20.6076	20.4458	20.4784	20.5331	NA	NA	20.1431	20.5778	NA	NA	NA	21.8495	NA	NA	NA	NA	NA	22.2762	NA	NA	NA	20.0499
AGRIN_HUMAN	SAGDVDTLAFDGR	2	21.07	0.308	0.78	0.44885	0.6	0.44885	NA	20.2563	NA	NA	20.6273	20.4901	NA	21.3917	22.3193	NA	NA	NA	NA	NA	NA	21.7232	21.0479	20.9663	NA	21.4372	NA	20.6676	NA	20.9202	NA	21.0156	NA	NA	NA	NA	NA	NA	NA	NA	NA	NA	NA	NA	21.0948	21.0425
AGRIN_HUMAN	ALQSNHFELSLR	3	19.37	-0.388	-0.56	0.58498	0.31	0.58498	NA	17.4522	20.6159	20.5526	18.2339	NA	19.7635	NA	NA	NA	NA	NA	NA	NA	20.1602	NA	NA	18.414	NA	NA	19.1899	NA	NA	NA	NA	NA	NA	NA	NA	20.0739	NA	NA	19.2762	NA	NA	NA	NA	NA	NA	NA
AHNK_HUMAN	ISMPDIDFN(Deamidated)LKGPK	3	19.91	-0.165	-0.35	0.728	0.12	0.728	18.3603	18.2179	19.9347	NA	NA	NA	NA	NA	NA	NA	20.6018	20.7151	20.0932	20.3503	NA	19.7201	NA	NA	NA	NA	NA	NA	19.8893	19.1887	NA	19.3459	NA	20.1129	NA	20.0029	20.6093	20.9689	19.8014	NA	NA	20.8324	21.0257	20.3018	NA	18.1366
AHNK_HUMAN	M(Oxidation)PEM(Oxidation)HFKTPKISM(Oxidation)PDVN(Deamidated)LN(Deamidated)LK	3	22.39	-0.541	-0.83	0.41119	0.69	0.41119	20.398	21.4373	21.5256	23.6819	NA	NA	21.0335	22.0159	22.4478	22.6312	21.4528	23.7248	22.9908	22.9802	21.2755	23.1337	NA	NA	21.2397	21.9228	22.0636	21.6309	NA	20.4421	NA	21.4908	23.0121	NA	23.3969	NA	22.4011	22.6016	23.2007	23.0792	24.3551	23.853	24.5637	NA	22.3092	21.8041
AHNK_HUMAN	MKGDVVVSLPKVEGDLK	3	22.78	NA	NA	NA	NA	NA	NA	NA	22.7801	NA	NA	NA	NA	NA	NA	NA	NA	NA	NA	NA	NA	NA	NA	NA	NA	NA	NA	NA	NA	NA	NA	NA	NA	NA	NA	NA	NA	NA	NA	NA	NA	NA	NA	NA	NA	NA
AHNK_HUMAN	M(Oxidation)PEM(Oxidation)HFKTPKISM(Oxidation)PDVN(Deamidated)LNLK	3	23.76	NA	NA	NA	NA	NA	NA	NA	NA	NA	NA	NA	NA	NA	NA	NA	23.7612	NA	NA	NA	NA	NA	NA	NA	NA	NA	NA	NA	NA	NA	NA	NA	NA	NA	NA	NA	NA	NA	NA	NA	NA	NA	NA	NA	NA	NA
AHNK2_HUMAN	TTDLSIQPASTDLKVQADQ(Deamidated)VDVK	3	22.07	-0.3	-0.9	0.37432	0.81	0.37432	21.0349	21.1802	23.4182	23.3219	NA	20.7193	21.9483	21.4142	22.2517	22.3187	22.6253	22.4927	22.2788	22.1131	21.981	22.0991	20.3486	NA	21.7948	21.4103	NA	21.6417	21.3092	NA	21.2056	21.1722	22.0594	21.9901	22.7566	22.8026	NA	NA	22.3671	22.6273	23.6771	23.2685	23.027	22.6311	21.072	NA
AHNK2_HUMAN	EDSDSMTN(Deamidated)TTK	2	17.73	-0.262	-0.27	0.79558	0.07	0.79558	19.0959	18.4178	NA	NA	NA	NA	15.9109	NA	NA	NA	NA	NA	NA	NA	NA	NA	NA	NA	NA	NA	17.3626	NA	NA	NA	17.4614	NA	NA	NA	NA	NA	NA	NA	16.6503	NA	NA	NA	NA	NA	19.1766	NA
AHNK2_HUMAN	VEADMSLPSMQGDLK	3	20.28	NA	NA	NA	NA	NA	NA	NA	NA	NA	NA	NA	NA	NA	20.3378	NA	NA	NA	20.2141	NA	NA	NA	NA	NA	NA	NA	NA	NA	NA	NA	NA	NA	NA	NA	NA	NA	NA	NA	NA	NA	NA	NA	NA	NA	NA	NA
AHNK2_HUMAN	MPSFGVSAPGKSM(Oxidation)EASVDVSELKAK	3	20.93	NA	NA	NA	NA	NA	NA	NA	NA	NA	NA	NA	NA	NA	NA	NA	NA	NA	NA	NA	NA	NA	20.9306	NA	NA	NA	NA	NA	NA	NA	NA	NA	NA	NA	NA	NA	NA	NA	NA	NA	NA	NA	NA	NA	NA	NA
AHNK2_HUMAN	DGNLGLAVGEVGMDSK	2	20.08	NA	NA	NA	NA	NA	NA	NA	NA	NA	NA	NA	NA	NA	NA	NA	NA	NA	NA	NA	NA	NA	20.0771	NA	NA	NA	NA	NA	NA	NA	NA	NA	NA	NA	NA	NA	NA	NA	NA	NA	NA	NA	NA	NA	NA	NA
AHRR_HUMAN	SHPATFPTRMHLK	3	20.39	-0.146	-0.31	0.76158	0.09	0.76158	NA	19.8297	20.038	NA	NA	NA	21.6576	20.4277	NA	21.2306	NA	NA	21.2871	20.239	20.1473	19.4413	NA	18.8691	NA	20.5488	19.8969	19.3455	20.3309	19.3359	20.3193	19.6671	NA	19.7265	21.2994	20.9286	NA	21.3385	20.7572	20.9164	NA	NA	21.7363	20.7246	NA	20.0776
AIM1_HUMAN	GC(Carbamidomethyl)VLPVSRQNNEK	2	18.99	NA	NA	NA	NA	NA	NA	NA	NA	NA	18.9853	NA	NA	NA	NA	NA	NA	NA	NA	NA	NA	NA	NA	NA	NA	NA	NA	NA	NA	NA	NA	NA	NA	NA	NA	NA	NA	NA	NA	NA	NA	NA	NA	NA	NA	NA
AJAP1_HUMAN	AGLAKPPAAAK	2	18.22	-0.138	-0.33	0.74565	0.11	0.74565	NA	NA	19.662	19.1199	16.9412	16.7195	18.2677	17.8873	18.3609	18.3104	17.9849	18.8653	NA	18.9753	17.9749	17.9873	17.1556	16.8862	NA	17.7294	NA	18.0027	NA	17.0549	NA	17.3495	NA	NA	19.0525	18.4732	NA	17.0857	18.6459	19.2018	18.9995	19.5206	19.4474	18.5422	NA	NA
AJAP1_HUMAN	DQAAALVPK	2	19.27	0.388	0.85	0.40744	0.72	0.40744	21.513	NA	NA	19.9168	NA	18.5701	19.1368	NA	19.0433	19.4828	NA	NA	19.3028	NA	NA	NA	18.9114	NA	18.7703	NA	18.8585	NA	NA	NA	18.1927	NA	NA	NA	NA	19.3516	NA	NA	19.2045	19.3083	NA	NA	NA	19.485	NA	NA
AJAP1_HUMAN	(Acetyl)IQQ(Deamidated)LLGLSSM(Oxidation)SIR	3	22.75	NA	NA	NA	NA	NA	NA	NA	NA	NA	NA	NA	NA	NA	NA	NA	NA	NA	NA	NA	NA	NA	NA	NA	NA	NA	NA	NA	NA	NA	NA	NA	NA	22.7516	NA	NA	NA	NA	NA	NA	NA	NA	NA	NA	NA	NA
AKA28_HUMAN	AMDEDN(Deamidated)KAASQ(Deamidated)TM(Oxidation)PN(Deamidated)TQDK	2	23.89	0.157	0.86	0.3932	0.74	0.3932	23.7354	23.6928	23.5898	23.5496	23.7843	23.7463	24.6879	24.1757	23.839	23.9242	24.056	24.0475	23.9169	24.1535	24.4382	24.158	23.7503	23.812	24.2298	24.0478	23.3535	23.63	24.0289	23.7972	23.6552	23.5919	23.8923	23.9077	23.5537	23.6833	23.7369	23.8384	24.2749	24.2426	23.6953	23.8049	24.5207	23.9096	23.5374	23.531
AKAP2_HUMAN	KSALALRWEAGIYANQEEEDN(Deamidated)E	3	19.86	0.219	0.36	0.72162	0.13	0.72162	NA	NA	NA	NA	NA	NA	NA	19.6701	NA	NA	NA	NA	NA	NA	NA	NA	NA	NA	NA	20.3976	NA	NA	NA	NA	NA	20.1692	NA	NA	19.449	19.8413	NA	NA	20.17	20.7612	19.4418	NA	NA	NA	19.5127	19.1877
AKAP2_HUMAN	KSALALRWEAGIYANQ(Deamidated)EEEDNE	3	20.31	NA	NA	NA	NA	NA	NA	NA	NA	NA	NA	NA	NA	NA	NA	NA	NA	NA	NA	NA	NA	NA	NA	20.314	NA	NA	NA	NA	NA	NA	NA	NA	NA	NA	NA	NA	NA	NA	NA	NA	NA	NA	NA	NA	NA	NA
AKAP3_HUMAN	EIPC(Carbamidomethyl)Q(Deamidated)GPR	2	17.52	-0.051	-0.08	0.93926	0.01	0.93926	NA	NA	NA	17.7885	16.4464	NA	NA	NA	18.3224	17.3661	NA	NA	NA	NA	NA	NA	NA	NA	NA	NA	NA	16.5874	NA	NA	NA	NA	NA	NA	18.0114	18.1495	17.4117	NA	NA	17.5602	NA	NA	NA	NA	NA	NA
AKAP9_HUMAN	DVFQ(Deamidated)Q(Deamidated)EIQKLEQQLK	2	23.97	-0.376	-1.44	0.15631	2.08	0.15631	23.2597	23.2565	24.8065	24.8557	22.8974	22.8919	23.9472	23.378	23.8545	24.0795	24.5396	24.4729	24.147	24.1702	24.1701	24.0337	22.7033	22.3201	24.0467	23.7827	23.4895	23.2596	23.8508	23.3933	23.6648	23.8501	24.5907	24.4404	24.5631	24.573	23.67	23.7985	25.145	24.8857	24.6976	24.4002	25.0997	24.7537	23.4612	23.5519
AKAP9_HUMAN	LMN(Deamidated)VAINELNIKLQDTNSQKEK	3	23.47	-0.479	-1.76	0.08548	3.1	0.08548	23.3157	22.9979	24.3757	24.1314	21.4734	21.7419	23.6919	23.4768	23.5602	23.6745	24.0002	23.8376	23.4571	23.2773	23.5463	23.4149	22.091	21.86	23.7015	23.4953	23.3823	23.3688	23.3037	23.1249	23.0195	22.9563	24.6779	NA	23.9967	23.8506	23.9569	23.5884	23.8137	23.6209	24.5156	24.2281	24.392	23.8453	23.4894	23.057
AKAP9_HUMAN	RLGTIQ(Deamidated)SGSTTQ(Deamidated)FHAGM(Oxidation)R	3	25.21	NA	NA	NA	NA	NA	NA	NA	NA	NA	NA	NA	NA	NA	NA	NA	NA	NA	NA	NA	NA	NA	NA	NA	NA	NA	NA	NA	NA	NA	NA	NA	NA	25.2136	NA	NA	NA	NA	NA	NA	NA	NA	NA	NA	NA	NA
AKD1A_HUMAN	VQ(Deamidated)MILVPQ(Deamidated)PPE	2	22.22	-1.01	-2.46	0.02061	6.04	0.02061	NA	NA	20.4638	21.0285	21.3707	21.6881	NA	22.2256	NA	NA	22.5509	NA	NA	NA	NA	NA	20.6545	20.4231	22.4249	22.1793	22.9762	22.7013	NA	21.1	23.4595	23.7124	22.3435	22.0047	NA	NA	22.6864	NA	22.8941	NA	21.5265	21.3444	22.6493	22.8521	24.2581	24.0297
AKP13_HUMAN	DRQ(Deamidated)SLDGFYSHGMGAEGR	3	15.29	-0.414	-0.41	0.69371	0.17	0.69371	NA	NA	NA	NA	14.3565	NA	NA	15.2418	NA	NA	NA	NA	NA	NA	NA	15.9627	NA	NA	NA	NA	NA	NA	NA	NA	NA	NA	NA	NA	NA	NA	NA	NA	NA	15.6006	NA	NA	NA	NA	NA	NA
AKP13_HUMAN	DEDEGIPSENEEEK	2	19.44	-0.258	-0.15	0.88165	0.02	0.88165	19.946	18.6856	NA	NA	NA	NA	NA	NA	NA	NA	NA	NA	NA	NA	NA	NA	NA	NA	NA	NA	NA	NA	NA	NA	NA	NA	NA	NA	NA	NA	NA	NA	NA	NA	NA	NA	NA	NA	19.9852	19.163
AKP13_HUMAN	MKQ(Deamidated)PKGSLQ(Deamidated)AHDTSSLPTVIMR	3	23.7	NA	NA	NA	NA	NA	NA	NA	NA	NA	NA	NA	NA	NA	NA	NA	NA	NA	NA	NA	23.7005	NA	NA	NA	NA	NA	NA	NA	NA	NA	NA	NA	NA	NA	NA	NA	NA	NA	NA	NA	NA	NA	NA	NA	NA	NA
AL1A3_HUMAN	TANGAVEN(Deamidated)GQPDR	2	20.31	-0.665	-1.34	0.18752	1.81	0.18752	21.0518	20.623	NA	NA	18.9197	18.4353	20.1478	19.2378	19.7361	19.9701	21.2232	20.7615	21.0588	20.815	NA	NA	19.0133	17.5343	20.7936	19.7798	21.8168	21.4056	18.9928	18.1726	21.4264	21.2014	21.4296	20.8588	19.7134	NA	21.1692	20.9527	20.2518	19.8622	NA	NA	21.2426	20.2329	21.3075	21.0472
AL1L2_HUMAN	ANSTEYGLASGVFTRDINK	3	20.07	NA	NA	NA	NA	NA	NA	NA	NA	NA	NA	NA	NA	NA	NA	NA	NA	NA	NA	NA	NA	NA	NA	NA	NA	NA	NA	NA	NA	NA	NA	NA	NA	NA	NA	NA	NA	NA	NA	20.0664	NA	NA	NA	NA	NA	NA
AL2SB_HUMAN	(Gln->pyro-Glu)QNFEN(Deamidated)KNRELK	2	22.4	-0.359	-1.29	0.20592	1.65	0.20592	21.3099	21.4553	22.3942	22.9385	21.7155	21.7219	21.6772	21.2188	22.3177	22.3932	22.8461	22.9827	22.755	23.0064	22.9057	22.7376	21.6865	21.8162	22.307	22.371	21.5733	21.8643	22.2219	22.0899	21.8038	21.8942	22.6365	22.7349	23.4129	23.6244	NA	23.7987	22.9148	22.7945	23.2229	23.05	23.2755	22.7438	NA	21.1212
AL2SB_HUMAN	(Gln->pyro-Glu)Q(Deamidated)NFENKNRELK	2	23.56	NA	NA	NA	NA	NA	NA	NA	NA	NA	NA	NA	NA	NA	NA	NA	NA	NA	NA	NA	NA	NA	NA	NA	NA	NA	NA	NA	NA	NA	NA	NA	NA	NA	NA	23.5554	NA	NA	NA	NA	NA	NA	NA	NA	NA	NA
AL3A1_HUMAN	SLEEAIQ(Deamidated)FIN(Deamidated)Q(Deamidated)R	2	20.7	-2.345	-2.31	0.05702	5.35	0.05702	NA	NA	NA	NA	NA	NA	NA	19.3268	NA	19.7299	NA	NA	NA	NA	NA	NA	NA	NA	NA	NA	NA	NA	NA	NA	NA	NA	NA	NA	NA	NA	23.0904	NA	NA	NA	NA	NA	20.6554	NA	NA	NA
ALBU_HUMAN	LVNEVTEFAK	2	23.02	-0.104	-0.34	0.73321	0.12	0.73321	21.3805	21.3055	23.27	23.2335	23.5772	23.5277	24.0448	23.6765	23.6678	23.8453	23.4241	23.0408	23.1988	23.2589	23.6612	23.4093	21.1728	20.9281	22.94	22.7882	23.3199	23.246	23.7255	23.5889	23.2586	23.3549	22.3738	22.113	23.5047	23.6027	23.0696	23.2698	22.5298	22.3689	23.6888	23.5379	24.1273	23.3961	21.7208	21.6306
ALBU_HUMAN	FQNALLVR	2	22.56	0.022	0.07	0.94539	0	0.94539	21.0923	21.0265	22.4495	22.6917	23.261	23.1205	23.5833	23.1612	23.3224	23.5128	22.8746	22.7645	22.9097	23.0562	23.267	23.1231	20.6598	20.7212	22.5095	22.3155	22.79	22.7958	23.2677	23.1088	22.8333	22.9139	21.3369	20.9736	23.0447	23.0773	22.6648	22.8141	22.2582	22.1749	23.1765	22.746	23.7351	22.8344	21.3751	21.0668
ALBU_HUMAN	YLYEIAR	2	21.63	-0.201	-0.48	0.63319	0.23	0.63319	20.1043	19.2815	21.7849	21.5726	22.2633	22.1659	22.5847	22.1675	22.3849	22.3942	21.9989	21.7733	21.8055	21.8518	22.2976	22.1751	19.6707	19.3925	21.5121	21.3564	21.7927	21.983	24.8713	24.6618	21.7819	21.9923	20.1565	19.4837	22.0405	21.7486	21.8145	21.9279	21.0404	20.7182	22.038	21.6638	22.7461	22.0276	20.2197	19.8435
ALBU_HUMAN	VFDEFKPLVEEPQNLIK	3	23.62	-0.151	-0.46	0.6506	0.21	0.6506	22.0093	22.4808	23.7824	23.9431	24.009	23.9885	24.5473	24.0729	24.3608	24.6631	24.1389	23.9684	23.9523	23.9336	24.3488	24.2118	21.1298	20.759	23.2972	23.2334	23.8965	23.7603	24.3298	23.987	23.8315	23.8102	22.5529	22.7573	24.2817	24.3925	23.7353	23.9149	23.4574	23.1001	24.4322	24.1367	24.7275	24.0632	22.282	22.406
ALBU_HUMAN	KVPQVSTPTLVEVSR	3	22.41	-0.205	-0.45	0.6516	0.21	0.6516	20.7695	21.5409	22.2289	21.9826	22.7528	22.708	23.6713	23.1966	23.3151	23.2241	22.43	NA	22.369	22.5545	22.9697	22.8036	20.384	20.0795	22.096	22.0871	22.4514	22.3878	25.0047	24.72	22.4129	22.5403	20.9273	19.4425	23.1706	23.9659	22.4143	22.5862	22.0924	21.6312	22.9213	22.7405	23.6777	22.6098	20.8403	NA
ALBU_HUMAN	KVPQVSTPTLVEVSR	2	20.36	0.054	0.11	0.91118	0.01	0.91118	NA	NA	20.3647	NA	20.4586	20.0131	21.2516	20.8908	NA	NA	20.5974	NA	19.9579	20.3619	NA	20.3915	NA	NA	20.1473	19.4951	20.3251	20.0824	22.553	22.3386	20.1822	20.5434	NA	NA	19.7132	NA	20.5189	20.002	NA	NA	20.5805	20.2832	20.6784	19.4836	19.7561	18.2627
ALBU_HUMAN	RPC(Carbamidomethyl)FSALEVDETYVPK	3	21.66	0.146	0.33	0.74116	0.11	0.74116	19.4677	18.9489	20.7696	21.2026	22.4034	22.2758	23.2372	22.9451	22.524	22.5831	22.2907	22.2443	21.6823	21.7418	22.507	22.5521	19.4324	NA	21.8666	21.8096	22.2133	22.2231	22.7338	22.4512	22.1813	22.2948	NA	18.3662	22.3026	22.1497	21.9158	21.858	19.813	20.4062	21.8047	21.4314	22.9551	22.4311	20.4924	20.4391
ALBU_HUMAN	LDELRDEGK	2	20.37	-0.03	-0.07	0.94444	0	0.94444	18.9994	18.3562	21.3086	20.5568	20.6265	20.4694	21.5323	20.555	20.9993	21.0462	21.1144	21.1546	20.9004	20.6278	21.1136	20.5249	NA	18.0148	19.966	19.8408	19.882	20.0929	20.8199	20.588	19.9793	20.2483	20.0333	19.1292	20.4864	20.6319	20.3739	20.6255	NA	NA	21.5779	21.1045	22.3061	21.2583	18.4542	18.4631
ALBU_HUMAN	RHPDYSVVLLLR	3	22.08	0.005	0.01	0.98902	0	0.98902	20.261	19.8857	22.1635	21.7156	22.0715	21.7855	23.2368	22.5036	22.8116	22.7688	22.6541	22.7734	22.4162	22.2415	22.7738	22.6598	NA	NA	21.2538	21.3101	22.2001	21.9264	22.8028	22.1981	22.0593	21.9459	21.7526	NA	22.6864	22.5316	22.1496	22.2987	21.69	21.3352	22.7341	22.582	23.4178	22.545	20.8631	19.8014
ALBU_HUMAN	AVMDDFAAFVEK	2	22.39	-0.006	-0.02	0.98576	0	0.98576	19.7321	NA	21.5133	21.7128	22.9528	22.7831	23.5193	23.0262	22.8666	23.0046	22.8004	22.5576	22.428	22.2321	23.1698	23.0394	NA	NA	22.3275	22.0441	22.9283	22.8054	23.278	22.9235	22.8057	22.7318	NA	NA	22.9399	23.0042	22.4188	22.4027	20.9206	20.4966	22.2638	22.0148	23.1227	22.5682	21.3031	21.0966
ALBU_HUMAN	MPC(Carbamidomethyl)AEDYLSVVLNQLC(Carbamidomethyl)VLHEK	3	20.07	0.028	0.09	0.92561	0.01	0.92561	NA	18.4856	20.4402	20.4905	19.4903	18.9651	20.4278	20.3578	20.794	20.7032	20.7892	20.7813	20.0011	19.8681	20.7141	20.6957	NA	NA	19.2816	19.2928	20.299	19.7503	20.283	19.9104	19.7122	19.6611	NA	20.2092	20.8236	20.8418	20.0287	20.199	19.3108	18.9978	NA	NA	20.8868	20.8174	18.8638	NA
ALBU_HUMAN	LC(Carbamidomethyl)TVATLR	2	22.32	-0.319	-0.79	0.4366	0.62	0.4366	19.7676	20.1981	22.2125	22.2798	22.9107	22.9447	23.3954	22.054	22.7851	23.0697	22.6214	22.2533	22.4298	22.4532	22.9294	22.7499	NA	20.1729	22.1698	22.0521	22.4498	22.1805	23.1778	22.2212	22.5409	22.7062	NA	NA	22.7918	22.6733	21.811	NA	NA	21.3885	22.5783	22.6721	23.3955	22.6	NA	NA
ALBU_HUMAN	TC(Carbamidomethyl)VADESAENC(Carbamidomethyl)DK	2	18.31	0.306	0.81	0.42648	0.65	0.42648	NA	NA	18.3237	18.4904	19.1141	18.9368	19.5195	18.8332	19.0731	19.2081	18.2084	18.7844	17.8625	18.4441	19.2029	18.752	16.5295	16.2153	NA	18.2663	17.4641	17.9297	19.2573	18.9373	17.3375	17.8429	NA	NA	18.274	18.6307	18.036	NA	17.2715	17.1236	NA	18.3095	19.2412	18.2846	NA	NA
ALBU_HUMAN	RHPYFYAPELLFFAK	3	21.21	0.123	0.37	0.71139	0.14	0.71139	NA	NA	21.7415	21.5108	20.9422	20.2316	21.9656	21.3431	21.1582	NA	21.9669	21.6842	21.3775	20.9803	21.7623	21.7555	NA	NA	20.2101	20.0677	20.8651	NA	21.524	21.2276	21.0708	21.0255	NA	19.6519	21.6628	21.6412	21.1288	NA	20.2573	19.9727	NA	21.8347	22.4655	21.8874	21.2695	NA
ALBU_HUMAN	ETYGEMADC(Carbamidomethyl)C(Carbamidomethyl)AK	2	20.18	0.582	1.47	0.15121	2.16	0.15121	NA	NA	NA	19.9636	20.7692	20.6021	21.0948	20.6899	20.8786	20.8205	19.813	19.92	19.3986	19.8977	20.9189	20.6052	NA	NA	20.0821	20.322	19.8509	20.2246	20.8515	20.7058	19.7076	19.9969	NA	NA	20.0577	20.2461	20.1664	20.1417	NA	18.7338	NA	NA	21.2267	19.7198	17.7959	NA
ALBU_HUMAN	QTALVELVK	2	20.86	-0.419	-1.02	0.3145	1.05	0.3145	NA	NA	NA	NA	21.5312	21.5246	21.6375	21.2212	21.0523	20.9287	20.7319	20.5223	NA	19.9788	21.2958	21.1458	NA	18.3462	NA	19.9953	20.9526	20.9803	21.5008	21.5054	21.0869	21.1285	NA	NA	20.5042	20.8451	20.5291	20.6516	NA	NA	NA	NA	21.5668	20.4072	NA	NA
ALBU_HUMAN	LVAASQAALGL	2	20.87	-0.05	-0.1	0.92165	0.01	0.92165	NA	NA	NA	NA	21.3925	21.0328	21.5641	20.7613	21.0788	21.1118	20.971	NA	21.2768	NA	21.1705	21.4726	18.4558	NA	20.302	NA	21.2049	20.949	21.638	20.9759	20.945	21.1939	NA	NA	21.0845	NA	20.7201	21.78	NA	NA	NA	NA	20.9143	19.4103	19.541	NA
ALBU_HUMAN	RMPC(Carbamidomethyl)AEDYLSVVLNQLC(Carbamidomethyl)VLHEK	3	20.05	-0.429	-1.04	0.30795	1.08	0.30795	17.1053	NA	20.5957	19.5687	19.6563	NA	20.709	20.211	NA	NA	20.3686	20.5858	20.0571	19.5402	20.7085	20.5336	NA	NA	NA	19.072	19.9609	19.6792	20.3838	20.2911	19.5659	19.8537	NA	NA	20.7676	20.6318	20.2711	20.0211	NA	NA	19.9926	20.3948	21.208	20.535	19.1298	NA
ALBU_HUMAN	VHTEC(Carbamidomethyl)C(Carbamidomethyl)HGDLLEC(Carbamidomethyl)ADDR	3	20.25	-0.319	-0.72	0.47893	0.52	0.47893	17.4687	17.5662	NA	NA	NA	NA	21.6641	20.6967	20.8199	21.0342	NA	20.4537	19.8795	NA	20.7211	20.605	NA	NA	20.3354	20.0389	NA	20.2856	20.8647	NA	20.1843	20.3693	NA	NA	19.939	20.4117	20.0469	20.3015	NA	NA	20.3923	NA	21.1431	20.6333	NA	NA
ALBU_HUMAN	QNC(Carbamidomethyl)ELFEQLGEYK	2	20.9	-0.037	-0.08	0.94022	0.01	0.94022	17.7959	NA	NA	NA	21.3204	21.1933	21.9475	21.8564	21.6438	21.4513	20.6576	NA	NA	21.188	21.0881	21.2227	NA	NA	20.6659	20.6646	20.6394	20.9255	21.2486	21.2938	21.5889	21.2433	NA	NA	NA	NA	NA	21.2645	NA	NA	NA	NA	NA	NA	19.6269	19.3695
ALBU_HUMAN	YIC(Carbamidomethyl)ENQDSISSK	2	21.55	-0.263	-0.49	0.63106	0.24	0.63106	18.8747	19.4928	NA	NA	22.1736	22.0866	22.8611	22.2068	22.2863	22.3844	NA	21.8754	21.6579	21.8088	22.478	21.8957	19.5812	19.6254	NA	21.5593	21.3783	NA	23.9805	24.0896	NA	NA	NA	NA	NA	21.8691	NA	21.4769	NA	NA	NA	NA	NA	21.5374	19.9956	19.9206
ALBU_HUMAN	(Ammonia-loss)C(Carbamidomethyl)C(Carbamidomethyl)AAADPHEC(Carbamidomethyl)YAK	2	19.81	-0.137	-0.27	0.7918	0.07	0.7918	NA	NA	NA	NA	20.2591	20.3001	20.7136	20.4574	20.4983	20.6796	NA	NA	19.3937	NA	20.3901	20.2454	16.1143	NA	19.8964	NA	19.4782	19.8019	20.6763	NA	18.8479	19.4589	NA	NA	19.4703	NA	19.7189	19.9317	NA	NA	19.3448	NA	20.4166	NA	NA	NA
ALBU_HUMAN	C(Carbamidomethyl)C(Carbamidomethyl)TESLVNR	2	19.41	0.208	0.33	0.7453	0.11	0.7453	NA	NA	17.7657	NA	19.7706	19.8761	20.1832	19.4531	NA	19.6266	18.8459	19.4493	NA	NA	19.975	19.4949	NA	NA	NA	18.9794	NA	NA	22.102	21.6992	NA	18.8985	NA	NA	19.1547	19.2651	NA	NA	17.663	NA	NA	18.4159	20.7305	18.9573	NA	17.2761
ALBU_HUMAN	DLGEENFK	2	19.64	0.096	0.22	0.82835	0.05	0.82835	NA	NA	NA	NA	20.3854	20.2711	20.4561	19.895	20.1993	20.3947	19.2313	NA	NA	19.3003	19.9185	19.9023	NA	17.6235	NA	19.3498	NA	19.485	20.4705	NA	19.3502	19.6152	NA	NA	NA	NA	NA	19.8476	NA	NA	NA	NA	NA	19.697	NA	17.7837
ALBU_HUMAN	KYLYEIAR	2	20.49	-0.311	-0.62	0.54146	0.38	0.54146	NA	NA	NA	NA	20.5504	NA	NA	19.8701	20.1377	NA	21.7151	20.5869	NA	20.2198	20.0117	21.0043	19.4049	19.2893	NA	NA	20.8335	20.8179	21.1915	21.2675	19.6314	NA	21.2612	20.8524	19.6924	NA	NA	NA	21.2268	19.6794	NA	20.9694	NA	NA	NA	NA
ALBU_HUMAN	LKEC(Carbamidomethyl)C(Carbamidomethyl)EKPLLEK	2	18.81	0.049	0.1	0.91909	0.01	0.91909	NA	NA	NA	NA	18.3937	18.1985	20.1677	19.3629	NA	NA	19.299	19.0425	18.7318	18.1202	19.2576	18.6667	NA	NA	18.4118	18.0321	NA	18.3651	NA	NA	NA	18.6797	NA	NA	18.8077	19.6221	19.2565	NA	NA	NA	NA	20.1971	NA	18.3729	NA	17.1767
ALBU_HUMAN	LKEC(Carbamidomethyl)C(Carbamidomethyl)EKPLLEK	3	21.71	-0.464	-0.49	0.63535	0.24	0.63535	NA	NA	NA	NA	NA	21.1924	NA	NA	NA	NA	NA	NA	NA	NA	NA	NA	NA	NA	NA	NA	21.2764	NA	21.8547	NA	NA	NA	NA	NA	NA	NA	NA	NA	NA	NA	22.8146	22.2948	20.8512	NA	NA	NA
ALBU_HUMAN	SLHTLFGDK	2	21.63	0.262	0.68	0.50072	0.47	0.50072	NA	NA	NA	NA	21.9958	21.6513	22.4001	21.8963	NA	NA	21.6597	21.5056	NA	NA	21.7659	21.9668	NA	NA	21.2656	21.0618	21.888	21.8512	22.043	NA	NA	NA	NA	19.8823	NA	21.6809	21.2943	21.5081	NA	NA	21.9749	21.5907	NA	NA	NA	NA
ALBU_HUMAN	(Gln->pyro-Glu)QNC(Carbamidomethyl)ELFEQLGEYK	2	20.35	-0.157	-0.3	0.76369	0.09	0.76369	17.3854	NA	NA	NA	20.9625	20.814	21.0322	21.1065	20.8039	20.8586	NA	NA	NA	NA	20.5636	20.591	NA	NA	NA	20.0798	NA	20.2042	NA	20.7962	NA	20.5955	NA	NA	NA	NA	19.0947	19.9417	NA	NA	NA	20.4809	20.7311	20.2832	NA	NA
ALBU_HUMAN	ALVLIAFAQYLQQC(Carbamidomethyl)PFEDHVK	3	19.98	0.295	0.9	0.38042	0.8	0.38042	NA	NA	NA	20.3783	19.8329	19.4171	20.4684	19.9104	20.3379	20.5624	NA	NA	NA	19.5788	20.3756	20.3137	NA	NA	NA	NA	19.8957	19.5002	19.9604	20.056	19.5653	NA	NA	NA	NA	20.2563	NA	19.2802	NA	NA	19.9996	NA	NA	NA	NA	NA
ALBU_HUMAN	KQTALVELVK	2	20.63	0.204	0.4	0.69306	0.16	0.69306	NA	NA	NA	NA	21.067	20.7805	21.5782	21.1547	NA	NA	NA	NA	NA	NA	20.4398	20.4678	NA	NA	19.5948	NA	20.4989	20.6319	21.3717	20.8993	20.9185	20.696	NA	NA	NA	NA	20.6864	NA	NA	NA	NA	NA	NA	NA	18.6941	NA
ALBU_HUMAN	DDNPNLPR	2	20.42	-0.017	-0.03	0.97967	0	0.97967	NA	NA	NA	NA	NA	21.2435	NA	NA	NA	21.0413	21.2739	NA	NA	20.0792	21.5269	20.3817	18.1545	NA	NA	19.7993	20.1501	20.4106	21.0323	20.684	20.159	19.8978	NA	NA	NA	NA	NA	NA	NA	NA	NA	NA	NA	NA	NA	NA
ALBU_HUMAN	ALVLIAFAQYLQQ(Deamidated)C(Carbamidomethyl)PFEDHVK	3	19.83	-0.576	-0.94	0.36629	0.88	0.36629	NA	NA	NA	NA	NA	NA	NA	NA	NA	NA	20.0975	19.7475	19.6869	NA	NA	NA	NA	NA	18.5164	NA	NA	NA	NA	NA	NA	18.8946	NA	NA	20.5915	NA	19.7596	NA	NA	NA	NA	NA	20.7819	20.3556	NA	NA
ALBU_HUMAN	ADDKETC(Carbamidomethyl)FAEEGKK	3	18.2	0.459	0.69	0.5047	0.48	0.5047	NA	NA	NA	NA	18.7099	NA	19.2081	18.6582	18.4281	NA	NA	NA	NA	NA	NA	NA	NA	NA	17.0648	NA	NA	17.3929	18.8162	NA	NA	17.3119	NA	NA	NA	NA	NA	NA	NA	NA	NA	NA	NA	NA	NA	NA
ALBU_HUMAN	C(Carbamidomethyl)C(Carbamidomethyl)AAADPHEC(Carbamidomethyl)YAK	3	16.57	-0.837	-0.99	0.34651	0.98	0.34651	NA	NA	NA	NA	16.9364	16.6254	NA	NA	16.5479	16.3205	NA	NA	NA	NA	NA	NA	NA	NA	15.4032	NA	NA	NA	17.2724	16.8638	NA	NA	NA	NA	NA	NA	NA	NA	NA	NA	NA	NA	NA	NA	NA	NA
ALBU_HUMAN	(Gln->pyro-Glu)QEPERNEC(Carbamidomethyl)FLQHK	3	19.43	0.227	0.25	0.80826	0.06	0.80826	NA	NA	NA	NA	19.3874	19.9017	18.8592	19.8706	NA	NA	NA	NA	NA	NA	NA	NA	NA	NA	NA	NA	NA	NA	NA	19.0447	NA	19.5099	NA	NA	NA	NA	NA	NA	NA	NA	NA	NA	NA	NA	NA	NA
ALBU_HUMAN	TYETTLEK	2	20.51	1.042	1.22	0.25635	1.48	0.25635	NA	NA	NA	NA	NA	21.5019	NA	NA	NA	NA	NA	NA	NA	NA	NA	21.2984	NA	NA	NA	NA	NA	NA	NA	21.4882	NA	20.6967	NA	NA	NA	NA	NA	NA	NA	NA	NA	NA	NA	NA	19.2492	18.7968
ALBU_HUMAN	FQN(Deamidated)ALLVR	2	19.67	0.29	0.33	0.74929	0.11	0.74929	NA	NA	NA	NA	19.9925	19.8518	NA	NA	NA	NA	NA	NA	NA	NA	NA	NA	NA	NA	NA	NA	NA	NA	NA	20.1041	19.2625	19.1442	NA	NA	NA	NA	NA	NA	NA	NA	NA	NA	NA	NA	NA	NA
ALBU_HUMAN	HPYFYAPELLFFAK	3	18.49	0.602	0.65	0.53298	0.43	0.53298	NA	NA	NA	NA	NA	NA	NA	NA	NA	NA	NA	NA	NA	NA	18.9745	18.7229	NA	NA	NA	NA	18.4879	NA	NA	18.9143	17.3372	NA	NA	NA	NA	NA	NA	NA	NA	NA	NA	NA	NA	NA	NA	NA
ALBU_HUMAN	(Ammonia-loss)C(Carbamidomethyl)C(Carbamidomethyl)TESLVNR	2	21.55	-1.938	-1.87	0.10726	3.5	0.10726	NA	NA	NA	NA	20.6178	20.552	NA	NA	NA	NA	NA	NA	NA	NA	NA	NA	NA	NA	NA	NA	NA	NA	22.3841	22.6619	NA	NA	NA	NA	NA	NA	NA	NA	NA	NA	NA	NA	NA	NA	NA	NA
ALBU_HUMAN	ADDKETC(Carbamidomethyl)FAEEGK	2	16.63	NA	NA	NA	NA	NA	NA	NA	NA	NA	16.2027	NA	NA	17.0646	NA	NA	NA	NA	NA	NA	NA	NA	NA	NA	NA	NA	NA	NA	NA	NA	NA	NA	NA	NA	NA	NA	NA	NA	NA	NA	NA	NA	NA	NA	NA	NA
ALBU_HUMAN	RMPC(Carbamidomethyl)AEDYLSVVLNQ(Deamidated)LC(Carbamidomethyl)VLHEK	3	20.2	NA	NA	NA	NA	NA	NA	NA	NA	NA	NA	20.8661	NA	NA	20.4523	20.0094	NA	NA	NA	NA	NA	NA	NA	NA	19.4721	NA	NA	NA	NA	NA	NA	NA	NA	NA	NA	NA	NA	NA	NA	NA	NA	NA	NA	NA	NA	NA
ALBU_HUMAN	ALVLIAFAQ(Deamidated)YLQ(Deamidated)QC(Carbamidomethyl)PFEDHVK	3	21.13	NA	NA	NA	NA	NA	NA	NA	NA	NA	NA	NA	NA	NA	NA	NA	NA	NA	NA	NA	NA	NA	NA	NA	NA	NA	NA	NA	21.3233	20.9433	NA	NA	NA	NA	NA	NA	NA	NA	NA	NA	NA	NA	NA	NA	NA	NA
ALDOA_HUMAN	IGEHTPSALAIMENANVLAR	3	21.19	-0.174	-0.49	0.627	0.24	0.627	20.0864	19.9221	23.072	22.2046	20.0355	NA	20.8333	20.3591	21.539	21.8118	NA	NA	21.4581	NA	21.9769	21.984	19.9766	19.916	21.2608	21.0238	21.4651	21.4001	20.7909	20.2496	NA	20.3848	NA	21.0566	22.4714	22.4432	20.5161	20.4711	22.0525	22.1089	21.9396	21.2341	21.9855	21.8754	20.5004	20.1014
ALDOA_HUMAN	ELSDIAHR	2	18.39	0.05	0.1	0.91776	0.01	0.91776	NA	NA	18.6931	19.0385	17.0494	NA	NA	NA	18.5369	18.5813	NA	NA	NA	NA	19.2272	18.7453	17.5669	18.3505	18.2023	17.8274	NA	17.54	NA	17.0566	NA	NA	NA	NA	19.2187	19.2523	NA	NA	18.7897	18.6926	18.8832	19.6569	NA	18.7417	NA	16.6061
ALDOA_HUMAN	FSHEEIAMATVTALR	3	20.28	-0.078	-0.11	0.91279	0.01	0.91279	19.0019	NA	NA	21.4513	NA	NA	NA	NA	19.8092	20.0496	NA	19.1162	20.9852	21.149	20.3147	22.0004	NA	NA	19.6431	18.9736	19.542	20.5386	NA	NA	NA	NA	NA	NA	22.0003	20.5117	NA	NA	NA	20.0601	NA	19.2795	20.8829	20.0145	NA	NA
ALDOA_HUMAN	GILAADESTGSIAK	2	20.14	0.018	0.04	0.97178	0	0.97178	NA	NA	NA	NA	NA	NA	NA	NA	NA	20.4344	NA	NA	NA	19.9748	20.3693	19.9362	19.5152	20.1315	NA	NA	19.816	19.9867	18.8286	NA	NA	NA	NA	NA	20.776	20.6383	NA	19.668	20.4941	NA	NA	NA	21.2466	20.2097	NA	NA
ALDOA_HUMAN	ALANSLAC(Carbamidomethyl)QGK	2	19.34	0.013	0.03	0.9786	0	0.9786	NA	NA	NA	19.8068	NA	NA	NA	NA	NA	19.6445	NA	19.3299	NA	NA	19.9984	19.4088	18.0314	NA	NA	NA	18.8955	NA	NA	NA	NA	NA	NA	18.654	NA	20.2525	NA	NA	NA	NA	NA	19.4276	NA	19.2583	NA	NA
ALDOA_HUMAN	KELSDIAHR	2	17.58	-1.012	-1.4	0.18545	1.96	0.18545	NA	NA	NA	NA	NA	NA	NA	17.1498	17.6661	NA	NA	17.7975	NA	NA	18.3152	17.9064	16.8019	15.693	17.5818	NA	NA	NA	NA	NA	NA	NA	NA	NA	18.3183	NA	NA	NA	NA	NA	18.5412	NA	NA	NA	NA	NA
ALDOA_HUMAN	AAQEEYVK	2	16.99	-0.092	-0.09	0.92983	0.01	0.92983	NA	NA	NA	NA	NA	NA	NA	NA	NA	16.9999	NA	NA	NA	NA	NA	16.7398	NA	NA	NA	NA	NA	16.139	NA	NA	NA	NA	NA	NA	17.4436	NA	NA	NA	NA	16.8346	NA	NA	18.2568	16.5183	NA	NA
ALDOA_HUMAN	GVVPLAGTN(Deamidated)GETTTQGLDGLSER	3	19.83	-0.179	-0.33	0.74614	0.11	0.74614	NA	NA	NA	NA	19.2357	18.9443	NA	NA	NA	NA	NA	NA	NA	NA	21.0494	NA	19.642	19.3941	NA	20.0661	NA	20.1945	19.7506	19.694	NA	NA	NA	NA	NA	NA	NA	NA	NA	20.3581	NA	NA	NA	NA	NA	NA
ALDOC_HUMAN	GILAADESVGSMAK	2	20.44	-0.293	-0.85	0.40362	0.71	0.40362	19.4408	19.8826	20.9714	21.2655	NA	19.4087	20.1103	19.4885	19.7007	20.212	21.0204	21.1321	19.9315	NA	21.3459	20.9013	19.2513	19.0409	NA	20.5796	20.4988	20.6339	20.4894	19.9935	NA	19.3469	20.0918	20.6463	21.8825	22.0254	19.5269	NA	21.4287	21.336	20.767	20.5748	21.411	21.6193	18.883	NA
ALDOC_HUMAN	YTPEEIAMATVTALR	3	19.52	0.109	0.24	0.80817	0.06	0.80817	18.0763	18.3565	20.2583	20.8199	NA	NA	NA	18.3128	19.0192	19.2343	20.0753	19.9496	19.8603	19.6028	20.6866	20.3951	NA	NA	NA	18.9913	19.7582	19.2182	19.3942	18.2315	NA	17.9055	19.6128	NA	20.7661	20.3938	18.5329	17.948	20.9005	20.4217	20.0652	20.0792	20.5813	20.0737	17.4564	NA
ALDOC_HUMAN	TPSALAILENANVLAR	2	19.74	-0.314	-0.8	0.42945	0.64	0.42945	19.2225	18.8564	20.8492	20.2067	18.8766	18.8869	19.1396	NA	19.8139	NA	NA	20.1114	19.6166	19.9454	20.2785	20.547	18.2647	17.8753	19.9762	19.579	19.4484	19.8166	NA	19.2902	NA	18.7033	NA	NA	21.0139	21.42	NA	19.007	20.8421	20.8684	NA	20.1346	21.5254	NA	NA	18.221
ALDOC_HUMAN	TPSALAILENANVLAR	3	19.47	-0.673	-1.41	0.16956	1.98	0.16956	18.0193	19.1001	20.3148	NA	18.5425	18.9434	18.3859	NA	NA	19.6363	19.709	NA	19.4974	19.6029	20.3826	20.508	18.0506	17.2638	19.5711	19.1493	19.6148	NA	19.3735	18.5458	17.885	18.3262	NA	NA	20.723	NA	NA	NA	21.0656	20.8499	20.72	19.7158	21.0252	20.5025	NA	NA
ALDOC_HUMAN	DNAGAATEEFIK	2	20.31	0.343	0.57	0.57458	0.32	0.57458	18.7983	NA	NA	NA	19.637	19.3181	NA	20.3155	21.0169	NA	21.7017	22.2804	NA	NA	NA	21.0533	NA	19.7105	19.8192	20.8907	19.9868	21.3893	NA	NA	18.296	NA	NA	NA	21.0481	20.8687	NA	19.9232	NA	NA	21.1476	19.7362	NA	20.6837	18.8488	NA
ALDOC_HUMAN	RAEVN(Deamidated)GLAAQGK	2	17.6	-0.341	-0.85	0.4067	0.72	0.4067	NA	NA	NA	NA	16.9916	NA	NA	17.2948	NA	NA	17.7668	18.0279	NA	17.8637	18.5096	18.4013	16.2601	16.318	17.7727	NA	NA	17.3152	17.2133	16.9672	NA	NA	NA	NA	NA	18.4945	NA	NA	NA	18.4098	NA	NA	NA	18.0271	NA	NA
ALDOC_HUMAN	RLSQIGVENTEENRR	3	17.66	-0.661	-1.49	0.15437	2.22	0.15437	NA	15.9901	NA	17.9938	NA	16.5133	NA	NA	18.5247	NA	NA	NA	NA	17.5837	NA	NA	NA	NA	NA	16.7863	NA	17.215	17.5476	NA	NA	16.9276	NA	18.1033	NA	18.4284	NA	NA	NA	18.1125	NA	18.3704	18.7284	18.0548	NA	NA
ALDOC_HUMAN	KELSDIALR	2	19.03	-0.397	-0.65	0.52845	0.42	0.52845	17.3032	NA	18.9504	19.3102	NA	NA	NA	NA	NA	NA	NA	NA	NA	NA	19.5868	NA	NA	NA	18.9371	18.8513	NA	NA	NA	NA	17.2016	NA	NA	NA	19.6008	19.9277	NA	NA	NA	19.6204	NA	18.9741	20.0706	NA	NA	NA
ALDOC_HUMAN	ALQASALNAWR	2	19.81	-0.731	-1.12	0.28357	1.26	0.28357	NA	NA	NA	NA	19.1411	18.3274	NA	NA	NA	NA	NA	NA	NA	NA	NA	20.8763	NA	18.6914	NA	19.7478	19.9307	19.7082	20.8669	20.8764	NA	NA	NA	NA	NA	NA	NA	19.959	NA	NA	NA	NA	NA	NA	NA	NA
ALDOC_HUMAN	GVVPLAGTDGETTTQGLDGLSER	3	19.85	-0.2	-0.36	0.72903	0.13	0.72903	NA	NA	NA	NA	19.2357	18.9443	NA	NA	NA	NA	NA	NA	NA	NA	21.0494	NA	NA	19.3941	NA	20.0661	NA	20.1945	19.7506	19.694	NA	NA	NA	NA	NA	NA	NA	NA	NA	20.3581	NA	NA	NA	NA	NA	NA
ALG9_HUMAN	(Glu->pyro-Glu)ELLGSREAGGAEHRTELSGN(Deamidated)K	3	20.55	-0.297	-0.69	0.49193	0.48	0.49193	19.1484	20.0311	NA	NA	19.7162	19.7424	21.1461	21.0366	20.3877	19.9186	22.0577	21.9048	21.3189	21.0358	20.139	20.4719	19.8579	19.9666	NA	19.7505	19.7716	19.862	19.7938	19.4493	19.859	19.4947	22.4342	22.4104	21.2045	NA	21.7313	21.596	NA	20.1548	NA	22.2786	21.8784	21.4029	19.4158	18.1745
ALKB5_HUMAN	(Acetyl)MAAASGYTDLREKLK	2	19.86	NA	NA	NA	NA	NA	NA	NA	NA	NA	NA	NA	NA	NA	NA	NA	NA	NA	NA	NA	NA	NA	NA	NA	NA	NA	NA	NA	NA	NA	NA	NA	20.2544	NA	NA	NA	NA	19.4603	NA	NA	NA	NA	NA	NA	NA	NA
ALKB8_HUMAN	EGELEGAC(Carbamidomethyl)R	2	17.63	NA	NA	NA	NA	NA	NA	NA	NA	17.6341	NA	NA	NA	NA	NA	NA	NA	NA	NA	NA	NA	NA	NA	NA	NA	NA	NA	NA	NA	NA	NA	NA	NA	NA	NA	NA	NA	NA	NA	NA	NA	NA	NA	NA	NA	NA
ALPK1_HUMAN	EQ(Deamidated)KGLWHHFTDVER	3	19.63	NA	NA	NA	NA	NA	NA	NA	NA	NA	NA	NA	NA	NA	NA	NA	NA	NA	NA	NA	NA	NA	NA	NA	NA	NA	NA	NA	NA	NA	NA	NA	NA	NA	NA	NA	NA	NA	NA	NA	NA	NA	19.6255	NA	NA	NA
ALPK3_HUMAN	LWC(Carbamidomethyl)QFFNILSDSVLTWAK	3	19.72	-1.091	-2.08	0.04875	4.34	0.04875	18.0115	NA	NA	19.5153	18.2355	18.3703	18.0075	NA	NA	NA	20.3056	20.9545	20.4958	NA	NA	NA	NA	NA	19.8399	19.0811	NA	19.9304	20.1699	19.1567	19.0441	19.3321	NA	21.9491	NA	NA	20.3457	20.6893	NA	NA	NA	20.3789	20.6637	NA	NA	NA
ALPK3_HUMAN	VENN(Deamidated)HLVQ(Deamidated)SAQ(Deamidated)TLLLSPC(Carbamidomethyl)TSR	2	23.3	NA	NA	NA	NA	NA	NA	NA	NA	NA	NA	NA	NA	NA	NA	NA	NA	NA	NA	NA	NA	NA	NA	NA	NA	NA	NA	NA	NA	NA	NA	NA	NA	NA	NA	NA	NA	NA	NA	NA	NA	23.3028	NA	NA	NA	NA
ALS_HUMAN	VAGLLEDTFPGLLGLR	2	19.4	-1.136	-1.53	0.1549	2.35	0.1549	NA	NA	NA	NA	NA	NA	NA	NA	18.6203	NA	19.5249	19.5457	NA	17.9768	NA	NA	NA	NA	NA	NA	NA	NA	NA	NA	NA	NA	20.5923	21.0059	NA	NA	18.8336	19.0606	NA	NA	NA	NA	NA	NA	NA	NA
ALS_HUMAN	LAYLQPALFSGLAELR	3	18.36	-0.494	-0.43	0.67911	0.18	0.67911	NA	NA	NA	NA	NA	NA	NA	NA	NA	NA	18.8651	NA	NA	NA	NA	NA	NA	NA	NA	16.7029	NA	NA	NA	16.3417	NA	NA	19.656	20.2329	NA	NA	18.382	NA	NA	NA	NA	NA	NA	NA	NA	NA
ALS_HUMAN	NLIAAVAPGAFLGLK	2	19.31	-1.606	-2.1	0.07137	4.41	0.07137	NA	NA	NA	NA	NA	NA	NA	NA	18.6753	NA	NA	NA	18.98	NA	NA	18.3567	NA	NA	NA	NA	NA	NA	NA	NA	NA	NA	NA	21.1267	NA	NA	NA	NA	NA	NA	NA	NA	19.4259	NA	NA	NA
ALS_HUMAN	DLHFLEELQLGHNR	3	18.89	NA	NA	NA	NA	NA	NA	NA	NA	NA	NA	NA	NA	NA	NA	NA	NA	NA	NA	NA	NA	NA	NA	NA	NA	NA	18.1718	NA	NA	NA	NA	NA	NA	19.6064	NA	NA	NA	NA	NA	NA	NA	NA	NA	NA	NA	NA
ALS_HUMAN	TFTPQPPGLER	2	20.27	NA	NA	NA	NA	NA	NA	NA	NA	NA	NA	NA	NA	NA	NA	NA	NA	NA	NA	NA	NA	NA	NA	NA	NA	NA	NA	NA	NA	NA	NA	NA	NA	20.2663	NA	NA	NA	NA	NA	NA	NA	NA	NA	NA	NA	NA
AMBP_HUMAN	VVAQGVGIPEDSIFTMADR	2	22.5	-0.905	-2.89	0.00608	8.34	0.00608	21.8973	21.3958	23.6593	23.4972	20.9204	20.782	22.6714	22.3491	21.7657	21.5766	22.7179	23.0134	22.3745	22.6444	22.0635	21.757	20.8192	20.6679	22.1221	22.1627	21.5528	21.9871	22.2614	22.435	22.6813	22.7872	24.5824	24.5414	23.2798	23.3333	23.2169	23.2038	21.9365	21.8238	23.1047	23.1064	24.0337	23.1452	23.0525	22.8822
AMBP_HUMAN	VVAQGVGIPEDSIFTMADR	3	22.63	-0.761	-1.92	0.06202	3.67	0.06202	20.3974	21.9451	23.3994	23.7063	21.5907	21.4611	23.0258	22.52	21.3626	22.4273	23.4401	22.825	22.8455	21.8405	22.2497	22.6878	21.8589	21.3347	22.2275	21.896	22.0073	21.442	22.6777	21.9223	23.194	22.9052	24.1136	24.3693	23.6846	23.793	22.1	22.8609	22.9226	22.7891	23.4959	22.9893	23.9366	23.5887	22.7168	22.7478
AMBP_HUMAN	TVAAC(Carbamidomethyl)NLPIVR	2	24.33	-0.485	-2.05	0.04673	4.2	0.04673	23.0734	23.0915	24.54	24.6272	23.6243	23.5644	24.3287	23.8818	24.0542	24.1607	24.9186	24.6259	24.4379	24.6533	24.4617	24.2492	23.5336	23.4719	24.3103	24.1822	24.2876	24.3351	24.4399	24.3472	24.3896	24.5063	25.8538	25.7929	24.3615	24.5279	24.8326	24.8807	24.1749	24.1255	24.7635	24.6327	25.3661	24.4986	23.7104	23.6706
AMBP_HUMAN	EYC(Carbamidomethyl)GVPGDGDEELLR	2	23.58	-0.489	-2.15	0.03739	4.62	0.03739	22.3182	22.6141	23.7685	23.7844	22.8678	22.8353	23.3977	23.1491	23.2202	23.4344	24.1383	24.0038	23.5927	23.702	23.6825	23.4509	22.7706	22.7542	23.5777	23.5865	23.4537	23.5895	23.8273	23.7046	23.6296	23.8752	25.0597	25.1777	23.4894	23.5892	24.2629	24.2975	23.2299	23.2482	23.8188	23.7839	24.3903	23.5894	23.2005	23.2059
AMBP_HUMAN	ETLLQDFR	2	23.63	-0.714	-2.94	0.00527	8.65	0.00527	22.6016	22.692	24.1202	24.0884	22.7953	22.7471	23.9513	23.5768	22.7067	22.9578	24.1219	23.6378	23.5381	23.727	23.3042	23.2098	22.8804	22.7404	23.0374	23.0809	22.9829	23.0526	23.7109	23.4463	23.9196	24.0954	25.1703	25.0344	24.201	24.2234	24.0511	24.2323	23.2955	23.3211	24.0585	23.9443	25.0977	24.3279	23.8797	23.748
AMBP_HUMAN	EC(Carbamidomethyl)LQTC(Carbamidomethyl)R	2	19.69	-0.37	-1.1	0.27576	1.22	0.27576	17.4525	18.0236	20.3062	20.1091	19.2448	19.0628	19.8541	19.1653	19.6592	19.526	20.296	20.588	19.657	20.0019	20.2026	19.6955	18.8586	18.9557	19.8065	19.6647	18.9944	19.3552	20.3442	19.9226	19.1635	19.3494	21.5504	21.3032	19.7029	19.8983	20.2062	20.3129	19.5476	19.5379	20.1331	20.087	21.2032	19.8672	18.6653	18.3872
AMBP_HUMAN	GEC(Carbamidomethyl)VPGEQEPEPILIPR	2	22.8	-0.702	-2.69	0.01014	7.24	0.01014	21.9284	21.8808	23.7717	23.5904	21.5908	21.4679	23.2001	22.8832	22.0007	22.1243	23.137	23.2325	22.635	22.831	22.3587	22.1063	21.6844	21.7005	22.3597	22.4059	22.0663	22.0842	22.7009	22.5585	22.9897	23.2486	24.6126	24.38	23.3021	23.3516	23.2473	23.2656	22.3179	22.2936	23.2744	23.3934	24.0866	23.3875	23.2758	23.1005
AMBP_HUMAN	GEC(Carbamidomethyl)VPGEQEPEPILIPR	3	21.87	-0.508	-1.91	0.0635	3.64	0.0635	NA	21.0594	22.3709	22.3555	21.0135	20.9233	22.3527	21.9923	21.1142	21.2168	22.3127	21.7033	21.3399	21.9464	21.5384	21.8263	21.272	21.2514	21.5604	21.7285	20.8684	21.2152	21.9564	21.8256	21.9683	22.0033	23.3129	22.8862	22.1758	22.3532	21.8539	22.2144	21.5217	21.5883	22.2914	21.9691	23.4347	22.5425	22.163	22.0544
AMBP_HUMAN	AFIQLWAFDAVK	2	22.91	-1.021	-2.52	0.01557	6.35	0.01557	21.6729	21.4215	23.6015	23.2675	21.7248	21.1108	22.6871	22.2577	22.786	22.8005	23.9195	23.6301	23.523	23.3143	23.4799	23.2707	20.3218	18.6062	22.3924	22.2221	23.0632	22.6281	23.0448	22.693	23.7325	23.5146	24.8904	24.8014	23.466	23.2769	23.6161	23.6513	23.1991	23.3845	23.7591	23.3027	24.0186	23.4185	22.5749	22.3972
AMBP_HUMAN	AFIQLWAFDAVK	3	17.26	NA	NA	NA	NA	NA	NA	NA	NA	NA	NA	NA	NA	NA	NA	NA	NA	NA	NA	NA	NA	NA	NA	NA	NA	NA	NA	NA	NA	NA	17.4164	NA	NA	NA	NA	NA	NA	NA	NA	NA	NA	NA	NA	NA	NA	17.1088
AMBP_HUMAN	KEDSC(Carbamidomethyl)QLGYSAGPC(Carbamidomethyl)MGMTSR	3	21.95	-0.48	-1.76	0.08494	3.12	0.08494	20.8714	20.6498	22.2749	22.4272	20.8178	20.6014	22.2682	21.7747	21.7499	21.6078	22.5157	22.423	21.6794	22.0457	22.1537	21.986	21.1039	20.5994	22.3126	22.2145	21.9119	21.8389	22.3591	22.1313	21.868	22.0282	23.681	23.8229	21.9106	21.8863	22.0805	22.4534	21.7553	21.6444	22.3027	22.0934	22.8239	22.0532	NA	21.4481
AMBP_HUMAN	(Ammonia-loss)C(Carbamidomethyl)VLFPYGGC(Carbamidomethyl)QGN(Deamidated)GNK	2	21.21	-0.363	-1.12	0.26985	1.26	0.26985	19.831	NA	20.1221	21.1122	NA	NA	20.7964	20.9619	21.0077	21.1513	21.2278	21.3574	21.2811	21.4052	21.3118	21.6924	NA	20.4129	21.3815	21.7292	21.3651	21.6577	21.1761	NA	21.348	NA	21.8686	22.4598	20.5356	21.1896	21.1761	22.2223	21.1205	21.2319	20.8572	20.9905	21.8576	21.0637	20.8812	NA
AMBP_HUMAN	GVC(Carbamidomethyl)EETSGAYEK	2	19.98	-0.585	-1.92	0.063	3.69	0.063	NA	NA	20.8387	20.3801	18.7716	18.8249	20.2205	19.7092	19.861	19.7524	20.7072	20.2476	20.1773	19.6255	19.8095	19.2564	19.0007	18.9036	19.6026	19.4102	NA	NA	19.8236	19.5503	NA	20.3843	20.8207	21.1853	20.1628	20.3158	20.1514	20.1956	20.8036	19.9307	NA	20.377	20.4501	20.1139	NA	NA
AMBP_HUMAN	C(Carbamidomethyl)VLFPYGGC(Carbamidomethyl)QGN(Deamidated)GNK	2	20.91	-0.67	-1.98	0.05675	3.92	0.05675	19.6842	19.8946	NA	NA	19.8306	NA	NA	20.4003	20.8037	21.1921	21.6151	NA	21.4803	20.38	21.431	20.9982	19.8736	19.7682	21.1617	21.1099	21.0424	21.0085	21.1103	20.8282	21.0936	NA	22.9132	NA	NA	NA	21.618	21.538	NA	21.1587	21.6137	NA	NA	21.2572	20.2323	20.3612
AMBP_HUMAN	KGVC(Carbamidomethyl)EETSGAYEK	2	18.74	-0.541	-1.13	0.27108	1.27	0.27108	NA	16.8959	19.5363	19.3891	NA	NA	19.1951	18.6778	NA	NA	NA	NA	NA	18.3153	18.2274	NA	NA	17.5222	NA	NA	17.2642	NA	18.567	18.1484	18.256	NA	20.7187	20.4817	NA	19.1164	18.9637	19.1355	18.1073	17.8946	NA	NA	19.9774	19.2018	NA	NA
AMBP_HUMAN	KGVC(Carbamidomethyl)EETSGAYEK	3	18.08	-1.627	-2.12	0.06497	4.5	0.06497	NA	NA	NA	NA	NA	NA	NA	NA	NA	NA	17.5539	NA	NA	NA	NA	NA	NA	NA	NA	16.7094	NA	NA	18.124	17.6077	NA	NA	19.3367	NA	NA	NA	NA	NA	NA	NA	NA	NA	19.1631	NA	NA	NA
AMBP_HUMAN	WYNLAIGSTC(Carbamidomethyl)PWLK	2	21.41	-1.236	-1.69	0.12079	2.85	0.12079	19.5533	NA	NA	NA	NA	NA	NA	NA	NA	NA	21.7596	NA	NA	NA	20.5925	NA	NA	NA	NA	NA	NA	NA	NA	NA	NA	20.6056	23.1521	NA	22.2592	NA	NA	NA	20.9603	NA	NA	NA	22.3801	NA	NA	NA
AMBP_HUMAN	C(Carbamidomethyl)VLFPYGGC(Carbamidomethyl)QGNGN(Deamidated)K	2	21.87	-0.904	-1.18	0.28057	1.39	0.28057	NA	NA	21.3733	NA	NA	NA	NA	NA	NA	NA	NA	21.4549	NA	NA	NA	NA	NA	NA	NA	NA	NA	NA	NA	NA	NA	NA	NA	22.6443	NA	NA	NA	NA	NA	NA	NA	NA	21.9912	NA	NA	NA
AMBP_HUMAN	C(Carbamidomethyl)VLFPYGGC(Carbamidomethyl)Q(Deamidated)GNGNK	2	20.64	-1.278	-1.01	0.36529	1.01	0.36529	NA	NA	NA	NA	NA	20.0029	NA	NA	NA	NA	NA	NA	NA	NA	NA	NA	NA	NA	NA	NA	NA	NA	NA	NA	NA	21.281	NA	NA	NA	NA	NA	NA	NA	NA	NA	NA	NA	NA	NA	NA
AMBP_HUMAN	(Ammonia-loss)C(Carbamidomethyl)VLFPYGGC(Carbamidomethyl)Q(Deamidated)GNGNK	2	21.23	-0.308	-0.93	0.3569	0.87	0.3569	19.831	NA	20.1221	21.1122	NA	NA	20.7964	20.9619	21.0077	21.1513	21.2278	21.3574	21.2811	21.4052	21.3118	21.6924	NA	NA	21.3815	21.7292	21.3651	21.6577	21.1761	NA	21.348	NA	21.8686	22.4598	20.5356	21.1896	21.1761	22.2223	21.1205	21.2319	20.8572	20.9905	21.8576	21.0637	20.8812	21.1359
AMD_HUMAN	EGPVLILGR	2	22.17	-0.252	-0.83	0.41333	0.68	0.41333	21.1941	21.1592	23.5365	23.4555	21.1527	20.9317	21.8727	21.6037	22.0262	22.2117	22.8661	22.3059	22.1604	22.2904	22.4554	22.3521	21.6004	21.5086	22.1883	21.9277	22.0937	21.8282	21.5412	21.2726	21.4668	21.5707	22.2622	21.6737	22.9269	22.8323	21.8599	21.8306	23.2001	22.8589	23.7362	23.5105	23.7732	22.8701	21.4839	21.2393
AMD_HUMAN	IVQFSPSGK	2	21.67	-0.153	-0.45	0.65224	0.21	0.65224	20.189	20.4907	23.0896	23.0675	20.9407	20.7923	21.7519	20.9956	21.7778	22.0677	22.2546	21.9427	21.8382	21.8646	22.0871	21.7947	21.0829	20.7817	21.6521	21.4308	21.4761	21.2045	21.152	20.2888	20.9849	21.0318	21.2249	21.3548	22.4594	22.4441	21.0717	21.5292	22.6619	22.4822	23.2007	22.9402	23.4301	22.4914	20.9154	20.6159
AMD_HUMAN	IPVDEEAFVIDFKPR	3	21.53	-0.248	-0.7	0.48817	0.49	0.48817	20.2512	19.9541	23.3803	23.1485	20.5177	20.4251	21.7442	21.2562	21.7332	21.9376	22.3559	22.069	21.5098	21.2978	21.4755	21.7842	19.7659	NA	21.3674	20.9469	21.4814	21.258	20.627	20.1658	20.5434	20.7242	21.603	21.5811	22.6904	22.6559	21.1169	21.2899	22.4563	22.3473	23.1831	22.9373	22.526	21.882	NA	20.3159
AMD_HUMAN	AGIEVQEIK	2	20.84	-0.027	-0.08	0.93984	0.01	0.93984	19.1264	19.7411	21.989	21.8789	20.204	20.2455	20.9383	20.0001	21.1835	21.3324	21.2098	21.1022	21.1364	21.2783	21.5306	21.1202	20.2062	20.0849	20.736	20.8095	20.5319	20.3794	20.211	19.3217	19.9854	20.3476	20.0703	NA	21.5752	21.7073	20.087	20.4971	21.7276	21.5747	22.054	21.9917	22.6059	21.5769	19.8862	NA
AMD_HUMAN	REEEEVLDQGDFYSLLSK	3	21.09	-0.037	-0.11	0.9145	0.01	0.9145	20.0911	19.9134	22.4701	22.8201	20.549	20.3716	21.236	21.0647	21.1514	21.7791	21.7655	21.9425	21.0718	21.0559	21.3749	21.3349	20.0314	19.5814	20.6584	20.5887	20.8146	20.8818	NA	19.579	20.3562	20.4716	20.9895	21.2684	22.2263	22.0548	20.5932	20.7047	21.9709	21.7752	22.8369	NA	21.9707	21.2029	NA	19.6374
AMD_HUMAN	GSGGLNLGNFFASR	2	20.37	-0.176	-0.47	0.64078	0.22	0.64078	18.9181	18.3024	21.1529	21.7471	19.3515	18.935	20.0514	20.1598	20.6611	20.4105	20.9184	21.0599	20.5955	20.7783	20.8832	20.9306	19.3915	19.0409	20.3518	20.3535	NA	19.6458	NA	NA	NA	19.3394	NA	20.2571	21.1604	21.113	19.5124	NA	20.737	21.0547	21.8548	21.5778	21.703	20.9447	NA	19.1953
AMD_HUMAN	IPLLQQPK	2	19.86	-0.38	-0.61	0.54372	0.38	0.54372	18.662	18.0934	21.0966	20.6688	NA	19.1646	NA	19.4857	19.4386	20.1364	NA	NA	NA	19.5725	19.9553	19.9965	NA	18.9616	20.1896	20.0125	19.9716	19.8184	22.4914	18.7233	19.704	19.2385	19.1651	NA	20.4379	20.516	NA	NA	20.5713	20.349	20.7753	20.3544	NA	NA	19.2278	19.0614
AMD_HUMAN	EDVVHVHK	2	17.35	-0.317	-0.81	0.42211	0.66	0.42211	NA	15.6789	19.1002	18.9052	16.0839	NA	17.4994	NA	17.1623	17.4057	17.8133	NA	17.3601	17.2604	NA	17.0685	16.4612	15.8763	17.2601	NA	16.6887	17.1257	NA	NA	15.994	NA	17.6284	NA	18.0501	NA	NA	16.7901	17.9914	17.8199	18.6184	18.2762	NA	17.7596	NA	NA
AMD_HUMAN	NNLVIFHR	2	21.15	-0.331	-0.87	0.39184	0.75	0.39184	20.3548	19.9517	22.3912	22.2418	20.4955	19.9794	NA	NA	20.8913	21.0721	21.663	21.4724	21.2057	20.7071	21.0415	NA	20.4056	20.2463	NA	NA	NA	NA	19.8659	NA	20.4791	20.4338	NA	20.9106	22.0965	21.9023	NA	NA	22.0343	21.5517	22.6065	22.467	22.3956	21.9547	20.6459	20.004
AMD_HUMAN	NLFYLPHGLSIDK	3	20.19	-0.427	-0.81	0.42856	0.66	0.42856	19.31	NA	NA	21.6394	19.0072	NA	NA	20.2628	NA	NA	NA	NA	NA	NA	NA	20.7137	19.1225	18.8929	20.1043	NA	NA	NA	NA	NA	19.5076	NA	NA	19.6593	NA	NA	19.5427	19.662	NA	NA	22.1393	21.6614	21.831	NA	19.9506	NA
AMD_HUMAN	NLFYLPHGLSIDK	2	19.85	-0.151	-0.15	0.88987	0.02	0.88987	NA	NA	NA	19.7522	NA	NA	NA	NA	NA	NA	NA	NA	NA	NA	NA	NA	NA	NA	NA	NA	NA	NA	NA	NA	NA	NA	NA	NA	NA	NA	NA	NA	19.4878	NA	20.3183	NA	NA	NA	NA	NA
AMD_HUMAN	DGNYWVTDVALHQVFK	3	20.04	-0.196	-0.38	0.7105	0.14	0.7105	NA	NA	NA	20.034	NA	NA	NA	NA	19.3548	NA	NA	20.0629	19.8284	NA	20.0468	NA	NA	NA	NA	NA	NA	NA	NA	NA	NA	NA	NA	NA	NA	20.5409	NA	NA	20.8106	19.9824	20.2134	20.2872	20.7954	19.8166	18.739	NA
AMD_HUMAN	(Gln->pyro-Glu)QSPQLPQAFYPVGHPVDVSFGDLLAAR	3	21.99	1.191	1.13	0.27886	1.27	0.27886	NA	NA	NA	25.1999	NA	NA	NA	22.8887	NA	20.7815	22.674	24.0094	19.8971	21.1155	NA	NA	NA	NA	NA	NA	NA	NA	NA	22.0399	NA	NA	NA	NA	NA	NA	NA	22.7024	NA	NA	NA	NA	21.0373	NA	NA	19.5369
AMD_HUMAN	EEEEVLDQGDFYSLLSK	2	18.71	-1.511	-1.24	0.24437	1.54	0.24437	17.83	NA	NA	20.4083	NA	17.0612	18.1552	NA	19.7617	NA	NA	NA	NA	NA	NA	NA	17.7604	NA	NA	NA	NA	NA	NA	NA	NA	NA	NA	NA	NA	NA	NA	NA	NA	NA	20.0071	NA	NA	NA	NA	NA
AMD_HUMAN	MENKPTSSELQK	2	16.7	NA	NA	NA	NA	NA	NA	NA	18.2134	NA	NA	NA	16.1812	NA	NA	NA	NA	NA	NA	NA	NA	16.6499	15.7527	NA	NA	NA	NA	NA	NA	NA	NA	NA	NA	NA	NA	NA	NA	NA	NA	NA	NA	NA	NA	NA	NA	NA
AMD_HUMAN	MENKPTSSELQK	3	16.05	-1.82	-2.39	0.05104	5.72	0.05104	NA	NA	NA	NA	14.8648	NA	NA	NA	NA	NA	NA	NA	NA	NA	NA	NA	15.4194	NA	NA	NA	NA	NA	NA	NA	NA	NA	NA	NA	NA	16.98	NA	NA	NA	16.9443	NA	NA	NA	NA	NA	NA
AMD_HUMAN	ANILYAWAR	2	18.53	NA	NA	NA	NA	NA	NA	NA	NA	NA	19.1193	NA	NA	NA	NA	NA	NA	NA	NA	NA	NA	NA	NA	17.9345	NA	NA	NA	NA	NA	NA	NA	NA	NA	NA	NA	NA	NA	NA	NA	NA	NA	NA	NA	NA	NA	NA
AMOT_HUMAN	HIEIRDQ(Deamidated)ALSN(Deamidated)AQAK	3	25.19	NA	NA	NA	NA	NA	NA	NA	NA	NA	NA	NA	NA	NA	NA	NA	NA	NA	NA	NA	NA	NA	NA	NA	NA	NA	NA	NA	NA	NA	NA	25.1935	NA	NA	NA	NA	NA	NA	NA	NA	NA	NA	NA	NA	NA	NA
AMPD1_HUMAN	LPAEEKQ(Deamidated)IDDAMR	3	19.52	-0.204	-0.24	0.81851	0.06	0.81851	NA	NA	NA	NA	18.7956	NA	NA	NA	NA	NA	NA	NA	NA	NA	NA	19.9781	NA	NA	NA	NA	19.7367	19.884	18.934	19.8081	NA	NA	NA	NA	NA	NA	NA	NA	NA	NA	NA	NA	NA	NA	NA	NA
AMPD3_HUMAN	TENYLGGEYFARMVKEVAR	3	21.02	NA	NA	NA	NA	NA	NA	NA	NA	NA	NA	NA	NA	NA	NA	NA	NA	NA	NA	NA	NA	NA	NA	NA	NA	NA	NA	NA	NA	NA	NA	NA	NA	NA	20.6197	NA	NA	NA	20.585	NA	21.8685	NA	NA	NA	NA	NA
AMPQ_HUMAN	PPSSSGFYVSR	2	20.76	NA	NA	NA	NA	NA	NA	NA	NA	NA	NA	NA	NA	NA	NA	NA	NA	NA	NA	NA	NA	NA	NA	NA	NA	NA	NA	NA	NA	NA	NA	20.7634	NA	NA	NA	NA	NA	NA	NA	NA	NA	NA	NA	NA	NA	NA
AMRA1_HUMAN	RVELPDSPR	2	22.61	NA	NA	NA	NA	NA	NA	NA	NA	NA	NA	NA	NA	NA	NA	NA	NA	NA	NA	NA	NA	NA	NA	NA	NA	NA	NA	NA	22.6104	NA	NA	NA	NA	NA	NA	NA	NA	NA	NA	NA	NA	NA	NA	NA	NA	NA
AN30A_HUMAN	ALELKDMQTFK	2	17.27	0.002	0.01	0.99516	0	0.99516	15.2222	15.0726	17.6543	17.5168	16.9475	16.6397	18.6823	18.0454	18.1552	18.3377	17.4958	17.4815	18.3327	18.4579	16.8674	16.7418	16.1498	15.8544	17.8066	17.3045	16.3966	16.6293	16.9902	16.7153	15.2688	15.4579	17.6169	16.9914	18.3853	18.4914	17.8659	17.8723	17.7843	17.6489	17.4391	17.2704	19.3601	18.5893	15.848	NA
AN30A_HUMAN	TPDTAESLVEK	2	21.11	-0.139	-0.26	0.7968	0.07	0.7968	NA	NA	NA	20.9704	19.5937	NA	NA	NA	NA	NA	NA	NA	NA	21.3026	22.028	NA	20.306	20.3533	21.6083	21.7227	20.7876	NA	NA	19.7521	NA	20.4124	NA	NA	NA	NA	22.3525	NA	NA	NA	NA	NA	NA	NA	22.1306	22.2623
AN36A_HUMAN	TVSSPKQPALK	2	19.88	NA	NA	NA	NA	NA	NA	NA	NA	NA	NA	NA	NA	NA	NA	NA	NA	NA	NA	NA	NA	NA	NA	NA	NA	NA	NA	20.2193	NA	NA	NA	NA	NA	NA	NA	NA	NA	NA	NA	NA	NA	NA	NA	NA	19.7258	19.6892
AN36B_HUMAN	TTGDEKDSVSNIAR	2	20.04	-0.114	-0.13	0.89915	0.02	0.89915	NA	NA	NA	NA	NA	NA	NA	NA	NA	NA	19.5608	20.2315	NA	NA	NA	NA	NA	NA	NA	NA	20.5104	20.3501	NA	NA	NA	NA	NA	NA	NA	NA	19.9283	NA	NA	NA	19.6308	NA	NA	NA	NA	NA
AN36C_HUMAN	(Glu->pyro-Glu)EM(Oxidation)EGDAQ(Deamidated)KLEVEN(Deamidated)VMMR	3	22.55	-4.326	-2.16	0.07072	4.67	0.07072	NA	NA	NA	NA	NA	NA	19.3007	NA	NA	NA	NA	NA	NA	NA	NA	NA	NA	NA	NA	NA	NA	NA	NA	NA	NA	NA	NA	NA	NA	NA	NA	24.7722	NA	NA	25.6831	NA	NA	20.4243	NA	NA
AN36C_HUMAN	GTSDKN(Deamidated)DSVSNTATEIK	3	21.51	NA	NA	NA	NA	NA	NA	NA	NA	NA	NA	NA	NA	NA	NA	NA	NA	21.7582	NA	NA	NA	NA	NA	NA	21.2673	NA	NA	NA	NA	NA	NA	NA	NA	NA	NA	NA	NA	NA	NA	NA	NA	NA	NA	NA	NA	NA
ANFC_HUMAN	TPPAEELAEPQAAGGGQK	3	20.17	0.058	0.16	0.87597	0.02	0.87597	19.612	19.54	19.9682	20.3288	19.5214	19.7036	20.5048	20.0207	20.701	20.8574	NA	20.2701	NA	20.6158	NA	21.1972	19.0248	19.2382	NA	20.5891	NA	NA	20.7009	19.3702	NA	19.4746	NA	19.9205	NA	19.5152	NA	NA	20.7217	20.8131	19.9569	20.691	21.0489	20.6084	NA	NA
ANFC_HUMAN	TPPAEELAEPQAAGGGQK	2	19.75	0.079	0.2	0.84117	0.04	0.84117	19.2622	18.8291	20.4092	20.5041	NA	NA	NA	NA	19.6925	20.4276	NA	19.2907	NA	20.234	20.3254	20.4049	NA	17.9729	NA	19.9967	19.7317	NA	NA	18.9022	NA	NA	19.162	NA	NA	19.5435	NA	NA	20.0556	NA	20.6077	20.1751	NA	NA	NA	19.4299
ANGI_HUMAN	NVVVAC(Carbamidomethyl)ENGLPVHLDQ(Deamidated)SIFR	3	21.53	-0.394	-0.65	0.53164	0.42	0.53164	NA	NA	NA	NA	20.7395	NA	21.7367	21.5705	NA	NA	NA	NA	NA	NA	NA	NA	NA	NA	NA	NA	NA	NA	NA	NA	NA	NA	21.7445	21.9634	21.6147	NA	21.345	NA	NA	NA	NA	NA	NA	NA	NA	NA
ANGI_HUMAN	SSFQVTTC(Carbamidomethyl)K	2	18.53	NA	NA	NA	NA	NA	NA	NA	NA	NA	NA	NA	NA	NA	NA	NA	NA	NA	NA	NA	NA	NA	NA	NA	NA	NA	NA	NA	NA	NA	NA	NA	NA	19.3417	NA	NA	18.1117	NA	NA	NA	NA	NA	NA	NA	NA	18.1283
ANGI_HUMAN	NVVVAC(Carbamidomethyl)EN(Deamidated)GLPVHLDQSIFR	3	20.73	NA	NA	NA	NA	NA	NA	NA	NA	NA	NA	NA	NA	NA	NA	NA	NA	NA	NA	NA	NA	NA	NA	NA	NA	NA	NA	NA	NA	NA	20.6523	NA	NA	NA	NA	NA	NA	NA	NA	NA	NA	NA	NA	NA	20.8135	NA
ANGT_HUMAN	AN(Deamidated)AGKPKDPTFIPAPIQAK	3	21.9	-0.066	-0.26	0.79286	0.07	0.79286	21.6591	21.7041	22.8892	22.8945	21.3597	21.2771	22.6377	22.3486	21.429	21.6763	22.3727	22.3926	21.6353	21.4941	21.7755	21.8767	20.8784	21.0071	22.184	21.8904	21.4009	21.4388	21.2812	20.8134	21.5373	21.5308	22.8722	22.6923	22.355	22.454	21.7561	21.5665	22.046	21.9011	23.2717	22.9711	22.5506	22.1467	20.9075	21.2147
ANGT_HUMAN	QPFVQGLALYTPVVLPR	3	25.37	-0.24	-0.73	0.47056	0.53	0.47056	24.355	24.6997	26.7714	26.716	24.4464	24.4754	25.5765	25.1344	25.402	25.6707	26.1492	25.8011	25.2585	25.0561	25.5973	25.6462	24.0243	23.2666	25.6854	25.2772	24.763	24.2278	25.1187	24.5323	24.3755	24.7096	25.9499	25.9461	25.9241	25.875	25.1518	25.1406	26.486	26.1719	26.88	26.2947	26.5902	26.0901	24.6467	24.9363
ANGT_HUMAN	QPFVQGLALYTPVVLPR	2	25.18	-0.387	-1.16	0.25287	1.34	0.25287	24.4616	24.2234	26.8469	26.7164	23.8126	23.6423	25.1347	24.7299	25.3292	25.2413	25.8182	26.0033	25.1596	25.2674	25.4985	25.1487	23.1571	22.9271	25.3868	25.1719	24.1192	24.436	24.4613	24.3735	24.4101	24.472	26.2028	26.2194	25.9849	25.9377	25.1226	25.2542	25.7468	25.7771	26.7099	26.3673	26.524	25.8792	24.9127	24.502
ANGT_HUMAN	ALQDQLVLVAAK	2	27.12	-0.103	-0.37	0.71334	0.14	0.71334	26.4627	26.4538	28.158	28.1057	26.4026	26.4501	27.3465	26.8421	27.1339	27.2101	27.4358	27.1947	26.7497	27.0322	27.9755	27.1357	26.3052	26.1936	27.4487	27.3305	26.6381	26.663	26.7024	26.4674	26.4236	26.4952	27.4906	27.5157	27.5964	27.6346	26.6365	26.8695	27.5126	27.4486	28.6405	27.8549	28.2409	27.3889	26.6838	26.5265
ANGT_HUMAN	DPTFIPAPIQAK	2	27.48	-0.137	-0.56	0.57903	0.31	0.57903	26.7937	26.9694	28.3112	28.1936	26.9842	26.9381	27.6034	27.2189	27.343	27.4585	27.8715	27.6809	27.1433	27.2027	27.687	27.5434	26.8535	26.7828	27.8778	27.7151	27.0534	27.054	26.9902	26.8265	26.8293	26.9766	27.7048	27.5166	27.9595	27.9894	27.2531	27.3228	27.8911	27.7783	29.0999	28.2826	28.5699	27.8414	27.069	26.9039
ANGT_HUMAN	SLDFTELDVAAEK	2	27.71	-0.152	-0.57	0.57313	0.32	0.57313	26.9644	27.018	29.0693	28.5837	26.8605	26.7942	27.8245	27.9906	27.6563	27.6633	28.1262	28.0145	27.4389	27.4995	27.8893	27.6229	27.2687	26.6222	28.0497	27.8197	27.136	27.7427	27.13	26.9573	26.9438	27.1145	28.0175	27.9985	28.2148	28.2302	27.4807	27.9033	28.1374	28.0828	29.1017	28.4614	28.5929	28.473	27.1918	26.906
ANGT_HUMAN	SLDFTELDVAAEK	3	23.58	0.058	0.19	0.85036	0.04	0.85036	22.4164	23.1638	23.7537	24.4285	23.2863	23.4408	23.9046	23.4979	23.8239	23.7702	24.3279	23.3375	22.9743	23.5926	24.2004	24.1057	23.1218	22.9984	24.0681	23.9336	23.212	23.1817	23.3935	23.1982	22.7592	23.1612	23.128	23.4741	24.3449	24.0148	22.534	23.0242	24.5872	24.8442	24.7121	24.0402	24.0875	24.0063	22.8871	22.3875
ANGT_HUMAN	VLSALQAVQGLLVAQGR	3	26.29	-0.341	-1.09	0.28095	1.19	0.28095	25.4611	25.6453	27.8798	27.765	25.3355	25.3801	26.2928	25.8343	26.3645	26.4787	27.0187	26.8075	26.2294	26.2275	26.65	26.4683	24.0704	23.8733	26.4276	26.1323	25.883	25.6637	25.8861	25.6595	25.5943	25.6993	27.1778	27.0727	27.1877	27.1067	25.9235	26.0966	27.0695	26.8569	27.5916	27.1836	27.4732	26.9972	25.5109	25.5224
ANGT_HUMAN	VLSALQAVQGLLVAQGR	2	23.93	-0.372	-1.1	0.27833	1.21	0.27833	23.3945	23.1541	25.8542	25.5097	23.0567	22.9017	23.8831	23.4649	23.927	23.9785	24.7198	24.5639	23.9198	23.7604	24.2903	24.1388	21.5856	21.2494	23.9873	23.6107	23.3252	23.1702	23.4174	23.2507	23.2733	23.2659	25.0108	24.8487	25.0362	24.8127	23.7509	23.675	24.6813	24.4007	25.2639	24.8356	25.2632	24.7394	23.3646	23.0074
ANGT_HUMAN	FMQAVTGWK	2	26.29	-0.28	-0.94	0.35079	0.89	0.35079	25.534	25.3163	27.7232	27.5534	25.1922	24.875	26.3849	25.9384	26.1885	26.188	26.9622	26.5857	26.1358	26.0493	26.5613	26.5428	25.2494	24.7197	26.8255	26.4211	25.8689	25.7369	25.9213	25.6108	25.7193	25.6641	26.9483	26.6952	27.0823	27.085	26.1078	26.0055	26.9646	26.7493	27.4012	27.2137	27.6381	26.9168	25.8016	25.4109
ANGT_HUMAN	LDTEDKLR	2	22.78	-0.096	-0.36	0.72254	0.13	0.72254	21.7407	21.9129	23.9514	23.8345	22.2837	22.1024	23.2243	22.7779	22.8145	22.7224	22.9275	23.2423	22.4976	22.7787	23.0162	22.9049	21.9996	21.8091	23.111	23.041	21.9359	22.1078	22.5418	22.3148	21.909	22.2411	23.4452	23.254	23.294	23.3576	22.4474	22.8084	23.105	23.1155	23.7294	23.7538	24.1144	23.2414	22.0193	21.8769
ANGT_HUMAN	VEGLTFQQ(Deamidated)NSLNWMK	2	23.35	-0.334	-1	0.32175	1.01	0.32175	22.6181	22.2279	24.8711	25.0022	22.0196	21.5876	23.1459	22.8056	23.4166	23.4418	24.117	24.0708	23.1472	23.0457	23.8334	23.7988	21.8177	21.3244	23.7757	23.5215	22.707	22.7417	22.7212	22.3864	22.5878	22.2421	24.2503	24.2806	24.3523	24.3793	23.1763	23.394	24.1369	23.9871	24.5669	24.4382	24.5775	24.0803	22.8228	22.4435
ANGT_HUMAN	VEGLTFQQNSLNWMK	2	25.44	-0.311	-1.03	0.308	1.06	0.308	24.8481	24.8205	26.5943	26.6901	24.4911	24.1733	25.4318	25.14	25.3506	25.5306	26.0589	25.8735	25.2185	24.9836	25.5406	25.4826	24.2647	23.7438	25.7412	25.6147	24.7103	24.7447	24.7904	24.6644	24.6069	24.6471	26.0234	26.4058	26.2346	26.3591	25.0967	25.0552	26.4501	25.835	26.4355	26.3592	26.7239	25.9853	25.6813	25.0004
ANGT_HUMAN	VEGLTFQQNSLNWMK	3	21.32	0.181	0.35	0.72683	0.12	0.72683	20.5982	21.6376	NA	NA	21.3177	21.3734	21.5574	21.8532	NA	22.1701	22.6259	NA	NA	20.8688	20.6946	22.393	21.1451	20.8753	21.1941	21.1595	21.2488	NA	20.4935	19.5132	20.1543	21.1498	NA	20.6935	NA	22.7249	20.025	20.4484	23.2688	23.4897	NA	NA	NA	22.4967	21.0917	20.0388
ANGT_HUMAN	(Gln->pyro-Glu)QPFVQGLALYTPVVLPR	2	24.54	-0.361	-1.05	0.29987	1.1	0.29987	23.7114	23.5805	26.3578	26.2078	22.4221	22.8137	24.4495	24.3415	24.6825	24.7651	25.2756	25.3642	24.5863	24.6259	24.8296	24.944	22.7736	22.1681	24.7052	24.6069	23.258	23.3381	23.6797	23.6625	23.5943	23.9549	25.4834	25.7219	25.3644	25.3327	24.4389	24.5569	25.3835	25.3597	25.5824	25.4661	25.7776	25.5882	24.4483	24.4321
ANGT_HUMAN	(Gln->pyro-Glu)QPFVQGLALYTPVVLPR	3	21.55	-0.31	-0.58	0.56392	0.34	0.56392	19.9753	20.877	22.574	23.7922	19.9299	19.7642	21.8332	21.7662	21.8718	21.932	23.0892	22.1086	21.1624	21.8241	21.6528	22.3057	19.7985	17.7685	21.8061	21.9854	20.2676	19.7683	20.3124	19.6858	20.9749	21.3723	21.4499	22.5908	22.1876	22.3184	21.0172	21.8429	23.4162	22.6779	22.8163	22.7282	22.8451	23.16	21.1752	21.4045
ANGT_HUMAN	VEGLTFQQN(Deamidated)SLNWMK	3	20.82	0.03	0.05	0.95768	0	0.95768	18.7325	20.7352	21.2577	22.6439	19.6148	20.6442	22.3936	20.8111	20.3566	21.3722	21.7	21.0432	20.2431	NA	21.1984	21.2913	19.9239	19.7529	20.6522	20.6813	20.3828	18.9084	19.7505	19.297	19.6737	NA	20.2451	21.405	21.6222	22.212	NA	19.9481	22.0957	22.26	22.1942	21.2181	21.5594	21.2986	20.3465	NA
ANGT_HUMAN	FM(Oxidation)QAVTGWK	2	21.25	-0.418	-0.6	0.55217	0.36	0.55217	20.7355	20.5307	20.8063	21.3756	20.8459	18.8016	22.261	19.7114	20.2801	20.8203	21.3225	23.2193	21.1849	NA	22.8444	22.066	19.9241	NA	20.9435	NA	22.3176	21.3332	22.2065	20.5734	22.2152	21.1621	20.2226	23.1832	22.2811	22.2942	20.369	20.5062	21.1446	NA	21.4003	21.5158	NA	21.6294	20.4749	NA
ANGT_HUMAN	LDAHKVLSALQAVQGLLVAQGR	3	20.12	-0.106	-0.35	0.72762	0.12	0.72762	19.451	19.3871	20.9903	20.8126	18.7832	18.533	19.4586	19.3138	19.3556	NA	NA	20.5513	20.3192	20.209	21.0418	20.6039	NA	NA	20.8236	20.736	19.4283	NA	19.2104	NA	NA	19.2239	20.2967	NA	NA	20.5221	20.0299	20.0453	20.6943	20.4267	21.0808	20.9662	20.9995	20.7809	20.0852	19.6379
ANGT_HUMAN	ANAGKPKDPTFIPAPIQAK	3	23.4	-0.104	-0.36	0.722	0.13	0.722	23.1155	22.996	24.326	24.0138	22.7303	22.6944	24.242	23.8473	23.1404	23.423	23.2848	23.4609	23.0193	23.0624	23.4145	23.3537	22.7951	22.4663	24.0152	23.4937	22.8904	22.9347	22.8551	22.5384	22.8242	23.4397	24.381	23.3263	23.7894	23.6352	23.5194	23.2436	23.5041	23.4742	24.6126	24.2973	24.4353	23.6002	23.1727	22.5028
ANGT_HUMAN	ANAGKPKDPTFIPAPIQAK	2	18.78	0.048	0.05	0.96275	0	0.96275	19.5094	18.8951	NA	NA	NA	NA	NA	NA	NA	NA	NA	NA	NA	NA	NA	NA	NA	17.0403	19.9495	NA	NA	18.5113	NA	NA	NA	NA	NA	NA	NA	NA	NA	NA	NA	NA	NA	20.373	NA	NA	NA	17.2099
ANGT_HUMAN	SLDFTELDVAAEKIDR	3	20.13	-0.163	-0.56	0.57717	0.32	0.57717	NA	19.8109	NA	NA	20.306	20.3858	20.9769	20.4733	20.0258	20.4232	20.1304	NA	19.6737	19.5432	20.1823	20.4256	NA	18.7011	20.1124	NA	19.8137	NA	19.8108	19.4172	NA	20.3244	NA	NA	20.2572	20.5054	20.0914	NA	20.2638	NA	21.3734	20.949	20.7224	20.2806	19.5504	19.2087
ANGT_HUMAN	ADSQAQLLLSTVVGVFTAPGLHLK	3	26.11	-0.052	-0.13	0.89451	0.02	0.89451	NA	24.7936	28.1482	27.6778	24.6741	24.5086	NA	25.369	26.1523	26.2267	26.8794	26.6321	26.0241	25.883	NA	26.4997	NA	NA	NA	25.7453	24.6004	NA	NA	24.9662	24.9019	24.754	27.2381	27.1056	26.48	26.4724	25.7666	25.7054	26.3968	26.3439	27.2405	27.0699	NA	26.9712	NA	NA
ANGT_HUMAN	ADSQAQLLLSTVVGVFTAPGLHLK	2	21.15	0.243	0.5	0.62085	0.25	0.62085	NA	NA	22.8358	22.5965	NA	NA	NA	NA	20.464	20.9043	21.3722	21.2688	NA	NA	NA	20.8913	NA	NA	NA	20.5262	NA	NA	NA	NA	NA	NA	NA	21.4135	20.4541	20.8607	19.6503	20.0997	NA	21.1674	21.9166	21.9969	NA	NA	NA	NA
ANGT_HUMAN	AAMVGMLANFLGFR	2	19.3	-0.602	-1.11	0.27416	1.24	0.27416	18.7304	18.0228	21.4945	20.8392	NA	16.4849	NA	18.5821	NA	NA	19.6974	NA	19.3968	18.9735	20.2281	20.3148	NA	NA	17.6868	17.0855	NA	NA	18.8729	18.1406	18.5059	18.4805	NA	19.9333	20.8564	20.3467	18.7924	NA	19.4193	18.4888	20.4089	20.0056	20.8007	20.4605	NA	NA
ANGT_HUMAN	AAMVGMLANFLGFR	3	18.27	0.283	0.36	0.72644	0.13	0.72644	NA	NA	19.2978	19.5251	NA	NA	NA	17.1744	NA	NA	NA	NA	NA	17.5946	18.2424	18.8027	NA	NA	NA	NA	NA	NA	NA	16.1498	NA	NA	NA	NA	NA	18.7692	NA	NA	NA	NA	18.8708	NA	NA	NA	NA	NA
ANGT_HUMAN	LQAILGVPWK	2	20.32	0.134	0.37	0.71398	0.14	0.71398	20.3476	NA	21.7441	21.5596	19.4516	19.2296	20.6191	NA	20.1172	20.4274	20.529	20.6722	19.3037	NA	NA	20.7357	NA	NA	NA	NA	19.7032	NA	19.613	19.2374	NA	19.2006	NA	NA	NA	21.1224	19.6737	NA	20.693	20.6603	20.6029	20.8808	21.2809	NA	NA	NA
ANGT_HUMAN	TGC(Carbamidomethyl)SLMGASVDSTLAFNTYVHFQGK	3	23.47	-0.191	-0.28	0.78427	0.08	0.78427	23.2259	NA	25.3643	23.0046	21.1436	20.5806	24.5439	24.0496	NA	24.0911	NA	NA	23.4394	NA	24.6081	24.4995	NA	NA	NA	22.5068	NA	NA	NA	NA	NA	NA	NA	22.8289	NA	NA	24.121	NA	NA	23.3151	25.0238	NA	23.0525	NA	23.4655	23.0016
ANGT_HUMAN	VEGLTFQQNSLNWM(Oxidation)K	2	21.41	-0.339	-0.92	0.36893	0.85	0.36893	NA	21.1574	21.1381	21.7939	20.6978	20.9353	NA	NA	NA	21.5633	NA	NA	NA	NA	NA	NA	NA	20.89	NA	21.7836	NA	21.8442	NA	NA	NA	NA	NA	NA	21.8005	21.7056	NA	NA	NA	21.3742	NA	21.9569	NA	NA	21.1305	NA
ANGT_HUMAN	VEGLTFQQNSLNWM(Oxidation)K	3	18.9	NA	NA	NA	NA	NA	NA	19.2046	NA	NA	NA	19.1214	NA	NA	NA	NA	NA	NA	NA	NA	NA	NA	18.3773	NA	NA	NA	NA	NA	NA	NA	NA	NA	NA	NA	NA	NA	NA	NA	NA	NA	NA	NA	NA	NA	NA	NA
ANGT_HUMAN	VEGLTFQQ(Deamidated)NSLNWM(Oxidation)K	2	19.88	-0.078	-0.11	0.91447	0.01	0.91447	18.5914	NA	21.5376	21.1145	NA	NA	NA	NA	NA	20.2143	NA	NA	NA	NA	NA	NA	18.1991	NA	20.0633	NA	NA	NA	NA	19.0097	NA	19.0944	NA	NA	21.1783	NA	NA	18.5608	NA	NA	NA	21.0995	NA	NA	NA	NA
ANGT_HUMAN	TGC(Carbamidomethyl)SLMGASVDSTLAFN(Deamidated)TYVHFQGK	3	22.63	-1.673	-1.17	0.26487	1.37	0.26487	NA	22.3304	NA	NA	NA	NA	NA	NA	22.7233	NA	NA	NA	20.3832	23.6687	NA	NA	20.2378	NA	23.0498	NA	NA	NA	NA	NA	NA	NA	25.4388	NA	NA	NA	NA	NA	23.753	NA	NA	NA	22.0459	NA	NA	NA
ANGT_HUMAN	VEGLTFQQNSLN(Deamidated)WMK	3	20.69	-0.039	-0.05	0.95915	0	0.95915	NA	NA	NA	NA	NA	NA	NA	20.8111	NA	NA	NA	NA	NA	NA	NA	21.2913	19.9239	NA	NA	NA	NA	NA	NA	NA	NA	NA	NA	NA	21.0821	NA	NA	NA	NA	NA	NA	NA	NA	NA	20.3465	NA
ANGT_HUMAN	LDAHKVLSALQ(Deamidated)AVQGLLVAQGR	3	19.94	0.151	0.19	0.8524	0.04	0.8524	NA	NA	NA	NA	NA	NA	NA	NA	NA	19.4103	20.6513	NA	NA	NA	NA	NA	NA	NA	NA	NA	NA	NA	NA	NA	19.0127	NA	NA	20.1872	20.4388	NA	NA	NA	NA	NA	NA	NA	NA	NA	NA	NA
ANGT_HUMAN	VEGLTFQ(Deamidated)QN(Deamidated)SLNWM(Oxidation)KK	3	21.4	NA	NA	NA	NA	NA	NA	NA	NA	NA	NA	NA	NA	NA	NA	NA	NA	NA	NA	NA	21.3965	NA	NA	NA	NA	NA	NA	NA	NA	NA	NA	NA	NA	NA	NA	NA	NA	NA	NA	NA	NA	NA	NA	NA	NA	NA
ANGT_HUMAN	Q(Deamidated)PFVQ(Deamidated)GLALYTPVVLPR	3	24	NA	NA	NA	NA	NA	NA	NA	NA	NA	NA	NA	NA	NA	NA	NA	NA	NA	NA	NA	NA	NA	NA	NA	NA	NA	23.9961	NA	NA	NA	NA	NA	NA	NA	NA	NA	NA	NA	NA	NA	NA	NA	NA	NA	NA	NA
ANGT_HUMAN	ADSQ(Deamidated)AQLLLSTVVGVFTAPGLHLK	2	21.46	NA	NA	NA	NA	NA	NA	NA	NA	NA	NA	NA	NA	NA	NA	NA	NA	NA	NA	NA	NA	NA	NA	NA	NA	NA	NA	NA	NA	NA	NA	NA	21.4618	NA	NA	NA	NA	NA	NA	NA	NA	NA	NA	NA	NA	NA
ANGT_HUMAN	TGC(Carbamidomethyl)SLMGASVDSTLAFNTYVHFQ(Deamidated)GK	3	21.49	NA	NA	NA	NA	NA	NA	NA	NA	NA	NA	NA	NA	NA	NA	NA	NA	NA	NA	NA	NA	NA	NA	NA	NA	NA	NA	NA	NA	NA	NA	NA	NA	NA	NA	NA	NA	NA	NA	NA	NA	NA	21.9791	NA	21.0048	NA
ANK2_HUMAN	(Gln->pyro-Glu)QIQESVTFASQVYR	2	22.18	-0.669	-1.35	0.18363	1.83	0.18363	20.4939	21.0771	22.8643	22.5001	20.7296	19.4695	21.7598	20.5613	NA	22.6861	23.8589	23.5405	NA	22.6916	22.7154	22.5725	20.0381	20.1992	22.4122	NA	22.3607	22.7201	20.9102	21.811	22.0867	22.1286	24.5509	24.366	22.5696	NA	23.5898	22.1213	22.7367	21.98	23.248	23.0747	23.4179	22.5463	20.9332	21.2338
ANK3_HUMAN	ASN(Deamidated)Q(Deamidated)KELESN(Deamidated)GSGK	2	21.49	NA	NA	NA	NA	NA	NA	NA	NA	NA	NA	NA	NA	NA	NA	NA	NA	NA	NA	NA	21.4863	NA	NA	NA	NA	NA	NA	NA	NA	NA	NA	NA	NA	NA	NA	NA	NA	NA	NA	NA	NA	NA	NA	NA	NA	NA
ANKR1_HUMAN	LLIMYGADLN(Deamidated)IK	2	21.2	NA	NA	NA	NA	NA	NA	NA	NA	NA	NA	NA	NA	NA	NA	NA	NA	NA	NA	NA	NA	NA	NA	NA	NA	NA	NA	NA	NA	NA	NA	21.1975	NA	NA	NA	NA	NA	NA	NA	NA	NA	NA	NA	NA	NA	NA
ANKR6_HUMAN	VM(Oxidation)Q(Deamidated)APIN(Deamidated)GC(Carbamidomethyl)R	2	22.22	0.023	0.09	0.93132	0.01	0.93132	21.8232	21.7247	22.6271	22.243	21.8859	21.4123	23.3828	22.6524	21.9988	22.0987	22.6384	22.7021	22.3307	22.2483	22.6912	22.3683	21.8459	21.3905	22.6294	21.9234	21.7228	21.6656	22.285	21.7016	21.9278	21.8944	22.9926	22.475	22.1007	22.0779	22.1691	22.1242	22.6705	22.4045	22.5774	22.3317	23.2239	22.4507	21.8493	21.5149
ANKR9_HUMAN	(Gln->pyro-Glu)Q(Deamidated)LGRDAGATPSAAGAPASAPGEPRQ(Deamidated)R	3	20.39	NA	NA	NA	NA	NA	NA	NA	NA	NA	NA	20.3911	NA	NA	NA	NA	NA	NA	NA	NA	NA	NA	NA	NA	NA	NA	NA	NA	NA	NA	NA	NA	NA	NA	NA	NA	NA	NA	NA	NA	NA	NA	NA	NA	NA	NA
ANKS6_HUMAN	LLM(Oxidation)EWGADPNHAAR	3	20.9	NA	NA	NA	NA	NA	NA	NA	NA	NA	NA	NA	20.8967	NA	NA	NA	NA	NA	NA	NA	NA	NA	NA	NA	NA	NA	NA	NA	NA	NA	NA	NA	NA	NA	NA	NA	NA	NA	NA	NA	NA	NA	NA	NA	NA	NA
ANO7_HUMAN	LDRQ(Deamidated)Q(Deamidated)DSAAR	2	21.77	-0.318	-0.86	0.39934	0.74	0.39934	22.4595	22.6314	21.0565	NA	NA	NA	NA	20.9964	21.0016	21.2642	21.7521	NA	21.9688	21.213	NA	NA	NA	NA	NA	NA	22.1882	21.7749	NA	NA	22.1972	21.7735	NA	NA	21.668	21.4435	NA	NA	22.0723	21.7918	21.3223	NA	NA	21.558	22.8506	22.1268
ANR11_HUMAN	(Acetyl)PKGGC(Carbamidomethyl)PKAPQ(Deamidated)Q(Deamidated)EELPLSSDMVEK	3	23.47	0.311	0.78	0.44411	0.6	0.44411	NA	NA	NA	24.8346	NA	NA	NA	23.2197	23.8872	NA	23.5319	23.4515	23.2797	23.8556	NA	24.0951	22.6989	22.5029	23.3187	23.2093	NA	23.0513	22.4058	NA	NA	NA	22.171	NA	24.0414	24.142	21.9442	22.6967	NA	24.0365	24.6955	24.6166	24.6977	23.9525	22.3338	NA
ANR12_HUMAN	Q(Deamidated)KPSRVLYSSTESSDEEALQNKK	3	21.63	NA	NA	NA	NA	NA	NA	NA	NA	NA	NA	NA	NA	NA	NA	NA	NA	NA	NA	NA	NA	NA	NA	NA	NA	NA	NA	NA	NA	NA	NA	NA	NA	NA	NA	NA	NA	21.6336	NA	NA	NA	NA	NA	NA	NA	NA
ANR19_HUMAN	Q(Deamidated)Q(Deamidated)IVEFLLKNQANLHAIDNFR	3	21.3	NA	NA	NA	NA	NA	NA	NA	NA	NA	NA	NA	NA	NA	NA	NA	NA	NA	NA	NA	NA	NA	NA	NA	NA	NA	NA	NA	NA	NA	NA	NA	NA	NA	NA	NA	NA	NA	21.3024	NA	NA	NA	NA	NA	NA	NA
ANR23_HUMAN	DFISIQ(Deamidated)Q(Deamidated)LVSGERVEGK	3	22.98	NA	NA	NA	NA	NA	NA	NA	22.9848	NA	NA	NA	NA	NA	NA	NA	NA	NA	NA	NA	NA	NA	NA	NA	NA	NA	NA	NA	NA	NA	NA	NA	NA	NA	NA	NA	NA	NA	NA	NA	NA	NA	NA	NA	NA	NA
ANR26_HUMAN	EGSEN(Deamidated)N(Deamidated)QPQVEEER	2	23.15	-0.411	-1.5	0.14087	2.25	0.14087	22.0917	22.1535	23.0007	22.8788	22.3497	21.927	23.3012	23.1665	NA	22.9607	23.6831	23.6503	23.7272	23.7542	24.1793	23.1109	21.9692	21.4679	23.2337	23.2188	22.9276	23.0806	23.3176	23.3799	23.4165	23.3504	24.4826	24.388	23.151	23.2742	23.7271	23.7961	22.7183	22.6671	23.3312	23.2346	23.842	23.1856	22.9596	22.7787
ANR26_HUMAN	(Glu->pyro-Glu)EN(Deamidated)LVISTSNPR	2	20.85	NA	NA	NA	NA	NA	NA	NA	NA	NA	NA	NA	NA	NA	NA	NA	NA	NA	NA	NA	NA	NA	NA	NA	NA	NA	NA	NA	NA	20.8489	NA	NA	NA	NA	NA	NA	NA	NA	NA	NA	NA	NA	NA	NA	NA	NA
ANR42_HUMAN	(Acetyl)PGVANSGPSTSSRETAN(Deamidated)PC(Carbamidomethyl)SRK	3	20.42	-0.122	-0.34	0.73228	0.12	0.73228	NA	NA	21.5274	NA	19.9138	19.214	NA	19.7866	20.6159	20.8621	21.2149	NA	19.917	19.8703	20.9651	21.0502	19.4421	NA	20.4742	19.8211	NA	20.3108	20.5368	19.7339	19.0777	19.0146	NA	NA	20.8804	20.9569	19.7234	19.8172	21.4004	20.8349	21.5261	21.2776	21.5868	21.5903	19.9983	20.1439
ANR50_HUMAN	N(Deamidated)ALRVAALEGHR	2	19.4	-0.126	-0.37	0.71325	0.14	0.71325	17.7749	17.8379	20.4046	19.9831	18.7958	18.4821	20.5836	20.0209	20.2203	20.2751	19.4682	19.5258	20.1586	20.1604	19.0993	18.8247	18.121	17.8121	19.8177	19.2798	18.7157	18.9202	19.3064	18.8254	18.0191	18.0257	19.5672	19.1545	20.5106	20.491	20.002	19.9107	20.162	20.0115	19.9647	19.8022	21.1673	20.6236	18.038	17.9575
ANR52_HUMAN	FGNTPLHVAAR	2	20.6	-0.307	-0.94	0.35371	0.89	0.35371	19.144	NA	NA	NA	20.0865	20.2748	20.8271	20.1068	NA	NA	21.0884	21.0852	20.9304	21.3324	20.618	20.6466	20.2676	20.2834	19.5125	19.88	20.14	20.0079	20.6583	20.602	20.2988	NA	21.9123	21.7115	19.9262	NA	21.8228	21.7801	NA	19.9706	20.6044	NA	21.692	21.0265	NA	19.7555
ANS1A_HUMAN	LIFESC(Carbamidomethyl)GYEAN(Deamidated)YLGSM(Oxidation)LIK	3	22.95	NA	NA	NA	NA	NA	NA	NA	NA	NA	NA	NA	NA	NA	NA	NA	22.953	NA	NA	NA	NA	NA	NA	NA	NA	NA	NA	NA	NA	NA	NA	NA	NA	NA	NA	NA	NA	NA	NA	NA	NA	NA	NA	NA	NA	NA
ANT3_HUMAN	RVAEGTQVLELPFK	3	21.91	-0.238	-0.92	0.3619	0.85	0.3619	20.7123	20.7547	21.9766	21.8719	21.2706	21.1482	22.1528	21.9197	21.627	21.4521	22.8177	22.1506	21.9009	22.0473	22.4244	22.2238	21.4242	21.2567	22.4472	22.2233	21.9805	21.9707	22.008	21.8124	21.749	22.0613	23.1654	23.2141	21.5822	21.5299	22.3696	22.3993	21.8979	21.6584	21.8342	21.5314	23.0544	22.0557	21.5279	21.161
ANT3_HUMAN	RVAEGTQVLELPFK	2	19.99	-0.525	-1.67	0.10353	2.8	0.10353	19.3159	19.4632	19.9762	19.3586	18.8682	18.8954	NA	19.9554	19.4427	NA	20.7324	NA	20.1215	NA	20.0777	20.4452	19.1382	18.5937	20.6447	NA	20.1781	20.0988	20.1282	19.5794	20.1104	20.4236	21.9642	21.7208	NA	NA	20.7196	20.6709	19.0073	19.4487	20.5045	NA	NA	20.482	19.7354	19.7698
ANT3_HUMAN	EVPLNTIIFM(Oxidation)GR	2	22.14	-0.224	-0.67	0.50573	0.45	0.50573	21.1473	22.0271	21.4971	21.555	22.3052	22.5986	21.2219	21.8567	21.9802	22.3669	22.2166	22.8525	22.0689	22.7784	21.486	22.051	21.8013	22.351	21.9646	22.4676	22.2341	23.0047	21.6435	22.5425	22.3565	23.245	22.9699	23.3092	22.1289	22.4032	21.9628	22.5493	21.3822	21.7718	21.9033	22.219	22.1874	21.8558	21.3718	22.0425
ANT3_HUMAN	DDLYVSDAFHK	2	24.04	-0.342	-1.34	0.18761	1.79	0.18761	23.2737	23.0297	24.1716	23.8103	23.3352	23.0815	24.3722	23.775	23.402	23.5692	24.7348	24.462	24.2114	23.9768	24.3411	24.1747	23.5963	23.0558	24.7567	24.224	24.2168	24.0376	24.0932	23.6464	24.3258	24.289	25.6526	25.3173	23.7744	23.7488	24.5232	24.352	23.8686	23.5194	24.1071	23.9536	24.7887	24.3503	23.9382	23.6899
ANT3_HUMAN	EQLQDMGLVDLFSPEK	2	25.29	-0.374	-1.49	0.14364	2.22	0.14364	24.3424	24.2962	25.5638	25.6352	24.2298	24.272	25.3707	24.7924	24.9117	25.0368	26.0022	26.0033	25.4446	25.4295	25.6731	25.4861	24.3175	23.807	25.8465	25.5333	25.3117	25.2465	25.2785	24.9787	25.2872	25.4178	26.828	26.9057	24.9806	25.0658	25.5757	25.7236	25.1621	25.0746	25.588	25.3918	26.1151	25.5996	25.036	24.9143
ANT3_HUMAN	EQLQDMGLVDLFSPEK	3	23.32	-0.245	-0.77	0.44403	0.6	0.44403	21.9841	22.6785	22.9929	23.3718	22.7642	22.8176	23.5306	22.876	22.8485	23.3175	24.3038	23.6832	23.4858	23.0596	23.8129	23.7463	23.1196	22.0678	24.0383	23.4725	23.7862	23.1575	23.7253	23.1136	23.1077	23.3761	24.5096	24.6029	22.563	22.6798	23.0364	23.6131	23.8731	23.2234	23.6788	23.3015	23.8806	23.5589	22.874	23.2051
ANT3_HUMAN	VAEGTQVLELPFK	2	25.72	-0.165	-0.77	0.44555	0.59	0.44555	24.8999	24.9307	25.6655	25.7886	25.2438	25.133	25.8165	25.581	25.3196	25.5041	26.4446	26.1832	25.7386	26.0159	26.0735	25.9558	25.2938	25.1506	25.95	26.0617	25.6511	25.7321	25.6563	25.5924	25.6825	25.8551	26.8914	27.0475	25.2288	25.4641	25.8756	26.2436	25.5287	25.5143	25.6632	25.556	26.4142	25.72	25.377	25.3561
ANT3_HUMAN	DIPMNPMC(Carbamidomethyl)IYR	2	25.54	-0.337	-1.41	0.16674	1.98	0.16674	24.6919	24.5632	25.8317	25.8399	24.7987	24.4142	25.5008	25.164	24.9851	24.9987	26.2671	25.9708	25.7642	25.6345	25.9708	25.9331	24.8144	24.2734	26.0903	25.905	25.6983	25.55	25.7427	25.5306	25.8068	25.6967	26.947	26.943	25.3394	25.3677	25.894	25.9148	25.4496	25.2593	25.5663	25.3477	26.1497	25.6551	25.2957	24.9903
ANT3_HUMAN	EVPLNTIIFMGR	2	25.79	-0.376	-1.53	0.13346	2.34	0.13346	24.7411	24.753	26.0065	26.0128	25.1719	25.0182	25.7772	25.347	25.2811	25.5184	26.6239	26.3563	26.0703	26.0284	26.2197	26.1822	24.8966	24.3444	25.9809	25.7857	25.8758	25.6207	25.882	25.5777	25.9339	25.8417	27.2881	27.2406	25.7609	25.8019	26.0508	26.1857	25.8105	25.5207	26.0768	25.841	26.6944	26.1639	25.3002	25.1723
ANT3_HUMAN	EVPLNTIIFMGR	3	20.97	-0.209	-0.42	0.67655	0.18	0.67655	NA	20.3924	NA	20.9769	20.7837	21.0832	20.8514	20.0151	19.556	21.017	22.1513	20.7886	21.2338	21.233	21.8176	22.0963	20.5625	19.3748	20.8492	20.8173	21.0061	19.2353	21.3513	NA	21.1766	21.0358	21.1844	22.4223	21.371	21.4971	19.1953	20.9781	21.7208	21.7856	21.6139	20.9414	21.0979	21.2103	NA	20.4956
ANT3_HUMAN	TSDQIHFFFAK	2	23.69	-0.387	-1.47	0.14787	2.17	0.14787	22.9679	23.0358	24.226	23.8305	22.7876	22.5286	23.9598	23.548	23.2315	23.3426	24.4342	24.0569	23.935	23.9285	23.9014	23.8271	22.5193	22.2078	24.157	23.5631	23.8161	23.7691	23.6087	23.2218	23.9541	23.9961	25.3056	25.2091	23.3773	23.532	24.1545	24.0338	23.3856	23.3105	23.8636	23.7766	24.5913	23.8467	23.6848	23.2996
ANT3_HUMAN	FATTFYQHLADSK	3	25.06	-0.268	-1.12	0.26711	1.26	0.26711	23.9293	23.9602	25.1796	25.1117	24.443	24.3223	25.3495	24.9915	24.7352	24.7865	25.777	25.2281	25.0744	25.1863	25.2491	25.2331	24.6066	24.3673	25.6224	25.357	25.0587	25.0573	25.1408	24.9087	25.0794	25.1862	26.5925	26.2843	24.8305	24.8366	25.3225	25.427	24.8444	24.7217	25.1894	25.0218	26.0976	25.2871	24.5519	24.4299
ANT3_HUMAN	FATTFYQHLADSK	2	23.29	-0.376	-1.39	0.17301	1.92	0.17301	22.6981	22.4049	23.6401	23.2759	22.4518	22.3431	23.5783	22.8799	22.8279	22.8835	24.0829	23.7587	23.5239	23.0914	23.2085	23.2929	22.6939	22.1756	23.9245	23.3248	23.5232	23.3381	23.026	22.7035	23.5675	23.4739	25.1785	24.5413	23.0376	23.0922	23.8442	23.5831	22.9992	22.7633	23.5704	23.4422	24.0922	23.7091	23.2372	22.8545
ANT3_HUMAN	ADGESC(Carbamidomethyl)SASMMYQEGK	2	22.4	-0.162	-0.58	0.56597	0.33	0.56597	21.3277	21.343	22.7045	22.6649	21.9111	21.7417	22.745	21.9374	21.918	21.8388	22.8094	22.5555	22.3763	22.4792	22.8964	22.6003	22.1386	21.8901	23.3102	23.1754	22.4171	22.474	22.9941	21.8801	22.3692	22.4037	24.0643	23.6325	21.974	21.9895	22.6785	22.8242	22.2571	21.9929	22.0919	22.3266	23.0475	22.3687	22.0576	21.7543
ANT3_HUMAN	ADGESC(Carbamidomethyl)SASMMYQEGK	3	18.73	-0.336	-0.43	0.68227	0.18	0.68227	NA	NA	NA	18.5547	NA	17.8986	NA	NA	NA	NA	NA	NA	NA	NA	NA	NA	NA	NA	NA	19.3262	NA	NA	NA	NA	NA	NA	NA	NA	NA	NA	NA	NA	18.2358	NA	NA	NA	19.6224	NA	NA	NA
ANT3_HUMAN	NDNDNIFLSPLSISTAFAMTK	2	21.72	-0.633	-1.59	0.12035	2.52	0.12035	20.9034	20.2152	22.8318	22.3881	20.5245	19.7235	21.6956	21.1155	21.4184	21.7043	22.5505	22.3903	NA	22.0132	22.3081	21.9041	19.7858	18.4399	22.549	21.8086	21.5847	21.3517	21.7878	21.3522	21.477	21.3454	23.8742	23.7633	22.0134	21.9002	22.3401	22.2927	21.7334	21.7469	21.8629	21.667	22.8258	22.0756	22.1045	21.7294
ANT3_HUMAN	NDNDNIFLSPLSISTAFAMTK	3	23.18	-0.576	-1.41	0.16679	1.98	0.16679	21.8579	21.9198	23.9834	23.9444	21.8647	21.5641	23.3392	22.9166	23.0079	23.029	24.3621	23.727	23.2551	23.4556	23.7339	23.6637	21.5652	19.3633	23.7318	23.5078	22.9765	22.8138	23.1185	22.4116	23.1559	23.0245	24.6809	24.7155	23.3698	23.4546	23.5607	23.7174	23.8914	23.2856	23.4863	23.2649	24.0987	23.711	23.4432	23.1268
ANT3_HUMAN	IEDGFSLK	2	24.18	-0.2	-0.86	0.3949	0.74	0.3949	23.0355	23.2378	23.7967	23.88	23.798	23.8112	24.2951	23.8549	23.8823	23.9358	24.793	24.6962	24.1966	24.3878	24.5536	24.4676	23.9093	23.8494	24.6976	24.6003	24.2024	24.3247	24.3176	24.1788	24.1397	24.3714	25.2828	25.2675	23.8998	23.7347	24.442	24.6242	24.0593	23.8953	24.1399	23.7592	25.2073	24.1974	23.8949	23.7322
ANT3_HUMAN	SKLPGIVAEGR	2	23.19	-0.278	-1.02	0.31213	1.05	0.31213	22.1132	22.4092	23.2568	23.1334	22.577	22.3919	23.4698	22.5619	22.4838	22.893	23.7953	23.56	23.37	23.4578	23.3706	23.4697	22.8787	22.5328	23.8219	23.4968	23.3243	23.1808	23.1948	22.3437	23.4915	23.6632	24.677	23.9991	22.9856	22.9474	23.3574	23.6456	22.7412	22.7317	23.5152	23.1906	24.0268	23.6199	23.1599	22.8113
ANT3_HUMAN	GDDITMVLILPKPEK	2	21.8	-0.494	-1.61	0.11461	2.6	0.11461	21.0904	20.939	22.2982	22.1696	20.906	20.5577	21.8579	21.3049	21.3011	21.6037	22.5317	22.6439	22.1267	21.9403	22.1182	22.1182	19.9931	19.5761	22.3854	21.6952	21.974	21.9624	21.7588	21.2417	21.8882	21.9476	23.7844	23.4853	21.5759	21.8816	22.3245	22.242	21.4447	21.7828	21.9777	21.6015	22.654	21.8095	21.9896	21.7142
ANT3_HUMAN	GDDITMVLILPKPEK	3	23.96	-0.336	-1.24	0.22309	1.53	0.22309	23.118	22.867	24.3293	24.2203	23.3105	23.0644	24.2655	23.657	23.5215	23.7766	24.8058	24.5314	24.0693	24.1029	24.5229	24.3855	22.5676	22.1834	24.4624	24.0485	24.0171	23.918	24.1258	23.6315	23.8348	23.8946	25.4554	25.489	23.8864	23.9058	24.1827	24.3476	23.9734	23.6962	23.8627	23.7847	24.9526	24.1659	23.7623	23.6402
ANT3_HUMAN	KATEDEGSEQKIPEATNR	3	20.75	-0.004	-0.01	0.9884	0	0.9884	19.3985	19.4283	NA	20.7688	20.6747	20.4026	21.7203	21.4423	20.4607	20.3612	21.0559	21.15	20.795	20.8572	21.2017	21.0789	20.6027	20.4406	21.1761	21.164	20.0574	20.4097	21.2788	21.0411	20.5521	20.7889	22.2966	22.4483	20.0594	20.1428	21.1335	21.2473	20.3004	20.3687	20.6288	20.7033	21.6158	20.8395	19.5733	19.5369
ANT3_HUMAN	KATEDEGSEQKIPEATNR	2	18.44	-0.514	-0.99	0.33578	0.97	0.33578	NA	NA	18.6324	NA	16.9585	NA	19.2496	NA	NA	NA	19.0203	NA	18.3521	NA	NA	18.2773	NA	17.0119	18.9697	18.0134	NA	NA	18.3189	17.7837	18.0788	18.1274	20.62	NA	NA	NA	18.8652	18.6269	NA	NA	NA	NA	18.8285	18.1286	NA	NA
ANT3_HUMAN	ANRPFLVFIR	2	22.77	-0.486	-2.23	0.03091	4.99	0.03091	21.8517	22.0047	22.4866	22.446	22.4406	22.2764	22.9327	22.5158	22.5912	22.7364	23.1716	22.9994	23.2483	23.1778	23.0393	23.0512	21.647	21.3858	22.5793	22.2617	23.0233	23.0554	22.6999	22.6702	23.2637	23.3694	23.6808	23.228	22.7408	22.5629	23.2431	23.0623	22.6767	22.6183	23.7521	23.6366	23.3207	NA	22.5477	22.1445
ANT3_HUMAN	EVPLN(Deamidated)TIIFMGR	2	20.57	-0.522	-1.48	0.14788	2.18	0.14788	18.2374	18.8238	20.3296	20.3438	20.0698	19.6854	20.8577	20.1692	19.2222	NA	21.4037	21.3448	20.7614	21.047	21.0688	20.9742	20.0322	19.7775	20.8171	20.8335	20.8264	20.6032	20.7581	20.8304	20.8308	20.7616	22.1557	22.1589	20.2248	NA	21.0845	20.9561	NA	20.0491	20.5082	19.7794	22.5586	21.2131	19.7992	20.0362
ANT3_HUMAN	ATEDEGSEQKIPEATNR	3	20.79	-0.051	-0.17	0.86477	0.03	0.86477	19.3513	19.814	20.1215	20.5598	20.7878	20.659	21.4749	21.1582	20.6617	20.474	20.9577	21.303	20.7199	21.108	21.2124	20.8099	20.6376	20.6296	21.14	21.3306	20.0225	20.6499	21.1494	21.1698	NA	20.5841	22.066	22.2498	NA	20.1485	21.0616	21.6133	20.4472	20.4087	20.4823	20.6178	21.9592	20.7776	19.8892	19.7554
ANT3_HUMAN	ATEDEGSEQKIPEATNR	2	19.81	-0.216	-0.74	0.46581	0.54	0.46581	NA	18.4761	20.0597	19.5673	19.2635	18.8294	20.5307	19.9686	19.1578	19.2271	20.3205	20.4865	19.9916	NA	20.2563	20.2242	19.6022	19.0914	20.3115	19.9184	19.2661	19.5143	20.0863	19.7264	NA	19.6448	21.3339	21.2649	19.2098	19.1572	20.3153	20.1423	19.2171	19.2729	19.8158	NA	20.5144	NA	NA	NA
ANT3_HUMAN	RVWELSK	2	24.5	-0.339	-1.04	0.30552	1.08	0.30552	23.0664	NA	24.7506	NA	24.046	23.8267	25.0162	23.6348	23.9175	24.187	25.2524	24.6543	24.6961	24.657	25.0655	24.7944	23.8297	23.343	24.9436	24.6084	24.4435	24.1217	24.7788	NA	24.5444	24.6377	25.7819	25.6219	24.2331	24.1854	24.6274	25.0198	24.3848	24.1627	24.7443	24.5314	25.8821	24.9401	24.1094	23.5297
ANT3_HUMAN	FRIEDGFSLK	2	21.45	-0.369	-1.38	0.17672	1.9	0.17672	20.7093	20.6989	21.8158	NA	20.8631	20.6418	21.7259	21.3194	20.936	20.9876	NA	22.1467	22.0676	21.827	21.6078	21.7545	20.3218	19.8982	22.0068	21.4338	21.7773	21.4877	21.349	21.1738	21.9551	21.822	22.9663	NA	21.219	21.4439	22.3198	21.9315	21.3693	21.099	NA	21.162	NA	21.9671	21.6367	21.2713
ANT3_HUMAN	EQLQDM(Oxidation)GLVDLFSPEK	2	21.39	-0.262	-0.6	0.55307	0.36	0.55307	20.4021	21.3812	NA	19.5455	21.2794	21.7198	20.1493	21.0996	21.5692	21.8183	NA	21.9964	20.8077	22.037	NA	20.7344	21.3829	21.9154	21.4868	22.2115	21.7784	22.2711	20.9586	21.9409	21.6497	22.6082	21.53	22.3847	21.4988	21.1764	20.9294	21.9601	NA	21.0009	20.9536	21.4238	NA	20.9769	20.4614	21.6363
ANT3_HUMAN	EQLQDM(Oxidation)GLVDLFSPEK	3	19.56	0.141	0.21	0.83712	0.04	0.83712	NA	19.4493	NA	NA	19.5059	20.213	NA	NA	NA	19.2072	NA	NA	NA	NA	NA	19.1978	19.8953	19.8382	NA	19.3199	NA	18.7422	NA	NA	19.3631	20.4605	NA	NA	NA	NA	NA	NA	NA	NA	NA	NA	NA	NA	NA	NA
ANT3_HUMAN	DIPM(Oxidation)NPMC(Carbamidomethyl)IYR	2	21.4	-0.171	-0.46	0.64532	0.22	0.64532	20.1233	21.0414	21.6734	20.3822	21.2635	21.5055	20.4474	21.1048	21.4152	21.3301	20.9552	21.9353	21.1389	22.0317	21.4214	21.3053	21.1719	21.6897	21.8416	22.1736	21.571	22.2009	20.9472	21.9404	21.5594	22.2912	22.2566	22.3828	21.4398	21.533	21.5973	21.8063	NA	21.0531	20.5223	21.1276	NA	21.032	20.5787	21.2877
ANT3_HUMAN	LQPLDFKENAEQSR	3	22.51	-0.222	-0.59	0.55847	0.35	0.55847	21.3009	21.3621	NA	21.9285	21.6898	21.8354	22.7661	23.6715	22.8609	21.8719	23.6956	23.3571	23.067	23.6004	22.5888	21.9201	21.8071	21.6549	22.4363	NA	22.0924	22.1376	22.3338	22.218	22.4013	22.6063	24.6538	24.2029	22.7065	22.5126	22.4835	22.846	23.0302	21.8205	NA	NA	23.229	22.8882	21.5294	21.3683
ANT3_HUMAN	LQPLDFKENAEQSR	2	20.06	-0.415	-1.01	0.3176	1.03	0.3176	19.3356	19.2969	18.6651	NA	19.05	18.5294	20.6615	21.1728	18.8795	19.2112	NA	21.3723	21.8905	NA	NA	20.1237	19.3397	18.7747	20.2584	19.6402	19.8686	20.0417	19.6632	NA	20.215	20.5658	22.5587	21.6705	NA	20.6791	NA	20.194	NA	19.8925	19.768	NA	20.3239	21.1378	19.4789	19.6164
ANT3_HUMAN	N(Deamidated)DNDNIFLSPLSISTAFAMTK	3	20.35	-0.553	-0.9	0.37731	0.8	0.37731	18.8165	18.8483	NA	20.8885	NA	NA	20.6867	19.998	19.863	NA	21.8414	20.8104	NA	NA	20.8654	20.5925	18.9148	16.4812	21.2539	20.6253	20.5583	19.5046	20.4504	19.7909	20.6821	NA	21.8817	22.1314	19.0544	20.9554	20.666	NA	21.0161	20.1743	20.1009	NA	21.5078	20.8487	20.828	NA
ANT3_HUMAN	N(Deamidated)DNDNIFLSPLSISTAFAMTK	2	18.76	-0.145	-0.11	0.91601	0.01	0.91601	17.5553	NA	NA	NA	NA	NA	NA	NA	NA	NA	NA	NA	NA	NA	19.8726	NA	NA	NA	NA	NA	NA	NA	NA	NA	NA	NA	NA	NA	NA	NA	NA	NA	NA	NA	NA	NA	NA	NA	NA	18.859
ANT3_HUMAN	DIPMNPM(Oxidation)C(Carbamidomethyl)IYR	2	21.47	-0.009	-0.02	0.98345	0	0.98345	21.2082	NA	21.6734	NA	NA	21.4975	NA	NA	20.9893	20.5597	NA	21.9521	21.2828	21.9542	NA	21.4965	NA	21.5455	20.9098	22.0288	21.681	21.3218	21.2658	21.9279	20.5727	22.5268	22.3538	22.4326	NA	21.2784	NA	21.5829	NA	21.1211	20.6984	21.1276	NA	21.2678	NA	NA
ANT3_HUMAN	NDN(Deamidated)DNIFLSPLSISTAFAMTK	2	19.36	-0.319	-0.64	0.52741	0.41	0.52741	NA	NA	NA	NA	NA	NA	19.4272	NA	NA	NA	NA	20.1045	19.6726	19.2614	NA	19.6563	17.2426	NA	NA	19.3838	19.1591	19.0993	NA	NA	NA	19.1789	21.9134	NA	18.9857	NA	NA	20.0416	18.8633	18.7062	18.857	NA	NA	NA	19.5206	NA
ANT3_HUMAN	NDN(Deamidated)DNIFLSPLSISTAFAMTK	3	20.38	0.037	0.04	0.97118	0	0.97118	NA	NA	NA	NA	NA	NA	NA	NA	NA	NA	NA	NA	20.4099	NA	NA	NA	NA	NA	NA	NA	NA	NA	NA	NA	NA	20.1462	NA	NA	NA	NA	NA	NA	21.2149	NA	NA	NA	NA	NA	19.7572	NA
ANT3_HUMAN	NDNDNIFLSPLSISTAFAM(Oxidation)TK	2	18.64	-1.088	-1.68	0.11395	2.83	0.11395	NA	NA	NA	NA	16.1975	NA	NA	NA	NA	18.8377	NA	NA	NA	NA	NA	NA	17.6409	17.898	19.0224	19.4667	18.8184	NA	NA	18.7479	18.4447	19.4512	NA	20.0292	NA	NA	NA	19.0926	NA	NA	NA	NA	NA	NA	NA	NA
ANT3_HUMAN	NDNDNIFLSPLSISTAFAM(Oxidation)TK	3	21.59	0.443	0.82	0.42374	0.67	0.42374	NA	NA	21.2286	22.1178	NA	NA	20.7715	NA	21.369	NA	22.6697	NA	21.5104	NA	NA	NA	NA	NA	NA	22.979	NA	NA	19.2408	NA	NA	NA	22.8758	NA	21.4144	20.9196	21.9794	22.085	21.1247	20.9247	21.8645	21.9347	NA	NA	NA	NA
ANT3_HUMAN	NDN(Deamidated)DN(Deamidated)IFLSPLSISTAFAMTK	3	20.23	-0.66	-0.91	0.38306	0.83	0.38306	NA	NA	21.3281	NA	18.5579	18.8924	NA	NA	NA	19.9908	NA	NA	NA	20.6662	NA	NA	NA	NA	NA	NA	NA	NA	NA	NA	NA	NA	21.8248	NA	20.0301	NA	NA	20.5519	NA	NA	NA	NA	NA	NA	NA	NA
ANT3_HUMAN	NDN(Deamidated)DN(Deamidated)IFLSPLSISTAFAMTK	2	17.92	NA	NA	NA	NA	NA	NA	NA	NA	NA	NA	NA	NA	NA	NA	17.9226	NA	NA	NA	NA	NA	NA	NA	NA	NA	NA	NA	NA	NA	NA	NA	NA	NA	NA	NA	NA	NA	NA	NA	NA	NA	NA	NA	NA	NA	NA
ANT3_HUMAN	AFLEVN(Deamidated)EEGSEAAASTAVVIAGR	3	22.3	-0.702	-1.09	0.29985	1.19	0.29985	NA	NA	NA	22.6646	NA	20.3978	NA	NA	NA	21.8977	22.8335	NA	NA	NA	NA	NA	NA	NA	NA	NA	NA	NA	NA	NA	NA	21.9134	NA	23.4879	NA	NA	NA	NA	NA	22.3532	NA	NA	22.8471	NA	NA	NA
ANT3_HUMAN	NDNDN(Deamidated)IFLSPLSISTAFAMTK	2	19.89	-0.112	-0.15	0.88027	0.02	0.88027	NA	NA	20.0053	19.3075	NA	NA	NA	NA	NA	NA	NA	NA	NA	NA	NA	NA	NA	NA	20.1629	NA	NA	NA	19.275	19.6341	18.9745	NA	NA	21.4481	NA	NA	19.9658	NA	NA	NA	NA	NA	20.2594	NA	NA	NA
ANT3_HUMAN	FSPENTRK	2	19.37	-0.087	-0.11	0.91675	0.01	0.91675	NA	NA	19.6607	NA	NA	NA	NA	18.9732	NA	NA	NA	NA	NA	NA	19.372	NA	NA	NA	19.4199	NA	NA	NA	19.4431	NA	NA	NA	NA	NA	NA	NA	NA	NA	NA	NA	NA	NA	NA	NA	NA	NA
ANT3_HUMAN	LPGIVAEGR	2	22.67	NA	NA	NA	NA	NA	NA	NA	NA	NA	NA	NA	NA	NA	NA	NA	NA	NA	22.4443	NA	22.8884	NA	NA	NA	NA	NA	NA	NA	NA	NA	NA	NA	NA	NA	NA	NA	NA	NA	NA	NA	NA	NA	NA	NA	NA	NA
ANTRL_HUMAN	NGLDQ(Deamidated)LQ(Deamidated)KIVPDGHTFMQ(Deamidated)AGFR	3	20.74	-0.655	-1.41	0.17066	1.98	0.17066	19.2748	20.7822	NA	21.3547	20.1834	NA	NA	19.7894	21.1814	21.7693	NA	NA	19.1872	NA	20.5886	NA	19.7255	20.4496	NA	20.3037	20.6687	21.4255	NA	19.8785	20.5051	20.6223	NA	NA	NA	21.8315	NA	19.7169	NA	20.8005	22.5672	22.8093	21.9064	NA	NA	20.3874
ANXA8_HUMAN	AMKGIGTNEQAIIDVLTK	3	20.57	NA	NA	NA	NA	NA	NA	NA	NA	NA	NA	NA	NA	NA	NA	NA	NA	NA	NA	NA	NA	NA	NA	NA	NA	NA	NA	NA	NA	NA	NA	NA	NA	NA	NA	NA	NA	NA	NA	NA	20.3073	NA	20.8386	NA	NA	NA
AOC3_HUMAN	NLVTM(Oxidation)TTAPRGLQ(Deamidated)SGDR	3	21.2	NA	NA	NA	NA	NA	NA	NA	NA	NA	NA	NA	NA	NA	NA	NA	NA	NA	NA	NA	NA	NA	NA	NA	NA	NA	NA	NA	NA	NA	NA	NA	NA	NA	NA	21.1984	NA	NA	NA	NA	NA	NA	NA	NA	NA	NA
AP1G1_HUMAN	RAM(Oxidation)ELSFALVNGNNIRGM(Oxidation)MK	3	23.19	-0.36	-0.28	0.78942	0.08	0.78942	NA	NA	NA	NA	NA	23.0089	NA	NA	NA	NA	NA	NA	NA	NA	NA	NA	NA	NA	NA	NA	NA	NA	NA	23.3687	NA	NA	NA	NA	NA	NA	NA	NA	NA	NA	NA	NA	NA	NA	NA	NA
AP1G1_HUMAN	GSAM(Oxidation)QDLAEVNNFPPQ(Deamidated)SWQ	3	24.95	NA	NA	NA	NA	NA	NA	NA	NA	NA	NA	NA	NA	NA	NA	NA	NA	NA	NA	NA	NA	NA	NA	NA	NA	NA	NA	NA	NA	NA	NA	NA	NA	24.9512	NA	NA	NA	NA	NA	NA	NA	NA	NA	NA	NA	NA
AP1G1_HUMAN	GSAM(Oxidation)QDLAEVNNFPPQSWQ(Deamidated)	3	24.73	NA	NA	NA	NA	NA	NA	NA	NA	NA	NA	NA	NA	NA	NA	NA	NA	NA	NA	NA	NA	NA	NA	NA	NA	NA	NA	NA	NA	NA	NA	NA	NA	NA	NA	24.7324	NA	NA	NA	NA	NA	NA	NA	NA	NA	NA
AP2A1_HUMAN	M(Oxidation)PAVSKGDGM(Oxidation)R	2	20.51	-0.264	-0.38	0.7066	0.14	0.7066	17.5823	20.1828	21.5786	NA	19.6584	19.8919	20.4367	19.7995	20.0871	21.6611	22.3438	20.5887	20.4327	NA	21.3106	21.2817	19.6981	18.0881	21.3859	NA	21.5104	19.7346	20.5287	18.7535	19.1565	19.5825	NA	20.8703	21.2341	21.2917	18.7606	20.0338	22.8094	NA	22.5643	22.0035	21.3222	21.4939	NA	19.5939
AP3D1_HUMAN	DVPMVEKKSK	2	21.06	-0.147	-0.53	0.6017	0.28	0.6017	NA	20.3158	22.4985	22.0074	20.3115	20.2594	20.7752	21.2123	20.4664	20.8814	NA	21.3146	20.8835	21.5434	21.002	21.5297	20.0432	20.2372	21.1941	21.343	20.9863	20.8952	20.5368	21.0637	20.3589	20.4074	21.5613	20.95	21.9372	21.761	20.0899	20.4126	21.2452	21.41	21.4673	21.7321	21.7896	22.0473	20.8817	20.9213
AP3D1_HUMAN	HRPSEADEEELAR	3	20.75	0.07	0.1	0.92272	0.01	0.92272	18.4932	20.3715	20.5273	22.1016	19.9335	20.5917	21.7852	21.3778	21.9699	22.3736	20.8349	21.9824	20.6155	21.9308	21.0746	20.088	18.8929	20.0361	NA	19.8562	18.4672	19.4223	NA	19.6726	NA	20.5959	19.9761	21.9338	20.436	21.2795	19.714	21.9253	20.2698	21.5177	21.8979	22.9749	23.2829	21.2851	18.5343	19.798
APBA2_HUMAN	GDGDLEDQ(Deamidated)EEDIDQ(Deamidated)IVAEIK	3	23.56	0.25	0.41	0.68244	0.17	0.68244	22.8936	23.2333	24.6858	25.1235	23.1359	23.3252	23.6842	23.4291	24.0484	24.1855	24.1165	23.5406	23.2405	23.5592	23.5805	23.6874	23.2806	23.1734	23.4413	23.6561	23.5366	NA	NA	23.3628	NA	22.5742	NA	NA	23.8139	NA	NA	23.2304	20.3133	24.6102	24.0769	24.2889	24.7628	23.9742	22.9963	23.078
APBA2_HUMAN	GDGDLEDQEEDIDQ(Deamidated)IVAEIK	3	24.26	NA	NA	NA	NA	NA	NA	NA	NA	NA	NA	NA	NA	NA	NA	NA	NA	NA	NA	NA	NA	NA	NA	NA	NA	NA	NA	NA	NA	NA	NA	NA	NA	NA	NA	NA	NA	NA	24.263	NA	NA	NA	NA	NA	NA	NA
APBB1_HUMAN	C(Carbamidomethyl)LDARSQ(Deamidated)ASTSC(Carbamidomethyl)LPAPPAESVARR	3	20.53	-0.153	-0.19	0.85698	0.03	0.85698	NA	NA	NA	NA	NA	NA	NA	NA	NA	19.6903	NA	NA	21.3413	20.6121	NA	NA	NA	NA	NA	NA	NA	NA	19.8292	NA	NA	NA	NA	22.0052	NA	NA	NA	NA	NA	NA	NA	20.1469	20.0879	NA	NA	NA
APBB2_HUMAN	(Gln->pyro-Glu)Q(Deamidated)PWSDFAVLN(Deamidated)GGK	2	20.31	-0.603	-1.74	0.08999	3.03	0.08999	19.2203	19.0571	NA	NA	19.1324	19.041	20.0231	19.8172	19.5787	20.0772	21.7297	21.6558	19.8953	20.3952	20.5952	20.4196	19.5681	19.3113	20.6863	20.1439	20.8181	20.9533	19.9192	19.5822	19.0476	19.474	22.5699	22.3865	20.4406	20.55	21.5444	21.6286	20.0961	20.0241	NA	20.223	20.8451	NA	NA	NA
APC_HUMAN	N(Deamidated)SSSSTSPVSKK	2	16.81	NA	NA	NA	NA	NA	NA	NA	NA	NA	NA	16.8117	NA	NA	NA	NA	NA	NA	NA	NA	NA	NA	NA	NA	NA	NA	NA	NA	NA	NA	NA	NA	NA	NA	NA	NA	NA	NA	NA	NA	NA	NA	NA	NA	NA	NA
APC_HUMAN	NPKDQEALWDM(Oxidation)GAVSM(Oxidation)LK	3	21.87	NA	NA	NA	NA	NA	NA	NA	21.5584	NA	NA	NA	NA	NA	NA	NA	NA	NA	NA	NA	NA	22.173	NA	NA	NA	NA	NA	NA	NA	NA	NA	NA	NA	NA	NA	NA	NA	NA	NA	NA	NA	NA	NA	NA	NA	NA
APC7_HUMAN	(Acetyl)MDPGDAAILESSLR	3	19.25	NA	NA	NA	NA	NA	NA	NA	NA	NA	NA	NA	NA	NA	NA	NA	NA	NA	NA	NA	NA	NA	NA	NA	NA	NA	NA	NA	NA	NA	NA	19.2524	NA	NA	NA	NA	NA	NA	NA	NA	NA	NA	NA	NA	NA	NA
APJ_HUMAN	FRQ(Deamidated)AC(Carbamidomethyl)TSM(Oxidation)LC(Carbamidomethyl)C(Carbamidomethyl)GQ(Deamidated)SR	2	21.31	NA	NA	NA	NA	NA	NA	NA	NA	NA	NA	NA	NA	NA	NA	NA	NA	NA	NA	NA	NA	NA	NA	NA	NA	NA	NA	NA	NA	NA	NA	NA	NA	NA	NA	NA	21.3105	NA	NA	NA	NA	NA	NA	NA	NA	NA
APLP1_HUMAN	AALEGFLAALQADPPQAER	2	24.19	-0.217	-0.63	0.52894	0.4	0.52894	23.6718	23.4067	25.9518	25.8513	22.7067	22.6326	24.2544	23.8011	24.6027	24.5196	24.6563	25.0972	24.3788	24.4696	24.6974	24.1375	22.5398	22.5556	23.8727	23.7822	23.533	24.0145	23.1877	23.2095	23.4243	23.6172	24.0506	24.1	25.0189	24.9247	23.6659	23.9181	24.6645	24.9454	25.711	25.5938	25.9345	25.0365	23.9186	23.4599
APLP1_HUMAN	AALEGFLAALQADPPQAER	3	25.48	-0.126	-0.38	0.70813	0.14	0.70813	24.4603	24.8562	27.1051	26.9975	24.3384	24.4179	25.6449	25.2396	25.7291	26.0591	26.3252	25.9255	25.7089	25.4647	25.769	25.8496	24.3846	23.7042	25.2818	25.0048	25.2966	24.8559	24.9	24.3929	24.4663	24.9331	24.9902	25.1365	26.1738	26.227	24.957	24.9827	26.5885	26.4165	27.106	26.6861	26.8495	26.3988	24.5505	24.8884
APLP1_HUMAN	LVETHATR	2	20.77	-0.018	-0.06	0.95598	0	0.95598	19.4596	19.6001	22.5656	22.214	19.7435	19.5496	21.2243	20.6472	21.1012	21.2441	21.5483	21.5803	20.9129	20.9931	20.9416	20.8347	20.1208	20.0322	20.706	20.2354	20.1661	20.4915	20.1285	19.769	19.6821	19.8801	20.9334	20.3459	21.5618	21.4834	20.4319	20.394	21.3715	21.1961	22.0978	21.9399	22.6274	21.7396	19.8047	19.5788
APLP1_HUMAN	(Gln->pyro-Glu)QMYPELQIAR	2	23.73	-0.019	-0.08	0.93978	0.01	0.93978	23.0797	23.2386	24.8715	24.9438	22.8462	22.5848	23.6323	23.4524	23.95	24.0636	24.062	23.8597	23.8698	23.9654	24.2189	24.3083	23.332	22.8861	23.6804	23.6406	23.6841	23.653	23.1865	23.0818	23.2468	23.3358	22.7214	22.9073	24.2792	24.4025	23.1974	23.2884	24.5483	24.5516	24.5199	24.351	24.8423	24.4498	23.3342	23.2769
APLP1_HUMAN	MNPLEQYER	2	25.13	0.006	0.02	0.98449	0	0.98449	24.3667	24.3818	26.5482	26.6374	24.1303	24.0923	25.2037	24.7574	25.5324	25.6704	25.5096	25.2714	25.1621	25.3058	25.6908	25.4909	24.5562	24.393	25.0705	24.9661	24.9145	24.9362	24.5665	24.339	24.1771	24.2306	24.6718	24.5536	25.8125	25.8591	24.453	24.6162	25.8929	25.8496	26.2145	26.0587	26.7504	25.8781	24.4431	24.4082
APLP1_HUMAN	QMYPELQIAR	2	24.54	-0.07	-0.24	0.81114	0.06	0.81114	23.7213	23.7198	26.1205	26.1608	23.2239	23.1918	24.5346	24.1324	24.8766	24.9371	25.1086	25.0165	24.5841	24.6859	24.9743	24.9272	23.8781	23.5477	24.4765	24.3691	24.2867	24.2499	23.9184	23.7004	23.794	23.8614	24.1691	24.1144	25.37	25.3256	23.8387	24.0159	25.286	25.2703	25.6695	25.5029	26.1631	25.4376	23.8975	23.7204
APLP1_HUMAN	C(Carbamidomethyl)LPGEFVSEALLVPEGC(Carbamidomethyl)R	3	22.99	-0.196	-0.54	0.58929	0.3	0.58929	21.9215	22.2383	24.8487	24.7768	21.5416	21.6636	22.8943	22.3975	23.3072	23.6136	23.8895	23.4979	23.2849	23.1387	23.4063	23.4232	21.7219	21.0857	22.7844	22.3152	22.8541	22.4798	22.3365	21.7889	22.3168	22.0613	22.5616	22.5873	23.9761	23.8656	22.3194	22.3265	24.3331	23.9653	24.5678	24.18	24.5723	24.1893	22.0593	22.333
APLP1_HUMAN	C(Carbamidomethyl)LPGEFVSEALLVPEGC(Carbamidomethyl)R	2	21.5	-0.321	-0.84	0.40564	0.71	0.40564	20.7882	20.571	23.4092	23.5469	19.6815	19.5549	21.148	21.0993	21.8698	21.9129	22.106	22.3994	21.7104	21.8357	21.9134	21.4821	19.5915	19.6371	21.1293	21.0728	20.8002	21.3476	20.0176	20.5499	NA	20.8909	21.3269	21.8166	22.336	22.6668	20.8969	21.1513	22.0987	22.409	22.9922	22.9361	23.4335	22.6134	20.9599	20.6046
APLP1_HUMAN	(Ammonia-loss)C(Carbamidomethyl)LPGEFVSEALLVPEGC(Carbamidomethyl)R	3	21.54	-0.122	-0.21	0.83767	0.04	0.83767	20.2923	20.6546	23.12	24.0937	19.4926	19.6614	21.4771	21.6188	22.0491	22.473	23.2227	22.0838	21.4017	22.0159	21.8867	22.7978	20.1154	18.0808	21.8168	21.2679	21.6599	19.8927	20.2777	19.9691	21.0476	20.2675	19.7872	20.8309	22.4544	22.9373	19.8766	20.6546	23.9028	23.3631	22.8665	22.9287	23.3035	23.5035	21.247	21.2958
APLP1_HUMAN	(Ammonia-loss)C(Carbamidomethyl)LPGEFVSEALLVPEGC(Carbamidomethyl)R	2	24.22	-0.289	-0.67	0.50842	0.44	0.50842	23.3392	23.3035	26.499	26.4162	22.1493	21.9368	23.9537	23.8646	NA	25.0099	25.0965	25.1682	24.6261	24.6576	24.8122	24.9477	22.2567	20.9703	24.0509	23.8718	23.5092	23.528	22.8056	22.8513	23.1802	23.4234	24.008	24.3707	25.4437	25.5729	23.6861	23.8051	25.4641	25.5193	25.3956	25.4591	25.9861	25.5963	24.0522	23.89
APLP1_HUMAN	VEQATQAIPMER	2	25.05	0.047	0.14	0.8869	0.02	0.8869	23.9865	24.0576	26.397	26.769	23.9437	23.8458	25.213	24.3693	25.4588	25.595	25.4581	25.9036	25.2126	25.2863	25.6478	25.3616	24.5693	24.2815	25.1385	25.0115	24.7991	24.6821	24.6174	23.6926	24.4311	24.4973	24.3437	24.3218	25.8317	25.9959	24.3406	24.6243	25.5891	25.762	25.9511	26.1191	26.5695	25.7995	24.4474	24.1516
APLP1_HUMAN	VEQATQAIPMER	3	19.74	-0.621	-1.15	0.26406	1.33	0.26406	NA	NA	20.4906	NA	NA	19.0536	NA	18.4854	NA	NA	NA	17.6491	20.122	NA	NA	20.9004	19.6657	18.8502	NA	19.9265	18.6951	NA	19.4778	NA	NA	NA	NA	NA	20.958	NA	NA	18.9706	NA	21.3089	20.7534	NA	NA	20.5627	NA	NA
APLP1_HUMAN	VIALINDQR	2	25.28	-0.035	-0.13	0.89889	0.02	0.89889	24.4596	24.3388	26.5748	26.4291	24.3605	24.3369	25.4098	24.8542	25.5896	25.657	25.8266	25.5745	25.4416	25.3488	25.8375	25.5842	24.7196	24.6837	25.225	24.9131	25.055	25.1177	24.6049	24.3727	24.5468	24.7628	24.7118	24.5098	25.9767	25.9077	24.8085	24.8185	26.134	25.8604	26.376	26.1604	26.7789	26.0346	24.7846	24.5509
APLP1_HUMAN	HYQHVAAVDPEK	3	22.84	0.135	0.36	0.71841	0.13	0.71841	22.0107	21.549	24.1654	24.238	21.8282	21.6011	23.6714	23.3891	23.5979	23.2992	23.1002	23.1356	22.6238	22.8903	24.0574	23.1099	22.2253	22.0094	22.9123	22.6516	22.1638	22.139	22.6973	22.039	21.6709	21.8039	22.6436	22.6822	23.2036	23.2773	22.0883	22.3919	23.592	23.4322	23.8463	23.8627	25.0645	23.3877	21.8586	21.5248
APLP1_HUMAN	HYQHVAAVDPEK	2	22.09	-0.033	-0.09	0.93063	0.01	0.93063	21.3498	20.9743	24.0676	23.7618	20.5178	20.0615	22.8819	22.0638	22.5581	22.4682	22.794	22.6775	22.2617	22.3078	22.7884	22.4376	21.2552	20.5337	22.1367	21.636	21.5455	21.4685	21.2828	20.6631	21.1394	21.1744	22.4456	21.9647	22.8128	22.7679	21.589	21.5015	22.9657	22.6069	23.5405	23.4178	23.9103	23.1965	21.2541	20.9514
APLP1_HUMAN	RAALEGFLAALQADPPQAER	3	23.38	-0.194	-0.57	0.57172	0.32	0.57172	22.4686	22.7001	24.9716	25.112	22.2488	22.2251	23.6279	23.149	23.7168	24.0236	24.2866	23.9386	23.5936	23.4796	23.6724	23.5021	21.8531	21.2839	23.0078	22.7385	23.1544	22.8561	22.4798	22.2723	22.8635	22.7223	23.077	23.3326	24.3224	24.444	22.625	22.8275	24.3113	24.0823	25.0947	24.7671	24.8391	24.3516	22.5683	22.4824
APLP1_HUMAN	DELAPAGTGVSR	2	23	0.261	1.03	0.3082	1.06	0.3082	21.9791	22.313	23.0196	23.0894	22.9086	22.882	23.334	22.6749	23.3628	23.5874	23.2635	23.1805	23.2207	23.4859	24.0707	23.7079	23.1787	23.0703	23.1478	23.1192	22.4675	22.6134	22.919	22.7219	22.547	22.8562	22.2078	22.4767	22.9792	23.121	22.5595	23.0142	23.3056	23.195	23.253	23.1996	24.3108	23.1452	22.2809	22.1961
APLP1_HUMAN	QALNEHFQSILQTLEEQVSGER	3	24.66	-0.53	-1.06	0.29607	1.12	0.29607	23.8876	23.8491	26.7502	26.7998	23.0004	22.9899	24.681	24.3346	25.355	25.3954	25.7161	25.5834	25.2156	24.9941	25.1823	25.1221	21.4407	19.3798	24.259	24.0475	24.2535	24.2371	23.8209	23.2528	23.7064	23.9289	24.8427	25.0231	25.7327	25.9163	24.7578	24.8029	25.7049	25.5615	26.4816	26.2529	26.3516	26.0661	23.9063	23.9757
APLP1_HUMAN	QALNEHFQSILQTLEEQVSGER	2	20.67	NA	NA	NA	NA	NA	NA	NA	NA	20.6651	NA	NA	NA	NA	NA	NA	NA	NA	NA	NA	NA	NA	NA	NA	NA	NA	NA	NA	NA	NA	NA	NA	NA	NA	NA	NA	NA	NA	NA	NA	NA	NA	NA	NA	NA	NA
APLP1_HUMAN	EWAMADNQSK	2	22.63	0.06	0.18	0.85957	0.03	0.85957	21.4932	21.5894	24.0464	24.1855	21.6863	21.5394	22.9544	22.1383	23.0674	23.1719	22.9839	22.7588	22.6366	22.7969	23.4868	23.1147	22.1986	21.8293	22.7188	22.753	22.3608	22.4687	22.4029	21.5859	21.7443	21.6437	21.6618	22.2922	23.1637	23.1925	22.0502	22.3071	23.484	23.4807	23.4271	23.4624	24.4018	23.3907	21.9762	21.4615
APLP1_HUMAN	FQVHTHLQVIEER	3	21.09	0.035	0.1	0.92032	0.01	0.92032	20.8093	20.6397	21.7993	21.6633	20.617	20.7155	21.9323	20.9856	20.6857	20.4957	21.2536	20.8431	21.1154	21.8463	22.0343	21.7549	20.0234	19.6724	21.4552	21.4092	20.5903	21.2313	20.7463	20.1132	21.036	20.6317	20.2379	19.5274	21.341	21.0438	20.0814	NA	21.8667	21.8902	22.2287	21.7038	22.8034	21.9037	21.1973	20.6189
APLP1_HUMAN	SGSC(Carbamidomethyl)AHPHHQVVPFR	3	22.05	0.072	0.23	0.82015	0.05	0.82015	21.3155	20.9206	23.4215	23.3731	20.8893	20.605	22.9374	22.2853	22.3043	22.422	22.4945	22.4988	22.2244	22.244	22.8196	22.5647	21.6532	21.0468	22.0568	21.6726	21.6364	21.5583	21.6702	21.1269	21.5249	21.3065	NA	21.992	22.5411	22.5124	21.4726	21.4404	22.7527	22.6235	23.2175	23.1787	23.2512	22.7008	21.1904	20.618
APLP1_HUMAN	SGSC(Carbamidomethyl)AHPHHQVVPFR	2	20.16	0.081	0.21	0.83253	0.05	0.83253	19.4747	NA	21.7755	21.4069	NA	NA	20.8311	20.0608	19.8459	20.1939	20.7394	NA	20.102	20.1163	NA	NA	18.8254	NA	19.6209	NA	19.6139	19.2926	NA	NA	19.4315	18.976	19.8808	NA	20.464	20.5202	19.3525	18.9271	20.6609	20.4939	21.4481	21.3319	21.208	20.9057	19.0972	NA
APLP1_HUMAN	DDTPMTLPK	2	24.1	0.08	0.27	0.79108	0.07	0.79108	23.1641	23.2028	25.4947	25.4504	23.4283	23.3587	24.0669	23.2763	24.4267	24.5193	24.5213	24.4519	24.1951	24.2207	24.7926	24.4973	23.8361	23.4173	24.2136	24.2086	23.8839	23.7837	23.8421	23.0426	23.3049	23.4479	23.3164	23.504	24.7039	24.8101	23.3897	23.5959	24.7547	24.7755	24.9141	24.8221	25.6386	24.7811	23.6583	23.1702
APLP1_HUMAN	GGLQPPDSKDDTPMTLPK	3	20.56	-0.081	-0.22	0.82669	0.05	0.82669	19.6334	19.7798	22.6187	23.0236	19.5785	19.7979	20.5204	20.5289	20.4479	20.5431	NA	20.3005	20.5145	20.6629	20.5924	20.9757	20.3476	20.0344	20.0549	20.1896	20.4343	20.55	20.2308	19.6074	19.3672	19.0355	NA	21.1748	21.0211	21.0185	19.7364	19.5043	20.8801	21.2744	22.7908	22.5012	21.8911	21.5684	18.8426	19.5967
APLP1_HUMAN	(Ammonia-loss)C(Carbamidomethyl)LRDPQR	2	23.22	0.04	0.12	0.90228	0.02	0.90228	21.8917	22.2798	24.4871	24.6051	22.4339	22.5286	23.399	22.7095	23.6393	23.8944	23.5101	23.4277	23.3006	23.5434	23.8291	23.5938	22.7527	22.6621	23.1369	NA	22.9003	22.942	22.8263	22.4779	22.0275	22.6972	22.158	22.7884	23.9401	24.0562	22.4401	22.8562	23.9406	24.0186	24.1839	24.1928	25.0104	24.0159	22.3276	22.1702
APLP1_HUMAN	(Gln->pyro-Glu)QALNEHFQSILQTLEEQVSGER	3	23.7	-0.598	-1.08	0.28479	1.17	0.28479	22.4907	22.774	25.9101	25.8263	21.8068	21.5034	23.6742	23.6813	24.3356	24.6062	24.7849	24.5648	23.9439	24.3231	24.1237	24.4798	NA	17.2309	23.5836	23.3485	23.2698	23.0933	22.5572	22.7258	22.4905	22.6356	23.871	24.1983	24.8177	25.1312	23.0113	23.4022	24.4945	24.2885	24.8701	24.8808	25.2224	25.1122	23.5893	23.6142
APLP1_HUMAN	(Gln->pyro-Glu)QALNEHFQSILQTLEEQVSGER	2	20.64	0.248	0.59	0.56103	0.34	0.56103	19.6812	19.3184	23.4622	22.2557	NA	NA	NA	19.4051	20.8718	21.3479	20.9584	21.377	21.1744	20.8752	21.1798	20.6662	NA	NA	20.0753	19.7608	19.7361	19.6204	19.0241	19.2723	19.4009	19.32	21.0686	20.7468	21.9265	21.6855	19.949	19.8083	NA	20.8589	21.4707	21.5747	22.0158	21.8035	19.8647	20.17
APLP1_HUMAN	WEPDPQR	2	23.92	0.154	0.36	0.72306	0.13	0.72306	23.0647	22.3981	25.0886	25.0714	23.602	23.5585	25.0082	23.2602	24.3063	24.6151	24.932	24.2316	24.482	24.1724	24.6654	24.1556	23.7169	22.8497	23.6397	23.3212	23.3482	23.4837	23.6632	22.8842	23.1094	22.8064	24.1739	22.8865	24.4687	24.3978	24.0267	23.2342	24.9093	24.3156	25.343	25.2218	NA	24.5679	23.4125	22.3754
APLP1_HUMAN	VIALIN(Deamidated)DQR	2	23.11	-0.156	-0.46	0.6464	0.21	0.6464	22.1672	22.1225	24.1642	24.5175	21.578	22.605	22.9922	22.5929	23.3993	23.5549	23.5602	23.5158	23.2019	23.336	23.613	23.3791	22.6097	22.272	22.771	22.7411	22.8994	23.0051	22.3136	22.6747	22.5162	23.2839	22.5523	22.4107	23.84	23.8895	22.3227	22.5391	23.9476	23.8287	24.3641	24.0222	24.8622	23.886	22.7416	21.9068
APLP1_HUMAN	QALN(Deamidated)EHFQSILQTLEEQVSGER	3	20.91	-0.376	-0.88	0.38377	0.78	0.38377	19.6976	19.9891	22.702	22.6729	18.7887	NA	20.7495	20.9281	21.4102	21.3893	21.9547	21.7689	20.9266	21.3151	21.4814	21.2875	17.8088	NA	20.3809	20.283	20.0454	20.4307	19.7617	NA	20.052	20.1212	20.8202	20.9987	NA	22.0562	20.1464	20.5479	21.8957	21.7218	22.511	NA	22.5671	22.077	20.4499	20.191
APLP1_HUMAN	QM(Oxidation)YPELQIAR	2	21.02	0.052	0.09	0.93283	0.01	0.93283	19.876	NA	NA	21.8749	20.7725	20.854	18.9146	20.726	22.0788	22.0349	NA	NA	NA	21.8642	NA	20.6224	NA	21.5976	NA	21.3593	20.8087	21.4402	NA	20.5745	20.2091	21.1341	NA	NA	NA	22.1174	NA	NA	20.4162	21.6169	21.9823	21.3754	NA	21.0603	18.9916	21.2803
APLP1_HUMAN	Q(Deamidated)ALNEHFQSILQTLEEQVSGER	3	20.14	-0.423	-0.5	0.61934	0.25	0.61934	NA	NA	22.23	22.3973	NA	16.8225	19.2721	18.8349	NA	20.9565	NA	NA	19.428	20.3489	NA	19.5259	NA	NA	NA	NA	NA	NA	18.5306	NA	NA	NA	NA	NA	21.608	20.534	18.5123	19.0856	NA	21.151	20.6191	20.296	22.2221	20.1988	NA	NA
APLP1_HUMAN	Q(Deamidated)ALNEHFQSILQTLEEQVSGER	2	20.22	0.365	0.39	0.70193	0.15	0.70193	NA	NA	22.5797	21.1334	NA	NA	NA	NA	19.389	NA	NA	19.2468	NA	NA	NA	NA	NA	NA	NA	NA	NA	18.8697	NA	NA	NA	NA	NA	NA	20.6961	NA	NA	NA	NA	20.0342	NA	NA	NA	19.8147	NA	NA
APLP1_HUMAN	DDTPM(Oxidation)TLPK	2	19.69	-0.082	-0.2	0.84227	0.04	0.84227	NA	18.5835	NA	NA	19.4552	19.5453	19.9717	18.9828	20.5675	20.7424	NA	NA	NA	NA	19.8314	NA	19.4281	19.8559	19.4499	NA	NA	19.9738	19.1982	19.1557	NA	19.3311	NA	NA	20.4187	20.4097	NA	NA	NA	NA	NA	NA	NA	NA	NA	19.5106
APLP1_HUMAN	GGLQ(Deamidated)PPDSK	2	23.69	0.108	0.16	0.87435	0.03	0.87435	22.4877	NA	24.9727	24.1632	24.1379	23.7315	24.9337	23.9009	23.9445	23.5102	24.8692	24.4841	24.3846	24.0092	24.3591	24.026	NA	22.2297	22.9075	22.0482	22.6968	22.2839	24.028	22.9939	23.0073	22.5979	24.9268	NA	24.1454	23.839	24.1074	23.706	24.4519	23.5767	24.9644	24.3617	25.825	24.9127	22.5958	18.4415
APLP1_HUMAN	QALN(Deamidated)EHFQ(Deamidated)SILQTLEEQVSGER	3	19.57	-0.656	-0.87	0.39641	0.76	0.39641	NA	17.4264	20.4601	NA	NA	NA	NA	NA	19.3583	NA	20.1549	20.0611	NA	NA	NA	NA	NA	NA	NA	17.8594	18.7205	NA	NA	NA	NA	18.0068	NA	20.4293	20.032	21.44	NA	NA	20.1852	NA	NA	NA	NA	21.57	NA	18.2873
APLP1_HUMAN	GSTEQDAASPEK	2	17.99	-0.487	-0.59	0.56452	0.35	0.56452	15.557	NA	NA	NA	NA	NA	18.1172	NA	18.3611	18.4767	NA	NA	NA	NA	18.6302	NA	NA	NA	NA	NA	NA	NA	17.2381	NA	NA	NA	NA	NA	NA	NA	17.0954	NA	18.302	NA	NA	NA	20.1063	NA	NA	NA
APLP1_HUMAN	(Gln->pyro-Glu)QM(Oxidation)YPELQIAR	2	20.48	-0.319	-0.53	0.60694	0.28	0.60694	NA	20.3551	NA	NA	NA	19.9979	NA	NA	NA	NA	NA	NA	NA	20.8761	NA	NA	19.5941	20.7106	NA	NA	NA	20.1902	NA	NA	NA	20.4604	NA	NA	NA	NA	NA	NA	NA	21.7864	NA	NA	21.1754	NA	NA	19.6846
APLP1_HUMAN	VEQATQAIPM(Oxidation)ER	2	20.38	-0.312	-0.46	0.65487	0.21	0.65487	NA	19.7476	NA	NA	NA	NA	NA	21.0216	NA	NA	NA	21.0328	NA	NA	NA	NA	NA	19.1759	NA	NA	NA	NA	NA	20.8121	NA	NA	NA	21.1747	NA	NA	NA	NA	NA	NA	NA	NA	NA	NA	NA	19.6828
APLP1_HUMAN	EWAM(Oxidation)ADNQSK	2	16.68	NA	NA	NA	NA	NA	NA	16.6806	NA	NA	NA	NA	NA	NA	NA	NA	NA	NA	NA	NA	NA	NA	NA	NA	NA	NA	NA	NA	NA	NA	NA	NA	NA	NA	NA	NA	NA	NA	NA	NA	NA	NA	NA	NA	NA	NA
APLP1_HUMAN	QALNEHFQ(Deamidated)SILQTLEEQVSGER	3	19.47	NA	NA	NA	NA	NA	NA	NA	NA	NA	NA	NA	NA	NA	NA	NA	NA	NA	NA	NA	19.473	NA	NA	NA	NA	NA	NA	NA	NA	NA	NA	NA	NA	NA	NA	NA	NA	NA	NA	NA	NA	NA	NA	NA	NA	NA
APLP1_HUMAN	QALNEHFQSILQ(Deamidated)TLEEQVSGER	3	22.28	NA	NA	NA	NA	NA	NA	NA	NA	NA	NA	NA	NA	NA	NA	NA	NA	NA	NA	NA	NA	NA	NA	NA	NA	NA	NA	NA	NA	NA	NA	NA	NA	NA	NA	NA	NA	NA	NA	NA	NA	22.2786	NA	NA	NA	NA
APLP1_HUMAN	VIALINDQ(Deamidated)R	2	22.56	0.915	0.72	0.50668	0.52	0.50668	NA	NA	NA	NA	NA	NA	NA	NA	NA	NA	NA	NA	NA	23.0198	NA	NA	NA	NA	NA	NA	NA	NA	NA	NA	NA	NA	NA	NA	NA	NA	22.1044	NA	NA	NA	NA	NA	NA	NA	NA	NA
APLP1_HUMAN	Q(Deamidated)ALNEHFQSILQ(Deamidated)TLEEQVSGER	3	19.57	NA	NA	NA	NA	NA	NA	NA	NA	NA	NA	NA	19.5726	NA	NA	NA	NA	NA	NA	NA	NA	NA	NA	NA	NA	NA	NA	NA	NA	NA	NA	NA	NA	NA	NA	NA	NA	NA	NA	NA	NA	NA	NA	NA	NA	NA
APLP2_HUMAN	GSGVGEQDGGLIGAEEK	2	20.77	0.413	1.19	0.24299	1.41	0.24299	NA	20.1982	21.6566	22.0515	20.2492	20.3196	21.4376	20.4866	21.1156	21.4236	20.8152	21.1592	20.8055	21.1773	21.4928	21.3418	20.1256	19.9699	21.1763	21.1759	20.0988	19.8042	20.5262	19.7389	20.1333	20.5562	NA	NA	NA	19.6602	19.7323	20.4476	21.3566	21.3773	21.7511	21.8021	22.0536	20.9491	19.7902	19.6379
APLP2_HUMAN	EMIFNAER	2	22.92	-0.075	-0.29	0.77672	0.08	0.77672	22.2398	21.8489	23.9706	24.0067	22.3156	22.2608	23.0357	22.463	22.9088	22.9058	23.3856	23.258	22.9238	23.159	23.3543	23.0306	22.3871	22.1617	23.1186	22.9264	22.7214	22.6713	22.8604	22.4463	22.3752	22.276	22.722	22.6693	23.4506	23.5245	22.3728	22.4013	23.5937	23.3959	23.9926	23.8616	24.2183	23.4462	22.2556	21.9028
APLP2_HUMAN	VSIDNWC(Carbamidomethyl)R	2	21.34	-0.08	-0.27	0.79237	0.07	0.79237	20.8651	20.94	22.123	22.3688	20.5814	20.4269	21.6655	21.0345	21.8275	21.9144	21.6474	NA	20.8966	21.3059	21.7129	21.5723	20.5411	20.0012	21.5915	21.4182	20.6436	20.41	NA	NA	20.8213	20.7052	20.5852	NA	21.7848	21.7361	NA	21.2778	21.8983	21.7861	22.6897	22.5602	22.4856	NA	20.5004	NA
APLP2_HUMAN	FIYGGC(Carbamidomethyl)GGNR	2	19.7	0.299	0.91	0.36961	0.83	0.36961	NA	18.897	20.338	20.6739	NA	18.9779	20.0021	19.5324	NA	20.24	NA	19.7252	19.6131	19.7333	20.1976	20.0794	20.2428	NA	NA	NA	18.6619	18.9578	NA	18.7067	NA	NA	NA	NA	NA	19.7757	18.8342	19.2381	20.2206	20.1009	20.6961	NA	20.4142	19.9557	18.6705	NA
APLP2_HUMAN	(Gln->pyro-Glu)QTLIQHFQAMVK	2	19.53	0.133	0.29	0.77434	0.08	0.77434	19.0012	19.5896	20.9192	20.5944	18.6687	NA	19.5335	NA	19.4548	20.105	NA	NA	NA	NA	NA	20.4036	18.4519	17.8923	20.3365	19.5875	NA	NA	NA	NA	18.7473	19.1372	NA	NA	NA	NA	NA	NA	19.718	19.41	20.6814	20.4059	NA	19.2491	18.7904	18.977
APLP2_HUMAN	AVC(Carbamidomethyl)SQEAMTGPC(Carbamidomethyl)R	2	19.38	0.004	0.01	0.99052	0	0.99052	NA	NA	20.5466	20.4023	18.9432	18.4304	NA	18.8665	19.6255	19.7797	NA	19.2358	NA	NA	19.5429	19.5183	19.0222	18.2318	19.9558	19.6818	NA	NA	18.7442	18.2609	NA	NA	NA	NA	19.3269	NA	NA	18.7441	NA	19.7358	19.8014	19.965	20.0665	NA	NA	NA
APLP2_HUMAN	EMIFN(Deamidated)AER	2	19.57	0.035	0.09	0.9294	0.01	0.9294	NA	NA	NA	20.4276	NA	18.5951	NA	18.9684	19.3196	NA	NA	19.9816	20.2737	19.9032	19.3178	NA	NA	NA	NA	19.3305	NA	NA	NA	19.2579	18.5531	19.3879	NA	NA	20.264	20.3873	NA	18.529	NA	NA	20.1709	19.9701	NA	19.607	NA	NA
APLP2_HUMAN	HYQHVLAVDPEK	3	18.66	0.303	0.39	0.7021	0.15	0.7021	17.8467	NA	19.8473	19.9462	16.1914	NA	19.5513	NA	18.9698	NA	NA	NA	NA	NA	NA	19.0795	NA	NA	19.0156	18.7456	NA	NA	NA	16.1611	NA	NA	NA	NA	NA	NA	NA	17.7501	19.2914	NA	19.9304	19.8655	21.1074	18.8781	17.0606	16.6061
APLP2_HUMAN	VPYVAQEIQEEIDELLQEQR	3	20.54	0.36	0.49	0.63372	0.24	0.63372	18.9023	NA	22.4521	NA	NA	NA	NA	NA	NA	NA	22.2646	NA	NA	NA	NA	NA	NA	NA	19.9448	19.9472	NA	NA	NA	NA	NA	NA	NA	22.0657	NA	NA	NA	NA	19.9873	19.6262	NA	20.4967	20.4639	NA	NA	19.7762
APLP2_HUMAN	C(Carbamidomethyl)LVGEFVSDVLLVPEK	2	18.83	-0.671	-0.77	0.45606	0.59	0.45606	NA	NA	20.3156	20.3193	NA	NA	NA	NA	NA	NA	18.9271	NA	NA	NA	19.1329	NA	NA	15.1902	18.7785	NA	NA	NA	NA	NA	17.6284	17.672	NA	NA	NA	19.1611	NA	NA	NA	NA	NA	20.5459	19.4992	NA	NA	NA
APLP2_HUMAN	EWEEAELQAK	2	18.9	0.84	1.03	0.33026	1.05	0.33026	18.8066	NA	NA	NA	NA	NA	NA	18.8708	NA	NA	NA	NA	NA	NA	NA	19.5223	NA	18.2006	19.6288	19.1737	NA	NA	NA	NA	18.1287	NA	NA	NA	NA	NA	NA	NA	NA	NA	NA	NA	NA	NA	NA	NA
APLP2_HUMAN	VGGLEEERESVGPLR	3	20.07	0.537	0.62	0.55281	0.39	0.55281	NA	NA	20.3495	NA	NA	NA	NA	NA	NA	NA	20.137	NA	NA	NA	NA	NA	NA	NA	NA	NA	NA	NA	NA	NA	NA	18.8038	NA	NA	NA	NA	NA	NA	NA	NA	20.7486	20.3046	NA	NA	NA	NA
APLP2_HUMAN	SQVMTHLHVIEER	3	20.29	-0.705	-0.68	0.52518	0.46	0.52518	NA	NA	20.4717	NA	NA	NA	19.6454	NA	NA	NA	NA	NA	NA	NA	NA	NA	NA	NA	NA	NA	NA	NA	NA	NA	NA	NA	NA	NA	NA	NA	NA	NA	NA	NA	NA	20.7636	NA	NA	NA	NA
APLP2_HUMAN	VPYVAQEIQ(Deamidated)EEIDELLQEQR	3	19.93	-0.383	-0.36	0.72924	0.13	0.72924	NA	NA	NA	NA	NA	NA	NA	NA	19.6766	NA	NA	NA	NA	NA	NA	NA	NA	NA	NA	NA	NA	NA	NA	NA	NA	NA	NA	NA	NA	NA	NA	NA	NA	NA	20.5235	NA	19.5956	NA	NA	NA
APOA_HUMAN	(Ammonia-loss)C(Carbamidomethyl)QSWSSMTPHR	2	20.55	-0.598	-1.54	0.13253	2.36	0.13253	19.381	18.5617	21.0205	20.7906	19.1203	18.5832	19.7846	NA	19.6528	NA	22.0585	21.7253	20.3022	20.4338	21.5949	21.2803	19.7517	19.3011	20.6986	20.6558	20.8628	20.6456	20.4018	20.0815	19.7586	20.2353	23.0055	23.1498	20.5424	20.4744	21.2727	21.2477	20.4434	20.2795	NA	20.6395	22.204	21.0172	19.6027	19.7452
APOA_HUMAN	C(Carbamidomethyl)QSWSSMTPHR	3	19.92	NA	NA	NA	NA	NA	NA	NA	NA	NA	NA	NA	NA	NA	NA	NA	NA	NA	NA	NA	NA	NA	NA	NA	NA	NA	NA	NA	NA	NA	NA	NA	20.3784	19.4691	NA	NA	NA	NA	NA	NA	NA	NA	NA	NA	NA	NA
APOA1_HUMAN	VKDLATVYVDVLK	3	24.95	-0.379	-1.21	0.23116	1.48	0.23116	23.4323	23.2016	24.9429	24.8094	24.1788	24.0728	24.7143	24.1222	24.9572	24.9647	26.3536	25.8461	25.4476	25.5439	25.4934	25.0863	23.9784	23.6457	25.4152	25.0167	25.2582	25.0263	25.1583	24.6259	24.526	24.6188	26.9253	26.821	24.7211	24.4916	25.6178	25.7691	24.953	24.6984	25.6858	25.4549	25.3614	24.8383	24.3929	23.8514
APOA1_HUMAN	VKDLATVYVDVLK	2	23.21	0.004	0.01	0.99426	0	0.99426	22.0004	22.0283	NA	23.405	22.5971	22.3361	23.0574	22.5963	23.2696	23.408	24.8915	24.6042	24.0991	23.9981	23.8128	23.5428	22.2593	21.9435	23.9632	23.358	23.7618	23.5933	23.5188	23.0666	23.201	23.3354	25.8695	25.4706	19.6174	23.1432	24.2546	24.1421	19.8441	20.2736	24.1827	24.1183	23.9168	NA	22.9486	22.4089
APOA1_HUMAN	DSGRDYVSQFEGSALGK	2	24.11	-0.431	-1.31	0.19607	1.73	0.19607	22.9023	22.7168	24.7113	24.3628	22.9647	22.5572	23.7258	23.2592	23.8905	24.3319	25.5321	25.2875	24.6787	24.4937	24.0756	24.1371	23.0245	22.5092	24.5859	24.0775	24.2531	24.2397	23.643	23.473	23.6819	23.8843	26.5149	26.174	23.8675	23.9574	25.0582	24.8425	23.7091	23.5563	25.0761	24.9619	24.5384	24.3853	23.5243	23.0948
APOA1_HUMAN	DSGRDYVSQFEGSALGK	3	25.77	-0.23	-0.82	0.41556	0.68	0.41556	24.3311	24.3705	25.7916	25.916	25.0442	24.9827	25.4697	25.1849	25.8458	25.9886	27.0592	26.678	26.1576	26.1855	26.0033	25.8786	25.1666	24.9914	26.0425	25.9888	25.8821	25.8716	25.5888	25.5298	25.2961	25.4419	27.6454	27.6326	25.414	25.3824	26.4052	26.5173	25.4314	25.2757	26.4166	26.2626	26.5267	25.7075	24.8117	24.6324
APOA1_HUMAN	EQLGPVTQEFWDNLEK	2	26.77	-0.417	-1.23	0.22642	1.51	0.22642	25.727	25.6309	27.1024	27.1253	25.6656	25.42	26.1737	25.6816	27.0358	27.111	28.3078	28.3457	27.3902	27.3816	27.3224	27.1049	24.6095	24.2064	27.004	26.8104	27.0856	27.0896	26.5409	26.3035	26.5943	26.6258	28.763	28.8344	26.404	26.455	27.7167	27.7418	26.4601	26.3633	27.4313	27.3253	27.4957	26.8504	25.743	25.6728
APOA1_HUMAN	EQLGPVTQEFWDNLEK	3	24.05	-0.329	-0.59	0.55953	0.35	0.55953	21.9475	23.2166	24.2632	23.9862	23.7031	23.994	23.7357	22.6845	23.0377	24.3805	26.3986	25.2975	24.891	24.2384	24.8125	25.1431	23.1101	21.0965	24.2072	23.5152	24.7588	23.5227	24.1607	22.8102	24.1402	23.624	25.3327	25.5913	23.9847	24.1903	24.83	24.2849	24.6595	24.3072	25.4788	23.9696	24.4035	24.7147	22.1789	23.2956
APOA1_HUMAN	VQPYLDDFQK	2	28.19	-0.239	-0.85	0.40088	0.72	0.40088	26.8981	27.0144	28.1543	28.2176	27.5685	27.4426	27.7438	27.3728	28.337	28.4983	29.375	29.3621	28.5455	28.7348	28.7354	28.5916	27.1863	27.0554	28.3469	28.2684	28.487	28.5096	28.1611	27.901	27.9317	27.9976	29.9921	29.9448	27.8548	27.8531	28.8583	28.9892	27.705	27.6769	28.5547	28.4594	28.9141	28.0339	27.2839	27.1117
APOA1_HUMAN	LLDNWDSVTSTFSK	2	28.3	-0.354	-1.11	0.27289	1.23	0.27289	27.1001	27.0528	28.48	28.5435	27.4973	27.2577	27.7176	27.355	28.3206	28.5312	30.0034	29.5386	28.7085	28.8072	28.7652	28.6882	26.919	26.5698	28.3191	28.2164	28.5048	28.4684	28.0334	27.7093	28.0941	27.9855	30.1755	30.2517	27.9589	28.1432	29.0678	29.0362	27.9913	28.2681	28.9412	28.7663	28.9568	28.2124	27.8493	27.0505
APOA1_HUMAN	LLDNWDSVTSTFSK	3	21.82	-0.155	-0.22	0.82946	0.05	0.82946	19.6651	20.7629	20.4722	21.5326	21.6347	22.0047	21.8496	21.2708	20.6764	23.5101	24.1627	22.566	21.9281	22.2734	22.8572	23.2346	21.075	20.5675	21.676	19.5879	23.2783	20.7742	21.7503	NA	21.4749	20.7096	21.5659	23.5156	22.0145	22.2374	NA	20.2669	22.7557	23.1171	23.7216	22.9227	21.6325	22.4259	19.7884	NA
APOA1_HUMAN	KWQEEMELYR	3	24.98	-0.383	-1.09	0.28185	1.19	0.28185	23.6236	23.3431	25.2252	25.2024	23.948	23.7892	24.8833	24.2027	25.1229	25.1262	26.5131	26.0921	25.2933	25.4687	25.7583	25.4673	23.4416	22.7309	25.3845	25.2358	25.4324	25.152	25.2018	24.7056	24.6874	24.59	27.1586	26.8495	24.7361	24.6963	25.713	26.0996	24.8302	24.5248	25.4908	25.2063	25.8104	25.1995	23.8464	23.5746
APOA1_HUMAN	KWQEEMELYR	2	25.54	-0.416	-1.05	0.30141	1.09	0.30141	24.5114	24.004	26.1175	25.8366	24.5772	23.9379	25.9535	24.6985	25.3583	25.6912	27.1011	26.6385	26.0315	26.0202	26.1248	25.9854	23.7063	22.8556	26.0533	25.4683	26.0427	25.7217	25.579	25.0469	25.5768	25.1494	28.0201	27.4135	25.2583	25.2175	26.4685	26.4399	25.2478	24.9451	26.1149	25.8166	26.0474	25.8692	24.7299	24.292
APOA1_HUMAN	QGLLPVLESFK	2	28.05	-0.286	-0.91	0.36824	0.83	0.36824	26.7566	27.6052	28.3129	28.3284	27.3602	27.3806	27.4775	27.6157	28.1577	28.4188	29.3766	29.2365	28.5643	28.5831	28.4962	28.3993	26.517	26.0335	27.8436	27.7026	28.3778	28.2779	28.0787	27.6854	27.8509	27.8095	29.8532	29.9926	27.9898	28.1054	28.7222	28.8016	27.6898	27.544	28.7246	28.3883	28.6724	28.0276	26.672	26.6265
APOA1_HUMAN	DYVSQFEGSALGK	2	27.99	-0.178	-0.64	0.52404	0.41	0.52404	26.8463	26.7508	28.0124	28.0795	27.1915	27.1679	27.5517	27.268	28.2988	28.2189	29.4023	29.0936	28.4545	28.6437	28.558	28.4888	26.9565	26.7857	28.1722	28.0131	28.2001	28.2437	27.8139	27.7376	27.648	27.6628	29.6602	29.7132	27.4712	27.5644	28.7344	28.7827	27.6991	27.5932	28.4832	28.3136	28.509	27.8574	26.9125	26.9221
APOA1_HUMAN	DYVSQFEGSALGK	3	21.17	2.918	2.3	0.07621	5.29	0.07621	NA	NA	NA	NA	NA	NA	NA	NA	NA	NA	22.6295	NA	NA	NA	NA	NA	NA	NA	NA	NA	NA	NA	NA	NA	NA	NA	NA	NA	NA	NA	NA	NA	NA	NA	19.7113	NA	NA	NA	NA	NA
APOA1_HUMAN	DLATVYVDVLK	2	27.3	-0.357	-1.05	0.3017	1.09	0.3017	25.8903	26.1719	27.4339	27.3965	27.1959	26.2978	26.7862	26.2529	27.4516	27.5646	28.6288	28.2873	27.8483	27.7631	27.8421	27.7739	25.7697	25.2815	27.4878	27.2559	27.5861	27.2727	27.1898	26.7363	26.8178	27.5721	29.137	29.2341	27.1758	27.8563	27.8421	27.9545	27.1158	26.7903	27.5566	27.3782	28.0221	27.2085	26.6095	26.4571
APOA1_HUMAN	ATEHLSTLSEK	2	26	-0.214	-0.67	0.50381	0.45	0.50381	24.5597	24.62	26.1556	26.1257	25.3292	25.1284	25.7673	25.2709	26.2934	26.3543	27.2098	27.3584	26.4601	26.6508	26.7751	26.6101	24.8478	24.3978	26.0219	25.921	26.1782	26.2886	26.0576	25.7456	25.678	25.7725	28.0432	27.9838	25.7236	25.8277	26.6602	26.9069	25.316	25.3538	26.4892	26.4489	26.6683	25.9549	24.4937	24.5477
APOA1_HUMAN	ETEGLRQEMSK	2	24.48	-0.228	-0.71	0.47969	0.51	0.47969	22.9417	22.8806	24.6397	24.6861	23.6543	23.4107	24.2219	23.3633	24.6891	24.7396	25.5305	25.7352	24.9175	25.1023	25.173	25.0516	23.6378	23.2131	24.9697	24.739	24.6021	24.8188	24.5755	24.165	24.0754	24.259	26.3803	26.4874	24.1577	24.2819	24.9869	25.3213	23.9629	24.002	24.9961	24.942	25.0174	24.3874	23.294	23.1442
APOA1_HUMAN	THLAPYSDELR	2	26.56	-0.497	-1.38	0.17531	1.9	0.17531	25.3028	25.2822	26.832	26.8242	25.9272	25.6399	25.2685	24.504	26.6388	26.9564	28.0966	27.8908	27.3112	27.2505	27.1305	27.1653	25.0154	24.4747	26.5992	26.2184	27.132	26.9047	26.7034	25.9275	26.6165	26.6483	28.6555	28.3431	26.4932	26.5014	27.5014	27.6087	26.0311	25.8562	27.2773	27.2447	27.4224	26.8281	25.4536	25.1179
APOA1_HUMAN	VEPLRAELQEGAR	2	24.96	-0.352	-1.07	0.29257	1.14	0.29257	23.4779	23.5589	25.6137	25.443	24.1192	23.9443	24.8362	24.0512	24.8493	25.3059	26.1707	26.0932	25.5714	25.441	24.9403	24.9885	23.9028	23.3247	25.123	24.8386	25.3664	25.0378	24.7584	24.056	24.8083	24.9753	26.976	26.7754	24.8506	25.0091	25.5489	25.7831	24.5027	24.295	25.8482	25.731	25.6094	25.0275	24.0063	23.6658
APOA1_HUMAN	VEPLRAELQEGAR	3	25.68	-0.223	-0.66	0.51478	0.43	0.51478	23.8099	24.1323	25.9568	25.9435	25.1622	25.2112	25.6361	24.8408	25.7884	26.0798	26.8433	26.6394	26.0927	26.1799	26.0427	25.7627	24.9412	24.5964	25.8876	25.7493	25.9625	25.6875	25.8825	25.1977	25.4637	25.5692	27.247	27.3823	25.5308	25.5513	25.9022	26.6414	25.2851	25.1558	26.4305	26.2594	26.6255	25.4568	24.4995	24.0178
APOA1_HUMAN	LLDN(Deamidated)WDSVTSTFSK	2	22.77	-0.393	-1.17	0.25042	1.36	0.25042	21.3191	21.7199	22.7606	22.9471	21.9845	21.7676	22.1713	21.4854	22.8601	23.1637	24.4287	24.2678	23.4308	23.3807	23.3923	23.1161	21.2065	20.8205	22.6475	22.6599	22.9963	23.0457	22.6133	22.2545	22.6548	22.5776	24.7669	24.8618	22.2138	22.3503	23.764	23.7732	22.5379	22.3017	23.6953	23.3237	23.4362	22.8352	21.6929	21.6879
APOA1_HUMAN	LREQLGPVTQEFWDNLEK	3	27.66	-0.548	-1.45	0.1552	2.09	0.1552	26.0547	26.4792	28.0386	28.1005	26.7288	26.5069	27.1817	26.7426	27.8422	27.9628	29.463	29.2008	28.2294	28.1986	27.9871	28.0866	25.3119	24.4391	27.6673	27.5776	27.8522	27.7467	27.6632	27.19	27.4752	27.2809	29.8923	30.0153	27.6412	27.7077	28.4462	28.6153	27.5946	27.3422	28.6685	28.3885	28.3957	27.6943	26.5829	26.5681
APOA1_HUMAN	LREQLGPVTQEFWDNLEK	2	22.45	-0.369	-0.83	0.4104	0.69	0.4104	21.1708	NA	23.314	22.9377	20.4585	20.3026	21.025	21.0605	22.5183	22.5102	24.3832	24.2129	23.063	22.9269	22.3928	22.4018	NA	NA	22.0573	21.4253	22.2975	22.2471	21.7534	21.1109	21.8092	21.3084	25.4105	25.1471	NA	22.3292	23.7224	23.4337	21.887	21.6226	23.6577	23.3952	22.9719	22.4734	21.026	NA
APOA1_HUMAN	AKPALEDLR	2	26.35	-0.31	-0.8	0.42834	0.64	0.42834	24.809	24.9295	26.4304	26.2807	25.6256	25.4329	26.0089	25.2547	26.364	26.8489	27.6447	28.3068	26.8856	27.9062	26.7581	26.6578	24.6552	24.7897	26.3183	25.9437	26.7713	26.6246	26.426	25.7183	26.0974	26.2391	28.9776	28.93	26.1116	26.084	27.0224	27.2176	25.6933	25.5306	27.1061	26.7875	26.4695	26.2615	25.1738	24.8024
APOA1_HUMAN	ETEGLRQEM(Oxidation)SK	2	18.98	0.069	0.17	0.86972	0.03	0.86972	17.3154	18.94	NA	18.7526	18.4551	18.6905	18.3526	19.6702	19.2699	19.6316	19.1813	19.9654	18.9247	19.8442	18.9508	18.9969	18.5132	19.1552	19.2349	19.4776	18.6852	19.5437	18.3774	18.8633	18.1361	19.1832	20.6145	20.628	18.4114	18.6778	19.9281	19.6366	17.8881	18.5591	19.3329	19.442	NA	18.6811	17.8241	17.6103
APOA1_HUMAN	Q(Deamidated)GLLPVLESFK	2	20.34	-0.451	-1.16	0.25184	1.35	0.25184	18.8092	19.3851	NA	20.7712	19.5517	19.6127	19.8785	19.1287	20.5256	20.5777	21.8393	21.8616	21.0876	21.1472	20.9814	20.7168	18.0219	17.8243	19.9624	19.9175	20.8199	20.6381	20.0853	19.9852	19.768	20.5201	22.5965	22.6347	20.2095	20.7065	21.2665	21.3296	NA	19.865	20.9494	21.0315	20.964	20.5896	18.4215	18.8973
APOA1_HUMAN	WQEEMELYR	2	25.66	-0.39	-1.16	0.25435	1.34	0.25435	24.2817	24.22	26.0826	26.0142	24.9078	24.2621	25.0886	24.7787	25.91	25.9961	27.0841	26.8389	26.2162	26.3446	26.2227	26.1851	23.8042	23.1751	26.0395	25.8701	25.9902	25.9314	25.6874	25.5411	25.3937	25.3919	27.6084	27.6208	25.316	25.4108	26.4889	26.6173	25.2981	25.273	26.1847	25.9703	26.4597	25.7862	24.6599	24.4962
APOA1_HUMAN	LEALKEN(Deamidated)GGAR	2	24.43	-0.223	-0.55	0.58665	0.3	0.58665	22.6978	23.0557	24.8981	24.8632	23.8969	23.7926	24.2575	23.6777	24.7454	24.8686	25.6332	25.808	24.9437	25.1905	24.9364	24.8895	23.0673	22.7626	24.1942	24.2175	24.6242	24.7515	24.5947	24.3459	24.1555	24.3853	26.6312	24.5105	24.2674	24.3257	25.2081	25.458	23.8656	23.8046	25.2697	25.1345	25.6388	24.3099	22.7719	22.8057
APOA1_HUMAN	LEALKENGGAR	2	19.9	-0.224	-0.62	0.5409	0.38	0.5409	18.0094	18.5431	20.2884	20.4436	19.218	18.9084	20.1382	19.7369	20.2331	20.2541	20.4286	20.6506	NA	20.1736	19.7975	19.6619	19.1703	19.2069	20.3286	20.2987	19.912	20.0838	19.8989	19.8208	19.0568	19.5272	21.8023	21.8344	19.7216	19.7495	20.1517	20.6385	NA	19.3803	21.7171	20.0725	20.3249	19.5455	18.5399	18.7923
APOA1_HUMAN	VSFLSALEEYTK	2	28.53	-0.427	-1.17	0.24754	1.37	0.24754	27.0728	27.2437	28.8211	28.9486	27.6417	28.0857	27.9227	27.4177	28.7462	29.1103	29.9508	29.9391	29.0833	29.0162	29.4488	28.8423	26.3311	25.8027	28.2894	28.6067	29.0579	28.9236	28.5159	28.1346	28.1879	28.4615	30.6706	30.6553	28.2242	28.4276	29.392	29.5685	28.1529	28.0251	29.4294	29.0093	29.1013	28.6311	27.1272	27.1745
APOA1_HUMAN	VSFLSALEEYTK	3	19.33	NA	NA	NA	NA	NA	NA	NA	NA	NA	NA	NA	NA	NA	NA	NA	NA	NA	NA	NA	NA	NA	NA	NA	NA	NA	NA	NA	NA	NA	NA	NA	NA	NA	NA	NA	NA	NA	NA	NA	NA	NA	NA	19.331	NA	NA
APOA1_HUMAN	KWQEEM(Oxidation)ELYR	2	20.82	-0.567	-1.56	0.12567	2.45	0.12567	19.1209	19.3395	20.4952	20.4142	20.0836	19.538	20.0282	19.4508	20.7037	21.2564	21.8251	21.7257	21.3755	21.4486	21.2221	21.2721	19.8845	18.7706	21.5548	20.8921	21.3648	20.9471	20.5771	19.9093	20.6748	21.0697	22.6819	22.7745	20.815	NA	21.3225	21.6064	NA	20.5363	21.4188	21.5324	21.5147	21.0926	NA	20.1106
APOA1_HUMAN	KWQEEM(Oxidation)ELYR	3	20.49	-0.303	-0.79	0.43474	0.62	0.43474	NA	18.8763	NA	NA	20.0295	19.9766	19.68	19.105	20.7319	21.161	21.5516	NA	20.7823	21.1077	21.0062	20.7703	19.8759	19.1142	21.2687	20.5947	20.7742	20.707	20.6401	19.9298	20.1852	20.5761	21.999	22.4146	20.1112	NA	NA	21.4376	20.1291	20.2461	20.9885	NA	21.2517	20.3134	19.1938	19.5124
APOA1_HUMAN	VQPYLDDFQKK	2	21.92	-0.409	-1.23	0.22498	1.52	0.22498	20.8231	20.6229	21.9371	21.5789	21.1626	20.73	21.9049	21.4774	21.7004	22.0209	23.0746	22.8816	22.4847	22.2306	21.8566	21.9505	21.3359	20.0694	22.5197	22.0311	22.4972	22.4916	21.66	21.4355	21.806	21.6903	24.1807	23.7685	21.5155	21.5305	23.0103	22.6477	21.5351	21.0377	22.4712	22.2634	22.369	22.1791	21.4445	21.0366
APOA1_HUMAN	VQPYLDDFQKK	3	23.34	-0.261	-0.86	0.3968	0.73	0.3968	22.2379	21.878	22.995	23.1837	22.7782	22.7976	23.269	22.9689	23.3427	23.3543	24.5734	24.2329	23.6602	23.478	23.3563	23.2204	22.989	22.7314	23.6707	23.572	23.6346	23.6368	23.6706	22.9693	23.0058	22.789	25.3299	25.261	22.9556	23.0513	24.0472	24.0608	23.3099	22.541	23.9218	23.8185	24.147	23.2504	22.1317	21.9737
APOA1_HUMAN	EQLGPVTQEFWDNLEKETEGLR	3	22.08	-0.536	-1.42	0.16466	2	0.16466	20.4093	20.2726	22.2968	21.9325	20.6809	20.4157	21.4068	21.1467	21.9251	21.1763	23.5295	23.3636	22.926	22.695	22.0883	22.1782	NA	NA	21.8585	21.6595	22.0159	21.6129	21.9229	21.3716	21.2397	21.5933	24.6015	24.6835	21.8704	22.1074	23.0819	22.9942	21.9967	21.7328	23.2771	23.1849	22.7182	22.3943	NA	20.775
APOA1_HUMAN	VSFLSALEEYTKK	3	20.88	-0.379	-1.21	0.23282	1.47	0.23282	NA	19.1463	21.4194	21.3418	20.2922	20.3096	NA	20.3397	20.6456	20.9633	21.6509	21.1449	21.1605	20.9293	21.0006	20.6897	19.4302	NA	20.9378	20.6862	21.3716	20.9475	21.0344	20.6098	20.4687	NA	22.7877	22.8191	20.7238	20.9065	20.9397	21.3359	20.2357	20.241	21.7863	21.3418	20.8187	20.7056	19.6072	NA
APOA1_HUMAN	LSPLGEEMRDR	2	20.9	-0.463	-1.21	0.23427	1.46	0.23427	19.4833	19.1495	21.8169	21.4974	20.1391	19.8628	21.0488	19.9966	20.8268	21.5205	21.8781	NA	21.3607	21.0887	20.8756	20.7844	20.1263	19.4818	NA	20.8636	21.5333	20.8657	21.0258	19.926	20.712	NA	22.9143	NA	21.0919	21.7025	21.5316	21.6474	20.7902	20.0801	21.4563	21.2725	21.4394	21.4811	20.2623	NA
APOA1_HUMAN	LREQLGPVTQEFWDN(Deamidated)LEK	3	20.93	-0.681	-1.68	0.10078	2.82	0.10078	19.8107	19.1792	21.0543	20.4951	20.2356	20.037	20.4196	20.1244	21.0046	21.148	22.4674	22.5909	20.0033	21.4859	21.5354	21.5976	18.4124	18.2756	20.9865	20.8374	21.3871	21.4816	20.9444	20.6785	21.0226	20.9706	23.2996	23.4444	20.6493	20.733	22.1119	22.0163	20.8474	NA	21.8109	21.5741	21.5047	20.6242	19.7532	19.5485
APOA1_HUMAN	LSPLGEEMR	2	26.63	-1.318	-0.68	0.49999	0.47	0.49999	NA	26.3533	27.6695	NA	27.098	22.7583	NA	26.7882	NA	NA	NA	28.7673	21.4935	28.5972	22.3844	28.1209	21.3233	26.3364	23.5164	28.2283	28.1966	28.3131	28.2764	27.7193	27.4701	27.6164	29.4174	29.3995	NA	NA	28.386	28.5225	NA	NA	28.0642	NA	NA	27.7267	20.5966	NA
APOA1_HUMAN	WQEEM(Oxidation)ELYR	2	21.2	-0.234	-0.42	0.67932	0.17	0.67932	NA	NA	NA	NA	20.3768	NA	NA	NA	NA	21.567	21.7461	21.8997	21.2777	21.5949	21.1034	21.7738	20.3574	18.116	21.3781	21.6401	21.5146	21.8361	20.3507	21.1987	NA	20.905	22.4014	22.5428	NA	NA	21.083	21.6667	NA	NA	20.5097	20.8486	NA	NA	NA	21.1073
APOA1_HUMAN	THLAPYSDELRQR	3	18.98	-0.23	-0.52	0.60767	0.27	0.60767	NA	NA	NA	NA	18.5571	NA	NA	NA	18.7861	18.7998	19.0126	18.8069	NA	NA	18.8308	18.6055	NA	NA	19.1907	18.6573	19.1462	18.8667	19.6313	18.453	NA	18.5731	20.6168	20.2301	NA	NA	18.9064	NA	NA	17.8635	19.1427	NA	NA	NA	NA	NA
APOA1_HUMAN	EQLGPVTQEFWDN(Deamidated)LEK	2	19.91	-0.674	-0.97	0.34502	0.95	0.34502	NA	17.5976	NA	NA	NA	NA	NA	NA	19.7036	19.3642	20.9679	20.7286	NA	19.8204	20.1924	18.7635	NA	NA	NA	NA	19.5586	19.7776	NA	NA	NA	NA	21.1783	21.6186	NA	NA	NA	19.9751	NA	NA	19.5138	NA	NA	NA	NA	NA
APOA1_HUMAN	AKPALEDLRQGLLPVLESFK	3	19.2	-1.125	-1.81	0.09211	3.29	0.09211	17.7543	NA	NA	NA	NA	18.0855	19.2066	19.0071	18.6807	NA	NA	NA	NA	NA	NA	NA	NA	NA	NA	NA	NA	19.1753	NA	18.5241	18.7794	19.4886	21.2198	21.2522	NA	NA	NA	NA	NA	NA	NA	NA	NA	NA	NA	NA
APOA1_HUMAN	(Gln->pyro-Glu)QGLLPVLESFK	2	26.79	-0.471	-1.43	0.16141	2.03	0.16141	25.508	25.6138	27.2097	27.1183	25.9443	25.9399	26.1127	25.7289	26.8811	27.0779	28.3272	28.1494	27.5223	27.5281	27.3319	27.3792	24.6026	24.2566	26.4458	26.3527	27.0824	27.327	26.3527	26.3655	26.8133	27.0186	28.7689	28.6748	26.6676	26.6669	27.7425	27.8114	26.4979	26.1832	27.47	27.3069	27.399	27.2084	25.6106	25.4749
APOA1_HUMAN	LREQLGPVTQEFWDNLEKETEGLR	3	20.97	-0.831	-0.99	0.344	0.98	0.344	NA	NA	NA	NA	NA	NA	NA	NA	19.3975	NA	21.4671	NA	20.6631	NA	NA	NA	NA	NA	19.9612	NA	NA	19.195	NA	NA	NA	NA	22.767	22.798	NA	NA	NA	NA	NA	NA	NA	NA	NA	21.4762	NA	NA
APOA1_HUMAN	LREQ(Deamidated)LGPVTQEFWDNLEKETEGLR	3	21.57	0.072	0.06	0.95398	0	0.95398	NA	NA	NA	NA	22.4695	NA	NA	NA	NA	NA	NA	NA	NA	20.7221	NA	NA	NA	NA	NA	NA	NA	NA	NA	NA	NA	NA	NA	NA	NA	NA	NA	21.5241	NA	NA	NA	NA	NA	NA	NA	NA
APOA1_HUMAN	LREQLGPVTQEFWDN(Deamidated)LEKETEGLR	3	21.44	NA	NA	NA	NA	NA	NA	NA	NA	NA	NA	NA	NA	NA	NA	NA	NA	NA	NA	NA	NA	NA	NA	NA	NA	NA	NA	NA	NA	NA	NA	NA	NA	NA	21.3534	NA	NA	NA	NA	NA	21.5318	NA	NA	NA	NA	NA
APOA1_HUMAN	DLEEVKAK	2	17.93	-0.143	-0.41	0.68316	0.17	0.68316	NA	NA	18.1346	NA	NA	17.0737	18.1005	17.4849	18.5021	18.2961	NA	18.2039	NA	18.1411	17.9997	17.6236	16.9261	16.9821	18.3489	17.9535	NA	NA	18.0763	17.6551	16.8062	17.8718	19.7146	19.4948	17.3613	17.7493	18.219	18.153	NA	NA	18.0419	NA	18.0905	17.6381	NA	17.438
APOA1_HUMAN	LREQLGPVTQ(Deamidated)EFWDNLEKETEGLR	3	21.52	NA	NA	NA	NA	NA	NA	NA	NA	NA	NA	NA	NA	NA	NA	NA	NA	NA	NA	NA	NA	NA	NA	NA	NA	NA	NA	NA	NA	NA	NA	NA	NA	NA	NA	NA	21.5178	NA	NA	NA	NA	NA	NA	NA	NA	NA
APOA1_HUMAN	LREQLGPVTQ(Deamidated)EFWDN(Deamidated)LEK	3	20.57	NA	NA	NA	NA	NA	NA	NA	NA	NA	NA	NA	NA	NA	NA	NA	NA	NA	NA	NA	NA	NA	NA	NA	NA	NA	NA	NA	NA	NA	NA	NA	NA	NA	NA	NA	NA	NA	NA	20.5726	NA	NA	NA	NA	NA	NA
APOA1_HUMAN	LREQLGPVTQ(Deamidated)EFWDNLEK	2	21.89	-0.32	-0.35	0.73766	0.12	0.73766	NA	NA	NA	NA	NA	NA	NA	NA	NA	NA	NA	NA	NA	NA	NA	NA	NA	NA	21.6478	NA	21.9022	22.0719	NA	NA	NA	NA	NA	NA	21.9472	NA	NA	NA	NA	NA	NA	NA	NA	NA	NA	NA
APOA2_HUMAN	EQLTPLIK	2	27.37	-0.025	-0.09	0.93226	0.01	0.93226	25.9942	26.0547	27.4716	27.582	26.8244	26.7983	27.0938	26.5957	27.3484	27.5017	28.7598	28.4262	27.8413	27.9192	28.1274	27.8708	26.515	26.437	28.1355	27.9059	27.4182	27.4663	27.0245	26.7573	26.6758	26.7	28.9187	28.8113	27.0454	27.0417	28.2298	28.3058	26.8466	26.5966	27.6306	27.1582	28.355	27.5481	26.6838	26.4912
APOA2_HUMAN	SKEQLTPLIK	2	24.6	-0.148	-0.43	0.66955	0.18	0.66955	23.1854	23.2727	24.6827	24.7439	23.9323	23.7857	24.7267	23.7321	24.0439	24.505	26.0111	25.8635	25.3537	25.305	25.2082	25.0481	23.9296	23.3129	25.0559	24.7756	24.5939	24.4412	24.2669	23.3669	24.1722	24.3425	26.3164	26.0249	24.119	24.252	25.3397	25.675	23.8889	23.8542	25.3186	25.2344	25.7108	24.9681	24.0357	23.5103
APOA2_HUMAN	VKSPELQAEAK	2	24.8	0.009	0.03	0.97507	0	0.97507	23.2762	23.5789	25.0194	24.9172	24.1967	23.9946	24.8877	24.4986	24.707	24.7386	25.9889	26.0552	25.2096	25.4558	25.3058	25.6159	24.0333	23.7674	25.5104	25.3386	24.6094	24.771	24.3926	24.1792	24.1094	24.324	26.6068	26.5589	24.347	24.3266	25.4894	25.6815	23.974	23.944	24.9871	24.9693	25.5943	25.0299	24.0083	24.0103
APOA2_HUMAN	SPELQAEAK	2	23.79	0.084	0.25	0.80148	0.06	0.80148	21.945	22.1664	23.9681	24.0676	23.4762	23.4312	23.8256	23.0858	23.9787	23.9366	24.9671	25.169	24.0631	24.4305	24.7944	24.3274	22.9709	23.1283	24.4711	24.4576	23.317	23.5944	23.6236	23.4542	22.6655	22.9709	25.4759	25.4501	23.2311	23.3842	24.4457	24.751	23.2166	23.2053	23.9411	23.9261	25.0145	23.8135	22.7418	22.7493
APOA2_HUMAN	EPC(Carbamidomethyl)VESLVSQYFQTVTDYGK	2	25.52	-0.407	-0.92	0.36351	0.84	0.36351	24.4864	24.0689	26.5006	26.1381	24.2088	23.9038	25.167	24.8271	25.5424	25.7748	27.1794	27.2569	26.5011	26.222	26.3416	26.1438	23.0512	21.5217	26.0578	25.3697	25.1141	25.1601	24.9786	24.727	24.5926	24.6825	28.082	27.8826	25.4164	25.4531	26.6741	26.5856	24.8246	24.9986	26.0084	25.982	26.6391	26.2368	25.2884	25.0727
APOA2_HUMAN	EPC(Carbamidomethyl)VESLVSQYFQTVTDYGK	3	27.49	-0.412	-0.9	0.3754	0.8	0.3754	25.8321	26.2222	28.2244	28.309	26.0375	26.0372	27.3557	27.048	27.6149	27.8019	29.3754	29.0435	28.0412	28.2792	28.3709	28.461	25.1385	23.0341	27.6918	27.7883	27.2235	27.1734	26.7175	26.4715	26.7443	26.9014	29.4668	29.6977	27.2462	27.5026	28.4007	28.6609	27.3649	27.1051	27.9802	28.0336	28.544	28.3886	27.1954	27.1208
APOA2_HUMAN	EQLTPLIKK	2	20.56	-0.139	-0.37	0.71632	0.13	0.71632	19.2306	19.8785	NA	20.5883	NA	20.1433	20.062	19.8022	20.0043	NA	21.4438	21.1246	20.501	21.2271	20.2953	21.457	19.9844	19.9425	20.7091	21.4737	20.1617	20.7843	NA	20.0273	19.4436	20.1495	22.1285	21.6232	NA	NA	20.7624	21.2197	19.7287	NA	20.9734	21.0014	21.3972	20.6386	NA	20.1037
APOA2_HUMAN	(Glu->pyro-Glu)EQLTPLIK	2	21.29	-0.014	-0.02	0.98377	0	0.98377	18.5353	20.5873	20.304	22.1811	19.7804	20.7648	NA	20.2899	21.9339	22.4392	22.6185	23.1774	NA	22.7805	22.6226	21.3563	19.2012	20.7381	21.5023	22.4531	20.4503	21.6191	NA	20.7108	NA	NA	22.1065	NA	20.006	20.7198	21.2583	22.9135	NA	20.7866	22.0664	22.2563	22.3217	NA	20.0299	20.8174
APOA2_HUMAN	SKEQLTPLIKK	2	18.48	-1.602	-2.02	0.06398	4.07	0.06398	NA	NA	NA	NA	NA	16.8811	NA	17.6766	NA	NA	19.492	NA	NA	NA	NA	NA	NA	15.5925	NA	NA	17.9197	18.0207	NA	NA	NA	NA	20.4836	20.7872	NA	NA	18.6822	19.3448	NA	NA	NA	18.3748	NA	NA	NA	NA
APOA2_HUMAN	EPC(Carbamidomethyl)VESLVSQYFQ(Deamidated)TVTDYGK	3	20.7	-0.22	-0.2	0.84928	0.04	0.84928	NA	NA	20.555	NA	NA	NA	NA	NA	NA	NA	NA	NA	NA	NA	NA	NA	NA	NA	NA	NA	NA	NA	NA	NA	NA	NA	NA	NA	NA	NA	NA	21.4278	20.1224	NA	NA	NA	NA	NA	NA	NA
APOA2_HUMAN	EPC(Carbamidomethyl)VESLVSQYFQ(Deamidated)TVTDYGK	2	20.07	NA	NA	NA	NA	NA	NA	NA	NA	NA	NA	NA	NA	NA	NA	NA	NA	NA	NA	NA	NA	NA	NA	NA	NA	NA	NA	NA	NA	NA	NA	NA	NA	NA	NA	NA	NA	20.0678	NA	NA	NA	NA	NA	NA	NA	NA
APOA4_HUMAN	SLAELGGHLDQQVEEFRR	3	23.25	-0.376	-1.2	0.23826	1.43	0.23826	22.4315	22.0498	24.1197	23.826	22.7322	22.3235	23.6084	23.117	22.8484	22.9527	23.7802	23.6869	23.8485	23.5091	23.4731	23.3592	21.9661	21.4898	23.3341	22.7917	22.8437	22.7265	22.8605	22.4054	23.1924	22.7916	25.2736	24.9549	22.9663	22.887	24.0174	23.542	22.4376	22.6177	24.2398	24.0877	24.484	24.0477	23.4886	22.9125
APOA4_HUMAN	DKVNSFFSTFK	2	22.14	-0.323	-1.02	0.31179	1.05	0.31179	21.0369	20.7433	22.9102	22.315	21.6024	21.4102	22.2192	21.7513	21.3906	21.9105	22.8332	22.5762	22.9097	22.4995	22.5314	22.5426	21.4805	20.9712	22.2383	21.62	21.78	21.6337	21.6529	21.3204	22.205	21.7174	23.9918	23.5496	21.8122	21.6068	23.1828	22.6521	21.5141	21.3578	22.999	22.8776	23.1778	22.8525	22.3614	21.7141
APOA4_HUMAN	SLAELGGHLDQQVEEFR	2	21.73	-0.314	-0.98	0.33234	0.96	0.33234	20.9498	20.9394	22.8465	22.3252	20.7495	20.696	21.8774	21.4295	21.1552	21.6519	22.6058	22.4921	22.1051	22.2693	21.8956	21.9275	20.1204	20.1215	22.0728	21.3098	21.2149	21.3282	20.7022	20.6191	21.3871	21.6823	23.7189	23.376	21.4248	21.3939	22.419	22.2573	21.2851	21.6096	22.7113	22.3767	22.7029	22.4267	22.0068	21.1874
APOA4_HUMAN	SLAELGGHLDQQVEEFR	3	24.34	-0.247	-0.95	0.34803	0.9	0.34803	23.3403	23.3734	24.9133	24.7852	23.7652	23.6329	24.5264	24.2006	24.1272	24.1155	25.1665	24.8897	24.7505	24.8152	24.7719	24.7193	23.1057	22.8445	24.3281	24.206	23.8933	23.9396	23.7472	23.6743	23.9898	24.1693	25.7664	25.9099	24.0913	24.1124	24.7935	24.8851	24.0258	24.0571	25.1524	24.8428	25.3618	24.8597	24.298	23.744
APOA4_HUMAN	LGEVN(Deamidated)TYAGDLQK	2	20.85	-0.185	-0.64	0.52686	0.41	0.52686	19.4768	19.3923	21.4624	22.0081	20.3264	20.2199	20.7678	20.4847	20.4305	20.328	21.6538	21.635	21.2237	21.515	21.1875	21.2825	20.1579	20.0745	20.731	20.6906	20.1502	20.1953	20.2111	20.221	20.0214	20.2069	22.6177	22.8241	20.4662	20.2236	21.1627	21.5174	20.2116	20.3275	21.5616	21.4611	22.036	21.4654	20.9195	20.9549
APOA4_HUMAN	ALVQQMEQLR	2	24.98	-0.266	-1.09	0.28	1.2	0.28	23.8453	23.8598	25.6308	25.5889	24.3486	24.329	24.9617	24.5713	24.6738	24.7089	25.5424	25.3542	25.2406	25.4145	25.3959	25.2592	24.2786	24.173	24.9266	24.8762	24.5181	24.5646	24.4225	24.3807	24.6047	24.7845	26.3985	26.2193	24.7085	24.7993	25.3232	25.4192	24.5835	24.5569	25.7696	25.645	26.2357	25.5214	25.0107	24.8264
APOA4_HUMAN	LNHQLEGLTFQMK	3	24.18	-0.306	-1.06	0.29382	1.13	0.29382	22.8927	22.8217	25.02	25.0396	23.2589	23.2086	24.2977	23.8394	23.8675	24.012	24.9854	24.8688	24.3406	24.4579	24.6538	24.533	23.1138	22.8291	24.2903	24.1228	23.7086	23.5863	23.8371	23.5624	23.6449	23.7362	26.1203	25.7481	24.0117	24.0871	24.4108	24.6408	23.7813	23.7265	24.9404	24.8049	25.5339	24.7483	24.0855	23.8505
APOA4_HUMAN	LNHQLEGLTFQMK	2	22.08	-0.386	-1.24	0.22245	1.53	0.22245	21.1937	20.9397	23.2481	22.8472	21.1414	20.6693	22.0876	21.7606	21.4664	21.8425	22.8606	23.0725	22.506	22.5062	22.2026	22.2858	20.7322	20.3803	22.2146	21.7307	21.6281	21.5061	21.3487	21.0621	21.8229	21.8119	24.2435	23.7807	21.8866	21.6978	22.6711	22.446	21.727	21.4974	23.1069	22.8173	23.1051	22.938	22.2127	22.1035
APOA4_HUMAN	LTPYADEFK	2	24.47	-0.278	-1.1	0.27941	1.2	0.27941	23.3592	23.2621	24.8718	24.9014	24.0668	23.9325	24.561	24.0332	24.0909	24.1598	25.0461	24.8524	24.7939	24.8204	24.8984	24.7938	23.8613	23.5701	24.5237	24.3187	24.0147	24.063	24.1612	23.9732	24.0909	24.2662	25.8835	25.7257	24.2246	24.0542	24.9916	25.0376	24.2098	23.9525	25.1777	24.7908	25.8019	25.1011	24.5981	24.1555
APOA4_HUMAN	ENADSLQASLRPHADELK	3	23.16	-0.193	-0.71	0.4835	0.5	0.4835	22.1177	21.9437	23.7443	23.7011	22.5456	22.4184	23.6171	23.1214	22.843	22.9883	23.8653	23.767	23.4629	23.443	23.4344	23.315	22.4782	22.1435	23.2772	23.0104	22.6032	22.637	22.6667	22.3762	22.4954	22.7988	24.8808	24.7032	22.8195	22.7133	23.6733	23.6991	22.4416	22.5693	23.9851	23.9122	24.3739	23.6357	23.1696	22.9389
APOA4_HUMAN	ENADSLQASLRPHADELK	2	20.3	-0.27	-0.7	0.49176	0.48	0.49176	19.3606	NA	20.9312	20.6337	NA	NA	20.6587	20.1025	NA	NA	20.689	21.01	20.3659	20.4215	19.8268	20.0563	18.7277	NA	19.928	19.5663	19.5035	19.3691	19.0332	NA	NA	19.3544	22.3331	21.8789	NA	NA	20.5436	20.4493	NA	NA	21.2386	20.8077	20.5788	20.4983	20.7147	19.9554
APOA4_HUMAN	IDQTVEELR	2	22.01	-0.204	-0.68	0.49998	0.46	0.49998	20.2777	NA	22.182	22.6061	21.6751	21.7548	22.0164	21.1654	21.5171	21.9534	22.546	22.3952	22.2772	22.4697	22.6739	22.4823	21.3073	21.3253	22.0523	22.1062	21.4805	21.4197	21.7359	21.0364	21.5378	21.7885	23.0565	23.1441	21.5531	21.712	22.1448	22.805	21.545	21.6004	22.4816	22.446	23.3734	22.4993	22.0991	21.9756
APOA4_HUMAN	LAPLAEDVR	2	24.86	-0.22	-0.9	0.37397	0.81	0.37397	23.5581	23.6531	25.3674	25.1397	24.5808	24.4951	24.9211	24.4725	24.375	24.7007	25.4576	25.2574	25.1922	25.2497	25.4313	25.1596	24.2684	24.1311	24.8285	24.6895	24.4427	24.4994	24.6254	24.3047	24.6558	24.5881	25.7755	25.9385	24.5232	24.5882	25.0472	25.3715	24.5668	24.445	25.4646	25.3727	26.2043	25.4424	24.8884	24.5763
APOA4_HUMAN	LGEVNTYAGDLQK	2	24.95	-0.171	-0.67	0.50773	0.45	0.50773	23.644	23.7154	25.4234	25.5527	24.3797	24.4123	25.0996	24.6305	24.7804	24.8476	25.4893	25.5282	25.2243	25.3876	25.3799	25.2647	24.2831	24.1378	25.1105	25.0186	24.3434	24.4183	24.5194	24.3827	24.3099	24.587	26.3166	26.3617	24.6533	24.6364	25.3211	25.594	24.5607	24.5405	25.6533	25.2808	26.1679	25.3757	24.9019	24.8053
APOA4_HUMAN	LGEVNTYAGDLQK	3	19	-0.062	-0.11	0.91445	0.01	0.91445	NA	NA	NA	NA	17.799	NA	NA	NA	NA	18.81	NA	NA	NA	18.9318	19.6969	NA	NA	NA	NA	19.6142	NA	NA	NA	NA	NA	17.5273	NA	20.1681	NA	NA	NA	19.7264	NA	18.8308	NA	NA	NA	18.9103	NA	NA
APOA4_HUMAN	LGPHAGDVEGHLSFLEK	3	23.3	-0.369	-1.19	0.24194	1.41	0.24194	22.2322	22.1193	23.9362	23.8728	22.6927	22.6302	23.3852	23.0703	22.8193	22.9148	23.9486	23.9045	23.5645	23.4701	23.4612	23.6266	22.4064	21.6611	23.3543	23.1465	22.8948	22.7391	22.7551	22.7134	22.8823	22.9458	25.2026	24.9934	23.0939	22.9003	23.8022	23.8273	22.5911	22.687	24.0935	23.9387	25.2606	23.9547	23.2456	23.0803
APOA4_HUMAN	LGPHAGDVEGHLSFLEK	2	20.44	-0.605	-1.94	0.06124	3.75	0.06124	19.6882	19.4918	21.0514	20.9138	19.7226	19.5179	20.2683	NA	NA	19.5956	20.8474	21.1176	20.7361	20.3727	20.459	20.3004	18.9767	NA	20.1048	19.9436	19.94	19.8437	NA	NA	19.9372	20.0782	22.4554	22.0155	NA	NA	20.8828	20.6968	NA	19.6204	21.3612	21.1921	NA	21.2125	20.8284	20.4421
APOA4_HUMAN	VNSFFSTFK	2	23.68	-0.204	-0.82	0.41907	0.67	0.41907	22.5442	22.6074	24.301	24.3667	23.2459	23.1178	23.7411	23.3331	23.469	23.5269	24.2911	23.894	23.9493	24.1156	24.1993	24.0325	22.8203	22.6614	23.7016	23.5945	23.1064	23.2109	23.1933	23.0144	23.2371	23.3091	25.1212	25.0249	23.3739	23.4903	24.1862	24.3075	23.2131	23.147	24.3098	24.1455	24.8	24.1149	23.709	23.5768
APOA4_HUMAN	SLAPYAQDTQEK	2	23.81	-0.163	-0.52	0.60511	0.27	0.60511	21.9905	22.7867	24.0602	24.3582	23.4699	23.5141	24.0354	23.4829	23.5563	23.741	24.1788	24.2496	23.8617	24.298	24.449	24.1693	23.2554	23.142	23.937	24.1105	22.8883	23.1898	23.6323	23.3798	23.207	23.5897	25.0445	25.3643	23.298	23.3487	23.9722	24.3739	23.3405	23.4111	24.1928	24.9352	25.3295	24.2139	23.6636	23.528
APOA4_HUMAN	IDQNVEELK	2	23.79	-0.139	-0.49	0.6241	0.24	0.6241	22.1729	22.7636	24.0819	24.3007	23.6119	23.5694	23.9613	23.487	23.4632	23.8344	24.1957	24.2166	23.9244	24.0886	24.5064	24.1325	23.258	23.1734	23.8348	23.8933	23.132	23.0824	23.5373	23.2264	23.1847	23.4799	24.8996	25.2352	23.3623	23.4566	24.0336	24.4517	23.325	23.4022	24.286	24.2648	25.3261	24.242	23.7795	23.5497
APOA4_HUMAN	TQVNTQAEQLRR	3	20.92	0.126	0.36	0.71841	0.13	0.71841	18.5323	18.4836	21.1039	21.5367	21.0527	21.0465	21.8753	21.1143	21.0511	20.9485	21.5253	21.5994	21.012	21.4782	22.0605	21.1352	20.8737	20.8746	21.1566	21.159	20.3219	20.4574	20.948	20.5934	20.3683	20.5748	21.6332	21.7999	20.352	20.6512	20.3901	20.8877	20.5861	20.3836	21.5953	21.7137	22.1654	20.6131	20.7318	20.3237
APOA4_HUMAN	TQVNTQAEQLRR	2	20.83	0.059	0.21	0.83294	0.05	0.83294	19.5896	NA	NA	21.5017	20.3287	20.0041	21.593	20.9842	20.7192	20.765	21.5689	NA	21.3709	21.4146	21.2636	21.3091	20.5402	19.9189	20.8954	20.7423	20.2298	20.2996	20.6232	20.103	20.4617	20.5871	21.8899	21.7447	20.5466	20.6979	20.5666	NA	20.5634	20.4724	21.8915	21.8793	21.3367	20.6121	20.512	20.3422
APOA4_HUMAN	LLPHANEVSQK	2	22.27	-0.2	-0.72	0.47307	0.52	0.47307	21.2601	21.0026	23.0956	22.9204	21.6424	21.3663	22.5002	22.003	21.9381	21.8811	22.9776	22.8959	22.7441	22.6105	22.7846	22.818	21.6442	20.9943	22.4104	21.9195	21.8075	21.5869	21.726	21.3903	22.0102	21.8854	23.6049	23.6757	21.9963	21.976	22.697	22.6437	21.8357	21.7675	23.1155	22.856	23.3786	23.0072	22.3999	22.047
APOA4_HUMAN	KLVPFATELHER	3	23.32	-0.262	-0.93	0.35536	0.87	0.35536	22.3382	21.9463	23.7584	23.8464	22.675	22.5669	23.78	23.2017	22.8973	23.0735	23.9701	23.8208	23.6005	23.6148	23.7826	23.5301	22.5182	22.2248	23.412	23.2053	22.8126	22.755	22.9425	22.6411	22.885	22.8035	24.9841	24.9097	23.0697	23.0093	23.8301	23.8005	22.9138	22.6739	24.364	23.959	24.6317	23.8729	23.2234	22.9221
APOA4_HUMAN	KLVPFATELHER	2	20.73	-0.367	-1.09	0.28253	1.19	0.28253	20.0893	19.9063	21.6287	21.4735	19.9484	19.726	21.0674	20.6474	19.8763	19.6958	21.3842	21.3404	21.1294	21.1204	20.9684	20.638	19.3746	NA	20.7159	20.2125	20.0379	20.0562	19.6843	19.2776	20.4067	20.3423	22.9008	22.7146	20.2257	20.1913	21.3921	21.5323	NA	19.7576	22.1074	NA	21.9945	21.6853	NA	20.8536
APOA4_HUMAN	LKEEIGKELEELR	3	22.64	-0.305	-1.07	0.29017	1.15	0.29017	21.4052	21.405	22.9419	23.1251	21.9325	21.9941	22.8963	22.663	22.2736	22.4132	23.3828	23.266	22.7836	23.0918	22.9231	22.8161	21.8259	21.6086	22.5352	22.3749	21.9703	22.031	22.2273	21.9639	22.0804	22.3299	24.2789	24.4958	22.2757	22.4022	23.0925	23.2748	21.7906	22.1531	23.9497	23.4775	24.0364	23.3424	22.349	22.2321
APOA4_HUMAN	LKEEIGKELEELR	2	20.46	-0.3	-0.83	0.41342	0.68	0.41342	NA	19.4495	20.8826	20.6352	NA	19.5929	20.7337	20.3465	19.8735	20.0906	21.0244	21.0964	20.6888	20.7558	20.3795	20.4762	19.2378	NA	NA	20.0161	19.7987	19.8236	NA	19.0872	20.1991	20.123	22.4889	22.3426	19.6493	19.6761	20.9244	20.7496	18.6181	19.7539	21.9862	21.4759	21.8592	21.2303	20.6954	20.2079
APOA4_HUMAN	ISASAEELR	2	23.92	-0.161	-0.58	0.56669	0.33	0.56669	22.2596	22.5803	24.326	24.2508	23.8404	23.7985	24.2059	23.4796	23.5822	23.8238	24.3937	24.153	24.1648	24.3609	24.5636	24.3028	23.4736	23.3144	24.1023	23.8984	23.3877	23.3212	23.8161	23.3639	23.4286	23.5667	24.9457	25.3607	23.5012	23.5375	24.3189	24.5462	23.5235	23.4967	24.492	24.3997	25.43	24.4183	23.6337	23.6109
APOA4_HUMAN	TQVNTQAEQLR	2	22.86	-0.005	-0.02	0.98575	0	0.98575	20.2999	20.7938	23.5063	23.4789	22.6437	22.6016	23.3818	22.7715	22.991	22.7718	23.5848	23.7658	23.2536	23.4985	23.6533	23.308	22.4078	22.2652	23.0785	23.121	22.3082	22.4696	22.7623	22.4907	22.3406	22.5594	23.744	23.671	22.6243	22.7749	22.5021	22.7969	22.677	22.6634	23.5857	23.6115	23.735	22.6962	22.6823	22.5873
APOA4_HUMAN	VEPYGENFNK	2	21.37	-0.164	-0.59	0.55913	0.35	0.55913	19.9311	20.1854	21.9552	22.0064	21.098	20.9782	21.4247	20.8694	20.9104	21.0808	21.8374	21.7284	21.8543	21.8843	21.929	21.747	20.7501	20.4341	21.456	21.4397	NA	20.6444	21.1319	20.4821	21.1501	20.9128	22.7495	22.7959	21.0363	20.896	21.6715	22.0234	20.9604	20.85	21.9283	21.7233	22.7282	21.9682	21.246	21.1034
APOA4_HUMAN	LEPYADQLR	2	24.2	-0.217	-0.8	0.43	0.64	0.43	22.6848	23.0022	24.6739	24.6325	23.8893	23.7935	24.4068	23.7624	23.8843	24.0526	24.7944	24.7415	24.5703	24.6277	24.8439	24.5345	23.6377	23.3492	24.31	24.2575	23.6459	23.6343	24.0562	23.6371	23.9344	23.9437	NA	25.5737	23.8528	23.9485	24.5425	24.8482	23.8489	23.7939	24.8003	24.7532	25.6817	24.7565	24.1727	24.0229
APOA4_HUMAN	VN(Deamidated)SFFSTFK	2	21.13	-0.187	-0.7	0.48766	0.49	0.48766	19.7639	20.2391	NA	21.9384	20.7179	20.5566	21.211	20.9686	20.6966	20.7488	21.8089	21.6648	21.5082	21.6056	21.5255	21.7119	20.2138	20.1559	21.1871	21.0462	20.7071	20.8338	20.6128	20.3301	20.8006	20.9913	22.6815	22.6005	20.5878	20.5241	21.7984	21.7227	20.6172	20.7142	21.7934	21.246	22.1411	21.7082	21.1851	NA
APOA4_HUMAN	IDQTVEELRR	2	22.79	-0.288	-0.99	0.32675	0.98	0.32675	21.3958	21.6063	23.451	23.4249	22.3987	22.0426	23.1552	22.3889	22.1355	22.583	23.3054	23.1715	23.011	23.3091	23.042	23.2812	22.2068	21.6708	NA	22.689	22.4354	22.3011	22.3084	21.8091	22.406	22.7097	24.2292	24.3542	22.4994	22.503	23.2239	23.3986	22.198	22.3956	23.6028	23.5061	24.0579	23.5403	22.7055	22.5237
APOA4_HUMAN	EAVEHLQK	2	21.07	-0.208	-0.62	0.53807	0.39	0.53807	19.278	19.4638	21.9986	21.8225	20.5796	20.2803	21.4677	20.9262	20.9065	20.8568	21.8575	22.0908	21.3231	21.5122	21.4533	21.2077	20.2247	20.2098	21.1839	20.8816	20.1751	20.4138	20.7843	20.492	NA	NA	21.7019	22.8536	20.7922	20.8775	21.6261	21.7348	20.5436	20.509	21.9221	21.8067	22.5497	21.6642	20.4823	20.3847
APOA4_HUMAN	RVEPYGENFNK	2	22.42	-0.118	-0.3	0.76839	0.09	0.76839	20.8894	21.2505	22.8635	22.0947	21.662	22.4937	22.7936	22.1348	21.896	23.5081	22.7732	NA	24.0904	22.7309	22.6191	22.739	21.5827	NA	22.4958	22.2615	21.609	21.6282	23.0538	22.3261	21.8829	22.4217	23.559	NA	21.9014	NA	22.9758	23	21.7453	21.7157	22.795	22.5856	23.5023	22.928	22.3046	22.3535
APOA4_HUMAN	RVEPYGENFNK	3	21.58	-0.137	-0.42	0.67834	0.17	0.67834	19.9686	20.0051	21.7956	NA	21.3906	21.3722	22.2686	21.4114	21.3392	21.4168	22.2179	21.8895	NA	21.8547	22.1418	21.9324	21.0836	20.8588	21.6779	21.6466	NA	20.7576	21.624	20.9525	NA	21.1027	22.6018	22.9554	NA	21.4892	22.0953	22.2455	21.1372	20.9039	22.0626	21.8327	23.117	21.9268	21.3234	20.7804
APOA4_HUMAN	QLTPYAQR	2	22.98	0.068	0.21	0.83749	0.04	0.83749	NA	NA	23.6966	23.6965	22.4083	22.2454	23.3652	NA	22.9742	23.0414	23.3753	23.3516	23.1284	23.0753	23.7321	23.0121	22.239	21.9643	22.9154	22.5991	NA	22.2297	22.7639	22.1206	22.8839	22.2443	24.084	24.1433	NA	23.2281	23.0674	23.2427	21.7892	NA	24.0506	NA	24.017	23.1202	22.4778	21.9278
APOA4_HUMAN	LVPFATELHER	2	21.63	-0.17	-0.56	0.57867	0.31	0.57867	20.5275	NA	22.3387	22.0156	21.5764	NA	21.5484	21.0141	NA	NA	22.0422	NA	21.9896	21.786	21.6096	21.8252	20.8484	20.6446	21.4611	21.1803	20.8718	21.4624	NA	20.7918	21.3537	21.2766	22.8895	22.8821	NA	21.3746	NA	NA	20.7778	NA	22.288	22.6844	22.3167	22.0206	21.76	21.6143
APOA4_HUMAN	SELTQQLN(Deamidated)ALFQDK	2	20.38	-0.31	-1.05	0.30095	1.11	0.30095	19.0684	19.5508	NA	NA	19.9923	20.0348	20.6049	20.1062	NA	20.2382	NA	20.6357	20.2373	20.7826	21.2083	20.6253	19.7241	19.7448	20.3097	20.5945	19.7186	19.9808	20.1791	NA	20.0834	20.1475	21.7955	21.773	NA	NA	20.9082	21.1	NA	20.1163	NA	NA	20.8481	NA	20.4753	20.3941
APOA4_HUMAN	(Gln->pyro-Glu)QLTPYAQR	2	21.13	-0.317	-0.85	0.40078	0.73	0.40078	20.0097	NA	NA	NA	NA	NA	20.6594	NA	20.7669	20.7489	NA	21.2236	21.5153	21.2312	21.8336	21.137	20.7624	NA	20.8964	20.536	20.6978	20.3702	20.8798	NA	20.3785	NA	22.5666	22.0469	20.9311	NA	21.7489	21.6465	20.7373	20.4124	21.796	21.3253	22.4958	21.1316	NA	NA
APOA4_HUMAN	DKVN(Deamidated)SFFSTFK	2	20.63	-0.28	-0.84	0.40685	0.71	0.40685	19.7433	NA	NA	NA	20.0474	NA	20.7371	20.3104	NA	NA	20.9081	21.0096	20.7796	20.6894	20.8988	20.8696	20.2853	19.0866	20.7578	20.3732	20.1865	NA	19.9036	NA	20.3018	20.5077	NA	NA	NA	NA	21.298	21.064	20.1175	NA	21.4762	21.3074	21.4881	21.4686	20.8444	20.453
APOA4_HUMAN	SELTQQLNALFQDK	2	24.6	-0.343	-1.03	0.31237	1.06	0.31237	23.6697	23.7887	NA	NA	24.0374	NA	24.7208	24.1882	24.4011	NA	NA	25.3543	NA	25.1239	25.1693	24.9729	23.5622	23.1587	24.6672	24.5565	NA	24.1203	24.1635	23.9005	24.4228	24.4507	26.4111	26.3405	24.7035	NA	25.229	25.2517	NA	NA	NA	NA	NA	NA	24.5157	24.6247
APOA4_HUMAN	SELTQQLNALFQDK	3	20.46	-0.785	-0.96	0.35854	0.92	0.35854	NA	NA	NA	NA	20.0115	20.653	NA	NA	NA	NA	22.2974	NA	NA	NA	NA	19.6784	19.9995	NA	18.6189	NA	NA	NA	NA	NA	19.7183	NA	NA	NA	NA	NA	NA	NA	21.2447	NA	21.9566	NA	NA	NA	NA	NA
APOA4_HUMAN	LN(Deamidated)HQLEGLTFQMK	3	19.26	0.279	0.66	0.51286	0.44	0.51286	NA	NA	20.2411	NA	NA	19.7254	NA	NA	NA	18.9177	19.8969	19.8865	19.063	NA	20.0491	19.2834	19.5991	18.7786	19.0897	18.9348	18.699	18.3566	19.0701	18.124	18.986	NA	NA	20.7618	NA	NA	19.3443	19.6388	19.2906	18.0948	19.328	NA	NA	NA	19.4991	18.9447
APOA4_HUMAN	IDQNVEELKGR	2	19.44	-0.378	-0.98	0.33419	0.97	0.33419	18.0071	17.7959	NA	NA	19.071	NA	19.5802	NA	19.1272	NA	NA	20.071	NA	20.0303	NA	19.4343	18.9843	18.5657	NA	NA	18.8612	18.9486	NA	19.0398	19.0987	19.5467	21.29	21.2772	NA	NA	20.2047	20.2419	18.5664	NA	NA	NA	20.7013	20.1292	18.7946	19.0778
APOA4_HUMAN	LLPHAN(Deamidated)EVSQK	2	18.74	-0.313	-0.57	0.57565	0.32	0.57565	NA	NA	19.0332	NA	NA	NA	NA	17.4919	NA	NA	NA	NA	18.3085	18.8366	19.2495	NA	17.5515	NA	NA	NA	18.2163	NA	NA	17.0452	17.9416	NA	20.3612	20.066	NA	NA	19.0596	18.8739	NA	NA	NA	NA	19.9871	19.0388	18.7238	NA
APOA4_HUMAN	RVEPYGEN(Deamidated)FNK	2	18.55	-0.326	-0.69	0.50162	0.47	0.50162	NA	NA	NA	19.1931	NA	NA	NA	18.2071	NA	NA	NA	18.6055	18.3307	18.7968	18.732	NA	17.3315	NA	18.4147	NA	NA	NA	NA	NA	NA	NA	20.2626	NA	NA	NA	18.8004	18.8924	NA	NA	NA	18.4742	18.8594	19.0886	17.7742	16.9636
APOA4_HUMAN	ENADSLQ(Deamidated)ASLRPHADELK	3	19.99	-0.153	-0.32	0.75241	0.1	0.75241	19.3288	NA	NA	NA	NA	19.1496	NA	19.994	NA	NA	20.3274	NA	NA	20.1524	20.5967	NA	NA	NA	NA	NA	18.7152	NA	NA	NA	18.9402	NA	21.5235	NA	NA	NA	20.3155	NA	NA	NA	20.057	NA	21.2258	NA	19.9277	19.6589
APOA4_HUMAN	LNHQLEGLTFQM(Oxidation)K	3	19.58	-0.284	-0.64	0.53104	0.41	0.53104	NA	18.8142	NA	NA	19.6755	19.66	NA	19.2335	19.903	19.8419	NA	NA	19.2609	20.027	NA	NA	19.1964	NA	NA	NA	NA	NA	NA	19.2635	NA	19.9726	NA	21.0444	18.7474	NA	NA	NA	NA	NA	NA	NA	NA	NA	NA	19.4928
APOA4_HUMAN	RRVEPYGENFNK	3	18.46	-1.029	-1.95	0.07136	3.79	0.07136	NA	NA	NA	NA	17.8171	17.0764	18.7531	NA	17.2082	NA	NA	NA	NA	NA	18.6679	NA	NA	NA	NA	17.7225	NA	NA	18.1036	NA	NA	NA	19.6492	19.9813	NA	NA	18.5603	18.6276	NA	NA	NA	NA	19.3573	NA	NA	NA
APOA4_HUMAN	ALVQQM(Oxidation)EQLR	2	19.63	-1.151	-1.61	0.13939	2.6	0.13939	NA	NA	NA	NA	19.8221	NA	NA	NA	NA	NA	NA	NA	NA	19.0164	NA	NA	NA	NA	18.069	NA	NA	20.35	NA	NA	NA	20.7637	NA	NA	NA	NA	NA	18.6179	NA	NA	NA	NA	20.7493	NA	NA	NA
APOA4_HUMAN	LLPHANEVSQ(Deamidated)K	2	18.85	NA	NA	NA	NA	NA	NA	NA	NA	NA	NA	NA	NA	NA	NA	NA	NA	NA	NA	NA	NA	NA	NA	NA	NA	NA	NA	NA	NA	NA	NA	NA	19.6138	19.369	NA	NA	18.3127	18.0893	NA	NA	NA	NA	NA	NA	NA	NA
APOA4_HUMAN	SLAPYAQDTQ(Deamidated)EK	2	21.14	NA	NA	NA	NA	NA	NA	NA	NA	NA	NA	NA	NA	NA	NA	NA	NA	NA	NA	NA	NA	NA	NA	21.1422	NA	NA	NA	NA	NA	NA	NA	NA	NA	NA	NA	NA	NA	NA	NA	NA	NA	NA	NA	NA	NA	NA
APOA4_HUMAN	EN(Deamidated)ADSLQASLRPHADELK	3	21.51	NA	NA	NA	NA	NA	NA	NA	NA	NA	NA	NA	NA	NA	NA	NA	NA	NA	NA	NA	NA	NA	NA	NA	NA	NA	NA	NA	NA	NA	NA	NA	NA	21.5076	NA	NA	NA	NA	NA	NA	NA	NA	NA	NA	NA	NA
APOB_HUMAN	VPSYTLILPSLELPVLHVPR	3	20.14	1.842	1.85	0.11912	3.41	0.11912	NA	NA	NA	NA	NA	NA	NA	NA	NA	21.3717	NA	NA	NA	NA	NA	NA	NA	NA	NA	NA	NA	NA	NA	NA	NA	NA	19.654	NA	NA	NA	19.4054	NA	NA	NA	NA	NA	NA	NA	NA	NA
APOB_HUMAN	IADFELPTIIVPEQTIEIPSIK	3	20.49	NA	NA	NA	NA	NA	NA	NA	NA	NA	NA	NA	NA	NA	20.5093	20.4671	NA	NA	NA	NA	NA	NA	NA	NA	NA	NA	NA	NA	NA	NA	NA	NA	NA	NA	NA	NA	NA	NA	NA	NA	NA	NA	NA	NA	NA	NA
APOB_HUMAN	SVSDGIAALDLNAVANK	2	20.4	NA	NA	NA	NA	NA	NA	NA	NA	NA	NA	NA	NA	NA	20.4835	20.3184	NA	NA	NA	NA	NA	NA	NA	NA	NA	NA	NA	NA	NA	NA	NA	NA	NA	NA	NA	NA	NA	NA	NA	NA	NA	NA	NA	NA	NA	NA
APOB_HUMAN	AVSMPSFSILGSDVR	2	21.26	NA	NA	NA	NA	NA	NA	NA	NA	NA	NA	NA	NA	NA	20.6676	21.861	NA	NA	NA	NA	NA	NA	NA	NA	NA	NA	NA	NA	NA	NA	NA	NA	NA	NA	NA	NA	NA	NA	NA	NA	NA	NA	NA	NA	NA	NA
APOB_HUMAN	LTISEQNIQR	2	19.32	NA	NA	NA	NA	NA	NA	NA	NA	NA	NA	NA	NA	NA	19.1937	19.4536	NA	NA	NA	NA	NA	NA	NA	NA	NA	NA	NA	NA	NA	NA	NA	NA	NA	NA	NA	NA	NA	NA	NA	NA	NA	NA	NA	NA	NA	NA
APOB_HUMAN	TEVIPPLIENR	2	21.33	NA	NA	NA	NA	NA	NA	NA	NA	NA	NA	NA	NA	NA	21.1961	21.4624	NA	NA	NA	NA	NA	NA	NA	NA	NA	NA	NA	NA	NA	NA	NA	NA	NA	NA	NA	NA	NA	NA	NA	NA	NA	NA	NA	NA	NA	NA
APOB_HUMAN	VSALLTPAEQTGTWK	2	19.89	NA	NA	NA	NA	NA	NA	NA	NA	NA	NA	NA	NA	NA	19.5525	20.2358	NA	NA	NA	NA	NA	NA	NA	NA	NA	NA	NA	NA	NA	NA	NA	NA	NA	NA	NA	NA	NA	NA	NA	NA	NA	NA	NA	NA	NA	NA
APOB_HUMAN	FSVPAGIVIPSFQALTAR	3	19.55	NA	NA	NA	NA	NA	NA	NA	NA	NA	NA	NA	NA	NA	19.3525	19.756	NA	NA	NA	NA	NA	NA	NA	NA	NA	NA	NA	NA	NA	NA	NA	NA	NA	NA	NA	NA	NA	NA	NA	NA	NA	NA	NA	NA	NA	NA
APOB_HUMAN	ATGVLYDYVNK	2	20.77	NA	NA	NA	NA	NA	NA	NA	NA	NA	NA	NA	NA	NA	20.7668	NA	NA	NA	NA	NA	NA	NA	NA	NA	NA	NA	NA	NA	NA	NA	NA	NA	NA	NA	NA	NA	NA	NA	NA	NA	NA	NA	NA	NA	NA	NA
APOB_HUMAN	SVSLPSLDPASAK	2	22.07	NA	NA	NA	NA	NA	NA	NA	NA	NA	NA	NA	NA	NA	22.0664	NA	NA	NA	NA	NA	NA	NA	NA	NA	NA	NA	NA	NA	NA	NA	NA	NA	NA	NA	NA	NA	NA	NA	NA	NA	NA	NA	NA	NA	NA	NA
APOB_HUMAN	NLQNNAEWVYQGAIR	3	21.14	NA	NA	NA	NA	NA	NA	NA	NA	NA	NA	NA	NA	NA	NA	NA	NA	NA	NA	NA	NA	NA	NA	NA	NA	NA	NA	NA	NA	NA	21.1362	NA	NA	NA	NA	NA	NA	NA	NA	NA	NA	NA	NA	NA	NA	NA
APOC1_HUMAN	MREWFSETFQK	3	21.17	-0.835	-1.87	0.07043	3.5	0.07043	18.4501	NA	21.9975	21.4679	20.1542	19.7283	20.1692	19.7929	21.1117	20.6753	22.6822	22.3249	20.8013	20.903	NA	20.7809	NA	NA	NA	NA	21.5172	21.2275	20.5469	20.1816	20.9327	20.9312	23.55	23.1753	20.7131	21.5015	22.1722	22.3094	NA	NA	21.7648	21.5866	21.293	20.6111	NA	NA
APOC1_HUMAN	MREWFSETFQK	2	20.42	-0.789	-1.4	0.17448	1.97	0.17448	NA	NA	NA	NA	NA	NA	NA	NA	19.6222	19.5392	21.4694	21.3114	20.0756	19.191	18.8348	19.2569	NA	NA	NA	NA	20.519	20.186	NA	NA	19.8789	19.749	22.8576	22.1892	NA	NA	21.2588	20.9782	NA	NA	20.6143	20.8135	NA	19.5888	NA	NA
APOC1_HUMAN	EWFSETFQK	2	21.92	-0.722	-1.74	0.09206	3.03	0.09206	19.1419	NA	22.2396	22.1936	21.0294	20.8376	NA	20.3171	NA	21.941	23.2244	22.8223	21.6756	21.8393	21.6543	21.7875	NA	NA	NA	NA	22.2204	22.2962	NA	20.83	21.8351	21.6757	23.8559	23.7485	21.1648	21.4424	23.0592	23.0644	NA	NA	22.2378	22.2014	21.9441	21.5332	NA	NA
APOC1_HUMAN	LKEFGNTLEDK	2	21.05	-0.809	-1.81	0.08099	3.29	0.08099	18.9391	NA	21.2431	21.211	20.4149	19.9711	20.1484	19.1584	NA	21.0098	NA	21.7579	21.1283	20.8349	20.7119	21.0209	NA	NA	NA	NA	21.6995	21.3606	20.4559	NA	21.2076	21.4216	23.0719	22.7051	NA	20.2337	22.2422	22.5223	NA	NA	NA	20.6582	NA	NA	NA	NA
APOC1_HUMAN	LKEFGN(Deamidated)TLEDK	2	19.4	0.185	0.13	0.89854	0.02	0.89854	NA	NA	NA	NA	NA	NA	NA	NA	NA	NA	NA	22.739	NA	NA	NA	NA	16.4742	NA	NA	NA	NA	19.2374	NA	NA	19.9122	NA	NA	NA	NA	NA	18.6817	18.5819	NA	NA	20.6667	18.4995	NA	18.9347	20.29	NA
APOC1_HUMAN	IKQSELSAK	2	17.55	1.2	1.14	0.29573	1.29	0.29573	NA	NA	NA	NA	NA	NA	NA	NA	NA	NA	18.2947	NA	NA	NA	NA	NA	NA	NA	NA	NA	NA	NA	NA	NA	NA	NA	17.9129	17.6378	NA	NA	NA	16.3469	NA	NA	NA	NA	NA	NA	NA	NA
APOC2_HUMAN	TYLPAVDEK	2	20.33	-0.402	-0.96	0.34641	0.92	0.34641	NA	NA	NA	NA	20.2801	20.3128	19.5353	19.894	NA	20.7647	21.4007	21.3316	20.1608	20.4563	NA	NA	19.0867	18.5717	NA	19.6513	21.211	21.0976	19.8182	18.6965	20.3669	20.4361	21.3164	20.9844	NA	NA	21.43	21.9519	19.3879	19.2276	20.9829	NA	20.339	NA	NA	NA
APOC2_HUMAN	ESLSSYWESAK	2	20.89	-1.343	-2.28	0.03451	5.21	0.03451	NA	NA	NA	NA	20.303	NA	NA	19.4753	NA	NA	21.933	21.1671	20.4361	NA	NA	NA	NA	18.1887	NA	19.6685	21.4504	21.4973	19.9142	NA	20.436	NA	21.9382	NA	NA	NA	22.072	22.282	NA	NA	21.1731	22.3282	NA	NA	NA	NA
APOC2_HUMAN	STAAMSTYTGIFTDQVLSVLK	3	19.44	-1.397	-2.1	0.05101	4.43	0.05101	NA	17.5883	NA	NA	18.1293	18.4604	18.1774	17.7184	NA	NA	21.1843	20.2474	NA	19.3382	NA	NA	NA	NA	NA	NA	19.9058	19.6219	NA	NA	NA	18.9875	20.8649	20.933	NA	NA	NA	21.0632	NA	NA	NA	NA	NA	NA	NA	NA
APOC2_HUMAN	TAAQNLYEK	2	19.01	-0.561	-1.02	0.32296	1.04	0.32296	NA	NA	NA	NA	NA	18.8305	NA	NA	19.0829	NA	19.8302	19.9009	18.6495	NA	NA	NA	16.9466	17.408	NA	NA	NA	NA	NA	NA	NA	18.3815	NA	19.9624	NA	NA	20.0471	20.4184	18.3009	NA	19.4016	NA	NA	NA	NA	NA
APOC2_HUMAN	STAAMSTYTGIFTDQ(Deamidated)VLSVLK	3	19.21	1.558	1.59	0.15907	2.53	0.15907	NA	NA	NA	20.2809	NA	NA	NA	NA	NA	NA	NA	NA	NA	NA	NA	NA	NA	NA	NA	NA	NA	NA	NA	NA	NA	NA	NA	NA	19.0027	19.2749	NA	NA	NA	18.2652	NA	NA	NA	NA	NA	NA
APOC3_HUMAN	DALSSVQESQVAQQAR	3	21.28	-0.118	-0.27	0.79194	0.07	0.79194	NA	NA	NA	21.5408	21.0819	21.2475	20.6493	NA	21.8701	21.7424	23.0235	23.0102	21.0788	21.2712	20.3877	20.2434	20.0992	20.2936	20.2655	NA	21.6438	21.6048	19.777	20.1857	20.5388	21.1024	23.6208	24.024	21.3877	21.3658	22.3519	22.7948	20.5316	20.4493	22.2102	21.7578	21.2146	19.8688	NA	19.1265
APOC3_HUMAN	DALSSVQESQVAQQAR	2	21.39	-0.281	-0.59	0.56052	0.35	0.56052	NA	NA	21.7737	21.6018	20.574	20.4785	NA	NA	21.1773	21.4073	22.7313	22.9141	21.0936	21.0301	NA	NA	NA	19.9939	19.9003	NA	21.6077	21.78	NA	NA	20.7597	21.0088	23.9275	23.844	21.3713	21.36	22.4669	22.2987	20.1044	NA	22.016	21.8752	20.5775	19.6082	NA	19.5208
APOC3_HUMAN	GWVTDGFSSLK	2	21.92	-0.513	-0.99	0.32856	0.98	0.32856	NA	NA	22.0116	22.0798	21.6429	21.4292	NA	20.0141	22.1764	22.0662	23.8134	23.3255	21.6219	22.0742	21.1887	20.1478	20.1818	19.8859	NA	NA	22.6133	22.6087	20.028	NA	21.3381	21.4736	24.6912	24.8063	21.7123	21.9684	23.2066	23.4163	NA	20.0411	22.6469	22.2253	21.2343	NA	NA	NA
APOD_HUMAN	NPNLPPETVDSLK	2	27.52	-0.31	-1.44	0.15856	2.06	0.15856	27.0462	27.1179	27.2566	27.6763	26.8329	26.769	27.9953	27.5776	27.3833	27.5001	27.9198	27.8277	27.2653	27.501	27.8927	27.7141	26.3872	26.2537	27.6954	27.6424	27.1546	27.2039	27.6339	27.3192	27.9515	28.1549	28.0805	28.1135	27.8792	27.903	27.3251	27.4433	27.4417	27.4612	27.3882	27.1666	28.4084	27.6681	27.9923	27.7592
APOD_HUMAN	(Ammonia-loss)C(Carbamidomethyl)PNPPVQENFDVNK	2	26.67	-0.289	-1.42	0.16161	2.03	0.16161	26.1516	26.4945	26.6233	26.7506	26.0416	26.0753	26.8573	26.6344	26.6223	26.6695	26.91	26.8748	26.2584	26.5797	27.0296	26.8582	25.6789	25.5994	26.9214	26.9426	26.3784	26.5051	26.6445	26.5326	27.0504	27.3257	27.0798	27.3445	26.8901	26.9611	26.4497	26.7451	26.52	26.6115	26.5606	26.5342	27.343	26.5636	27.1516	27.1669
APOD_HUMAN	(Ammonia-loss)C(Carbamidomethyl)PNPPVQENFDVNK	3	18.8	0.383	0.37	0.72194	0.14	0.72194	NA	NA	NA	NA	NA	19.055	NA	NA	NA	NA	NA	NA	NA	NA	NA	NA	NA	NA	NA	NA	NA	NA	NA	18.354	NA	NA	NA	NA	NA	NA	NA	NA	NA	NA	NA	NA	NA	NA	NA	18.991
APOD_HUMAN	KMTVTDQVNC(Carbamidomethyl)PK	3	23.39	-0.369	-1.28	0.20647	1.65	0.20647	22.4892	22.3053	23.4338	23.7031	22.4964	22.5652	24.0448	23.3944	23.4543	23.3474	23.8204	23.9508	22.8763	23.2921	23.7531	23.1666	22.2113	22.1718	23.7611	23.7763	22.762	22.9078	23.7347	23.4005	23.5972	23.6876	24.2428	24.4656	23.8033	23.9049	22.8374	23.4451	23.4166	23.4168	23.5662	23.5222	24.7933	23.4213	23.3547	23.1208
APOD_HUMAN	KMTVTDQVNC(Carbamidomethyl)PK	2	24.49	-0.425	-1.61	0.11481	2.59	0.11481	23.7213	23.5314	24.9995	24.7314	23.1403	22.8355	25.0465	24.4896	24.3142	24.4871	25.0599	25.1359	24.297	24.427	24.9821	24.9068	23.3195	22.749	24.8529	24.5685	24.163	24.0774	24.4158	24.0499	24.9281	24.9841	25.4357	25.3287	25.1667	25.217	24.0979	24.2825	24.5609	24.4092	24.8537	24.7481	25.4462	24.7993	24.6226	24.503
APOD_HUMAN	MTVTDQVNC(Carbamidomethyl)PK	2	26.7	-0.296	-1.04	0.30228	1.09	0.30228	25.5259	26.008	26.6773	27.0137	25.8331	25.8399	27.1175	26.4525	26.5686	26.8567	27.6277	26.8525	26.987	26.6131	27.1329	26.8291	25.5513	25.3852	27.0587	27.0773	26.2445	26.2842	26.8328	26.384	26.9118	27.2062	26.9866	27.4774	27.1682	27.3461	26.2062	26.6896	26.7007	26.7159	26.7332	26.7612	27.852	26.8145	26.8646	26.7439
APOD_HUMAN	C(Carbamidomethyl)PNPPVQENFDVNK	2	24.54	-0.329	-1.48	0.14658	2.19	0.14658	24.0068	24.2527	24.5666	24.675	23.6713	23.6401	24.9219	24.4884	24.3493	24.4112	24.9978	24.959	24.1122	24.3183	24.8808	24.6039	23.4576	23.4323	24.8469	24.8537	24.0491	24.2002	24.466	24.2767	24.9385	25.0897	25.3168	25.5043	24.7964	25.0447	24.2903	24.4188	24.4379	24.3384	24.6048	24.5161	25.4362	24.5771	24.9552	24.7746
APOD_HUMAN	C(Carbamidomethyl)PNPPVQENFDVNK	3	20.76	0.064	0.13	0.89576	0.02	0.89576	NA	20.8079	NA	21.213	20.8893	20.8724	NA	21.1346	20.3376	20.8137	21.3834	21.1676	19.741	20.0209	21.2737	20.7672	20.3416	19.7954	21.2365	21.6848	20.6201	20.3788	20.6614	NA	21.575	NA	18.9132	21.7414	21.2979	21.0717	19.192	21.0864	20.8345	NA	20.5569	20.3232	21.5851	20.9193	20.8803	20.6768
APOD_HUMAN	IPTTFEN(Deamidated)GR	2	27.71	-0.518	-1.26	0.21302	1.6	0.21302	26.3909	26.6806	28.0708	28.0899	26.5846	26.481	28.4719	26.6507	27.8466	28.0538	28.4112	28.2152	27.9053	27.9886	28.4238	27.4903	26.2484	26.0235	27.6131	27.4537	27.1066	28.0075	28.1868	26.6335	27.8947	27.9348	28.2642	28.3402	28.5151	28.5193	27.7163	27.4177	27.994	27.3521	28.1199	28.0379	29.0461	28.4611	28.5615	27.3419
APOD_HUMAN	NILTSNNIDVK	2	27.44	-0.094	-0.15	0.88284	0.02	0.88284	26.9304	27.1138	27.8072	27.9108	26.6399	26.7054	27.8381	27.3919	27.5614	27.7295	28.0386	NA	27.3817	27.5636	27.9172	27.6695	26.2585	26.2582	27.7903	27.736	27.1276	27.2372	27.4	27.259	27.759	28.0536	28.3594	28.1039	28.1568	28.1584	27.3811	NA	22.5894	27.5885	27.8079	27.6048	28.7103	27.7824	27.7911	27.7754
APOD_HUMAN	C(Carbamidomethyl)PN(Deamidated)PPVQENFDVNK	2	21.05	-0.347	-1.07	0.28961	1.15	0.28961	19.5871	NA	21.105	21.1065	20.7681	19.6511	21.348	21.3102	NA	20.5913	20.8768	21.8243	NA	20.9658	21.3886	21.8046	19.9216	19.9879	21.7941	21.3338	20.5407	20.8381	20.8574	21.0424	NA	21.9536	22.1476	21.7764	21.7857	21.6258	20.9795	20.8261	20.4883	20.3291	NA	20.3505	21.0826	21.7179	21.4334	21.6112
APOD_HUMAN	NILTSNN(Deamidated)IDVK	2	24.95	-0.755	-1.04	0.30573	1.07	0.30573	25.0224	25.0795	24.6725	26.2748	23.7035	23.717	26.0673	24.2654	24.5757	26.0324	25.0803	25.077	24.3048	24.6129	24.9793	20.7642	23.3269	23.2627	25.9262	24.6341	25.4116	24.33	25.7866	24.306	26.2555	25.0941	25.388	26.6783	26.4505	26.4655	24.3315	24.6427	26.1869	24.6372	24.6692	26.121	25.4664	24.8432	24.6554	24.7567
APOD_HUMAN	KM(Oxidation)TVTDQVNC(Carbamidomethyl)PK	2	19.32	-0.437	-1.18	0.24743	1.39	0.24743	17.8919	19.0522	18.9726	18.8609	NA	18.9057	19.343	NA	19.6104	19.8345	18.774	19.622	18.7587	19.4821	NA	NA	18.3718	NA	19.5239	NA	NA	19.4584	NA	NA	19.57	20.5157	19.8188	19.6814	19.8192	20.0587	NA	19.0285	NA	19.2112	19.5049	19.6718	19.8659	19.103	18.4796	19.4106
APOD_HUMAN	(Ammonia-loss)C(Carbamidomethyl)PNPPVQEN(Deamidated)FDVNK	2	20.24	-0.202	-0.47	0.64151	0.22	0.64151	19.6111	NA	20.048	19.6991	20.5303	19.3195	20.3429	NA	20.5214	20.1308	20.8684	20.7324	20.3645	NA	20.5261	NA	19.3212	18.9005	NA	20.6031	NA	NA	21.08	20.2258	20.3648	NA	22.5793	20.6786	20.0473	20.2433	19.558	20.0607	20.2124	20.1167	NA	19.4605	20.5235	20.3726	NA	NA
APOD_HUMAN	WYEIEKIPTTFEN(Deamidated)GR	3	20.03	0.208	0.47	0.64172	0.22	0.64172	NA	19.969	19.7416	NA	18.8945	NA	21.2853	21.1372	21.2325	21.1987	19.743	NA	19.6014	19.3007	19.3064	20.2172	NA	NA	NA	NA	NA	NA	19.333	20.0218	20.5579	20.2272	20.2625	20.5263	20.2685	19.25	NA	NA	NA	NA	NA	19.0643	NA	19.4739	NA	NA
APOD_HUMAN	NILTSN(Deamidated)NIDVK	2	25.72	-0.169	-0.21	0.83794	0.04	0.83794	NA	25.0795	26.1453	NA	NA	24.7257	NA	NA	25.9983	26.0625	26.5784	26.1717	25.7142	25.7849	26.3792	24.6748	NA	NA	25.9262	NA	25.4116	25.3958	20.9498	25.3998	26.2555	NA	26.7116	NA	26.4563	26.4655	25.6097	25.7921	NA	NA	26.2793	NA	27.3277	NA	NA	25.8254
APOD_HUMAN	M(Oxidation)TVTDQVNC(Carbamidomethyl)PK	2	21.18	-0.133	-0.25	0.80195	0.06	0.80195	19.4958	21.3417	NA	NA	20.7768	21.114	NA	21.5761	NA	NA	NA	22.7299	NA	21.0937	NA	20.4776	20.1689	20.8021	21.6706	21.5085	NA	21.3068	20.9842	21.7786	21.1976	22.168	22.4623	NA	NA	NA	NA	20.9005	NA	20.7275	NA	NA	NA	20.823	20.3887	21.5431
APOD_HUMAN	MTVTDQVN(Deamidated)C(Carbamidomethyl)PK	2	19.84	-0.044	-0.07	0.94407	0.01	0.94407	NA	NA	NA	NA	NA	NA	NA	NA	18.7514	NA	NA	NA	NA	NA	19.6916	20.5381	NA	NA	NA	20.397	NA	19.8204	NA	20.7208	19.9278	20.22	NA	NA	20.1676	NA	18.379	NA	NA	NA	NA	NA	NA	NA	NA	19.6717
APOD_HUMAN	KMTVTDQVN(Deamidated)C(Carbamidomethyl)PK	2	17.36	0.053	0.1	0.92481	0.01	0.92481	NA	NA	NA	NA	NA	NA	NA	16.6712	NA	NA	NA	17.937	NA	NA	NA	NA	NA	NA	17.4104	NA	16.8791	NA	NA	NA	17.6113	17.9185	NA	NA	NA	17.663	NA	NA	NA	NA	NA	NA	NA	NA	NA	16.7914
APOD_HUMAN	NILTSNNIDVKK	2	19.29	-1.142	-0.98	0.36035	0.97	0.36035	NA	18.7789	NA	NA	NA	NA	19.586	18.6885	NA	NA	NA	NA	NA	NA	NA	NA	NA	NA	NA	NA	NA	NA	NA	NA	NA	20.1087	NA	NA	NA	NA	NA	NA	NA	NA	NA	NA	NA	NA	NA	NA
APOD_HUMAN	C(Carbamidomethyl)PNPPVQENFDVNKYLGR	3	19.45	NA	NA	NA	NA	NA	NA	NA	NA	NA	NA	NA	19.344	19.2127	19.806	NA	NA	NA	NA	NA	NA	NA	NA	NA	NA	NA	NA	NA	NA	NA	NA	NA	NA	NA	NA	NA	NA	NA	NA	NA	NA	NA	NA	NA	NA	NA
APOD_HUMAN	(Ammonia-loss)C(Carbamidomethyl)PNPPVQ(Deamidated)ENFDVNK	2	20.21	0.816	1.07	0.32095	1.16	0.32095	NA	NA	NA	NA	NA	NA	NA	NA	NA	NA	20.8684	NA	20.3645	NA	NA	NA	NA	NA	NA	NA	NA	NA	NA	NA	NA	NA	NA	NA	NA	NA	NA	NA	19.7547	NA	NA	NA	NA	19.8471	NA	NA
APOD_HUMAN	(Ammonia-loss)C(Carbamidomethyl)PNPPVQENFDVN(Deamidated)K	2	20.73	-1.961	-1.26	0.25245	1.58	0.25245	NA	NA	NA	NA	20.5303	18.9672	NA	NA	NA	NA	NA	NA	NA	NA	NA	NA	NA	NA	NA	NA	NA	NA	21.08	NA	NA	NA	NA	NA	NA	NA	NA	NA	NA	NA	NA	NA	NA	22.3401	NA	NA
APOE_HUMAN	SWFEPLVEDMQR	2	27.23	-0.445	-0.96	0.34401	0.92	0.34401	26.0516	25.6805	29.361	29.1932	26.3097	25.8936	27.5504	26.6069	27.4478	27.5398	28.4591	28.2639	27.8717	27.6573	28.1275	28.1153	23.9189	23.0484	26.6737	26.3003	27.1155	26.9834	27.1912	26.4432	26.7304	26.3721	28.1898	28.0845	28.3564	28.2769	27.4077	27.1988	27.7258	27.3994	28.9447	28.579	28.8524	28.0377	25.6142	25.4717
APOE_HUMAN	SWFEPLVEDMQR	3	25.13	-0.3	-0.68	0.50081	0.46	0.50081	23.3139	24.1791	26.4479	26.9633	24.6211	24.6128	25.3164	24.5975	25.3596	25.9239	26.4859	26.1962	25.7558	25.8145	25.7236	25.8877	22.2886	21.3428	24.4515	24.4072	25.0985	24.6229	24.8842	24.2647	24.5598	24.4218	25.5364	25.7301	26.468	26.4117	24.8971	25.2056	26.0996	25.8967	26.5785	26.0153	26.289	25.8547	23.1532	23.7094
APOE_HUMAN	VQAAVGTSAAPVPSDNH	2	25.4	-0.065	-0.19	0.85168	0.04	0.85168	23.6935	24.193	26.6199	26.8457	25.0264	25.0312	26.0321	25.447	25.9165	26.0967	26.0068	26.2017	25.4573	25.8558	26.0063	25.6911	23.5596	23.3826	25.1085	25.1172	25.0278	25.3049	25.3882	25.1125	24.5275	24.9209	25.636	26.0844	26.1704	26.3168	25.068	25.5488	25.6411	25.7184	26.2523	26.3038	26.7012	25.7884	23.6441	23.4375
APOE_HUMAN	VQAAVGTSAAPVPSDNH	3	22.47	0.02	0.04	0.96904	0	0.96904	19.6724	21.146	23.9699	24.1737	22.4783	22.7624	23.3528	22.4684	22.7916	23.4451	23.0626	23.0295	22.0439	23.0029	23.4362	23.0078	20.8789	20.2582	22.2699	22.338	21.9902	21.9095	22.668	22.3193	21.739	21.9305	21.4174	23.343	23.3122	23.3937	21.5784	22.8931	22.9914	23.2516	23.3471	23.3438	24.4897	22.838	20.2897	20.1336
APOE_HUMAN	GEVQAM(Oxidation)LGQSTEELR	2	22.84	-0.015	-0.05	0.96048	0	0.96048	21.5109	22.216	23.2838	23.6351	22.5118	22.8662	22.8383	22.7958	23.2635	23.4577	23.0829	23.3665	22.7424	23.5081	22.8315	22.8849	21.7252	22.2991	22.9432	22.9174	22.5559	23.1722	22.2075	22.5531	22.1473	23.0289	23.1041	22.827	23.2598	23.4808	22.0349	22.5165	23.4676	23.2863	23.5464	23.7561	23.2907	22.6437	21.8807	22.2145
APOE_HUMAN	GEVQAM(Oxidation)LGQSTEELR	3	20.91	0.313	0.58	0.56614	0.33	0.56614	19.3747	19.8175	19.6476	22.3191	21.1731	21.7862	21.4453	21.045	21.6045	22.1086	NA	21.2401	20.6553	21.7581	21.2632	21.2922	20.1116	20.4882	21.1174	21.6914	20.6005	21.3713	20.4407	21.1598	20.2	21.1926	NA	21.0363	21.783	21.5308	19.2116	20.8783	20.827	22.077	19.6545	19.217	21.8287	20.5916	NA	20.0962
APOE_HUMAN	AATVGSLAGQPLQER	2	27	-0.102	-0.35	0.72793	0.12	0.72793	25.4874	25.4967	28.1569	28.1869	26.6305	26.4628	27.253	26.8853	27.3563	27.4937	27.896	27.897	27.5127	27.5873	27.3499	27.2118	25.4695	25.3582	26.6502	26.6079	26.8956	27.0906	26.5306	26.3662	26.0833	26.3616	27.3426	27.2747	27.9109	27.9156	26.8719	26.9048	27.3665	27.3065	27.9059	27.7558	28.0819	27.4258	25.8733	25.7198
APOE_HUMAN	AATVGSLAGQPLQER	3	24.29	-0.038	-0.1	0.92397	0.01	0.92397	22.0855	22.3101	24.6073	25.4103	23.9938	24.3311	24.8165	24.245	24.9533	25.2318	25.3244	25.1494	24.3009	25.0799	25.0414	24.7593	22.9073	22.8919	23.7976	24.2387	24.0062	24.2368	24.0198	23.9963	23.0119	23.8723	23.9185	24.579	25.2057	25.0282	23.4743	24.514	24.9333	25.0078	25.1964	24.8274	25.8558	24.684	22.8539	23.0093
APOE_HUMAN	GEVQAMLGQSTEELR	3	26.03	-0.072	-0.22	0.82432	0.05	0.82432	24.1958	24.684	27.0476	27.2942	25.4261	25.5697	26.251	25.7568	26.3377	26.6315	26.9954	26.4104	25.962	26.468	26.5786	26.4963	24.7024	24.6202	26.1001	26.261	25.8446	25.8663	25.8116	25.6269	25.1483	25.3911	26.1467	26.1017	26.82	26.8229	25.2108	25.8647	26.6864	26.8448	26.8964	26.7244	27.324	26.3252	24.846	24.9273
APOE_HUMAN	GEVQAMLGQSTEELR	2	27.09	-0.117	-0.42	0.67985	0.17	0.67985	25.9263	25.8053	28.3749	28.3323	26.335	26.2922	27.2046	26.7855	27.7042	27.4223	27.8359	27.7463	27.4252	27.5371	27.4424	27.2517	25.6426	25.3412	27.2305	27.017	26.8839	26.8997	26.6404	26.4193	26.3979	26.451	27.6088	27.5024	27.8923	27.9125	26.8351	26.8175	27.6433	27.5602	27.9154	27.8612	28.0795	27.4673	26.1882	26.0182
APOE_HUMAN	DRLDEVKEQVAEVR	3	24.48	-0.166	-0.54	0.59217	0.29	0.59217	23.2835	23.133	25.474	25.7355	24.1498	24.2118	25.0778	24.7518	24.7882	24.934	25.3362	24.9914	24.8318	25.0517	24.8638	24.7518	22.4995	22.3015	23.8882	23.937	24.2838	24.2845	24.2549	24.065	23.9269	24.0006	25.1603	25.2043	25.1848	25.2737	24.311	24.4499	24.8098	24.7316	25.5917	25.4341	25.5793	25.0158	22.9415	22.8005
APOE_HUMAN	DRLDEVKEQVAEVR	2	22.09	-0.33	-0.89	0.37767	0.79	0.37767	20.9369	20.8349	23.5566	23.5518	21.4036	21.3639	22.5941	22.4207	22.2799	22.5715	23.225	22.8702	22.6645	22.6421	22.2382	22.4093	19.6302	18.7577	21.3939	21.243	21.9527	21.8763	21.3957	21.2376	21.5112	21.6974	23.2694	23.2442	23.0491	23.1072	22.2436	22.1091	22.3398	22.3203	23.5563	23.4061	23.032	22.8977	20.5859	20.3582
APOE_HUMAN	SWFEPLVEDM(Oxidation)QR	2	23.08	-0.298	-1	0.32224	1	0.32224	22.0606	22.2662	23.6707	23.7018	22.9548	22.9414	22.5726	22.7907	23.5269	23.8477	23.2742	23.8157	23.3041	23.7422	22.9462	23.4769	20.8459	21.0671	22.6976	22.6942	23.0672	23.5082	22.2431	22.9074	22.618	23.129	23.1985	23.3558	24.0214	24.1829	22.7451	23.0828	23.3371	23.5425	23.7517	23.8784	23.6469	23.4027	NA	22.1746
APOE_HUMAN	SWFEPLVEDM(Oxidation)QR	3	20.43	-0.309	-0.6	0.55575	0.36	0.55575	19.1432	20.0311	NA	NA	20.9169	21.3198	19.5463	20.8268	20.7863	21.4539	NA	NA	20.2465	21.0972	20.5758	21.3577	18.9509	19.003	NA	20.05	20.7979	20.6542	19.6524	20.5722	20.06	20.9797	NA	20.8747	NA	21.7001	18.8193	20.1454	21.5039	NA	20.4275	NA	NA	NA	NA	NA
APOE_HUMAN	QWAGLVEK	2	26.5	-0.141	-0.44	0.66278	0.19	0.66278	25.2831	24.9546	27.7502	27.7432	26.3346	26.1047	26.8385	26.2505	26.8565	26.8481	27.433	27.2166	26.8655	26.707	27.156	26.8937	24.7665	24.3901	26.2657	25.9878	26.4554	26.4717	26.513	26.0573	25.7882	25.7851	27.1871	26.9513	27.156	27.194	26.4551	26.4618	26.9532	26.7174	27.461	27.1935	27.7199	26.8588	25.2331	24.8585
APOE_HUMAN	QQTEWQSGQR	2	23.06	0.081	0.24	0.81284	0.06	0.81284	20.9085	21.1665	24.0922	24.2893	22.7309	22.5098	23.5406	23.014	23.567	23.5161	23.6423	23.7061	23.4227	23.7364	23.9243	23.5076	22.0572	22.0042	23.376	23.3488	22.2043	22.5184	23.0087	22.6774	21.8054	21.9436	23.3306	23.5148	23.5564	23.7056	22.6933	23.0752	23.7261	23.8245	23.9015	23.8899	24.5925	23.402	21.4423	21.6222
APOE_HUMAN	LDEVKEQVAEVR	2	22.26	-0.187	-0.55	0.58727	0.3	0.58727	20.7517	20.9283	23.6139	23.535	21.9956	21.6806	22.7645	22.1332	22.3265	22.6359	23.1683	22.9599	22.8167	22.8194	22.4793	22.491	20.6859	20.0829	21.9154	21.5394	22.0497	22.048	22.0465	20.9844	21.8007	21.9746	22.9663	22.8458	23.1429	23.1399	22.2079	22.2317	22.5654	22.5435	23.5429	23.3599	23.2921	22.8335	20.8292	20.6647
APOE_HUMAN	LDEVKEQVAEVR	3	22.44	-0.116	-0.32	0.75372	0.1	0.75372	20.5956	21.0084	23.362	23.7659	22.381	22.4434	23.085	22.2374	22.6686	22.9252	23.2517	22.9939	22.6505	23.0294	22.9859	22.4934	20.8027	20.8379	21.9834	22.0782	22.1104	21.9964	22.4392	21.7317	21.7781	22.0853	22.6908	23.1137	23.219	23.3357	21.916	22.5727	22.8756	22.8739	23.4866	23.6013	23.9318	22.6408	20.7488	20.7508
APOE_HUMAN	LQAEAFQAR	2	27.2	-0.135	-0.4	0.6886	0.16	0.6886	25.6367	25.8281	28.3043	28.3665	27.0914	27.0233	27.6242	26.8578	27.5313	27.7148	27.9925	27.8106	27.6092	27.7864	27.8243	27.6056	25.3364	25.1397	26.8474	26.6686	27.097	27.0902	27.2331	26.4471	26.6126	26.8224	27.418	27.5458	28.0671	28.1284	26.9118	27.2521	27.5747	27.5156	28.104	27.9703	28.58	27.584	25.8072	25.5473
APOE_HUMAN	WVQTLSEQVQEELLSSQVTQELR	2	22.87	-0.562	-1.21	0.23286	1.47	0.23286	21.2229	20.9035	25.0191	24.6796	21.1785	21.2573	22.3478	22.2368	23.381	23.4232	23.8909	24.0919	23.4832	23.4927	23.4805	22.9488	NA	18.6297	22.5447	22.5028	21.9531	22.0505	21.9309	21.7763	21.6792	21.7814	24.0919	24.195	24.1232	23.9245	23.0272	22.9423	23.5521	23.777	24.4261	23.9656	24.4332	23.9402	21.9296	21.7893
APOE_HUMAN	WVQTLSEQVQEELLSSQVTQELR	3	27.18	-0.674	-0.82	0.41604	0.67	0.41604	25.4134	25.843	29.0815	28.9774	26.1054	26.3728	27.0673	27.0129	27.8751	27.9561	28.5092	22.0614	27.9421	27.8409	27.8107	27.7509	25.1202	23.6687	27.2769	27.1943	26.9791	26.5078	26.7815	26.4971	26.1597	26.3755	28.2294	28.3522	28.3087	28.3635	27.0998	27.4095	28.4245	28.3335	28.6942	28.399	28.5373	28.2592	26.0773	26.5757
APOE_HUMAN	SELEEQLTPVAEETR	2	27.61	0.022	0.09	0.9273	0.01	0.9273	26.7522	26.4371	28.4957	28.5735	27.0567	27.0212	27.7654	27.7406	27.9209	28.0303	28.1487	28.114	27.8484	28.094	27.9793	27.7901	26.5101	26.5279	27.7927	27.7789	27.1622	27.3283	27.084	27.0267	26.7844	26.9652	27.8569	27.9058	28.1118	28.1784	27.2647	27.4759	28.0757	28.2142	28.2974	28.2786	28.5775	27.9402	26.7427	26.6588
APOE_HUMAN	SELEEQLTPVAEETR	3	25.71	0.211	0.52	0.60731	0.27	0.60731	23.5766	25.2749	25.8983	26.5161	25.659	25.6658	26.9863	25.9476	25.7448	26.1289	25.9897	25.6055	25.4514	25.7962	26.9796	26.1108	25.7365	25.3512	NA	25.9541	26.34	25.914	25.7423	25.0045	NA	25.6214	25.2971	25.5986	25.8666	25.8413	24.4472	25.3973	26.0529	26.4152	26.1491	25.648	26.8704	25.8355	23.9685	24.4577
APOE_HUMAN	FWDYLR	2	26.58	-0.29	-0.81	0.42437	0.65	0.42437	24.9736	24.8276	28.0286	27.9345	25.816	25.3456	26.6186	26.2446	26.7252	26.8266	27.6779	27.134	27.2157	27.016	27.0627	27.159	24.5524	24.022	26.796	26.4613	26.174	26.0851	26.0777	25.8426	25.9102	NA	27.0323	26.996	27.4081	27.3875	26.5365	26.4986	27.5951	27.3405	27.7552	27.5205	27.9987	27.2717	25.57	25.1761
APOE_HUMAN	ALMDETMK	2	26.2	-0.063	-0.16	0.87429	0.03	0.87429	24.626	24.6296	27.5453	27.4539	25.7435	25.6851	26.3073	24.6799	26.5221	26.6515	26.8463	26.3953	26.5689	26.6423	26.8168	26.5855	25.3453	24.9361	26.8374	26.6377	26.1826	25.9589	26.2401	24.755	25.5625	25.5389	26.2336	25.8435	27.1194	27.1574	25.602	26.0242	27.1477	26.9984	27.0132	26.8776	27.4577	26.5333	25.5274	24.9331
APOE_HUMAN	LAVYQAGAR	2	26.42	0.668	1.28	0.20791	1.64	0.20791	25.0257	25.1431	27.7119	27.5759	26.6377	27.5048	27.0531	26.4164	26.9369	27.1737	27.4171	27.0756	27.1272	27.2087	27.2064	27.2052	25.6898	25.3249	26.8948	26.7954	26.5966	26.5127	26.7193	26.2255	25.3181	25.4141	20.1337	20.8413	27.4694	27.4381	26.3649	26.7101	27.4816	27.4116	27.5448	27.3529	27.9537	27.1231	25.7782	25.3799
APOE_HUMAN	LEEQAQQIR	2	26.16	-0.057	-0.16	0.87195	0.03	0.87195	24.4544	24.7896	27.0936	27.2841	26.0998	26.0959	26.5916	26.0789	26.7953	26.7592	26.7579	27.0315	26.4322	26.7566	26.9656	26.5609	24.344	24.3138	25.7374	25.7476	25.751	26.8393	26.1914	25.9467	25.3068	25.5086	26.5344	26.737	26.8263	26.9148	25.7895	26.2575	26.4047	26.4527	26.7529	26.8765	27.5447	26.3759	24.3986	24.4276
APOE_HUMAN	LGPLVEQGR	2	27.73	-0.062	-0.19	0.84888	0.04	0.84888	26.1073	26.3569	28.7325	28.7513	27.631	27.566	28.1189	26.9809	27.7819	28.1905	28.4209	28.1298	28.1439	28.2279	28.2235	28.079	26.6445	26.3871	27.8949	27.6988	27.5917	27.4576	27.6669	26.7823	27.219	27.4085	27.7323	27.6542	28.4792	28.4835	27.1803	27.7195	28.403	28.1885	28.5502	28.3628	29.0041	28.0641	26.8782	26.4913
APOE_HUMAN	LGADMEDVC(Carbamidomethyl)GR	2	26.17	-0.707	-1.18	0.24455	1.39	0.24455	25.5167	25.6732	28.2055	28.4568	25.6225	25.5936	26.2225	25.1846	26.4461	26.6762	26.8102	26.4823	26.2622	26.4033	21.6551	21.4824	24.7321	24.4185	26.2552	26.2767	25.7965	25.4436	27.0266	25.9898	26.4778	26.7144	27.374	27.0308	NA	21.1361	26.5928	27.0463	27.8126	27.8538	27.9395	27.9606	28.3012	27.4074	26.4115	26.1181
APOE_HUMAN	VEQAVETEPEPELR	2	24.94	0.057	0.2	0.83866	0.04	0.83866	23.7138	24.0328	25.8981	26.0459	24.7668	24.725	25.4738	24.826	25.3112	25.5475	25.3327	25.4388	25.0712	25.3261	25.4193	25.2113	23.5267	23.3842	25.1258	25.1088	24.6387	24.6116	24.6897	24.171	24.172	24.4748	25.0715	25.1339	25.5292	25.7023	24.3626	24.8077	25.3758	25.4314	25.4805	25.4515	25.9496	25.1031	24.0374	23.9426
APOE_HUMAN	VEQAVETEPEPELR	3	20.61	0.219	0.41	0.68445	0.17	0.68445	18.1023	19.35	21.274	21.9811	21.3708	21.2174	21.5732	20.1133	20.4481	21.5844	21.4836	20.8628	20.7195	21.0946	21.382	21.6671	19.803	18.5326	20.9096	20.9733	20.6063	19.3171	20.9012	19.4154	19.9766	20.1759	18.6338	20.1035	21.221	21.5817	NA	20.5801	21.5574	21.7029	21.2626	20.9156	22.18	21.1226	19.4979	18.7439
APOE_HUMAN	DADDLQKR	2	18.55	-0.004	-0.01	0.99314	0	0.99314	16.0206	16.2165	19.8939	19.3893	18.3963	18.1775	19.191	18.6129	18.7749	18.9295	19.3716	19.5682	18.986	19.1974	18.8502	18.6126	17.4967	17.5424	18.6744	18.2704	17.835	18.032	18.5501	18.2041	16.6469	16.8412	NA	NA	19.3979	19.4691	18.7417	18.821	18.9706	18.9673	19.905	19.8822	20.3703	19.144	16.5428	NA
APOE_HUMAN	RLAVYQAGAR	2	24.02	0.023	0.06	0.94908	0	0.94908	22.1985	22.5107	25.4028	25.3163	23.627	23.4168	24.6141	23.9197	24.4676	24.5463	24.8951	24.9755	24.4632	24.6065	24.5572	24.4076	22.5419	22.1364	24.1248	23.8244	23.7925	23.7428	23.8989	23.4997	22.5672	22.6391	NA	NA	24.9291	24.9759	23.8539	23.9843	24.6204	24.5013	25.0818	24.9593	25.3146	24.4756	22.7115	22.5368
APOE_HUMAN	ALM(Oxidation)DETMK	2	21.07	0.018	0.03	0.97446	0	0.97446	18.5016	20.3721	21.1638	21.5447	20.9817	21.2099	20.787	22.062	22.0518	21.7381	20.1655	22.7893	20.7779	21.6112	21.7426	21.15	20.1373	20.7356	21.4601	21.4068	20.5468	21.17	20.6723	22.3143	19.9908	20.8882	NA	22.8508	21.4391	22.1135	19.5625	20.5056	21.5589	21.5891	20.9151	21.7057	20.9974	20.5816	19.6662	20.423
APOE_HUMAN	ALM(Oxidation)DETM(Oxidation)K	2	18.4	-0.033	-0.03	0.9793	0	0.9793	NA	NA	18.0181	18.2487	17.7247	17.9527	17.1187	22.5826	18.4853	18.7299	17.9123	21.913	17.27	18.2866	17.7882	17.2763	17.1889	18.1677	17.8428	18.1334	16.8836	17.768	18.0522	22.8496	16.574	17.5283	17.1669	22.653	18.2825	18.5042	16.7773	NA	17.9359	18.293	18.0805	18.3079	19.5222	17.3388	NA	19.3104
APOE_HUMAN	VQAAVGTSAAPVPSDN(Deamidated)H	2	21.73	-0.158	-0.4	0.69157	0.16	0.69157	19.8805	NA	22.9556	23.1492	21.2025	21.1861	22.1408	21.6678	22.11	22.2926	22.4855	22.5401	21.4415	22.0902	22.1525	21.8554	19.4084	19.5095	NA	21.1362	21.2128	21.4195	21.6548	21.4279	NA	21.0684	22.219	22.5608	22.2395	22.4718	21.3745	22.1139	21.773	21.9461	22.5704	22.572	23.0402	22.0517	NA	19.2074
APOE_HUMAN	LGADM(Oxidation)EDVC(Carbamidomethyl)GR	2	21.77	-0.888	-1.53	0.13562	2.34	0.13562	19.3895	21.7277	22.4272	22.5383	20.9345	20.9972	20.8193	22.1566	21.8167	21.9953	20.7583	21.7875	NA	21.4621	NA	NA	NA	20.2846	21.0416	21.1039	NA	21.7316	21.7894	23.2922	21.1624	21.8527	22.1186	23.9594	NA	NA	NA	21.6771	22.4822	22.6989	22.5906	22.8722	23.0105	22.0122	20.7251	21.5582
APOE_HUMAN	(Gln->pyro-Glu)QQTEWQSGQR	2	22.37	0.178	0.57	0.56883	0.33	0.56883	20.0912	20.9348	22.7321	23.1692	22.4396	22.3664	22.8627	22.4928	22.9283	22.9135	22.5488	22.7396	22.7748	23.178	23.2828	23.0016	21.7024	21.6336	22.6194	22.756	21.7328	22.0189	22.3783	22.2835	21.2286	21.56	22.0814	22.5246	22.474	22.8027	22.0519	22.5584	22.7965	23.1285	22.5772	22.777	23.5688	22.8578	20.903	21.3086
APOE_HUMAN	WVQTLSEQVQ(Deamidated)EELLSSQ(Deamidated)VTQELR	3	21	-0.406	-0.98	0.33712	0.96	0.33712	19.4141	19.8849	NA	NA	20.2683	20.521	21.828	NA	NA	NA	NA	21.9714	NA	22.0267	NA	NA	19.3912	19.7628	21.8037	20.7635	NA	20.6593	20.9572	20.9974	NA	21.472	NA	21.6882	21.736	21.7473	NA	21.3124	NA	NA	21.7765	NA	NA	NA	20.9434	21.0948
APOE_HUMAN	AYKSELEEQLTPVAEETR	3	19.56	0.817	1.61	0.12383	2.6	0.12383	NA	NA	NA	NA	NA	NA	20.2317	20.2758	NA	NA	NA	NA	NA	20.0451	20.0616	20.2077	NA	NA	19.8153	NA	NA	18.94	18.2179	NA	18.5876	NA	NA	18.3463	18.6463	NA	NA	NA	NA	20.4742	21.5638	NA	NA	19.5564	18.8902	19.0209
APOE_HUMAN	LGPLVEQ(Deamidated)GR	2	20.72	-0.53	-0.94	0.36212	0.88	0.36212	NA	NA	20.7384	NA	20.2143	NA	NA	NA	NA	NA	21.3868	20.9764	20.9058	NA	NA	NA	NA	19.1133	NA	NA	NA	NA	20.3704	19.3522	NA	NA	19.9003	20.7837	NA	21.2904	NA	NA	NA	21.133	21.0593	21.582	22.0423	NA	NA	NA
APOE_HUMAN	LKSWFEPLVEDMQR	3	20.16	-0.399	-0.78	0.44896	0.61	0.44896	NA	NA	NA	NA	NA	NA	19.8086	19.3654	19.3082	NA	NA	NA	NA	NA	20.1122	NA	NA	NA	20.3843	20.2414	NA	NA	NA	NA	NA	NA	NA	NA	NA	19.557	NA	NA	21.8311	21.5403	20.2619	NA	20.2267	NA	19.2981	NA
APOE_HUMAN	WVQTLSEQVQEELLSSQ(Deamidated)VTQELR	3	20.87	0.723	0.57	0.58037	0.33	0.58037	NA	NA	21.4371	NA	NA	19.6806	NA	20.8988	NA	NA	NA	22.2208	21.8733	NA	22.0362	NA	NA	18.5797	NA	NA	NA	NA	NA	NA	NA	20.2376	NA	NA	NA	NA	NA	NA	NA	NA	NA	NA	NA	NA	NA	NA
APOE_HUMAN	AKLEEQAQQIR	2	19.48	0.728	0.62	0.55154	0.38	0.55154	NA	NA	NA	NA	NA	NA	NA	NA	NA	NA	NA	NA	NA	NA	19.8923	NA	NA	NA	NA	NA	NA	NA	NA	17.7402	NA	NA	NA	NA	NA	NA	NA	NA	20.8256	20.7808	NA	NA	NA	NA	18.9478	18.6943
APOE_HUMAN	ALMDETM(Oxidation)K	2	20.94	0.157	0.39	0.69759	0.15	0.69759	18.9971	19.7071	NA	21.5447	20.9817	21.2099	NA	20.5523	22.0518	21.7381	NA	21.462	20.7779	21.6112	21.7426	21.15	20.1373	20.7356	21.4601	21.4068	20.5468	21.17	20.6723	21.0157	19.9908	20.8882	NA	20.4901	21.4391	22.1135	19.4945	20.5056	21.5589	21.5891	NA	21.7057	21.8716	20.5816	19.6662	20.1924
APOE_HUMAN	(Gln->pyro-Glu)QWAGLVEK	2	21.79	NA	NA	NA	NA	NA	NA	NA	NA	NA	21.6981	21.8765	NA	NA	NA	NA	NA	NA	NA	NA	NA	NA	NA	NA	NA	NA	NA	NA	NA	NA	NA	NA	NA	NA	NA	NA	NA	NA	NA	NA	NA	NA	NA	NA	NA	NA
APOE_HUMAN	ALMDETMKELK	2	20.48	-0.982	-0.77	0.47781	0.6	0.47781	NA	NA	NA	NA	NA	NA	19.9933	NA	NA	NA	NA	NA	NA	NA	NA	NA	NA	NA	NA	NA	NA	NA	NA	NA	NA	NA	NA	NA	20.9757	NA	NA	NA	NA	NA	NA	NA	NA	NA	NA	NA
APOE_HUMAN	WVQTLSEQ(Deamidated)VQ(Deamidated)EELLSSQVTQELR	3	21.76	-0.406	-0.63	0.5472	0.4	0.5472	NA	NA	21.4684	NA	NA	NA	NA	NA	NA	21.68	NA	NA	NA	NA	21.6407	NA	NA	NA	NA	NA	NA	NA	NA	NA	NA	NA	NA	NA	NA	NA	NA	NA	22.2286	NA	NA	NA	NA	21.7764	NA	NA
APOE_HUMAN	WVQ(Deamidated)TLSEQVQEELLSSQVTQELR	2	21	0.333	0.26	0.8044	0.07	0.8044	NA	NA	NA	NA	NA	NA	NA	21.1673	NA	NA	NA	NA	NA	NA	NA	NA	NA	NA	NA	NA	NA	NA	NA	NA	NA	20.8339	NA	NA	NA	NA	NA	NA	NA	NA	NA	NA	NA	NA	NA	NA
APOF_HUMAN	SGVQQLIQYYQDQK	3	22.34	NA	NA	NA	NA	NA	NA	NA	NA	NA	NA	NA	NA	NA	NA	NA	NA	NA	NA	NA	NA	NA	NA	NA	NA	NA	NA	NA	NA	NA	NA	NA	22.7987	21.8777	NA	NA	NA	NA	NA	NA	NA	NA	NA	NA	NA	NA
APOF_HUMAN	SLPTEDC(Carbamidomethyl)ENEK	2	18.6	NA	NA	NA	NA	NA	NA	NA	NA	NA	NA	NA	NA	NA	NA	NA	NA	NA	NA	NA	NA	NA	NA	NA	NA	NA	NA	NA	NA	NA	NA	NA	NA	18.6041	NA	NA	NA	NA	NA	NA	NA	NA	NA	NA	NA	NA
APOH_HUMAN	TFYEPGEEITYSC(Carbamidomethyl)KPGYVSR	3	25.11	-0.55	-2.08	0.04347	4.33	0.04347	23.9902	23.9938	25.3822	25.2066	24.1682	24.0024	25.3323	24.9737	24.8142	24.9246	26.2176	25.7625	25.3715	25.3098	24.2654	24.0764	24.4276	24.0426	25.2951	25.1369	24.8099	24.7673	25.0594	24.8358	25.0236	25.074	26.5853	26.5501	25.026	25.0258	25.6349	25.6633	25.2564	24.9758	25.9701	25.8154	26.3956	25.4228	24.9554	24.8561
APOH_HUMAN	TFYEPGEEITYSC(Carbamidomethyl)KPGYVSR	2	20.81	-0.24	-0.53	0.60181	0.28	0.60181	19.9031	19.566	NA	NA	NA	NA	20.6775	NA	19.6821	20.3929	22.3941	21.3286	20.9806	20.7632	NA	NA	NA	NA	20.9672	20.1769	19.9126	20.0809	19.9282	NA	20.4755	20.6823	22.868	22.3076	NA	20.487	21.3134	21.0669	20.696	19.8335	21.6391	21.6168	21.7795	20.7128	20.5722	20.6693
APOH_HUMAN	TC(Carbamidomethyl)PKPDDLPFSTVVPLK	2	23.4	-0.575	-2.13	0.039	4.54	0.039	22.6313	22.6864	23.7387	23.3885	22.2152	21.9247	23.4867	23.2915	22.8739	23.1463	24.5412	24.3739	23.7326	23.8187	22.027	22.2044	22.6686	22.3472	23.8117	23.2749	23.1706	23.3969	23.0211	22.8058	23.524	23.5641	24.9821	24.7623	23.2569	23.4493	24.108	23.8491	23.3374	23.3656	24.1236	23.9884	24.1967	23.988	23.7406	23.0533
APOH_HUMAN	TC(Carbamidomethyl)PKPDDLPFSTVVPLK	3	26.46	-0.435	-1.9	0.06407	3.61	0.06407	25.3376	25.5375	26.5049	26.4362	25.5458	25.4433	26.6177	26.3662	26.2232	26.2021	27.4417	27.207	26.7023	26.8163	25.617	25.5539	26.0711	25.8954	26.738	26.6019	26.2292	26.2485	26.3925	26.2364	26.4416	26.5723	27.5564	27.715	26.318	26.4692	26.8758	26.9446	26.5041	26.5106	27.1034	26.8113	27.4537	26.8573	26.3789	25.9484
APOH_HUMAN	VC(Carbamidomethyl)PFAGILEN(Deamidated)GAVR	3	23.63	-0.457	-1.95	0.05753	3.81	0.05753	22.6141	22.6535	23.4794	23.6198	23.0796	23.1768	23.843	23.5048	22.8491	23.4942	24.6424	24.272	23.7354	23.8372	22.6547	23.0341	23.4406	23.221	23.4957	23.4489	23.2951	23.6204	23.751	23.2787	23.8436	23.9742	24.1238	24.6357	23.6639	23.744	23.2825	23.8093	24.0794	23.9978	24.2612	24.3007	24.4046	24.1278	23.4475	23.5879
APOH_HUMAN	VC(Carbamidomethyl)PFAGILEN(Deamidated)GAVR	2	25.97	-0.542	-2.42	0.02009	5.84	0.02009	25.027	24.8861	26.1128	26.0281	25.1831	25.0287	25.962	25.6431	25.5624	25.7193	26.9025	26.7779	26.2949	26.3508	25.0415	25.0383	25.4609	25.173	26.0472	25.8082	25.7029	25.8198	25.8333	25.6276	26.1533	26.1567	27.2228	27.1571	25.9863	26.1107	26.3181	26.392	26.1555	25.9722	26.6124	26.5414	27.049	26.4807	25.846	25.7512
APOH_HUMAN	FIC(Carbamidomethyl)PLTGLWPINTLK	2	24.53	-0.931	-2.62	0.01225	6.85	0.01225	23.4021	23.0655	25.4318	25.199	22.9757	22.7497	24.2381	23.9238	24.2705	24.3639	25.8949	25.8446	25.1975	24.9895	23.8997	23.8461	22.1882	21.2447	24.3572	24.2115	24.0193	24.0216	24.4014	24.1072	24.5197	24.5828	26.4799	26.4705	24.8872	24.9394	25.6712	25.247	24.8293	24.7144	25.455	25.23	26.0044	25.6482	24.4481	24.2357
APOH_HUMAN	FIC(Carbamidomethyl)PLTGLWPINTLK	3	23.07	-0.868	-2.28	0.02778	5.2	0.02778	21.2028	21.9341	23.1889	23.962	21.2736	21.2844	22.559	22.4542	22.9272	22.9119	24.6114	24.3513	23.2808	23.62	22.3576	22.5534	20.6741	NA	22.9467	22.5188	22.4039	22.3952	23.1409	22.3309	22.825	23.1608	24.7086	24.8926	23.1683	23.7546	23.3269	23.6419	23.6913	23.5752	24.2141	23.9969	24.5843	24.0768	22.1599	22.9469
APOH_HUMAN	(Ammonia-loss)C(Carbamidomethyl)PFPSRPDN(Deamidated)GFVNYPAKPTLYYK	3	24.98	-0.688	-2.49	0.01658	6.22	0.01658	23.9602	23.8088	25.2209	25.2633	23.8537	23.4944	24.9689	24.8178	24.7281	24.8868	26.1598	25.9422	25.3557	25.415	24.1052	24.3274	23.3861	22.7772	25.0748	25.0961	24.7063	24.6703	24.7765	24.6907	24.9315	24.9311	26.4756	26.6591	24.9927	25.1922	25.4969	25.7081	25.1836	25.1898	25.811	25.6621	25.9851	25.6738	24.8479	24.8238
APOH_HUMAN	ATFGC(Carbamidomethyl)HDGYSLDGPEEIEC(Carbamidomethyl)TK	3	25.38	-0.427	-1.83	0.07497	3.33	0.07497	24.3343	24.2976	25.4313	25.5745	24.4334	24.3551	25.641	25.3652	25.0919	25.242	26.226	26.205	25.4833	25.6578	24.5814	24.4587	24.8982	24.6802	25.6625	25.6422	25.0736	25.0907	25.3562	25.1559	25.3029	25.3792	26.689	26.7512	25.2452	25.3834	25.7288	25.8708	25.2533	25.2709	25.929	25.8845	26.4848	25.745	25.1347	25.0662
APOH_HUMAN	ATFGC(Carbamidomethyl)HDGYSLDGPEEIEC(Carbamidomethyl)TK	2	21.4	-0.699	-1.98	0.05487	3.93	0.05487	20.307	20.3466	21.8659	21.6373	NA	18.9619	21.2932	21.1166	20.8025	NA	22.7322	22.5372	21.6754	21.542	NA	19.6999	20.3067	NA	21.6143	21.2361	20.9091	21.0019	NA	20.3891	21.3725	21.3479	23.6468	23.0488	NA	21.4046	22.218	21.7705	21.1321	20.8906	22.155	21.9231	22.1237	21.9702	21.5977	21.1737
APOH_HUMAN	EHSSLAFWK	2	23.59	-0.238	-0.8	0.42618	0.65	0.42618	22.8808	22.6307	24.1323	23.9568	22.6868	22.245	23.9838	23.4739	23.1655	23.3922	24.8118	24.7094	24.1745	24.0409	23.0347	22.9847	22.9262	22.4365	24.1457	23.6379	23.5621	23.321	23.697	23.3463	23.8757	23.8141	25.3921	25.1571	23.8014	23.7279	24.4171	24.2632	23.8153	23.6963	23.2758	23.0498	23.9492	23.1886	22.5642	22.2896
APOH_HUMAN	TDASDVKPC(Carbamidomethyl)	2	21.31	-0.172	-0.37	0.70973	0.14	0.70973	19.109	19.2727	22.5207	21.1973	20.756	20.5766	21.4645	20.8906	21.0063	21.0149	22.9192	22.2021	21.2934	22.4313	20.77	20.2973	21.9493	22.0679	21.4363	21.3739	20.215	20.5817	21.5427	21.221	20.4248	20.5952	22.5729	22.4867	21.0042	22.124	21.5585	22.7706	21.1052	20.9541	22.7235	21.5999	22.8625	21.3965	20.1927	20.0628
APOH_HUMAN	(Ammonia-loss)C(Carbamidomethyl)SYTEDAQC(Carbamidomethyl)IDGTIEVPK	2	22.39	-0.415	-1.19	0.24226	1.41	0.24226	21.4209	21.9206	22.3576	22.0741	21.5294	21.5003	22.7948	22.0911	22.1806	22.0079	23.1042	23.0371	22.7398	22.859	21.894	20.0971	22.3179	21.8747	23.2069	NA	22.2261	22.3767	22.6106	22.1295	22.6563	22.6984	23.3836	23.3383	22.0621	22.2124	22.8189	22.7845	22.4989	22.5143	NA	22.3623	23.4422	22.3574	23.0786	22.373
APOH_HUMAN	KFIC(Carbamidomethyl)PLTGLWPINTLK	3	24.12	-0.896	-2.34	0.02456	5.45	0.02456	22.8989	22.8713	24.6252	24.9216	22.9011	22.5712	24.0731	23.632	23.9791	24.1629	25.4947	25.0019	24.5471	24.3521	23.7012	23.6487	21.5743	20.4	24.2015	23.779	NA	23.7143	24.1988	23.6317	24.1356	24.1891	25.52	25.6509	24.486	24.1837	24.7179	24.6877	24.9474	24.3182	25.5043	24.9156	25.5502	25.1166	NA	23.8991
APOH_HUMAN	KFIC(Carbamidomethyl)PLTGLWPINTLK	2	22.3	1.355	1.05	0.32441	1.09	0.32441	NA	NA	NA	NA	NA	NA	NA	NA	NA	NA	23.0952	23.1113	NA	NA	NA	NA	NA	NA	NA	NA	NA	NA	19.5203	NA	NA	NA	22.2611	22.5262	NA	NA	NA	23.2662	NA	NA	NA	NA	NA	NA	NA	NA
APOH_HUMAN	ATVVYQGER	2	23.54	-0.38	-1.37	0.17746	1.88	0.17746	22.1578	22.1789	23.6263	23.6082	23.1354	22.8837	23.8184	23.107	23.3205	23.4853	24.1817	24.2407	23.5925	23.8838	22.8728	22.6	23.4611	23.412	23.7818	23.6706	23.0949	23.2857	23.8804	23.5655	23.2834	23.4421	24.7138	24.4662	23.3723	23.2499	23.7279	24.1299	23.6922	23.6607	24.0737	23.7305	25.1869	23.888	23.1629	23.0169
APOH_HUMAN	KATVVYQGER	2	19.78	-0.389	-1.33	0.19067	1.78	0.19067	NA	18.2571	NA	19.6461	18.9828	18.7746	20.1868	19.6081	19.4623	19.3786	NA	20.8344	20.0297	20.105	NA	19.1398	19.5547	19.2517	20.2543	19.9328	19.3136	19.4578	19.9949	19.5146	19.5423	NA	21.4195	21.2369	19.5951	19.6081	20.2498	20.3286	NA	NA	20.3634	20.1815	NA	20.2197	19.3341	19.0639
APOH_HUMAN	KFIC(Carbamidomethyl)PLTGLWPIN(Deamidated)TLK	2	20.17	-0.818	-2.07	0.0476	4.29	0.0476	18.8916	NA	20.5129	20.1704	NA	NA	NA	19.94	20.0842	19.2494	20.5797	20.4993	19.9058	19.9375	20.2703	19.8533	NA	NA	18.5012	NA	NA	NA	NA	21.6442	NA	21.7355	21.2881	21.2441	19.6586	19.1261	20.4541	20.4995	19.7879	18.9922	NA	20.1998	20.7772	20.519	NA	NA
APOH_HUMAN	KC(Carbamidomethyl)SYTEDAQC(Carbamidomethyl)IDGTIEVPK	3	24.67	-0.356	-0.78	0.43978	0.61	0.43978	22.8458	22.9966	NA	25.6437	23.2616	23.3526	24.4225	24.2731	25.8174	25.7267	26.725	26.3775	23.7735	24.4416	NA	24.8584	23.7808	NA	24.0392	NA	23.8543	23.8868	24.168	23.9938	23.563	NA	NA	NA	NA	25.8192	NA	26.6433	NA	25.2602	26.3004	25.9317	24.6416	25.5741	NA	23.5604
APOH_HUMAN	KC(Carbamidomethyl)SYTEDAQC(Carbamidomethyl)IDGTIEVPK	2	21.65	-1.082	-1.04	0.32518	1.09	0.32518	20.7196	21.3149	NA	NA	NA	NA	NA	NA	NA	NA	NA	NA	NA	NA	NA	NA	NA	NA	NA	NA	NA	23.4221	NA	NA	21.3889	NA	NA	NA	NA	NA	NA	NA	NA	NA	NA	NA	NA	NA	21.6719	21.4098
APOH_HUMAN	C(Carbamidomethyl)SYTEDAQC(Carbamidomethyl)IDGTIEVPK	2	20.77	-0.265	-0.77	0.44644	0.6	0.44644	NA	20.0493	NA	20.4647	NA	19.4121	21.1516	20.438	NA	NA	21.422	21.2376	20.9014	20.8916	NA	NA	20.4997	20.189	21.2604	NA	NA	NA	20.9116	NA	20.8117	20.6632	21.717	21.8703	20.0489	20.3446	20.3343	21.0214	20.6057	NA	20.7794	NA	21.764	20.6625	20.8785	20.4858
APOH_HUMAN	C(Carbamidomethyl)SYTEDAQC(Carbamidomethyl)IDGTIEVPK	3	19.53	NA	NA	NA	NA	NA	NA	NA	NA	NA	NA	NA	NA	NA	NA	NA	NA	NA	NA	NA	NA	NA	NA	NA	NA	NA	NA	NA	NA	NA	NA	NA	NA	19.5297	NA	NA	NA	NA	NA	NA	NA	NA	NA	NA	NA	NA
APOH_HUMAN	C(Carbamidomethyl)PFPSRPDN(Deamidated)GFVNYPAKPTLYYK	3	20.9	-0.669	-1.58	0.1246	2.5	0.1246	20.4107	19.6801	21.7127	21.2504	NA	NA	NA	20.8146	20.413	NA	NA	21.9724	NA	NA	19.4305	NA	19.3651	18.6129	21.4677	20.6217	20.8427	NA	20.2059	20.1016	NA	20.3796	22.9182	22.2653	20.8408	21.06	21.484	21.3005	NA	NA	21.8923	21.8075	NA	21.5712	21.0807	20.6751
APOH_HUMAN	ASC(Carbamidomethyl)KVPVKK	2	15.76	-1.023	-2.48	0.02032	6.13	0.02032	13.7088	NA	16.3302	NA	NA	13.6206	15.9514	NA	15.5117	15.7354	NA	NA	16.2068	16.191	NA	NA	14.8302	14.4126	15.0952	NA	NA	16.0018	15.0255	NA	15.811	15.773	17.1594	NA	NA	NA	16.9735	16.5734	NA	15.1958	16.9254	16.8176	17.2874	NA	15.4177	NA
APOH_HUMAN	(Ammonia-loss)C(Carbamidomethyl)PFPSRPDNGFVNYPAKPTLYYK	3	20.55	-0.024	-0.07	0.94837	0	0.94837	NA	NA	20.6415	NA	NA	NA	NA	19.8196	NA	NA	20.9507	20.9735	NA	20.3034	NA	NA	NA	NA	NA	20.36	19.6466	NA	NA	19.5641	NA	NA	21.6251	21.5627	20.0863	NA	20.7492	20.5804	NA	NA	20.6762	NA	21.2845	20.8588	20.3383	19.9593
APOH_HUMAN	WSPELPVC(Carbamidomethyl)APIIC(Carbamidomethyl)PPPSIPTFATLR	3	25.95	0.107	0.16	0.87834	0.02	0.87834	NA	NA	NA	26.4976	NA	NA	NA	NA	NA	NA	NA	NA	NA	26.2699	NA	NA	NA	NA	25.7699	NA	NA	NA	NA	NA	24.3092	24.6498	NA	27.6113	26.0581	26.2049	26.2167	NA	NA	NA	NA	NA	NA	NA	NA	NA
APOH_HUMAN	C(Carbamidomethyl)PFPSRPDNGFVN(Deamidated)YPAKPTLYYK	3	20.76	NA	NA	NA	NA	NA	NA	NA	NA	NA	NA	NA	NA	NA	NA	NA	NA	NA	NA	NA	NA	NA	NA	NA	NA	NA	NA	NA	NA	NA	20.7579	NA	NA	NA	NA	NA	NA	NA	NA	NA	NA	NA	NA	NA	NA	NA
APOH_HUMAN	C(Carbamidomethyl)SYTEDAQ(Deamidated)C(Carbamidomethyl)IDGTIEVPK	3	21.23	NA	NA	NA	NA	NA	NA	NA	NA	NA	NA	NA	NA	NA	NA	NA	NA	NA	NA	NA	NA	NA	NA	NA	NA	NA	NA	NA	NA	NA	NA	NA	20.1777	NA	NA	21.1575	NA	NA	NA	NA	NA	NA	22.3569	NA	NA	NA
APOM_HUMAN	SLTSC(Carbamidomethyl)LDSK	2	20.65	-1.259	-2.1	0.05382	4.41	0.05382	NA	NA	NA	NA	NA	NA	NA	NA	19.6202	20.3072	20.9603	20.7041	19.0947	NA	19.8961	NA	NA	NA	NA	NA	20.1969	NA	NA	NA	NA	NA	21.5276	21.8476	NA	NA	20.3435	20.8994	NA	NA	NA	NA	NA	22.4175	NA	NA
APOM_HUMAN	WIYHLTEGSTDLR	3	20.25	-0.631	-0.73	0.47965	0.54	0.47965	NA	NA	NA	NA	NA	NA	NA	NA	NA	18.8378	20.3597	20.431	NA	NA	NA	NA	NA	NA	NA	NA	19.0887	NA	NA	NA	NA	NA	22.0057	21.8237	NA	NA	19.6175	19.8639	NA	NA	NA	NA	NA	NA	NA	NA
AQ12A_HUMAN	MAGLN(Deamidated)VSLSFFFATFALC(Carbamidomethyl)EAARR	3	20.15	0.274	0.54	0.59683	0.29	0.59683	NA	19.6639	21.3322	NA	18.6961	NA	NA	NA	NA	NA	NA	22.1676	NA	19.8141	20.1928	20.0374	NA	NA	NA	NA	19.0706	NA	NA	NA	19.293	19.8398	NA	NA	NA	20.6996	NA	NA	20.489	20.0576	NA	20.7423	20.8615	20.5865	NA	19.0257
ARAP3_HUMAN	RESRGVC(Carbamidomethyl)Q(Deamidated)GR	2	21.21	-0.197	-0.63	0.53273	0.4	0.53273	20.6657	20.9657	21.6241	21.6119	20.5868	20.4423	21.8888	21.2278	20.6773	21.1325	21.7118	21.7091	21.6012	21.8754	21.437	21.4447	20.4988	20.6596	20.3241	20.1455	20.0935	20.1754	21.3868	20.8015	20.4168	20.5047	21.2259	22.5589	21.4261	21.3543	22.1792	22.3507	21.3608	21.4048	21.8187	21.7764	22.6649	21.9559	20.4531	20.2562
ARFG2_HUMAN	KQ(Deamidated)AEESMVASM(Oxidation)R	2	21.3	NA	NA	NA	NA	NA	NA	NA	NA	NA	NA	NA	NA	NA	NA	21.302	NA	NA	NA	NA	NA	NA	NA	NA	NA	NA	NA	NA	NA	NA	NA	NA	NA	NA	NA	NA	NA	NA	NA	NA	NA	NA	NA	NA	NA	NA
ARFG3_HUMAN	LGM(Oxidation)GFGNC(Carbamidomethyl)R	2	21.4	0.283	0.72	0.47453	0.52	0.47453	19.6011	20.4793	22.1317	23.5983	21.1216	21.2429	21.9388	21.3889	21.805	22.1332	21.115	21.497	NA	21.6788	22.2529	21.912	20.7079	20.6938	21.7188	21.915	21.0534	21.3641	21.1868	20.9919	20.4073	21.0153	20.2214	21.56	21.4221	21.7217	20.3827	21.1198	21.5913	21.8822	21.6906	21.8735	22.5738	21.5003	NA	20.6263
ARG28_HUMAN	DM(Oxidation)IATVDLKVN(Deamidated)EYEK	3	26.12	-4.712	-4.71	0.00424	22.17	0.00424	NA	NA	NA	NA	NA	NA	NA	NA	NA	NA	NA	NA	NA	NA	NA	NA	NA	24.3746	24.7153	NA	NA	NA	NA	NA	NA	NA	NA	29.2573	NA	NA	NA	NA	NA	NA	NA	NA	NA	NA	NA	NA
ARHG3_HUMAN	ANC(Carbamidomethyl)SLELPPASGPAKDAEEPSN(Deamidated)K	3	20.58	0.053	0.08	0.93596	0.01	0.93596	NA	NA	NA	21.8352	18.9755	NA	NA	19.969	20.2264	22.7647	NA	NA	NA	21.3987	NA	20.8491	19.3051	19.99	21.3874	20.6008	NA	20.523	NA	20.2438	NA	20.6439	NA	20.7748	NA	22.2491	18.8373	19.6776	NA	NA	20.6435	21.6686	NA	NA	19.7921	20.298
ARHG3_HUMAN	AN(Deamidated)C(Carbamidomethyl)SLELPPASGPAKDAEEPSNK	3	21.25	-0.328	-0.49	0.63339	0.24	0.63339	NA	NA	21.191	21.5733	NA	20.0797	NA	NA	NA	22.5209	NA	NA	NA	NA	NA	20.262	NA	NA	NA	NA	NA	NA	NA	NA	NA	NA	NA	NA	NA	21.8037	NA	NA	NA	20.3159	NA	21.039	NA	22.4273	NA	NA
ARHG4_HUMAN	LTKLSKYVYFFEAC(Carbamidomethyl)R	2	19.62	0.112	0.21	0.83761	0.04	0.83761	NA	18.8606	NA	NA	NA	NA	NA	NA	NA	NA	NA	21.2573	NA	20.2192	NA	NA	NA	17.8222	20.5061	19.7749	18.9139	19.0491	19.4541	19.4055	19.8016	19.6732	NA	NA	NA	NA	NA	NA	NA	19.7648	NA	NA	19.6823	20.097	NA	NA
ARHGC_HUMAN	EDGAAMRAGVQTGDR	3	16.33	0.48	0.79	0.43648	0.63	0.43648	NA	NA	NA	NA	16.3222	15.9943	17.8966	NA	16.1048	NA	17.1188	17.4195	NA	16.2871	16.587	NA	15.6517	14.5044	NA	NA	NA	NA	NA	15.1421	NA	NA	NA	NA	14.739	NA	16.6139	16.6839	NA	15.8679	NA	NA	17.9374	16.7671	NA	NA
ARHGC_HUMAN	YRTASQGPQ(Deamidated)TDSVIQ(Deamidated)N(Deamidated)SENIK	3	22.43	NA	NA	NA	NA	NA	NA	NA	NA	NA	NA	NA	NA	NA	NA	NA	NA	NA	NA	NA	NA	NA	NA	NA	NA	NA	NA	NA	NA	NA	NA	NA	NA	NA	NA	NA	NA	NA	22.4344	NA	NA	NA	NA	NA	NA	NA
ARHGH_HUMAN	TLMQGYM(Oxidation)Q(Deamidated)PLK	2	20.64	0.001	0	0.99895	0	0.99895	NA	NA	20.7345	21.7522	NA	19.5722	NA	20.3294	20.7956	21.0827	20.58	21.5539	NA	21.1797	20.7435	20.3927	19.2739	NA	NA	21.075	18.9196	NA	19.6211	19.9521	19.5547	20.3728	20.9743	21.9862	20.26	20.2743	20.5207	21.39	NA	20.9999	21.0167	21.1464	21.935	NA	20.9004	20.2957
ARHL2_HUMAN	(Acetyl)M(Oxidation)AAAAM(Oxidation)AAAAGGGAGAARSLSR	2	21.04	-0.177	-0.33	0.74545	0.11	0.74545	20.4059	NA	21.7678	NA	NA	NA	NA	NA	20.2669	NA	NA	21.4444	20.5581	NA	20.4776	NA	NA	NA	20.3327	21.8723	NA	19.7517	NA	NA	NA	NA	22.0783	22.0534	20.4708	NA	NA	21.4056	NA	NA	21.4251	21.2958	21.9363	20.4355	21.1177	20.6973
ARI1B_HUMAN	M(Oxidation)EIPPRR	2	18.8	NA	NA	NA	NA	NA	NA	NA	NA	NA	NA	NA	NA	NA	NA	NA	NA	NA	NA	NA	NA	NA	NA	NA	NA	18.7956	NA	NA	NA	NA	NA	NA	NA	NA	NA	NA	NA	NA	NA	NA	NA	NA	NA	NA	NA	NA
ARI2_HUMAN	ESEGALNEHM(Oxidation)TSLASVLK	3	25.83	-0.361	-0.91	0.36795	0.83	0.36795	27.0488	26.1055	26.535	25.8843	25.2875	24.8046	26.2587	25.7434	25.4256	25.7598	26.5027	25.532	26.15	25.648	25.4277	25.6717	24.8803	23.93	25.8436	24.9369	26.6824	NA	25.0414	24.5072	26.444	26.0837	26.0258	24.9394	26.3537	26.5228	25.5237	24.5952	26.7728	26.0568	26.2715	25.9826	26.5084	26.5125	26.9688	26.2319
ARI2_HUMAN	SVDMNSQGSDSNEEDYD	2	18.5	-1.132	-0.97	0.34702	0.94	0.34702	19.5735	18.7379	NA	NA	NA	17.1205	19.1301	17.8323	NA	NA	NA	NA	19.1743	NA	NA	NA	17.9498	15.4636	NA	NA	19.47	NA	NA	NA	19.0994	NA	NA	NA	NA	NA	NA	NA	NA	NA	NA	NA	NA	NA	19.9059	18.5199
ARI3A_HUMAN	GGN(Deamidated)TGTSGGQ(Deamidated)AGPAGLSTPSTSTSNNSLP	3	18.73	NA	NA	NA	NA	NA	NA	18.7337	NA	NA	NA	NA	NA	NA	NA	NA	NA	NA	NA	NA	NA	NA	NA	NA	NA	NA	NA	NA	NA	NA	NA	NA	NA	NA	NA	NA	NA	NA	NA	NA	NA	NA	NA	NA	NA	NA
ARI4B_HUMAN	TQ(Deamidated)SPGKC(Carbamidomethyl)GKN(Deamidated)GDK	3	23.91	NA	NA	NA	NA	NA	NA	NA	NA	NA	NA	NA	NA	NA	NA	NA	NA	NA	NA	NA	NA	NA	NA	NA	NA	NA	NA	NA	NA	NA	NA	NA	NA	NA	NA	NA	NA	NA	NA	NA	23.9063	NA	NA	NA	NA	NA
ARL15_HUMAN	ELGGADN(Deamidated)IR	2	20.81	NA	NA	NA	NA	NA	NA	NA	NA	NA	NA	NA	NA	NA	NA	NA	NA	NA	NA	NA	NA	NA	NA	NA	NA	NA	NA	NA	NA	NA	NA	NA	NA	NA	NA	20.8113	NA	NA	NA	NA	NA	NA	NA	NA	NA	NA
ARL5B_HUMAN	Q(Deamidated)DMKGC(Carbamidomethyl)M(Oxidation)TAAEISK	2	20.71	-0.247	-0.86	0.39516	0.74	0.39516	19.9498	20.2422	22.1536	22.3065	19.4199	19.5617	21.032	20.3584	20.9589	21.126	20.7417	20.7953	20.1466	20.4273	20.6548	20.3484	20.1834	19.8996	20.8585	20.6013	NA	20.625	20.4591	20.1109	20.2396	20.1094	20.219	20.389	21.8626	21.8162	20.1831	19.9313	21.3665	21.3213	21.871	21.6711	22.0272	21.4267	20.1869	20.2238
ARMC3_HUMAN	(Glu->pyro-Glu)EEEKVKEEEEVMVVPK	3	21.72	NA	NA	NA	NA	NA	NA	NA	NA	NA	NA	NA	21.7195	NA	NA	NA	NA	NA	NA	NA	NA	NA	NA	NA	NA	NA	NA	NA	NA	NA	NA	NA	NA	NA	NA	NA	NA	NA	NA	NA	NA	NA	NA	NA	NA	NA
ARMC3_HUMAN	EVEPPPKDVFD	2	21.47	-5.499	-4.33	0.00971	18.78	0.00971	18.7161	NA	NA	NA	NA	NA	NA	NA	NA	NA	NA	NA	NA	NA	NA	NA	NA	NA	NA	NA	NA	NA	NA	NA	NA	NA	24.2146	NA	NA	NA	NA	NA	NA	NA	NA	NA	NA	NA	NA	NA
ARMC9_HUMAN	GRQEEPRPAPTTPRQ(Deamidated)PR	3	23.96	-0.437	-1.59	0.12068	2.52	0.12068	23.0946	23.1651	25.2331	25.2258	23.4972	23.4863	24.3694	23.8743	24.0533	24.2731	24.4879	24.2497	23.876	23.7179	23.9139	23.9014	22.326	21.7754	23.6668	23.2582	23.9458	23.6515	NA	23.733	23.6558	23.778	24.4894	24.4506	NA	24.3592	24.0153	24.0085	24.5503	24.2665	25.2199	24.8629	24.9169	NA	23.6845	23.6502
ARMX3_HUMAN	AQ(Deamidated)VPSSLGSLFN(Deamidated)K	2	23.47	NA	NA	NA	NA	NA	NA	NA	NA	NA	NA	22.5468	NA	23.8466	NA	NA	NA	NA	NA	NA	NA	NA	NA	NA	NA	24.0076	NA	NA	NA	NA	NA	NA	NA	NA	NA	NA	NA	NA	NA	NA	NA	NA	NA	NA	NA	NA
ARMX3_HUMAN	IGTEAGTRAR	2	24.39	NA	NA	NA	NA	NA	NA	NA	NA	NA	NA	NA	NA	NA	NA	NA	NA	NA	NA	NA	NA	NA	NA	NA	NA	NA	NA	NA	NA	NA	NA	24.3879	NA	NA	NA	NA	NA	NA	NA	NA	NA	NA	NA	NA	NA	NA
ARNT2_HUMAN	(Glu->pyro-Glu)EGEAQ(Deamidated)YAVVHC(Carbamidomethyl)TGYIK	2	24.75	-0.394	-1.16	0.25104	1.35	0.25104	26.4921	26.0251	24.8889	24.4396	23.9439	23.6235	25.115	24.7593	24.2287	24.6326	24.9429	24.6054	25.047	24.49	23.9447	23.9778	23.8279	23.2044	24.8253	24.0197	25.6037	25.3162	23.6206	23.2651	25.7082	25.4726	24.8356	24.1439	24.8298	24.7412	24.579	23.8831	25.3289	24.946	24.9324	24.6776	25.2827	25.1131	26.5802	26.0516
ARNT2_HUMAN	(Glu->pyro-Glu)EGEAQ(Deamidated)YAVVHC(Carbamidomethyl)TGYIK	3	19.75	0.454	0.68	0.51729	0.46	0.51729	19.9741	NA	NA	NA	NA	NA	20.248	NA	NA	NA	NA	NA	NA	NA	19.7044	NA	NA	NA	NA	NA	NA	20.6726	18.9132	NA	NA	18.979	NA	NA	NA	NA	NA	NA	NA	NA	NA	NA	NA	NA	NA	NA
ARNT2_HUMAN	(Glu->pyro-Glu)EGEAQYAVVHC(Carbamidomethyl)TGYIK	3	25.58	-0.35	-1.33	0.18969	1.78	0.18969	26.2829	26.2657	NA	25.4936	24.8319	24.5421	26.0104	25.5841	25.2178	25.4395	25.9069	25.4882	25.7872	25.5135	24.9144	25.1482	24.6879	24.2288	25.6362	25.2646	26.1479	25.8655	24.6576	24.4786	26.0941	26.0377	NA	25.3459	25.8974	25.8016	NA	24.9477	26.3313	25.8487	25.978	25.6591	26.446	25.9351	26.535	26.2109
ARP8_HUMAN	C(Carbamidomethyl)ILLIPDIYNKQHVK	3	18.56	NA	NA	NA	NA	NA	NA	NA	NA	NA	NA	NA	NA	NA	NA	NA	17.7249	19.3981	NA	NA	NA	NA	NA	NA	NA	NA	NA	NA	NA	NA	NA	NA	NA	NA	NA	NA	NA	NA	NA	NA	NA	NA	NA	NA	NA	NA
ARRD4_HUMAN	(Acetyl)MGGEAGC(Carbamidomethyl)AAAVGAEGR	3	22.09	-0.273	-0.92	0.36181	0.85	0.36181	21.2443	21.0618	22.3779	22.1347	21.7646	21.4301	22.6453	22.189	22.0686	22.2825	23.1754	22.4145	22.6107	22.3768	22.467	22.4926	21.2152	20.7816	21.3951	20.9697	21.3608	21.2207	21.9734	21.8367	21.4925	21.3657	22.907	22.7001	22.3166	21.9812	22.9946	22.5739	22.7987	22.4273	23.0709	22.5853	23.3878	22.8575	21.6181	21.0802
ARSB_HUMAN	(Ammonia-loss)C(Carbamidomethyl)TLIDALN(Deamidated)VTR	2	21.1	-0.278	-0.92	0.36521	0.84	0.36521	NA	20.1436	NA	21.9486	19.9582	NA	21.1683	20.4322	21.2313	21.4483	21.6188	21.6253	20.915	21.3503	NA	21.1645	20.1333	19.9043	21.0779	21.1852	20.6121	20.4982	NA	20.6813	20.3101	20.56	21.4415	21.491	21.3562	21.3411	21.7831	22.3438	NA	21.303	21.8152	21.8801	22.4425	21.6319	20.4447	20.1646
ARSK_HUMAN	QEGRPM(Oxidation)VN(Deamidated)LIRNR	2	22.24	NA	NA	NA	NA	NA	NA	NA	NA	NA	NA	NA	NA	22.2383	NA	NA	NA	NA	NA	NA	NA	NA	NA	NA	NA	NA	NA	NA	NA	NA	NA	NA	NA	NA	NA	NA	NA	NA	NA	NA	NA	NA	NA	NA	NA	NA
ARVC_HUMAN	ELRGTLQKDGWTK	3	20.16	NA	NA	NA	NA	NA	NA	NA	NA	NA	NA	NA	NA	NA	NA	NA	NA	NA	NA	NA	NA	NA	NA	NA	NA	NA	NA	NA	NA	NA	NA	NA	20.157	NA	NA	NA	NA	NA	NA	NA	NA	NA	NA	NA	NA	NA
ASB1_HUMAN	EGGSPDGRAGPGSAGR	2	16.11	0	0	0.99978	0	0.99978	NA	NA	NA	16.137	NA	NA	NA	16.5856	NA	NA	NA	NA	NA	NA	NA	NA	NA	NA	NA	15.6023	NA	NA	15.8286	15.6616	NA	NA	NA	NA	16.2639	16.6798	NA	NA	NA	NA	NA	NA	NA	NA	NA	NA
ASB15_HUMAN	GWFPLHEAVVQPIQ(Deamidated)Q(Deamidated)ILEIVLDASYK	3	20.55	-0.169	-0.13	0.89992	0.02	0.89992	NA	NA	NA	NA	NA	NA	NA	20.4702	NA	NA	NA	NA	NA	NA	NA	NA	NA	NA	NA	NA	NA	NA	NA	NA	NA	NA	NA	NA	NA	NA	NA	NA	NA	NA	NA	NA	NA	NA	20.639	NA
ASB4_HUMAN	(Acetyl)MDGTTAPVTKSGAAK	3	19.55	-0.628	-1.11	0.27998	1.23	0.27998	NA	NA	NA	19.9681	NA	17.6837	NA	NA	NA	NA	20.0206	19.3769	18.818	19.7404	20.0142	20.224	18.1563	NA	NA	18.6265	NA	NA	NA	NA	NA	NA	NA	NA	19.3671	19.8779	NA	NA	NA	19.8237	20.7835	20.5049	20.8931	20.1979	NA	17.8522
ASB9_HUMAN	(Acetyl)MDGKQ(Deamidated)GGMDGSKPAGPR	3	21.55	-0.564	-0.93	0.36254	0.86	0.36254	NA	NA	21.064	22.3351	20.7457	20.7942	20.5808	21.3462	21.3677	22.0917	22.1599	20.1127	NA	NA	21.7357	22.21	NA	NA	21.0596	21.657	22.0586	21.8302	21.4249	22.129	NA	NA	NA	NA	21.7173	21.411	NA	NA	23.2679	NA	21.2335	21.3003	NA	NA	NA	NA
ASCC3_HUMAN	ANPLAYGISHK	2	22.84	NA	NA	NA	NA	NA	NA	NA	NA	NA	NA	NA	NA	NA	NA	NA	NA	NA	NA	NA	NA	NA	NA	NA	NA	NA	NA	NA	NA	NA	NA	NA	NA	NA	22.8357	NA	NA	NA	NA	NA	NA	NA	NA	NA	NA	NA
ASCC3_HUMAN	AGEDLEVSEGLM(Oxidation)C(Carbamidomethyl)FDPK	2	22.07	-0.338	-0.78	0.44702	0.6	0.44702	NA	NA	21.7377	21.4567	NA	NA	NA	NA	NA	NA	21.8897	22.0536	21.6449	22.148	NA	NA	NA	NA	22.041	NA	NA	NA	NA	NA	NA	NA	23.7814	23.544	21.7135	21.8981	21.8766	NA	NA	NA	21.8794	21.7214	22.0802	21.6807	NA	NA
ASH1L_HUMAN	LTDSPGLFSAQ(Deamidated)DTSLNR	3	21.16	-0.436	-0.83	0.41318	0.69	0.41318	22.1743	21.1788	NA	NA	21.0397	20.3611	22.2307	21.813	NA	20.9102	NA	21.4152	21.8512	19.8492	20.2357	20.6148	NA	NA	19.3674	NA	21.1194	20.0975	NA	NA	21.5682	21.5349	NA	NA	21.3803	NA	21.4557	20.8722	NA	20.9564	21.8286	NA	NA	21.8197	22.1368	21.2524
ASH1L_HUMAN	TVEAFDADMLKVFR	2	20.5	-1.499	-2.01	0.07771	4.03	0.07771	18.6951	NA	NA	NA	20.6812	20.2605	NA	NA	NA	NA	NA	NA	NA	NA	NA	NA	NA	NA	NA	NA	NA	NA	NA	20.9314	NA	21.0768	NA	NA	NA	NA	NA	NA	NA	NA	NA	NA	NA	NA	21.3634	NA
ASH2L_HUMAN	Q(Deamidated)Q(Deamidated)DGGTTGTTKKAR	2	17.5	0.584	0.48	0.64557	0.23	0.64557	NA	NA	NA	NA	NA	NA	18.4084	NA	NA	NA	NA	NA	NA	17.1837	NA	NA	NA	NA	NA	NA	NA	NA	NA	NA	15.6104	NA	NA	NA	NA	NA	NA	NA	NA	NA	NA	NA	18.8137	NA	NA	NA
ASHWN_HUMAN	EEAEAMNNLKPPQ(Deamidated)AK	2	21.66	0.014	0.05	0.95837	0	0.95837	20.9232	21.2367	21.9826	22.5499	21.1072	21.4678	21.6581	21.4686	21.7412	21.9132	NA	21.7964	21.1844	22.2278	21.9956	21.7882	21.1482	21.5505	21.6726	22.0882	21.0929	21.3556	21.9788	21.5447	21.7049	22.2633	21.3896	21.565	21.7753	22.1383	NA	21.2063	21.8743	21.893	22.3501	22.4148	NA	21.8399	20.933	20.5814
ASM3A_HUMAN	Q(Deamidated)TN(Deamidated)N(Deamidated)PGIRLFQ(Deamidated)YDPR	3	21.51	NA	NA	NA	NA	NA	NA	NA	NA	NA	NA	NA	NA	NA	NA	NA	NA	NA	NA	NA	NA	NA	NA	NA	NA	NA	NA	NA	NA	NA	NA	NA	NA	NA	NA	NA	21.0294	NA	NA	NA	NA	NA	NA	21.987	NA	NA
ASML_HUMAN	ALMQ(Deamidated)SLNM(Oxidation)LVQ(Deamidated)TEGKER	3	24.31	0.837	1.59	0.12143	2.52	0.12143	24.8877	23.0031	25.7213	NA	24.1224	24.2636	24.4851	24.3582	24.7832	25.2616	NA	23.8561	NA	25.9916	26.4642	26.44	25.2994	23.4716	23.6586	NA	NA	24.8373	23.6453	23.4215	23.6498	23.5719	22.9233	23.7204	23.5768	23.5547	NA	23.3365	26.45	24.3496	NA	24.1758	24.5241	24.3125	22.9419	23.2823
ASML_HUMAN	ALMQ(Deamidated)SLN(Deamidated)M(Oxidation)LVQ(Deamidated)TEGKER	3	24.58	0.876	0.53	0.61067	0.29	0.61067	NA	NA	NA	NA	NA	NA	NA	NA	24.7832	25.2616	NA	NA	NA	NA	NA	NA	NA	NA	NA	NA	23.4561	24.8373	NA	NA	NA	NA	NA	NA	NA	NA	NA	NA	NA	NA	NA	NA	NA	NA	NA	NA
ASND1_HUMAN	TMPTTFN(Deamidated)REGN(Deamidated)K	3	21.44	NA	NA	NA	NA	NA	NA	NA	NA	NA	NA	NA	NA	NA	NA	NA	NA	NA	NA	NA	NA	NA	NA	NA	NA	NA	NA	NA	NA	NA	NA	NA	NA	NA	NA	NA	NA	NA	NA	NA	21.4422	NA	NA	NA	NA	NA
ASPG_HUMAN	TGHIAAGTSTN(Deamidated)GIK	2	18.24	NA	NA	NA	NA	NA	NA	NA	NA	NA	NA	NA	NA	NA	NA	NA	NA	NA	NA	NA	NA	NA	NA	NA	NA	NA	NA	NA	NA	NA	NA	NA	NA	NA	NA	NA	NA	NA	NA	NA	18.3959	18.0809	NA	NA	NA	NA
ASPH_HUMAN	NAKSSGNSSSSGSGSGSTSAGSSSPGAR	3	20.04	NA	NA	NA	NA	NA	NA	NA	NA	NA	NA	NA	NA	20.0444	NA	NA	NA	NA	NA	NA	NA	NA	NA	NA	NA	NA	NA	NA	NA	NA	NA	NA	NA	NA	NA	NA	NA	NA	NA	NA	NA	NA	NA	NA	NA	NA
ASPM_HUMAN	DIQ(Deamidated)NM(Oxidation)HRAATLIQ(Deamidated)SFYRMHR	3	19.46	-1.462	-2.19	0.03941	4.78	0.03941	18.4349	18.2847	NA	NA	17.8136	17.8669	19.6667	18.8615	20.7871	20.5679	NA	NA	NA	NA	NA	20.6773	15.5397	NA	19.6552	18.7813	NA	18.785	NA	NA	NA	18.3319	NA	NA	NA	21.7024	19.6422	NA	20.7888	NA	21.3365	NA	21.5247	NA	20.1009	NA
ASPM_HUMAN	DSGSFEQYSENIK	2	19.03	NA	NA	NA	NA	NA	NA	NA	NA	NA	NA	NA	NA	NA	NA	NA	NA	NA	NA	NA	NA	NA	NA	NA	NA	NA	NA	NA	NA	19.028	NA	NA	NA	NA	NA	NA	NA	NA	NA	NA	NA	NA	NA	NA	NA	NA
ASXL1_HUMAN	EQFSSFSC(Carbamidomethyl)EDQK	2	23.59	-0.261	-0.25	0.80389	0.06	0.80389	20.3854	NA	24.1437	25.929	20.998	19.6481	24.4731	20.2233	25.1773	25.3954	25.3749	24.9935	25.4769	24.9162	25.8726	23.7188	21.4396	NA	25.0162	23.0862	23.2143	22.2829	23.5678	20.8568	22.0817	20.4349	23.6329	25.2092	NA	26.2408	24.2117	23.2409	25.9182	25.897	24.3673	24.8918	NA	25.9493	21.4827	19.4124
AT12A_HUMAN	TSPQ(Deamidated)Q(Deamidated)KLIIVEGC(Carbamidomethyl)Q(Deamidated)R	2	21.54	-0.263	-1.01	0.32145	1.01	0.32145	20.4811	NA	21.8708	NA	20.5129	NA	21.7523	21.5302	21.7568	21.6352	22.0524	21.9614	21.7823	21.9708	NA	21.674	20.4125	20.3541	21.5957	21.6679	20.7442	21.0273	NA	NA	21.5692	NA	NA	21.4954	21.9885	22.1039	21.3999	21.4461	21.7072	21.5464	22.3456	22.2864	22.1035	21.5269	NA	NA
AT131_HUMAN	(Ammonia-loss)C(Carbamidomethyl)IVDEAM(Oxidation)LTGESVPQMK	3	20.58	-1.195	-1.74	0.09576	3.04	0.09576	NA	NA	20.973	21.6293	NA	NA	NA	NA	19.8971	20.5921	21.8385	21.2819	NA	NA	NA	19.4498	NA	17.4672	NA	18.236	20.9182	19.9746	NA	NA	19.8654	20.0814	22.5046	22.7557	NA	NA	20.9169	20.9735	NA	NA	21.1855	20.4982	NA	NA	NA	NA
AT133_HUMAN	TIN(Deamidated)QGQEDEMEIYGYNLSR	3	21.28	-0.083	-0.19	0.84924	0.04	0.84924	NA	NA	21.4824	21.1371	NA	NA	NA	20.3621	21.1306	NA	21.249	20.5004	NA	NA	NA	NA	21.0029	NA	22.5001	22.3057	NA	20.47	21.1633	NA	NA	NA	NA	NA	20.8976	21.2913	NA	NA	21.6973	NA	NA	NA	21.5385	20.8863	22.0643	NA
AT1B2_HUMAN	YYEQPDNGVLNYPK	3	21.2	NA	NA	NA	NA	NA	NA	NA	NA	NA	NA	NA	NA	NA	18.4038	NA	NA	NA	NA	NA	NA	NA	NA	NA	NA	23.9958	NA	NA	NA	NA	NA	NA	NA	NA	NA	NA	NA	NA	NA	NA	NA	NA	NA	NA	NA	NA
AT2A2_HUMAN	ANAC(Carbamidomethyl)NSVIKQLMK	2	21.67	-0.555	-1.01	0.32938	1.02	0.32938	NA	NA	22.2269	22.0829	NA	NA	NA	NA	20.7738	NA	NA	NA	NA	21.0961	21.0985	NA	NA	NA	NA	NA	NA	NA	NA	NA	NA	NA	NA	NA	21.1625	21.3977	NA	NA	NA	NA	22.4911	22.2498	22.2995	21.5387	NA	NA
AT2B2_HUMAN	(Gln->pyro-Glu)Q(Deamidated)Q(Deamidated)DGAAAMEMQPLK	3	19.77	0.288	0.45	0.65772	0.2	0.65772	NA	NA	19.2195	19.679	21.0644	20.7249	NA	19.6397	20.3173	20.2361	NA	19.0953	18.0799	19.8475	NA	18.1789	19.998	20.8379	21.1993	20.3858	NA	NA	21.273	19.8289	18.5131	19.4578	18.2328	NA	18.9166	NA	NA	NA	19.6309	NA	20.113	NA	21.5355	19.2064	NA	18.9053
AT2B2_HUMAN	(Gln->pyro-Glu)Q(Deamidated)QDGAAAMEMQ(Deamidated)PLK	3	19.78	2.548	2.01	0.10786	4.03	0.10786	NA	21.0527	NA	NA	NA	NA	NA	NA	NA	NA	NA	NA	NA	NA	NA	NA	NA	NA	NA	NA	NA	NA	NA	NA	NA	NA	NA	NA	NA	NA	NA	NA	NA	NA	NA	NA	NA	18.505	NA	NA
AT2C2_HUMAN	LQAM(Oxidation)SGEEVDSVEKGELADRVGK	3	20.28	-0.217	-0.24	0.81465	0.06	0.81465	NA	NA	NA	NA	NA	NA	NA	NA	NA	NA	20.1157	NA	NA	NA	NA	NA	NA	NA	NA	NA	NA	NA	NA	NA	NA	NA	19.9996	NA	NA	20.3288	NA	NA	NA	NA	NA	NA	20.6687	NA	NA	NA
AT7L1_HUMAN	DLSTRSDESPSNK	2	21.97	-0.049	-0.16	0.87556	0.02	0.87556	20.5903	21.0549	23.3163	23.8307	21.0556	21.0018	22.0344	21.8782	22.7249	22.709	21.8493	NA	21.8483	22.3401	22.1571	22.0311	21.2917	21.3083	21.7231	21.9564	22.309	22.5511	21.6671	21.4828	21.0003	21.2354	NA	21.0664	22.7073	22.7493	20.7703	21.5402	22.4974	22.6719	22.8245	22.7778	23.1602	22.5046	21.523	21.2803
AT8B3_HUMAN	AINN(Deamidated)RPC(Carbamidomethyl)QILMGKSFK	3	18.72	-0.781	-1.15	0.26836	1.32	0.26836	NA	NA	19.1022	NA	NA	16.8667	NA	17.0807	17.7157	19.0622	19.295	NA	NA	NA	NA	18.7978	NA	NA	18.7316	NA	18.4163	NA	17.9345	NA	NA	NA	NA	NA	NA	NA	NA	NA	20.5808	20.1203	19.5979	NA	NA	NA	NA	NA
AT8B3_HUMAN	AYN(Deamidated)GQ(Deamidated)FKEKVILC(Carbamidomethyl)WQ(Deamidated)R	3	19.44	0.018	0.04	0.96948	0	0.96948	18.5931	NA	NA	20.4163	NA	NA	20.1107	NA	NA	19.1617	NA	NA	NA	19.2107	19.3937	NA	NA	NA	NA	NA	NA	NA	19.5372	18.6486	NA	NA	NA	NA	19.307	19.537	NA	NA	19.87	NA	NA	19.8727	NA	NA	NA	19.1007
AT8B3_HUMAN	AIN(Deamidated)NRPC(Carbamidomethyl)QILMGKSFK	3	19.77	NA	NA	NA	NA	NA	NA	NA	NA	NA	NA	NA	NA	NA	NA	NA	NA	NA	NA	NA	NA	NA	NA	NA	NA	NA	NA	NA	NA	NA	NA	NA	NA	NA	NA	NA	NA	NA	NA	NA	NA	NA	NA	19.7667	NA	NA
ATAD2_HUMAN	MEQ(Deamidated)EVEN(Deamidated)FSC(Carbamidomethyl)SR	2	20.23	0.183	0.59	0.56177	0.34	0.56177	NA	19.638	21.8693	NA	19.6548	19.8004	20.478	20.1472	20.7279	20.9767	20.1427	20.0547	20.0871	20.5994	20.6782	20.3958	20.0319	19.5187	20.1078	20.3718	20.2263	20.3293	19.9594	19.8852	18.6789	19.2095	NA	19.54	20.7628	20.7418	18.9634	19.7741	20.5679	21.0365	21.05	21.3357	21.3952	20.7482	19.4693	19.6589
ATAD5_HUMAN	SSRHQTLPER	2	20.35	-0.699	-0.72	0.48045	0.52	0.48045	20.0656	18.6578	NA	NA	20.3665	18.3861	NA	19.4078	NA	NA	NA	NA	NA	NA	NA	21.1507	20.403	NA	NA	20.6171	20.2266	20.3186	20.5689	21.3516	20.1572	20.9587	NA	NA	NA	NA	NA	NA	NA	NA	NA	NA	NA	20.2781	23.0448	20.0322
ATAD5_HUMAN	NLLLEEIR	2	17.47	NA	NA	NA	NA	NA	NA	NA	NA	NA	NA	NA	NA	NA	NA	NA	NA	NA	NA	NA	NA	NA	NA	NA	NA	NA	NA	NA	NA	NA	NA	17.4728	NA	NA	NA	NA	NA	NA	NA	NA	NA	NA	NA	NA	NA	NA
ATAT_HUMAN	LLLAADPGGSPAQRR	2	21.56	-0.048	-0.16	0.87551	0.02	0.87551	21.5966	21.4781	23.0618	22.4405	20.8951	20.2815	22.0733	21.6074	21.2609	21.4982	22.2428	21.7665	21.1735	21.2014	22.0635	21.6349	20.6643	20.2637	22.0934	21.4594	20.568	21.0918	20.5228	20.455	20.9517	21.0978	22.2396	21.6462	22.1761	22.0481	21.3684	21.1076	22.0782	21.9253	22.8524	22.6747	22.0323	22.27	21.4249	21.1783
ATF2_HUMAN	N(Deamidated)C(Carbamidomethyl)EEVGLFNELASPFEN(Deamidated)EFK	3	20.64	-0.979	-0.98	0.35362	0.96	0.35362	NA	NA	NA	NA	NA	NA	NA	NA	NA	NA	NA	NA	NA	NA	NA	NA	19.825	NA	NA	NA	19.519	NA	NA	21.5082	NA	20.2455	NA	NA	NA	20.9756	NA	NA	NA	NA	NA	NA	21.7706	NA	NA	NA
ATL3_HUMAN	AN(Deamidated)GTVQ(Deamidated)VVSPR	2	19.74	-0.047	-0.15	0.8805	0.02	0.8805	NA	18.6808	NA	20.0152	18.8968	19.2177	19.8679	20.3133	19.6363	19.555	19.9325	20.4437	19.6527	20.1267	20.2509	20.2215	19.2173	19.4405	19.1502	NA	NA	18.748	19.4965	19.8347	18.8761	19.6755	20.2389	20.5563	NA	19.4693	19.2329	19.6247	19.9911	19.9354	20.51	20.6186	20.9762	20.1115	NA	18.5301
ATM_HUMAN	(Gln->pyro-Glu)QM(Oxidation)IKKLDASC(Carbamidomethyl)AAN(Deamidated)N(Deamidated)PSLK	2	20.01	NA	NA	NA	NA	NA	NA	NA	NA	NA	NA	NA	NA	NA	NA	NA	NA	NA	NA	NA	20.0143	NA	NA	NA	NA	NA	NA	NA	NA	NA	NA	NA	NA	NA	NA	NA	NA	NA	NA	NA	NA	NA	NA	NA	NA	NA
ATP23_HUMAN	LLKTLETN(Deamidated)PYVK	2	19.47	NA	NA	NA	NA	NA	NA	NA	NA	NA	NA	NA	NA	NA	19.4661	NA	NA	NA	NA	NA	NA	NA	NA	NA	NA	NA	NA	NA	NA	NA	NA	NA	NA	NA	NA	NA	NA	NA	NA	NA	NA	NA	NA	NA	NA	NA
ATR_HUMAN	APLN(Deamidated)ETGEVVNEK	2	26.62	0.065	0.26	0.79256	0.07	0.79256	25.8256	26.3112	27.0419	27.6538	26.4117	26.4867	26.5953	26.5773	26.8279	26.8568	26.7588	26.7636	26.308	26.7647	26.8215	26.8753	26.2822	26.4708	26.5181	26.8696	26.1826	26.5259	26.547	26.6319	26.0207	26.4792	26.2601	26.7356	26.9231	27.0752	25.8598	26.2415	26.9151	26.9455	26.9391	26.9819	27.6283	26.6196	26.0128	26.2004
ATRIP_HUMAN	AGGPPRTDQ(Deamidated)Q(Deamidated)R	2	20.76	0.035	0.11	0.91418	0.01	0.91418	19.1989	19.5729	20.851	20.8298	20.3624	20.3628	21.5704	20.8325	20.725	20.4397	21.4424	21.64	20.8428	21.1774	21.4269	21.2065	20.3264	19.9664	21.4371	21.2794	20.6369	20.6387	21.2167	20.839	20.7064	NA	22.5826	22.5583	19.3567	19.2823	21.1913	21.5023	20.4878	20.5037	19.6224	19.7208	22.0011	21.0634	20.301	19.8667
ATRN_HUMAN	LTGSSGFVTDGPGNYK	2	19.33	-0.569	-1.41	0.17121	2	0.17121	NA	18.554	19.8969	19.9833	18.2455	18.1702	NA	18.5958	NA	NA	NA	19.6696	NA	NA	19.5925	19.0867	NA	18.8563	19.2369	19.5025	NA	NA	NA	19.0303	NA	NA	19.9842	19.7112	NA	NA	19.6179	19.7222	NA	NA	20.1825	NA	20.0474	18.9075	NA	NA
ATRN_HUMAN	ALYVHGGYK	2	17.94	-0.075	-0.17	0.86786	0.03	0.86786	NA	NA	19.8791	NA	17.287	17.6207	NA	17.2168	NA	17.7782	NA	NA	NA	17.6121	NA	18.3121	16.915	NA	18.0944	17.7305	NA	17.2141	17.8602	NA	NA	16.6549	18.7662	18.8052	17.5001	NA	NA	18.1693	NA	NA	NA	NA	19.4204	NA	NA	NA
ATRN_HUMAN	SEAAC(Carbamidomethyl)LAAGPGIR	2	19.5	-0.567	-1.29	0.21134	1.66	0.21134	18.239	NA	NA	20.2327	19.0452	18.721	19.7343	19.2684	NA	NA	NA	NA	NA	NA	NA	19.2694	18.9796	18.8689	19.63	19.8196	NA	NA	19.5496	20.921	NA	NA	NA	NA	19.6513	NA	NA	20.1449	19.5388	NA	NA	20.0667	NA	NA	19.2447	NA
ATRX_HUMAN	LDGSTTAQSR	2	23.56	0.046	0.21	0.83595	0.04	0.83595	22.9079	23.1462	24.1973	NA	23.2588	23.2622	NA	23.4695	23.7593	23.8742	23.7929	23.5387	23.0327	NA	24.0009	23.8782	23.2975	23.3626	24.1534	24.1834	23.0956	23.229	23.3007	23.2533	22.482	22.7765	23.5698	23.6722	24.0684	24.1861	22.9864	23.5389	24.2207	24.2201	24.1183	24.0482	NA	24.0137	22.9967	23.2054
ATRX_HUMAN	KMLLEEIK	2	20.14	-0.533	-1.23	0.22874	1.52	0.22874	NA	18.719	20.3347	19.9442	18.9731	NA	NA	NA	19.3563	19.5151	NA	21.1173	NA	20.3298	20.4895	20.5196	19.3472	18.9893	19.9544	NA	20.7473	20.2891	19.684	NA	19.6613	NA	22.2622	21.8451	NA	NA	NA	NA	NA	NA	21.0884	NA	20.9122	20.7337	NA	18.3801
ATS2_HUMAN	DLHLRLRPN(Deamidated)ARLVAPGATM(Oxidation)EWQ(Deamidated)GEK	3	20.3	1.056	1.06	0.32884	1.12	0.32884	NA	NA	NA	NA	NA	NA	NA	NA	NA	NA	NA	NA	NA	21.1225	NA	NA	NA	NA	NA	NA	NA	NA	NA	NA	NA	NA	NA	NA	20.2259	NA	NA	NA	19.663	20.1793	NA	NA	NA	NA	NA	NA
ATS4_HUMAN	MSQTGSHPGR	2	22.07	-0.854	-1.28	0.20852	1.64	0.20852	23.2621	22.8055	22.1754	19.8685	21.1231	20.7056	22.9032	21.3035	21.0979	NA	22.6812	22.6254	22.929	22.1937	20.7051	21.2465	21.4472	19.0335	22.9505	21.1796	22.8504	22.2581	20.5795	19.9489	24.8089	23.29	22.4049	21.8586	22.8505	21.9912	23.1128	NA	22.6614	NA	22.1779	20.8026	NA	22.7211	24.2998	23.5633
ATS5_HUMAN	C(Carbamidomethyl)VRTGC(Carbamidomethyl)DGIIGSK	3	19.68	-0.177	-0.51	0.61547	0.26	0.61547	18.9365	NA	19.9152	NA	18.7655	NA	19.7288	19.2446	19.3513	18.8101	20.6376	NA	20.1213	19.4267	19.7716	19.6888	19.2285	19.0804	19.9521	19.9239	19.7602	19.9789	20.0156	19.0631	NA	19.1688	20.9992	20.9418	19.2476	NA	20.026	19.9569	19.3386	NA	NA	NA	20.7931	19.5206	NA	18.9913
ATX2L_HUMAN	DEGPVAEQ(Deamidated)VK	2	21.79	NA	NA	NA	NA	NA	NA	NA	NA	NA	NA	NA	NA	NA	NA	NA	NA	NA	NA	NA	NA	NA	NA	NA	NA	NA	NA	NA	22.0022	21.5787	NA	NA	NA	NA	NA	NA	NA	NA	NA	NA	NA	NA	NA	NA	NA	NA
AUHM_HUMAN	AAVAAAPGALGSLHAGGAR	3	21.09	-0.538	-1.21	0.23463	1.45	0.23463	20.1272	19.5142	21.726	21.6813	19.7589	19.4832	20.666	20.5822	20.7817	20.4962	22.3221	22.0012	20.8473	21.003	22.9803	22.0313	21.4153	19.4924	19.7525	19.7749	20.4416	20.3283	20.9773	20.8533	20.3451	19.5987	22.849	22.5684	21.4794	21.4524	21.6022	21.8795	21.4701	21.7134	21.6115	21.5039	22.334	21.5157	20.4846	22.1986
AURKB_HUMAN	QTAPSGLSTLPQR	2	23.29	-0.243	-0.19	0.85659	0.04	0.85659	NA	NA	NA	NA	NA	NA	NA	NA	NA	23.1661	NA	NA	NA	NA	NA	NA	NA	NA	NA	NA	NA	NA	NA	NA	NA	NA	NA	NA	NA	NA	NA	NA	NA	NA	NA	NA	NA	23.409	NA	NA
AUTS2_HUMAN	(Acetyl)DGPTRGHGLRK	2	21.06	NA	NA	NA	NA	NA	NA	NA	NA	NA	NA	NA	NA	NA	NA	NA	NA	NA	NA	NA	NA	NA	NA	NA	NA	NA	NA	NA	NA	NA	NA	NA	NA	NA	NA	NA	NA	NA	21.0634	NA	NA	NA	NA	NA	NA	NA
AXIN2_HUMAN	(Glu->pyro-Glu)EDAPRPPVPGEEGETPPC(Carbamidomethyl)Q(Deamidated)PGVGK	3	22.64	NA	NA	NA	NA	NA	NA	NA	NA	22.6426	NA	NA	NA	NA	NA	NA	NA	NA	NA	NA	NA	NA	NA	NA	NA	NA	NA	NA	NA	NA	NA	NA	NA	NA	NA	NA	NA	NA	NA	NA	NA	NA	NA	NA	NA	NA
AZI1_HUMAN	RHQM(Oxidation)ELN(Deamidated)TLK	2	22.24	-0.47	-1.84	0.07276	3.39	0.07276	21.3517	21.6661	22.472	22.3384	21.262	21.2883	22.5415	21.6502	22.0161	22.3015	22.7806	22.571	22.051	22.158	22.5326	22.3607	20.9746	20.7721	22.5191	22.4232	22.085	21.828	22.1838	21.7049	22.8384	23.0489	22.8105	22.7275	22.8283	22.8736	21.836	22.2012	22.2351	22.2464	22.3646	22.4499	23.3002	22.4887	22.8333	22.5391
AZI1_HUMAN	GATWN(Deamidated)VLDDQPR	2	18.41	-0.106	-0.2	0.84692	0.04	0.84692	NA	NA	19.5978	NA	17.5797	NA	NA	NA	NA	18.5706	NA	18.2298	18.1496	18.7462	19.1313	NA	NA	17.0822	18.7311	NA	18.0609	17.8021	NA	NA	NA	NA	NA	NA	NA	NA	18.6023	NA	19.1071	NA	NA	NA	NA	NA	NA	NA
B2MG_HUMAN	VN(Deamidated)HVTLSQPK	2	23.18	-0.175	-0.69	0.49652	0.47	0.49652	22.3274	22.2809	24.4291	24.336	22.2775	22.0825	23.3748	22.932	23.1689	23.1867	23.5805	23.6695	23.2987	23.4332	23.6393	23.5754	22.3027	21.8271	23.163	22.9661	22.5294	22.6366	23.3222	23.1115	22.2066	22.3618	23.1893	23.1604	23.7408	23.7487	23.6923	23.8198	23.535	23.499	23.8419	23.718	24.332	23.7809	22.5322	22.5968
B2MG_HUMAN	VEHSDLSFSK	2	27.15	-0.27	-1.06	0.29566	1.12	0.29566	26.2249	26.4319	28.196	28.1444	26.2961	26.1469	27.5868	26.9853	26.8943	27.2365	27.5453	27.3977	27.151	27.3194	27.2342	27.2474	26.2527	25.8648	27.1007	26.9475	26.6718	26.6774	27.4565	26.9909	26.4896	26.6905	27.1878	27.4977	27.6627	27.7226	27.7506	27.8453	27.3795	27.2787	27.7661	27.6708	28.2462	27.4726	26.6266	26.5137
B2MG_HUMAN	VNHVTLSQPK	2	26.84	-0.257	-1.02	0.31346	1.04	0.31346	25.9296	26.0617	27.7056	27.7938	25.8634	25.6706	27.3387	26.7732	26.9114	26.9624	27.1865	27.2592	26.8316	27.09	26.8636	27.0683	25.9912	25.6813	26.6985	26.5309	26.2018	26.2832	27.0153	27.0217	26.0852	26.3643	27.2562	27.1754	27.3457	27.4285	27.2507	27.5742	27.075	27.0219	27.3885	27.3522	28.0315	27.2749	26.1188	26.0935
B2MG_HUMAN	SNFLNC(Carbamidomethyl)YVSGFHPSDIEVDLLK	3	27.29	-0.69	-1.59	0.11961	2.52	0.11961	26.371	26.388	29.007	28.8551	25.5897	25.6756	27.3081	26.9193	27.482	27.4812	28.1799	28.0059	27.6626	27.5773	27.6574	27.609	24.4604	22.6263	27.1465	26.8238	26.6881	26.4025	27.2842	27.0106	26.0833	26.4046	28.0876	28.2692	28.165	28.2071	28.0536	28.0904	28.1422	27.9548	28.4848	28.3006	28.6894	28.2443	26.9867	27.0817
B2MG_HUMAN	SNFLNC(Carbamidomethyl)YVSGFHPSDIEVDLLK	2	22.82	-0.732	-1.68	0.10001	2.83	0.10001	22.0666	21.7751	24.9121	24.3539	NA	20.486	22.8328	22.059	22.5806	22.8095	23.6434	23.4537	23.1363	23.0047	22.8413	22.8962	18.8581	NA	22.5768	21.8957	22.0365	21.7081	22.3951	21.955	21.6981	21.6749	23.9031	23.7624	23.555	23.716	23.902	23.5066	23.3472	23.2818	23.9061	23.7381	23.9938	23.7371	22.8025	22.4974
B2MG_HUMAN	SNFLN(Deamidated)C(Carbamidomethyl)YVSGFHPSDIEVDLLK	3	23.76	-0.686	-1.87	0.06787	3.51	0.06787	22.6856	22.5258	25.2431	25.4499	22.1143	22.0767	23.612	23.4314	23.7216	23.8394	24.5086	24.4059	23.9333	24.0366	24.1349	23.9231	21.2292	20.4324	23.5477	23.4335	23.0685	22.5958	23.8012	23.4832	22.5606	22.9977	24.4781	24.6844	24.7416	24.6799	24.5014	24.567	24.7074	24.573	25.0941	24.8436	25.0333	24.7219	23.428	23.4376
B2MG_HUMAN	SN(Deamidated)FLNC(Carbamidomethyl)YVSGFHPSDIEVDLLK	3	23.13	-0.764	-1.45	0.1594	2.1	0.1594	NA	NA	22.5077	24.2408	NA	NA	NA	20.8065	22.8563	22.6639	23.6604	23.2877	22.9697	23.1928	NA	NA	NA	NA	21.7919	21.828	NA	NA	NA	NA	NA	21.005	23.7528	23.7488	23.7074	24.0825	23.3507	23.4234	23.606	23.6993	23.8344	23.7145	23.955	23.4742	NA	NA
B2MG_HUMAN	DWSFYLLYYTEFTPTEKDEYAC(Carbamidomethyl)R	3	22.95	-0.217	-0.21	0.83801	0.04	0.83801	NA	20.3514	NA	23.3696	24.469	22.0372	NA	NA	NA	NA	NA	23.9202	23.7712	23.7164	21.867	NA	NA	NA	NA	NA	23.1725	NA	24.4308	21.6503	21.3897	22.974	25.4557	NA	NA	21.9983	NA	22.9904	NA	NA	22.0789	24.5153	NA	NA	NA	21.843
B2MG_HUMAN	DWSFYLLYYTEFTPTEK	2	22.86	1.237	0.72	0.48853	0.52	0.48853	NA	NA	24.8887	23.9419	NA	NA	NA	NA	NA	NA	22.6865	NA	NA	NA	NA	NA	NA	NA	NA	NA	NA	NA	22.6918	NA	NA	NA	NA	NA	NA	NA	NA	21.9095	NA	NA	NA	NA	23.6647	20.1357	22.9635	NA
B2MG_HUMAN	DWSFYLLYYTEFTPTEK	3	22.77	-0.456	-0.46	0.6572	0.21	0.6572	NA	NA	NA	23.7241	NA	NA	NA	NA	NA	NA	NA	NA	NA	NA	NA	NA	NA	21.2779	NA	NA	NA	NA	NA	NA	NA	NA	NA	NA	NA	21.7979	NA	NA	NA	NA	NA	NA	23.7729	NA	23.2998	NA
B2MG_HUMAN	VNHVTLSQ(Deamidated)PK	2	21.44	-0.328	-0.85	0.40934	0.71	0.40934	NA	20.1487	NA	NA	NA	NA	NA	NA	21.6295	NA	NA	NA	21.6459	NA	NA	21.7197	NA	21.3828	21.1629	20.8593	20.6779	NA	21.6581	NA	NA	20.5177	NA	NA	NA	22.1664	21.8497	NA	22.0463	21.8776	NA	NA	NA	22.1948	NA	NA
B3A2_HUMAN	TSPSSPAPLPHQEATPR	3	20.38	NA	NA	NA	NA	NA	NA	NA	NA	NA	NA	NA	NA	NA	NA	NA	NA	NA	NA	NA	NA	NA	NA	NA	NA	NA	20.377	NA	NA	NA	NA	NA	NA	NA	NA	NA	NA	NA	NA	NA	NA	NA	NA	NA	NA	NA
B3GN1_HUMAN	AKYPNSPR	2	18.92	-0.03	-0.09	0.9323	0.01	0.9323	17.3989	17.2873	20.4242	20.1771	18.224	17.8443	19.1426	18.6052	19.0531	19.1426	19.8046	19.748	18.8116	18.8556	19.4741	19.3151	18.4096	18.1897	19.2793	18.8653	18.3094	18.467	18.6343	18.1665	17.6114	17.5415	19.4025	19.0466	19.9414	19.9085	18.9849	18.8685	19.7096	19.4566	20.3169	20.0255	20.5943	19.677	17.3167	16.6816
B3GN1_HUMAN	TALASGGVLDASGDYR	2	24.47	0.057	0.2	0.84449	0.04	0.84449	23.4536	23.5898	25.4213	25.5136	23.7852	23.972	24.678	23.974	24.629	24.8989	24.8197	24.7497	24.2816	24.3	25.1082	25.0232	24.1594	24.0462	25.0113	24.6475	23.9722	24.2435	23.9247	23.6816	23.4319	23.7371	24.0868	24.5263	25.1383	25.132	23.9641	24.0415	25.2064	25.0821	25.6165	25.5092	25.901	24.8065	23.4329	23.4775
B3GN1_HUMAN	EPGEFALLR	2	25.25	-0.088	-0.32	0.74803	0.1	0.74803	24.3592	24.3536	26.4179	26.4278	24.4707	24.3775	25.0133	24.6306	25.3685	25.5318	26.0042	25.7343	25.0879	25.2008	25.6817	25.609	24.6806	24.5545	25.3411	25.3281	25.0575	25.0995	24.761	24.5364	24.3821	24.4756	25.0101	24.9364	26.144	26.1761	24.9538	25.0664	25.9906	25.9123	26.3642	26.2121	26.7273	26.0558	24.0623	24.0126
B3GN1_HUMAN	WEGPLSVSVFAATK	2	24.35	-0.391	-0.98	0.33317	0.96	0.33317	22.5865	23.1943	26.1017	26.5884	22.8826	22.7556	23.5345	23.3863	24.7346	24.7333	25.3942	25.2284	24.358	24.4846	24.7587	24.7974	22.8089	22.0766	24.4201	24.3275	23.9868	23.852	23.719	23.2572	22.9978	22.9584	24.9486	25.1048	25.6773	25.6865	24.1533	24.3574	25.4968	25.3066	25.7419	25.6262	25.7756	25.7118	22.8305	23.7905
B3GN1_HUMAN	YEAAVPDPR	2	24.1	-0.021	-0.07	0.94084	0.01	0.94084	23.1162	23.0492	25.1496	25.0096	23.5562	23.408	24.1387	23.4592	24.2042	24.3628	24.5506	24.3116	23.8334	24.0446	24.6894	24.5642	23.9342	23.6184	24.5321	24.3365	23.9086	23.8907	23.9424	23.46	23.1241	23.1011	23.8322	23.9027	24.8703	24.8529	23.8703	23.9926	24.873	24.7776	24.9347	24.7014	25.6176	24.8707	23.0621	22.7012
B3GN1_HUMAN	SC(Carbamidomethyl)QEVFDK	2	23	0.042	0.14	0.8892	0.02	0.8892	21.755	21.9422	24.0203	24.1544	22.5373	22.4316	22.9932	22.5144	23.3679	23.3581	23.4056	23.6196	22.7191	23.0302	23.5789	23.2469	22.6418	22.6257	23.2806	23.2814	22.5283	22.7854	22.7529	22.6059	21.6443	21.917	22.7364	23.1689	23.7377	23.8335	22.6456	23.0092	23.6014	23.6106	23.9376	23.9508	24.5888	23.5253	21.5187	21.5627
B3GN1_HUMAN	EMLDQSNQWGGTALVVPAFEIR	2	20.81	-0.538	-1.09	0.28331	1.18	0.28331	20.1941	NA	23.1104	22.7975	17.8432	NA	19.7824	19.4708	20.7876	NA	21.8634	21.8072	20.5542	20.4695	21.7483	21.3033	18.3256	17.9675	21.2855	20.5642	20.3593	20.1632	19.4907	19.3177	19.7255	19.1278	21.6061	21.4933	22.3322	21.9843	21.1154	21.0365	21.7465	21.7457	22.608	22.0935	22.642	22.0984	20.2175	19.0216
B3GN1_HUMAN	EMLDQSNQWGGTALVVPAFEIR	3	23.28	-0.81	-1.54	0.13231	2.37	0.13231	22.1029	22.3484	NA	NA	21.6455	21.8181	23.0475	22.6406	22.9114	23.7136	NA	23.9715	23.4844	23.0509	24.0129	25.0827	NA	20.3456	23.2579	23.2767	22.6283	22.6411	24.6903	22.356	21.3679	22.0942	23.73	23.8029	24.3138	24.188	23.6372	23.5089	24.5393	24.4526	NA	24.384	24.7671	24.507	NA	NA
B3GN1_HUMAN	EEAQLATVLAYALSSHC(Carbamidomethyl)PDMR	3	24.63	-0.337	-0.95	0.34784	0.9	0.34784	23.7048	23.5915	26.2683	26.2132	22.9809	23.3113	24.3008	23.7458	24.9104	25.0535	25.483	25.3733	24.4967	24.4978	25.2274	24.9257	22.9461	22.5026	25.0714	24.6649	24.5094	24.1854	24.1284	23.7181	23.5495	23.5473	25.2044	25.1331	25.6892	25.6627	24.4521	24.5197	25.6145	25.482	26.0985	25.8662	26.2085	25.4857	23.4087	23.5402
B3GN1_HUMAN	EEAQLATVLAYALSSHC(Carbamidomethyl)PDMR	2	19.46	-0.933	-1.3	0.20851	1.7	0.20851	17.5046	NA	21.1628	21.2542	NA	NA	NA	NA	NA	19.4929	19.698	NA	NA	NA	NA	NA	16.459	16.8288	NA	18.5943	NA	18.6789	NA	NA	17.3754	NA	NA	NA	20.4182	NA	NA	NA	20.6815	20.6402	21.3247	21.0361	NA	20.214	NA	NA
B3GN1_HUMAN	EEAQLATVLAYALSSHC(Carbamidomethyl)PDM(Oxidation)R	3	20.77	-0.052	-0.11	0.91361	0.01	0.91361	19.9712	20.77	21.5696	21.205	20.2445	20.7876	18.72	20.0796	21.6341	21.6365	NA	21.189	20.2918	NA	NA	NA	20.4256	20.922	20.7602	21.435	20.8196	NA	19.5412	20.7442	19.4174	NA	NA	NA	21.9726	22.0612	NA	20.5931	21.0606	21.5394	NA	21.599	21.8199	20.7665	19.2418	20.3209
B3GN1_HUMAN	TTMDPNDVILATHASVDNLLHLSGLLER	3	21.77	0.496	0.48	0.64036	0.23	0.64036	NA	NA	NA	NA	NA	NA	NA	NA	NA	21.8448	NA	22.3497	NA	NA	NA	NA	NA	NA	NA	NA	NA	NA	NA	NA	NA	19.273	NA	NA	NA	22.9975	NA	NA	NA	21.6749	NA	22.459	NA	NA	NA	NA
B3GN1_HUMAN	(Glu->pyro-Glu)EM(Oxidation)LDQSN(Deamidated)QWGGTALVVPAFEIR	2	20.62	-1.672	-1.63	0.14994	2.67	0.14994	NA	NA	NA	NA	NA	NA	NA	19.4708	20.7876	20.4596	NA	NA	NA	NA	NA	NA	NA	NA	NA	NA	NA	NA	NA	NA	NA	NA	NA	NA	NA	NA	NA	NA	21.7465	NA	NA	NA	NA	NA	NA	NA
B3GN1_HUMAN	EEAQ(Deamidated)LATVLAYALSSHC(Carbamidomethyl)PDM(Oxidation)R	3	21.02	-0.974	-0.97	0.37341	0.94	0.37341	NA	NA	NA	NA	NA	NA	NA	NA	NA	NA	NA	NA	NA	20.9042	NA	20.4928	NA	NA	NA	NA	NA	NA	NA	NA	NA	NA	NA	NA	NA	NA	NA	NA	NA	NA	21.6722	NA	NA	NA	NA	NA
B3GN1_HUMAN	EEAQ(Deamidated)LATVLAYALSSHC(Carbamidomethyl)PDMR	2	20.48	NA	NA	NA	NA	NA	NA	NA	NA	NA	NA	NA	NA	NA	NA	NA	NA	NA	NA	NA	NA	NA	NA	NA	NA	NA	NA	NA	NA	NA	NA	NA	NA	NA	NA	20.4841	NA	NA	NA	NA	NA	NA	NA	NA	NA	NA
BAG3_HUMAN	(Glu->pyro-Glu)ETPSSAN(Deamidated)GPSREGSRLPPAR	3	19.28	NA	NA	NA	NA	NA	NA	NA	NA	NA	NA	NA	NA	NA	NA	NA	19.2779	NA	NA	NA	NA	NA	NA	NA	NA	NA	NA	NA	NA	NA	NA	NA	NA	NA	NA	NA	NA	NA	NA	NA	NA	NA	NA	NA	NA	NA
BAG5_HUMAN	YHTLTKIC(Carbamidomethyl)AVQEIIEDC(Carbamidomethyl)MK	3	19.25	NA	NA	NA	NA	NA	NA	NA	NA	NA	NA	NA	NA	NA	NA	NA	NA	NA	NA	NA	NA	NA	NA	NA	NA	NA	NA	NA	NA	19.2503	NA	NA	NA	NA	NA	NA	NA	NA	NA	NA	NA	NA	NA	NA	NA	NA
BAI2_HUMAN	GQRM(Oxidation)LAGEGMSQ(Deamidated)VVR	3	21.35	-0.322	-0.79	0.43282	0.63	0.43282	20.4224	20.4347	22.8815	22.886	19.8114	19.5265	21.6551	21.0587	21.438	21.4945	22.1216	21.8909	21.4817	21.4416	21.6411	21.3888	20.9991	20.201	21.0634	NA	21.2855	20.9509	21.1699	20.7947	20.4083	20.0229	21.5214	21.4271	22.0104	21.7702	20.5872	21.0589	23.003	21.9094	23.3753	NA	NA	22.4542	21.9437	20.346
BAI2_HUMAN	LLAPAALAFR	2	19.16	-0.554	-0.67	0.52257	0.44	0.52257	NA	19.307	NA	NA	18.8738	18.7548	NA	NA	NA	NA	NA	NA	NA	NA	NA	NA	19.4452	18.9516	NA	NA	19.6543	NA	NA	NA	NA	NA	NA	NA	NA	NA	NA	NA	NA	NA	NA	NA	NA	NA	NA	NA
BAI2_HUMAN	GPGTVPPGPGHSHQR	3	17.08	NA	NA	NA	NA	NA	NA	NA	NA	NA	NA	NA	NA	NA	NA	NA	NA	NA	NA	NA	NA	NA	NA	17.0761	NA	NA	NA	NA	NA	NA	NA	NA	NA	NA	NA	NA	NA	NA	NA	NA	NA	NA	NA	NA	NA	NA
BAI3_HUMAN	M(Oxidation)LAGDGM(Oxidation)SQ(Deamidated)VTKTLLDLTQ(Deamidated)R	2	23.98	-0.161	-0.57	0.57266	0.32	0.57266	23.2181	23.2927	25.353	25.3191	22.8161	22.6879	24.263	23.7723	24.087	24.2062	24.6867	24.4538	24.1459	24.2108	24.1879	23.981	22.8553	22.6863	NA	23.7968	23.421	NA	23.5396	23.2036	23.441	23.579	24.7494	24.3754	24.5013	24.7236	23.5265	23.5257	24.3702	NA	24.8573	24.8693	25.1481	24.5343	23.5253	23.318
BAP18_HUMAN	WTETEIEM(Oxidation)LR	2	21.59	-0.663	-1.41	0.16755	1.98	0.16755	22.4692	21.5674	NA	NA	20.8412	20.2686	20.5917	NA	20.7951	21.567	22.662	22.2504	22.3371	21.8568	21.3307	20.9619	19.671	NA	21.1713	20.1616	23.3291	22.3419	20.2526	18.9401	22.7931	22.4223	22.4248	22.3107	21.391	21.4	22.561	22.2027	21.2269	20.4895	21.6742	21.712	23.0088	22.0079	22.5733	21.6919
BASP1_HUMAN	ESEPQAAAEPAEAK	2	18.64	0.126	0.28	0.78224	0.08	0.78224	NA	17.3603	19.6456	19.8902	18.1707	17.8164	19.085	17.8578	19.1448	19.3248	18.0627	19.0182	NA	NA	18.7087	NA	18.7398	18.461	18.4087	NA	NA	NA	NA	17.9452	NA	NA	NA	NA	18.6562	19.2729	NA	16.7675	18.8766	18.657	18.5728	18.7091	19.6686	19.1849	NA	NA
BASP1_HUMAN	ETPAATEAPSSTPK	2	18.59	0.442	1.02	0.31725	1.04	0.31725	18.3986	18.4316	NA	19.7631	17.885	17.9226	20.7171	NA	18.6992	18.9893	NA	18.4639	NA	19.252	NA	NA	17.9978	18.2167	19.1455	18.3296	NA	18.0481	18.2973	NA	NA	NA	NA	NA	18.5991	NA	17.0785	17.7415	NA	NA	NA	18.818	19.5887	NA	NA	NA
BASP1_HUMAN	KTEAPAAPAAQETK	2	16.88	-1.013	-0.61	0.54786	0.37	0.54786	NA	NA	18.0248	18.3451	15.4632	15.0036	17.2437	16.0687	NA	NA	NA	NA	16.097	16.5968	NA	16.3737	16.2854	NA	NA	16.0312	NA	NA	22.2687	15.5428	NA	NA	NA	NA	16.8683	NA	NA	NA	16.7151	16.5935	NA	NA	17.3751	NA	NA	NA
BASP1_HUMAN	AEPPKAPEQEQAAPGPAAGGEAPK	3	18.1	-0.341	-0.84	0.40893	0.71	0.40893	NA	16.3611	NA	19.3464	17.367	NA	NA	18.4222	18.5397	18.5563	NA	17.8464	18.247	NA	17.8178	NA	17.8389	NA	NA	17.28	NA	NA	NA	17.5015	NA	NA	NA	NA	18.3117	NA	NA	NA	18.4754	NA	18.8926	18.9485	NA	17.9986	NA	NA
BASP1_HUMAN	AEPPKAPEQEQ(Deamidated)AAPGPAAGGEAPK	3	19.85	NA	NA	NA	NA	NA	NA	NA	NA	NA	NA	NA	NA	NA	NA	NA	NA	NA	NA	NA	NA	NA	NA	NA	NA	NA	19.7676	NA	NA	NA	NA	NA	NA	NA	NA	NA	NA	NA	NA	NA	NA	NA	NA	NA	NA	19.9352
BASP1_HUMAN	AEPPKAPEQ(Deamidated)EQ(Deamidated)AAPGPAAGGEAPK	3	20.2	NA	NA	NA	NA	NA	NA	NA	NA	NA	NA	NA	NA	NA	NA	NA	NA	NA	NA	NA	NA	NA	NA	NA	NA	NA	NA	NA	NA	NA	NA	NA	NA	NA	NA	NA	NA	NA	NA	NA	NA	20.1992	NA	NA	NA	NA
BAZ1A_HUMAN	GQ(Deamidated)QQEPGRYPSR	2	20.33	0.461	1.14	0.26138	1.31	0.26138	NA	NA	NA	20.5206	20.5143	20.5106	21.0001	20.5826	20.515	20.3563	20.9654	20.8037	20.8919	21.2408	21.7448	21.0109	19.5454	19.4751	19.5557	19.895	19.2581	19.5038	20.2804	NA	19.1734	19.3652	NA	20.4558	NA	20.2975	20.1809	20.4269	NA	20.9091	NA	20.7853	22.2247	20.6892	NA	17.6
BAZ2B_HUMAN	SN(Deamidated)N(Deamidated)Q(Deamidated)VLLHGISDPK	2	23.33	-0.155	-0.26	0.79931	0.07	0.79931	23.5528	21.9465	NA	22.3208	23.293	NA	23.7349	23.4724	NA	23.4756	NA	22.3747	23.8484	23.9926	23.5371	24.3512	23.6766	22.3028	23.8518	23.1239	23.7309	23.5684	23.7416	21.9725	23.8527	22.4485	NA	22.5316	24.0419	24.0023	23.6673	23.3256	21.5143	24.2128	NA	NA	NA	24.7117	23.1954	NA
BBOF1_HUMAN	(Gln->pyro-Glu)Q(Deamidated)IAQAAFNLK	2	21.96	-0.398	-0.86	0.40077	0.73	0.40077	20.7182	20.9626	22.7833	22.8701	NA	NA	21.6841	21.0107	21.9952	NA	NA	NA	NA	NA	NA	NA	NA	NA	NA	21.5553	NA	NA	NA	NA	NA	21.5575	NA	NA	22.3592	22.553	NA	NA	22.3015	22.0979	23.2779	22.5105	22.8709	22.1501	21.0036	20.9613
BBS5_HUMAN	DFKLRSALIQNK	3	20.27	0.078	0.13	0.89926	0.02	0.89926	19.2008	20.9379	NA	21.4736	19.6256	20.3478	20.9551	19.1474	NA	NA	NA	NA	NA	NA	NA	NA	20.0813	20.8714	19.7125	20.711	NA	21.0146	NA	20.6794	19.2343	20.4042	NA	20.4607	20.7802	21.0063	19.5108	20.3247	NA	19.9191	NA	NA	NA	19.6704	NA	20.1967
BCAR3_HUMAN	SGSQPAC(Carbamidomethyl)LDHM(Oxidation)QDR	2	17.47	-0.278	-0.52	0.61205	0.27	0.61205	18.0154	NA	NA	NA	16.0699	NA	18.2144	17.3939	16.0777	NA	NA	NA	18.0403	17.5896	NA	NA	16.7203	NA	17.5224	NA	18.448	17.9006	15.3521	NA	18.2239	17.8738	NA	NA	NA	NA	18.4811	17.6363	NA	16.835	NA	NA	NA	NA	17.9907	NA
BCAT2_HUMAN	VREVFGSGTAC(Carbamidomethyl)QVC(Carbamidomethyl)PVHR	3	20.22	NA	NA	NA	NA	NA	NA	NA	NA	NA	NA	20.2248	NA	NA	NA	NA	NA	NA	NA	NA	NA	NA	NA	NA	NA	NA	NA	NA	NA	NA	NA	NA	NA	NA	NA	NA	NA	NA	NA	NA	NA	NA	NA	NA	NA	NA
BCCIP_HUMAN	RAVESGVPQ(Deamidated)PPD	2	23.12	-0.207	-0.74	0.46463	0.54	0.46463	22.3395	22.5346	23.9281	23.7718	22.2677	22.0215	23.4325	22.9933	23.5382	23.4328	23.6797	23.3971	23.437	23.6714	23.3562	23.2071	21.7638	22.4027	22.8865	22.2129	22.7101	22.8723	22.6581	22.2305	22.3439	22.6058	23.1497	23.0023	23.8109	23.9867	22.8841	23.1142	23.6254	23.4215	24.1395	23.9254	24.6354	24.1249	22.6342	22.5348
BCKD_HUMAN	YGN(Deamidated)APRVRINGHVAAR	3	21.55	-0.779	-1.79	0.08609	3.21	0.08609	NA	NA	NA	NA	20.1468	20.0933	21.1437	NA	NA	NA	NA	22.4442	22.0143	21.6997	21.973	21.656	20.5905	20.6938	NA	19.6858	20.9614	NA	NA	NA	21.26	NA	23.3245	23.0584	NA	NA	21.9919	22.1396	21.1306	NA	22.5893	21.8151	22.1735	NA	NA	NA
BCL9_HUMAN	GDVNLNVNMGSNSQ(Deamidated)M(Oxidation)IPQKMR	3	20.21	-0.636	-1.17	0.25412	1.38	0.25412	NA	18.9308	19.6253	20.118	NA	18.6599	20.9079	20.187	20.4135	20.2582	NA	NA	NA	NA	NA	NA	NA	NA	NA	20.0539	NA	19.107	NA	20.6599	20.1866	NA	NA	NA	19.7597	19.8923	21.8687	22.369	NA	NA	NA	NA	20.953	19.7549	NA	NA
BCORL_HUMAN	PTLATYSGQ(Deamidated)TAM(Oxidation)KLASSDTM(Oxidation)KR	2	20.79	0.164	0.32	0.74993	0.1	0.74993	19.9009	NA	NA	21.7111	NA	NA	20.9394	20.1634	20.9544	NA	NA	21.8969	21.5599	21.6164	21.0415	20.8342	NA	NA	NA	18.962	NA	18.9345	19.015	19.1602	19.3263	NA	21.8729	NA	21.5201	21.5247	21.2729	20.9215	NA	NA	22.1096	21.6923	22.632	NA	NA	19.4344
BCORL_HUMAN	SNRQKLPLPNQR	2	18.21	-2.259	-3.03	0.00735	9.2	0.00735	NA	17.2045	NA	NA	NA	16.1215	NA	17.5033	19.4292	19.598	NA	NA	NA	18.0173	NA	17.6039	14.4511	15.9002	NA	NA	NA	NA	NA	NA	NA	NA	NA	NA	NA	NA	19.4818	19.4588	19.6241	19.6509	NA	NA	19.5937	19.5831	NA	NA
BD1L1_HUMAN	GN(Deamidated)SSLMEKKLSR	2	17.93	NA	NA	NA	NA	NA	NA	NA	NA	NA	NA	NA	NA	NA	NA	NA	NA	NA	NA	NA	NA	NA	NA	NA	NA	NA	NA	NA	NA	NA	NA	NA	NA	NA	17.6892	NA	NA	NA	NA	NA	NA	NA	NA	18.1627	NA	NA
BD1L1_HUMAN	DDSKTDTGIVTVEQ(Deamidated)SPSSSKLK	3	21.83	4.607	3.63	0.01839	13.19	0.01839	NA	NA	NA	NA	NA	NA	NA	NA	NA	NA	NA	NA	NA	NA	NA	24.134	NA	NA	NA	NA	19.5266	NA	NA	NA	NA	NA	NA	NA	NA	NA	NA	NA	NA	NA	NA	NA	NA	NA	NA	NA
BD1L2_HUMAN	MADGGGGGSGGAGPASTR	3	18.51	-0.241	-0.6	0.55579	0.36	0.55579	NA	17.8002	NA	18.4978	NA	18.4466	20.0073	19.7044	NA	NA	NA	NA	NA	18.4934	NA	NA	17.7454	17.8464	17.5342	NA	NA	NA	NA	18.5065	NA	18.3429	19.1735	NA	NA	NA	NA	NA	NA	NA	18.6917	18.3941	NA	18.4429	NA	NA
BD1L2_HUMAN	(Acetyl)MADGGGGGSGGAGPASTR	3	22.39	NA	NA	NA	NA	NA	NA	NA	NA	NA	NA	NA	NA	NA	NA	NA	NA	NA	NA	NA	22.3922	NA	NA	NA	NA	NA	NA	NA	NA	NA	NA	NA	NA	NA	NA	NA	NA	NA	NA	NA	NA	NA	NA	NA	NA	NA
BDP1_HUMAN	GLGEN(Deamidated)SVEEPQ(Deamidated)IK	2	23.13	NA	NA	NA	NA	NA	NA	NA	NA	NA	NA	NA	NA	NA	NA	NA	NA	NA	NA	23.1289	NA	NA	NA	NA	NA	NA	NA	NA	NA	NA	NA	NA	NA	NA	NA	NA	NA	NA	NA	NA	NA	NA	NA	NA	NA	NA
BEND3_HUMAN	Q(Deamidated)IVDQ(Deamidated)SLSGGDLAC(Carbamidomethyl)R	3	19.86	NA	NA	NA	NA	NA	NA	NA	NA	NA	NA	NA	NA	NA	NA	NA	NA	NA	NA	NA	NA	NA	NA	NA	NA	NA	NA	NA	NA	NA	NA	NA	19.8624	NA	NA	NA	NA	NA	NA	NA	NA	NA	NA	NA	NA	NA
BEND5_HUMAN	Q(Deamidated)NGLSLGHSTC(Carbamidomethyl)PEEVFVEASPGTEDM(Oxidation)DSLEDAVVPR	3	24.73	NA	NA	NA	NA	NA	NA	NA	NA	NA	NA	NA	NA	NA	NA	NA	NA	NA	NA	NA	NA	NA	NA	NA	NA	24.7341	NA	NA	NA	NA	NA	NA	NA	NA	NA	NA	NA	NA	NA	NA	NA	NA	NA	NA	NA	NA
BEST3_HUMAN	(Glu->pyro-Glu)ETSQTSTLQ(Deamidated)SLTPQSSVR	2	19.43	-0.349	-0.6	0.55661	0.36	0.55661	NA	NA	20.3771	19.6009	NA	NA	NA	17.2065	18.9208	NA	NA	20.4474	19.8343	19.3713	NA	NA	NA	NA	NA	18.1236	NA	18.6939	18.1538	17.9136	18.054	NA	21.7263	21.199	NA	NA	20.1057	19.6579	NA	NA	20.2141	19.6121	19.9264	19.5133	NA	NA
BEX3_HUMAN	(Gln->pyro-Glu)QINDGM(Oxidation)GGDGDDMEIFM(Oxidation)EEMR	3	20.73	NA	NA	NA	NA	NA	NA	NA	NA	NA	NA	NA	NA	NA	NA	NA	NA	NA	NA	20.4004	NA	20.8893	NA	NA	NA	20.8908	NA	NA	NA	NA	NA	NA	NA	NA	NA	NA	NA	NA	NA	NA	NA	NA	NA	NA	NA	NA
BFSP1_HUMAN	EVSPLTQ(Deamidated)EGAPEDVPDGGQISK	3	23.06	NA	NA	NA	NA	NA	NA	NA	NA	23.0611	NA	NA	NA	NA	NA	NA	NA	NA	NA	NA	NA	NA	NA	NA	NA	NA	NA	NA	NA	NA	NA	NA	NA	NA	NA	NA	NA	NA	NA	NA	NA	NA	NA	NA	NA	NA
BFSP2_HUMAN	MSERRVVVDLPTSASSSM(Oxidation)PLQ(Deamidated)R	3	23.48	-0.455	-1.06	0.2967	1.13	0.2967	22.6183	22.7832	24.8211	24.8344	22.1021	NA	23.7183	NA	23.6102	23.705	24.2834	NA	23.7292	23.6673	NA	NA	21.0281	NA	23.0456	NA	NA	NA	NA	23.3069	22.555	22.8733	24.122	23.2301	24.2527	NA	24.0973	22.8961	24.0583	NA	24.2726	NA	24.6176	NA	23.0459	23.218
BGH3_HUMAN	VLTPPMGTVMDVLK	2	20.54	-0.622	-1.89	0.06734	3.56	0.06734	19.7843	19.8685	20.7568	21.6195	19.4556	19.1034	NA	20.0062	19.7984	NA	NA	20.6746	NA	NA	20.6834	19.8988	19.3898	19.3461	21.0852	20.9979	20.6967	20.4743	21.0442	20.7836	20.3913	20.2117	19.4145	NA	21.0503	21.0374	20.2026	20.3517	21.3699	20.9764	22.1011	21.5205	21.7197	20.8484	21.0762	20.7809
BGH3_HUMAN	LTLLAPLNSVFK	2	21.64	-0.358	-0.96	0.34194	0.93	0.34194	NA	20.796	22.1619	22.2739	20.668	20.8817	21.7834	22.2676	21.6066	21.6211	22.5988	22.2922	21.7844	21.8202	20.96	21.8844	NA	19.7633	20.8322	21.6011	21.0568	21.3085	20.4929	21.7021	21.3905	21.5742	21.6836	NA	22.079	22.1233	21.7863	22.1537	22.3886	22.223	NA	22.7157	22.8111	22.3189	20.1978	21.4759
BGH3_HUMAN	GDELADSALEIFK	2	20.77	-0.314	-0.92	0.36634	0.84	0.36634	19.5107	NA	21.5299	21.8265	19.973	20.0612	20.9946	20.7179	20.7227	20.5734	NA	21.4932	20.9063	NA	20.1893	21.1301	19.9735	19.7295	20.9066	20.9147	20.5368	20.2054	20.7077	20.5147	NA	20.4431	21.1077	NA	NA	NA	20.6461	21.1362	NA	NA	22.1047	21.4137	21.6105	NA	NA	NA
BGH3_HUMAN	YLYHGQTLETLGGK	3	19.78	-0.739	-1.86	0.076	3.45	0.076	NA	NA	19.3636	NA	NA	NA	19.5373	NA	18.0614	NA	NA	19.7642	NA	19.3144	NA	NA	18.9951	18.3925	19.9535	19.9843	19.0719	NA	19.738	NA	NA	NA	NA	19.3192	19.8755	19.9369	19.0897	NA	21.5443	20.669	20.6462	20.7754	20.5285	20.8563	NA	NA
BGH3_HUMAN	YGTLFTMDR	2	19.92	-0.62	-1.79	0.08716	3.2	0.08716	18.4026	NA	NA	20.4114	18.8211	NA	19.6479	NA	NA	NA	NA	NA	19.4683	NA	20.1839	NA	18.8847	NA	20.4836	NA	19.9259	19.6965	20.1178	NA	19.6271	NA	NA	NA	NA	NA	19.9835	NA	20.5966	20.6514	20.678	NA	20.6991	20.0622	20.2906	19.7455
BGH3_HUMAN	ILGDPEALR	2	20.47	0.031	0.09	0.93231	0.01	0.93231	NA	NA	NA	20.2537	NA	NA	20.6072	NA	NA	19.9893	20.1029	NA	NA	NA	20.3205	20.2512	NA	NA	21.2774	NA	19.4715	NA	NA	NA	19.6653	NA	NA	NA	20.6077	20.7327	NA	NA	20.8818	20.7141	21.157	20.7049	20.793	20.4796	NA	NA
BGH3_HUMAN	(Gln->pyro-Glu)QAGLGNHLSGSER	2	18.38	-0.278	-0.58	0.57463	0.33	0.57463	NA	NA	NA	NA	NA	17.8336	NA	NA	18.4526	18.5523	NA	NA	NA	NA	NA	NA	18.2036	17.9306	NA	18.5875	NA	17.4043	NA	18.2492	NA	NA	NA	NA	NA	NA	NA	NA	NA	18.9389	19.7191	NA	NA	NA	NA	18.3266
BGH3_HUMAN	GC(Carbamidomethyl)PAALPLSNLYETLGVVGSTTTQLYTDR	3	24.47	0.975	0.77	0.48107	0.59	0.48107	NA	NA	NA	NA	NA	NA	NA	NA	NA	NA	NA	NA	NA	NA	NA	NA	NA	NA	NA	24.9551	NA	NA	NA	NA	NA	NA	NA	NA	NA	NA	NA	NA	NA	NA	NA	23.9805	NA	NA	NA	NA
BGH3_HUMAN	IPSETLNR	2	19.74	-1.5	-1.15	0.28118	1.33	0.28118	18.5168	NA	NA	NA	NA	NA	NA	NA	NA	NA	NA	NA	NA	NA	NA	NA	NA	NA	NA	NA	20.4747	NA	NA	19.2683	NA	NA	NA	NA	NA	NA	NA	NA	NA	NA	NA	NA	20.4775	NA	19.0709	20.6541
BI2L2_HUMAN	VPSRAPSPAPPPLPSSR	3	20.59	-0.69	-2.03	0.04832	4.13	0.04832	19.1236	19.3673	20.5395	20.7332	19.7766	19.8411	20.1376	20.184	19.953	19.983	22.0545	21.7634	20.3955	20.7435	21.4427	21.6954	19.2894	18.847	19.5182	19.5523	20.8783	20.1485	21.0009	20.4723	19.3209	19.8569	22.0569	22.4852	21.0284	20.9653	20.8813	21.5782	21.2713	21.1274	21.931	21.4234	21.6125	21.0848	19.8405	19.7859
BICC1_HUMAN	(Acetyl)M(Oxidation)AAQ(Deamidated)GEPGYLAAQ(Deamidated)SD	2	19.81	-0.144	-0.31	0.75703	0.1	0.75703	NA	NA	20.1631	20.5682	NA	NA	20.1866	19.0316	19.5357	20.1682	NA	19.7023	NA	19.8259	19.4951	19.5535	NA	18.8164	NA	NA	NA	19.0228	NA	NA	NA	NA	NA	NA	19.1962	NA	NA	NA	NA	20.4882	20.6606	20.5934	NA	19.7063	NA	NA
BICR1_HUMAN	MDMMSLNSQ(Deamidated)LLDAIQ(Deamidated)Q(Deamidated)K	3	22.48	NA	NA	NA	NA	NA	NA	NA	NA	NA	NA	NA	NA	NA	22.4843	NA	NA	NA	NA	NA	NA	NA	NA	NA	NA	NA	NA	NA	NA	NA	NA	NA	NA	NA	NA	NA	NA	NA	NA	NA	NA	NA	NA	NA	NA	NA
BIG2_HUMAN	SMFVSRALEKILADK	3	20.11	-0.476	-1.22	0.23006	1.49	0.23006	NA	19.1105	21.4171	21.451	18.7975	18.6401	NA	19.7234	20.4131	20.2304	20.9557	20.7709	20.8036	20.5243	NA	20.2715	18.4282	17.6029	NA	19.382	19.5946	19.2572	20.2198	NA	NA	NA	NA	20.2582	21.1201	20.8335	19.7638	19.473	NA	20.5326	21.2804	20.9944	21.799	20.8365	19.7699	19.2896
BIG3_HUMAN	GGSLM(Oxidation)SGSSAAK	2	20.38	0.062	0.1	0.92177	0.01	0.92177	20.2963	NA	NA	NA	NA	NA	20.9298	NA	NA	NA	NA	NA	NA	19.8271	NA	NA	NA	NA	NA	NA	NA	NA	NA	NA	19.6332	NA	NA	NA	NA	NA	NA	NA	20.5873	21.1369	NA	NA	NA	NA	20.4906	20.134
BIG3_HUMAN	LFEDATDKLNLMALGGFLYQLK	3	21.65	0.123	0.21	0.83549	0.04	0.83549	NA	NA	22.0022	20.981	NA	NA	NA	NA	NA	NA	22.5109	21.5204	21.2531	NA	21.9692	NA	NA	NA	NA	NA	21.1778	NA	NA	NA	NA	NA	22.3018	21.4723	NA	21.6233	21.6803	NA	NA	20.1517	22.3762	NA	22.0134	NA	NA	NA
BIRC6_HUMAN	SGSDSSVGAR	2	22.24	-0.93	-1.32	0.19718	1.75	0.19718	20.1851	21.6805	NA	NA	NA	20.9846	21.9075	NA	NA	23.5702	22.6009	NA	20.7539	21.7503	22.1316	NA	NA	20.9727	NA	22.3315	NA	22.6566	NA	21.335	21.6275	23.9912	NA	23.6341	21.8763	21.4349	NA	23.9394	21.1498	23.8987	NA	23.0784	23.9364	NA	NA	22.2363
BIVM_HUMAN	VGGN(Deamidated)LHC(Carbamidomethyl)IIAFQRLNWQ(Deamidated)R	3	19.06	NA	NA	NA	NA	NA	NA	NA	NA	NA	NA	NA	NA	NA	NA	NA	NA	NA	NA	NA	NA	NA	NA	NA	NA	NA	NA	NA	NA	NA	NA	NA	NA	NA	20.4756	NA	NA	NA	NA	NA	NA	NA	NA	NA	17.6478	NA
BLMH_HUMAN	RMNDILN(Deamidated)HKMR	2	19.71	0.637	0.95	0.35648	0.9	0.35648	NA	NA	NA	NA	NA	NA	NA	18.5338	NA	20.5428	20.6797	20.7115	19.4735	20.0818	NA	NA	NA	NA	NA	NA	17.8541	NA	NA	NA	NA	17.6223	NA	NA	NA	NA	21.1584	21.4802	19.1617	NA	20.3266	NA	NA	19.962	NA	18.4206
BMI1_HUMAN	DFYAAHPSADAAN(Deamidated)GSN(Deamidated)EDR	2	21.63	-0.018	-0.04	0.97093	0	0.97093	21.5853	21.345	22.5139	22.6637	20.9038	21.1558	21.6927	22.4515	21.5642	21.3704	21.8733	21.8559	20.6426	21.1986	21.9828	21.5824	21.2779	20.1749	22.1375	22.3477	19.9514	21.0982	21.6706	21.3713	21.1284	21.7712	22.1781	22.0818	21.3177	21.8426	21.4327	21.2779	21.7225	21.6031	22.6533	22.7883	23.38	21.1073	19.8509	22.4545
BMI1_HUMAN	DFYAAHPSADAAN(Deamidated)GSNEDR	2	21.54	-0.031	-0.08	0.93437	0.01	0.93437	20.9289	21.345	21.2449	22.6637	20.9038	21.1558	21.7658	21.6768	21.5642	21.7844	21.7048	21.8559	21.4848	21.4601	21.9244	21.5824	21.2779	19.8938	22.1375	22.3477	19.8049	21.0982	21.6706	21.3713	21.1284	21.7712	21.6697	22.0818	21.3177	22.0164	21.4327	21.2779	21.877	21.441	22.5688	22.7883	21.9227	NA	21.4594	20.7625
BMP6_HUMAN	STQ(Deamidated)SQDVAR	2	19.3	-0.418	-0.78	0.44398	0.61	0.44398	NA	18.3622	NA	NA	18.8769	NA	19.5397	18.3754	NA	NA	20.3463	19.3876	19.365	NA	NA	NA	18.5535	NA	18.7951	NA	NA	NA	18.6856	NA	18.8584	NA	20.2553	19.4485	18.9483	NA	20.795	19.8332	19.4434	18.0138	20.2004	19.0361	NA	20.2501	19.2381	NA
BMS1_HUMAN	(Glu->pyro-Glu)EENN(Deamidated)DSKETSGALKWK	2	19.31	0.322	0.4	0.69188	0.16	0.69188	18.508	NA	NA	NA	18.2768	18.9126	21.2861	18.804	19.4616	NA	19.7035	19.544	NA	19.2253	19.6204	NA	NA	NA	NA	NA	NA	NA	NA	NA	NA	18.786	NA	NA	NA	NA	NA	NA	19.1871	NA	20.5921	20.3366	NA	NA	17.3351	NA
BNIPL_HUMAN	LLPEEAGTSED	2	21.77	0.068	0.11	0.91519	0.01	0.91519	NA	20.3113	24.8174	22.3613	NA	20.9432	22.0287	21.0599	21.9591	22.0073	21.8407	21.682	21.3044	21.3491	22.405	22.0151	21.4161	NA	21.9335	21.7025	20.6649	20.6063	21.9603	20.9297	20.885	NA	NA	NA	21.5282	21.93	NA	NA	22.0553	22.3045	21.4062	21.7868	24.5443	21.5579	21.5605	NA
BPNT1_HUMAN	LVTDC(Carbamidomethyl)VAAMN(Deamidated)PDAVLRVGGAGN(Deamidated)K	3	22.5	0.133	0.27	0.79167	0.07	0.79167	22.0065	22.6919	NA	23.4849	22.0527	22.2387	22.9395	23.1457	23.7042	24.1681	22.9427	22.5395	22.9064	23.5435	21.7402	NA	20.6899	19.6	22.8822	23.0227	21.7695	21.3813	21.076	21.387	NA	NA	21.2597	22.5037	23.9343	24.2311	NA	NA	24.0006	23.6273	NA	23.0188	NA	NA	21.3004	21.7934
BPTF_HUMAN	N(Deamidated)LSESPVITKAKEGC(Carbamidomethyl)Q(Deamidated)SDSMR	3	23.41	NA	NA	NA	NA	NA	NA	NA	NA	NA	NA	NA	NA	NA	NA	NA	NA	NA	NA	NA	NA	NA	NA	NA	NA	NA	NA	NA	NA	NA	NA	NA	23.4073	NA	NA	NA	NA	NA	NA	NA	NA	NA	NA	NA	NA	NA
BRCA1_HUMAN	QKLPC(Carbamidomethyl)SENPR	2	17.54	NA	NA	NA	NA	NA	NA	NA	NA	NA	NA	NA	NA	NA	NA	NA	NA	NA	NA	NA	NA	NA	NA	NA	17.5412	NA	NA	NA	NA	NA	NA	NA	NA	NA	NA	NA	NA	NA	NA	NA	NA	NA	NA	NA	NA	NA
BRCA2_HUMAN	VFADIQ(Deamidated)SEEILQHN(Deamidated)Q(Deamidated)NMSGLEK	3	20.29	-0.074	-0.15	0.88518	0.02	0.88518	NA	NA	21.2501	21.1625	NA	NA	20.614	NA	20.3824	20.2968	NA	NA	NA	20.269	NA	20.109	NA	18.0683	NA	NA	NA	NA	18.9671	NA	NA	19.2231	NA	NA	19.8687	20.1456	NA	NA	20.6305	NA	21.32	21.5189	NA	20.8278	NA	NA
BRCA2_HUMAN	(Gln->pyro-Glu)Q(Deamidated)FEGTVEIK	2	24.14	-0.88	-0.95	0.37566	0.91	0.37566	NA	NA	NA	24.4549	NA	NA	23.8965	NA	NA	NA	NA	NA	NA	23.4	NA	NA	NA	NA	NA	NA	NA	NA	NA	NA	NA	NA	NA	NA	NA	NA	NA	NA	NA	NA	NA	NA	24.7972	NA	NA	NA
BRCA2_HUMAN	VFADIQ(Deamidated)SEEILQ(Deamidated)HNQ(Deamidated)NMSGLEK	3	18.9	NA	NA	NA	NA	NA	NA	NA	NA	NA	NA	NA	NA	NA	NA	NA	NA	NA	NA	NA	NA	NA	18.8966	NA	NA	NA	NA	NA	NA	NA	NA	NA	NA	NA	NA	NA	NA	NA	NA	NA	NA	NA	NA	NA	NA	NA
BRCA2_HUMAN	VFADIQ(Deamidated)SEEILQ(Deamidated)HN(Deamidated)QNMSGLEK	3	21.42	NA	NA	NA	NA	NA	NA	NA	NA	NA	NA	NA	NA	NA	NA	NA	NA	NA	NA	NA	NA	NA	NA	NA	NA	NA	NA	NA	NA	NA	NA	NA	NA	NA	NA	NA	NA	NA	NA	NA	NA	21.2994	22.1031	20.8713	NA	NA
BRD7_HUMAN	LTRRLVN(Deamidated)SQ(Deamidated)C(Carbamidomethyl)EFER	3	21.79	-0.044	-0.12	0.90614	0.01	0.90614	20.0816	20.3819	22.0856	22.2886	21.7095	21.7861	22.5799	21.7942	22.0672	22.3248	22.8673	22.7119	22.4682	22.6589	22.3445	21.9716	20.8261	20.787	20.9046	20.9253	21.1421	20.9222	21.5577	20.6114	21.0825	21.4156	22.2305	22.3371	22.1932	NA	21.63	22.2119	22.6027	22.3103	22.9236	22.9229	23.6444	22.279	20.3413	19.9633
BRDT_HUMAN	(Glu->pyro-Glu)ENMPKNVLPDSQQQYNVVK	3	25.24	NA	NA	NA	NA	NA	NA	NA	NA	NA	NA	NA	NA	NA	NA	NA	NA	NA	NA	NA	NA	NA	NA	NA	NA	NA	NA	NA	NA	NA	25.2441	NA	NA	NA	NA	NA	NA	NA	NA	NA	NA	NA	NA	NA	NA	NA
BRIT2_HUMAN	(Acetyl)MLGWIQPSRQ(Deamidated)PQ(Deamidated)LR	2	25.45	-0.127	-0.39	0.69589	0.15	0.69589	23.9785	24.1862	26.8653	26.71	24.7378	24.4624	25.9039	25.1263	25.6298	25.9743	26.3819	26.2568	25.8798	25.91	25.5487	25.6867	23.9847	23.4741	25.6066	25.3776	25.1899	25.1584	24.7501	24.0992	24.682	24.9968	26.1096	25.8217	26.2548	26.2957	25.1856	25.3309	26.0428	26.0247	26.6105	26.5009	26.2811	26.0295	24.5089	24.3494
BRIT2_HUMAN	(Acetyl)MLGWIQ(Deamidated)PSRQPQ(Deamidated)LR	3	26.3	NA	NA	NA	NA	NA	NA	NA	NA	NA	NA	NA	NA	NA	NA	NA	NA	NA	NA	NA	NA	NA	NA	NA	NA	NA	NA	NA	26.2969	NA	NA	NA	NA	NA	NA	NA	NA	NA	NA	NA	NA	NA	NA	NA	NA	NA
BRPF3_HUMAN	SPLQ(Deamidated)LGN(Deamidated)EPLQ(Deamidated)RLLSDNGINR	3	25.13	NA	NA	NA	NA	NA	NA	NA	NA	NA	NA	NA	NA	NA	NA	NA	NA	NA	NA	NA	NA	NA	NA	NA	NA	NA	24.6002	NA	NA	NA	NA	NA	25.6547	NA	NA	NA	NA	NA	NA	NA	NA	NA	NA	NA	NA	NA
BRWD1_HUMAN	QNC(Carbamidomethyl)KGDSQPNK	2	15.9	NA	NA	NA	NA	NA	NA	NA	NA	NA	NA	NA	NA	NA	NA	NA	NA	NA	NA	NA	NA	NA	NA	NA	NA	NA	NA	NA	NA	NA	NA	NA	NA	15.8993	NA	NA	NA	NA	NA	NA	NA	NA	NA	NA	NA	NA
BSN_HUMAN	LLDTSFASSERLN(Deamidated)K	2	18.55	-1.584	-1.02	0.35049	1.04	0.35049	NA	NA	NA	NA	NA	NA	NA	NA	NA	NA	18.5717	17.4815	NA	NA	NA	NA	NA	NA	NA	NA	NA	NA	NA	NA	NA	NA	19.6109	NA	NA	NA	NA	NA	NA	NA	NA	NA	NA	NA	NA	NA
BSN_HUMAN	GPQ(Deamidated)GLGQ(Deamidated)PSGPLPAK	3	20.52	NA	NA	NA	NA	NA	NA	NA	NA	NA	20.5234	NA	NA	NA	NA	NA	NA	NA	NA	NA	NA	NA	NA	NA	NA	NA	NA	NA	NA	NA	NA	NA	NA	NA	NA	NA	NA	NA	NA	NA	NA	NA	NA	NA	NA	NA
BST1_HUMAN	LKDMGFQYSC(Carbamidomethyl)IN(Deamidated)DYRPVK	3	21.94	NA	NA	NA	NA	NA	NA	NA	NA	NA	NA	NA	NA	NA	NA	NA	NA	NA	NA	NA	NA	NA	NA	NA	NA	NA	NA	NA	NA	NA	NA	NA	NA	NA	NA	NA	NA	NA	NA	NA	NA	NA	NA	NA	NA	21.9425
BST2_HUMAN	(Acetyl)M(Oxidation)ASTSYDYC(Carbamidomethyl)RVPMEDGDK	3	21.13	0.332	0.89	0.38123	0.79	0.38123	19.7612	19.8488	21.9379	22.1039	21.2809	20.9758	22.1036	21.1533	21.4034	21.2558	21.7775	21.3888	21.6345	21.6583	22.1397	NA	NA	19.8066	21.793	21.6574	19.6869	20.6044	21.4169	20.0836	20.5029	20.2805	20.9616	20.8906	NA	21.2064	20.0869	20.9724	21.638	21.4044	22.0167	21.8411	NA	21.2399	NA	NA
BT3A2_HUMAN	EITALSSEIESEQ(Deamidated)EM(Oxidation)K	2	23.95	-0.945	-1.79	0.08701	3.19	0.08701	25.0509	24.6534	NA	NA	22.966	22.4683	23.636	24.0026	NA	NA	22.4593	NA	24.1095	21.9772	NA	NA	NA	NA	23.5775	NA	24.1885	24.5525	NA	NA	24.0877	24.0019	NA	NA	24.4409	NA	24.1861	NA	24.4963	24.49	NA	NA	NA	24.5246	24.6401	24.4086
BTBDI_HUMAN	QNADNLSGTLLLKR	2	21.17	0.076	0.06	0.95036	0	0.95036	NA	NA	NA	23.2512	NA	NA	NA	NA	NA	NA	NA	19.3849	NA	NA	20.9628	NA	NA	NA	NA	NA	NA	NA	NA	NA	NA	NA	NA	NA	NA	20.3576	NA	NA	NA	NA	NA	NA	21.8905	NA	NA	NA
BTD_HUMAN	LSSGLVTAALYGR	2	22.97	-0.113	-0.34	0.73906	0.11	0.73906	21.8496	22.0385	24.1493	24.0759	21.8432	21.5786	23.0679	22.7373	23.124	23.173	23.9276	23.6478	23.0954	23.1021	22.9984	22.6884	23.5115	21.6648	23.172	22.8814	22.6966	22.596	22.6466	22.4094	22.5475	22.52	23.7943	23.3905	23.471	23.1265	22.9311	23.0707	23.4055	23.2839	24.199	23.8844	23.7687	22.9214	21.9859	21.9462
BTD_HUMAN	VDLITFDTPFAGR	2	22.07	-0.082	-0.26	0.79675	0.07	0.79675	20.6447	20.8552	23.7403	23.7669	20.8715	20.6771	22.1292	21.8313	22.4299	22.7133	22.7572	22.9381	22.3546	22.4757	22.2071	22.0976	20.8972	20.6119	22.3281	22.2809	21.1135	21.2626	21.6893	21.7097	21.3284	21.718	22.5959	22.6128	22.6895	22.7521	21.7149	22.0956	22.7707	22.5981	23.4827	23.1439	23.0015	22.3197	20.7338	20.9235
BTD_HUMAN	TSIYPFLDFMPSPQVVR	3	21.71	-0.532	-1.27	0.21253	1.6	0.21253	20.1195	20.5625	23.4092	23.6446	19.6179	19.7571	21.3811	21.3194	22.2566	22.1915	23.0821	22.7209	21.2017	22.0488	21.7295	22.1448	19.3743	18.6758	21.9939	21.6809	21.2514	21.2919	21.6093	20.8115	21.2082	21.5027	22.5996	22.7534	22.4135	22.8162	21.3998	21.8369	22.8974	22.5882	23.4145	23.1643	22.6046	22.4031	20.1336	20.861
BTD_HUMAN	TSIYPFLDFMPSPQVVR	2	21.88	-0.338	-0.74	0.46417	0.55	0.46417	20.8799	20.4554	23.7019	23.5337	19.7975	NA	22.4982	21.2936	22.0161	22.1623	22.8833	23.0146	22.1165	NA	22.9214	NA	19.3381	18.7686	21.995	21.6473	21.1362	21.5354	22.0102	21.2888	21.4373	21.5642	23.0104	22.9287	21.7857	22.1741	21.9788	21.9213	22.3171	22.2594	23.3234	23.0645	22.7501	21.4872	21.9427	20.7462
BTD_HUMAN	ILSGDPYC(Carbamidomethyl)EK	2	21.67	-0.119	-0.38	0.70878	0.14	0.70878	20.1986	20.6363	22.9665	23.0354	20.6341	20.655	22.0093	21.1259	21.9168	22.1402	22.2615	22.1654	21.5273	21.9762	21.7352	21.7554	20.7103	20.6979	22.01	22.005	21.4804	21.4024	21.5099	20.6131	21.0614	21.2954	22.0129	22.0639	22.0664	22.1565	21.2601	21.7949	22.1106	22.1737	22.7864	22.7856	22.8099	21.9251	20.7617	20.479
BTD_HUMAN	SHLIIAQVAK	2	21.41	-0.263	-0.71	0.48015	0.51	0.48015	20.1041	19.8749	22.8474	22.6943	20.2793	NA	21.893	20.7693	21.4058	21.649	22.0862	21.8403	21.4816	21.3821	21.4652	21.2741	NA	19.8542	21.7799	21.2914	21.0241	20.4793	21.2259	20.1816	20.8165	20.8687	21.9604	21.5198	21.9905	22.0105	21.046	21.5264	21.806	21.6376	22.5376	22.4136	22.3183	21.4484	NA	NA
BTD_HUMAN	DAQEVHC(Carbamidomethyl)DEATK	2	16.19	-0.136	-0.33	0.74125	0.11	0.74125	NA	13.8555	17.8056	NA	15.2996	14.7489	16.8718	16.222	16.4345	16.6346	17.1867	NA	16.0932	16.2775	16.4231	15.9651	NA	15.0932	16.7369	NA	14.9102	15.0248	15.8839	15.5363	14.6443	NA	17.4337	NA	16.6602	16.7403	16.5153	16.4354	16.4682	16.4363	17.536	17.3944	NA	16.3891	NA	NA
BTD_HUMAN	(Gln->pyro-Glu)QEALELMNQNLDIYEQQVMTAAQK	3	21.99	0.101	0.1	0.92274	0.01	0.92274	NA	NA	22.0873	23.3798	NA	NA	21.811	NA	NA	NA	NA	NA	NA	NA	NA	23.1303	NA	NA	20.903	20.4449	NA	NA	NA	NA	NA	NA	24.6311	22.2993	21.5968	NA	NA	NA	21.2078	20.5016	NA	21.6923	24.3651	NA	NA	19.7945
BTD_HUMAN	QEALELMNQNLDIYEQQ(Deamidated)VMTAAQK	3	21.78	-0.028	-0.03	0.98023	0	0.98023	NA	NA	NA	NA	NA	NA	NA	21.225	NA	NA	NA	NA	NA	NA	NA	NA	NA	NA	NA	22.3155	NA	20.903	20.8392	22.6145	NA	NA	NA	NA	NA	NA	21.4596	NA	NA	NA	23.1114	NA	NA	NA	NA	NA
BTD_HUMAN	QEALELMNQNLDIYEQ(Deamidated)QVMTAAQK	3	22.33	NA	NA	NA	NA	NA	NA	22.3309	NA	NA	NA	NA	NA	NA	NA	NA	NA	NA	NA	NA	NA	NA	NA	NA	NA	NA	NA	NA	NA	NA	NA	NA	NA	NA	NA	NA	NA	NA	NA	NA	NA	NA	NA	NA	NA	NA
BTD_HUMAN	GDMFLVANLGTK	2	23.4	NA	NA	NA	NA	NA	NA	NA	23.3989	NA	NA	NA	NA	NA	NA	NA	NA	NA	NA	NA	NA	NA	NA	NA	NA	NA	NA	NA	NA	NA	NA	NA	NA	NA	NA	NA	NA	NA	NA	NA	NA	NA	NA	NA	NA	NA
BTD_HUMAN	(Gln->pyro-Glu)Q(Deamidated)EALELMNQNLDIYEQQVMTAAQK	3	20.97	NA	NA	NA	NA	NA	NA	NA	NA	NA	NA	NA	NA	NA	NA	NA	NA	20.9665	NA	NA	NA	NA	NA	NA	NA	NA	NA	NA	NA	NA	NA	NA	NA	NA	NA	NA	NA	NA	NA	NA	NA	NA	NA	NA	NA	NA
BTG3_HUMAN	(Glu->pyro-Glu)ELTLWVDPC(Carbamidomethyl)EVC(Carbamidomethyl)C(Carbamidomethyl)R	2	15.56	-0.286	-0.51	0.61258	0.26	0.61258	NA	NA	16.9102	NA	NA	NA	15.9782	15.8074	15.8724	15.8589	14.5271	15.8946	14.764	14.6918	NA	14.6981	14.5437	15.2467	14.7309	NA	NA	NA	14.5135	NA	NA	NA	14.6828	NA	15.9791	16.2739	13.9505	15.395	15.7158	16.1397	16.8982	16.8914	17.3037	15.7704	NA	NA
BTLA_HUMAN	(Gln->pyro-Glu)QSEHSILAGDPFELEC(Carbamidomethyl)PVK	3	24.84	0.097	0.33	0.73952	0.11	0.73952	23.948	24.1732	25.9003	26.3509	24.0231	24.0708	25.1171	24.8446	25.3584	25.503	25.3229	24.7634	24.6252	25.0966	25.3037	25.2309	24.4629	24.3031	24.696	24.7317	24.4849	24.5434	24.2179	24.1032	23.8554	24.1231	23.9783	24.1166	25.4654	25.5136	23.9426	24.362	25.6083	25.7133	25.8363	25.7559	26.4553	25.7232	23.9983	24.0809
BUB1_HUMAN	Q(Deamidated)ALSSHM(Oxidation)YSASLLR	2	21.21	NA	NA	NA	NA	NA	NA	NA	NA	NA	NA	NA	NA	NA	NA	NA	NA	NA	NA	21.2125	NA	NA	NA	NA	NA	NA	NA	NA	NA	NA	NA	NA	NA	NA	NA	NA	NA	NA	NA	NA	NA	NA	NA	NA	NA	NA
BUB1_HUMAN	(Acetyl)MDTPEN(Deamidated)VLQ(Deamidated)MLEAHM(Oxidation)Q(Deamidated)SYK	3	21.56	0.435	1.18	0.24771	1.39	0.24771	NA	NA	NA	22.3019	20.4069	NA	21.7306	21.2876	21.8608	21.9835	22.6801	22.3024	21.4819	21.4316	22.6794	22.4521	20.5044	NA	22.1869	21.7091	20.6321	20.5452	21.0244	NA	NA	NA	21.3102	21.7445	21.138	21.574	NA	21.2194	21.572	21.5061	NA	22.0663	22.5741	21.1261	20.1356	NA
BZW2_HUMAN	NYAQ(Deamidated)VFNKLIRR	3	25.18	NA	NA	NA	NA	NA	NA	NA	NA	NA	NA	NA	NA	NA	NA	NA	NA	NA	NA	NA	NA	NA	NA	NA	NA	NA	NA	NA	NA	NA	NA	NA	NA	NA	NA	NA	NA	NA	NA	NA	25.1785	NA	NA	NA	NA	NA
C102B_HUMAN	(Gln->pyro-Glu)QYQAN(Deamidated)IAELTHANN(Deamidated)R	3	18.41	-0.198	-0.59	0.56191	0.34	0.56191	17.6072	17.7497	NA	19.6461	18.2352	18.0138	18.7865	18.1082	NA	18.3457	17.7897	17.6599	19.0882	NA	18.9552	18.5895	17.9128	17.846	18.5977	18.6073	NA	NA	NA	NA	17.5573	17.862	19.288	19.2462	NA	NA	18.4019	18.6452	NA	NA	18.6882	18.3011	NA	19.1133	NA	NA
C102B_HUMAN	(Gln->pyro-Glu)QYQAN(Deamidated)IAELTHAN(Deamidated)NR	3	18.9	-2.581	-2.03	0.10455	4.14	0.10455	17.6072	NA	NA	NA	NA	NA	NA	NA	NA	NA	NA	NA	NA	NA	NA	NA	NA	NA	NA	NA	NA	NA	NA	NA	NA	NA	NA	NA	NA	NA	NA	NA	NA	NA	NA	NA	20.1878	NA	NA	NA
C102B_HUMAN	(Gln->pyro-Glu)Q(Deamidated)YQANIAELTHANN(Deamidated)R	3	18.89	1.425	1.12	0.31823	1.26	0.31823	NA	NA	19.6041	NA	NA	NA	NA	NA	NA	NA	NA	NA	NA	NA	NA	NA	NA	NA	NA	NA	NA	18.1791	NA	NA	NA	NA	NA	NA	NA	NA	NA	NA	NA	NA	NA	NA	NA	NA	NA	NA
C102B_HUMAN	(Gln->pyro-Glu)Q(Deamidated)YQANIAELTHAN(Deamidated)NR	3	18.35	NA	NA	NA	NA	NA	NA	NA	NA	NA	NA	NA	NA	NA	18.3493	NA	NA	NA	NA	NA	NA	NA	NA	NA	NA	NA	NA	NA	NA	NA	NA	NA	NA	NA	NA	NA	NA	NA	NA	NA	NA	NA	NA	NA	NA	NA
C102B_HUMAN	(Gln->pyro-Glu)QYQ(Deamidated)AN(Deamidated)IAELTHANNR	3	19.35	NA	NA	NA	NA	NA	NA	NA	NA	NA	NA	NA	NA	NA	NA	NA	NA	NA	NA	19.3479	NA	NA	NA	NA	NA	NA	NA	NA	NA	NA	NA	NA	NA	NA	NA	NA	NA	NA	NA	NA	NA	NA	NA	NA	NA	NA
C144A_HUMAN	EAEQ(Deamidated)DSELTSEEEQ(Deamidated)ER	3	20.72	NA	NA	NA	NA	NA	NA	NA	NA	NA	NA	NA	NA	NA	NA	NA	NA	NA	NA	NA	NA	NA	NA	NA	NA	NA	NA	NA	20.7523	20.6898	NA	NA	NA	NA	NA	NA	NA	NA	NA	NA	NA	NA	NA	NA	NA	NA
C144A_HUMAN	VDM(Oxidation)SGLQAKNEILSEK	2	22.48	NA	NA	NA	NA	NA	NA	NA	NA	NA	NA	NA	NA	NA	NA	NA	NA	NA	NA	NA	NA	NA	NA	NA	NA	NA	NA	22.4823	NA	NA	NA	NA	NA	NA	NA	NA	NA	NA	NA	NA	NA	NA	NA	NA	NA	NA
C144C_HUMAN	Q(Deamidated)QLDDVHKKAN(Deamidated)SQEK	2	24.25	NA	NA	NA	NA	NA	NA	NA	NA	NA	NA	NA	NA	NA	NA	NA	NA	NA	NA	NA	NA	NA	NA	NA	NA	NA	NA	NA	NA	NA	NA	NA	24.2494	NA	NA	NA	NA	NA	NA	NA	NA	NA	NA	NA	NA	NA
C163A_HUMAN	LVDGVTEC(Carbamidomethyl)SGR	2	19.82	-0.109	-0.32	0.75105	0.1	0.75105	19.8171	18.2619	20.8499	21.0263	18.7946	18.7233	19.6649	19.1712	20.032	20.1801	20.0718	20.3031	19.8224	20.4018	20.0385	20.1095	NA	18.9013	19.7571	19.8828	19.0062	19.2367	NA	20.4814	18.9662	19.0596	19.9431	20.1312	NA	20.2717	19.8869	19.9189	20.057	20.0747	20.6545	20.4774	20.9283	20.0128	NA	18.5724
C163A_HUMAN	LASPSEETWITC(Carbamidomethyl)DNK	2	21.56	-0.234	-0.68	0.50366	0.46	0.50366	22.8998	22.2154	21.4275	21.1818	20.9484	20.7208	NA	21.4111	NA	21.8293	22.0348	21.8176	22.331	21.9043	21.0316	20.9398	20.1177	19.8266	21.7761	21.1493	22.6642	22.3113	19.5016	19.6475	22.2177	21.8628	NA	20.6121	21.8471	21.9257	21.7201	21.1876	NA	22.2171	21.8466	21.4787	21.7932	22.2085	23.0969	22.3611
C163A_HUMAN	LVGGDIPC(Carbamidomethyl)SGR	2	20.44	-0.035	-0.11	0.91441	0.01	0.91441	NA	NA	21.7071	21.7244	NA	19.2124	20.5739	19.7026	20.4714	NA	20.7573	20.5757	20.6415	20.9292	20.5961	20.7561	19.364	19.1493	20.4208	20.2931	NA	19.7627	20.9369	20.0435	20.1293	19.971	20.1289	20.5694	21.0672	20.923	19.9937	NA	20.7709	NA	21.0202	NA	21.1382	20.6403	19.7048	NA
C163A_HUMAN	LQEGPTSC(Carbamidomethyl)SGR	2	17.42	0.038	0.1	0.9191	0.01	0.9191	NA	NA	NA	18.8233	NA	16.1695	17.574	16.986	NA	NA	17.4217	17.9863	17.385	17.8204	18.0523	17.6374	16.3187	NA	17.5408	17.2617	16.1559	16.0747	18.0282	17.7185	16.0573	15.8564	17.5531	17.9981	17.7784	17.8992	16.982	NA	17.6145	17.6315	18.0624	17.9818	18.5038	17.6195	NA	NA
C163A_HUMAN	QLGC(Carbamidomethyl)PTAVTAIGR	2	20.2	-0.245	-0.59	0.55943	0.35	0.55943	NA	NA	21.1306	21.3001	NA	18.8871	19.9532	NA	NA	20.2051	NA	NA	20.3522	20.5569	20.4248	NA	NA	18.3936	20.0918	NA	19.799	19.6502	20.6063	20.2728	19.2538	19.9936	19.4853	20.7685	20.9488	21.0571	NA	NA	20.3045	20.4004	NA	20.819	21.198	20.3173	NA	19.0791
C163A_HUMAN	GPDTLWQC(Carbamidomethyl)PSSPWEK	2	20.76	-0.332	-0.76	0.45568	0.58	0.45568	19.2358	NA	21.6825	21.6145	NA	NA	20.3289	19.6585	NA	NA	20.9496	21.6859	20.7486	NA	20.6966	20.5098	NA	NA	20.312	NA	NA	NA	20.2161	20.1772	NA	NA	NA	20.5141	22.692	NA	20.0552	NA	NA	20.4547	21.1821	NA	21.1953	21.3043	NA	NA
C163A_HUMAN	SSMSETTVGVVC(Carbamidomethyl)R	2	19.21	0.143	0.31	0.75748	0.1	0.75748	16.8317	NA	NA	20.4502	NA	NA	18.8279	NA	19.0447	19.4502	19.4978	NA	19.3985	NA	NA	NA	NA	20.3791	19.4373	NA	18.7111	NA	20.0692	NA	NA	NA	19.2808	NA	NA	NA	NA	18.3016	NA	19.3085	19.574	19.2094	NA	18.7201	NA	NA
C163A_HUMAN	HNC(Carbamidomethyl)DHAEDAGVIC(Carbamidomethyl)SK	3	17.07	-0.835	-0.98	0.36251	0.96	0.36251	NA	NA	NA	NA	15.9368	NA	NA	NA	NA	NA	NA	NA	NA	NA	NA	NA	NA	NA	NA	17.3732	NA	NA	NA	17.6759	NA	NA	NA	NA	NA	NA	NA	NA	NA	17.3036	NA	NA	NA	NA	NA	NA
C170B_HUMAN	SPEPDGPAPAFLR	2	21.13	0.148	0.31	0.76575	0.09	0.76575	NA	21.532	NA	NA	NA	21.3866	NA	20.8261	NA	NA	NA	NA	NA	20.203	NA	NA	NA	22.0276	NA	NA	NA	21.0023	NA	20.7634	NA	NA	NA	NA	NA	NA	NA	NA	NA	21.6258	NA	NA	NA	NA	NA	20.7947
C1GLT_HUMAN	(Ammonia-loss)C(Carbamidomethyl)M(Oxidation)EIMN(Deamidated)VEAGDSRDTIGK	2	21.34	0.114	0.44	0.66334	0.19	0.66334	20.1601	21.0227	21.0829	21.3288	21.0891	21.1439	22.1749	21.9754	21.5545	21.796	21.1327	21.5648	20.8364	21.4404	21.4627	21.6947	21.3668	21.5142	21.7366	21.999	20.4649	21.1289	21.1411	NA	20.9274	20.8394	21.4533	21.1233	21.3112	21.4949	21.021	NA	21.6781	21.391	21.4964	22.0405	22.2557	NA	20.9088	20.7935
C1QA_HUMAN	SLGFC(Carbamidomethyl)DTTNK	2	22.79	-0.448	-1.36	0.18005	1.86	0.18005	21.4837	21.8993	23.0115	23.3421	21.6746	21.7115	22.8856	21.8104	22.9948	23.1531	23.3429	23.3853	22.6602	22.9665	23.0202	22.8182	21.6908	21.7001	22.8612	22.9386	22.3576	22.3451	23.5943	22.7679	21.7178	22.0948	23.0927	23.2219	22.909	23.0579	24.2596	24.8852	22.7988	22.9542	23.364	23.373	24.1502	23.048	22.1928	22.117
C1QA_HUMAN	DQPRPAFSAIR	2	21.54	-0.622	-1.78	0.0839	3.16	0.0839	20.5995	20.522	22.0409	21.8882	20.0309	NA	21.6843	20.9524	NA	NA	22.3835	22.3577	NA	21.641	21.5838	21.5314	20.1261	19.4649	21.6925	21.3509	21.222	20.8643	21.9367	21.0566	20.9753	21.1276	NA	22.0222	21.9666	NA	23.3272	23.5428	21.5521	21.3803	22.3537	22.2955	22.6722	22.1843	21.1941	20.9006
C1QA_HUMAN	KGHIYQGSEADSVFSGFLIFPSA	3	21.61	-0.288	-0.48	0.63509	0.23	0.63509	20.5223	20.888	22.3884	NA	19.8061	20.0125	21.8272	21.0947	NA	NA	NA	23.9875	21.602	21.6783	21.4913	23.9273	19.4528	NA	21.5873	21.2263	21.087	20.5046	21.5071	21.7076	21.121	20.5176	NA	NA	22.2396	NA	23.5636	23.389	21.7215	21.4464	NA	NA	23.1722	21.968	21.2402	NA
C1QA_HUMAN	GHIYQGSEADSVFSGFLIFPSA	2	19.42	-1.144	-1.66	0.1248	2.74	0.1248	NA	NA	NA	NA	NA	NA	NA	NA	18.1975	NA	NA	NA	NA	18.7343	NA	NA	NA	NA	18.9754	NA	NA	NA	19.0758	18.22	NA	NA	NA	NA	NA	NA	21.1978	21.1208	NA	NA	NA	NA	19.4558	NA	19.8297	NA
C1QA_HUMAN	GHIYQGSEADSVFSGFLIFPSA	3	18.94	0.016	0.02	0.98724	0	0.98724	NA	NA	NA	NA	NA	NA	18.6522	NA	19.2411	NA	NA	NA	NA	NA	NA	NA	NA	NA	NA	NA	NA	NA	NA	18.4902	17.1508	NA	NA	NA	19.3388	NA	NA	20.743	NA	NA	NA	NA	NA	NA	NA	NA
C1QA_HUMAN	RSLGFC(Carbamidomethyl)DTTNK	2	19.98	NA	NA	NA	NA	NA	NA	NA	NA	NA	NA	NA	NA	NA	NA	NA	NA	NA	NA	NA	NA	NA	NA	NA	NA	NA	NA	NA	NA	NA	NA	NA	NA	NA	NA	NA	19.8749	20.0821	NA	NA	NA	NA	NA	NA	NA	NA
C1QB_HUMAN	VPGLYYFTYHASSR	3	23.04	-0.733	-2.21	0.03263	4.88	0.03263	21.8266	21.9542	23.6326	23.8617	21.6307	21.4757	23.1636	22.8482	22.9602	23.0549	24.1494	23.5715	23.1423	23.0771	23.1177	22.9989	21.1592	20.4809	22.861	22.5821	22.5754	22.5772	23.6202	23.3254	22.1156	22.269	23.8974	23.9	23.5466	23.5797	24.9	24.9669	23.2302	22.996	24.1591	23.9966	24.2486	23.51	22.6302	22.1693
C1QB_HUMAN	VPGLYYFTYHASSR	2	20.05	-0.703	-1.26	0.21741	1.6	0.21741	18.8116	NA	20.8233	19.4106	NA	NA	NA	NA	19.0604	NA	NA	20.2529	19.6025	19.1965	NA	19.4108	NA	NA	NA	NA	18.7097	NA	20.0405	19.8709	NA	NA	20.8255	20.6193	19.2178	20.4328	21.8443	21.5229	NA	NA	21.5227	20.34	20.2321	20.3815	19.9579	19.0222
C1QB_HUMAN	LEQGENVFLQATDK	2	23.36	-0.503	-1.76	0.08514	3.11	0.08514	22.7551	22.6977	23.6515	24.0494	21.9542	22.5295	23.3504	22.9314	23.322	23.4897	23.9256	23.9238	23.0274	23.3443	23.2938	23.0373	22.1302	22.0983	23.4199	23.1816	22.7164	23.2535	23.955	23.7143	22.4599	22.5696	23.9202	23.785	23.3018	23.3833	24.8952	25.1619	23.185	23.2684	23.8834	24.3093	24.736	23.9556	22.9314	22.791
C1QB_HUMAN	GNLC(Carbamidomethyl)VNLMR	2	22.8	-0.645	-2.14	0.03825	4.57	0.03825	21.7624	21.7175	23.431	23.337	21.1894	21.0807	22.8304	22.2278	22.7617	22.9395	23.5744	23.4859	22.7054	22.8625	23.0736	22.7871	21.3146	20.9435	22.7564	22.6874	22.5005	22.3976	23.5473	23.2633	21.9834	21.9706	23.5783	23.426	23.2091	23.1915	24.4317	24.5318	23.0491	22.8499	23.5756	23.3889	23.9856	23.0561	22.3118	22.1215
C1QB_HUMAN	TINVPLRR	2	21.97	-0.599	-1.88	0.0669	3.54	0.0669	21.0418	21.2239	22.4976	22.4165	20.6524	20.4528	22.1828	21.276	21.7251	22.0516	22.7914	22.5149	22.1689	22.1213	22.003	21.8784	20.6245	20.2925	22.0303	21.4976	21.6393	21.4047	22.513	21.4914	21.4342	21.6099	22.5554	22.4596	22.3417	22.3721	23.6238	23.8546	21.9644	21.9399	22.9497	22.7172	23.1333	22.3993	21.7188	21.3087
C1QB_HUMAN	FDHVITNMNNNYEPR	3	21.89	-0.532	-1.69	0.09857	2.86	0.09857	20.9087	20.9099	22.1948	22.4291	20.2271	20.0285	22.1231	21.6307	22.1128	22.0602	22.7259	22.675	21.7708	21.9147	22.0164	21.8411	20.4143	20.1286	22.0898	21.9557	21.41	21.3207	22.4671	22.2453	NA	21.0331	22.4786	22.5934	22.201	22.1147	23.4206	23.713	21.9969	21.8889	22.8356	22.1215	23.0378	22.0648	21.3918	21.2269
C1QB_HUMAN	FDHVITNMNNNYEPR	2	19.64	-0.402	-0.89	0.38146	0.8	0.38146	NA	18.3457	NA	NA	NA	NA	NA	NA	18.7343	NA	20.4358	NA	19.8199	NA	18.9726	19.4233	NA	NA	19.919	19.3246	NA	19.1077	19.9885	19.6948	NA	NA	NA	NA	NA	19.6275	21.7664	21.3931	NA	19.3026	NA	19.8757	NA	NA	18.9863	18.8186
C1QB_HUMAN	FDHVITNMN(Deamidated)NNYEPR	3	20.63	-0.568	-1.62	0.11331	2.62	0.11331	19.4503	19.1779	20.738	21.2736	18.6819	18.5024	20.9189	20.3652	20.7849	20.8649	21.47	21.1696	20.4172	20.7274	20.8602	20.5622	19.3046	NA	20.7329	20.8311	20.0686	19.8914	21.2687	21.2729	19.4628	19.4625	21.5637	21.5365	20.9894	20.848	22.303	22.7436	20.7145	20.7239	21.6577	20.8881	21.9717	21.0704	19.6426	19.5975
C1QB_HUMAN	FDHVITNMN(Deamidated)NNYEPR	2	20.23	NA	NA	NA	NA	NA	NA	NA	NA	NA	NA	NA	NA	NA	NA	NA	NA	NA	NA	NA	NA	NA	NA	NA	NA	NA	NA	NA	NA	NA	NA	NA	NA	NA	NA	NA	20.2322	NA	NA	NA	NA	NA	NA	NA	NA	NA
C1QB_HUMAN	FDHVITNMNN(Deamidated)NYEPR	3	20.58	-0.305	-0.41	0.68479	0.17	0.68479	NA	NA	NA	21.7892	NA	17.6824	NA	NA	19.7285	20.0999	20.3852	22.0276	21.1123	NA	NA	NA	NA	NA	NA	NA	NA	NA	NA	21.2729	NA	NA	20.2723	20.1924	NA	NA	22.303	21.7164	19.4872	NA	20.6235	19.9127	20.6006	NA	NA	NA
C1QB_HUMAN	VVTFC(Carbamidomethyl)DYAYNTFQVTTGGMVLK	3	20.58	-1.361	-2.04	0.05566	4.17	0.05566	19.9809	NA	20.8516	NA	NA	18.2314	NA	20.5797	19.9897	NA	21.3779	NA	NA	NA	20.8167	NA	16.9031	NA	NA	NA	NA	NA	20.7805	NA	NA	NA	21.7813	NA	NA	19.9903	22.0873	23.1449	NA	NA	21.1005	NA	21.1991	20.4792	NA	NA
C1QB_HUMAN	VVTFC(Carbamidomethyl)DYAYNTFQ(Deamidated)VTTGGMVLK	3	20.98	-0.543	-0.51	0.61867	0.26	0.61867	NA	NA	NA	NA	20.0506	NA	21.8502	NA	NA	NA	NA	23.191	NA	NA	NA	20.8234	17.1101	NA	NA	NA	19.1276	NA	NA	NA	21.0409	NA	NA	22.6276	NA	NA	NA	NA	20.6903	NA	22.9253	21.3834	NA	NA	NA	NA
C1QB_HUMAN	GNLC(Carbamidomethyl)VNLM(Oxidation)R	2	19.15	-0.51	-0.3	0.77444	0.09	0.77444	NA	NA	NA	NA	NA	NA	NA	NA	18.8102	NA	NA	NA	NA	NA	NA	NA	NA	NA	NA	NA	NA	NA	NA	NA	NA	NA	NA	NA	NA	NA	18.6757	19.9647	NA	NA	NA	NA	NA	NA	NA	NA
C1QB_HUMAN	FDHVITNM(Oxidation)NNNYEPR	3	18.78	NA	NA	NA	NA	NA	NA	NA	NA	NA	NA	NA	NA	NA	NA	NA	NA	NA	NA	NA	NA	NA	NA	NA	NA	NA	NA	NA	NA	NA	NA	NA	NA	NA	NA	NA	NA	18.7788	NA	NA	NA	NA	NA	NA	NA	NA
C1QC_HUMAN	FQSVFTVTR	2	23.75	-0.656	-2.33	0.02476	5.42	0.02476	22.6366	22.809	24.1143	24.0889	22.3877	22.3426	23.6496	23.254	23.7562	23.8749	24.6213	24.2051	23.8183	23.905	23.7864	23.6941	22.2858	22.122	23.6435	23.3813	23.2822	23.3075	24.378	24.2183	22.9422	23.2174	24.2878	24.2025	24.1387	24.1756	25.4757	25.5926	23.9642	23.7697	24.596	24.387	24.9949	24.1482	23.2826	23.1434
C1QC_HUMAN	FNAVLTNPQGDYDTSTGK	2	22.97	-0.466	-1.64	0.108	2.7	0.108	22.081	22.2096	23.5137	23.5313	21.6148	21.3601	23.2198	22.6933	23.1013	23.2804	23.6739	23.6656	22.8861	23.0931	23.0873	22.7679	21.5517	21.5524	23.0011	22.8835	22.2883	22.4931	23.5228	23.3444	22.0345	22.0611	23.732	23.6615	23.144	23.2719	24.7033	24.7664	22.9054	22.8736	23.7364	23.6673	23.9094	23.2327	22.4148	22.3258
C1QC_HUMAN	FNAVLTNPQGDYDTSTGK	3	20.19	-0.645	-1.17	0.26022	1.36	0.26022	NA	NA	NA	20.5388	NA	NA	NA	NA	19.8736	20.4868	20.0458	NA	18.9574	NA	NA	19.7294	NA	NA	19.1391	NA	NA	NA	20.4237	20.1683	NA	NA	NA	19.4637	19.6724	NA	20.9705	22.1922	20.9675	NA	NA	NA	NA	NA	NA	NA
C1QC_HUMAN	TNQVNSGGVLLR	2	22.88	-0.321	-0.73	0.47053	0.53	0.47053	21.4983	21.9015	22.964	24.0161	21.6241	21.676	22.8736	22.2054	23.6502	23.9399	23.3863	24.4038	23.8846	22.8186	22.8707	22.5531	21.4445	21.4445	22.6269	22.7063	22.0723	22.1	23.4605	22.9832	21.7425	22.1611	22.9152	22.9715	22.8318	23.0805	24.1748	25.9236	22.712	22.8547	23.4096	24.1864	23.9336	23.0323	22.2585	22.1046
C1QC_HUMAN	QTHQPPAPNSLIR	2	20.58	-0.642	-1.77	0.08326	3.15	0.08326	19.5446	19.7526	21.108	20.9217	18.9016	NA	21.0947	19.8973	20.2661	20.8203	21.5619	21.2525	20.684	20.7611	19.9967	20.3683	19.0044	18.5064	20.5718	20.2375	20.0616	19.8147	20.8579	19.7257	20.0535	19.9988	21.5858	21.274	20.6543	20.9528	22.4509	22.5316	20.5667	20.5818	21.765	21.4656	21.4547	21.0811	20.3936	19.9607
C1QC_HUMAN	QTHQPPAPNSLIR	3	21.76	-0.49	-1.42	0.16363	2.01	0.16363	20.4422	20.611	21.9322	22.279	20.4571	NA	22.3282	21.2985	21.8313	21.9878	22.527	22.1484	21.5	21.6976	21.7174	21.4195	20.6863	20.353	21.8137	21.6668	20.938	NA	22.4997	21.6232	20.9912	21.1448	22.2895	22.2582	21.7467	21.934	23.1598	23.7102	21.7465	21.8517	22.7181	22.4852	23.0975	22.0743	21.085	20.6536
C1QC_HUMAN	(Gln->pyro-Glu)QTHQPPAPNSLIR	2	22.06	-0.583	-1.87	0.06842	3.5	0.06842	20.9244	21.1197	22.5063	22.5092	20.193	NA	22.019	21.6649	22.1194	22.2534	22.764	22.737	21.9819	22.0262	22.0067	21.8395	20.6565	20.6265	22.0922	21.9947	21.4329	21.6767	22.5232	22.7056	20.7869	20.9783	22.4552	22.7887	22.0705	22.4164	23.7381	24.0446	22.165	22.0856	22.8788	22.7071	23.3439	22.3756	21.6162	21.3716
C1QC_HUMAN	VVTFC(Carbamidomethyl)GHTSK	2	20.07	-0.515	-1.33	0.19129	1.78	0.19129	19.1673	19.0486	NA	20.7783	18.8819	18.3188	20.3695	19.5256	19.7997	19.7826	21.2414	20.3847	19.7257	19.9268	19.7257	20.3908	NA	NA	20.1155	19.6575	19.6055	NA	20.6683	20.383	NA	NA	NA	20.3357	20.0567	20.0673	21.9645	21.3603	20.853	19.5946	NA	20.9063	NA	20.4625	19.659	19.4598
C1QC_HUMAN	TNQVN(Deamidated)SGGVLLR	2	21.07	-0.136	-0.21	0.83483	0.04	0.83483	NA	20.9901	20.7269	22.2874	19.3851	19.7792	21.693	21.3811	NA	NA	23.0672	NA	NA	NA	NA	22.0097	19.6582	NA	NA	20.3587	21.3143	19.0635	NA	20.7739	21.0817	21.3303	NA	22.932	20.4536	NA	23.3874	NA	NA	20.3976	NA	21.0459	21.4498	NA	21.1343	19.8852
C1QC_HUMAN	FN(Deamidated)AVLTNPQGDYDTSTGK	2	19.95	-1.253	-1.88	0.08375	3.53	0.08375	18.0515	NA	NA	20.8857	NA	NA	NA	NA	NA	19.2263	NA	19.8811	NA	18.2998	NA	NA	NA	NA	NA	NA	NA	NA	20.2798	NA	NA	NA	NA	19.1131	NA	NA	21.0512	21.1749	NA	NA	NA	21.524	NA	NA	NA	NA
C1QC_HUMAN	QTHQPPAPN(Deamidated)SLIR	3	18.81	NA	NA	NA	NA	NA	NA	NA	NA	NA	NA	NA	NA	NA	NA	NA	NA	NA	NA	NA	NA	NA	NA	NA	NA	NA	NA	16.1724	18.8377	18.3528	NA	NA	NA	NA	NA	NA	19.8807	20.8135	NA	NA	NA	NA	NA	NA	NA	NA
C1QC_HUMAN	FN(Deamidated)AVLTN(Deamidated)PQGDYDTSTGK	2	19.99	NA	NA	NA	NA	NA	NA	NA	NA	NA	NA	NA	NA	NA	NA	NA	19.995	NA	NA	NA	NA	NA	NA	NA	NA	NA	NA	NA	NA	NA	NA	NA	NA	NA	NA	NA	NA	NA	NA	NA	NA	NA	NA	NA	NA	NA
C1QC_HUMAN	(Gln->pyro-Glu)QTHQPPAPN(Deamidated)SLIR	2	19.72	-0.717	-1.15	0.27067	1.32	0.27067	NA	NA	NA	NA	NA	NA	NA	18.9915	NA	NA	19.9529	20.1611	NA	19.3239	NA	NA	18.1634	NA	NA	NA	NA	NA	20.2953	19.6894	NA	NA	NA	NA	NA	NA	20.4889	21.3693	19.2385	NA	NA	NA	NA	NA	19.2176	NA
C1QT3_HUMAN	GERGQ(Deamidated)HGPK	2	18.3	-0.419	-0.48	0.64143	0.23	0.64143	NA	NA	NA	17.6801	NA	NA	NA	NA	NA	NA	NA	17.6787	20.4124	NA	NA	NA	NA	NA	NA	16.6904	NA	NA	NA	18.2754	NA	NA	NA	NA	NA	NA	NA	NA	NA	NA	17.9813	NA	19.3469	NA	NA	NA
C1QT3_HUMAN	SDTSSNHAVLK	2	16.24	-0.387	-0.48	0.64541	0.23	0.64541	NA	NA	NA	NA	NA	NA	15.8447	NA	NA	16.2525	NA	NA	NA	NA	NA	NA	NA	NA	NA	NA	NA	NA	NA	NA	NA	NA	NA	15.9457	NA	NA	NA	NA	NA	NA	16.925	NA	NA	NA	NA	NA
C1R_HUMAN	LPVANPQAC(Carbamidomethyl)ENWLR	2	23.15	-0.571	-2.08	0.0433	4.34	0.0433	22.4356	22.3763	23.9033	23.7068	21.6486	21.2311	23.2113	22.8979	23.2289	23.2518	23.877	23.761	23.1068	23.1994	23.0897	23.1334	21.7258	21.3414	23.1387	22.9389	22.6707	22.6282	23.1234	23.0213	22.2955	22.0955	23.7543	23.4866	23.6251	23.6437	24.4852	24.5164	23.507	23.5826	23.9387	23.9249	24.2241	23.6699	23.2459	23.1777
C1R_HUMAN	TLDEFTIIQNLQPQYQFR	3	23.03	-0.731	-1.99	0.0528	3.97	0.0528	21.3942	22.2627	23.7034	23.8325	21.1764	21.4325	22.9946	22.6245	23.123	23.3414	24.1553	23.8711	23.1459	22.9143	23.1161	23.2989	21.1611	19.9744	22.9995	22.765	22.3725	22.0676	23.171	23.2025	21.7436	22.3218	23.9329	23.9379	23.4559	23.57	24.2587	24.6252	23.8327	23.6703	24.1313	23.9216	23.9663	23.6132	22.8589	23.2472
C1R_HUMAN	TLDEFTIIQNLQPQYQFR	2	21.07	-0.572	-1.41	0.16858	1.98	0.16858	20.3433	NA	22.1077	22.0581	18.3057	NA	NA	20.3595	20.7735	NA	21.3672	21.8247	20.5923	20.9172	20.9019	20.5715	NA	NA	20.6007	20.1032	19.5713	NA	20.5304	20.6763	19.9247	NA	21.5731	22.1574	21.6655	21.6621	22.8533	22.3832	NA	20.7465	22.0971	21.5493	21.7383	NA	21.4166	20.7321
C1R_HUMAN	FC(Carbamidomethyl)GQLGSPLGNPPGK	2	22.26	-0.49	-1.91	0.06322	3.64	0.06322	21.3635	21.466	22.7831	22.7685	20.9254	20.6336	22.3467	21.9757	22.316	22.3921	22.7742	22.9061	21.955	22.2099	22.4011	22.2221	21.2254	21.0641	22.3209	22.207	21.5629	21.7184	22.3219	22.2084	21.1842	21.411	22.7895	22.7004	22.7727	22.7546	23.677	23.6273	22.6578	22.5104	22.9378	22.9145	23.2715	22.6111	22.259	22.1746
C1R_HUMAN	VLNYVDWIK	2	23.26	-0.562	-2.11	0.04051	4.47	0.04051	22.6715	22.41	23.8623	23.8053	21.9669	21.856	23.4492	22.9912	22.9442	23.2917	23.9731	23.8292	23.0858	22.9784	23.429	23.609	22.0123	21.5179	23.1588	22.7728	22.7662	22.7134	23.4273	22.9105	22.446	22.5112	23.499	23.622	23.8786	23.9564	24.3656	24.5265	23.9873	23.9073	23.9808	23.8078	24.1909	23.769	23.3421	23.2445
C1R_HUMAN	(Ammonia-loss)C(Carbamidomethyl)LPVC(Carbamidomethyl)GKPVNPVEQR	2	22.45	-0.542	-2.02	0.05039	4.06	0.05039	21.698	21.5022	23.0467	22.9084	20.8399	20.6342	22.5766	22.2088	22.4734	22.4841	23.2264	23.1462	22.4382	22.3799	22.5577	22.3433	21.2929	21.239	22.5657	22.3917	21.9173	21.9809	22.6141	22.2315	21.4802	21.6402	23.0819	22.9586	22.983	23.0323	23.8592	23.8747	22.7971	22.7405	NA	23.212	23.4462	22.9126	22.6319	22.2642
C1R_HUMAN	(Ammonia-loss)C(Carbamidomethyl)LPVC(Carbamidomethyl)GKPVNPVEQR	3	20.74	-0.401	-1.17	0.249	1.37	0.249	NA	19.3451	NA	21.134	19.71	19.6658	20.9934	20.5099	21.0052	21.0171	21.3839	20.9635	20.217	20.5093	20.8328	20.7188	20.0324	19.7652	20.8289	21.0808	20.1788	19.9703	21.0279	20.8385	NA	19.6154	NA	NA	NA	NA	21.7483	22.4837	21.1949	21.5821	NA	20.732	22.1708	21.2255	20.5231	20.738
C1R_HUMAN	MGNFPWQVFTNIHGR	3	22.39	-0.896	-2.13	0.03891	4.55	0.03891	21.2528	21.1518	23.3168	23.347	20.433	20.1359	22.4425	21.9525	22.2386	22.3714	23.3949	23.1688	22.4965	22.2388	22.9016	22.9483	18.1535	NA	22.3783	21.9244	21.941	21.4399	22.6791	22.1032	21.6363	20.9779	23.1285	23.3266	23.2782	23.2546	23.6902	23.8439	23.2278	22.9351	23.6351	23.2963	23.5135	23.0785	21.9742	22.0318
[truncated: 6,723 more rows]
