# Supplementary material for: Analysis of the Cerebrospinal Fluid Proteome in Alzheimer's Disease
Source: PLoS One. 2016 Mar 7;11(3):e0150672. doi: 10.1371/journal.pone.0150672 (PMC4780771; doi:10.1371/journal.pone.0150672)
Supplement: S12 DataFile — (XLSX) [file pone.0150672.s012.xlsx]

## Sheet: OpenMS_reference_normalized_dat
S12 DataFile. OpenMS reference normalized data quantification data.
Protein (Uniprot ID)	Peptide	Charge	A	Coef	t	p.value	F	F.p.value	AD1_1	AD1_2	AD2_1	AD2_2	AD3_1	AD3_2	AD4_1	AD4_2	AD5_1	AD5_2	AD6_1	AD6_2	AD7_1	AD7_2	AD8_1	AD8_2	AD9_1	AD9_2	AD10_1	AD10_2	C1_1	C1_2	C2_1	C2_2	C3_1	C3_2	C4_1	C4_2	C5_1	C5_2	C6_1	C6_2	C7_1	C7_2	C8_1	C8_2	C9_1	C9_2	C10_1	C10_2
1433B_HUMAN	DSTLIMQLLR	2	21.35	-0.043	-0.23	0.81915	0.05	0.81915	20.7682	20.9041	21.8081	21.9818	21.1504	20.95	20.9833	20.9517	21.7309	21.7587	21.8943	21.7284	21.2512	20.6097	21.6815	21.6935	21.38	20.7543	21.6207	21.2934	21.5909	NA	21.476	21.3897	21.6126	NA	NA	NA	21.657	21.5634	20.8636	20.7029	21.7225	21.3209	21.408	NA	20.8911	20.9439	21.6805	21.6591
1433B_HUMAN	NLLSVAYK	2	21.5	0.175	0.83	0.41223	0.7	0.41223	21.1013	NA	21.6435	NA	NA	21.6659	20.7673	NA	21.8777	21.6138	21.5228	NA	NA	NA	21.7817	21.7197	21.9426	21.9657	21.4687	21.6188	21.492	21.2249	NA	21.6425	21.7513	21.3497	NA	NA	21.7972	21.5431	NA	NA	NA	NA	21.0763	21.1965	NA	20.7661	NA	NA
1433E_HUMAN	LIC(Carbamidomethyl)C(Carbamidomethyl)DILDVLDK	2	20.33	0.438	1.41	0.17349	2	0.17349	NA	NA	20.847	20.8718	NA	NA	NA	19.912	21.046	20.3755	21.2813	20.4585	NA	NA	NA	19.8399	NA	20.4588	20.4505	20.1728	20.1562	NA	NA	NA	20.3882	NA	NA	NA	NA	19.5487	NA	NA	NA	20.2106	20.4455	20.0248	NA	NA	19.4554	NA
1433Z_HUMAN	DIC(Carbamidomethyl)NDVLSLLEK	2	20.61	-0.076	-0.32	0.75288	0.1	0.75288	19.986	20.1347	21.3118	NA	19.8139	20.3343	NA	20.4413	NA	NA	NA	21.3725	20.7783	20.7521	21.1428	21.1297	NA	19.5116	20.6156	NA	20.2927	20.5892	20.8911	20.5246	NA	21.0161	NA	NA	21.2378	21.0436	NA	20.2839	20.8796	20.7766	NA	NA	19.8659	20.3802	20.7463	20.7184
1433Z_HUMAN	TAFDEAIAELDTLSEESYK	3	20.38	0.31	0.99	0.32803	0.99	0.32803	19.3234	NA	21.0493	21.1618	NA	NA	19.9479	20.2172	20.8738	20.8635	22.0896	20.8342	20.1793	NA	20.7956	21.0062	19.4254	NA	20.6976	20.1583	20.6486	19.8147	19.5697	19.7241	NA	NA	NA	NA	20.4963	NA	19.9538	19.8543	20.3507	20.2263	NA	20.1129	NA	19.6159	20.7068	20.9343
1433Z_HUMAN	SVTEQGAELSNEER	2	19.01	0.205	0.51	0.61972	0.26	0.61972	NA	NA	NA	NA	NA	NA	NA	NA	19.5041	19.2757	NA	19.0123	NA	18.7916	NA	NA	NA	NA	NA	NA	NA	NA	NA	19.6092	NA	18.7504	NA	NA	NA	NA	18.5277	NA	NA	NA	NA	NA	NA	NA	NA	18.6089
1433Z_HUMAN	FLIPNASQAESK	2	20.2	NA	NA	NA	NA	NA	NA	NA	NA	NA	NA	NA	NA	NA	NA	NA	NA	NA	NA	NA	20.2037	NA	NA	NA	NA	NA	NA	NA	NA	NA	NA	NA	NA	NA	NA	NA	NA	NA	NA	NA	NA	NA	NA	NA	NA	NA
41_HUMAN	SMTPAQADLEFLENAKK	2	23.83	-0.05	-0.33	0.7418	0.11	0.7418	24.121	24.315	24.1265	24.3996	23.8297	23.7379	23.6309	23.7568	23.6861	23.6261	23.6664	23.8608	23.5776	23.7202	23.8952	23.7041	23.46	23.2306	23.8688	23.6045	NA	23.7136	23.8714	23.7442	24.1717	24.1344	23.5426	23.8321	23.9992	23.9512	NA	23.1475	23.9803	24.1503	23.9625	23.9038	23.4527	24.0169	23.9267	24.2476
4F2_HUMAN	GQSEDPGSLLSLFR	2	20.08	-0.196	-0.94	0.35824	0.89	0.35824	NA	NA	NA	19.7838	20.2763	NA	19.9483	NA	NA	NA	NA	NA	NA	NA	NA	20.2905	NA	19.5196	19.815	20.1582	NA	20.3283	19.8145	20.0601	20.1275	19.9788	NA	NA	20.5568	NA	NA	NA	20.3819	20.383	19.8491	NA	20.0316	20.1085	NA	NA
4F2_HUMAN	IGDLQAFQGHGAGNLAGLK	3	19.36	-0.361	-0.94	0.37188	0.88	0.37188	NA	NA	NA	NA	NA	NA	NA	NA	18.8969	NA	NA	19.1577	19.373	NA	NA	NA	NA	NA	19.2891	NA	20.215	NA	NA	NA	NA	NA	NA	NA	19.7886	NA	NA	18.8415	NA	NA	NA	NA	NA	19.3146	NA	NA
5HT2C_HUMAN	VFVN(Deamidated)NTTC(Carbamidomethyl)VLND	2	18.79	-0.119	-0.29	0.77864	0.08	0.77864	NA	18.2437	18.8865	NA	NA	NA	19.0799	18.8271	19.2573	NA	NA	NA	NA	NA	18.3877	NA	18.0163	19.3749	NA	NA	NA	NA	NA	18.9531	NA	NA	NA	NA	NA	NA	NA	NA	18.9847	NA	18.7969	18.7419	18.7483	NA	NA	NA
5HT2C_HUMAN	VFVNN(Deamidated)TTC(Carbamidomethyl)VLND	2	19.06	NA	NA	NA	NA	NA	NA	NA	NA	NA	NA	NA	NA	NA	NA	NA	NA	NA	NA	NA	NA	NA	NA	NA	NA	19.0551	NA	NA	NA	NA	NA	NA	NA	NA	NA	NA	NA	NA	NA	NA	NA	NA	NA	NA	NA	NA
5HT7R_HUMAN	KLSAAGM(Oxidation)HEALK	2	19.25	0.199	0.52	0.61338	0.27	0.61338	NA	NA	NA	19.3545	NA	NA	NA	19.4451	NA	NA	NA	NA	NA	NA	NA	NA	NA	NA	NA	NA	NA	NA	NA	NA	19.0635	18.8688	NA	19.3325	19.4758	19.4574	NA	NA	NA	NA	NA	19.0342	NA	NA	NA	NA
5NTD_HUMAN	(Ammonia-loss)C(Carbamidomethyl)VN(Deamidated)ASRC(Carbamidomethyl)MGGVARLFTK	3	21.42	-0.07	-0.19	0.85068	0.04	0.85068	21.9708	21.6995	NA	NA	20.7312	20.5003	21.5185	22.1294	NA	21.755	NA	18.5708	21.3086	21.3303	21.4469	22.101	22.0789	21.8184	21.8332	21.9463	21.9947	21.7385	20.7052	NA	21.8097	NA	NA	NA	NA	NA	20.6259	20.7801	NA	21.6045	NA	NA	NA	21.0757	22.0052	21.7425
7B2_HUMAN	KSVPHFSDEDKDPE	3	22.31	0.398	2.72	0.00946	7.41	0.00946	22.3219	22.1599	22.1991	22.3279	22.6501	22.5668	23.0125	22.847	22.817	22.562	21.9907	22.3068	22.4252	22.4934	22.7113	22.3249	22.9112	22.8619	22.3435	22.4392	22.0498	22.2916	22.3173	22.4029	22.4189	22.3142	21.6906	21.7746	22.2043	22.2249	21.5777	21.8001	22.3423	22.4278	22.4079	22.4483	22.5293	22.173	21.5665	21.3594
7B2_HUMAN	KSVPHFSDEDKDPE	2	20.35	0.112	0.51	0.61269	0.26	0.61269	20.4702	20.1349	20.991	20.3831	19.895	19.5364	20.8493	20.9115	20.301	20.2404	20.2406	20.2543	20.8118	20.3969	20.0763	20.7381	20.6711	20.0316	20.4778	20.1156	20.5441	20.4141	NA	20.0493	20.9381	20.916	19.9949	NA	20.6004	20.4153	19.9307	19.345	20.4411	20.2661	20.8226	20.617	19.8411	20.644	NA	19.5902
7B2_HUMAN	SVPHFSDEDKDPE	3	24.75	0.421	2.42	0.02008	5.85	0.02008	24.3624	24.777	24.6957	25.0014	25.034	25.1479	25.1782	25.019	25.164	25.1951	24.4501	24.5541	24.71	25.0224	25.1214	24.8604	25.3027	25.5369	24.9064	25.1783	24.6439	24.7399	24.7098	24.6331	24.7485	24.8301	23.3418	23.7812	24.7551	24.8858	23.8433	24.2731	24.868	25.0138	24.75	24.9016	25.1027	24.5862	24.2244	24.1611
7B2_HUMAN	SVPHFSDEDKDPE	2	24.5	0.241	1.7	0.09785	2.89	0.09785	24.5136	24.6143	NA	24.6506	24.4922	24.2415	24.7656	NA	24.7333	24.8303	24.3101	24.3274	24.7312	24.7267	24.5182	24.7616	24.9145	24.621	NA	24.6383	24.6289	24.6821	NA	24.107	24.6699	24.6069	NA	NA	24.6532	24.6548	24.0055	23.8649	24.6057	24.639	24.4727	24.5492	23.9908	24.51	24.0187	23.9905
7B2_HUMAN	SVNPYLQGQR	2	25.84	0.35	2.3	0.02633	5.31	0.02633	25.6258	25.9025	25.7908	25.9001	26.3155	26.2566	26.0392	26.0605	25.9317	25.9846	25.6518	25.6134	25.7624	26.1063	25.9905	26.0832	26.5483	26.6037	26.008	26.1652	25.8745	25.9111	25.8333	25.7886	26.0283	26.124	24.5819	24.4952	25.9233	25.9407	25.051	25.2733	26.0246	25.983	25.8488	25.9214	26.0097	25.8744	25.4379	25.4193
7B2_HUMAN	DFSEDQGYPDPPNPC(Carbamidomethyl)PVGK	2	22.53	0.434	2.26	0.02903	5.13	0.02903	22.8778	23.0115	23.0746	23.1118	22.5695	22.2587	22.6155	22.7613	23.085	22.6588	21.8511	22.5754	22.6463	22.812	22.2224	22.5853	23.053	23.1733	22.831	22.6863	22.3189	22.612	22.4323	22.1949	22.7064	22.173	21.3316	NA	22.2172	22.5345	21.8387	21.3299	22.6766	22.7703	22.5946	22.5596	22.4022	22.635	22.5653	22.3201
7B2_HUMAN	TADDGC(Carbamidomethyl)LENTPDTAEFSR	2	22.06	0.289	1.68	0.10184	2.81	0.10184	NA	22.0801	22.6388	22.7036	21.9393	21.825	21.8895	22.1054	22.4865	22.5183	21.4873	21.9664	22.054	22.0811	22.0099	22.2231	22.7099	22.4541	22.0154	22.0528	21.8663	22.2866	21.3892	21.7288	21.8135	21.8521	NA	20.9273	22.2172	22.1737	NA	21.3117	22.2427	22.3357	22.2823	22.5051	22.095	22.3233	21.721	21.8696
7B2_HUMAN	TADDGC(Carbamidomethyl)LENTPDTAEFSR	3	19.76	0.725	1.56	0.14336	2.44	0.14336	NA	NA	NA	20.5213	NA	19.8401	NA	NA	20.4735	NA	NA	NA	NA	19.8336	NA	NA	NA	20.9877	NA	19.1962	NA	NA	NA	NA	19.1806	NA	NA	NA	19.1193	18.2599	NA	NA	NA	NA	19.67	NA	20.2286	NA	NA	NA
7B2_HUMAN	VSEADIQR	2	20.28	0.354	1.79	0.08244	3.2	0.08244	20.1996	19.9352	20.2123	20.2651	20.7119	20.5582	19.789	19.8493	20.9852	20.3617	NA	NA	20.1658	20.4099	20.8834	20.7593	21.1135	21.4496	20.0091	20.4376	19.7698	20.3247	19.6417	19.8727	19.9239	20.0806	NA	NA	20.2159	20.194	NA	20.0244	20.4472	20.5933	20.0865	20.2871	NA	20.4061	19.5177	19.9584
7B2_HUMAN	EFQLHQHLFDPEHDYPGLGK	3	20.53	0.402	1.01	0.32308	1.02	0.32308	20.5315	20.8777	21.8801	21.5644	NA	NA	20.23	NA	20.7625	20.746	NA	20.3098	20.3152	20.0448	NA	20.7792	NA	NA	NA	NA	NA	20.5617	NA	NA	NA	NA	NA	19.1241	20.7408	NA	NA	18.8466	21.0371	NA	21.0384	21.1276	NA	20.995	19.0847	20.5152
7B2_HUMAN	LLHGVMEQLGIARPR	3	20.38	0.041	0.13	0.90238	0.02	0.90238	NA	20.2888	NA	20.6225	NA	NA	NA	NA	20.2228	20.2873	NA	NA	NA	NA	NA	NA	NA	NA	NA	NA	19.9301	NA	NA	NA	NA	NA	NA	NA	NA	20.3008	NA	NA	20.4073	NA	20.6178	20.7417	NA	NA	NA	NA
A1AG1_HUMAN	NWGLSVYADKPETTK	3	27.4	-0.827	-4.3	0.0001	18.47	0.0001	27.1689	27.0373	26.0319	26.0801	26.557	26.4697	27.1245	27.1517	26.2602	26.4521	27.5096	27.3529	27.7071	27.7157	27.0942	27.1062	27.0604	26.9244	27.3977	27.4664	27.3438	27.3959	27.4695	27.6379	27.7356	27.6907	28.889	28.7063	28.625	28.5412	28.2885	28.2049	26.6119	26.68	27.7534	27.7514	27.8467	27.6992	27.6431	27.685
A1AG1_HUMAN	NWGLSVYADKPETTK	2	25.81	-1.037	-4.06	0.00022	16.46	0.00022	25.7878	25.5301	24.8099	24.6903	24.4215	24.0517	25.5597	25.4782	24.2925	24.574	26.113	26.1345	26.3681	26.2783	25.3045	25.4701	24.8796	24.4997	25.9485	25.5677	25.7487	25.77	25.4843	25.5861	26.3087	26.0834	27.9145	27.3746	27.2908	27.2134	26.9703	26.6352	25.0775	25.0468	26.4998	26.5476	26.1967	26.3582	26.2177	26.1804
A1AG1_HUMAN	WFYIASAFR	2	26.52	-1.295	-3.97	0.00028	15.8	0.00028	25.9377	25.9482	25.7931	25.5867	25.4902	25.2169	26.0513	26.205	25.4795	25.5902	26.9967	26.887	27.2431	27.2424	26.5403	27.0298	23.7151	22.6328	25.9179	25.9511	26.7673	26.4175	26.6157	26.6107	27.1571	26.7793	28.5342	28.567	28.0555	28.2042	27.4072	27.5054	26.1715	26.262	27.5245	27.2426	26.9099	27.4311	26.4909	26.6969
A1AG1_HUMAN	SDVVYTDWK	2	27.46	-1.008	-3.75	0.00055	14.03	0.00055	27.1655	26.9611	24.6915	24.8021	26.7979	26.6144	27.1411	27.2345	26.2214	26.0769	27.2807	27.3596	27.7853	27.8307	27.3039	28.0867	27.4344	27.3279	27.5111	27.5483	27.4678	27.5247	27.6769	27.7805	27.9688	27.8741	28.6795	28.6714	29.4622	29.4263	28.2914	28.303	26.8126	26.8374	27.7708	27.7282	28.0037	27.7836	27.6824	27.5937
A1AG1_HUMAN	EQLGEFYEALDC(Carbamidomethyl)LR	3	26.26	-0.883	-3.67	0.0007	13.44	0.0007	25.6477	26.4513	24.6615	24.9913	25.6958	25.9767	25.9428	25.9275	24.903	25.2469	26.4818	26.2024	26.4206	26.6903	25.9226	26.1708	25.8123	25.1894	26.1104	25.911	26.2423	26.0414	26.383	26.2723	27.0021	26.7051	27.1439	27.4268	27.3932	27.1648	26.8066	27.1587	26.2	26.2873	26.9552	26.5709	26.568	27.0348	25.7716	26.8911
A1AG1_HUMAN	EQLGEFYEALDC(Carbamidomethyl)LR	2	28.14	-1.065	-4.76	2e-05	22.66	2e-05	27.906	27.7429	26.9643	26.8938	27.2247	27.2142	27.5362	27.8154	26.9292	26.8575	28.205	28.2665	28.6734	28.5669	27.7237	27.8346	27.0759	26.8184	28.0167	27.9072	28.1634	28.1474	27.9675	28.1684	28.8164	28.6654	29.5773	29.8436	29.3754	29.2885	29.4782	28.9929	27.6225	27.5983	29.3027	28.6355	28.5004	28.6903	28.241	28.3888
A1AG1_HUMAN	YVGGQEHFAHLLILR	3	26.94	-1.161	-4.27	0.00011	18.2	0.00011	26.7911	26.7736	25.5498	25.3733	26.1486	26.3992	26.6799	26.8014	25.7082	25.5979	26.6966	26.5661	27.9083	27.2998	26.2957	26.5	25.4481	25.2585	26.6771	26.7256	27.0108	26.9723	27.044	27.2139	27.7406	27.6548	28.5437	28.3761	28.4862	27.7655	28.3482	27.8261	26.4285	26.177	27.7714	27.631	26.8117	28.1256	27.3747	27.1105
A1AG1_HUMAN	YVGGQEHFAHLLILR	2	24.93	-1.146	-4.16	0.00016	17.34	0.00016	24.8387	24.9061	23.6797	23.4163	24.0008	24.3096	24.834	24.8889	23.3921	23.5417	24.8532	24.7366	26.1248	25.3788	24.2783	24.445	23.1854	22.9596	24.6009	24.6959	25.0578	25.1974	24.9986	25.0376	25.8823	25.6727	26.7705	26.5514	25.7834	25.8302	26.5668	25.9545	24.3137	24.2495	25.6145	25.436	24.7477	25.7822	25.2956	25.2533
A1AG1_HUMAN	SDVVYTDWKK	2	23.39	-0.919	-3.3	0.00205	10.87	0.00205	23.2807	23.0565	21.0298	NA	22.8472	22.5927	23.6015	23.0366	21.7983	21.9887	23.3536	23.1749	23.9136	23.7889	22.9229	23.0766	23.3719	22.7777	23.4555	23.0774	23.3437	23.1066	23.9912	23.1014	24.2734	24.0305	24.9687	24.5293	24.6793	24.5352	24.5155	24.3981	22.5165	22.3691	23.6115	23.7501	23.6579	23.6934	23.6513	23.2952
A1AG1_HUMAN	TEDTIFLR	2	26.08	-0.73	-3.95	0.00029	15.64	0.00029	25.8215	25.8807	24.4369	24.5481	25.6033	25.4866	25.6244	25.7291	24.921	24.8883	25.9557	25.9954	26.3975	26.5332	25.9332	25.8607	26.1473	26.3311	26.0542	26.1656	26.2527	26.3198	26.2273	26.4152	26.632	26.587	27.0661	27.0158	27.1239	27.0578	26.6993	26.7288	25.3207	25.499	26.2989	26.3277	26.3354	26.3525	26.3011	26.3609
A1AG1_HUMAN	N(Deamidated)WGLSVYADKPETTK	3	22.5	-0.836	-3.72	0.00062	13.86	0.00062	22.1339	21.7849	NA	NA	21.5827	21.1621	22.0905	22.1685	20.743	20.9927	22.5314	22.5977	22.9338	22.8464	22.1137	22.2214	22.1796	21.7507	22.5754	22.5999	22.6479	22.2546	22.5281	22.4585	22.9256	22.7185	23.8446	23.7444	23.699	23.6835	23.3753	23.3643	21.6982	21.8049	22.9007	22.9399	22.9032	23.044	22.625	22.6815
A1AG1_HUMAN	TYM(Oxidation)LAFDVNDEK	2	24.14	-0.164	-0.46	0.64883	0.21	0.64883	23.4057	24.391	NA	24.5659	23.7804	24.4063	NA	23.5664	24.1589	NA	24.409	NA	23.1254	24.4427	NA	23.3068	23.8694	24.6496	24.074	24.7071	24.1206	24.6187	23.3006	24.5569	23.9454	25.0072	24.6115	25.1511	24.5421	24.8987	23.2298	24.2677	24.014	23.5646	24.1439	24.6261	23.8896	23.1506	23.9058	24.6522
A1AG1_HUMAN	TYMLAFDVNDEK	2	26.91	-0.9	-1.75	0.0874	3.07	0.0874	26.8958	26.3454	26.7473	26.6521	26.1882	26.165	26.718	25.9766	24.9713	24.5668	26.1511	28.1481	26.5327	26.4747	26.4628	28.0476	26.4988	26.3027	27.187	26.2377	26.7489	26.4844	27.8366	26.6452	27.2756	27.2147	27.4505	29.3865	27.2114	29.4342	27.3146	26.97	26.0359	24.8848	28.3107	28.3416	26.5188	28.0575	28.0859	27.0606
A1AG1_HUMAN	(Glu->pyro-Glu)EQLGEFYEALDC(Carbamidomethyl)LR	2	20.4	-1.342	-3.15	0.00492	9.95	0.00492	18.3895	NA	NA	NA	NA	NA	NA	NA	NA	NA	19.9627	20.0274	20.6172	20.4941	NA	NA	NA	NA	NA	18.0444	NA	NA	NA	NA	NA	20.0048	20.9951	20.9268	20.9198	21.0553	21.7374	21.8859	NA	19.6462	20.7692	20.7136	20.2744	20.8696	20.268	NA
A1AG1_HUMAN	TYMLAFDVN(Deamidated)DEK	2	23.97	-0.991	-2.13	0.04314	4.53	0.04314	23.5464	23.828	23.2305	NA	NA	NA	23.6369	23.6197	22.6255	NA	NA	24.1963	NA	NA	21.4739	24.0528	23.6394	23.4537	24.8548	24.1658	24.1214	24.1442	24.188	23.714	24.4826	24.8098	NA	25.7684	NA	NA	NA	24.6584	23.6424	NA	25.1997	NA	NA	NA	NA	24.3029
A1AG1_HUMAN	TYM(Oxidation)LAFDVN(Deamidated)DEK	2	21.12	NA	NA	NA	NA	NA	NA	NA	NA	NA	NA	NA	NA	NA	NA	NA	NA	NA	NA	NA	NA	NA	NA	NA	NA	NA	NA	NA	NA	NA	NA	NA	NA	NA	NA	21.1242	NA	NA	NA	NA	NA	NA	NA	NA	NA	NA
A1AG2_HUMAN	NWGLSFYADKPETTK	3	25.17	-0.569	-3.1	0.00346	9.63	0.00346	25.0452	24.7657	23.9577	23.8193	24.6805	24.5815	25.1112	25.0543	24.5224	24.5007	25.6077	25.7178	25.5306	25.5819	25.37	25.3663	24.6077	24.222	24.7231	24.8716	25.4163	25.3207	25.4622	25.4214	25.5275	25.3646	26.327	26.3106	25.9543	26.0015	25.7699	25.7148	24.635	24.6029	25.544	25.543	24.9536	24.9577	25.1225	25.0584
A1AG2_HUMAN	NWGLSFYADKPETTK	2	23.45	-0.833	-3.33	0.00186	11.09	0.00186	23.5356	23.1994	22.4934	22.2638	22.3868	22.0348	23.1909	23.1278	NA	22.5695	24.2971	23.9999	24.0666	23.8415	23.356	23.455	22.3195	21.7853	23.069	22.6652	23.7882	23.5459	23.2556	23.1294	23.9903	23.6015	25.2025	24.7834	24.4008	24.4402	24.4577	24.0584	23.0222	22.8598	24.1336	24.2699	23.1109	23.4952	23.8336	23.625
A1AG2_HUMAN	TLMFGSYLDDEK	2	26.25	-0.551	-3.03	0.00422	9.17	0.00422	26.2132	26.2326	24.839	24.8556	25.8134	25.7567	25.8426	26.0143	25.5007	25.343	26.4557	26.3823	26.7508	26.8293	26.2874	26.3767	26.0549	26.1059	25.8961	26.0204	26.6574	26.7786	26.4322	26.6437	26.8355	26.8165	27.3815	27.251	26.8594	26.7794	26.8853	26.6464	25.7265	25.897	26.4561	26.4225	25.517	25.7693	26.4508	26.3915
A1AG2_HUMAN	EHVAHLLFLR	2	23.79	-0.764	-3.49	0.00117	12.17	0.00117	23.8264	23.8892	22.5629	22.2143	23.2923	23.3687	23.5746	23.6645	22.884	23.0835	24.1729	24.4575	24.4869	24.3941	23.4823	23.7446	22.3722	22.405	23.1071	23.1815	24.419	24.3413	23.7456	23.8163	24.4531	24.4205	25.1805	25.1661	24.4651	24.5512	24.6973	24.4052	23.1128	23.1864	24.4038	24.2671	23.4314	23.6283	23.8351	23.9162
A1AG2_HUMAN	EQLGEFYEALDC(Carbamidomethyl)LC(Carbamidomethyl)IPR	3	25.41	-0.684	-2.7	0.01013	7.26	0.01013	24.9011	25.2701	24.4955	24.7699	24.5294	24.9503	24.937	25.0715	24.8942	25.0961	26.0673	25.8849	26.1209	25.8054	25.5551	25.7394	24.3633	23.2597	25.0936	24.5344	25.8613	25.2972	25.3641	25.3308	25.6323	25.9529	26.7458	26.7227	26.0015	25.9667	26.006	25.9807	25.5123	25.6319	26.1473	25.8554	24.7995	25.3659	25.0884	25.7514
A1AG2_HUMAN	EQLGEFYEALDC(Carbamidomethyl)LC(Carbamidomethyl)IPR	2	24.24	-0.814	-3.44	0.00133	11.85	0.00133	24.4405	23.9111	23.3895	23.2016	23.2715	23.1622	23.566	23.8264	23.7799	23.5612	24.5621	25.0161	24.7023	24.9636	24.5304	24.219	22.618	22.4156	23.783	23.7181	24.1275	24.5352	24.07	24.3739	24.5108	24.6683	25.7684	25.7116	25.1582	25.1444	25.2401	25.0541	23.6664	24.0199	24.8513	24.7428	24.0946	24.1809	24.6212	24.3765
A1AG2_HUMAN	SDVMYTDWK	2	25.16	-0.405	-2.36	0.02316	5.56	0.02316	24.992	24.7371	25.6632	25.6541	24.7378	24.4069	24.6699	24.7822	24.2227	24.0339	25.203	25.2356	25.5225	25.4715	25.2344	25.2254	25.0068	24.8019	24.74	24.8129	25.5	25.444	25.5315	25.4909	25.6476	25.4172	26.2622	26.1713	25.7501	25.5697	25.6775	25.6054	24.6176	24.5096	25.2707	25.2531	24.6393	24.6829	25.1303	25.0851
A1AG2_HUMAN	(Gln->pyro-Glu)Q(Deamidated)N(Deamidated)QC(Carbamidomethyl)FYNSSYLNVQ(Deamidated)R	2	22.1	0.18	0.8	0.43073	0.63	0.43073	22.0751	22.3311	23.048	23.3091	21.8257	21.4887	21.4944	22.0902	22.4468	22.4056	21.8426	22.1604	22.2506	22.3392	22.3006	22.7564	22.1404	22.0254	21.576	21.9826	NA	22.3682	21.4311	21.8691	21.6918	21.5213	20.6482	21.2689	22.492	22.2814	21.5225	21.6938	22.4238	22.6395	22.3515	22.5538	22.2271	22.7673	21.8142	22.4415
A1AG2_HUMAN	TLM(Oxidation)FGSYLDDEK	2	22.64	-0.175	-0.4	0.68907	0.16	0.68907	22.0518	23.3699	NA	NA	22.9986	23.4503	21.1212	22.1785	22.0876	22.2377	21.7423	22.4903	22.6824	23.612	21.4934	22.4519	23.04	23.9791	22.1803	22.7815	23.0803	23.8297	22.0541	23.5438	22.7877	24.112	22.7816	23.1785	23.3168	23.481	22.4905	23.2994	21.2914	22.0892	22.5139	23.0706	20.8507	21.5216	22.1744	23.081
A1AG2_HUMAN	SDVM(Oxidation)YTDWK	2	20.2	-0.867	-1.16	0.30775	1.34	0.30775	NA	NA	NA	NA	NA	NA	NA	NA	NA	NA	NA	19.6246	NA	NA	NA	NA	NA	NA	NA	NA	NA	NA	NA	NA	NA	20.3395	NA	20.6429	NA	NA	NA	NA	NA	NA	NA	NA	NA	NA	NA	NA
A1AT_HUMAN	SVLGQLGITK	2	20.51	NA	NA	NA	NA	NA	NA	NA	NA	NA	NA	NA	NA	NA	NA	NA	NA	NA	NA	NA	NA	NA	NA	NA	NA	NA	NA	NA	NA	NA	NA	21.0856	NA	NA	19.9267	NA	NA	NA	NA	NA	NA	NA	NA	NA	NA	NA
A1BG_HUMAN	(Ammonia-loss)C(Carbamidomethyl)EGPIPDVTFELLR	2	24.67	-0.36	-1.51	0.13827	2.28	0.13827	24.535	24.4195	24.4092	24.1129	23.8178	23.3418	24.4031	24.6383	24.5283	24.4336	25.2176	25.23	25.412	25.2528	24.8604	25.121	23.6942	22.6675	24.7278	24.8804	24.5476	24.5286	24.3029	24.7663	24.7213	24.8065	26.0063	26.2085	24.8822	24.7776	25.1528	25.2016	24.7785	24.691	24.0896	24.0838	24.4814	24.8906	24.931	25.0504
A1BG_HUMAN	ATWSGAVLAGR	2	25.78	-0.161	-1.04	0.30457	1.08	0.30457	25.6775	25.6079	24.761	24.6723	25.8328	25.6975	25.8915	25.9233	25.2999	25.2366	26.0476	25.8294	26.0986	26.1402	25.8774	25.8726	26.0254	25.917	25.8004	25.8521	26.1163	26.1562	26.2695	26.3881	26.0871	26.017	26.5619	26.4159	25.5849	25.4815	26.2107	26.2097	25.416	25.2711	25.3502	25.3712	25.7488	25.5856	25.4759	25.5542
A1BG_HUMAN	TPGAAANLELIFVGPQHAGNYR	3	25.52	-0.382	-1.4	0.16812	1.97	0.16812	25.5923	24.318	25.1259	24.876	25.0327	24.8152	25.6335	25.4579	25.2183	25.3003	26.3414	26.1202	26.065	26.5598	25.5355	25.6144	24.1893	23.8198	25.7677	25.1848	25.8477	25.3183	26.359	25.4048	25.6583	25.197	27.0798	26.9214	25.6738	25.6311	26.1799	25.9603	25.49	25.2093	25.4897	25.5473	25.6157	25.6137	24.962	25.0574
A1BG_HUMAN	TPGAAANLELIFVGPQHAGNYR	2	21.92	NA	NA	NA	NA	NA	NA	NA	NA	NA	NA	NA	NA	NA	NA	NA	NA	NA	NA	NA	NA	NA	NA	NA	NA	NA	NA	NA	NA	NA	NA	NA	22.2889	21.5429	NA	NA	NA	NA	NA	NA	NA	NA	NA	NA	NA	NA
A1BG_HUMAN	SWVPHTFESELSDPVELLVAES	3	24.69	-0.51	-1.02	0.31291	1.04	0.31291	24.3186	24.4875	24.7262	24.7233	23.9348	23.7676	24.9238	25.0808	24.4571	24.5105	25.8048	25.3161	25.3968	25.2788	25.1023	25.4451	22.8227	18.8384	24.8407	24.9897	24.8876	24.5065	24.3884	24.6712	24.7748	24.6395	25.9983	26.3721	24.9016	25.0264	24.9799	25.4455	24.9691	24.5984	24.3033	24.3478	24.6755	25.2751	25.0177	25.1906
A1BG_HUMAN	SWVPHTFESELSDPVELLVAES	2	23.9	-0.549	-1.33	0.18994	1.78	0.18994	24.3537	23.6079	24.186	23.5031	23.2719	22.3718	23.7788	23.9827	23.9394	23.6316	24.443	24.7637	24.8069	24.4344	24.2127	24.3831	21.7255	19.2788	24.0588	23.8319	23.873	23.7729	23.9725	24.5959	23.8192	23.6385	25.8981	25.791	24.381	24.1718	24.7662	24.2917	23.3664	23.6723	23.3981	23.4879	23.9553	24.1376	24.2169	24.3317
A1BG_HUMAN	C(Carbamidomethyl)EGPIPDVTFELLR	2	24.26	-0.307	-1.88	0.06767	3.52	0.06767	24.1812	24.0755	23.7973	23.5615	23.8531	23.79	24.1023	24.2124	23.9081	23.9265	24.6808	24.8331	24.7773	24.7418	24.3718	24.236	23.5164	23.1857	24.1853	24.2018	24.4469	24.3496	24.5372	24.6543	24.5325	24.4391	25.3285	25.4578	24.2051	24.1801	24.7913	24.8672	24.0895	23.9634	24.0386	23.8682	24.1926	24.1886	23.9863	24.1671
A1BG_HUMAN	VTLTC(Carbamidomethyl)VAPLSGVDFQLR	3	25.35	-0.201	-0.93	0.35525	0.87	0.35525	24.563	25.3226	24.7793	24.7804	25.2412	25.2388	25.3301	25.1183	24.9432	25.357	26.0272	25.6724	25.7151	25.6766	25.4667	25.7011	25.0808	24.4827	25.3628	25.137	25.8437	24.9489	25.6582	25.3844	25.6248	25.4631	26.014	26.5051	25.7467	25.7762	25.357	25.4127	25.5097	25.3005	25.2937	24.749	25.0774	25.2711	24.7575	25.3138
A1BG_HUMAN	VTLTC(Carbamidomethyl)VAPLSGVDFQLR	2	25.84	-0.54	-2.11	0.04448	4.47	0.04448	25.6046	25.3822	NA	25.5064	25.0438	24.8524	NA	NA	NA	NA	26.4019	26.5606	26.3214	NA	NA	NA	24.7943	24.6374	NA	NA	26.1079	NA	25.8872	26.015	25.7949	25.8267	27.2469	NA	26.1161	26.0917	26.3809	26.3293	NA	NA	25.8286	25.8127	NA	25.8495	25.7515	NA
A1BG_HUMAN	N(Deamidated)GVAQEPVHLDSPAIK	3	25.54	0.045	0.17	0.86749	0.03	0.86749	25.3124	25.4762	24.6695	24.845	25.554	25.585	25.7665	25.9156	25.2411	25.2185	25.7632	25.8879	25.6081	25.9165	25.8134	25.4854	25.7877	25.9185	25.5638	25.9052	25.7556	25.8775	25.9684	26.2214	25.6123	25.6735	26.6211	26.5368	25.3421	25.7504	25.8699	26.0137	24.9491	25.0417	25.0481	25.1616	23.3261	25.3407	24.9806	25.2426
A1BG_HUMAN	N(Deamidated)GVAQEPVHLDSPAIK	2	21.93	-0.306	-0.45	0.65736	0.2	0.65736	NA	NA	NA	NA	NA	NA	NA	NA	NA	20.8984	21.8838	21.7422	21.85	NA	NA	NA	20.8403	NA	21.4441	23.6612	21.8296	21.8126	21.0293	21.8598	21.3875	23.8196	22.9893	22.6383	NA	21.2153	NA	NA	NA	NA	NA	21.0096	20.8063	21.3076	23.4329	23.0826
A1BG_HUMAN	SGLSTGWTQLSK	2	26.4	-0.137	-0.84	0.40446	0.71	0.40446	26.2037	26.2823	25.4218	25.6337	26.1992	26.2351	26.3221	26.5807	26.1275	25.9629	26.6992	26.7993	26.6055	26.7598	26.3274	26.3931	26.4481	26.5717	26.419	26.5408	26.6617	26.701	26.7615	26.9432	26.4882	26.5644	27.3943	27.491	26.2278	26.27	26.7624	26.9117	25.6985	25.9264	25.8304	25.8805	26.3616	26.2758	25.9995	26.1219
A1BG_HUMAN	(Ammonia-loss)C(Carbamidomethyl)LAPLEGAR	2	24.59	0.004	0.02	0.98509	0	0.98509	24.6088	24.5373	23.0273	22.8438	25.3078	25.1832	24.6066	24.8311	24.2139	24.0204	24.8828	24.2932	24.9612	24.8349	24.7389	24.8018	25.5203	25.4244	24.7438	24.5021	25.2711	25.0781	25.3612	25.3832	25.0863	24.9168	25.0175	24.7316	24.2407	24.1549	25.2852	25.1559	24.4251	24.1952	23.8965	23.6371	23.7985	23.9825	24.3533	23.8261
A1BG_HUMAN	C(Carbamidomethyl)LAPLEGAR	2	23.95	-0.031	-0.18	0.85964	0.03	0.85964	23.592	23.6312	23.0865	23.2403	24.1861	24.1853	24.1322	23.5028	23.5192	23.5791	24.1692	24.0954	24.266	24.3217	24.0552	24.0431	24.4508	24.3071	24.1152	24.1767	24.2333	23.9593	24.6926	23.9938	24.2635	24.3204	24.4445	24.2963	23.8607	23.8834	23.9731	24.4232	23.5138	23.6532	23.4733	23.4769	24.0868	23.6799	23.5871	23.465
A1BG_HUMAN	HQFLLTGDTQGR	2	25.07	-0.116	-0.66	0.51169	0.44	0.51169	24.9484	24.7807	24.4665	24.9558	24.841	24.7417	25.3231	24.9841	24.4559	24.6419	25.4291	25.3441	25.4941	25.4211	25.0595	25.1243	25.1023	24.6841	25.3211	25.1992	25.476	25.1393	25.6026	25.0605	25.4503	25.3975	25.8609	25.5852	25.0246	25.5395	25.3497	25.4301	24.5594	24.5671	24.6838	24.6923	24.8554	25.0595	24.8449	24.4632
A1BG_HUMAN	HQFLLTGDTQGR	3	24.8	-0.019	-0.1	0.92025	0.01	0.92025	24.3317	24.2582	24.01	24.0401	25.0563	25.0295	25.2018	24.6971	24.4068	24.3408	25.0965	24.9217	25.0921	25.0812	25.1499	25.0599	25.2039	24.8675	24.9608	25.0775	25.2209	24.7762	25.6827	25.1344	25.1716	25.0372	25.1185	25.2366	24.7313	24.567	24.8489	25.3456	24.393	24.3963	24.3582	24.2537	24.9419	24.6619	24.4811	23.9047
A1BG_HUMAN	SLPAPWLSMAPVSWITPGLK	3	23.58	-0.645	-1.5	0.14251	2.24	0.14251	NA	22.9926	23.3427	24.306	21.9482	21.8671	23.2527	23.8052	23.338	23.4234	24.9848	24.5307	23.5911	24.2098	23.3639	24.4776	21.8079	19.3919	23.7041	23.447	23.7777	22.9771	23.4912	23.7821	23.8263	23.2698	24.6308	25.3629	24.041	24.2024	23.348	24.1955	24.1544	24.0141	23.5803	23.7126	23.6599	24.5066	23.5784	23.6317
A1BG_HUMAN	SLPAPWLSMAPVSWITPGLK	2	24.16	-0.488	-1.6	0.11837	2.56	0.11837	23.4411	23.0588	24.7114	24.2371	21.7019	NA	23.6457	23.479	23.6518	23.5337	25.031	25.242	24.7977	24.4413	24.4408	24.4097	NA	NA	23.4338	23.5742	23.8171	23.7491	24.1867	24.1446	23.5565	NA	26.1629	26.278	24.7251	24.5862	25.0337	24.6428	23.4898	23.7473	23.9222	23.8838	24.3947	24.5439	24.0197	23.8683
A1BG_HUMAN	NGVAQ(Deamidated)EPVHLDSPAIK	2	23.5	-0.191	-0.97	0.33715	0.94	0.33715	23.8167	23.6833	22.9729	22.8567	23.0335	22.893	23.6332	23.8749	22.6583	22.8581	23.9444	24.0243	23.7824	23.6906	23.0886	23.4859	23.454	23.4653	23.4874	NA	23.8793	24.0353	23.4897	23.7456	23.8049	NA	24.915	24.5096	23.2928	23.3668	24.0538	23.8941	22.7168	22.7527	23.1943	23.1797	22.8784	23.4182	NA	23.5511
A1BG_HUMAN	TPGAAANLELIFVGPQ(Deamidated)HAGNYR	3	23.03	-0.115	-0.39	0.69876	0.15	0.69876	23.5182	NA	22.6737	22.5236	22.9516	22.7771	23.246	23.1159	22.4364	22.719	23.1797	23.4973	23.0274	23.3556	23.0195	23.1639	22.7897	NA	23.1968	23.0268	23.0638	22.9687	23.0895	23.3466	23.1563	NA	25.1893	NA	23.2903	23.167	23.3604	23.2338	20.801	22.7543	22.7705	22.7425	22.9528	22.7654	23.1726	23.099
A1BG_HUMAN	LELHVDGPPPRPQLR	3	23.48	-0.18	-0.74	0.46635	0.54	0.46635	24.2428	23.4719	22.3641	22.501	23.4314	23.2151	23.5198	24.0874	22.6892	23.117	23.7496	23.9991	23.9897	23.3725	23.33	22.6772	23.2001	23.5613	23.7305	23.4904	23.6676	23.4117	23.9806	23.8815	23.8878	24.3175	25.0536	24.7442	23.3361	23.0565	23.8163	24.0542	22.6728	23.0895	23.1537	23.1771	23.0768	22.8066	23.054	23.1081
A1BG_HUMAN	SLPAPWLSM(Oxidation)APVSWITPGLK	3	21.76	-0.612	-1.83	0.07623	3.36	0.07623	NA	21.757	NA	20.8636	21.0564	NA	NA	NA	NA	21.8347	21.9842	22.5353	21.473	22.4475	20.5939	21.9674	20.5308	20.0568	21.2319	21.4764	21.9899	22.0403	21.5485	22.2384	21.4126	22.364	22.6251	23.1043	21.9626	22.7681	22.135	22.0041	NA	21.6427	21.2954	21.926	NA	21.8748	NA	21.9049
A1BG_HUMAN	SLPAPWLSM(Oxidation)APVSWITPGLK	2	20.31	-0.516	-1.3	0.20388	1.69	0.20388	NA	NA	NA	NA	NA	NA	NA	19.898	19.9118	20.16	NA	20.861	20.5757	20.8693	19.3097	19.6107	NA	18.6493	NA	20.2092	20.1127	20.5388	19.425	21.152	NA	21.0294	21.0459	21.9481	20.8003	20.5838	20.5512	20.9854	NA	19.8163	NA	NA	19.8317	20.1623	19.6486	20.4438
A1BG_HUMAN	IFFHLNAVALGDGGHYTC(Carbamidomethyl)R	3	23.29	-0.552	-0.98	0.33329	0.96	0.33329	NA	NA	NA	22.0499	NA	NA	23.2169	23.4638	22.5089	22.3079	23.4058	23.4194	23.2314	23.2628	23.2106	22.9617	21.6751	NA	24.17	22.7593	25.4131	23.2977	23.7329	23.6972	23.5752	23.2923	24.5244	26.0369	23.3181	23.1746	26.0695	23.3263	NA	22.4027	22.3208	22.6239	22.7143	22.3697	NA	21.7009
A1BG_HUMAN	NGVAQEPVHLDSPAIK	3	22.28	0.406	0.96	0.35316	0.92	0.35316	NA	22.8494	NA	NA	NA	22.8398	22.8133	NA	21.5156	21.844	NA	NA	22.1169	NA	NA	21.3427	23.2816	23.4159	NA	NA	NA	NA	22.3795	NA	NA	NA	NA	NA	NA	NA	22.5112	22.0146	21.4813	21.4675	NA	NA	NA	NA	NA	NA
A1BG_HUMAN	NGVAQEPVHLDSPAIK	2	19.42	1.017	0.63	0.55438	0.4	0.55438	NA	NA	NA	NA	NA	NA	NA	NA	NA	17.5591	21.7475	NA	NA	NA	NA	NA	NA	NA	NA	19.7044	NA	NA	NA	NA	NA	NA	NA	NA	18.6532	NA	NA	NA	NA	NA	NA	NA	NA	NA	NA	NA
A1BG_HUMAN	TPGAAANLELIFVGPQHAGN(Deamidated)YR	3	22.74	-0.228	-0.46	0.64653	0.22	0.64653	NA	23.2616	22.9596	21.7064	20.4777	NA	22.9761	22.8333	NA	22.4281	23.4176	22.2753	23.5473	NA	NA	NA	NA	NA	22.5986	NA	NA	21.7172	NA	NA	NA	NA	23.7822	25.2795	23.2794	21.9604	22.7943	22.9059	22.7522	22.518	22.6417	22.6354	22.9202	22.2968	NA	22.5113
A1BG_HUMAN	IFFHLN(Deamidated)AVALGDGGHYTC(Carbamidomethyl)R	3	21.37	0.077	0.14	0.89237	0.02	0.89237	NA	NA	NA	NA	NA	NA	NA	21.3218	NA	NA	NA	NA	NA	NA	NA	21.501	NA	NA	NA	NA	NA	NA	NA	21.3413	NA	NA	NA	21.9155	NA	NA	NA	NA	NA	NA	NA	NA	NA	NA	NA	20.7461
A1BG_HUMAN	TPGAAANLELIFVGPQ(Deamidated)HAGN(Deamidated)YR	3	22.08	NA	NA	NA	NA	NA	NA	NA	NA	NA	NA	NA	NA	NA	NA	NA	NA	NA	NA	NA	NA	NA	NA	22.0802	NA	NA	NA	NA	NA	NA	NA	NA	NA	NA	NA	NA	NA	NA	NA	NA	NA	NA	NA	NA	NA	NA
A20A1_HUMAN	(Glu->pyro-Glu)EMYQ(Deamidated)NAEAKVNN(Deamidated)STGK	2	21.03	NA	NA	NA	NA	NA	NA	NA	NA	21.0255	NA	NA	NA	NA	NA	NA	NA	NA	NA	NA	NA	NA	NA	NA	NA	NA	NA	NA	NA	NA	NA	NA	NA	NA	NA	NA	NA	NA	NA	NA	NA	NA	NA	NA	NA	NA
A20A1_HUMAN	(Glu->pyro-Glu)EMYQN(Deamidated)AEAKVNN(Deamidated)STGK	2	20.07	NA	NA	NA	NA	NA	NA	NA	NA	NA	NA	NA	NA	NA	NA	NA	NA	NA	NA	NA	NA	NA	NA	NA	NA	NA	NA	NA	NA	NA	NA	NA	NA	NA	NA	NA	NA	NA	NA	20.0651	NA	NA	NA	NA	NA	NA
A2AP_HUMAN	LGNQEPGGQTALK	2	23.25	0.137	0.65	0.5188	0.42	0.5188	22.5849	22.8882	22.374	22.716	23.3775	23.444	23.1654	23.2305	23.3551	23.2135	23.2117	23.6339	23.3884	23.8153	23.342	23.1075	23.9625	24.2182	23.5029	23.8239	23.1823	23.4835	23.3766	23.608	23.228	23.4707	24.0557	24.4566	22.7674	22.9716	23.3556	23.7786	22.3135	22.6957	22.728	22.8749	23.3874	22.8632	22.3786	22.6393
A2AP_HUMAN	FDPSLTQR	2	22.25	0.03	0.16	0.87742	0.02	0.87742	21.7702	21.7885	21.2987	21.1686	22.3003	22.4986	21.8171	21.472	21.9778	22.2281	22.4352	22.2912	22.5466	22.6253	22.3735	22.3997	23.1839	23.1455	22.9478	23.0971	22.7204	22.6998	21.893	21.9581	22.6111	22.4015	22.7399	22.7678	22.2463	22.0989	22.3789	22.7872	21.8699	21.7896	21.7658	21.532	22.6844	22.2735	21.7926	21.7628
A2AP_HUMAN	WFLLEQPEIQVAHFPFK	3	23.26	-0.385	-1.37	0.17979	1.87	0.17979	22.2981	22.0807	23.4609	23.2648	21.8649	NA	21.6369	22.4065	23.1856	23.1515	23.9381	24.067	23.8386	23.649	23.36	23.65	NA	NA	23.2255	23.1993	23.1771	22.8471	22.6304	22.8102	22.9669	23.0434	24.9409	24.905	23.6786	23.596	23.676	23.6456	23.7654	23.2485	23.6034	23.2641	23.2859	24.0495	22.2201	22.8129
A2AP_HUMAN	LGN(Deamidated)Q(Deamidated)EPGGQ(Deamidated)TALK	2	21.22	0.123	0.51	0.6136	0.26	0.6136	NA	20.4235	20.6195	20.3098	22.2623	22.0598	21.7966	21.8049	21.2284	NA	21.6878	21.8774	21.1964	21.0213	21.9983	22.075	21.6195	21.2182	19.8814	19.7651	20.5433	20.6195	21.1393	21.0697	NA	19.9662	21.4469	21.5628	NA	20.6327	22.1578	22.1419	21.1386	21.3113	21.4055	21.1979	21.1982	21.4686	21.1635	21.0696
A2AP_HUMAN	QEDDLANINQWVK	2	22.49	0.113	0.45	0.65684	0.2	0.65684	22.4186	22.4343	21.3637	21.0825	NA	NA	22.5786	22.2045	22.0331	21.9548	22.531	22.5193	22.7684	24.0591	22.7915	22.6905	22.8616	22.892	23.0288	23.3558	22.6904	NA	NA	22.1842	22.7483	22.8717	22.9794	23.1047	21.9458	21.8456	22.8785	22.8676	NA	21.7105	21.8907	22.3892	22.3013	22.4821	22.532	22.1958
A2AP_HUMAN	LQQVLHAGSGPC(Carbamidomethyl)LPHLLSR	3	21.84	-0.246	-0.78	0.43885	0.61	0.43885	NA	21.9307	NA	NA	21.6848	21.1878	NA	NA	21.6583	21.9267	21.3667	23.2821	22.0929	22.1099	20.962	20.665	21.2912	21.3798	21.8837	21.9551	22.1687	22.1448	NA	21.7018	22.055	22.0033	22.9233	22.687	21.6588	21.5815	22.1189	21.8658	NA	NA	22.1122	21.4434	NA	22.0545	21.3039	NA
A2AP_HUMAN	ELKEQQDSPGNK	2	16.64	-0.009	-0.03	0.97423	0	0.97423	NA	NA	16.102	NA	NA	16.1203	16.9285	NA	16.4018	16.4031	16.7456	NA	16.8923	17.0247	NA	16.2135	17.0082	17.4047	16.9966	NA	15.7983	16.7155	16.7466	NA	16.2437	16.3051	18.295	NA	16.2806	16.2199	17.1153	17.153	15.6457	NA	16.4032	16.4965	16.9169	NA	NA	NA
A2AP_HUMAN	NKFDPSLTQR	2	20.17	-0.043	-0.16	0.87461	0.03	0.87461	NA	NA	NA	NA	20.22	19.7232	NA	19.223	NA	19.301	NA	NA	NA	20.3466	19.92	20.3548	21.2645	20.9745	20.3945	20.5444	20.354	20.2134	20.2411	19.754	20.4727	20.6701	20.748	20.7741	19.109	19.1643	20.4805	20.4839	NA	NA	19.6781	19.7686	20.0813	20.4026	NA	NA
A2AP_HUMAN	LGN(Deamidated)QEPGGQTALK	2	21.1	-0.074	-0.17	0.86734	0.03	0.86734	NA	NA	NA	19.2587	NA	NA	NA	NA	NA	21.2188	20.3925	20.8461	21.1197	NA	22.0041	NA	NA	21.9594	21.2757	21.8917	21.0991	NA	NA	22.0614	21.4299	NA	21.6829	21.9791	19.8535	20.1485	20.4929	21.1089	NA	NA	NA	NA	NA	NA	NA	NA
A2AP_HUMAN	(Gln->pyro-Glu)QEDDLANINQWVK	2	20.61	0.658	1.91	0.07462	3.66	0.07462	NA	NA	NA	NA	NA	NA	NA	20.3464	NA	NA	NA	20.5988	20.5668	20.9752	NA	NA	NA	21.8319	NA	21.5883	NA	20.6013	NA	20.3531	NA	NA	19.7878	NA	19.7031	20.0643	NA	21.1032	NA	NA	NA	NA	20.4177	20.5703	NA	NA
A2AP_HUMAN	EDFLEQSEQLFGAKPVSLTGK	3	20.42	-0.237	-0.76	0.45933	0.58	0.45933	NA	NA	NA	NA	NA	NA	19.7539	NA	20.1158	20.6326	NA	NA	NA	20.7074	20.2606	NA	20.0564	NA	NA	20.7012	20.6322	NA	NA	NA	NA	20.4506	NA	21.3031	20.0492	NA	NA	20.9401	NA	NA	NA	NA	NA	NA	NA	19.9066
A2AP_HUMAN	LQQ(Deamidated)VLHAGSGPC(Carbamidomethyl)LPHLLSR	3	21.68	0.282	0.37	0.72805	0.13	0.72805	22.4774	NA	NA	NA	NA	NA	NA	21.3408	NA	NA	NA	NA	NA	NA	21.4471	NA	NA	NA	NA	NA	NA	NA	21.473	NA	NA	NA	NA	NA	NA	NA	NA	NA	NA	NA	NA	NA	NA	NA	NA	NA
A2AP_HUMAN	LVPPMEEDYPQFGSPK	2	20.51	NA	NA	NA	NA	NA	NA	NA	NA	NA	NA	NA	NA	NA	NA	NA	NA	NA	NA	NA	NA	NA	NA	NA	NA	NA	NA	NA	NA	NA	NA	NA	NA	20.5118	NA	NA	NA	NA	NA	NA	NA	NA	NA	NA	NA	NA
A2GL_HUMAN	DLLLPQPDLR	2	24.52	-1.045	-4.82	2e-05	23.19	2e-05	24.2976	24.2261	22.7785	22.7423	24.5568	24.556	24.1103	24.3512	22.9794	22.7575	23.7094	23.5794	24.6984	24.6335	24.3952	24.4266	24.2756	24.3557	24.3402	24.2504	24.9024	24.8101	24.929	25.0695	26.0806	26.0994	25.2724	25.2372	25.8053	25.7461	25.4104	25.2952	23.8415	23.9255	25.0008	24.8351	24.651	24.672	24.8717	24.4592
A2GL_HUMAN	ENQLEVLEVSWLHGLK	3	23.53	-1.425	-5.63	0	31.69	0	22.8553	23.0994	22.4586	22.3557	23.0285	23.2522	23.1403	23.2084	22.3007	22.091	23.1812	22.9939	23.8226	23.5302	23.6376	23.6068	21.0117	20.3988	23.1976	23.0917	24.1308	23.6864	23.9581	23.9392	24.8104	24.8159	24.9572	24.9491	25.0547	24.9525	24.4298	24.5513	23.2695	23.0247	24.4447	24.2729	23.9877	24.1014	23.6314	23.8006
A2GL_HUMAN	ENQLEVLEVSWLHGLK	2	21.08	-0.789	-1.56	0.13719	2.43	0.13719	NA	20.096	NA	NA	NA	NA	NA	NA	NA	NA	NA	NA	NA	20.5049	NA	NA	NA	NA	NA	NA	NA	20.3605	NA	20.0454	21.776	21.4599	22.2458	21.6689	21.7243	21.6058	21.6387	20.8407	NA	NA	NA	21.1274	20.6249	20.5515	20.9771	NA
A2GL_HUMAN	GQTLLAVAK	2	23.04	-1.05	-4.42	7e-05	19.56	7e-05	22.3391	22.2144	21.5602	21.099	23.3404	23.3408	23.0087	22.5291	21.3595	21.5239	22.0372	21.9701	23.1038	23.1091	23.0488	23.1511	22.9758	22.7817	22.9433	22.8423	23.4656	23.1423	23.835	23.2983	24.6855	24.5346	23.4687	23.4778	24.5395	24.3705	23.4154	23.7913	22.5024	22.3931	23.6268	23.5238	23.4918	23.3043	23.3743	23.0386
A2GL_HUMAN	VAAGAFQGLR	2	23.51	-1.002	-4.06	0.00023	16.5	0.00023	23.1915	22.9531	21.5354	21.0977	23.7191	23.6753	22.99	23.0254	NA	NA	22.557	22.4214	23.3782	23.5483	23.523	23.4517	23.2044	23.2246	23.2396	22.9806	23.9037	23.8648	24.2198	24.1829	25.1711	24.9334	23.9537	24.2211	24.9091	24.6599	24.4498	24.272	22.5748	22.3486	23.856	23.6723	23.7051	23.5346	23.6947	23.6067
A2GL_HUMAN	YLFLN(Deamidated)GNK	2	23.15	-1.187	-4.32	0.0001	18.68	0.0001	22.5001	22.841	21.4007	21.1552	23.1535	23.1989	22.6773	23.0727	21.2318	20.881	22.0876	23.0989	23.057	23.2865	22.8905	23.7841	22.7228	22.9337	22.759	22.4255	23.5241	23.642	23.7767	23.988	24.5337	24.6755	24.1682	23.6921	24.5728	24.5209	23.856	23.9586	22.3464	22.481	23.5304	23.5269	23.476	23.8195	23.2835	23.5219
A2GL_HUMAN	TLDLGENQLETLPPDLLR	2	23.72	-1.442	-5.02	1e-05	25.15	1e-05	23.6178	22.9764	22.4122	22.3808	22.9738	23.4586	22.9343	23.1031	21.8141	21.8232	22.6989	23.1619	23.6179	23.663	23.3145	23.4242	22.944	22.9114	23.3941	23.3107	23.907	24.1197	23.8528	24.2256	25.8747	25.1554	25.1434	25.5728	25.4003	25.531	24.998	24.9654	22.7876	21.9591	24.6766	24.3932	24.1022	24.4091	23.92	23.784
A2GL_HUMAN	TLDLGENQLETLPPDLLR	3	23.29	-1.427	-3.4	0.00167	11.54	0.00167	NA	22.8212	21.0316	21.0121	23.3107	23.4835	22.5383	22.853	19.9698	22.1663	22.8921	NA	23.5556	23.1238	23.199	23.6043	22.6448	21.5304	23.4148	23.1832	NA	NA	23.7979	23.9997	25.4891	24.5942	24.2977	24.7483	24.5052	24.5106	23.9216	24.3593	23.4094	NA	24.2887	23.3084	23.6117	23.8458	22.519	23.6515
A2GL_HUMAN	DGFDISGNPWIC(Carbamidomethyl)DQNLSDLYR	3	21.61	-1.188	-4.3	0.00013	18.51	0.00013	NA	20.5016	20.188	20.6755	20.3514	20.2914	NA	21.1914	NA	20.2651	NA	20.636	21.8896	NA	21.3407	22.0285	NA	NA	21.0459	21.1126	21.5641	21.1368	21.3084	21.381	22.4599	22.4596	22.4531	22.9442	22.9893	22.8728	22.1679	22.5855	21.2429	21.3378	22.5666	22.2514	21.816	22.5715	21.3333	22.0829
A2GL_HUMAN	DGFDISGNPWIC(Carbamidomethyl)DQNLSDLYR	2	20.93	-1.168	-2.04	0.05706	4.16	0.05706	NA	NA	18.8799	NA	NA	NA	NA	NA	NA	NA	NA	NA	NA	NA	NA	19.9801	NA	NA	20.7908	NA	19.3011	NA	19.8049	NA	21.4867	NA	21.7966	22.0035	22.1341	21.9686	21.7797	NA	NA	NA	20.8927	21.3192	20.4962	21.4086	20.8267	NA
A2GL_HUMAN	NALTGLPPGLFQASATLDTLVLK	3	22.66	-1.385	-2.93	0.00604	8.57	0.00604	NA	NA	21.4898	21.2658	21.6432	20.9388	22.7372	22.9605	NA	NA	22.0397	21.851	22.8627	23.3437	23.1639	23.3314	20.6987	18.1361	22.0386	22.3379	22.3685	NA	23.3475	23.4192	23.7504	24.1072	24.7958	25.0062	NA	NA	22.3411	23.0816	23.0158	22.7035	22.9686	22.7658	23.4628	23.8602	23.0271	22.9929
A2GL_HUMAN	NALTGLPPGLFQASATLDTLVLK	2	19.75	0.115	0.12	0.90368	0.02	0.90368	NA	NA	NA	NA	NA	NA	NA	NA	NA	NA	NA	NA	NA	NA	19.8576	NA	NA	NA	NA	NA	NA	NA	19.1738	18.9753	19.9337	20.0676	21.4403	21.2278	NA	NA	18.9783	18.1262	NA	NA	NA	NA	19.7502	NA	NA	NA
A2GL_HUMAN	ALGHLDLSGNR	2	22.11	-0.836	-3.37	0.00167	11.35	0.00167	21.2496	21.3272	NA	21.674	21.7307	21.5985	21.5555	21.4886	21.6758	21.9303	20.9993	22.1647	22.1964	22.0322	22.6493	21.9843	21.1698	20.3899	22.1636	21.9705	22.454	22.2785	22.1637	21.5507	23.606	23.7315	22.4696	22.8442	23.3661	23.3099	22.776	22.8254	21.643	21.7626	22.3352	22.4726	22.0906	22.2951	22.2948	22.0867
A2MG_HUMAN	DMYSFLEDMGLK	2	26.22	-0.43	-2.17	0.03541	4.73	0.03541	26.3853	26.1686	26.5935	26.5522	25.3333	25.3315	25.8303	25.9366	26.4471	26.3446	26.5181	26.532	26.3922	26.3418	26.4136	26.5945	24.4726	23.814	26.1431	26.0413	26.1145	26.3078	26.3869	26.301	26.5253	26.4817	26.6201	26.7129	26.4536	26.4652	26.5212	26.4945	26.671	26.4847	26.2575	26.1944	26.2017	26.537	26.5269	26.5186
A2MG_HUMAN	DMYSFLEDMGLK	3	19.35	-0.894	-2.39	0.03351	5.72	0.03351	NA	18.4278	NA	19.8016	NA	NA	NA	NA	NA	NA	NA	NA	NA	18.3292	NA	NA	NA	NA	NA	18.4617	NA	NA	NA	NA	NA	19.9159	NA	NA	19.1892	NA	NA	19.6457	20.2232	19.8551	19.0993	NA	NA	19.9479	NA	NA
A2MG_HUMAN	VGFYESDVMGR	2	26.27	-0.17	-1.6	0.11755	2.56	0.11755	26.4943	26.4136	26.1032	26.0636	25.9495	25.8434	25.9285	26.1683	26.3589	26.2911	26.1082	26.1389	26.2167	26.182	26.1938	26.338	26.1075	26.1742	26.2906	26.3648	26.4322	26.5545	26.5689	26.8317	26.5348	26.5259	26.2781	26.1788	26.3049	26.2681	26.459	26.4077	26.2056	26.2713	26.0628	26.0681	26.2059	26.1501	26.3978	26.4164
A2MG_HUMAN	IAQWQSFQLEGGLK	2	24.01	-0.388	-2.54	0.01511	6.43	0.01511	24.2038	24.1223	23.1283	23.0533	23.6754	23.3998	23.7397	23.6183	23.6231	23.5731	24.0197	24.0213	24.1277	24.0592	24.1949	23.9674	23.7922	23.3866	24.5329	24.1792	24.3915	24.3642	23.9135	23.9612	24.3645	24.3413	23.6553	23.5353	23.9113	23.9232	24.3722	24.182	24.4333	24.3448	24.5602	24.6518	24.0026	23.8656	24.8051	24.5929
A2MG_HUMAN	VSVQLEASPAFLAVPVEK	2	24.09	-0.251	-1.87	0.06816	3.51	0.06816	24.288	24.0338	23.7768	23.6032	23.5881	23.3486	23.5334	23.5584	24.255	24.0204	23.8504	24.0063	24.1698	24.1676	24.1412	24.0303	23.8951	23.8307	24.4997	24.6042	24.1306	24.1283	24.0124	24.1833	23.9778	24.0701	23.9797	23.8826	24.2309	24.0777	24.1888	23.9156	24.3589	24.4151	24.274	24.3469	24.1477	24.2393	24.8831	24.7738
A2MG_HUMAN	VSVQLEASPAFLAVPVEK	3	22.87	-0.01	-0.04	0.97074	0	0.97074	22.7216	23.1271	22.2069	22.4739	22.6829	22.8362	22.3433	22.6098	22.2415	23.3391	23.1566	22.7296	22.9354	22.7003	23.2081	23.3298	23.4512	22.963	23.2285	23.0383	23.2075	22.0404	23.0387	22.3252	22.7939	22.0202	22.316	22.3803	23.219	23.2915	21.4981	22.1225	24.0327	23.8886	23.4665	22.9779	22.8364	23.3046	23.3963	23.3672
A2MG_HUMAN	SLFTDLEAENDVLHC(Carbamidomethyl)VAFAVPK	3	25.97	-0.52	-2.14	0.03868	4.56	0.03868	25.9774	26.035	26.3502	26.1801	25.2259	25.3927	25.421	25.6667	26.1647	26.0841	26.333	26.3319	26.2339	26.0501	26.0298	26.1639	24.4003	23.0083	25.5182	25.6364	26.0505	25.7697	26.1369	26.1426	25.7627	25.944	26.677	26.7049	26.343	26.6231	26.4325	26.2137	26.198	26.2667	26.3446	26.4365	26.0307	26.4041	25.858	26.2713
A2MG_HUMAN	SLFTDLEAENDVLHC(Carbamidomethyl)VAFAVPK	2	21.86	-0.316	-1.75	0.08889	3.06	0.08889	21.9955	NA	22.3684	21.8935	NA	20.8352	21.093	21.2832	21.7422	21.8218	22.1049	22.0562	22.1748	21.8145	21.6862	21.6789	NA	NA	NA	21.1878	21.7283	21.7592	21.5987	21.8605	21.5561	21.5468	22.6532	22.6028	21.9747	NA	22.3374	21.925	21.7226	21.9843	22.1279	22.2216	21.9461	22.213	22.0619	21.8515
A2MG_HUMAN	LLIYAVLPTGDVIGDSAK	3	24.48	-0.295	-1.21	0.2313	1.48	0.2313	24.1435	24.6064	24.8035	24.5829	23.948	23.7848	24.1523	23.8515	24.8398	25.1436	24.8994	24.2926	24.8135	24.3178	24.5667	24.8481	23.6672	22.7333	24.5448	24.1091	24.9088	24.2656	24.8568	24.3742	24.3493	23.9561	24.8208	24.9367	25.026	24.5553	24.3725	24.4022	25.4025	24.9092	24.6401	24.1967	24.4054	24.7724	24.3553	25.0352
A2MG_HUMAN	LLIYAVLPTGDVIGDSAK	2	25.8	-0.323	-1.96	0.05649	3.85	0.05649	25.9375	25.7082	26.1445	25.8877	25.0482	24.8939	25.4414	25.5359	26.2493	26.0114	25.7574	25.9186	25.9555	25.931	25.9206	25.8333	24.5494	24.2784	25.8605	25.8892	25.7857	25.8143	25.8921	26.1204	25.5834	25.6381	26.4841	26.4768	26.135	25.9578	26.1173	25.8896	26.0389	25.8959	25.5238	25.476	25.9226	25.9947	26.2909	26.1774
A2MG_HUMAN	LLLQQVSLPELPGEYSMK	2	24.93	-0.311	-1.6	0.11696	2.56	0.11696	25.5732	24.9887	25.3641	25.2077	24.2173	24.0411	24.4435	24.5589	25.31	24.8932	24.3692	25.1022	24.7195	24.922	25.2333	24.7942	23.6053	23.7877	25.1361	25.2433	24.7658	25.1978	25.1403	25.4629	25.0405	24.9767	25.254	25.1801	25.366	25.1783	25.053	25.0257	24.8039	25.1245	24.6996	24.7657	25.1038	25.1276	25.4469	25.0097
A2MG_HUMAN	LLLQQVSLPELPGEYSMK	3	24.61	-0.205	-0.76	0.45057	0.58	0.45057	24.5268	25.0779	24.9258	25.1669	23.8183	23.8263	24.0819	24.0042	24.8191	25.2382	24.9838	24.3981	24.7763	24.2516	24.9807	24.9239	23.9691	22.9385	24.8646	24.5533	25.0994	23.9858	25.1711	24.7653	24.5525	24.0296	24.4335	24.6115	24.7383	24.8127	24.1576	24.6346	25.6025	25.2216	25.0993	24.7183	24.4042	24.9229	24.1994	25.0578
A2MG_HUMAN	QFSFPLSSEPFQGSYK	2	24.34	-0.331	-2.34	0.02434	5.46	0.02434	24.5706	24.4378	23.5456	23.6997	23.8957	23.7483	23.9049	24.1683	24.1967	24.1139	24.239	24.5104	24.304	24.3785	24.3323	24.3498	24.0705	24.094	24.3852	24.5733	24.5376	24.6878	24.1193	24.3727	24.6198	24.6948	23.7377	23.9157	24.315	24.395	24.4263	24.5055	24.6148	24.5987	25.0329	25.3284	24.353	24.3701	24.6905	24.8287
A2MG_HUMAN	QFSFPLSSEPFQGSYK	3	21.88	-0.183	-0.51	0.61384	0.26	0.61384	22.0652	22.2542	20.1828	20.6655	22.1887	22.3049	21.3446	21.8215	20.7393	22.0792	22.3083	21.5836	21.998	21.4233	22.0014	22.7172	22.4845	22.1635	21.6445	21.2993	22.902	21.3916	21.8794	21.4503	22.4486	20.9156	NA	20.9177	22.1759	22.1218	NA	21.282	22.9794	22.9912	22.9585	22.0058	21.5662	22.0024	22.3598	21.9668
A2MG_HUMAN	AIGYLNTGYQR	2	26.17	-0.106	-0.94	0.35356	0.88	0.35356	26.2284	26.2402	25.4351	25.6807	26.0607	26.1478	26.0158	26.0932	26.3778	26.2627	25.9171	26.035	25.9869	26.1499	26.1641	26.2139	26.2792	26.3155	26.3528	26.3813	26.209	26.3921	26.4923	26.6529	26.1773	26.3267	26.0644	26.1189	26.1655	26.0734	26.1746	26.3577	26.2451	26.327	26.0885	25.9908	26.0599	25.9385	26.2779	26.3263
A2MG_HUMAN	ATVLNYLPK	2	24.88	-0.076	-0.47	0.63841	0.22	0.63841	25.0314	24.9689	24.1058	24.1054	24.8793	24.83	24.3081	24.2026	24.7402	24.7359	24.5197	24.5497	24.761	24.8875	24.9463	24.8572	25.8198	25.917	25.3233	25.2825	25.0238	25.0801	25.0063	25.0539	24.9644	24.8683	24.0352	23.8751	24.7565	24.7119	24.7746	24.6919	25.3066	25.3338	25.0724	25.1364	24.8829	25.0082	25.2997	25.4078
A2MG_HUMAN	MVSGFIPLKPTVK	2	24.21	-0.163	-1.22	0.23005	1.48	0.23005	24.8401	24.6775	24.3618	24.0658	23.7486	23.5829	23.8631	24.0705	24.2995	24.4346	23.9987	24.3327	24.0501	23.9802	23.9028	24.0204	23.9961	23.8747	24.2278	24.1789	24.4829	24.4839	24.1711	24.3652	24.37	24.2301	24.5953	24.3688	24.3613	24.3128	24.3804	24.1006	24.194	24.224	23.948	23.9603	23.8235	24.1503	24.6255	24.6245
A2MG_HUMAN	MVSGFIPLKPTVK	3	26.28	-0.152	-1.33	0.18961	1.78	0.18961	26.4805	26.2734	26.3871	26.1437	25.7901	25.752	26.0657	26.1606	26.4818	26.3718	26.2639	26.1852	26.0837	26.0302	26.1474	26.2136	26.3086	26.0998	26.3694	26.4125	26.4958	26.3755	26.6613	26.7385	26.261	26.114	26.6782	26.4268	26.5578	26.409	26.3357	26.2819	26.4241	26.3021	26.0481	26.0139	26.1178	26.2631	26.2989	26.2579
A2MG_HUMAN	NEDSLVFVQTDK	2	24.89	-0.073	-0.4	0.69353	0.16	0.69353	25.1088	25.1273	23.5678	23.7494	24.9222	25.0379	24.5106	24.6096	24.7645	24.7126	24.6224	24.7637	24.7295	25.0694	24.9654	24.8885	25.4883	25.8199	25.2085	25.3852	25.1896	25.406	24.8599	25.2039	25.0835	25.1819	23.7733	23.9362	24.6889	24.6454	24.8461	24.9334	25.0443	25.1782	25.1768	25.3182	24.769	24.4983	25.2908	25.4826
A2MG_HUMAN	FEVQVTVPK	2	25.05	-0.272	-2.23	0.03125	4.97	0.03125	24.9921	25.0456	24.3117	24.3403	24.8545	24.9078	24.5372	24.4148	24.8483	24.9506	24.9325	25.0809	24.9016	24.9505	25.2183	25.0532	25.0796	25.2646	25.2689	25.3356	25.3909	25.4307	25.1373	25.1731	25.1239	25.2382	24.7542	24.7525	25.0939	24.9648	24.9467	25.0146	25.2148	25.3412	25.4787	25.4493	25.1593	25.0124	25.5742	25.4856
A2MG_HUMAN	QGIPFFGQVR	2	26.12	-0.141	-1.26	0.21523	1.58	0.21523	26.3294	26.3433	25.7837	25.6413	26.0325	25.8395	25.7424	25.9674	26.2201	26.1344	26.1153	25.9883	26.2131	26.1669	26.0541	26.1762	26.0969	26.0401	26.0524	26.0498	26.3047	26.3163	26.2796	26.5673	26.3635	26.3768	26.0865	26.0003	26.1112	26.1149	26.3818	26.2787	26.243	26.3174	26.0981	25.9828	25.6812	25.9611	26.1381	26.2114
A2MG_HUMAN	VDLSFSPSQSLPASHAHLR	3	23.51	-0.23	-1.53	0.13371	2.34	0.13371	24.1108	23.8938	22.8512	22.7283	23.0555	22.9419	23.2424	23.4263	23.2265	23.0554	23.336	23.3667	23.3933	23.3984	23.3665	23.6759	23.7666	23.5718	23.7635	23.6336	23.9631	23.9265	23.1488	23.2688	23.7172	23.5625	23.5106	23.0133	23.4834	23.4868	23.6561	23.4124	23.5507	23.5269	24.2615	24.1913	23.3511	23.5571	23.9751	23.8449
A2MG_HUMAN	(Gln->pyro-Glu)QTVSWAVTPK	2	22.82	-0.231	-1.05	0.30115	1.1	0.30115	23.0794	23.0419	20.817	21.04	23.0255	22.908	22.5603	22.6114	22.4734	22.2563	22.2274	22.459	22.8632	22.784	23.1571	23.0916	23.5547	23.4077	23.4307	23.2207	23.3971	23.3782	23.1821	23.0976	23.358	23.2214	21.8709	21.4635	22.5769	22.2685	23.0773	23.0817	23.091	23.1814	22.7412	22.7492	22.7063	22.9013	23.6101	23.6759
A2MG_HUMAN	(Gln->pyro-Glu)QGIPFFGQVR	2	24.32	-0.144	-0.94	0.35431	0.88	0.35431	24.341	24.639	23.7517	23.7911	24.1817	24.1733	23.768	24.1733	24.4245	24.4243	24.2148	24.2829	24.4037	24.3171	24.1582	24.5594	24.5106	24.2957	24.3642	24.1923	24.674	24.514	24.3594	24.6878	24.6138	24.5457	23.9761	24.2737	24.2824	24.1497	24.4583	24.4428	24.7738	24.5898	24.1891	24.0686	23.7438	24.3889	24.3175	24.7877
A2MG_HUMAN	TEHPFTVEEFVLPK	3	25.18	-0.226	-1.47	0.14817	2.17	0.14817	25.3579	25.3241	24.1142	24.0702	25.0313	24.9743	24.7373	24.9807	24.8472	24.7562	25.2456	24.9616	25.2407	25.1702	25.2041	25.2229	25.5596	25.6531	25.39	25.4587	25.6225	25.6347	25.0915	25.3605	25.5478	25.5041	24.434	24.4692	25.1763	25.0283	25.219	25.1272	25.5526	25.5187	25.7657	25.789	24.9424	25.0451	25.4484	25.5459
A2MG_HUMAN	TEHPFTVEEFVLPK	2	22.96	-0.348	-1.96	0.05637	3.85	0.05637	23.3934	23.4199	22.2655	21.9785	22.3788	22.2438	22.4529	22.7098	22.5472	22.531	22.9853	22.8809	23.1015	22.9019	22.5202	22.9295	23.1381	22.9363	23.317	23.077	23.4496	23.5237	22.4676	22.8518	23.4765	23.3956	22.5064	22.3269	22.9609	22.8877	23.1633	22.8965	23.2207	23.2412	23.7466	23.7594	22.4704	22.9733	23.6588	23.6859
A2MG_HUMAN	TEVSSNHVLIYLDK	3	25.36	-0.122	-1.1	0.27913	1.2	0.27913	25.2693	25.3739	25.3465	25.3459	25.055	25.1599	25.2991	25.3853	25.8	25.6762	25.1405	25.0543	25.108	25.4303	25.2741	25.2991	24.9073	25.1254	25.4386	25.4792	25.4821	25.5615	25.6625	25.7818	25.1848	25.4143	25.4246	25.4597	25.3142	25.3664	25.3927	25.5325	25.4646	25.5864	25.1299	25.1989	25.3972	25.2756	25.382	25.3981
A2MG_HUMAN	TEVSSNHVLIYLDK	2	23.9	-0.27	-1.92	0.06142	3.7	0.06142	24.2213	24.1183	24.117	23.8959	23.1382	23.3135	23.7594	23.7145	24.1022	24.1267	23.8796	23.8245	23.8013	23.879	23.4579	23.6996	23.2007	23.1479	24.0819	23.7276	24.1886	24.0706	23.8052	23.9449	23.9017	23.9673	24.4938	24.0972	23.8592	24.0337	24.2837	24.0001	23.8911	24.012	23.8712	23.892	23.7095	24.0308	24.4108	24.1393
A2MG_HUMAN	NQGNTWLTAFVLK	2	25.48	-0.141	-0.79	0.43144	0.63	0.43144	25.7782	25.7159	25.545	25.4404	24.9472	24.807	25.3512	25.385	26.1663	25.7053	25.5267	26.0078	26.1019	25.9177	25.631	25.5856	24.4025	23.931	25.2121	25.0191	25.4455	25.2363	25.7041	25.7376	25.5891	25.4428	25.623	25.4947	25.8207	25.5257	25.804	25.9952	25.7316	25.5705	25.2637	25.1424	25.3831	25.567	25.3963	25.5159
A2MG_HUMAN	NQGNTWLTAFVLK	3	22.59	-0.001	0	0.99671	0	0.99671	22.5143	23.1277	22.2868	22.4082	22.5816	22.4565	22.7347	22.4337	22.6288	22.9028	22.7372	22.5073	22.7124	22.4532	23.0139	23.0508	22.14	NA	22.5502	22.0569	22.9631	22.2302	23.3715	22.9156	22.8513	22.5261	22.1845	22.3102	22.6958	22.2412	22.5033	22.539	23.1033	22.99	22.3325	21.7973	22.2167	22.5653	22.1723	23.0532
A2MG_HUMAN	ALLAYAFALAGNQDK	3	22.96	-0.229	-1.68	0.10003	2.83	0.10003	23.3464	23.4745	22.661	22.5621	22.9166	23.0441	22.4773	22.4776	22.9111	23.2618	22.7486	22.6065	22.9387	22.9406	23.242	23.1902	22.2892	22.0846	22.9398	22.7315	23.2028	22.8985	23.4348	23.2922	23.3745	23.3271	22.8095	22.7065	22.9873	23.0362	22.9927	22.7926	23.297	23.1209	23.2382	23.1134	22.825	22.9569	22.9986	23.0202
A2MG_HUMAN	ALLAYAFALAGNQDK	2	23.8	-0.325	-1.9	0.06398	3.62	0.06398	24.3755	24.1265	23.9393	23.4357	23.5935	23.5882	23.2803	23.4241	23.6572	23.9006	23.7287	23.4306	24.0121	23.5554	23.9509	23.9822	23.0515	22.5657	23.6996	23.4672	24.0773	23.8662	24.1575	24.0371	24.4106	23.9587	23.9143	23.5524	23.9356	23.8139	24.0942	23.626	24.1634	23.9202	24.1119	23.9203	23.6776	23.8989	24.1448	23.9868
A2MG_HUMAN	DTVIKPLLVEPEGLEK	3	25.44	-0.117	-0.6	0.55173	0.36	0.55173	26.0147	25.8068	24.0357	24.0257	25.5828	25.7756	25.1548	25.2623	25.2444	NA	25.0709	24.8273	25.2454	25.1105	25.5369	25.3709	26.1476	26.2469	25.8483	25.8739	25.9921	25.9337	25.6578	25.5064	25.8548	25.7596	24.456	24.2816	25.1813	25.2848	25.3977	25.3119	25.7701	25.6073	25.912	25.9135	25.0433	25.0454	25.9447	25.9418
A2MG_HUMAN	DTVIKPLLVEPEGLEK	2	22.95	-0.274	-1.15	0.2554	1.33	0.2554	23.7495	23.5999	22.5831	21.593	22.7085	22.2635	22.3061	22.4445	22.6611	NA	22.4866	22.5765	22.7804	22.7117	22.5305	22.6354	23.4177	23.3256	23.5877	23.3384	23.5059	23.8139	NA	22.6034	23.302	23.3012	21.8193	21.9702	22.4907	22.7664	23.1339	22.9163	23.0987	23.2161	23.6281	23.7722	22.4911	23.2844	23.8688	23.777
A2MG_HUMAN	VTAAPQSVC(Carbamidomethyl)ALR	2	25.12	-0.28	-1.71	0.09556	2.91	0.09556	25.0313	25.0905	24.2953	24.2564	25.2318	25.076	24.9166	24.4071	24.9266	25.0818	24.8022	24.8765	24.918	25.0281	24.9288	24.971	25.6889	25.7119	25.2385	25.1976	25.6898	25.5605	25.2499	25.0114	25.6434	25.693	24.3529	24.1559	25.2258	25.2534	24.8067	25.1156	25.189	25.2169	25.9248	25.9247	25.27	25.1202	25.5354	25.3419
A2MG_HUMAN	TGTHGLLVK	2	24.6	-0.094	-0.86	0.3969	0.73	0.3969	24.4484	24.5604	24.5878	24.3789	24.4545	24.3432	24.5379	24.3461	24.7855	24.6193	24.4571	24.7202	24.5223	24.6596	24.5801	24.685	24.6574	24.433	24.6846	24.5499	24.6906	24.6297	25.0168	24.9477	24.6636	24.5498	24.8791	24.593	24.7406	24.681	24.6935	24.7148	24.5779	24.6975	24.3789	24.3357	24.612	24.5185	24.4964	24.4657
A2MG_HUMAN	DNSVHWERPQKPK	3	21.81	0.026	0.14	0.88849	0.02	0.88849	22.3659	21.4667	21.3657	21.3034	21.6644	21.3059	22.6525	22.4793	21.8708	21.6646	21.6417	21.6826	21.7338	21.4967	22.2972	22.0089	21.9934	21.4892	22.2014	21.8271	21.694	21.5518	22.5837	22.3158	22.1324	21.7521	22.0065	22.1351	21.4065	21.3467	22.0046	21.9437	21.7552	21.5498	21.6654	21.5994	21.4655	21.5962	21.8281	21.6682
A2MG_HUMAN	DNSVHWERPQKPK	2	19.61	0.084	0.25	0.80068	0.06	0.80068	NA	NA	19.9917	19.4047	NA	NA	20.4761	19.8815	19.3041	NA	20.0295	19.4528	19.8325	19.2062	19.497	19.6007	19.6366	NA	20.2525	18.7182	19.5409	NA	19.5888	18.3432	20.0996	19.1663	19.8826	19.7673	19.258	NA	20.0839	19.3503	19.8579	19.4133	19.8214	19.6898	19.083	19.5644	20.1293	19.6881
A2MG_HUMAN	TAQEGDHGSHVYTK	2	18.56	-0.066	-0.41	0.68364	0.17	0.68364	18.6486	18.4881	18.5877	18.1928	18.1363	17.7122	19.1592	18.9808	18.3789	18.5231	18.6466	18.6815	18.6306	18.3404	18.4248	18.4422	18.8694	18.5288	18.9235	18.4118	18.6248	18.6368	18.6071	18.2864	18.6143	18.3122	18.941	NA	18.3969	18.3365	18.9329	18.4872	18.6985	18.3643	18.9919	18.9353	18.8066	18.6356	18.407	18.1604
A2MG_HUMAN	TAQEGDHGSHVYTK	3	19.4	0.151	0.82	0.41954	0.67	0.41954	NA	18.4702	19.599	19.4356	19.53	19.3473	19.9402	19.7865	19.6389	19.4593	19.1477	19.5739	19.0936	19.1524	19.8895	19.5824	19.7657	19.832	19.7031	19.6906	18.7474	19.0413	20.2015	20.097	18.894	18.7416	19.7107	NA	19.2389	19.2513	19.5187	19.4637	19.2501	19.2215	19.7721	19.8702	19.7335	19.3053	18.3832	18.285
A2MG_HUMAN	QQNAQGGFSSTQDTVVALHALSK	3	24.12	0.014	0.06	0.95236	0	0.95236	24.4134	24.5238	23.2666	24.1124	24.0551	24.2517	24.5757	24.3297	24.0896	24.1795	23.9953	23.5931	23.7115	23.7652	24.229	23.8534	24.4333	24.4106	24.4709	24.2803	24.2362	24.1598	24.6396	24.4857	24.131	24.2295	23.893	23.9753	23.772	23.7257	24.0803	23.9303	24.1374	24.0852	23.0548	24.7019	24.5185	23.7576	24.4819	24.2685
A2MG_HUMAN	LSFYYLIMAK	2	23.15	-0.609	-2.04	0.04818	4.15	0.04818	23.2983	23.0918	23.8533	23.2967	22.4401	21.8577	22.885	22.785	23.7478	23.7187	23.5823	23.2608	23.7258	23.202	23.5676	23.4214	20.0371	19.7762	22.8835	22.5541	23.5987	22.928	23.4957	23.2395	23.2193	22.7205	24.0083	24.0781	23.8796	23.406	23.7446	23.4892	23.7583	23.316	23.5866	23.3739	23.4637	23.3534	23.1764	23.325
A2MG_HUMAN	HYDGSYSTFGER	2	24.6	-0.151	-0.82	0.41919	0.67	0.41919	24.7131	24.4992	24.2911	24.2447	24.8274	23.9327	24.6797	24.2655	24.5509	24.536	24.4326	24.3078	24.9803	24.5031	24.8271	24.7363	24.4871	24.0638	24.9469	24.6262	24.6486	24.5795	25.1055	24.2213	24.6109	24.5612	24.7511	25.2044	24.5742	24.5134	24.7986	24.6555	24.6813	24.6328	25.0339	24.4693	24.5387	24.6555	24.6516	24.5775
A2MG_HUMAN	HYDGSYSTFGER	3	23.44	0.006	0.04	0.9698	0	0.9698	23.4073	23.2103	22.8141	23.6352	23.6144	23.5381	23.6668	23.4313	23.443	23.2056	NA	22.9898	23.3653	23.3576	23.7502	23.4902	23.66	23.4258	23.7437	23.859	23.6341	23.4173	24.3057	23.6726	23.4482	23.2946	23.2929	NA	23.214	23.12	23.4846	23.6051	NA	23.475	23.1027	23.0618	23.6842	23.364	23.4267	23.1862
A2MG_HUMAN	KDTVIKPLLVEPEGLEK	3	22.12	-0.232	-1.3	0.2018	1.68	0.2018	22.5811	22.1762	21.3198	20.8678	21.8212	21.914	22.1228	21.9818	21.9837	21.7074	21.8283	22.0052	21.8467	21.6774	21.9879	22.1852	22.6031	22.6685	22.4639	22.4961	22.6259	22.5588	22.1038	22.2842	22.462	22.2726	21.6121	21.3231	21.9991	21.7072	22.1088	21.912	NA	22.361	23.0265	22.9023	21.9248	22.0517	22.704	22.6033
A2MG_HUMAN	MC(Carbamidomethyl)PQLQQYEMHGPEGLR	3	25.78	-0.188	-1.56	0.12543	2.45	0.12543	26.0468	25.8036	25.8424	25.7643	25.1269	24.9881	25.7268	25.7411	25.9559	25.8496	25.7911	25.5661	25.6153	25.4757	25.77	25.7381	25.5764	25.3156	26.0194	25.9466	26.027	25.9065	26.1884	26.1143	25.8332	25.5975	26.0156	25.9052	26.0209	25.9984	25.8721	25.8156	25.9969	25.8321	25.7734	25.6942	25.5804	25.5216	25.8203	25.9091
A2MG_HUMAN	MC(Carbamidomethyl)PQLQQYEMHGPEGLR	2	21.32	-0.22	-0.75	0.45824	0.56	0.45824	21.8163	21.4493	NA	21.3522	NA	NA	20.86	20.1683	21.0762	21.2368	21.6095	21.5203	21.0493	NA	NA	20.7901	NA	NA	NA	NA	21.0405	21.2601	20.7945	NA	21.2093	20.9665	21.995	21.3557	21.4737	21.5425	21.834	21.2073	21.3431	20.9028	22.5973	21.3793	21.7845	20.9462	21.7073	21.257
A2MG_HUMAN	NQGN(Deamidated)TWLTAFVLK	2	20.94	-0.348	-1.86	0.07015	3.46	0.07015	21.1257	20.9748	21.3594	20.7373	20.2412	19.6002	20.7532	20.6068	21.2985	21.1039	21.0414	20.793	21.077	21.2057	21.1659	21.2848	19.9082	19.8194	20.8342	20.4701	20.9618	20.7161	21.357	21.2621	21.2378	21.1623	21.3751	21.1417	21.1392	21.0201	21.321	20.9505	21.2256	21.1784	21.5727	21.039	20.8454	21.174	20.6952	20.9902
A2MG_HUMAN	LHTEAQIQEEGTVVELTGR	3	24.12	0.001	0.01	0.99596	0	0.99596	24.1987	24.9198	22.9252	23.2429	23.7864	24.1	24.1002	23.924	23.9909	24.4506	24.7129	24.6014	23.8445	24.0736	23.9787	23.8767	23.9761	24.1551	24.3009	25.1703	23.9802	24.1421	24.2145	23.8678	24.0889	24	24.063	23.7154	23.6831	24.3424	23.8925	24.1749	23.7524	24.42	24.3531	24.6911	23.8884	23.696	24.6522	24.6889
A2MG_HUMAN	FQVDNNNR	2	22.54	0.062	0.37	0.71461	0.14	0.71461	21.9722	22.2879	22.2358	22.456	22.7396	22.759	22.4797	22.2456	22.9451	22.8019	22.0815	22.5882	22.2162	22.6472	22.9294	22.5969	22.6424	23.0599	22.8405	22.992	22.2418	22.5984	23.2367	23.2534	22.023	22.2495	22.3532	22.5651	22.5213	22.7004	22.61	22.7228	22.5019	22.6921	22.2771	22.3934	22.767	22.2725	22.0271	22.2742
A2MG_HUMAN	SLNEEAVKK	2	21.56	-0.041	-0.34	0.73785	0.11	0.73785	21.33	21.4325	21.4344	21.2563	21.4225	21.3373	21.7369	21.7657	21.7177	21.5625	21.6187	21.8313	21.3452	21.531	21.633	21.2804	21.588	21.8748	21.6661	21.6425	21.2503	21.5474	NA	22.005	21.373	21.4929	21.9475	21.7758	21.5847	21.6129	21.7449	21.767	21.4269	21.5535	21.5255	21.5622	NA	21.4294	21.4494	21.4104
A2MG_HUMAN	GHFSISIPVK	2	24.88	-0.247	-1.49	0.14479	2.21	0.14479	25.4255	25.1227	25.0238	24.4934	24.6574	24.3755	24.6494	24.6364	24.8164	24.8533	24.7929	24.7249	24.8357	24.5153	24.6902	24.7508	24.6869	24.4851	24.8972	24.6786	25.1903	25.0855	25.1879	25.0985	25.1678	24.7583	25.5603	24.8512	25.0456	24.8922	25.3223	24.6686	25.0156	24.7649	25.1432	25.0745	24.3729	24.7629	25.1369	24.9451
A2MG_HUMAN	DM(Oxidation)YSFLEDMGLK	2	22.17	-0.443	-1.06	0.29331	1.13	0.29331	21.9028	23.015	NA	22.8379	21.7755	22.3362	20.4921	21.7509	22.6724	22.8076	21.117	21.4914	21.7248	22.3972	21.3579	21.8881	21.5058	21.6537	21.6623	22.1956	22.5682	22.9203	21.4168	23.3829	22.478	23.0505	21.2332	21.9775	24.04	23.4249	21.867	22.3256	23.3488	22.2175	22.9606	22.0811	20.5146	21.8286	21.7036	22.7341
A2MG_HUMAN	SLFTDLEAEN(Deamidated)DVLHC(Carbamidomethyl)VAFAVPK	3	23.57	-0.474	-2.09	0.043	4.37	0.043	23.6872	23.5861	23.7245	23.8303	22.8201	22.9821	23.1476	23.3274	23.8683	23.7702	23.8541	23.9152	23.8882	23.7563	23.7229	23.7314	22.0691	20.853	23.2243	23.1901	23.6402	23.4945	23.6898	23.7763	23.3081	23.5146	24.24	24.2469	24.0383	NA	23.9001	23.8971	23.9788	23.6995	24.0826	23.971	23.6538	23.898	23.5164	23.901
A2MG_HUMAN	ETTFNSLLC(Carbamidomethyl)PSGGEVSEELSLK	2	23.07	-0.49	-2.38	0.02223	5.64	0.02223	23.5769	22.8466	22.9973	22.7921	21.9316	21.7138	22.6946	22.6559	23.4455	23.1125	22.8678	22.937	23.026	22.9622	23.222	23.1039	21.8151	21.3586	23.8658	23.4833	23.2531	23.3714	23.147	23.2252	22.5688	22.8502	23.5263	23.4609	23.2045	23.1726	23.4481	23.3296	23.4506	23.3019	23.6151	23.4631	23.2052	22.7926	24.0337	23.7874
A2MG_HUMAN	ETTFNSLLC(Carbamidomethyl)PSGGEVSEELSLK	3	24.07	-0.024	-0.06	0.95139	0	0.95139	NA	24.4869	24.1076	23.652	23.8311	24.0997	23.3564	23.8982	24.7691	24.4374	24.1626	23.9656	24.6656	24.1389	23.6475	24.3316	23.8412	23.3626	24.0071	24.3327	24.2341	23.7572	23.7335	24.5447	24.6986	24.1618	24.1963	24.4317	NA	24.5148	21.2714	24.3394	24.5903	24.5122	24.4551	24.0494	23.4681	23.8695	23.9644	24.7456
A2MG_HUMAN	KYSDASDC(Carbamidomethyl)HGEDSQAFC(Carbamidomethyl)EK	3	21.6	0.037	0.21	0.8357	0.04	0.8357	21.5827	21.2227	20.4223	20.6171	21.7432	21.5465	21.9671	21.9483	21.6675	21.4347	21.1004	21.4315	21.3399	21.4162	22.1959	21.9622	22.2201	22.226	22.1635	22.1747	21.4872	21.8479	22.1569	22.1785	NA	NA	21.0957	21.2165	21.2381	21.1438	21.6762	21.6983	21.7437	21.627	21.6943	21.9197	21.3586	21.3604	21.5118	21.5278
A2MG_HUMAN	LVHVEEPHTETVR	3	23.54	-0.183	-1.31	0.19917	1.7	0.19917	23.7903	23.5699	22.6334	22.7042	23.2222	23.0979	NA	23.5197	23.188	23.3812	23.3993	23.4134	23.5095	23.4754	23.4604	23.4973	24.0056	23.8743	23.9186	23.7276	23.8985	23.7249	23.6884	23.3967	23.854	23.8115	23.0228	23.1669	23.493	23.3888	23.5896	23.523	23.6001	23.6213	24.1514	23.9392	23.5056	23.5558	23.9472	23.6718
A2MG_HUMAN	LVHVEEPHTETVR	2	21.13	-0.218	-0.89	0.3764	0.8	0.3764	21.7238	21.6636	NA	NA	NA	20.3435	21.2474	20.8458	20.3615	20.9396	21.0452	21.0458	21.3256	21.0129	20.6661	20.8683	21.3659	20.6516	21.5523	20.8253	21.6985	21.5943	20.6019	20.0992	21.8349	21.4397	20.6051	20.5652	21.1211	20.8511	21.3985	20.8759	21.1512	21.2971	21.8525	21.713	20.5531	21.4622	21.8885	21.7442
A2MG_HUMAN	SSGSLLNNAIK	2	24.31	-0.025	-0.13	0.89531	0.02	0.89531	24.6632	24.3731	23.3	23.7326	24.3258	24.4952	24.2792	24.3713	24.5226	24.4131	23.4471	23.6405	23.8871	24.3149	24.5597	24.4563	24.6865	25.1106	24.534	24.839	24.4594	24.7151	24.7884	25.0047	24.4878	24.597	23.2693	23.5273	24.1099	24.2126	24.0358	24.4477	24.1478	24.6069	24.2099	24.4049	24.3903	24.1397	24.4141	24.4803
A2MG_HUMAN	FSGQLNSHGC(Carbamidomethyl)FYQQVK	3	21.87	-0.05	-0.26	0.79902	0.07	0.79902	22.1089	21.9934	20.5187	NA	21.9409	22.317	22.0123	21.8677	21.7597	21.6935	21.4692	21.5049	21.1306	21.5601	21.9664	21.6557	22.6666	22.5969	22.5621	22.2626	22.1189	22.1052	22.1635	22.2021	21.994	22.0426	21.1826	21.0919	21.6463	21.5922	21.5145	21.7606	22.0936	22.1238	22.1334	21.9019	21.8849	21.329	22.4587	22.0822
A2MG_HUMAN	SSGSLLNN(Deamidated)AIK	2	21.84	-0.074	-0.28	0.78346	0.08	0.78346	NA	22.0249	21.2	21.5092	21.7732	22.9405	21.0612	NA	21.9635	21.9731	20.796	21.3065	21.2899	22.0304	22.1622	21.9954	21.955	22.5833	21.7676	21.8195	21.9593	22.3281	21.9745	22.2215	21.6668	22.261	NA	20.7859	21.1353	21.6212	21.3279	21.9176	22.1212	22.1401	22.4573	22.3596	22.3118	21.4545	21.9673	21.7633
A2MG_HUMAN	N(Deamidated)QGNTWLTAFVLK	2	20.87	-0.472	-2.24	0.03055	5.03	0.03055	20.6847	21.2611	21.0078	21.2182	20.2838	19.449	20.4064	20.3854	21.2119	20.6814	20.8676	20.8662	21.0017	20.8718	20.9459	21.192	NA	19.2914	20.4096	20.5245	20.8268	21.0059	21.1579	21.2237	21.2387	NA	21.3802	21.8287	21.0137	20.7662	21.1296	21.1128	21.2043	21.1504	20.9422	20.8297	20.9847	20.9106	20.572	21.1417
A2MG_HUMAN	MC(Carbamidomethyl)PQLQQYEM(Oxidation)HGPEGLR	3	21.59	-0.074	-0.2	0.84009	0.04	0.84009	21.4353	22.5465	20.7058	20.6265	21.9981	22.1828	20.1903	22.0543	NA	22.3151	20.9689	20.4123	21.0458	22.0496	20.8789	21.1586	21.7926	22.4822	21.8272	22.4711	22.1302	22.6345	21.6124	22.6844	21.6612	22.1328	20.4803	21.1573	21.5721	21.852	NA	21.0918	NA	21.7732	21.5845	21.5496	20.6002	21.0813	21.8238	22.3651
A2MG_HUMAN	HNVYIN(Deamidated)GITYTPVSSTNEK	2	22.53	-0.068	-0.43	0.67007	0.18	0.67007	22.9647	22.5612	22.6333	22.4505	NA	NA	22.7455	22.5502	22.6084	22.7291	22.7395	22.5945	22.5608	22.2546	22.2838	22.3173	21.8477	NA	22.6948	22.1988	22.2711	22.5596	22.6334	22.432	22.4882	22.1186	23.1162	22.866	22.326	22.4778	22.9435	22.5696	22.3867	22.3716	22.424	22.577	NA	22.6898	22.6591	22.5031
A2MG_HUMAN	HNVYIN(Deamidated)GITYTPVSSTNEK	3	24.43	0.028	0.06	0.95488	0	0.95488	24.2384	24.0482	NA	25.5191	23.5722	25.4404	24.1125	24.0851	24.2077	24.0833	25.3739	25.6551	23.5816	NA	24.0203	NA	23.8622	23.9169	25.6092	23.9958	23.7167	23.821	24.3407	24.3742	23.7466	23.7976	25.46	25.8594	25.5469	23.7002	23.9158	24.0961	23.6928	25.6519	23.736	NA	25.5946	23.5646	23.8641	25.5367
A2MG_HUMAN	LPPNVVEESAR	2	26.43	-0.067	-0.44	0.66352	0.19	0.66352	26.5219	26.7063	26.3344	26.3519	26.2717	26.2958	26.1975	26.0396	26.1822	26.3685	25.8493	25.8783	26.144	26.2871	26.4275	26.4912	26.7054	26.7219	26.7915	26.9424	26.7188	26.6691	26.743	26.603	26.8198	26.8412	NA	25.2656	26.3634	26.467	25.9573	26.3385	26.4429	26.6233	26.3178	26.457	26.3653	26.5144	26.9913	26.7988
A2MG_HUMAN	HNVYIN(Deamidated)GITYTPVSSTN(Deamidated)EK	3	22.22	-0.297	-0.76	0.44926	0.58	0.44926	NA	22.196	20.8983	21.0128	21.6988	21.9592	22.2376	22.3098	22.6796	22.4575	22.2254	22.5664	22.179	22.175	22.5103	22.0809	21.9375	22.1697	22.467	22.2335	21.9984	22.0421	22.4913	22.5475	21.795	21.9084	24.2567	NA	22.1475	22.1003	22.3603	22.6455	22.0041	23.9102	21.0412	23.7469	21.293	22.0161	22.054	21.9522
A2MG_HUMAN	AYIFIDEAHITQALIWLSQR	3	22.44	-0.546	-1.62	0.11216	2.63	0.11216	22.5403	22.2893	23.2104	22.943	21.9994	22.6922	21.7022	21.8861	22.6223	22.3058	22.8596	22.5229	22.5456	21.5583	22.4212	22.2462	21.3539	21.4241	20.2655	21.9598	23.0399	22.7637	23.1679	23.2225	22.9678	21.9683	23.6399	23.632	23.5643	23.6902	22.8235	22.7429	21.4845	20.4025	23.0152	22.6642	21.9799	22.3154	22.8549	22.3349
A2MG_HUMAN	(Gln->pyro-Glu)QQNAQGGFSSTQDTVVALHALSK	3	23.03	-0.116	-0.68	0.50317	0.46	0.50317	23.333	23.3378	22.568	22.5935	NA	23.0338	23.3188	22.6096	23.3258	23.0762	22.7451	22.6186	22.9025	23.0228	NA	22.5692	22.6412	NA	23.64	23.304	23.3323	23.3992	23.5986	23.3734	23.104	23.2067	22.8307	22.7936	22.8006	23.0397	22.9551	22.9118	23.2365	23.3703	22.7081	22.8728	22.882	22.4622	23.5362	22.933
A2MG_HUMAN	LLLQQVSLPELPGEYSM(Oxidation)K	3	21.6	0.234	0.56	0.58213	0.31	0.58213	21.3108	22.8622	20.6898	21.0547	21.9539	22.6216	20	21.0967	21.9753	22.5664	NA	21.1436	20.9647	21.7998	NA	22.0997	21.9457	22.4641	21.4396	22.1786	21.9526	21.7421	21.389	22.4212	21.6311	22.2692	20.0239	NA	22.3743	22.5244	20.9379	NA	21.1645	22.0204	21.3655	21.2642	19.9424	21.3932	20.6667	22.2471
A2MG_HUMAN	LLLQQVSLPELPGEYSM(Oxidation)K	2	20.99	0.022	0.04	0.9677	0	0.9677	21.2263	22.1349	NA	20.7027	NA	NA	NA	21.0725	21.791	21.3441	NA	20.7104	NA	20.6542	NA	19.9753	19.7292	22.232	20.8246	21.3631	20.6446	22.3628	NA	22.3644	NA	NA	NA	20.9858	20.9524	NA	20.0039	21.1994	NA	20.8477	19.2569	20.6623	NA	19.9281	20.913	21.7893
A2MG_HUMAN	AFQPFFVELTMPYSVIR	3	21.39	-0.29	-1.21	0.2327	1.47	0.2327	20.8966	20.7918	21.757	21.4862	20.2924	NA	20.5681	20.9374	21.5969	21.2854	NA	21.2528	21.6875	21.346	21.613	22.0035	NA	NA	21.1415	21.5785	21.1869	20.2741	21.0875	21.0063	20.978	20.6659	NA	21.8598	22.0651	21.7723	21.2815	21.4031	22.0516	21.6037	21.7444	21.4845	21.5605	22.0001	22.0893	22.353
A2MG_HUMAN	AFQPFFVELTMPYSVIR	2	20.8	-0.355	-1.33	0.19234	1.78	0.19234	20.5346	20.084	21.7542	21.0248	19.4504	NA	19.5829	19.6948	21.0178	NA	NA	NA	NA	20.721	20.9748	21.3369	NA	NA	20.8449	20.5715	20.408	20.1509	20.4776	20.9395	20.1558	NA	21.4325	21.3872	21.6519	21.2238	20.767	NA	20.9183	20.9353	NA	20.6129	20.8703	21.2285	21.6693	21.5724
A2MG_HUMAN	GPTQEFKK	2	19.26	-0.074	-0.45	0.65753	0.2	0.65753	19.0687	19.1171	19.5654	19.3019	19.1572	18.9842	19.3397	19.4753	19.4842	19.1496	19.1912	NA	19.0626	19.3106	18.993	18.9878	19.1452	19.217	19.3846	19.2088	NA	18.2599	19.9247	19.771	19.0767	18.9805	20.1287	NA	19.4425	19.2349	19.7149	19.5061	19.1326	19.0489	19.0232	19.1239	19.1213	19.3074	NA	NA
A2MG_HUMAN	SASNMAIVDVK	2	25.12	-0.092	-0.55	0.58799	0.3	0.58799	25.167	25.3856	24.8002	NA	25.0094	25.251	24.7696	24.8804	25.2555	25.1925	NA	24.8772	24.6279	24.8082	25.0987	24.9204	25.3603	25.7728	24.9864	25.3001	25.0818	25.3024	25.7904	26.0009	24.9954	25.2382	24.8173	25.2746	24.9532	25.1032	24.9352	25.1835	NA	25.0733	NA	NA	24.9712	24.5085	25.1567	25.3
A2MG_HUMAN	VVSMDENFHPLNELIPLVYIQDPK	3	25.05	-0.359	-1.64	0.10946	2.7	0.10946	NA	24.5744	24.7753	NA	24.1891	23.8527	NA	24.3988	25.8624	24.6011	NA	25.1877	NA	24.9459	25.0933	25.2579	NA	NA	25.1593	24.9991	25.204	24.9262	24.9509	24.878	24.917	NA	25.0262	24.8517	25.2764	25.1446	25.256	24.9607	25.402	25.1968	25.6054	25.4704	24.9865	25.4272	25.6211	25.5869
A2MG_HUMAN	NALFC(Carbamidomethyl)LESAWK	2	23.63	-0.468	-2.49	0.01804	6.19	0.01804	23.5365	23.4877	23.7676	23.6265	23.1671	22.7593	NA	23.2674	23.4145	23.6085	NA	23.4509	23.6319	23.338	24.0292	23.8237	NA	22.091	23.6987	23.2985	24.0155	23.7241	NA	23.5235	NA	23.7271	23.5729	NA	23.9237	23.7389	23.5077	NA	24.19	23.9802	24.6308	24.4478	23.8277	NA	23.5765	23.6978
A2MG_HUMAN	VSNQTLSLFFTVLQDVPVR	3	23.2	-0.01	-0.04	0.96989	0	0.96989	23.1592	NA	23.5915	23.1638	NA	NA	NA	23.015	23.5795	23.2504	23.2275	23.0997	23.2744	23.1787	23.0604	24.0689	NA	NA	22.8212	22.0948	NA	22.4074	23.235	23.735	22.8915	22.5636	24.2787	24.0218	23.646	23.5738	23.0765	23.0014	23.126	22.9198	22.7199	22.4745	22.6972	23.3079	23.5798	23.8438
A2MG_HUMAN	VSNQTLSLFFTVLQDVPVR	2	19.79	-0.007	-0.01	0.99176	0	0.99176	NA	NA	20.0363	NA	NA	NA	NA	NA	NA	NA	NA	NA	19.9172	NA	NA	NA	NA	NA	NA	19.4013	NA	NA	NA	NA	NA	NA	NA	NA	19.7922	NA	NA	NA	NA	NA	NA	NA	NA	NA	NA	NA
A2MG_HUMAN	HN(Deamidated)VYINGITYTPVSSTNEK	3	25.17	0.003	0.01	0.99469	0	0.99469	25.9898	25.7525	25.1231	23.7812	25.5394	23.609	25.9465	25.8683	25.8794	25.74	23.7973	23.6974	25.2314	25.5016	25.6911	25.5565	25.751	25.4744	23.8631	25.7319	25.8699	25.8291	26.0318	25.9886	25.6471	25.55	23.8374	24.0037	NA	25.4317	25.4771	25.8028	25.4989	23.8085	25.1822	25.2615	24.0648	25.4357	25.5537	23.8221
A2MG_HUMAN	AVDQSVLLMKPDAELSASSVYNLLPEK	3	24.69	-0.426	-2.45	0.0201	6	0.0201	25.0588	24.7567	23.9258	24.377	23.9246	23.8105	24.2389	24.368	24.6168	24.4959	NA	24.6066	NA	NA	24.7651	24.6184	24.1802	NA	25.2237	NA	25.2168	25.1097	24.676	24.5357	25.0588	24.8948	NA	NA	24.7224	24.6906	24.686	24.7157	NA	24.9406	25.2274	25.1421	24.5947	NA	25.4021	NA
A2MG_HUMAN	YDVEN(Deamidated)C(Carbamidomethyl)LANK	2	20.44	0.175	0.66	0.51095	0.44	0.51095	20.2927	20.7541	NA	NA	20.7861	20.733	20.1109	20.3693	20.2551	20.3027	19.2616	19.7824	NA	20.4038	NA	20.7086	NA	21.5179	20.8292	21.3355	20.7492	21.0443	20.8239	20.9853	NA	20.6485	19.0116	19.7051	NA	19.6647	20.1692	20.5184	20.4106	20.9438	20.473	20.8899	20.2004	20.023	NA	NA
A2MG_HUMAN	FQVDNN(Deamidated)NR	2	20.93	-0.162	-0.52	0.60957	0.27	0.60957	19.6789	20.1273	20.9953	21.5567	20.6595	20.7303	20.6382	20.0576	NA	NA	NA	21.7837	NA	20.6336	21.9951	20.6743	20.8181	21.255	NA	20.9604	NA	20.6236	NA	21.2134	19.9717	20.2709	NA	21.9705	21.693	21.7618	NA	20.8464	21.678	21.0741	21.5472	21.8533	20.7987	20.0843	20.2358	20.5996
A2MG_HUMAN	EQAPHC(Carbamidomethyl)IC(Carbamidomethyl)AN(Deamidated)GR	3	19.7	-0.424	-0.92	0.36282	0.85	0.36282	NA	NA	18.7703	18.7512	19.7142	19.5687	19.0107	NA	19.9892	19.4433	NA	NA	17.9321	NA	19.5887	19.4839	20.2649	18.3285	21.2236	21.2268	20.2305	20.6083	19.8319	19.9203	19.7007	17.646	NA	NA	19.8167	19.7417	NA	NA	20.1374	20.1552	20.553	20.722	19.4784	NA	19.7079	19.6742
A2MG_HUMAN	EQAPHC(Carbamidomethyl)IC(Carbamidomethyl)AN(Deamidated)GR	2	19	-0.096	-0.14	0.89647	0.02	0.89647	NA	NA	NA	NA	NA	NA	NA	NA	NA	NA	NA	NA	NA	NA	NA	NA	NA	NA	NA	18.8962	NA	18.8133	NA	NA	NA	NA	NA	NA	NA	NA	NA	NA	NA	NA	19.2922	19.0059	NA	NA	NA	NA
A2MG_HUMAN	KDNSVHWERPQKPK	3	19.74	0.004	0.02	0.98551	0	0.98551	NA	19.2514	19.4228	19.0629	19.7418	NA	20.8319	20.451	19.6321	19.2945	19.3629	19.3513	19.633	19.8774	NA	20.2238	19.8451	NA	19.7902	19.9272	NA	NA	20.6523	20.1676	19.9811	19.6821	NA	20.039	19.1246	NA	19.8643	19.8916	19.7024	19.4495	19.496	NA	19.0451	19.4926	NA	19.929
A2MG_HUMAN	DLTGFPGPLNDQDN(Deamidated)EDC(Carbamidomethyl)INR	2	22.62	-0.168	-0.96	0.3467	0.91	0.3467	23.1695	NA	22.1812	22.0493	22.0905	21.8972	22.3435	NA	22.4343	22.6121	NA	NA	NA	22.4461	NA	22.6197	22.3978	22.796	23.1271	23.0726	22.7743	22.936	NA	22.5756	NA	22.8024	22.1062	NA	22.2695	22.4867	22.7916	22.6593	22.6852	NA	23.0766	23.2954	22.5167	22.5688	23.2013	NA
A2MG_HUMAN	DLTGFPGPLNDQDN(Deamidated)EDC(Carbamidomethyl)INR	3	23.96	0.023	0.1	0.91924	0.01	0.91924	24.0927	24.5605	22.3085	22.9361	24.0604	24.1031	23.6493	24.0971	24.0734	23.6956	23.8137	23.6932	23.8175	24.0465	24.074	24.2948	24.5883	24.7194	NA	24.5282	24.2906	24.3536	24.0393	24.3416	24.1819	24.2917	22.7651	23.1579	23.775	23.8398	23.7619	NA	24.178	24.5702	24.0388	24.0926	23.1703	23.7712	24.4903	24.172
A2MG_HUMAN	YSDASDC(Carbamidomethyl)HGEDSQAFC(Carbamidomethyl)EK	3	21.26	0.244	1.33	0.19197	1.78	0.19197	NA	20.8695	NA	NA	21.659	21.5751	21.2673	21.3307	21.3242	NA	NA	20.8069	NA	21.056	NA	21.1366	21.8241	22.0641	21.5516	21.9732	21.0266	21.3716	21.7932	21.8785	NA	20.8788	NA	20.7858	20.7454	20.6113	21.0999	21.2605	21.1483	21.2454	20.8617	21.2798	20.8823	NA	NA	21.0907
A2MG_HUMAN	YSDASDC(Carbamidomethyl)HGEDSQAFC(Carbamidomethyl)EK	2	18.79	0.404	0.81	0.44577	0.65	0.44577	NA	NA	NA	NA	NA	NA	18.8809	NA	NA	NA	NA	NA	NA	NA	NA	NA	18.8407	NA	19.2437	NA	NA	NA	NA	NA	NA	NA	NA	NA	NA	NA	NA	18.6312	NA	NA	NA	19.2982	NA	17.8233	NA	NA
A2MG_HUMAN	SSSNEEVMFLTVQVK	3	22.33	-0.291	-0.95	0.3503	0.9	0.3503	21.7653	22.486	20.7669	NA	22.1298	22.4428	NA	NA	22.8286	22.569	22.0933	NA	22.0955	22.1316	22.4171	23.318	21.79	NA	21.8209	22.4219	22.6066	22.4691	22.6941	NA	NA	22.0097	NA	NA	22.7693	22.2036	22.6135	23.2159	22.6634	22.4522	NA	NA	21.4616	NA	22.0717	22.9087
A2MG_HUMAN	SSSNEEVMFLTVQVK	2	23.28	-0.506	-1.38	0.20096	1.89	0.20096	NA	NA	NA	NA	NA	NA	22.7319	NA	23.4903	23.4458	22.6699	NA	NA	NA	NA	NA	NA	NA	NA	NA	NA	NA	23.7532	NA	NA	NA	NA	NA	NA	NA	23.3741	NA	NA	NA	NA	NA	23.1685	NA	23.6447	NA
A2MG_HUMAN	FSGQLN(Deamidated)SHGC(Carbamidomethyl)FYQQVK	3	20.84	-0.032	-0.12	0.90852	0.01	0.90852	20.0727	20.7812	19.2555	NA	NA	21.2545	20.4444	20.845	NA	NA	20.5846	NA	NA	NA	21.2169	21.1605	21.3611	21.3743	21.2429	21.6582	NA	NA	21.3624	21.3098	20.7245	20.984	NA	NA	20.7876	19.8732	20.6311	20.6314	20.9739	NA	21.0606	21.0465	20.7003	20.6542	20.7345	20.7588
A2MG_HUMAN	EEFPFALGVQTLPQTC(Carbamidomethyl)DEPK	3	21.82	0.228	0.98	0.33389	0.96	0.33389	NA	22.5573	21.9419	22.062	21.5774	21.4121	21.7925	21.9867	22.7509	22.9204	21.9424	22.0382	21.6668	21.6525	NA	22.0388	21.3317	21.2472	21.2889	21.6945	21.6211	21.3444	22.3091	21.8809	NA	21.8028	21.3787	22.0316	22.0936	22.1062	21.7734	22.2394	22.1836	21.8335	20.0046	NA	21.2719	21.8585	NA	21.9447
A2MG_HUMAN	QTVSWAVTPK	2	24.46	-0.265	-1.44	0.16227	2.07	0.16227	24.7091	24.4526	NA	NA	NA	24.1183	24.2765	24.4049	23.9892	23.8934	NA	NA	23.8588	24.0157	24.2822	NA	24.8101	24.8496	24.6166	24.7773	24.6678	24.8213	24.7589	NA	24.6256	24.5012	NA	NA	NA	NA	24.2228	24.1596	NA	24.4841	NA	NA	NA	NA	24.9538	24.8902
A2MG_HUMAN	VGFYESDVM(Oxidation)GR	2	21.61	0.101	0.32	0.74898	0.1	0.74898	21.6793	NA	NA	21.1727	NA	21.6814	NA	21.5542	21.5515	22.2054	21.1762	21.859	21.2063	21.8164	NA	NA	NA	NA	NA	21.9881	21.6621	NA	21.5706	22.7517	21.6723	NA	20.8478	NA	NA	21.5429	21.9465	22.2867	NA	NA	21.0482	21.1258	20.9793	NA	NA	NA
A2MG_HUMAN	ALLAYAFALAGNQDKR	3	20.87	0.249	0.71	0.48881	0.5	0.48881	21.496	21.2894	NA	NA	20.5493	20.6487	20.2333	21.2854	NA	NA	NA	NA	NA	NA	NA	22.0852	NA	NA	NA	20.2818	20.8581	20.7085	21.1835	NA	21.0877	21.2301	NA	NA	NA	NA	20.7514	20.4251	NA	20.3306	NA	NA	NA	20.0887	NA	21.1956
A2MG_HUMAN	M(Oxidation)C(Carbamidomethyl)PQLQQYEMHGPEGLR	3	21.15	0.094	0.3	0.77085	0.09	0.77085	NA	22.0421	NA	NA	21.1462	21.3315	NA	21.0966	21.4955	21.1635	NA	NA	NA	20.8485	19.5888	20.557	21.1652	21.8107	NA	21.6447	NA	21.9076	NA	NA	NA	21.171	NA	20.6468	21.2805	21.2963	NA	NA	NA	20.7781	20.6585	NA	NA	NA	NA	21.32
A2MG_HUMAN	M(Oxidation)C(Carbamidomethyl)PQ(Deamidated)LQQYEMHGPEGLR	3	21.17	-0.378	-0.88	0.38869	0.78	0.38869	21.1704	NA	NA	20.153	NA	NA	20.7484	NA	22.001	21.5044	19.5694	21.3026	21.1044	NA	NA	21.2512	NA	NA	21.1476	NA	21.5207	NA	NA	22.0725	21.2354	21.6897	NA	NA	NA	NA	21.2231	21.7777	NA	NA	NA	21.1507	NA	20.3738	NA	NA
A2MG_HUMAN	(Gln->pyro-Glu)QFSFPLSSEPFQGSYK	2	23.2	-0.446	-1.81	0.08618	3.27	0.08618	NA	23.2924	NA	NA	NA	22.6065	NA	23.0678	22.6874	22.9299	NA	NA	NA	NA	NA	23.4298	22.5847	22.4	NA	23.3744	NA	22.8096	NA	NA	NA	23.5849	NA	22.6884	NA	NA	NA	23.7663	23.3613	23.6012	23.8206	23.6975	NA	NA	NA	23.9601
A2MG_HUMAN	M(Oxidation)VSGFIPLKPTVK	3	21.49	0.176	0.37	0.71114	0.14	0.71114	21.0671	22.7498	NA	20.9851	21.375	22.1507	NA	NA	21.6539	21.9109	NA	NA	20.4269	NA	21.233	NA	21.9364	22.9769	20.5486	21.7301	21.5444	22.2481	NA	22.1243	20.7547	21.8244	20.4081	NA	21.2734	NA	NA	NA	21.22	NA	NA	NA	20.4523	NA	NA	21.7668
A2MG_HUMAN	M(Oxidation)VSGFIPLKPTVK	2	20.57	0.874	1.49	0.1932	2.22	0.1932	NA	21.0305	NA	NA	NA	NA	NA	NA	NA	NA	NA	NA	NA	NA	NA	NA	NA	20.9928	NA	NA	NA	20.4971	NA	19.7785	NA	NA	NA	NA	NA	NA	NA	NA	NA	NA	NA	NA	NA	NA	NA	NA
A2MG_HUMAN	QQN(Deamidated)AQGGFSSTQDTVVALHALSK	3	21.4	-0.129	-0.35	0.73085	0.12	0.73085	21.4296	21.7743	NA	NA	NA	NA	21.6635	NA	21.538	NA	NA	NA	NA	19.3488	NA	NA	21.7582	21.8665	21.5397	21.6331	NA	21.5781	NA	21.6855	21.2776	21.2113	20.3009	NA	NA	NA	21.2028	NA	NA	22.2193	NA	NA	NA	NA	21.6962	NA
A2MG_HUMAN	VTGEGC(Carbamidomethyl)VYLQTSLK	2	21.72	-0.049	-0.13	0.89565	0.02	0.89565	20.9537	NA	21.3361	21.8559	21.2333	21.4009	20.8749	22.5215	22.218	NA	21.3483	NA	NA	NA	22.2778	NA	21.4972	22.2113	21.8067	NA	22.0678	22.5227	22.0341	22.2811	21.3466	21.2	20.9093	22.0174	NA	NA	NA	NA	NA	21.4605	NA	21.0109	NA	NA	22.0892	22.4281
A2MG_HUMAN	DLTGFPGPLN(Deamidated)DQ(Deamidated)DNEDC(Carbamidomethyl)INR	3	21.55	-0.267	-0.4	0.69643	0.16	0.69643	NA	21.7252	NA	NA	19.6232	21.0992	20.81	NA	NA	NA	NA	21.9095	NA	NA	NA	22.7738	NA	NA	21.5299	NA	21.3071	NA	NA	NA	NA	NA	NA	21.0475	NA	NA	20.6645	22.6553	NA	23.3846	NA	21.6028	NA	NA	NA	21.5653
A2MG_HUMAN	VYDYYETDEFAIAEYNAPC(Carbamidomethyl)SK	3	21.72	-0.062	-0.1	0.91933	0.01	0.91933	NA	21.6695	NA	NA	21.7755	22.5393	NA	NA	20.4227	NA	NA	NA	NA	NA	NA	NA	22.308	21.0345	22.2917	NA	NA	NA	22.8293	NA	NA	NA	NA	NA	NA	NA	NA	20.2601	22.0013	NA	NA	NA	21.2066	NA	22.2971	NA
A2MG_HUMAN	SASN(Deamidated)MAIVDVK	2	20.74	-0.004	-0.01	0.99414	0	0.99414	NA	NA	NA	NA	NA	NA	NA	NA	NA	NA	20.2809	NA	NA	NA	NA	NA	20.8049	21.3382	NA	NA	20.0731	NA	21.6446	NA	NA	NA	NA	NA	20.5489	NA	20.589	NA	NA	NA	NA	NA	NA	20.2912	NA	21.0894
A2MG_HUMAN	AAQVTIQSSGTFSSK	2	21.01	0.462	0.61	0.5579	0.37	0.5579	NA	NA	NA	NA	NA	NA	NA	NA	NA	NA	21.2154	NA	21.971	20.4722	21.5741	21.2808	NA	NA	20.3598	NA	NA	NA	NA	NA	NA	NA	21.0259	NA	NA	NA	20.1977	NA	NA	NA	NA	NA	NA	NA	NA	NA
A2MG_HUMAN	KLSFYYLIMAK	3	19.94	-0.598	-1.5	0.16698	2.25	0.16698	NA	19.9663	NA	NA	19.2937	NA	NA	19.8959	NA	NA	NA	NA	NA	NA	NA	NA	NA	NA	NA	19.2793	19.5684	NA	NA	20.4594	NA	NA	NA	NA	NA	NA	NA	NA	NA	NA	NA	NA	NA	NA	20.5927	20.4968
A2MG_HUMAN	(Gln->pyro-Glu)QKDN(Deamidated)GC(Carbamidomethyl)FR	2	18.34	-0.683	-1.54	0.15607	2.38	0.15607	NA	NA	NA	NA	NA	NA	NA	NA	17.8556	NA	NA	NA	NA	17.4241	18.3012	NA	NA	NA	NA	NA	NA	NA	NA	NA	18.9704	NA	NA	NA	NA	NA	17.6758	NA	18.4273	NA	19.0159	19.0492	NA	NA	NA	NA
A2MG_HUMAN	DLTGFPGPLNDQDNEDC(Carbamidomethyl)IN(Deamidated)R	2	22.53	-0.444	-0.87	0.40704	0.75	0.40704	21.2243	NA	NA	NA	NA	NA	NA	22.6053	NA	NA	22.5362	23.0115	NA	NA	22.5788	NA	NA	NA	NA	NA	NA	NA	NA	NA	22.9917	NA	NA	22.1176	NA	NA	NA	NA	NA	NA	NA	NA	NA	NA	NA	23.1584
A2MG_HUMAN	DLTGFPGPLNDQDNEDC(Carbamidomethyl)IN(Deamidated)R	3	23.94	-0.068	-0.24	0.81104	0.06	0.81104	NA	NA	22.3085	22.9361	24.0604	24.1031	23.6493	24.0971	24.0734	NA	NA	NA	23.8175	24.0465	NA	24.2948	24.5883	24.7194	NA	NA	24.2906	24.3536	NA	24.3416	24.1819	24.2917	22.7651	23.1579	23.775	NA	23.7619	NA	24.178	24.5702	NA	NA	NA	NA	NA	24.172
A2MG_HUMAN	SASNM(Oxidation)AIVDVK	2	19.68	-0.582	-1.12	0.30483	1.25	0.30483	NA	NA	NA	NA	NA	NA	NA	NA	NA	NA	NA	19.2999	19.2944	NA	NA	NA	NA	NA	NA	NA	19.6812	NA	NA	NA	NA	NA	NA	NA	20.1779	19.9258	NA	NA	NA	NA	NA	NA	NA	NA	NA	NA
A2MG_HUMAN	QQNAQ(Deamidated)GGFSSTQDTVVALHALSK	3	21.46	-2.227	-2.96	0.02934	8.76	0.02934	NA	20.4254	NA	NA	NA	NA	NA	NA	NA	NA	NA	NA	NA	NA	21.5572	NA	20.7349	NA	NA	NA	NA	NA	NA	NA	NA	NA	NA	NA	NA	NA	NA	NA	NA	NA	NA	NA	NA	NA	NA	23.1324
A2MG_HUMAN	MC(Carbamidomethyl)PQLQQ(Deamidated)YEM(Oxidation)HGPEGLR	3	21.16	-0.349	-0.89	0.38224	0.8	0.38224	21.1704	NA	20.1913	20.153	NA	NA	20.7484	NA	22.001	21.5044	19.5694	21.3026	21.1044	NA	NA	21.2512	NA	NA	NA	21.6444	21.5207	NA	NA	22.0725	21.2354	21.6897	NA	NA	NA	NA	21.503	21.7777	21.33	NA	NA	21.1507	NA	20.3738	NA	NA
A2MG_HUMAN	DLTGFPGPLNDQ(Deamidated)DN(Deamidated)EDC(Carbamidomethyl)INR	3	22.3	-2.177	-2.75	0.04758	7.55	0.04758	NA	NA	NA	NA	21.2263	NA	NA	NA	NA	NA	NA	NA	NA	NA	NA	NA	NA	21.9136	NA	NA	NA	NA	NA	NA	NA	NA	NA	NA	NA	NA	NA	23.7472	NA	NA	NA	NA	NA	NA	NA	NA
A2MG_HUMAN	DLTGFPGPLNDQ(Deamidated)DNEDC(Carbamidomethyl)INR	3	24.25	NA	NA	NA	NA	NA	NA	NA	NA	NA	NA	NA	NA	NA	NA	NA	NA	NA	NA	NA	NA	NA	NA	NA	24.2518	NA	NA	NA	NA	NA	NA	NA	NA	NA	NA	NA	NA	NA	NA	NA	NA	NA	NA	NA	NA	NA
A2MG_HUMAN	FSGQLNSHGC(Carbamidomethyl)FYQ(Deamidated)QVK	3	20.48	NA	NA	NA	NA	NA	NA	NA	NA	NA	20.4799	NA	NA	NA	NA	NA	NA	NA	NA	NA	NA	NA	NA	NA	NA	NA	NA	NA	NA	NA	NA	NA	NA	NA	NA	NA	NA	NA	NA	NA	NA	NA	NA	NA	NA	NA
A2MG_HUMAN	SSGSLLN(Deamidated)NAIK	2	21.44	NA	NA	NA	NA	NA	NA	NA	NA	NA	NA	NA	NA	21.4417	NA	NA	NA	NA	NA	NA	NA	NA	NA	NA	NA	NA	NA	NA	NA	NA	NA	NA	NA	NA	NA	NA	NA	NA	NA	NA	NA	NA	NA	NA	NA	NA
A2MG_HUMAN	LHTEAQ(Deamidated)IQEEGTVVELTGR	3	22.87	NA	NA	NA	NA	NA	NA	NA	NA	NA	NA	NA	NA	NA	NA	NA	NA	22.8706	NA	NA	NA	NA	NA	NA	NA	NA	NA	NA	NA	NA	NA	NA	NA	NA	NA	NA	NA	NA	NA	NA	NA	NA	NA	NA	NA	NA
A2MG_HUMAN	AYIFIDEAHITQ(Deamidated)ALIWLSQR	3	21.99	NA	NA	NA	NA	NA	NA	NA	NA	NA	NA	NA	NA	NA	NA	NA	NA	NA	NA	21.9944	NA	NA	NA	NA	NA	NA	NA	NA	NA	NA	NA	NA	NA	NA	NA	NA	NA	NA	NA	NA	NA	NA	NA	NA	NA	NA
A2MG_HUMAN	(Gln->pyro-Glu)Q(Deamidated)KDNGC(Carbamidomethyl)FR	2	17.86	NA	NA	NA	NA	NA	NA	NA	NA	NA	NA	NA	NA	NA	NA	NA	NA	NA	NA	NA	NA	NA	NA	NA	NA	NA	NA	NA	NA	NA	NA	NA	NA	NA	NA	NA	NA	17.8579	NA	NA	NA	NA	NA	NA	NA	NA
A2MG_HUMAN	YDVENC(Carbamidomethyl)LAN(Deamidated)K	2	27.7	0.047	0.23	0.82282	0.05	0.82282	27.3335	27.2237	26.5416	26.6139	28.1841	27.9543	27.1649	26.9933	27.887	27.7636	28.1821	28.2891	28.1138	28.1327	28.0428	28.0242	28.0289	27.7564	28.0518	28.1258	28.3259	28.1284	28.1599	27.782	28.1703	28.1012	28.6656	28.6003	26.862	26.7832	28.3515	28.4197	27.0068	27.0243	27.002	27.14	26.984	27.1966	27.4858	27.2769
A2MG_HUMAN	TEVSSN(Deamidated)HVLIYLDK	3	21.35	0.312	0.57	0.58006	0.33	0.58006	NA	NA	21.0518	21.4147	NA	NA	21.1333	NA	21.5379	NA	21.7756	NA	NA	NA	NA	NA	NA	NA	21.4157	NA	NA	NA	21.2495	22.156	NA	NA	NA	NA	NA	NA	NA	NA	NA	NA	NA	NA	NA	20.4172	NA	NA
A2MG_HUMAN	TEVSSN(Deamidated)HVLIYLDK	2	20.29	NA	NA	NA	NA	NA	NA	NA	NA	NA	NA	NA	NA	NA	NA	NA	NA	NA	NA	NA	NA	NA	NA	NA	NA	NA	NA	NA	NA	NA	NA	NA	20.7828	NA	NA	NA	NA	NA	NA	NA	19.7939	NA	NA	NA	NA	NA
A4_HUMAN	ISYGNDALMPSLTETK	2	23.71	0.429	2.07	0.04454	4.29	0.04454	24.4017	24.4358	24.4854	24.5845	23.6573	23.534	23.736	23.9413	24.3142	24.2477	23.1814	23.0613	23.0096	23.1701	24.0357	24.0628	23.9296	24.1178	24.1527	24.3771	23.4853	23.6819	22.562	23.3039	23.6665	23.7568	21.9619	22.2108	23.9273	23.9746	23.1949	23.256	23.7924	23.8108	24.1802	24.2123	23.3662	23.5143	23.8743	24.116
A4_HUMAN	ISYGNDALMPSLTETK	3	21.03	0.1	0.2	0.84248	0.04	0.84248	20.5243	NA	NA	21.1209	NA	NA	NA	NA	NA	21.9933	NA	NA	NA	NA	20.7611	20.6881	NA	NA	NA	NA	NA	NA	NA	NA	NA	NA	NA	NA	21.5995	20.9443	NA	NA	21.3355	NA	NA	20.2859	NA	NA	NA	NA
A4_HUMAN	SQVMTHLR	2	22.78	0.463	1.9	0.06442	3.61	0.06442	23.4539	23.1353	23.2938	23.5158	22.986	22.6622	23.5875	22.4022	23.2745	23.3849	22.5443	22.3665	22.3795	21.9301	23.3235	23.3371	23.2933	23.0572	23.3327	22.8843	22.7928	22.5308	22.2897	21.6165	22.8455	22.5966	20.8652	21.3403	22.9773	22.992	22.1754	22.5491	22.7732	22.8697	23.394	22.9934	22.809	22.9454	22.8981	22.6294
A4_HUMAN	C(Carbamidomethyl)LVGEFVSDALLVPDK	2	23.96	0.165	0.93	0.35821	0.86	0.35821	24.6065	24.51	25.1087	24.798	23.6539	23.8615	23.5911	23.5155	24.4521	24.3868	23.8819	23.9121	23.6485	23.6592	24.3552	24.2946	23.3222	23.3366	23.977	23.9058	23.7765	23.8421	23.1007	23.331	23.8942	23.9535	23.012	22.9492	24.1591	24.2438	23.5216	23.4237	24.1897	24.3065	24.497	24.5755	24.1747	24.1605	24.1108	24.261
A4_HUMAN	C(Carbamidomethyl)LVGEFVSDALLVPDK	3	20.37	0.006	0.01	0.99244	0	0.99244	NA	20.2828	21.058	20.9198	NA	21.0344	20.0637	18.6414	NA	21.0996	21.2119	NA	NA	NA	NA	21.1052	19.8145	NA	NA	18.1671	NA	NA	NA	NA	NA	19.3446	NA	NA	20.1095	NA	NA	NA	21.9004	20.0306	21.7582	20.4983	19.1098	21.0837	NA	20.1548
A4_HUMAN	WDSDPSGTK	2	22.09	0.462	2.58	0.01351	6.66	0.01351	21.8333	22.023	22.6432	22.7248	22.4892	22.498	22.0963	22.0864	22.8257	22.5049	21.7266	21.8819	21.6267	21.7958	22.8457	22.5971	22.5742	22.8259	22.2211	22.5233	21.3605	21.8756	21.7801	22.0685	21.369	21.706	20.9836	20.9944	22.1154	22.1518	21.6091	21.7794	22.2271	22.2645	22.3356	22.3076	22.6516	22.1573	21.5953	21.7687
A4_HUMAN	(Gln->pyro-Glu)QQLVETHMAR	2	23.37	0.432	1.98	0.05465	3.91	0.05465	23.6911	23.8251	24.1371	24.19	23.5302	23.5092	23.3702	22.9076	23.9196	24.0097	22.7806	23.0835	22.6753	22.7582	24.0844	24.0069	23.8316	23.6569	23.8003	23.8981	23.2699	23.136	22.2845	21.873	23.3867	23.4677	21.6093	22.0312	23.6992	23.7804	22.5814	23.046	23.3933	23.5225	23.8091	23.9892	23.6663	23.5887	23.5075	23.3771
A4_HUMAN	YLETPGDENEHAHFQK	3	21.61	0.638	3.15	0.00303	9.93	0.00303	22.5398	22.6807	22.0538	22.4578	21.8302	21.7542	21.9385	22.0497	22.1553	22.2275	20.9894	21.0706	20.9115	21.0633	22.4651	22.6224	22.0025	21.8048	22.0534	21.9564	21.4876	21.3735	20.4621	20.4766	21.3805	21.1879	19.8285	20.3857	21.6697	21.5431	21.2728	21.2937	21.5211	21.7104	21.8367	21.9731	21.6382	21.8852	21.4973	21.4395
A4_HUMAN	YLETPGDENEHAHFQK	2	20.24	0.257	0.51	0.61876	0.26	0.61876	20.5677	20.14	21.0997	20.77	NA	NA	NA	NA	NA	20.315	NA	NA	19.1993	NA	NA	20.22	NA	NA	NA	NA	NA	NA	NA	NA	NA	NA	NA	NA	NA	NA	NA	NA	NA	NA	20.2002	20.7743	NA	20.444	18.91	NA
A4_HUMAN	STNLHDYGMLLPC(Carbamidomethyl)GIDK	3	24.79	0.776	1.91	0.06303	3.65	0.06303	25.9623	26.5906	25.2538	25.612	25.7321	25.3986	24.9701	25.207	25.8172	24.1991	23.2335	24.3448	24.2124	23.6321	25.7772	25.5063	25.5996	25.6467	25.298	25.5173	25.129	24.9779	24.2524	24.4164	24.9514	23.315	23.9279	23.3726	25.1061	25.4487	23.379	23.5094	23.1986	23.9461	24.4733	25.3459	25.2337	24.8438	25.5021	23.6553
A4_HUMAN	STNLHDYGMLLPC(Carbamidomethyl)GIDK	2	22.35	-0.343	-0.46	0.65506	0.21	0.65506	22.8921	21.5558	23.637	23.1824	NA	NA	NA	NA	NA	NA	NA	NA	NA	NA	NA	22.5455	21.7309	19.5798	NA	NA	NA	NA	NA	NA	NA	22.1798	21.971	21.8678	22.6388	NA	NA	NA	NA	NA	22.891	23.2843	NA	22.8882	NA	NA
A4_HUMAN	GLTTRPGSGLTNIK	3	23.52	0.473	2.08	0.04396	4.32	0.04396	23.5441	23.7137	24.1984	24.3099	23.8037	23.7795	23.9659	23.2955	23.9845	24.0913	23.194	23.1004	23.2788	23.5374	23.9136	23.8422	24.0558	24.0874	23.5793	23.7959	23.5019	23.2196	23.0563	22.3163	23.4174	23.5997	21.7516	21.8771	23.8073	23.9775	22.3573	23.135	23.8062	23.8915	24.0761	24.1134	23.9353	23.5251	23.2732	22.9783
A4_HUMAN	GLTTRPGSGLTNIK	2	22.75	0.342	1.52	0.13665	2.3	0.13665	23.0718	23.2942	23.6912	23.6607	22.5027	22.4583	22.9398	22.4588	23.0522	23.3579	22.5175	22.5521	22.6873	22.838	22.8424	23.0309	23.0264	22.7626	22.8975	22.7892	22.9653	22.5653	21.7677	21.112	22.8391	22.9647	21.3402	20.9246	23.0884	23.1386	21.9694	22.4256	22.9376	23.0622	23.4461	23.548	22.8542	23.04	22.8724	22.7253
A4_HUMAN	VESLEQEAANER	2	24.78	0.49	2.54	0.0148	6.47	0.0148	25.2266	25.5723	25.2135	25.3499	25.087	25.2079	24.8734	24.7086	25.3951	25.3283	24.2262	24.3683	24.0942	24.3335	25.2008	25.1613	25.3318	25.5152	25.1218	25.2582	24.6216	24.5803	23.8942	23.9185	24.6824	24.9248	23.0644	23.2049	24.8587	24.8841	24.1313	24.5186	24.6387	24.8014	25.138	25.33	24.8053	24.7791	24.9336	25.0626
A4_HUMAN	VESLEQEAANER	3	20.83	0.24	0.46	0.64739	0.21	0.64739	NA	21.3676	20.2323	21.5412	21.4923	22.0356	21.1373	19.7008	20.7239	21.3665	20.5622	NA	19.1699	19.9171	21.531	NA	21.8612	21.1017	NA	NA	NA	NA	19.9349	NA	NA	20.6517	NA	NA	21.1693	NA	18.7535	20.6143	21.0453	21.7633	NA	21.4394	NA	20.7138	NA	NA
A4_HUMAN	QQLVETHMAR	2	22.25	0.523	2.27	0.02924	5.13	0.02924	22.2385	22.5685	22.8954	22.9141	22.6162	NA	22.2359	22.3546	23.687	22.4319	21.6599	21.9497	22.2304	22.1962	22.4263	22.9314	22.3888	22.4536	22.4954	22.622	21.7297	21.9726	21.4921	NA	22.0694	22.0562	20.7346	21.24	22.2672	22.3355	21.4907	21.6525	22.9322	22.2028	22.4821	22.5696	22.3833	22.3775	21.8981	NA
A4_HUMAN	EVC(Carbamidomethyl)SEQAETGPC(Carbamidomethyl)R	2	20.44	0.667	3.58	0.00096	12.79	0.00096	19.9304	20.1174	21.0185	21.0911	21.0177	21.0077	20.7721	20.759	21.1256	NA	20.1509	20.4381	20.1104	20.1159	21.2196	20.9341	21.3691	21.643	20.8106	20.892	19.6532	20.2071	20.2138	20.1841	19.5378	19.6373	19.1543	19.4393	20.4869	20.5519	19.9429	19.9168	20.6359	20.5936	20.5895	20.7581	NA	20.3159	NA	20.062
A4_HUMAN	KAVIQHFQEK	2	21.1	0.331	1.65	0.10726	2.73	0.10726	NA	21.6271	21.9247	21.7307	20.8958	20.5586	21.7952	21.5089	21.7222	21.6967	20.5242	20.8099	20.5458	20.325	21.3704	21.6343	21.4427	20.9132	21.2253	21.1698	20.5487	20.7201	NA	NA	20.7525	21.1681	20.3736	NA	21.0569	20.9881	20.4926	20.4089	21.133	20.7475	21.7315	21.7578	21.0904	21.0457	NA	21.0017
A4_HUMAN	LALENYITALQAVPPRPR	3	25.69	0.576	1.49	0.14433	2.21	0.14433	26.5806	26.9256	26.8814	26.7232	26.449	25.4803	25.9876	25.9914	25.7811	26.0647	25.5775	25.3688	25.0613	24.7967	26.6903	26.4806	25.8171	25.2657	25.8968	25.7449	26.0905	25.3303	22.5191	24.8344	25.724	25.8772	23.1308	23.1626	25.8771	26.0969	25.3332	24.7642	25.7654	26.1348	26.84	26.6131	25.5769	25.8461	26.1391	26.38
A4_HUMAN	VEAMLNDR	2	23.19	0.373	1.75	0.08793	3.06	0.08793	23.4501	23.4868	23.9707	23.8556	23.2097	23.5481	23.0975	22.9272	23.4335	23.6264	22.8083	22.5962	22.0288	22.6207	23.8179	23.7253	23.8076	23.7462	23.4998	23.713	23.1051	23.1244	NA	22.3727	23.1767	23.2175	21.4608	21.9066	23.3664	23.4163	22.5069	NA	23.2953	23.3413	23.5374	23.5962	23.5621	23.1459	23.2792	22.9569
A4_HUMAN	LNMHMNVQN(Deamidated)GK	2	22.62	0.336	1	0.32304	1	0.32304	23.0206	22.8912	23.41	23.4308	22.3986	22.2333	22.2372	22.303	22.8771	23.0927	21.2263	NA	22.2782	22.2352	22.8746	24.6862	22.9974	22.4272	23.2055	NA	22.5835	22.5425	22.0908	21.8864	22.1117	NA	21.4043	NA	23.0485	22.9521	NA	NA	22.4647	22.8287	22.797	22.9889	21.4844	22.8653	22.7427	22.3902
A4_HUMAN	VEAMLN(Deamidated)DR	2	21.42	0.136	0.22	0.82378	0.05	0.82378	19.7946	22.1635	21.5743	20.3137	22.8989	21.6331	22.7069	NA	21.5142	21.5007	19.8268	20.5089	23.7631	20.6095	21.6935	21.6566	NA	21.7621	21.4902	NA	NA	NA	22.954	NA	21.0139	21.2244	21.3176	21.6929	21.1889	NA	20.2274	22.6033	20.9928	21.1878	21.3163	21.4587	21.6844	NA	20.09	21.1076
A4_HUMAN	SQVM(Oxidation)THLR	2	18.25	0.416	1.41	0.16904	2	0.16904	NA	19.142	NA	18.2904	18.5062	18.7142	17.7687	18.2988	18.7388	18.7971	NA	17.6302	NA	NA	17.4706	17.9567	NA	19.367	18.3182	18.5801	NA	18.2121	15.9266	NA	NA	18.6047	NA	NA	18.3173	18.364	NA	18.0573	NA	18.1709	18.4461	18.6676	17.8832	18.1333	NA	18.1803
A4_HUMAN	THPHFVIPYR	2	22.65	0.114	0.34	0.73248	0.12	0.73248	23.575	23.4932	23.3109	23.0082	22.5923	22.1913	21.0085	22.8754	22.6984	22.6509	22.3391	23.358	22.5112	22.1177	22.7443	23.0375	22.7286	NA	NA	22.3622	22.5808	22.507	21.1637	21.9572	22.6501	22.6031	21.8423	NA	22.5438	22.3993	22.7935	21.7346	22.8422	22.4851	23.3249	23.1464	22.6974	23.6388	23.501	23.0589
A4_HUMAN	(Ammonia-loss)C(Carbamidomethyl)APFFYGGC(Carbamidomethyl)GGNR	2	21.94	-0.217	-0.93	0.36102	0.86	0.36102	22.2997	22.2772	21.3727	21.8936	22.163	21.7346	21.1731	NA	22.1615	22.0424	NA	NA	21.1234	21.741	21.944	22.5081	22.0226	22.0327	21.7788	21.8825	21.6841	21.9633	NA	NA	22.4984	NA	NA	NA	NA	NA	NA	NA	21.8315	22.062	21.8451	22.0959	NA	22.0825	NA	22.2146
A4_HUMAN	LVFFAEDVGSNK	2	23.37	0.312	1.27	0.21613	1.61	0.21613	23.059	NA	NA	22.6631	NA	NA	NA	NA	23.6398	23.6495	NA	23.2402	23.9268	23.9558	23.5635	NA	NA	23.8814	NA	23.5766	23.0067	NA	NA	22.4674	23.6047	23.4015	21.9454	NA	23.3325	NA	NA	NA	23.8322	23.7441	23.9763	23.747	22.9961	23.3129	23.0146	NA
A4_HUMAN	VESLEQEAAN(Deamidated)ER	2	20.14	0.693	2.28	0.03179	5.19	0.03179	20.7061	21.3456	NA	20.1303	NA	20.3718	19.7985	20.1199	20.6981	20.3323	NA	19.7911	NA	NA	20.4941	20.5866	NA	20.9775	19.8126	20.5321	NA	NA	NA	NA	19.8523	NA	NA	NA	19.1861	NA	18.8059	19.7831	NA	19.6148	20.2868	20.5619	19.826	19.7027	NA	NA
A4_HUMAN	WYFDVTEGK	2	22.56	0.064	0.28	0.78282	0.08	0.78282	22.3568	NA	NA	22.8049	NA	NA	NA	22.3324	22.8716	22.7528	22.25	NA	22.2141	NA	NA	23.1659	NA	NA	NA	22.461	NA	22.16	NA	NA	22.0846	NA	NA	NA	NA	22.6869	NA	NA	22.7271	22.6635	22.7271	22.6985	22.2328	22.8414	NA	NA
A4_HUMAN	EQNYSDDVLANMISEPR	3	22.07	0.694	2.25	0.0369	5.07	0.0369	NA	22.6158	NA	NA	NA	NA	21.6993	22.1748	22.2329	NA	NA	NA	NA	NA	22.3091	22.7437	22.9532	22.7628	NA	22.2425	21.972	NA	NA	NA	NA	21.8163	NA	NA	NA	NA	NA	NA	NA	22.1284	20.8399	21.1414	NA	21.1488	21.9209	22.5466
A4_HUMAN	EQNYSDDVLANMISEPR	2	22.86	0.366	1.54	0.13978	2.37	0.13978	23.642	23.7605	22.7931	22.9957	NA	NA	22.5931	NA	23.2673	23.0256	NA	22.3098	NA	NA	NA	23.018	NA	NA	NA	23.3005	NA	NA	NA	NA	NA	22.7325	NA	NA	22.5607	22.3436	22.4684	22.2303	NA	NA	NA	22.8652	NA	22.5012	23.0293	NA
A4_HUMAN	QQLVETHM(Oxidation)AR	2	18.62	0.709	2.03	0.05845	4.11	0.05845	NA	19.2496	NA	NA	18.5749	NA	18.955	NA	19.3813	NA	NA	NA	NA	NA	NA	NA	NA	19.1739	NA	18.6464	NA	18.1608	NA	NA	18.451	18.9091	NA	16.4165	NA	18.5228	NA	NA	NA	18.3342	19.0212	19.292	NA	18.288	NA	18.5651
A4_HUMAN	AVIQHFQEK	2	22.7	0.462	0.81	0.4322	0.66	0.4322	NA	23.0326	NA	NA	NA	22.7858	NA	22.8328	NA	NA	NA	NA	NA	NA	NA	23.2226	NA	NA	NA	23.0734	NA	NA	NA	NA	NA	22.4781	NA	NA	NA	NA	NA	NA	23.1386	NA	NA	NA	20.9783	22.7363	22.9029	22.5062
A4_HUMAN	MDVC(Carbamidomethyl)ETHLHWHTVAK	2	21.19	-0.146	-0.22	0.83462	0.05	0.83462	NA	NA	21.83	21.5223	NA	NA	NA	NA	NA	NA	NA	NA	20.451	NA	NA	NA	NA	NA	NA	NA	NA	NA	NA	NA	NA	NA	NA	NA	20.921	20.4256	NA	NA	20.8037	NA	22.3539	NA	NA	NA	NA	NA
A4_HUMAN	MDVC(Carbamidomethyl)ETHLHWHTVAK	3	22.62	0.424	1	0.32223	1.01	0.32223	23.4158	NA	23.7112	23.4933	22.261	NA	23.178	22.4864	22.9657	22.6999	NA	NA	22.4625	22.1344	22.9883	22.9875	22.8698	21.3811	23.2347	22.7709	22.8195	21.8452	22.1412	NA	22.686	22.3557	NA	21.1523	22.9305	22.7495	22.4377	21.9173	NA	22.4948	23.408	23.2073	NA	22.9201	23.2697	20.6
A4_HUMAN	LNMHMN(Deamidated)VQNGK	2	22.17	NA	NA	NA	NA	NA	23.0206	NA	NA	23.4308	NA	NA	NA	NA	21.8171	NA	22.0822	NA	21.0544	NA	21.6392	NA	NA	NA	NA	NA	NA	NA	NA	NA	NA	NA	NA	NA	NA	NA	NA	NA	NA	NA	NA	NA	NA	NA	NA	NA
A4_HUMAN	TEEISEVK	2	24.21	NA	NA	NA	NA	NA	NA	NA	NA	NA	NA	NA	NA	NA	NA	NA	NA	NA	NA	NA	NA	NA	NA	NA	NA	NA	NA	NA	NA	24.1158	NA	NA	NA	NA	NA	NA	NA	NA	NA	NA	NA	NA	24.3077	NA	NA	NA
A4_HUMAN	EWEEAER	2	21.38	0.384	0.49	0.63438	0.24	0.63438	NA	NA	21.3718	21.5279	NA	NA	NA	NA	21.3111	NA	NA	NA	NA	NA	22.3562	20.8917	NA	NA	NA	NA	NA	NA	NA	NA	NA	NA	NA	NA	NA	20.7361	NA	NA	NA	NA	21.4317	NA	NA	NA	NA	NA
A4_HUMAN	STNLHDYGM(Oxidation)LLPC(Carbamidomethyl)GIDK	3	21.83	0.511	1.4	0.17023	1.96	0.17023	21.903	NA	21.3195	21.9839	22.4029	23.1003	21.0575	22.0008	22.5876	22.7734	NA	21.286	21.5563	21.5689	21.6163	21.6267	22.6205	23.5538	21.5651	22.573	21.9586	22.6789	21.3744	21.8855	21.3594	22.5301	19.3581	NA	22.3756	22.618	20.5551	21.1887	20.789	21.5299	21.7575	22.2995	21.3902	21.6381	21.5569	NA
A4_HUMAN	LNMHMNVQ(Deamidated)NGK	2	22.5	0.122	0.17	0.86642	0.03	0.86642	NA	NA	22.0668	23.2509	NA	NA	NA	NA	NA	22.5449	NA	NA	NA	NA	22.5004	NA	NA	NA	NA	NA	NA	NA	NA	NA	NA	NA	NA	NA	22.8189	NA	NA	NA	NA	NA	21.6443	22.7817	22.3526	NA	NA	NA
AA2AR_HUMAN	VLAAHGSDGEQ(Deamidated)VSLR	3	20.73	-0.028	-0.1	0.91995	0.01	0.91995	NA	NA	19.5177	20.0533	20.7233	NA	20.8591	20.758	20.2642	NA	20.8888	20.9151	NA	NA	NA	NA	21.4409	21.3155	20.8627	21.1971	20.705	20.6298	21.0411	NA	20.4984	NA	21.0655	21.745	20.6164	20.6291	20.6881	21.3604	20.4376	20.519	20.3024	20.4929	20.9992	19.9589	NA	NA
AACT_HUMAN	MEEVEAMLLPETLKR	3	23.49	-0.205	-0.78	0.43786	0.61	0.43786	23.6121	23.1428	22.7085	22.6873	23.5314	23.1531	22.9042	23.0299	22.0877	22.0896	23.5546	23.3046	22.8367	22.7768	23.1224	23.2101	25.9559	25.7439	24.1586	24.211	23.9829	23.7961	23.9148	24.0571	24.1331	23.9347	23.4058	23.503	23.8567	23.8343	22.884	23.0888	23.5421	23.4524	23.9367	23.832	22.461	22.7258	23.7003	23.8869
AACT_HUMAN	MEEVEAMLLPETLKR	2	20.47	2.234	3.25	0.0163	10.56	0.0163	NA	NA	NA	NA	NA	NA	NA	NA	NA	NA	NA	NA	NA	NA	NA	NA	NA	22.2474	NA	NA	NA	NA	NA	NA	NA	NA	NA	NA	NA	NA	19.4048	NA	NA	NA	20.0246	20.082	NA	NA	20.5752	NA
AACT_HUMAN	EIGELYLPK	2	25.23	-0.105	-0.39	0.6987	0.15	0.6987	25.2357	25.3198	23.9473	24.0955	25.5371	25.5993	24.654	24.8601	23.9865	23.9209	24.9349	25.141	24.6215	24.7495	24.782	24.9369	27.8358	28.0054	25.6514	25.8217	25.4346	25.6128	25.5794	25.8486	25.758	25.9531	24.9649	24.771	25.255	25.2832	24.9929	25.0401	25.1087	25.2781	25.3456	25.4957	24.599	24.5452	25.3752	25.4925
AACT_HUMAN	ITLLSALVETR	2	24.17	-0.315	-1.36	0.18214	1.84	0.18214	23.9293	23.9861	23.162	23.2328	24.3885	24.2737	23.3252	23.4113	22.9123	23.1094	24.0864	23.978	23.6319	23.6789	23.7644	23.9398	26.2642	26.0095	24.6224	24.51	24.7935	24.3412	24.5431	24.5959	24.8295	24.7554	23.9721	23.9845	24.5305	24.5721	23.5831	23.7161	24.5991	24.4252	24.6634	24.4982	23.467	23.6522	24.4843	24.5091
AACT_HUMAN	NLAVSQVVHK	2	24.02	-0.125	-0.44	0.65914	0.2	0.65914	23.7576	23.5906	22.9504	22.7863	24.2959	24.3217	23.8623	23.5464	22.5544	22.7417	23.7632	23.688	23.4726	23.5911	23.7524	23.4752	26.8838	26.6365	24.8428	24.6866	24.4014	24.2066	24.6213	24.2319	24.785	24.654	23.5554	23.6967	24.1219	24.1465	23.6256	23.721	23.8844	23.9598	24.368	24.3332	23.3264	23.496	24.423	24.1327
AACT_HUMAN	EQLSLLDR	2	25.04	-0.089	-0.33	0.74444	0.11	0.74444	25.1018	25.1703	23.5902	23.7381	25.5947	25.6338	24.6097	24.6713	23.8364	23.8718	24.7427	24.5462	24.3306	24.5219	24.8284	24.7034	27.666	27.7642	25.4323	25.5815	25.26	25.3294	25.6181	25.7539	25.708	25.737	24.6202	24.5772	24.9967	25.037	24.6837	24.718	25.0195	25.0334	25.1416	25.1952	24.5456	24.408	25.1489	25.1781
AACT_HUMAN	LYGSEAFATDFQDSAAAK	2	23.09	-0.064	-0.21	0.8318	0.05	0.8318	23.4577	23.2506	21.458	NA	23.5864	23.2965	23.0944	22.9331	21.8463	21.5235	22.9095	22.6491	22.5155	22.6792	22.9012	22.4906	25.38	25.2888	24.0036	23.4354	23.4831	23.4826	23.7869	23.4284	23.9426	23.8541	23.0733	22.2838	23.0419	22.9588	22.8587	22.8371	22.9354	22.6499	23.0574	23.0612	22.1702	22.1262	23.7361	23.0588
AACT_HUMAN	LYGSEAFATDFQDSAAAK	3	20.74	NA	NA	NA	NA	NA	NA	NA	NA	NA	NA	NA	NA	NA	NA	NA	NA	NA	NA	NA	NA	NA	20.8003	20.6864	NA	NA	NA	NA	NA	NA	NA	NA	NA	NA	NA	NA	NA	NA	NA	NA	NA	NA	NA	NA	NA	NA
AACT_HUMAN	KLINDYVK	2	22.49	-0.166	-0.61	0.54835	0.37	0.54835	22.2487	22.3259	21.6253	21.4238	22.807	22.66	22.3358	21.7277	21.0787	21.1871	22.2837	22.0313	22.0634	21.9217	22.1997	22.1935	25.0755	24.8304	23.1403	22.8801	22.9534	22.4954	23.0368	22.2049	23.2823	23.2162	22.2439	22.0492	22.7996	22.7227	22.1962	22.3437	22.4538	22.3734	22.9769	22.831	21.98	22.0347	22.7658	22.4053
AACT_HUMAN	ADLSGITGAR	2	24.33	-0.079	-0.27	0.79076	0.07	0.79076	23.9432	24.2383	23.011	23.1194	24.9115	24.9987	23.9004	23.4341	22.9896	23.1398	24.0572	24.0096	23.8496	23.8261	23.9647	23.9987	27.2261	27.2331	24.9293	24.9839	24.5898	24.4681	24.9284	24.6622	24.9958	25.1104	23.5694	23.5744	24.5524	24.5015	23.7226	24.1974	24.3238	24.4538	24.5279	24.579	23.8965	23.7016	24.5641	24.4187
AACT_HUMAN	WEMPFDPQDTHQSR	3	23.34	-0.193	-0.71	0.48047	0.51	0.48047	23.1333	22.6776	22.3974	22.5052	23.0137	22.9155	22.728	22.792	NA	21.7442	23.4531	23.2754	22.4661	22.7523	23.0565	23.1581	25.963	25.7204	24.1095	24.3268	23.5714	23.509	23.6594	23.7513	23.8204	23.5636	23.1975	23.4102	23.5365	23.3704	22.845	23.0503	23.5384	23.5491	23.7804	23.7407	22.7446	22.8385	23.3233	23.3476
AACT_HUMAN	MEEVEAMLLPETLK	2	21.97	-0.279	-0.8	0.42932	0.64	0.42932	22.4167	21.7478	NA	NA	21.518	21.405	20.7054	21.2808	NA	19.7716	21.7003	21.6048	21.4685	20.7756	21.275	21.6129	24.5306	24.1538	23.0167	22.7037	22.5352	22.3179	22.4699	22.3694	22.5263	22.2454	21.8666	22.7585	22.1219	22.1288	21.556	NA	21.7657	21.635	22.2644	21.8699	20.9566	21.095	22.6532	22.2611
AACT_HUMAN	MEEVEAMLLPETLK	3	21.17	0.008	0.02	0.98345	0	0.98345	NA	21.2032	NA	19.7188	21.3657	21.3113	20.2442	20.4203	NA	NA	20.8224	20.4504	19.2842	19.9989	21.0096	20.9503	24.0335	23.784	21.9325	22.1422	21.8077	20.9986	21.7765	21.6097	21.0547	21.0474	NA	NA	21.0468	21.3855	NA	19.6385	21.3	20.9658	20.7955	20.8469	NA	NA	21.5983	21.6975
AACT_HUMAN	WRDSLEFR	2	21.13	-0.161	-0.57	0.57023	0.33	0.57023	20.8424	20.404	19.788	NA	21.0975	NA	NA	20.1777	NA	NA	21.1485	21.1819	20.3065	20.5168	21.2466	NA	22.9857	22.7474	21.5215	21.3263	21.6101	21.2184	20.8747	21.199	21.7652	NA	NA	20.8181	21.5272	21.2854	21.3813	20.8526	20.8705	21.1093	21.8168	21.589	19.9852	20.6587	20.9451	21.2061
AACT_HUMAN	RLYGSEAFATDFQDSAAAK	3	22.16	-0.181	-0.61	0.54484	0.37	0.54484	22.0804	NA	21.0028	20.4667	22.6235	22.52	22.0429	21.9685	20.6616	20.7646	22.113	22.0047	21.4921	NA	21.9054	NA	24.4768	24.28	22.7829	22.1372	NA	22.2983	22.7635	22.6024	22.8351	22.6315	22.3949	22.1559	22.2705	21.9998	21.7015	21.8728	22.1244	21.4704	22.5733	22.5135	21.6328	NA	22.3567	NA
AACT_HUMAN	FNRPFLMIIVPTDTQNIFFMSK	3	21.68	-0.632	-2	0.0544	3.98	0.0544	21.1354	20.5377	22.3739	22.0362	20.827	19.7274	20.6266	20.7226	20.9749	20.627	22.5022	22.2801	NA	NA	21.8247	22.1221	NA	NA	22.0095	21.5595	21.9714	21.2531	22.0394	22.022	21.621	NA	22.8965	NA	22.9162	22.7715	NA	21.4553	NA	21.205	22.3226	22.0406	21.4635	21.8834	22.4271	NA
AACT_HUMAN	AVLDVFEEGTEASAATAVK	2	22.65	-0.268	-0.75	0.45858	0.56	0.45858	22.6382	22.2525	22.9573	21.4171	22.7776	22.495	NA	21.4394	21.6188	NA	21.3455	21.5988	NA	NA	22.3285	NA	24.9537	24.9013	23.2148	22.5299	22.963	22.895	23.0603	NA	22.6423	22.9159	22.7722	22.3604	23.8132	23.1774	22.0617	21.9219	22.7912	22.0447	22.6044	22.9421	22.1011	22.4841	23.3359	22.7649
AACT_HUMAN	AVLDVFEEGTEASAATAVK	3	21.84	-0.114	-0.29	0.77677	0.08	0.77677	21.8209	21.708	NA	19.6487	22.358	22.2891	21.6037	21.063	19.845	NA	NA	NA	21.096	21.0973	21.8135	21.4457	24.7446	24.6824	22.3946	21.8574	22.2607	NA	22.5536	21.8711	22.24	22.474	21.4418	21.3834	21.911	21.6941	21.067	NA	22.4397	21.8287	21.3237	21.5279	20.4899	NA	22.5661	22.2406
AACT_HUMAN	KLIN(Deamidated)DYVK	2	20.41	0.524	1.01	0.32103	1.03	0.32103	NA	NA	NA	NA	20.5039	NA	19.6848	18.7043	NA	NA	19.9368	19.4139	NA	NA	NA	NA	23.1274	22.8327	20.9289	20.6644	20.4291	20.1744	20.9022	19.8182	20.6983	20.8785	NA	NA	20.3758	20.4981	19.9124	NA	NA	NA	20.5467	20.7224	NA	18.3371	NA	19.8245
AACT_HUMAN	MEEVEAM(Oxidation)LLPETLKR	3	20.61	1.592	1.83	0.10279	3.36	0.10279	NA	NA	NA	NA	NA	NA	NA	NA	NA	NA	NA	NA	NA	NA	NA	NA	22.4285	23.1135	NA	19.719	NA	19.5018	NA	NA	19.2977	NA	NA	NA	19.5013	NA	NA	NA	NA	NA	NA	NA	NA	NA	NA	20.7125
AACT_HUMAN	FNRPFLMIIVPTDTQ(Deamidated)NIFFMSK	3	20.56	-3.48	-4.01	0.01379	16.12	0.01379	NA	NA	NA	NA	NA	NA	NA	NA	NA	NA	NA	NA	NA	NA	NA	NA	18.2438	NA	NA	NA	NA	NA	NA	NA	NA	21.1807	NA	NA	NA	NA	NA	NA	NA	NA	NA	NA	NA	NA	NA	22.2666
AACT_HUMAN	EQLSLLDRFTEDAK	3	19.85	2.35	2.86	0.04208	8.19	0.04208	NA	NA	NA	NA	NA	NA	NA	NA	NA	NA	NA	NA	NA	NA	NA	NA	NA	21.4134	NA	NA	18.6352	NA	19.4926	NA	NA	NA	NA	NA	NA	NA	NA	NA	NA	NA	NA	NA	NA	NA	NA	NA
AACT_HUMAN	M(Oxidation)EEVEAMLLPETLKR	3	22.21	NA	NA	NA	NA	NA	NA	NA	NA	NA	NA	NA	NA	NA	NA	NA	NA	NA	NA	NA	NA	NA	NA	22.2132	NA	NA	NA	NA	NA	NA	NA	NA	NA	NA	NA	NA	NA	NA	NA	NA	NA	NA	NA	NA	NA	NA
AAGAB_HUMAN	AFWM(Oxidation)AIGGDR	2	21.81	NA	NA	NA	NA	NA	NA	NA	NA	NA	21.8138	NA	NA	NA	NA	NA	NA	NA	NA	NA	NA	NA	NA	NA	NA	NA	NA	NA	NA	NA	NA	NA	NA	NA	NA	NA	NA	NA	NA	NA	NA	NA	NA	NA	NA	NA
AASS_HUMAN	QLLC(Carbamidomethyl)DLVGISPSSEHDVLK	3	22.39	0.046	0.2	0.84583	0.04	0.84583	22.2219	22.6738	21.5555	21.7888	22.5425	22.341	21.5566	21.4401	21.6397	22.0152	23.2273	22.7882	22.6718	22.3326	22.6572	NA	23.3731	22.6289	23.283	23.0773	22.4963	21.8239	22.6452	22.3545	23.1645	22.7094	22.8762	23.022	22.3411	22.1643	22.3165	NA	22.5065	22.4035	21.9514	21.2919	21.9039	22.4222	22.2788	22.4805
AATC_HUMAN	VGN(Deamidated)LTVVGKEPESILQ(Deamidated)VLSQMEK	3	22.11	-0.127	-0.41	0.68121	0.17	0.68121	22.7256	21.6966	22.2707	21.716	22.3639	22.1969	21.7317	21.5138	21.2429	21.6893	22.9068	22.3029	22.4998	21.1948	22.8187	22.5628	NA	21.5406	22.1483	21.4635	22.7209	22.1252	22.6047	22.1058	NA	20.6236	22.6824	22.2003	22.2024	22.121	23.0207	22.097	22.3588	NA	NA	22.0485	22.0935	22.0761	22.5461	21.7782
AATC_HUMAN	LALGDDSPALK	2	20.5	-0.799	-2.5	0.01946	6.23	0.01946	NA	NA	20.204	20.5259	19.4494	20.285	NA	NA	20.1224	20.3221	20.1633	21.0503	NA	20.2068	NA	NA	19.3899	NA	19.3315	19.6188	21.4341	21.7875	NA	NA	NA	20.328	NA	NA	21.1206	21.001	NA	NA	20.8697	20.9067	21.6222	21.3025	20.7048	20.5794	NA	19.5767
AATC_HUMAN	IANDNSLNHEYLPILGLAEFR	3	20.61	-0.696	-2.22	0.03708	4.92	0.03708	NA	NA	20.6875	21.0183	19.2954	NA	NA	NA	20.4238	20.3396	NA	20.063	NA	20.0819	20.4304	NA	NA	NA	19.8403	20.021	21.649	21.6313	NA	19.1508	20.7624	20.4751	NA	NA	NA	21.1352	NA	NA	20.8281	20.7296	21.7691	21.7128	20.747	NA	NA	NA
AATC_HUMAN	TDDC(Carbamidomethyl)HPWVLPVVK	3	20.79	-0.473	-1.08	0.29827	1.17	0.29827	NA	NA	20.8446	20.8391	NA	NA	NA	NA	NA	NA	NA	NA	NA	NA	20.4451	20.3649	NA	NA	NA	19.8645	21.7108	21.7375	NA	NA	20.5151	20.2197	NA	NA	NA	NA	NA	NA	NA	NA	21.6908	21.6196	20.7668	NA	NA	19.6478
AATC_HUMAN	NLDYVATSIHEAVTK	3	20.46	-1.176	-3.97	0.00177	15.78	0.00177	NA	NA	NA	NA	NA	NA	NA	NA	NA	19.9334	19.3438	NA	19.6204	NA	NA	19.7989	NA	NA	NA	NA	21.2555	21.4226	NA	NA	NA	NA	NA	NA	20.9142	20.638	NA	NA	NA	20.6427	NA	20.9725	20.4645	NA	NA	NA
AATC_HUMAN	IVASTLSNPELFEEWTGNVK	3	21.14	-0.032	-0.06	0.95478	0	0.95478	NA	NA	20.5413	20.5859	NA	NA	NA	NA	21.9754	NA	NA	NA	NA	NA	NA	NA	NA	NA	NA	NA	21.4265	NA	NA	NA	NA	NA	NA	NA	NA	NA	NA	NA	NA	21.0498	NA	21.2887	NA	NA	NA	NA
AATC_HUMAN	IANDN(Deamidated)SLNHEYLPILGLAEFR	3	19.98	-1.394	-1.93	0.09912	3.74	0.09912	NA	18.9423	NA	NA	NA	20.1557	19.5046	NA	NA	NA	NA	NA	NA	NA	NA	20.1867	NA	NA	NA	NA	NA	NA	NA	NA	NA	NA	NA	NA	NA	NA	NA	NA	NA	NA	NA	NA	NA	21.0913	NA	NA
AATC_HUMAN	INVSGLTTK	2	20.93	NA	NA	NA	NA	NA	NA	NA	NA	NA	NA	NA	NA	NA	NA	NA	NA	NA	NA	NA	NA	NA	NA	NA	NA	NA	20.8655	NA	NA	NA	NA	NA	NA	NA	NA	NA	NA	NA	NA	20.6764	21.1216	21.1312	20.8326	NA	NA	NA
AATC_HUMAN	EPESILQVLSQMEK	2	19.71	-1.479	-1.79	0.14283	3.21	0.14283	NA	NA	NA	NA	NA	NA	NA	NA	NA	NA	NA	NA	18.7277	NA	NA	NA	NA	NA	NA	NA	20.2047	20.2095	NA	NA	NA	NA	NA	NA	NA	NA	NA	NA	NA	NA	NA	NA	NA	NA	NA	NA
AATC_HUMAN	VGGVQSLGGTGALR	2	20.15	NA	NA	NA	NA	NA	NA	NA	NA	NA	NA	NA	NA	NA	NA	NA	NA	NA	NA	NA	NA	NA	NA	NA	NA	NA	NA	NA	NA	NA	NA	NA	NA	NA	NA	NA	NA	NA	NA	NA	NA	20.7314	NA	19.573	NA	NA
ABCA1_HUMAN	DQ(Deamidated)SDDDHLKDLSLHK	2	20.84	-0.332	-0.33	0.75551	0.11	0.75551	NA	NA	NA	NA	NA	NA	NA	19.9251	NA	NA	NA	NA	NA	NA	NA	NA	NA	NA	NA	21.542	NA	NA	NA	NA	NA	NA	NA	NA	NA	NA	NA	NA	NA	NA	NA	NA	NA	NA	NA	21.0657
ABCA2_HUMAN	DAVC(Carbamidomethyl)SGQAAAR	2	15.86	0.467	1.73	0.09678	2.99	0.09678	NA	NA	15.916	15.7675	16.2403	NA	15.5501	NA	16.3193	15.6437	15.9206	16.2753	15.7848	15.8221	16.7374	NA	16.0048	16.8692	15.8921	NA	NA	NA	15.598	NA	NA	NA	15.0414	15.0145	15.3987	15.3243	NA	15.6601	15.6445	NA	NA	NA	NA	16.3933	NA	NA
ABCB8_HUMAN	RQALDAPRTAAPPPK	3	22.51	-1.344	-2.63	0.01692	6.9	0.01692	NA	NA	NA	20.9987	NA	NA	21.3238	NA	NA	19.5855	NA	22.2268	NA	23.3918	21.5662	NA	NA	NA	NA	22.5411	NA	NA	NA	22.0435	NA	NA	23.6203	24.4128	22.9162	23.4876	NA	24.1044	NA	NA	22.95	23.0472	22.637	NA	21.8694	NA
ABCE1_HUMAN	M(Oxidation)GKLC(Carbamidomethyl)IEVTPQSK	2	21.63	0.231	0.24	0.82614	0.06	0.82614	NA	NA	NA	NA	NA	NA	NA	21.7436	NA	NA	NA	NA	NA	NA	NA	NA	NA	NA	NA	NA	NA	NA	NA	NA	NA	NA	NA	NA	NA	NA	NA	NA	NA	NA	NA	NA	NA	NA	21.5122	NA
ABHD8_HUMAN	N(Deamidated)GRLLVEN(Deamidated)LGR	2	21.54	NA	NA	NA	NA	NA	NA	NA	NA	NA	NA	NA	NA	NA	NA	NA	NA	NA	NA	NA	NA	NA	NA	NA	NA	NA	NA	NA	NA	NA	21.5359	NA	NA	NA	NA	NA	NA	NA	NA	NA	NA	NA	NA	NA	NA	NA
ACACA_HUMAN	RFQ(Deamidated)AQ(Deamidated)SLGTTYIYDIPEMFR	3	21.83	-0.737	-1.39	0.17353	1.94	0.17353	NA	20.4865	NA	NA	21.894	NA	21.7971	22.1705	20.2107	NA	22.0653	21.5452	23.1319	21.4284	20.3427	20.6949	22.9294	21.1989	22.0038	20.6999	22.8909	22.1619	21.7992	22.4057	23.3877	22.4397	24.1106	NA	20.2486	20.9172	23.3516	22.3347	NA	NA	20.3718	NA	NA	21.68	22.2811	NA
ACACB_HUMAN	(Gln->pyro-Glu)Q(Deamidated)ILIASHLPSYELR	3	20.75	0.307	1.26	0.22137	1.58	0.22137	NA	NA	21.2474	21.3529	NA	NA	NA	NA	20.7749	21.0869	NA	NA	NA	NA	20.5844	20.6221	20.516	NA	NA	21.3996	20.4413	20.332	NA	NA	NA	NA	20.4634	20.3614	21.1475	21.0899	20.4459	19.8618	NA	21.146	20.8628	20.7724	20.9328	NA	NA	20.22
ACACB_HUMAN	AESAEDFPILFR	2	22.5	NA	NA	NA	NA	NA	NA	NA	NA	NA	NA	NA	NA	NA	NA	NA	NA	22.4987	NA	NA	NA	NA	NA	NA	NA	NA	NA	NA	NA	NA	NA	NA	NA	NA	NA	NA	NA	NA	NA	NA	NA	NA	NA	NA	NA	NA
ACADL_HUMAN	AYVDARVQ(Deamidated)PIYGGTNEIMK	3	21.15	-2.392	-2.87	0.03276	8.23	0.03276	NA	NA	NA	NA	NA	NA	NA	NA	NA	NA	NA	NA	NA	19.8029	NA	NA	20.8347	21.1461	NA	NA	22.828	NA	NA	NA	NA	NA	NA	NA	NA	NA	NA	NA	NA	NA	NA	NA	NA	NA	NA	NA
ACADL_HUMAN	(Ammonia-loss)C(Carbamidomethyl)IGAIAM(Oxidation)TEPGAGSDLQ(Deamidated)GIK	2	21.58	NA	NA	NA	NA	NA	NA	NA	NA	NA	NA	NA	NA	NA	NA	NA	NA	NA	NA	21.5775	NA	NA	NA	NA	NA	NA	NA	NA	NA	NA	NA	NA	NA	NA	NA	NA	NA	NA	NA	NA	NA	NA	NA	NA	NA	NA
ACAP1_HUMAN	GPGQGSGHLAIGSAATLGSGGMARGR	3	24.72	0.358	1.43	0.15971	2.06	0.15971	25.794	25.4031	23.3265	23.4898	NA	25.5421	25.7347	25.7083	24.6464	NA	24.047	24.3012	24.8051	24.4314	NA	NA	25.6892	25.6638	25.1744	24.8577	24.8577	24.8556	25.2456	25.351	25.3904	24.9767	24.4279	24.2466	23.8605	24.0005	24.5365	24.328	24.4972	24.6604	23.7539	23.8804	23.872	24.2005	25.3476	25.1205
ACBG2_HUMAN	ILTGC(Carbamidomethyl)KN(Deamidated)M(Oxidation)LFQ(Deamidated)Q(Deamidated)NK	2	21.31	0.142	0.84	0.4042	0.71	0.4042	NA	21.5399	22.0146	21.8095	21.2653	21.0261	21.6628	21.424	NA	21.3131	21.1989	21.2915	21.0513	NA	21.2579	21.2089	NA	21.1035	21.3858	21.4896	NA	21.0409	21.1059	21.0779	NA	21.6031	21.3331	21.1773	21.4215	21.5734	NA	20.1487	21.4829	20.9221	21.3244	21.6089	NA	21.5516	21.2199	21.248
ACBP_HUMAN	WDAWNELK	2	22.18	-0.301	-0.72	0.47674	0.52	0.47674	21.858	NA	21.9626	21.723	21.4412	NA	21.8127	NA	21.6047	NA	21.9885	21.2156	22.7071	22.766	21.7119	21.8869	NA	NA	23.9514	21.8993	23.1951	NA	21.9529	23.4747	23.509	NA	NA	21.8899	22.3255	22.56	NA	20.6615	21.9356	NA	NA	21.5969	22.3522	21.6598	22.7681	22.6279
ACBP_HUMAN	QATVGDINTERPGMLDFTGK	3	22.47	0.037	0.14	0.88582	0.02	0.88582	NA	22.4923	22.7009	22.6272	21.8498	22.0318	23.2765	22.7837	22.4776	22.555	22.3918	22.6701	NA	22.4013	22.1254	22.3013	22.4646	22.4881	22.6284	22.5675	22.9973	23.9905	NA	22.7656	23.0525	21.7463	NA	NA	22.2383	22.0354	NA	22.1017	22.5345	22.6221	22.4817	22.546	22.3983	22.0222	21.5053	22.195
ACBP_HUMAN	TKPSDEEMLFIYGHYK	3	21.73	-0.314	-0.52	0.6121	0.27	0.6121	21.3716	NA	22.8413	NA	NA	20.6241	NA	20.8889	NA	NA	NA	NA	NA	NA	NA	NA	NA	NA	NA	NA	NA	NA	NA	21.0783	NA	NA	NA	21.5431	NA	NA	NA	NA	NA	NA	23.2201	22.8695	NA	NA	21.1311	NA
ACL10_HUMAN	WITRAM(Oxidation)YQEC(Carbamidomethyl)GSRLLYDVFN	3	21.04	0.64	1.4	0.19525	1.95	0.19525	21.2289	21.4094	NA	NA	NA	NA	20.5818	NA	NA	NA	NA	NA	NA	NA	NA	NA	22.1512	NA	21.0655	NA	20.54	NA	NA	20.2117	21.1712	NA	NA	NA	NA	NA	NA	NA	NA	NA	NA	NA	NA	NA	NA	NA
ACLY_HUMAN	AFDSGIIPMEFVNKMK	3	21.59	-0.002	-0.01	0.99024	0	0.99024	21.8061	21.5865	22.1093	22.012	21.0483	NA	21.478	21.7174	22.0757	21.8223	21.3241	21.3272	21.8118	21.6836	21.3917	21.3552	21.4962	21.7725	21.2174	21.4552	21.6861	21.2561	21.3169	21.2603	21.5906	21.5531	21.2183	20.7276	22.3749	22.2476	20.922	21.1233	21.721	21.6433	21.9457	22.113	22.1254	22.3105	21.1509	21.4267
ACLY_HUMAN	SIN(Deamidated)N(Deamidated)PDMR	2	21.26	0.693	3.24	0.00263	10.53	0.00263	21.3841	21.163	21.6354	21.8023	21.9854	21.8732	21.7309	NA	22.0378	21.6475	21.1515	21.0379	NA	20.5636	NA	21.5451	22.0518	21.8553	NA	22.2771	20.8176	20.8316	20.8071	20.4	20.6081	20.3273	NA	19.662	21.2341	21.2631	20.7585	21.1808	NA	21.1808	21.6364	21.7773	NA	21.405	21.0166	20.7939
ACM4_HUMAN	(Acetyl)N(Deamidated)FTPVN(Deamidated)GSSGNQ(Deamidated)SVR	2	20.14	-0.02	-0.06	0.95268	0	0.95268	NA	NA	20.6336	19.7372	19.7952	NA	NA	19.7024	19.0889	NA	20.6996	NA	20.8713	20.4966	19.5024	20.2717	20.4899	NA	NA	NA	19.5093	19.4694	20.5824	19.8488	20.3281	19.8275	20.5756	19.5096	20.6544	20.5019	NA	18.9391	20.2497	20.1635	20.638	20.2308	20.3828	21.0875	NA	NA
ACOC_HUMAN	KFFN(Deamidated)LN(Deamidated)K	2	21.78	0.296	0.63	0.5364	0.39	0.5364	NA	21.8816	21.5048	22.7755	21.6724	22.394	21.1536	21.668	22.5071	22.2133	NA	22.3071	NA	22.179	22.3732	21.6195	NA	21.3106	NA	21.8761	20.7315	22.2738	21.0557	22.2552	20.5917	21.9042	19.7501	22.1924	21.1922	22.1329	NA	21.9408	NA	22.0528	21.6494	22.2183	22.0764	NA	NA	NA
ACOC_HUMAN	MSN(Deamidated)PFAHLAEPLDPVQ(Deamidated)PGKK	3	21.25	0.253	0.49	0.62743	0.24	0.62743	23.0199	NA	21.7942	NA	NA	NA	NA	NA	NA	NA	20.6851	NA	20.2614	NA	NA	NA	NA	NA	NA	NA	21.9765	21.2744	NA	NA	21.5983	21.0552	NA	NA	20.9747	20.4087	NA	NA	21.5863	21.0637	NA	NA	21.1173	20.9982	21.5835	20.6054
ACOX3_HUMAN	DPKTLLPM(Oxidation)PGVMVGDIGK	2	23.63	-0.047	-0.15	0.87767	0.02	0.87767	23.4575	23.2829	24.6268	24.4326	23.0641	22.0893	23.3211	NA	24.4599	24.5297	22.9634	23.7657	23.0697	24.0519	23.8068	NA	22.9126	22.8166	23.7319	24.0817	23.6292	23.2953	23.6879	24.2685	22.2862	23.114	23.5229	23.7569	24.5074	24.2437	22.2846	NA	23.7777	NA	24.2541	24.5052	23.8229	24.0797	23.792	23.3484
ACOX3_HUMAN	KLGQ(Deamidated)N(Deamidated)GLDNGFAMFHK	3	20.76	0.34	0.69	0.50803	0.48	0.50803	NA	21.0202	NA	NA	NA	NA	NA	20.0852	NA	20.7641	NA	NA	NA	NA	NA	NA	21.2511	NA	NA	21.1858	NA	20.969	NA	20.0743	NA	NA	NA	NA	NA	NA	NA	NA	NA	NA	NA	NA	NA	NA	NA	NA
ACOX3_HUMAN	DPKTLLPMPGVM(Oxidation)VGDIGK	2	23.45	-0.53	-1.54	0.14364	2.36	0.14364	22.5686	NA	22.908	NA	22.5579	NA	23.1989	NA	NA	NA	NA	NA	NA	NA	23.6758	NA	NA	NA	23.4312	NA	NA	NA	23.1638	NA	NA	NA	NA	22.769	NA	NA	NA	NA	23.5137	24.3961	24.2912	24.3143	23.7932	23.9331	23.2719	NA
ACOXL_HUMAN	EC(Carbamidomethyl)TGGMGYMMEN(Deamidated)R	2	19.85	0.312	1.42	0.16371	2.02	0.16371	NA	19.3085	19.5781	19.6706	19.5559	19.5111	19.8899	20.0521	20.3681	20.2251	19.4059	19.6304	20.0247	20.2227	20.3017	19.9253	20.1936	20.5154	20.3595	20.6318	NA	19.6205	19.7811	19.8446	NA	18.6142	18.8178	19.2827	19.5786	19.8718	NA	19.4353	20.636	20.8915	19.7759	19.9979	20.4404	19.7192	NA	19.0955
ACSA_HUMAN	FETTYFKKFPGYYVTGDGC(Carbamidomethyl)QR	3	23.17	NA	NA	NA	NA	NA	NA	NA	NA	NA	NA	NA	NA	NA	NA	NA	NA	NA	NA	NA	NA	NA	NA	NA	NA	NA	NA	NA	NA	23.1658	NA	NA	NA	NA	NA	NA	NA	NA	NA	NA	NA	NA	NA	NA	NA	NA
ACSF2_HUMAN	Q(Deamidated)IC(Carbamidomethyl)PEVEN(Deamidated)AQPGALK	2	18.06	0.311	1.46	0.15678	2.14	0.15678	18.0899	18.3716	NA	17.9292	NA	NA	18.7512	18.6112	18.1439	18.0492	17.7513	17.9429	NA	17.675	18.1687	17.9788	18.6413	NA	18.0863	18.1712	NA	NA	NA	18.0567	NA	NA	17.9949	17.9763	16.9964	NA	NA	18.1826	NA	NA	18.1692	17.7182	NA	NA	NA	17.8162
ACSF4_HUMAN	EKYEKEK	2	22.74	-1.104	-1.13	0.3325	1.29	0.3325	NA	NA	NA	NA	NA	NA	NA	NA	NA	NA	NA	22.187	NA	NA	NA	NA	NA	NA	NA	NA	NA	NA	NA	NA	NA	NA	23.2909	NA	NA	NA	NA	NA	NA	NA	NA	NA	NA	NA	NA	NA
ACTA_HUMAN	SYELPDGQVITIGNER	2	21.57	-0.115	-0.45	0.65218	0.21	0.65218	NA	NA	21.715	21.6213	21.8021	21.3946	21.8259	21.9071	22.0707	21.929	21.7719	22.2046	21.2153	21.2569	20.4421	NA	NA	20.632	21.2712	21.3682	22.0183	22.1915	22.6969	22.8237	20.809	21.1737	21.2982	21.2415	21.4911	21.6683	22.6892	22.8034	21.2176	21.0003	21.4246	21.3973	NA	20.2651	20.9322	21.4005
ACTA_HUMAN	AGFAGDDAPR	2	21.46	-0.579	-1.65	0.1059	2.74	0.1059	23.5173	23.007	20.1122	20.4493	21.6211	21.0639	21.3429	21.1165	20.7007	20.9277	20.6428	21.0777	21.6101	21.2683	19.7943	20.5736	21.5911	20.314	21.6798	21.1191	22.5422	21.7702	21.7939	21.8051	23.1077	22.8444	20.7279	21.7898	21.2115	20.9468	21.3058	21.2607	21.5892	21.1622	20.6976	20.614	NA	21.6613	23.4662	23.1365
ACTA_HUMAN	YPIEHGIITNWDDMEK	3	20.96	-0.624	-1.29	0.20687	1.67	0.20687	NA	NA	21.7291	NA	20.3615	NA	NA	NA	21.4951	21.4602	21.4986	21.1623	NA	NA	NA	NA	18.9385	17.5731	19.8039	20.425	21.6522	21.7184	22.2789	22.3326	NA	NA	20.6619	20.8476	21.3689	21.5271	22.3221	22.2289	20.9316	21.2647	20.9619	NA	NA	19.3776	NA	20.0359
ACTA_HUMAN	DLTDYLMK	2	20.7	-0.551	-1.73	0.09601	3.01	0.09601	NA	NA	21.0811	20.9653	NA	20.2687	NA	NA	20.7201	20.9113	20.8219	20.5594	19.7042	19.5539	19.8213	NA	NA	NA	NA	20.0061	21.1404	21.0819	21.8709	21.9503	NA	NA	NA	NA	20.7337	20.6569	21.5314	21.5189	20.2846	20.7429	NA	19.3939	NA	NA	NA	NA
ACTA_HUMAN	EITALAPSTMK	2	21.53	-0.127	-0.29	0.77669	0.08	0.77669	NA	NA	21.3867	NA	NA	NA	NA	NA	21.4464	21.6204	21.1968	21.1241	NA	NA	NA	NA	NA	NA	NA	NA	NA	NA	22.652	22.5126	NA	NA	20.6191	NA	21.1036	20.8984	22.3598	22.2481	NA	NA	20.7203	NA	NA	NA	NA	NA
ACTA_HUMAN	DSYVGDEAQSK	2	18.86	0.638	0.98	0.34643	0.96	0.34643	NA	NA	NA	NA	20.5067	20.143	18.2846	19.0844	NA	NA	NA	NA	NA	NA	NA	NA	NA	NA	NA	17.956	NA	18.2471	19.5129	19.4618	NA	NA	NA	NA	NA	NA	18.5966	18.6816	NA	NA	NA	NA	NA	17.0185	NA	NA
ACTA_HUMAN	HQGVMVGMGQK	2	19.05	-1.616	-2.69	0.04075	7.24	0.04075	NA	NA	NA	NA	NA	NA	NA	NA	NA	NA	NA	NA	NA	17.9327	NA	NA	NA	NA	NA	18.5439	NA	19.5707	NA	20.1389	NA	NA	NA	NA	NA	NA	NA	NA	NA	NA	NA	NA	NA	NA	NA	NA
ACTB_HUMAN	VAPEEHPVLLTEAPLNPK	3	22.23	-0.656	-2.31	0.02772	5.33	0.02772	NA	20.7369	22.7297	NA	22.3341	22.4061	22.333	22.7057	NA	22.3572	22.443	22.4733	21.1288	21.2575	20.6803	20.9395	NA	NA	21.7382	21.8462	22.929	22.8042	23.485	23.7312	NA	NA	22.1813	21.6169	22.589	22.4669	23.2915	23.3605	22.0095	22.0341	22.2979	22.3178	NA	NA	NA	21.6459
ACTB_HUMAN	GYSFTTTAER	2	19.99	-0.323	-0.42	0.68492	0.18	0.68492	NA	NA	NA	NA	20.509	20.3898	NA	NA	NA	NA	NA	NA	NA	NA	NA	NA	NA	18.9042	NA	NA	NA	20.2405	NA	21.0576	NA	18.855	NA	NA	NA	NA	NA	NA	NA	NA	NA	NA	NA	NA	NA	NA
ACTBL_HUMAN	VAPDEHPILLTEAPLNPK	3	22.18	-0.67	-2.44	0.02038	5.97	0.02038	NA	20.7369	22.7297	22.4574	22.3341	22.4061	22.333	NA	22.5063	22.3572	NA	NA	21.1288	21.2575	20.6803	20.9395	NA	21.9148	NA	21.8462	22.929	22.8042	23.485	23.7312	22.0422	22.0339	22.1813	21.6169	22.671	NA	23.2915	23.3605	22.0095	22.0341	22.2979	NA	NA	NA	21.5144	21.6459
ACTBM_HUMAN	IWHHTFYNELR	3	20.25	-0.775	-1.96	0.07091	3.85	0.07091	NA	NA	NA	20.2014	NA	NA	NA	NA	NA	19.7146	20.1277	20.3883	18.7753	NA	NA	NA	NA	NA	NA	NA	20.4502	NA	NA	21.24	NA	NA	19.8121	NA	20.1136	20.0035	21.0405	21.1137	NA	NA	NA	NA	NA	NA	NA	NA
ACTBM_HUMAN	QEYDESGPSIVHR	3	19.35	-1.92	-2.99	0.01926	8.94	0.01926	NA	NA	NA	17.4606	NA	18.6629	NA	NA	NA	NA	NA	NA	NA	NA	NA	NA	NA	NA	NA	19.2501	NA	NA	19.9679	19.8706	NA	NA	NA	NA	NA	NA	NA	NA	NA	NA	NA	NA	NA	NA	NA	20.9014
ACTN2_HUMAN	DAKGITQEQMN(Deamidated)EFRASFNHFDR	3	23.71	NA	NA	NA	NA	NA	NA	NA	NA	NA	NA	NA	NA	NA	NA	NA	NA	NA	NA	NA	NA	NA	23.7051	NA	NA	NA	NA	NA	NA	NA	NA	NA	NA	NA	NA	NA	NA	NA	NA	NA	NA	NA	NA	NA	NA	NA
ACTZ_HUMAN	ESYDVIAN(Deamidated)QPVVIDNGSGVIK	3	21.01	-0.09	-0.34	0.74031	0.11	0.74031	NA	21.1836	NA	NA	21.2183	21.2753	NA	20.6249	21.0258	21.6433	21.191	21.0044	20.2566	NA	21.5293	21.1117	NA	19.9448	21.0743	20.7769	21.4421	NA	20.7057	20.8864	20.9213	21.4087	21.7538	21.4374	NA	NA	NA	21.3225	NA	NA	NA	20.4978	NA	20.0569	NA	NA
ACV1B_HUMAN	VELVPAGKPFYC(Carbamidomethyl)LSSEDLR	3	22.18	-0.315	-0.36	0.72255	0.13	0.72255	NA	NA	23.1489	NA	NA	21.7763	NA	19.9334	24.2923	NA	NA	NA	NA	NA	NA	20.4364	NA	NA	NA	NA	NA	NA	NA	NA	NA	NA	NA	22.5758	NA	21.3859	NA	NA	NA	NA	23.8004	23.2192	NA	NA	21.2782	NA
ACY1_HUMAN	C(Carbamidomethyl)VSIQYLEAVR	2	24.76	0.513	2.12	0.03993	4.5	0.03993	25.9843	25.4066	24.409	24.4373	25.6443	25.527	24.7446	25.0789	24.6887	24.7044	24.0833	23.9837	24.2682	24.6008	24.9193	25.2131	26.412	26.3471	24.8122	24.9854	24.873	24.5243	24.7325	24.932	25.1778	24.9127	23.349	23.5772	24.4181	24.2231	23.4309	23.6564	25.1811	25.2935	23.8915	24.1328	24.4848	24.7696	24.9943	25.4305
ADA22_HUMAN	LFEFSLDDLPSEFQQVNITPSK	3	20.78	0.101	0.37	0.71434	0.14	0.71434	NA	20.6408	21.3197	21.3394	NA	19.6816	NA	NA	21.2971	21.1048	21.2433	21.1957	21.1674	21.0535	20.9127	21.3053	19.1463	NA	20.7274	20.8166	20.1661	NA	19.7563	NA	20.193	NA	21.024	NA	21.3617	21.3842	19.9344	19.6965	20.488	NA	21.3279	21.3736	20.5092	21.2565	20.8803	21.1826
ADA22_HUMAN	SGGEDESRHDALDTR	3	18.35	0.732	2.11	0.05064	4.45	0.05064	17.7193	NA	19.2938	NA	NA	18.9479	18.924	NA	NA	NA	NA	NA	NA	NA	18.6993	18.4759	18.6163	NA	18.4194	18.695	NA	NA	NA	NA	NA	NA	NA	17.5851	NA	NA	17.6827	17.8768	NA	18.4687	18.9444	NA	NA	NA	NA	16.8822
ADA22_HUMAN	SGGEDESRHDALDTR	2	16.96	NA	NA	NA	NA	NA	NA	NA	NA	NA	16.6286	NA	NA	NA	NA	NA	NA	NA	NA	17.2912	NA	NA	NA	NA	NA	NA	NA	NA	NA	NA	NA	NA	NA	NA	NA	NA	NA	NA	NA	NA	NA	NA	NA	NA	NA	NA
ADA22_HUMAN	FILKPRPK	2	19.53	0.006	0.02	0.98811	0	0.98811	NA	19.4064	NA	19.6943	NA	NA	NA	NA	19.4064	19.8863	NA	NA	18.699	19.7158	19.5107	NA	NA	NA	NA	NA	NA	NA	18.4503	NA	NA	19.7438	NA	NA	NA	NA	NA	NA	NA	19.3981	20.0598	20.4066	19.4852	NA	NA	NA
ADA22_HUMAN	LFEFSLDDLPSEFQQ(Deamidated)VNITPSK	3	20.03	0.981	1.51	0.18751	2.29	0.18751	20.7642	NA	NA	NA	NA	NA	NA	NA	NA	NA	NA	NA	NA	NA	NA	NA	NA	NA	NA	NA	NA	19.5492	NA	19.7873	NA	NA	NA	NA	NA	NA	NA	NA	NA	20.013	NA	NA	NA	NA	NA	NA
ADA28_HUMAN	RYN(Deamidated)EN(Deamidated)Q(Deamidated)DEIR	2	20.42	NA	NA	NA	NA	NA	NA	NA	NA	NA	NA	NA	NA	NA	NA	NA	NA	NA	NA	NA	NA	NA	NA	NA	NA	NA	21.6956	20.8795	NA	NA	20.5995	NA	NA	NA	NA	NA	NA	20.2414	NA	NA	NA	NA	NA	NA	18.6775	NA
ADAD1_HUMAN	RGEINPVSALHQ(Deamidated)FAQ(Deamidated)MQR	3	22.72	-0.092	-0.29	0.77005	0.09	0.77005	21.9971	23.0095	21.0034	NA	22.9558	23.0315	22.0951	22.3583	21.6768	22.6485	23.3974	23.0334	NA	22.4604	23.1575	23.5851	23.5244	23.4591	NA	NA	23.3748	22.9689	22.8139	22.4068	22.6107	22.1843	23.3463	23.8273	22.5005	NA	21.9155	23.3089	22.6387	22.7334	22.3547	22.4327	22.5681	22.8427	22.4382	22.5669
ADAD1_HUMAN	RGEIN(Deamidated)PVSALHQFAQ(Deamidated)MQR	3	22.48	NA	NA	NA	NA	NA	NA	NA	NA	NA	NA	NA	NA	NA	NA	NA	NA	NA	22.4816	NA	NA	NA	NA	NA	NA	NA	NA	NA	NA	NA	NA	NA	NA	NA	NA	NA	NA	NA	NA	NA	NA	NA	NA	NA	NA	NA
ADAM7_HUMAN	EKFILGVEGQQLVRPKK	3	19.84	-0.706	-1.9	0.06972	3.61	0.06972	NA	NA	NA	NA	NA	19.3026	NA	19.7389	NA	19.2094	19.9307	NA	20.0455	19.8024	NA	NA	17.7482	NA	NA	NA	NA	20.4186	19.5021	19.8457	19.9223	20.0135	21.425	21.1166	19.4132	19.0931	20.4336	20.8874	19.3142	NA	NA	19.9907	19.158	20.1689	NA	NA
ADCK3_HUMAN	EAGFPGQ(Deamidated)ASSPLGRAN(Deamidated)GR	2	20.7	-0.029	-0.07	0.9435	0.01	0.9435	20.2393	NA	NA	19.5357	NA	21.2692	21.409	NA	NA	22.0302	NA	19.9565	21.0159	21.1756	NA	19.8511	NA	NA	NA	20.0785	NA	NA	NA	NA	NA	NA	NA	NA	NA	19.4243	20.9363	21.5761	21.2211	21.27	NA	20.6274	20.5372	20.4886	NA	NA
ADCY7_HUMAN	SQ(Deamidated)Q(Deamidated)PPPPSQHLPRPKGDAALKMR	3	21.88	NA	NA	NA	NA	NA	NA	NA	NA	NA	NA	NA	NA	NA	NA	NA	NA	NA	NA	NA	NA	NA	NA	NA	NA	NA	NA	23.6709	NA	NA	NA	NA	NA	NA	NA	NA	NA	NA	NA	NA	NA	NA	NA	20.0958	NA	NA
ADCY9_HUMAN	NSTKASGGPNPK	2	21.54	0.197	0.51	0.61295	0.26	0.61295	NA	NA	20.4092	21.8017	21.055	21.9205	21.7461	21.9852	22.0134	22.1812	21.7329	22.0302	20.7811	22.2917	21.5956	21.5361	21.0569	21.9879	NA	21.6716	20.3909	21.2097	21.3913	21.7997	20.919	22.1523	20.891	21.3662	21.0051	21.5551	19.6399	21.142	21.8888	22.2865	22.0277	22.2867	22.4726	21.8059	NA	21.2535
ADML_HUMAN	MSSSYPTGLADVK	2	19.59	NA	NA	NA	NA	NA	NA	NA	19.7835	NA	NA	NA	NA	NA	NA	NA	NA	NA	NA	NA	NA	19.4057	NA	NA	NA	NA	NA	NA	NA	NA	NA	NA	NA	NA	NA	NA	NA	NA	NA	NA	NA	NA	NA	NA	NA	NA
ADML_HUMAN	MSSSYPTGLADVK	3	23.95	NA	NA	NA	NA	NA	NA	NA	23.9495	NA	NA	NA	NA	NA	NA	NA	NA	NA	NA	NA	NA	NA	NA	NA	NA	NA	NA	NA	NA	NA	NA	NA	NA	NA	NA	NA	NA	NA	NA	NA	NA	NA	NA	NA	NA	NA
ADNP_HUMAN	SLPSQ(Deamidated)Q(Deamidated)MVNR	2	23.37	2.645	2.72	0.06555	7.38	0.06555	24.6899	NA	NA	NA	NA	NA	NA	NA	NA	NA	NA	NA	NA	NA	NA	NA	NA	NA	NA	NA	NA	NA	NA	NA	NA	NA	NA	NA	NA	NA	NA	NA	NA	NA	NA	NA	22.0453	NA	NA	NA
ADNP2_HUMAN	(Acetyl)M(Oxidation)FQ(Deamidated)IPVEN(Deamidated)LDNIRK	2	23.67	NA	NA	NA	NA	NA	NA	NA	NA	NA	NA	NA	NA	NA	NA	NA	NA	NA	NA	NA	NA	NA	NA	NA	NA	NA	NA	NA	NA	NA	NA	NA	NA	NA	NA	NA	23.6699	NA	NA	NA	NA	NA	NA	NA	NA	NA
ADO_HUMAN	(Ammonia-loss)C(Carbamidomethyl)GLSPEKVR	2	20.51	NA	NA	NA	NA	NA	NA	NA	NA	NA	20.4953	NA	NA	NA	NA	NA	20.5324	NA	NA	NA	NA	NA	NA	NA	NA	NA	NA	NA	NA	NA	NA	NA	NA	NA	NA	NA	NA	NA	NA	NA	NA	NA	NA	NA	NA	NA
AFAD_HUMAN	EKLEKQQQ(Deamidated)M(Oxidation)HIVDMLSK	3	21.43	-0.816	-2.64	0.01401	6.97	0.01401	NA	20.7468	NA	NA	21.3158	21.456	21.011	NA	21.4945	21.3678	21.8285	NA	NA	NA	21.1863	21.4112	19.2285	NA	20.4107	20.6828	NA	NA	20.7618	NA	21.476	NA	NA	21.4762	NA	NA	22.0324	NA	21.9454	22.2053	22.9187	22.4423	21.824	22.353	21.2557	21.4933
AFAM_HUMAN	KSDVGFLPPFPTLDPEEK	3	22.89	-0.007	-0.03	0.9734	0	0.9734	23.0324	23.1662	21.69	21.4638	23.1271	23.1622	22.2262	22.4197	22.1468	22.2882	23.3291	23.3506	22.9291	22.7186	23.2511	23.2561	23.8605	23.7412	23.2551	23.3564	23.7139	23.5281	23.7253	23.7434	22.8922	22.6568	23.4837	23.6207	22.0813	22.1388	23.1574	23.2516	22.9532	22.7934	22.2946	22.4093	22.3305	21.8171	22.6456	22.68
AFAM_HUMAN	SDVGFLPPFPTLDPEEK	2	24.33	-0.061	-0.33	0.74561	0.11	0.74561	24.5888	24.5786	23.3586	23.4156	24.3273	24.3225	23.5557	23.7459	23.9244	23.924	24.605	24.8495	24.4064	24.5238	24.5041	24.5122	24.7256	24.7937	24.6131	24.7632	24.9672	24.9583	24.8346	25.0964	24.308	24.4094	25.1541	25.1592	23.5933	23.5454	24.8646	24.7844	24.1316	24.1665	23.6644	23.8304	23.5039	23.7679	24.1367	24.3911
AFAM_HUMAN	SDVGFLPPFPTLDPEEK	3	20.73	0.398	0.72	0.48037	0.51	0.48037	NA	NA	NA	NA	NA	20.9958	NA	NA	NA	20.3732	21.6353	20.569	21.4031	20.1346	20.646	21.0365	21.946	20.6397	21.1193	20.4775	21.7992	19.4997	21.5053	19.4771	NA	NA	20.7108	20.8075	19.831	NA	20.4445	20.7596	21.2173	20.6329	20.5725	NA	NA	19.9584	NA	NA
AFAM_HUMAN	ESLLNHFLYEVAR	3	23.66	-0.292	-1.28	0.2069	1.64	0.2069	23.7211	23.8452	23.0496	22.7841	23.7806	23.7233	22.97	22.8142	23.2162	23.1037	24.5861	24.159	23.8995	24.1121	24.1844	24.1394	22.5619	22.1473	23.9017	23.6401	24.4677	24.1686	24.5043	24.3284	23.9829	23.6369	24.8454	24.6655	23.0929	22.96	24.3756	23.9859	23.9015	23.7322	23.5834	23.1129	23.1522	23.0833	23.3177	23.2798
AFAM_HUMAN	ESLLNHFLYEVAR	2	22.05	-0.063	-0.21	0.83284	0.05	0.83284	21.6272	22.0707	NA	NA	22.1346	21.6962	20.7229	NA	22.5992	21.5055	22.4429	22.5807	NA	22.6459	22.3067	22.0802	NA	NA	21.7302	21.9304	22.5896	22.5861	22.5116	22.5609	22.2113	21.8937	23.3621	23.1843	21.0752	20.8723	22.599	22.2994	21.5106	21.8198	NA	NA	NA	21.0352	21.5546	21.722
AFAM_HUMAN	IAPQLSTEELVSLGEK	3	22.72	0.071	0.27	0.79065	0.07	0.79065	22.2985	23.1342	20.775	21.5542	23.0532	23.1485	22.1802	22.3861	22.3584	21.9667	23.3219	22.6225	22.8071	22.8592	23.1049	23.2869	23.7612	23.8688	23.2617	23.4573	23.458	23.5495	23.4425	23.6557	22.7678	22.783	22.899	23.3246	22.0053	21.8139	22.8182	22.6579	22.9664	23.0419	22.075	22.1802	21.4467	21.7855	22.5652	22.5503
AFAM_HUMAN	IAPQLSTEELVSLGEK	2	23.78	-0.02	-0.1	0.92066	0.01	0.92066	24.1015	24.0261	22.804	22.6151	23.881	23.7243	23.0525	23.2813	23.3055	23.2248	24.0995	24.194	24.0181	23.8067	23.8925	23.7692	24.5413	24.4482	24.3361	24.2211	24.3949	24.5163	24.3199	24.4216	23.9178	23.8761	24.4901	24.3517	22.9574	22.8953	24.4739	24.101	23.5983	23.6014	23.0564	23.184	23.0245	23.0334	23.7903	23.7369
AFAM_HUMAN	RHPDLSIPELLR	3	24.17	-0.11	-0.57	0.56915	0.33	0.56915	24.3637	24.2869	23.147	22.8909	24.1658	24.0047	23.7872	23.7377	23.7035	23.5274	24.8176	24.5288	24.3803	24.3539	24.4934	24.5598	24.4061	24.2632	24.5103	24.3205	24.8068	24.6651	24.8035	24.7792	24.1836	24.0403	25.0815	24.7236	23.457	23.2907	24.8261	24.7307	24.1188	24.3023	23.6135	23.6097	23.6337	23.9346	24.0135	23.8302
AFAM_HUMAN	RHPDLSIPELLR	2	21.61	0.106	0.33	0.74542	0.11	0.74542	21.6929	21.7517	NA	NA	21.2062	21.5086	NA	22.193	NA	NA	21.9042	22.1363	21.6368	NA	NA	NA	21.0152	20.8806	NA	21.9581	21.9376	21.7934	21.7837	22.3618	21.7421	21.2946	22.5124	21.8893	NA	NA	21.9422	22.1907	20.922	NA	20.6906	20.1434	NA	NA	22.028	20.8261
AFAM_HUMAN	DADPDTFFAK	2	23.93	0.084	0.38	0.70495	0.15	0.70495	24.0619	24.0973	22.7084	22.615	24.3619	24.291	23.1002	23.4314	23.4691	23.4821	24.2283	24.2199	23.9543	24.0846	24.1758	24.3743	24.9877	25.1132	24.3574	24.4132	24.6303	24.7672	24.6227	24.8377	23.9039	23.8276	24.4025	24.4296	23.2054	23.1338	24.361	24.4327	23.6611	23.7703	22.9921	23.1213	23.0174	23.3595	23.5628	23.8101
AFAM_HUMAN	LPNNVLQEK	2	23.48	0.081	0.36	0.72066	0.13	0.72066	23.3181	23.5187	22.416	22.3289	24.0093	24.0292	23.0154	22.2587	22.8986	23.0998	23.6986	23.7529	23.5443	23.7146	23.9477	23.887	24.4127	24.6076	23.9737	24.042	24.0888	24.0064	24.3288	23.896	23.521	23.7796	23.5561	23.674	22.7126	22.8695	23.4639	24.1643	23.2757	23.4132	22.8001	22.8621	22.9893	22.7758	23.2891	23.3886
AFAM_HUMAN	AIPVTQYLK	2	23.25	-0.05	-0.24	0.81049	0.06	0.81049	23.4927	23.4062	22.1436	22.0439	23.3747	23.3069	22.6354	22.5446	NA	22.5039	23.5666	23.1181	23.2648	23.2592	23.6347	23.7745	24.2053	24.2059	23.6821	23.4602	23.9936	23.9378	23.9596	24.0992	23.4214	23.1664	23.8241	23.2748	22.7178	22.5805	23.6332	23.367	23.3532	23.0059	22.6725	22.5809	22.8229	22.8415	23.0578	23.003
AFAM_HUMAN	GQC(Carbamidomethyl)IINSNK	2	20.97	0.171	0.61	0.54306	0.38	0.54306	20.422	20.8094	19.7511	19.9478	21.5202	21.5868	20.5795	20.4405	20.8154	20.6928	20.9523	21.4939	20.7462	21.1556	21.5752	21.2967	21.9116	22.2647	21.4783	21.7532	21.2072	21.4451	21.9864	22.0555	20.4605	21.7403	21.4654	21.7399	20.1585	20.0907	21.2443	21.6113	20.3819	20.9276	19.9162	20.2705	20.5113	19.9838	20.1118	20.4546
AFAM_HUMAN	VMNHIC(Carbamidomethyl)SK	2	19.43	0.028	0.14	0.8924	0.02	0.8924	19.2521	19.2196	NA	18.6394	19.4005	19.0102	19.0286	18.9238	19.0149	18.8302	19.8039	20.1343	19.4385	19.4884	19.7863	19.652	20.2094	20.1688	20.0329	19.7667	19.799	19.8902	20.2866	20.0963	19.2315	19.1881	20.6465	20.2739	18.8366	18.8338	19.9492	19.9288	19.0394	19.2063	18.7882	18.8327	18.76	18.7949	18.8943	18.7994
AFAM_HUMAN	FTFEYSR	2	23.22	-0.029	-0.13	0.89888	0.02	0.89888	23.4131	23.3227	21.8725	21.7888	23.5549	23.4807	22.1862	22.7248	22.7938	22.7786	23.6752	23.4323	23.3115	23.339	23.7338	23.724	23.9302	23.7133	23.685	23.6191	23.9996	23.9187	24.0757	24.2422	23.4202	23.2488	23.9783	23.9131	22.5706	22.4617	23.7245	23.6418	23.2276	23.0619	22.4815	22.5835	22.1487	22.149	22.9143	22.8941
AFAM_HUMAN	HELTDEELQSLFTNFANVVDK	3	24.1	-0.329	-1.24	0.22286	1.53	0.22286	24.3799	24.1572	23.5679	23.6824	23.4799	23.6267	23.496	23.484	23.9194	23.9009	24.8787	24.9416	24.1605	24.3598	24.7036	24.6653	23.109	21.3785	24.461	24.3214	24.5305	24.4112	24.6191	24.4496	23.7452	24.0095	25.1185	25.2309	23.6901	23.7187	24.783	24.7195	24.3257	24.2536	23.7833	23.8909	23.7248	23.9927	24.1142	24.1409
AFAM_HUMAN	HELTDEELQSLFTNFANVVDK	2	19.75	-0.095	-0.1	0.92276	0.01	0.92276	NA	NA	NA	NA	NA	NA	NA	NA	NA	NA	19.6885	NA	NA	NA	NA	NA	NA	NA	NA	NA	NA	NA	NA	NA	NA	NA	20.4457	NA	NA	19.121	NA	NA	NA	NA	NA	NA	NA	NA	NA	NA
AFAM_HUMAN	TINPAVDHC(Carbamidomethyl)C(Carbamidomethyl)K	2	21.37	0.113	0.56	0.5801	0.31	0.5801	21.2194	21.3863	NA	20.3258	21.4443	21.2514	20.9779	20.7246	20.9635	20.8116	21.6308	21.8976	21.4096	21.5904	21.6878	21.7207	22.2157	22.3266	21.9896	21.8783	21.7606	21.8867	21.9543	21.8098	21.0969	21.2795	22.3059	21.9146	20.4812	20.5524	21.7551	21.7386	21.2975	21.2769	20.7205	20.8345	20.675	20.601	20.8313	21.016
AFAM_HUMAN	FTDSENVC(Carbamidomethyl)QER	2	22.31	0.205	0.79	0.43208	0.63	0.43208	22.0865	22.268	20.6231	21.0603	22.9227	22.8678	21.8321	21.9994	22.0802	21.8724	22.4638	22.911	22.3365	22.5393	22.7147	22.5706	23.4217	23.73	22.8456	23.1206	22.6971	22.9606	23.234	23.3865	22.0412	22.2233	22.5557	23.0976	21.2154	21.3296	22.5792	22.9206	NA	22.1952	21.3104	21.5682	21.5348	21.436	21.6897	21.995
AFAM_HUMAN	IC(Carbamidomethyl)AMEGLPQK	2	23.16	0.138	0.61	0.54254	0.38	0.54254	23.2152	23.2226	22.2308	22.3233	23.5122	23.4879	22.6681	22.1686	22.6865	22.838	23.3792	23.3097	23.2383	23.2385	23.6635	23.5768	24.2023	23.8302	23.898	23.9626	23.9896	23.4893	24.1214	23.3981	22.9525	23.3138	23.3807	23.0894	22.4026	22.6059	23.238	23.7211	23.1921	23.1895	22.3762	22.4955	22.5799	22.3934	23.2842	22.6736
AFAM_HUMAN	RPC(Carbamidomethyl)FESLK	2	22.42	0.026	0.1	0.92346	0.01	0.92346	22.6315	NA	21.2234	20.8809	22.9156	22.5305	22.1733	21.8345	21.7722	21.8392	22.7593	22.3134	22.5042	22.2189	23.1314	22.6692	23.6159	23.0996	23.203	22.8072	23.2887	22.9502	23.367	22.8222	22.7635	22.0916	22.9183	23.1615	21.8397	21.3201	22.9527	22.7441	22.368	21.9811	21.8557	21.392	21.6869	22.299	22.3882	21.993
AFAM_HUMAN	AESPEVC(Carbamidomethyl)FNEESPK	2	22.75	0.167	0.6	0.55282	0.36	0.55282	22.8343	22.9378	21.0254	NA	NA	23.0815	22.2937	22.2187	22.2005	22.0386	22.8317	23.1171	22.54	22.787	23.0536	23.0368	23.795	24.2199	23.2632	23.3755	23.1802	23.5094	23.5039	23.7822	NA	22.7257	23.2367	23.4436	NA	21.5433	23.1228	23.2673	22.2273	22.457	21.4402	NA	21.7967	21.6393	22.3253	22.3463
AFAM_HUMAN	LC(Carbamidomethyl)FFYNK	2	22.12	0.093	0.41	0.68672	0.17	0.68672	21.9769	22.2484	NA	NA	22.1992	22.1529	NA	21.0557	NA	21.4826	22.3637	22.3516	22.0018	22.1668	22.2564	22.47	22.5345	22.8051	22.3033	22.4175	22.7083	22.7528	22.5632	22.8841	NA	21.9635	22.7424	22.1902	NA	NA	22.366	22.2713	21.8443	21.8161	21.3607	21.5562	20.8536	NA	21.4486	21.6341
AFAM_HUMAN	RNPFVFAPTLLTVAVHFEEVAK	3	20.49	-0.256	-0.78	0.43829	0.62	0.43829	20.5267	19.8978	20.4343	19.8503	20.3652	20.108	NA	NA	20.245	NA	21.5171	21.3151	20.6945	20.5071	21.1257	21.0643	18.7704	18.6409	20.4289	20.3383	21.1088	20.8231	NA	21.1067	NA	NA	22.3577	21.9466	19.8005	19.7463	21.5583	21.0594	NA	19.709	19.8425	NA	NA	20.1889	20.4947	19.7413
AFAM_HUMAN	ESLLN(Deamidated)HFLYEVAR	3	20.24	-0.149	-0.34	0.73589	0.12	0.73589	NA	19.7988	18.5547	NA	NA	NA	NA	NA	NA	NA	20.664	NA	NA	NA	NA	20.7614	20.6588	NA	20.1273	20.6588	20.6292	21.0572	20.6015	NA	19.9138	NA	20.5814	20.9942	NA	NA	20.3309	NA	NA	NA	NA	NA	18.8146	19.7429	NA	NA
AFAM_HUMAN	GQC(Carbamidomethyl)IIN(Deamidated)SNK	2	19.92	-0.002	0	0.99698	0	0.99698	NA	NA	NA	NA	NA	NA	NA	NA	NA	NA	NA	NA	18.601	NA	NA	NA	20.4787	20.7987	NA	20.082	NA	NA	20.4085	20.4473	NA	NA	NA	19.996	NA	NA	19.4268	19.7252	NA	19.2059	NA	NA	NA	NA	NA	NA
AFAM_HUMAN	GQC(Carbamidomethyl)IINSNKDDRPK	3	17.99	NA	NA	NA	NA	NA	NA	NA	NA	NA	NA	NA	NA	NA	NA	NA	NA	NA	NA	NA	NA	NA	NA	NA	NA	NA	NA	NA	NA	18.0238	NA	NA	NA	17.9524	NA	NA	NA	NA	NA	NA	NA	NA	NA	NA	NA	NA
AFAM_HUMAN	LKHELTDEELQSLFTNFANVVDK	3	20.72	NA	NA	NA	NA	NA	NA	NA	NA	NA	NA	NA	NA	NA	NA	NA	NA	NA	NA	NA	NA	NA	NA	NA	NA	NA	NA	NA	NA	NA	NA	NA	20.7572	20.6857	NA	NA	NA	NA	NA	NA	NA	NA	NA	NA	NA	NA
AFAM_HUMAN	GQC(Carbamidomethyl)IINSN(Deamidated)K	2	19.98	NA	NA	NA	NA	NA	NA	NA	NA	NA	NA	NA	NA	NA	NA	NA	NA	NA	NA	NA	NA	NA	NA	NA	NA	NA	NA	19.9839	NA	NA	NA	NA	NA	NA	NA	NA	NA	NA	NA	NA	NA	NA	NA	NA	NA	NA
AFAM_HUMAN	LKHELTDEELQ(Deamidated)SLFTNFANVVDK	3	19.7	NA	NA	NA	NA	NA	NA	NA	NA	NA	NA	NA	NA	NA	NA	NA	NA	NA	NA	NA	NA	NA	NA	NA	NA	NA	NA	NA	NA	NA	NA	NA	NA	NA	NA	NA	19.6965	NA	NA	NA	NA	NA	NA	NA	NA	NA
AFF4_HUMAN	NAQESKSPFPMYSETVDLIK	3	25.37	NA	NA	NA	NA	NA	NA	NA	NA	NA	NA	NA	NA	NA	NA	NA	NA	NA	NA	NA	NA	NA	NA	NA	NA	NA	25.3667	NA	NA	NA	NA	NA	NA	NA	NA	NA	NA	NA	NA	NA	NA	NA	NA	NA	NA	NA
AFG32_HUMAN	(Glu->pyro-Glu)EKEEPPGEKVAN(Deamidated)	2	17.94	0.878	2.54	0.02094	6.45	0.02094	NA	17.4192	NA	NA	18.187	18.5954	18.8817	18.8616	18.2364	NA	NA	17.5799	NA	NA	17.623	17.6133	18.5996	18.6753	17.5518	17.6783	NA	NA	17.5169	NA	NA	16.7716	NA	NA	NA	NA	NA	17.2597	NA	NA	NA	NA	NA	NA	NA	NA
AGRIN_HUMAN	STVPVNTNR	2	19.51	0.372	1.78	0.08322	3.16	0.08322	18.5638	18.4808	20.4746	20.4707	NA	19.6405	19.8304	19.4761	20.1044	19.638	19.3319	19.7312	19.3951	19.625	19.9587	19.5615	20.1609	20.4387	19.6152	19.4849	18.7973	NA	NA	19.5682	19.2579	19.1757	19.0727	18.9453	19.7985	19.614	18.3689	18.4601	19.4378	19.5516	20.0036	19.9855	20.1377	19.585	19.0529	18.9471
AGRIN_HUMAN	TEATQGLVLWSGK	2	21.73	0.216	1.1	0.28082	1.2	0.28082	21.268	NA	22.5636	22.6513	NA	NA	21.9077	21.8992	22.0545	21.9793	21.3494	21.535	21.4414	21.6678	21.709	21.8793	22.0227	21.9815	21.2313	21.7625	21.4369	21.5313	NA	NA	NA	21.7415	20.5192	NA	21.9221	21.6785	NA	NA	21.4827	21.8561	21.9815	21.9731	21.4958	21.6614	21.6285	21.8719
AGRIN_HUMAN	AYGTGFVGC(Carbamidomethyl)LR	2	21.93	-0.026	-0.08	0.93713	0.01	0.93713	NA	NA	22.3606	22.497	NA	NA	NA	NA	NA	NA	NA	NA	NA	NA	NA	NA	21.7877	22.0678	21.4437	21.465	21.6701	21.7666	NA	NA	21.6635	21.9981	NA	NA	NA	22.2671	NA	NA	NA	NA	NA	22.4307	NA	NA	NA	21.62
AGRIN_HUMAN	SAGDVDTLAFDGR	2	22.52	0.272	1.02	0.32409	1.04	0.32409	NA	22.0682	NA	NA	22.3767	22.293	NA	22.5887	23.2184	NA	NA	NA	NA	NA	NA	22.4599	22.903	23.0717	NA	22.4563	NA	21.9011	NA	22.3651	NA	22.4358	NA	NA	NA	NA	NA	NA	NA	NA	NA	NA	NA	NA	22.4678	22.6126
AGRIN_HUMAN	ALQSNHFELSLR	3	20.27	0.038	0.1	0.92312	0.01	0.92312	NA	19.2641	20.5942	20.5314	19.9833	NA	20.4394	NA	NA	NA	NA	NA	NA	NA	20.7367	NA	NA	20.5194	NA	NA	20.3816	NA	NA	NA	NA	NA	NA	NA	NA	20.4915	NA	NA	19.7876	NA	NA	NA	NA	NA	NA	NA
AHNK_HUMAN	ISMPDIDFN(Deamidated)LKGPK	3	20.65	-0.125	-0.46	0.64845	0.21	0.64845	20.2266	20.0298	19.913	NA	NA	NA	NA	NA	NA	NA	20.8066	21.0858	20.8874	21.0899	NA	20.4568	NA	NA	NA	NA	NA	NA	20.9739	20.6336	NA	20.7662	NA	20.2836	NA	20.4205	21.3732	21.6058	20.3127	NA	NA	20.9869	20.7198	20.7175	NA	19.7067
AHNK_HUMAN	M(Oxidation)PEM(Oxidation)HFKTPKISM(Oxidation)PDVN(Deamidated)LN(Deamidated)LK	3	23.15	-0.493	-0.92	0.36688	0.84	0.36688	22.2643	23.2492	21.5039	23.6607	NA	NA	21.7093	23.213	23.3469	23.374	21.6577	24.0955	23.7851	23.7198	21.852	23.8704	NA	NA	22.0758	22.942	23.2552	22.8644	NA	21.887	NA	22.911	23.1676	NA	23.8652	NA	23.165	23.2385	23.7121	23.7218	24.3551	24.0074	24.2579	NA	23.6822	23.3742
AHNK_HUMAN	MKGDVVVSLPKVEGDLK	3	22.76	NA	NA	NA	NA	NA	NA	NA	22.7584	NA	NA	NA	NA	NA	NA	NA	NA	NA	NA	NA	NA	NA	NA	NA	NA	NA	NA	NA	NA	NA	NA	NA	NA	NA	NA	NA	NA	NA	NA	NA	NA	NA	NA	NA	NA	NA
AHNK_HUMAN	M(Oxidation)PEM(Oxidation)HFKTPKISM(Oxidation)PDVN(Deamidated)LNLK	3	23.97	NA	NA	NA	NA	NA	NA	NA	NA	NA	NA	NA	NA	NA	NA	NA	23.9661	NA	NA	NA	NA	NA	NA	NA	NA	NA	NA	NA	NA	NA	NA	NA	NA	NA	NA	NA	NA	NA	NA	NA	NA	NA	NA	NA	NA	NA
AHNK2_HUMAN	TTDLSIQPASTDLKVQADQ(Deamidated)VDVK	3	22.84	-0.032	-0.18	0.85575	0.03	0.85575	22.9011	22.9921	23.3965	23.3007	NA	22.5222	22.6241	22.6113	23.1508	23.0614	22.8301	22.8633	23.073	22.8526	22.5574	22.8358	22.2037	NA	22.6309	22.4295	NA	22.8752	22.3939	NA	22.726	22.5924	22.215	22.1609	23.2248	23.2201	NA	NA	22.8784	23.2699	23.6771	23.423	22.7211	23.0468	22.445	NA
AHNK2_HUMAN	EDSDSMTN(Deamidated)TTK	2	19	-0.089	-0.07	0.94357	0.01	0.94357	20.9622	20.2296	NA	NA	NA	NA	16.5868	NA	NA	NA	NA	NA	NA	NA	NA	NA	NA	NA	NA	NA	18.5543	NA	NA	NA	18.9818	NA	NA	NA	NA	NA	NA	NA	17.1617	NA	NA	NA	NA	NA	20.5496	NA
AHNK2_HUMAN	VEADMSLPSMQGDLK	3	21.12	NA	NA	NA	NA	NA	NA	NA	NA	NA	NA	NA	NA	NA	21.2369	NA	NA	NA	21.0084	NA	NA	NA	NA	NA	NA	NA	NA	NA	NA	NA	NA	NA	NA	NA	NA	NA	NA	NA	NA	NA	NA	NA	NA	NA	NA	NA
AHNK2_HUMAN	MPSFGVSAPGKSM(Oxidation)EASVDVSELKAK	3	22.79	NA	NA	NA	NA	NA	NA	NA	NA	NA	NA	NA	NA	NA	NA	NA	NA	NA	NA	NA	NA	NA	22.7857	NA	NA	NA	NA	NA	NA	NA	NA	NA	NA	NA	NA	NA	NA	NA	NA	NA	NA	NA	NA	NA	NA	NA
AHNK2_HUMAN	DGNLGLAVGEVGMDSK	2	21.93	NA	NA	NA	NA	NA	NA	NA	NA	NA	NA	NA	NA	NA	NA	NA	NA	NA	NA	NA	NA	NA	21.9322	NA	NA	NA	NA	NA	NA	NA	NA	NA	NA	NA	NA	NA	NA	NA	NA	NA	NA	NA	NA	NA	NA	NA
AHRR_HUMAN	SHPATFPTRMHLK	3	21.27	0.025	0.07	0.94397	0.01	0.94397	NA	21.6415	20.0164	NA	NA	NA	22.3334	21.6247	NA	21.9734	NA	NA	22.0813	20.9785	20.7237	20.178	NA	20.9746	NA	21.5679	21.0886	20.579	21.4155	20.7808	21.8397	21.0874	NA	19.8973	21.7677	21.3461	NA	21.9754	21.2686	21.5591	NA	NA	21.4304	21.1402	NA	21.6477
AIM1_HUMAN	GC(Carbamidomethyl)VLPVSRQNNEK	2	20.73	NA	NA	NA	NA	NA	NA	NA	NA	NA	20.7347	NA	NA	NA	NA	NA	NA	NA	NA	NA	NA	NA	NA	NA	NA	NA	NA	NA	NA	NA	NA	NA	NA	NA	NA	NA	NA	NA	NA	NA	NA	NA	NA	NA	NA	NA
AJAP1_HUMAN	AGLAKPPAAAK	2	19	0.05	0.18	0.86126	0.03	0.86126	NA	NA	19.6403	19.0987	18.6906	18.5224	18.9435	19.0844	19.26	19.0531	18.1897	19.236	NA	19.7148	18.5514	18.7239	19.0107	18.9916	NA	18.7485	NA	19.2362	NA	18.4998	NA	18.7697	NA	NA	19.5208	18.8907	NA	17.7226	19.1573	19.8444	18.9995	19.675	19.1415	18.9578	NA	NA
AJAP1_HUMAN	DQAAALVPK	2	20.21	0.642	1.31	0.20749	1.72	0.20749	23.3793	NA	NA	19.8956	NA	20.373	19.8126	NA	19.9424	20.2256	NA	NA	20.097	NA	NA	NA	20.7665	NA	19.6064	NA	20.0502	NA	NA	NA	19.7131	NA	NA	NA	NA	19.7691	NA	NA	19.7159	19.9509	NA	NA	NA	19.9007	NA	NA
AJAP1_HUMAN	(Acetyl)IQQ(Deamidated)LLGLSSM(Oxidation)SIR	3	22.92	NA	NA	NA	NA	NA	NA	NA	NA	NA	NA	NA	NA	NA	NA	NA	NA	NA	NA	NA	NA	NA	NA	NA	NA	NA	NA	NA	NA	NA	NA	NA	NA	22.9224	NA	NA	NA	NA	NA	NA	NA	NA	NA	NA	NA	NA
AKA28_HUMAN	AMDEDN(Deamidated)KAASQ(Deamidated)TM(Oxidation)PN(Deamidated)TQDK	2	24.76	0.411	2.06	0.04624	4.22	0.04624	25.6017	25.5046	23.5682	23.5285	25.5337	25.5492	25.3637	25.3728	24.7381	24.667	24.2609	24.4182	24.7111	24.893	25.0147	24.8947	25.6054	25.9175	25.0659	25.0669	24.5452	24.8635	25.1135	25.2421	25.1757	25.0122	24.0479	24.0785	24.022	24.1008	24.5008	24.4753	24.7862	24.8852	23.6953	23.9594	24.2148	24.3253	24.9104	25.1011
AKAP2_HUMAN	KSALALRWEAGIYANQEEEDN(Deamidated)E	3	20.72	0.541	0.9	0.38589	0.81	0.38589	NA	NA	NA	NA	NA	NA	NA	20.8672	NA	NA	NA	NA	NA	NA	NA	NA	NA	NA	NA	21.4167	NA	NA	NA	NA	NA	21.5894	NA	NA	19.9173	20.2588	NA	NA	20.6813	21.4038	19.4418	NA	NA	NA	20.8857	20.7578
AKAP2_HUMAN	KSALALRWEAGIYANQ(Deamidated)EEEDNE	3	22.42	NA	NA	NA	NA	NA	NA	NA	NA	NA	NA	NA	NA	NA	NA	NA	NA	NA	NA	NA	NA	NA	NA	22.4195	NA	NA	NA	NA	NA	NA	NA	NA	NA	NA	NA	NA	NA	NA	NA	NA	NA	NA	NA	NA	NA	NA
AKAP3_HUMAN	EIPC(Carbamidomethyl)Q(Deamidated)GPR	2	18.28	0.038	0.07	0.94267	0.01	0.94267	NA	NA	NA	17.7674	18.1958	NA	NA	NA	19.2215	18.1088	NA	NA	NA	NA	NA	NA	NA	NA	NA	NA	NA	17.8209	NA	NA	NA	NA	NA	NA	18.4797	18.5671	18.1756	NA	NA	18.2028	NA	NA	NA	NA	NA	NA
AKAP9_HUMAN	DVFQ(Deamidated)Q(Deamidated)EIQKLEQQLK	2	24.84	-0.123	-0.96	0.34134	0.93	0.34134	25.1259	25.0684	24.7848	24.8345	24.6467	24.6948	24.623	24.5751	24.7536	24.8223	24.7445	24.8436	24.9413	24.9098	24.7466	24.7704	24.5584	24.4256	24.8828	24.8018	24.6811	24.4931	24.9354	24.8382	25.1853	25.2704	24.7463	24.6112	25.0313	24.9906	24.434	24.4354	25.6563	25.5283	24.6976	24.5547	24.7938	25.1694	24.8342	25.122
AKAP9_HUMAN	LMN(Deamidated)VAINELNIKLQDTNSQKEK	3	24.36	-0.229	-1.46	0.15245	2.13	0.15245	25.182	24.8098	24.354	24.1103	23.2228	23.5448	24.3677	24.6739	24.4593	24.4173	24.2051	24.2083	24.2513	24.0169	24.1228	24.1516	23.9461	23.9654	24.5376	24.5144	24.5739	24.6023	24.3883	24.5698	24.5399	24.3765	24.8335	NA	24.4649	24.2681	24.7209	24.2253	24.3251	24.2635	24.5156	24.3825	24.0861	24.261	24.8624	24.6271
AKAP9_HUMAN	RLGTIQ(Deamidated)SGSTTQ(Deamidated)FHAGM(Oxidation)R	3	25.38	NA	NA	NA	NA	NA	NA	NA	NA	NA	NA	NA	NA	NA	NA	NA	NA	NA	NA	NA	NA	NA	NA	NA	NA	NA	NA	NA	NA	NA	NA	NA	NA	25.3844	NA	NA	NA	NA	NA	NA	NA	NA	NA	NA	NA	NA
AKD1A_HUMAN	VQ(Deamidated)MILVPQ(Deamidated)PPE	2	23.12	-0.791	-1.58	0.12646	2.49	0.12646	NA	NA	20.4421	21.0073	23.1201	23.491	NA	23.4226	NA	NA	22.7557	NA	NA	NA	NA	NA	22.5096	22.5286	23.2609	23.1985	24.1678	23.9348	NA	22.5449	24.9799	25.1326	22.499	22.1755	NA	NA	23.4503	NA	23.4054	NA	21.5265	21.4988	22.3434	23.2678	25.6311	25.5998
AKP13_HUMAN	DRQ(Deamidated)SLDGFYSHGMGAEGR	3	16.37	0.172	0.26	0.8053	0.07	0.8053	NA	NA	NA	NA	16.1059	NA	NA	16.4388	NA	NA	NA	NA	NA	NA	NA	16.6993	NA	NA	NA	NA	NA	NA	NA	NA	NA	NA	NA	NA	NA	NA	NA	NA	NA	16.2432	NA	NA	NA	NA	NA	NA
AKP13_HUMAN	DEDEGIPSENEEEK	2	21.1	0.109	0.08	0.94027	0.01	0.94027	21.8123	20.4975	NA	NA	NA	NA	NA	NA	NA	NA	NA	NA	NA	NA	NA	NA	NA	NA	NA	NA	NA	NA	NA	NA	NA	NA	NA	NA	NA	NA	NA	NA	NA	NA	NA	NA	NA	NA	21.3582	20.7331
AKP13_HUMAN	MKQ(Deamidated)PKGSLQ(Deamidated)AHDTSSLPTVIMR	3	24.28	NA	NA	NA	NA	NA	NA	NA	NA	NA	NA	NA	NA	NA	NA	NA	NA	NA	NA	NA	24.2769	NA	NA	NA	NA	NA	NA	NA	NA	NA	NA	NA	NA	NA	NA	NA	NA	NA	NA	NA	NA	NA	NA	NA	NA	NA
AL1A3_HUMAN	TANGAVEN(Deamidated)GQPDR	2	21.31	-0.327	-0.82	0.42052	0.66	0.42052	22.9181	22.4349	NA	NA	20.6691	20.2382	20.8236	20.4348	20.6352	20.7129	21.4281	21.1321	21.8531	21.5545	NA	NA	20.8684	19.6398	21.6297	20.7989	23.0085	22.6391	20.0774	19.6175	22.9468	22.6216	21.5851	21.0296	20.1817	NA	21.9331	21.5896	20.7631	20.5048	NA	NA	20.9367	20.6485	22.6805	22.6173
AL1L2_HUMAN	ANSTEYGLASGVFTRDINK	3	20.71	NA	NA	NA	NA	NA	NA	NA	NA	NA	NA	NA	NA	NA	NA	NA	NA	NA	NA	NA	NA	NA	NA	NA	NA	NA	NA	NA	NA	NA	NA	NA	NA	NA	NA	NA	NA	NA	NA	20.709	NA	NA	NA	NA	NA	NA
AL2SB_HUMAN	(Gln->pyro-Glu)QNFEN(Deamidated)KNRELK	2	23.26	-0.101	-0.54	0.59465	0.29	0.59465	23.1761	23.2672	22.3725	22.9173	23.4649	23.5248	22.3531	22.4158	23.2168	23.136	23.0509	23.3533	23.5492	23.7459	23.4822	23.4743	23.5417	23.9217	23.1431	23.3901	22.7649	23.0978	23.3065	23.5348	23.3242	23.3144	22.7921	22.9056	23.8812	24.042	NA	24.4356	23.4262	23.4371	23.2229	23.2045	22.9696	23.1595	NA	22.6912
AL2SB_HUMAN	(Gln->pyro-Glu)Q(Deamidated)NFENKNRELK	2	23.97	NA	NA	NA	NA	NA	NA	NA	NA	NA	NA	NA	NA	NA	NA	NA	NA	NA	NA	NA	NA	NA	NA	NA	NA	NA	NA	NA	NA	NA	NA	NA	NA	NA	NA	23.973	NA	NA	NA	NA	NA	NA	NA	NA	NA	NA
AL3A1_HUMAN	SLEEAIQ(Deamidated)FIN(Deamidated)Q(Deamidated)R	2	21.3	-1.604	-1.33	0.2379	1.77	0.2379	NA	NA	NA	NA	NA	NA	NA	20.5238	NA	20.4727	NA	NA	NA	NA	NA	NA	NA	NA	NA	NA	NA	NA	NA	NA	NA	NA	NA	NA	NA	NA	23.8544	NA	NA	NA	NA	NA	20.3495	NA	NA	NA
ALBU_HUMAN	LVNEVTEFAK	2	23.89	0.15	0.6	0.54973	0.36	0.54973	23.2468	23.1174	23.2483	23.2123	25.3266	25.3306	24.7206	24.8735	24.5669	24.5881	23.6289	23.4115	23.9931	23.9985	24.2377	24.146	23.0279	23.0336	23.7761	23.8074	24.5115	24.4795	24.8101	25.0338	24.779	24.7752	22.5293	22.2837	23.9729	24.0202	23.8335	23.9067	23.0411	23.0115	23.6888	23.6924	23.8214	23.8117	23.0938	23.2007
ALBU_HUMAN	FQNALLVR	2	23.43	0.275	1.01	0.32028	1.01	0.32028	22.9585	22.8384	22.4279	22.6705	25.0104	24.9234	24.2591	24.3583	24.2214	24.2556	23.0794	23.1351	23.704	23.7958	23.8435	23.8597	22.5149	22.8267	23.3456	23.3347	23.9816	24.0293	24.3523	24.5537	24.3537	24.3341	21.4924	21.1443	23.513	23.4948	23.4288	23.451	22.7695	22.8175	23.1765	22.9004	23.4292	23.2501	22.7481	22.6369
ALBU_HUMAN	YLYEIAR	2	22.5	0.053	0.13	0.89526	0.02	0.89526	21.9706	21.0934	21.7632	21.5515	24.0127	23.9688	23.2605	23.3645	23.284	23.137	22.2037	22.144	22.5998	22.5913	22.8741	22.9118	21.5258	21.4979	22.3482	22.3756	22.9844	23.2165	25.956	26.1067	23.3024	23.4125	20.312	19.6545	22.5087	22.1661	22.5784	22.5648	21.5518	21.3608	22.038	21.8183	22.4402	22.4433	21.5927	21.4136
ALBU_HUMAN	VFDEFKPLVEEPQNLIK	3	24.49	0.102	0.39	0.69772	0.15	0.69772	23.8756	24.2927	23.7607	23.922	25.7584	25.7914	25.2231	25.2699	25.2599	25.4059	24.3437	24.3391	24.7466	24.6731	24.9253	24.9485	22.9849	22.8645	24.1333	24.2526	25.0881	24.9938	25.4144	25.4319	25.352	25.2304	22.7084	22.9281	24.75	24.8101	24.4992	24.5518	23.9688	23.7427	24.4322	24.2912	24.4216	24.4789	23.655	23.976
ALBU_HUMAN	KVPQVSTPTLVEVSR	3	23.28	0.061	0.15	0.88394	0.02	0.88394	22.6358	23.3528	22.2072	21.9615	24.5021	24.5109	24.3471	24.3937	24.2142	23.9669	22.6348	NA	23.1633	23.294	23.5461	23.5403	22.2391	22.185	22.9321	23.1063	23.643	23.6213	26.0893	26.1649	23.9333	23.9606	21.0828	19.6133	23.6388	24.3834	23.1782	23.2231	22.6038	22.2738	22.9213	22.8949	23.3718	23.0254	22.2133	NA
ALBU_HUMAN	KVPQVSTPTLVEVSR	2	21.23	-0.009	-0.02	0.98353	0	0.98353	NA	NA	20.343	NA	22.2079	21.816	21.9274	22.0879	NA	NA	20.8023	NA	20.7521	21.1014	NA	21.1281	NA	NA	20.9834	20.5142	21.5167	21.3159	23.6376	23.7835	21.7026	21.9637	NA	NA	20.1815	NA	21.2828	20.6389	NA	NA	20.5805	20.4376	20.3725	19.8992	21.1291	19.8328
ALBU_HUMAN	RPC(Carbamidomethyl)FSALEVDETYVPK	3	22.51	0.365	0.83	0.40985	0.69	0.40985	21.334	20.7608	20.7479	21.1814	24.1527	24.0787	23.9131	24.1422	23.4231	23.3259	22.4956	22.615	22.4766	22.4813	23.0835	23.2888	21.2875	NA	22.7027	22.8287	23.405	23.4566	23.8184	23.8961	23.7017	23.715	NA	18.5369	22.7708	22.5672	22.6797	22.4949	20.3243	21.0488	21.8047	21.5859	22.6492	22.8468	21.8654	22.0092
ALBU_HUMAN	LDELRDEGK	2	21.23	0.212	0.73	0.4712	0.53	0.4712	20.8657	20.1681	21.2869	20.5357	22.3758	22.2723	22.2081	21.752	21.8983	21.7889	21.3192	21.5252	21.6946	21.3674	21.6901	21.2616	NA	20.1202	20.8021	20.8599	21.0737	21.3264	21.9045	22.0329	21.4997	21.6686	20.1889	19.3	20.9547	21.0495	21.1378	21.2624	NA	NA	21.5779	21.259	22.0003	21.6739	19.8272	20.0332
ALBU_HUMAN	RHPDYSVVLLLR	3	22.91	0.142	0.53	0.60125	0.28	0.60125	22.1273	21.6976	22.1418	21.6945	23.8208	23.5884	23.9126	23.7007	23.7107	23.5115	22.859	23.144	23.2104	22.9811	23.3503	23.3964	NA	NA	22.0899	22.3293	23.3917	23.1599	23.8874	23.643	23.5797	23.3662	21.9082	NA	23.1547	22.9491	22.9136	22.9357	22.2013	21.9778	22.7341	22.7365	23.1119	22.9607	22.2361	21.3715
ALBU_HUMAN	AVMDDFAAFVEK	2	23.21	0.073	0.21	0.83222	0.05	0.83222	21.5983	NA	21.4917	21.6916	24.7022	24.586	24.1951	24.2232	23.7656	23.7473	23.0052	22.9282	23.2223	22.9717	23.7463	23.776	NA	NA	23.1636	23.0632	24.1199	24.0389	24.3626	24.3684	24.3261	24.152	NA	NA	23.4081	23.4217	23.1827	23.0397	21.4319	21.1392	22.2638	22.1693	22.8168	22.9839	22.6761	22.6667
ALBU_HUMAN	MPC(Carbamidomethyl)AEDYLSVVLNQLC(Carbamidomethyl)VLHEK	3	20.89	0.094	0.41	0.68774	0.16	0.68774	NA	20.2975	20.4185	20.4693	21.2397	20.768	21.1036	21.5549	21.693	21.446	20.9941	21.152	20.7954	20.6077	21.2906	21.4324	NA	NA	20.1177	20.3119	21.4907	20.9838	21.3676	21.3553	21.2326	21.0813	NA	20.38	21.2918	21.2593	20.7927	20.8359	19.8221	19.6404	NA	NA	20.5809	21.2331	20.2368	NA
ALBU_HUMAN	LC(Carbamidomethyl)TVATLR	2	23.19	-0.066	-0.22	0.82892	0.05	0.82892	21.6339	22.01	22.1908	22.2587	24.6601	24.7476	24.0712	23.251	23.6841	23.8124	22.8263	22.624	23.2241	23.1927	23.5058	23.4866	NA	22.2783	23.0059	23.0712	23.6414	23.414	24.2624	23.6661	24.0613	24.1264	NA	NA	23.2601	23.0909	22.5749	NA	NA	22.0311	22.5783	22.8266	23.0897	23.0156	NA	NA
ALBU_HUMAN	TC(Carbamidomethyl)VADESAENC(Carbamidomethyl)DK	2	19.16	0.467	1.48	0.14856	2.19	0.14856	NA	NA	18.302	18.4693	20.8635	20.7396	20.1953	20.0303	19.9722	19.9509	18.4132	19.1551	18.6568	19.1837	19.7794	19.4886	18.3846	18.3208	NA	19.2854	18.6558	19.1632	20.3419	20.3822	18.8579	19.2631	NA	NA	18.7423	19.0482	18.8	NA	17.7828	17.7662	NA	18.464	18.9353	18.7003	NA	NA
ALBU_HUMAN	RHPYFYAPELLFFAK	3	21.97	0.149	0.51	0.61137	0.26	0.61137	NA	NA	21.7198	21.4896	22.6916	22.0345	22.6414	22.5402	22.0573	NA	22.1718	22.0549	22.1718	21.7199	22.3388	22.4922	NA	NA	21.0462	21.0868	22.0567	NA	22.6086	22.6725	22.5912	22.4458	NA	19.8227	22.131	22.0588	21.8927	NA	20.7687	20.6153	NA	21.9892	22.1596	22.303	22.6425	NA
ALBU_HUMAN	ETYGEMADC(Carbamidomethyl)C(Carbamidomethyl)AK	2	21.03	0.46	1.27	0.21228	1.62	0.21228	NA	NA	NA	19.9424	22.5186	22.405	21.7707	21.887	21.7777	21.5633	20.0178	20.2907	20.1929	20.6372	21.4954	21.3418	NA	NA	20.9182	21.3411	21.0425	21.4581	21.9361	22.1507	21.228	21.4171	NA	NA	20.5259	20.6637	20.9304	20.7786	NA	19.3764	NA	NA	20.9208	20.1355	19.1689	NA
ALBU_HUMAN	QTALVELVK	2	21.79	-0.232	-0.64	0.52593	0.41	0.52593	NA	NA	NA	NA	23.2805	23.3275	22.3134	22.4182	21.9513	21.6714	20.9367	20.893	NA	20.7183	21.8723	21.8825	NA	20.4516	NA	21.0144	22.1442	22.2138	22.5855	22.9503	22.6073	22.5488	NA	NA	20.9725	21.2626	21.2931	21.2886	NA	NA	NA	NA	21.2609	20.8228	NA	NA
ALBU_HUMAN	LVAASQAALGL	2	21.84	0.008	0.02	0.9841	0	0.9841	NA	NA	NA	NA	23.1419	22.8357	22.2399	21.9583	21.9779	21.8545	21.1758	NA	22.071	NA	21.747	22.2093	20.3109	NA	21.1381	NA	22.3966	22.1825	22.7227	22.4208	22.4654	22.6142	NA	NA	21.5528	NA	21.484	22.4169	NA	NA	NA	NA	20.6085	19.8259	20.914	NA
ALBU_HUMAN	RMPC(Carbamidomethyl)AEDYLSVVLNQLC(Carbamidomethyl)VLHEK	3	20.83	-0.358	-1.15	0.25785	1.33	0.25785	18.9715	NA	20.574	19.5476	21.4057	NA	21.3848	21.408	NA	NA	20.5735	20.9564	20.8514	20.2797	21.285	21.2703	NA	NA	NA	20.0911	21.1525	20.9127	21.4685	21.736	21.0864	21.2739	NA	NA	21.2359	21.0494	21.035	20.6581	NA	NA	19.9926	20.5493	20.9021	20.9507	20.5028	NA
ALBU_HUMAN	VHTEC(Carbamidomethyl)C(Carbamidomethyl)HGDLLEC(Carbamidomethyl)ADDR	3	21.09	-0.109	-0.33	0.74329	0.11	0.74329	19.335	19.3781	NA	NA	NA	NA	22.3399	21.8938	21.719	21.7769	NA	20.8244	20.6738	NA	21.2976	21.3417	NA	NA	21.1715	21.058	NA	21.5191	21.9494	NA	21.7048	21.7896	NA	NA	20.4072	20.8292	20.8109	20.9384	NA	NA	20.3923	NA	20.8372	21.049	NA	NA
ALBU_HUMAN	QNC(Carbamidomethyl)ELFEQLGEYK	2	22.02	-0.254	-0.59	0.5615	0.35	0.5615	19.6622	NA	NA	NA	23.0698	22.9962	22.6234	23.0534	22.5429	22.1941	20.8625	NA	NA	21.9275	21.6646	21.9593	NA	NA	21.502	21.6837	21.831	22.159	22.3333	22.7387	23.1094	22.6636	NA	NA	NA	NA	NA	21.9014	NA	NA	NA	NA	NA	NA	20.9999	20.9396
ALBU_HUMAN	YIC(Carbamidomethyl)ENQDSISSK	2	22.67	-0.048	-0.1	0.91898	0.01	0.91898	20.7409	21.3047	NA	NA	23.923	23.8895	23.537	23.4039	23.1854	23.1271	NA	22.246	22.4521	22.5483	23.0545	22.6323	21.4363	21.7309	NA	22.5785	22.5699	NA	25.0651	25.5345	NA	NA	NA	NA	NA	22.2866	NA	22.1138	NA	NA	NA	NA	NA	21.9531	21.3686	21.4907
ALBU_HUMAN	(Ammonia-loss)C(Carbamidomethyl)C(Carbamidomethyl)AAADPHEC(Carbamidomethyl)YAK	2	20.76	0.289	0.64	0.53163	0.4	0.53163	NA	NA	NA	NA	22.0085	22.103	21.3895	21.6545	21.3974	21.4224	NA	NA	20.1879	NA	20.9666	20.982	17.9694	NA	20.7325	NA	20.6698	21.0354	21.7609	NA	20.3683	20.8792	NA	NA	19.9386	NA	20.4828	20.5686	NA	NA	19.3448	NA	20.1107	NA	NA	NA
ALBU_HUMAN	C(Carbamidomethyl)C(Carbamidomethyl)TESLVNR	2	20.18	0.213	0.34	0.73772	0.11	0.73772	NA	NA	17.744	NA	21.5199	21.679	20.859	20.6501	NA	20.3694	19.0507	19.8199	NA	NA	20.5515	20.2316	NA	NA	NA	19.9986	NA	NA	23.1866	23.1441	NA	20.3187	NA	NA	19.623	19.6826	NA	NA	18.1743	NA	NA	18.5704	20.4246	19.373	NA	18.8462
ALBU_HUMAN	DLGEENFK	2	20.71	0.064	0.17	0.86623	0.03	0.86623	NA	NA	NA	NA	22.1347	22.074	21.1319	21.092	21.0984	21.1374	19.4362	NA	NA	20.0398	20.495	20.639	NA	19.7289	NA	20.369	NA	20.7185	21.5551	NA	20.8706	21.0354	NA	NA	NA	NA	NA	20.4845	NA	NA	NA	NA	NA	20.1127	NA	19.3538
ALBU_HUMAN	KYLYEIAR	2	21.39	-0.019	-0.04	0.96645	0	0.96645	NA	NA	NA	NA	22.2998	NA	NA	21.0672	21.0368	NA	21.9199	20.9576	NA	20.9594	20.5882	21.741	21.26	21.3947	NA	NA	22.0252	22.0514	22.2762	22.7124	21.1519	NA	21.4168	21.0232	20.1607	NA	NA	NA	21.7382	20.3221	NA	21.1239	NA	NA	NA	NA
ALBU_HUMAN	LKEC(Carbamidomethyl)C(Carbamidomethyl)EKPLLEK	2	19.67	0.089	0.26	0.79753	0.07	0.79753	NA	NA	NA	NA	20.1431	20.0014	20.8435	20.5599	NA	NA	19.5038	19.4131	19.5261	18.8597	19.8341	19.4034	NA	NA	19.2479	19.0513	NA	19.5986	NA	NA	NA	20.0999	NA	NA	19.2759	20.0396	20.0204	NA	NA	NA	NA	20.3516	NA	18.7886	NA	18.7468
ALBU_HUMAN	LKEC(Carbamidomethyl)C(Carbamidomethyl)EKPLLEK	3	22.37	0.833	0.87	0.41252	0.76	0.41252	NA	NA	NA	NA	NA	22.9953	NA	NA	NA	NA	NA	NA	NA	NA	NA	NA	NA	NA	NA	NA	22.468	NA	22.9393	NA	NA	NA	NA	NA	NA	NA	NA	NA	NA	NA	22.8146	22.4493	20.5453	NA	NA	NA
ALBU_HUMAN	SLHTLFGDK	2	22.41	0.561	1.33	0.19717	1.78	0.19717	NA	NA	NA	NA	23.7451	23.4542	23.0759	23.0934	NA	NA	21.8646	21.8763	NA	NA	22.3424	22.7034	NA	NA	22.1017	22.0809	23.0797	23.0847	23.1276	NA	NA	NA	NA	20.0531	NA	22.0984	22.0582	22.145	NA	NA	21.9749	21.7452	NA	NA	NA	NA
ALBU_HUMAN	(Gln->pyro-Glu)QNC(Carbamidomethyl)ELFEQLGEYK	2	21.3	0.217	0.45	0.65597	0.2	0.65597	19.2517	NA	NA	NA	22.7118	22.6169	21.708	22.3036	21.703	21.6014	NA	NA	NA	NA	21.1401	21.3277	NA	NA	NA	21.0989	NA	21.4377	NA	22.2411	NA	22.0157	NA	NA	NA	NA	19.8586	20.5786	NA	NA	NA	20.6353	20.4252	20.6989	NA	NA
ALBU_HUMAN	ALVLIAFAQYLQQC(Carbamidomethyl)PFEDHVK	3	20.91	0.274	0.93	0.36281	0.87	0.36281	NA	NA	NA	20.3572	21.5822	21.22	21.1442	21.1074	21.237	21.3052	NA	NA	NA	20.3183	20.9521	21.0504	NA	NA	NA	NA	21.0873	20.7337	21.0451	21.5009	21.0857	NA	NA	NA	NA	20.6739	NA	19.9171	NA	NA	19.9996	NA	NA	NA	NA	NA
ALBU_HUMAN	KQTALVELVK	2	21.81	0.036	0.08	0.94102	0.01	0.94102	NA	NA	NA	NA	22.8164	22.5834	22.254	22.3517	NA	NA	NA	NA	NA	NA	21.0163	21.2044	NA	NA	20.4309	NA	21.6906	21.8654	22.4563	22.3442	22.4389	22.1163	NA	NA	NA	NA	21.4503	NA	NA	NA	NA	NA	NA	NA	20.0671	NA
ALBU_HUMAN	DDNPNLPR	2	21.53	-0.333	-0.63	0.5356	0.4	0.5356	NA	NA	NA	NA	NA	23.0464	NA	NA	NA	21.7841	21.4788	NA	NA	20.8187	22.1034	21.1183	20.0096	NA	NA	20.8185	21.3418	21.6441	22.117	22.1289	21.6794	21.3181	NA	NA	NA	NA	NA	NA	NA	NA	NA	NA	NA	NA	NA	NA
ALBU_HUMAN	ALVLIAFAQYLQQ(Deamidated)C(Carbamidomethyl)PFEDHVK	3	20.38	-0.607	-1.55	0.15033	2.42	0.15033	NA	NA	NA	NA	NA	NA	NA	NA	NA	NA	20.3024	20.1182	20.4812	NA	NA	NA	NA	NA	19.3525	NA	NA	NA	NA	NA	NA	20.3148	NA	NA	21.0598	NA	20.5236	NA	NA	NA	NA	NA	20.4761	20.7713	NA	NA
ALBU_HUMAN	ADDKETC(Carbamidomethyl)FAEEGKK	3	19.34	0.319	0.52	0.61802	0.27	0.61802	NA	NA	NA	NA	20.4593	NA	19.8839	19.8552	19.3272	NA	NA	NA	NA	NA	NA	NA	NA	NA	17.9009	NA	NA	18.6264	19.9008	NA	NA	18.7322	NA	NA	NA	NA	NA	NA	NA	NA	NA	NA	NA	NA	NA	NA
ALBU_HUMAN	C(Carbamidomethyl)C(Carbamidomethyl)AAADPHEC(Carbamidomethyl)YAK	3	17.79	-0.935	-1.12	0.29435	1.25	0.29435	NA	NA	NA	NA	18.6857	18.4283	NA	NA	17.447	17.0633	NA	NA	NA	NA	NA	NA	NA	NA	16.2393	NA	NA	NA	18.357	18.3087	NA	NA	NA	NA	NA	NA	NA	NA	NA	NA	NA	NA	NA	NA	NA	NA
ALBU_HUMAN	(Gln->pyro-Glu)QEPERNEC(Carbamidomethyl)FLQHK	3	20.81	0.151	0.15	0.88396	0.02	0.88396	NA	NA	NA	NA	21.1368	21.7046	19.535	21.0676	NA	NA	NA	NA	NA	NA	NA	NA	NA	NA	NA	NA	NA	NA	NA	20.4896	NA	20.9301	NA	NA	NA	NA	NA	NA	NA	NA	NA	NA	NA	NA	NA	NA
ALBU_HUMAN	TYETTLEK	2	21.9	0.882	1.09	0.30973	1.19	0.30973	NA	NA	NA	NA	NA	23.3048	NA	NA	NA	NA	NA	NA	NA	NA	NA	22.0351	NA	NA	NA	NA	NA	NA	NA	22.9331	NA	22.1169	NA	NA	NA	NA	NA	NA	NA	NA	NA	NA	NA	NA	20.6222	20.3669
ALBU_HUMAN	FQN(Deamidated)ALLVR	2	21.26	0.616	0.92	0.38976	0.85	0.38976	NA	NA	NA	NA	21.7418	21.6547	NA	NA	NA	NA	NA	NA	NA	NA	NA	NA	NA	NA	NA	NA	NA	NA	NA	21.549	20.7829	20.5644	NA	NA	NA	NA	NA	NA	NA	NA	NA	NA	NA	NA	NA	NA
ALBU_HUMAN	HPYFYAPELLFFAK	3	19.58	-0.127	-0.18	0.86605	0.03	0.86605	NA	NA	NA	NA	NA	NA	NA	NA	NA	NA	NA	NA	NA	NA	19.551	19.4596	NA	NA	NA	NA	19.6795	NA	NA	20.3592	18.8576	NA	NA	NA	NA	NA	NA	NA	NA	NA	NA	NA	NA	NA	NA	NA
ALBU_HUMAN	(Ammonia-loss)C(Carbamidomethyl)C(Carbamidomethyl)TESLVNR	2	23.07	-1.427	-1.61	0.16606	2.58	0.16606	NA	NA	NA	NA	22.3672	22.3549	NA	NA	NA	NA	NA	NA	NA	NA	NA	NA	NA	NA	NA	NA	NA	NA	23.4687	24.1068	NA	NA	NA	NA	NA	NA	NA	NA	NA	NA	NA	NA	NA	NA	NA	NA
ALBU_HUMAN	ADDKETC(Carbamidomethyl)FAEEGK	2	18.11	NA	NA	NA	NA	NA	NA	NA	NA	NA	17.9521	NA	NA	18.2616	NA	NA	NA	NA	NA	NA	NA	NA	NA	NA	NA	NA	NA	NA	NA	NA	NA	NA	NA	NA	NA	NA	NA	NA	NA	NA	NA	NA	NA	NA	NA	NA
ALBU_HUMAN	RMPC(Carbamidomethyl)AEDYLSVVLNQ(Deamidated)LC(Carbamidomethyl)VLHEK	3	21.27	NA	NA	NA	NA	NA	NA	NA	NA	NA	NA	22.669	NA	NA	21.3514	20.7522	NA	NA	NA	NA	NA	NA	NA	NA	20.3082	NA	NA	NA	NA	NA	NA	NA	NA	NA	NA	NA	NA	NA	NA	NA	NA	NA	NA	NA	NA	NA
ALBU_HUMAN	ALVLIAFAQ(Deamidated)YLQ(Deamidated)QC(Carbamidomethyl)PFEDHVK	3	22.4	NA	NA	NA	NA	NA	NA	NA	NA	NA	NA	NA	NA	NA	NA	NA	NA	NA	NA	NA	NA	NA	NA	NA	NA	NA	NA	NA	22.4079	22.3882	NA	NA	NA	NA	NA	NA	NA	NA	NA	NA	NA	NA	NA	NA	NA	NA
ALDOA_HUMAN	IGEHTPSALAIMENANVLAR	3	22.07	0.157	0.68	0.50123	0.46	0.50123	21.9526	21.7339	23.0503	22.1834	21.7849	NA	21.5092	21.5561	22.4381	22.5546	NA	NA	22.2524	NA	22.5534	22.7206	21.8317	22.0215	22.0969	22.0429	22.6567	22.6336	21.8756	21.6945	NA	21.8051	NA	21.2274	22.9396	22.8608	21.2801	21.108	22.5639	22.7515	21.9396	21.3885	21.6796	22.2911	21.8734	21.6715
ALDOA_HUMAN	ELSDIAHR	2	19.22	0.248	0.73	0.47148	0.54	0.47148	NA	NA	18.6714	19.0174	18.7988	NA	NA	NA	19.436	19.3241	NA	NA	NA	NA	19.8037	19.482	19.422	20.456	19.0384	18.8465	NA	18.7735	NA	18.5015	NA	NA	NA	NA	19.6869	19.6698	NA	NA	19.3011	19.3352	18.8832	19.8114	NA	19.1574	NA	18.1762
ALDOA_HUMAN	FSHEEIAMATVTALR	3	20.95	0.183	0.3	0.7674	0.09	0.7674	20.8682	NA	NA	21.4302	NA	NA	NA	NA	20.7082	20.7924	NA	19.4869	21.7795	21.8885	20.8911	22.737	NA	NA	20.4792	19.9927	20.7337	21.7721	NA	NA	NA	NA	NA	NA	22.4686	20.9292	NA	NA	NA	20.7027	NA	19.434	20.577	20.4301	NA	NA
ALDOA_HUMAN	GILAADESTGSIAK	2	20.96	0.406	1.1	0.28708	1.21	0.28708	NA	NA	NA	NA	NA	NA	NA	NA	NA	21.1771	NA	NA	NA	20.7144	20.9458	20.6729	21.3703	22.237	NA	NA	21.0076	21.2202	19.9132	NA	NA	NA	NA	NA	21.2442	21.0558	NA	20.3049	21.0055	NA	NA	NA	20.9407	20.6254	NA	NA
ALDOA_HUMAN	ALANSLAC(Carbamidomethyl)QGK	2	19.94	0.266	0.72	0.48412	0.52	0.48412	NA	NA	NA	19.7856	NA	NA	NA	NA	NA	20.3873	NA	19.7006	NA	NA	20.5749	20.1455	19.8865	NA	NA	NA	20.0871	NA	NA	NA	NA	NA	NA	18.8248	NA	20.6701	NA	NA	NA	NA	NA	19.5821	NA	19.674	NA	NA
ALDOA_HUMAN	KELSDIAHR	2	18.48	-0.245	-0.54	0.59765	0.29	0.59765	NA	NA	NA	NA	NA	NA	NA	18.3469	18.5652	NA	NA	18.1682	NA	NA	18.8917	18.643	18.657	17.7985	18.4179	NA	NA	NA	NA	NA	NA	NA	NA	NA	18.7866	NA	NA	NA	NA	NA	18.5412	NA	NA	NA	NA	NA
ALDOA_HUMAN	AAQEEYVK	2	17.55	0.062	0.11	0.91822	0.01	0.91822	NA	NA	NA	NA	NA	NA	NA	NA	NA	17.7427	NA	NA	NA	NA	NA	17.4764	NA	NA	NA	NA	NA	17.3725	NA	NA	NA	NA	NA	NA	17.9118	NA	NA	NA	NA	17.4772	NA	NA	17.9509	16.934	NA	NA
ALDOA_HUMAN	GVVPLAGTN(Deamidated)GETTTQGLDGLSER	3	21.18	0.131	0.38	0.70829	0.15	0.70829	NA	NA	NA	NA	20.985	20.7472	NA	NA	NA	NA	NA	NA	NA	NA	21.6259	NA	21.4971	21.4996	NA	21.0852	NA	21.428	20.8352	21.1389	NA	NA	NA	NA	NA	NA	NA	NA	NA	21.0007	NA	NA	NA	NA	NA	NA
ALDOC_HUMAN	GILAADESVGSMAK	2	21.25	-0.017	-0.07	0.9466	0	0.9466	21.3071	21.6945	20.9498	21.2443	NA	21.2116	20.7862	20.6855	20.5998	20.9548	21.2253	21.5028	20.7258	NA	21.9224	21.6379	21.1064	21.1464	NA	21.5987	21.6904	21.8674	21.5741	21.4384	NA	20.7671	20.2474	20.8171	22.3507	22.4429	20.2908	NA	21.94	21.9786	20.767	20.7293	21.1051	22.035	20.256	NA
ALDOC_HUMAN	YTPEEIAMATVTALR	3	20.24	0.199	0.65	0.52168	0.42	0.52168	19.9426	20.1684	20.2366	20.7988	NA	NA	NA	19.5099	19.9183	19.9771	20.2802	20.3203	20.6546	20.3424	21.2631	21.1318	NA	NA	NA	20.0104	20.9498	20.4517	20.4788	19.6764	NA	19.3257	19.7684	NA	21.2344	20.8113	19.2968	18.5849	21.4118	21.0644	20.0652	20.2337	20.2754	20.4893	18.8294	NA
ALDOC_HUMAN	TPSALAILENANVLAR	2	20.67	-0.117	-0.47	0.64501	0.22	0.64501	21.0888	20.6683	20.8275	20.1856	20.626	20.6898	19.8154	NA	20.713	NA	NA	20.4821	20.4109	20.685	20.855	21.2837	20.1198	19.9808	20.8123	20.5981	20.64	21.0501	NA	20.7351	NA	20.1235	NA	NA	21.4822	21.8376	NA	19.6439	21.3535	21.511	NA	20.2891	21.2195	NA	NA	19.7911
ALDOC_HUMAN	TPSALAILENANVLAR	3	20.4	-0.416	-1.33	0.19497	1.76	0.19497	19.8855	20.912	20.2931	NA	20.2919	20.7463	19.0617	NA	NA	20.3791	19.9139	NA	20.2916	20.3424	20.959	21.2447	19.9057	19.3693	20.4072	20.1684	20.8065	NA	20.4581	19.9907	19.4054	19.7464	NA	NA	21.1913	NA	NA	NA	21.5769	21.4925	20.72	19.8703	20.7193	20.9181	NA	NA
ALDOC_HUMAN	DNAGAATEEFIK	2	21.27	0.75	1.63	0.11774	2.65	0.11774	20.6645	NA	NA	NA	21.3864	21.121	NA	21.5126	21.916	NA	21.9066	22.651	NA	NA	NA	21.7899	NA	21.8159	20.6553	21.9099	21.1785	22.6228	NA	NA	19.8164	NA	NA	NA	21.5163	21.2862	NA	20.5601	NA	NA	21.1476	19.8907	NA	21.0994	20.2218	NA
ALDOC_HUMAN	RAEVN(Deamidated)GLAAQGK	2	18.58	-0.084	-0.34	0.73828	0.12	0.73828	NA	NA	NA	NA	18.7409	NA	NA	18.4919	NA	NA	17.9717	18.3986	NA	18.6032	19.0861	19.138	18.1152	18.4235	18.6088	NA	NA	18.5487	18.2979	18.4121	NA	NA	NA	NA	NA	18.912	NA	NA	NA	19.0524	NA	NA	NA	18.4428	NA	NA
ALDOC_HUMAN	RLSQIGVENTEENRR	3	18.42	-0.259	-1.01	0.32732	1.02	0.32732	NA	17.802	NA	17.9726	NA	18.3162	NA	NA	19.4238	NA	NA	NA	NA	18.3233	NA	NA	NA	NA	NA	17.8054	NA	18.4485	18.6322	NA	NA	18.3478	NA	18.274	NA	18.846	NA	NA	NA	18.7551	NA	18.5249	18.4225	18.4705	NA	NA
ALDOC_HUMAN	KELSDIALR	2	19.62	-0.074	-0.19	0.85198	0.04	0.85198	19.1695	NA	18.9287	19.289	NA	NA	NA	NA	NA	NA	NA	NA	NA	NA	20.1633	NA	NA	NA	19.7732	19.8705	NA	NA	NA	NA	18.722	NA	NA	NA	20.0691	20.3452	NA	NA	NA	20.263	NA	19.1286	19.7647	NA	NA	NA
ALDOC_HUMAN	ALQASALNAWR	2	21.11	-0.375	-0.75	0.46775	0.56	0.46775	NA	NA	NA	NA	20.8905	20.1303	NA	NA	NA	NA	NA	NA	NA	NA	NA	21.613	NA	20.7969	NA	20.7669	21.1224	20.9417	21.9515	22.3213	NA	NA	NA	NA	NA	NA	NA	20.5959	NA	NA	NA	NA	NA	NA	NA	NA
ALDOC_HUMAN	GVVPLAGTDGETTTQGLDGLSER	3	21.15	0.124	0.34	0.73852	0.12	0.73852	NA	NA	NA	NA	20.985	20.7472	NA	NA	NA	NA	NA	NA	NA	NA	21.6259	NA	NA	21.4996	NA	21.0852	NA	21.428	20.8352	21.1389	NA	NA	NA	NA	NA	NA	NA	NA	NA	21.0007	NA	NA	NA	NA	NA	NA
ALG9_HUMAN	(Glu->pyro-Glu)ELLGSREAGGAEHRTELSGN(Deamidated)K	3	21.52	0.059	0.2	0.84576	0.04	0.84576	21.0147	21.843	NA	NA	21.4656	21.5453	21.822	22.2336	21.2868	20.6613	22.2626	22.2755	22.1132	21.7753	20.7155	21.2086	21.713	22.072	NA	20.7696	20.9633	21.0955	20.8784	20.8942	21.3794	20.9149	22.5897	22.5812	21.6728	NA	22.4952	22.2329	NA	20.7974	NA	22.4331	21.5725	21.8186	20.7888	19.7446
ALKB5_HUMAN	(Acetyl)MAAASGYTDLREKLK	2	20.25	NA	NA	NA	NA	NA	NA	NA	NA	NA	NA	NA	NA	NA	NA	NA	NA	NA	NA	NA	NA	NA	NA	NA	NA	NA	NA	NA	NA	NA	NA	NA	20.41	NA	NA	NA	NA	20.0972	NA	NA	NA	NA	NA	NA	NA	NA
ALKB8_HUMAN	EGELEGAC(Carbamidomethyl)R	2	17.61	NA	NA	NA	NA	NA	NA	NA	NA	17.6129	NA	NA	NA	NA	NA	NA	NA	NA	NA	NA	NA	NA	NA	NA	NA	NA	NA	NA	NA	NA	NA	NA	NA	NA	NA	NA	NA	NA	NA	NA	NA	NA	NA	NA	NA	NA
ALPK1_HUMAN	EQ(Deamidated)KGLWHHFTDVER	3	19.32	NA	NA	NA	NA	NA	NA	NA	NA	NA	NA	NA	NA	NA	NA	NA	NA	NA	NA	NA	NA	NA	NA	NA	NA	NA	NA	NA	NA	NA	NA	NA	NA	NA	NA	NA	NA	NA	NA	NA	NA	NA	19.3196	NA	NA	NA
ALPK3_HUMAN	LWC(Carbamidomethyl)QFFNILSDSVLTWAK	3	20.59	-0.869	-2.28	0.03299	5.2	0.03299	19.8778	NA	NA	19.4941	19.9849	20.1732	18.6834	NA	NA	NA	20.5105	21.3251	21.29	NA	NA	NA	NA	NA	20.676	20.1003	NA	21.1639	21.2545	20.6016	20.5645	20.7524	NA	22.1198	NA	NA	21.1096	21.3262	NA	NA	NA	20.5333	20.3578	NA	NA	NA
ALPK3_HUMAN	VENN(Deamidated)HLVQ(Deamidated)SAQ(Deamidated)TLLLSPC(Carbamidomethyl)TSR	2	23.46	NA	NA	NA	NA	NA	NA	NA	NA	NA	NA	NA	NA	NA	NA	NA	NA	NA	NA	NA	NA	NA	NA	NA	NA	NA	NA	NA	NA	NA	NA	NA	NA	NA	NA	NA	NA	NA	NA	NA	NA	23.4573	NA	NA	NA	NA
ALS_HUMAN	VAGLLEDTFPGLLGLR	2	19.89	-0.931	-1.7	0.12276	2.88	0.12276	NA	NA	NA	NA	NA	NA	NA	NA	19.5193	NA	19.7297	19.9164	NA	18.7163	NA	NA	NA	NA	NA	NA	NA	NA	NA	NA	NA	NA	20.7479	21.1767	NA	NA	19.5976	19.6975	NA	NA	NA	NA	NA	NA	NA	NA
ALS_HUMAN	LAYLQPALFSGLAELR	3	18.99	-0.667	-0.81	0.44437	0.65	0.44437	NA	NA	NA	NA	NA	NA	NA	NA	NA	NA	19.0699	NA	NA	NA	NA	NA	NA	NA	NA	17.722	NA	NA	NA	17.7866	NA	NA	19.8116	20.4036	NA	NA	19.1459	NA	NA	NA	NA	NA	NA	NA	NA	NA
ALS_HUMAN	NLIAAVAPGAFLGLK	2	19.77	-0.728	-0.98	0.36355	0.96	0.36355	NA	NA	NA	NA	NA	NA	NA	NA	19.5743	NA	NA	NA	19.7743	NA	NA	19.0934	NA	NA	NA	NA	NA	NA	NA	NA	NA	NA	NA	21.2975	NA	NA	NA	NA	NA	NA	NA	NA	19.12	NA	NA	NA
ALS_HUMAN	DLHFLEELQLGHNR	3	19.57	NA	NA	NA	NA	NA	NA	NA	NA	NA	NA	NA	NA	NA	NA	NA	NA	NA	NA	NA	NA	NA	NA	NA	NA	NA	19.3635	NA	NA	NA	NA	NA	NA	19.7772	NA	NA	NA	NA	NA	NA	NA	NA	NA	NA	NA	NA
ALS_HUMAN	TFTPQPPGLER	2	20.44	NA	NA	NA	NA	NA	NA	NA	NA	NA	NA	NA	NA	NA	NA	NA	NA	NA	NA	NA	NA	NA	NA	NA	NA	NA	NA	NA	NA	NA	NA	NA	NA	20.4371	NA	NA	NA	NA	NA	NA	NA	NA	NA	NA	NA	NA
AMBP_HUMAN	VVAQGVGIPEDSIFTMADR	2	23.37	-0.651	-3.01	0.00439	9.08	0.00439	23.7636	23.2076	23.6376	23.4761	22.6698	22.5849	23.3472	23.5461	22.6648	22.3194	22.9227	23.3841	23.1687	23.384	22.64	22.4936	22.6743	22.7733	22.9582	23.1818	22.7445	23.2206	23.3461	23.8799	24.2017	24.2074	24.738	24.7122	23.7481	23.7509	23.9808	23.8407	22.4479	22.4664	23.1047	23.2609	23.7278	23.5608	24.4255	24.4523
AMBP_HUMAN	VVAQGVGIPEDSIFTMADR	3	23.5	-0.507	-1.81	0.0771	3.29	0.0771	22.2637	23.757	23.3777	23.6852	23.3401	23.264	23.7016	23.717	22.2617	23.17	23.6449	23.1957	23.6398	22.58	22.8262	23.4244	23.714	23.4402	23.0636	22.9151	23.199	22.6755	23.7623	23.3672	24.7144	24.3255	24.2692	24.54	24.1529	24.2105	22.8639	23.4978	23.4339	23.4317	23.4959	23.1438	23.6307	24.0044	24.0898	24.3178
AMBP_HUMAN	TVAAC(Carbamidomethyl)NLPIVR	2	25.2	-0.232	-1.58	0.12165	2.5	0.12165	24.9397	24.9034	24.5183	24.6061	25.3737	25.3673	25.0045	25.0788	24.9533	24.9034	25.1235	24.9966	25.2322	25.3928	25.0382	24.9859	25.3887	25.5774	25.1464	25.2013	25.4793	25.5686	25.5245	25.7921	25.91	25.9265	26.0094	25.9636	24.8297	24.9454	25.5965	25.5176	24.6862	24.7681	24.7635	24.7872	25.0602	24.9142	25.0834	25.2407
AMBP_HUMAN	EYC(Carbamidomethyl)GVPGDGDEELLR	2	24.45	-0.235	-1.39	0.17139	1.94	0.17139	24.1845	24.426	23.7468	23.7632	24.6171	24.6382	24.0735	24.3462	24.1193	24.1771	24.3431	24.3744	24.387	24.4415	24.259	24.1876	24.6257	24.8597	24.4138	24.6056	24.6453	24.823	24.912	25.1495	25.15	25.2954	25.2153	25.3485	23.9577	24.0067	25.0269	24.9344	23.7413	23.8908	23.8188	23.9384	24.0844	24.0051	24.5735	24.7759
AMBP_HUMAN	ETLLQDFR	2	24.5	-0.46	-2.77	0.00837	7.67	0.00837	24.4679	24.5039	24.0986	24.0672	24.5447	24.55	24.6271	24.7739	23.6058	23.7006	24.3267	24.0085	24.3324	24.4665	23.8807	23.9465	24.7355	24.8459	23.8735	24.1	24.1746	24.2861	24.7955	24.8912	25.44	25.5156	25.3259	25.2052	24.6693	24.641	24.815	24.8692	23.8068	23.9637	24.0585	24.0988	24.7918	24.7436	25.2526	25.3181
AMBP_HUMAN	EC(Carbamidomethyl)LQTC(Carbamidomethyl)R	2	20.56	-0.117	-0.58	0.56544	0.34	0.56544	19.3187	19.8355	20.2845	20.088	20.9942	20.8657	20.5299	20.3623	20.5583	20.2688	20.5009	20.9586	20.4512	20.7414	20.779	20.4321	20.7137	21.0612	20.6426	20.6839	20.186	20.5887	21.4288	21.3675	20.6839	20.7696	21.7059	21.474	20.1712	20.3158	20.9701	20.9498	20.0589	20.1805	20.1331	20.2415	20.8973	20.2829	20.0383	19.9573
AMBP_HUMAN	GEC(Carbamidomethyl)VPGEQEPEPILIPR	2	23.67	-0.449	-2.48	0.0173	6.15	0.0173	23.7947	23.6927	23.75	23.5693	23.3402	23.2708	23.8759	24.0803	22.8998	22.8671	23.3418	23.6031	23.4293	23.5706	22.9352	22.843	23.5395	23.8059	23.1958	23.425	23.2579	23.3177	23.7856	24.0034	24.5101	24.6688	24.7681	24.5508	23.7704	23.7691	24.0112	23.9025	22.8293	22.9362	23.2744	23.5479	23.7808	23.8031	24.6488	24.6706
AMBP_HUMAN	GEC(Carbamidomethyl)VPGEQEPEPILIPR	3	22.72	-0.266	-1.34	0.18776	1.8	0.18776	NA	22.8713	22.3492	22.3344	22.7629	22.7262	23.0285	23.1893	22.0133	21.9596	22.5175	22.074	22.1342	22.6859	22.1149	22.563	23.1271	23.3569	22.3965	22.7477	22.0601	22.4487	23.041	23.2705	23.4887	23.4235	23.4685	23.057	22.6441	22.7707	22.6179	22.8513	22.0331	22.2309	22.2914	22.1236	23.1288	22.9582	23.536	23.6245
AMBP_HUMAN	AFIQLWAFDAVK	2	23.78	-0.768	-2.85	0.0068	8.12	0.0068	23.5392	23.2334	23.5798	23.2464	23.4742	22.9137	23.363	23.4547	23.6851	23.5433	24.1243	24.0008	24.3173	24.0538	24.0564	24.0074	22.1769	20.7117	23.2285	23.2413	24.2548	23.8616	24.1294	24.1379	25.2529	24.9348	25.0459	24.9721	23.9343	23.6944	24.38	24.2882	23.7104	24.0271	23.7591	23.4572	23.7127	23.8342	23.9479	23.9673
AMBP_HUMAN	AFIQLWAFDAVK	3	18.81	NA	NA	NA	NA	NA	NA	NA	NA	NA	NA	NA	NA	NA	NA	NA	NA	NA	NA	NA	NA	NA	NA	NA	NA	NA	NA	NA	NA	NA	18.9368	NA	NA	NA	NA	NA	NA	NA	NA	NA	NA	NA	NA	NA	NA	18.6789
AMBP_HUMAN	KEDSC(Carbamidomethyl)QLGYSAGPC(Carbamidomethyl)MGMTSR	3	22.81	-0.228	-1.34	0.1875	1.8	0.1875	22.7377	22.4617	22.2533	22.4061	22.5672	22.4043	22.944	22.9717	22.649	22.3506	22.7205	22.7937	22.4736	22.7853	22.7302	22.7226	22.959	22.7048	23.1487	23.2337	23.1035	23.0724	23.4438	23.5762	23.3884	23.4485	23.8366	23.9937	22.3788	22.3039	22.8445	23.0903	22.2667	22.287	22.3027	22.2479	22.518	22.4689	NA	23.0181
AMBP_HUMAN	(Ammonia-loss)C(Carbamidomethyl)VLFPYGGC(Carbamidomethyl)QGN(Deamidated)GNK	2	21.91	-0.158	-0.52	0.60394	0.27	0.60394	21.6973	NA	20.1004	21.091	NA	NA	21.4722	22.159	21.9067	21.894	21.4327	21.7281	22.0754	22.1447	21.8883	22.4291	NA	22.5184	22.2176	22.7483	22.5567	22.8912	22.2607	NA	22.8684	NA	22.0242	22.6306	21.0038	21.6071	21.94	22.8592	21.6319	21.8745	20.8572	21.1449	21.5517	21.4794	22.2542	NA
AMBP_HUMAN	GVC(Carbamidomethyl)EETSGAYEK	2	20.74	-0.272	-1.28	0.20886	1.64	0.20886	NA	NA	20.817	20.359	20.521	20.6278	20.8963	20.9062	20.7601	20.4952	20.9121	20.6183	20.9716	20.3651	20.386	19.993	20.8559	21.0091	20.4387	20.4293	NA	NA	20.9082	20.9952	NA	21.8045	20.9762	21.356	20.6311	20.7334	20.9153	20.8325	21.315	20.5733	NA	20.5314	20.1443	20.5296	NA	NA
AMBP_HUMAN	C(Carbamidomethyl)VLFPYGGC(Carbamidomethyl)QGN(Deamidated)GNK	2	21.95	-0.374	-1.68	0.10421	2.81	0.10421	21.5505	21.7065	NA	NA	21.5799	NA	NA	21.5974	21.7028	21.9349	21.82	NA	22.2746	21.1196	22.0075	21.7349	21.7287	21.8737	21.9977	22.129	22.2341	22.242	22.1949	22.2731	22.6141	NA	23.0688	NA	NA	NA	22.3819	22.1749	NA	21.8013	21.6137	NA	NA	21.6729	21.6052	21.9313
AMBP_HUMAN	KGVC(Carbamidomethyl)EETSGAYEK	2	19.49	-0.259	-0.88	0.38597	0.78	0.38597	NA	18.7078	19.5146	19.3679	NA	NA	19.871	19.8748	NA	NA	NA	NA	NA	19.0549	18.8038	NA	NA	19.6277	NA	NA	18.4559	NA	19.6516	19.5933	19.7764	NA	20.8742	20.6525	NA	19.5339	19.7276	19.7724	18.6186	18.5372	NA	NA	19.6715	19.6175	NA	NA
AMBP_HUMAN	KGVC(Carbamidomethyl)EETSGAYEK	3	18.68	-1.415	-3.14	0.01562	9.83	0.01562	NA	NA	NA	NA	NA	NA	NA	NA	NA	NA	17.7588	NA	NA	NA	NA	NA	NA	NA	NA	17.7285	NA	NA	19.2086	19.0526	NA	NA	19.4922	NA	NA	NA	NA	NA	NA	NA	NA	NA	18.8572	NA	NA	NA
AMBP_HUMAN	WYNLAIGSTC(Carbamidomethyl)PWLK	2	22.02	-0.804	-1.7	0.1225	2.89	0.1225	21.4196	NA	NA	NA	NA	NA	NA	NA	NA	NA	21.9644	NA	NA	NA	21.169	NA	NA	NA	NA	NA	NA	NA	NA	NA	NA	22.0258	23.3077	NA	22.7275	NA	NA	NA	21.4717	NA	NA	NA	22.0742	NA	NA	NA
AMBP_HUMAN	C(Carbamidomethyl)VLFPYGGC(Carbamidomethyl)QGNGN(Deamidated)K	2	21.92	-0.662	-1	0.36026	1	0.36026	NA	NA	21.3516	NA	NA	NA	NA	NA	NA	NA	NA	21.8256	NA	NA	NA	NA	NA	NA	NA	NA	NA	NA	NA	NA	NA	NA	NA	22.8151	NA	NA	NA	NA	NA	NA	NA	NA	21.6853	NA	NA	NA
AMBP_HUMAN	C(Carbamidomethyl)VLFPYGGC(Carbamidomethyl)Q(Deamidated)GNGNK	2	22.25	-0.895	-0.92	0.41991	0.85	0.41991	NA	NA	NA	NA	NA	21.8058	NA	NA	NA	NA	NA	NA	NA	NA	NA	NA	NA	NA	NA	NA	NA	NA	NA	NA	NA	22.7012	NA	NA	NA	NA	NA	NA	NA	NA	NA	NA	NA	NA	NA	NA
AMBP_HUMAN	(Ammonia-loss)C(Carbamidomethyl)VLFPYGGC(Carbamidomethyl)Q(Deamidated)GNGNK	2	21.91	-0.257	-0.83	0.4147	0.68	0.4147	21.6973	NA	20.1004	21.091	NA	NA	21.4722	22.159	21.9067	21.894	21.4327	21.7281	22.0754	22.1447	21.8883	22.4291	NA	NA	22.2176	22.7483	22.5567	22.8912	22.2607	NA	22.8684	NA	22.0242	22.6306	21.0038	21.6071	21.94	22.8592	21.6319	21.8745	20.8572	21.1449	21.5517	21.4794	22.2542	22.706
AMD_HUMAN	EGPVLILGR	2	23.04	0.002	0.01	0.99059	0	0.99059	23.0604	22.9711	23.5149	23.4344	22.9021	22.7346	22.5485	22.8007	22.9252	22.9545	23.0709	22.6765	22.9547	23.03	23.0318	23.0887	23.4555	23.6141	23.0244	22.9468	23.2854	23.0617	22.6258	22.7175	22.9872	22.9909	22.4177	21.8445	23.3952	23.2498	22.6239	22.4675	23.7114	23.5015	23.7362	23.665	23.4673	23.2858	22.8569	22.8094
AMD_HUMAN	IVQFSPSGK	2	22.54	0.1	0.58	0.56673	0.33	0.56673	22.0553	22.3026	23.0679	23.0463	22.6901	22.5952	22.4278	22.1927	22.6769	22.8105	22.4595	22.3134	22.6325	22.6042	22.6636	22.5314	22.938	22.8872	22.4882	22.4499	22.6677	22.438	22.2366	21.7337	22.5053	22.4521	21.3804	21.5255	22.9277	22.8617	21.8356	22.1661	23.1732	23.1248	23.2007	23.0947	23.1242	22.9071	22.2884	22.186
AMD_HUMAN	IPVDEEAFVIDFKPR	3	22.36	-0.016	-0.09	0.93167	0.01	0.93167	22.1174	21.766	23.3586	23.1274	22.267	22.228	22.42	22.4533	22.6323	22.6804	22.5607	22.4396	22.304	22.0373	22.052	22.5209	21.621	NA	22.2035	21.966	22.6731	22.4915	21.7116	21.6107	22.0638	22.1445	21.7586	21.7519	23.1587	23.0734	21.8808	21.9268	22.9676	22.9899	23.1831	23.0917	22.2202	22.2976	NA	21.8859
AMD_HUMAN	AGIEVQEIK	2	21.71	0.232	1.14	0.25989	1.31	0.25989	20.9927	21.553	21.9673	21.8577	21.9534	22.0483	21.6141	21.1971	22.0826	22.0751	21.4146	21.4728	21.9306	22.0178	22.1071	21.8569	22.0613	22.1903	21.5721	21.8286	21.7236	21.6129	21.2957	20.7666	21.5058	21.7678	20.2259	NA	22.0435	22.1249	20.8509	21.1341	22.2389	22.2173	22.054	22.1462	22.3	21.9926	21.2592	NA
AMD_HUMAN	REEEEVLDQGDFYSLLSK	3	21.96	0.201	1.03	0.30856	1.06	0.30856	21.9574	21.7252	22.4484	22.7989	22.2984	22.1745	21.9118	22.2618	22.0504	22.5218	21.9704	22.3132	21.866	21.7954	21.9514	22.0716	21.8865	21.6869	21.4945	21.6078	22.0062	22.1153	NA	21.0239	21.8766	21.8918	21.145	21.4392	22.6946	22.4724	21.3571	21.3416	22.4823	22.4178	22.8369	NA	21.6648	21.6186	NA	21.2075
AMD_HUMAN	GSGGLNLGNFFASR	2	21.2	0.129	0.57	0.56917	0.33	0.56917	20.7843	20.1143	21.1312	21.7259	21.1008	20.7379	20.7273	21.3568	21.5602	21.1533	21.1232	21.4305	21.3898	21.5178	21.4597	21.6673	21.2466	21.1464	21.1879	21.3727	NA	20.8793	NA	NA	NA	20.7596	NA	20.4278	21.6287	21.5305	20.2763	NA	21.2484	21.6973	21.8548	21.7322	21.3971	21.3603	NA	20.7654
AMD_HUMAN	IPLLQQPK	2	20.8	-0.125	-0.26	0.79585	0.07	0.79585	20.5282	19.9053	21.0749	20.6476	NA	20.9675	NA	20.6827	20.3377	20.8792	NA	NA	NA	20.312	20.5318	20.7332	NA	21.067	21.0257	21.0317	21.1632	21.0519	23.5761	20.1682	21.2244	20.6587	19.3207	NA	20.9061	20.9335	NA	NA	21.0826	20.9916	20.7753	20.5089	NA	NA	20.6008	20.6315
AMD_HUMAN	EDVVHVHK	2	18.15	0.003	0.01	0.98842	0	0.98842	NA	17.4907	19.0785	18.8841	17.8333	NA	18.1753	NA	18.0614	18.1485	18.0182	NA	18.1544	18	NA	17.8051	18.3163	17.9818	18.0962	NA	17.8804	18.3592	NA	NA	17.5144	NA	17.784	NA	18.5183	NA	NA	17.427	18.5027	18.4625	18.6184	18.4307	NA	18.1753	NA	NA
AMD_HUMAN	NNLVIFHR	2	22.01	0.001	0	0.99799	0	0.99799	22.2211	21.7636	22.3695	22.2206	22.2449	21.7823	NA	NA	21.7904	21.8149	21.8679	21.843	22	21.4466	21.618	NA	22.2608	22.3517	NA	NA	NA	NA	20.9505	NA	21.9995	21.8541	NA	21.0814	22.5647	22.3199	NA	NA	22.5456	22.1943	22.6065	22.6215	22.0897	22.3704	22.0188	21.5741
AMD_HUMAN	NLFYLPHGLSIDK	3	21.1	0.19	0.6	0.55578	0.36	0.55578	21.1763	NA	NA	21.6183	20.7565	NA	NA	21.4599	NA	NA	NA	NA	NA	NA	NA	21.4504	20.9776	20.9984	20.9404	NA	NA	NA	NA	NA	21.028	NA	NA	19.83	NA	NA	20.3067	20.2989	NA	NA	22.1393	21.8159	21.5251	NA	21.3236	NA
AMD_HUMAN	NLFYLPHGLSIDK	2	20.02	-0.428	-0.57	0.59734	0.32	0.59734	NA	NA	NA	19.7311	NA	NA	NA	NA	NA	NA	NA	NA	NA	NA	NA	NA	NA	NA	NA	NA	NA	NA	NA	NA	NA	NA	NA	NA	NA	NA	NA	NA	19.9992	NA	20.3183	NA	NA	NA	NA	NA
AMD_HUMAN	DGNYWVTDVALHQVFK	3	20.49	-0.158	-0.5	0.62526	0.25	0.62526	NA	NA	NA	20.0128	NA	NA	NA	NA	20.2539	NA	NA	20.4335	20.6227	NA	20.6233	NA	NA	NA	NA	NA	NA	NA	NA	NA	NA	NA	NA	NA	NA	20.9585	NA	NA	21.322	20.625	20.2134	20.4417	20.4895	20.2323	20.112	NA
AMD_HUMAN	(Gln->pyro-Glu)QSPQLPQAFYPVGHPVDVSFGDLLAAR	3	22.66	0.936	0.95	0.35941	0.91	0.35941	NA	NA	NA	25.1788	NA	NA	NA	24.0857	NA	21.5243	22.8789	24.38	20.6914	21.855	NA	NA	NA	NA	NA	NA	NA	NA	NA	23.4848	NA	NA	NA	NA	NA	NA	NA	23.3393	NA	NA	NA	NA	20.7314	NA	NA	21.107
AMD_HUMAN	EEEEVLDQGDFYSLLSK	2	19.72	-0.331	-0.42	0.68487	0.18	0.68487	19.6963	NA	NA	20.3872	NA	18.8641	18.831	NA	20.6608	NA	NA	NA	NA	NA	NA	NA	19.6155	NA	NA	NA	NA	NA	NA	NA	NA	NA	NA	NA	NA	NA	NA	NA	NA	NA	20.0071	NA	NA	NA	NA	NA
AMD_HUMAN	MENKPTSSELQK	2	17.51	NA	NA	NA	NA	NA	NA	NA	18.1917	NA	NA	NA	16.8571	NA	NA	NA	NA	NA	NA	NA	NA	17.3866	17.6078	NA	NA	NA	NA	NA	NA	NA	NA	NA	NA	NA	NA	NA	NA	NA	NA	NA	NA	NA	NA	NA	NA	NA
AMD_HUMAN	MENKPTSSELQK	3	17.22	-0.548	-0.94	0.38803	0.88	0.38803	NA	NA	NA	NA	16.6142	NA	NA	NA	NA	NA	NA	NA	NA	NA	NA	NA	17.2745	NA	NA	NA	NA	NA	NA	NA	NA	NA	NA	NA	NA	17.3975	NA	NA	NA	17.5869	NA	NA	NA	NA	NA	NA
AMD_HUMAN	ANILYAWAR	2	20.45	NA	NA	NA	NA	NA	NA	NA	NA	NA	20.8687	NA	NA	NA	NA	NA	NA	NA	NA	NA	NA	NA	NA	20.0399	NA	NA	NA	NA	NA	NA	NA	NA	NA	NA	NA	NA	NA	NA	NA	NA	NA	NA	NA	NA	NA	NA
AMOT_HUMAN	HIEIRDQ(Deamidated)ALSN(Deamidated)AQAK	3	26.61	NA	NA	NA	NA	NA	NA	NA	NA	NA	NA	NA	NA	NA	NA	NA	NA	NA	NA	NA	NA	NA	NA	NA	NA	NA	NA	NA	NA	NA	NA	26.6137	NA	NA	NA	NA	NA	NA	NA	NA	NA	NA	NA	NA	NA	NA
AMPD1_HUMAN	LPAEEKQ(Deamidated)IDDAMR	3	20.76	-0.2	-0.25	0.80687	0.06	0.80687	NA	NA	NA	NA	20.5449	NA	NA	NA	NA	NA	NA	NA	NA	NA	NA	20.7148	NA	NA	NA	NA	20.9284	21.1175	20.0186	21.253	NA	NA	NA	NA	NA	NA	NA	NA	NA	NA	NA	NA	NA	NA	NA	NA
AMPD3_HUMAN	TENYLGGEYFARMVKEVAR	3	21.35	NA	NA	NA	NA	NA	NA	NA	NA	NA	NA	NA	NA	NA	NA	NA	NA	NA	NA	NA	NA	NA	NA	NA	NA	NA	NA	NA	NA	NA	NA	NA	NA	NA	21.0879	NA	NA	NA	21.0963	NA	21.8685	NA	NA	NA	NA	NA
AMPQ_HUMAN	PPSSSGFYVSR	2	22.18	NA	NA	NA	NA	NA	NA	NA	NA	NA	NA	NA	NA	NA	NA	NA	NA	NA	NA	NA	NA	NA	NA	NA	NA	NA	NA	NA	NA	NA	NA	22.1837	NA	NA	NA	NA	NA	NA	NA	NA	NA	NA	NA	NA	NA	NA
AMRA1_HUMAN	RVELPDSPR	2	23.7	NA	NA	NA	NA	NA	NA	NA	NA	NA	NA	NA	NA	NA	NA	NA	NA	NA	NA	NA	NA	NA	NA	NA	NA	NA	NA	NA	23.6951	NA	NA	NA	NA	NA	NA	NA	NA	NA	NA	NA	NA	NA	NA	NA	NA	NA
AN30A_HUMAN	ALELKDMQTFK	2	18.12	0.269	1.04	0.30233	1.09	0.30233	17.0885	16.8845	17.6327	17.4957	18.6969	18.4426	19.3581	19.2424	19.0543	19.0805	17.7007	17.8521	19.127	19.1974	17.4439	17.4785	18.0049	17.9599	18.6427	18.3236	17.5883	17.8628	18.0748	18.1602	16.7892	16.8781	17.7725	17.1621	18.8535	18.9089	18.6298	18.5092	18.2957	18.2915	17.4391	17.4249	19.0542	19.005	17.221	NA
AN30A_HUMAN	TPDTAESLVEK	2	22.3	-0.399	-0.88	0.3908	0.78	0.3908	NA	NA	NA	20.9493	21.343	NA	NA	NA	NA	NA	NA	NA	NA	22.0422	22.6044	NA	22.1611	22.4587	22.4444	22.7418	21.9793	NA	NA	21.197	NA	21.8326	NA	NA	NA	NA	23.1164	NA	NA	NA	NA	NA	NA	NA	23.5036	23.8324
AN36A_HUMAN	TVSSPKQPALK	2	21.27	NA	NA	NA	NA	NA	NA	NA	NA	NA	NA	NA	NA	NA	NA	NA	NA	NA	NA	NA	NA	NA	NA	NA	NA	NA	NA	21.4528	NA	NA	NA	NA	NA	NA	NA	NA	NA	NA	NA	NA	NA	NA	NA	NA	21.0988	21.2592
AN36B_HUMAN	TTGDEKDSVSNIAR	2	20.66	-0.516	-0.56	0.59169	0.31	0.59169	NA	NA	NA	NA	NA	NA	NA	NA	NA	NA	19.7656	20.6021	NA	NA	NA	NA	NA	NA	NA	NA	21.7021	21.5836	NA	NA	NA	NA	NA	NA	NA	NA	20.6922	NA	NA	NA	19.6308	NA	NA	NA	NA	NA
AN36C_HUMAN	(Glu->pyro-Glu)EM(Oxidation)EGDAQ(Deamidated)KLEVEN(Deamidated)VMMR	3	22.98	-4.001	-1.97	0.10242	3.89	0.10242	NA	NA	NA	NA	NA	NA	19.9765	NA	NA	NA	NA	NA	NA	NA	NA	NA	NA	NA	NA	NA	NA	NA	NA	NA	NA	NA	NA	NA	NA	NA	NA	25.4091	NA	NA	25.6831	NA	NA	20.8399	NA	NA
AN36C_HUMAN	GTSDKN(Deamidated)DSVSNTATEIK	3	22.12	NA	NA	NA	NA	NA	NA	NA	NA	NA	NA	NA	NA	NA	NA	NA	NA	22.1289	NA	NA	NA	NA	NA	NA	22.1034	NA	NA	NA	NA	NA	NA	NA	NA	NA	NA	NA	NA	NA	NA	NA	NA	NA	NA	NA	NA	NA
ANFC_HUMAN	TPPAEELAEPQAAGGGQK	3	21.04	0.516	1.76	0.08892	3.1	0.08892	21.4783	21.3519	19.9465	20.3077	21.2708	21.5065	21.1806	21.2177	21.6001	21.6001	NA	20.6407	NA	21.3553	NA	21.9339	20.8799	21.3436	NA	21.6082	NA	NA	21.7855	20.8151	NA	20.8948	NA	20.0913	NA	19.9327	NA	NA	21.233	21.4557	19.9569	20.8455	20.743	21.024	NA	NA
ANFC_HUMAN	TPPAEELAEPQAAGGGQK	2	20.56	0.26	0.9	0.37785	0.81	0.37785	21.1285	20.6409	20.3875	20.483	NA	NA	NA	NA	20.5916	21.1704	NA	19.6614	NA	20.9735	20.9019	21.1416	NA	20.0784	NA	21.0158	20.9234	NA	NA	20.3471	NA	NA	19.3175	NA	NA	19.961	NA	NA	20.567	NA	20.6077	20.3295	NA	NA	NA	21
ANGI_HUMAN	NVVVAC(Carbamidomethyl)ENGLPVHLDQ(Deamidated)SIFR	3	22.27	0.475	1.11	0.29836	1.23	0.29836	NA	NA	NA	NA	22.4888	NA	22.4125	22.7675	NA	NA	NA	NA	NA	NA	NA	NA	NA	NA	NA	NA	NA	NA	NA	NA	NA	NA	21.9001	22.1342	22.083	NA	22.1089	NA	NA	NA	NA	NA	NA	NA	NA	NA
ANGI_HUMAN	SSFQVTTC(Carbamidomethyl)K	2	19.36	NA	NA	NA	NA	NA	NA	NA	NA	NA	NA	NA	NA	NA	NA	NA	NA	NA	NA	NA	NA	NA	NA	NA	NA	NA	NA	NA	NA	NA	NA	NA	NA	19.5125	NA	NA	18.8756	NA	NA	NA	NA	NA	NA	NA	NA	19.6984
ANGI_HUMAN	NVVVAC(Carbamidomethyl)EN(Deamidated)GLPVHLDQSIFR	3	22.18	NA	NA	NA	NA	NA	NA	NA	NA	NA	NA	NA	NA	NA	NA	NA	NA	NA	NA	NA	NA	NA	NA	NA	NA	NA	NA	NA	NA	NA	22.1727	NA	NA	NA	NA	NA	NA	NA	NA	NA	NA	NA	NA	NA	22.1865	NA
ANGT_HUMAN	AN(Deamidated)AGKPKDPTFIPAPIQAK	3	22.77	0.187	1.17	0.24967	1.36	0.24967	23.5254	23.516	22.8675	22.8733	23.1091	23.08	23.3135	23.5457	22.3281	22.4191	22.5776	22.7632	22.4296	22.2336	22.352	22.6134	22.7335	23.1125	23.0201	22.9095	22.5925	22.6723	22.3658	22.2583	23.0577	22.9511	23.0278	22.8631	22.8233	22.8716	22.52	22.2034	22.5573	22.5437	23.2717	23.1256	22.2447	22.5624	22.2805	22.7848
ANGT_HUMAN	QPFVQGLALYTPVVLPR	3	26.24	0.014	0.08	0.9367	0.01	0.9367	26.2213	26.5116	26.7497	26.6948	26.1958	26.2783	26.2523	26.3315	26.301	26.4135	26.354	26.1718	26.0528	25.7957	26.1737	26.3829	25.8794	25.3721	26.5215	26.2963	25.9547	25.4613	26.2033	25.9772	25.8959	26.1298	26.1055	26.1169	26.3923	26.2925	25.9157	25.7775	26.9973	26.8145	26.88	26.4491	26.2843	26.5058	26.0197	26.5064
ANGT_HUMAN	QPFVQGLALYTPVVLPR	2	26.05	-0.133	-0.81	0.42496	0.65	0.42496	26.3279	26.0353	26.8253	26.6953	25.5619	25.4452	25.8105	25.927	26.2283	25.9841	26.023	26.3739	25.9539	26.0069	26.075	25.8854	25.0122	25.0325	26.2229	26.1911	25.3109	25.6695	25.5459	25.8184	25.9305	25.8923	26.3584	26.3902	26.4531	26.3553	25.8866	25.8911	26.2582	26.4197	26.7099	26.5218	26.2181	26.2948	26.2857	26.0721
ANGT_HUMAN	ALQDQLVLVAAK	2	27.99	0.15	1.05	0.30194	1.09	0.30194	28.329	28.2657	28.1363	28.0846	28.152	28.253	28.0223	28.0391	28.033	27.9529	27.6407	27.5654	27.544	27.7717	28.552	27.8724	28.1603	28.2991	28.2848	28.3496	27.8298	27.8965	27.787	27.9123	27.9441	27.9154	27.6461	27.6865	28.0646	28.0522	27.4004	27.5064	28.0239	28.0912	28.6405	28.0093	27.9351	27.8046	28.0568	28.0966
ANGT_HUMAN	DPTFIPAPIQAK	2	28.35	0.117	0.84	0.40648	0.7	0.40648	28.6599	28.7813	28.2895	28.1725	28.7336	28.741	28.2792	28.4159	28.2421	28.2013	28.0763	28.0515	27.9375	27.9422	28.2635	28.2801	28.7086	28.8882	28.7139	28.7342	28.2451	28.2875	28.0748	28.2714	28.3497	28.3968	27.8604	27.6874	28.4277	28.407	28.017	27.9597	28.4024	28.4209	29.0999	28.4371	28.264	28.257	28.442	28.474
ANGT_HUMAN	SLDFTELDVAAEK	2	28.59	0.102	0.6	0.55322	0.36	0.55322	28.8306	28.8299	29.0476	28.5626	28.6099	28.5971	28.5003	29.1876	28.5554	28.4061	28.3311	28.3852	28.2332	28.239	28.4657	28.3595	29.1238	28.7276	28.8858	28.8388	28.3276	28.9762	28.2147	28.4022	28.4643	28.5347	28.173	28.1693	28.6831	28.6477	28.2446	28.5402	28.6487	28.7255	29.1017	28.6159	28.287	28.8887	28.5648	28.476
ANGT_HUMAN	SLDFTELDVAAEK	3	24.45	0.312	1.31	0.19711	1.72	0.19711	24.2827	24.9756	23.732	24.4073	25.0356	25.2437	24.5804	24.695	24.7229	24.513	24.5327	23.7081	23.7686	24.3322	24.7769	24.8424	24.9769	25.1038	24.9042	24.9527	24.4036	24.4152	24.4782	24.6431	24.2796	24.5814	23.2835	23.6449	24.8131	24.4323	23.298	23.6611	25.0986	25.4868	24.7121	24.1946	23.7816	24.422	24.2601	23.9576
ANGT_HUMAN	VLSALQAVQGLLVAQGR	3	27.16	-0.087	-0.58	0.56337	0.34	0.56337	27.3273	27.4572	27.8581	27.7439	27.0849	27.183	26.9686	27.0313	27.2635	27.2215	27.2235	27.1782	27.0237	26.9671	27.2265	27.205	25.9255	25.9787	27.2637	27.1514	27.0746	26.8972	26.9707	27.1044	27.1147	27.1195	27.3333	27.2435	27.6559	27.5243	26.6874	26.7335	27.5809	27.4995	27.5916	27.3381	27.1673	27.4128	26.8839	27.0925
ANGT_HUMAN	VLSALQAVQGLLVAQGR	2	24.8	-0.119	-0.67	0.50576	0.45	0.50576	25.2608	24.9659	25.8325	25.4886	24.8061	24.7046	24.5589	24.6619	24.8261	24.7213	24.9246	24.9345	24.7141	24.5	24.8668	24.8755	23.4407	23.3549	24.8234	24.6298	24.5168	24.4037	24.502	24.6956	24.7937	24.6861	25.1663	25.0195	25.5045	25.2302	24.5149	24.3119	25.1926	25.0433	25.2639	24.9901	24.9573	25.155	24.7376	24.5775
ANGT_HUMAN	FMQAVTGWK	2	27.16	-0.026	-0.2	0.84429	0.04	0.84429	27.4003	27.1282	27.7015	27.5322	26.9415	26.6779	27.0608	27.1354	27.0876	26.9307	27.167	26.9564	26.93	26.7888	27.1378	27.2795	27.1045	26.8252	27.6616	27.4402	27.0605	26.9704	27.0059	27.0557	27.2397	27.0843	27.1039	26.866	27.5505	27.5025	26.8718	26.6424	27.4759	27.3919	27.4012	27.3682	27.3322	27.3325	27.1746	26.981
ANGT_HUMAN	LDTEDKLR	2	23.65	0.158	1.22	0.22945	1.49	0.22945	23.607	23.7248	23.9297	23.8133	24.033	23.9053	23.9001	23.9749	23.7136	23.4652	23.1323	23.613	23.2918	23.5183	23.5926	23.6415	23.8547	23.9146	23.9471	24.0602	23.1275	23.3413	23.6264	23.7597	23.4294	23.6613	23.6008	23.4247	23.7623	23.7751	23.2114	23.4453	23.6163	23.7582	23.7294	23.9083	23.8085	23.6571	23.3923	23.447
ANGT_HUMAN	VEGLTFQQ(Deamidated)NSLNWMK	2	24.22	-0.081	-0.48	0.63097	0.23	0.63097	24.4844	24.0398	24.8494	24.9811	23.769	23.3905	23.8217	24.0026	24.3157	24.1846	24.3219	24.4414	23.9415	23.7853	24.4099	24.5355	23.6728	23.4299	24.6118	24.5407	23.8987	23.9752	23.8058	23.8313	24.1082	23.6623	24.4059	24.4513	24.8206	24.7968	23.9402	24.0309	24.6483	24.6297	24.5669	24.5927	24.2716	24.496	24.1957	24.0136
ANGT_HUMAN	VEGLTFQQNSLNWMK	2	26.31	-0.057	-0.36	0.71754	0.13	0.71754	26.7144	26.6324	26.5726	26.669	26.2405	25.9762	26.1076	26.3371	26.2497	26.2734	26.2638	26.2441	26.0128	25.7231	26.1171	26.2192	26.1199	25.8493	26.5773	26.6339	25.9019	25.9782	25.875	26.1093	26.1273	26.0674	26.179	26.5765	26.7029	26.7767	25.8606	25.6921	26.9614	26.4776	26.4355	26.5137	26.418	26.401	27.0543	26.5705
ANGT_HUMAN	VEGLTFQQNSLNWMK	3	22.39	0.425	0.98	0.33693	0.95	0.33693	22.4645	23.4494	NA	NA	23.0671	23.1763	22.2332	23.0502	NA	22.9128	22.8308	NA	NA	21.6083	21.2711	23.1297	23.0002	22.9808	22.0302	22.1786	22.4405	NA	21.5781	20.9581	21.6747	22.5701	NA	20.8643	NA	23.1425	20.7889	21.0853	23.7802	24.1323	NA	NA	NA	22.9124	22.4647	21.6089
ANGT_HUMAN	(Gln->pyro-Glu)QPFVQGLALYTPVVLPR	2	25.41	-0.107	-0.53	0.60026	0.28	0.60026	25.5777	25.3924	26.3361	26.1866	24.1714	24.6166	25.1253	25.5386	25.5816	25.5079	25.4804	25.7348	25.3806	25.3655	25.4061	25.6807	24.6287	24.2736	25.5413	25.626	24.4497	24.5716	24.7643	25.1074	25.1148	25.3752	25.6389	25.8926	25.8326	25.7503	25.2028	25.1938	25.8949	26.0023	25.5824	25.6206	25.4717	26.0039	25.8213	26.0022
ANGT_HUMAN	(Gln->pyro-Glu)QPFVQGLALYTPVVLPR	3	22.42	-0.056	-0.14	0.88563	0.02	0.88563	21.8416	22.6889	22.5523	23.7711	21.6792	21.5671	22.509	22.9632	22.7709	22.6748	23.2941	22.4793	21.9567	22.5636	22.2293	23.0424	21.6536	19.874	22.6422	23.0045	21.4593	21.0018	21.397	21.1307	22.4953	22.7925	21.6055	22.7615	22.6558	22.7359	21.7811	22.4798	23.9276	23.3205	22.8163	22.8827	22.5392	23.5757	22.5482	22.9746
ANGT_HUMAN	VEGLTFQQN(Deamidated)SLNWMK	3	21.66	0.311	0.75	0.45989	0.56	0.45989	20.5988	22.5471	21.236	22.6228	21.3642	22.4471	23.0695	22.0082	21.2557	22.115	21.9048	21.4139	21.0374	NA	21.7748	22.028	21.779	21.8584	21.4883	21.7004	21.5745	20.1419	20.8351	20.7419	21.1941	NA	20.4007	21.5758	22.0905	22.6295	NA	20.585	22.607	22.9026	22.1942	21.3726	21.2535	21.7143	21.7195	NA
ANGT_HUMAN	FM(Oxidation)QAVTGWK	2	22.1	-0.21	-0.37	0.71374	0.14	0.71374	22.6018	22.3425	20.7846	21.3545	22.5953	20.6045	22.9368	20.9085	21.1791	21.5631	21.5273	23.5899	21.9792	NA	23.4209	22.8027	21.7792	NA	21.7796	NA	23.5092	22.5667	23.2911	22.0183	23.7356	22.5823	20.3782	23.3539	22.7494	22.7117	21.1329	21.1431	21.656	NA	21.4003	21.6703	NA	22.045	21.8479	NA
ANGT_HUMAN	LDAHKVLSALQAVQGLLVAQGR	3	20.93	0.095	0.49	0.62935	0.24	0.62935	21.3173	21.199	20.9686	20.7915	20.5326	20.3359	20.1344	20.5109	20.2546	NA	NA	20.9219	21.1135	20.9485	21.6183	21.3406	NA	NA	21.6597	21.7551	20.62	NA	20.295	NA	NA	20.6441	20.4523	NA	NA	20.9396	20.7938	20.6822	21.2056	21.0693	21.0808	21.1207	20.6936	21.1966	21.4582	21.208
ANGT_HUMAN	ANAGKPKDPTFIPAPIQAK	3	24.27	0.149	0.78	0.44141	0.6	0.44141	24.9817	24.8078	24.3043	23.9926	24.4796	24.4973	24.9178	25.0443	24.0395	24.1657	23.4896	23.8316	23.8136	23.8019	23.991	24.0903	24.6502	24.5718	24.8513	24.5128	24.0821	24.1682	23.9398	23.9833	24.3446	24.8599	24.5366	23.4971	24.2576	24.0527	24.2834	23.8805	24.0154	24.1168	24.6126	24.4517	24.1294	24.0158	24.5457	24.0729
ANGT_HUMAN	ANAGKPKDPTFIPAPIQAK	2	20.15	0.672	0.96	0.36195	0.93	0.36195	21.3757	20.707	NA	NA	NA	NA	NA	NA	NA	NA	NA	NA	NA	NA	NA	NA	NA	19.1458	20.7856	NA	NA	19.7448	NA	NA	NA	NA	NA	NA	NA	NA	NA	NA	NA	NA	NA	20.5274	NA	NA	NA	18.78
ANGT_HUMAN	SLDFTELDVAAEKIDR	3	21.04	0.145	0.67	0.50915	0.45	0.50915	NA	21.6228	NA	NA	22.0554	22.1887	21.6528	21.6703	20.9248	21.166	20.3353	NA	20.468	20.2827	20.7588	21.1623	NA	20.8066	20.9485	NA	21.0053	NA	20.8954	20.8621	NA	21.7446	NA	NA	20.7254	20.923	20.8553	NA	20.7751	NA	21.3734	21.1035	20.4165	20.6962	20.9234	20.7788
ANGT_HUMAN	ADSQAQLLLSTVVGVFTAPGLHLK	3	26.87	0.158	0.74	0.46434	0.55	0.46434	NA	26.6055	28.1265	27.6567	26.4235	26.3115	NA	26.566	27.0514	26.9695	27.0842	27.0028	26.8184	26.6225	NA	27.2363	NA	NA	NA	26.7644	25.7921	NA	NA	26.4111	26.4223	26.1742	27.3937	27.2764	26.9482	26.8899	26.5305	26.3423	26.9081	26.9865	27.2405	27.2244	NA	27.3869	NA	NA
ANGT_HUMAN	ADSQAQLLLSTVVGVFTAPGLHLK	2	21.6	0.401	1.21	0.24128	1.47	0.24128	NA	NA	22.8141	22.5754	NA	NA	NA	NA	21.3631	21.6471	21.577	21.6395	NA	NA	NA	21.6279	NA	NA	NA	21.5454	NA	NA	NA	NA	NA	NA	NA	21.5843	20.9223	21.2782	20.4142	20.7366	NA	21.81	21.9166	22.1513	NA	NA	NA	NA
ANGT_HUMAN	AAMVGMLANFLGFR	2	20.05	-0.287	-0.75	0.45671	0.57	0.45671	20.5967	19.8347	21.4728	20.818	NA	18.2878	NA	19.7791	NA	NA	19.9022	NA	20.191	19.7131	20.8046	21.0514	NA	NA	18.5229	18.1046	NA	NA	19.9575	19.5855	20.0263	19.9008	NA	20.104	21.3247	20.7643	19.5563	NA	19.9306	19.1314	20.4089	20.1601	20.4948	20.8762	NA	NA
ANGT_HUMAN	AAMVGMLANFLGFR	3	18.83	0.299	0.56	0.58476	0.32	0.58476	NA	NA	19.2761	19.504	NA	NA	NA	18.3714	NA	NA	NA	NA	NA	18.3341	18.8189	19.5394	NA	NA	NA	NA	NA	NA	NA	17.5947	NA	NA	NA	NA	NA	19.1867	NA	NA	NA	NA	18.8708	NA	NA	NA	NA	NA
ANGT_HUMAN	LQAILGVPWK	2	21.07	0.318	1.33	0.19549	1.77	0.19549	22.2139	NA	21.7224	21.5384	21.2009	21.0325	21.2949	NA	21.0163	21.1702	20.7339	21.0428	20.0979	NA	NA	21.4723	NA	NA	NA	NA	20.8949	NA	20.6976	20.6823	NA	20.6208	NA	NA	NA	21.54	20.4376	NA	21.2044	21.3029	20.6029	21.0353	20.975	NA	NA	NA
ANGT_HUMAN	TGC(Carbamidomethyl)SLMGASVDSTLAFNTYVHFQGK	3	24.27	0.295	0.5	0.62115	0.25	0.62115	25.0922	NA	25.3426	22.9834	22.8929	22.3835	25.2198	25.2466	NA	24.8339	NA	NA	24.2336	NA	25.1846	25.2362	NA	NA	NA	23.526	NA	NA	NA	NA	NA	NA	NA	22.9996	NA	NA	24.885	NA	NA	23.9577	25.0238	NA	22.7467	NA	24.8385	24.5717
ANGT_HUMAN	VEGLTFQQNSLNWM(Oxidation)K	2	22.37	0.12	0.34	0.73559	0.12	0.73559	NA	22.9693	21.1164	21.7727	22.4471	22.7382	NA	NA	NA	22.306	NA	NA	NA	NA	NA	NA	NA	22.9954	NA	22.8027	NA	23.0777	NA	NA	NA	NA	NA	NA	22.2688	22.1232	NA	NA	NA	22.0168	NA	22.1114	NA	NA	22.5035	NA
ANGT_HUMAN	VEGLTFQQNSLNWM(Oxidation)K	3	20.72	NA	NA	NA	NA	NA	NA	21.0164	NA	NA	NA	20.9243	NA	NA	NA	NA	NA	NA	NA	NA	NA	NA	20.2324	NA	NA	NA	NA	NA	NA	NA	NA	NA	NA	NA	NA	NA	NA	NA	NA	NA	NA	NA	NA	NA	NA	NA
ANGT_HUMAN	VEGLTFQQ(Deamidated)NSLNWM(Oxidation)K	2	20.73	0.137	0.3	0.76834	0.09	0.76834	20.4576	NA	21.5159	21.0933	NA	NA	NA	NA	NA	20.9571	NA	NA	NA	NA	NA	NA	20.0542	NA	20.8994	NA	NA	NA	NA	20.4546	NA	20.5147	NA	NA	21.6465	NA	NA	19.1977	NA	NA	NA	21.2539	NA	NA	NA	NA
ANGT_HUMAN	TGC(Carbamidomethyl)SLMGASVDSTLAFN(Deamidated)TYVHFQGK	3	23.44	-0.573	-0.44	0.66976	0.19	0.66976	NA	24.1423	NA	NA	NA	NA	NA	NA	23.6224	NA	NA	NA	21.1775	24.4082	NA	NA	22.0929	NA	23.8859	NA	NA	NA	NA	NA	NA	NA	25.5943	NA	NA	NA	NA	NA	24.2644	NA	NA	NA	21.74	NA	NA	NA
ANGT_HUMAN	VEGLTFQQNSLN(Deamidated)WMK	3	21.82	0.303	0.66	0.53496	0.43	0.53496	NA	NA	NA	NA	NA	NA	NA	22.0082	NA	NA	NA	NA	NA	NA	NA	22.028	21.779	NA	NA	NA	NA	NA	NA	NA	NA	NA	NA	NA	21.5504	NA	NA	NA	NA	NA	NA	NA	NA	NA	21.7195	NA
ANGT_HUMAN	LDAHKVLSALQ(Deamidated)AVQGLLVAQGR	3	20.56	-0.095	-0.19	0.85851	0.03	0.85851	NA	NA	NA	NA	NA	NA	NA	NA	NA	20.1531	20.8562	NA	NA	NA	NA	NA	NA	NA	NA	NA	NA	NA	NA	NA	20.5331	NA	NA	20.358	20.9071	NA	NA	NA	NA	NA	NA	NA	NA	NA	NA	NA
ANGT_HUMAN	VEGLTFQ(Deamidated)QN(Deamidated)SLNWM(Oxidation)KK	3	21.97	NA	NA	NA	NA	NA	NA	NA	NA	NA	NA	NA	NA	NA	NA	NA	NA	NA	NA	NA	21.973	NA	NA	NA	NA	NA	NA	NA	NA	NA	NA	NA	NA	NA	NA	NA	NA	NA	NA	NA	NA	NA	NA	NA	NA	NA
ANGT_HUMAN	Q(Deamidated)PFVQ(Deamidated)GLALYTPVVLPR	3	25.19	NA	NA	NA	NA	NA	NA	NA	NA	NA	NA	NA	NA	NA	NA	NA	NA	NA	NA	NA	NA	NA	NA	NA	NA	NA	25.1877	NA	NA	NA	NA	NA	NA	NA	NA	NA	NA	NA	NA	NA	NA	NA	NA	NA	NA	NA
ANGT_HUMAN	ADSQ(Deamidated)AQLLLSTVVGVFTAPGLHLK	2	21.62	NA	NA	NA	NA	NA	NA	NA	NA	NA	NA	NA	NA	NA	NA	NA	NA	NA	NA	NA	NA	NA	NA	NA	NA	NA	NA	NA	NA	NA	NA	NA	21.6173	NA	NA	NA	NA	NA	NA	NA	NA	NA	NA	NA	NA	NA
ANGT_HUMAN	TGC(Carbamidomethyl)SLMGASVDSTLAFNTYVHFQ(Deamidated)GK	3	22.03	NA	NA	NA	NA	NA	NA	NA	NA	NA	NA	NA	NA	NA	NA	NA	NA	NA	NA	NA	NA	NA	NA	NA	NA	NA	NA	NA	NA	NA	NA	NA	NA	NA	NA	NA	NA	NA	NA	NA	NA	NA	21.6732	NA	22.3778	NA
ANK2_HUMAN	(Gln->pyro-Glu)QIQESVTFASQVYR	2	23.06	-0.441	-1.25	0.2176	1.57	0.2176	22.3602	22.8889	22.8426	22.4789	22.4789	21.2724	22.4357	21.7583	NA	23.4288	24.0638	23.9112	NA	23.4311	23.2919	23.3092	21.8932	22.3046	23.2483	NA	23.5523	23.9536	21.9949	23.2559	23.6071	23.5489	24.7065	24.5367	23.0379	NA	24.3538	22.7582	23.248	22.6226	23.248	23.2292	23.112	22.962	22.3062	22.8039
ANK3_HUMAN	ASN(Deamidated)Q(Deamidated)KELESN(Deamidated)GSGK	2	22.06	NA	NA	NA	NA	NA	NA	NA	NA	NA	NA	NA	NA	NA	NA	NA	NA	NA	NA	NA	22.0628	NA	NA	NA	NA	NA	NA	NA	NA	NA	NA	NA	NA	NA	NA	NA	NA	NA	NA	NA	NA	NA	NA	NA	NA	NA
ANKR1_HUMAN	LLIMYGADLN(Deamidated)IK	2	22.62	NA	NA	NA	NA	NA	NA	NA	NA	NA	NA	NA	NA	NA	NA	NA	NA	NA	NA	NA	NA	NA	NA	NA	NA	NA	NA	NA	NA	NA	NA	22.6177	NA	NA	NA	NA	NA	NA	NA	NA	NA	NA	NA	NA	NA	NA
ANKR6_HUMAN	VM(Oxidation)Q(Deamidated)APIN(Deamidated)GC(Carbamidomethyl)R	2	23.09	0.276	1.62	0.11202	2.64	0.11202	23.6895	23.5366	22.6054	22.2219	23.6352	23.2152	24.0586	23.8494	22.8979	22.8415	22.8432	23.0727	23.1249	22.9879	23.2677	23.1049	23.701	23.496	23.4655	22.9425	22.9144	22.8991	23.3696	23.1465	23.4483	23.3146	23.1482	22.6458	22.5689	22.4954	22.933	22.7611	23.1819	23.0471	22.5774	22.4862	22.918	22.8664	23.2223	23.085
ANKR9_HUMAN	(Gln->pyro-Glu)Q(Deamidated)LGRDAGATPSAAGAPASAPGEPRQ(Deamidated)R	3	22.19	NA	NA	NA	NA	NA	NA	NA	NA	NA	NA	22.194	NA	NA	NA	NA	NA	NA	NA	NA	NA	NA	NA	NA	NA	NA	NA	NA	NA	NA	NA	NA	NA	NA	NA	NA	NA	NA	NA	NA	NA	NA	NA	NA	NA	NA
ANKS6_HUMAN	LLM(Oxidation)EWGADPNHAAR	3	21.57	NA	NA	NA	NA	NA	NA	NA	NA	NA	NA	NA	21.5725	NA	NA	NA	NA	NA	NA	NA	NA	NA	NA	NA	NA	NA	NA	NA	NA	NA	NA	NA	NA	NA	NA	NA	NA	NA	NA	NA	NA	NA	NA	NA	NA	NA
ANO7_HUMAN	LDRQ(Deamidated)Q(Deamidated)DSAAR	2	22.67	-0.314	-0.67	0.50867	0.45	0.50867	24.3258	24.4433	21.0348	NA	NA	NA	NA	22.1934	21.9007	22.0069	21.957	NA	22.7631	21.9525	NA	NA	NA	NA	NA	NA	23.3798	23.0084	NA	NA	23.7176	23.1937	NA	NA	22.1363	21.861	NA	NA	22.5837	22.4344	21.3223	NA	NA	21.9737	24.2236	23.6968
ANR11_HUMAN	(Acetyl)PKGGC(Carbamidomethyl)PKAPQ(Deamidated)Q(Deamidated)EELPLSSDMVEK	3	24.18	0.529	1.84	0.07672	3.39	0.07672	NA	NA	NA	24.8135	NA	NA	NA	24.4167	24.7863	NA	23.7367	23.8221	24.0739	24.5951	NA	24.8318	24.554	24.6083	24.1547	24.2284	NA	24.2848	23.4904	NA	NA	NA	22.3266	NA	24.5097	24.5595	22.7081	23.3336	NA	24.6791	24.6955	24.7711	24.3918	24.3682	23.7067	NA
ANR12_HUMAN	Q(Deamidated)KPSRVLYSSTESSDEEALQNKK	3	22.27	NA	NA	NA	NA	NA	NA	NA	NA	NA	NA	NA	NA	NA	NA	NA	NA	NA	NA	NA	NA	NA	NA	NA	NA	NA	NA	NA	NA	NA	NA	NA	NA	NA	NA	NA	NA	22.2705	NA	NA	NA	NA	NA	NA	NA	NA
ANR19_HUMAN	Q(Deamidated)Q(Deamidated)IVEFLLKNQANLHAIDNFR	3	21.81	NA	NA	NA	NA	NA	NA	NA	NA	NA	NA	NA	NA	NA	NA	NA	NA	NA	NA	NA	NA	NA	NA	NA	NA	NA	NA	NA	NA	NA	NA	NA	NA	NA	NA	NA	NA	NA	21.8137	NA	NA	NA	NA	NA	NA	NA
ANR23_HUMAN	DFISIQ(Deamidated)Q(Deamidated)LVSGERVEGK	3	22.96	NA	NA	NA	NA	NA	NA	NA	22.9631	NA	NA	NA	NA	NA	NA	NA	NA	NA	NA	NA	NA	NA	NA	NA	NA	NA	NA	NA	NA	NA	NA	NA	NA	NA	NA	NA	NA	NA	NA	NA	NA	NA	NA	NA	NA	NA
ANR26_HUMAN	EGSEN(Deamidated)N(Deamidated)QPQVEEER	2	24.02	-0.163	-0.78	0.44111	0.61	0.44111	23.958	23.9654	22.979	22.8577	24.0991	23.7299	23.9771	24.3635	NA	23.7034	23.888	24.021	24.5214	24.4937	24.7558	23.8476	23.8243	23.5734	24.0698	24.2379	24.1192	24.3141	24.4022	24.8248	24.9369	24.7706	24.6382	24.5587	23.6193	23.6917	24.4911	24.433	23.2297	23.3098	23.3312	23.3891	23.5361	23.6013	24.3325	24.3488
ANR26_HUMAN	(Glu->pyro-Glu)EN(Deamidated)LVISTSNPR	2	22.29	NA	NA	NA	NA	NA	NA	NA	NA	NA	NA	NA	NA	NA	NA	NA	NA	NA	NA	NA	NA	NA	NA	NA	NA	NA	NA	NA	NA	22.2938	NA	NA	NA	NA	NA	NA	NA	NA	NA	NA	NA	NA	NA	NA	NA	NA
ANR42_HUMAN	(Acetyl)PGVANSGPSTSSRETAN(Deamidated)PC(Carbamidomethyl)SRK	3	21.28	-0.014	-0.06	0.95002	0	0.95002	NA	NA	21.5057	NA	21.6632	21.0169	NA	20.9836	21.515	21.6048	21.4198	NA	20.7113	20.6098	21.5416	21.7869	21.2972	NA	21.3103	20.8402	NA	21.5443	21.6214	21.1788	20.5981	20.4348	NA	NA	21.3486	21.3744	20.4873	20.4541	21.9118	21.4775	21.5261	21.4321	21.2809	22.006	21.3713	21.7139
ANR50_HUMAN	N(Deamidated)ALRVAALEGHR	2	20.27	0.127	0.61	0.54846	0.37	0.54846	19.6412	19.6498	20.3829	19.962	20.5452	20.2849	21.2594	21.218	21.1194	21.0179	19.673	19.8965	20.9529	20.8999	19.6758	19.5614	19.9761	19.9176	20.6538	20.2989	19.9074	20.1537	20.391	20.2703	19.5395	19.4459	19.7228	19.3253	20.9788	20.9085	20.766	20.5477	20.6733	20.6541	19.9647	19.9567	20.8614	21.0392	19.411	19.5276
ANR52_HUMAN	FGNTPLHVAAR	2	21.52	0.072	0.28	0.77871	0.08	0.77871	21.0102	NA	NA	NA	21.8359	22.0777	21.5029	21.3038	NA	NA	21.2933	21.4559	21.7247	22.0719	21.1945	21.3833	22.1227	22.3889	20.3486	20.8992	21.3316	21.2414	21.7429	22.0469	21.8192	NA	22.0679	21.8823	20.3944	NA	22.5867	22.417	NA	20.6132	20.6044	NA	21.3861	21.4422	NA	21.3256
ANS1A_HUMAN	LIFESC(Carbamidomethyl)GYEAN(Deamidated)YLGSM(Oxidation)LIK	3	23.16	NA	NA	NA	NA	NA	NA	NA	NA	NA	NA	NA	NA	NA	NA	NA	23.1579	NA	NA	NA	NA	NA	NA	NA	NA	NA	NA	NA	NA	NA	NA	NA	NA	NA	NA	NA	NA	NA	NA	NA	NA	NA	NA	NA	NA	NA
ANT3_HUMAN	RVAEGTQVLELPFK	3	22.78	0.015	0.08	0.93443	0.01	0.93443	22.5786	22.5666	21.9549	21.8507	23.02	22.9511	22.8287	23.1168	22.5261	22.1948	23.0226	22.5213	22.6952	22.7868	23.0009	22.9605	23.2793	23.3622	23.2832	23.2424	23.1721	23.2042	23.0926	23.2573	23.2695	23.4815	23.3209	23.3849	22.0505	21.9474	23.1335	23.0362	22.4092	22.301	21.8342	21.6859	22.7485	22.4714	22.9008	22.7311
ANT3_HUMAN	RVAEGTQVLELPFK	2	20.97	-0.325	-1.28	0.20875	1.65	0.20875	21.1821	21.275	19.9545	19.3375	20.6176	20.6983	NA	21.1524	20.3418	NA	20.9373	NA	20.9158	NA	20.6542	21.1818	20.9933	20.6992	21.4808	NA	21.3697	21.3323	21.2128	21.0243	21.6309	21.8439	22.1198	21.8916	NA	NA	21.4836	21.3078	19.5187	20.0913	20.5045	NA	NA	20.8977	21.1084	21.3399
ANT3_HUMAN	EVPLNTIIFM(Oxidation)GR	2	23.01	0.029	0.08	0.93853	0.01	0.93853	23.0136	23.839	21.4754	21.5339	24.0546	24.4015	21.8978	23.0537	22.8792	23.1097	22.4214	23.2232	22.8632	23.518	22.0625	22.7876	23.6565	24.4565	22.8007	23.4867	23.4257	24.2382	22.7281	23.9874	23.877	24.6652	23.1254	23.4799	22.5972	22.8207	22.7267	23.1862	21.8935	22.4144	21.9033	22.3735	21.8815	22.2715	22.7447	23.6126
ANT3_HUMAN	DDLYVSDAFHK	2	24.91	-0.088	-0.45	0.65656	0.2	0.65656	25.14	24.8416	24.1499	23.7891	25.0846	24.8844	25.048	24.972	24.3011	24.3119	24.9397	24.8327	25.0056	24.7163	24.9176	24.9114	25.4514	25.1612	25.5928	25.2432	25.4085	25.2711	25.1778	25.0913	25.8462	25.7092	25.8082	25.488	24.2427	24.1664	25.2871	24.989	24.38	24.162	24.1071	24.1081	24.4828	24.766	25.3112	25.2599
ANT3_HUMAN	EQLQDMGLVDLFSPEK	2	26.16	-0.121	-0.77	0.44309	0.6	0.44309	26.2087	26.108	25.5421	25.6141	25.9792	26.0749	26.0465	25.9894	25.8108	25.7796	26.2071	26.374	26.2389	26.1691	26.2496	26.2228	26.1726	25.9125	26.6826	26.5524	26.5034	26.48	26.3631	26.4236	26.8076	26.8381	26.9835	27.0765	25.4488	25.4833	26.3396	26.3605	25.6735	25.7172	25.588	25.5463	25.8093	26.0153	26.409	26.4844
ANT3_HUMAN	EQLQDMGLVDLFSPEK	3	24.19	0.009	0.04	0.97115	0	0.97115	23.8503	24.4903	22.9712	23.3507	24.5136	24.6205	24.2064	24.073	23.7475	24.0602	24.5086	24.0539	24.2801	23.7991	24.3894	24.4829	24.9747	24.1732	24.8744	24.4916	24.9779	24.391	24.81	24.5585	24.6281	24.7963	24.6651	24.7736	23.0312	23.0973	23.8003	24.25	24.3844	23.866	23.6788	23.4559	23.5747	23.9746	24.247	24.7751
ANT3_HUMAN	VAEGTQVLELPFK	2	26.59	0.089	0.49	0.62745	0.24	0.62745	26.7661	26.7426	25.6438	25.7674	26.9932	26.9359	26.4923	26.7781	26.2187	26.2469	26.6495	26.5539	26.5329	26.7555	26.65	26.6925	27.1489	27.2561	26.7861	27.0808	26.8428	26.9656	26.7409	27.0373	27.2029	27.2754	27.047	27.2182	25.6971	25.8816	26.6395	26.8805	26.0401	26.1569	25.6632	25.7105	26.1083	26.1357	26.75	26.9262
ANT3_HUMAN	DIPMNPMC(Carbamidomethyl)IYR	2	26.41	-0.083	-0.47	0.64258	0.22	0.64258	26.5582	26.3751	25.81	25.8188	26.5481	26.2171	26.1767	26.361	25.8842	25.7414	26.4719	26.3415	26.5585	26.374	26.5473	26.6698	26.6695	26.3789	26.9264	26.9241	26.8899	26.7835	26.8274	26.9755	27.3272	27.1169	27.1025	27.1138	25.8076	25.7853	26.6579	26.5517	25.961	25.9019	25.5663	25.5021	25.8439	26.0708	26.6687	26.5604
ANT3_HUMAN	EVPLNTIIFMGR	2	26.66	-0.123	-0.81	0.42409	0.65	0.42409	26.6074	26.5649	25.9848	25.9916	26.9212	26.8211	26.453	26.544	26.1802	26.2611	26.8287	26.7269	26.8646	26.768	26.7962	26.9189	26.7518	26.4499	26.817	26.8048	27.0675	26.8542	26.9666	27.0226	27.4543	27.2619	27.4437	27.4114	26.2292	26.2194	26.8147	26.8226	26.3218	26.1633	26.0768	25.9954	26.3886	26.5795	26.6731	26.7424
ANT3_HUMAN	EVPLNTIIFMGR	3	21.81	0.067	0.17	0.86945	0.03	0.86945	NA	22.2042	NA	20.9557	22.5331	22.8861	21.5273	21.2121	20.4551	21.7598	22.3562	21.1593	22.028	21.9726	22.3941	22.833	22.4176	21.4802	21.6853	21.8364	22.1977	20.4688	22.4359	NA	22.697	22.456	21.34	22.5931	21.8393	21.9146	19.9592	21.615	22.2322	22.4282	21.6139	21.0959	20.792	21.626	NA	22.0657
ANT3_HUMAN	TSDQIHFFFAK	2	24.56	-0.134	-0.76	0.4495	0.58	0.4495	24.8341	24.8477	24.2043	23.8093	24.537	24.3315	24.6356	24.7451	24.1306	24.0853	24.6391	24.4276	24.7293	24.668	24.4779	24.5638	24.3744	24.3133	24.9931	24.5822	25.0077	25.0026	24.6933	24.6667	25.4745	25.4163	25.4611	25.3799	23.8456	23.9495	24.9184	24.6707	23.897	23.9531	23.8636	23.9311	24.2854	24.2624	25.0578	24.8697
ANT3_HUMAN	FATTFYQHLADSK	3	25.93	-0.014	-0.08	0.93283	0.01	0.93283	25.7956	25.7721	25.158	25.0906	26.1924	26.1252	26.0253	26.1885	25.6343	25.5292	25.9819	25.5987	25.8686	25.9259	25.8256	25.9698	26.4617	26.4727	26.4585	26.3761	26.2503	26.2908	26.2254	26.3536	26.5998	26.6064	26.7481	26.4551	25.2987	25.2541	26.0864	26.0639	25.3558	25.3643	25.1894	25.1763	25.7917	25.7028	25.9249	26
ANT3_HUMAN	FATTFYQHLADSK	2	24.16	-0.122	-0.61	0.54843	0.37	0.54843	24.5644	24.2167	23.6184	23.2547	24.2012	24.146	24.2541	24.0769	23.727	23.6262	24.2878	24.1294	24.3182	23.8309	23.785	24.0296	24.549	24.281	24.7606	24.3439	24.7149	24.5716	24.1106	24.1484	25.0879	24.8942	25.3341	24.7121	23.5058	23.5097	24.6081	24.22	23.5106	23.4059	23.5704	23.5967	23.7863	24.1247	24.6102	24.4246
ANT3_HUMAN	ADGESC(Carbamidomethyl)SASMMYQEGK	2	23.27	0.092	0.44	0.66442	0.19	0.66442	23.194	23.1549	22.6828	22.6438	23.6605	23.5446	23.4208	23.1344	22.8171	22.5816	23.0143	22.9261	23.1706	23.2188	23.4729	23.337	23.9937	23.9955	24.1463	24.1946	23.6087	23.7075	24.0787	23.325	23.8896	23.8239	24.2198	23.8033	22.4422	22.407	23.4424	23.4611	22.7684	22.6355	22.0919	22.4811	22.7416	22.7844	23.4306	23.3244
ANT3_HUMAN	ADGESC(Carbamidomethyl)SASMMYQEGK	3	19.33	0.495	0.74	0.48786	0.54	0.48786	NA	NA	NA	18.5336	NA	19.7015	NA	NA	NA	NA	NA	NA	NA	NA	NA	NA	NA	NA	NA	20.3453	NA	NA	NA	NA	NA	NA	NA	NA	NA	NA	NA	NA	18.7472	NA	NA	NA	19.3165	NA	NA	NA
ANT3_HUMAN	NDNDNIFLSPLSISTAFAMTK	2	22.59	-0.381	-1.5	0.1424	2.24	0.1424	22.7696	22.027	22.8101	22.367	22.2739	21.5264	22.3714	22.3126	22.3174	22.447	22.7553	22.761	NA	22.7528	22.8846	22.6408	21.6409	20.5454	23.3851	22.8277	22.7764	22.5852	22.8724	22.7971	22.9974	22.7656	24.0298	23.9341	22.4816	22.3177	23.104	22.9296	22.2447	22.3895	21.8629	21.8215	22.5199	22.4913	23.4775	23.2994
ANT3_HUMAN	NDNDNIFLSPLSISTAFAMTK	3	24.05	-0.322	-1.21	0.23222	1.47	0.23222	23.7242	23.7317	23.9617	23.9233	23.6141	23.367	24.015	24.1136	23.907	23.7718	24.567	24.0977	24.0493	24.1951	24.3104	24.4003	23.4203	21.4688	24.5679	24.527	24.1682	24.0473	24.2031	23.8565	24.6763	24.4448	24.8364	24.8863	23.8381	23.8721	24.3246	24.3543	24.4027	23.9282	23.4863	23.4194	23.7928	24.1266	24.8162	24.6969
ANT3_HUMAN	IEDGFSLK	2	25.05	0.054	0.27	0.78569	0.07	0.78569	24.9018	25.0497	23.7751	23.8589	25.5474	25.6141	24.971	25.0519	24.7813	24.6786	24.9979	25.0669	24.9909	25.1273	25.1301	25.2042	25.7644	25.9549	25.5337	25.6194	25.394	25.5582	25.4022	25.6237	25.6601	25.7916	25.4384	25.4382	24.3681	24.1522	25.2059	25.2611	24.5706	24.5379	24.1399	23.9137	24.9014	24.6131	25.2679	25.3022
ANT3_HUMAN	SKLPGIVAEGR	2	24.06	-0.025	-0.12	0.90364	0.01	0.90364	23.9794	24.2211	23.2351	23.1122	24.3263	24.1948	24.1457	23.759	23.3829	23.6358	24.0002	23.9307	24.1642	24.1973	23.9471	24.2064	24.7338	24.6383	24.658	24.516	24.516	24.4143	24.2795	23.7886	25.0119	25.0834	24.8326	24.1699	23.4539	23.3649	24.1213	24.2825	23.2526	23.3743	23.5152	23.3451	23.7209	24.0356	24.5329	24.3813
ANT3_HUMAN	GDDITMVLILPKPEK	2	22.68	-0.241	-1.2	0.23836	1.43	0.23836	22.9566	22.7509	22.2765	22.1484	22.6554	22.3606	22.5337	22.5019	22.2001	22.3464	22.7365	23.0146	22.921	22.6798	22.6947	22.8549	21.8482	21.6816	23.2215	22.7143	23.1656	23.1959	22.8434	22.6866	23.4086	23.3678	23.94	23.6561	22.0442	22.2992	23.0884	22.8789	21.956	22.4254	21.9777	21.756	22.3481	22.2251	23.3626	23.2843
ANT3_HUMAN	GDDITMVLILPKPEK	3	24.83	-0.082	-0.51	0.61356	0.26	0.61356	24.9843	24.6789	24.3076	24.1992	25.0599	24.8673	24.9413	24.854	24.4206	24.5194	25.0107	24.9021	24.8636	24.8424	25.0994	25.1221	24.4227	24.2888	25.2985	25.0676	25.2087	25.1515	25.2104	25.0764	25.3552	25.3148	25.611	25.6598	24.3547	24.3233	24.9466	24.9845	24.4847	24.3388	23.8627	23.9392	24.6467	24.5816	25.1352	25.2103
ANT3_HUMAN	KATEDEGSEQKIPEATNR	3	21.64	0.262	1.16	0.25223	1.35	0.25223	21.2648	21.2402	NA	20.7476	22.4241	22.2055	22.3962	22.6393	21.3598	21.1039	21.2608	21.5207	21.5893	21.5967	21.7782	21.8156	22.4578	22.5461	22.0122	22.1832	21.2491	21.6432	22.3635	22.486	22.0725	22.2092	22.4522	22.6191	20.5276	20.5603	21.8974	21.8842	20.8117	21.0113	20.6288	20.8578	21.3099	21.2552	20.9463	21.107
ANT3_HUMAN	KATEDEGSEQKIPEATNR	2	19.28	-0.347	-1.04	0.30959	1.09	0.30959	NA	NA	18.6108	NA	18.7078	NA	19.9254	NA	NA	NA	19.2251	NA	19.1464	NA	NA	19.014	NA	19.1174	19.8058	19.0325	NA	NA	19.4035	19.2286	19.5993	19.5476	20.7756	NA	NA	NA	19.6292	19.2638	NA	NA	NA	NA	18.5226	18.5443	NA	NA
ANT3_HUMAN	ANRPFLVFIR	2	23.65	-0.208	-1.12	0.26978	1.25	0.26978	23.718	23.8166	22.4649	22.4248	24.1899	24.0793	23.6085	23.7129	23.4903	23.4792	23.3765	23.3701	24.0425	23.9173	23.6158	23.7879	23.5021	23.4913	23.4154	23.2808	24.2149	24.2889	23.7845	24.1151	24.7841	24.7896	23.8363	23.3987	23.209	22.9805	24.007	23.6993	23.1881	23.2609	23.7521	23.7911	23.0148	NA	23.9206	23.7146
ANT3_HUMAN	EVPLN(Deamidated)TIIFMGR	2	21.46	-0.274	-1.03	0.31139	1.05	0.31139	20.1037	20.6357	20.3079	20.3227	21.8192	21.4883	21.5336	21.3663	20.1213	NA	21.6086	21.7155	21.5557	21.7865	21.6453	21.7108	21.8873	21.883	21.6532	21.8527	22.0181	21.8367	21.8427	22.2753	22.3512	22.1818	22.3112	22.3297	20.693	NA	21.8485	21.5931	NA	20.6917	20.5082	19.9338	22.2527	21.6288	21.1722	21.6063
ANT3_HUMAN	ATEDEGSEQKIPEATNR	3	21.65	0.211	0.8	0.42613	0.65	0.42613	21.2175	21.6258	20.0998	20.5387	22.5371	22.4619	22.1507	22.3553	21.5608	21.2167	21.1626	21.6736	21.5142	21.8475	21.7889	21.5466	22.4927	22.7351	21.9761	22.3498	21.2142	21.8834	22.234	22.6147	NA	22.0043	22.2215	22.4205	NA	20.566	21.8255	22.2502	20.9586	21.0513	20.4823	20.7723	21.6533	21.1933	21.2622	21.3255
ANT3_HUMAN	ATEDEGSEQKIPEATNR	2	20.63	0.159	0.68	0.50406	0.46	0.50406	NA	20.2879	20.038	19.5461	21.0129	20.6323	21.2065	21.1657	20.0569	19.9698	20.5254	20.8572	20.7858	NA	20.8328	20.9609	21.4573	21.1968	21.1476	20.9375	20.4578	20.7478	21.1709	21.1713	NA	21.065	21.4894	21.4357	19.6781	19.5747	21.0792	20.7792	19.7285	19.9155	19.8158	NA	20.2085	NA	NA	NA
ANT3_HUMAN	RVWELSK	2	25.36	-0.055	-0.28	0.77984	0.08	0.77984	24.9327	NA	24.7289	NA	25.7954	25.6296	25.692	24.8319	24.8166	24.9297	25.4572	25.0249	25.4904	25.3965	25.642	25.5311	25.6848	25.4484	25.7797	25.6276	25.6351	25.3552	25.8634	NA	26.0649	26.058	25.9375	25.7927	24.7014	24.6029	25.3913	25.6567	24.8961	24.8053	24.7443	24.6859	25.5762	25.3558	25.4824	25.0998
ANT3_HUMAN	FRIEDGFSLK	2	22.44	-0.151	-0.72	0.47558	0.52	0.47558	22.5755	22.5107	21.7941	NA	22.6124	22.4447	22.4017	22.5165	21.8351	21.7304	NA	22.5174	22.8618	22.5666	22.1843	22.4912	22.1769	22.0037	22.8429	22.453	22.9689	22.7212	22.4336	22.6187	23.4755	23.2422	23.1218	NA	21.6873	21.8614	23.0837	22.5684	21.8806	21.7416	NA	21.3164	NA	22.3828	23.0097	22.8413
ANT3_HUMAN	EQLQDM(Oxidation)GLVDLFSPEK	2	22.36	-0.015	-0.03	0.97589	0	0.97589	22.2684	23.193	NA	19.5244	23.0288	23.5226	20.8251	22.2967	22.4683	22.5611	NA	22.367	21.602	22.7765	NA	21.4711	23.2381	24.0209	22.3229	23.2306	22.97	23.5046	22.0432	23.3858	23.1702	24.0284	21.6855	22.5554	21.9671	21.5939	21.6933	22.597	NA	21.6435	20.9536	21.5783	NA	21.3926	21.8344	23.2064
ANT3_HUMAN	EQLQDM(Oxidation)GLVDLFSPEK	3	21.02	0.144	0.2	0.84212	0.04	0.84212	NA	21.2611	NA	NA	21.2553	22.0159	NA	NA	NA	19.9499	NA	NA	NA	NA	NA	19.9344	21.7504	21.9437	NA	20.3391	NA	19.9757	NA	NA	20.8835	21.8808	NA	NA	NA	NA	NA	NA	NA	NA	NA	NA	NA	NA	NA	NA
ANT3_HUMAN	DIPM(Oxidation)NPMC(Carbamidomethyl)IYR	2	22.31	0.031	0.08	0.93871	0.01	0.93871	21.9896	22.8532	21.6517	20.3611	23.0128	23.3084	21.1232	22.3018	22.3143	22.0728	21.16	22.306	21.9332	22.7713	21.9978	22.042	23.027	23.7952	22.6777	23.1927	22.7626	23.4343	22.0318	23.3853	23.0798	23.7114	22.4122	22.5535	21.908	21.9505	22.3613	22.4432	NA	21.6957	20.5223	21.282	NA	21.4477	21.9517	22.8577
ANT3_HUMAN	LQPLDFKENAEQSR	3	23.45	-0.035	-0.11	0.91173	0.01	0.91173	23.1672	23.174	NA	21.9074	23.4392	23.6383	23.442	24.8685	23.76	22.6147	23.9005	23.7277	23.8612	24.34	23.1653	22.6568	23.6622	23.7604	23.2724	NA	23.2841	23.3711	23.4185	23.6629	23.9217	24.0265	24.8093	24.3737	23.1747	22.9302	23.2475	23.4829	23.5416	22.4631	NA	NA	22.9231	23.3039	22.9024	22.9384
ANT3_HUMAN	LQPLDFKENAEQSR	2	21.03	-0.11	-0.28	0.78386	0.08	0.78386	21.2018	21.1088	18.6434	NA	20.7994	20.3323	21.3373	22.3699	19.7786	19.9539	NA	21.743	22.6848	NA	NA	20.8603	21.1948	20.8802	21.0945	20.6593	21.0603	21.2752	20.7478	NA	21.7354	21.986	22.7143	21.8412	NA	21.0966	NA	20.8309	NA	20.5351	19.768	NA	20.018	21.5535	20.8519	21.1864
ANT3_HUMAN	N(Deamidated)DNDNIFLSPLSISTAFAMTK	3	21.2	-0.33	-0.72	0.47685	0.52	0.47685	20.6828	20.6602	NA	20.8674	NA	NA	21.3625	21.1951	20.7621	NA	22.0462	21.181	NA	NA	21.4419	21.3292	20.77	18.5867	22.0899	21.6444	21.7499	20.7381	21.535	21.2358	22.2026	NA	22.0373	22.3022	19.5227	21.3729	21.4299	NA	21.5275	20.817	20.1009	NA	21.2019	21.2644	22.201	NA
ANT3_HUMAN	N(Deamidated)DNDNIFLSPLSISTAFAMTK	2	20.1	-0.494	-0.58	0.59222	0.33	0.59222	19.4216	NA	NA	NA	NA	NA	NA	NA	NA	NA	NA	NA	NA	NA	20.4491	NA	NA	NA	NA	NA	NA	NA	NA	NA	NA	NA	NA	NA	NA	NA	NA	NA	NA	NA	NA	NA	NA	NA	NA	20.4291
ANT3_HUMAN	DIPMNPM(Oxidation)C(Carbamidomethyl)IYR	2	22.33	0.309	0.71	0.48303	0.51	0.48303	23.0745	NA	21.6517	NA	NA	23.3004	NA	NA	21.8884	21.3025	NA	22.3228	22.0771	22.6937	NA	22.2332	NA	23.651	21.7459	23.0479	22.8727	22.5553	22.3504	23.3728	22.0931	23.9471	22.5094	22.6033	NA	21.696	NA	22.2199	NA	21.7637	20.6984	21.282	NA	21.6834	NA	NA
ANT3_HUMAN	NDN(Deamidated)DNIFLSPLSISTAFAMTK	2	20.17	-0.147	-0.36	0.72435	0.13	0.72435	NA	NA	NA	NA	NA	NA	20.1031	NA	NA	NA	NA	20.4752	20.4669	20.0009	NA	20.3929	19.0977	NA	NA	20.4029	20.3508	20.3328	NA	NA	NA	20.5991	22.0689	NA	19.454	NA	NA	20.6785	19.3746	19.3488	18.857	NA	NA	NA	20.8936	NA
ANT3_HUMAN	NDN(Deamidated)DNIFLSPLSISTAFAMTK	3	21.41	-0.27	-0.41	0.70021	0.17	0.70021	NA	NA	NA	NA	NA	NA	NA	NA	NA	NA	NA	NA	21.2041	NA	NA	NA	NA	NA	NA	NA	NA	NA	NA	NA	NA	21.5664	NA	NA	NA	NA	NA	NA	21.7262	NA	NA	NA	NA	NA	21.1302	NA
ANT3_HUMAN	NDNDNIFLSPLSISTAFAM(Oxidation)TK	2	19.86	-0.717	-1.43	0.17523	2.05	0.17523	NA	NA	NA	NA	17.9469	NA	NA	NA	NA	19.5804	NA	NA	NA	NA	NA	NA	19.496	20.0035	19.8585	20.4859	20.01	NA	NA	20.1928	19.9651	20.8714	NA	20.2	NA	NA	NA	19.7295	NA	NA	NA	NA	NA	NA	NA	NA
ANT3_HUMAN	NDNDNIFLSPLSISTAFAM(Oxidation)TK	3	22.08	0.518	1.1	0.28753	1.2	0.28753	NA	NA	21.2069	22.0966	NA	NA	21.4474	NA	22.2681	NA	22.8745	NA	22.3047	NA	NA	NA	NA	NA	NA	23.9981	NA	NA	20.3254	NA	NA	NA	23.0314	NA	21.8827	21.3371	22.7433	22.7219	21.636	21.5673	21.8645	22.0892	NA	NA	NA	NA
ANT3_HUMAN	NDN(Deamidated)DN(Deamidated)IFLSPLSISTAFAMTK	3	21.01	-0.252	-0.54	0.60423	0.29	0.60423	NA	NA	21.3064	NA	20.3072	20.6953	NA	NA	NA	20.7335	NA	NA	NA	21.4058	NA	NA	NA	NA	NA	NA	NA	NA	NA	NA	NA	NA	21.9803	NA	20.4984	NA	NA	21.1888	NA	NA	NA	NA	NA	NA	NA	NA
ANT3_HUMAN	NDN(Deamidated)DN(Deamidated)IFLSPLSISTAFAMTK	2	18.67	NA	NA	NA	NA	NA	NA	NA	NA	NA	NA	NA	NA	NA	NA	18.6654	NA	NA	NA	NA	NA	NA	NA	NA	NA	NA	NA	NA	NA	NA	NA	NA	NA	NA	NA	NA	NA	NA	NA	NA	NA	NA	NA	NA	NA	NA
ANT3_HUMAN	AFLEVN(Deamidated)EEGSEAAASTAVVIAGR	3	22.88	-0.502	-1.34	0.21167	1.8	0.21167	NA	NA	NA	22.6435	NA	22.2007	NA	NA	NA	22.6404	23.0384	NA	NA	NA	NA	NA	NA	NA	NA	NA	NA	NA	NA	NA	NA	23.3337	NA	23.6587	NA	NA	NA	NA	NA	22.9958	NA	NA	22.5412	NA	NA	NA
ANT3_HUMAN	NDNDN(Deamidated)IFLSPLSISTAFAMTK	2	20.5	-0.432	-0.69	0.50339	0.48	0.50339	NA	NA	19.9836	19.2864	NA	NA	NA	NA	NA	NA	NA	NA	NA	NA	NA	NA	NA	NA	20.9989	NA	NA	NA	20.3596	21.079	20.4949	NA	NA	21.6189	NA	NA	20.7297	NA	NA	NA	NA	NA	19.9535	NA	NA	NA
ANT3_HUMAN	FSPENTRK	2	20.11	-0.524	-0.88	0.41155	0.77	0.41155	NA	NA	19.639	NA	NA	NA	NA	20.1702	NA	NA	NA	NA	NA	NA	19.9485	NA	NA	NA	20.256	NA	NA	NA	20.5277	NA	NA	NA	NA	NA	NA	NA	NA	NA	NA	NA	NA	NA	NA	NA	NA	NA
ANT3_HUMAN	LPGIVAEGR	2	23.35	NA	NA	NA	NA	NA	NA	NA	NA	NA	NA	NA	NA	NA	NA	NA	NA	NA	23.2386	NA	23.4649	NA	NA	NA	NA	NA	NA	NA	NA	NA	NA	NA	NA	NA	NA	NA	NA	NA	NA	NA	NA	NA	NA	NA	NA	NA
ANTRL_HUMAN	NGLDQ(Deamidated)LQ(Deamidated)KIVPDGHTFMQ(Deamidated)AGFR	3	21.76	-0.334	-0.86	0.3977	0.74	0.3977	21.1411	22.5941	NA	21.3335	21.9328	NA	NA	20.9864	22.0805	22.512	NA	NA	19.9815	NA	21.1651	NA	21.5806	22.5551	NA	21.3228	21.8603	22.659	NA	21.3234	22.0255	22.0425	NA	NA	NA	22.249	NA	20.3538	NA	21.4431	22.5672	22.9637	21.6005	NA	NA	21.9575
ANXA8_HUMAN	AMKGIGTNEQAIIDVLTK	3	20.42	NA	NA	NA	NA	NA	NA	NA	NA	NA	NA	NA	NA	NA	NA	NA	NA	NA	NA	NA	NA	NA	NA	NA	NA	NA	NA	NA	NA	NA	NA	NA	NA	NA	NA	NA	NA	NA	NA	NA	20.3073	NA	20.5327	NA	NA	NA
AOC3_HUMAN	NLVTM(Oxidation)TTAPRGLQ(Deamidated)SGDR	3	21.62	NA	NA	NA	NA	NA	NA	NA	NA	NA	NA	NA	NA	NA	NA	NA	NA	NA	NA	NA	NA	NA	NA	NA	NA	NA	NA	NA	NA	NA	NA	NA	NA	NA	NA	21.6159	NA	NA	NA	NA	NA	NA	NA	NA	NA	NA
AP1G1_HUMAN	RAM(Oxidation)ELSFALVNGNNIRGM(Oxidation)MK	3	24.81	-0.002	0	0.99862	0	0.99862	NA	NA	NA	NA	NA	24.8118	NA	NA	NA	NA	NA	NA	NA	NA	NA	NA	NA	NA	NA	NA	NA	NA	NA	24.8136	NA	NA	NA	NA	NA	NA	NA	NA	NA	NA	NA	NA	NA	NA	NA	NA
AP1G1_HUMAN	GSAM(Oxidation)QDLAEVNNFPPQ(Deamidated)SWQ	3	25.12	NA	NA	NA	NA	NA	NA	NA	NA	NA	NA	NA	NA	NA	NA	NA	NA	NA	NA	NA	NA	NA	NA	NA	NA	NA	NA	NA	NA	NA	NA	NA	NA	25.1219	NA	NA	NA	NA	NA	NA	NA	NA	NA	NA	NA	NA
AP1G1_HUMAN	GSAM(Oxidation)QDLAEVNNFPPQSWQ(Deamidated)	3	25.15	NA	NA	NA	NA	NA	NA	NA	NA	NA	NA	NA	NA	NA	NA	NA	NA	NA	NA	NA	NA	NA	NA	NA	NA	NA	NA	NA	NA	NA	NA	NA	NA	NA	NA	25.15	NA	NA	NA	NA	NA	NA	NA	NA	NA	NA
AP2A1_HUMAN	M(Oxidation)PAVSKGDGM(Oxidation)R	2	21.42	-0.006	-0.01	0.99033	0	0.99033	19.4486	21.9946	21.5569	NA	21.4078	21.6948	21.1125	20.9966	20.9862	22.4039	22.5486	20.9593	21.2269	NA	21.8871	22.0184	21.5532	20.1936	22.222	NA	22.7021	20.9681	21.6134	20.1984	20.6769	21.0028	NA	21.041	21.7024	21.7092	19.5245	20.6707	23.3207	NA	22.5643	22.158	21.0163	21.9095	NA	21.164
AP3D1_HUMAN	DVPMVEKKSK	2	21.92	0.111	0.44	0.66116	0.2	0.66116	NA	22.1276	22.4768	21.9863	22.0609	22.0623	21.451	22.4093	21.3655	21.6242	NA	21.6852	21.6778	22.2829	21.5784	22.2664	21.8983	22.3426	22.0302	22.3621	22.178	22.1287	21.6214	22.5086	21.8793	21.8277	21.7169	21.1208	22.4055	22.1785	20.8538	21.0495	21.7566	22.0526	21.4673	21.8866	21.4837	22.4629	22.2547	22.4914
AP3D1_HUMAN	HRPSEADEEELAR	3	21.6	0.336	0.59	0.56157	0.34	0.56157	20.3595	22.1834	20.5056	22.0804	21.6829	22.3946	22.4611	22.5748	22.869	23.1163	21.0397	22.353	21.4097	22.6704	21.6511	20.8247	20.748	22.1416	NA	20.8753	19.6588	20.6558	NA	21.1175	NA	22.0161	20.1317	22.1046	20.9042	21.697	20.478	22.5623	20.7811	22.1603	21.8979	23.1294	22.977	21.7008	19.9073	21.3681
APBA2_HUMAN	GDGDLEDQ(Deamidated)EEDIDQ(Deamidated)IVAEIK	3	24.46	0.445	0.86	0.39471	0.74	0.39471	24.7599	25.0452	24.6641	25.1023	24.8852	25.1281	24.36	24.6262	24.9475	24.9282	24.3214	23.9113	24.0348	24.2988	24.157	24.4241	25.1357	25.2789	24.2774	24.6752	24.7282	NA	NA	24.8077	NA	23.9944	NA	NA	24.2822	NA	NA	23.8673	20.8246	25.2528	24.0769	24.4434	24.4569	24.3899	24.3693	24.6481
APBA2_HUMAN	GDGDLEDQEEDIDQ(Deamidated)IVAEIK	3	24.77	NA	NA	NA	NA	NA	NA	NA	NA	NA	NA	NA	NA	NA	NA	NA	NA	NA	NA	NA	NA	NA	NA	NA	NA	NA	NA	NA	NA	NA	NA	NA	NA	NA	NA	NA	NA	NA	24.7744	NA	NA	NA	NA	NA	NA	NA
APBB1_HUMAN	C(Carbamidomethyl)LDARSQ(Deamidated)ASTSC(Carbamidomethyl)LPAPPAESVARR	3	21.01	0.338	0.44	0.67289	0.19	0.67289	NA	NA	NA	NA	NA	NA	NA	NA	NA	20.433	NA	NA	22.1356	21.3516	NA	NA	NA	NA	NA	NA	NA	NA	20.9139	NA	NA	NA	NA	22.1759	NA	NA	NA	NA	NA	NA	NA	20.3014	19.782	NA	NA	NA
APBB2_HUMAN	(Gln->pyro-Glu)Q(Deamidated)PWSDFAVLN(Deamidated)GGK	2	21.23	-0.145	-0.58	0.56462	0.34	0.56462	21.0866	20.8689	NA	NA	20.8817	20.8439	20.6989	21.0143	20.4777	20.82	21.9346	22.0265	20.6895	21.1347	21.1717	21.1563	21.4232	21.4167	21.5224	21.163	22.0098	22.1868	21.0038	21.0271	20.568	20.8943	22.7254	22.5573	20.9088	20.9675	22.3083	22.2656	20.6074	20.6667	NA	20.3775	20.5392	NA	NA	NA
APC_HUMAN	N(Deamidated)SSSSTSPVSKK	2	18.61	NA	NA	NA	NA	NA	NA	NA	NA	NA	NA	18.6146	NA	NA	NA	NA	NA	NA	NA	NA	NA	NA	NA	NA	NA	NA	NA	NA	NA	NA	NA	NA	NA	NA	NA	NA	NA	NA	NA	NA	NA	NA	NA	NA	NA	NA
APC_HUMAN	NPKDQEALWDM(Oxidation)GAVSM(Oxidation)LK	3	22.22	NA	NA	NA	NA	NA	NA	NA	21.5368	NA	NA	NA	NA	NA	NA	NA	NA	NA	NA	NA	NA	22.9097	NA	NA	NA	NA	NA	NA	NA	NA	NA	NA	NA	NA	NA	NA	NA	NA	NA	NA	NA	NA	NA	NA	NA	NA
APC7_HUMAN	(Acetyl)MDPGDAAILESSLR	3	20.67	NA	NA	NA	NA	NA	NA	NA	NA	NA	NA	NA	NA	NA	NA	NA	NA	NA	NA	NA	NA	NA	NA	NA	NA	NA	NA	NA	NA	NA	NA	20.6726	NA	NA	NA	NA	NA	NA	NA	NA	NA	NA	NA	NA	NA	NA
APJ_HUMAN	FRQ(Deamidated)AC(Carbamidomethyl)TSM(Oxidation)LC(Carbamidomethyl)C(Carbamidomethyl)GQ(Deamidated)SR	2	22.07	NA	NA	NA	NA	NA	NA	NA	NA	NA	NA	NA	NA	NA	NA	NA	NA	NA	NA	NA	NA	NA	NA	NA	NA	NA	NA	NA	NA	NA	NA	NA	NA	NA	NA	NA	22.0744	NA	NA	NA	NA	NA	NA	NA	NA	NA
APLP1_HUMAN	AALEGFLAALQADPPQAER	2	25.06	0.036	0.18	0.8543	0.03	0.8543	25.538	25.2186	25.9301	25.8302	24.4561	24.4355	24.9303	24.9981	25.5018	25.2623	24.8612	25.4679	25.173	25.2091	25.2739	24.8742	24.3949	24.6611	24.7088	24.8013	24.7247	25.248	24.2723	24.6544	24.9447	25.0374	24.2062	24.2708	25.4871	25.3423	24.4299	24.555	25.1759	25.588	25.711	25.7483	25.6286	25.4522	25.2916	25.0299
APLP1_HUMAN	AALEGFLAALQADPPQAER	3	26.35	0.127	0.66	0.51333	0.43	0.51333	26.3265	26.6681	27.0834	26.9763	26.0878	26.2208	26.3208	26.4366	26.6282	26.8019	26.5301	26.2961	26.5032	26.2043	26.3454	26.5862	26.2397	25.8097	26.1179	26.0239	26.4883	26.0894	25.9847	25.8378	25.9867	26.3533	25.1458	25.3073	26.642	26.6445	25.7209	25.6196	27.0999	27.0591	27.106	26.8405	26.5436	26.8145	25.9235	26.4585
APLP1_HUMAN	LVETHATR	2	21.64	0.235	1.38	0.17516	1.9	0.17516	21.3259	21.4119	22.5439	22.1928	21.4928	21.3525	21.9001	21.8442	22.0003	21.9868	21.7531	21.9509	21.7072	21.7326	21.518	21.5713	21.9759	22.1377	21.5421	21.2545	21.3577	21.725	21.2131	21.2139	21.2025	21.3003	21.089	20.5166	22.0301	21.901	21.1958	21.0309	21.8829	21.8387	22.0978	22.0944	22.3216	22.1552	21.1777	21.1489
APLP1_HUMAN	(Gln->pyro-Glu)QMYPELQIAR	2	24.6	0.235	1.33	0.19107	1.77	0.19107	24.9459	25.0505	24.8498	24.9226	24.5956	24.3877	24.3081	24.6494	24.849	24.8064	24.2668	24.2304	24.6641	24.7049	24.7954	25.045	25.1871	24.9915	24.5165	24.6597	24.8758	24.8865	24.2711	24.5267	24.7672	24.756	22.877	23.0781	24.7475	24.82	23.9613	23.9254	25.0596	25.1942	24.5199	24.5054	24.5364	24.8655	24.7072	24.847
APLP1_HUMAN	MNPLEQYER	2	26	0.259	1.67	0.10286	2.78	0.10286	26.233	26.1936	26.5265	26.6162	25.8797	25.8952	25.8795	25.9544	26.4315	26.4132	25.7144	25.642	25.9564	26.0453	26.2673	26.2276	26.4113	26.4984	25.9066	25.9853	26.1062	26.1697	25.6511	25.7839	25.6975	25.6508	24.8273	24.7243	26.2808	26.2766	25.2169	25.2531	26.4043	26.4922	26.2145	26.2132	26.4445	26.2938	25.8161	25.9783
APLP1_HUMAN	QMYPELQIAR	2	25.41	0.183	1.19	0.2426	1.41	0.2426	25.5876	25.5316	26.0988	26.1396	24.9733	24.9947	25.2104	25.3295	25.7756	25.6799	25.3134	25.3871	25.3784	25.4255	25.5508	25.6639	25.7332	25.6532	25.3126	25.3883	25.4784	25.4834	25.003	25.1453	25.3144	25.2817	24.3247	24.2852	25.8383	25.7431	24.6026	24.6528	25.7974	25.9129	25.6695	25.6574	25.8573	25.8533	25.2704	25.2905
APLP1_HUMAN	C(Carbamidomethyl)LPGEFVSEALLVPEGC(Carbamidomethyl)R	3	23.86	0.057	0.27	0.78888	0.07	0.78888	23.7878	24.0501	24.827	24.7557	23.291	23.4665	23.5701	23.5945	24.2062	24.3563	24.0944	23.8686	24.0792	23.8782	23.9827	24.1599	23.577	23.1911	23.6205	23.3343	24.0457	23.7133	23.4212	23.2338	23.8372	23.4815	22.7172	22.758	24.4443	24.2831	23.0833	22.9634	24.8444	24.6079	24.5678	24.3344	24.2664	24.6049	23.4323	23.9031
APLP1_HUMAN	C(Carbamidomethyl)LPGEFVSEALLVPEGC(Carbamidomethyl)R	2	22.35	-0.056	-0.23	0.81851	0.05	0.81851	22.6544	22.3829	23.3875	23.5257	21.4308	21.3578	21.8238	22.2963	22.7689	22.6556	22.3108	22.7701	22.5047	22.5753	22.4899	22.2187	21.4466	21.7425	21.9654	22.0919	21.9918	22.5811	21.1023	21.9948	NA	22.3111	21.4825	21.9874	22.8043	23.0843	21.6608	21.7882	22.6101	23.0516	22.9922	23.0906	23.1276	23.0291	22.3329	22.1747
APLP1_HUMAN	(Ammonia-loss)C(Carbamidomethyl)LPGEFVSEALLVPEGC(Carbamidomethyl)R	3	22.41	0.131	0.29	0.77702	0.08	0.77702	22.1586	22.4664	23.0984	24.0725	21.2419	21.4643	22.1529	22.8158	22.9482	23.2158	23.4276	22.4545	22.1959	22.7555	22.4632	23.5345	21.9705	20.1862	22.6529	22.287	22.8516	21.1262	21.3623	21.414	22.568	21.6878	19.9428	21.0017	22.9226	23.3549	20.6405	21.2915	24.4141	24.0057	22.8665	23.0831	22.9976	23.9192	22.62	22.8659
APLP1_HUMAN	(Ammonia-loss)C(Carbamidomethyl)LPGEFVSEALLVPEGC(Carbamidomethyl)R	2	25.09	-0.043	-0.15	0.88068	0.02	0.88068	25.2055	25.1154	26.4773	26.3951	23.8987	23.7397	24.6296	25.0617	NA	25.7527	25.3014	25.5388	25.4204	25.3971	25.3887	25.6844	24.1118	23.0757	24.887	24.8909	24.7008	24.7615	23.8903	24.2962	24.7006	24.8437	24.1636	24.5414	25.912	25.9904	24.45	24.442	25.9755	26.1619	25.3956	25.6136	25.6802	26.0119	25.4251	25.4601
APLP1_HUMAN	VEQATQAIPMER	2	25.92	0.301	1.59	0.11912	2.53	0.11912	25.8528	25.8695	26.3753	26.7479	25.6931	25.6487	25.8889	25.5664	26.3578	26.3378	25.6629	26.2743	26.0069	26.0258	26.2243	26.0983	26.4244	26.387	25.9746	26.0306	25.9907	25.9156	25.7021	25.1375	25.9515	25.9175	24.4992	24.4926	26.2999	26.4134	25.1046	25.2612	26.1005	26.4046	25.9511	26.2736	26.2637	26.2151	25.8204	25.7217
APLP1_HUMAN	VEQATQAIPMER	3	20.64	-0.254	-0.52	0.60881	0.27	0.60881	NA	NA	20.4689	NA	NA	20.8565	NA	19.6824	NA	NA	NA	18.0198	20.9163	NA	NA	21.637	21.5208	20.9557	NA	20.9456	19.8868	NA	20.5624	NA	NA	NA	NA	NA	21.4263	NA	NA	19.6075	NA	21.9515	20.7534	NA	NA	20.9784	NA	NA
APLP1_HUMAN	VIALINDQR	2	26.15	0.218	1.39	0.17212	1.93	0.17212	26.3258	26.1506	26.5531	26.4079	26.1098	26.1398	26.0856	26.0513	26.4887	26.3998	26.0314	25.9452	26.2359	26.0883	26.414	26.3209	26.5747	26.7892	26.0611	25.9322	26.2467	26.3512	25.6895	25.8176	26.0672	26.183	24.8673	24.6806	26.4449	26.3252	25.5724	25.4554	26.6454	26.503	26.376	26.3149	26.473	26.4503	26.1575	26.121
APLP1_HUMAN	HYQHVAAVDPEK	3	23.71	0.388	1.85	0.07151	3.42	0.07151	23.877	23.3609	24.1437	24.2169	23.5775	23.404	24.3472	24.5861	24.497	24.0419	23.3051	23.5063	23.4181	23.6298	24.6339	23.8466	24.0804	24.1148	23.7484	23.6708	23.3555	23.3725	23.7819	23.4839	23.1913	23.2241	22.7992	22.853	23.6718	23.6949	22.8522	23.0288	24.1033	24.0748	23.8463	24.0171	24.7586	23.8034	23.2316	23.0949
APLP1_HUMAN	HYQHVAAVDPEK	2	22.96	0.22	1.09	0.28114	1.19	0.28114	23.2161	22.7862	24.046	23.7407	22.2672	21.8644	23.5577	23.2608	23.4572	23.2109	22.9989	23.0481	23.056	23.0474	23.3649	23.1743	23.1103	22.6392	22.9728	22.6551	22.7371	22.702	22.3674	22.108	22.6598	22.5947	22.6012	22.1354	23.2811	23.1854	22.3529	22.1384	23.4771	23.2495	23.5405	23.5722	23.6045	23.6122	22.6271	22.5214
APLP1_HUMAN	RAALEGFLAALQADPPQAER	3	24.25	0.06	0.32	0.75059	0.1	0.75059	24.3348	24.512	24.9499	25.0908	23.9981	24.028	24.3037	24.346	24.6159	24.7663	24.4914	24.3093	24.3879	24.2191	24.2489	24.2387	23.7082	23.3894	23.8439	23.7576	24.346	24.0896	23.5644	23.7172	24.3839	24.1425	23.2326	23.5034	24.7907	24.8615	23.3889	23.4644	24.8226	24.7249	25.0947	24.9216	24.5332	24.7673	23.9412	24.0525
APLP1_HUMAN	DELAPAGTGVSR	2	23.87	0.515	2.65	0.01145	7	0.01145	23.8454	24.1249	22.9979	23.0683	24.658	24.6849	24.0098	23.8719	24.2619	24.3301	23.4683	23.5512	24.0149	24.2254	24.6472	24.4446	25.0338	25.1758	23.9839	24.1383	23.6591	23.8469	24.0036	24.1668	24.0674	24.2764	22.3633	22.6475	23.4474	23.5385	23.3235	23.6511	23.8169	23.8376	23.253	23.3541	24.0049	23.5609	23.6539	23.7661
APLP1_HUMAN	QALNEHFQSILQTLEEQVSGER	3	25.53	-0.276	-0.81	0.42179	0.66	0.42179	25.7539	25.661	26.7285	26.7787	24.7497	24.7928	25.3569	25.5317	26.2541	26.1381	25.9209	25.9541	26.0099	25.7336	25.7588	25.8588	23.2958	21.4853	25.095	25.0666	25.4452	25.4706	24.9055	24.6977	25.2268	25.3492	24.9983	25.1939	26.201	26.3338	25.5218	25.4398	26.2162	26.2041	26.4816	26.4073	26.0457	26.4817	25.2793	25.5458
APLP1_HUMAN	QALNEHFQSILQTLEEQVSGER	2	20.64	NA	NA	NA	NA	NA	NA	NA	NA	20.644	NA	NA	NA	NA	NA	NA	NA	NA	NA	NA	NA	NA	NA	NA	NA	NA	NA	NA	NA	NA	NA	NA	NA	NA	NA	NA	NA	NA	NA	NA	NA	NA	NA	NA	NA	NA
APLP1_HUMAN	EWAMADNQSK	2	23.5	0.313	1.68	0.10109	2.81	0.10109	23.3595	23.4013	24.0247	24.1644	23.4357	23.3423	23.6302	23.3354	23.9665	23.9147	23.1888	23.1294	23.4309	23.5364	24.0633	23.8514	24.0537	23.9348	23.5549	23.7722	23.5524	23.7022	23.4875	23.0308	23.2647	23.0639	21.8173	22.463	23.6319	23.61	22.8141	22.944	23.9954	24.1233	23.4271	23.6168	24.096	23.8063	23.3492	23.0316
APLP1_HUMAN	FQVHTHLQVIEER	3	21.97	0.279	1.07	0.2905	1.15	0.2905	22.6756	22.4516	21.7776	21.6422	22.3664	22.5184	22.6081	22.1826	21.5847	21.2385	21.4584	21.2138	21.9097	22.5858	22.6108	22.4916	21.8785	21.7779	22.2913	22.4283	21.782	22.4648	21.8309	21.5581	22.5564	22.052	20.3935	19.6982	21.8092	21.4613	20.8454	NA	22.378	22.5328	22.2287	21.8583	22.4975	22.3194	22.5703	22.1889
APLP1_HUMAN	SGSC(Carbamidomethyl)AHPHHQVVPFR	3	22.94	0.317	1.95	0.05782	3.81	0.05782	23.1818	22.7325	23.3998	23.352	22.6387	22.4079	23.6133	23.4823	23.2034	23.1648	22.6993	22.8695	23.0187	22.9835	23.3961	23.3014	23.5083	23.1523	22.8929	22.6917	22.828	22.7918	22.7548	22.5718	23.0453	22.7267	NA	22.1627	23.0094	22.93	22.2365	22.0773	23.2641	23.2661	23.2175	23.3332	22.9453	23.1165	22.5634	22.188
APLP1_HUMAN	SGSC(Carbamidomethyl)AHPHHQVVPFR	2	20.89	0.303	1.29	0.20579	1.67	0.20579	21.3409	NA	21.7538	21.3857	NA	NA	21.5069	21.2579	20.7449	20.9367	20.9442	NA	20.8963	20.8559	NA	NA	20.6805	NA	20.457	NA	20.8056	20.5261	NA	NA	20.9519	20.3962	20.0364	NA	20.9322	20.9377	20.1164	19.564	21.1722	21.1365	21.4481	21.4864	20.9021	21.3214	20.4702	NA
APLP1_HUMAN	DDTPMTLPK	2	24.97	0.334	1.99	0.05322	3.96	0.05322	25.0303	25.0147	25.473	25.4292	25.1777	25.1616	24.7428	24.4734	25.3258	25.2621	24.7262	24.8226	24.9894	24.9602	25.3691	25.234	25.6912	25.5228	25.0497	25.2278	25.0755	25.0172	24.9267	24.4875	24.8254	24.8681	23.472	23.6747	25.1721	25.2277	24.1536	24.2329	25.2661	25.4181	24.9141	24.9765	25.3327	25.1967	25.0313	24.7402
APLP1_HUMAN	GGLQPPDSKDDTPMTLPK	3	21.46	0.184	0.7	0.48906	0.49	0.48906	21.4996	21.5917	22.597	23.0024	21.3279	21.6007	21.1962	21.7259	21.347	21.2859	NA	20.6712	21.3088	21.4024	21.1689	21.7124	22.2027	22.1399	20.891	21.2087	21.6259	21.7835	21.3154	21.0523	20.8876	20.4558	NA	21.3455	21.4893	21.4361	20.5004	20.1412	21.3915	21.917	22.7908	22.6557	21.5852	21.984	20.2156	21.1667
APLP1_HUMAN	(Ammonia-loss)C(Carbamidomethyl)LRDPQR	2	24.09	0.287	1.46	0.15167	2.14	0.15167	23.758	24.0916	24.4654	24.584	24.1833	24.3315	24.0748	23.9065	24.5384	24.6372	23.715	23.7984	24.0949	24.283	24.4056	24.3304	24.6078	24.7676	23.973	NA	24.0919	24.1755	23.911	23.9228	23.548	24.1175	22.3136	22.9591	24.4084	24.4738	23.2041	23.4931	24.452	24.6613	24.1839	24.3473	24.7045	24.4316	23.7006	23.7403
APLP1_HUMAN	(Gln->pyro-Glu)QALNEHFQSILQTLEEQVSGER	3	24.54	-0.325	-0.78	0.43874	0.61	0.43874	24.357	24.5858	25.8884	25.8052	23.5562	23.3063	24.35	24.8784	25.2347	25.3489	24.9897	24.9355	24.7382	25.0626	24.7002	25.2164	NA	19.3364	24.4197	24.3677	24.4614	24.3268	23.6419	24.1707	24.0109	24.0559	24.0266	24.369	25.2859	25.5487	23.7752	24.0391	25.0058	24.9311	24.8701	25.0353	24.9165	25.5279	24.9623	25.1843
APLP1_HUMAN	(Gln->pyro-Glu)QALNEHFQSILQTLEEQVSGER	2	21.41	0.307	1.01	0.31729	1.03	0.31729	21.5475	21.1303	23.4405	22.2346	NA	NA	NA	20.6022	21.7709	22.0907	21.1633	21.7477	21.9687	21.6147	21.7563	21.4029	NA	NA	20.9114	20.7799	20.9278	20.8539	20.1087	20.7172	20.9213	20.7402	21.2242	20.9175	22.3947	22.1031	20.713	20.4452	NA	21.5015	21.4707	21.7292	21.7099	22.2191	21.2377	21.7401
APLP1_HUMAN	WEPDPQR	2	24.82	0.369	1.29	0.20342	1.67	0.20342	24.931	24.2099	25.0669	25.0503	25.3513	25.3614	25.684	24.4572	25.2054	25.3579	25.1369	24.6022	25.2763	24.9119	25.2419	24.8923	25.572	24.9552	24.4758	24.3403	24.5399	24.7172	24.7478	24.3291	24.6298	24.2266	24.3294	23.0572	24.937	24.8154	24.7906	23.8711	25.4206	24.9582	25.343	25.3763	NA	24.9836	24.7855	23.9455
APLP1_HUMAN	VIALIN(Deamidated)DQR	2	23.98	0.098	0.43	0.66625	0.19	0.66625	24.0334	23.9344	24.1426	24.4964	23.3273	24.4079	23.668	23.7899	24.2984	24.2977	23.7651	23.8865	23.9962	24.0756	24.1894	24.1158	24.4648	24.3775	23.6071	23.7602	24.091	24.2386	23.3983	24.1196	24.0367	24.7041	22.7078	22.5815	24.3082	24.307	23.0866	23.176	24.4589	24.4713	24.3641	24.1767	24.5563	24.3017	24.1146	23.4769
APLP1_HUMAN	QALN(Deamidated)EHFQSILQTLEEQVSGER	3	21.74	-0.118	-0.43	0.67102	0.18	0.67102	21.5638	21.8009	22.6803	22.6518	20.538	NA	21.4253	22.1252	22.3093	22.1321	22.1595	22.1396	21.7209	22.0546	22.0579	22.0242	19.6639	NA	21.217	21.3021	21.237	21.6642	20.8464	NA	21.5724	21.5414	20.9757	21.1695	NA	22.4738	20.9103	21.1848	22.407	22.3644	22.511	NA	22.2612	22.4927	21.8229	21.7611
APLP1_HUMAN	QM(Oxidation)YPELQIAR	2	22.04	0.272	0.47	0.63978	0.22	0.63978	21.7423	NA	NA	21.8538	22.5219	22.6569	19.5904	21.923	22.9779	22.7777	NA	NA	NA	22.6038	NA	21.359	NA	23.7031	NA	22.3784	22.0003	22.6737	NA	22.0194	21.7295	22.5544	NA	NA	NA	22.5349	NA	NA	20.9276	22.2595	21.9823	21.5298	NA	21.476	20.3646	22.8504
APLP1_HUMAN	Q(Deamidated)ALNEHFQSILQTLEEQVSGER	3	20.71	-0.09	-0.15	0.88161	0.02	0.88161	NA	NA	22.2083	22.3762	NA	18.6254	19.9479	20.0319	NA	21.6993	NA	NA	20.2222	21.0885	NA	20.2626	NA	NA	NA	NA	NA	NA	19.6152	NA	NA	NA	NA	NA	22.0763	20.9515	19.2763	19.7225	NA	21.7936	20.6191	20.4505	21.9163	20.6145	NA	NA
APLP1_HUMAN	Q(Deamidated)ALNEHFQSILQTLEEQVSGER	2	20.72	0.093	0.12	0.90456	0.02	0.90456	NA	NA	22.558	21.1122	NA	NA	NA	NA	20.2881	NA	NA	19.6175	NA	NA	NA	NA	NA	NA	NA	NA	NA	20.1032	NA	NA	NA	NA	NA	NA	21.1644	NA	NA	NA	NA	20.6768	NA	NA	NA	20.2304	NA	NA
APLP1_HUMAN	DDTPM(Oxidation)TLPK	2	20.91	0.01	0.03	0.974	0	0.974	NA	20.3954	NA	NA	21.2046	21.3482	20.6475	20.1798	21.4665	21.4852	NA	NA	NA	NA	20.4079	NA	21.2832	21.9613	20.286	NA	NA	21.2073	20.2828	20.6006	NA	20.7514	NA	NA	20.8869	20.8272	NA	NA	NA	NA	NA	NA	NA	NA	NA	21.0807
APLP1_HUMAN	GGLQ(Deamidated)PPDSK	2	24.53	0.359	0.71	0.48243	0.5	0.48243	24.354	NA	24.951	24.1421	25.8872	25.5344	25.6095	25.0979	24.8436	24.253	25.0741	24.8548	25.1789	24.7487	24.9356	24.7627	NA	24.3351	23.7436	23.0673	23.8885	23.5174	25.1127	24.4388	24.5277	24.0181	25.0824	NA	24.6136	24.2565	24.8713	24.3429	24.9632	24.2193	24.9644	24.5162	25.5191	25.3284	23.9688	20.0116
APLP1_HUMAN	QALN(Deamidated)EHFQ(Deamidated)SILQTLEEQVSGER	3	20.32	-0.679	-1.32	0.20744	1.73	0.20744	NA	19.2383	20.4384	NA	NA	NA	NA	NA	20.2574	NA	20.3597	20.4318	NA	NA	NA	NA	NA	NA	NA	18.8785	19.9122	NA	NA	NA	NA	19.427	NA	20.6001	20.5003	21.8575	NA	NA	20.6965	NA	NA	NA	NA	21.9857	NA	19.8574
APLP1_HUMAN	GSTEQDAASPEK	2	18.74	-0.014	-0.03	0.9798	0	0.9798	17.4233	NA	NA	NA	NA	NA	18.793	NA	19.2602	19.2194	NA	NA	NA	NA	19.2067	NA	NA	NA	NA	NA	NA	NA	18.3227	NA	NA	NA	NA	NA	NA	NA	17.8594	NA	18.8133	NA	NA	NA	19.8005	NA	NA	NA
APLP1_HUMAN	(Gln->pyro-Glu)QM(Oxidation)YPELQIAR	2	21.77	0.364	0.7	0.50027	0.48	0.50027	NA	22.167	NA	NA	NA	21.8008	NA	NA	NA	NA	NA	NA	NA	21.6156	NA	NA	21.4492	22.8161	NA	NA	NA	21.4237	NA	NA	NA	21.8807	NA	NA	NA	NA	NA	NA	NA	22.429	NA	NA	20.8695	NA	NA	21.2546
APLP1_HUMAN	VEQATQAIPM(Oxidation)ER	2	21.62	-0.003	-0.01	0.9952	0	0.9952	NA	21.5595	NA	NA	NA	NA	NA	22.2186	NA	NA	NA	21.4035	NA	NA	NA	NA	NA	21.2814	NA	NA	NA	NA	NA	22.257	NA	NA	NA	21.3455	NA	NA	NA	NA	NA	NA	NA	NA	NA	NA	NA	21.2529
APLP1_HUMAN	EWAM(Oxidation)ADNQSK	2	18.49	NA	NA	NA	NA	NA	NA	18.4925	NA	NA	NA	NA	NA	NA	NA	NA	NA	NA	NA	NA	NA	NA	NA	NA	NA	NA	NA	NA	NA	NA	NA	NA	NA	NA	NA	NA	NA	NA	NA	NA	NA	NA	NA	NA	NA	NA
APLP1_HUMAN	QALNEHFQ(Deamidated)SILQTLEEQVSGER	3	20.05	NA	NA	NA	NA	NA	NA	NA	NA	NA	NA	NA	NA	NA	NA	NA	NA	NA	NA	NA	20.0495	NA	NA	NA	NA	NA	NA	NA	NA	NA	NA	NA	NA	NA	NA	NA	NA	NA	NA	NA	NA	NA	NA	NA	NA	NA
APLP1_HUMAN	QALNEHFQSILQ(Deamidated)TLEEQVSGER	3	22.43	NA	NA	NA	NA	NA	NA	NA	NA	NA	NA	NA	NA	NA	NA	NA	NA	NA	NA	NA	NA	NA	NA	NA	NA	NA	NA	NA	NA	NA	NA	NA	NA	NA	NA	NA	NA	NA	NA	NA	NA	22.433	NA	NA	NA	NA
APLP1_HUMAN	VIALINDQ(Deamidated)R	2	23.31	0.891	0.92	0.422	0.84	0.422	NA	NA	NA	NA	NA	NA	NA	NA	NA	NA	NA	NA	NA	23.7593	NA	NA	NA	NA	NA	NA	NA	NA	NA	NA	NA	NA	NA	NA	NA	NA	22.8683	NA	NA	NA	NA	NA	NA	NA	NA	NA
APLP1_HUMAN	Q(Deamidated)ALNEHFQSILQ(Deamidated)TLEEQVSGER	3	20.25	NA	NA	NA	NA	NA	NA	NA	NA	NA	NA	NA	20.2484	NA	NA	NA	NA	NA	NA	NA	NA	NA	NA	NA	NA	NA	NA	NA	NA	NA	NA	NA	NA	NA	NA	NA	NA	NA	NA	NA	NA	NA	NA	NA	NA	NA
APLP2_HUMAN	GSGVGEQDGGLIGAEEK	2	21.66	0.585	2.8	0.00798	7.86	0.00798	NA	22.0101	21.6349	22.0304	21.9986	22.1225	22.1135	21.6837	22.0147	22.1664	21.02	21.5299	21.5998	21.9168	22.0693	22.0785	21.9807	22.0754	22.0124	22.195	21.2904	21.0377	21.6109	21.1838	21.6537	21.9764	NA	NA	NA	20.0778	20.4962	21.0845	21.868	22.0199	21.7511	21.9566	21.7477	21.3648	21.1631	21.2079
APLP2_HUMAN	EMIFNAER	2	23.79	0.179	1.3	0.20002	1.7	0.20002	24.1061	23.6608	23.9489	23.9856	24.065	24.0637	23.7116	23.6601	23.8079	23.6486	23.5905	23.6287	23.7181	23.8985	23.9307	23.7673	24.2422	24.2672	23.9547	23.9455	23.9131	23.9048	23.945	23.8912	23.8956	23.6962	22.8775	22.8401	23.9188	23.942	23.1367	23.0382	24.1051	24.0385	23.9926	24.0161	23.9125	23.8619	23.6286	23.4729
APLP2_HUMAN	VSIDNWC(Carbamidomethyl)R	2	22.22	0.279	1.55	0.13032	2.4	0.13032	22.7314	22.7519	22.1013	22.3477	22.3308	22.2298	22.3414	22.2315	22.7266	22.6571	21.8522	NA	21.6908	22.0454	22.2894	22.3089	22.3962	22.1067	22.4276	22.4373	21.8352	21.6435	NA	NA	22.3417	22.1254	20.7408	NA	22.253	22.1536	NA	21.9147	22.4096	22.4287	22.6897	22.7147	22.1797	NA	21.8734	NA
APLP2_HUMAN	FIYGGC(Carbamidomethyl)GGNR	2	20.48	0.552	2.52	0.01814	6.35	0.01814	NA	20.7088	20.3163	20.6527	NA	20.7808	20.6779	20.7294	NA	20.9828	NA	20.0959	20.4074	20.4729	20.7741	20.8161	22.0979	NA	NA	NA	19.8535	20.1913	NA	20.1516	NA	NA	NA	NA	NA	20.1932	19.5981	19.8751	20.7319	20.7435	20.6961	NA	20.1083	20.3714	20.0435	NA
APLP2_HUMAN	(Gln->pyro-Glu)QTLIQHFQAMVK	2	20.52	0.41	1.5	0.14737	2.25	0.14737	20.8674	21.4015	20.8975	20.5733	20.4181	NA	20.2093	NA	20.3539	20.8477	NA	NA	NA	NA	NA	21.1402	20.307	19.9978	21.1726	20.6066	NA	NA	NA	NA	20.2678	20.5575	NA	NA	NA	NA	NA	NA	20.2293	20.0526	20.6814	20.5604	NA	19.6647	20.1634	20.5471
APLP2_HUMAN	AVC(Carbamidomethyl)SQEAMTGPC(Carbamidomethyl)R	2	20.2	0.506	2.22	0.03616	4.94	0.03616	NA	NA	20.5249	20.3812	20.6926	20.2333	NA	20.0635	20.5246	20.5225	NA	19.6065	NA	NA	20.1194	20.2549	20.8773	20.3372	20.7919	20.7009	NA	NA	19.8289	19.7058	NA	NA	NA	NA	19.7952	NA	NA	19.381	NA	20.3784	19.8014	20.1195	19.7606	NA	NA	NA
APLP2_HUMAN	EMIFN(Deamidated)AER	2	20.34	0.115	0.41	0.68452	0.17	0.68452	NA	NA	NA	20.4064	NA	20.398	NA	20.1655	20.2187	NA	NA	20.3523	21.068	20.6428	19.8943	NA	NA	NA	NA	20.3496	NA	NA	NA	20.7028	20.0735	20.8082	NA	NA	20.7323	20.8048	NA	19.1659	NA	NA	20.1709	20.1246	NA	20.0227	NA	NA
APLP2_HUMAN	HYQHVLAVDPEK	3	19.41	0.568	1.17	0.25754	1.36	0.25754	19.7129	NA	19.8256	19.9251	17.9408	NA	20.2271	NA	19.8689	NA	NA	NA	NA	NA	NA	19.8161	NA	NA	19.8517	19.7647	NA	NA	NA	17.606	NA	NA	NA	NA	NA	NA	NA	18.387	19.8027	NA	19.9304	20.02	20.8015	19.2937	18.4336	18.1762
APLP2_HUMAN	VPYVAQEIQEEIDELLQEQR	3	21.14	0.67	1.31	0.21388	1.72	0.21388	20.7686	NA	22.4305	NA	NA	NA	NA	NA	NA	NA	22.4695	NA	NA	NA	NA	NA	NA	NA	20.7809	20.9663	NA	NA	NA	NA	NA	NA	NA	22.2365	NA	NA	NA	NA	20.4987	20.2688	NA	20.6512	20.158	NA	NA	21.3463
APLP2_HUMAN	C(Carbamidomethyl)LVGEFVSDVLLVPEK	2	19.46	-0.391	-0.71	0.49289	0.5	0.49289	NA	NA	20.2939	20.2981	NA	NA	NA	NA	NA	NA	19.132	NA	NA	NA	19.7094	NA	NA	17.2957	19.6146	NA	NA	NA	NA	NA	19.1488	19.0922	NA	NA	NA	19.5786	NA	NA	NA	NA	NA	20.7004	19.1933	NA	NA	NA
APLP2_HUMAN	EWEEAELQAK	2	20.23	0.678	1.29	0.23045	1.67	0.23045	20.6729	NA	NA	NA	NA	NA	NA	20.0679	NA	NA	NA	NA	NA	NA	NA	20.259	NA	20.3061	20.4649	20.1928	NA	NA	NA	NA	19.6491	NA	NA	NA	NA	NA	NA	NA	NA	NA	NA	NA	NA	NA	NA	NA
APLP2_HUMAN	VGGLEEERESVGPLR	3	20.42	-0.092	-0.17	0.86752	0.03	0.86752	NA	NA	20.3278	NA	NA	NA	NA	NA	NA	NA	20.3419	NA	NA	NA	NA	NA	NA	NA	NA	NA	NA	NA	NA	NA	NA	20.2241	NA	NA	NA	NA	NA	NA	NA	NA	20.7486	20.459	NA	NA	NA	NA
APLP2_HUMAN	SQVMTHLHVIEER	3	20.56	-0.532	-0.72	0.50937	0.52	0.50937	NA	NA	20.45	NA	NA	NA	20.3212	NA	NA	NA	NA	NA	NA	NA	NA	NA	NA	NA	NA	NA	NA	NA	NA	NA	NA	NA	NA	NA	NA	NA	NA	NA	NA	NA	NA	20.918	NA	NA	NA	NA
APLP2_HUMAN	VPYVAQEIQ(Deamidated)EEIDELLQEQR	3	20.13	0.669	0.74	0.49609	0.55	0.49609	NA	NA	NA	NA	NA	NA	NA	NA	20.5757	NA	NA	NA	NA	NA	NA	NA	NA	NA	NA	NA	NA	NA	NA	NA	NA	NA	NA	NA	NA	NA	NA	NA	NA	NA	20.5235	NA	19.2897	NA	NA	NA
APOA_HUMAN	(Ammonia-loss)C(Carbamidomethyl)QSWSSMTPHR	2	21.44	-0.371	-1.44	0.15911	2.06	0.15911	21.2473	20.3736	20.9988	20.7695	20.8697	20.3861	20.4604	NA	20.5519	NA	22.2633	22.0959	21.0965	21.1733	22.1714	22.017	21.6068	21.4066	21.5347	21.6749	22.0544	21.8791	21.4864	21.5264	21.279	21.6555	23.1611	23.3206	21.0106	20.8919	22.0366	21.8846	20.9547	20.9221	NA	20.794	21.8981	21.4329	20.9757	21.3153
APOA_HUMAN	C(Carbamidomethyl)QSWSSMTPHR	3	20.09	NA	NA	NA	NA	NA	NA	NA	NA	NA	NA	NA	NA	NA	NA	NA	NA	NA	NA	NA	NA	NA	NA	NA	NA	NA	NA	NA	NA	NA	NA	NA	20.5339	19.6398	NA	NA	NA	NA	NA	NA	NA	NA	NA	NA	NA	NA
APOA1_HUMAN	VKDLATVYVDVLK	3	25.82	-0.125	-0.62	0.53641	0.39	0.53641	25.2986	25.0135	24.9212	24.7883	25.9282	25.8757	25.3901	25.3193	25.8563	25.7075	26.5585	26.2167	26.2419	26.2834	26.0699	25.823	25.8335	25.7512	26.2513	26.0358	26.4499	26.2598	26.2429	26.0708	26.0464	26.039	27.0809	26.9918	25.1894	24.9091	26.3817	26.406	25.4643	25.341	25.6858	25.6094	25.0555	25.254	25.7659	25.4215
APOA1_HUMAN	VKDLATVYVDVLK	2	24.11	0.296	0.59	0.55827	0.35	0.55827	23.8666	23.8402	NA	23.3838	24.3465	24.139	23.7333	23.7933	24.1687	24.1508	25.0963	24.9749	24.8934	24.7377	24.3893	24.2795	24.1144	24.049	24.7993	24.3771	24.9535	24.8268	24.6034	24.5115	24.7214	24.7556	26.025	25.6414	20.0857	23.5607	25.0185	24.7791	20.3555	20.9162	24.1827	24.2728	23.6109	NA	24.3216	23.979
APOA1_HUMAN	DSGRDYVSQFEGSALGK	2	24.98	-0.177	-0.82	0.41629	0.67	0.41629	24.7686	24.5286	24.6897	24.3416	24.7141	24.3601	24.4016	24.4562	24.7896	25.0747	25.737	25.6582	25.473	25.2332	24.6521	24.8738	24.8796	24.6147	25.422	25.0966	25.4448	25.4732	24.7276	24.9179	25.2023	25.3046	26.6705	26.3448	24.3358	24.3749	25.8221	25.4794	24.2204	24.1989	25.0761	25.1164	24.2325	24.8009	24.8973	24.6649
APOA1_HUMAN	DSGRDYVSQFEGSALGK	3	26.64	0.024	0.13	0.89773	0.02	0.89773	26.1973	26.1824	25.7699	25.8948	26.7935	26.7856	26.1455	26.382	26.7449	26.7313	27.264	27.0486	26.9519	26.925	26.5798	26.6153	27.0217	27.0968	26.8786	27.0079	27.0737	27.1051	26.6734	26.9747	26.8165	26.8622	27.801	27.8034	25.8822	25.8	27.1691	27.1542	25.9428	25.9183	26.4166	26.4171	26.2208	26.1232	26.1847	26.2025
APOA1_HUMAN	EQLGPVTQEFWDNLEK	2	27.64	-0.163	-0.74	0.4615	0.55	0.4615	27.5933	27.4428	27.0807	27.1041	27.415	27.2229	26.8496	26.8787	27.9349	27.8537	28.5126	28.7164	28.1845	28.1211	27.8989	27.8416	26.4646	26.3118	27.8401	27.8295	28.2773	28.3231	27.6255	27.7484	28.1147	28.0461	28.9185	29.0051	26.8723	26.8726	28.4806	28.3787	26.9714	27.0059	27.4313	27.4798	27.1899	27.2661	27.116	27.2428
APOA1_HUMAN	EQLGPVTQEFWDNLEK	3	24.92	-0.075	-0.18	0.85984	0.03	0.85984	23.8137	25.0285	24.2415	23.9651	25.4525	25.7969	24.4115	23.8816	23.9367	25.1233	26.6035	25.6681	25.6853	24.9779	25.389	25.8798	24.9652	23.2019	25.0433	24.5344	25.9504	24.7562	25.2454	24.2551	25.6606	25.0443	25.4883	25.7621	24.453	24.6079	25.594	24.9218	25.1709	24.9498	25.4788	24.1241	24.0976	25.1304	23.5519	24.8656
APOA1_HUMAN	VQPYLDDFQK	2	29.06	0.015	0.08	0.93744	0.01	0.93744	28.7643	28.8263	28.1326	28.1964	29.3178	29.2455	28.4196	28.5699	29.2361	29.2411	29.5799	29.7328	29.3398	29.4744	29.3119	29.3282	29.0414	29.1608	29.183	29.2875	29.6786	29.7431	29.2457	29.3459	29.4521	29.4179	30.1477	30.1155	28.3231	28.2706	29.6222	29.6261	28.2163	28.3195	28.5547	28.6138	28.6082	28.4495	28.6568	28.6818
APOA1_HUMAN	LLDNWDSVTSTFSK	2	29.17	-0.1	-0.5	0.61831	0.25	0.61831	28.9663	28.8646	28.4583	28.5224	29.2467	29.0606	28.3934	28.552	29.2197	29.274	30.2083	29.9093	29.5028	29.5467	29.3416	29.4249	28.7741	28.6753	29.1552	29.2355	29.6964	29.7019	29.118	29.1542	29.6145	29.4057	30.3311	30.4225	28.4272	28.5608	29.8317	29.6731	28.5027	28.9107	28.9412	28.9208	28.6509	28.6281	29.2223	28.6206
APOA1_HUMAN	LLDNWDSVTSTFSK	3	22.66	0.132	0.22	0.82671	0.05	0.82671	21.5314	22.5747	20.4505	21.5115	23.3841	23.8076	22.5254	22.4679	21.5755	24.2529	24.3675	22.9367	22.7223	23.0129	23.4337	23.9713	22.9301	22.673	22.5121	20.607	24.47	22.0077	22.8349	NA	22.9953	22.1298	21.7215	23.6863	22.4828	22.655	NA	20.9038	23.267	23.7597	23.7216	23.0772	21.3266	22.8416	21.1614	NA
APOA1_HUMAN	KWQEEMELYR	3	25.85	-0.129	-0.6	0.55477	0.35	0.55477	25.4899	25.155	25.2035	25.1812	25.6974	25.592	25.5592	25.3998	26.022	25.8689	26.718	26.4628	26.0876	26.2082	26.3348	26.204	25.2967	24.8363	26.2206	26.2549	26.624	26.3855	26.2865	26.1505	26.2078	26.0103	27.3142	27.0202	25.2044	25.1138	26.477	26.7365	25.3416	25.1674	25.4908	25.3607	25.5045	25.6152	25.2194	25.1447
APOA1_HUMAN	KWQEEMELYR	2	26.41	-0.163	-0.62	0.5401	0.38	0.5401	26.3777	25.8158	26.0958	25.8154	26.3266	25.7408	26.6293	25.8955	26.2574	26.4339	27.306	27.0091	26.8258	26.7597	26.7013	26.722	25.5614	24.961	26.8894	26.4874	27.2343	26.9552	26.6636	26.4918	27.0972	26.5696	28.1757	27.5843	25.7266	25.6351	27.2324	27.0769	25.7591	25.5877	26.1149	25.971	25.7415	26.2848	26.1029	25.8621
APOA1_HUMAN	QGLLPVLESFK	2	28.92	-0.033	-0.15	0.87901	0.02	0.87901	28.6229	29.4171	28.2912	28.3073	29.1096	29.1835	28.1533	28.8127	29.0568	29.1616	29.5814	29.6072	29.3586	29.3227	29.0727	29.136	28.3721	28.139	28.6797	28.7218	29.5694	29.5114	29.1633	29.1303	29.3713	29.2297	30.0087	30.1633	28.458	28.523	29.4861	29.4385	28.2012	28.1866	28.7246	28.5428	28.3665	28.4432	28.045	28.1966
APOA1_HUMAN	DYVSQFEGSALGK	2	28.86	0.075	0.39	0.6967	0.15	0.6967	28.7126	28.5627	27.9907	28.0583	28.9409	28.9708	28.2275	28.465	29.1978	28.9617	29.6072	29.4643	29.2488	29.3832	29.1345	29.2254	28.8116	28.8912	29.0083	29.0322	29.3917	29.4772	28.8985	29.1825	29.1684	29.0831	29.8158	29.8839	27.9395	27.9819	29.4983	29.4196	28.2105	28.2358	28.4832	28.4681	28.2031	28.2731	28.2855	28.4922
APOA1_HUMAN	DYVSQFEGSALGK	3	21.27	3.123	3.21	0.04289	10.29	0.04289	NA	NA	NA	NA	NA	NA	NA	NA	NA	NA	22.8343	NA	NA	NA	NA	NA	NA	NA	NA	NA	NA	NA	NA	NA	NA	NA	NA	NA	NA	NA	NA	NA	NA	NA	19.7113	NA	NA	NA	NA	NA
APOA1_HUMAN	DLATVYVDVLK	2	28.17	-0.103	-0.46	0.64464	0.22	0.64464	27.7566	27.9838	27.4122	27.3753	28.9453	28.1007	27.4621	27.4499	28.3507	28.3074	28.8337	28.658	28.6426	28.5026	28.4186	28.5106	27.6248	27.387	28.3239	28.2751	28.7778	28.5062	28.2744	28.1812	28.3382	28.9924	29.2926	29.4048	27.6441	28.2738	28.6061	28.5914	27.6272	27.4329	27.5566	27.5327	27.7162	27.6242	27.9825	28.0272
APOA1_HUMAN	ATEHLSTLSEK	2	26.87	0.039	0.19	0.85153	0.04	0.85153	26.4259	26.4318	26.1339	26.1046	27.0786	26.9313	26.4431	26.4679	27.1925	27.0971	27.4147	27.7291	27.2544	27.3903	27.3516	27.3467	26.7029	26.5033	26.858	26.9401	27.3699	27.5221	27.1422	27.1905	27.1984	27.1927	28.1988	28.1545	26.1918	26.2452	27.4242	27.5438	25.8273	25.9964	26.4892	26.6034	26.3624	26.3705	25.8667	26.1178
APOA1_HUMAN	ETEGLRQEMSK	2	25.35	0.026	0.12	0.90212	0.02	0.90212	24.808	24.6925	24.618	24.665	25.4037	25.2136	24.8977	24.5603	25.5882	25.4823	25.7354	26.1059	25.7118	25.8418	25.7495	25.7883	25.4929	25.3186	25.8058	25.7581	25.7937	26.0523	25.6601	25.6099	25.5958	25.6793	26.5359	26.6581	24.6259	24.6994	25.7508	25.9582	24.4743	24.6446	24.9961	25.0965	24.7115	24.8031	24.6669	24.7143
APOA1_HUMAN	THLAPYSDELR	2	27.44	-0.243	-1.01	0.31953	1.02	0.31953	27.1691	27.0941	26.8104	26.803	27.6766	27.4428	25.9444	25.7011	27.5379	27.6992	28.3015	28.2614	28.1054	27.99	27.707	27.902	26.8706	26.5802	27.4353	27.2375	28.3237	28.1382	27.7881	27.3724	28.1369	28.0685	28.811	28.5139	26.9615	26.919	28.2653	28.2456	26.5425	26.4988	27.2773	27.3991	27.1165	27.2438	26.8265	26.688
APOA1_HUMAN	VEPLRAELQEGAR	2	25.83	-0.098	-0.51	0.61097	0.26	0.61097	25.3441	25.3708	25.5921	25.4218	25.8686	25.7471	25.512	25.2482	25.7484	26.0487	26.3756	26.4639	26.3656	26.1805	25.5168	25.7252	25.7579	25.4301	25.9591	25.8577	26.558	26.2713	25.843	25.5009	26.3287	26.3955	27.1316	26.9462	25.3189	25.4266	26.3128	26.42	25.014	24.9376	25.8482	25.8855	25.3035	25.4432	25.3793	25.2359
APOA1_HUMAN	VEPLRAELQEGAR	3	26.55	0.031	0.15	0.87773	0.02	0.87773	25.6762	25.9441	25.9352	25.9224	26.9116	27.0141	26.3119	26.0378	26.6874	26.8225	27.0481	27.0101	26.8869	26.9195	26.6192	26.4994	26.7964	26.7019	26.7237	26.7684	27.1541	26.921	26.9671	26.6426	26.9841	26.9894	27.4026	27.553	25.9991	25.9688	26.6661	27.2783	25.7964	25.7984	26.4305	26.4139	26.3196	25.8725	25.8725	25.5879
APOA1_HUMAN	LLDN(Deamidated)WDSVTSTFSK	2	23.64	-0.139	-0.63	0.53427	0.39	0.53427	23.1854	23.5318	22.7389	22.926	23.7338	23.5705	22.8471	22.6824	23.7592	23.9065	24.6335	24.6384	24.2251	24.1203	23.9687	23.8527	23.0616	22.9259	23.4836	23.679	24.188	24.2792	23.698	23.6994	24.1752	23.9978	24.9225	25.0326	22.682	22.7678	24.5279	24.4101	23.0492	22.9443	23.6953	23.4782	23.1303	23.2509	23.0659	23.258
APOA1_HUMAN	LREQLGPVTQEFWDNLEK	3	28.53	-0.295	-1.24	0.2234	1.53	0.2234	27.921	28.291	28.0169	28.0793	28.4782	28.3098	27.8575	27.9396	28.7413	28.7056	29.6678	29.5715	29.0237	28.9381	28.5636	28.8232	27.167	26.5445	28.5034	28.5967	29.0438	28.9802	28.7478	28.6349	28.9956	28.7012	30.0479	30.1861	28.1095	28.1252	29.2101	29.2522	28.106	27.9848	28.6685	28.543	28.0898	28.11	27.9559	28.1381
APOA1_HUMAN	LREQLGPVTQEFWDNLEK	2	23.22	-0.22	-0.69	0.49658	0.47	0.49658	23.0371	NA	23.2923	22.9166	22.2078	22.1055	21.7008	22.2575	23.4174	23.253	24.588	24.5836	23.8572	23.6664	22.9693	23.1384	NA	NA	22.8934	22.4445	23.4891	23.4806	22.838	22.5558	23.3296	22.7286	25.5661	25.3179	NA	22.7468	24.4863	24.0706	22.3983	22.2652	23.6577	23.5496	22.666	22.8891	22.399	NA
APOA1_HUMAN	AKPALEDLR	2	27.22	-0.056	-0.2	0.84569	0.04	0.84569	26.6753	26.7413	26.4088	26.2595	27.375	27.2358	26.6847	26.4517	27.2631	27.5916	27.8495	28.6775	27.6799	28.6457	27.3346	27.3945	26.5103	26.8951	27.1544	26.9628	27.9629	27.8581	27.5106	27.1632	27.6178	27.6594	29.1332	29.1008	26.5799	26.5015	27.7863	27.8545	26.2046	26.1732	27.1061	26.9419	26.1636	26.6771	26.5467	26.3725
APOA1_HUMAN	ETEGLRQEM(Oxidation)SK	2	19.91	0.294	0.75	0.4553	0.57	0.4553	19.1817	20.7519	NA	18.7314	20.2045	20.4934	19.0285	20.8673	20.1689	20.3744	19.3861	20.3361	19.7189	20.5837	19.5273	19.7336	20.3683	21.2607	20.071	20.4967	19.8768	20.7772	19.4621	20.3082	19.6565	20.6035	20.77	20.7987	18.8796	19.0953	20.692	20.2735	18.3994	19.2017	19.3329	19.5964	NA	19.0967	19.1971	19.1803
APOA1_HUMAN	Q(Deamidated)GLLPVLESFK	2	21.24	-0.197	-0.73	0.46895	0.53	0.46895	20.6755	21.197	NA	20.7501	21.3011	21.4156	20.5544	20.3258	21.4247	21.3204	22.0441	22.2323	21.8819	21.8868	21.5578	21.4535	19.877	19.9298	20.7985	20.9366	22.0116	21.8716	21.1699	21.4301	21.2884	21.9403	22.7521	22.8055	20.6777	21.124	22.0305	21.9665	NA	20.5076	20.9494	21.186	20.6581	21.0053	19.7945	20.4674
APOA1_HUMAN	WQEEMELYR	2	26.53	-0.137	-0.63	0.53323	0.39	0.53323	26.148	26.0319	26.061	25.993	26.6572	26.065	25.7644	25.9758	26.8091	26.7389	27.2889	27.2096	27.0105	27.0841	26.7992	26.9218	25.6593	25.2805	26.8756	26.8892	27.1819	27.1649	26.772	26.986	26.9141	26.8122	27.7639	27.7916	25.7843	25.8283	27.2528	27.2542	25.8094	25.9156	26.1847	26.1248	26.1538	26.2018	26.0329	26.0663
APOA1_HUMAN	LEALKEN(Deamidated)GGAR	2	25.3	0.03	0.11	0.91441	0.01	0.91441	24.5641	24.8675	24.8765	24.8421	25.6463	25.5955	24.9333	24.8747	25.6445	25.6114	25.838	26.1787	25.7379	25.9301	25.5128	25.6262	24.9224	24.8681	25.0303	25.2366	25.8159	25.985	25.6794	25.7908	25.6759	25.8055	26.7867	24.6813	24.7357	24.7432	25.972	26.0949	24.377	24.4472	25.2697	25.289	25.3329	24.7255	24.1449	24.3758
APOA1_HUMAN	LEALKENGGAR	2	20.78	0.019	0.08	0.94019	0.01	0.94019	19.8756	20.355	20.2667	20.4224	20.9674	20.7113	20.814	20.934	21.1322	20.9969	20.6334	21.0213	NA	20.9132	20.374	20.3986	21.0254	21.3123	21.1647	21.3178	21.1036	21.3173	20.9835	21.2657	20.5773	20.9474	21.9579	22.0051	20.1899	20.167	20.9156	21.2755	NA	20.0229	21.7171	20.227	20.019	19.9612	19.9129	20.3624
APOA1_HUMAN	VSFLSALEEYTK	2	29.4	-0.174	-0.7	0.48584	0.49	0.48584	28.939	29.0556	28.7995	28.9274	29.3911	29.8886	28.5985	28.6148	29.6453	29.8531	30.1557	30.3097	29.8775	29.7558	30.0253	29.5789	28.1862	27.9082	29.1255	29.6258	30.2495	30.1571	29.6006	29.5795	29.7083	29.8818	30.8262	30.8261	28.6925	28.8451	30.156	30.2055	28.6643	28.6677	29.4294	29.1638	28.7954	29.0468	28.5001	28.7446
APOA1_HUMAN	VSFLSALEEYTK	3	19.75	NA	NA	NA	NA	NA	NA	NA	NA	NA	NA	NA	NA	NA	NA	NA	NA	NA	NA	NA	NA	NA	NA	NA	NA	NA	NA	NA	NA	NA	NA	NA	NA	NA	NA	NA	NA	NA	NA	NA	NA	NA	NA	19.7466	NA	NA
APOA1_HUMAN	KWQEEM(Oxidation)ELYR	2	21.7	-0.333	-1.36	0.18078	1.86	0.18078	20.9872	21.1514	20.4735	20.3931	21.833	21.3409	20.7041	20.6478	21.6028	21.9992	22.03	22.0964	22.1698	22.1881	21.7986	22.0087	21.7396	20.8761	22.3909	21.9112	22.5565	22.1806	21.6617	21.3542	22.1952	22.4899	22.8375	22.9453	21.2833	NA	22.0864	22.2433	NA	21.1789	21.4188	21.6869	21.2089	21.5082	NA	21.6807
APOA1_HUMAN	KWQEEM(Oxidation)ELYR	3	21.43	0.055	0.22	0.82768	0.05	0.82768	NA	20.6882	NA	NA	21.7789	21.7795	20.3558	20.302	21.631	21.9037	21.7565	NA	21.5766	21.8472	21.5826	21.5069	21.731	21.2196	22.1048	21.6138	21.9659	21.9405	21.7248	21.3747	21.7056	21.9964	22.1546	22.5853	20.5795	NA	NA	22.0745	20.6405	20.8887	20.9885	NA	20.9458	20.729	20.5668	21.0825
APOA1_HUMAN	VQPYLDDFQKK	2	22.79	-0.155	-0.62	0.53742	0.39	0.53742	22.6894	22.4347	21.9154	21.5578	22.912	22.5329	22.5807	22.6745	22.5995	22.7637	23.2795	23.2522	23.279	22.9701	22.4331	22.6872	23.191	22.1749	23.3557	23.0502	23.6889	23.7251	22.7446	22.8804	23.3264	23.1106	24.3363	23.9393	21.9838	21.948	23.7742	23.2846	22.0465	21.6803	22.4712	22.4178	22.0631	22.5948	22.8175	22.6067
APOA1_HUMAN	VQPYLDDFQKK	3	24.22	-0.007	-0.03	0.97368	0	0.97368	24.1042	23.6899	22.9733	23.1625	24.5276	24.6005	23.9448	24.166	24.2418	24.0971	24.7782	24.6035	24.4545	24.2175	23.9328	23.9571	24.8441	24.8369	24.5068	24.5911	24.8263	24.8703	24.7552	24.4142	24.5263	24.2093	25.4855	25.4318	23.4239	23.4688	24.8111	24.6977	23.8212	23.1836	23.9218	23.973	23.8411	23.6661	23.5047	23.5438
APOA1_HUMAN	EQLGPVTQEFWDNLEKETEGLR	3	22.88	-0.396	-1.51	0.14017	2.27	0.14017	22.2756	22.0844	22.2751	21.9113	22.4303	22.2186	22.0826	22.3437	22.8241	21.9191	23.7344	23.7343	23.7202	23.4345	22.6648	22.9148	NA	NA	22.6946	22.6786	23.2075	22.8464	23.0075	22.8165	22.7601	23.0135	24.757	24.8543	22.3387	22.5249	23.8459	23.6312	22.5081	22.3754	23.2771	23.3394	22.4123	22.81	NA	22.3451
APOA1_HUMAN	VSFLSALEEYTKK	3	21.66	-0.112	-0.51	0.61255	0.26	0.61255	NA	20.9582	21.3977	21.3206	22.0416	22.1125	NA	21.5368	21.5447	21.7061	21.8558	21.5155	21.9548	21.6688	21.5771	21.4264	21.2853	NA	21.7739	21.7054	22.5633	22.181	22.119	22.0547	21.9891	NA	22.9433	22.9899	21.192	21.324	21.7036	21.9728	20.7471	20.8836	21.7863	21.4963	20.5128	21.1213	20.9802	NA
APOA1_HUMAN	LSPLGEEMRDR	2	21.77	-0.185	-0.74	0.46215	0.55	0.46215	21.3496	20.9614	21.7953	21.4762	21.8885	21.6657	21.7246	21.1936	21.7259	22.2633	22.0829	NA	22.155	21.8282	21.4521	21.5211	21.9814	21.5873	NA	21.8827	22.7249	22.0992	22.1104	21.3709	22.2324	NA	23.0698	NA	21.5602	22.1201	22.2955	22.2843	21.3016	20.7227	21.4563	21.427	21.1335	21.8968	21.6353	NA
APOA1_HUMAN	LREQLGPVTQEFWDN(Deamidated)LEK	3	21.8	-0.425	-1.42	0.16395	2.01	0.16395	21.6769	20.991	21.0326	20.4739	21.985	21.8399	21.0954	21.3214	21.9036	21.8908	22.6723	22.9616	20.7976	22.2255	22.1119	22.3343	20.2675	20.3811	21.8226	21.8565	22.5788	22.7151	22.029	22.1234	22.543	22.3909	23.4552	23.6152	21.1176	21.1505	22.8758	22.6532	21.3588	NA	21.8109	21.7286	21.1988	21.0399	21.1262	21.1186
APOA1_HUMAN	LSPLGEEMR	2	27.63	-1.136	-0.67	0.50756	0.45	0.50756	NA	28.1652	27.6478	NA	28.8473	24.5612	NA	27.9852	NA	NA	NA	29.138	22.2878	29.3367	22.9608	28.8576	23.1784	28.4419	24.3525	29.2474	29.3882	29.5466	29.361	29.1642	28.9906	29.0366	29.5729	29.5702	NA	NA	29.1499	29.1594	NA	NA	28.0642	NA	NA	28.1424	21.9695	NA
APOA1_HUMAN	WQEEM(Oxidation)ELYR	2	22.1	-0.123	-0.27	0.79087	0.07	0.79087	NA	NA	NA	NA	22.1262	NA	NA	NA	NA	22.3097	21.951	22.2704	22.072	22.3345	21.6798	22.5105	22.2125	20.2214	22.2142	22.6592	22.7062	23.0696	21.4353	22.6436	NA	22.3252	22.557	22.7135	NA	NA	21.847	22.3036	NA	NA	20.5097	21.003	NA	NA	NA	22.6773
APOA1_HUMAN	THLAPYSDELRQR	3	19.79	-0.156	-0.45	0.65725	0.2	0.65725	NA	NA	NA	NA	20.3065	NA	NA	NA	19.6852	19.5425	19.2175	19.1776	NA	NA	19.4073	19.3422	NA	NA	20.0268	19.6765	20.3378	20.1002	20.7159	19.8979	NA	19.9933	20.7723	20.4009	NA	NA	19.6703	NA	NA	18.5061	19.1427	NA	NA	NA	NA	NA
APOA1_HUMAN	EQLGPVTQEFWDN(Deamidated)LEK	2	20.59	-0.344	-0.66	0.51776	0.44	0.51776	NA	19.4095	NA	NA	NA	NA	NA	NA	20.6027	20.1069	21.1728	21.0993	NA	20.5599	20.7689	19.5002	NA	NA	NA	NA	20.7502	21.0111	NA	NA	NA	NA	21.3339	21.7894	NA	NA	NA	20.612	NA	NA	19.5138	NA	NA	NA	NA	NA
APOA1_HUMAN	AKPALEDLRQGLLPVLESFK	3	20.32	-0.83	-2.15	0.05172	4.64	0.05172	19.6206	NA	NA	NA	NA	19.8884	19.8824	20.2041	19.5798	NA	NA	NA	NA	NA	NA	NA	NA	NA	NA	NA	NA	20.4088	NA	19.969	20.2998	20.9088	21.3754	21.4229	NA	NA	NA	NA	NA	NA	NA	NA	NA	NA	NA	NA
APOA1_HUMAN	(Gln->pyro-Glu)QGLLPVLESFK	2	27.66	-0.217	-0.94	0.35086	0.89	0.35086	27.3743	27.4257	27.188	27.0971	27.6937	27.7428	26.7885	26.9259	27.7802	27.8206	28.5321	28.5201	28.3166	28.2676	27.9084	28.1159	26.4577	26.3621	27.2819	27.3718	28.2741	28.5605	27.4374	27.8104	28.3338	28.4388	28.9245	28.8455	27.1359	27.0844	28.5064	28.4483	27.0093	26.8258	27.47	27.4614	27.0931	27.624	26.9836	27.045
APOA1_HUMAN	LREQLGPVTQEFWDNLEKETEGLR	3	21.55	-0.753	-1.23	0.24915	1.51	0.24915	NA	NA	NA	NA	NA	NA	NA	NA	20.2965	NA	21.6719	NA	21.4574	NA	NA	NA	NA	NA	20.7973	NA	NA	20.4285	NA	NA	NA	NA	22.9225	22.9688	NA	NA	NA	NA	NA	NA	NA	NA	NA	21.8919	NA	NA
APOA1_HUMAN	LREQ(Deamidated)LGPVTQEFWDNLEKETEGLR	3	22.61	0.679	0.5	0.64387	0.25	0.64387	NA	NA	NA	NA	24.2188	NA	NA	NA	NA	NA	NA	NA	NA	21.4616	NA	NA	NA	NA	NA	NA	NA	NA	NA	NA	NA	NA	NA	NA	NA	NA	NA	22.161	NA	NA	NA	NA	NA	NA	NA	NA
APOA1_HUMAN	LREQLGPVTQEFWDN(Deamidated)LEKETEGLR	3	21.68	NA	NA	NA	NA	NA	NA	NA	NA	NA	NA	NA	NA	NA	NA	NA	NA	NA	NA	NA	NA	NA	NA	NA	NA	NA	NA	NA	NA	NA	NA	NA	NA	NA	21.8217	NA	NA	NA	NA	NA	21.5318	NA	NA	NA	NA	NA
APOA1_HUMAN	DLEEVKAK	2	18.76	0.072	0.28	0.78104	0.08	0.78104	NA	NA	18.1129	NA	NA	18.8766	18.7763	18.6819	19.4012	19.0389	NA	18.5746	NA	18.8806	18.5762	18.3602	18.7812	19.0876	19.185	18.9726	NA	NA	19.1609	19.1	18.3266	19.2921	19.8702	19.6656	17.8295	18.1668	18.9829	18.7899	NA	NA	18.0419	NA	17.7846	18.0538	NA	19.0081
APOA1_HUMAN	LREQLGPVTQ(Deamidated)EFWDNLEKETEGLR	3	22.28	NA	NA	NA	NA	NA	NA	NA	NA	NA	NA	NA	NA	NA	NA	NA	NA	NA	NA	NA	NA	NA	NA	NA	NA	NA	NA	NA	NA	NA	NA	NA	NA	NA	NA	NA	22.2818	NA	NA	NA	NA	NA	NA	NA	NA	NA
APOA1_HUMAN	LREQLGPVTQ(Deamidated)EFWDN(Deamidated)LEK	3	21.22	NA	NA	NA	NA	NA	NA	NA	NA	NA	NA	NA	NA	NA	NA	NA	NA	NA	NA	NA	NA	NA	NA	NA	NA	NA	NA	NA	NA	NA	NA	NA	NA	NA	NA	NA	NA	NA	NA	21.2152	NA	NA	NA	NA	NA	NA
APOA1_HUMAN	LREQLGPVTQ(Deamidated)EFWDNLEK	2	22.82	-0.349	-0.47	0.65594	0.22	0.65594	NA	NA	NA	NA	NA	NA	NA	NA	NA	NA	NA	NA	NA	NA	NA	NA	NA	NA	22.4839	NA	23.0939	23.3054	NA	NA	NA	NA	NA	NA	22.4154	NA	NA	NA	NA	NA	NA	NA	NA	NA	NA	NA
APOA2_HUMAN	EQLTPLIK	2	28.24	0.228	1.21	0.2319	1.47	0.2319	27.8604	27.8665	27.4499	27.5609	28.5738	28.6012	27.7696	27.7927	28.2475	28.2445	28.9647	28.7969	28.6355	28.6588	28.7039	28.6074	28.3701	28.5425	28.9716	28.925	28.6098	28.6998	28.1091	28.2022	28.1962	28.1202	29.0743	28.9821	27.5137	27.4592	28.9937	28.9427	27.358	27.2392	27.6306	27.3127	28.0491	27.9638	28.0568	28.0612
APOA2_HUMAN	SKEQLTPLIK	2	25.47	0.106	0.51	0.61159	0.26	0.61159	25.0517	25.0846	24.661	24.7227	25.6817	25.5886	25.4025	24.9291	24.943	25.2478	26.216	26.2342	26.148	26.0445	25.7847	25.7848	25.7847	25.4184	25.892	25.7947	25.7855	25.6747	25.3515	24.8118	25.6927	25.7627	26.472	26.1957	24.5872	24.6695	26.1036	26.3119	24.4002	24.4968	25.3186	25.3888	25.4049	25.3838	25.4087	25.0804
APOA2_HUMAN	VKSPELQAEAK	2	25.67	0.263	1.31	0.19896	1.7	0.19896	25.1424	25.3908	24.9977	24.8961	25.9461	25.7975	25.5635	25.6956	25.6061	25.4814	26.1938	26.4259	26.0039	26.1953	25.8823	26.3526	25.8884	25.8729	26.3465	26.3577	25.8011	26.0045	25.4772	25.6241	25.6298	25.7442	26.7624	26.7297	24.8153	24.7441	26.2533	26.3184	24.4853	24.5866	24.9871	25.1238	25.2884	25.4456	25.3813	25.5804
APOA2_HUMAN	SPELQAEAK	2	24.66	0.338	1.56	0.12568	2.44	0.12568	23.8112	23.9783	23.9464	24.0465	25.2255	25.2341	24.5014	24.2828	24.8778	24.6793	25.172	25.5396	24.8573	25.17	25.3709	25.0641	24.826	25.2338	25.3072	25.4768	24.5087	24.8279	24.7082	24.8991	24.1859	24.3911	25.6315	25.6208	23.6994	23.8017	25.2096	25.3879	23.7279	23.8479	23.9411	24.0806	24.7086	24.2291	24.1147	24.3193
APOA2_HUMAN	EPC(Carbamidomethyl)VESLVSQYFQTVTDYGK	2	26.39	-0.153	-0.51	0.61497	0.26	0.61497	26.3527	25.8807	26.4789	26.117	25.9582	25.7067	25.8428	26.0241	26.4415	26.5176	27.3843	27.6276	27.2954	26.9616	26.9181	26.8805	24.9063	23.6271	26.8939	26.3889	26.3057	26.3936	26.0632	26.1719	26.113	26.1027	28.2376	28.0533	25.8847	25.8707	27.438	27.2225	25.336	25.6412	26.0084	26.1365	26.3332	26.6525	26.6614	26.6428
APOA2_HUMAN	EPC(Carbamidomethyl)VESLVSQYFQTVTDYGK	3	28.36	-0.158	-0.5	0.62078	0.25	0.62078	27.6984	28.034	28.2027	28.2878	27.7869	27.8401	28.0316	28.2451	28.514	28.5447	29.5803	29.4142	28.8355	29.0187	28.9473	29.1977	26.9936	25.1396	28.5279	28.8074	28.4151	28.4069	27.8021	27.9164	28.2648	28.3216	29.6224	29.8684	27.7145	27.9201	29.1646	29.2978	27.8763	27.7477	27.9802	28.1881	28.2381	28.8043	28.5684	28.6909
APOA2_HUMAN	EQLTPLIKK	2	21.45	0.083	0.27	0.78614	0.07	0.78614	21.0969	21.6903	NA	20.5672	NA	21.9462	20.7378	20.9993	20.9033	NA	21.6487	21.4952	21.2952	21.9667	20.8718	22.1936	21.8395	22.0479	21.5452	22.4928	21.3533	22.0178	NA	21.4722	20.964	21.5697	22.2841	21.794	NA	NA	21.5264	21.8566	20.24	NA	20.9734	21.1558	21.0913	21.0543	NA	21.6738
APOA2_HUMAN	(Glu->pyro-Glu)EQLTPLIK	2	22.17	0.35	0.64	0.52817	0.41	0.52817	20.4016	22.3992	20.2824	22.1599	21.5297	22.5677	NA	21.487	22.8329	23.182	22.8234	23.5481	NA	23.5201	23.1991	22.093	21.0564	22.8436	22.3384	23.4722	21.642	22.8526	NA	22.1557	NA	NA	22.2621	NA	20.4743	21.1373	22.0222	23.5504	NA	21.4293	22.0664	22.4108	22.0158	NA	21.4029	22.3875
APOA2_HUMAN	SKEQLTPLIKK	2	19.35	-0.851	-1.59	0.1376	2.52	0.1376	NA	NA	NA	NA	NA	18.684	NA	18.8737	NA	NA	19.6969	NA	NA	NA	NA	NA	NA	17.6979	NA	NA	19.1113	19.2542	NA	NA	NA	NA	20.6391	20.9579	NA	NA	19.4461	19.9817	NA	NA	NA	18.5293	NA	NA	NA	NA
APOA2_HUMAN	EPC(Carbamidomethyl)VESLVSQYFQ(Deamidated)TVTDYGK	3	21.08	-0.816	-0.86	0.43572	0.74	0.43572	NA	NA	20.5333	NA	NA	NA	NA	NA	NA	NA	NA	NA	NA	NA	NA	NA	NA	NA	NA	NA	NA	NA	NA	NA	NA	NA	NA	NA	NA	NA	NA	22.0647	20.6338	NA	NA	NA	NA	NA	NA	NA
APOA2_HUMAN	EPC(Carbamidomethyl)VESLVSQYFQ(Deamidated)TVTDYGK	2	20.7	NA	NA	NA	NA	NA	NA	NA	NA	NA	NA	NA	NA	NA	NA	NA	NA	NA	NA	NA	NA	NA	NA	NA	NA	NA	NA	NA	NA	NA	NA	NA	NA	NA	NA	NA	NA	20.7047	NA	NA	NA	NA	NA	NA	NA	NA
APOA4_HUMAN	SLAELGGHLDQQVEEFRR	3	24.12	-0.123	-0.6	0.55184	0.36	0.55184	24.2978	23.8617	24.098	23.8048	24.4816	24.1264	24.2842	24.314	23.7475	23.6955	23.9851	24.0575	24.6428	24.2486	24.0496	24.0959	23.8212	23.5953	24.1702	23.8108	24.0354	23.96	23.9452	23.8503	24.7128	24.2118	25.4292	25.1257	23.4346	23.3046	24.7813	24.179	22.949	23.2603	24.2398	24.2421	24.1781	24.4634	24.8615	24.4826
APOA4_HUMAN	DKVNSFFSTFK	2	23.01	-0.07	-0.31	0.75556	0.1	0.75556	22.9032	22.5551	22.8885	22.2938	23.3518	23.2131	22.8951	22.9483	22.2897	22.6533	23.038	22.9468	23.7039	23.239	23.1078	23.2793	23.3356	23.0767	23.0744	22.6391	22.9716	22.8672	22.7375	22.7653	23.7254	23.1376	24.1473	23.7204	22.2804	22.0243	23.9468	23.289	22.0254	22.0004	22.999	23.032	22.8719	23.2681	23.7344	23.2842
APOA4_HUMAN	SLAELGGHLDQQVEEFR	2	22.6	-0.061	-0.3	0.76816	0.09	0.76816	22.8161	22.7513	22.8248	22.3041	22.4989	22.4989	22.5533	22.6265	22.0543	22.3947	22.8106	22.8628	22.8994	23.0089	22.4721	22.6642	21.9755	22.2269	22.9089	22.3289	22.4065	22.5617	21.7868	22.0639	22.9075	23.1025	23.8745	23.5468	21.893	21.8115	23.1829	22.8942	21.7965	22.2522	22.7113	22.5311	22.397	22.8424	23.3797	22.7574
APOA4_HUMAN	SLAELGGHLDQQVEEFR	3	25.21	0.007	0.05	0.96389	0	0.96389	25.2066	25.1853	24.8916	24.7641	25.5146	25.4358	25.2022	25.3976	25.0262	24.8583	25.3714	25.2604	25.5448	25.5547	25.3484	25.456	24.9608	24.95	25.1642	25.2252	25.0849	25.1731	24.8318	25.1192	25.5102	25.5895	25.922	26.0807	24.5595	24.5299	25.5574	25.522	24.5371	24.6997	25.1524	24.9973	25.0559	25.2754	25.671	25.3141
APOA4_HUMAN	LGEVN(Deamidated)TYAGDLQK	2	21.72	0.068	0.34	0.73232	0.12	0.73232	21.343	21.2042	21.4407	21.987	22.0758	22.0228	21.4436	21.6817	21.3295	21.0708	21.8587	22.0057	22.018	22.2545	21.764	22.0191	22.013	22.1799	21.5671	21.7097	21.3418	21.4288	21.2957	21.6659	21.5418	21.6271	22.7733	22.9949	20.9345	20.6411	21.9266	22.1543	20.723	20.9701	21.5616	21.6156	21.7301	21.881	22.2925	22.525
APOA4_HUMAN	ALVQQMEQLR	2	25.85	-0.012	-0.09	0.93228	0.01	0.93228	25.7115	25.6717	25.6091	25.5677	26.098	26.1319	25.6375	25.7683	25.5729	25.4516	25.7473	25.7249	26.0349	26.1541	25.9724	25.9958	26.1337	26.2785	25.7627	25.8953	25.7097	25.7981	25.5072	25.8256	26.1252	26.2047	26.554	26.39	25.1768	25.2168	26.0871	26.0561	25.0949	25.1995	25.7696	25.7994	25.9298	25.9371	26.3836	26.3964
APOA4_HUMAN	LNHQLEGLTFQMK	3	25.05	-0.052	-0.36	0.71729	0.13	0.71729	24.759	24.6336	24.9983	25.0185	25.0083	25.0115	24.9735	25.0365	24.7666	24.7547	25.1902	25.2394	25.1349	25.1974	25.2303	25.2697	24.9689	24.9345	25.1264	25.1419	24.9002	24.8198	24.9217	25.0073	25.1653	25.1565	26.2759	25.9188	24.48	24.5046	25.1747	25.2777	24.2927	24.3691	24.9404	24.9594	25.228	25.164	25.4585	25.4206
APOA4_HUMAN	LNHQLEGLTFQMK	2	22.95	-0.133	-0.66	0.51168	0.44	0.51168	23.06	22.7515	23.2264	22.8261	22.8908	22.4722	22.7634	22.9576	22.3655	22.5853	23.0654	23.4431	23.3002	23.2458	22.7791	23.0225	22.5873	22.4858	23.0507	22.7499	22.8197	22.7396	22.4334	22.507	23.3433	23.2321	24.3991	23.9514	22.3549	22.1154	23.435	23.0829	22.2383	22.14	23.1069	22.9717	22.7992	23.3537	23.5857	23.6736
APOA4_HUMAN	LTPYADEFK	2	25.35	-0.024	-0.16	0.87397	0.03	0.87397	25.2255	25.074	24.8501	24.8802	25.8161	25.7354	25.2369	25.2302	24.99	24.9026	25.251	25.2231	25.5882	25.5599	25.4748	25.5305	25.7164	25.6756	25.3598	25.3379	25.2064	25.2965	25.2458	25.4181	25.6113	25.6865	26.039	25.8965	24.6928	24.4717	25.7556	25.6745	24.7211	24.5951	25.1777	24.9453	25.496	25.5167	25.9711	25.7256
APOA4_HUMAN	ENADSLQASLRPHADELK	3	24.03	0.061	0.38	0.70382	0.15	0.70382	23.984	23.7556	23.7226	23.6799	24.2949	24.2213	24.293	24.3185	23.7421	23.7311	24.0702	24.1377	24.2572	24.1825	24.0109	24.0517	24.3333	24.2489	24.1133	24.0295	23.7949	23.8705	23.7514	23.8211	24.0158	24.219	25.0364	24.874	23.2878	23.1309	24.4372	24.336	22.953	23.2119	23.9851	24.0666	24.068	24.0513	24.5426	24.509
APOA4_HUMAN	ENADSLQASLRPHADELK	2	21.04	-0.15	-0.56	0.57753	0.32	0.57753	21.2268	NA	20.9095	20.6126	NA	NA	21.3345	21.2995	NA	NA	20.8939	21.3807	21.1602	21.161	20.4033	20.793	20.5828	NA	20.7641	20.5854	20.6952	20.6026	20.1179	NA	NA	20.7746	22.4886	22.0497	NA	NA	21.3075	21.0862	NA	NA	21.2386	20.9622	20.2729	20.914	22.0877	21.5255
APOA4_HUMAN	IDQTVEELR	2	22.85	0.046	0.25	0.80546	0.06	0.80546	22.144	NA	22.1603	22.5849	23.4244	23.5577	22.6922	22.3624	22.4162	22.6962	22.7509	22.7659	23.0715	23.2093	23.2504	23.219	23.1624	23.4307	22.8884	23.1253	22.6721	22.6532	22.8205	22.4813	23.0582	23.2087	23.2121	23.3149	22.0214	22.1295	22.9087	23.4419	22.0563	22.243	22.4816	22.6004	23.0675	22.9149	23.4721	23.5456
APOA4_HUMAN	LAPLAEDVR	2	25.73	0.034	0.23	0.81825	0.05	0.81825	25.4244	25.465	25.3457	25.1186	26.3302	26.298	25.597	25.6695	25.2741	25.4435	25.6624	25.628	25.9864	25.9892	26.0078	25.8963	26.1235	26.2366	25.6646	25.7086	25.6343	25.7329	25.71	25.7496	26.1762	26.0084	25.9311	26.1092	24.9915	25.0057	25.8111	26.0084	25.0782	25.0876	25.4646	25.5272	25.8984	25.8581	26.2614	26.1464
APOA4_HUMAN	LGEVNTYAGDLQK	2	25.82	0.083	0.56	0.57984	0.31	0.57984	25.5103	25.5273	25.4017	25.5315	26.1291	26.2152	25.7754	25.8275	25.6795	25.5903	25.6941	25.8989	26.0186	26.1272	25.9564	26.0014	26.1383	26.2432	25.9466	26.0378	25.5351	25.6518	25.604	25.8276	25.8303	26.0072	26.4721	26.5325	25.1216	25.054	26.085	26.231	25.0721	25.1831	25.6533	25.4353	25.862	25.7914	26.2749	26.3754
APOA4_HUMAN	LGEVNTYAGDLQK	3	19.81	0.246	0.64	0.53308	0.41	0.53308	NA	NA	NA	NA	19.5484	NA	NA	NA	NA	19.5527	NA	NA	NA	19.6713	20.2734	NA	NA	NA	NA	20.6333	NA	NA	NA	NA	NA	18.9476	NA	20.3388	NA	NA	NA	20.3633	NA	19.4734	NA	NA	NA	19.326	NA	NA
APOA4_HUMAN	LGPHAGDVEGHLSFLEK	3	24.17	-0.116	-0.63	0.53295	0.4	0.53295	24.0985	23.9311	23.9145	23.8516	24.4421	24.4331	24.061	24.2673	23.7184	23.6575	24.1534	24.2752	24.3588	24.2097	24.0377	24.3633	24.2615	23.7665	24.1904	24.1656	24.0865	23.9726	23.8397	24.1583	24.4027	24.366	25.3582	25.1642	23.5622	23.3179	24.5661	24.4642	23.1024	23.3296	24.0935	24.0932	24.9547	24.3704	24.6186	24.6503
APOA4_HUMAN	LGPHAGDVEGHLSFLEK	2	21.31	-0.434	-2.02	0.05151	4.09	0.05151	21.5545	21.3037	21.0297	20.8926	21.472	21.3208	20.9441	NA	NA	20.3383	21.0522	21.4883	21.5304	21.1123	21.0355	21.0371	20.8318	NA	20.9409	20.9627	21.1317	21.0772	NA	NA	21.4576	21.4985	22.611	22.1862	NA	NA	21.6467	21.3337	NA	20.263	21.3612	21.3465	NA	21.6282	22.2013	22.0122
APOA4_HUMAN	VNSFFSTFK	2	24.55	0.05	0.34	0.73452	0.12	0.73452	24.4105	24.4193	24.2793	24.3456	24.9953	24.9207	24.4169	24.5301	24.3681	24.2697	24.496	24.2646	24.7435	24.8552	24.7757	24.7692	24.6754	24.7669	24.5377	24.6136	24.2981	24.4444	24.2779	24.4593	24.7576	24.7293	25.2767	25.1957	23.8422	23.9079	24.9501	24.9444	23.7245	23.7896	24.3098	24.3	24.4941	24.5305	25.082	25.1469
APOA4_HUMAN	SLAPYAQDTQEK	2	24.68	0.091	0.43	0.66935	0.18	0.66935	23.8567	24.5986	24.0385	24.3371	25.2193	25.317	24.7112	24.6799	24.4553	24.4838	24.3836	24.6203	24.656	25.0376	25.0255	24.906	25.1105	25.2475	24.7731	25.1296	24.08	24.4233	24.7169	24.8247	24.7274	25.0099	25.2001	25.535	23.7663	23.7663	24.7361	25.0108	23.8518	24.0537	24.1928	25.0897	25.0236	24.6296	25.0366	25.098
APOA4_HUMAN	IDQNVEELK	2	24.66	0.114	0.64	0.52337	0.41	0.52337	24.0392	24.5755	24.0603	24.2796	25.3613	25.3723	24.6371	24.684	24.3623	24.5771	24.4006	24.5873	24.7187	24.8281	25.0828	24.8691	25.1132	25.2788	24.6709	24.9125	24.3237	24.3159	24.6219	24.6713	24.7051	24.9001	25.0552	25.4059	23.8305	23.8742	24.7975	25.0886	23.8364	24.0448	24.286	24.4193	25.0202	24.6576	25.1525	25.1198
APOA4_HUMAN	TQVNTQAEQLRR	3	21.79	0.38	1.59	0.11969	2.52	0.11969	20.3986	20.2955	21.0822	21.5156	22.8021	22.8494	22.5511	22.3114	21.9502	21.6913	21.7302	21.9701	21.8062	22.2178	22.637	21.8718	22.7288	22.9801	21.9927	22.1782	21.5136	21.6909	22.0327	22.0383	21.8887	21.995	21.7887	21.9706	20.8203	21.0687	21.154	21.5246	21.0975	21.0262	21.5953	21.8682	21.8595	21.0288	22.1048	21.8937
APOA4_HUMAN	TQVNTQAEQLRR	2	21.72	0.312	2.05	0.04701	4.22	0.04701	21.4558	NA	NA	21.4806	22.078	21.807	22.2689	22.1812	21.6182	21.5077	21.7737	NA	22.1652	22.1542	21.8401	22.0457	22.3953	22.0243	21.7315	21.7614	21.4215	21.5331	21.7078	21.5479	21.9821	22.0073	22.0455	21.9155	21.0149	21.1154	21.3305	NA	21.0747	21.115	21.8915	22.0338	21.0308	21.0278	21.885	21.9123
APOA4_HUMAN	LLPHANEVSQK	2	23.14	0.054	0.33	0.74327	0.11	0.74327	23.1264	22.8145	23.0739	22.8992	23.3918	23.1692	23.176	23.2	22.8372	22.6239	23.1824	23.2665	23.5383	23.3501	23.3611	23.5547	23.4993	23.0998	23.2465	22.9386	22.9992	22.8204	22.8106	22.8352	23.5306	23.3056	23.7605	23.8465	22.4646	22.3935	23.4609	23.2807	22.3471	22.4101	23.1155	23.0104	23.0727	23.4229	23.7729	23.6171
APOA4_HUMAN	KLVPFATELHER	3	24.19	-0.008	-0.05	0.95646	0	0.95646	24.2045	23.7581	23.7367	23.8253	24.4244	24.3698	24.4558	24.3988	23.7964	23.8162	24.175	24.1915	24.3948	24.3543	24.3591	24.2667	24.3733	24.3303	24.2481	24.2244	24.0043	23.9885	24.0272	24.086	24.4054	24.2237	25.1397	25.0804	23.5379	23.4268	24.594	24.4374	23.4251	23.3165	24.364	24.1135	24.3258	24.2886	24.5964	24.4922
APOA4_HUMAN	KLVPFATELHER	2	21.58	-0.142	-0.61	0.54507	0.37	0.54507	21.9556	21.7181	21.607	21.4523	21.6977	21.5289	21.7433	21.8445	20.7754	20.4386	21.5891	21.7111	21.9236	21.8599	21.5449	21.3747	21.2297	NA	21.552	21.2316	21.2295	21.2897	20.7689	20.7225	21.9271	21.7625	23.0564	22.8854	20.6939	20.6088	22.156	22.1693	NA	20.4002	22.1074	NA	21.6887	22.1009	NA	22.4237
APOA4_HUMAN	LKEEIGKELEELR	3	23.51	-0.051	-0.3	0.76854	0.09	0.76854	23.2715	23.2168	22.9202	23.104	23.6819	23.797	23.5721	23.8601	23.1726	23.156	23.5877	23.6367	23.5778	23.8313	23.4995	23.5528	23.681	23.7141	23.3713	23.394	23.162	23.2645	23.3119	23.4088	23.6008	23.7501	24.4344	24.6665	22.744	22.8197	23.8564	23.9117	22.302	22.7957	23.9497	23.632	23.7305	23.758	23.7219	23.8022
APOA4_HUMAN	LKEEIGKELEELR	2	21.23	-0.088	-0.33	0.74545	0.11	0.74545	NA	21.2614	20.8609	20.6141	NA	21.3958	21.4095	21.5436	20.7726	20.8333	21.2292	21.4671	21.4831	21.4954	20.956	21.2129	21.0929	NA	NA	21.0352	20.9904	21.0571	NA	20.5321	21.7195	21.5432	22.6444	22.5134	20.1176	20.0936	21.6883	21.3865	19.1295	20.3965	21.9862	21.6304	21.5533	21.646	22.0683	21.778
APOA4_HUMAN	ISASAEELR	2	24.79	0.092	0.55	0.58848	0.3	0.58848	24.1258	24.3922	24.3043	24.2296	25.5898	25.6014	24.8817	24.6767	24.4813	24.5666	24.5986	24.5236	24.9591	25.1004	25.1401	25.0395	25.3287	25.4199	24.9384	24.9176	24.5794	24.5547	24.9007	24.8088	24.949	24.9869	25.1012	25.5314	23.9695	23.955	25.0828	25.1831	24.0348	24.1393	24.492	24.5541	25.1241	24.834	25.0067	25.181
APOA4_HUMAN	TQVNTQAEQLR	2	23.73	0.248	1.35	0.1845	1.82	0.1845	22.1662	22.6056	23.4846	23.4578	24.3931	24.4045	24.0576	23.9685	23.89	23.5146	23.7897	24.1365	24.0479	24.238	24.2298	24.0446	24.2629	24.3706	23.9146	24.1401	23.4998	23.7031	23.8469	23.9356	23.861	23.9797	23.8995	23.8418	23.0926	23.1924	23.266	23.4338	23.1884	23.306	23.5857	23.766	23.4291	23.1118	24.0553	24.1574
APOA4_HUMAN	VEPYGENFNK	2	22.23	0.09	0.55	0.58758	0.3	0.58758	21.7973	21.9973	21.9336	21.9852	22.8474	22.7811	22.1005	22.0664	21.8095	21.8236	22.0422	22.0991	22.6486	22.6238	22.5055	22.4837	22.6052	22.5396	22.2921	22.4588	NA	21.8779	22.2166	21.927	22.6705	22.333	22.9051	22.9667	21.5046	21.3136	22.4354	22.6603	21.4718	21.4926	21.9283	21.8778	22.4223	22.3839	22.619	22.6735
APOA4_HUMAN	LEPYADQLR	2	25.09	0.032	0.21	0.83641	0.04	0.83641	24.5511	24.814	24.6522	24.6113	25.6387	25.5964	25.0826	24.9594	24.7834	24.7954	24.9993	25.1122	25.3646	25.3673	25.4204	25.2712	25.4929	25.4547	25.1461	25.2766	24.8375	24.8678	25.1408	25.082	25.4548	25.3639	NA	25.7444	24.321	24.366	25.3064	25.4851	24.3603	24.4365	24.8003	24.9077	25.3758	25.1722	25.5457	25.593
APOA4_HUMAN	VN(Deamidated)SFFSTFK	2	22	0.094	0.51	0.61087	0.26	0.61087	21.6301	22.051	NA	21.9172	22.4673	22.3595	21.8868	22.1656	21.5957	21.4916	22.0138	22.0355	22.3025	22.3451	22.102	22.4486	22.0689	22.2614	22.0232	22.0653	21.8987	22.0673	21.6974	21.775	22.321	22.4115	22.8371	22.7712	21.0561	20.9416	22.5623	22.3596	21.1285	21.3568	21.7934	21.4005	21.8353	22.1239	22.5581	NA
APOA4_HUMAN	IDQTVEELRR	2	23.67	-0.025	-0.15	0.88221	0.02	0.88221	23.2621	23.4181	23.4293	23.4038	24.148	23.8455	23.831	23.586	23.0345	23.3258	23.5103	23.5422	23.8053	24.0487	23.6185	24.0179	24.0619	23.7762	NA	23.7082	23.6271	23.5346	23.393	23.254	23.9264	24.13	24.3848	24.525	22.9676	22.9205	23.9879	24.0355	22.7094	23.0382	23.6028	23.6606	23.752	23.956	24.0785	24.0938
APOA4_HUMAN	EAVEHLQK	2	21.91	0.126	0.63	0.52978	0.4	0.52978	21.1443	21.2756	21.9769	21.8014	22.329	22.0832	22.1436	22.1232	21.8056	21.5996	22.0623	22.4615	22.1174	22.2517	22.0298	21.9444	22.0798	22.3153	22.02	21.9007	21.3667	21.6473	21.8689	21.9369	NA	NA	21.8575	23.0244	21.2604	21.295	22.39	22.3717	21.055	21.1517	21.9221	21.9612	22.2438	22.0798	21.8553	21.9548
APOA4_HUMAN	RVEPYGENFNK	2	23.3	0.104	0.33	0.74074	0.11	0.74074	22.7557	23.0624	22.8419	22.0736	23.4114	24.2966	23.4694	23.3319	22.795	24.2509	22.9781	NA	24.8846	23.4704	23.1956	23.4757	23.4378	NA	23.3319	23.2807	22.8007	22.8617	24.1385	23.771	23.4033	23.842	23.7146	NA	22.3697	NA	23.7398	23.6369	22.2567	22.3583	22.795	22.7401	23.1964	23.3437	23.6776	23.9236
APOA4_HUMAN	RVEPYGENFNK	3	22.46	0.139	0.74	0.46524	0.54	0.46524	21.8349	21.817	21.7739	NA	23.14	23.1751	22.9444	22.6085	22.2383	22.1596	22.4228	22.2602	NA	22.5942	22.7183	22.669	22.9387	22.9643	22.514	22.6657	NA	21.9911	22.7086	22.3974	NA	22.5229	22.7574	23.1262	NA	21.9068	22.8592	22.8824	21.6486	21.5465	22.0626	21.9872	22.8111	22.3425	22.6964	22.3505
APOA4_HUMAN	QLTPYAQR	2	23.81	0.204	1.04	0.30619	1.08	0.30619	NA	NA	23.6749	23.6753	24.1576	24.0483	24.041	NA	23.8733	23.7842	23.5802	23.7222	23.9227	23.8149	24.3086	23.7487	24.0941	24.0698	23.7514	23.6182	NA	23.4632	23.8485	23.5655	24.4043	23.6645	24.2395	24.3141	NA	23.6457	23.8313	23.8796	22.3006	NA	24.0506	NA	23.7111	23.5359	23.8507	23.4979
APOA4_HUMAN	LVPFATELHER	2	22.48	0.062	0.27	0.78889	0.07	0.78889	22.3937	NA	22.317	21.9945	23.3257	NA	22.2242	22.2111	NA	NA	22.2471	NA	22.7839	22.5255	22.1861	22.5619	22.7035	22.7501	22.2972	22.1994	22.0634	22.6959	NA	22.2367	22.8741	22.6968	23.045	23.0529	NA	21.7921	NA	NA	21.2892	NA	22.288	22.8389	22.0108	22.4363	23.133	23.1844
APOA4_HUMAN	SELTQQLN(Deamidated)ALFQDK	2	21.42	-0.009	-0.04	0.96744	0	0.96744	20.9347	21.3627	NA	NA	21.7416	21.8377	21.2807	21.3033	NA	20.981	NA	21.0064	21.0316	21.5222	21.7848	21.362	21.5792	21.8503	21.1458	21.6137	20.9103	21.2143	21.2638	NA	21.6038	21.5677	21.9511	21.9438	NA	NA	21.6722	21.737	NA	20.7589	NA	NA	20.5422	NA	21.8483	21.9642
APOA4_HUMAN	(Gln->pyro-Glu)QLTPYAQR	2	21.86	0.026	0.11	0.91417	0.01	0.91417	21.8759	NA	NA	NA	NA	NA	21.3352	NA	21.666	21.4917	NA	21.5942	22.3095	21.9708	22.4101	21.8736	22.6175	NA	21.7325	21.5551	21.8894	21.6037	21.9645	NA	21.8989	NA	22.7221	22.2177	21.3994	NA	22.5129	22.2834	21.2486	21.055	21.796	21.4798	22.1899	21.5473	NA	NA
APOA4_HUMAN	DKVN(Deamidated)SFFSTFK	2	21.55	0.026	0.11	0.91321	0.01	0.91321	21.6096	NA	NA	NA	21.7968	NA	21.4129	21.5074	NA	NA	21.113	21.3803	21.5739	21.429	21.4753	21.6062	22.1404	21.1921	21.5939	21.3923	21.3782	NA	20.9882	NA	21.8222	21.9279	NA	NA	NA	NA	22.062	21.7009	20.6288	NA	21.4762	21.4618	21.1822	21.8843	22.2174	22.0231
APOA4_HUMAN	SELTQQLNALFQDK	2	25.68	-0.19	-1.05	0.30156	1.11	0.30156	25.536	25.6005	NA	NA	25.7867	NA	25.3966	25.3852	25.3001	NA	NA	25.725	NA	25.8634	25.7458	25.7095	25.4173	25.2641	25.5033	25.5757	NA	25.3538	25.2481	25.3454	25.9432	25.871	26.5666	26.5113	25.1718	NA	25.993	25.8886	NA	NA	NA	NA	NA	NA	25.8887	26.1948
APOA4_HUMAN	SELTQQLNALFQDK	3	21.49	-0.36	-0.52	0.6165	0.27	0.6165	NA	NA	NA	NA	21.7609	22.4559	NA	NA	NA	NA	22.5022	NA	NA	NA	NA	20.4151	21.8546	NA	19.455	NA	NA	NA	NA	NA	21.2387	NA	NA	NA	NA	NA	NA	NA	21.756	NA	21.9566	NA	NA	NA	NA	NA
APOA4_HUMAN	LN(Deamidated)HQLEGLTFQMK	3	20.19	0.306	0.92	0.36386	0.85	0.36386	NA	NA	20.2194	NA	NA	21.5283	NA	NA	NA	19.6604	20.1017	20.2572	19.8573	NA	20.6256	20.0201	21.4542	20.8841	19.9258	19.954	19.8907	19.5901	20.1547	19.5689	20.5064	NA	NA	20.9326	NA	NA	20.1082	20.2757	19.8019	18.7374	19.328	NA	NA	NA	20.8721	20.5148
APOA4_HUMAN	IDQNVEELKGR	2	20.47	-0.119	-0.46	0.65089	0.21	0.65089	19.8733	19.6078	NA	NA	20.8204	NA	20.256	NA	20.0263	NA	NA	20.4417	NA	20.7698	NA	20.171	20.8394	20.6712	NA	NA	20.0529	20.1821	NA	20.4847	20.6191	20.9669	21.4456	21.4479	NA	NA	20.9687	20.8788	19.0778	NA	NA	NA	20.3954	20.5449	20.1676	20.6478
APOA4_HUMAN	LLPHAN(Deamidated)EVSQK	2	19.52	-0.341	-1.06	0.30415	1.12	0.30415	NA	NA	19.0115	NA	NA	NA	NA	18.6889	NA	NA	NA	NA	19.1027	19.5761	19.8259	NA	19.4066	NA	NA	NA	19.4079	NA	NA	18.4901	19.4621	NA	20.5167	20.2368	NA	NA	19.8236	19.5108	NA	NA	NA	NA	19.6812	19.4545	20.0968	NA
APOA4_HUMAN	RVEPYGEN(Deamidated)FNK	2	19.24	-0.046	-0.13	0.89838	0.02	0.89838	NA	NA	NA	19.172	NA	NA	NA	19.4041	NA	NA	NA	18.9762	19.1249	19.5363	19.3085	NA	19.1866	NA	19.2508	NA	NA	NA	NA	NA	NA	NA	20.4182	NA	NA	NA	19.5643	19.5293	NA	NA	NA	18.6287	18.5535	19.5043	19.1472	18.5336
APOA4_HUMAN	ENADSLQ(Deamidated)ASLRPHADELK	3	20.9	0.213	0.71	0.48874	0.5	0.48874	21.1951	NA	NA	NA	NA	20.9525	NA	21.1911	NA	NA	20.5323	NA	NA	20.8919	21.1732	NA	NA	NA	NA	NA	19.9068	NA	NA	NA	20.4606	NA	21.679	NA	NA	NA	21.0795	NA	NA	NA	20.057	NA	20.92	NA	21.3007	21.229
APOA4_HUMAN	LNHQLEGLTFQM(Oxidation)K	3	20.77	0.062	0.16	0.87705	0.02	0.87705	NA	20.6261	NA	NA	21.4249	21.4629	NA	20.4306	20.8021	20.5846	NA	NA	20.0552	20.7665	NA	NA	21.0515	NA	NA	NA	NA	NA	NA	20.7084	NA	21.3928	NA	21.2152	19.2157	NA	NA	NA	NA	NA	NA	NA	NA	NA	NA	21.0629
APOA4_HUMAN	RRVEPYGENFNK	3	19.23	-0.439	-1.15	0.26875	1.33	0.26875	NA	NA	NA	NA	19.5665	18.8793	19.4289	NA	18.1073	NA	NA	NA	NA	NA	19.2444	NA	NA	NA	NA	18.7416	NA	NA	19.1882	NA	NA	NA	19.8047	20.1521	NA	NA	19.3242	19.2645	NA	NA	NA	NA	19.0515	NA	NA	NA
APOA4_HUMAN	ALVQQM(Oxidation)EQLR	2	20.53	-0.789	-0.93	0.37996	0.86	0.37996	NA	NA	NA	NA	21.5714	NA	NA	NA	NA	NA	NA	NA	NA	19.756	NA	NA	NA	NA	18.9051	NA	NA	21.5835	NA	NA	NA	22.1839	NA	NA	NA	NA	NA	19.2548	NA	NA	NA	NA	20.4434	NA	NA	NA
APOA4_HUMAN	LLPHANEVSQ(Deamidated)K	2	19.28	NA	NA	NA	NA	NA	NA	NA	NA	NA	NA	NA	NA	NA	NA	NA	NA	NA	NA	NA	NA	NA	NA	NA	NA	NA	NA	NA	NA	NA	NA	NA	19.7694	19.5397	NA	NA	19.0766	18.7262	NA	NA	NA	NA	NA	NA	NA	NA
APOA4_HUMAN	SLAPYAQDTQ(Deamidated)EK	2	23.25	NA	NA	NA	NA	NA	NA	NA	NA	NA	NA	NA	NA	NA	NA	NA	NA	NA	NA	NA	NA	NA	NA	23.2477	NA	NA	NA	NA	NA	NA	NA	NA	NA	NA	NA	NA	NA	NA	NA	NA	NA	NA	NA	NA	NA	NA
APOA4_HUMAN	EN(Deamidated)ADSLQASLRPHADELK	3	21.68	NA	NA	NA	NA	NA	NA	NA	NA	NA	NA	NA	NA	NA	NA	NA	NA	NA	NA	NA	NA	NA	NA	NA	NA	NA	NA	NA	NA	NA	NA	NA	NA	21.6783	NA	NA	NA	NA	NA	NA	NA	NA	NA	NA	NA	NA
APOB_HUMAN	VPSYTLILPSLELPVLHVPR	3	20.7	2.125	2.82	0.04406	7.95	0.04406	NA	NA	NA	NA	NA	NA	NA	NA	NA	22.1145	NA	NA	NA	NA	NA	NA	NA	NA	NA	NA	NA	NA	NA	NA	NA	NA	19.8095	NA	NA	NA	20.1693	NA	NA	NA	NA	NA	NA	NA	NA	NA
APOB_HUMAN	IADFELPTIIVPEQTIEIPSIK	3	21.31	NA	NA	NA	NA	NA	NA	NA	NA	NA	NA	NA	NA	NA	21.4084	21.2099	NA	NA	NA	NA	NA	NA	NA	NA	NA	NA	NA	NA	NA	NA	NA	NA	NA	NA	NA	NA	NA	NA	NA	NA	NA	NA	NA	NA	NA	NA
APOB_HUMAN	SVSDGIAALDLNAVANK	2	21.22	NA	NA	NA	NA	NA	NA	NA	NA	NA	NA	NA	NA	NA	21.3825	21.0611	NA	NA	NA	NA	NA	NA	NA	NA	NA	NA	NA	NA	NA	NA	NA	NA	NA	NA	NA	NA	NA	NA	NA	NA	NA	NA	NA	NA	NA	NA
APOB_HUMAN	AVSMPSFSILGSDVR	2	22.09	NA	NA	NA	NA	NA	NA	NA	NA	NA	NA	NA	NA	NA	21.5667	22.6038	NA	NA	NA	NA	NA	NA	NA	NA	NA	NA	NA	NA	NA	NA	NA	NA	NA	NA	NA	NA	NA	NA	NA	NA	NA	NA	NA	NA	NA	NA
APOB_HUMAN	LTISEQNIQR	2	20.14	NA	NA	NA	NA	NA	NA	NA	NA	NA	NA	NA	NA	NA	20.0928	20.1963	NA	NA	NA	NA	NA	NA	NA	NA	NA	NA	NA	NA	NA	NA	NA	NA	NA	NA	NA	NA	NA	NA	NA	NA	NA	NA	NA	NA	NA	NA
APOB_HUMAN	TEVIPPLIENR	2	22.15	NA	NA	NA	NA	NA	NA	NA	NA	NA	NA	NA	NA	NA	22.0952	22.2052	NA	NA	NA	NA	NA	NA	NA	NA	NA	NA	NA	NA	NA	NA	NA	NA	NA	NA	NA	NA	NA	NA	NA	NA	NA	NA	NA	NA	NA	NA
APOB_HUMAN	VSALLTPAEQTGTWK	2	20.72	NA	NA	NA	NA	NA	NA	NA	NA	NA	NA	NA	NA	NA	20.4516	20.9786	NA	NA	NA	NA	NA	NA	NA	NA	NA	NA	NA	NA	NA	NA	NA	NA	NA	NA	NA	NA	NA	NA	NA	NA	NA	NA	NA	NA	NA	NA
APOB_HUMAN	FSVPAGIVIPSFQALTAR	3	20.38	NA	NA	NA	NA	NA	NA	NA	NA	NA	NA	NA	NA	NA	20.2516	20.4988	NA	NA	NA	NA	NA	NA	NA	NA	NA	NA	NA	NA	NA	NA	NA	NA	NA	NA	NA	NA	NA	NA	NA	NA	NA	NA	NA	NA	NA	NA
APOB_HUMAN	ATGVLYDYVNK	2	21.67	NA	NA	NA	NA	NA	NA	NA	NA	NA	NA	NA	NA	NA	21.6658	NA	NA	NA	NA	NA	NA	NA	NA	NA	NA	NA	NA	NA	NA	NA	NA	NA	NA	NA	NA	NA	NA	NA	NA	NA	NA	NA	NA	NA	NA	NA
APOB_HUMAN	SVSLPSLDPASAK	2	22.97	NA	NA	NA	NA	NA	NA	NA	NA	NA	NA	NA	NA	NA	22.9655	NA	NA	NA	NA	NA	NA	NA	NA	NA	NA	NA	NA	NA	NA	NA	NA	NA	NA	NA	NA	NA	NA	NA	NA	NA	NA	NA	NA	NA	NA	NA
APOB_HUMAN	NLQNNAEWVYQGAIR	3	22.66	NA	NA	NA	NA	NA	NA	NA	NA	NA	NA	NA	NA	NA	NA	NA	NA	NA	NA	NA	NA	NA	NA	NA	NA	NA	NA	NA	NA	NA	22.6566	NA	NA	NA	NA	NA	NA	NA	NA	NA	NA	NA	NA	NA	NA	NA
APOC1_HUMAN	MREWFSETFQK	3	21.92	-0.616	-1.94	0.06101	3.78	0.06101	20.3164	NA	21.9758	21.4467	21.9035	21.5312	20.845	20.9899	22.0108	21.418	22.8871	22.6956	21.5956	21.6426	NA	21.5175	NA	NA	NA	NA	22.7089	22.461	21.6315	21.6265	22.4531	22.3514	23.7056	23.3461	21.1814	21.9191	22.9362	22.9463	NA	NA	21.7648	21.7411	20.9871	21.0268	NA	NA
APOC1_HUMAN	MREWFSETFQK	2	21.09	-0.841	-1.75	0.09488	3.07	0.09488	NA	NA	NA	NA	NA	NA	NA	NA	20.5213	20.282	21.6743	21.6821	20.8698	19.9305	19.4113	19.9935	NA	NA	NA	NA	21.7106	21.4195	NA	NA	21.3993	21.1693	23.0132	22.36	NA	NA	22.0227	21.6151	NA	NA	20.6143	20.968	NA	20.0044	NA	NA
APOC1_HUMAN	EWFSETFQK	2	22.65	-0.508	-1.63	0.11442	2.65	0.11442	21.0082	NA	22.2179	22.1724	22.7787	22.6405	NA	21.5141	NA	22.6838	23.4293	23.193	22.4699	22.5789	22.2307	22.5242	NA	NA	NA	NA	23.412	23.5297	NA	22.2749	23.3555	23.0959	24.0115	23.9193	21.6331	21.8599	23.8231	23.7013	NA	NA	22.2378	22.3559	21.6382	21.9488	NA	NA
APOC1_HUMAN	LKEFGNTLEDK	2	21.88	-0.696	-1.95	0.06197	3.81	0.06197	20.8054	NA	21.2214	21.1899	22.1643	21.774	20.8242	20.3555	NA	21.7526	NA	22.1286	21.9226	21.5744	21.2884	21.7576	NA	NA	NA	NA	22.8911	22.5941	21.5405	NA	22.728	22.8418	23.2275	22.8759	NA	20.6512	23.0062	23.1592	NA	NA	NA	20.8127	NA	NA	NA	NA
APOC1_HUMAN	LKEFGN(Deamidated)TLEDK	2	20.23	0.438	0.35	0.73294	0.12	0.73294	NA	NA	NA	NA	NA	NA	NA	NA	NA	NA	NA	23.1096	NA	NA	NA	NA	18.3293	NA	NA	NA	NA	20.4709	NA	NA	21.4326	NA	NA	NA	NA	NA	19.4457	19.2188	NA	NA	20.6667	18.6539	NA	19.3504	21.663	NA
APOC1_HUMAN	IKQSELSAK	2	17.84	1.007	1.29	0.24908	1.68	0.24908	NA	NA	NA	NA	NA	NA	NA	NA	NA	NA	18.4996	NA	NA	NA	NA	NA	NA	NA	NA	NA	NA	NA	NA	NA	NA	NA	18.0684	17.8086	NA	NA	NA	16.9838	NA	NA	NA	NA	NA	NA	NA	NA
APOC2_HUMAN	TYLPAVDEK	2	21.25	0.018	0.05	0.96046	0	0.96046	NA	NA	NA	NA	22.0295	22.1157	20.2112	21.0911	NA	21.5075	21.6055	21.7023	20.9551	21.1958	NA	NA	20.9418	20.6771	NA	20.6704	22.4026	22.3311	20.9028	20.1414	21.8873	21.8564	21.472	21.1551	NA	NA	22.1939	22.5888	19.8992	19.8702	20.9829	NA	20.0331	NA	NA	NA
APOC2_HUMAN	ESLSSYWESAK	2	21.78	-0.954	-2.15	0.04633	4.61	0.04633	NA	NA	NA	NA	22.0524	NA	NA	20.6724	NA	NA	22.1378	21.5378	21.2304	NA	NA	NA	NA	20.2941	NA	20.6876	22.642	22.7308	20.9989	NA	21.9565	NA	22.0938	NA	NA	NA	22.836	22.9189	NA	NA	21.1731	22.4827	NA	NA	NA	NA
APOC2_HUMAN	STAAMSTYTGIFTDQVLSVLK	3	20.4	-1.14	-2.62	0.01904	6.87	0.01904	NA	19.4001	NA	NA	19.8786	20.2633	18.8533	18.9155	NA	NA	21.3892	20.6181	NA	20.0777	NA	NA	NA	NA	NA	NA	21.0975	20.8554	NA	NA	NA	20.4077	21.0204	21.1037	NA	NA	NA	21.7001	NA	NA	NA	NA	NA	NA	NA	NA
APOC2_HUMAN	TAAQNLYEK	2	19.9	0.015	0.04	0.97219	0	0.97219	NA	NA	NA	NA	NA	20.6334	NA	NA	19.982	NA	20.035	20.2716	19.4438	NA	NA	NA	18.8017	19.5134	NA	NA	NA	NA	NA	NA	NA	19.8018	NA	20.1331	NA	NA	20.811	21.0553	18.8122	NA	19.4016	NA	NA	NA	NA	NA
APOC2_HUMAN	STAAMSTYTGIFTDQ(Deamidated)VLSVLK	3	19.58	0.993	1.37	0.22677	1.87	0.22677	NA	NA	NA	20.2597	NA	NA	NA	NA	NA	NA	NA	NA	NA	NA	NA	NA	NA	NA	NA	NA	NA	NA	NA	NA	NA	NA	NA	NA	19.4709	19.6924	NA	NA	NA	18.9078	NA	NA	NA	NA	NA	NA
APOC3_HUMAN	DALSSVQESQVAQQAR	3	22.09	0.015	0.04	0.96663	0	0.96663	NA	NA	NA	21.5196	22.8313	23.0504	21.3252	NA	22.7692	22.4852	23.2283	23.3809	21.8731	22.0107	20.9642	20.98	21.9543	22.3991	21.1016	NA	22.8355	22.8383	20.8617	21.6306	22.0592	22.5226	23.7764	24.1947	21.856	21.7834	23.1158	23.4317	21.043	21.0919	22.2102	21.9123	20.9087	20.2845	NA	20.6965
APOC3_HUMAN	DALSSVQESQVAQQAR	2	22.12	-0.041	-0.11	0.91682	0.01	0.91682	NA	NA	21.752	21.5806	22.3234	22.2814	NA	NA	22.0764	22.15	22.9362	23.2847	21.8879	21.7697	NA	NA	NA	22.0994	20.7364	NA	22.7993	23.0135	NA	NA	22.2801	22.4291	24.0831	24.0147	21.8396	21.7776	23.2309	22.9356	20.6157	NA	22.016	22.0297	20.2716	20.0239	NA	21.0908
APOC3_HUMAN	GWVTDGFSSLK	2	22.7	-0.212	-0.47	0.64219	0.22	0.64219	NA	NA	21.9899	22.0587	23.3922	23.2321	NA	21.2112	23.0754	22.809	24.0182	23.6962	22.4162	22.8138	21.7652	20.8844	22.0369	21.9913	NA	NA	23.805	23.8422	21.1126	NA	22.8585	22.8938	24.8468	24.9771	22.1806	22.386	23.9705	24.0532	NA	20.6837	22.6469	22.3798	20.9284	NA	NA	NA
APOD_HUMAN	NPNLPPETVDSLK	2	28.39	-0.056	-0.3	0.76418	0.09	0.76418	28.9125	28.9298	27.2349	27.6551	28.5823	28.5719	28.6711	28.7746	28.2823	28.2429	28.1247	28.1984	28.0596	28.2405	28.4692	28.4508	28.2424	28.3592	28.5315	28.6616	28.3463	28.4374	28.7185	28.7641	29.4719	29.5752	28.2361	28.2843	28.3475	28.3205	28.089	28.0803	27.9531	28.1038	27.3882	27.3211	28.1025	28.0837	29.3653	29.3293
APOD_HUMAN	(Ammonia-loss)C(Carbamidomethyl)PNPPVQENFDVNK	2	27.54	-0.036	-0.18	0.85868	0.03	0.85868	28.0179	28.3064	26.6016	26.7295	27.791	27.8782	27.5331	27.8315	27.5213	27.4122	27.1149	27.2455	27.0527	27.3192	27.6061	27.5949	27.534	27.7048	27.7574	27.9618	27.5701	27.7386	27.7292	27.9775	28.5708	28.746	27.2353	27.5153	27.3583	27.3786	27.2136	27.382	27.0314	27.2541	26.5606	26.6887	27.0371	26.9793	28.5245	28.737
APOD_HUMAN	(Ammonia-loss)C(Carbamidomethyl)PNPPVQENFDVNK	3	20.41	0.678	0.84	0.44366	0.71	0.44366	NA	NA	NA	NA	NA	20.8579	NA	NA	NA	NA	NA	NA	NA	NA	NA	NA	NA	NA	NA	NA	NA	NA	NA	19.7989	NA	NA	NA	NA	NA	NA	NA	NA	NA	NA	NA	NA	NA	NA	NA	20.561
APOD_HUMAN	KMTVTDQVNC(Carbamidomethyl)PK	3	24.26	-0.116	-0.63	0.53429	0.39	0.53429	24.3555	24.1172	23.4122	23.682	24.2457	24.3681	24.7206	24.5914	24.3534	24.0902	24.0253	24.3215	23.6705	24.0316	24.3296	23.9033	24.0664	24.2773	24.5972	24.7954	23.9537	24.1413	24.8193	24.8454	25.1176	25.1078	24.3984	24.6364	24.2716	24.3224	23.6013	24.082	23.928	24.0594	23.5662	23.6766	24.4874	23.837	24.7276	24.6909
APOD_HUMAN	KMTVTDQVNC(Carbamidomethyl)PK	2	25.36	-0.171	-1.07	0.29278	1.14	0.29278	25.5876	25.3433	24.9778	24.7103	24.8897	24.6384	25.7224	25.6866	25.2133	25.2299	25.2647	25.5066	25.0913	25.1666	25.5586	25.6434	25.1746	24.8545	25.689	25.5876	25.3547	25.3109	25.5004	25.4948	26.4485	26.4043	25.5913	25.4995	25.635	25.6346	24.8618	24.9194	25.0723	25.0518	24.8537	24.9025	25.1403	25.215	25.9956	26.0731
APOD_HUMAN	MTVTDQVNC(Carbamidomethyl)PK	2	27.57	-0.042	-0.22	0.82412	0.05	0.82412	27.3922	27.8199	26.6556	26.9926	27.5825	27.6428	27.7934	27.6496	27.4677	27.5995	27.8326	27.2232	27.7813	27.3526	27.7093	27.5658	27.4065	27.4907	27.8948	28.0964	27.4361	27.5177	27.9174	27.8289	28.4322	28.6265	27.1421	27.6481	27.6365	27.7636	26.9701	27.3265	27.2121	27.3585	26.7332	26.9157	27.5461	27.2301	28.2376	28.314
APOD_HUMAN	C(Carbamidomethyl)PNPPVQENFDVNK	2	25.41	-0.076	-0.42	0.67308	0.18	0.67308	25.873	26.0646	24.5449	24.6538	25.4207	25.443	25.5978	25.6854	25.2484	25.1539	25.2027	25.3297	24.9064	25.0578	25.4573	25.3406	25.3127	25.5377	25.683	25.8729	25.2407	25.4337	25.5506	25.7216	26.4589	26.5099	25.4724	25.675	25.2647	25.4623	25.0542	25.0557	24.9492	24.981	24.6048	24.6706	25.1304	24.9927	26.3282	26.3447
APOD_HUMAN	C(Carbamidomethyl)PNPPVQENFDVNK	3	21.61	0.373	0.86	0.39566	0.74	0.39566	NA	22.6197	NA	21.1918	22.6387	22.6753	NA	22.3317	21.2367	21.5564	21.5882	21.5382	20.5353	20.7604	21.8502	21.5038	22.1967	21.9008	22.0726	22.7039	21.8117	21.6123	21.746	NA	23.0954	NA	19.0687	21.9122	21.7662	21.4892	19.9559	21.7233	21.3458	NA	20.5569	20.4777	21.2792	21.335	22.2533	22.2469
APOD_HUMAN	IPTTFEN(Deamidated)GR	2	28.58	-0.264	-0.99	0.32728	0.98	0.32728	28.2572	28.4924	28.0491	28.0688	28.334	28.2839	29.1477	27.8478	28.7457	28.7966	28.616	28.5859	28.6996	28.7281	29.0002	28.227	28.1035	28.1289	28.4491	28.4728	28.2982	29.241	29.2715	28.0783	29.4151	29.355	28.4198	28.511	28.9834	28.9368	28.4802	28.0546	28.5054	27.9947	28.1199	28.1924	28.7402	28.8767	29.9345	28.912
APOD_HUMAN	NILTSNNIDVK	2	28.33	0.152	0.28	0.78379	0.08	0.78379	28.7966	28.9257	27.7855	27.8896	28.3893	28.5083	28.514	28.5889	28.4605	28.4723	28.2435	NA	28.176	28.3031	28.4937	28.4062	28.1136	28.3637	28.6263	28.7552	28.3192	28.4707	28.4846	28.7039	29.2794	29.4738	28.515	28.2747	28.625	28.5759	28.145	NA	23.1008	28.2311	27.8079	27.7593	28.4045	28.1981	29.1641	29.3455
APOD_HUMAN	C(Carbamidomethyl)PN(Deamidated)PPVQENFDVNK	2	21.9	-0.104	-0.31	0.7574	0.1	0.7574	21.4534	NA	21.0834	21.0853	22.5175	21.454	22.0238	22.5072	NA	21.3341	21.0816	22.195	NA	21.7054	21.9651	22.5412	21.7767	22.0934	22.6302	22.3529	21.7324	22.0716	21.942	22.4873	NA	23.3739	22.3032	21.9472	22.254	22.0433	21.7434	21.4631	20.9996	20.9717	NA	20.5049	20.7767	22.1336	22.8064	23.1813
APOD_HUMAN	NILTSNN(Deamidated)IDVK	2	25.82	-0.501	-0.84	0.4033	0.71	0.4033	26.8887	26.8914	24.6508	26.2536	25.4529	25.5199	26.7431	25.4625	25.4748	26.7752	25.2851	25.4476	25.0991	25.3524	25.5558	21.5009	25.182	25.3682	26.7623	25.6533	26.6033	25.5635	26.8712	25.7509	27.7759	26.5143	25.5435	26.849	26.9187	26.883	25.0954	25.2796	26.6982	25.2799	24.6692	26.2754	25.1605	25.2588	26.0284	26.3267
APOD_HUMAN	KM(Oxidation)TVTDQVNC(Carbamidomethyl)PK	2	20.09	-0.155	-0.45	0.65876	0.2	0.65876	19.7582	20.8641	18.9509	18.8397	NA	20.7086	20.0189	NA	20.5095	20.5773	18.9789	19.9926	19.553	20.2216	NA	NA	20.2269	NA	20.36	NA	NA	20.6919	NA	NA	21.0905	21.9359	19.9744	19.8522	20.2875	20.4763	NA	19.6655	NA	19.8538	19.5049	19.8263	19.56	19.5187	19.8526	20.9807
APOD_HUMAN	(Ammonia-loss)C(Carbamidomethyl)PNPPVQEN(Deamidated)FDVNK	2	21.03	0.166	0.43	0.66909	0.19	0.66909	21.4774	NA	20.0263	19.678	22.2796	21.1224	21.0187	NA	21.4205	20.8736	21.0733	21.103	21.1588	NA	21.1026	NA	21.1763	21.006	NA	21.6223	NA	NA	22.1646	21.6707	21.8852	NA	22.7349	20.8494	20.5155	20.6608	20.3219	20.6976	20.7238	20.7593	NA	19.615	20.2176	20.7883	NA	NA
APOD_HUMAN	WYEIEKIPTTFEN(Deamidated)GR	3	20.82	0.403	0.81	0.42406	0.66	0.42406	NA	21.7809	19.7199	NA	20.6439	NA	21.9611	22.3342	22.1316	21.9415	19.9478	NA	20.3957	20.0403	19.8829	20.9539	NA	NA	NA	NA	NA	NA	20.4176	21.4667	22.0783	21.6474	20.4181	20.6971	20.7367	19.6675	NA	NA	NA	NA	NA	19.2188	NA	19.8896	NA	NA
APOD_HUMAN	NILTSN(Deamidated)NIDVK	2	26.51	-0.037	-0.05	0.95934	0	0.95934	NA	26.8914	26.1236	NA	NA	26.5286	NA	NA	26.8974	26.8053	26.7832	26.5424	26.5085	26.5245	26.9557	25.4115	NA	NA	26.7623	NA	26.6033	26.6293	22.0344	26.8447	27.7759	NA	26.8672	NA	26.9245	26.883	26.3736	26.429	NA	NA	26.2793	NA	27.0218	NA	NA	27.3955
APOD_HUMAN	M(Oxidation)TVTDQVNC(Carbamidomethyl)PK	2	22.37	0.149	0.31	0.76086	0.09	0.76086	21.362	23.1536	NA	NA	22.5262	22.9169	NA	22.7732	NA	NA	NA	23.1005	NA	21.8332	NA	21.2143	22.024	22.9076	22.5067	22.5276	NA	22.5403	22.0689	23.2235	22.718	23.5883	22.6179	NA	NA	NA	NA	21.5374	NA	21.3701	NA	NA	NA	21.2387	21.7617	23.1132
APOD_HUMAN	MTVTDQVN(Deamidated)C(Carbamidomethyl)PK	2	20.9	-0.358	-0.55	0.58912	0.31	0.58912	NA	NA	NA	NA	NA	NA	NA	NA	19.6504	NA	NA	NA	NA	NA	20.2681	21.2748	NA	NA	NA	21.4161	NA	21.0539	NA	22.1657	21.4482	21.6402	NA	NA	20.6358	NA	19.1429	NA	NA	NA	NA	NA	NA	NA	NA	21.2418
APOD_HUMAN	KMTVTDQVN(Deamidated)C(Carbamidomethyl)PK	2	18.43	-0.323	-0.78	0.45279	0.61	0.45279	NA	NA	NA	NA	NA	NA	NA	17.8683	NA	NA	NA	18.3076	NA	NA	NA	NA	NA	NA	18.2465	NA	18.0708	NA	NA	NA	19.1317	19.3387	NA	NA	NA	18.0805	NA	NA	NA	NA	NA	NA	NA	NA	NA	18.3614
APOD_HUMAN	NILTSNNIDVKK	2	20.57	-1.214	-1.63	0.15987	2.67	0.15987	NA	20.5908	NA	NA	NA	NA	20.2618	19.8855	NA	NA	NA	NA	NA	NA	NA	NA	NA	NA	NA	NA	NA	NA	NA	NA	NA	21.529	NA	NA	NA	NA	NA	NA	NA	NA	NA	NA	NA	NA	NA	NA
APOD_HUMAN	C(Carbamidomethyl)PNPPVQENFDVNKYLGR	3	20.38	NA	NA	NA	NA	NA	NA	NA	NA	NA	NA	NA	20.0198	20.4097	20.705	NA	NA	NA	NA	NA	NA	NA	NA	NA	NA	NA	NA	NA	NA	NA	NA	NA	NA	NA	NA	NA	NA	NA	NA	NA	NA	NA	NA	NA	NA	NA
APOD_HUMAN	(Ammonia-loss)C(Carbamidomethyl)PNPPVQ(Deamidated)ENFDVNK	2	20.69	0.852	1.57	0.1749	2.45	0.1749	NA	NA	NA	NA	NA	NA	NA	NA	NA	NA	21.0733	NA	21.1588	NA	NA	NA	NA	NA	NA	NA	NA	NA	NA	NA	NA	NA	NA	NA	NA	NA	NA	NA	20.266	NA	NA	NA	NA	20.2628	NA	NA
APOD_HUMAN	(Ammonia-loss)C(Carbamidomethyl)PNPPVQENFDVN(Deamidated)K	2	21.99	-0.935	-0.73	0.49729	0.53	0.49729	NA	NA	NA	NA	22.2796	20.7701	NA	NA	NA	NA	NA	NA	NA	NA	NA	NA	NA	NA	NA	NA	NA	NA	22.1646	NA	NA	NA	NA	NA	NA	NA	NA	NA	NA	NA	NA	NA	NA	22.7558	NA	NA
APOE_HUMAN	SWFEPLVEDMQR	2	28.1	-0.192	-0.68	0.50098	0.46	0.50098	27.9179	27.4924	29.3393	29.172	28.0591	27.6965	28.2262	27.804	28.3469	28.2826	28.6639	28.6346	28.6659	28.3968	28.704	28.852	25.774	25.1538	27.5098	27.3194	28.3071	28.2169	28.2759	27.8881	28.2508	27.7924	28.3454	28.2553	28.8247	28.6944	28.1716	27.8357	28.2372	28.042	28.9447	28.7335	28.5466	28.4534	26.9872	27.0417
APOE_HUMAN	SWFEPLVEDMQR	3	26	-0.047	-0.17	0.869	0.03	0.869	25.1802	25.991	26.4262	26.9421	26.3705	26.4157	25.9922	25.7946	26.2587	26.6667	26.6907	26.5668	26.5501	26.5541	26.3001	26.6244	24.1437	23.4482	25.2876	25.4263	26.2901	25.8564	25.9688	25.7096	26.0802	25.8421	25.692	25.9008	26.9363	26.8293	25.6611	25.8425	26.6109	26.5393	26.5785	26.1697	25.9831	26.2704	24.5262	25.2794
APOE_HUMAN	VQAAVGTSAAPVPSDNH	2	26.27	0.188	1	0.32461	0.99	0.32461	25.5598	26.0049	26.5982	26.8245	26.7758	26.8341	26.7079	26.6441	26.8156	26.8395	26.2116	26.5724	26.2515	26.5954	26.5828	26.4277	25.4147	25.4881	25.9446	26.1363	26.2195	26.5384	26.4729	26.5574	26.0479	26.3412	25.7916	26.2552	26.6386	26.7343	25.832	26.1857	26.1525	26.361	26.2523	26.4582	26.3953	26.204	25.0171	25.0076
APOE_HUMAN	VQAAVGTSAAPVPSDNH	3	23.34	0.274	0.76	0.45396	0.57	0.45396	21.5387	22.9579	23.9482	24.1526	24.2276	24.5653	24.0286	23.6654	23.6907	24.1879	23.2675	23.4002	22.8381	23.7424	24.0127	23.7445	22.734	22.3636	23.106	23.3572	23.1818	23.143	23.7526	23.7642	23.2594	23.3508	21.5729	23.5138	23.7805	23.8113	22.3423	23.53	23.5028	23.8942	23.3471	23.4983	24.1838	23.2537	21.6627	21.7036
APOE_HUMAN	GEVQAM(Oxidation)LGQSTEELR	2	23.71	0.239	0.99	0.328	0.98	0.328	23.3772	24.0279	23.2621	23.6139	24.2612	24.6691	23.5141	23.9928	24.1626	24.2005	23.2878	23.7371	23.5366	24.2476	23.408	23.6216	23.5803	24.4046	23.7793	23.9365	23.7475	24.4057	23.2921	23.998	23.6678	24.4492	23.2596	22.9978	23.7281	23.8983	22.7988	23.1534	23.979	23.9289	23.5464	23.9106	22.9848	23.0593	23.2536	23.7846
APOE_HUMAN	GEVQAM(Oxidation)LGQSTEELR	3	21.8	0.573	1.21	0.23505	1.46	0.23505	21.241	21.6294	19.6259	22.298	22.9225	23.5891	22.1211	22.2421	22.5036	22.8514	NA	21.6108	21.4495	22.4977	21.8397	22.0288	21.9667	22.5937	21.9535	22.7105	21.7921	22.6048	21.5253	22.6047	21.7204	22.6128	NA	21.2071	22.2513	21.9483	19.9756	21.5152	21.3384	22.7196	19.6545	19.3714	21.5228	21.0073	NA	21.6663
APOE_HUMAN	AATVGSLAGQPLQER	2	27.87	0.152	1.08	0.28676	1.16	0.28676	27.3536	27.3086	28.1352	28.1657	28.3798	28.2657	27.9288	28.0823	28.2554	28.2365	28.1008	28.2676	28.307	28.3269	27.9264	27.9485	27.3246	27.4637	27.4863	27.627	28.0873	28.3241	27.6152	27.8111	27.6037	27.7818	27.4981	27.4455	28.3791	28.3332	27.6358	27.5417	27.8779	27.9491	27.9059	27.9102	27.776	27.8415	27.2463	27.2899
APOE_HUMAN	AATVGSLAGQPLQER	3	25.16	0.216	0.84	0.40722	0.7	0.40722	23.9518	24.122	24.5856	25.3891	25.7432	26.134	25.4923	25.442	25.8524	25.9746	25.5293	25.5201	25.0952	25.8194	25.6179	25.496	24.7624	24.9974	24.6337	25.2578	25.1978	25.4703	25.1044	25.4412	24.5323	25.2926	24.0741	24.7498	25.6739	25.4457	24.2382	25.1509	25.4446	25.6504	25.1964	24.9819	25.5499	25.0997	24.2269	24.5794
APOE_HUMAN	GEVQAMLGQSTEELR	3	26.9	0.181	1.05	0.30019	1.1	0.30019	26.062	26.4959	27.0259	27.2731	27.1755	27.3726	26.9269	26.9539	27.2368	27.3742	27.2002	26.781	26.7562	27.2075	27.1551	27.2329	26.5575	26.7256	26.9362	27.2801	27.0362	27.0998	26.8963	27.0718	26.6687	26.8113	26.3023	26.2725	27.2883	27.2404	25.9747	26.5016	27.1977	27.4874	26.8964	26.8789	27.0181	26.7409	26.219	26.4974
APOE_HUMAN	GEVQAMLGQSTEELR	2	27.96	0.136	1.08	0.28433	1.18	0.28433	27.7926	27.6172	28.3532	28.3111	28.0844	28.0951	27.8804	27.9826	28.6033	28.165	28.0407	28.117	28.2194	28.2766	28.0189	27.9884	27.4977	27.4467	28.0666	28.0361	28.0756	28.1332	27.725	27.8642	27.9183	27.8712	27.7643	27.6732	28.3606	28.33	27.599	27.4545	28.1546	28.2029	27.9154	28.0156	27.7736	27.883	27.5612	27.5882
APOE_HUMAN	DRLDEVKEQVAEVR	3	25.35	0.088	0.54	0.59135	0.29	0.59135	25.1497	24.9448	25.4523	25.7143	25.8992	26.0147	25.7536	25.9489	25.6873	25.6768	25.5411	25.3621	25.6261	25.7913	25.4403	25.4885	24.3546	24.407	24.7243	24.9561	25.4755	25.518	25.3395	25.5099	25.4473	25.4208	25.3158	25.375	25.653	25.6912	25.075	25.0868	25.3211	25.3742	25.5917	25.5886	25.2734	25.4315	24.3145	24.3705
APOE_HUMAN	DRLDEVKEQVAEVR	2	22.96	-0.077	-0.34	0.7341	0.12	0.7341	22.8031	22.6468	23.5349	23.5306	23.153	23.1668	23.2699	23.6178	23.179	23.3142	23.4299	23.2409	23.4588	23.3816	22.8147	23.146	21.4853	20.8632	22.23	22.2621	23.1444	23.1098	22.4803	22.6825	23.0316	23.1176	23.425	23.4149	23.5174	23.5247	23.0075	22.746	22.8512	22.9629	23.5563	23.5606	22.7261	23.3134	21.9589	21.9282
APOE_HUMAN	SWFEPLVEDM(Oxidation)QR	2	23.93	-0.047	-0.19	0.848	0.04	0.848	23.9269	24.0781	23.649	23.6806	24.7042	24.7443	23.2485	23.9878	24.426	24.5905	23.479	24.1863	24.0984	24.4817	23.5227	24.2136	22.701	23.1725	23.5337	23.7133	24.2588	24.7417	23.3277	24.3523	24.1384	24.5492	23.3541	23.5265	24.4896	24.6004	23.509	23.7197	23.8485	24.1851	23.7517	24.0329	23.341	23.8183	NA	23.7447
APOE_HUMAN	SWFEPLVEDM(Oxidation)QR	3	21.5	0.181	0.38	0.71021	0.14	0.71021	21.0095	21.843	NA	NA	22.6663	23.1227	20.2221	22.0238	21.6854	22.1967	NA	NA	21.0408	21.8367	21.1523	22.0944	20.806	21.1085	NA	21.0692	21.9896	21.8877	20.737	22.0171	21.5804	22.4	NA	21.0455	NA	22.1177	19.5832	20.7824	22.0153	NA	20.4275	NA	NA	NA	NA	NA
APOE_HUMAN	QWAGLVEK	2	27.37	0.112	0.73	0.46778	0.54	0.46778	27.1493	26.7665	27.7285	27.722	28.084	27.9076	27.5143	27.4475	27.7556	27.5909	27.6378	27.5873	27.6597	27.4465	27.7325	27.6304	26.6216	26.4956	27.1018	27.0069	27.6471	27.7052	27.5976	27.5022	27.3086	27.2053	27.3426	27.122	27.6243	27.6116	27.219	27.0987	27.4646	27.36	27.461	27.3479	27.414	27.2744	26.6061	26.4285
APOE_HUMAN	QQTEWQSGQR	2	23.93	0.335	1.86	0.07007	3.46	0.07007	22.7748	22.9783	24.0705	24.2681	24.4803	24.3127	24.2164	24.211	24.4661	24.2589	23.8471	24.0767	24.217	24.4759	24.5007	24.2443	23.9123	24.1097	24.2121	24.3679	23.396	23.7519	24.0933	24.1223	23.3258	23.3638	23.4862	23.6855	24.0247	24.1232	23.4573	23.7121	24.2374	24.4671	23.9015	24.0443	24.2866	23.8176	22.8153	23.1923
APOE_HUMAN	LDEVKEQVAEVR	2	23.13	0.066	0.38	0.70443	0.15	0.70443	22.618	22.7402	23.5922	23.5138	23.745	23.4835	23.4404	23.3303	23.2256	23.3787	23.3731	23.3305	23.611	23.5589	23.0558	23.2276	22.541	22.1884	22.7515	22.5585	23.2414	23.2815	23.1311	22.4293	23.3211	23.3948	23.1218	23.0166	23.6111	23.5574	22.9718	22.8686	23.0767	23.1861	23.5429	23.5143	22.9862	23.2492	22.2022	22.2348
APOE_HUMAN	LDEVKEQVAEVR	3	23.31	0.138	0.69	0.49558	0.47	0.49558	22.4619	22.8203	23.3403	23.7447	24.1304	24.2463	23.7608	23.4344	23.5677	23.668	23.4566	23.3645	23.4448	23.7689	23.5624	23.2301	22.6578	22.9434	22.8195	23.0973	23.3021	23.2299	23.5239	23.1766	23.2985	23.5055	22.8463	23.2844	23.6873	23.7533	22.6799	23.2096	23.387	23.5165	23.4866	23.7558	23.6259	23.0565	22.1218	22.3209
APOE_HUMAN	LQAEAFQAR	2	28.07	0.118	0.71	0.48095	0.51	0.48095	27.503	27.64	28.2826	28.3453	28.8408	28.8262	28.3001	28.0548	28.4303	28.4575	28.1973	28.1812	28.4035	28.5259	28.4007	28.3423	27.1915	27.2452	27.6835	27.6878	28.2887	28.3237	28.3177	27.892	28.133	28.2426	27.5735	27.7166	28.5354	28.5459	27.6757	27.889	28.0861	28.1582	28.104	28.1248	28.2741	27.9997	27.1802	27.1174
APOE_HUMAN	WVQTLSEQVQEELLSSQVTQELR	2	23.72	-0.297	-1.01	0.31737	1.03	0.31737	23.0892	22.7154	24.9974	24.6584	22.9278	23.0602	23.0236	23.4338	24.2801	24.166	24.0957	24.4626	24.2775	24.2323	24.057	23.6854	NA	20.7351	23.3808	23.5219	23.1448	23.284	23.0155	23.2212	23.1996	23.2017	24.2475	24.3658	24.5915	24.3421	23.7911	23.5792	24.0635	24.4196	24.4261	24.1201	24.1273	24.3559	23.3026	23.3594
APOE_HUMAN	WVQTLSEQVQEELLSSQVTQELR	3	28.05	-0.421	-0.64	0.52542	0.41	0.52542	27.2796	27.6548	29.0599	28.9562	27.8548	28.1757	27.7431	28.2099	28.7741	28.6988	28.7141	22.432	28.7364	28.5804	28.3871	28.4876	26.9753	25.7742	28.113	28.2135	28.1708	27.7413	27.8661	27.942	27.6802	27.7958	28.3849	28.523	28.7769	28.781	27.8637	28.0464	28.9358	28.9761	28.6942	28.5534	28.2314	28.6749	27.4503	28.1458
APOE_HUMAN	SELEEQLTPVAEETR	2	28.48	0.276	2.14	0.03806	4.59	0.03806	28.6185	28.2489	28.4741	28.5523	28.8061	28.824	28.4412	28.9376	28.82	28.7731	28.3536	28.4847	28.6427	28.8335	28.5558	28.5268	28.3652	28.6334	28.6288	28.7981	28.3539	28.5618	28.1686	28.4716	28.3048	28.3855	28.0125	28.0766	28.5801	28.596	28.0286	28.1128	28.587	28.8568	28.2974	28.4331	28.2716	28.3559	28.1157	28.2289
APOE_HUMAN	SELEEQLTPVAEETR	3	26.56	0.486	1.58	0.12125	2.51	0.12125	25.4429	27.0868	25.8766	26.4949	27.4084	27.4687	27.6621	27.1447	26.6439	26.8717	26.1946	25.9762	26.2457	26.5358	27.5561	26.8475	27.5916	27.4567	NA	26.9732	27.5317	27.1475	26.827	26.4494	NA	27.0416	25.4527	25.7693	26.3348	26.2588	25.2111	26.0342	26.5643	27.0578	26.1491	25.8025	26.5645	26.2512	25.3415	26.0278
APOE_HUMAN	FWDYLR	2	27.44	-0.034	-0.19	0.84948	0.04	0.84948	26.8398	26.6395	28.0069	27.9134	27.5653	27.1485	27.2944	27.4416	27.6243	27.5694	27.8828	27.5047	28.0099	27.7555	27.6392	27.8957	26.4075	26.1275	27.632	27.4804	27.3656	27.3186	27.1623	27.2875	27.4306	NA	27.1879	27.1668	27.8764	27.8051	27.3004	27.1355	28.1064	27.9831	27.7552	27.675	27.6928	27.6874	26.943	26.7462
APOE_HUMAN	ALMDETMK	2	27.07	0.191	0.85	0.39955	0.72	0.39955	26.4923	26.4415	27.5236	27.4328	27.4929	27.488	26.9832	25.877	27.4212	27.3942	27.0512	26.7659	27.3631	27.3818	27.3933	27.3222	27.2004	27.0416	27.6735	27.6568	27.3742	27.1924	27.3248	26.1999	27.0829	26.9592	26.3892	26.0143	27.5877	27.575	26.3659	26.6611	27.6591	27.641	27.0132	27.0321	27.1518	26.9489	26.9004	26.5031
APOE_HUMAN	LAVYQAGAR	2	27.29	0.921	1.87	0.06843	3.5	0.06843	26.8919	26.955	27.6903	27.5548	28.3871	29.3077	27.7289	27.6134	27.836	27.9165	27.622	27.4463	27.9215	27.9482	27.7829	27.9419	27.5449	27.4304	27.7309	27.8145	27.7882	27.7462	27.804	27.6704	26.8385	26.8343	20.2893	21.0121	27.9377	27.8557	27.1288	27.347	27.993	28.0542	27.5448	27.5074	27.6478	27.5388	27.1512	26.95
APOE_HUMAN	LEEQAQQIR	2	27.03	0.196	0.91	0.37049	0.82	0.37049	26.3207	26.6015	27.0719	27.263	27.8492	27.8988	27.2675	27.2759	27.6944	27.502	26.9628	27.4021	27.2265	27.4961	27.542	27.2976	26.1991	26.4192	26.5735	26.7667	26.9427	28.0728	27.276	27.3916	26.8272	26.9288	26.6899	26.9077	27.2945	27.3323	26.5535	26.8944	26.9161	27.0953	26.7529	27.031	27.2389	26.7915	25.7716	25.9977
APOE_HUMAN	LGPLVEQGR	2	28.6	0.191	1.18	0.24474	1.39	0.24474	27.9736	28.1688	28.7108	28.7302	29.3803	29.3689	28.7948	28.1779	28.681	28.9333	28.6258	28.5004	28.9382	28.9674	28.8	28.8156	28.4996	28.4926	28.7309	28.7179	28.7834	28.6911	28.7515	28.2272	28.7394	28.8287	27.8879	27.825	28.9474	28.901	27.9443	28.3564	28.9144	28.8311	28.5502	28.5173	28.6982	28.4798	28.2512	28.0614
APOE_HUMAN	LGADMEDVC(Carbamidomethyl)GR	2	27.06	-0.473	-0.86	0.39433	0.74	0.39433	27.383	27.4851	28.1838	28.4356	27.3718	27.3965	26.8984	26.3816	27.3452	27.419	27.0151	26.8529	27.0565	27.1428	22.2316	22.2191	26.5872	26.524	27.0913	27.2958	26.9882	26.6771	28.1112	27.4347	27.9982	28.1347	27.5296	27.2016	NA	21.5536	27.3568	27.6832	28.324	28.4964	27.9395	28.1151	27.9953	27.8231	27.7845	27.6882
APOE_HUMAN	VEQAVETEPEPELR	2	25.81	0.311	2.28	0.02758	5.22	0.02758	25.5801	25.8447	25.8764	26.0248	26.5162	26.5279	26.1496	26.023	26.2103	26.2903	25.5376	25.8095	25.8655	26.0656	25.9958	25.948	25.3818	25.4896	25.9618	26.1279	25.8303	25.8451	25.7743	25.6159	25.6924	25.895	25.227	25.3047	25.9974	26.1198	25.1265	25.4446	25.8871	26.074	25.4805	25.6059	25.6437	25.5188	25.4103	25.5127
APOE_HUMAN	VEQAVETEPEPELR	3	21.49	0.478	1.24	0.22246	1.54	0.22246	19.9686	21.1619	21.2523	21.96	23.1201	23.0203	22.249	21.3104	21.3472	22.3272	21.6884	21.2334	21.5138	21.8341	21.9585	22.4038	21.6581	20.638	21.7457	21.9924	21.7979	20.5506	21.9858	20.8603	21.497	21.5962	18.7893	20.2742	21.6893	21.9992	NA	21.217	22.0687	22.3455	21.2626	21.0701	21.8741	21.5383	20.8708	20.3139
APOE_HUMAN	DADDLQKR	2	19.44	0.197	0.82	0.41456	0.68	0.41456	17.8869	18.0284	19.8722	19.3682	20.1456	19.9804	19.8668	19.81	19.674	19.6722	19.5764	19.9389	19.7803	19.937	19.4267	19.3492	19.3518	19.6479	19.5105	19.2895	19.0266	19.2655	19.6347	19.649	18.1673	18.2614	NA	NA	19.8662	19.8866	19.5056	19.4579	19.4819	19.6099	19.905	20.0367	20.0644	19.5597	17.9158	NA
APOE_HUMAN	RLAVYQAGAR	2	24.92	0.212	1.27	0.21014	1.62	0.21014	24.0647	24.3225	25.3811	25.2952	25.3764	25.2197	25.29	25.1168	25.3667	25.289	25.0999	25.3462	25.2575	25.346	25.1337	25.1443	24.397	24.2419	24.9609	24.8435	24.9841	24.9763	24.9835	24.9446	24.0876	24.0593	NA	NA	25.3974	25.3934	24.6179	24.6213	25.1318	25.1439	25.0818	25.1138	25.0087	24.8913	24.0845	24.1069
APOE_HUMAN	ALM(Oxidation)DETMK	2	21.96	0.27	0.53	0.59977	0.28	0.59977	20.3679	22.1839	21.1422	21.5236	22.7311	23.0128	21.4628	23.259	22.9508	22.4808	20.3704	23.16	21.5722	22.3507	22.3191	21.8867	21.9924	22.8411	22.2961	22.426	21.7385	22.4035	21.757	23.7592	21.5112	22.3084	NA	23.0216	21.9074	22.5311	20.3264	21.1425	22.0703	22.2317	20.9151	21.8602	20.6915	20.9973	21.0392	21.993
APOE_HUMAN	ALM(Oxidation)DETM(Oxidation)K	2	19.21	0.118	0.1	0.91855	0.01	0.91855	NA	NA	17.9964	18.2275	19.4741	19.7556	17.7946	23.7796	19.3844	19.4726	18.1172	22.2836	18.0642	19.0261	18.3647	18.013	19.044	20.2731	18.6789	19.1526	18.0753	19.0015	19.1369	24.2945	18.0944	18.9485	17.3224	22.8238	18.7508	18.9217	17.5413	NA	18.4473	18.9356	18.0805	18.4624	19.2164	17.7545	NA	20.8805
APOE_HUMAN	VQAAVGTSAAPVPSDN(Deamidated)H	2	22.54	0.106	0.47	0.64128	0.22	0.64128	21.7468	NA	22.9339	23.1281	22.9518	22.989	22.8166	22.8648	23.0091	23.0353	22.6903	22.9108	22.2358	22.8298	22.729	22.5921	21.2635	21.6149	NA	22.1553	22.4045	22.653	22.7394	22.8728	NA	22.4887	22.3746	22.7315	22.7078	22.8894	22.1385	22.7509	22.2843	22.5887	22.5704	22.7264	22.7343	22.4674	NA	20.7774
APOE_HUMAN	LGADM(Oxidation)EDVC(Carbamidomethyl)GR	2	22.65	-0.62	-1.22	0.22956	1.5	0.22956	21.2557	23.5396	22.4055	22.5171	22.6839	22.8001	21.4951	23.3536	22.7158	22.7381	20.9632	22.1581	NA	22.2016	NA	NA	NA	22.39	21.8777	22.123	NA	22.9651	22.874	24.7371	22.6828	23.2729	22.2742	24.1302	NA	NA	NA	22.314	22.9935	23.3415	22.5906	23.0267	22.7046	22.4279	22.0981	23.1283
APOE_HUMAN	(Gln->pyro-Glu)QQTEWQSGQR	2	23.24	0.431	1.96	0.05642	3.85	0.05642	21.9575	22.7467	22.7104	23.148	24.1889	24.1693	23.5386	23.6899	23.8274	23.6562	22.7536	23.1103	23.569	23.9175	23.8593	23.7383	23.5575	23.7391	23.4555	23.7751	22.9245	23.2524	23.463	23.7284	22.749	22.9802	22.237	22.6953	22.9423	23.2202	22.8158	23.1953	23.3079	23.7711	22.5772	22.9314	23.2629	23.2735	22.276	22.8787
APOE_HUMAN	WVQTLSEQVQ(Deamidated)EELLSSQ(Deamidated)VTQELR	3	22.12	-0.041	-0.15	0.88502	0.02	0.88502	21.2804	21.6968	NA	NA	22.0177	22.3239	22.5038	NA	NA	NA	NA	22.3421	NA	22.7663	NA	NA	21.2463	21.8683	22.6398	21.7826	NA	21.8928	22.0418	22.4423	NA	22.8922	NA	21.8589	22.2043	22.1649	NA	21.9493	NA	NA	21.7765	NA	NA	NA	22.3164	22.6649
APOE_HUMAN	AYKSELEEQLTPVAEETR	3	20.38	0.824	1.83	0.08394	3.36	0.08394	NA	NA	NA	NA	NA	NA	20.9075	21.4728	NA	NA	NA	NA	NA	20.7847	20.6381	20.9444	NA	NA	20.6514	NA	NA	20.1735	19.3025	NA	20.1081	NA	NA	18.517	19.1146	NA	NA	NA	NA	21.1168	21.5638	NA	NA	19.9721	20.2632	20.591
APOE_HUMAN	LGPLVEQ(Deamidated)GR	2	21.32	0.064	0.16	0.87341	0.03	0.87341	NA	NA	20.7167	NA	21.9636	NA	NA	NA	NA	NA	21.5917	21.347	21.7001	NA	NA	NA	NA	21.2188	NA	NA	NA	NA	21.4551	20.7971	NA	NA	20.0559	20.9545	NA	21.708	NA	NA	NA	21.7756	21.0593	21.7364	21.7364	NA	NA	NA
APOE_HUMAN	LKSWFEPLVEDMQR	3	20.81	0.016	0.04	0.97234	0	0.97234	NA	NA	NA	NA	NA	NA	20.4844	20.5625	20.2073	NA	NA	NA	NA	NA	20.6886	NA	NA	NA	21.2204	21.2605	NA	NA	NA	NA	NA	NA	NA	NA	NA	19.9745	NA	NA	22.3425	22.1829	20.2619	NA	19.9208	NA	20.6711	NA
APOE_HUMAN	WVQTLSEQVQEELLSSQ(Deamidated)VTQELR	3	21.9	0.278	0.35	0.73202	0.12	0.73202	NA	NA	21.4154	NA	NA	21.4835	NA	22.0958	NA	NA	NA	22.5914	22.6676	NA	22.6127	NA	NA	20.6851	NA	NA	NA	NA	NA	NA	NA	21.6578	NA	NA	NA	NA	NA	NA	NA	NA	NA	NA	NA	NA	NA	NA
APOE_HUMAN	AKLEEQAQQIR	2	20.5	0.136	0.16	0.87922	0.02	0.87922	NA	NA	NA	NA	NA	NA	NA	NA	NA	NA	NA	NA	NA	NA	20.4688	NA	NA	NA	NA	NA	NA	NA	NA	19.1851	NA	NA	NA	NA	NA	NA	NA	NA	21.3369	21.4234	NA	NA	NA	NA	20.3208	20.2644
APOE_HUMAN	ALMDETM(Oxidation)K	2	21.9	0.441	1.41	0.16776	1.98	0.16776	20.8634	21.519	NA	21.5236	22.7311	23.0128	NA	21.7493	22.9508	22.4808	NA	21.8326	21.5722	22.3507	22.3191	21.8867	21.9924	22.8411	22.2961	22.426	21.7385	22.4035	21.757	22.4606	21.5112	22.3084	NA	20.6609	21.9074	22.5311	20.2584	21.1425	22.0703	22.2317	NA	21.8602	21.5657	20.9973	21.0392	21.7625
APOE_HUMAN	(Gln->pyro-Glu)QWAGLVEK	2	23.56	NA	NA	NA	NA	NA	NA	NA	NA	NA	23.4475	23.6794	NA	NA	NA	NA	NA	NA	NA	NA	NA	NA	NA	NA	NA	NA	NA	NA	NA	NA	NA	NA	NA	NA	NA	NA	NA	NA	NA	NA	NA	NA	NA	NA	NA	NA
APOE_HUMAN	ALMDETMKELK	2	21.06	-0.775	-0.8	0.47944	0.63	0.47944	NA	NA	NA	NA	NA	NA	20.6691	NA	NA	NA	NA	NA	NA	NA	NA	NA	NA	NA	NA	NA	NA	NA	NA	NA	NA	NA	NA	NA	21.4439	NA	NA	NA	NA	NA	NA	NA	NA	NA	NA	NA
APOE_HUMAN	WVQTLSEQ(Deamidated)VQ(Deamidated)EELLSSQVTQELR	3	22.2	-0.437	-0.8	0.45153	0.64	0.45153	NA	NA	21.4468	NA	NA	NA	NA	NA	NA	22.4228	NA	NA	NA	NA	22.2172	NA	NA	NA	NA	NA	NA	NA	NA	NA	NA	NA	NA	NA	NA	NA	NA	NA	22.74	NA	NA	NA	NA	22.1921	NA	NA
APOE_HUMAN	WVQ(Deamidated)TLSEQVQEELLSSQVTQELR	2	22.31	0.11	0.11	0.91639	0.01	0.91639	NA	NA	NA	NA	NA	NA	NA	22.3644	NA	NA	NA	NA	NA	NA	NA	NA	NA	NA	NA	NA	NA	NA	NA	NA	NA	22.2541	NA	NA	NA	NA	NA	NA	NA	NA	NA	NA	NA	NA	NA	NA
APOF_HUMAN	SGVQQLIQYYQDQK	3	22.5	NA	NA	NA	NA	NA	NA	NA	NA	NA	NA	NA	NA	NA	NA	NA	NA	NA	NA	NA	NA	NA	NA	NA	NA	NA	NA	NA	NA	NA	NA	NA	22.9543	22.0485	NA	NA	NA	NA	NA	NA	NA	NA	NA	NA	NA	NA
APOF_HUMAN	SLPTEDC(Carbamidomethyl)ENEK	2	18.77	NA	NA	NA	NA	NA	NA	NA	NA	NA	NA	NA	NA	NA	NA	NA	NA	NA	NA	NA	NA	NA	NA	NA	NA	NA	NA	NA	NA	NA	NA	NA	NA	18.7749	NA	NA	NA	NA	NA	NA	NA	NA	NA	NA	NA	NA
APOH_HUMAN	TFYEPGEEITYSC(Carbamidomethyl)KPGYVSR	3	25.98	-0.297	-1.87	0.06826	3.51	0.06826	25.8565	25.8057	25.3605	25.1855	25.9176	25.8053	26.0082	26.1708	25.7133	25.6673	26.4224	26.1331	26.1657	26.0494	24.8419	24.813	26.2827	26.1481	26.1312	26.156	26.0015	26.0008	26.144	26.2807	26.544	26.4942	26.7409	26.7208	25.4942	25.4434	26.3988	26.3002	25.7678	25.6184	25.9701	25.9699	26.0897	25.8385	26.3284	26.4262
APOH_HUMAN	TFYEPGEEITYSC(Carbamidomethyl)KPGYVSR	2	21.6	-0.076	-0.24	0.81022	0.06	0.81022	21.7693	21.3779	NA	NA	NA	NA	21.3534	NA	20.5812	21.1356	22.5989	21.6993	21.7749	21.5028	NA	NA	NA	NA	21.8033	21.1961	21.1042	21.3144	21.0128	NA	21.9959	22.1025	23.0236	22.4784	NA	20.9045	22.0773	21.7038	21.2074	20.4761	21.6391	21.7713	21.4736	21.1285	21.9452	22.2394
APOH_HUMAN	TC(Carbamidomethyl)PKPDDLPFSTVVPLK	2	24.27	-0.321	-1.54	0.13102	2.37	0.13102	24.4975	24.4983	23.717	23.3673	23.9646	23.7276	24.1626	24.4886	23.773	23.889	24.746	24.7446	24.5269	24.5582	22.6034	22.941	24.5237	24.4526	24.6478	24.294	24.3622	24.6304	24.1057	24.2507	25.0444	24.9844	25.1377	24.9331	23.7251	23.8668	24.8719	24.486	23.8487	24.0082	24.1236	24.1429	23.8908	24.4036	25.1135	24.6234
APOH_HUMAN	TC(Carbamidomethyl)PKPDDLPFSTVVPLK	3	27.33	-0.182	-1.09	0.28356	1.18	0.28356	27.2039	27.3493	26.4833	26.415	27.2952	27.2462	27.2935	27.5632	27.1223	26.9448	27.6466	27.5776	27.4965	27.5558	26.1935	26.2906	27.9262	28.0009	27.5741	27.621	27.4208	27.482	27.4771	27.6813	27.962	27.9925	27.7119	27.8857	26.7863	26.8868	27.6397	27.5815	27.0155	27.1532	27.1034	26.9658	27.1478	27.273	27.7519	27.5185
APOH_HUMAN	VC(Carbamidomethyl)PFAGILEN(Deamidated)GAVR	3	24.5	-0.203	-1	0.32267	1	0.32267	24.4804	24.4653	23.4577	23.5986	24.8289	24.9797	24.5188	24.7019	23.7482	24.237	24.8473	24.6427	24.5297	24.5768	23.2312	23.7708	25.2957	25.3265	24.3318	24.468	24.4868	24.8539	24.8357	24.7236	25.364	25.3944	24.2794	24.8065	24.1322	24.1615	24.0464	24.4462	24.5908	24.6404	24.2612	24.4552	24.0987	24.5435	24.8205	25.158
APOH_HUMAN	VC(Carbamidomethyl)PFAGILEN(Deamidated)GAVR	2	26.84	-0.289	-1.82	0.07564	3.32	0.07564	26.8933	26.698	26.0911	26.007	26.9325	26.8316	26.6378	26.8401	26.4614	26.4621	27.1073	27.1486	27.0892	27.0904	25.618	25.775	27.316	27.2785	26.8833	26.8274	26.8946	27.0533	26.9179	27.0725	27.6737	27.5769	27.3784	27.3279	26.4545	26.5282	27.082	27.0289	26.6668	26.6148	26.6124	26.6958	26.7431	26.8964	27.219	27.3213
APOH_HUMAN	FIC(Carbamidomethyl)PLTGLWPINTLK	2	25.4	-0.677	-3.12	0.0033	9.73	0.0033	25.2684	24.8774	25.4102	25.1778	24.725	24.5526	24.914	25.1208	25.1696	25.1066	26.0998	26.2152	25.9918	25.7291	24.4762	24.5828	24.0433	23.3501	25.1933	25.2306	25.211	25.2551	25.486	25.5521	26.0401	26.0031	26.6354	26.6413	25.3554	25.3569	26.4351	25.8839	25.3406	25.357	25.455	25.3844	25.6985	26.0638	25.8211	25.8057
APOH_HUMAN	FIC(Carbamidomethyl)PLTGLWPINTLK	3	23.91	-0.632	-2.63	0.01207	6.91	0.01207	23.069	23.7459	23.1672	23.9409	23.023	23.0873	23.2348	23.6512	23.8262	23.6547	24.8163	24.7219	24.0751	24.3595	22.934	23.29	22.5292	NA	23.7828	23.5379	23.5955	23.6287	24.2255	23.7758	24.3454	24.581	24.8642	25.0634	23.6365	24.1721	24.0909	24.2788	24.2026	24.2178	24.2141	24.1514	24.2784	24.4924	23.5329	24.5169
APOH_HUMAN	(Ammonia-loss)C(Carbamidomethyl)PFPSRPDN(Deamidated)GFVNYPAKPTLYYK	3	25.85	-0.435	-2.48	0.0171	6.17	0.0171	25.8265	25.6207	25.1992	25.2422	25.6031	25.2973	25.6447	26.0149	25.6272	25.6296	26.3646	26.3129	26.1499	26.1545	24.6817	25.0641	25.2412	24.8827	25.9109	26.1153	25.8979	25.9038	25.8611	26.1356	26.4519	26.3514	26.6311	26.8298	25.461	25.6097	26.2608	26.345	25.6949	25.8324	25.811	25.8166	25.6792	26.0895	26.2209	26.3939
APOH_HUMAN	ATFGC(Carbamidomethyl)HDGYSLDGPEEIEC(Carbamidomethyl)TK	3	26.25	-0.173	-1.07	0.29155	1.14	0.29155	26.2006	26.1094	25.4096	25.5533	26.1828	26.158	26.3168	26.5622	25.991	25.9848	26.4308	26.5757	26.2776	26.3973	25.1579	25.1954	26.7533	26.7857	26.4986	26.6614	26.2652	26.3242	26.4408	26.6008	26.8234	26.7995	26.8445	26.9219	25.7135	25.8009	26.4927	26.5077	25.7647	25.9135	25.929	26.039	26.1789	26.1607	26.5077	26.6363
APOH_HUMAN	ATFGC(Carbamidomethyl)HDGYSLDGPEEIEC(Carbamidomethyl)TK	2	22.23	-0.459	-1.75	0.0884	3.07	0.0884	22.1733	22.1585	21.8442	21.6161	NA	20.7647	21.9691	22.3136	21.7016	NA	22.937	22.9079	22.4696	22.2815	NA	20.4366	22.1618	NA	22.4504	22.2552	22.1008	22.2354	NA	21.834	22.893	22.7681	23.8024	23.2195	NA	21.8221	22.9819	22.4074	21.6434	21.5332	22.155	22.0776	21.8178	22.3859	22.9706	22.7438
APOH_HUMAN	EHSSLAFWK	2	24.46	0.016	0.08	0.94026	0.01	0.94026	24.7471	24.4426	24.1106	23.9356	24.4362	24.0479	24.6596	24.6709	24.0646	24.135	25.0167	25.08	24.9688	24.7804	23.6112	23.7213	24.7813	24.5419	24.9818	24.657	24.7538	24.5545	24.7817	24.7912	25.3961	25.2343	25.5477	25.3279	24.2697	24.1454	25.181	24.9002	24.3267	24.3389	23.2758	23.2043	23.6433	23.6043	23.9372	23.8597
APOH_HUMAN	TDASDVKPC(Carbamidomethyl)	2	22.18	0.081	0.24	0.8098	0.06	0.8098	20.9753	21.0846	22.499	21.1762	22.5053	22.3795	22.1403	22.0876	21.9054	21.7577	23.124	22.5728	22.0877	23.1708	21.3465	21.034	23.8044	24.1733	22.2724	22.3931	21.4067	21.8152	22.6273	22.6659	21.9452	22.0154	22.7285	22.6575	21.4725	22.5415	22.3224	23.4076	21.6165	21.5967	22.7235	21.7544	22.5566	21.8122	21.5656	21.6329
APOH_HUMAN	(Ammonia-loss)C(Carbamidomethyl)SYTEDAQC(Carbamidomethyl)IDGTIEVPK	2	23.28	-0.188	-0.66	0.51582	0.43	0.51582	23.2872	23.7325	22.3359	22.0529	23.2787	23.3032	23.4706	23.2882	23.0797	22.7507	23.3091	23.4078	23.5341	23.5985	22.4705	20.8337	24.173	23.9802	24.043	NA	23.4177	23.6102	23.6952	23.5744	24.1768	24.1186	23.5392	23.509	22.5304	22.6299	23.5828	23.4214	23.0102	23.1569	NA	22.5168	23.1363	22.773	24.4515	23.9431
APOH_HUMAN	KFIC(Carbamidomethyl)PLTGLWPINTLK	3	24.97	-0.643	-2.85	0.00701	8.1	0.00701	24.7651	24.6832	24.6035	24.9004	24.6504	24.3741	24.7489	24.8291	24.8782	24.9057	25.6995	25.3726	25.3414	25.0916	24.2777	24.3854	23.4294	22.5054	25.0376	24.7981	NA	24.9478	25.2834	25.0766	25.656	25.6093	25.6756	25.8217	24.9543	24.6013	25.4818	25.3246	25.4588	24.9608	25.5043	25.0701	25.2443	25.5322	NA	25.4692
APOH_HUMAN	KFIC(Carbamidomethyl)PLTGLWPINTLK	2	22.73	1.027	0.94	0.37736	0.88	0.37736	NA	NA	NA	NA	NA	NA	NA	NA	NA	NA	23.3001	23.4819	NA	NA	NA	NA	NA	NA	NA	NA	NA	NA	20.6049	NA	NA	NA	22.4167	22.697	NA	NA	NA	23.9031	NA	NA	NA	NA	NA	NA	NA	NA
APOH_HUMAN	ATVVYQGER	2	24.41	-0.127	-0.67	0.50372	0.46	0.50372	24.0241	23.9908	23.6047	23.587	24.8848	24.6866	24.4942	24.304	24.2196	24.228	24.3865	24.6114	24.3868	24.6233	23.4493	23.3367	25.3162	25.5175	24.6179	24.6898	24.2865	24.5192	24.965	25.0104	24.8039	24.8623	24.8694	24.6369	23.8406	23.6674	24.4918	24.7668	24.2036	24.3033	24.0737	23.885	24.881	24.3037	24.5358	24.587
APOH_HUMAN	KATVVYQGER	2	20.71	-0.166	-0.83	0.41325	0.69	0.41325	NA	20.069	NA	19.6249	20.7321	20.5775	20.8626	20.8051	20.3613	20.1213	NA	21.2051	20.824	20.8445	NA	19.8764	21.4098	21.3572	21.0904	20.9519	20.5052	20.6913	21.0795	20.9595	21.0627	NA	21.575	21.4076	20.0633	20.0257	21.0137	20.9655	NA	NA	20.3634	20.336	NA	20.6354	20.7071	20.634
APOH_HUMAN	KFIC(Carbamidomethyl)PLTGLWPIN(Deamidated)TLK	2	20.77	-0.626	-1.51	0.14192	2.29	0.14192	20.7578	NA	20.4912	20.1492	NA	NA	NA	21.137	20.9833	19.9922	20.7845	20.8699	20.7001	20.677	20.8468	20.59	NA	NA	19.3373	NA	NA	NA	NA	23.0891	NA	23.1558	21.4437	21.4149	20.1268	19.5436	21.218	21.1364	20.2993	19.6348	NA	20.3543	20.4713	20.9347	NA	NA
APOH_HUMAN	KC(Carbamidomethyl)SYTEDAQC(Carbamidomethyl)IDGTIEVPK	3	25.58	-0.177	-0.51	0.61322	0.26	0.61322	24.7121	24.8085	NA	25.6226	25.011	25.1555	25.0983	25.4701	26.7165	26.4694	26.9299	26.7482	24.5678	25.1811	NA	25.5951	25.6359	NA	24.8753	NA	25.0459	25.1203	25.2526	25.4387	25.0834	NA	NA	NA	NA	26.2367	NA	27.2802	NA	25.9028	26.3004	26.0862	24.3357	25.9898	NA	25.1305
APOH_HUMAN	KC(Carbamidomethyl)SYTEDAQC(Carbamidomethyl)IDGTIEVPK	2	23.22	-0.646	-0.79	0.456	0.62	0.456	22.5858	23.1268	NA	NA	NA	NA	NA	NA	NA	NA	NA	NA	NA	NA	NA	NA	NA	NA	NA	NA	NA	24.6556	NA	NA	22.9093	NA	NA	NA	NA	NA	NA	NA	NA	NA	NA	NA	NA	NA	23.0449	22.9799
APOH_HUMAN	C(Carbamidomethyl)SYTEDAQC(Carbamidomethyl)IDGTIEVPK	2	21.61	0.125	0.49	0.62955	0.24	0.62955	NA	21.8612	NA	20.4436	NA	21.215	21.8274	21.6351	NA	NA	21.6268	21.6083	21.6957	21.6312	NA	NA	22.3548	22.2944	22.0965	NA	NA	NA	21.9962	NA	22.3321	22.0834	21.8725	22.041	20.5172	20.7622	21.0982	21.6584	21.117	NA	20.7794	NA	21.4581	21.0782	22.2515	22.0559
APOH_HUMAN	C(Carbamidomethyl)SYTEDAQC(Carbamidomethyl)IDGTIEVPK	3	19.7	NA	NA	NA	NA	NA	NA	NA	NA	NA	NA	NA	NA	NA	NA	NA	NA	NA	NA	NA	NA	NA	NA	NA	NA	NA	NA	NA	NA	NA	NA	NA	NA	19.7005	NA	NA	NA	NA	NA	NA	NA	NA	NA	NA	NA	NA
APOH_HUMAN	C(Carbamidomethyl)PFPSRPDN(Deamidated)GFVNYPAKPTLYYK	3	21.78	-0.474	-1.59	0.12358	2.52	0.12358	22.2769	21.4919	21.691	21.2293	NA	NA	NA	22.0117	21.3121	NA	NA	22.3431	NA	NA	20.007	NA	21.2202	20.7183	22.3038	21.6408	22.0344	NA	21.2906	21.5465	NA	21.7998	23.0738	22.4361	21.309	21.4776	22.2479	21.9374	NA	NA	21.8923	21.962	NA	21.9869	22.4537	22.2452
APOH_HUMAN	ASC(Carbamidomethyl)KVPVKK	2	16.68	-0.643	-2.53	0.01833	6.4	0.01833	15.5751	NA	16.3085	NA	NA	15.4235	16.6273	NA	16.4108	16.4782	NA	NA	17.0011	16.9305	NA	NA	16.6853	16.5181	15.9313	NA	NA	17.2353	16.1101	NA	17.3315	17.1933	17.315	NA	NA	NA	17.7375	17.2103	NA	15.8384	16.9254	16.9721	16.9815	NA	16.7906	NA
APOH_HUMAN	(Ammonia-loss)C(Carbamidomethyl)PFPSRPDNGFVNYPAKPTLYYK	3	21.19	-0.075	-0.3	0.7672	0.09	0.7672	NA	NA	20.6198	NA	NA	NA	NA	21.0166	NA	NA	21.1555	21.3441	NA	21.0429	NA	NA	NA	NA	NA	21.3791	20.8382	NA	NA	21.009	NA	NA	21.7807	21.7335	20.5546	NA	21.5132	21.2173	NA	NA	20.6762	NA	20.9786	21.2745	21.7113	21.5294
APOH_HUMAN	WSPELPVC(Carbamidomethyl)APIIC(Carbamidomethyl)PPPSIPTFATLR	3	26.66	-0.088	-0.19	0.85049	0.04	0.85049	NA	NA	NA	26.4764	NA	NA	NA	NA	NA	NA	NA	NA	NA	27.0094	NA	NA	NA	NA	26.606	NA	NA	NA	NA	NA	25.8296	26.0701	NA	27.7821	26.5263	26.6224	26.9806	NA	NA	NA	NA	NA	NA	NA	NA	NA
APOH_HUMAN	C(Carbamidomethyl)PFPSRPDNGFVN(Deamidated)YPAKPTLYYK	3	22.28	NA	NA	NA	NA	NA	NA	NA	NA	NA	NA	NA	NA	NA	NA	NA	NA	NA	NA	NA	NA	NA	NA	NA	NA	NA	NA	NA	NA	NA	22.2783	NA	NA	NA	NA	NA	NA	NA	NA	NA	NA	NA	NA	NA	NA	NA
APOH_HUMAN	C(Carbamidomethyl)SYTEDAQ(Deamidated)C(Carbamidomethyl)IDGTIEVPK	3	21.32	NA	NA	NA	NA	NA	NA	NA	NA	NA	NA	NA	NA	NA	NA	NA	NA	NA	NA	NA	NA	NA	NA	NA	NA	NA	NA	NA	NA	NA	NA	NA	20.3333	NA	NA	21.575	NA	NA	NA	NA	NA	NA	22.051	NA	NA	NA
APOM_HUMAN	SLTSC(Carbamidomethyl)LDSK	2	21.23	-1.239	-2.92	0.01161	8.55	0.01161	NA	NA	NA	NA	NA	NA	NA	NA	20.5193	21.05	21.1652	21.0748	19.889	NA	20.4726	NA	NA	NA	NA	NA	21.3886	NA	NA	NA	NA	NA	21.6832	22.0184	NA	NA	21.1074	21.5363	NA	NA	NA	NA	NA	22.8332	NA	NA
APOM_HUMAN	WIYHLTEGSTDLR	3	20.78	-0.793	-1.28	0.23065	1.65	0.23065	NA	NA	NA	NA	NA	NA	NA	NA	NA	19.5805	20.5646	20.8016	NA	NA	NA	NA	NA	NA	NA	NA	20.2803	NA	NA	NA	NA	NA	22.1613	21.9944	NA	NA	20.3815	20.5008	NA	NA	NA	NA	NA	NA	NA	NA
AQ12A_HUMAN	MAGLN(Deamidated)VSLSFFFATFALC(Carbamidomethyl)EAARR	3	20.95	0.376	1.19	0.24848	1.42	0.24848	NA	21.4758	21.3105	NA	20.4455	NA	NA	NA	NA	NA	NA	22.5383	NA	20.5536	20.7692	20.7741	NA	NA	NA	NA	20.2622	NA	NA	NA	20.8134	21.2601	NA	NA	NA	21.1171	NA	NA	21.0004	20.7002	NA	20.8967	20.5556	21.0022	NA	20.5958
ARAP3_HUMAN	RESRGVC(Carbamidomethyl)Q(Deamidated)GR	2	22.08	0.057	0.27	0.79181	0.07	0.79181	22.5319	22.7776	21.6024	21.5908	22.3362	22.2452	22.5647	22.4249	21.5764	21.8753	21.9167	22.0798	22.3955	22.615	22.0135	22.1813	22.3539	22.7651	21.1602	21.1647	21.2852	21.4089	22.4714	22.2464	21.9372	21.9249	21.3815	22.7296	21.8944	21.7719	22.9431	22.9876	21.8722	22.0474	21.8187	21.9308	22.359	22.3716	21.8261	21.8263
ARFG2_HUMAN	KQ(Deamidated)AEESMVASM(Oxidation)R	2	22.04	NA	NA	NA	NA	NA	NA	NA	NA	NA	NA	NA	NA	NA	NA	22.0448	NA	NA	NA	NA	NA	NA	NA	NA	NA	NA	NA	NA	NA	NA	NA	NA	NA	NA	NA	NA	NA	NA	NA	NA	NA	NA	NA	NA	NA	NA
ARFG3_HUMAN	LGM(Oxidation)GFGNC(Carbamidomethyl)R	2	22.26	0.535	1.84	0.07336	3.38	0.07336	21.4674	22.2912	22.11	23.5771	22.871	23.0458	22.6146	22.586	22.7041	22.8759	21.3198	21.8677	NA	22.4183	22.8294	22.6486	22.563	22.7993	22.5549	22.9341	22.2451	22.5976	22.2714	22.4368	21.9278	22.4355	20.3769	21.7308	21.8904	22.1392	21.1466	21.7567	22.1026	22.5248	21.6906	22.028	22.268	21.9159	NA	22.1964
ARG28_HUMAN	DM(Oxidation)IATVDLKVN(Deamidated)EYEK	3	27.15	-3.412	-4.09	0.01291	16.73	0.01291	NA	NA	NA	NA	NA	NA	NA	NA	NA	NA	NA	NA	NA	NA	NA	NA	NA	26.48	25.5514	NA	NA	NA	NA	NA	NA	NA	NA	29.4281	NA	NA	NA	NA	NA	NA	NA	NA	NA	NA	NA	NA
ARHG3_HUMAN	ANC(Carbamidomethyl)SLELPPASGPAKDAEEPSN(Deamidated)K	3	21.53	0.227	0.43	0.67055	0.19	0.67055	NA	NA	NA	21.814	20.7249	NA	NA	21.1661	21.1255	23.5075	NA	NA	NA	22.1382	NA	21.5857	21.1602	22.0954	22.2235	21.6199	NA	21.7565	NA	21.6887	NA	22.0641	NA	20.9456	NA	22.6667	19.6012	20.3145	NA	NA	20.6435	21.8231	NA	NA	21.1651	21.868
ARHG3_HUMAN	AN(Deamidated)C(Carbamidomethyl)SLELPPASGPAKDAEEPSNK	3	21.79	0.055	0.09	0.92726	0.01	0.92726	NA	NA	21.1693	21.5521	NA	21.8826	NA	NA	NA	23.2637	NA	NA	NA	NA	NA	20.9986	NA	NA	NA	NA	NA	NA	NA	NA	NA	NA	NA	NA	NA	22.2212	NA	NA	NA	20.9585	NA	21.1935	NA	22.843	NA	NA
ARHG4_HUMAN	LTKLSKYVYFFEAC(Carbamidomethyl)R	2	20.65	0.365	0.86	0.40027	0.75	0.40027	NA	20.6725	NA	NA	NA	NA	NA	NA	NA	NA	NA	21.628	NA	20.9587	NA	NA	NA	19.9276	21.3422	20.794	20.1056	20.2826	20.5387	20.8504	21.322	21.0935	NA	NA	NA	NA	NA	NA	NA	20.4074	NA	NA	19.3764	20.5127	NA	NA
ARHGC_HUMAN	EDGAAMRAGVQTGDR	3	17.22	0.823	1.99	0.06208	3.95	0.06208	NA	NA	NA	NA	18.0716	17.7972	18.5724	NA	17.0039	NA	17.3236	17.7901	NA	17.0266	17.1635	NA	17.5068	16.6099	NA	NA	NA	NA	NA	16.587	NA	NA	NA	NA	15.2072	NA	17.3778	17.3208	NA	16.5105	NA	NA	17.6315	17.1828	NA	NA
ARHGC_HUMAN	YRTASQGPQ(Deamidated)TDSVIQ(Deamidated)N(Deamidated)SENIK	3	22.95	NA	NA	NA	NA	NA	NA	NA	NA	NA	NA	NA	NA	NA	NA	NA	NA	NA	NA	NA	NA	NA	NA	NA	NA	NA	NA	NA	NA	NA	NA	NA	NA	NA	NA	NA	NA	NA	22.9457	NA	NA	NA	NA	NA	NA	NA
ARHGH_HUMAN	TLMQGYM(Oxidation)Q(Deamidated)PLK	2	21.4	0.187	0.59	0.56137	0.34	0.56137	NA	NA	20.7128	21.731	NA	21.3751	NA	21.5264	21.6947	21.8255	20.7848	21.9246	NA	21.9192	21.32	21.1294	21.129	NA	NA	22.0942	20.1112	NA	20.7057	21.397	21.0751	21.793	21.1299	22.157	20.7283	20.6919	21.2846	22.0269	NA	21.6425	21.0167	21.3009	21.6292	NA	22.2734	21.8658
ARHL2_HUMAN	(Acetyl)M(Oxidation)AAAAM(Oxidation)AAAAGGGAGAARSLSR	2	21.68	0.018	0.04	0.96544	0	0.96544	22.2721	NA	21.7461	NA	NA	NA	NA	NA	21.166	NA	NA	21.8151	21.3523	NA	21.0541	NA	NA	NA	21.1688	22.8914	NA	20.9852	NA	NA	NA	NA	22.2338	22.2241	20.9391	NA	NA	22.0425	NA	NA	21.4251	21.4503	21.6304	20.8512	22.4907	22.2674
ARI1B_HUMAN	M(Oxidation)EIPPRR	2	19.81	NA	NA	NA	NA	NA	NA	NA	NA	NA	NA	NA	NA	NA	NA	NA	NA	NA	NA	NA	NA	NA	NA	NA	NA	19.8147	NA	NA	NA	NA	NA	NA	NA	NA	NA	NA	NA	NA	NA	NA	NA	NA	NA	NA	NA	NA
ARI2_HUMAN	ESEGALNEHM(Oxidation)TSLASVLK	3	26.69	-0.097	-0.27	0.78693	0.07	0.78693	28.9151	27.9173	26.5133	25.8632	27.0369	26.6075	26.9345	26.9404	26.3246	26.5025	26.7075	25.9027	26.9442	26.3875	26.0042	26.4084	26.7355	26.0355	26.6797	25.956	27.874	NA	26.126	25.9521	27.9644	27.504	26.1813	25.1102	26.822	26.9403	26.2876	25.2321	27.2841	26.6994	26.2715	26.1371	26.2025	26.9282	28.3418	27.802
ARI2_HUMAN	SVDMNSQGSDSNEEDYD	2	19.98	-1.05	-1.17	0.26089	1.38	0.26089	21.4398	20.5497	NA	NA	NA	18.9234	19.8059	19.0293	NA	NA	NA	NA	19.9686	NA	NA	NA	19.8049	17.569	NA	NA	20.6617	NA	NA	NA	20.6198	NA	NA	NA	NA	NA	NA	NA	NA	NA	NA	NA	NA	NA	21.2788	20.09
ARI3A_HUMAN	GGN(Deamidated)TGTSGGQ(Deamidated)AGPAGLSTPSTSTSNNSLP	3	20.55	NA	NA	NA	NA	NA	NA	20.5456	NA	NA	NA	NA	NA	NA	NA	NA	NA	NA	NA	NA	NA	NA	NA	NA	NA	NA	NA	NA	NA	NA	NA	NA	NA	NA	NA	NA	NA	NA	NA	NA	NA	NA	NA	NA	NA	NA
ARI4B_HUMAN	TQ(Deamidated)SPGKC(Carbamidomethyl)GKN(Deamidated)GDK	3	23.91	NA	NA	NA	NA	NA	NA	NA	NA	NA	NA	NA	NA	NA	NA	NA	NA	NA	NA	NA	NA	NA	NA	NA	NA	NA	NA	NA	NA	NA	NA	NA	NA	NA	NA	NA	NA	NA	NA	NA	23.9063	NA	NA	NA	NA	NA
ARL15_HUMAN	ELGGADN(Deamidated)IR	2	21.23	NA	NA	NA	NA	NA	NA	NA	NA	NA	NA	NA	NA	NA	NA	NA	NA	NA	NA	NA	NA	NA	NA	NA	NA	NA	NA	NA	NA	NA	NA	NA	NA	NA	NA	21.2288	NA	NA	NA	NA	NA	NA	NA	NA	NA	NA
ARL5B_HUMAN	Q(Deamidated)DMKGC(Carbamidomethyl)M(Oxidation)TAAEISK	2	21.57	0.01	0.05	0.95687	0	0.95687	21.8161	22.0541	22.1319	22.2853	21.1693	21.3646	21.7078	21.5554	21.858	21.8687	20.9465	21.166	20.9408	21.1669	21.2313	21.085	22.0385	22.005	21.6946	21.6205	NA	21.8585	21.5437	21.5558	21.7601	21.5296	20.3746	20.5598	22.3308	22.2338	20.947	20.5682	21.8779	21.9639	21.871	21.8255	21.7213	21.8423	21.5599	21.7939
ARMC3_HUMAN	(Glu->pyro-Glu)EEEKVKEEEEVMVVPK	3	22.4	NA	NA	NA	NA	NA	NA	NA	NA	NA	NA	NA	22.3953	NA	NA	NA	NA	NA	NA	NA	NA	NA	NA	NA	NA	NA	NA	NA	NA	NA	NA	NA	NA	NA	NA	NA	NA	NA	NA	NA	NA	NA	NA	NA	NA	NA
ARMC3_HUMAN	EVEPPPKDVFD	2	22.48	-3.788	-3.89	0.02531	15.13	0.02531	20.5824	NA	NA	NA	NA	NA	NA	NA	NA	NA	NA	NA	NA	NA	NA	NA	NA	NA	NA	NA	NA	NA	NA	NA	NA	NA	24.3702	NA	NA	NA	NA	NA	NA	NA	NA	NA	NA	NA	NA	NA
ARMC9_HUMAN	GRQEEPRPAPTTPRQ(Deamidated)PR	3	24.85	-0.169	-1.17	0.24917	1.37	0.24917	24.9609	24.977	25.2114	25.2047	25.2466	25.2892	25.0452	25.0714	24.9524	25.0159	24.6928	24.6204	24.6703	24.4574	24.4904	24.6381	24.1811	23.8809	24.5029	24.2774	25.1374	24.885	NA	25.1779	25.1763	25.1982	24.645	24.6213	NA	24.7768	24.7792	24.6454	25.0617	24.9091	25.2199	25.0174	24.611	NA	25.0575	25.2203
ARMX3_HUMAN	AQ(Deamidated)VPSSLGSLFN(Deamidated)K	2	24.81	NA	NA	NA	NA	NA	NA	NA	NA	NA	NA	24.3497	NA	25.0436	NA	NA	NA	NA	NA	NA	NA	NA	NA	NA	NA	25.0268	NA	NA	NA	NA	NA	NA	NA	NA	NA	NA	NA	NA	NA	NA	NA	NA	NA	NA	NA	NA
ARMX3_HUMAN	IGTEAGTRAR	2	25.81	NA	NA	NA	NA	NA	NA	NA	NA	NA	NA	NA	NA	NA	NA	NA	NA	NA	NA	NA	NA	NA	NA	NA	NA	NA	NA	NA	NA	NA	NA	25.8081	NA	NA	NA	NA	NA	NA	NA	NA	NA	NA	NA	NA	NA	NA
ARNT2_HUMAN	(Glu->pyro-Glu)EGEAQ(Deamidated)YAVVHC(Carbamidomethyl)TGYIK	2	25.62	-0.14	-0.39	0.69998	0.15	0.69998	28.3584	27.837	24.8672	24.4184	25.6933	25.4264	25.7908	25.9564	25.1278	25.3754	25.1477	24.9761	25.8413	25.2295	24.5212	24.7144	25.683	25.3099	25.6613	25.0388	26.7954	26.5497	24.7052	24.71	27.2286	26.8929	24.9911	24.3147	25.298	25.1587	25.3429	24.52	25.8402	25.5886	24.9324	24.8321	24.9768	25.5288	27.9532	27.6217
ARNT2_HUMAN	(Glu->pyro-Glu)EGEAQ(Deamidated)YAVVHC(Carbamidomethyl)TGYIK	3	20.89	0.247	0.37	0.71987	0.14	0.71987	21.8403	NA	NA	NA	NA	NA	20.9239	NA	NA	NA	NA	NA	NA	NA	20.2809	NA	NA	NA	NA	NA	NA	21.9061	19.9978	NA	NA	20.3993	NA	NA	NA	NA	NA	NA	NA	NA	NA	NA	NA	NA	NA	NA
ARNT2_HUMAN	(Glu->pyro-Glu)EGEAQYAVVHC(Carbamidomethyl)TGYIK	3	26.5	-0.091	-0.34	0.73356	0.12	0.73356	28.1491	28.0776	NA	25.4725	26.5813	26.345	26.6862	26.7812	26.1169	26.1823	26.1117	25.8588	26.5815	26.253	25.4909	25.8849	26.543	26.3343	26.4723	26.2837	27.3395	27.099	25.7422	25.9235	27.6145	27.458	NA	25.5167	26.3657	26.2192	NA	25.5846	26.8427	26.4913	25.978	25.8136	26.1401	26.3508	27.908	27.7809
ARP8_HUMAN	C(Carbamidomethyl)ILLIPDIYNKQHVK	3	18.85	NA	NA	NA	NA	NA	NA	NA	NA	NA	NA	NA	NA	NA	NA	NA	17.9298	19.7688	NA	NA	NA	NA	NA	NA	NA	NA	NA	NA	NA	NA	NA	NA	NA	NA	NA	NA	NA	NA	NA	NA	NA	NA	NA	NA	NA	NA
ARRD4_HUMAN	(Acetyl)MGGEAGC(Carbamidomethyl)AAAVGAEGR	3	22.96	-0.019	-0.1	0.9173	0.01	0.9173	23.1105	22.8736	22.3562	22.1136	23.514	23.233	23.3212	23.386	22.9677	23.0252	23.3803	22.7852	23.405	23.1164	23.0434	23.2293	23.0703	22.887	22.2312	21.9888	22.5525	22.4542	23.058	23.2816	23.0129	22.7859	23.0626	22.8709	22.7849	22.3987	23.7586	23.2108	23.3101	23.0699	23.0709	22.7397	23.0819	23.2732	22.991	22.6503
ARSB_HUMAN	(Ammonia-loss)C(Carbamidomethyl)TLIDALN(Deamidated)VTR	2	21.95	-0.042	-0.3	0.76967	0.09	0.76967	NA	21.9555	NA	21.9274	21.7076	NA	21.8441	21.6292	22.1304	22.1911	21.8237	21.996	21.7093	22.0898	NA	21.9012	21.9884	22.0098	21.914	22.2043	21.8038	21.7317	NA	22.1262	21.8305	21.9802	21.5971	21.6618	21.8244	21.7586	22.547	22.9808	NA	21.9456	21.8152	22.0346	22.1366	22.0476	21.8177	21.7347
ARSK_HUMAN	QEGRPM(Oxidation)VN(Deamidated)LIRNR	2	23.44	NA	NA	NA	NA	NA	NA	NA	NA	NA	NA	NA	NA	23.4354	NA	NA	NA	NA	NA	NA	NA	NA	NA	NA	NA	NA	NA	NA	NA	NA	NA	NA	NA	NA	NA	NA	NA	NA	NA	NA	NA	NA	NA	NA	NA	NA
ARVC_HUMAN	ELRGTLQKDGWTK	3	20.31	NA	NA	NA	NA	NA	NA	NA	NA	NA	NA	NA	NA	NA	NA	NA	NA	NA	NA	NA	NA	NA	NA	NA	NA	NA	NA	NA	NA	NA	NA	NA	20.3126	NA	NA	NA	NA	NA	NA	NA	NA	NA	NA	NA	NA	NA
ASB1_HUMAN	EGGSPDGRAGPGSAGR	2	16.91	-0.122	-0.22	0.83241	0.05	0.83241	NA	NA	NA	16.1158	NA	NA	NA	17.7826	NA	NA	NA	NA	NA	NA	NA	NA	NA	NA	NA	16.6214	NA	NA	16.9132	17.1065	NA	NA	NA	NA	16.7322	17.0974	NA	NA	NA	NA	NA	NA	NA	NA	NA	NA
ASB15_HUMAN	GWFPLHEAVVQPIQ(Deamidated)Q(Deamidated)ILEIVLDASYK	3	21.84	-0.345	-0.35	0.74469	0.13	0.74469	NA	NA	NA	NA	NA	NA	NA	21.6672	NA	NA	NA	NA	NA	NA	NA	NA	NA	NA	NA	NA	NA	NA	NA	NA	NA	NA	NA	NA	NA	NA	NA	NA	NA	NA	NA	NA	NA	NA	22.012	NA
ASB4_HUMAN	(Acetyl)MDGTTAPVTKSGAAK	3	20.19	-0.27	-0.82	0.42201	0.67	0.42201	NA	NA	NA	19.947	NA	19.4866	NA	NA	NA	NA	20.2255	19.7476	19.6123	20.4799	20.5907	20.9607	20.0114	NA	NA	19.6457	NA	NA	NA	NA	NA	NA	NA	NA	19.8354	20.2954	NA	NA	NA	20.4663	20.7835	20.6594	20.5872	20.6136	NA	19.4223
ASB9_HUMAN	(Acetyl)MDGKQ(Deamidated)GGMDGSKPAGPR	3	22.3	-0.493	-0.85	0.40142	0.73	0.40142	NA	NA	21.0423	22.314	22.4951	22.597	21.2566	22.5433	22.2668	22.8345	22.3648	20.4834	NA	NA	22.3122	22.9466	NA	NA	21.8957	22.6761	23.2503	23.0637	22.5095	23.5739	NA	NA	NA	NA	22.1855	21.8285	NA	NA	23.7793	NA	21.2335	21.4548	NA	NA	NA	NA
ASCC3_HUMAN	ANPLAYGISHK	2	23.3	NA	NA	NA	NA	NA	NA	NA	NA	NA	NA	NA	NA	NA	NA	NA	NA	NA	NA	NA	NA	NA	NA	NA	NA	NA	NA	NA	NA	NA	NA	NA	NA	NA	23.3039	NA	NA	NA	NA	NA	NA	NA	NA	NA	NA	NA
ASCC3_HUMAN	AGEDLEVSEGLM(Oxidation)C(Carbamidomethyl)FDPK	2	22.39	-0.175	-0.44	0.66337	0.2	0.66337	NA	NA	21.716	21.4355	NA	NA	NA	NA	NA	NA	22.0946	22.4242	22.4392	22.8875	NA	NA	NA	NA	22.8771	NA	NA	NA	NA	NA	NA	NA	23.937	23.7148	22.1817	22.3157	22.6405	NA	NA	NA	21.8794	21.8759	21.7744	22.0964	NA	NA
ASH1L_HUMAN	LTDSPGLFSAQ(Deamidated)DTSLNR	3	22.17	-0.247	-0.49	0.62815	0.24	0.62815	24.0406	22.9906	NA	NA	22.7891	22.164	22.9065	23.0101	NA	21.6529	NA	21.7859	22.6455	20.5887	20.8122	21.3515	NA	NA	20.2035	NA	22.311	21.331	NA	NA	23.0886	22.9551	NA	NA	21.8486	NA	22.2196	21.5091	NA	21.599	21.8286	NA	NA	22.2353	23.5097	22.8225
ASH1L_HUMAN	TVEAFDADMLKVFR	2	22.11	-1.077	-1.76	0.12021	3.09	0.12021	20.5614	NA	NA	NA	22.4306	22.0634	NA	NA	NA	NA	NA	NA	NA	NA	NA	NA	NA	NA	NA	NA	NA	NA	NA	22.3763	NA	22.497	NA	NA	NA	NA	NA	NA	NA	NA	NA	NA	NA	NA	22.7364	NA
ASH2L_HUMAN	Q(Deamidated)Q(Deamidated)DGGTTGTTKKAR	2	18.16	0.684	0.88	0.41561	0.78	0.41561	NA	NA	NA	NA	NA	NA	19.0843	NA	NA	NA	NA	NA	NA	17.9233	NA	NA	NA	NA	NA	NA	NA	NA	NA	NA	17.1308	NA	NA	NA	NA	NA	NA	NA	NA	NA	NA	NA	18.5078	NA	NA	NA
ASHWN_HUMAN	EEAEAMNNLKPPQ(Deamidated)AK	2	22.58	0.246	1.06	0.29667	1.12	0.29667	22.7895	23.0486	21.9609	22.5288	22.8565	23.2707	22.3339	22.6656	22.6403	22.656	NA	22.1671	21.9787	22.9674	22.5721	22.5248	23.0033	23.656	22.5087	23.1074	22.2846	22.5891	23.0634	22.9896	23.2253	23.6835	21.5451	21.7358	22.2435	22.5559	NA	21.8432	22.3857	22.5356	22.3501	22.5693	NA	22.2556	22.3059	22.1515
ASM3A_HUMAN	Q(Deamidated)TN(Deamidated)N(Deamidated)PGIRLFQ(Deamidated)YDPR	3	22.1	NA	NA	NA	NA	NA	NA	NA	NA	NA	NA	NA	NA	NA	NA	NA	NA	NA	NA	NA	NA	NA	NA	NA	NA	NA	NA	NA	NA	NA	NA	NA	NA	NA	NA	NA	21.7933	NA	NA	NA	NA	NA	NA	22.4027	NA	NA
ASML_HUMAN	ALMQ(Deamidated)SLNM(Oxidation)LVQ(Deamidated)TEGKER	3	25.25	1.109	2.41	0.02166	5.79	0.02166	26.7539	24.815	25.6996	NA	25.8718	26.0665	25.161	25.5553	25.6822	26.0044	NA	24.2268	NA	26.7311	27.0407	27.1766	27.1545	25.5771	24.4947	NA	NA	26.0708	24.7299	24.8664	25.1702	24.9921	23.0789	23.8911	24.045	23.9722	NA	23.9734	26.9614	24.9922	NA	24.3303	24.2182	24.7281	24.3149	24.8523
ASML_HUMAN	ALMQ(Deamidated)SLN(Deamidated)M(Oxidation)LVQ(Deamidated)TEGKER	3	25.6	0.484	0.35	0.74171	0.12	0.74171	NA	NA	NA	NA	NA	NA	NA	NA	25.6822	26.0044	NA	NA	NA	NA	NA	NA	NA	NA	NA	NA	24.6478	26.0708	NA	NA	NA	NA	NA	NA	NA	NA	NA	NA	NA	NA	NA	NA	NA	NA	NA	NA
ASND1_HUMAN	TMPTTFN(Deamidated)REGN(Deamidated)K	3	21.44	NA	NA	NA	NA	NA	NA	NA	NA	NA	NA	NA	NA	NA	NA	NA	NA	NA	NA	NA	NA	NA	NA	NA	NA	NA	NA	NA	NA	NA	NA	NA	NA	NA	NA	NA	NA	NA	NA	NA	21.4422	NA	NA	NA	NA	NA
ASPG_HUMAN	TGHIAAGTSTN(Deamidated)GIK	2	18.32	NA	NA	NA	NA	NA	NA	NA	NA	NA	NA	NA	NA	NA	NA	NA	NA	NA	NA	NA	NA	NA	NA	NA	NA	NA	NA	NA	NA	NA	NA	NA	NA	NA	NA	NA	NA	NA	NA	NA	18.3959	18.2353	NA	NA	NA	NA
ASPH_HUMAN	NAKSSGNSSSSGSGSGSTSAGSSSPGAR	3	21.24	NA	NA	NA	NA	NA	NA	NA	NA	NA	NA	NA	NA	21.2415	NA	NA	NA	NA	NA	NA	NA	NA	NA	NA	NA	NA	NA	NA	NA	NA	NA	NA	NA	NA	NA	NA	NA	NA	NA	NA	NA	NA	NA	NA	NA	NA
ASPM_HUMAN	DIQ(Deamidated)NM(Oxidation)HRAATLIQ(Deamidated)SFYRMHR	3	20.49	-0.862	-1.8	0.08655	3.23	0.08655	20.3012	20.0966	NA	NA	19.5629	19.6698	20.3426	20.0585	21.6862	21.3107	NA	NA	NA	NA	NA	21.414	17.3948	NA	20.4913	19.8004	NA	20.0185	NA	NA	NA	19.7521	NA	NA	NA	22.12	20.4061	NA	21.3002	NA	21.3365	NA	21.2188	NA	21.4739	NA
ASPM_HUMAN	DSGSFEQYSENIK	2	20.47	NA	NA	NA	NA	NA	NA	NA	NA	NA	NA	NA	NA	NA	NA	NA	NA	NA	NA	NA	NA	NA	NA	NA	NA	NA	NA	NA	NA	20.4729	NA	NA	NA	NA	NA	NA	NA	NA	NA	NA	NA	NA	NA	NA	NA	NA
ASXL1_HUMAN	EQFSSFSC(Carbamidomethyl)EDQK	2	24.44	-0.048	-0.06	0.95317	0	0.95317	22.2517	NA	24.122	25.9079	22.7474	21.451	25.1489	21.4203	26.0764	26.1381	25.5797	25.3642	26.2711	25.6558	26.4491	24.4555	23.2947	NA	25.8522	24.1053	24.4059	23.5164	24.6524	22.3017	23.6021	21.8552	23.7885	25.38	NA	26.6583	24.9757	23.8779	26.4295	26.5396	24.3673	25.0463	NA	26.365	22.8557	20.9825
AT12A_HUMAN	TSPQ(Deamidated)Q(Deamidated)KLIIVEGC(Carbamidomethyl)Q(Deamidated)R	2	22.33	0.154	0.92	0.36614	0.84	0.36614	22.3473	NA	21.8491	NA	22.2622	NA	22.4281	22.7272	22.6559	22.3779	22.2572	22.3321	22.5766	22.7104	NA	22.4107	22.2676	22.4596	22.4318	22.6871	21.9358	22.2608	NA	NA	23.0896	NA	NA	21.6662	22.4568	22.5214	22.1638	22.083	22.2186	22.189	22.3456	22.4409	21.7976	21.9426	NA	NA
AT131_HUMAN	(Ammonia-loss)C(Carbamidomethyl)IVDEAM(Oxidation)LTGESVPQMK	3	21.28	-1.101	-2.35	0.02901	5.52	0.02901	NA	NA	20.9513	21.6082	NA	NA	NA	NA	20.7962	21.3349	22.0433	21.6526	NA	NA	NA	20.1865	NA	19.5726	NA	19.2551	22.1099	21.2081	NA	NA	21.3858	21.5016	22.6602	22.9264	NA	NA	21.6808	21.6104	NA	NA	21.1855	20.6527	NA	NA	NA	NA
AT133_HUMAN	TIN(Deamidated)QGQEDEMEIYGYNLSR	3	21.95	-0.006	-0.02	0.98784	0	0.98784	NA	NA	21.4607	21.116	NA	NA	NA	21.5591	22.0297	NA	21.4539	20.8711	NA	NA	NA	NA	22.858	NA	23.3362	23.3248	NA	21.7035	22.2479	NA	NA	NA	NA	NA	21.3659	21.7089	NA	NA	22.2087	NA	NA	NA	21.2327	21.302	23.4373	NA
AT1B2_HUMAN	YYEQPDNGVLNYPK	3	22.16	NA	NA	NA	NA	NA	NA	NA	NA	NA	NA	NA	NA	NA	19.3028	NA	NA	NA	NA	NA	NA	NA	NA	NA	NA	25.015	NA	NA	NA	NA	NA	NA	NA	NA	NA	NA	NA	NA	NA	NA	NA	NA	NA	NA	NA	NA
AT2A2_HUMAN	ANAC(Carbamidomethyl)NSVIKQLMK	2	21.98	-0.209	-0.68	0.5078	0.47	0.5078	NA	NA	22.2052	22.0617	NA	NA	NA	NA	21.6729	NA	NA	NA	NA	21.8356	21.675	NA	NA	NA	NA	NA	NA	NA	NA	NA	NA	NA	NA	NA	21.6308	21.8152	NA	NA	NA	NA	22.4911	22.4043	21.9936	21.9544	NA	NA
AT2B2_HUMAN	(Gln->pyro-Glu)Q(Deamidated)Q(Deamidated)DGAAAMEMQPLK	3	20.66	0.549	0.92	0.36647	0.84	0.36647	NA	NA	19.1979	19.6578	22.8138	22.5278	NA	20.8367	21.2164	20.9788	NA	19.466	18.8742	20.587	NA	18.9156	21.8531	22.9433	22.0354	21.4049	NA	NA	22.3576	21.2738	20.0335	20.8781	18.3883	NA	19.3848	NA	NA	NA	20.1422	NA	20.113	NA	21.2296	19.6221	NA	20.4754
AT2B2_HUMAN	(Gln->pyro-Glu)Q(Deamidated)QDGAAAMEMQ(Deamidated)PLK	3	20.89	3.944	4.05	0.02258	16.41	0.02258	NA	22.8646	NA	NA	NA	NA	NA	NA	NA	NA	NA	NA	NA	NA	NA	NA	NA	NA	NA	NA	NA	NA	NA	NA	NA	NA	NA	NA	NA	NA	NA	NA	NA	NA	NA	NA	NA	18.9207	NA	NA
AT2C2_HUMAN	LQAM(Oxidation)SGEEVDSVEKGELADRVGK	3	20.4	-0.101	-0.15	0.88466	0.02	0.88466	NA	NA	NA	NA	NA	NA	NA	NA	NA	NA	20.3206	NA	NA	NA	NA	NA	NA	NA	NA	NA	NA	NA	NA	NA	NA	NA	20.1551	NA	NA	20.7463	NA	NA	NA	NA	NA	NA	20.3628	NA	NA	NA
AT7L1_HUMAN	DLSTRSDESPSNK	2	22.88	0.195	0.86	0.39761	0.73	0.39761	22.4565	22.8668	23.2946	23.8096	22.805	22.8047	22.7102	23.0753	23.624	23.4517	22.0542	NA	22.6426	23.0796	22.7336	22.7678	23.1468	23.4138	22.5592	22.9756	23.5006	23.7846	22.7517	22.9277	22.5207	22.6557	NA	21.2371	23.1755	23.1668	21.5342	22.1771	23.0087	23.3145	22.8245	22.9322	22.8543	22.9203	22.896	22.8504
AT8B3_HUMAN	AINN(Deamidated)RPC(Carbamidomethyl)QILMGKSFK	3	19.47	-0.705	-1.51	0.15399	2.27	0.15399	NA	NA	19.0805	NA	NA	18.6696	NA	18.2777	18.6148	19.805	19.4999	NA	NA	NA	NA	19.5345	NA	NA	19.5676	NA	19.6079	NA	19.0192	NA	NA	NA	NA	NA	NA	NA	NA	NA	21.0921	20.7629	19.5979	NA	NA	NA	NA	NA
AT8B3_HUMAN	AYN(Deamidated)GQ(Deamidated)FKEKVILC(Carbamidomethyl)WQ(Deamidated)R	3	20.23	-0.008	-0.03	0.97777	0	0.97777	20.4593	NA	NA	20.3951	NA	NA	20.7865	NA	NA	19.9045	NA	NA	NA	19.9502	19.9702	NA	NA	NA	NA	NA	NA	NA	20.6218	20.0935	NA	NA	NA	NA	19.7752	19.9545	NA	NA	20.3813	NA	NA	20.0272	NA	NA	NA	20.6708
AT8B3_HUMAN	AIN(Deamidated)NRPC(Carbamidomethyl)QILMGKSFK	3	20.18	NA	NA	NA	NA	NA	NA	NA	NA	NA	NA	NA	NA	NA	NA	NA	NA	NA	NA	NA	NA	NA	NA	NA	NA	NA	NA	NA	NA	NA	NA	NA	NA	NA	NA	NA	NA	NA	NA	NA	NA	NA	NA	20.1823	NA	NA
ATAD2_HUMAN	MEQ(Deamidated)EVEN(Deamidated)FSC(Carbamidomethyl)SR	2	21.12	0.423	1.86	0.07022	3.47	0.07022	NA	21.4499	21.8477	NA	21.4042	21.6033	21.1538	21.3443	21.627	21.7195	20.3476	20.4254	20.8814	21.3389	21.2547	21.1324	21.887	21.6241	20.9439	21.3909	21.4179	21.5628	21.044	21.3301	20.1993	20.6297	NA	19.7107	21.231	21.1593	19.7273	20.411	21.0793	21.6791	21.05	21.4902	21.0893	21.1639	20.8423	21.229
ATAD5_HUMAN	SSRHQTLPER	2	21.72	-0.475	-0.57	0.57883	0.32	0.57883	21.9319	20.4697	NA	NA	22.1158	20.189	NA	20.6049	NA	NA	NA	NA	NA	NA	NA	21.8874	22.2582	NA	NA	21.6363	21.4182	21.5521	21.6535	22.7965	21.6777	22.3789	NA	NA	NA	NA	NA	NA	NA	NA	NA	NA	NA	20.6938	24.4178	21.6023
ATAD5_HUMAN	NLLLEEIR	2	18.89	NA	NA	NA	NA	NA	NA	NA	NA	NA	NA	NA	NA	NA	NA	NA	NA	NA	NA	NA	NA	NA	NA	NA	NA	NA	NA	NA	NA	NA	NA	18.8931	NA	NA	NA	NA	NA	NA	NA	NA	NA	NA	NA	NA	NA	NA
ATAT_HUMAN	LLLAADPGGSPAQRR	2	22.43	0.206	0.97	0.33671	0.94	0.33671	23.4629	23.29	23.0401	22.4194	22.6445	22.0844	22.7491	22.8044	22.16	22.241	22.4476	22.1371	21.9678	21.941	22.64	22.3716	22.5194	22.3692	22.9295	22.4785	21.7596	22.3253	21.6074	21.8999	22.4721	22.518	22.3951	21.817	22.6443	22.4657	22.1323	21.7445	22.5895	22.5679	22.8524	22.8291	21.7264	22.6857	22.7979	22.7484
ATF2_HUMAN	N(Deamidated)C(Carbamidomethyl)EEVGLFNELASPFEN(Deamidated)EFK	3	21.64	0.043	0.05	0.96072	0	0.96072	NA	NA	NA	NA	NA	NA	NA	NA	NA	NA	NA	NA	NA	NA	NA	NA	21.6801	NA	NA	NA	20.7106	NA	NA	22.9531	NA	21.6657	NA	NA	NA	21.3931	NA	NA	NA	NA	NA	NA	21.4648	NA	NA	NA
ATL3_HUMAN	AN(Deamidated)GTVQ(Deamidated)VVSPR	2	20.59	0.198	0.83	0.4142	0.68	0.4142	NA	20.4927	NA	19.994	20.6462	21.0206	20.5437	21.5103	20.5354	20.2977	20.1373	20.8143	20.447	20.8663	20.8274	20.9582	21.0724	21.5459	19.9862	NA	NA	19.9815	20.5811	21.2796	20.3965	21.0958	20.3945	20.7271	NA	19.8868	19.9968	20.2616	20.5024	20.578	20.51	20.7731	20.6703	20.5272	NA	20.1002
ATM_HUMAN	(Gln->pyro-Glu)QM(Oxidation)IKKLDASC(Carbamidomethyl)AAN(Deamidated)N(Deamidated)PSLK	2	20.59	NA	NA	NA	NA	NA	NA	NA	NA	NA	NA	NA	NA	NA	NA	NA	NA	NA	NA	NA	20.5907	NA	NA	NA	NA	NA	NA	NA	NA	NA	NA	NA	NA	NA	NA	NA	NA	NA	NA	NA	NA	NA	NA	NA	NA	NA
ATP23_HUMAN	LLKTLETN(Deamidated)PYVK	2	20.37	NA	NA	NA	NA	NA	NA	NA	NA	NA	NA	NA	NA	NA	20.3652	NA	NA	NA	NA	NA	NA	NA	NA	NA	NA	NA	NA	NA	NA	NA	NA	NA	NA	NA	NA	NA	NA	NA	NA	NA	NA	NA	NA	NA	NA	NA
ATR_HUMAN	APLN(Deamidated)ETGEVVNEK	2	27.49	0.318	1.52	0.13642	2.31	0.13642	27.6919	28.123	27.0202	27.6327	28.161	28.2896	27.2711	27.7743	27.727	27.5996	26.9637	27.1342	27.1023	27.5043	27.398	27.612	28.1373	28.5763	27.3542	27.8887	27.3742	27.7594	27.6316	28.0768	27.5411	27.8995	26.4156	26.9064	27.3913	27.4928	26.6237	26.8784	27.4265	27.5881	26.9391	27.1364	27.3224	27.0353	27.3858	27.7705
ATRIP_HUMAN	AGGPPRTDQ(Deamidated)Q(Deamidated)R	2	21.61	0.293	1.1	0.2771	1.21	0.2771	21.0652	21.3848	20.8293	20.8087	22.1117	22.1657	22.2462	22.0295	21.6241	21.1825	21.6473	22.0107	21.637	21.9169	22.0034	21.9432	22.1815	22.0719	22.2732	22.2985	21.8285	21.8722	22.3014	22.2839	22.2269	NA	22.7382	22.7291	19.825	19.6998	21.9552	22.1392	20.9992	21.1463	19.6224	19.8753	21.6952	21.4791	21.6739	21.4368
ATRN_HUMAN	LTGSSGFVTDGPGNYK	2	20.1	0.059	0.24	0.81491	0.06	0.81491	NA	20.3659	19.8752	19.9622	19.9948	19.9731	NA	19.7929	NA	NA	NA	20.0402	NA	NA	20.169	19.8234	NA	20.9618	20.073	20.5216	NA	NA	NA	20.4752	NA	NA	20.1398	19.882	NA	NA	20.3819	20.3591	NA	NA	20.1825	NA	19.7415	19.3231	NA	NA
ATRN_HUMAN	ALYVHGGYK	2	18.8	0.263	1.01	0.32279	1.03	0.32279	NA	NA	19.8574	NA	19.0364	19.4236	NA	18.4139	NA	18.5209	NA	NA	NA	18.3516	NA	19.0488	18.7701	NA	18.9305	18.7496	NA	18.4476	18.9448	NA	NA	18.0752	18.9217	18.976	17.9684	NA	NA	18.8062	NA	NA	NA	NA	19.1145	NA	NA	NA
ATRN_HUMAN	SEAAC(Carbamidomethyl)LAAGPGIR	2	20.58	-0.127	-0.32	0.75357	0.1	0.75357	20.1053	NA	NA	20.2115	20.7946	20.5239	20.4101	20.4654	NA	NA	NA	NA	NA	NA	NA	20.0061	20.8348	20.9743	20.4661	20.8387	NA	NA	20.6342	22.3659	NA	NA	NA	NA	20.1196	NA	NA	20.7818	20.0501	NA	NA	20.2211	NA	NA	20.6177	NA
ATRX_HUMAN	LDGSTTAQSR	2	24.49	0.304	1.71	0.09491	2.94	0.09491	24.7742	24.958	24.1756	NA	25.0081	25.0651	NA	24.6665	24.6583	24.6169	23.9977	23.9093	23.827	NA	24.5774	24.6149	25.1526	25.4681	24.9895	25.2025	24.2872	24.4625	24.3853	24.6982	24.0024	24.1967	23.7254	23.8429	24.5366	24.6036	23.7503	24.1758	24.7321	24.8627	24.1183	24.2026	NA	24.4293	24.3697	24.7755
ATRX_HUMAN	KMLLEEIK	2	20.98	-0.343	-1.19	0.24393	1.43	0.24393	NA	20.5308	20.313	19.9231	20.7225	NA	NA	NA	20.2554	20.2579	NA	21.488	NA	21.0694	21.0659	21.2563	21.2023	21.0948	20.7905	NA	21.9389	21.5226	20.7686	NA	21.1818	NA	22.4177	22.0159	NA	NA	NA	NA	NA	NA	21.0884	NA	20.6063	21.1494	NA	19.9502
ATS2_HUMAN	DLHLRLRPN(Deamidated)ARLVAPGATM(Oxidation)EWQ(Deamidated)GEK	3	20.89	1.272	1.55	0.17848	2.4	0.17848	NA	NA	NA	NA	NA	NA	NA	NA	NA	NA	NA	NA	NA	21.862	NA	NA	NA	NA	NA	NA	NA	NA	NA	NA	NA	NA	NA	NA	20.6941	NA	NA	NA	20.1744	20.8219	NA	NA	NA	NA	NA	NA
ATS4_HUMAN	MSQTGSHPGR	2	22.99	-0.63	-1.04	0.30275	1.09	0.30275	25.1284	24.6174	22.1537	19.8473	22.8725	22.5085	23.579	22.5005	21.997	NA	22.8861	22.9961	23.7233	22.9332	21.2816	21.9832	23.3023	21.139	23.7866	22.1987	24.0421	23.4916	21.6641	21.3938	26.3293	24.7103	22.5605	22.0293	23.3188	22.4087	23.8767	NA	23.1727	NA	22.1779	20.9571	NA	23.1367	25.6727	25.1334
ATS5_HUMAN	C(Carbamidomethyl)VRTGC(Carbamidomethyl)DGIIGSK	3	20.57	-0.004	-0.01	0.98818	0	0.98818	20.8027	NA	19.8935	NA	20.5148	NA	20.4046	20.4417	20.2504	19.5529	20.8424	NA	20.9156	20.1663	20.3481	20.4255	21.0836	21.1859	20.7882	20.943	20.9519	21.2124	21.1003	20.508	NA	20.5891	21.1547	21.1126	19.7158	NA	20.79	20.5938	19.85	NA	NA	NA	20.4872	19.9362	NA	20.5614
ATX2L_HUMAN	DEGPVAEQ(Deamidated)VK	2	23.06	NA	NA	NA	NA	NA	NA	NA	NA	NA	NA	NA	NA	NA	NA	NA	NA	NA	NA	NA	NA	NA	NA	NA	NA	NA	NA	NA	23.0868	23.0236	NA	NA	NA	NA	NA	NA	NA	NA	NA	NA	NA	NA	NA	NA	NA	NA
AUHM_HUMAN	AAVAAAPGALGSLHAGGAR	3	21.96	-0.285	-0.84	0.40722	0.7	0.40722	21.9935	21.3261	21.7043	21.6601	21.5082	21.2861	21.3418	21.7793	21.6807	21.239	22.527	22.3719	21.6416	21.7425	23.5568	22.768	23.2704	21.5979	20.5886	20.7941	21.6332	21.5618	22.062	22.2982	21.8655	21.0189	23.0046	22.7391	21.9477	21.8699	22.3661	22.5164	21.9815	22.356	21.6115	21.6584	22.0281	21.9314	21.8576	23.7687
AURKB_HUMAN	QTAPSGLSTLPQR	2	23.87	0.084	0.09	0.93607	0.01	0.93607	NA	NA	NA	NA	NA	NA	NA	NA	NA	23.9089	NA	NA	NA	NA	NA	NA	NA	NA	NA	NA	NA	NA	NA	NA	NA	NA	NA	NA	NA	NA	NA	NA	NA	NA	NA	NA	NA	23.8247	NA	NA
AUTS2_HUMAN	(Acetyl)DGPTRGHGLRK	2	21.57	NA	NA	NA	NA	NA	NA	NA	NA	NA	NA	NA	NA	NA	NA	NA	NA	NA	NA	NA	NA	NA	NA	NA	NA	NA	NA	NA	NA	NA	NA	NA	NA	NA	NA	NA	NA	NA	21.5747	NA	NA	NA	NA	NA	NA	NA
AXIN2_HUMAN	(Glu->pyro-Glu)EDAPRPPVPGEEGETPPC(Carbamidomethyl)Q(Deamidated)PGVGK	3	22.62	NA	NA	NA	NA	NA	NA	NA	NA	22.6214	NA	NA	NA	NA	NA	NA	NA	NA	NA	NA	NA	NA	NA	NA	NA	NA	NA	NA	NA	NA	NA	NA	NA	NA	NA	NA	NA	NA	NA	NA	NA	NA	NA	NA	NA	NA
AZI1_HUMAN	RHQM(Oxidation)ELN(Deamidated)TLK	2	23.11	-0.216	-1.23	0.2257	1.51	0.2257	23.2179	23.478	22.4503	22.3172	23.0114	23.0912	23.2173	22.8472	22.9152	23.0442	22.9854	22.9417	22.8453	22.8976	23.1091	23.0974	22.8298	22.8775	23.3552	23.4423	23.2767	23.0615	23.2684	23.1498	24.3588	24.4691	22.9661	22.8983	23.2965	23.2911	22.5999	22.8381	22.7465	22.889	22.3646	22.6044	22.9943	22.9044	24.2063	24.1092
AZI1_HUMAN	GATWN(Deamidated)VLDDQPR	2	19.31	-0.055	-0.18	0.86233	0.03	0.86233	NA	NA	19.5761	NA	19.3291	NA	NA	NA	NA	19.3134	NA	18.6005	18.9439	19.4857	19.7078	NA	NA	19.1877	19.5672	NA	19.2525	19.0356	NA	NA	NA	NA	NA	NA	NA	NA	19.3663	NA	19.6184	NA	NA	NA	NA	NA	NA	NA
B2MG_HUMAN	VN(Deamidated)HVTLSQPK	2	24.05	0.078	0.63	0.53461	0.39	0.53461	24.1936	24.0927	24.4074	24.3149	24.0268	23.8853	24.0507	24.129	24.068	23.9295	23.7854	24.0401	24.0929	24.1727	24.2158	24.3121	24.1578	23.9325	23.9991	23.9852	23.721	23.8701	24.4068	24.5564	23.727	23.782	23.3448	23.3312	24.209	24.1663	24.4562	24.4567	24.0463	24.1416	23.8419	23.8724	24.0261	24.1966	23.9052	24.1669
B2MG_HUMAN	VEHSDLSFSK	2	28.02	-0.016	-0.14	0.89182	0.02	0.89182	28.0912	28.2438	28.1743	28.1233	28.0455	27.9498	28.2626	28.1823	27.7934	27.9792	27.7501	27.7684	27.9452	28.0589	27.8107	27.984	28.1078	27.9702	27.9367	27.9666	27.8635	27.9109	28.5411	28.4358	28.01	28.1108	27.3433	27.6685	28.131	28.1401	28.5146	28.4822	27.8909	27.9213	27.7661	27.8253	27.9403	27.8883	27.9996	28.0838
B2MG_HUMAN	VNHVTLSQPK	2	27.71	-0.004	-0.03	0.97633	0	0.97633	27.7958	27.8735	27.6839	27.7726	27.6127	27.4735	28.0145	27.9703	27.8105	27.7052	27.3913	27.6298	27.6259	27.8295	27.44	27.805	27.8463	27.7868	27.5346	27.55	27.3934	27.5167	28.0999	28.4666	27.6056	27.7846	27.4118	27.3461	27.814	27.846	28.0146	28.2111	27.5863	27.6645	27.3885	27.5067	27.7256	27.6906	27.4918	27.6636
B2MG_HUMAN	SNFLNC(Carbamidomethyl)YVSGFHPSDIEVDLLK	3	28.16	-0.437	-1.59	0.11974	2.52	0.11974	28.2373	28.1999	28.9854	28.8339	27.3391	27.4785	27.9839	28.1163	28.3811	28.224	28.3848	28.3766	28.4569	28.3168	28.2339	28.3457	26.3155	24.7318	27.9826	27.8429	27.8797	27.636	28.3689	28.4555	27.6037	27.8249	28.2432	28.4399	28.6333	28.6246	28.8175	28.7273	28.6536	28.5974	28.4848	28.4551	28.3835	28.6599	28.3597	28.6518
B2MG_HUMAN	SNFLNC(Carbamidomethyl)YVSGFHPSDIEVDLLK	2	23.64	-0.491	-1.76	0.08542	3.11	0.08542	23.9329	23.587	24.8904	24.3328	NA	22.2889	23.5086	23.2561	23.4797	23.5523	23.8482	23.8244	23.9306	23.7443	23.4178	23.6329	20.7133	NA	23.4129	22.9148	23.2281	22.9416	23.4797	23.3999	23.2185	23.0951	24.0587	23.9332	24.0233	24.1336	24.6659	24.1435	23.8585	23.9244	23.9061	23.8926	23.6879	24.1528	24.1755	24.0674
B2MG_HUMAN	SNFLN(Deamidated)C(Carbamidomethyl)YVSGFHPSDIEVDLLK	3	24.63	-0.432	-2.09	0.04259	4.38	0.04259	24.5519	24.3377	25.2214	25.4288	23.8637	23.8796	24.2879	24.6285	24.6207	24.5822	24.7135	24.7765	24.7275	24.7762	24.7114	24.6598	23.0843	22.5379	24.3838	24.4526	24.2602	23.8293	24.8858	24.9281	24.0811	24.418	24.6337	24.8552	25.2099	25.0975	25.2653	25.2039	25.2188	25.2156	25.0941	24.9981	24.7274	25.1376	24.801	25.0077
B2MG_HUMAN	SN(Deamidated)FLNC(Carbamidomethyl)YVSGFHPSDIEVDLLK	3	23.64	-0.587	-1.51	0.14305	2.28	0.14305	NA	NA	22.486	24.2196	NA	NA	NA	22.0035	23.7554	23.4066	23.8653	23.6584	23.7639	23.9323	NA	NA	NA	NA	22.628	22.8471	NA	NA	NA	NA	NA	22.4252	23.9084	23.9195	24.1757	24.5	24.1146	24.0603	24.1174	24.3419	23.8344	23.869	23.6491	23.8899	NA	NA
B2MG_HUMAN	DWSFYLLYYTEFTPTEKDEYAC(Carbamidomethyl)R	3	23.86	-0.16	-0.18	0.8573	0.03	0.8573	NA	22.1632	NA	23.3484	26.2183	23.8401	NA	NA	NA	NA	NA	24.2908	24.5655	24.4559	22.4435	NA	NA	NA	NA	NA	24.3641	NA	25.5154	23.0952	22.9101	24.3942	25.6112	NA	NA	22.4158	NA	23.6273	NA	NA	22.0789	24.6698	NA	NA	NA	23.4131
B2MG_HUMAN	DWSFYLLYYTEFTPTEK	2	23.28	0.579	0.43	0.68009	0.18	0.68009	NA	NA	24.867	23.9208	NA	NA	NA	NA	NA	NA	22.8914	NA	NA	NA	NA	NA	NA	NA	NA	NA	NA	NA	23.7764	NA	NA	NA	NA	NA	NA	NA	NA	22.5464	NA	NA	NA	NA	23.3588	20.5514	24.3365	NA
B2MG_HUMAN	DWSFYLLYYTEFTPTEK	3	23.49	0.091	0.12	0.91065	0.01	0.91065	NA	NA	NA	23.703	NA	NA	NA	NA	NA	NA	NA	NA	NA	NA	NA	NA	NA	23.3834	NA	NA	NA	NA	NA	NA	NA	NA	NA	NA	NA	22.2154	NA	NA	NA	NA	NA	NA	23.467	NA	24.6728	NA
B2MG_HUMAN	VNHVTLSQ(Deamidated)PK	2	22.41	0.04	0.15	0.88399	0.02	0.88399	NA	21.9606	NA	NA	NA	NA	NA	NA	22.5286	NA	NA	NA	22.4402	NA	NA	22.4564	NA	23.4883	21.999	21.8785	21.8696	NA	22.7427	NA	NA	21.9379	NA	NA	NA	22.5839	22.6137	NA	22.5576	22.5202	NA	NA	NA	22.6105	NA	NA
B3A2_HUMAN	TSPSSPAPLPHQEATPR	3	21.57	NA	NA	NA	NA	NA	NA	NA	NA	NA	NA	NA	NA	NA	NA	NA	NA	NA	NA	NA	NA	NA	NA	NA	NA	NA	21.5687	NA	NA	NA	NA	NA	NA	NA	NA	NA	NA	NA	NA	NA	NA	NA	NA	NA	NA	NA
B3GN1_HUMAN	AKYPNSPR	2	19.79	0.223	1.21	0.23215	1.47	0.23215	19.2652	19.0992	20.4025	20.1559	19.9734	19.6472	19.8184	19.8022	19.9522	19.8853	20.0094	20.1186	19.6058	19.5951	20.0506	20.0518	20.2647	20.2952	20.1154	19.8844	19.5011	19.7005	19.7189	19.6114	19.1318	18.9617	19.558	19.2174	20.4097	20.326	19.7488	19.5054	20.221	20.0992	20.3169	20.18	20.2884	20.0927	18.6897	18.2516
B3GN1_HUMAN	TALASGGVLDASGDYR	2	25.34	0.311	1.96	0.05698	3.83	0.05698	25.3198	25.4017	25.3996	25.4924	25.5346	25.7749	25.3538	25.1711	25.5281	25.6417	25.0246	25.1204	25.0759	25.0395	25.6847	25.7599	26.0145	26.1516	25.8474	25.6666	25.1638	25.477	25.0094	25.1265	24.9524	25.1574	24.2424	24.6971	25.6066	25.5496	24.7281	24.6785	25.7178	25.7247	25.6165	25.6637	25.5951	25.2222	24.8059	25.0476
B3GN1_HUMAN	EPGEFALLR	2	26.12	0.165	1.15	0.25629	1.33	0.25629	26.2254	26.1654	26.3962	26.4067	26.2201	26.1804	25.6891	25.8276	26.2675	26.2745	26.2091	26.105	25.8822	25.9403	26.2582	26.3456	26.5357	26.66	26.1772	26.3473	26.2492	26.333	25.8456	25.9813	25.9025	25.8958	25.1656	25.1072	26.6123	26.5937	25.7177	25.7033	26.502	26.5549	26.3642	26.3665	26.4214	26.4715	25.4353	25.5827
B3GN1_HUMAN	WEGPLSVSVFAATK	2	25.22	-0.138	-0.55	0.58451	0.3	0.58451	24.4528	25.0062	26.08	26.5672	24.6319	24.5585	24.2104	24.5833	25.6337	25.4761	25.5991	25.5991	25.1523	25.2242	25.3352	25.5341	24.664	24.182	25.2562	25.3467	25.1785	25.0855	24.8036	24.7021	24.5182	24.3786	25.1042	25.2756	26.1456	26.104	24.9172	24.9943	26.0082	25.9493	25.7419	25.7806	25.4698	26.1275	24.2035	25.3606
B3GN1_HUMAN	YEAAVPDPR	2	24.97	0.233	1.57	0.12468	2.46	0.12468	24.9825	24.8611	25.1279	24.9884	25.3056	25.2109	24.8146	24.6562	25.1032	25.1056	24.7555	24.6823	24.6277	24.7842	25.2659	25.3009	25.7893	25.7238	25.3682	25.3557	25.1003	25.1242	25.027	24.9049	24.6445	24.5214	23.9878	24.0735	25.3386	25.2705	24.6342	24.6295	25.3843	25.4202	24.9347	24.8559	25.3117	25.2864	24.4351	24.2712
B3GN1_HUMAN	SC(Carbamidomethyl)QEVFDK	2	23.87	0.296	1.73	0.09076	3	0.09076	23.6213	23.7541	23.9986	24.1332	24.2867	24.2345	23.6691	23.7114	24.267	24.1008	23.6104	23.9903	23.5134	23.7697	24.1554	23.9836	24.4969	24.7312	24.1167	24.3006	23.72	24.0189	23.8376	24.0508	23.1647	23.3373	22.8919	23.3396	24.206	24.251	23.4095	23.6461	24.1128	24.2532	23.9376	24.1053	24.2829	23.941	22.8917	23.1328
B3GN1_HUMAN	EMLDQSNQWGGTALVVPAFEIR	2	21.63	-0.287	-0.89	0.3778	0.8	0.3778	22.0604	NA	23.0887	22.7763	19.5926	NA	20.4583	20.6679	21.6867	NA	22.0682	22.1778	21.3485	21.209	22.3247	22.04	20.1807	20.073	22.1216	21.5833	21.5509	21.3967	20.5753	20.7626	21.2459	20.548	21.7616	21.6641	22.8004	22.4018	21.8794	21.6734	22.2578	22.3883	22.608	22.248	22.3361	22.5141	21.5905	20.5917
B3GN1_HUMAN	EMLDQSNQWGGTALVVPAFEIR	3	24.19	-0.35	-0.95	0.34682	0.91	0.34682	23.9692	24.1603	NA	NA	23.3949	23.621	23.7234	23.8376	23.8105	24.4564	NA	24.3422	24.2786	23.7905	24.5894	25.8194	NA	22.4511	24.094	24.2958	23.8199	23.8746	25.7749	23.8009	22.8883	23.5144	23.8855	23.9737	24.7821	24.6055	24.4011	24.1459	25.0506	25.0952	NA	24.5384	24.4612	24.9227	NA	NA
B3GN1_HUMAN	EEAQLATVLAYALSSHC(Carbamidomethyl)PDMR	3	25.5	-0.083	-0.47	0.63841	0.22	0.63841	25.571	25.4034	26.2466	26.192	24.7302	25.1142	24.9766	24.9428	25.8095	25.7962	25.6879	25.744	25.291	25.2373	25.8039	25.6624	24.8012	24.6081	25.9075	25.684	25.701	25.4189	25.213	25.163	25.0699	24.9676	25.36	25.3039	26.1575	26.0802	25.216	25.1566	26.1259	26.1246	26.0985	26.0206	25.9027	25.9014	24.7817	25.1103
B3GN1_HUMAN	EEAQLATVLAYALSSHC(Carbamidomethyl)PDMR	2	20.25	-0.679	-1.51	0.14874	2.28	0.14874	19.3708	NA	21.1411	21.233	NA	NA	NA	NA	NA	20.2356	19.9028	NA	NA	NA	NA	NA	18.3141	18.9343	NA	19.6134	NA	19.9124	NA	NA	18.8958	NA	NA	NA	20.8864	NA	NA	NA	21.1928	21.2828	21.3247	21.1906	NA	20.6297	NA	NA
B3GN1_HUMAN	EEAQLATVLAYALSSHC(Carbamidomethyl)PDM(Oxidation)R	3	21.73	0.197	0.45	0.65781	0.2	0.65781	21.8375	22.5818	21.5479	21.1838	21.9938	22.5905	19.3958	21.2766	22.5332	22.3793	NA	21.5596	21.0861	NA	NA	NA	22.2807	23.0274	21.5963	22.4541	22.0113	NA	20.6258	22.1891	20.9378	NA	NA	NA	22.4409	22.4788	NA	21.23	21.5719	22.182	NA	21.7535	21.514	21.1822	20.6148	21.891
B3GN1_HUMAN	TTMDPNDVILATHASVDNLLHLSGLLER	3	22.39	0.394	0.52	0.61523	0.28	0.61523	NA	NA	NA	NA	NA	NA	NA	NA	NA	22.5876	NA	22.7204	NA	NA	NA	NA	NA	NA	NA	NA	NA	NA	NA	NA	NA	20.6932	NA	NA	NA	23.415	NA	NA	NA	22.3175	NA	22.6134	NA	NA	NA	NA
B3GN1_HUMAN	(Glu->pyro-Glu)EM(Oxidation)LDQSN(Deamidated)QWGGTALVVPAFEIR	2	21.45	-1.176	-1.45	0.20223	2.12	0.20223	NA	NA	NA	NA	NA	NA	NA	20.6679	21.6867	21.2024	NA	NA	NA	NA	NA	NA	NA	NA	NA	NA	NA	NA	NA	NA	NA	NA	NA	NA	NA	NA	NA	NA	22.2578	NA	NA	NA	NA	NA	NA	NA
B3GN1_HUMAN	EEAQ(Deamidated)LATVLAYALSSHC(Carbamidomethyl)PDM(Oxidation)R	3	21.52	-0.236	-0.31	0.77068	0.1	0.77068	NA	NA	NA	NA	NA	NA	NA	NA	NA	NA	NA	NA	NA	21.6437	NA	21.2295	NA	NA	NA	NA	NA	NA	NA	NA	NA	NA	NA	NA	NA	NA	NA	NA	NA	NA	21.6722	NA	NA	NA	NA	NA
B3GN1_HUMAN	EEAQ(Deamidated)LATVLAYALSSHC(Carbamidomethyl)PDMR	2	20.9	NA	NA	NA	NA	NA	NA	NA	NA	NA	NA	NA	NA	NA	NA	NA	NA	NA	NA	NA	NA	NA	NA	NA	NA	NA	NA	NA	NA	NA	NA	NA	NA	NA	NA	20.9016	NA	NA	NA	NA	NA	NA	NA	NA	NA	NA
BAG3_HUMAN	(Glu->pyro-Glu)ETPSSAN(Deamidated)GPSREGSRLPPAR	3	19.48	NA	NA	NA	NA	NA	NA	NA	NA	NA	NA	NA	NA	NA	NA	NA	19.4828	NA	NA	NA	NA	NA	NA	NA	NA	NA	NA	NA	NA	NA	NA	NA	NA	NA	NA	NA	NA	NA	NA	NA	NA	NA	NA	NA	NA	NA
BAG5_HUMAN	YHTLTKIC(Carbamidomethyl)AVQEIIEDC(Carbamidomethyl)MK	3	20.7	NA	NA	NA	NA	NA	NA	NA	NA	NA	NA	NA	NA	NA	NA	NA	NA	NA	NA	NA	NA	NA	NA	NA	NA	NA	NA	NA	NA	20.6952	NA	NA	NA	NA	NA	NA	NA	NA	NA	NA	NA	NA	NA	NA	NA	NA
BAI2_HUMAN	GQRM(Oxidation)LAGEGMSQ(Deamidated)VVR	3	22.27	-0.109	-0.42	0.67775	0.18	0.67775	22.2887	22.2466	22.8598	22.8648	21.5608	21.3294	22.3309	22.2557	22.3371	22.2372	22.3264	22.2615	22.276	22.1811	22.2176	22.1255	22.8542	22.3065	21.8995	NA	22.4771	22.1843	22.2545	22.2396	21.9287	21.4431	21.677	21.5979	22.4787	22.1877	21.3512	21.6958	23.5143	22.552	23.3753	NA	NA	22.8699	23.3167	21.916
BAI2_HUMAN	LLAPAALAFR	2	20.92	0.11	0.19	0.85641	0.04	0.85641	NA	21.1189	NA	NA	20.6232	20.5577	NA	NA	NA	NA	NA	NA	NA	NA	NA	NA	21.3003	21.0571	NA	NA	20.8459	NA	NA	NA	NA	NA	NA	NA	NA	NA	NA	NA	NA	NA	NA	NA	NA	NA	NA	NA
BAI2_HUMAN	GPGTVPPGPGHSHQR	3	19.18	NA	NA	NA	NA	NA	NA	NA	NA	NA	NA	NA	NA	NA	NA	NA	NA	NA	NA	NA	NA	NA	NA	19.1816	NA	NA	NA	NA	NA	NA	NA	NA	NA	NA	NA	NA	NA	NA	NA	NA	NA	NA	NA	NA	NA	NA
BAI3_HUMAN	M(Oxidation)LAGDGM(Oxidation)SQ(Deamidated)VTKTLLDLTQ(Deamidated)R	2	24.85	0.112	0.93	0.35828	0.86	0.35828	25.0844	25.1045	25.3314	25.298	24.5654	24.4908	24.9388	24.9694	24.986	24.9489	24.8915	24.8245	24.9402	24.9503	24.7644	24.7176	24.7104	24.7918	NA	24.8159	24.6126	NA	24.6242	24.6485	24.9614	24.9992	24.905	24.5462	24.9696	25.1411	24.2904	24.1626	24.8816	NA	24.8573	25.0238	24.8422	24.95	24.8982	24.888
BAP18_HUMAN	WTETEIEM(Oxidation)LR	2	22.47	-0.337	-0.84	0.40735	0.7	0.40735	24.3355	23.3793	NA	NA	22.5906	22.0715	21.2676	NA	21.6942	22.3098	22.8669	22.621	23.1314	22.5964	21.9072	21.6986	21.5261	NA	22.0074	21.1807	24.5207	23.5754	21.3372	20.385	24.3135	23.8426	22.5804	22.4815	21.8592	21.8175	23.3249	22.8396	21.7383	21.1321	21.6742	21.8665	22.7029	22.4236	23.9463	23.262
BASP1_HUMAN	ESEPQAAAEPAEAK	2	19.41	0.598	1.74	0.09387	3.02	0.09387	NA	19.1721	19.6239	19.869	19.9201	19.6193	19.7608	19.0548	20.0439	20.0676	18.2675	19.3889	NA	NA	19.2852	NA	20.5949	20.5664	19.2448	NA	NA	NA	NA	19.3901	NA	NA	NA	NA	19.1245	19.6904	NA	17.4044	19.3879	19.2996	18.5728	18.8636	19.3627	19.6006	NA	NA
BASP1_HUMAN	ETPAATEAPSSTPK	2	19.57	0.924	2.92	0.00793	8.51	0.00793	20.2649	20.2434	NA	19.7419	19.6344	19.7255	21.3929	NA	19.5983	19.732	NA	18.8346	NA	19.9915	NA	NA	19.8529	20.3221	19.9816	19.3487	NA	19.2816	19.3819	NA	NA	NA	NA	NA	19.0674	NA	17.8425	18.3784	NA	NA	NA	18.9725	19.2829	NA	NA	NA
BASP1_HUMAN	KTEAPAAPAAQETK	2	17.72	-0.546	-0.4	0.69584	0.16	0.69584	NA	NA	18.0032	18.3239	17.2126	16.8065	17.9195	17.2658	NA	NA	NA	NA	16.8913	17.3363	NA	17.1103	18.1405	NA	NA	17.0503	NA	NA	23.3533	16.9877	NA	NA	NA	NA	17.3366	NA	NA	NA	17.2265	17.2361	NA	NA	17.0692	NA	NA	NA
BASP1_HUMAN	AEPPKAPEQEQAAPGPAAGGEAPK	3	18.93	0.101	0.35	0.72946	0.12	0.72946	NA	18.1729	NA	19.3253	19.1164	NA	NA	19.6192	19.4388	19.299	NA	18.2171	19.0412	NA	18.3943	NA	19.694	NA	NA	18.2991	NA	NA	NA	18.9464	NA	NA	NA	NA	18.78	NA	NA	NA	18.9868	NA	18.8926	19.103	NA	18.4143	NA	NA
BASP1_HUMAN	AEPPKAPEQEQ(Deamidated)AAPGPAAGGEAPK	3	21.23	NA	NA	NA	NA	NA	NA	NA	NA	NA	NA	NA	NA	NA	NA	NA	NA	NA	NA	NA	NA	NA	NA	NA	NA	NA	20.9593	NA	NA	NA	NA	NA	NA	NA	NA	NA	NA	NA	NA	NA	NA	NA	NA	NA	NA	21.5053
BASP1_HUMAN	AEPPKAPEQ(Deamidated)EQ(Deamidated)AAPGPAAGGEAPK	3	20.35	NA	NA	NA	NA	NA	NA	NA	NA	NA	NA	NA	NA	NA	NA	NA	NA	NA	NA	NA	NA	NA	NA	NA	NA	NA	NA	NA	NA	NA	NA	NA	NA	NA	NA	NA	NA	NA	NA	NA	NA	20.3537	NA	NA	NA	NA
BAZ1A_HUMAN	GQ(Deamidated)QQEPGRYPSR	2	21.21	0.623	2.3	0.02813	5.28	0.02813	NA	NA	NA	20.4994	22.2637	22.3135	21.6759	21.7797	21.4141	21.0991	21.1703	21.1743	21.6862	21.9803	22.3213	21.7475	21.4005	21.5806	20.3918	20.9141	20.4498	20.7373	21.365	NA	20.6938	20.7855	NA	20.6266	NA	20.715	20.9448	21.0638	NA	21.5517	NA	20.9398	21.9188	21.1049	NA	19.1701
BAZ2B_HUMAN	SN(Deamidated)N(Deamidated)Q(Deamidated)VLLHGISDPK	2	24.31	0.006	0.01	0.99206	0	0.99206	25.419	23.7584	NA	22.2996	25.0424	NA	24.4107	24.6695	NA	24.2184	NA	22.7454	24.6427	24.7321	24.1136	25.0879	25.5317	24.4083	24.6879	24.143	24.9226	24.8019	24.8262	23.4174	25.3732	23.8687	NA	22.7023	24.5102	24.4199	24.4312	23.9625	22.0257	24.8554	NA	NA	NA	25.1274	24.5684	NA
BBOF1_HUMAN	(Gln->pyro-Glu)Q(Deamidated)IAQAAFNLK	2	22.7	-0.127	-0.56	0.57901	0.32	0.57901	22.5844	22.7745	22.7616	22.8489	NA	NA	22.3599	22.2077	22.8943	NA	NA	NA	NA	NA	NA	NA	NA	NA	NA	22.5744	NA	NA	NA	NA	NA	22.9777	NA	NA	22.8275	22.9705	NA	NA	22.8128	22.7405	23.2779	22.665	22.565	22.5658	22.3766	22.5314
BBS5_HUMAN	DFKLRSALIQNK	3	21.39	0.441	0.84	0.41138	0.7	0.41138	21.0671	22.7498	NA	21.4525	21.375	22.1507	21.6309	20.3444	NA	NA	NA	NA	NA	NA	NA	NA	21.9364	22.9769	20.5486	21.7301	NA	22.2481	NA	22.1243	20.7547	21.8244	NA	20.6315	21.2484	21.4239	20.2748	20.9616	NA	20.5617	NA	NA	NA	20.0861	NA	21.7668
BCAR3_HUMAN	SGSQPAC(Carbamidomethyl)LDHM(Oxidation)QDR	2	18.6	-0.11	-0.21	0.83558	0.04	0.83558	19.8817	NA	NA	NA	17.8192	NA	18.8902	18.591	16.9768	NA	NA	NA	18.8346	18.3292	NA	NA	18.5754	NA	18.3585	NA	19.6397	19.1341	16.4367	NA	19.7443	19.294	NA	NA	NA	NA	19.2451	18.2732	NA	17.4776	NA	NA	NA	NA	19.3637	NA
BCAT2_HUMAN	VREVFGSGTAC(Carbamidomethyl)QVC(Carbamidomethyl)PVHR	3	22.03	NA	NA	NA	NA	NA	NA	NA	NA	NA	NA	22.0277	NA	NA	NA	NA	NA	NA	NA	NA	NA	NA	NA	NA	NA	NA	NA	NA	NA	NA	NA	NA	NA	NA	NA	NA	NA	NA	NA	NA	NA	NA	NA	NA	NA	NA
BCCIP_HUMAN	RAVESGVPQ(Deamidated)PPD	2	23.99	0.047	0.28	0.77767	0.08	0.77767	24.2057	24.3464	23.9064	23.7506	24.017	23.8244	24.1084	24.1903	24.4373	24.1755	23.8846	23.7678	24.2312	24.4109	23.9327	23.9438	23.6189	24.5082	23.7226	23.2321	23.9017	24.1058	23.7427	23.6754	23.8643	24.0261	23.3053	23.173	24.2791	24.4042	23.648	23.7511	24.1368	24.0641	24.1395	24.0799	24.3295	24.5406	24.0071	24.1049
BCKD_HUMAN	YGN(Deamidated)APRVRINGHVAAR	3	22.37	-0.273	-0.85	0.40613	0.72	0.40613	NA	NA	NA	NA	21.8962	21.8962	21.8195	NA	NA	NA	NA	22.8149	22.8086	22.4392	22.5495	22.3926	22.4456	22.7992	NA	20.7049	22.1531	NA	NA	NA	22.7804	NA	23.4801	23.2292	NA	NA	22.7558	22.7765	21.642	NA	22.5893	21.9695	21.8676	NA	NA	NA
BCL9_HUMAN	GDVNLNVNMGSNSQ(Deamidated)M(Oxidation)IPQKMR	3	21.02	-0.47	-1.09	0.28756	1.2	0.28756	NA	20.7427	19.6036	20.0969	NA	20.4628	21.5837	21.384	21.3126	21.001	NA	NA	NA	NA	NA	NA	NA	NA	NA	21.073	NA	20.3405	NA	22.1048	21.707	NA	NA	NA	20.228	20.3098	22.6327	23.006	NA	NA	NA	NA	20.6471	20.1706	NA	NA
BCORL_HUMAN	PTLATYSGQ(Deamidated)TAM(Oxidation)KLASSDTM(Oxidation)KR	2	21.54	0.241	0.74	0.46752	0.54	0.46752	21.7672	NA	NA	21.6899	NA	NA	21.6153	21.3604	21.8535	NA	NA	22.2676	22.3542	22.3559	21.618	21.5709	NA	NA	NA	19.9811	NA	20.168	20.0996	20.6051	20.8467	NA	22.0285	NA	21.9883	21.9422	22.0368	21.5584	NA	NA	22.1096	21.8468	22.3261	NA	NA	21.0045
BCORL_HUMAN	SNRQKLPLPNQR	2	19.19	-1.4	-2.2	0.04217	4.86	0.04217	NA	19.0164	NA	NA	NA	17.9244	NA	18.7003	20.3283	20.3408	NA	NA	NA	18.7569	NA	18.3405	16.3062	18.0057	NA	NA	NA	NA	NA	NA	NA	NA	NA	NA	NA	NA	20.2457	20.0957	20.1354	20.2935	NA	NA	19.2878	19.9988	NA	NA
BD1L1_HUMAN	GN(Deamidated)SSLMEKKLSR	2	18.37	NA	NA	NA	NA	NA	NA	NA	NA	NA	NA	NA	NA	NA	NA	NA	NA	NA	NA	NA	NA	NA	NA	NA	NA	NA	NA	NA	NA	NA	NA	NA	NA	NA	18.1575	NA	NA	NA	NA	NA	NA	NA	NA	18.5783	NA	NA
BD1L1_HUMAN	DDSKTDTGIVTVEQ(Deamidated)SPSSSKLK	3	22.79	4.152	4.26	0.01948	18.19	0.01948	NA	NA	NA	NA	NA	NA	NA	NA	NA	NA	NA	NA	NA	NA	NA	24.8706	NA	NA	NA	NA	20.7183	NA	NA	NA	NA	NA	NA	NA	NA	NA	NA	NA	NA	NA	NA	NA	NA	NA	NA	NA
BD1L2_HUMAN	MADGGGGGSGGAGPASTR	3	19.48	0.246	0.6	0.55695	0.36	0.55695	NA	19.6121	NA	18.4766	NA	20.2495	20.6831	20.9014	NA	NA	NA	NA	NA	19.233	NA	NA	19.6005	19.9519	18.3703	NA	NA	NA	NA	19.9514	NA	19.7631	19.3291	NA	NA	NA	NA	NA	NA	NA	18.6917	18.5485	NA	18.8586	NA	NA
BD1L2_HUMAN	(Acetyl)MADGGGGGSGGAGPASTR	3	22.97	NA	NA	NA	NA	NA	NA	NA	NA	NA	NA	NA	NA	NA	NA	NA	NA	NA	NA	NA	22.9687	NA	NA	NA	NA	NA	NA	NA	NA	NA	NA	NA	NA	NA	NA	NA	NA	NA	NA	NA	NA	NA	NA	NA	NA	NA
BDP1_HUMAN	GLGEN(Deamidated)SVEEPQ(Deamidated)IK	2	23.87	NA	NA	NA	NA	NA	NA	NA	NA	NA	NA	NA	NA	NA	NA	NA	NA	NA	NA	23.8684	NA	NA	NA	NA	NA	NA	NA	NA	NA	NA	NA	NA	NA	NA	NA	NA	NA	NA	NA	NA	NA	NA	NA	NA	NA	NA
BEND3_HUMAN	Q(Deamidated)IVDQ(Deamidated)SLSGGDLAC(Carbamidomethyl)R	3	20.02	NA	NA	NA	NA	NA	NA	NA	NA	NA	NA	NA	NA	NA	NA	NA	NA	NA	NA	NA	NA	NA	NA	NA	NA	NA	NA	NA	NA	NA	NA	NA	20.018	NA	NA	NA	NA	NA	NA	NA	NA	NA	NA	NA	NA	NA
BEND5_HUMAN	Q(Deamidated)NGLSLGHSTC(Carbamidomethyl)PEEVFVEASPGTEDM(Oxidation)DSLEDAVVPR	3	25.75	NA	NA	NA	NA	NA	NA	NA	NA	NA	NA	NA	NA	NA	NA	NA	NA	NA	NA	NA	NA	NA	NA	NA	NA	25.7533	NA	NA	NA	NA	NA	NA	NA	NA	NA	NA	NA	NA	NA	NA	NA	NA	NA	NA	NA	NA
BEST3_HUMAN	(Glu->pyro-Glu)ETSQTSTLQ(Deamidated)SLTPQSSVR	2	20.05	-0.351	-0.83	0.413	0.7	0.413	NA	NA	20.3554	19.5798	NA	NA	NA	18.4036	19.8198	NA	NA	20.818	20.6286	20.1108	NA	NA	NA	NA	NA	19.1427	NA	19.9274	19.2385	19.3585	19.5744	NA	21.8818	21.3698	NA	NA	20.8696	20.2948	NA	NA	20.2141	19.7666	19.6205	19.929	NA	NA
BEX3_HUMAN	(Gln->pyro-Glu)QINDGM(Oxidation)GGDGDDMEIFM(Oxidation)EEMR	3	21.56	NA	NA	NA	NA	NA	NA	NA	NA	NA	NA	NA	NA	NA	NA	NA	NA	NA	NA	21.14	NA	21.626	NA	NA	NA	21.9099	NA	NA	NA	NA	NA	NA	NA	NA	NA	NA	NA	NA	NA	NA	NA	NA	NA	NA	NA	NA
BFSP1_HUMAN	EVSPLTQ(Deamidated)EGAPEDVPDGGQISK	3	23.04	NA	NA	NA	NA	NA	NA	NA	NA	23.04	NA	NA	NA	NA	NA	NA	NA	NA	NA	NA	NA	NA	NA	NA	NA	NA	NA	NA	NA	NA	NA	NA	NA	NA	NA	NA	NA	NA	NA	NA	NA	NA	NA	NA	NA	NA
BFSP2_HUMAN	MSERRVVVDLPTSASSSM(Oxidation)PLQ(Deamidated)R	3	24.32	-0.152	-0.53	0.59913	0.28	0.59913	24.4845	24.5951	24.7995	24.8133	23.8515	NA	24.3942	NA	24.5093	24.4477	24.4882	NA	24.5235	24.4068	NA	NA	22.8832	NA	23.8817	NA	NA	NA	NA	24.7518	24.0754	24.2935	24.2776	23.4009	24.721	NA	24.8612	23.533	24.5697	NA	24.2726	NA	24.3118	NA	24.4189	24.7881
BGH3_HUMAN	VLTPPMGTVMDVLK	2	21.47	-0.296	-1.16	0.25568	1.33	0.25568	21.6506	21.6804	20.7351	21.5984	21.205	20.9063	NA	21.2032	20.6975	NA	NA	21.0452	NA	NA	21.2599	20.6354	21.2449	21.4515	21.9213	22.017	21.8884	21.7078	22.1289	22.2285	21.9117	21.632	19.57	NA	21.5186	21.4549	20.9665	20.9886	21.8812	21.619	22.1011	21.6749	21.4139	21.2641	22.4492	22.351
BGH3_HUMAN	LTLLAPLNSVFK	2	22.5	-0.13	-0.42	0.67775	0.18	0.67775	NA	22.6079	22.1402	22.2527	22.4174	22.6846	22.4592	23.4646	22.5057	22.3639	22.8036	22.6628	22.5787	22.5597	21.5365	22.621	NA	21.8687	21.6682	22.6202	22.2484	22.542	21.5775	23.147	22.9109	22.9945	21.8392	NA	22.5473	22.5409	22.5502	22.7906	22.8999	22.8656	NA	22.8702	22.5052	22.7346	21.5708	23.046
BGH3_HUMAN	GDELADSALEIFK	2	21.66	0.04	0.18	0.85956	0.03	0.85956	21.3769	NA	21.5082	21.8053	21.7224	21.8641	21.6704	21.915	21.6218	21.3162	NA	21.8638	21.7006	NA	20.7658	21.8667	21.8286	21.8349	21.7427	21.9338	21.7284	21.4389	21.7923	21.9596	NA	21.8633	21.2633	NA	NA	NA	21.41	21.7731	NA	NA	22.1047	21.5681	21.3046	NA	NA	NA
BGH3_HUMAN	YLYHGQTLETLGGK	3	20.45	-0.457	-1.25	0.22486	1.56	0.22486	NA	NA	19.342	NA	NA	NA	20.2131	NA	18.9605	NA	NA	20.1349	NA	20.0539	NA	NA	20.8502	20.498	20.7896	21.0034	20.2636	NA	20.8226	NA	NA	NA	NA	19.49	20.3438	20.3544	19.8536	NA	22.0557	21.3116	20.6462	20.9299	20.2226	21.2719	NA	NA
BGH3_HUMAN	YGTLFTMDR	2	20.84	-0.414	-2	0.05852	4	0.05852	20.2689	NA	NA	20.3903	20.5705	NA	20.3237	NA	NA	NA	NA	NA	20.2625	NA	20.7603	NA	20.7398	NA	21.3197	NA	21.1176	20.93	21.2024	NA	21.1475	NA	NA	NA	NA	NA	20.7474	NA	21.108	21.294	20.678	NA	20.3932	20.4779	21.6635	21.3156
BGH3_HUMAN	ILGDPEALR	2	20.99	-0.074	-0.25	0.80298	0.06	0.80298	NA	NA	NA	20.2325	NA	NA	21.2831	NA	NA	20.7321	20.3078	NA	NA	NA	20.897	20.9879	NA	NA	22.1135	NA	20.6631	NA	NA	NA	21.1857	NA	NA	NA	21.076	21.1503	NA	NA	21.3932	21.3567	21.157	20.8594	20.4871	20.8953	NA	NA
BGH3_HUMAN	(Gln->pyro-Glu)QAGLGNHLSGSER	2	19.59	0.15	0.47	0.64594	0.22	0.64594	NA	NA	NA	NA	NA	19.6365	NA	NA	19.3517	19.2951	NA	NA	NA	NA	NA	NA	20.0587	20.036	NA	19.6066	NA	18.6378	NA	19.6941	NA	NA	NA	NA	NA	NA	NA	NA	NA	19.5815	19.7191	NA	NA	NA	NA	19.8967
BGH3_HUMAN	GC(Carbamidomethyl)PAALPLSNLYETLGVVGSTTTQLYTDR	3	25.05	1.839	1.89	0.14686	3.57	0.14686	NA	NA	NA	NA	NA	NA	NA	NA	NA	NA	NA	NA	NA	NA	NA	NA	NA	NA	NA	25.9743	NA	NA	NA	NA	NA	NA	NA	NA	NA	NA	NA	NA	NA	NA	NA	24.1349	NA	NA	NA	NA
BGH3_HUMAN	IPSETLNR	2	20.93	-0.601	-0.48	0.64721	0.23	0.64721	20.383	NA	NA	NA	NA	NA	NA	NA	NA	NA	NA	NA	NA	NA	NA	NA	NA	NA	NA	NA	21.6663	NA	NA	20.7132	NA	NA	NA	NA	NA	NA	NA	NA	NA	NA	NA	NA	20.1716	NA	20.4439	22.2242
BI2L2_HUMAN	VPSRAPSPAPPPLPSSR	3	21.46	-0.437	-1.99	0.05352	3.95	0.05352	20.9898	21.1791	20.5179	20.712	21.526	21.644	20.8134	21.381	20.852	20.7257	22.2594	22.1341	21.1898	21.483	22.0192	22.4321	21.1445	20.9525	20.3543	20.5714	22.07	21.382	22.0856	21.9172	20.8413	21.2771	22.2125	22.6559	21.4967	21.3828	21.6452	22.2152	21.7827	21.77	21.931	21.5779	21.3067	21.5005	21.2135	21.356
BICC1_HUMAN	(Acetyl)M(Oxidation)AAQ(Deamidated)GEPGYLAAQ(Deamidated)SD	2	20.45	0.085	0.28	0.78204	0.08	0.78204	NA	NA	20.1414	20.5471	NA	NA	20.8624	20.2286	20.4348	20.911	NA	20.073	NA	20.5655	20.0716	20.2902	NA	20.9219	NA	NA	NA	20.2563	NA	NA	NA	NA	NA	NA	19.6645	NA	NA	NA	NA	21.1309	20.6606	20.7479	NA	20.122	NA	NA
BICR1_HUMAN	MDMMSLNSQ(Deamidated)LLDAIQ(Deamidated)Q(Deamidated)K	3	23.38	NA	NA	NA	NA	NA	NA	NA	NA	NA	NA	NA	NA	NA	23.3834	NA	NA	NA	NA	NA	NA	NA	NA	NA	NA	NA	NA	NA	NA	NA	NA	NA	NA	NA	NA	NA	NA	NA	NA	NA	NA	NA	NA	NA	NA	NA
BIG2_HUMAN	SMFVSRALEKILADK	3	20.95	-0.095	-0.45	0.65719	0.2	0.65719	NA	20.9224	21.3954	21.4299	20.5469	20.443	NA	20.9204	21.3122	20.9732	21.1606	21.1415	21.5978	21.2638	NA	21.0082	20.2833	19.7083	NA	20.4011	20.7863	20.4907	21.3044	NA	NA	NA	NA	20.429	21.5884	21.2511	20.5277	20.1099	NA	21.1752	21.2804	21.1489	21.4931	21.2522	21.1429	20.8597
BIG3_HUMAN	GGSLM(Oxidation)SGSSAAK	2	21.49	-0.027	-0.05	0.96037	0	0.96037	22.1626	NA	NA	NA	NA	NA	21.6056	NA	NA	NA	NA	NA	NA	20.5666	NA	NA	NA	NA	NA	NA	NA	NA	NA	NA	21.1536	NA	NA	NA	NA	NA	NA	NA	21.0986	21.7795	NA	NA	NA	NA	21.8636	21.7041
BIG3_HUMAN	LFEDATDKLNLMALGGFLYQLK	3	22	0.108	0.23	0.82245	0.05	0.82245	NA	NA	21.9805	20.9599	NA	NA	NA	NA	NA	NA	22.7157	21.8911	22.0473	NA	22.5457	NA	NA	NA	NA	NA	22.3694	NA	NA	NA	NA	NA	22.4574	21.643	NA	22.0409	22.4442	NA	NA	20.7943	22.3762	NA	21.7075	NA	NA	NA
BIRC6_HUMAN	SGSDSSVGAR	2	23.16	-0.587	-0.99	0.33216	0.98	0.33216	22.0514	23.4924	NA	NA	NA	22.7875	22.5833	NA	NA	24.313	22.8057	NA	21.5482	22.4898	22.708	NA	NA	23.0782	NA	23.3506	NA	23.8901	NA	22.7799	23.1479	25.4114	NA	23.8049	22.3446	21.8524	NA	24.5763	21.6612	24.5413	NA	23.2329	23.6305	NA	NA	23.8063
BIVM_HUMAN	VGGN(Deamidated)LHC(Carbamidomethyl)IIAFQRLNWQ(Deamidated)R	3	19.98	NA	NA	NA	NA	NA	NA	NA	NA	NA	NA	NA	NA	NA	NA	NA	NA	NA	NA	NA	NA	NA	NA	NA	NA	NA	NA	NA	NA	NA	NA	NA	NA	NA	20.9439	NA	NA	NA	NA	NA	NA	NA	NA	NA	19.0208	NA
BLMH_HUMAN	RMNDILN(Deamidated)HKMR	2	20.47	0.538	1.06	0.30416	1.13	0.30416	NA	NA	NA	NA	NA	NA	NA	19.7309	NA	21.2855	20.8846	21.0821	20.2677	20.8213	NA	NA	NA	NA	NA	NA	19.0458	NA	NA	NA	NA	19.0425	NA	NA	NA	NA	21.9223	22.1171	19.673	NA	20.3266	NA	NA	20.3777	NA	19.9907
BMI1_HUMAN	DFYAAHPSADAAN(Deamidated)GSN(Deamidated)EDR	2	22.5	0.235	0.59	0.55603	0.35	0.55603	23.4515	23.1568	22.4922	22.6425	22.6532	22.9587	22.3685	23.6486	22.4633	22.1132	22.0782	22.2266	21.4369	21.9381	22.5592	22.3191	23.133	22.2803	22.9736	23.3668	21.1431	22.3317	22.7552	22.8162	22.6488	23.1915	22.3337	22.2525	21.786	22.2602	22.1966	21.9148	22.2339	22.2457	22.6533	22.9427	23.0741	21.523	21.2239	24.0246
BMI1_HUMAN	DFYAAHPSADAAN(Deamidated)GSNEDR	2	22.42	0.247	0.84	0.40768	0.7	0.40768	22.7952	23.1568	21.2232	22.6425	22.6532	22.9587	22.4416	22.8739	22.4633	22.5272	21.9097	22.2266	22.2791	22.1996	22.5008	22.3191	23.133	21.9992	22.9736	23.3668	20.9965	22.3317	22.7552	22.8162	22.6488	23.1915	21.8252	22.2525	21.786	22.4339	22.1966	21.9148	22.3883	22.0836	22.5688	22.9427	21.6168	NA	22.8324	22.3326
BMP6_HUMAN	STQ(Deamidated)SQDVAR	2	20.09	0.053	0.13	0.89915	0.02	0.89915	NA	20.1741	NA	NA	20.6262	NA	20.2155	19.5724	NA	NA	20.5511	19.7583	20.1593	NA	NA	NA	20.4086	NA	19.6312	NA	NA	NA	19.7703	NA	20.3788	NA	20.4109	19.6193	19.4166	NA	21.5589	20.4701	19.9548	18.6564	20.2004	19.1906	NA	20.6657	20.6111	NA
BMS1_HUMAN	(Glu->pyro-Glu)EENN(Deamidated)DSKETSGALKWK	2	20.21	0.501	0.91	0.37672	0.83	0.37672	20.3743	NA	NA	NA	20.0262	20.7155	21.9619	20.0011	20.3607	NA	19.9084	19.9147	NA	19.9648	20.1968	NA	NA	NA	NA	NA	NA	NA	NA	NA	NA	20.2062	NA	NA	NA	NA	NA	NA	19.6985	NA	20.5921	20.491	NA	NA	18.7081	NA
BNIPL_HUMAN	LLPEEAGTSED	2	22.56	0.23	0.52	0.60931	0.27	0.60931	NA	22.1232	24.7957	22.3401	NA	22.746	22.7045	22.2569	22.8582	22.7501	22.0455	22.0527	22.0987	22.0887	22.9815	22.7518	23.2712	NA	22.7696	22.7216	21.8566	21.8398	23.0449	22.3746	22.4054	NA	NA	NA	21.9964	22.3475	NA	NA	22.5667	22.9471	21.4062	21.9413	24.2384	21.9736	22.9335	NA
BPNT1_HUMAN	LVTDC(Carbamidomethyl)VAAMN(Deamidated)PDAVLRVGGAGN(Deamidated)K	3	23.46	0.376	0.92	0.36244	0.85	0.36244	23.8728	24.5038	NA	23.4638	23.802	24.0416	23.6153	24.3428	24.6032	24.9108	23.1475	22.9102	23.7007	24.2831	22.3167	NA	22.545	21.7055	23.7183	24.0418	22.9612	22.6148	22.1606	22.8319	NA	NA	21.4153	22.6744	24.4025	24.6486	NA	NA	24.5119	24.2699	NA	23.1733	NA	NA	22.6734	23.3635
BPTF_HUMAN	N(Deamidated)LSESPVITKAKEGC(Carbamidomethyl)Q(Deamidated)SDSMR	3	23.56	NA	NA	NA	NA	NA	NA	NA	NA	NA	NA	NA	NA	NA	NA	NA	NA	NA	NA	NA	NA	NA	NA	NA	NA	NA	NA	NA	NA	NA	NA	NA	23.5629	NA	NA	NA	NA	NA	NA	NA	NA	NA	NA	NA	NA	NA
BRCA1_HUMAN	QKLPC(Carbamidomethyl)SENPR	2	18.38	NA	NA	NA	NA	NA	NA	NA	NA	NA	NA	NA	NA	NA	NA	NA	NA	NA	NA	NA	NA	NA	NA	NA	18.3773	NA	NA	NA	NA	NA	NA	NA	NA	NA	NA	NA	NA	NA	NA	NA	NA	NA	NA	NA	NA	NA
BRCA2_HUMAN	VFADIQ(Deamidated)SEEILQHN(Deamidated)Q(Deamidated)NMSGLEK	3	20.94	0.11	0.38	0.70576	0.15	0.70576	NA	NA	21.2284	21.1413	NA	NA	21.2899	NA	21.2815	21.0395	NA	NA	NA	21.0085	NA	20.8456	NA	20.1738	NA	NA	NA	NA	20.0517	NA	NA	20.6434	NA	NA	20.337	20.5631	NA	NA	21.1418	NA	21.32	21.6733	NA	21.2434	NA	NA
BRCA2_HUMAN	(Gln->pyro-Glu)Q(Deamidated)FEGTVEIK	2	24.41	-0.109	-0.17	0.87192	0.03	0.87192	NA	NA	NA	24.4338	NA	NA	24.5723	NA	NA	NA	NA	NA	NA	24.1396	NA	NA	NA	NA	NA	NA	NA	NA	NA	NA	NA	NA	NA	NA	NA	NA	NA	NA	NA	NA	NA	NA	24.4913	NA	NA	NA
BRCA2_HUMAN	VFADIQ(Deamidated)SEEILQ(Deamidated)HNQ(Deamidated)NMSGLEK	3	20.75	NA	NA	NA	NA	NA	NA	NA	NA	NA	NA	NA	NA	NA	NA	NA	NA	NA	NA	NA	NA	NA	20.7517	NA	NA	NA	NA	NA	NA	NA	NA	NA	NA	NA	NA	NA	NA	NA	NA	NA	NA	NA	NA	NA	NA	NA
BRCA2_HUMAN	VFADIQ(Deamidated)SEEILQ(Deamidated)HN(Deamidated)QNMSGLEK	3	21.51	NA	NA	NA	NA	NA	NA	NA	NA	NA	NA	NA	NA	NA	NA	NA	NA	NA	NA	NA	NA	NA	NA	NA	NA	NA	NA	NA	NA	NA	NA	NA	NA	NA	NA	NA	NA	NA	NA	NA	NA	21.4538	21.7972	21.287	NA	NA
BRD7_HUMAN	LTRRLVN(Deamidated)SQ(Deamidated)C(Carbamidomethyl)EFER	3	22.67	0.205	0.99	0.32938	0.97	0.32938	21.9479	22.1937	22.0639	22.2674	23.4588	23.589	23.2557	22.9912	22.9663	23.0676	23.0721	23.0826	23.2625	23.3984	22.921	22.7083	22.6812	22.8925	21.7407	21.9444	22.3337	22.1557	22.6423	22.0563	22.6029	22.8358	22.3861	22.5079	22.6615	NA	22.3939	22.8488	23.114	22.9529	22.9236	23.0774	23.3385	22.6946	21.7143	21.5334
BRDT_HUMAN	(Glu->pyro-Glu)ENMPKNVLPDSQQQYNVVK	3	26.76	NA	NA	NA	NA	NA	NA	NA	NA	NA	NA	NA	NA	NA	NA	NA	NA	NA	NA	NA	NA	NA	NA	NA	NA	NA	NA	NA	NA	NA	26.7645	NA	NA	NA	NA	NA	NA	NA	NA	NA	NA	NA	NA	NA	NA	NA
BRIT2_HUMAN	(Acetyl)MLGWIQPSRQ(Deamidated)PQ(Deamidated)LR	2	26.32	0.126	0.82	0.41463	0.68	0.41463	25.8448	25.9981	26.8436	26.6888	26.4871	26.2653	26.5798	26.3233	26.5289	26.717	26.5868	26.6274	26.6741	26.6495	26.1251	26.4233	25.8398	25.5796	26.4426	26.3968	26.3815	26.3919	25.8347	25.5441	26.2024	26.4171	26.2652	25.9925	26.7231	26.7132	25.9495	25.9678	26.5542	26.6673	26.6105	26.6554	25.9752	26.4452	25.8819	25.9195
BRIT2_HUMAN	(Acetyl)MLGWIQ(Deamidated)PSRQPQ(Deamidated)LR	3	27.38	NA	NA	NA	NA	NA	NA	NA	NA	NA	NA	NA	NA	NA	NA	NA	NA	NA	NA	NA	NA	NA	NA	NA	NA	NA	NA	NA	27.3815	NA	NA	NA	NA	NA	NA	NA	NA	NA	NA	NA	NA	NA	NA	NA	NA	NA
BRPF3_HUMAN	SPLQ(Deamidated)LGN(Deamidated)EPLQ(Deamidated)RLLSDNGINR	3	25.8	NA	NA	NA	NA	NA	NA	NA	NA	NA	NA	NA	NA	NA	NA	NA	NA	NA	NA	NA	NA	NA	NA	NA	NA	NA	25.7919	NA	NA	NA	NA	NA	25.8102	NA	NA	NA	NA	NA	NA	NA	NA	NA	NA	NA	NA	NA
BRWD1_HUMAN	QNC(Carbamidomethyl)KGDSQPNK	2	16.07	NA	NA	NA	NA	NA	NA	NA	NA	NA	NA	NA	NA	NA	NA	NA	NA	NA	NA	NA	NA	NA	NA	NA	NA	NA	NA	NA	NA	NA	NA	NA	NA	16.07	NA	NA	NA	NA	NA	NA	NA	NA	NA	NA	NA	NA
BSN_HUMAN	LLDTSFASSERLN(Deamidated)K	2	18.8	-1.452	-1.21	0.2881	1.47	0.2881	NA	NA	NA	NA	NA	NA	NA	NA	NA	NA	18.7765	17.8522	NA	NA	NA	NA	NA	NA	NA	NA	NA	NA	NA	NA	NA	NA	19.7665	NA	NA	NA	NA	NA	NA	NA	NA	NA	NA	NA	NA	NA
BSN_HUMAN	GPQ(Deamidated)GLGQ(Deamidated)PSGPLPAK	3	22.27	NA	NA	NA	NA	NA	NA	NA	NA	NA	22.2727	NA	NA	NA	NA	NA	NA	NA	NA	NA	NA	NA	NA	NA	NA	NA	NA	NA	NA	NA	NA	NA	NA	NA	NA	NA	NA	NA	NA	NA	NA	NA	NA	NA	NA	NA
BST1_HUMAN	LKDMGFQYSC(Carbamidomethyl)IN(Deamidated)DYRPVK	3	23.51	NA	NA	NA	NA	NA	NA	NA	NA	NA	NA	NA	NA	NA	NA	NA	NA	NA	NA	NA	NA	NA	NA	NA	NA	NA	NA	NA	NA	NA	NA	NA	NA	NA	NA	NA	NA	NA	NA	NA	NA	NA	NA	NA	NA	23.5126
BST2_HUMAN	(Acetyl)M(Oxidation)ASTSYDYC(Carbamidomethyl)RVPMEDGDK	3	21.99	0.622	2.6	0.01358	6.75	0.01358	21.6275	21.6607	21.9163	22.0827	23.0303	22.7787	22.7794	22.3504	22.3025	21.9986	21.9824	21.7594	22.4287	22.3979	22.7161	NA	NA	21.912	22.6291	22.6765	20.8785	21.8379	22.5015	21.5285	22.0233	21.7008	21.1172	21.0614	NA	21.624	20.8508	21.6093	22.1494	22.047	22.0167	21.9956	NA	21.6555	NA	NA
BT3A2_HUMAN	EITALSSEIESEQ(Deamidated)EM(Oxidation)K	2	25.03	-0.789	-1.4	0.17413	1.97	0.17413	26.9171	26.4653	NA	NA	24.7154	24.2712	24.3118	25.1996	NA	NA	22.6641	NA	24.9038	22.7168	NA	NA	NA	NA	24.4136	NA	25.3801	25.786	NA	NA	25.6081	25.4222	NA	NA	24.9091	NA	24.9501	NA	25.0077	25.1326	NA	NA	NA	24.9402	26.013	25.9787
BTBDI_HUMAN	QNADNLSGTLLLKR	2	21.38	0.328	0.32	0.75882	0.1	0.75882	NA	NA	NA	23.23	NA	NA	NA	NA	NA	NA	NA	19.7556	NA	NA	21.5392	NA	NA	NA	NA	NA	NA	NA	NA	NA	NA	NA	NA	NA	NA	20.7752	NA	NA	NA	NA	NA	NA	21.5846	NA	NA	NA
BTD_HUMAN	LSSGLVTAALYGR	2	23.84	0.14	0.7	0.48696	0.49	0.48696	23.7158	23.8503	24.1276	24.0548	23.5926	23.3815	23.7437	23.9343	24.0231	23.9158	24.1325	24.0184	23.8897	23.8417	23.5749	23.4251	25.3666	23.7702	24.0081	23.9005	23.8883	23.8295	23.7312	23.8543	24.0679	23.9402	23.9499	23.5613	23.9392	23.544	23.695	23.7076	23.9169	23.9265	24.199	24.0389	23.4628	23.3371	23.3589	23.5163
BTD_HUMAN	VDLITFDTPFAGR	2	22.94	0.171	1.08	0.28714	1.16	0.28714	22.511	22.667	23.7186	23.7458	22.6209	22.48	22.805	23.0283	23.329	23.4561	22.9621	23.3088	23.1489	23.2153	22.7836	22.8343	22.7523	22.7173	23.1642	23.3	22.3052	22.4961	22.7739	23.1546	22.8488	23.1382	22.7515	22.7836	23.1578	23.1696	22.4788	22.7326	23.2821	23.2407	23.4827	23.2983	22.6956	22.7354	22.1068	22.4936
BTD_HUMAN	TSIYPFLDFMPSPQVVR	3	22.58	-0.279	-1.06	0.29752	1.11	0.29752	21.9857	22.3744	23.3875	23.6234	21.3673	21.56	22.0569	22.5164	23.1556	22.9343	23.2869	23.0916	21.996	22.7883	22.306	22.8815	21.2294	20.7813	22.83	22.7001	22.4431	22.5254	22.6939	22.2564	22.7286	22.923	22.7552	22.9242	22.8818	23.2337	22.1637	22.4738	23.4088	23.2308	23.4145	23.3188	22.2987	22.8187	21.5065	22.4311
BTD_HUMAN	TSIYPFLDFMPSPQVVR	2	22.74	-0.093	-0.36	0.72385	0.13	0.72385	22.7462	22.2673	23.6802	23.5125	21.5469	NA	23.1741	22.4906	22.9152	22.9051	23.0881	23.3852	22.9108	NA	23.4979	NA	21.1932	20.874	22.8311	22.6664	22.3279	22.7689	23.0949	22.7337	22.9577	22.9844	23.166	23.0994	22.254	22.5916	22.7428	22.5583	22.8285	22.902	23.3234	23.219	22.4442	21.9029	23.3157	22.3163
BTD_HUMAN	ILSGDPYC(Carbamidomethyl)EK	2	22.54	0.134	0.91	0.37043	0.82	0.37043	22.0649	22.4482	22.9448	23.0142	22.3834	22.4579	22.6851	22.323	22.8158	22.8829	22.4664	22.536	22.3216	22.7158	22.3117	22.4921	22.5654	22.8034	22.8461	23.0241	22.672	22.6359	22.5946	22.058	22.5818	22.7156	22.1685	22.2347	22.5347	22.574	22.024	22.4318	22.6219	22.8163	22.7864	22.9401	22.504	22.3407	22.1347	22.0491
BTD_HUMAN	SHLIIAQVAK	2	22.19	0.066	0.37	0.71238	0.14	0.71238	21.9704	21.6868	22.8257	22.6731	22.0287	NA	22.5688	21.9663	22.3049	22.3917	22.2911	22.211	22.2758	22.1217	22.0416	22.0108	NA	21.9597	22.616	22.3105	22.2157	21.7128	22.3105	21.6265	22.3369	22.289	22.116	21.6906	22.4588	22.4281	21.8099	22.1633	22.3173	22.2803	22.5376	22.568	22.0124	21.8641	NA	NA
BTD_HUMAN	DAQEVHC(Carbamidomethyl)DEATK	2	17.04	0.144	0.65	0.52301	0.42	0.52301	NA	15.6673	17.7839	NA	17.049	16.5518	17.5476	17.4191	17.3336	17.3774	17.3915	NA	16.8875	17.017	16.9995	16.7017	NA	17.1986	17.573	NA	16.1018	16.2583	16.9686	16.9812	16.1647	NA	17.5892	NA	17.1285	17.1579	17.2793	17.0723	16.9796	17.0789	17.536	17.5489	NA	16.8048	NA	NA
BTD_HUMAN	(Gln->pyro-Glu)QEALELMNQNLDIYEQQVMTAAQK	3	22.46	0.228	0.28	0.7855	0.08	0.7855	NA	NA	22.0656	23.3586	NA	NA	22.4868	NA	NA	NA	NA	NA	NA	NA	NA	23.867	NA	NA	21.739	21.464	NA	NA	NA	NA	NA	NA	24.7867	22.47	22.0651	NA	NA	NA	21.7191	21.1442	NA	21.8468	24.0592	NA	NA	21.3646
BTD_HUMAN	QEALELMNQNLDIYEQQ(Deamidated)VMTAAQK	3	22.74	0.25	0.24	0.81519	0.06	0.81519	NA	NA	NA	NA	NA	NA	NA	22.422	NA	NA	NA	NA	NA	NA	NA	NA	NA	NA	NA	23.3347	NA	22.1365	21.9238	24.0594	NA	NA	NA	NA	NA	NA	22.2235	NA	NA	NA	23.1114	NA	NA	NA	NA	NA
BTD_HUMAN	QEALELMNQNLDIYEQ(Deamidated)QVMTAAQK	3	24.14	NA	NA	NA	NA	NA	NA	24.1428	NA	NA	NA	NA	NA	NA	NA	NA	NA	NA	NA	NA	NA	NA	NA	NA	NA	NA	NA	NA	NA	NA	NA	NA	NA	NA	NA	NA	NA	NA	NA	NA	NA	NA	NA	NA	NA	NA
BTD_HUMAN	GDMFLVANLGTK	2	23.38	NA	NA	NA	NA	NA	NA	NA	23.3772	NA	NA	NA	NA	NA	NA	NA	NA	NA	NA	NA	NA	NA	NA	NA	NA	NA	NA	NA	NA	NA	NA	NA	NA	NA	NA	NA	NA	NA	NA	NA	NA	NA	NA	NA	NA	NA
BTD_HUMAN	(Gln->pyro-Glu)Q(Deamidated)EALELMNQNLDIYEQQVMTAAQK	3	21.34	NA	NA	NA	NA	NA	NA	NA	NA	NA	NA	NA	NA	NA	NA	NA	NA	21.3372	NA	NA	NA	NA	NA	NA	NA	NA	NA	NA	NA	NA	NA	NA	NA	NA	NA	NA	NA	NA	NA	NA	NA	NA	NA	NA	NA	NA
BTG3_HUMAN	(Glu->pyro-Glu)ELTLWVDPC(Carbamidomethyl)EVC(Carbamidomethyl)C(Carbamidomethyl)R	2	16.2	0.074	0.16	0.87129	0.03	0.87129	NA	NA	16.8885	NA	NA	NA	16.6541	17.0044	16.7715	16.6016	14.732	16.2653	15.5583	15.4313	NA	15.4348	16.3988	17.3522	15.567	NA	NA	NA	15.5981	NA	NA	NA	14.8383	NA	16.4474	16.6915	14.7144	16.0319	16.2271	16.7823	16.8982	17.0459	16.9979	16.1861	NA	NA
BTLA_HUMAN	(Gln->pyro-Glu)QSEHSILAGDPFELEC(Carbamidomethyl)PVK	3	25.71	0.351	1.84	0.07249	3.4	0.07249	25.8142	25.9851	25.8786	26.3297	25.7724	25.8737	25.7929	26.0416	26.2575	26.2458	25.5277	25.134	25.4195	25.8361	25.8802	25.9676	26.318	26.4085	25.5321	25.7508	25.6765	25.7769	25.3025	25.5481	25.3758	25.5433	24.1338	24.2873	25.9337	25.9311	24.7065	24.9989	26.1197	26.3559	25.8363	25.9104	26.1494	26.1388	25.3713	25.651
BUB1_HUMAN	Q(Deamidated)ALSSHM(Oxidation)YSASLLR	2	21.95	NA	NA	NA	NA	NA	NA	NA	NA	NA	NA	NA	NA	NA	NA	NA	NA	NA	NA	21.9521	NA	NA	NA	NA	NA	NA	NA	NA	NA	NA	NA	NA	NA	NA	NA	NA	NA	NA	NA	NA	NA	NA	NA	NA	NA	NA
BUB1_HUMAN	(Acetyl)MDTPEN(Deamidated)VLQ(Deamidated)MLEAHM(Oxidation)Q(Deamidated)SYK	3	22.27	0.69	3.68	0.00091	13.51	0.00091	NA	NA	NA	22.2807	22.1563	NA	22.4064	22.4847	22.7599	22.7263	22.885	22.673	22.2762	22.1712	23.2559	23.1887	22.3595	NA	23.023	22.7282	21.8238	21.7787	22.109	NA	NA	NA	21.4657	21.9153	21.6063	21.9915	NA	21.8563	22.0834	22.1487	NA	22.2207	22.2682	21.5418	21.5086	NA
BZW2_HUMAN	NYAQ(Deamidated)VFNKLIRR	3	25.18	NA	NA	NA	NA	NA	NA	NA	NA	NA	NA	NA	NA	NA	NA	NA	NA	NA	NA	NA	NA	NA	NA	NA	NA	NA	NA	NA	NA	NA	NA	NA	NA	NA	NA	NA	NA	NA	NA	NA	25.1785	NA	NA	NA	NA	NA
C102B_HUMAN	(Gln->pyro-Glu)QYQAN(Deamidated)IAELTHANN(Deamidated)R	3	19.32	0.24	0.99	0.32893	0.99	0.32893	19.4735	19.5616	NA	19.6249	19.9845	19.8167	19.4624	19.3053	NA	19.0885	17.9946	18.0306	19.8824	NA	19.5316	19.3261	19.7679	19.9514	19.4338	19.6264	NA	NA	NA	NA	19.0777	19.2822	19.4435	19.417	NA	NA	19.1659	19.2821	NA	NA	18.6882	18.4555	NA	19.529	NA	NA
C102B_HUMAN	(Gln->pyro-Glu)QYQAN(Deamidated)IAELTHAN(Deamidated)NR	3	19.68	-0.408	-0.42	0.70071	0.18	0.70071	19.4735	NA	NA	NA	NA	NA	NA	NA	NA	NA	NA	NA	NA	NA	NA	NA	NA	NA	NA	NA	NA	NA	NA	NA	NA	NA	NA	NA	NA	NA	NA	NA	NA	NA	NA	NA	19.8819	NA	NA	NA
C102B_HUMAN	(Gln->pyro-Glu)Q(Deamidated)YQANIAELTHANN(Deamidated)R	3	19.5	0.17	0.17	0.8717	0.03	0.8717	NA	NA	19.5824	NA	NA	NA	NA	NA	NA	NA	NA	NA	NA	NA	NA	NA	NA	NA	NA	NA	NA	19.4126	NA	NA	NA	NA	NA	NA	NA	NA	NA	NA	NA	NA	NA	NA	NA	NA	NA	NA
C102B_HUMAN	(Gln->pyro-Glu)Q(Deamidated)YQANIAELTHAN(Deamidated)NR	3	19.25	NA	NA	NA	NA	NA	NA	NA	NA	NA	NA	NA	NA	NA	19.2484	NA	NA	NA	NA	NA	NA	NA	NA	NA	NA	NA	NA	NA	NA	NA	NA	NA	NA	NA	NA	NA	NA	NA	NA	NA	NA	NA	NA	NA	NA	NA
C102B_HUMAN	(Gln->pyro-Glu)QYQ(Deamidated)AN(Deamidated)IAELTHANNR	3	20.09	NA	NA	NA	NA	NA	NA	NA	NA	NA	NA	NA	NA	NA	NA	NA	NA	NA	NA	20.0874	NA	NA	NA	NA	NA	NA	NA	NA	NA	NA	NA	NA	NA	NA	NA	NA	NA	NA	NA	NA	NA	NA	NA	NA	NA	NA
C144A_HUMAN	EAEQ(Deamidated)DSELTSEEEQ(Deamidated)ER	3	21.99	NA	NA	NA	NA	NA	NA	NA	NA	NA	NA	NA	NA	NA	NA	NA	NA	NA	NA	NA	NA	NA	NA	NA	NA	NA	NA	NA	21.8369	22.1347	NA	NA	NA	NA	NA	NA	NA	NA	NA	NA	NA	NA	NA	NA	NA	NA
C144A_HUMAN	VDM(Oxidation)SGLQAKNEILSEK	2	23.72	NA	NA	NA	NA	NA	NA	NA	NA	NA	NA	NA	NA	NA	NA	NA	NA	NA	NA	NA	NA	NA	NA	NA	NA	NA	NA	23.7157	NA	NA	NA	NA	NA	NA	NA	NA	NA	NA	NA	NA	NA	NA	NA	NA	NA	NA
C144C_HUMAN	Q(Deamidated)QLDDVHKKAN(Deamidated)SQEK	2	24.4	NA	NA	NA	NA	NA	NA	NA	NA	NA	NA	NA	NA	NA	NA	NA	NA	NA	NA	NA	NA	NA	NA	NA	NA	NA	NA	NA	NA	NA	NA	NA	24.4049	NA	NA	NA	NA	NA	NA	NA	NA	NA	NA	NA	NA	NA
C163A_HUMAN	LVDGVTEC(Carbamidomethyl)SGR	2	20.65	0.134	0.58	0.56623	0.33	0.56623	21.6833	20.0738	20.8282	21.0051	20.544	20.5262	20.3407	20.3682	20.9311	20.9229	20.2767	20.6737	20.6167	21.1414	20.615	20.8462	NA	21.0067	20.5932	20.9019	20.1979	20.4702	NA	21.9263	20.4866	20.4798	20.0987	20.302	NA	20.6892	20.6508	20.5559	20.5683	20.7173	20.6545	20.6319	20.6225	20.4285	NA	20.1425
C163A_HUMAN	LASPSEETWITC(Carbamidomethyl)DNK	2	22.46	0.02	0.05	0.95876	0	0.95876	24.766	24.0273	21.4058	21.1606	22.6978	22.5237	NA	22.6082	NA	22.5721	22.2396	22.1882	23.1253	22.6439	21.6081	21.6764	21.9728	21.9321	22.6122	22.1684	23.8559	23.5448	20.5863	21.0924	23.7381	23.283	NA	20.7829	22.3154	22.3432	22.484	21.8245	NA	22.8597	21.8466	21.6332	21.4873	22.6242	24.4699	23.9312
C163A_HUMAN	LVGGDIPC(Carbamidomethyl)SGR	2	21.23	0.145	0.81	0.42602	0.65	0.42602	NA	NA	21.6854	21.7033	NA	21.0153	21.2498	20.8996	21.3705	NA	20.9621	20.9464	21.4358	21.6687	21.1726	21.4927	21.2191	21.2548	21.2569	21.3122	NA	20.9962	22.0215	21.4884	21.6497	21.3912	20.2844	20.7402	21.5355	21.3405	20.7576	NA	21.2822	NA	21.0202	NA	20.8323	21.056	21.0777	NA
C163A_HUMAN	LQEGPTSC(Carbamidomethyl)SGR	2	18.15	0.259	1.19	0.24396	1.41	0.24396	NA	NA	NA	18.8021	NA	17.9724	18.2499	18.183	NA	NA	17.6266	18.357	18.1793	18.56	18.6288	18.3741	18.1738	NA	18.3769	18.2808	17.3476	17.3082	19.1129	19.1634	17.5777	17.2767	17.7087	18.1689	18.2467	18.3167	17.7459	NA	18.1258	18.2741	18.0624	18.1362	18.1979	18.0352	NA	NA
C163A_HUMAN	QLGC(Carbamidomethyl)PTAVTAIGR	2	20.98	-0.087	-0.34	0.73759	0.11	0.73759	NA	NA	21.1089	21.279	NA	20.69	20.629	NA	NA	20.9478	NA	NA	21.1464	21.2964	21.0013	NA	NA	20.499	20.9279	NA	20.9906	20.8837	21.6909	21.7177	20.7742	21.4138	19.6408	20.9393	21.4171	21.4746	NA	NA	20.8158	21.043	NA	20.9735	20.8921	20.733	NA	20.6492
C163A_HUMAN	GPDTLWQC(Carbamidomethyl)PSSPWEK	2	21.36	-0.068	-0.2	0.84718	0.04	0.84718	21.102	NA	21.6608	21.5934	NA	NA	21.0047	20.8555	NA	NA	21.1545	22.0566	21.5429	NA	21.2731	21.2464	NA	NA	21.1481	NA	NA	NA	21.3007	21.6221	NA	NA	NA	20.6849	23.1603	NA	20.8191	NA	NA	21.0973	21.1821	NA	20.8894	21.7199	NA	NA
C163A_HUMAN	SSMSETTVGVVC(Carbamidomethyl)R	2	19.93	0.46	1.05	0.30669	1.11	0.30669	18.698	NA	NA	20.4291	NA	NA	19.5037	NA	19.9438	20.193	19.7026	NA	20.1927	NA	NA	NA	NA	22.4846	20.2734	NA	19.9028	NA	21.1538	NA	NA	NA	19.4364	NA	NA	NA	NA	18.9385	NA	19.9511	19.574	19.3639	NA	19.1358	NA	NA
C163A_HUMAN	HNC(Carbamidomethyl)DHAEDAGVIC(Carbamidomethyl)SK	3	18.29	-0.494	-0.72	0.50249	0.52	0.50249	NA	NA	NA	NA	17.6862	NA	NA	NA	NA	NA	NA	NA	NA	NA	NA	NA	NA	NA	NA	18.3923	NA	NA	NA	19.1208	NA	NA	NA	NA	NA	NA	NA	NA	NA	17.9462	NA	NA	NA	NA	NA	NA
C170B_HUMAN	SPEPDGPAPAFLR	2	22.52	0.457	0.78	0.45207	0.61	0.45207	NA	23.3439	NA	NA	NA	23.1895	NA	22.0231	NA	NA	NA	NA	NA	20.9425	NA	NA	NA	24.1331	NA	NA	NA	22.2358	NA	22.2083	NA	NA	NA	NA	NA	NA	NA	NA	NA	22.2684	NA	NA	NA	NA	NA	22.3648
C1GLT_HUMAN	(Ammonia-loss)C(Carbamidomethyl)M(Oxidation)EIMN(Deamidated)VEAGDSRDTIGK	2	22.21	0.411	1.64	0.11005	2.68	0.11005	22.0264	22.8346	21.0612	21.3076	22.8385	22.9468	22.8507	23.1724	22.4536	22.5387	21.3375	21.9355	21.6307	22.18	22.0391	22.4314	23.2219	23.6197	22.5727	23.0181	21.6566	22.3624	22.2257	NA	22.4478	22.2596	21.6088	21.2941	21.7795	21.9124	21.7849	NA	22.1894	22.0336	21.4964	22.1949	21.9498	NA	22.2818	22.3635
C1QA_HUMAN	SLGFC(Carbamidomethyl)DTTNK	2	23.66	-0.194	-0.97	0.33616	0.95	0.33616	23.3499	23.7111	22.9898	23.321	23.424	23.5144	23.5615	23.0075	23.8939	23.8958	23.5478	23.756	23.4545	23.7061	23.5967	23.5549	23.5459	23.8056	23.6973	23.9577	23.5492	23.5786	24.6789	24.2128	23.2382	23.515	23.2483	23.3927	23.3773	23.4754	25.0236	25.5221	23.3101	23.5968	23.364	23.5275	23.8443	23.4637	23.5658	23.6871
C1QA_HUMAN	DQPRPAFSAIR	2	22.42	-0.372	-1.86	0.07148	3.45	0.07148	22.4657	22.3339	22.0193	21.867	21.7803	NA	22.3602	22.1494	NA	NA	22.5883	22.7283	NA	22.3805	22.1602	22.268	21.9813	21.5704	22.5286	22.37	22.4137	22.0978	23.0213	22.5015	22.4957	22.5479	NA	22.193	22.4348	NA	24.0911	24.1797	22.0634	22.0229	22.3537	22.4499	22.3663	22.6	22.5671	22.4706
C1QA_HUMAN	KGHIYQGSEADSVFSGFLIFPSA	3	22.59	-0.159	-0.35	0.72702	0.12	0.72702	22.3886	22.6999	22.3667	NA	21.5554	21.8154	22.503	22.2917	NA	NA	NA	24.3581	22.3963	22.4178	22.0678	24.664	21.3079	NA	22.4234	22.2454	22.2786	21.7381	22.5917	23.1525	22.6414	21.9378	NA	NA	22.7078	NA	24.3276	24.0259	22.2328	22.089	NA	NA	22.8663	22.3837	22.6132	NA
C1QA_HUMAN	GHIYQGSEADSVFSGFLIFPSA	2	20.25	-1.094	-1.74	0.11216	3.02	0.11216	NA	NA	NA	NA	NA	NA	NA	NA	19.0966	NA	NA	NA	NA	19.4739	NA	NA	NA	NA	19.8115	NA	NA	NA	20.1604	19.6649	NA	NA	NA	NA	NA	NA	21.9618	21.7577	NA	NA	NA	NA	19.1499	NA	21.2027	NA
C1QA_HUMAN	GHIYQGSEADSVFSGFLIFPSA	3	19.88	-0.214	-0.28	0.78536	0.08	0.78536	NA	NA	NA	NA	NA	NA	19.328	NA	20.1402	NA	NA	NA	NA	NA	NA	NA	NA	NA	NA	NA	NA	NA	NA	19.9351	18.6712	NA	NA	NA	19.807	NA	NA	21.38	NA	NA	NA	NA	NA	NA	NA	NA
C1QA_HUMAN	RSLGFC(Carbamidomethyl)DTTNK	2	20.68	NA	NA	NA	NA	NA	NA	NA	NA	NA	NA	NA	NA	NA	NA	NA	NA	NA	NA	NA	NA	NA	NA	NA	NA	NA	NA	NA	NA	NA	NA	NA	NA	NA	NA	NA	20.6389	20.719	NA	NA	NA	NA	NA	NA	NA	NA
C1QB_HUMAN	VPGLYYFTYHASSR	3	23.91	-0.48	-2.62	0.01237	6.84	0.01237	23.6928	23.7661	23.6109	23.8405	23.3801	23.2786	23.8394	24.0453	23.8593	23.7977	24.3542	23.9422	23.9366	23.8166	23.6942	23.7356	23.0143	22.5863	23.6971	23.6012	23.7671	23.8107	24.7048	24.7703	23.636	23.6892	24.053	24.0708	24.0148	23.9973	25.6639	25.6038	23.7416	23.6386	24.1591	24.151	23.9427	23.9257	24.0032	23.7393
C1QB_HUMAN	VPGLYYFTYHASSR	2	20.7	-0.617	-1.34	0.19164	1.8	0.19164	20.6779	NA	20.8016	19.3895	NA	NA	NA	NA	19.9594	NA	NA	20.6236	20.3968	19.9361	NA	20.1475	NA	NA	NA	NA	19.9014	NA	21.1251	21.3158	NA	NA	20.9811	20.7901	19.6861	20.8503	22.6082	22.1598	NA	NA	21.5227	20.4945	19.9262	20.7972	21.3309	20.5923
C1QB_HUMAN	LEQGENVFLQATDK	2	24.23	-0.25	-1.28	0.20813	1.64	0.20813	24.6214	24.5096	23.6298	24.0283	23.7036	24.3324	24.0263	24.1285	24.2211	24.2324	24.1304	24.2945	23.8216	24.0838	23.8703	23.774	23.9853	24.2038	24.256	24.2008	23.908	24.487	25.0397	25.1592	23.9803	23.9898	24.0758	23.9558	23.77	23.8008	25.6592	25.7988	23.6964	23.911	23.8834	24.4638	24.4301	24.3713	24.3044	24.3611
C1QB_HUMAN	GNLC(Carbamidomethyl)VNLMR	2	23.67	-0.392	-2.42	0.01982	5.87	0.01982	23.6286	23.5294	23.4094	23.3158	22.9388	22.8836	23.5062	23.4248	23.6608	23.6823	23.7793	23.8565	23.4997	23.602	23.65	23.5237	23.1697	23.049	23.5925	23.7066	23.6922	23.6311	24.6319	24.7082	23.5038	23.3909	23.7339	23.5968	23.6773	23.6091	25.1956	25.1687	23.5604	23.4925	23.5756	23.5434	23.6797	23.4717	23.6848	23.6916
C1QB_HUMAN	TINVPLRR	2	22.84	-0.346	-2.01	0.05091	4.04	0.05091	22.9081	23.0358	22.4759	22.3953	22.4017	22.2557	22.8586	22.4731	22.6242	22.7944	22.9963	22.8855	22.9632	22.8608	22.5795	22.6151	22.4796	22.3979	22.8664	22.5167	22.831	22.6382	23.5976	22.9363	22.9546	23.0301	22.711	22.6304	22.81	22.7896	24.3877	24.4915	22.4758	22.5825	22.9497	22.8717	22.8274	22.815	23.0917	22.8788
C1QB_HUMAN	FDHVITNMNNNYEPR	3	22.74	-0.269	-1.46	0.15123	2.14	0.15123	22.775	22.7218	22.1731	22.4079	21.9765	21.8314	22.799	22.8277	23.0119	22.803	22.9307	23.0457	22.5651	22.6542	22.5929	22.5778	22.2694	22.234	22.9259	22.9749	22.6017	22.5542	23.5517	23.6902	NA	22.4534	22.6342	22.7642	22.6693	22.5322	24.1845	24.3499	22.5083	22.5315	22.8356	22.276	22.7319	22.4805	22.7648	22.7969
C1QB_HUMAN	FDHVITNMNNNYEPR	2	20.54	-0.387	-1.06	0.30438	1.11	0.30438	NA	20.1576	NA	NA	NA	NA	NA	NA	19.6333	NA	20.6407	NA	20.6142	NA	19.5491	20.16	NA	NA	20.7551	20.3437	NA	20.3412	21.0731	21.1397	NA	NA	NA	NA	NA	20.045	22.5303	22.03	NA	19.9452	NA	20.0302	NA	NA	20.3593	20.3886
C1QB_HUMAN	FDHVITNMN(Deamidated)NNYEPR	3	21.47	-0.334	-1.51	0.13921	2.28	0.13921	21.3166	20.9898	20.7163	21.2525	20.4313	20.3053	21.5947	21.5622	21.684	21.6076	21.6749	21.5403	21.2114	21.4669	21.4367	21.2989	21.1597	NA	21.569	21.8502	21.2602	21.1249	22.3533	22.7178	20.9832	20.8828	21.7193	21.7072	21.4577	21.2655	23.067	23.3805	21.2259	21.3665	21.6577	21.0426	21.6658	21.4861	21.0156	21.1676
C1QB_HUMAN	FDHVITNMN(Deamidated)NNYEPR	2	21	NA	NA	NA	NA	NA	NA	NA	NA	NA	NA	NA	NA	NA	NA	NA	NA	NA	NA	NA	NA	NA	NA	NA	NA	NA	NA	NA	NA	NA	NA	NA	NA	NA	NA	NA	20.9961	NA	NA	NA	NA	NA	NA	NA	NA	NA
C1QB_HUMAN	FDHVITNMNN(Deamidated)NYEPR	3	21.1	-0.002	0	0.99763	0	0.99763	NA	NA	NA	21.7681	NA	19.4853	NA	NA	20.6276	20.8426	20.5901	22.3983	21.9065	NA	NA	NA	NA	NA	NA	NA	NA	NA	NA	22.7178	NA	NA	20.4279	20.3631	NA	NA	23.067	22.3534	19.9985	NA	20.6235	20.0672	20.2947	NA	NA	NA
C1QB_HUMAN	VVTFC(Carbamidomethyl)DYAYNTFQVTTGGMVLK	3	21.3	-0.721	-1.37	0.18754	1.88	0.18754	21.8471	NA	20.8299	NA	NA	20.0343	NA	21.7768	20.8887	NA	21.5828	NA	NA	NA	21.3932	NA	18.7582	NA	NA	NA	NA	NA	21.8651	NA	NA	NA	21.9369	NA	NA	20.4079	22.8512	23.7818	NA	NA	21.1005	NA	20.8932	20.8949	NA	NA
C1QB_HUMAN	VVTFC(Carbamidomethyl)DYAYNTFQ(Deamidated)VTTGGMVLK	3	21.8	-0.151	-0.18	0.85844	0.03	0.85844	NA	NA	NA	NA	21.8	NA	22.526	NA	NA	NA	NA	23.5616	NA	NA	NA	21.56	18.9652	NA	NA	NA	20.3193	NA	NA	NA	22.5613	NA	NA	22.7984	NA	NA	NA	NA	21.2016	NA	22.9253	21.5379	NA	NA	NA	NA
C1QB_HUMAN	GNLC(Carbamidomethyl)VNLM(Oxidation)R	2	19.92	-0.311	-0.23	0.83052	0.05	0.83052	NA	NA	NA	NA	NA	NA	NA	NA	19.7093	NA	NA	NA	NA	NA	NA	NA	NA	NA	NA	NA	NA	NA	NA	NA	NA	NA	NA	NA	NA	NA	19.4397	20.6016	NA	NA	NA	NA	NA	NA	NA	NA
C1QB_HUMAN	FDHVITNM(Oxidation)NNNYEPR	3	19.42	NA	NA	NA	NA	NA	NA	NA	NA	NA	NA	NA	NA	NA	NA	NA	NA	NA	NA	NA	NA	NA	NA	NA	NA	NA	NA	NA	NA	NA	NA	NA	NA	NA	NA	NA	NA	19.4157	NA	NA	NA	NA	NA	NA	NA	NA
C1QC_HUMAN	FQSVFTVTR	2	24.62	-0.403	-2.49	0.01688	6.2	0.01688	24.5029	24.6208	24.0926	24.0677	24.1371	24.1455	24.3254	24.4511	24.6553	24.6176	24.8262	24.5757	24.6126	24.6446	24.3629	24.4308	24.141	24.2275	24.4796	24.4004	24.4738	24.541	25.4626	25.6632	24.4626	24.6376	24.4434	24.3733	24.607	24.5931	26.2396	26.2295	24.4756	24.4123	24.596	24.5414	24.689	24.5639	24.6555	24.7135
C1QC_HUMAN	FNAVLTNPQGDYDTSTGK	2	23.84	-0.212	-1.24	0.22262	1.53	0.22262	23.9473	24.0215	23.492	23.5102	23.3642	23.163	23.8956	23.8903	24.0004	24.0232	23.8787	24.0363	23.6803	23.8326	23.6638	23.5045	23.4068	23.6579	23.8372	23.9026	23.48	23.7266	24.6074	24.7893	23.5549	23.4813	23.8875	23.8322	23.6122	23.6894	25.4672	25.4033	23.4168	23.5163	23.7364	23.8217	23.6035	23.6483	23.7878	23.8959
C1QC_HUMAN	FNAVLTNPQGDYDTSTGK	3	20.85	-0.725	-1.47	0.16079	2.17	0.16079	NA	NA	NA	20.5177	NA	NA	NA	NA	20.7727	21.2296	20.2507	NA	19.7517	NA	NA	20.4661	NA	NA	19.9752	NA	NA	NA	21.5084	21.6132	NA	NA	NA	19.6344	20.1406	NA	21.7344	22.8291	21.4789	NA	NA	NA	NA	NA	NA	NA
C1QC_HUMAN	TNQVNSGGVLLR	2	23.76	-0.067	-0.2	0.83927	0.04	0.83927	23.3646	23.7133	22.9423	23.9949	23.3735	23.4789	23.5494	23.4024	24.5493	24.6826	23.5911	24.7745	24.6789	23.5581	23.4472	23.2898	23.2996	23.55	23.463	23.7255	23.264	23.3335	24.5451	24.4281	23.2629	23.5814	23.0707	23.1422	23.3	23.498	24.9387	26.5605	23.2233	23.4973	23.4096	24.3409	23.6277	23.448	23.6315	23.6747
C1QC_HUMAN	QTHQPPAPNSLIR	2	21.42	-0.396	-1.83	0.07506	3.34	0.07506	21.4109	21.5645	21.0863	20.9005	20.6509	NA	21.7706	21.0944	21.1652	21.5631	21.7668	21.6232	21.4783	21.5006	20.5731	21.1049	20.8595	20.6118	21.4079	21.2566	21.2532	21.0482	21.9425	21.1706	21.5739	21.419	21.7414	21.4448	21.1226	21.3704	23.2148	23.1685	21.078	21.2244	21.765	21.6201	21.1488	21.4968	21.7666	21.5308
C1QC_HUMAN	QTHQPPAPNSLIR	3	22.59	-0.24	-1.25	0.21838	1.56	0.21838	22.3085	22.4229	21.9105	22.2578	22.2065	NA	23.0041	22.4956	22.7304	22.7305	22.7318	22.519	22.2942	22.4372	22.2939	22.1562	22.5414	22.4584	22.6498	22.686	22.1296	NA	23.5844	23.0681	22.5116	22.5651	22.4451	22.429	22.2149	22.3516	23.9237	24.3471	22.2579	22.4943	22.7181	22.6397	22.7916	22.49	22.458	22.2237
C1QC_HUMAN	(Gln->pyro-Glu)QTHQPPAPNSLIR	2	22.9	-0.336	-1.71	0.09437	2.93	0.09437	22.7906	22.9316	22.4846	22.4881	21.9423	NA	22.6948	22.8619	23.0185	22.9961	22.9688	23.1077	22.7762	22.7657	22.5832	22.5762	22.5116	22.7319	22.9283	23.0138	22.6246	22.9102	23.6078	24.1505	22.3074	22.3985	22.6108	22.9595	22.5388	22.834	24.502	24.6815	22.6763	22.7282	22.8788	22.8615	23.038	22.7912	22.9892	22.9417
C1QC_HUMAN	VVTFC(Carbamidomethyl)GHTSK	2	20.94	-0.342	-1.23	0.22893	1.5	0.22893	21.0335	20.8605	NA	20.7572	20.6313	20.1217	21.0453	20.7226	20.6988	20.5254	21.4463	20.7554	20.52	20.6663	20.3022	21.1275	NA	NA	20.9516	20.6767	20.7972	NA	21.7529	21.8279	NA	NA	NA	20.5065	20.5249	20.4848	22.7284	21.9972	21.3644	20.2372	NA	21.0608	NA	20.8782	21.032	21.0299
C1QC_HUMAN	TNQVN(Deamidated)SGGVLLR	2	22.01	0.125	0.23	0.81664	0.05	0.81664	NA	22.8019	20.7052	22.2663	21.1345	21.5821	22.3688	22.5781	NA	NA	23.272	NA	NA	NA	NA	22.7463	21.5133	NA	NA	21.3778	22.5059	20.297	NA	22.2188	22.6021	22.7505	NA	23.1027	20.9219	NA	24.1513	NA	NA	21.0403	NA	21.2004	21.1439	NA	22.5073	21.4553
C1QC_HUMAN	FN(Deamidated)AVLTNPQGDYDTSTGK	2	20.6	-1.053	-1.93	0.07845	3.74	0.07845	19.9178	NA	NA	20.8646	NA	NA	NA	NA	NA	19.9691	NA	20.2518	NA	19.0393	NA	NA	NA	NA	NA	NA	NA	NA	21.3644	NA	NA	NA	NA	19.2839	NA	NA	21.8151	21.8118	NA	NA	NA	21.6784	NA	NA	NA	NA
C1QC_HUMAN	QTHQPPAPN(Deamidated)SLIR	3	19.84	NA	NA	NA	NA	NA	NA	NA	NA	NA	NA	NA	NA	NA	NA	NA	NA	NA	NA	NA	NA	NA	NA	NA	NA	NA	NA	17.4059	19.9223	19.7977	NA	NA	NA	NA	NA	NA	20.6446	21.4504	NA	NA	NA	NA	NA	NA	NA	NA
C1QC_HUMAN	FN(Deamidated)AVLTN(Deamidated)PQGDYDTSTGK	2	20.2	NA	NA	NA	NA	NA	NA	NA	NA	NA	NA	NA	NA	NA	NA	NA	20.1998	NA	NA	NA	NA	NA	NA	NA	NA	NA	NA	NA	NA	NA	NA	NA	NA	NA	NA	NA	NA	NA	NA	NA	NA	NA	NA	NA	NA	NA
C1QC_HUMAN	(Gln->pyro-Glu)QTHQPPAPN(Deamidated)SLIR	2	20.64	-0.688	-1.51	0.15511	2.29	0.15511	NA	NA	NA	NA	NA	NA	NA	20.1885	NA	NA	20.1577	20.5318	NA	20.0634	NA	NA	20.0185	NA	NA	NA	NA	NA	21.3799	21.1343	NA	NA	NA	NA	NA	NA	21.2528	22.0062	19.7498	NA	NA	NA	NA	NA	20.5906	NA
C1QT3_HUMAN	GERGQ(Deamidated)HGPK	2	18.77	-0.258	-0.28	0.78437	0.08	0.78437	NA	NA	NA	17.659	NA	NA	NA	NA	NA	NA	NA	18.0494	21.2066	NA	NA	NA	NA	NA	NA	17.7095	NA	NA	NA	19.7203	NA	NA	NA	NA	NA	NA	NA	NA	NA	NA	17.9813	NA	19.041	NA	NA	NA
C1QT3_HUMAN	SDTSSNHAVLK	2	16.64	0.237	0.39	0.71469	0.15	0.71469	NA	NA	NA	NA	NA	NA	16.5205	NA	NA	16.9953	NA	NA	NA	NA	NA	NA	NA	NA	NA	NA	NA	NA	NA	NA	NA	NA	NA	16.1165	NA	NA	NA	NA	NA	NA	16.925	NA	NA	NA	NA	NA
C1R_HUMAN	LPVANPQAC(Carbamidomethyl)ENWLR	2	24.02	-0.317	-1.99	0.05373	3.94	0.05373	24.3018	24.1881	23.8817	23.6856	23.398	23.034	23.8871	24.0949	24.128	23.9946	24.0818	24.1317	23.9011	23.9389	23.6662	23.8701	23.5809	23.4469	23.9748	23.958	23.8624	23.8617	24.208	24.4662	23.8159	23.5157	23.9099	23.6574	24.0934	24.0612	25.2491	25.1533	24.0184	24.2252	23.9387	24.0793	23.9182	24.0855	24.6188	24.7477
C1R_HUMAN	TLDEFTIIQNLQPQYQFR	3	23.9	-0.477	-2.06	0.04546	4.25	0.04546	23.2604	24.0746	23.6817	23.8114	22.9258	23.2354	23.6704	23.8216	24.0221	24.0842	24.3602	24.2418	23.9401	23.6538	23.6926	24.0356	23.0162	22.0798	23.8356	23.7841	23.5641	23.3011	24.2556	24.6474	23.2641	23.742	24.0885	24.1086	23.9241	23.9875	25.0226	25.2621	24.3441	24.3129	24.1313	24.0761	23.6604	24.0289	24.2319	24.8173
C1R_HUMAN	TLDEFTIIQNLQPQYQFR	2	21.81	-0.389	-1.34	0.19066	1.79	0.19066	22.2095	NA	22.086	22.0369	20.0551	NA	NA	21.5565	21.6726	NA	21.5721	22.1954	21.3866	21.6567	21.4784	21.3082	NA	NA	21.4368	21.1224	20.7629	NA	21.615	22.1212	21.4451	NA	21.7286	22.3282	22.1338	22.0796	23.6172	23.0201	NA	21.3891	22.0971	21.7038	21.4324	NA	22.7896	22.3021
C1R_HUMAN	FC(Carbamidomethyl)GQLGSPLGNPPGK	2	23.13	-0.237	-1.57	0.12404	2.47	0.12404	23.2298	23.2779	22.7614	22.7474	22.6747	22.4365	23.0225	23.1727	23.2151	23.1349	22.9791	23.2768	22.7493	22.9495	22.9776	22.9588	23.0805	23.1696	23.157	23.2261	22.7546	22.9519	23.4065	23.6533	22.7046	22.8313	22.9451	22.8712	23.2409	23.1721	24.4409	24.2642	23.1692	23.153	22.9378	23.069	22.9656	23.0268	23.632	23.7447
C1R_HUMAN	VLNYVDWIK	2	24.13	-0.308	-2.07	0.04448	4.3	0.04448	24.5377	24.2219	23.8406	23.7842	23.7163	23.6589	24.125	24.1883	23.8433	24.0345	24.1779	24.1999	23.8801	23.718	24.0055	24.3457	23.8674	23.6234	23.9949	23.792	23.9578	23.9469	24.5119	24.3554	23.9664	23.9314	23.6546	23.7927	24.3468	24.3739	25.1296	25.1634	24.4986	24.5499	23.9808	23.9622	23.885	24.1847	24.715	24.8146
C1R_HUMAN	(Ammonia-loss)C(Carbamidomethyl)LPVC(Carbamidomethyl)GKPVNPVEQR	2	23.34	-0.302	-1.99	0.05291	3.98	0.05291	23.5643	23.314	23.025	22.8872	22.5893	22.4371	23.2524	23.4058	23.3724	23.2268	23.4312	23.5168	23.2325	23.1194	23.1342	23.0799	23.148	23.3444	23.4018	23.4108	23.109	23.2144	23.6987	23.6764	23.0007	23.0605	23.2375	23.1293	23.4513	23.4498	24.6232	24.5116	23.3085	23.3831	NA	23.3665	23.1403	23.3283	24.0049	23.8343
C1R_HUMAN	(Ammonia-loss)C(Carbamidomethyl)LPVC(Carbamidomethyl)GKPVNPVEQR	3	21.69	-0.268	-1.19	0.24079	1.43	0.24079	NA	21.157	NA	21.1128	21.4593	21.4687	21.6693	21.7069	21.9042	21.7598	21.5887	21.3341	21.0112	21.2488	21.4093	21.4554	21.8875	21.8707	21.665	22.0999	21.3704	21.2038	22.1125	22.2834	NA	21.0356	NA	NA	NA	NA	22.5123	23.1207	21.7062	22.2247	NA	20.8865	21.8649	21.6412	21.8961	22.3081
C1R_HUMAN	MGNFPWQVFTNIHGR	3	23.23	-0.654	-2.38	0.02205	5.67	0.02205	23.119	22.9637	23.2951	23.3258	22.1823	21.9388	23.1183	23.1496	23.1377	23.1142	23.5998	23.5395	23.2907	22.9784	23.4781	23.6849	20.0086	NA	23.2144	22.9436	23.1327	22.6734	23.7637	23.5481	23.1567	22.3982	23.284	23.4974	23.7465	23.6721	24.4541	24.4808	23.7391	23.5777	23.6351	23.4508	23.2076	23.4942	23.3472	23.6019
C1R_HUMAN	IQYYC(Carbamidomethyl)HEPYYK	3	22.08	-0.235	-1.26	0.21525	1.58	0.21525	21.8866	21.985	21.1442	21.2339	21.6774	21.5031	22.4442	22.2361	22.364	22.1178	22.1844	22.1804	21.8322	21.8679	22.2539	22.0694	21.9884	21.6237	22.3864	22.3471	21.7171	21.6149	22.9402	22.2395	21.8356	21.5977	21.5517	21.8291	22.2793	22.3833	23.3963	23.535	22.3015	22.3061	21.7813	21.8968	22.0648	21.9561	22.4777	22.3289
[truncated: 6,722 more rows]
