# Supplementary material for: Analysis of the Cerebrospinal Fluid Proteome in Alzheimer's Disease
Source: PLoS One. 2016 Mar 7;11(3):e0150672. doi: 10.1371/journal.pone.0150672 (PMC4780771; doi:10.1371/journal.pone.0150672)
Supplement: S13 DataFile — (XLSX) [file pone.0150672.s013.xlsx]

## Sheet: OpenMS_spiked_in_normalized_dat
S13 DataFile. OpenMS spiked in normalized data quantification data.
Protein (Uniprot ID)	Peptide	Charge	A	Coef	t	p.value	F	F.p.value	AD1_1	AD1_2	AD2_1	AD2_2	AD3_1	AD3_2	AD4_1	AD4_2	AD5_1	AD5_2	AD6_1	AD6_2	AD7_1	AD7_2	AD8_1	AD8_2	AD9_1	AD9_2	AD10_1	AD10_2	C1_1	C1_2	C2_1	C2_2	C3_1	C3_2	C4_1	C4_2	C5_1	C5_2	C6_1	C6_2	C7_1	C7_2	C8_1	C8_2	C9_1	C9_2	C10_1	C10_2
1433B_HUMAN	DSTLIMQLLR	2	20.4	-0.333	-0.97	0.34035	0.93	0.34035	18.7698	18.9809	22.1448	22.447	19.0574	19.0959	20.1858	20.0848	21.0006	20.9093	21.5631	21.4713	20.4627	20.0067	20.3861	20.3079	19.3353	18.9854	20.2863	19.9956	20.551	NA	20.5895	20.4519	20.3632	NA	NA	NA	21.5291	21.4914	20.3061	20.0786	20.6784	20.3098	21.5486	NA	20.2582	20.2473	20.0403	20.0998
1433B_HUMAN	NLLSVAYK	2	20.59	-0.343	-0.87	0.39428	0.75	0.39428	19.1029	NA	21.9802	NA	NA	19.8117	19.9698	NA	21.1473	20.7644	21.1916	NA	NA	NA	20.4864	20.334	19.8979	20.1968	20.1344	20.321	20.4521	20.3944	NA	20.7047	20.5019	20.1881	NA	NA	21.6692	21.4711	NA	NA	NA	NA	21.2168	21.5174	NA	20.0695	NA	NA
1433E_HUMAN	LIC(Carbamidomethyl)C(Carbamidomethyl)DILDVLDK	2	19.63	0.37	0.67	0.51121	0.45	0.51121	NA	NA	21.1837	21.3369	NA	NA	NA	19.0451	20.3156	19.5261	20.9501	20.2013	NA	NA	NA	18.4543	NA	18.6899	19.1161	18.8751	19.1163	NA	NA	NA	19.1388	NA	NA	NA	NA	19.4767	NA	NA	NA	19.1996	20.586	20.3457	NA	NA	17.8151	NA
1433Z_HUMAN	DIC(Carbamidomethyl)NDVLSLLEK	2	19.57	-0.303	-0.66	0.51632	0.43	0.51632	17.9875	18.2115	21.6485	NA	17.7209	18.4802	NA	19.5744	NA	NA	NA	21.1153	19.9898	20.149	19.8474	19.7441	NA	17.7426	19.2813	NA	19.2528	19.7587	20.0046	19.5868	NA	19.8544	NA	NA	21.1098	20.9716	NA	19.6596	19.8356	19.7656	NA	NA	19.233	19.6837	19.106	19.1591
1433Z_HUMAN	TAFDEAIAELDTLSEESYK	3	19.53	0.015	0.03	0.97692	0	0.97692	17.325	NA	21.386	21.627	NA	NA	19.1504	19.3503	20.1434	20.0142	21.7583	20.5771	19.3908	NA	19.5003	19.6205	17.3808	NA	19.3633	18.8606	19.6086	18.9842	18.6832	18.7863	NA	NA	NA	NA	20.3684	NA	19.3964	19.2299	19.3066	19.2153	NA	20.4338	NA	18.9193	19.0665	19.375
1433Z_HUMAN	SVTEQGAELSNEER	2	18.18	0.696	1.12	0.28542	1.26	0.28542	NA	NA	NA	NA	NA	NA	NA	NA	18.7737	18.4263	NA	18.7551	NA	18.1885	NA	NA	NA	NA	NA	NA	NA	NA	NA	18.6713	NA	17.5888	NA	NA	NA	NA	17.9703	NA	NA	NA	NA	NA	NA	NA	NA	17.0496
1433Z_HUMAN	FLIPNASQAESK	2	18.91	NA	NA	NA	NA	NA	NA	NA	NA	NA	NA	NA	NA	NA	NA	NA	NA	NA	NA	NA	18.9083	NA	NA	NA	NA	NA	NA	NA	NA	NA	NA	NA	NA	NA	NA	NA	NA	NA	NA	NA	NA	NA	NA	NA	NA	NA
41_HUMAN	SMTPAQADLEFLENAKK	2	22.97	-0.483	-1.53	0.13251	2.35	0.13251	22.1226	22.3917	24.4632	24.8648	21.7366	21.8838	22.8334	22.8899	22.9557	22.7767	23.3352	23.6037	22.7891	23.1171	22.5998	22.3184	21.4153	21.4617	22.5345	22.3068	NA	22.8831	22.9849	22.8063	22.9223	22.9728	23.9941	24.1876	23.8712	23.8792	NA	22.5232	22.9362	23.1392	24.103	24.2247	22.8197	23.3203	22.2864	22.6883
4F2_HUMAN	GQSEDPGSLLSLFR	2	19.15	-0.678	-1.65	0.11321	2.73	0.11321	NA	NA	NA	20.249	18.1833	NA	19.1508	NA	NA	NA	NA	NA	NA	NA	NA	18.9048	NA	17.7507	18.4807	18.8604	NA	19.4977	18.928	19.1223	18.8781	18.8172	NA	NA	20.4288	NA	NA	NA	19.3378	19.372	19.9896	NA	19.3986	19.4119	NA	NA
4F2_HUMAN	IGDLQAFQGHGAGNLAGLK	3	18.66	-0.516	-0.91	0.3807	0.83	0.3807	NA	NA	NA	NA	NA	NA	NA	NA	18.1665	NA	NA	18.9005	18.5845	NA	NA	NA	NA	NA	17.9548	NA	19.1751	NA	NA	NA	NA	NA	NA	NA	19.6607	NA	NA	18.2172	NA	NA	NA	NA	NA	18.618	NA	NA
5HT2C_HUMAN	VFVN(Deamidated)NTTC(Carbamidomethyl)VLND	2	17.93	-0.605	-0.78	0.44746	0.61	0.44746	NA	16.3205	19.2232	NA	NA	NA	18.2824	17.9602	18.5269	NA	NA	NA	NA	NA	17.0923	NA	15.9716	17.606	NA	NA	NA	NA	NA	18.0152	NA	NA	NA	NA	NA	NA	NA	NA	17.9407	NA	18.9374	19.0628	18.1154	NA	NA	NA
5HT2C_HUMAN	VFVNN(Deamidated)TTC(Carbamidomethyl)VLND	2	17.76	NA	NA	NA	NA	NA	NA	NA	NA	NA	NA	NA	NA	NA	NA	NA	NA	NA	NA	NA	NA	NA	NA	NA	NA	17.7573	NA	NA	NA	NA	NA	NA	NA	NA	NA	NA	NA	NA	NA	NA	NA	NA	NA	NA	NA	NA
5HT7R_HUMAN	KLSAAGM(Oxidation)HEALK	2	18.96	0.171	0.23	0.8247	0.05	0.8247	NA	NA	NA	19.8196	NA	NA	NA	18.5782	NA	NA	NA	NA	NA	NA	NA	NA	NA	NA	NA	NA	NA	NA	NA	NA	17.8141	17.7071	NA	19.688	19.3478	19.3854	NA	NA	NA	NA	NA	19.3551	NA	NA	NA	NA
5NTD_HUMAN	(Ammonia-loss)C(Carbamidomethyl)VN(Deamidated)ASRC(Carbamidomethyl)MGGVARLFTK	3	20.21	-0.333	-0.88	0.38645	0.77	0.38645	19.9724	19.7762	NA	NA	18.6381	18.6462	20.721	21.2625	NA	20.9057	NA	18.3136	20.52	20.7272	20.1515	20.7153	20.0342	20.0494	20.4988	20.6486	20.9547	20.908	19.8187	NA	20.5603	NA	NA	NA	NA	NA	20.0685	20.1558	NA	20.5935	NA	NA	NA	20.3791	20.3649	20.1832
7B2_HUMAN	KSVPHFSDEDKDPE	3	21.46	-0.033	-0.11	0.91421	0.01	0.91421	20.3235	20.2366	22.5358	22.7931	20.557	20.7127	22.2149	21.9801	22.0866	21.7126	21.6595	22.0497	21.6367	21.8904	21.4159	20.9392	20.8666	21.093	21.0092	21.1415	21.0099	21.4611	21.4308	21.465	21.1695	21.1526	22.1421	22.1302	22.0764	22.1529	21.0203	21.1758	21.2983	21.4168	22.5485	22.7692	21.8964	21.4764	19.9262	19.8001
7B2_HUMAN	KSVPHFSDEDKDPE	2	19.48	-0.319	-0.85	0.3988	0.73	0.3988	18.4718	18.2116	21.3277	20.8483	17.802	17.6822	20.0518	20.0446	19.5706	19.3911	19.9094	19.9971	20.0233	19.7939	18.7809	19.3525	18.6265	18.2627	19.1435	18.8179	19.5041	19.5836	NA	19.1115	19.6887	19.7544	20.4463	NA	20.4724	20.3433	19.3733	18.7207	19.3971	19.2551	20.9631	20.9379	19.2082	19.9474	NA	18.0309
7B2_HUMAN	SVPHFSDEDKDPE	3	23.89	-0.01	-0.03	0.97689	0	0.97689	22.364	22.8537	25.0324	25.4666	22.941	23.2938	24.3807	24.1521	24.4336	24.3457	24.1189	24.2969	23.9215	24.4193	23.826	23.4747	23.2581	23.7679	23.5721	23.8806	23.6039	23.9094	23.8233	23.6953	23.4991	23.6684	23.7933	24.1367	24.6271	24.8138	23.2859	23.6488	23.8239	24.0028	24.8905	25.2225	24.4697	23.8896	22.5841	22.6018
7B2_HUMAN	SVPHFSDEDKDPE	2	23.55	-0.067	-0.21	0.83136	0.05	0.83136	22.5152	22.691	NA	25.1157	22.3992	22.3873	23.9681	NA	24.0029	23.981	23.9788	24.0702	23.9427	24.1236	23.2228	23.376	22.8698	22.8521	NA	23.3406	23.589	23.8516	NA	23.1692	23.4204	23.4453	NA	NA	24.5252	24.5828	23.4481	23.2406	23.5617	23.628	24.6133	24.8701	23.3578	23.8134	22.3785	22.4311
7B2_HUMAN	SVNPYLQGQR	2	24.99	-0.081	-0.29	0.76987	0.09	0.76987	23.6274	23.9792	26.1275	26.3653	24.2224	24.4025	25.2417	25.1936	25.2013	25.1352	25.3206	25.3563	24.9739	25.5033	24.6952	24.6976	24.5036	24.8348	24.6736	24.8675	24.8346	25.0805	24.9468	24.8507	24.7789	24.9624	25.0334	24.8507	25.7953	25.8687	24.4936	24.649	24.9806	24.972	25.9894	26.2423	25.3767	25.1778	23.7977	23.86
7B2_HUMAN	DFSEDQGYPDPPNPC(Carbamidomethyl)PVGK	2	21.64	0.011	0.03	0.97402	0	0.97402	20.8794	21.0882	23.4113	23.577	20.4765	20.4045	21.818	21.8944	22.3546	21.8094	21.5199	22.3183	21.8578	22.2089	20.9271	21.1997	21.0084	21.4044	21.4966	21.3886	21.279	21.7815	21.5458	21.2571	21.457	21.0114	21.7831	NA	22.0892	22.4625	21.2812	20.7056	21.6325	21.7593	22.7352	22.8805	21.7692	21.9384	20.925	20.7608
7B2_HUMAN	TADDGC(Carbamidomethyl)LENTPDTAEFSR	2	21.19	-0.109	-0.33	0.74417	0.11	0.74417	NA	20.1568	22.9756	23.1688	19.8462	19.9708	21.092	21.2385	21.7562	21.669	21.1561	21.7093	21.2655	21.4781	20.7145	20.8374	20.6652	20.6852	20.6811	20.755	20.8264	21.4561	20.5027	20.7909	20.5641	20.6904	NA	21.2829	22.0892	22.1017	NA	20.6874	21.1987	21.3246	22.4229	22.826	21.4621	21.6268	20.0807	20.3103
7B2_HUMAN	TADDGC(Carbamidomethyl)LENTPDTAEFSR	3	19.05	0.202	0.29	0.778	0.08	0.778	NA	NA	NA	20.9865	NA	17.986	NA	NA	19.7432	NA	NA	NA	NA	19.2305	NA	NA	NA	19.2188	NA	17.8984	NA	NA	NA	NA	17.9312	NA	NA	NA	18.9913	18.1879	NA	NA	NA	NA	19.8105	NA	19.5957	NA	NA	NA
7B2_HUMAN	VSEADIQR	2	19.3	-0.04	-0.11	0.91649	0.01	0.91649	18.2012	18.0119	20.549	20.7303	18.6189	18.7041	18.9915	18.9824	20.2548	19.5124	NA	NA	19.3772	19.8068	19.5881	19.3737	19.0688	19.6806	18.6748	19.1399	18.7298	19.4942	18.7552	18.9348	18.6745	18.919	NA	NA	20.0879	20.122	NA	19.4001	19.4032	19.5823	20.227	20.608	NA	19.7095	17.8774	18.3991
7B2_HUMAN	EFQLHQHLFDPEHDYPGLGK	3	19.85	0.16	0.27	0.788	0.07	0.788	18.5331	18.9544	22.2168	22.0295	NA	NA	19.4325	NA	20.0321	19.8966	NA	20.0526	19.5267	19.4418	NA	19.3936	NA	NA	NA	NA	NA	19.7312	NA	NA	NA	NA	NA	19.4796	20.6128	NA	NA	18.2223	19.9931	NA	21.1789	21.4485	NA	20.2984	17.4444	18.9559
7B2_HUMAN	LLHGVMEQLGIARPR	3	19.85	-0.229	-0.31	0.76517	0.09	0.76517	NA	18.3655	NA	21.0877	NA	NA	NA	NA	19.4924	19.4379	NA	NA	NA	NA	NA	NA	NA	NA	NA	NA	18.8901	NA	NA	NA	NA	NA	NA	NA	NA	20.2288	NA	NA	19.3632	NA	20.7583	21.0626	NA	NA	NA	NA
A1AG1_HUMAN	NWGLSVYADKPETTK	3	26.54	-1.257	-3.7	0.00061	13.67	0.00061	25.1705	25.114	26.3686	26.5453	24.464	24.6155	26.327	26.2848	25.5298	25.6027	27.1784	27.0958	26.9186	27.1127	25.7988	25.7206	25.0158	25.1555	26.0633	26.1687	26.3038	26.5654	26.583	26.7001	26.4861	26.5291	29.3405	29.0619	28.497	28.4692	27.7311	27.5805	25.5679	25.669	27.894	28.0723	27.2137	27.0026	26.0028	26.1257
A1AG1_HUMAN	NWGLSVYADKPETTK	2	24.95	-1.468	-3.57	0.00088	12.77	0.00088	23.7894	23.6068	25.1466	25.1554	22.3285	22.1975	24.7622	24.6113	23.5622	23.7246	25.7818	25.8773	25.5796	25.6753	24.0091	24.0844	22.835	22.7307	24.6142	24.27	24.7087	24.9395	24.5978	24.6483	25.0593	24.9218	28.3659	27.7302	27.1629	27.1414	26.4129	26.0109	24.0334	24.0357	26.6404	26.8685	25.5638	25.6616	24.5774	24.6211
A1AG1_HUMAN	WFYIASAFR	2	25.66	-1.725	-3.59	0.00083	12.91	0.00083	23.9393	24.0249	26.1298	26.0518	23.3972	23.3627	25.2538	25.3381	24.7491	24.7408	26.6655	26.6298	26.4546	26.6393	25.245	25.6442	21.6704	20.8639	24.5835	24.6534	25.7274	25.5869	25.7292	25.6728	25.9077	25.6177	28.9857	28.9225	27.9276	28.1322	26.8498	26.8811	25.1275	25.2509	27.6651	27.5635	26.2769	26.7345	24.8506	25.1375
A1AG1_HUMAN	SDVVYTDWK	2	26.61	-1.439	-4	0.00024	15.99	0.00024	25.1671	25.0379	25.0282	25.2673	24.7049	24.7602	26.3436	26.3676	25.491	25.2276	26.9495	27.1025	26.9968	27.2276	26.0085	26.701	25.3898	25.559	26.1767	26.2505	26.4278	26.6941	26.7904	26.8427	26.7194	26.7124	29.131	29.027	29.3342	29.3543	27.734	27.6787	25.7686	25.8264	27.9113	28.0491	27.3707	27.087	26.0421	26.0344
A1AG1_HUMAN	EQLGEFYEALDC(Carbamidomethyl)LR	3	25.4	-1.314	-3.31	0.00186	10.99	0.00186	23.6493	24.528	24.9982	25.4565	23.6028	24.1226	25.1453	25.0606	24.1726	24.3975	26.1505	25.9452	25.6321	26.0872	24.6273	24.7851	23.7677	23.4205	24.776	24.6132	25.2023	25.2108	25.4965	25.3345	25.7527	25.5434	27.5954	27.7824	27.2652	27.0928	26.2491	26.5344	25.156	25.2762	27.0958	26.8918	25.935	26.3382	24.1313	25.3318
A1AG1_HUMAN	EQLGEFYEALDC(Carbamidomethyl)LR	2	27.29	-1.495	-3.96	0.00027	15.71	0.00027	25.9076	25.8196	27.301	27.359	25.1317	25.36	26.7387	26.9485	26.1988	26.0081	27.8738	28.0093	27.8849	27.9639	26.4284	26.449	25.0313	25.0495	26.6823	26.6094	27.1234	27.3168	27.081	27.2305	27.5669	27.5037	30.0288	30.1992	29.2475	29.2165	28.9208	28.3686	26.5785	26.5872	29.4432	28.9564	27.8674	27.9937	26.6007	26.8294
A1AG1_HUMAN	YVGGQEHFAHLLILR	3	26.08	-1.591	-3.77	0.00048	14.25	0.00048	24.7927	24.8503	25.8866	25.8385	24.0555	24.5451	25.8824	25.9345	24.9778	24.7486	26.3654	26.3089	27.1197	26.6968	25.0004	25.1144	23.4035	23.4896	25.3428	25.4278	25.9709	26.1418	26.1575	26.2761	26.4912	26.4932	28.9952	28.7317	28.3582	27.6935	27.7908	27.2018	25.3844	25.1659	27.9119	27.9519	26.1788	27.429	25.7345	25.5512
A1AG1_HUMAN	YVGGQEHFAHLLILR	2	24.07	-1.577	-3.75	0.00052	14.04	0.00052	22.8403	22.9828	24.0165	23.8815	21.9078	22.4554	24.0365	24.022	22.6617	22.6923	24.522	24.4794	25.3363	24.7758	22.9829	23.0594	21.1408	21.1907	23.2665	23.3982	24.0179	24.3668	24.1121	24.0998	24.6329	24.5111	27.222	26.907	25.6554	25.7582	26.0094	25.3302	23.2697	23.2385	25.7551	25.7569	24.1148	25.0856	23.6553	23.694
A1AG1_HUMAN	SDVVYTDWKK	2	22.5	-1.377	-3.52	0.00104	12.39	0.00104	21.2822	21.1332	21.3665	NA	20.7542	20.7385	22.8039	22.1697	21.0679	21.1393	23.0224	22.9177	23.1251	23.1858	21.6275	21.691	21.3273	21.0087	22.1212	21.7796	22.3037	22.276	23.1047	22.1635	23.024	22.8689	25.4201	24.8849	24.5513	24.4632	23.9581	23.7738	21.4724	21.3581	23.752	24.071	23.025	22.9969	22.011	21.7359
A1AG1_HUMAN	TEDTIFLR	2	25.23	-1.161	-3.72	0.00056	13.86	0.00056	23.8231	23.9575	24.7736	25.0132	23.5102	23.6324	24.8269	24.8622	24.1907	24.0389	25.6245	25.7382	25.609	25.9301	24.6378	24.4751	24.1026	24.5622	24.7199	24.8678	25.2128	25.4893	25.3408	25.4773	25.3826	25.4254	27.5175	27.3714	26.9959	26.9858	26.1418	26.1045	24.2767	24.488	26.4395	26.6486	25.7025	25.6559	24.6609	24.8016
A1AG1_HUMAN	N(Deamidated)WGLSVYADKPETTK	3	21.57	-1.43	-3.87	0.00038	14.96	0.00038	20.1355	19.8616	NA	NA	19.4896	19.308	21.293	21.3016	20.0126	20.1434	22.2002	22.3406	22.1453	22.2433	20.8183	20.8357	20.1349	19.9817	21.2411	21.3022	21.6079	21.4241	21.6416	21.5207	21.6762	21.5569	24.2961	24.1	23.571	23.6115	22.8178	22.74	20.6542	20.7939	23.0412	23.2608	22.2702	22.3474	20.9847	21.1222
A1AG1_HUMAN	TYM(Oxidation)LAFDVNDEK	2	23.25	-0.611	-1.01	0.3194	1.02	0.3194	21.4073	22.4677	NA	25.0311	21.6873	22.5522	NA	22.6995	23.4285	NA	24.0778	NA	22.3369	23.8397	NA	21.9211	21.8247	22.8807	22.7397	23.4093	23.0806	23.7882	22.4141	23.619	22.696	23.8456	25.063	25.5067	24.4141	24.8267	22.6724	23.6434	22.97	22.5536	24.2844	24.947	23.2566	22.454	22.2655	23.0928
A1AG1_HUMAN	TYMLAFDVNDEK	2	26.06	-1.331	-1.76	0.08532	3.1	0.08532	24.8974	24.4221	27.084	27.1173	24.0951	24.3108	25.9205	25.1097	24.2409	23.7174	25.8199	27.8909	25.7442	25.8716	25.1674	26.6619	24.4542	24.5338	25.8527	24.94	25.7089	25.6538	26.9501	25.7074	26.0262	26.0531	27.902	29.7421	27.0834	29.3622	26.7571	26.3457	24.9918	23.8738	28.4512	28.6624	25.8859	27.3609	26.4456	25.5013
A1AG1_HUMAN	(Glu->pyro-Glu)EQLGEFYEALDC(Carbamidomethyl)LR	2	19.85	-1.864	-2.76	0.0114	7.59	0.0114	16.3911	NA	NA	NA	NA	NA	NA	NA	NA	NA	19.6315	19.7702	19.8287	19.8911	NA	NA	NA	NA	NA	16.7466	NA	NA	NA	NA	NA	18.8431	21.4466	21.2824	20.7918	20.9833	21.18	21.2616	NA	18.6352	20.9097	21.0345	19.6415	20.173	18.6278	NA
A1AG1_HUMAN	TYMLAFDVN(Deamidated)DEK	2	22.96	-1.292	-1.87	0.07234	3.49	0.07234	21.548	21.9047	23.5672	NA	NA	NA	22.8393	22.7528	21.8951	NA	NA	23.9391	NA	NA	20.1786	22.6672	21.5948	21.6848	23.5204	22.868	23.0815	23.3136	23.3015	22.7761	23.2332	23.6482	NA	26.124	NA	NA	NA	24.0341	22.5984	NA	25.3402	NA	NA	NA	NA	22.7436
A1AG1_HUMAN	TYM(Oxidation)LAFDVN(Deamidated)DEK	2	21.05	NA	NA	NA	NA	NA	NA	NA	NA	NA	NA	NA	NA	NA	NA	NA	NA	NA	NA	NA	NA	NA	NA	NA	NA	NA	NA	NA	NA	NA	NA	NA	NA	NA	NA	21.0522	NA	NA	NA	NA	NA	NA	NA	NA	NA	NA
A1AG2_HUMAN	NWGLSFYADKPETTK	3	24.31	-0.999	-2.98	0.00468	8.89	0.00468	23.0468	22.8424	24.2944	24.2845	22.5875	22.7273	24.3137	24.1874	23.792	23.6514	25.2765	25.4607	24.7421	24.9788	24.0747	23.9807	22.563	22.4531	23.3887	23.5738	24.3763	24.4902	24.5757	24.4836	24.2781	24.203	26.7785	26.6662	25.8263	25.9295	25.2125	25.0905	23.591	23.5919	25.6845	25.8639	24.3207	24.2612	23.4822	23.4991
A1AG2_HUMAN	NWGLSFYADKPETTK	2	22.59	-1.274	-3.12	0.00323	9.75	0.00323	21.5372	21.2761	22.8301	22.729	20.2938	20.1807	22.3934	22.2609	NA	21.7201	23.9659	23.7427	23.2781	23.2385	22.0606	22.0694	20.2749	20.0164	21.7346	21.3675	22.7482	22.7154	22.3691	22.1915	22.7409	22.4399	25.654	25.139	24.2728	24.3682	23.9003	23.434	21.9782	21.8487	24.2741	24.5908	22.4779	22.7987	22.1933	22.0657
A1AG2_HUMAN	TLMFGSYLDDEK	2	25.4	-0.982	-3.12	0.00325	9.7	0.00325	24.2148	24.3093	25.1757	25.3208	23.7204	23.9025	25.0451	25.1474	24.7704	24.4937	26.1245	26.1251	25.9623	26.2262	24.9921	24.991	24.0103	24.337	24.5618	24.7227	25.6174	25.9481	25.5457	25.7059	25.5861	25.6549	27.8329	27.6065	26.7315	26.7074	26.3278	26.022	24.6824	24.886	26.5966	26.7434	24.884	25.0727	24.8105	24.8322
A1AG2_HUMAN	EHVAHLLFLR	2	22.93	-1.195	-3.28	0.00205	10.76	0.00205	21.828	21.9659	22.8996	22.6794	21.1993	21.5145	22.7771	22.7976	22.1536	22.2341	23.8417	24.2003	23.6984	23.791	22.187	22.3589	20.3275	20.6361	21.7728	21.8837	23.379	23.5108	22.8591	22.8785	23.2037	23.2589	25.632	25.5216	24.3371	24.4792	24.1399	23.7809	22.0688	22.1754	24.5444	24.588	22.7985	22.9318	22.1948	22.3569
A1AG2_HUMAN	EQLGEFYEALDC(Carbamidomethyl)LC(Carbamidomethyl)IPR	3	24.55	-1.114	-2.63	0.01169	6.93	0.01169	22.9026	23.3468	24.8322	25.2351	22.4364	23.0961	24.1395	24.2046	24.1638	24.2467	25.7361	25.6277	25.3324	25.2024	24.2597	24.3537	22.3186	21.4907	23.7592	23.2366	24.8213	24.4667	24.4776	24.393	24.3829	24.7912	27.1973	27.0782	25.8736	25.8947	25.4486	25.3564	24.4683	24.6209	26.2879	26.1763	24.1666	24.6693	23.4481	24.1921
A1AG2_HUMAN	EQLGEFYEALDC(Carbamidomethyl)LC(Carbamidomethyl)IPR	2	23.38	-1.245	-3.03	0.00412	9.17	0.00412	22.4421	21.9878	23.7262	23.6668	21.1785	21.3081	22.7685	22.9595	23.0495	22.7118	24.2309	24.7589	23.9138	24.3606	23.2351	22.8334	20.5734	20.6467	22.4486	22.4204	23.0875	23.7046	23.1835	23.436	23.2614	23.5067	26.2198	26.0672	25.0302	25.0724	24.6827	24.4297	22.6224	23.0088	24.9919	25.0637	23.4616	23.4843	22.9809	22.8172
A1AG2_HUMAN	SDVMYTDWK	2	24.3	-0.836	-2.42	0.01962	5.87	0.01962	22.9936	22.8139	25.9999	26.1192	22.6447	22.5528	23.8724	23.9153	23.4923	23.1845	24.8717	24.9784	24.734	24.8684	23.939	23.8397	22.9621	23.033	23.4056	23.5151	24.4601	24.6134	24.645	24.5531	24.3982	24.2556	26.7137	26.5268	25.6221	25.4977	25.1201	24.9811	23.5736	23.4986	25.4112	25.574	24.0064	23.9863	23.4901	23.5258
A1AG2_HUMAN	(Gln->pyro-Glu)Q(Deamidated)N(Deamidated)QC(Carbamidomethyl)FYNSSYLNVQ(Deamidated)R	2	21.25	-0.265	-0.69	0.49564	0.47	0.49564	20.0767	20.4078	23.3847	23.7743	19.7327	19.6345	20.6969	21.2233	21.7164	21.5562	21.5114	21.9032	21.4621	21.7362	21.0052	21.3708	20.0958	20.2564	20.2417	20.6849	NA	21.5377	20.5446	20.9313	20.4424	20.3597	21.0997	21.6244	22.3641	22.2094	20.9651	21.0695	21.3798	21.6284	22.492	22.8747	21.5942	22.0707	20.1739	20.8822
A1AG2_HUMAN	TLM(Oxidation)FGSYLDDEK	2	21.72	-0.769	-1.19	0.23889	1.43	0.23889	20.0534	21.4466	NA	NA	20.9055	21.5961	20.3236	21.3116	21.3572	21.3883	21.4111	22.2332	21.8939	23.0089	20.198	21.0662	20.9954	22.2102	20.8459	21.4838	22.0404	22.9991	21.1676	22.6059	21.5383	22.9503	23.2331	23.534	23.1888	23.409	21.9331	22.6751	20.2473	21.0782	22.6545	23.3915	20.2177	20.825	20.5341	21.5217
A1AG2_HUMAN	SDVM(Oxidation)YTDWK	2	19.85	-0.721	-0.56	0.59711	0.31	0.59711	NA	NA	NA	NA	NA	NA	NA	NA	NA	NA	NA	19.3674	NA	NA	NA	NA	NA	NA	NA	NA	NA	NA	NA	NA	NA	19.1779	NA	20.9985	NA	NA	NA	NA	NA	NA	NA	NA	NA	NA	NA	NA
A1AT_HUMAN	SVLGQLGITK	2	19.86	NA	NA	NA	NA	NA	NA	NA	NA	NA	NA	NA	NA	NA	NA	NA	NA	NA	NA	NA	NA	NA	NA	NA	NA	NA	NA	NA	NA	NA	NA	19.924	NA	NA	19.7988	NA	NA	NA	NA	NA	NA	NA	NA	NA	NA	NA
A1BG_HUMAN	(Ammonia-loss)C(Carbamidomethyl)EGPIPDVTFELLR	2	23.81	-0.79	-2.05	0.04593	4.22	0.04593	22.5366	22.4962	24.7459	24.5781	21.7248	21.4877	23.6055	23.7714	23.798	23.5842	24.8864	24.9729	24.6235	24.6498	23.565	23.7353	21.6496	20.8986	23.3935	23.5826	23.5077	23.698	23.4164	23.8284	23.4719	23.6449	26.4577	26.5641	24.7542	24.7056	24.5954	24.5773	23.7344	23.68	24.2301	24.4047	23.8484	24.194	23.2908	23.4911
A1BG_HUMAN	ATWSGAVLAGR	2	24.93	-0.591	-2.12	0.03976	4.49	0.03976	23.6791	23.6846	25.0977	25.1375	23.7398	23.8433	25.094	25.0564	24.5695	24.3873	25.7164	25.5722	25.3101	25.5372	24.5821	24.4869	23.9807	24.1481	24.466	24.5544	25.0763	25.3257	25.383	25.4502	24.8376	24.8554	27.0133	26.7715	25.4569	25.4095	25.6533	25.5854	24.372	24.2601	25.4908	25.6921	25.1158	24.889	23.8356	23.9948
A1BG_HUMAN	TPGAAANLELIFVGPQHAGNYR	3	24.66	-0.813	-1.78	0.08138	3.18	0.08138	23.5939	22.3947	25.4627	25.3412	22.9397	22.9611	24.836	24.591	24.4879	24.4509	26.0102	25.863	25.2764	25.9568	24.2401	24.2287	22.1447	22.0509	24.4334	23.8871	24.8078	24.4878	25.4725	24.4669	24.4089	24.0354	27.5313	27.2769	25.5458	25.5591	25.6225	25.336	24.4459	24.1982	25.6302	25.8682	24.9828	24.9171	23.3217	23.4981
A1BG_HUMAN	TPGAAANLELIFVGPQHAGNYR	2	22.32	NA	NA	NA	NA	NA	NA	NA	NA	NA	NA	NA	NA	NA	NA	NA	NA	NA	NA	NA	NA	NA	NA	NA	NA	NA	NA	NA	NA	NA	NA	NA	22.7404	21.8985	NA	NA	NA	NA	NA	NA	NA	NA	NA	NA	NA	NA
A1BG_HUMAN	SWVPHTFESELSDPVELLVAES	3	23.84	-0.941	-1.36	0.18136	1.85	0.18136	22.3202	22.5642	25.0629	25.1885	21.8418	21.9135	24.1263	24.2139	23.7267	23.6611	25.4736	25.0589	24.6083	24.6757	23.807	24.0595	20.7781	17.0695	23.5064	23.6919	23.8477	23.6759	23.5019	23.7334	23.5254	23.4779	26.4497	26.7277	24.7736	24.9544	24.4225	24.8212	23.925	23.5874	24.4438	24.6687	24.0425	24.5786	23.3774	23.6313
A1BG_HUMAN	SWVPHTFESELSDPVELLVAES	2	23.05	-0.979	-1.7	0.09681	2.88	0.09681	22.3553	21.6846	24.5227	23.9683	21.1789	20.5176	22.9813	23.1158	23.209	22.7822	24.1118	24.5065	24.0184	23.8313	22.9173	22.9974	19.6809	17.5098	22.7245	22.5342	22.833	22.9424	23.086	23.6581	22.5698	22.4769	26.3495	26.1466	24.253	24.0998	24.2088	23.6674	22.3224	22.6613	23.5387	23.8087	23.3223	23.441	22.5767	22.7724
A1BG_HUMAN	C(Carbamidomethyl)EGPIPDVTFELLR	2	23.41	-0.738	-2.28	0.02727	5.22	0.02727	22.1827	22.1522	24.134	24.0267	21.76	21.9358	23.3047	23.3455	23.1777	23.0771	24.3495	24.5759	23.9888	24.1387	23.0764	22.8503	21.4718	21.4167	22.8509	22.9041	23.4069	23.519	23.6507	23.7165	23.2831	23.2774	25.78	25.8134	24.0771	24.1081	24.2339	24.2429	23.0454	22.9524	24.1791	24.1891	23.5596	23.492	22.346	22.6077
A1BG_HUMAN	VTLTC(Carbamidomethyl)VAPLSGVDFQLR	3	24.49	-0.631	-1.71	0.0952	2.91	0.0952	22.5646	23.3994	25.116	25.2456	23.1482	23.3846	24.5326	24.2514	24.2128	24.5077	25.696	25.4152	24.9266	25.0736	24.1713	24.3154	23.0362	22.7137	24.0284	23.8393	24.8038	24.1183	24.7717	24.4465	24.3754	24.3015	26.4655	26.8606	25.6188	25.7042	24.7996	24.7884	24.4657	24.2895	25.4342	25.0699	24.4445	24.5746	23.1172	23.7545
A1BG_HUMAN	VTLTC(Carbamidomethyl)VAPLSGVDFQLR	2	24.98	-1.023	-1.97	0.05936	3.87	0.05936	23.6062	23.4589	NA	25.9716	22.9508	22.9982	NA	NA	NA	NA	26.0707	26.3035	25.5329	NA	NA	NA	22.7496	22.8685	NA	NA	25.068	NA	25.0007	25.0771	24.5455	24.6651	27.6984	NA	25.9882	26.0197	25.8235	25.705	NA	NA	25.9692	26.1336	NA	25.1529	24.1112	NA
A1BG_HUMAN	N(Deamidated)GVAQEPVHLDSPAIK	3	24.68	-0.386	-0.89	0.37773	0.79	0.37773	23.314	23.5529	25.0062	25.3101	23.461	23.7308	24.969	25.0487	24.5107	24.3691	25.432	25.6307	24.8196	25.3134	24.5181	24.0997	23.7431	24.1496	24.2294	24.6075	24.7156	25.047	25.0819	25.2836	24.3629	24.5119	27.0725	26.8924	25.2142	25.6784	25.3125	25.3894	23.905	24.0307	25.1887	25.4825	22.6931	24.6441	23.3403	23.6833
A1BG_HUMAN	N(Deamidated)GVAQEPVHLDSPAIK	2	21.15	-0.768	-0.82	0.42168	0.67	0.42168	NA	NA	NA	NA	NA	NA	NA	NA	NA	20.049	21.5526	21.485	21.0615	NA	NA	NA	18.7957	NA	20.1098	22.3634	20.7896	20.9821	20.1428	20.9219	20.1381	22.658	23.4408	22.9938	NA	21.1433	NA	NA	NA	NA	NA	21.3305	20.1733	20.6111	21.7926	21.5233
A1BG_HUMAN	SGLSTGWTQLSK	2	25.54	-0.568	-1.79	0.07992	3.22	0.07992	24.2053	24.359	25.7585	26.0989	24.1062	24.3809	25.5246	25.7138	25.3971	25.1136	26.3679	26.5422	25.8169	26.1567	25.032	25.0074	24.4034	24.8028	25.0847	25.2431	25.6217	25.8704	25.875	26.0053	25.2388	25.4028	27.8457	27.8466	26.0998	26.198	26.205	26.2874	24.6545	24.9154	25.971	26.2014	25.7286	25.5792	24.3592	24.5626
A1BG_HUMAN	(Ammonia-loss)C(Carbamidomethyl)LAPLEGAR	2	23.74	-0.426	-1.53	0.13325	2.34	0.13325	22.6104	22.614	23.3641	23.309	23.2147	23.3291	23.809	23.9642	23.4835	23.1711	24.5515	24.036	24.1727	24.2319	23.4435	23.4162	23.4756	23.6554	23.4094	23.2044	24.2311	24.2476	24.4747	24.4454	23.8369	23.7551	25.4689	25.0872	24.1127	24.0829	24.7278	24.5316	23.3811	23.1841	24.0371	23.958	23.1656	23.2859	22.713	22.2668
A1BG_HUMAN	C(Carbamidomethyl)LAPLEGAR	2	23.09	-0.462	-1.46	0.15083	2.14	0.15083	21.5936	21.7079	23.4232	23.7054	22.0931	22.3312	23.3347	22.6359	22.7888	22.7298	23.838	23.8382	23.4775	23.7187	22.7599	22.6575	22.4061	22.5382	22.7808	22.879	23.1934	23.1288	23.8061	23.056	23.0141	23.1588	24.896	24.6519	23.7327	23.8114	23.4157	23.7989	22.4698	22.6422	23.6138	23.7978	23.4538	22.9833	21.9469	21.9057
A1BG_HUMAN	HQFLLTGDTQGR	2	24.22	-0.547	-1.61	0.11365	2.61	0.11365	22.95	22.8575	24.8032	25.421	22.748	22.8875	24.5256	24.1172	23.7255	23.7925	25.0978	25.087	24.7056	24.8181	23.7641	23.7387	23.0577	22.9152	23.9868	23.9015	24.436	24.3088	24.7161	24.1227	24.2009	24.2358	26.3124	25.9408	24.8966	25.4675	24.7922	24.8058	23.5153	23.5561	24.8243	25.0132	24.2225	24.3629	23.2046	22.9038
A1BG_HUMAN	HQFLLTGDTQGR	3	23.95	-0.45	-1.42	0.16238	2.02	0.16238	22.3333	22.3349	24.3467	24.5053	22.9633	23.1753	24.4043	23.8302	23.6765	23.4915	24.7653	24.6645	24.3036	24.4781	23.8545	23.6742	23.1592	23.0986	23.6264	23.7797	24.1809	23.9456	24.7962	24.1965	23.9222	23.8755	25.57	25.5922	24.6033	24.495	24.2915	24.7213	23.3489	23.3853	24.4987	24.5746	24.3089	23.9653	22.8408	22.3454
A1BG_HUMAN	SLPAPWLSMAPVSWITPGLK	3	22.75	-1.069	-1.69	0.09747	2.87	0.09747	NA	21.0694	23.6794	24.7712	19.8551	20.013	22.4552	22.9383	22.6076	22.574	24.6536	24.2735	22.8026	23.6068	22.0685	23.092	19.7633	17.6229	22.3698	22.1492	22.7378	22.1466	22.6047	22.8443	22.5769	22.1082	25.0823	25.7185	23.913	24.1304	22.7906	23.5711	23.1104	23.0031	23.7208	24.0335	23.027	23.81	21.9381	22.0724
A1BG_HUMAN	SLPAPWLSMAPVSWITPGLK	2	23.39	-0.842	-1.69	0.09943	2.85	0.09943	21.4427	21.1355	25.0481	24.7023	19.6089	NA	22.8482	22.6121	22.9214	22.6843	24.6998	24.9848	24.0092	23.8382	23.1454	23.0241	NA	NA	22.0994	22.2764	22.7772	22.9186	23.3002	23.2067	22.3071	NA	26.6144	26.6336	24.5971	24.5142	24.4763	24.0185	22.4457	22.7363	24.0628	24.2047	23.7618	23.8473	22.3794	22.3089
A1BG_HUMAN	NGVAQ(Deamidated)EPVHLDSPAIK	2	22.68	-0.632	-1.83	0.0749	3.34	0.0749	21.8183	21.76	23.3097	23.3219	20.9405	21.0388	22.8357	23.008	21.9279	22.0088	23.6132	23.7671	22.9939	23.0876	21.7932	22.1003	21.4094	21.6964	22.1531	NA	22.8394	23.2048	22.6032	22.8078	22.5555	NA	25.3665	24.8651	23.1648	23.2948	23.4964	23.2698	21.6728	21.7417	23.3348	23.5006	22.2454	22.7217	NA	21.9918
A1BG_HUMAN	TPGAAANLELIFVGPQ(Deamidated)HAGNYR	3	22.21	-0.561	-1.19	0.24225	1.41	0.24225	21.5198	NA	23.0104	22.9888	20.8586	20.923	22.4485	22.249	21.706	21.8696	22.8485	23.2401	22.2389	22.7526	21.7241	21.7783	20.745	NA	21.8625	21.7291	22.0239	22.1382	22.203	22.4088	21.9069	NA	25.6408	NA	23.1623	23.095	22.803	22.6095	19.757	21.7433	22.9111	23.0634	22.3199	22.0688	21.5324	21.5397
A1BG_HUMAN	LELHVDGPPPRPQLR	3	22.62	-0.611	-1.59	0.12018	2.51	0.12018	22.2444	21.5486	22.7008	22.9661	21.3383	21.3609	22.7223	23.2205	21.9588	22.2677	23.4183	23.742	23.2012	22.7695	22.0347	21.2916	21.1555	21.7924	22.3962	22.1926	22.6276	22.5811	23.0941	22.9436	22.6384	23.1558	25.505	25.0997	23.2082	22.9845	23.2588	23.4299	21.6287	22.0785	23.2943	23.498	22.4439	22.1101	21.4137	21.5487
A1BG_HUMAN	SLPAPWLSM(Oxidation)APVSWITPGLK	3	20.96	-1.086	-1.96	0.05824	3.84	0.05824	NA	19.8338	NA	21.3288	18.9634	NA	NA	NA	NA	20.9853	21.653	22.2781	20.6845	21.8444	19.2985	20.5817	18.4862	18.2879	19.8976	20.1787	20.9499	21.2097	20.662	21.3006	20.1632	21.2023	23.0765	23.4599	21.8346	22.6961	21.5776	21.3798	NA	20.6317	21.4359	22.2469	NA	21.1782	NA	20.3456
A1BG_HUMAN	SLPAPWLSM(Oxidation)APVSWITPGLK	2	19.51	-0.793	-1.29	0.20582	1.67	0.20582	NA	NA	NA	NA	NA	NA	NA	19.0311	19.1815	19.3107	NA	20.6038	19.7872	20.2662	18.0144	18.2251	NA	16.8804	NA	18.9115	19.0727	19.7083	18.5386	20.2142	NA	19.8678	21.4974	22.3037	20.6723	20.5118	19.9938	20.3611	NA	18.8053	NA	NA	19.1988	19.4657	18.0084	18.8845
A1BG_HUMAN	IFFHLNAVALGDGGHYTC(Carbamidomethyl)R	3	22.59	-0.781	-0.99	0.32803	0.98	0.32803	NA	NA	NA	22.5151	NA	NA	22.4194	22.5969	21.7785	21.4585	23.0746	23.1623	22.4428	22.6597	21.9152	21.5761	19.6305	NA	22.8356	21.4616	24.3731	22.4672	22.8464	22.7594	22.3258	22.1306	24.9758	26.3924	23.1901	23.1026	25.5121	22.702	NA	21.3917	22.4613	22.9448	22.0814	21.6731	NA	20.1416
A1BG_HUMAN	NGVAQEPVHLDSPAIK	3	21.11	-0.119	-0.22	0.82929	0.05	0.82929	NA	20.9261	NA	NA	NA	20.9856	22.0158	NA	20.7853	20.9947	NA	NA	21.3284	NA	NA	19.957	21.237	21.647	NA	NA	NA	NA	21.493	NA	NA	NA	NA	NA	NA	NA	21.9538	21.3903	20.4372	20.4565	NA	NA	NA	NA	NA	NA
A1BG_HUMAN	NGVAQEPVHLDSPAIK	2	18.76	0.319	0.18	0.85925	0.03	0.85925	NA	NA	NA	NA	NA	NA	NA	NA	NA	16.7098	21.4163	NA	NA	NA	NA	NA	NA	NA	NA	18.4067	NA	NA	NA	NA	NA	NA	NA	NA	18.5252	NA	NA	NA	NA	NA	NA	NA	NA	NA	NA	NA
A1BG_HUMAN	TPGAAANLELIFVGPQHAGN(Deamidated)YR	3	22.17	-0.661	-0.93	0.36004	0.87	0.36004	NA	21.3384	23.2964	22.1716	18.3847	NA	22.1786	21.9664	NA	21.5788	23.0864	22.0181	22.7587	NA	NA	NA	NA	NA	21.2642	NA	NA	20.8866	NA	NA	NA	NA	24.2337	25.6351	23.1514	21.8883	22.2369	22.2816	21.7081	21.507	22.7822	22.9563	22.2873	21.6003	NA	20.952
A1BG_HUMAN	IFFHLN(Deamidated)AVALGDGGHYTC(Carbamidomethyl)R	3	20.49	-0.335	-0.33	0.74926	0.11	0.74926	NA	NA	NA	NA	NA	NA	NA	20.4549	NA	NA	NA	NA	NA	NA	NA	20.1153	NA	NA	NA	NA	NA	NA	NA	20.4034	NA	NA	NA	22.271	NA	NA	NA	NA	NA	NA	NA	NA	NA	NA	NA	19.1868
A1BG_HUMAN	TPGAAANLELIFVGPQ(Deamidated)HAGN(Deamidated)YR	3	20.31	NA	NA	NA	NA	NA	NA	NA	NA	NA	NA	NA	NA	NA	NA	NA	NA	NA	NA	NA	NA	NA	NA	20.3113	NA	NA	NA	NA	NA	NA	NA	NA	NA	NA	NA	NA	NA	NA	NA	NA	NA	NA	NA	NA	NA	NA
A20A1_HUMAN	(Glu->pyro-Glu)EMYQ(Deamidated)NAEAKVNN(Deamidated)STGK	2	21.49	NA	NA	NA	NA	NA	NA	NA	NA	21.4907	NA	NA	NA	NA	NA	NA	NA	NA	NA	NA	NA	NA	NA	NA	NA	NA	NA	NA	NA	NA	NA	NA	NA	NA	NA	NA	NA	NA	NA	NA	NA	NA	NA	NA	NA	NA
A20A1_HUMAN	(Glu->pyro-Glu)EMYQN(Deamidated)AEAKVNN(Deamidated)STGK	2	19.05	NA	NA	NA	NA	NA	NA	NA	NA	NA	NA	NA	NA	NA	NA	NA	NA	NA	NA	NA	NA	NA	NA	NA	NA	NA	NA	NA	NA	NA	NA	NA	NA	NA	NA	NA	NA	NA	NA	19.0541	NA	NA	NA	NA	NA	NA
A2AP_HUMAN	LGNQEPGGQTALK	2	22.39	-0.294	-0.78	0.44168	0.6	0.44168	20.5865	20.9649	22.7107	23.1812	21.2844	21.5898	22.3679	22.3636	22.6248	22.3642	22.8805	23.3768	22.5999	23.2122	22.0466	21.7218	21.9178	22.4493	22.1686	22.5262	22.1423	22.653	22.4901	22.6702	21.9786	22.3091	24.5072	24.8121	22.6394	22.8996	22.7982	23.1543	21.2695	21.6847	22.8686	23.1958	22.7544	22.1666	20.7383	21.08
A2AP_HUMAN	FDPSLTQR	2	21.4	-0.401	-1.34	0.18771	1.79	0.18771	19.7718	19.8653	21.6354	21.6338	20.2073	20.6444	21.0196	20.6051	21.2474	21.3788	22.104	22.034	21.758	22.0223	21.0781	21.014	21.1393	21.3765	21.6134	21.7994	21.6805	21.8693	21.0065	21.0202	21.3617	21.2399	23.1913	23.1234	22.1184	22.0269	21.8215	22.1629	20.8259	20.7786	21.9063	21.8529	22.0514	21.5769	20.1523	20.2035
A2AP_HUMAN	WFLLEQPEIQVAHFPFK	3	22.48	-0.737	-1.56	0.12595	2.44	0.12595	20.2997	20.1574	23.7976	23.7299	19.7719	NA	20.8394	21.5396	22.4552	22.3022	23.6069	23.8098	23.0501	23.046	22.0647	22.2643	NA	NA	21.8912	21.9015	22.1372	22.0166	21.7439	21.8724	21.7175	21.8818	25.3924	25.2605	23.5506	23.524	23.1186	23.0213	22.7214	22.2375	23.744	23.585	22.653	23.353	20.5798	21.2536
A2AP_HUMAN	LGN(Deamidated)Q(Deamidated)EPGGQ(Deamidated)TALK	2	20.39	-0.296	-0.84	0.40756	0.7	0.40756	NA	18.5003	20.9562	20.775	20.1693	20.2056	20.9991	20.938	20.498	NA	21.3566	21.6202	20.4079	20.4183	20.703	20.6893	19.5749	19.4493	18.5471	18.4673	19.5033	19.7889	20.2528	20.1318	NA	18.8045	21.8983	21.9184	NA	20.5607	21.6003	21.5176	20.0945	20.3003	21.546	21.5188	20.5652	20.772	19.5232	19.5103
A2AP_HUMAN	QEDDLANINQWVK	2	21.7	-0.208	-0.53	0.59823	0.28	0.59823	20.4202	20.511	21.7004	21.5477	NA	NA	21.7811	21.3376	21.3028	21.1054	22.1997	22.2621	21.9799	23.4561	21.4962	21.3048	20.817	21.1231	21.6945	22.0581	21.6505	NA	NA	21.2463	21.4989	21.71	23.4308	23.4603	21.8178	21.7736	22.3211	22.2433	NA	20.6995	22.0313	22.7101	21.6684	21.7855	20.8917	20.6365
A2AP_HUMAN	LQQVLHAGSGPC(Carbamidomethyl)LPHLLSR	3	20.97	-0.915	-1.75	0.09012	3.05	0.09012	NA	20.0074	NA	NA	19.5918	19.3337	NA	NA	20.9279	21.0773	21.0355	23.0249	21.3044	21.5068	19.6666	19.2793	19.2465	19.6108	20.5494	20.6574	21.1288	21.3143	NA	20.764	20.8056	20.8417	23.3747	23.0426	21.5308	21.5095	21.5615	21.2414	NA	NA	22.2528	21.7643	NA	21.3579	19.6636	NA
A2AP_HUMAN	ELKEQQDSPGNK	2	15.89	-0.475	-1.01	0.3191	1.03	0.3191	NA	NA	16.4388	NA	NA	14.2661	16.131	NA	15.6714	15.5537	16.4144	NA	16.1038	16.4217	NA	14.8279	14.9635	15.6358	15.6623	NA	14.7584	15.885	15.8601	NA	14.9943	15.1435	18.7465	NA	16.1526	16.1479	16.5579	16.5286	14.6017	NA	16.5437	16.8174	16.2839	NA	NA	NA
A2AP_HUMAN	NKFDPSLTQR	2	19.32	-0.863	-2.47	0.01911	6.12	0.01911	NA	NA	NA	NA	18.1269	17.8691	NA	18.3561	NA	18.4516	NA	NA	NA	19.7435	18.6246	18.9692	19.2199	19.2056	19.0601	19.2466	19.3141	19.3829	19.3546	18.8161	19.2233	19.5085	21.1995	21.1296	18.981	19.0923	19.923	19.8596	NA	NA	19.8187	20.0894	19.4484	19.706	NA	NA
A2AP_HUMAN	LGN(Deamidated)QEPGGQTALK	2	20.48	-0.349	-0.75	0.45945	0.57	0.45945	NA	NA	NA	19.7239	NA	NA	NA	NA	NA	20.3694	20.0613	20.589	20.3312	NA	20.7087	NA	NA	20.1905	19.9414	20.594	20.0591	NA	NA	21.1235	20.1804	NA	22.1344	22.3346	19.7256	20.0765	19.9354	20.4846	NA	NA	NA	NA	NA	NA	NA	NA
A2AP_HUMAN	(Gln->pyro-Glu)QEDDLANINQWVK	2	19.96	0.133	0.31	0.76164	0.09	0.76164	NA	NA	NA	NA	NA	NA	NA	19.4795	NA	NA	NA	20.3417	19.7782	20.3721	NA	NA	NA	20.063	NA	20.2905	NA	19.7707	NA	19.4152	NA	NA	20.2392	NA	19.5751	19.9923	NA	20.4789	NA	NA	NA	NA	19.7848	19.8737	NA	NA
A2AP_HUMAN	EDFLEQSEQLFGAKPVSLTGK	3	19.52	-0.679	-1.24	0.2332	1.53	0.2332	NA	NA	NA	NA	NA	NA	18.9564	NA	19.3854	19.7832	NA	NA	NA	20.1044	18.9652	NA	18.0117	NA	NA	19.4035	19.5922	NA	NA	NA	NA	19.2889	NA	21.6586	19.9212	NA	NA	20.3157	NA	NA	NA	NA	NA	NA	NA	18.3473
A2AP_HUMAN	LQQ(Deamidated)VLHAGSGPC(Carbamidomethyl)LPHLLSR	3	20.42	-0.218	-0.22	0.83421	0.05	0.83421	20.479	NA	NA	NA	NA	NA	NA	20.4739	NA	NA	NA	NA	NA	NA	20.1517	NA	NA	NA	NA	NA	NA	NA	20.5865	NA	NA	NA	NA	NA	NA	NA	NA	NA	NA	NA	NA	NA	NA	NA	NA	NA
A2AP_HUMAN	LVPPMEEDYPQFGSPK	2	20.87	NA	NA	NA	NA	NA	NA	NA	NA	NA	NA	NA	NA	NA	NA	NA	NA	NA	NA	NA	NA	NA	NA	NA	NA	NA	NA	NA	NA	NA	NA	NA	NA	20.8674	NA	NA	NA	NA	NA	NA	NA	NA	NA	NA	NA	NA
A2GL_HUMAN	DLLLPQPDLR	2	23.67	-1.475	-4.94	1e-05	24.41	1e-05	22.2992	22.3029	23.1152	23.2075	22.4637	22.7018	23.3128	23.4843	22.249	21.9081	23.3782	23.3222	23.9099	24.0305	23.0998	23.0409	22.231	22.5868	23.0059	22.9526	23.8624	23.9796	24.0425	24.1317	24.8312	24.9378	25.7239	25.5928	25.6773	25.6741	24.853	24.6709	22.7975	22.9145	25.1413	25.156	24.0181	23.9754	23.2314	22.8998
A2GL_HUMAN	ENQLEVLEVSWLHGLK	3	22.67	-1.856	-4.73	2e-05	22.42	2e-05	20.8569	21.1761	22.7953	22.8209	20.9355	21.398	22.3428	22.3415	21.5703	21.2417	22.85	22.7367	23.0341	22.9272	22.3422	22.2211	18.9671	18.6298	21.8633	21.794	23.0909	22.8559	23.0716	23.0013	23.561	23.6542	25.4086	25.3047	24.9268	24.8805	23.8724	23.927	22.2255	22.0137	24.5853	24.5938	23.3547	23.4048	21.9911	22.2413
A2GL_HUMAN	ENQLEVLEVSWLHGLK	2	20.46	-1.461	-1.73	0.09906	3	0.09906	NA	18.1727	NA	NA	NA	NA	NA	NA	NA	NA	NA	NA	NA	19.9018	NA	NA	NA	NA	NA	NA	NA	19.53	NA	19.1075	20.5266	20.2983	22.6973	22.0244	21.5963	21.5338	21.0813	20.2164	NA	NA	NA	21.4483	19.9919	19.8549	19.3368	NA
A2GL_HUMAN	GQTLLAVAK	2	22.18	-1.481	-4.68	3e-05	21.95	3e-05	20.3407	20.2911	21.8969	21.5642	21.2474	21.4867	22.2112	21.6622	20.6291	20.6745	21.7059	21.713	22.3153	22.5061	21.7535	21.7654	20.9312	21.0127	21.609	21.5446	22.4257	22.3117	22.9485	22.3604	23.4361	23.373	23.9202	23.8333	24.4116	24.2985	22.858	23.167	21.4584	21.3821	23.7673	23.8447	22.8589	22.6077	21.734	21.4793
A2GL_HUMAN	VAAGAFQGLR	2	22.65	-1.464	-4.61	4e-05	21.3	4e-05	21.1931	21.0298	21.8721	21.5629	21.6261	21.8212	22.1925	22.1585	NA	NA	22.2257	22.1642	22.5897	22.9452	22.2277	22.0661	21.1598	21.4557	21.9052	21.6829	22.8638	23.0342	23.3333	23.245	23.9217	23.7718	24.4052	24.5766	24.7811	24.5879	23.8924	23.6477	21.5307	21.3375	23.9965	23.9932	23.0721	22.8381	22.0544	22.0474
A2GL_HUMAN	YLFLN(Deamidated)GNK	2	22.3	-1.618	-4.14	0.00016	17.13	0.00016	20.5017	20.9177	21.7374	21.6203	21.0605	21.3447	21.8798	22.2058	20.5015	20.0316	21.7564	22.8417	22.2685	22.6835	21.5952	22.3985	20.6781	21.1648	21.4247	21.1278	22.4842	22.8114	22.8902	23.0502	23.2843	23.5139	24.6196	24.0476	24.4448	24.4489	23.2986	23.3343	21.3023	21.47	23.6709	23.8478	22.8431	23.123	21.6432	21.9626
A2GL_HUMAN	TLDLGENQLETLPPDLLR	2	22.86	-1.873	-4.45	6e-05	19.84	6e-05	21.6194	21.0531	22.7489	22.846	20.8808	21.6045	22.1368	22.2362	21.0838	20.9739	22.3676	22.9047	22.8294	23.0599	22.0191	22.0386	20.8993	21.1425	22.0598	22.0129	22.867	23.2892	22.9663	23.2878	24.6253	23.9938	25.5949	25.9283	25.2723	25.459	24.4406	24.3411	21.7435	20.9481	24.8171	24.7141	23.4693	23.7125	22.2798	22.2247
A2GL_HUMAN	TLDLGENQLETLPPDLLR	3	22.46	-1.883	-3.44	0.00143	11.8	0.00143	NA	20.898	21.3683	21.4773	21.2177	21.6293	21.7408	21.9861	19.2394	21.3169	22.5609	NA	22.767	22.5207	21.9036	22.2186	20.6002	19.7615	22.0804	21.8854	NA	NA	22.9114	23.0619	24.2397	23.4326	24.7492	25.1039	24.3772	24.4386	23.3642	23.735	22.3654	NA	24.4292	23.6293	22.9787	23.1492	20.8787	22.0922
A2GL_HUMAN	DGFDISGNPWIC(Carbamidomethyl)DQNLSDLYR	3	20.82	-1.54	-3.49	0.00127	12.19	0.00127	NA	18.5783	20.5247	21.1407	18.2583	18.4372	NA	20.3245	NA	19.4157	NA	20.3788	21.1011	NA	20.0453	20.6429	NA	NA	19.7115	19.8149	20.5242	20.3062	20.4219	20.4431	21.2105	21.2979	22.9046	23.2997	22.8613	22.8008	21.6105	21.9612	20.1989	20.3268	22.7071	22.5723	21.183	21.8749	19.6931	20.5235
A2GL_HUMAN	DGFDISGNPWIC(Carbamidomethyl)DQNLSDLYR	2	20.43	-1.352	-1.73	0.0994	2.99	0.0994	NA	NA	19.2166	NA	NA	NA	NA	NA	NA	NA	NA	NA	NA	NA	NA	18.5944	NA	NA	19.4565	NA	18.2611	NA	18.9184	NA	20.2373	NA	22.2481	22.359	22.0062	21.8966	21.2223	NA	NA	NA	21.0332	21.6401	19.8633	20.712	19.1864	NA
A2GL_HUMAN	NALTGLPPGLFQASATLDTLVLK	3	21.82	-1.663	-2.59	0.01385	6.69	0.01385	NA	NA	21.8265	21.731	19.5502	19.0847	21.9397	22.0936	NA	NA	21.7085	21.5938	22.0742	22.7406	21.8686	21.9458	18.6541	16.3672	20.7042	21.0402	21.3286	NA	22.461	22.4813	22.501	22.9456	25.2472	25.3617	NA	NA	21.7837	22.4573	21.9718	21.6925	23.1091	23.0867	22.8299	23.1636	21.3868	21.4336
A2GL_HUMAN	NALTGLPPGLFQASATLDTLVLK	2	19.1	-0.593	-0.45	0.66082	0.2	0.66082	NA	NA	NA	NA	NA	NA	NA	NA	NA	NA	NA	NA	NA	NA	18.5622	NA	NA	NA	NA	NA	NA	NA	18.2873	18.0374	18.6843	18.9059	21.8918	21.5833	NA	NA	18.4209	17.5019	NA	NA	NA	NA	19.1173	NA	NA	NA
A2GL_HUMAN	ALGHLDLSGNR	2	21.22	-1.27	-3.1	0.0034	9.63	0.0034	19.2512	19.4039	NA	22.1392	19.6377	19.7443	20.758	20.6217	20.9455	21.081	20.6681	21.9076	21.4078	21.4291	21.3539	20.5987	19.1251	18.621	20.8293	20.6728	21.4141	21.448	21.2772	20.6128	22.3566	22.5699	22.9211	23.1997	23.2382	23.2379	22.2186	22.2011	20.5989	20.7516	22.4757	22.7935	21.4576	21.5985	20.6545	20.5274
A2MG_HUMAN	DMYSFLEDMGLK	2	25.37	-0.86	-2.37	0.02243	5.6	0.02243	24.3869	24.2453	26.9302	27.0174	23.2403	23.4774	25.0328	25.0697	25.7167	25.4953	26.1869	26.2749	25.6037	25.7387	25.1182	25.2088	22.4279	22.045	24.8088	24.7436	25.0746	25.4772	25.5004	25.3632	25.2759	25.3201	27.0716	27.0685	26.3256	26.3932	25.9638	25.8702	25.6269	25.4737	26.398	26.5153	25.5687	25.8404	24.8867	24.9593
A2MG_HUMAN	DMYSFLEDMGLK	3	18.64	-1.141	-1.78	0.09642	3.16	0.09642	NA	16.5045	NA	20.2667	NA	NA	NA	NA	NA	NA	NA	NA	NA	17.7261	NA	NA	NA	NA	NA	17.164	NA	NA	NA	NA	NA	18.7542	NA	NA	19.0612	NA	NA	19.0214	19.1791	18.8441	19.2398	NA	NA	19.2513	NA	NA
A2MG_HUMAN	VGFYESDVMGR	2	25.42	-0.6	-2.25	0.02952	5.06	0.02952	24.4959	24.4903	26.4399	26.5287	23.8565	23.9892	25.131	25.3014	25.6285	25.4418	25.777	25.8817	25.4282	25.5789	24.8984	24.9524	24.0629	24.4053	24.9563	25.0671	25.3923	25.724	25.6824	25.8938	25.2853	25.3643	26.7296	26.5344	26.1769	26.1961	25.9016	25.7834	25.1615	25.2602	26.2033	26.3889	25.5729	25.4535	24.7575	24.8571
A2MG_HUMAN	IAQWQSFQLEGGLK	2	23.16	-0.818	-3.09	0.00344	9.58	0.00344	22.2054	22.199	23.4651	23.5184	21.5824	21.5457	22.9422	22.7514	22.8927	22.7237	23.6885	23.7642	23.3392	23.4562	22.8995	22.5817	21.7476	21.6176	23.1986	22.8814	23.3516	23.5337	23.027	23.0234	23.1151	23.1796	24.1067	23.8908	23.7833	23.8512	23.8147	23.5577	23.3893	23.3338	24.7008	24.9727	23.3696	23.169	23.1648	23.0336
A2MG_HUMAN	VSVQLEASPAFLAVPVEK	2	23.23	-0.682	-2.45	0.01816	6.03	0.01816	22.2896	22.1105	24.1135	24.0684	21.4951	21.4944	22.7359	22.6915	23.5246	23.171	23.5191	23.7491	23.3813	23.5645	22.8458	22.6446	21.8504	22.0618	23.1654	23.3065	23.0907	23.2978	23.1259	23.2455	22.7284	22.9084	24.4312	24.2382	24.1029	24.0057	23.6314	23.2913	23.3148	23.4041	24.4145	24.6678	23.5148	23.5427	23.2428	23.2145
A2MG_HUMAN	VSVQLEASPAFLAVPVEK	3	22.02	-0.441	-1.15	0.256	1.32	0.256	20.7232	21.2038	22.5436	22.939	20.5899	20.982	21.5458	21.7429	21.5111	22.4897	22.8254	22.4724	22.1469	22.0973	21.9127	21.9441	21.4065	21.1941	21.8942	21.7405	22.1675	21.2099	22.1522	21.3873	21.5445	20.8586	22.7674	22.7359	23.091	23.2195	20.9407	21.4982	22.9887	22.8776	23.6071	23.2988	22.2034	22.608	21.756	21.8079
A2MG_HUMAN	SLFTDLEAENDVLHC(Carbamidomethyl)VAFAVPK	3	25.11	-0.951	-2.27	0.02853	5.13	0.02853	23.979	24.1117	26.6869	26.6452	23.1329	23.5385	24.6235	24.7998	25.4344	25.2347	26.0018	26.0747	25.4454	25.4471	24.7344	24.7782	22.3556	21.2393	24.1839	24.3387	25.0105	24.9392	25.2504	25.2048	24.5133	24.7824	27.1284	27.0604	26.215	26.5511	25.8751	25.5894	25.154	25.2557	26.4851	26.7574	25.3978	25.7075	24.2177	24.712
A2MG_HUMAN	SLFTDLEAENDVLHC(Carbamidomethyl)VAFAVPK	2	21.13	-0.628	-1.68	0.10048	2.84	0.10048	19.9971	NA	22.7051	22.3586	NA	18.981	20.2955	20.4163	21.0118	20.9724	21.7737	21.799	21.3862	21.2114	20.3908	20.2932	NA	NA	NA	19.8901	20.6884	20.9287	20.7122	20.9227	20.3067	20.3852	23.1047	22.9584	21.8467	NA	21.78	21.3007	20.6785	20.9733	22.2684	22.5425	21.3131	21.5165	20.4216	20.2922
A2MG_HUMAN	LLIYAVLPTGDVIGDSAK	3	23.62	-0.725	-1.82	0.07639	3.29	0.07639	22.1451	22.6831	25.1402	25.0481	21.855	21.9306	23.3548	22.9846	24.1094	24.2942	24.5682	24.0354	24.025	23.7148	23.2713	23.4624	21.6225	20.9644	23.2105	22.8113	23.8689	23.4351	23.9703	23.4364	23.0998	22.7945	25.2723	25.2923	24.898	24.4833	23.815	23.7779	24.3584	23.8982	24.7806	24.5176	23.7725	24.0758	22.715	23.4759
A2MG_HUMAN	LLIYAVLPTGDVIGDSAK	2	24.94	-0.754	-2.23	0.0308	4.98	0.0308	23.9391	23.7849	26.4812	26.3528	22.9552	23.0397	24.6439	24.669	25.5189	25.1621	25.4262	25.6614	25.167	25.3279	24.6252	24.4476	22.5048	22.5094	24.5262	24.5915	24.7458	24.9838	25.0056	25.1825	24.334	24.4765	26.9356	26.8324	26.007	25.8858	25.5599	25.2653	24.9949	24.8849	25.6644	25.7969	25.2896	25.2981	24.6507	24.6181
A2MG_HUMAN	LLLQQVSLPELPGEYSMK	2	24.08	-0.741	-1.97	0.05562	3.87	0.05562	23.5748	23.0654	25.7008	25.6728	22.1243	22.187	23.646	23.692	24.5796	24.0438	24.038	24.8451	23.931	24.319	23.938	23.4085	21.5607	22.0188	23.8018	23.9455	23.7258	24.3673	24.2538	24.5251	23.7911	23.815	25.7054	25.5357	25.238	25.1063	24.4956	24.4014	23.7598	24.1135	24.8402	25.0866	24.4709	24.431	23.8066	23.4504
A2MG_HUMAN	LLLQQVSLPELPGEYSMK	3	23.75	-0.635	-1.49	0.14333	2.22	0.14333	22.5284	23.1546	25.2625	25.6321	21.7252	21.9722	23.2844	23.1373	24.0887	24.3888	24.6526	24.141	23.9878	23.6485	23.6853	23.5382	21.9245	21.1696	23.5302	23.2555	24.0595	23.1552	24.2846	23.8275	23.3031	22.868	24.885	24.967	24.6103	24.7407	23.6002	24.0103	24.5584	24.2106	25.2399	25.0392	23.7713	24.2264	22.5592	23.4985
A2MG_HUMAN	QFSFPLSSEPFQGSYK	2	23.49	-0.762	-2.65	0.01108	7.04	0.01108	22.5722	22.5145	23.8823	24.1649	21.8027	21.8941	23.1074	23.3014	23.4663	23.2645	23.9077	24.2532	23.5155	23.7755	23.0369	22.9642	22.0259	22.3251	23.0508	23.2756	23.4976	23.8573	23.2328	23.4349	23.3703	23.5331	24.1891	24.2713	24.187	24.323	23.8689	23.8812	23.5708	23.5877	25.1735	25.6493	23.72	23.6735	23.0502	23.2694
A2MG_HUMAN	QFSFPLSSEPFQGSYK	3	20.99	-0.589	-1.27	0.20991	1.62	0.20991	20.0668	20.331	20.5195	21.1306	20.0957	20.4507	20.5471	20.9546	20.009	21.2299	21.977	21.3264	21.2095	20.8203	20.706	21.3315	20.4399	20.3946	20.3102	20.0016	21.862	20.5611	20.9929	20.5124	21.1992	19.754	NA	21.2733	22.0479	22.0498	NA	20.6577	21.9354	21.9802	23.099	22.3267	20.9332	21.3058	20.7196	20.4075
A2MG_HUMAN	AIGYLNTGYQR	2	25.31	-0.537	-2.04	0.0474	4.16	0.0474	24.23	24.3169	25.7719	26.1459	23.9677	24.2936	25.2183	25.2263	25.6474	25.4134	25.5859	25.7778	25.1984	25.5469	24.8687	24.8283	24.2345	24.5465	25.0185	25.0836	25.1691	25.5616	25.6058	25.7151	24.9279	25.1651	26.5159	26.4744	26.0375	26.0014	25.6172	25.7334	25.201	25.316	26.229	26.3117	25.427	25.2419	24.6376	24.767
A2MG_HUMAN	ATVLNYLPK	2	24.02	-0.507	-2.14	0.03822	4.57	0.03822	23.033	23.0457	24.4425	24.5705	22.7863	22.9759	23.5106	23.3357	24.0098	23.8865	24.1884	24.2925	23.9725	24.2844	23.651	23.4715	23.7752	24.1481	23.989	23.9847	23.9839	24.2496	24.1198	24.116	23.715	23.7067	24.4866	24.2307	24.6285	24.6399	24.2172	24.0675	24.2626	24.3228	25.2129	25.4573	24.25	24.3116	23.6594	23.8485
A2MG_HUMAN	MVSGFIPLKPTVK	2	23.35	-0.594	-2.07	0.04415	4.3	0.04415	22.8417	22.7543	24.6985	24.531	21.6556	21.7287	23.0656	23.2036	23.5691	23.5853	23.6674	24.0756	23.2616	23.3772	22.6075	22.6347	21.9514	22.1058	22.8935	22.8812	23.4429	23.6534	23.2846	23.4273	23.1206	23.0685	25.0467	24.7244	24.2334	24.2408	23.823	23.4762	23.1499	23.213	24.0885	24.2812	23.1905	23.4537	22.9852	23.0652
A2MG_HUMAN	MVSGFIPLKPTVK	3	25.42	-0.583	-2.07	0.04413	4.3	0.04413	24.4821	24.3501	26.7238	26.6088	23.697	23.8979	25.2682	25.2937	25.7515	25.5224	25.9327	25.9281	25.2952	25.4271	24.852	24.828	24.2639	24.3309	25.035	25.1148	25.4558	25.545	25.7748	25.8007	25.0116	24.9523	27.1297	26.7824	26.4298	26.337	25.7783	25.6576	25.38	25.2911	26.1886	26.3348	25.4848	25.5665	24.6587	24.6986
A2MG_HUMAN	NEDSLVFVQTDK	2	24.03	-0.503	-1.88	0.06646	3.54	0.06646	23.1104	23.204	23.9045	24.2145	22.8291	23.1837	23.7131	23.7427	24.0341	23.8633	24.2912	24.5065	23.941	24.4663	23.67	23.5028	23.4437	24.0509	23.8742	24.0875	24.1496	24.5755	23.9734	24.2661	23.8341	24.0203	24.2248	24.2918	24.561	24.5734	24.2887	24.3091	24.0003	24.1671	25.3173	25.6391	24.1361	23.8017	23.6505	23.9233
A2MG_HUMAN	FEVQVTVPK	2	24.2	-0.703	-2.7	0.00977	7.3	0.00977	22.9937	23.1223	24.6484	24.8055	22.7614	23.0537	23.7397	23.5479	24.1179	24.1012	24.6013	24.8237	24.113	24.3474	23.923	23.6676	23.035	23.4956	23.9346	24.0379	24.3509	24.6001	24.2508	24.2352	23.8745	24.0766	25.2057	25.1081	24.9659	24.8928	24.3893	24.3903	24.1708	24.3302	25.6192	25.7702	24.5263	24.3158	23.9339	23.9263
A2MG_HUMAN	QGIPFFGQVR	2	25.26	-0.572	-2.23	0.03129	4.95	0.03129	24.331	24.42	26.1205	26.1065	23.9395	23.9854	24.9449	25.1005	25.4898	25.285	25.7841	25.7311	25.4246	25.5639	24.7587	24.7905	24.0522	24.2712	24.718	24.7521	25.2647	25.4858	25.3931	25.6294	25.1141	25.2151	26.538	26.3559	25.9832	26.0428	25.8244	25.6544	25.199	25.3064	26.2386	26.3037	25.0483	25.2645	24.4978	24.652
A2MG_HUMAN	VDLSFSPSQSLPASHAHLR	3	22.65	-0.661	-2.42	0.0196	5.87	0.0196	22.1124	21.9705	23.1879	23.1935	20.9625	21.0877	22.4449	22.5594	22.4962	22.2061	23.0048	23.1096	22.6048	22.7953	22.0711	22.2903	21.7219	21.8029	22.4291	22.3359	22.9232	23.096	22.2623	22.331	22.4678	22.4008	23.962	23.3688	23.3554	23.4148	23.0986	22.7881	22.5067	22.5159	24.402	24.5122	22.7181	22.8605	22.3348	22.2855
A2MG_HUMAN	(Gln->pyro-Glu)QTVSWAVTPK	2	21.96	-0.662	-2.95	0.00511	8.7	0.00511	21.081	21.1187	21.1537	21.5051	20.9325	21.0539	21.7628	21.7445	21.743	21.4069	21.8962	22.2018	22.0747	22.1809	21.8617	21.7059	21.51	21.6388	22.0964	21.9229	22.3572	22.5477	22.2956	22.1598	22.1086	22.0597	22.3223	21.8191	22.4489	22.1965	22.5199	22.4574	22.0469	22.1704	22.8817	23.0701	22.0733	22.2047	21.9698	22.1166
A2MG_HUMAN	(Gln->pyro-Glu)QGIPFFGQVR	2	23.46	-0.574	-2.09	0.04231	4.38	0.04231	22.3426	22.7157	24.0884	24.2562	22.0887	22.3191	22.9705	23.3064	23.6941	23.5749	23.8835	24.0258	23.6152	23.7141	22.8628	23.1738	22.466	22.5268	23.0298	22.8945	23.634	23.6835	23.4729	23.75	23.3644	23.384	24.4276	24.6293	24.1544	24.0777	23.9009	23.8185	23.7297	23.5788	24.3296	24.3895	23.1108	23.6923	22.6773	23.2284
A2MG_HUMAN	TEHPFTVEEFVLPK	3	24.32	-0.657	-2.69	0.01001	7.25	0.01001	23.3595	23.4009	24.451	24.5353	22.9383	23.1201	23.9398	24.1138	24.1168	23.9069	24.9143	24.7044	24.4522	24.5672	23.9088	23.8372	23.515	23.8842	24.0557	24.161	24.5826	24.8042	24.205	24.4226	24.2984	24.3425	24.8855	24.8248	25.0483	24.9563	24.6616	24.5029	24.5085	24.5077	25.9063	26.1099	24.3095	24.3486	23.8082	23.9866
A2MG_HUMAN	TEHPFTVEEFVLPK	2	22.1	-0.778	-2.82	0.00716	7.96	0.00716	21.395	21.4966	22.6023	22.4436	20.2858	20.3897	21.6554	21.8429	21.8168	21.6816	22.654	22.6237	22.313	22.2989	21.2249	21.5439	21.0935	21.1674	21.9826	21.7792	22.4096	22.6931	21.5811	21.914	22.2271	22.234	22.9579	22.6825	22.8329	22.8157	22.6059	22.2722	22.1766	22.2302	23.8871	24.0803	21.8375	22.2767	22.0185	22.1265
A2MG_HUMAN	TEVSSNHVLIYLDK	3	24.5	-0.553	-1.85	0.07152	3.41	0.07152	23.2709	23.4507	25.6832	25.8111	22.9619	23.3057	24.5016	24.5184	25.0696	24.8269	24.8093	24.7971	24.3194	24.8273	23.9788	23.9135	22.8627	23.3565	24.1042	24.1814	24.4422	24.731	24.776	24.8439	23.9354	24.2527	25.8761	25.8153	25.1862	25.2944	24.8353	24.9082	24.4206	24.5754	25.2704	25.5198	24.7642	24.579	23.7417	23.8388
A2MG_HUMAN	TEVSSNHVLIYLDK	2	23.04	-0.701	-2.19	0.03404	4.79	0.03404	22.2229	22.195	24.4537	24.3611	21.0452	21.4594	22.9619	22.8476	23.3718	23.2773	23.5484	23.5673	23.0128	23.2759	22.1626	22.314	21.1561	21.379	22.7476	22.4298	23.1486	23.2401	22.9187	23.0071	22.6523	22.8057	24.9453	24.4527	23.7313	23.9617	23.7263	23.3758	22.8471	23.001	24.0117	24.2129	23.0765	23.3342	22.7705	22.58
A2MG_HUMAN	NQGNTWLTAFVLK	2	24.62	-0.571	-1.68	0.09986	2.83	0.09986	23.7798	23.7926	25.8817	25.9056	22.8542	22.9528	24.5537	24.5181	25.4359	24.856	25.1955	25.7506	25.3134	25.3147	24.3356	24.1999	22.3579	22.1621	23.8777	23.7213	24.4056	24.4057	24.8176	24.7998	24.3397	24.2811	26.0744	25.8503	25.6927	25.4537	25.2466	25.3709	24.6876	24.5595	25.4043	25.4633	24.7501	24.8704	23.756	23.9566
A2MG_HUMAN	NQGNTWLTAFVLK	3	21.75	-0.442	-1.3	0.20196	1.68	0.20196	20.5159	21.2044	22.6235	22.8734	20.4886	20.6024	21.9372	21.5668	21.8985	22.0535	22.406	22.2501	21.9239	21.8501	21.7185	21.6651	20.0954	NA	21.2158	20.7592	21.9231	21.3997	22.485	21.9778	21.6019	21.3644	22.636	22.6658	22.5678	22.1692	21.9459	21.9146	22.0592	21.979	22.473	22.1181	21.5837	21.8687	20.532	21.4939
A2MG_HUMAN	ALLAYAFALAGNQDK	3	22.1	-0.66	-2.44	0.01879	5.96	0.01879	21.348	21.5512	22.9977	23.0272	20.8235	21.1899	21.6798	21.6107	22.1807	22.4124	22.4174	22.3493	22.1502	22.3375	21.9466	21.8045	20.2446	20.3157	21.6055	21.4337	22.1628	22.068	22.5483	22.3543	22.1251	22.1655	23.261	23.062	22.8594	22.9642	22.4353	22.1682	22.2529	22.1099	23.3787	23.4343	22.192	22.2603	21.3583	21.4609
A2MG_HUMAN	ALLAYAFALAGNQDK	2	22.95	-0.756	-2.5	0.01635	6.24	0.01635	22.3771	22.2033	24.276	23.9008	21.5005	21.734	22.4828	22.5572	22.9268	23.0513	23.3975	23.1734	23.2236	22.9523	22.6555	22.5965	21.0069	20.7968	22.3653	22.1695	23.0373	23.0356	23.271	23.0993	23.1612	22.7971	24.3657	23.908	23.8076	23.7419	23.5367	23.0017	23.1193	22.9092	24.2525	24.2412	23.0446	23.2023	22.5045	22.4275
A2MG_HUMAN	DTVIKPLLVEPEGLEK	3	24.58	-0.545	-2.36	0.0229	5.57	0.0229	24.0162	23.8835	24.3724	24.4909	23.4897	23.9214	24.3573	24.3954	24.5141	NA	24.7396	24.5702	24.4568	24.5074	24.2415	23.9852	24.103	24.478	24.5139	24.5762	24.9521	25.1031	24.7713	24.5685	24.6054	24.598	24.9075	24.6372	25.0533	25.2128	24.8403	24.6876	24.7261	24.5963	26.0525	26.2344	24.4103	24.3488	24.3044	24.3825
A2MG_HUMAN	DTVIKPLLVEPEGLEK	2	22.09	-0.698	-2.27	0.0284	5.16	0.0284	21.7511	21.6767	22.9198	22.0582	20.6155	20.4094	21.5086	21.5776	21.9308	NA	22.1554	22.3193	21.9919	22.1086	21.2351	21.2497	21.3731	21.5567	22.2534	22.0406	22.466	22.9834	NA	21.6656	22.0526	22.1396	22.2708	22.3257	22.3627	22.6944	22.5765	22.292	22.0546	22.2051	23.7686	24.0931	21.8582	22.5878	22.2285	22.2176
A2MG_HUMAN	VTAAPQSVC(Carbamidomethyl)ALR	2	24.27	-0.711	-2.69	0.00998	7.26	0.00998	23.0329	23.1672	24.632	24.7216	23.1388	23.2218	24.1191	23.5402	24.1962	24.2325	24.4709	24.6194	24.1295	24.4251	23.6335	23.5854	23.6443	23.943	23.9042	23.8998	24.6498	24.73	24.3634	24.0736	24.394	24.5313	24.8043	24.5115	25.0979	25.1814	24.2493	24.4913	24.145	24.2059	26.0653	26.2456	24.637	24.4236	23.8951	23.7825
A2MG_HUMAN	TGTHGLLVK	2	23.74	-0.524	-1.84	0.07271	3.38	0.07271	22.45	22.6371	24.9245	24.8441	22.3615	22.489	23.7404	23.4792	24.0551	23.7699	24.1258	24.463	23.7338	24.0566	23.2848	23.2994	22.6128	22.664	23.3502	23.2522	23.6506	23.7991	24.1303	24.0099	23.4142	23.3882	25.3305	24.9485	24.6126	24.609	24.1361	24.0905	23.5338	23.6865	24.5194	24.6566	23.9791	23.8219	22.8561	22.9064
A2MG_HUMAN	DNSVHWERPQKPK	3	20.96	-0.405	-1.32	0.19511	1.73	0.19511	20.3675	19.5434	21.7024	21.7686	19.5714	19.4517	21.855	21.6124	21.1404	20.8152	21.3105	21.4254	20.9453	20.8936	21.0018	20.6233	19.9487	19.7202	20.867	20.5293	20.6541	20.7213	21.6972	21.3779	20.883	20.5905	22.4579	22.4907	21.2785	21.2746	21.4471	21.3193	20.7112	20.5388	21.8059	21.9203	20.8325	20.8996	20.1878	20.1089
A2MG_HUMAN	DNSVHWERPQKPK	2	18.9	-0.111	-0.21	0.83129	0.05	0.83129	NA	NA	20.3284	19.8699	NA	NA	19.6786	19.0146	18.5737	NA	19.6982	19.1957	19.044	18.6031	18.2016	18.2151	17.592	NA	18.9182	17.4205	18.501	NA	18.7023	17.4053	18.8502	18.0047	20.3341	20.1229	19.13	NA	19.5265	18.7259	18.8139	18.4023	19.9619	20.0107	18.45	18.8679	18.4891	18.1288
A2MG_HUMAN	TAQEGDHGSHVYTK	2	17.67	-0.497	-1.52	0.1368	2.3	0.1368	16.6502	16.5648	18.9244	18.658	16.0433	15.858	18.3617	18.1139	17.6485	17.6737	18.3154	18.4243	17.8421	17.7373	17.1294	17.0565	16.8248	16.7599	17.5892	17.1141	17.5849	17.8063	17.7206	17.3485	17.3649	17.1506	19.3925	NA	18.2689	18.2645	18.3755	17.8629	17.6545	17.3532	19.1324	19.2562	18.1736	17.939	16.7667	16.6011
A2MG_HUMAN	TAQEGDHGSHVYTK	3	18.55	-0.278	-0.75	0.45799	0.56	0.45799	NA	16.5469	19.9357	19.9007	17.437	17.4932	19.1427	18.9196	18.9085	18.61	18.8165	19.3168	18.3051	18.5494	18.5941	18.1968	17.7211	18.063	18.3688	18.3929	17.7074	18.2108	19.315	19.1592	17.6446	17.58	20.1621	NA	19.1109	19.1793	18.9613	18.8393	18.2061	18.2105	19.9126	20.1911	19.1005	18.6087	16.7429	16.7257
A2MG_HUMAN	QQNAQGGFSSTQDTVVALHALSK	3	23.26	-0.417	-1.06	0.29614	1.12	0.29614	22.4149	22.6005	23.6033	24.5775	21.9621	22.3975	23.7782	23.4628	23.3592	23.3301	23.6641	23.336	22.923	23.1622	22.9336	22.4678	22.3886	22.6416	23.1365	22.9826	23.1963	23.3292	23.7531	23.5478	22.8816	23.0679	24.3445	24.3309	23.6441	23.6537	23.5228	23.306	23.0934	23.0742	23.1954	25.0228	23.8855	23.061	22.8416	22.7091
A2MG_HUMAN	LSFYYLIMAK	2	22.3	-1.04	-2.28	0.02781	5.18	0.02781	21.2999	21.1686	24.1901	23.7619	20.3471	20.0035	22.0875	21.9181	23.0174	22.8693	23.2511	23.0036	22.9372	22.5989	22.2723	22.0358	17.9925	18.0073	21.5491	21.2564	22.5587	22.0975	22.6092	22.3016	21.9699	21.5589	24.4597	24.4337	23.7517	23.334	23.1872	22.8649	22.7143	22.305	23.7272	23.6948	22.8308	22.6568	21.5361	21.7657
A2MG_HUMAN	HYDGSYSTFGER	2	23.74	-0.581	-1.76	0.08542	3.1	0.08542	22.7147	22.5759	24.6278	24.7099	22.7344	22.0785	23.8821	23.3986	23.8205	23.6866	24.1014	24.0506	24.1918	23.9001	23.5317	23.3506	22.4425	22.2948	23.6125	23.3285	23.6086	23.749	24.219	23.2835	23.3615	23.3996	25.2026	25.5599	24.4462	24.4414	24.2411	24.0312	23.6373	23.6218	25.1745	24.7902	23.9058	23.9589	23.0113	23.0182
A2MG_HUMAN	HYDGSYSTFGER	3	22.55	-0.43	-1.35	0.18431	1.82	0.18431	21.4088	21.287	23.1509	24.1004	21.5214	21.6839	22.8693	22.5644	22.7126	22.3563	NA	22.7327	22.5768	22.7545	22.4549	22.1046	21.6153	21.6569	22.4094	22.5612	22.5942	22.5867	23.4192	22.7348	22.1988	22.133	23.7444	NA	23.086	23.048	22.9272	22.9808	NA	22.464	23.2433	23.3826	23.0513	22.6674	21.7864	21.6269
A2MG_HUMAN	KDTVIKPLLVEPEGLEK	3	21.27	-0.667	-2.49	0.0167	6.21	0.0167	20.5827	20.253	21.6565	21.333	19.7282	20.0598	21.3253	21.1149	21.2534	20.858	21.4971	21.7481	21.0582	21.0744	20.6925	20.7996	20.5584	20.8996	21.1295	21.1984	21.586	21.7282	21.2173	21.3463	21.2126	21.1109	22.0636	21.6787	21.8711	21.6352	21.5514	21.2877	NA	21.35	23.167	23.2232	21.2918	21.3551	21.0637	21.044
A2MG_HUMAN	MC(Carbamidomethyl)PQLQQYEMHGPEGLR	3	24.92	-0.619	-2.15	0.03709	4.63	0.03709	24.0484	23.8803	26.1791	26.2295	23.0339	23.1339	24.9293	24.8742	25.2255	25.0002	25.4599	25.309	24.8268	24.8727	24.4747	24.3524	23.5317	23.5467	24.6851	24.6489	24.9871	25.0759	25.3019	25.1765	24.5838	24.4359	26.4671	26.2608	25.8929	25.9264	25.3147	25.1913	24.9529	24.8211	25.9139	26.0151	24.9475	24.825	24.18	24.3497
A2MG_HUMAN	MC(Carbamidomethyl)PQLQQYEMHGPEGLR	2	20.61	-0.387	-0.78	0.44011	0.61	0.44011	19.8179	19.526	NA	21.8173	NA	NA	20.0625	19.3014	20.3459	20.3874	21.2782	21.2631	20.2608	NA	NA	19.4044	NA	NA	NA	NA	20.0005	20.4296	19.908	NA	19.9599	19.8049	22.4465	21.7113	21.3457	21.4705	21.2766	20.583	20.2991	19.8918	22.7379	21.7002	21.1516	20.2496	20.067	19.6977
A2MG_HUMAN	NQGN(Deamidated)TWLTAFVLK	2	20.09	-0.779	-2.18	0.03473	4.75	0.03473	19.1273	19.0515	21.6961	21.2024	18.1482	17.746	19.9557	19.7399	20.5682	20.2546	20.7101	20.5359	20.2885	20.6027	19.8706	19.8992	17.8635	18.0505	19.4998	19.1723	19.9218	19.8856	20.4705	20.3243	19.9884	20.0006	21.8266	21.4973	21.0113	20.9481	20.7636	20.3262	20.1816	20.1674	21.7133	21.3599	20.2125	20.4774	19.0549	19.4309
A2MG_HUMAN	LHTEAQIQEEGTVVELTGR	3	23.26	-0.43	-1.14	0.26095	1.3	0.26095	22.2003	22.9965	23.262	23.7081	21.6933	22.2459	23.3027	23.0571	23.2605	23.6013	24.3817	24.3442	23.056	23.4705	22.6834	22.491	21.9315	22.3862	22.9666	23.8725	22.9402	23.3116	23.328	22.9299	22.8395	22.8384	24.5145	24.0709	23.5551	24.2704	23.335	23.5506	22.7084	23.4089	24.4936	25.012	23.2555	22.9994	23.012	23.1296
A2MG_HUMAN	FQVDNNNR	2	21.69	-0.369	-1.05	0.29881	1.11	0.29881	19.9738	20.3646	22.5725	22.9211	20.6466	20.9048	21.6822	21.3787	22.2147	21.9526	21.7503	22.3311	21.4277	22.0441	21.634	21.2112	20.5978	21.291	21.5062	21.6943	21.2019	21.7679	22.3502	22.3156	20.7735	21.0879	22.8047	22.9207	22.3934	22.6284	22.0525	22.0985	21.4579	21.6811	22.4176	22.7143	22.1341	21.5759	20.3868	20.7149
A2MG_HUMAN	SLNEEAVKK	2	20.7	-0.47	-1.46	0.15132	2.14	0.15132	19.3316	19.5092	21.7711	21.7215	19.3295	19.4831	20.9394	20.8988	20.9873	20.7132	21.2874	21.5741	20.5567	20.9279	20.3376	19.8947	19.5434	20.1059	20.3317	20.3448	20.2103	20.7169	NA	21.0672	20.1236	20.3313	22.399	22.1313	21.4567	21.5409	21.1875	21.1427	20.3829	20.5425	21.6661	21.8831	NA	20.7328	19.8092	19.8511
A2MG_HUMAN	GHFSISIPVK	2	24.02	-0.677	-2.11	0.04038	4.46	0.04038	23.4271	23.1994	25.3605	24.9585	22.5643	22.5213	23.8519	23.7695	24.086	24.004	24.4617	24.4677	24.0472	23.9123	23.3948	23.3652	22.6422	22.7162	23.5629	23.3809	24.1503	24.255	24.3015	24.1606	23.9184	23.5967	26.0118	25.2067	24.9176	24.8202	24.7649	24.0442	23.9716	23.7538	25.2838	25.3954	23.74	24.0663	23.4966	23.3858
A2MG_HUMAN	DM(Oxidation)YSFLEDMGLK	2	21.28	-0.871	-1.41	0.16659	1.98	0.16659	19.9044	21.0917	NA	23.303	19.6825	20.4821	19.6946	20.884	21.942	21.9582	20.7858	21.2342	20.9363	21.7941	20.0626	20.5024	19.4612	19.8848	20.3279	20.8978	21.5283	22.0897	20.5303	22.4451	21.2286	21.8889	21.6846	22.333	23.912	23.3529	21.3096	21.7013	22.3048	21.2065	23.1011	22.402	19.8817	21.132	20.0633	21.1747
A2MG_HUMAN	SLFTDLEAEN(Deamidated)DVLHC(Carbamidomethyl)VAFAVPK	3	22.7	-0.9	-2.23	0.03098	4.98	0.03098	21.6888	21.6628	24.0612	24.2955	20.7271	21.1279	22.35	22.4605	23.138	22.9208	23.5229	23.658	23.0997	23.1532	22.4275	22.3458	20.0245	19.0841	21.8899	21.8924	22.6003	22.664	22.8033	22.8385	22.0587	22.353	24.6915	24.6024	23.9103	NA	23.3427	23.2728	22.9348	22.6885	24.2231	24.2919	23.0209	23.2014	21.8761	22.3417
A2MG_HUMAN	ETTFNSLLC(Carbamidomethyl)PSGGEVSEELSLK	2	22.21	-0.921	-2.55	0.0144	6.5	0.0144	21.5785	20.9233	23.334	23.2573	19.8386	19.8597	21.8971	21.789	22.7152	22.2631	22.5366	22.6798	22.2375	22.3591	21.9267	21.7182	19.7705	19.5897	22.5314	22.1856	22.2131	22.5409	22.2605	22.2874	21.3194	21.6885	23.9778	23.8164	23.0765	23.1006	22.8907	22.7053	22.4066	22.2909	23.7556	23.784	22.5723	22.096	22.3934	22.2281
A2MG_HUMAN	ETTFNSLLC(Carbamidomethyl)PSGGEVSEELSLK	3	23.22	-0.445	-0.79	0.43544	0.62	0.43544	NA	22.5636	24.4443	24.1172	21.738	22.2455	22.5589	23.0313	24.0387	23.588	23.8314	23.7085	23.8771	23.5358	22.3521	22.9459	21.7965	21.5936	22.6727	23.035	23.1941	22.9266	22.847	23.6069	23.4492	23.0002	24.6478	24.7872	NA	24.4428	20.7139	23.7151	23.5462	23.5012	24.5956	24.3703	22.8351	23.1729	22.3241	23.1863
A2MG_HUMAN	KYSDASDC(Carbamidomethyl)HGEDSQAFC(Carbamidomethyl)EK	3	20.76	-0.457	-1.6	0.11721	2.56	0.11721	19.5843	19.2994	20.759	21.0823	19.6502	19.6924	21.1696	21.0814	20.9371	20.5853	20.7691	21.1743	20.5514	20.8132	20.9005	20.5765	20.1754	20.457	20.8292	20.877	20.4473	21.0173	21.2704	21.2407	NA	NA	21.5472	21.5721	21.1101	21.0718	21.1188	21.074	20.6996	20.616	21.8348	22.2406	20.7257	20.6638	19.8715	19.9685
A2MG_HUMAN	LVHVEEPHTETVR	3	22.68	-0.618	-2.49	0.01683	6.19	0.01683	21.7919	21.6466	22.9701	23.1694	21.1292	21.2438	NA	22.6528	22.4576	22.5319	23.068	23.1562	22.721	22.8724	22.165	22.1117	21.961	22.1054	22.5843	22.4299	22.8586	22.8944	22.8019	22.4589	22.6046	22.6498	23.4743	23.5225	23.365	23.3168	23.0321	22.8987	22.556	22.6103	24.2919	24.2601	22.8727	22.8592	22.3069	22.1125
A2MG_HUMAN	LVHVEEPHTETVR	2	20.24	-0.799	-2.27	0.02861	5.15	0.02861	19.7254	19.7403	NA	NA	NA	18.4893	20.4499	19.9789	19.6311	20.0902	20.714	20.7886	20.5371	20.4098	19.3708	19.4827	19.3213	18.8827	20.218	19.5276	20.6585	20.7637	19.7154	19.1614	20.5855	20.278	21.0566	20.9207	20.9931	20.7791	20.841	20.2516	20.1071	20.2861	21.9931	22.0339	19.9202	20.7656	20.2482	20.1849
A2MG_HUMAN	SSGSLLNNAIK	2	23.45	-0.456	-1.52	0.13492	2.32	0.13492	22.6648	22.4498	23.6367	24.1978	22.2328	22.641	23.4817	23.5044	23.7922	23.5638	23.1159	23.3833	23.0986	23.7119	23.2643	23.0707	22.6419	23.3417	23.1997	23.5412	23.4194	23.8846	23.9019	24.0669	23.2384	23.4354	23.7207	23.8829	23.9819	24.1406	23.4784	23.8234	23.1038	23.5959	24.3504	24.7258	23.7574	23.4431	22.7738	22.9209
A2MG_HUMAN	FSGQLNSHGC(Carbamidomethyl)FYQQVK	3	20.98	-0.504	-1.88	0.06749	3.52	0.06749	20.1104	20.0701	20.8554	NA	19.8479	20.4629	21.2148	21.0008	21.0293	20.8441	21.138	21.2478	20.3421	20.9571	20.671	20.27	20.6219	20.828	21.2278	20.9649	21.0789	21.2746	21.277	21.2643	20.7446	20.881	21.6341	21.4474	21.5184	21.5202	20.9571	21.1363	21.0495	21.1128	22.2739	22.2228	21.2519	20.6324	20.8184	20.5229
A2MG_HUMAN	SSGSLLNN(Deamidated)AIK	2	20.98	-0.479	-1.13	0.26717	1.27	0.26717	NA	20.1016	21.5367	21.9744	19.6802	21.0864	20.2637	NA	21.2332	21.1237	20.4648	21.0493	20.5014	21.4273	20.8668	20.6098	19.9103	20.8144	20.4333	20.5217	20.9193	21.4976	21.088	21.2836	20.4174	21.0994	NA	21.1415	21.0073	21.5492	20.7705	21.2933	21.0772	21.1291	22.5978	22.6805	21.6789	20.7579	20.327	20.204
A2MG_HUMAN	N(Deamidated)QGNTWLTAFVLK	2	20.05	-0.893	-2.28	0.02749	5.22	0.02749	18.6863	19.3378	21.3446	21.6833	18.1908	17.5949	19.6089	19.5185	20.4815	19.832	20.5364	20.609	20.2132	20.2688	19.6505	19.8064	NA	17.5225	19.0752	19.2268	19.7869	20.1754	20.2714	20.2859	19.9893	NA	21.8317	22.1843	20.8857	20.6942	20.5722	20.4885	20.1603	20.1394	21.0827	21.1506	20.3517	20.2141	18.9318	19.5823
A2MG_HUMAN	MC(Carbamidomethyl)PQLQQYEM(Oxidation)HGPEGLR	3	20.73	-0.505	-0.98	0.33075	0.97	0.33075	19.4368	20.6232	21.0425	21.0916	19.9051	20.3287	19.3928	21.1874	NA	21.4657	20.6377	20.1551	20.2572	21.4465	19.5836	19.773	19.748	20.7133	20.4928	21.1734	21.0903	21.804	20.7259	21.7465	20.4118	20.9711	20.9318	21.5128	21.4441	21.78	NA	20.4675	NA	20.7622	21.725	21.8705	19.9673	20.3847	20.1835	20.8058
A2MG_HUMAN	HNVYIN(Deamidated)GITYTPVSSTNEK	2	21.76	-0.409	-1.18	0.24434	1.4	0.24434	20.9663	20.6379	22.97	22.9157	NA	NA	21.948	21.6833	21.878	21.8797	22.4082	22.3374	21.7723	21.6515	20.9884	20.9317	19.8031	NA	21.3605	20.901	21.2312	21.7291	21.7469	21.4941	21.2388	20.9569	23.5677	23.2216	22.198	22.4058	22.3861	21.9453	21.3427	21.3606	22.5645	22.8979	NA	21.9932	21.0188	20.9438
A2MG_HUMAN	HNVYIN(Deamidated)GITYTPVSSTNEK	3	23.51	-0.393	-0.51	0.61171	0.26	0.61171	22.24	22.125	NA	25.9843	21.4792	23.5862	23.315	23.2182	23.4773	23.234	25.0427	25.398	22.7931	NA	22.7249	NA	21.8176	22.148	24.2749	22.698	22.6768	22.9904	23.4542	23.4364	22.4972	22.636	25.9115	26.2149	25.4189	23.6282	23.3584	23.4718	22.6488	24.6409	23.8765	NA	24.9617	22.868	22.2238	23.9774
A2MG_HUMAN	LPPNVVEESAR	2	25.54	-0.48	-1.87	0.06791	3.51	0.06791	24.5235	24.783	26.6711	26.8171	24.1787	24.4416	25.4	25.1727	25.4518	25.5192	25.5181	25.6211	25.3555	25.6841	25.1321	25.1055	24.6608	24.953	25.4572	25.6447	25.6788	25.8386	25.8565	25.6652	25.5704	25.6796	NA	25.6212	26.2354	26.395	25.3999	25.7142	25.3989	25.6123	26.4583	26.7779	25.7323	25.8178	25.351	25.2395
A2MG_HUMAN	HNVYIN(Deamidated)GITYTPVSSTN(Deamidated)EK	3	21.36	-0.728	-1.19	0.24223	1.41	0.24223	NA	20.2727	21.235	21.478	19.6057	20.105	21.4401	21.4429	21.9492	21.6082	21.8941	22.3093	21.3905	21.572	21.2149	20.6952	19.8929	20.4008	21.1326	20.9357	20.9585	21.2116	21.6048	21.6097	20.5456	20.7468	24.7081	NA	22.0195	22.0283	21.8029	22.0212	20.96	22.8992	21.1817	24.0678	20.66	21.3195	20.4138	20.3929
A2MG_HUMAN	AYIFIDEAHITQALIWLSQR	3	21.59	-0.977	-1.85	0.07155	3.41	0.07155	20.5419	20.366	23.5471	23.4082	19.9064	20.8381	20.9047	21.0192	21.8919	21.4565	22.5284	22.2657	21.757	20.9553	21.1259	20.8605	19.3093	19.6552	18.9312	20.662	22	21.9331	22.2814	22.2846	21.7184	20.8067	24.0914	23.9875	23.4363	23.6182	22.2661	22.1186	20.4405	19.3915	23.1557	22.9851	21.347	21.6188	21.2147	20.7755
A2MG_HUMAN	(Gln->pyro-Glu)QQNAQGGFSSTQDTVVALHALSK	3	22.24	-0.544	-1.73	0.0908	3	0.0908	21.3346	21.4145	22.9048	23.0586	NA	21.1796	22.5212	21.7427	22.5954	22.2268	22.4139	22.3615	22.114	22.4198	NA	21.1836	20.5966	NA	22.3057	22.0063	22.2923	22.5687	22.7121	22.4356	21.8546	22.0451	23.2822	23.1491	22.6727	22.9677	22.3977	22.2875	22.1925	22.3593	22.8486	23.1937	22.2491	21.7656	21.8959	21.3737
A2MG_HUMAN	LLLQQVSLPELPGEYSM(Oxidation)K	3	20.7	-0.19	-0.32	0.74975	0.1	0.74975	19.3124	20.9389	21.0265	21.5198	19.8609	20.7674	19.2025	20.2298	21.2449	21.717	NA	20.8864	20.1762	21.1967	NA	20.7141	19.9011	20.6952	20.1052	20.8809	20.9127	20.9116	20.5025	21.4834	20.3817	21.1076	20.4754	NA	22.2464	22.4524	20.3804	NA	20.1204	21.0093	21.5061	21.5851	19.3094	20.6966	19.0264	20.6877
A2MG_HUMAN	LLLQQVSLPELPGEYSM(Oxidation)K	2	20.11	-0.372	-0.46	0.64948	0.21	0.64948	19.2279	20.2117	NA	21.1679	NA	NA	NA	20.2056	21.0607	20.4947	NA	20.4533	NA	20.0511	NA	18.5896	17.6845	20.4631	19.4903	20.0654	19.6046	21.5323	NA	21.4266	NA	NA	NA	21.3413	20.8244	NA	19.4465	20.5751	NA	19.8367	19.3975	20.9832	NA	19.2316	19.2727	20.23
A2MG_HUMAN	AFQPFFVELTMPYSVIR	3	20.57	-0.632	-1.58	0.1234	2.48	0.1234	18.8982	18.8685	22.0937	21.9514	18.1994	NA	19.7706	20.0705	20.8666	20.4361	NA	20.9956	20.899	20.7429	20.3176	20.6179	NA	NA	19.8071	20.2807	20.1469	19.4436	20.201	20.0685	19.7286	19.5043	NA	22.2154	21.9371	21.7003	20.7241	20.7788	21.0075	20.5926	21.8849	21.8054	20.9276	21.3035	20.449	20.7937
A2MG_HUMAN	AFQPFFVELTMPYSVIR	2	19.98	-0.774	-1.74	0.09075	3.03	0.09075	18.5362	18.1607	22.0909	21.49	17.3573	NA	18.7854	18.8279	20.2874	NA	NA	NA	NA	20.118	19.6795	19.9512	NA	NA	19.5106	19.2737	19.368	19.3203	19.5911	20.0017	18.9064	NA	21.8839	21.7428	21.5239	21.1518	20.2096	NA	19.8742	19.9243	NA	20.9337	20.2373	20.5319	20.0291	20.0131
A2MG_HUMAN	GPTQEFKK	2	18.4	-0.631	-1.8	0.08047	3.22	0.08047	17.0703	17.1939	19.9021	19.767	17.0642	17.1301	18.5422	18.6084	18.7539	18.3002	18.86	NA	18.2741	18.7075	17.6976	17.6022	17.1006	17.448	18.0503	17.911	NA	17.4293	19.0382	18.8332	17.8273	17.8189	20.5802	NA	19.3145	19.1629	19.1575	18.8818	18.0886	18.0379	19.1638	19.4448	18.4883	18.6109	NA	NA
A2MG_HUMAN	SASNMAIVDVK	2	24.15	-0.448	-1.38	0.17669	1.89	0.17669	23.1686	23.4623	25.1369	NA	22.9164	23.3968	23.9721	24.0135	24.5251	24.3432	NA	24.6201	23.8394	24.2052	23.8033	23.5347	23.3156	24.0039	23.652	24.0024	24.0419	24.4719	24.9039	25.0631	23.746	24.0766	25.2688	25.6301	24.8252	25.0312	24.3778	24.5592	NA	24.0623	NA	NA	24.3382	23.8119	23.5164	23.7407
A2MG_HUMAN	VVSMDENFHPLNELIPLVYIQDPK	3	24.24	-0.699	-1.75	0.08912	3.06	0.08912	NA	22.6511	25.112	NA	22.0961	21.9985	NA	23.5319	25.132	23.7517	NA	24.9306	NA	24.3428	23.798	23.8722	NA	NA	23.825	23.7013	24.1641	24.0956	24.0644	23.9401	23.6676	NA	25.4777	25.2073	25.1484	25.0726	24.6986	24.3364	24.358	24.1858	25.7459	25.7913	24.3535	24.7307	23.9808	24.0276
A2MG_HUMAN	NALFC(Carbamidomethyl)LESAWK	2	22.75	-0.9	-2.48	0.01801	6.15	0.01801	21.5381	21.5644	24.1043	24.0916	21.074	20.9051	NA	22.4005	22.6841	22.7591	NA	23.1938	22.8434	22.735	22.7339	22.4381	NA	20.3221	22.3643	22.0008	22.9755	22.8936	NA	22.5857	NA	22.5655	24.0243	NA	23.7957	23.6669	22.9503	NA	23.146	22.9691	24.7714	24.7687	23.1947	NA	21.9362	22.1384
A2MG_HUMAN	VSNQTLSLFFTVLQDVPVR	3	22.51	-0.232	-0.56	0.58109	0.31	0.58109	21.1608	NA	23.9282	23.6289	NA	NA	NA	22.1481	22.8491	22.4011	22.8962	22.8425	22.4859	22.5757	21.7651	22.6832	NA	NA	21.4868	20.7971	NA	21.5768	22.3485	22.7972	21.6421	21.402	24.7302	24.3774	23.518	23.5018	22.519	22.3771	22.082	21.9088	22.8604	22.7954	22.0642	22.6113	21.9395	22.2845
A2MG_HUMAN	VSNQTLSLFFTVLQDVPVR	2	19.32	-0.462	-0.38	0.71265	0.15	0.71265	NA	NA	20.373	NA	NA	NA	NA	NA	NA	NA	NA	NA	19.1286	NA	NA	NA	NA	NA	NA	18.1036	NA	NA	NA	NA	NA	NA	NA	NA	19.6642	NA	NA	NA	NA	NA	NA	NA	NA	NA	NA	NA
A2MG_HUMAN	HN(Deamidated)VYINGITYTPVSSTNEK	3	24.3	-0.429	-0.71	0.48413	0.5	0.48413	23.9913	23.8293	25.4598	24.2463	23.4464	21.7548	25.149	25.0014	25.149	24.8906	23.4661	23.4403	24.4429	24.8985	24.3957	24.1709	23.7063	23.7055	22.5287	24.4342	24.83	24.9986	25.1453	25.0507	24.3977	24.3884	24.2888	24.3592	NA	25.3597	24.9197	25.1785	24.4549	22.7974	25.3227	25.5824	23.4318	24.7391	23.9135	22.2628
A2MG_HUMAN	AVDQSVLLMKPDAELSASSVYNLLPEK	3	23.79	-0.799	-2.39	0.02258	5.72	0.02258	23.0604	22.8334	24.2625	24.8421	21.8316	21.9564	23.4414	23.5011	23.8864	23.6465	NA	24.3494	NA	NA	23.4697	23.2328	22.1356	NA	23.8894	NA	24.1769	24.2792	23.7895	23.5978	23.8094	23.7331	NA	NA	24.5944	24.6186	24.1286	24.0914	NA	23.9296	25.3679	25.463	23.9618	NA	23.7618	NA
A2MG_HUMAN	YDVEN(Deamidated)C(Carbamidomethyl)LANK	2	19.59	-0.504	-1.47	0.15112	2.16	0.15112	18.2943	18.8308	NA	NA	18.6931	18.8788	19.3134	19.5024	19.5247	19.4534	18.9304	19.5253	NA	19.8007	NA	19.3229	NA	19.749	19.4949	20.0377	19.7092	20.2138	19.9374	20.0475	NA	19.4868	19.463	20.0607	NA	19.5927	19.6118	19.894	19.3665	19.9328	20.6135	21.2108	19.5675	19.3264	NA	NA
A2MG_HUMAN	FQVDNN(Deamidated)NR	2	20.02	-0.61	-1.09	0.28544	1.18	0.28544	17.6805	18.204	21.3321	22.0219	18.5665	18.8761	19.8407	19.1907	NA	NA	NA	21.5265	NA	20.0305	20.6997	19.2886	18.7734	19.4861	NA	19.6627	NA	19.793	NA	20.2755	18.7223	19.1093	NA	22.3261	21.565	21.6898	NA	20.2221	20.6339	20.0631	21.6878	22.1741	20.1657	19.3878	18.5955	19.0403
A2MG_HUMAN	EQAPHC(Carbamidomethyl)IC(Carbamidomethyl)AN(Deamidated)GR	3	18.76	-0.731	-1.19	0.24366	1.41	0.24366	NA	NA	19.107	19.2163	17.6212	17.7146	18.2132	NA	19.2588	18.5939	NA	NA	17.1436	NA	18.2934	18.0983	18.2203	16.5596	19.8893	19.9291	19.1905	19.7778	18.9455	18.9825	18.4513	16.4843	NA	NA	19.6887	19.6697	NA	NA	19.0933	19.1442	20.6936	21.0429	18.8455	NA	18.0676	18.1149
A2MG_HUMAN	EQAPHC(Carbamidomethyl)IC(Carbamidomethyl)AN(Deamidated)GR	2	18.59	-1.104	-0.96	0.36707	0.92	0.36707	NA	NA	NA	NA	NA	NA	NA	NA	NA	NA	NA	NA	NA	NA	NA	NA	NA	NA	NA	17.5984	NA	17.9828	NA	NA	NA	NA	NA	NA	NA	NA	NA	NA	NA	NA	19.4327	19.3268	NA	NA	NA	NA
A2MG_HUMAN	KDNSVHWERPQKPK	3	18.92	-0.441	-1.25	0.22089	1.56	0.22089	NA	17.3281	19.7595	19.5281	17.6488	NA	20.0344	19.5841	18.9017	18.4451	19.0316	19.0942	18.8445	19.2743	NA	18.8381	17.8004	NA	18.4558	18.6295	NA	NA	19.7658	19.2298	18.7316	18.5205	NA	20.3945	18.9966	NA	19.3069	19.2673	18.6583	18.4385	19.6365	NA	18.4121	18.796	NA	18.3697
A2MG_HUMAN	DLTGFPGPLNDQDN(Deamidated)EDC(Carbamidomethyl)INR	2	21.78	-0.683	-2.1	0.04353	4.41	0.04353	21.1711	NA	22.5179	22.5144	19.9975	20.0431	21.546	NA	21.7039	21.7627	NA	NA	NA	21.843	NA	21.2341	20.3531	21.0271	21.7928	21.7749	21.7344	22.1055	NA	21.6378	NA	21.6407	22.5577	NA	22.1415	22.4147	22.2342	22.035	21.6412	NA	23.2171	23.6163	21.8838	21.8722	21.561	NA
A2MG_HUMAN	DLTGFPGPLNDQDN(Deamidated)EDC(Carbamidomethyl)INR	3	23.11	-0.403	-1.34	0.18761	1.79	0.18761	22.0943	22.6372	22.6452	23.4013	21.9674	22.249	22.8518	23.2302	23.343	22.8463	23.4824	23.4361	23.029	23.4435	22.7786	22.9091	22.5437	22.9505	NA	23.2305	23.2506	23.5231	23.1528	23.4038	22.9325	23.13	23.2166	23.5135	23.647	23.7678	23.2045	NA	23.1339	23.5592	24.1793	24.4135	22.5373	23.0747	22.85	22.6127
A2MG_HUMAN	YSDASDC(Carbamidomethyl)HGEDSQAFC(Carbamidomethyl)EK	3	20.34	-0.354	-1.11	0.27641	1.23	0.27641	NA	18.9462	NA	NA	19.566	19.7209	20.4698	20.4638	20.5938	NA	NA	20.5498	NA	20.4529	NA	19.7509	19.7795	20.2951	20.2172	20.6754	19.9866	20.5411	20.9067	20.9407	NA	19.7171	NA	21.1413	20.6174	20.5393	20.5425	20.6362	20.1043	20.2344	21.0023	21.6007	20.2494	NA	NA	19.5313
A2MG_HUMAN	YSDASDC(Carbamidomethyl)HGEDSQAFC(Carbamidomethyl)EK	2	17.92	-0.655	-0.79	0.44927	0.62	0.44927	NA	NA	NA	NA	NA	NA	18.0834	NA	NA	NA	NA	NA	NA	NA	NA	NA	16.7961	NA	17.9093	NA	NA	NA	NA	NA	NA	NA	NA	NA	NA	NA	NA	18.0069	NA	NA	NA	19.6191	NA	17.1267	NA	NA
A2MG_HUMAN	SSSNEEVMFLTVQVK	3	21.28	-0.562	-1.24	0.22387	1.54	0.22387	19.7669	20.5627	21.1036	NA	20.0368	20.5887	NA	NA	22.0982	21.7197	21.7621	NA	21.307	21.5286	21.1218	21.9323	19.7454	NA	20.4865	21.1242	21.5667	21.6386	21.8076	NA	NA	20.8481	NA	NA	22.6413	22.1316	22.0561	22.5916	21.6193	21.4411	NA	NA	20.8286	NA	20.4314	21.3494
A2MG_HUMAN	SSSNEEVMFLTVQVK	2	22.48	-0.231	-0.4	0.69291	0.16	0.69291	NA	NA	NA	NA	NA	NA	21.9344	NA	22.7599	22.5965	22.3387	NA	NA	NA	NA	NA	NA	NA	NA	NA	NA	NA	22.8667	NA	NA	NA	NA	NA	NA	NA	22.8167	NA	NA	NA	NA	NA	22.5356	NA	22.0044	NA
A2MG_HUMAN	FSGQLN(Deamidated)SHGC(Carbamidomethyl)FYQQVK	3	19.86	-0.473	-1.25	0.22082	1.56	0.22082	18.0743	18.8579	19.5922	NA	NA	19.4003	19.6469	19.9781	NA	NA	20.2533	NA	NA	NA	19.9215	19.7749	19.3164	19.6054	19.9086	20.3604	NA	NA	20.4759	20.372	19.4751	19.8224	NA	NA	20.6596	19.8012	20.0737	20.0071	19.9299	NA	21.2011	21.3674	20.0674	19.9576	19.0942	19.1994
A2MG_HUMAN	EEFPFALGVQTLPQTC(Carbamidomethyl)DEPK	3	21.01	-0.187	-0.53	0.60188	0.28	0.60188	NA	20.634	22.2786	22.5272	19.4844	19.5579	20.995	21.1198	22.0205	22.0711	21.6112	21.781	20.8783	21.0495	NA	20.6531	19.2871	19.4783	19.9546	20.3968	20.5812	20.5138	21.4226	20.943	NA	20.6412	21.8302	22.3872	21.9656	22.0342	21.216	21.6151	21.1396	20.8225	20.1451	NA	20.639	21.1619	NA	20.3854
A2MG_HUMAN	QTVSWAVTPK	2	23.27	-0.555	-1.82	0.07969	3.31	0.07969	22.7107	22.5293	NA	NA	NA	22.2642	23.479	23.538	23.2588	23.0441	NA	NA	23.0703	23.4127	22.9868	NA	22.7655	23.0807	23.2823	23.4795	23.6279	23.9908	23.8724	NA	23.3762	23.3396	NA	NA	NA	NA	23.6654	23.5353	NA	23.4731	NA	NA	NA	NA	23.3136	23.3308
A2MG_HUMAN	VGFYESDVM(Oxidation)GR	2	20.96	-0.325	-0.7	0.49058	0.49	0.49058	19.6809	NA	NA	21.6379	NA	19.8272	NA	20.6873	20.8211	21.3561	20.845	21.6019	20.4178	21.2133	NA	NA	NA	NA	NA	20.6904	20.6221	NA	20.6841	21.8139	20.4228	NA	21.2993	NA	NA	21.4709	21.3891	21.6624	NA	NA	21.1888	21.4467	20.3464	NA	NA	NA
A2MG_HUMAN	ALLAYAFALAGNQDKR	3	19.66	-0.256	-0.54	0.59475	0.29	0.59475	19.4976	19.3661	NA	NA	18.4562	18.7945	19.4358	20.4185	NA	NA	NA	NA	NA	NA	NA	20.6995	NA	NA	NA	18.9841	19.8182	19.8779	20.297	NA	19.8383	20.0684	NA	NA	NA	NA	20.194	19.8007	NA	19.3196	NA	NA	NA	19.3921	NA	19.6363
A2MG_HUMAN	M(Oxidation)C(Carbamidomethyl)PQLQQYEMHGPEGLR	3	20.1	-0.649	-1.39	0.17618	1.94	0.17618	NA	20.1188	NA	NA	19.0532	19.4773	NA	20.2297	20.7651	20.3141	NA	NA	NA	20.2454	18.2935	19.1713	19.1206	20.0418	NA	20.347	NA	21.0771	NA	NA	NA	20.0094	NA	21.0024	21.1525	21.2243	NA	NA	NA	19.7671	20.799	NA	NA	NA	NA	19.7607
A2MG_HUMAN	M(Oxidation)C(Carbamidomethyl)PQ(Deamidated)LQQYEMHGPEGLR	3	20.39	-0.542	-0.9	0.37895	0.81	0.37895	19.172	NA	NA	20.6182	NA	NA	19.9508	NA	21.2706	20.655	19.2382	21.0455	20.3159	NA	NA	19.8656	NA	NA	19.8133	NA	20.4808	NA	NA	21.1347	19.986	20.5281	NA	NA	NA	NA	20.6656	21.1533	NA	NA	NA	21.4716	NA	19.6773	NA	NA
A2MG_HUMAN	(Gln->pyro-Glu)QFSFPLSSEPFQGSYK	2	22.2	-1.211	-3.1	0.0053	9.62	0.0053	NA	21.3692	NA	NA	NA	20.7523	NA	22.2009	21.957	22.0805	NA	NA	NA	NA	NA	22.0441	20.5401	20.6311	NA	22.0767	NA	21.9791	NA	NA	NA	22.4233	NA	23.0439	NA	NA	NA	23.1419	22.3173	22.5901	23.9611	24.0184	NA	NA	NA	22.4008
A2MG_HUMAN	M(Oxidation)VSGFIPLKPTVK	3	20.38	-0.29	-0.43	0.67362	0.18	0.67362	19.0686	20.8265	NA	21.4502	19.2819	20.2965	NA	NA	20.9235	21.0615	NA	NA	19.6384	NA	19.9376	NA	19.8918	21.208	19.2142	20.4324	20.5045	21.4176	NA	21.1864	19.5053	20.6628	20.8595	NA	21.1454	NA	NA	NA	20.176	NA	NA	NA	19.8193	NA	NA	20.2075
A2MG_HUMAN	M(Oxidation)VSGFIPLKPTVK	2	19.21	-0.088	-0.1	0.92405	0.01	0.92405	NA	19.1072	NA	NA	NA	NA	NA	NA	NA	NA	NA	NA	NA	NA	NA	NA	NA	19.2239	NA	NA	NA	19.6666	NA	18.8407	NA	NA	NA	NA	NA	NA	NA	NA	NA	NA	NA	NA	NA	NA	NA	NA
A2MG_HUMAN	QQN(Deamidated)AQGGFSSTQDTVVALHALSK	3	20.25	-0.558	-1.36	0.18731	1.86	0.18731	19.4312	19.851	NA	NA	NA	NA	20.8659	NA	20.8076	NA	NA	NA	NA	18.7457	NA	NA	19.7135	20.0976	20.2053	20.3354	NA	20.7476	NA	20.7477	20.0282	20.0497	20.7524	NA	NA	NA	20.6454	NA	NA	21.2083	NA	NA	NA	NA	20.0559	NA
A2MG_HUMAN	VTGEGC(Carbamidomethyl)VYLQTSLK	2	20.78	-0.437	-0.74	0.46304	0.55	0.46304	18.9553	NA	21.6729	22.3211	19.1403	19.5468	20.0774	21.6546	21.4876	NA	21.017	NA	NA	NA	20.9824	NA	19.4525	20.4424	20.4724	NA	21.0279	21.6922	21.1476	21.3433	20.0972	20.0384	21.3607	22.373	NA	NA	NA	NA	NA	20.4495	NA	21.3318	NA	NA	20.4489	20.8688
A2MG_HUMAN	DLTGFPGPLN(Deamidated)DQ(Deamidated)DNEDC(Carbamidomethyl)INR	3	20.57	-0.952	-1.04	0.31396	1.07	0.31396	NA	19.8019	NA	NA	17.5302	19.245	20.0125	NA	NA	NA	NA	21.6523	NA	NA	NA	21.3882	NA	NA	20.1956	NA	20.2671	NA	NA	NA	NA	NA	NA	21.4031	NA	NA	20.107	22.031	NA	22.3736	NA	21.9237	NA	NA	NA	20.006
A2MG_HUMAN	VYDYYETDEFAIAEYNAPC(Carbamidomethyl)SK	3	20.34	-0.687	-1.02	0.32448	1.04	0.32448	NA	19.7462	NA	NA	19.6825	20.6851	NA	NA	19.6923	NA	NA	NA	NA	NA	NA	NA	20.2634	19.2656	20.9573	NA	NA	NA	21.9428	NA	NA	NA	NA	NA	NA	NA	NA	19.6358	20.9573	NA	NA	NA	20.5737	NA	20.6568	NA
A2MG_HUMAN	SASN(Deamidated)MAIVDVK	2	19.74	-0.35	-0.47	0.64747	0.22	0.64747	NA	NA	NA	NA	NA	NA	NA	NA	NA	NA	19.9497	NA	NA	NA	NA	NA	18.7603	19.5693	NA	NA	19.0331	NA	20.7581	NA	NA	NA	NA	NA	20.4209	NA	20.0316	NA	NA	NA	NA	NA	NA	19.5946	NA	19.5301
A2MG_HUMAN	AAQVTIQSSGTFSSK	2	20.28	-0.423	-0.4	0.6946	0.16	0.6946	NA	NA	NA	NA	NA	NA	NA	NA	NA	NA	20.8841	NA	21.1824	19.8692	20.2787	19.8952	NA	NA	19.0254	NA	NA	NA	NA	NA	NA	NA	21.4774	NA	NA	NA	19.6402	NA	NA	NA	NA	NA	NA	NA	NA	NA
A2MG_HUMAN	KLSFYYLIMAK	3	18.52	-0.934	-1.49	0.1628	2.22	0.1628	NA	18.0431	NA	NA	17.2007	NA	NA	19.029	NA	NA	NA	NA	NA	NA	NA	NA	NA	NA	NA	17.9816	18.5285	NA	NA	19.5216	NA	NA	NA	NA	NA	NA	NA	NA	NA	NA	NA	NA	NA	NA	18.9524	18.9375
A2MG_HUMAN	(Gln->pyro-Glu)QKDN(Deamidated)GC(Carbamidomethyl)FR	2	17.71	-0.909	-1.37	0.19727	1.87	0.19727	NA	NA	NA	NA	NA	NA	NA	NA	17.1252	NA	NA	NA	NA	16.8211	17.0059	NA	NA	NA	NA	NA	NA	NA	NA	NA	17.721	NA	NA	NA	NA	NA	17.1184	NA	17.3833	NA	19.1564	19.3701	NA	NA	NA	NA
A2MG_HUMAN	DLTGFPGPLNDQDNEDC(Carbamidomethyl)IN(Deamidated)R	2	21.63	-0.736	-0.9	0.38656	0.81	0.38656	19.2259	NA	NA	NA	NA	NA	NA	21.7384	NA	NA	22.205	22.7544	NA	NA	21.2835	NA	NA	NA	NA	NA	NA	NA	NA	NA	21.7423	NA	NA	22.4731	NA	NA	NA	NA	NA	NA	NA	NA	NA	NA	NA	21.599
A2MG_HUMAN	DLTGFPGPLNDQDNEDC(Carbamidomethyl)IN(Deamidated)R	3	23.07	-0.339	-0.95	0.35204	0.9	0.35204	NA	NA	22.6452	23.4013	21.9674	22.249	22.8518	23.2302	23.343	NA	NA	NA	23.029	23.4435	NA	22.9091	22.5437	22.9505	NA	NA	23.2506	23.5231	NA	23.4038	22.9325	23.13	23.2166	23.5135	23.647	NA	23.2045	NA	23.1339	23.5592	NA	NA	NA	NA	NA	22.6127
A2MG_HUMAN	SASNM(Oxidation)AIVDVK	2	19.22	-0.542	-0.61	0.5578	0.37	0.5578	NA	NA	NA	NA	NA	NA	NA	NA	NA	NA	NA	19.0428	18.5059	NA	NA	NA	NA	NA	NA	NA	18.6413	NA	NA	NA	NA	NA	NA	NA	20.0499	19.8538	NA	NA	NA	NA	NA	NA	NA	NA	NA	NA
A2MG_HUMAN	QQNAQ(Deamidated)GGFSSTQDTVVALHALSK	3	19.76	-2.422	-2.1	0.07158	4.4	0.07158	NA	18.5021	NA	NA	NA	NA	NA	NA	NA	NA	NA	NA	NA	NA	20.2619	NA	18.6903	NA	NA	NA	NA	NA	NA	NA	NA	NA	NA	NA	NA	NA	NA	NA	NA	NA	NA	NA	NA	NA	NA	21.5731
A2MG_HUMAN	MC(Carbamidomethyl)PQLQQ(Deamidated)YEM(Oxidation)HGPEGLR	3	20.43	-0.448	-0.82	0.42007	0.67	0.42007	19.172	NA	20.5281	20.6182	NA	NA	19.9508	NA	21.2706	20.655	19.2382	21.0455	20.3159	NA	NA	19.8656	NA	NA	NA	20.3467	20.4808	NA	NA	21.1347	19.986	20.5281	NA	NA	NA	NA	20.9456	21.1533	20.2859	NA	NA	21.4716	NA	19.6773	NA	NA
A2MG_HUMAN	DLTGFPGPLNDQ(Deamidated)DN(Deamidated)EDC(Carbamidomethyl)INR	3	20.8	-3.484	-2.92	0.02412	8.55	0.02412	NA	NA	NA	NA	19.1333	NA	NA	NA	NA	NA	NA	NA	NA	NA	NA	NA	NA	20.1446	NA	NA	NA	NA	NA	NA	NA	NA	NA	NA	NA	NA	NA	23.1229	NA	NA	NA	NA	NA	NA	NA	NA
A2MG_HUMAN	DLTGFPGPLNDQ(Deamidated)DNEDC(Carbamidomethyl)INR	3	22.92	NA	NA	NA	NA	NA	NA	NA	NA	NA	NA	NA	NA	NA	NA	NA	NA	NA	NA	NA	NA	NA	NA	NA	22.9175	NA	NA	NA	NA	NA	NA	NA	NA	NA	NA	NA	NA	NA	NA	NA	NA	NA	NA	NA	NA	NA
A2MG_HUMAN	FSGQLNSHGC(Carbamidomethyl)FYQ(Deamidated)QVK	3	18.39	NA	NA	NA	NA	NA	NA	NA	NA	NA	18.3869	NA	NA	NA	NA	NA	NA	NA	NA	NA	NA	NA	NA	NA	NA	NA	NA	NA	NA	NA	NA	NA	NA	NA	NA	NA	NA	NA	NA	NA	NA	NA	NA	NA	NA	NA
A2MG_HUMAN	SSGSLLN(Deamidated)NAIK	2	20.57	NA	NA	NA	NA	NA	NA	NA	NA	NA	NA	NA	NA	20.5748	NA	NA	NA	NA	NA	NA	NA	NA	NA	NA	NA	NA	NA	NA	NA	NA	NA	NA	NA	NA	NA	NA	NA	NA	NA	NA	NA	NA	NA	NA	NA	NA
A2MG_HUMAN	LHTEAQ(Deamidated)IQEEGTVVELTGR	3	22.61	NA	NA	NA	NA	NA	NA	NA	NA	NA	NA	NA	NA	NA	NA	NA	NA	22.6134	NA	NA	NA	NA	NA	NA	NA	NA	NA	NA	NA	NA	NA	NA	NA	NA	NA	NA	NA	NA	NA	NA	NA	NA	NA	NA	NA	NA
A2MG_HUMAN	AYIFIDEAHITQ(Deamidated)ALIWLSQR	3	21.39	NA	NA	NA	NA	NA	NA	NA	NA	NA	NA	NA	NA	NA	NA	NA	NA	NA	NA	21.3914	NA	NA	NA	NA	NA	NA	NA	NA	NA	NA	NA	NA	NA	NA	NA	NA	NA	NA	NA	NA	NA	NA	NA	NA	NA	NA
A2MG_HUMAN	(Gln->pyro-Glu)Q(Deamidated)KDNGC(Carbamidomethyl)FR	2	17.23	NA	NA	NA	NA	NA	NA	NA	NA	NA	NA	NA	NA	NA	NA	NA	NA	NA	NA	NA	NA	NA	NA	NA	NA	NA	NA	NA	NA	NA	NA	NA	NA	NA	NA	NA	NA	17.2336	NA	NA	NA	NA	NA	NA	NA	NA
A2MG_HUMAN	YDVENC(Carbamidomethyl)LAN(Deamidated)K	2	26.84	-0.384	-1.24	0.22132	1.54	0.22132	25.3351	25.3004	26.8783	27.0791	26.091	26.1001	26.3674	26.1264	27.1566	26.9142	27.8508	28.0319	27.3253	27.5296	26.7474	26.6386	25.9843	25.9875	26.7175	26.8281	27.286	27.2978	27.2734	26.8441	26.9209	26.9395	29.1171	28.9559	26.734	26.7112	27.7941	27.7954	25.9627	26.0132	27.1425	27.4609	26.3511	26.5	25.8455	25.7176
A2MG_HUMAN	TEVSSN(Deamidated)HVLIYLDK	3	20.8	0.598	0.73	0.47593	0.54	0.47593	NA	NA	21.3885	21.8799	NA	NA	20.3358	NA	20.8075	NA	21.4444	NA	NA	NA	NA	NA	NA	NA	20.0814	NA	NA	NA	20.363	21.2181	NA	NA	NA	NA	NA	NA	NA	NA	NA	NA	NA	NA	NA	19.7206	NA	NA
A2MG_HUMAN	TEVSSN(Deamidated)HVLIYLDK	2	20.58	NA	NA	NA	NA	NA	NA	NA	NA	NA	NA	NA	NA	NA	NA	NA	NA	NA	NA	NA	NA	NA	NA	NA	NA	NA	NA	NA	NA	NA	NA	NA	21.2343	NA	NA	NA	NA	NA	NA	NA	19.9344	NA	NA	NA	NA	NA
A4_HUMAN	ISYGNDALMPSLTETK	2	22.85	-0.001	0	0.99666	0	0.99666	22.4033	22.5125	24.8221	25.0496	21.5643	21.6798	22.9385	23.0744	23.5838	23.3983	22.8502	22.8041	22.2211	22.5671	22.7403	22.6771	21.885	22.3489	22.8183	23.0794	22.4454	22.8514	21.6755	22.3661	22.4171	22.5952	22.4134	22.5664	23.7993	23.9026	22.6374	22.6317	22.7483	22.7998	24.3207	24.5332	22.7332	22.8178	22.2341	22.5567
A4_HUMAN	ISYGNDALMPSLTETK	3	20.36	-0.552	-0.69	0.50252	0.48	0.50252	18.5259	NA	NA	21.586	NA	NA	NA	NA	NA	21.144	NA	NA	NA	NA	19.4657	19.3025	NA	NA	NA	NA	NA	NA	NA	NA	NA	NA	NA	NA	21.4715	20.8723	NA	NA	20.2915	NA	NA	20.6068	NA	NA	NA	NA
A4_HUMAN	SQVMTHLR	2	21.92	0.032	0.09	0.92859	0.01	0.92859	21.4555	21.212	23.6305	23.981	20.8929	20.808	22.79	21.5353	22.5441	22.5356	22.2131	22.1093	21.591	21.3271	22.0282	21.9515	21.2487	21.2883	21.9984	21.5865	21.7529	21.7003	21.4032	20.6786	21.5961	21.435	21.3167	21.6959	22.8493	22.92	21.6179	21.9247	21.7291	21.8587	23.5346	23.3143	22.1761	22.2488	21.2578	21.0701
A4_HUMAN	C(Carbamidomethyl)LVGEFVSDALLVPDK	2	23.1	-0.266	-0.8	0.42818	0.64	0.42818	22.6081	22.5868	25.4454	25.2632	21.5609	22.0073	22.7936	22.6486	23.7217	23.5374	23.5507	23.6549	22.8599	23.0561	23.0599	22.909	21.2776	21.5676	22.6427	22.608	22.7366	23.0116	22.2142	22.3932	22.6448	22.7919	23.4635	23.3047	24.0311	24.1718	22.9642	22.7994	23.1457	23.2955	24.6376	24.8964	23.5417	23.4639	22.4705	22.7017
A4_HUMAN	C(Carbamidomethyl)LVGEFVSDALLVPDK	3	19.55	-0.376	-0.41	0.6869	0.17	0.6869	NA	18.3595	21.3947	21.3849	NA	19.1803	19.2662	17.7745	NA	20.2503	20.8807	NA	NA	NA	NA	19.7196	17.7699	NA	NA	16.8693	NA	NA	NA	NA	NA	18.1829	NA	NA	19.9815	NA	NA	NA	20.8564	19.0196	21.8987	20.8192	18.4768	20.3871	NA	18.5955
A4_HUMAN	WDSDPSGTK	2	21.23	0.031	0.09	0.92758	0.01	0.92758	19.8349	20.0997	22.98	23.1899	20.3962	20.6438	21.2988	21.2195	22.0953	21.6556	21.3954	21.6247	20.8382	21.1927	21.5503	21.2115	20.5295	21.057	20.8868	21.2255	20.3206	21.0451	20.8936	21.1306	20.1196	20.5443	21.4351	21.35	21.9874	22.0798	21.0516	21.1551	21.183	21.2535	22.4761	22.6285	22.0186	21.4607	19.9551	20.2094
A4_HUMAN	(Gln->pyro-Glu)QQLVETHMAR	2	22.51	0.002	0	0.99617	0	0.99617	21.6927	21.9018	24.4738	24.6551	21.4372	21.655	22.5727	22.0407	23.1892	23.1604	22.4493	22.8263	21.8868	22.1551	22.7891	22.6212	21.787	21.888	22.4659	22.6004	22.2299	22.3055	21.398	20.9351	22.1373	22.3061	22.0608	22.3868	23.5712	23.7084	22.024	22.4217	22.3493	22.5115	23.9496	24.3101	23.0334	22.8921	21.8672	21.8178
A4_HUMAN	YLETPGDENEHAHFQK	3	20.76	0.207	0.68	0.50032	0.46	0.50032	20.5414	20.7575	22.3905	22.923	19.7372	19.9001	21.141	21.1828	21.425	21.3782	20.6582	20.8134	20.123	20.4602	21.1698	21.2367	19.9578	20.0359	20.719	20.6587	20.4477	20.543	19.5756	19.5387	20.1311	20.0262	20.28	20.7413	21.5417	21.4711	20.7154	20.6694	20.477	20.6994	21.9772	22.294	21.0052	21.1886	19.857	19.8802
A4_HUMAN	YLETPGDENEHAHFQK	2	19.51	0.027	0.03	0.9763	0	0.9763	18.5693	18.2168	21.4364	21.2352	NA	NA	NA	NA	NA	19.4656	NA	NA	18.4108	NA	NA	18.8343	NA	NA	NA	NA	NA	NA	NA	NA	NA	NA	NA	NA	NA	NA	NA	NA	NA	NA	20.3407	21.0952	NA	19.7474	17.2697	NA
A4_HUMAN	STNLHDYGMLLPC(Carbamidomethyl)GIDK	3	23.93	0.346	0.6	0.55075	0.36	0.55075	23.9638	24.6673	25.5906	26.0771	23.6391	23.5444	24.1725	24.3401	25.0868	23.3498	22.9023	24.0877	23.4239	23.029	24.4818	24.1207	23.555	23.8778	23.9636	24.2196	24.089	24.1474	23.3659	23.4785	23.702	22.1534	24.3793	23.7282	24.9781	25.3767	22.8216	22.8851	22.1546	22.9351	24.6139	25.6668	24.6007	24.1472	23.8618	22.096
A4_HUMAN	STNLHDYGMLLPC(Carbamidomethyl)GIDK	2	21.7	-1.293	-1.21	0.24247	1.46	0.24247	20.8937	19.6325	23.9737	23.6475	NA	NA	NA	NA	NA	NA	NA	NA	NA	NA	NA	21.1599	19.6862	17.8109	NA	NA	NA	NA	NA	NA	NA	21.0182	22.4225	22.2234	22.5108	NA	NA	NA	NA	NA	23.0315	23.6052	NA	22.1916	NA	NA
A4_HUMAN	GLTTRPGSGLTNIK	3	22.66	0.042	0.11	0.90917	0.01	0.90917	21.5457	21.7904	24.5351	24.7751	21.7107	21.9253	23.1684	22.4286	23.2541	23.242	22.8627	22.8432	22.4903	22.9344	22.6182	22.4566	22.0112	22.3185	22.245	22.4981	22.462	22.3891	22.1698	21.3785	22.168	22.4381	22.2031	22.2327	23.6793	23.9055	21.7999	22.5107	22.7621	22.8804	24.2166	24.4343	23.3023	22.8285	21.6329	21.4189
A4_HUMAN	GLTTRPGSGLTNIK	2	21.89	-0.088	-0.25	0.80665	0.06	0.80665	21.0734	21.3709	24.028	24.1259	20.4097	20.6041	22.1423	21.5919	22.3219	22.5085	22.1862	22.2949	21.8987	22.2349	21.547	21.6453	20.9817	20.9937	21.5632	21.4914	21.9253	21.7348	20.8812	20.1742	21.5897	21.803	21.7917	21.2802	22.9604	23.0666	21.4119	21.8013	21.8935	22.0512	23.5867	23.8689	22.2213	22.3434	21.2321	21.166
A4_HUMAN	VESLEQEAANER	2	23.93	0.059	0.19	0.84659	0.04	0.84659	23.2282	23.649	25.5502	25.815	22.994	23.3537	24.0759	23.8417	24.6647	24.479	23.895	24.1111	23.3057	23.7305	23.9054	23.7757	23.2872	23.7462	23.7875	23.9604	23.5816	23.7498	23.0077	22.9806	23.433	23.7632	23.5159	23.5604	24.7307	24.8121	23.5739	23.8943	23.5947	23.7904	25.2785	25.6509	24.1723	24.0825	23.2933	23.5032
A4_HUMAN	VESLEQEAANER	3	19.95	-0.195	-0.27	0.78877	0.07	0.78877	NA	19.4443	20.569	22.0063	19.3993	20.1814	20.3398	18.8339	19.9936	20.5172	20.231	NA	18.3814	19.3141	20.2356	NA	19.8166	19.3328	NA	NA	NA	NA	19.0484	NA	NA	19.49	NA	NA	21.0413	NA	18.1961	19.99	20.0013	20.7523	NA	21.7603	NA	20.0172	NA	NA
A4_HUMAN	QQLVETHMAR	2	21.44	0.085	0.22	0.82958	0.05	0.82958	20.24	20.6452	23.2321	23.3793	20.5232	NA	21.4384	21.4877	22.9567	21.5825	21.3287	21.6925	21.4419	21.5932	21.1309	21.5457	20.3441	20.6847	21.161	21.3243	20.6897	21.1421	20.6056	NA	20.82	20.8946	21.186	21.5956	22.1392	22.2635	20.9333	21.0282	21.8881	21.1918	22.6226	22.8905	21.7504	21.6809	20.2579	NA
A4_HUMAN	EVC(Carbamidomethyl)SEQAETGPC(Carbamidomethyl)R	2	19.6	0.235	0.68	0.49984	0.46	0.49984	17.932	18.1941	21.3552	21.5563	18.9247	19.1535	19.9746	19.8921	20.3952	NA	19.8197	20.1809	19.3219	19.5129	19.9242	19.5485	19.3245	19.874	19.4763	19.5943	18.6132	19.3766	19.3273	19.2462	18.2883	18.4757	19.6057	19.7949	20.3589	20.4799	19.3854	19.2925	19.5919	19.5826	20.73	21.079	NA	19.6194	NA	18.5026
A4_HUMAN	KAVIQHFQEK	2	20.27	-0.125	-0.35	0.72775	0.12	0.72775	NA	19.7038	22.2614	22.1959	18.8028	18.7045	20.9977	20.642	20.9919	20.8474	20.193	20.5527	19.7573	19.7219	20.075	20.2486	19.3981	19.1443	19.891	19.8721	19.5088	19.8895	NA	NA	19.5031	20.0065	20.8251	NA	20.9289	20.9161	19.9352	19.7846	20.089	19.7365	21.8721	22.0787	20.4574	20.3491	NA	19.4424
A4_HUMAN	LALENYITALQAVPPRPR	3	24.83	0.146	0.29	0.77145	0.09	0.77145	24.5822	25.0024	27.2182	27.1884	24.356	23.6261	25.1901	25.1245	25.0507	25.2153	25.2463	25.1116	24.2728	24.1937	25.3949	25.0949	23.7725	23.4968	24.5625	24.4472	25.0505	24.4998	21.6326	23.8966	24.4746	24.7156	23.5823	23.5182	25.7491	26.0249	24.7758	24.1399	24.7213	25.1238	26.9805	26.934	24.9439	25.1496	24.4988	24.8206
A4_HUMAN	VEAMLNDR	2	22.33	-0.053	-0.16	0.87556	0.02	0.87556	21.4516	21.5636	24.3074	24.3207	21.1166	21.6939	22.3	22.0603	22.7032	22.7771	22.4771	22.3391	21.2403	22.0176	22.5225	22.3396	21.763	21.9772	22.1654	22.4152	22.0652	22.2939	NA	21.4349	21.9273	22.0558	21.9123	22.2621	23.2384	23.3443	21.9495	NA	22.2513	22.3303	23.678	23.9171	22.9291	22.4493	21.6389	21.3976
A4_HUMAN	LNMHMNVQN(Deamidated)GK	2	21.72	-0.092	-0.19	0.84832	0.04	0.84832	21.0222	20.968	23.7467	23.896	20.3055	20.3791	21.4397	21.4361	22.1467	22.2434	20.8951	NA	21.4897	21.6322	21.5792	23.3006	20.9528	20.6583	21.8712	NA	21.5435	21.712	21.2043	20.9485	20.8623	NA	21.8558	NA	22.9205	22.8801	NA	NA	21.4207	21.8177	22.9375	23.3097	20.8515	22.1687	21.1024	20.8309
A4_HUMAN	VEAMLN(Deamidated)DR	2	20.59	-0.313	-0.37	0.71177	0.14	0.71177	17.7962	20.2402	21.911	20.7788	20.8059	19.779	21.9094	NA	20.7838	20.6514	19.4956	20.2517	22.9746	20.0065	20.3981	20.2709	NA	19.9931	20.1558	NA	NA	NA	22.0675	NA	19.7645	20.0628	21.769	22.0484	21.0609	NA	19.67	21.979	19.9488	20.1768	21.4568	21.7796	21.0514	NA	18.4497	19.5483
A4_HUMAN	SQVM(Oxidation)THLR	2	17.36	0.063	0.16	0.87737	0.02	0.87737	NA	17.2187	NA	18.7555	16.4132	16.86	16.9712	17.4319	18.0084	17.9478	NA	17.373	NA	NA	16.1752	16.571	NA	17.5981	16.9839	17.2824	NA	17.3815	15.0401	NA	NA	17.443	NA	NA	18.1893	18.292	NA	17.433	NA	17.1599	18.5866	18.9885	17.2502	17.4367	NA	16.6209
A4_HUMAN	THPHFVIPYR	2	21.8	-0.317	-0.65	0.51671	0.43	0.51671	21.5766	21.5699	23.6476	23.4734	20.4993	20.3371	20.211	22.0085	21.968	21.8015	22.0079	23.1009	21.7227	21.5146	21.449	21.6518	20.684	NA	NA	21.0644	21.5409	21.6764	20.2772	21.0194	21.4007	21.4415	22.2938	NA	22.4159	22.3273	22.2361	21.1103	21.7982	21.4741	23.4655	23.4673	22.0644	22.9422	21.8607	21.4996
A4_HUMAN	(Ammonia-loss)C(Carbamidomethyl)APFFYGGC(Carbamidomethyl)GGNR	2	20.9	-0.52	-1.25	0.21962	1.57	0.21962	20.3013	20.3539	21.7094	22.3588	20.07	19.8804	20.3756	NA	21.4311	21.1931	NA	NA	20.3349	21.138	20.6487	21.1224	19.9779	20.2638	20.4445	20.5847	20.6441	21.1327	NA	NA	21.249	NA	NA	NA	NA	NA	NA	NA	20.7875	21.051	21.9856	22.4168	NA	21.3859	NA	20.6553
A4_HUMAN	LVFFAEDVGSNK	2	22.6	0.031	0.08	0.93427	0.01	0.93427	21.0606	NA	NA	23.1283	NA	NA	NA	NA	22.9095	22.8001	NA	22.983	23.1383	23.3528	22.2681	NA	NA	22.1125	NA	22.2788	21.9668	NA	NA	21.5296	22.3553	22.2398	22.3968	NA	23.2045	NA	NA	NA	22.7882	22.733	24.1169	24.0679	22.3632	22.6163	21.3743	NA
A4_HUMAN	VESLEQEAAN(Deamidated)ER	2	19.26	0.178	0.38	0.70827	0.14	0.70827	18.7077	19.4223	NA	20.5954	NA	18.5176	19.001	19.253	19.9677	19.4829	NA	19.5339	NA	NA	19.1988	19.201	NA	19.2086	18.4783	19.2344	NA	NA	NA	NA	18.6029	NA	NA	NA	19.0581	NA	18.2485	19.1588	NA	18.6037	20.4273	20.8827	19.193	19.0062	NA	NA
A4_HUMAN	WYFDVTEGK	2	21.84	-0.208	-0.46	0.64894	0.21	0.64894	20.3583	NA	NA	23.2701	NA	NA	NA	21.4655	22.1412	21.9034	21.9188	NA	21.4256	NA	NA	21.7803	NA	NA	NA	21.1633	NA	21.3294	NA	NA	20.8352	NA	NA	NA	NA	22.6149	NA	NA	21.6831	21.6525	22.8677	23.0194	21.5998	22.1448	NA	NA
A4_HUMAN	EQNYSDDVLANMISEPR	3	20.97	0.227	0.55	0.58821	0.3	0.58821	NA	20.6925	NA	NA	NA	NA	20.9018	21.3079	21.5026	NA	NA	NA	NA	NA	21.0137	21.3581	20.9085	20.9939	NA	20.9447	20.932	NA	NA	NA	NA	20.6546	NA	NA	NA	NA	NA	NA	NA	21.1173	20.9804	21.4623	NA	20.4522	20.2806	20.9873
A4_HUMAN	EQNYSDDVLANMISEPR	2	22.14	0.123	0.31	0.76297	0.09	0.76297	21.6436	21.8372	23.1298	23.4609	NA	NA	21.7956	NA	22.5369	22.1762	NA	22.0526	NA	NA	NA	21.6324	NA	NA	NA	22.0028	NA	NA	NA	NA	NA	21.5709	NA	NA	22.4327	22.2716	21.911	21.606	NA	NA	NA	23.1861	NA	21.8047	21.389	NA
A4_HUMAN	QQLVETHM(Oxidation)AR	2	17.72	-0.117	-0.24	0.81159	0.06	0.81159	NA	17.3264	NA	NA	16.4818	NA	18.1575	NA	18.651	NA	NA	NA	NA	NA	NA	NA	NA	17.405	NA	17.3486	NA	17.3303	NA	NA	17.2016	17.7475	NA	16.772	NA	18.4508	NA	NA	NA	17.3232	19.1618	19.6129	NA	17.5914	NA	17.0058
A4_HUMAN	AVIQHFQEK	2	21.42	0.105	0.14	0.89322	0.02	0.89322	NA	21.1094	NA	NA	NA	20.9317	NA	21.9659	NA	NA	NA	NA	NA	NA	NA	21.8369	NA	NA	NA	21.7757	NA	NA	NA	NA	NA	21.3165	NA	NA	NA	NA	NA	NA	22.0945	NA	NA	NA	20.3454	22.0397	21.2626	20.9469
A4_HUMAN	MDVC(Carbamidomethyl)ETHLHWHTVAK	2	21.03	-0.028	-0.03	0.97892	0	0.97892	NA	NA	22.1668	21.9875	NA	NA	NA	NA	NA	NA	NA	NA	19.6625	NA	NA	NA	NA	NA	NA	NA	NA	NA	NA	NA	NA	NA	NA	NA	20.793	20.3536	NA	NA	19.7597	NA	22.4944	NA	NA	NA	NA	NA
A4_HUMAN	MDVC(Carbamidomethyl)ETHLHWHTVAK	3	21.76	-0.087	-0.14	0.8883	0.02	0.8883	21.4174	NA	24.0479	23.9585	20.168	NA	22.3805	21.6195	22.2353	21.8505	NA	NA	21.674	21.5314	21.6929	21.6018	20.8252	19.6121	21.9004	21.4731	21.7796	21.0146	21.2547	NA	21.4366	21.194	NA	21.5078	22.8026	22.6775	21.8803	21.293	NA	21.4838	23.5485	23.5282	NA	22.2235	21.6294	19.0407
A4_HUMAN	LNMHMN(Deamidated)VQNGK	2	21.39	NA	NA	NA	NA	NA	21.0222	NA	NA	23.896	NA	NA	NA	NA	21.0867	NA	21.7509	NA	20.2659	NA	20.3438	NA	NA	NA	NA	NA	NA	NA	NA	NA	NA	NA	NA	NA	NA	NA	NA	NA	NA	NA	NA	NA	NA	NA	NA	NA
A4_HUMAN	TEEISEVK	2	23.43	NA	NA	NA	NA	NA	NA	NA	NA	NA	NA	NA	NA	NA	NA	NA	NA	NA	NA	NA	NA	NA	NA	NA	NA	NA	NA	NA	NA	23.178	NA	NA	NA	NA	NA	NA	NA	NA	NA	NA	NA	NA	23.6748	NA	NA	NA
A4_HUMAN	EWEEAER	2	21.01	-0.207	-0.17	0.86473	0.03	0.86473	NA	NA	21.7085	21.9931	NA	NA	NA	NA	20.5807	NA	NA	NA	NA	NA	21.0609	19.506	NA	NA	NA	NA	NA	NA	NA	NA	NA	NA	NA	NA	NA	20.6641	NA	NA	NA	NA	21.5722	NA	NA	NA	NA	NA
A4_HUMAN	STNLHDYGM(Oxidation)LLPC(Carbamidomethyl)GIDK	3	20.98	0.089	0.17	0.8647	0.03	0.8647	19.9046	NA	21.6562	22.4491	20.3099	21.2461	20.26	21.1339	21.8573	21.9241	NA	21.0288	20.7678	20.9658	20.3209	20.2411	20.5759	21.7849	20.2307	21.2753	20.9186	21.8484	20.4879	20.9476	20.11	21.3685	19.8095	NA	22.2476	22.546	19.9977	20.5644	19.745	20.5189	21.898	22.6204	20.7572	20.9415	19.9166	NA
A4_HUMAN	LNMHMNVQ(Deamidated)NGK	2	22.29	-0.279	-0.25	0.80933	0.06	0.80933	NA	NA	22.4035	23.716	NA	NA	NA	NA	NA	21.6955	NA	NA	NA	NA	21.205	NA	NA	NA	NA	NA	NA	NA	NA	NA	NA	NA	NA	NA	22.6909	NA	NA	NA	NA	NA	21.7849	23.1026	21.7196	NA	NA	NA
AA2AR_HUMAN	VLAAHGSDGEQ(Deamidated)VSLR	3	20.08	-0.463	-1.07	0.29407	1.14	0.29407	NA	NA	19.8544	20.5185	18.6302	NA	20.0616	19.8911	19.5338	NA	20.5575	20.6579	NA	NA	NA	NA	19.3963	19.5466	19.5284	19.8994	19.665	19.7992	20.1546	NA	19.249	NA	21.5169	22.1006	20.4884	20.5571	20.1307	20.7361	19.3936	19.508	20.4429	20.8138	20.3662	19.2624	NA	NA
AACT_HUMAN	MEEVEAMLLPETLKR	3	22.64	-0.636	-2.14	0.03819	4.57	0.03819	21.6137	21.2195	23.0453	23.1525	21.4384	21.299	22.1067	22.163	21.3573	21.2403	23.2234	23.0474	22.0482	22.1738	21.827	21.8244	23.9113	23.975	22.8243	22.9133	22.943	22.9655	23.0283	23.1193	22.8837	22.773	23.8573	23.8586	23.7288	23.7623	22.3266	22.4645	22.498	22.4414	24.0772	24.1529	21.8281	22.0293	22.06	22.3275
AACT_HUMAN	MEEVEAMLLPETLKR	2	19.77	1.104	1.04	0.32721	1.08	0.32721	NA	NA	NA	NA	NA	NA	NA	NA	NA	NA	NA	NA	NA	NA	NA	NA	NA	20.4785	NA	NA	NA	NA	NA	NA	NA	NA	NA	NA	NA	NA	18.8474	NA	NA	NA	20.1651	20.4029	NA	NA	18.9349	NA
AACT_HUMAN	EIGELYLPK	2	24.38	-0.536	-1.78	0.08253	3.16	0.08253	23.2373	23.3965	24.2841	24.5606	23.444	23.7451	23.8565	23.9932	23.2561	23.0715	24.6037	24.8838	23.833	24.1465	23.4866	23.5512	25.7911	26.2364	24.317	24.5239	24.3947	24.7823	24.6929	24.9107	24.5086	24.7915	25.4164	25.1266	25.127	25.2112	24.4355	24.4158	24.0647	24.2671	25.4862	25.8166	23.966	23.8486	23.7349	23.9332
AACT_HUMAN	ITLLSALVETR	2	23.31	-0.746	-2.81	0.00742	7.89	0.00742	21.9309	22.0628	23.4987	23.6979	22.2955	22.4196	22.5277	22.5444	22.1819	22.26	23.7552	23.7208	22.8434	23.0758	22.469	22.5542	24.2196	24.2406	23.288	23.2122	23.7535	23.5107	23.6566	23.658	23.5801	23.5938	24.4236	24.3401	24.4025	24.5001	23.0257	23.0917	23.5551	23.4142	24.8039	24.8191	22.834	22.9556	22.844	22.9498
AACT_HUMAN	NLAVSQVVHK	2	23.17	-0.555	-1.85	0.07091	3.43	0.07091	21.7592	21.6674	23.2871	23.2515	22.2029	22.4676	23.0648	22.6795	21.824	21.8924	23.4319	23.4308	22.6841	22.9881	22.457	22.0896	24.8392	24.8676	23.5084	23.3888	23.3615	23.3761	23.7348	23.294	23.5356	23.4923	24.0068	24.0522	23.9939	24.0745	23.0682	23.0967	22.8404	22.9488	24.5085	24.6541	22.6934	22.7994	22.7827	22.5734
AACT_HUMAN	EQLSLLDR	2	24.19	-0.519	-1.86	0.06979	3.46	0.06979	23.1034	23.2471	23.9269	24.2033	23.5016	23.7796	23.8122	23.8044	23.106	23.0225	24.4115	24.289	23.5421	23.9189	23.5331	23.3178	25.6214	25.9953	24.098	24.2838	24.22	24.4989	24.7316	24.816	24.4586	24.5753	25.0717	24.9327	24.8687	24.965	24.1263	24.0936	23.9754	24.0224	25.2821	25.5161	23.9127	23.7114	23.5086	23.6188
AACT_HUMAN	LYGSEAFATDFQDSAAAK	2	22.2	-0.52	-1.58	0.12218	2.49	0.12218	21.4592	21.3273	21.7947	NA	21.4934	21.4423	22.2969	22.0662	21.1159	20.6741	22.5783	22.3919	21.727	22.0762	21.6058	21.1049	23.3354	23.5199	22.6693	22.1377	22.4432	22.652	22.9004	22.4905	22.6932	22.6925	23.5248	22.6393	22.9139	22.8868	22.3012	22.2128	21.8914	21.6389	23.1979	23.3821	21.5373	21.4296	22.0958	21.4994
AACT_HUMAN	LYGSEAFATDFQDSAAAK	3	18.84	NA	NA	NA	NA	NA	NA	NA	NA	NA	NA	NA	NA	NA	NA	NA	NA	NA	NA	NA	NA	NA	18.7557	18.9175	NA	NA	NA	NA	NA	NA	NA	NA	NA	NA	NA	NA	NA	NA	NA	NA	NA	NA	NA	NA	NA	NA
AACT_HUMAN	KLINDYVK	2	21.63	-0.597	-1.88	0.06666	3.54	0.06666	20.2503	20.4026	21.962	21.889	20.7139	20.8058	21.5383	20.8608	20.3483	20.3378	21.9525	21.7742	21.2749	21.3187	20.9043	20.8079	23.0309	23.0615	21.8059	21.5823	21.9135	21.6648	22.1503	21.2671	22.0329	22.0545	22.6954	22.4047	22.6717	22.6507	21.6388	21.7194	21.4098	21.3624	23.1174	23.1519	21.3471	21.3381	21.1255	20.846
AACT_HUMAN	ADLSGITGAR	2	23.47	-0.509	-1.66	0.10446	2.75	0.10446	21.9448	22.315	23.3477	23.5845	22.8185	23.1446	23.1029	22.5672	22.2592	22.2905	23.726	23.7524	23.0611	23.223	22.6693	22.6131	25.1815	25.4641	23.5949	23.6862	23.5498	23.6376	24.0419	23.7243	23.7464	23.9487	24.0208	23.9299	24.4244	24.4295	23.1652	23.5731	23.2798	23.4428	24.6684	24.8999	23.2635	23.005	22.9238	22.8594
AACT_HUMAN	WEMPFDPQDTHQSR	3	22.48	-0.64	-1.99	0.05349	3.94	0.05349	21.1349	20.7544	22.7341	22.9704	20.9207	21.0614	21.9305	21.9251	NA	20.8948	23.1218	23.0182	21.6776	22.1493	21.7611	21.7725	23.9184	23.9515	22.7751	23.0291	22.5314	22.6785	22.7729	22.8135	22.571	22.402	23.6489	23.7658	23.4085	23.2984	22.2876	22.426	22.4944	22.538	23.9209	24.0616	22.1117	22.1419	21.683	21.7883
AACT_HUMAN	MEEVEAMLLPETLK	2	21.04	-0.896	-2.35	0.02403	5.51	0.02403	20.4183	19.8245	NA	NA	19.425	19.5508	19.9079	20.4139	NA	18.9222	21.369	21.3476	20.6799	20.1725	19.9797	20.2272	22.486	22.3849	21.6824	21.4059	21.4952	21.4873	21.5834	21.4315	21.2769	21.0838	22.318	23.1141	21.9939	22.0568	20.9986	NA	20.7216	20.624	22.4049	22.1908	20.3237	20.3984	21.0129	20.7018
AACT_HUMAN	MEEVEAMLLPETLK	3	20.2	-0.312	-0.79	0.43572	0.62	0.43572	NA	19.2799	NA	20.184	19.2727	19.4571	19.4467	19.5534	NA	NA	20.4912	20.1932	18.4957	19.3959	19.7142	19.5646	21.9888	22.015	20.5982	20.8444	20.7677	20.168	20.89	20.6719	19.8053	19.8858	NA	NA	20.9188	21.3135	NA	19.0142	20.256	19.9548	20.936	21.1678	NA	NA	19.9581	20.1382
AACT_HUMAN	WRDSLEFR	2	20.24	-0.648	-1.82	0.07697	3.32	0.07697	18.8439	18.4807	20.1247	NA	19.0045	NA	NA	19.3108	NA	NA	20.8173	20.9248	19.518	19.9137	19.9512	NA	20.9411	20.9785	20.1872	20.0285	20.5702	20.3879	19.9882	20.2612	20.5158	NA	NA	21.1736	21.3992	21.2134	20.8238	20.2283	19.8265	20.0983	21.9573	21.9099	19.3523	19.9621	19.3048	19.6467
AACT_HUMAN	RLYGSEAFATDFQDSAAAK	3	21.37	-0.634	-1.93	0.06153	3.71	0.06153	20.082	NA	21.3395	20.9318	20.5305	20.6658	21.2454	21.1016	19.9312	19.9152	21.7818	21.7475	20.7035	NA	20.61	NA	22.4321	22.5111	21.4486	20.8394	NA	21.4678	21.877	21.6646	21.5857	21.4698	22.8464	22.5114	22.1425	21.9278	21.1441	21.2484	21.0804	20.4594	22.7138	22.8344	20.9999	NA	20.7164	NA
AACT_HUMAN	FNRPFLMIIVPTDTQNIFFMSK	3	20.88	-1.002	-2	0.05337	4	0.05337	19.137	18.6144	22.7106	22.5014	18.734	17.8732	19.8291	19.8557	20.2445	19.7776	22.171	22.0229	NA	NA	20.5293	20.7365	NA	NA	20.6751	20.2617	20.9314	20.4226	21.1529	21.0841	20.3716	NA	23.3479	NA	22.7882	22.6995	NA	20.831	NA	20.194	22.4631	22.3614	20.8306	21.1868	20.7868	NA
AACT_HUMAN	AVLDVFEEGTEASAATAVK	2	21.8	-0.756	-1.69	0.09862	2.87	0.09862	20.6398	20.3292	23.2941	21.8822	20.6846	20.6408	NA	20.5725	20.8884	NA	21.0143	21.3416	NA	NA	21.0331	NA	22.909	23.1324	21.8805	21.2322	21.923	22.0645	22.1738	NA	21.3929	21.7543	23.2236	22.7159	23.6852	23.1054	21.5043	21.2976	21.7472	21.0337	22.745	23.263	21.4682	21.7876	21.6956	21.2056
AACT_HUMAN	AVLDVFEEGTEASAATAVK	3	20.9	-0.646	-1.69	0.09941	2.86	0.09941	19.8225	19.7847	NA	20.1138	20.265	20.4349	20.8062	20.1961	19.1146	NA	NA	NA	20.3074	20.4942	20.5181	20.0601	22.6999	22.9135	21.0603	20.5597	21.2208	NA	21.6671	20.9333	20.9906	21.3124	21.8933	21.7389	21.7831	21.6221	20.5096	NA	21.3957	20.8177	21.4642	21.8488	19.8569	NA	20.9258	20.6813
AACT_HUMAN	KLIN(Deamidated)DYVK	2	19.52	-0.026	-0.04	0.96606	0	0.96606	NA	NA	NA	NA	18.4109	NA	18.8873	17.8374	NA	NA	19.6056	19.1567	NA	NA	NA	NA	21.0828	21.0638	19.5946	19.3667	19.3892	19.3438	20.0157	18.8804	19.4489	19.7168	NA	NA	20.2478	20.4261	19.3549	NA	NA	NA	20.6873	21.0433	NA	17.6405	NA	18.2652
AACT_HUMAN	MEEVEAM(Oxidation)LLPETLKR	3	19.34	0.869	0.89	0.39285	0.79	0.39285	NA	NA	NA	NA	NA	NA	NA	NA	NA	NA	NA	NA	NA	NA	NA	NA	20.3838	21.3446	NA	18.4213	NA	18.6712	NA	NA	18.0483	NA	NA	NA	19.3734	NA	NA	NA	NA	NA	NA	NA	NA	NA	NA	19.1532
AACT_HUMAN	FNRPFLMIIVPTDTQ(Deamidated)NIFFMSK	3	18.98	-4.164	-3.58	0.01021	12.79	0.01021	NA	NA	NA	NA	NA	NA	NA	NA	NA	NA	NA	NA	NA	NA	NA	NA	16.1992	NA	NA	NA	NA	NA	NA	NA	NA	20.019	NA	NA	NA	NA	NA	NA	NA	NA	NA	NA	NA	NA	NA	20.7073
AACT_HUMAN	EQLSLLDRFTEDAK	3	18.62	1.544	1.3	0.23904	1.68	0.23904	NA	NA	NA	NA	NA	NA	NA	NA	NA	NA	NA	NA	NA	NA	NA	NA	NA	19.6445	NA	NA	17.5952	NA	18.6061	NA	NA	NA	NA	NA	NA	NA	NA	NA	NA	NA	NA	NA	NA	NA	NA	NA
AACT_HUMAN	M(Oxidation)EEVEAMLLPETLKR	3	20.44	NA	NA	NA	NA	NA	NA	NA	NA	NA	NA	NA	NA	NA	NA	NA	NA	NA	NA	NA	NA	NA	NA	20.4443	NA	NA	NA	NA	NA	NA	NA	NA	NA	NA	NA	NA	NA	NA	NA	NA	NA	NA	NA	NA	NA	NA
AAGAB_HUMAN	AFWM(Oxidation)AIGGDR	2	19.72	NA	NA	NA	NA	NA	NA	NA	NA	NA	19.7207	NA	NA	NA	NA	NA	NA	NA	NA	NA	NA	NA	NA	NA	NA	NA	NA	NA	NA	NA	NA	NA	NA	NA	NA	NA	NA	NA	NA	NA	NA	NA	NA	NA	NA	NA
AASS_HUMAN	QLLC(Carbamidomethyl)DLVGISPSSEHDVLK	3	21.55	-0.379	-1.16	0.25192	1.35	0.25192	20.2235	20.7505	21.8922	22.254	20.4495	20.4868	20.7591	20.5732	20.9093	21.1658	22.8961	22.531	21.8833	21.7295	21.3619	NA	21.3284	20.86	21.9487	21.7795	21.4563	20.9933	21.7587	21.4166	21.9151	21.5478	23.3277	23.3775	22.2132	22.0923	21.7591	NA	21.4625	21.3925	22.0919	21.6128	21.2709	21.7256	20.6385	20.9212
AATC_HUMAN	VGN(Deamidated)LTVVGKEPESILQ(Deamidated)VLSQMEK	3	21.28	-0.545	-1.18	0.24591	1.39	0.24591	20.7272	19.7733	22.6074	22.1811	20.2709	20.3428	20.9342	20.6469	20.5125	20.84	22.5755	22.0458	21.7113	20.5917	21.5233	21.1771	NA	19.7717	20.8139	20.1658	21.6809	21.2947	21.7182	21.1679	NA	19.462	23.1339	22.5558	22.0744	22.049	22.4633	21.4727	21.3147	NA	NA	22.3694	21.4606	21.3795	20.9058	20.2189
AATC_HUMAN	LALGDDSPALK	2	19.73	-0.992	-1.64	0.1122	2.69	0.1122	NA	NA	20.5407	20.991	17.3564	18.4308	NA	NA	19.3921	19.4727	19.8321	20.7931	NA	19.6037	NA	NA	17.3452	NA	17.9972	18.3211	20.3941	20.9569	NA	NA	NA	19.1664	NA	NA	20.9926	20.929	NA	NA	19.8256	19.8957	21.7628	21.6234	20.0719	19.8828	NA	18.0173
AATC_HUMAN	IANDNSLNHEYLPILGLAEFR	3	19.89	-0.875	-1.62	0.11836	2.62	0.11836	NA	NA	21.0243	21.4835	17.2024	NA	NA	NA	19.6934	19.4902	NA	19.8059	NA	19.4788	19.135	NA	NA	NA	18.5059	18.7233	20.6091	20.8008	NA	18.213	19.513	19.3135	NA	NA	NA	21.0632	NA	NA	19.7841	19.7185	21.9097	22.0337	20.1141	NA	NA	NA
AATC_HUMAN	TDDC(Carbamidomethyl)HPWVLPVVK	3	20.08	-0.388	-0.5	0.62385	0.25	0.62385	NA	NA	21.1813	21.3043	NA	NA	NA	NA	NA	NA	NA	NA	NA	NA	19.1498	18.9793	NA	NA	NA	18.5667	20.6708	20.9069	NA	NA	19.2657	19.0581	NA	NA	NA	NA	NA	NA	NA	NA	21.8313	21.9405	20.1338	NA	NA	18.0885
AATC_HUMAN	NLDYVATSIHEAVTK	3	19.84	-1.536	-3.01	0.00908	9.05	0.00908	NA	NA	NA	NA	NA	NA	NA	NA	NA	19.0841	19.0126	NA	18.8319	NA	NA	18.4133	NA	NA	NA	NA	20.2155	20.5921	NA	NA	NA	NA	NA	NA	20.7862	20.566	NA	NA	NA	19.6317	NA	21.2934	19.8315	NA	NA	NA
AATC_HUMAN	IVASTLSNPELFEEWTGNVK	3	20.87	0.422	0.54	0.60327	0.29	0.60327	NA	NA	20.878	21.0511	NA	NA	NA	NA	21.245	NA	NA	NA	NA	NA	NA	NA	NA	NA	NA	NA	20.3865	NA	NA	NA	NA	NA	NA	NA	NA	NA	NA	NA	NA	20.0388	NA	21.6096	NA	NA	NA	NA
AATC_HUMAN	IANDN(Deamidated)SLNHEYLPILGLAEFR	3	18.64	-2.188	-2.06	0.07118	4.25	0.07118	NA	17.0191	NA	NA	NA	18.3015	18.7071	NA	NA	NA	NA	NA	NA	NA	NA	18.8011	NA	NA	NA	NA	NA	NA	NA	NA	NA	NA	NA	NA	NA	NA	NA	NA	NA	NA	NA	NA	NA	20.3947	NA	NA
AATC_HUMAN	INVSGLTTK	2	20.48	NA	NA	NA	NA	NA	NA	NA	NA	NA	NA	NA	NA	NA	NA	NA	NA	NA	NA	NA	NA	NA	NA	NA	NA	NA	19.8256	NA	NA	NA	NA	NA	NA	NA	NA	NA	NA	NA	NA	19.6654	21.2621	21.4521	20.1997	NA	NA	NA
AATC_HUMAN	EPESILQVLSQMEK	2	18.83	-1.333	-1.01	0.34841	1.02	0.34841	NA	NA	NA	NA	NA	NA	NA	NA	NA	NA	NA	NA	17.9392	NA	NA	NA	NA	NA	NA	NA	19.1647	19.379	NA	NA	NA	NA	NA	NA	NA	NA	NA	NA	NA	NA	NA	NA	NA	NA	NA	NA
AATC_HUMAN	VGGVQSLGGTGALR	2	19.96	NA	NA	NA	NA	NA	NA	NA	NA	NA	NA	NA	NA	NA	NA	NA	NA	NA	NA	NA	NA	NA	NA	NA	NA	NA	NA	NA	NA	NA	NA	NA	NA	NA	NA	NA	NA	NA	NA	NA	NA	21.0523	NA	18.8764	NA	NA
ABCA1_HUMAN	DQ(Deamidated)SDDDHLKDLSLHK	2	19.6	0.145	0.12	0.90832	0.01	0.90832	NA	NA	NA	NA	NA	NA	NA	19.0582	NA	NA	NA	NA	NA	NA	NA	NA	NA	NA	NA	20.2443	NA	NA	NA	NA	NA	NA	NA	NA	NA	NA	NA	NA	NA	NA	NA	NA	NA	NA	NA	19.5064
ABCA2_HUMAN	DAVC(Carbamidomethyl)SGQAAAR	2	15.19	-0.031	-0.07	0.94511	0	0.94511	NA	NA	16.2527	16.2327	14.1473	NA	14.7526	NA	15.5889	14.7943	15.5893	16.0181	14.9963	15.2191	15.442	NA	13.9602	15.1003	14.5578	NA	NA	NA	14.7115	NA	NA	NA	15.4929	15.3701	15.2707	15.2523	NA	15.0358	14.6004	NA	NA	NA	NA	15.6967	NA	NA
ABCB8_HUMAN	RQALDAPRTAAPPPK	3	22.08	-1.539	-2.28	0.03334	5.2	0.03334	NA	NA	NA	21.4639	NA	NA	20.5263	NA	NA	18.7362	NA	21.9696	NA	22.7887	20.2708	NA	NA	NA	NA	21.2433	NA	NA	NA	21.1057	NA	NA	24.0718	24.7684	22.7882	23.4156	NA	23.4801	NA	NA	23.0905	23.3681	22.004	NA	20.2291	NA
ABCE1_HUMAN	M(Oxidation)GKLC(Carbamidomethyl)IEVTPQSK	2	20.37	1.005	0.7	0.51136	0.49	0.51136	NA	NA	NA	NA	NA	NA	NA	20.8767	NA	NA	NA	NA	NA	NA	NA	NA	NA	NA	NA	NA	NA	NA	NA	NA	NA	NA	NA	NA	NA	NA	NA	NA	NA	NA	NA	NA	NA	NA	19.8719	NA
ABHD8_HUMAN	N(Deamidated)GRLLVEN(Deamidated)LGR	2	20.29	NA	NA	NA	NA	NA	NA	NA	NA	NA	NA	NA	NA	NA	NA	NA	NA	NA	NA	NA	NA	NA	NA	NA	NA	NA	NA	NA	NA	NA	20.2865	NA	NA	NA	NA	NA	NA	NA	NA	NA	NA	NA	NA	NA	NA	NA
ACACA_HUMAN	RFQ(Deamidated)AQ(Deamidated)SLGTTYIYDIPEMFR	3	20.9	-1.363	-2.05	0.04881	4.19	0.04881	NA	18.5633	NA	NA	19.801	NA	20.9996	21.3036	19.4803	NA	21.7341	21.288	22.3434	20.8253	19.0473	19.3092	20.8848	19.43	20.6695	19.4021	21.851	21.3314	20.9127	21.4679	22.1383	21.278	24.5621	NA	20.1206	20.8452	22.7942	21.7104	NA	NA	20.5123	NA	NA	20.9834	20.6409	NA
ACACB_HUMAN	(Gln->pyro-Glu)Q(Deamidated)ILIASHLPSYELR	3	20.17	-0.182	-0.37	0.71664	0.13	0.71664	NA	NA	21.5841	21.818	NA	NA	NA	NA	20.0445	20.2376	NA	NA	NA	NA	19.289	19.2365	18.4714	NA	NA	20.1019	19.4013	19.5015	NA	NA	NA	NA	20.9148	20.7169	21.0195	21.0179	19.8885	19.2375	NA	20.135	21.0034	21.0933	20.2999	NA	NA	18.6607
ACACB_HUMAN	AESAEDFPILFR	2	22.24	NA	NA	NA	NA	NA	NA	NA	NA	NA	NA	NA	NA	NA	NA	NA	NA	22.2416	NA	NA	NA	NA	NA	NA	NA	NA	NA	NA	NA	NA	NA	NA	NA	NA	NA	NA	NA	NA	NA	NA	NA	NA	NA	NA	NA	NA
ACADL_HUMAN	AYVDARVQ(Deamidated)PIYGGTNEIMK	3	19.79	-2.648	-2.24	0.05785	5	0.05785	NA	NA	NA	NA	NA	NA	NA	NA	NA	NA	NA	NA	NA	19.1998	NA	NA	18.7901	19.3771	NA	NA	21.788	NA	NA	NA	NA	NA	NA	NA	NA	NA	NA	NA	NA	NA	NA	NA	NA	NA	NA	NA
ACADL_HUMAN	(Ammonia-loss)C(Carbamidomethyl)IGAIAM(Oxidation)TEPGAGSDLQ(Deamidated)GIK	2	20.97	NA	NA	NA	NA	NA	NA	NA	NA	NA	NA	NA	NA	NA	NA	NA	NA	NA	NA	20.9744	NA	NA	NA	NA	NA	NA	NA	NA	NA	NA	NA	NA	NA	NA	NA	NA	NA	NA	NA	NA	NA	NA	NA	NA	NA	NA
ACAP1_HUMAN	GPGQGSGHLAIGSAATLGSGGMARGR	3	23.93	-0.016	-0.06	0.94896	0	0.94896	23.7956	23.4798	23.6632	23.9549	NA	23.6879	24.9372	24.8414	23.916	NA	23.7157	24.044	24.0166	23.8283	NA	NA	23.6446	23.8948	23.8401	23.5599	23.8178	24.0251	24.3591	24.4132	24.141	23.8151	24.8793	24.6022	23.7325	23.9285	23.9791	23.7037	23.4532	23.6494	23.8945	24.2013	23.239	23.5039	23.7073	23.5612
ACBG2_HUMAN	ILTGC(Carbamidomethyl)KN(Deamidated)M(Oxidation)LFQ(Deamidated)Q(Deamidated)NK	2	20.52	-0.292	-0.83	0.41122	0.69	0.41122	NA	19.6166	22.3513	22.2746	19.1723	19.172	20.8653	20.5571	NA	20.4638	20.8677	21.0343	20.2628	NA	19.9626	19.8233	NA	19.3345	20.0515	20.1918	NA	20.2104	20.2194	20.1401	NA	20.4415	21.7846	21.5329	21.2936	21.5014	NA	19.5243	20.4388	19.911	21.465	21.9298	NA	20.855	19.5796	19.6887
ACBP_HUMAN	WDAWNELK	2	21.4	-0.618	-1.09	0.28457	1.19	0.28457	19.8596	NA	22.2993	22.1881	19.3482	NA	21.0152	NA	20.8743	NA	21.6573	20.9584	21.9186	22.163	20.4165	20.5013	NA	NA	22.617	20.6016	22.1552	NA	21.0664	22.5369	22.2596	NA	NA	22.2455	22.1975	22.488	NA	20.0372	20.8916	NA	NA	21.9178	21.7193	20.9632	21.1278	21.0686
ACBP_HUMAN	QATVGDINTERPGMLDFTGK	3	21.57	-0.256	-0.57	0.57235	0.32	0.57235	NA	20.5691	23.0376	23.0923	19.7568	20.1776	22.479	21.9168	21.7473	21.7057	22.0606	22.413	NA	21.7982	20.8301	20.9157	20.4199	20.7192	21.294	21.2698	21.9574	23.16	NA	21.8278	21.8031	20.5847	NA	NA	22.1104	21.9634	NA	21.4774	21.4905	21.6111	22.6222	22.8669	21.7654	21.3256	19.865	20.6357
ACBP_HUMAN	TKPSDEEMLFIYGHYK	3	21.05	-0.898	-0.88	0.39695	0.77	0.39695	19.3732	NA	23.178	NA	NA	18.7699	NA	20.022	NA	NA	NA	NA	NA	NA	NA	NA	NA	NA	NA	NA	NA	NA	NA	20.1404	NA	NA	NA	21.8987	NA	NA	NA	NA	NA	NA	23.3607	23.1904	NA	NA	19.4908	NA
ACL10_HUMAN	WITRAM(Oxidation)YQEC(Carbamidomethyl)GSRLLYDVFN	3	19.63	0.174	0.31	0.76537	0.09	0.76537	19.2305	19.4861	NA	NA	NA	NA	19.7843	NA	NA	NA	NA	NA	NA	NA	NA	NA	20.1066	NA	19.7312	NA	19.5	NA	NA	19.2739	19.9218	NA	NA	NA	NA	NA	NA	NA	NA	NA	NA	NA	NA	NA	NA	NA
ACLY_HUMAN	AFDSGIIPMEFVNKMK	3	20.77	-0.442	-1.27	0.21215	1.6	0.21215	19.8077	19.6632	22.446	22.4772	18.9552	NA	20.6805	20.8505	21.3453	20.973	20.9928	21.07	21.0233	21.0806	20.0963	19.9695	19.4516	20.0036	19.8831	20.1575	20.6462	20.4256	20.4304	20.3225	20.3412	20.3915	21.6698	21.0832	22.2469	22.1756	20.3646	20.499	20.6769	20.6323	22.0862	22.4339	21.4925	21.6139	19.5106	19.8674
ACLY_HUMAN	SIN(Deamidated)N(Deamidated)PDMR	2	20.39	0.283	0.83	0.41436	0.68	0.41436	19.3857	19.2397	21.9721	22.2674	19.8924	20.019	20.9334	NA	21.3074	20.7982	20.8203	20.7807	NA	19.9605	NA	20.1595	20.0072	20.0864	NA	20.9794	19.7776	20.0011	19.9206	19.4622	19.3587	19.1657	NA	20.0175	21.1061	21.1911	20.2011	20.5565	NA	20.1697	21.7769	22.0982	NA	20.7084	19.3763	19.2345
ACM4_HUMAN	(Acetyl)N(Deamidated)FTPVN(Deamidated)GSSGNQ(Deamidated)SVR	2	19.48	-0.433	-0.85	0.40175	0.72	0.40175	NA	NA	20.9703	20.2023	17.7022	NA	NA	18.8355	18.3585	NA	20.3683	NA	20.0828	19.8935	18.2071	18.886	18.4452	NA	NA	NA	18.4694	18.6389	19.6959	18.911	19.0787	18.6659	21.0271	19.8651	20.5264	20.4299	NA	18.3147	19.2056	19.1525	20.7785	20.5516	19.7498	20.3909	NA	NA
ACOC_HUMAN	KFFN(Deamidated)LN(Deamidated)K	2	21.04	-0.221	-0.3	0.76734	0.09	0.76734	NA	19.9583	21.8415	23.2407	19.5794	20.5399	20.3561	20.8011	21.7767	21.364	NA	22.05	NA	21.5759	21.0778	20.2338	NA	19.5417	NA	20.5784	19.6915	21.4432	20.1692	21.3173	19.3423	20.7425	20.2016	22.5479	21.0642	22.0609	NA	21.3165	NA	21.0418	21.79	22.5391	21.4434	NA	NA	NA
ACOC_HUMAN	MSN(Deamidated)PFAHLAEPLDPVQ(Deamidated)PGKK	3	20.38	0.48	0.79	0.44068	0.62	0.44068	21.0215	NA	22.1309	NA	NA	NA	NA	NA	NA	NA	20.3539	NA	19.4729	NA	NA	NA	NA	NA	NA	NA	20.9366	20.4439	NA	NA	20.3489	19.8936	NA	NA	20.8467	20.3367	NA	NA	20.5423	20.0527	NA	NA	20.4844	20.3016	19.9432	19.0461
ACOX3_HUMAN	DPKTLLPM(Oxidation)PGVMVGDIGK	2	22.79	-0.466	-0.94	0.35411	0.88	0.35411	21.4591	21.3596	24.9635	24.8978	20.9711	20.2351	22.5236	NA	23.7295	23.6803	22.6321	23.5085	22.2812	23.4489	22.5114	NA	20.8679	21.0476	22.3975	22.7839	22.5892	22.4647	22.8014	23.3307	21.0368	21.9523	23.9743	24.1124	24.3794	24.1717	21.7272	NA	22.7336	NA	24.3947	24.8261	23.1899	23.3831	22.1518	21.7891
ACOX3_HUMAN	KLGQ(Deamidated)N(Deamidated)GLDNGFAMFHK	3	19.51	-0.173	-0.26	0.80245	0.07	0.80245	NA	19.0969	NA	NA	NA	NA	NA	19.2183	NA	19.9147	NA	NA	NA	NA	NA	NA	19.2064	NA	NA	19.888	NA	20.1384	NA	19.1365	NA	NA	NA	NA	NA	NA	NA	NA	NA	NA	NA	NA	NA	NA	NA	NA
ACOX3_HUMAN	DPKTLLPMPGVM(Oxidation)VGDIGK	2	22.63	-1.108	-1.84	0.08184	3.39	0.08184	20.5702	NA	23.2447	NA	20.4648	NA	22.4014	NA	NA	NA	NA	NA	NA	NA	22.3804	NA	NA	NA	22.0968	NA	NA	NA	22.2773	NA	NA	NA	NA	23.1246	NA	NA	NA	NA	22.4697	23.3851	24.4317	24.6352	23.1603	23.2365	21.6316	NA
ACOXL_HUMAN	EC(Carbamidomethyl)TGGMGYMMEN(Deamidated)R	2	19.06	-0.129	-0.34	0.73558	0.12	0.73558	NA	17.3852	19.9148	20.1358	17.4629	17.657	19.0924	19.1852	19.6377	19.3757	19.0747	19.3733	19.2362	19.6197	19.0063	18.5396	18.149	18.7465	19.0252	19.334	NA	18.79	18.8946	18.9068	NA	17.4525	19.2693	19.6383	19.4506	19.7998	NA	18.811	19.592	19.8804	19.9165	20.3188	19.8074	19.0227	NA	17.5362
ACSA_HUMAN	FETTYFKKFPGYYVTGDGC(Carbamidomethyl)QR	3	22.23	NA	NA	NA	NA	NA	NA	NA	NA	NA	NA	NA	NA	NA	NA	NA	NA	NA	NA	NA	NA	NA	NA	NA	NA	NA	NA	NA	NA	22.2279	NA	NA	NA	NA	NA	NA	NA	NA	NA	NA	NA	NA	NA	NA	NA	NA
ACSF2_HUMAN	Q(Deamidated)IC(Carbamidomethyl)PEVEN(Deamidated)AQPGALK	2	17.31	-0.24	-0.62	0.53966	0.39	0.53966	16.0915	16.4484	NA	18.3944	NA	NA	17.9537	17.7443	17.4135	17.1999	17.4201	17.6857	NA	17.072	16.8734	16.5932	16.5967	NA	16.7519	16.8734	NA	NA	NA	17.1189	NA	NA	18.4464	18.3319	16.8684	NA	NA	17.5583	NA	NA	18.3098	18.0391	NA	NA	NA	16.2569
ACSF4_HUMAN	EKYEKEK	2	22.84	-1.812	-1.27	0.25648	1.6	0.25648	NA	NA	NA	NA	NA	NA	NA	NA	NA	NA	NA	21.9299	NA	NA	NA	NA	NA	NA	NA	NA	NA	NA	NA	NA	NA	NA	23.7423	NA	NA	NA	NA	NA	NA	NA	NA	NA	NA	NA	NA	NA
ACTA_HUMAN	SYELPDGQVITIGNER	2	20.82	-0.42	-1.04	0.30415	1.08	0.30415	NA	NA	22.0518	22.0865	19.7091	19.5405	21.0284	21.0402	21.3403	21.0797	21.4406	21.9474	20.4268	20.6539	19.1467	NA	NA	18.8631	19.9369	20.0704	20.9784	21.361	21.8104	21.8859	19.5596	20.0121	21.7497	21.5971	21.3631	21.5963	22.1318	22.1791	20.1736	19.9893	21.5652	21.7182	NA	19.5686	19.292	19.8411
ACTA_HUMAN	AGFAGDDAPR	2	20.6	-1.007	-2.7	0.00999	7.27	0.00999	21.5189	21.0837	20.4489	20.9145	19.5281	19.2098	20.5454	20.2496	19.9703	20.0784	20.3116	20.8205	20.8216	20.6652	18.4989	19.188	19.5465	18.545	20.3454	19.8214	21.5022	20.9397	20.9074	20.8672	21.8583	21.6828	21.1794	22.1454	21.0835	20.8748	20.7483	20.6364	20.5452	20.1511	20.8382	20.9349	NA	20.9648	21.8259	21.5771
ACTA_HUMAN	YPIEHGIITNWDDMEK	3	20.21	-1.019	-1.51	0.14209	2.28	0.14209	NA	NA	22.0658	NA	18.2684	NA	NA	NA	20.7647	20.6108	21.1674	20.9051	NA	NA	NA	NA	16.8939	15.8042	18.4695	19.1273	20.6123	20.8879	21.3924	21.3947	NA	NA	21.1134	21.2031	21.241	21.4551	21.7647	21.6046	19.8876	20.2537	21.1024	NA	NA	18.681	NA	18.4766
ACTA_HUMAN	DLTDYLMK	2	20.06	-0.809	-1.81	0.08228	3.27	0.08228	NA	NA	21.4179	21.4304	NA	18.4146	NA	NA	19.9897	20.062	20.4906	20.3023	18.9157	18.9509	18.5259	NA	NA	NA	NA	18.7083	20.1005	20.2513	20.9844	21.0125	NA	NA	NA	NA	20.6057	20.5849	20.974	20.8946	19.2406	19.7319	NA	19.7148	NA	NA	NA	NA
ACTA_HUMAN	EITALAPSTMK	2	21.19	-0.151	-0.32	0.75521	0.1	0.75521	NA	NA	21.7234	NA	NA	NA	NA	NA	20.716	20.771	20.8656	20.867	NA	NA	NA	NA	NA	NA	NA	NA	NA	NA	21.7655	21.5747	NA	NA	21.0705	NA	20.9756	20.8264	21.8024	21.6238	NA	NA	20.8609	NA	NA	NA	NA	NA
ACTA_HUMAN	DSYVGDEAQSK	2	17.82	0.027	0.04	0.96896	0	0.96896	NA	NA	NA	NA	18.4137	18.2888	17.4871	18.2175	NA	NA	NA	NA	NA	NA	NA	NA	NA	NA	NA	16.6582	NA	17.4166	18.6264	18.524	NA	NA	NA	NA	NA	NA	18.0391	18.0572	NA	NA	NA	NA	NA	16.3219	NA	NA
ACTA_HUMAN	HQGVMVGMGQK	2	18.13	-1.683	-1.92	0.09322	3.69	0.09322	NA	NA	NA	NA	NA	NA	NA	NA	NA	NA	NA	NA	NA	17.3296	NA	NA	NA	NA	NA	17.2462	NA	18.7401	NA	19.2011	NA	NA	NA	NA	NA	NA	NA	NA	NA	NA	NA	NA	NA	NA	NA	NA
ACTB_HUMAN	VAPEEHPVLLTEAPLNPK	3	21.47	-1.085	-2.41	0.02181	5.79	0.02181	NA	18.8136	23.0664	NA	20.2411	20.552	21.5355	21.8388	NA	21.5079	22.1118	22.2161	20.3403	20.6544	19.385	19.5538	NA	NA	20.4038	20.5485	21.8891	21.9737	22.5985	22.7934	NA	NA	22.6328	21.9725	22.461	22.3949	22.7341	22.7362	20.9655	21.0231	22.4384	22.6387	NA	NA	NA	20.0866
ACTB_HUMAN	GYSFTTTAER	2	18.55	-1.248	-1.36	0.20422	1.86	0.20422	NA	NA	NA	NA	18.416	18.5357	NA	NA	NA	NA	NA	NA	NA	NA	NA	NA	NA	17.1352	NA	NA	NA	19.41	NA	20.1197	NA	17.6933	NA	NA	NA	NA	NA	NA	NA	NA	NA	NA	NA	NA	NA	NA
ACTBL_HUMAN	VAPDEHPILLTEAPLNPK	3	21.3	-1.137	-2.59	0.01417	6.7	0.01417	NA	18.8136	23.0664	22.9226	20.2411	20.552	21.5355	NA	21.7759	21.5079	NA	NA	20.3403	20.6544	19.385	19.5538	NA	20.1459	NA	20.5485	21.8891	21.9737	22.5985	22.7934	20.7928	20.8722	22.6328	21.9725	22.543	NA	22.7341	22.7362	20.9655	21.0231	22.4384	NA	NA	NA	19.8741	20.0866
ACTBM_HUMAN	IWHHTFYNELR	3	19.86	-0.708	-1.26	0.22591	1.59	0.22591	NA	NA	NA	20.6666	NA	NA	NA	NA	NA	18.8652	19.7965	20.1311	17.9868	NA	NA	NA	NA	NA	NA	NA	19.4102	NA	NA	20.3021	NA	NA	20.2636	NA	19.9856	19.9315	20.4831	20.4894	NA	NA	NA	NA	NA	NA	NA	NA
ACTBM_HUMAN	QEYDESGPSIVHR	3	18.34	-1.607	-2.13	0.06087	4.52	0.06087	NA	NA	NA	17.9257	NA	16.8087	NA	NA	NA	NA	NA	NA	NA	NA	NA	NA	NA	NA	NA	17.9524	NA	NA	19.0814	18.9327	NA	NA	NA	NA	NA	NA	NA	NA	NA	NA	NA	NA	NA	NA	NA	19.3421
ACTN2_HUMAN	DAKGITQEQMN(Deamidated)EFRASFNHFDR	3	21.66	NA	NA	NA	NA	NA	NA	NA	NA	NA	NA	NA	NA	NA	NA	NA	NA	NA	NA	NA	NA	NA	21.6604	NA	NA	NA	NA	NA	NA	NA	NA	NA	NA	NA	NA	NA	NA	NA	NA	NA	NA	NA	NA	NA	NA	NA
ACTZ_HUMAN	ESYDVIAN(Deamidated)QPVVIDNGSGVIK	3	20.09	-0.785	-1.85	0.07491	3.43	0.07491	NA	19.2604	NA	NA	19.1252	19.4212	NA	19.758	20.2954	20.794	20.8598	20.7473	19.4681	NA	20.2339	19.7261	NA	18.1759	19.7399	19.4792	20.4021	NA	19.8192	19.9486	19.6719	20.2471	22.2053	21.793	NA	NA	NA	20.6982	NA	NA	NA	20.8186	NA	19.3603	NA	NA
ACV1B_HUMAN	VELVPAGKPFYC(Carbamidomethyl)LSSEDLR	3	21.65	-0.917	-0.82	0.42639	0.67	0.42639	NA	NA	23.4857	NA	NA	19.9222	NA	19.0665	23.5619	NA	NA	NA	NA	NA	NA	19.0507	NA	NA	NA	NA	NA	NA	NA	NA	NA	NA	NA	22.9314	NA	21.3139	NA	NA	NA	NA	23.9409	23.5401	NA	NA	19.638	NA
ACY1_HUMAN	C(Carbamidomethyl)VSIQYLEAVR	2	23.9	0.083	0.33	0.74357	0.11	0.74357	23.9859	23.4833	24.7457	24.9024	23.5513	23.6729	23.9471	24.2121	23.9583	23.855	23.752	23.7265	23.4797	23.9978	23.6239	23.8274	24.3674	24.5782	23.4779	23.6877	23.833	23.6938	23.846	23.9941	23.9284	23.751	23.8005	23.9328	24.2901	24.1511	22.8735	23.0321	24.1371	24.2825	24.032	24.4536	23.8519	24.073	23.354	23.8712
ADA22_HUMAN	LFEFSLDDLPSEFQQVNITPSK	3	20.01	-0.341	-0.7	0.48912	0.49	0.48912	NA	18.7175	21.6564	21.8045	NA	17.8274	NA	NA	20.5667	20.2555	20.9121	20.9385	20.3789	20.4504	19.6174	19.9196	17.1017	NA	19.3931	19.5189	19.1262	NA	18.8698	NA	18.9436	NA	21.4755	NA	21.2338	21.3122	19.377	19.0722	19.444	NA	21.4685	21.6945	19.8763	20.5599	19.24	19.6233
ADA22_HUMAN	SGGEDESRHDALDTR	3	17.35	-0.023	-0.04	0.97243	0	0.97243	15.7209	NA	19.6305	NA	NA	17.0938	18.1265	NA	NA	NA	NA	NA	NA	NA	17.4039	17.0903	16.5716	NA	17.085	17.3972	NA	NA	NA	NA	NA	NA	NA	17.9406	NA	NA	17.1252	17.2525	NA	17.4577	19.0849	NA	NA	NA	NA	15.3229
ADA22_HUMAN	SGGEDESRHDALDTR	2	15.61	NA	NA	NA	NA	NA	NA	NA	NA	NA	14.5356	NA	NA	NA	NA	NA	NA	NA	NA	16.6881	NA	NA	NA	NA	NA	NA	NA	NA	NA	NA	NA	NA	NA	NA	NA	NA	NA	NA	NA	NA	NA	NA	NA	NA	NA	NA
ADA22_HUMAN	FILKPRPK	2	18.84	-0.145	-0.2	0.84341	0.04	0.84341	NA	17.4832	NA	20.1595	NA	NA	NA	NA	18.676	19.0369	NA	NA	17.9105	19.1127	18.2153	NA	NA	NA	NA	NA	NA	NA	17.5638	NA	NA	18.5822	NA	NA	NA	NA	NA	NA	NA	18.387	20.2004	20.7275	18.8523	NA	NA	NA
ADA22_HUMAN	LFEFSLDDLPSEFQQ(Deamidated)VNITPSK	3	18.83	-0.091	-0.09	0.93029	0.01	0.93029	18.7658	NA	NA	NA	NA	NA	NA	NA	NA	NA	NA	NA	NA	NA	NA	NA	NA	NA	NA	NA	NA	18.7187	NA	18.8495	NA	NA	NA	NA	NA	NA	NA	NA	NA	19.002	NA	NA	NA	NA	NA	NA
ADA28_HUMAN	RYN(Deamidated)EN(Deamidated)Q(Deamidated)DEIR	2	19.34	NA	NA	NA	NA	NA	NA	NA	NA	NA	NA	NA	NA	NA	NA	NA	NA	NA	NA	NA	NA	NA	NA	NA	NA	NA	20.6557	20.0489	NA	NA	19.3501	NA	NA	NA	NA	NA	NA	19.617	NA	NA	NA	NA	NA	NA	17.0372	NA
ADAD1_HUMAN	RGEINPVSALHQ(Deamidated)FAQ(Deamidated)MQR	3	21.83	-0.51	-1.17	0.24725	1.38	0.24725	19.9987	21.0862	21.3401	NA	20.8628	21.1773	21.2976	21.4914	20.9464	21.7991	23.0662	22.7763	NA	21.8573	21.8622	22.1994	21.4797	21.6902	NA	NA	22.3348	22.1384	21.9274	21.4689	21.3613	21.0227	23.7977	24.1828	22.3726	NA	21.3581	22.6845	21.5947	21.7224	22.4952	22.7536	21.9352	22.1461	20.7979	21.0076
ADAD1_HUMAN	RGEIN(Deamidated)PVSALHQFAQ(Deamidated)MQR	3	21.69	NA	NA	NA	NA	NA	NA	NA	NA	NA	NA	NA	NA	NA	NA	NA	NA	NA	21.693	NA	NA	NA	NA	NA	NA	NA	NA	NA	NA	NA	NA	NA	NA	NA	NA	NA	NA	NA	NA	NA	NA	NA	NA	NA	NA	NA
ADAM7_HUMAN	EKFILGVEGQQLVRPKK	3	19.16	-1.3	-2.26	0.03229	5.13	0.03229	NA	NA	NA	NA	NA	17.4484	NA	18.872	NA	18.36	19.5995	NA	19.257	19.1993	NA	NA	15.7036	NA	NA	NA	NA	19.5881	18.6156	18.9079	18.6729	18.8519	21.8765	21.4722	19.2852	19.0211	19.8762	20.2631	18.2701	NA	NA	20.3116	18.5251	19.4724	NA	NA
ADCK3_HUMAN	EAGFPGQ(Deamidated)ASSPLGRAN(Deamidated)GR	2	19.94	-0.559	-1.13	0.27187	1.27	0.27187	18.2409	NA	NA	20.0008	NA	19.415	20.6115	NA	NA	21.1808	NA	19.6994	20.2274	20.5725	NA	18.4655	NA	NA	NA	18.7808	NA	NA	NA	NA	NA	NA	NA	NA	NA	19.3523	20.3789	20.9518	20.177	20.259	NA	20.9483	19.9042	19.7921	NA	NA
ADCY7_HUMAN	SQ(Deamidated)Q(Deamidated)PPPPSQHLPRPKGDAALKMR	3	21.12	NA	NA	NA	NA	NA	NA	NA	NA	NA	NA	NA	NA	NA	NA	NA	NA	NA	NA	NA	NA	NA	NA	NA	NA	NA	NA	22.8403	NA	NA	NA	NA	NA	NA	NA	NA	NA	NA	NA	NA	NA	NA	NA	19.3992	NA	NA
ADCY9_HUMAN	NSTKASGGPNPK	2	20.78	-0.138	-0.22	0.82738	0.05	0.82738	NA	NA	20.746	22.2669	18.962	20.0664	20.9486	21.1183	21.283	21.3318	21.4017	21.773	19.9925	21.6887	20.3003	20.1505	19.0123	20.219	NA	20.3738	19.3509	20.3791	20.5048	20.8619	19.6696	20.9907	21.3425	21.7217	20.8771	21.4831	19.0825	20.5176	20.8447	21.2755	22.1683	22.6076	21.8397	21.1094	NA	19.6941
ADML_HUMAN	MSSSYPTGLADVK	2	19.07	NA	NA	NA	NA	NA	NA	NA	20.1202	NA	NA	NA	NA	NA	NA	NA	NA	NA	NA	NA	NA	18.0201	NA	NA	NA	NA	NA	NA	NA	NA	NA	NA	NA	NA	NA	NA	NA	NA	NA	NA	NA	NA	NA	NA	NA	NA
ADML_HUMAN	MSSSYPTGLADVK	3	24.29	NA	NA	NA	NA	NA	NA	NA	24.2862	NA	NA	NA	NA	NA	NA	NA	NA	NA	NA	NA	NA	NA	NA	NA	NA	NA	NA	NA	NA	NA	NA	NA	NA	NA	NA	NA	NA	NA	NA	NA	NA	NA	NA	NA	NA	NA
ADNP_HUMAN	SLPSQ(Deamidated)Q(Deamidated)MVNR	2	22.05	1.279	0.89	0.40897	0.8	0.40897	22.6915	NA	NA	NA	NA	NA	NA	NA	NA	NA	NA	NA	NA	NA	NA	NA	NA	NA	NA	NA	NA	NA	NA	NA	NA	NA	NA	NA	NA	NA	NA	NA	NA	NA	NA	NA	21.4123	NA	NA	NA
ADNP2_HUMAN	(Acetyl)M(Oxidation)FQ(Deamidated)IPVEN(Deamidated)LDNIRK	2	23.11	NA	NA	NA	NA	NA	NA	NA	NA	NA	NA	NA	NA	NA	NA	NA	NA	NA	NA	NA	NA	NA	NA	NA	NA	NA	NA	NA	NA	NA	NA	NA	NA	NA	NA	NA	23.1125	NA	NA	NA	NA	NA	NA	NA	NA	NA
ADO_HUMAN	(Ammonia-loss)C(Carbamidomethyl)GLSPEKVR	2	19.3	NA	NA	NA	NA	NA	NA	NA	NA	NA	18.4023	NA	NA	NA	NA	NA	20.2011	NA	NA	NA	NA	NA	NA	NA	NA	NA	NA	NA	NA	NA	NA	NA	NA	NA	NA	NA	NA	NA	NA	NA	NA	NA	NA	NA	NA	NA
AFAD_HUMAN	EKLEKQQQ(Deamidated)M(Oxidation)HIVDMLSK	3	20.41	-1.452	-2.86	0.00805	8.16	0.00805	NA	18.8236	NA	NA	19.2228	19.6018	20.2135	NA	20.7641	20.5184	21.4972	NA	NA	NA	19.8909	20.0256	17.1838	NA	19.0764	19.3851	NA	NA	19.8753	NA	20.2266	NA	NA	21.8317	NA	NA	21.475	NA	20.9013	21.1943	23.0592	22.7632	21.191	21.6564	19.6154	19.934
AFAM_HUMAN	KSDVGFLPPFPTLDPEEK	3	22.04	-0.438	-1.55	0.12762	2.41	0.12762	21.034	21.2429	22.0267	21.929	21.0341	21.308	21.4287	21.5528	21.4165	21.4388	22.9979	23.0934	22.1406	22.1156	21.9557	21.8705	21.8158	21.9723	21.9207	22.0587	22.6739	22.6975	22.8388	22.8055	21.6428	21.4951	23.9352	23.9762	21.9533	22.0668	22.6	22.6273	21.9092	21.7824	22.4351	22.7302	21.6975	21.1205	21.0053	21.1207
AFAM_HUMAN	SDVGFLPPFPTLDPEEK	2	23.48	-0.492	-1.68	0.10052	2.82	0.10052	22.5904	22.6553	23.6953	23.8808	22.2343	22.4683	22.7582	22.879	23.1941	23.0746	24.2737	24.5923	23.6179	23.9208	23.2087	23.1265	22.681	23.0248	23.2788	23.4654	23.9272	24.1278	23.9481	24.1586	23.0585	23.2478	25.6055	25.5147	23.4653	23.4734	24.3072	24.1601	23.0876	23.1555	23.805	24.1513	22.8709	23.0713	22.4965	22.8318
AFAM_HUMAN	SDVGFLPPFPTLDPEEK	3	19.9	-0.299	-0.4	0.69556	0.16	0.69556	NA	NA	NA	NA	NA	19.1416	NA	NA	NA	19.5238	21.3041	20.3118	20.6146	19.5315	19.3506	19.6509	19.9014	18.8707	19.785	19.1797	20.7593	18.6692	20.6188	18.5393	NA	NA	21.1623	21.163	19.703	NA	19.8871	20.1353	20.1732	19.6219	20.713	NA	NA	19.2618	NA	NA
AFAM_HUMAN	ESLLNHFLYEVAR	3	22.81	-0.723	-2.07	0.04475	4.27	0.04475	21.7227	21.9219	23.3863	23.2492	21.6876	21.8691	22.1725	21.9473	22.4858	22.2544	24.2548	23.9019	23.111	23.5091	22.889	22.7537	20.5172	20.3784	22.5673	22.3423	23.4278	23.3381	23.6178	23.3906	22.7335	22.4753	25.2969	25.021	22.9649	22.888	23.8182	23.3615	22.8574	22.7212	23.724	23.4338	22.5193	22.3868	21.6774	21.7205
AFAM_HUMAN	ESLLNHFLYEVAR	2	21.1	-0.461	-1	0.32307	1.01	0.32307	19.6288	20.1475	NA	NA	20.0416	19.842	19.9254	NA	21.8688	20.6562	22.1116	22.3236	NA	22.0428	21.0114	20.6945	NA	NA	20.3958	20.6327	21.5497	21.7556	21.6251	21.6231	20.9619	20.7321	23.8135	23.5398	20.9472	20.8003	22.0416	21.675	20.4665	20.8088	NA	NA	NA	20.3387	19.9143	20.1627
AFAM_HUMAN	IAPQLSTEELVSLGEK	3	21.87	-0.36	-1.04	0.30446	1.08	0.30446	20.3001	21.2109	21.1117	22.0194	20.9601	21.2943	21.3827	21.5192	21.628	21.1173	22.9906	22.3654	22.0186	22.2562	21.8095	21.9012	21.7165	22.0999	21.9273	22.1595	22.4181	22.7189	22.556	22.7179	21.5184	21.6214	23.3505	23.6801	21.8773	21.7419	22.2608	22.0336	21.9224	22.0309	22.2155	22.5011	20.8138	21.0889	20.9249	20.991
AFAM_HUMAN	IAPQLSTEELVSLGEK	2	22.92	-0.451	-1.63	0.11069	2.65	0.11069	22.1031	22.1028	23.1407	23.0803	21.7879	21.8702	22.255	22.4144	22.5751	22.3755	23.7683	23.9369	23.2296	23.2036	22.5971	22.3835	22.4967	22.6793	23.0018	22.9233	23.355	23.6857	23.4334	23.4837	22.6684	22.7145	24.9416	24.7073	22.8294	22.8233	23.9165	23.4767	22.5542	22.5904	23.197	23.5049	22.3916	22.3368	22.15	22.1776
AFAM_HUMAN	RHPDLSIPELLR	3	23.31	-0.541	-1.88	0.06678	3.54	0.06678	22.3653	22.3636	23.4837	23.356	22.0728	22.1505	22.9897	22.8708	22.9731	22.6781	24.4864	24.2717	23.5918	23.7509	23.198	23.1741	22.3615	22.4943	23.1759	23.0228	23.7669	23.8346	23.917	23.8413	22.9342	22.8787	25.533	25.0791	23.329	23.2187	24.2687	24.1064	23.0748	23.2913	23.754	23.9306	23.0008	23.238	22.3732	22.2708
AFAM_HUMAN	RHPDLSIPELLR	2	20.63	-0.484	-0.95	0.34997	0.9	0.34997	19.6945	19.8284	NA	NA	19.1132	19.6545	NA	21.3261	NA	NA	21.573	21.8792	20.8483	NA	NA	NA	18.9705	19.1117	NA	20.6603	20.8977	20.9629	20.8972	21.4239	20.4927	20.1329	22.9638	22.2449	NA	NA	21.3848	21.5664	19.8779	NA	20.8312	20.4643	NA	NA	20.3877	19.2668
AFAM_HUMAN	DADPDTFFAK	2	23.08	-0.347	-1.24	0.22325	1.53	0.22325	22.0635	22.174	23.0451	23.0802	22.2688	22.4368	22.3027	22.5645	22.7387	22.6327	23.8971	23.9627	23.1658	23.4816	22.8804	22.9887	22.9431	23.3443	23.0231	23.1155	23.5904	23.9367	23.7362	23.8998	22.6545	22.666	24.8539	24.7852	23.0775	23.0618	23.8036	23.8084	22.6171	22.7592	23.1326	23.4422	22.3844	22.6629	21.9225	22.2508
AFAM_HUMAN	LPNNVLQEK	2	22.63	-0.35	-1.13	0.26598	1.27	0.26598	21.3197	21.5954	22.7527	22.7941	21.9163	22.175	22.2179	21.3918	22.1682	22.2505	23.3674	23.4957	22.7558	23.1115	22.6524	22.5014	22.3681	22.8387	22.6393	22.7443	23.0489	23.1758	23.4423	22.9582	22.2716	22.6179	24.0076	24.0296	22.5847	22.7975	22.9065	23.54	22.2317	22.4022	22.9407	23.183	22.3564	22.0792	21.6489	21.8293
AFAM_HUMAN	AIPVTQYLK	2	22.4	-0.493	-1.77	0.08408	3.13	0.08408	21.4943	21.4829	22.4803	22.5091	21.2817	21.4527	21.8379	21.6777	NA	21.6545	23.2354	22.861	22.4763	22.6562	22.3394	22.3889	22.1607	22.437	22.3478	22.1625	22.9537	23.1072	23.0731	23.1614	22.172	22.0048	24.2756	23.6303	22.5898	22.5085	23.0758	22.7427	22.3092	21.9949	22.813	22.9018	22.19	22.1449	21.4175	21.4437
AFAM_HUMAN	GQC(Carbamidomethyl)IINSNK	2	20.12	-0.259	-0.63	0.53084	0.4	0.53084	18.4236	18.8861	20.0878	20.413	19.4271	19.7326	19.782	19.5736	20.085	19.8434	20.6211	21.2367	19.9577	20.5526	20.2798	19.9111	19.8669	20.4958	20.1439	20.4554	20.1672	20.6146	21.0999	21.1177	19.2111	20.5786	21.9169	22.0955	20.0306	20.0187	20.6869	20.987	19.3379	19.9166	20.0568	20.5914	19.8784	19.2872	18.4715	18.8953
AFAM_HUMAN	VMNHIC(Carbamidomethyl)SK	2	18.55	-0.411	-1.24	0.22043	1.55	0.22043	17.2537	17.2963	NA	19.1046	17.3074	17.1561	18.2311	18.0569	18.2845	17.9809	19.4727	19.8771	18.65	18.8853	18.4909	18.2663	18.1647	18.3999	18.6986	18.4689	18.759	19.0597	19.4001	19.1585	17.9821	18.0264	21.098	20.6295	18.7086	18.7618	19.3918	19.3045	17.9954	18.1953	18.9287	19.1536	18.127	18.0983	17.254	17.2401
AFAM_HUMAN	FTFEYSR	2	22.36	-0.46	-1.61	0.11366	2.61	0.11366	21.4147	21.3994	22.2092	22.254	21.4619	21.6266	21.3887	21.8579	22.0634	21.9292	23.344	23.1751	22.523	22.7359	22.4384	22.3384	21.8856	21.9444	22.3506	22.3214	22.9596	23.0881	23.1892	23.3044	22.1708	22.0872	24.4298	24.2686	22.4426	22.3897	23.1671	23.0175	22.1836	22.0509	22.6221	22.9044	21.5158	21.4524	21.274	21.3348
AFAM_HUMAN	HELTDEELQSLFTNFANVVDK	3	23.24	-0.76	-1.84	0.0726	3.39	0.0726	22.3815	22.2339	23.9046	24.1475	21.3868	21.7725	22.6985	22.6171	23.189	23.0516	24.5475	24.6844	23.372	23.7568	23.4082	23.2797	21.0644	19.6096	23.1266	23.0236	23.4906	23.5807	23.7326	23.5118	22.4958	22.8479	25.57	25.5864	23.5621	23.6467	24.2256	24.0952	23.2817	23.2426	23.9239	24.2118	23.0918	23.2961	22.474	22.5816
AFAM_HUMAN	HELTDEELQSLFTNFANVVDK	2	19.77	-0.616	-0.47	0.65166	0.22	0.65166	NA	NA	NA	NA	NA	NA	NA	NA	NA	NA	19.3573	NA	NA	NA	NA	NA	NA	NA	NA	NA	NA	NA	NA	NA	NA	NA	20.8972	NA	NA	19.049	NA	NA	NA	NA	NA	NA	NA	NA	NA	NA
AFAM_HUMAN	TINPAVDHC(Carbamidomethyl)C(Carbamidomethyl)K	2	20.48	-0.328	-1.04	0.30571	1.07	0.30571	19.221	19.4631	NA	20.7909	19.3513	19.3972	20.1804	19.8577	20.2331	19.9623	21.2995	21.6404	20.6211	20.9873	20.3924	20.335	20.1711	20.5577	20.6553	20.5806	20.7206	21.0562	21.0678	20.872	19.8475	20.1179	22.7574	22.2702	20.3532	20.4804	21.1977	21.1143	20.2535	20.2659	20.8611	21.1554	20.0421	19.9044	19.191	19.4567
AFAM_HUMAN	FTDSENVC(Carbamidomethyl)QER	2	21.46	-0.23	-0.67	0.50557	0.45	0.50557	20.0881	20.3447	20.9599	21.5254	20.8297	21.0137	21.0346	21.1325	21.3498	21.023	22.1326	22.6539	21.548	21.9363	21.4193	21.1849	21.377	21.961	21.5112	21.8229	21.6571	22.13	22.3475	22.4487	20.7918	21.0616	23.0071	23.4532	21.0874	21.2576	22.0218	22.2963	NA	21.1842	21.451	21.8891	20.9018	20.7394	20.0494	20.4357
AFAM_HUMAN	IC(Carbamidomethyl)AMEGLPQK	2	22.31	-0.292	-0.94	0.35015	0.89	0.35015	21.2168	21.2993	22.5675	22.7885	21.4192	21.6337	21.8706	21.3017	21.9561	21.9887	23.048	23.0525	22.4498	22.6355	22.3681	22.1911	22.1577	22.0612	22.5637	22.6649	22.9497	22.6588	23.2349	22.4602	21.7031	22.1522	23.8322	23.445	22.2746	22.5339	22.6805	23.0968	22.148	22.1785	22.5168	22.8164	21.947	21.6968	21.6439	21.1143
AFAM_HUMAN	RPC(Carbamidomethyl)FESLK	2	21.59	-0.402	-1.22	0.22905	1.49	0.22905	20.6331	NA	21.5601	21.346	20.8225	20.6764	21.3758	20.9676	21.0419	20.9898	22.4281	22.0562	21.7157	21.6158	21.836	21.2835	21.5712	21.3307	21.8687	21.5094	22.2488	22.1197	22.4805	21.8844	21.5141	20.93	23.3698	23.5171	21.7117	21.2481	22.3953	22.1198	21.324	20.9701	21.9963	21.7129	21.054	21.6024	20.7479	20.4337
AFAM_HUMAN	AESPEVC(Carbamidomethyl)FNEESPK	2	21.85	-0.251	-0.75	0.45643	0.57	0.45643	20.8359	21.0146	21.3621	NA	NA	21.2274	21.4962	21.3518	21.4701	21.1893	22.5005	22.8599	21.7515	22.1839	21.7582	21.6512	21.7504	22.451	21.9288	22.0777	22.1402	22.6789	22.6174	22.8443	NA	21.564	23.6882	23.7992	NA	21.4713	22.5653	22.643	21.1833	21.4459	21.5807	NA	21.1638	20.9427	20.685	20.787
AFAM_HUMAN	LC(Carbamidomethyl)FFYNK	2	21.14	-0.472	-1.3	0.20206	1.69	0.20206	19.9785	20.3251	NA	NA	20.1062	20.2988	NA	20.1888	NA	20.6332	22.0324	22.0944	21.2133	21.5638	20.9611	21.0844	20.4899	21.0361	20.969	21.1197	21.6684	21.9223	21.6767	21.9462	NA	20.8019	23.1939	22.5458	NA	NA	21.8086	21.647	20.8003	20.8051	21.5012	21.8771	20.2207	NA	19.8083	20.0748
AFAM_HUMAN	RNPFVFAPTLLTVAVHFEEVAK	3	19.62	-0.748	-1.52	0.13662	2.32	0.13662	18.5283	17.9746	20.771	20.3155	18.2721	18.2538	NA	NA	19.5146	NA	21.1859	21.0579	19.906	19.9041	19.8303	19.6787	16.7258	16.872	19.0946	19.0405	20.0688	19.9926	NA	20.1689	NA	NA	22.8092	22.3022	19.6725	19.6743	21.0009	20.4351	NA	18.698	19.9831	NA	NA	19.4924	18.8544	18.1819
AFAM_HUMAN	ESLLN(Deamidated)HFLYEVAR	3	19.43	-0.624	-1.07	0.29728	1.15	0.29728	NA	17.8755	18.8914	NA	NA	NA	NA	NA	NA	NA	20.3328	NA	NA	NA	NA	19.3758	18.6142	NA	18.793	19.3611	19.5893	20.2267	19.715	NA	18.6644	NA	21.0328	21.3498	NA	NA	19.7735	NA	NA	NA	NA	NA	18.1816	19.0463	NA	NA
AFAM_HUMAN	GQC(Carbamidomethyl)IIN(Deamidated)SNK	2	18.96	-0.813	-1.23	0.24097	1.5	0.24097	NA	NA	NA	NA	NA	NA	NA	NA	NA	NA	NA	NA	17.8125	NA	NA	NA	18.4341	19.0298	NA	18.7842	NA	NA	19.522	19.5094	NA	NA	NA	20.3515	NA	NA	18.8694	19.1009	NA	18.1949	NA	NA	NA	NA	NA	NA
AFAM_HUMAN	GQC(Carbamidomethyl)IINSNKDDRPK	3	17.7	NA	NA	NA	NA	NA	NA	NA	NA	NA	NA	NA	NA	NA	NA	NA	NA	NA	NA	NA	NA	NA	NA	NA	NA	NA	NA	NA	NA	17.086	NA	NA	NA	18.308	NA	NA	NA	NA	NA	NA	NA	NA	NA	NA	NA	NA
AFAM_HUMAN	LKHELTDEELQSLFTNFANVVDK	3	21.12	NA	NA	NA	NA	NA	NA	NA	NA	NA	NA	NA	NA	NA	NA	NA	NA	NA	NA	NA	NA	NA	NA	NA	NA	NA	NA	NA	NA	NA	NA	NA	21.2087	21.0412	NA	NA	NA	NA	NA	NA	NA	NA	NA	NA	NA	NA
AFAM_HUMAN	GQC(Carbamidomethyl)IINSN(Deamidated)K	2	19.15	NA	NA	NA	NA	NA	NA	NA	NA	NA	NA	NA	NA	NA	NA	NA	NA	NA	NA	NA	NA	NA	NA	NA	NA	NA	NA	19.1534	NA	NA	NA	NA	NA	NA	NA	NA	NA	NA	NA	NA	NA	NA	NA	NA	NA	NA
AFAM_HUMAN	LKHELTDEELQ(Deamidated)SLFTNFANVVDK	3	19.14	NA	NA	NA	NA	NA	NA	NA	NA	NA	NA	NA	NA	NA	NA	NA	NA	NA	NA	NA	NA	NA	NA	NA	NA	NA	NA	NA	NA	NA	NA	NA	NA	NA	NA	NA	19.1391	NA	NA	NA	NA	NA	NA	NA	NA	NA
AFF4_HUMAN	NAQESKSPFPMYSETVDLIK	3	24.33	NA	NA	NA	NA	NA	NA	NA	NA	NA	NA	NA	NA	NA	NA	NA	NA	NA	NA	NA	NA	NA	NA	NA	NA	NA	24.3268	NA	NA	NA	NA	NA	NA	NA	NA	NA	NA	NA	NA	NA	NA	NA	NA	NA	NA	NA
AFG32_HUMAN	(Glu->pyro-Glu)EKEEPPGEKVAN(Deamidated)	2	16.67	0.469	0.83	0.41446	0.7	0.41446	NA	15.4959	NA	NA	16.094	16.7412	18.0842	17.9947	17.506	NA	NA	17.3227	NA	NA	16.3276	16.2276	16.5549	16.9064	16.2175	16.3806	NA	NA	16.6304	NA	NA	15.61	NA	NA	NA	NA	NA	16.6354	NA	NA	NA	NA	NA	NA	NA	NA
AGRIN_HUMAN	STVPVNTNR	2	18.68	-0.031	-0.08	0.93741	0.01	0.93741	16.5654	16.5575	20.8113	20.9359	NA	17.7864	19.0329	18.6092	19.374	18.7886	19.0006	19.4741	18.6065	19.0219	18.6634	18.1759	18.1163	18.6698	18.2809	18.1872	17.7573	NA	NA	18.6304	18.0085	18.0141	19.5241	19.3008	19.6705	19.542	17.8114	17.8358	18.3937	18.5406	20.1442	20.3064	19.5047	18.8884	17.4126	17.3878
AGRIN_HUMAN	TEATQGLVLWSGK	2	20.94	-0.144	-0.37	0.71032	0.14	0.71032	19.2696	NA	22.9003	23.1165	NA	NA	21.1102	21.0323	21.3241	21.1299	21.0182	21.2778	20.6529	21.0648	20.4136	20.4937	19.9781	20.2126	19.8969	20.4647	20.397	20.7008	NA	NA	NA	20.5798	20.9706	NA	21.7942	21.6065	NA	NA	20.4387	20.8451	22.1221	22.294	20.8628	20.9648	19.9882	20.3126
AGRIN_HUMAN	AYGTGFVGC(Carbamidomethyl)LR	2	21.06	-0.272	-0.36	0.72595	0.13	0.72595	NA	NA	22.6973	22.9622	NA	NA	NA	NA	NA	NA	NA	NA	NA	NA	NA	NA	19.7431	20.2989	20.1094	20.1672	20.6301	20.9361	NA	NA	20.4141	20.8364	NA	NA	NA	22.1951	NA	NA	NA	NA	NA	22.7516	NA	NA	NA	20.0606
AGRIN_HUMAN	SAGDVDTLAFDGR	2	21.08	-0.035	-0.07	0.94353	0.01	0.94353	NA	20.1449	NA	NA	20.2836	20.4388	NA	21.7218	22.488	NA	NA	NA	NA	NA	NA	21.0742	20.8584	21.3028	NA	21.1586	NA	21.0706	NA	21.4272	NA	21.2742	NA	NA	NA	NA	NA	NA	NA	NA	NA	NA	NA	NA	20.8275	21.0532
AGRIN_HUMAN	ALQSNHFELSLR	3	19.35	-0.476	-0.62	0.54391	0.39	0.54391	NA	17.3408	20.931	20.9966	17.8903	NA	19.6419	NA	NA	NA	NA	NA	NA	NA	19.4413	NA	NA	18.7505	NA	NA	19.3416	NA	NA	NA	NA	NA	NA	NA	NA	20.4195	NA	NA	18.7435	NA	NA	NA	NA	NA	NA	NA
AHNK_HUMAN	ISMPDIDFN(Deamidated)LKGPK	3	19.93	-0.336	-0.67	0.50696	0.45	0.50696	18.2281	18.1065	20.2497	NA	NA	NA	NA	NA	NA	NA	20.4754	20.8286	20.0989	20.4868	NA	19.0711	NA	NA	NA	NA	NA	NA	20.0874	19.6958	NA	19.6045	NA	20.6392	NA	20.3485	20.8158	20.9815	19.2687	NA	NA	21.3078	20.0868	20.0209	NA	18.1474
AHNK_HUMAN	M(Oxidation)PEM(Oxidation)HFKTPKISM(Oxidation)PDVN(Deamidated)LN(Deamidated)LK	3	22.38	-0.703	-0.88	0.38499	0.77	0.38499	20.2659	21.3259	21.8406	24.1259	NA	NA	20.9118	22.3461	22.6166	22.5246	21.3265	23.8383	22.9966	23.1167	20.5566	22.4847	NA	NA	20.7414	21.6442	22.2153	22.0339	NA	20.9492	NA	21.7494	23.6191	NA	23.7372	NA	22.6075	22.6142	22.668	22.7108	24.4956	24.3283	23.6249	NA	22.0419	21.8148
AHNK_HUMAN	MKGDVVVSLPKVEGDLK	3	23.1	NA	NA	NA	NA	NA	NA	NA	23.0952	NA	NA	NA	NA	NA	NA	NA	NA	NA	NA	NA	NA	NA	NA	NA	NA	NA	NA	NA	NA	NA	NA	NA	NA	NA	NA	NA	NA	NA	NA	NA	NA	NA	NA	NA	NA	NA
AHNK_HUMAN	M(Oxidation)PEM(Oxidation)HFKTPKISM(Oxidation)PDVN(Deamidated)LNLK	3	23.63	NA	NA	NA	NA	NA	NA	NA	NA	NA	NA	NA	NA	NA	NA	NA	23.6349	NA	NA	NA	NA	NA	NA	NA	NA	NA	NA	NA	NA	NA	NA	NA	NA	NA	NA	NA	NA	NA	NA	NA	NA	NA	NA	NA	NA	NA
AHNK2_HUMAN	TTDLSIQPASTDLKVQADQ(Deamidated)VDVK	3	22.06	-0.468	-1.27	0.21217	1.61	0.21217	20.9027	21.0688	23.7332	23.7659	NA	20.668	21.8266	21.7444	22.4205	22.2121	22.4989	22.6062	22.2845	22.2496	21.2621	21.4502	20.1591	NA	21.2965	21.1317	NA	22.0447	21.5074	NA	21.4766	21.4308	22.6665	22.5164	23.0969	23.1481	NA	NA	21.8344	22.2589	23.8177	23.7439	22.0882	22.3502	20.8047	NA
AHNK2_HUMAN	EDSDSMTN(Deamidated)TTK	2	17.62	-0.312	-0.3	0.77041	0.09	0.77041	18.9638	18.3064	NA	NA	NA	NA	15.7893	NA	NA	NA	NA	NA	NA	NA	NA	NA	NA	NA	NA	NA	17.5143	NA	NA	NA	17.7324	NA	NA	NA	NA	NA	NA	NA	16.1176	NA	NA	NA	NA	NA	18.9093	NA
AHNK2_HUMAN	VEADMSLPSMQGDLK	3	20.36	NA	NA	NA	NA	NA	NA	NA	NA	NA	NA	NA	NA	NA	20.5065	NA	NA	NA	20.2199	NA	NA	NA	NA	NA	NA	NA	NA	NA	NA	NA	NA	NA	NA	NA	NA	NA	NA	NA	NA	NA	NA	NA	NA	NA	NA	NA
AHNK2_HUMAN	MPSFGVSAPGKSM(Oxidation)EASVDVSELKAK	3	20.74	NA	NA	NA	NA	NA	NA	NA	NA	NA	NA	NA	NA	NA	NA	NA	NA	NA	NA	NA	NA	NA	20.7411	NA	NA	NA	NA	NA	NA	NA	NA	NA	NA	NA	NA	NA	NA	NA	NA	NA	NA	NA	NA	NA	NA	NA
AHNK2_HUMAN	DGNLGLAVGEVGMDSK	2	19.89	NA	NA	NA	NA	NA	NA	NA	NA	NA	NA	NA	NA	NA	NA	NA	NA	NA	NA	NA	NA	NA	19.8876	NA	NA	NA	NA	NA	NA	NA	NA	NA	NA	NA	NA	NA	NA	NA	NA	NA	NA	NA	NA	NA	NA	NA
AHRR_HUMAN	SHPATFPTRMHLK	3	20.39	-0.275	-0.61	0.54736	0.37	0.54736	NA	19.7183	20.3531	NA	NA	NA	21.5359	20.7578	NA	21.124	NA	NA	21.2928	20.3755	19.4284	18.7923	NA	19.2056	NA	20.2702	20.0486	19.7485	20.529	19.843	20.5903	19.9257	NA	20.2528	21.6397	21.2741	NA	21.3511	20.2246	20.548	NA	NA	20.7974	20.4437	NA	20.0884
AIM1_HUMAN	GC(Carbamidomethyl)VLPVSRQNNEK	2	18.64	NA	NA	NA	NA	NA	NA	NA	NA	NA	18.6416	NA	NA	NA	NA	NA	NA	NA	NA	NA	NA	NA	NA	NA	NA	NA	NA	NA	NA	NA	NA	NA	NA	NA	NA	NA	NA	NA	NA	NA	NA	NA	NA	NA	NA	NA
AJAP1_HUMAN	AGLAKPPAAAK	2	18.21	-0.262	-0.54	0.59375	0.29	0.59375	NA	NA	19.977	19.5639	16.5976	16.6682	18.146	18.2175	18.5296	18.2038	17.8585	18.9788	NA	19.1118	17.2561	17.3383	16.9661	17.2227	NA	17.4507	NA	18.4057	NA	17.562	NA	17.6081	NA	NA	19.3928	18.8187	NA	17.0983	18.1132	18.8334	19.14	19.9959	18.5085	18.2612	NA	NA
AJAP1_HUMAN	DQAAALVPK	2	19.21	0.325	0.65	0.52375	0.42	0.52375	21.3809	NA	NA	20.3608	NA	18.5189	19.0151	NA	19.212	19.3762	NA	NA	19.3085	NA	NA	NA	18.7219	NA	18.272	NA	19.0102	NA	NA	NA	18.4637	NA	NA	NA	NA	19.6971	NA	NA	18.6718	18.9399	NA	NA	NA	19.2041	NA	NA
AJAP1_HUMAN	(Acetyl)IQQ(Deamidated)LLGLSSM(Oxidation)SIR	3	23.28	NA	NA	NA	NA	NA	NA	NA	NA	NA	NA	NA	NA	NA	NA	NA	NA	NA	NA	NA	NA	NA	NA	NA	NA	NA	NA	NA	NA	NA	NA	NA	NA	23.278	NA	NA	NA	NA	NA	NA	NA	NA	NA	NA	NA	NA
AKA28_HUMAN	AMDEDN(Deamidated)KAASQ(Deamidated)TM(Oxidation)PN(Deamidated)TQDK	2	23.9	-0.02	-0.08	0.93368	0.01	0.93368	23.6033	23.5814	23.9049	23.9937	23.4407	23.6951	24.5662	24.5059	24.0077	23.8176	23.9297	24.161	23.9226	24.2899	23.7193	23.509	23.5608	24.1486	23.7316	23.7691	23.5052	24.0329	24.227	24.3043	23.9262	23.8505	24.4994	24.434	23.894	24.0288	23.9433	23.851	23.7422	23.8742	23.8359	24.2803	23.5819	23.6287	23.2701	23.5418
AKAP2_HUMAN	KSALALRWEAGIYANQEEEDN(Deamidated)E	3	19.86	0.216	0.31	0.76206	0.1	0.76206	NA	NA	NA	NA	NA	NA	NA	20.0003	NA	NA	NA	NA	NA	NA	NA	NA	NA	NA	NA	20.119	NA	NA	NA	NA	NA	20.4278	NA	NA	19.7893	20.1868	NA	NA	19.6373	20.3928	19.5823	NA	NA	NA	19.2454	19.1985
AKAP2_HUMAN	KSALALRWEAGIYANQ(Deamidated)EEEDNE	3	20.65	NA	NA	NA	NA	NA	NA	NA	NA	NA	NA	NA	NA	NA	NA	NA	NA	NA	NA	NA	NA	NA	NA	20.6505	NA	NA	NA	NA	NA	NA	NA	NA	NA	NA	NA	NA	NA	NA	NA	NA	NA	NA	NA	NA	NA	NA
AKAP3_HUMAN	EIPC(Carbamidomethyl)Q(Deamidated)GPR	2	17.64	-0.156	-0.18	0.85779	0.03	0.85779	NA	NA	NA	18.2325	16.1028	NA	NA	NA	18.4911	17.2595	NA	NA	NA	NA	NA	NA	NA	NA	NA	NA	NA	16.9903	NA	NA	NA	NA	NA	NA	18.3517	18.4951	17.6182	NA	NA	17.1918	NA	NA	NA	NA	NA	NA
AKAP9_HUMAN	DVFQ(Deamidated)Q(Deamidated)EIQKLEQQLK	2	23.98	-0.553	-2.01	0.05071	4.04	0.05071	23.1275	23.1451	25.1215	25.2997	22.5537	22.8406	23.8255	23.7082	24.0232	23.9729	24.4133	24.5864	24.1528	24.3067	23.4512	23.3847	22.5137	22.6566	23.5485	23.504	23.6412	23.6626	24.0489	23.9003	23.9359	24.1088	25.1978	24.9668	24.9033	24.9186	23.8765	23.8111	24.6123	24.5173	24.8381	24.8756	24.1608	24.4728	23.1939	23.5627
AKAP9_HUMAN	LMN(Deamidated)VAINELNIKLQDTNSQKEK	3	23.47	-0.66	-2.07	0.04409	4.3	0.04409	23.1836	22.8865	24.6908	24.5754	21.1298	21.6907	23.5702	23.807	23.7289	23.568	23.8738	23.9511	23.4628	23.4138	22.8275	22.766	21.9015	22.1965	23.2032	23.2167	23.534	23.7718	23.5018	23.632	23.2905	23.2149	25.285	NA	24.337	24.1961	24.1634	23.601	23.281	23.2525	24.6562	24.7034	23.4531	23.5644	23.2221	23.0678
AKAP9_HUMAN	RLGTIQ(Deamidated)SGSTTQ(Deamidated)FHAGM(Oxidation)R	3	25.74	NA	NA	NA	NA	NA	NA	NA	NA	NA	NA	NA	NA	NA	NA	NA	NA	NA	NA	NA	NA	NA	NA	NA	NA	NA	NA	NA	NA	NA	NA	NA	NA	25.74	NA	NA	NA	NA	NA	NA	NA	NA	NA	NA	NA	NA
AKD1A_HUMAN	VQ(Deamidated)MILVPQ(Deamidated)PPE	2	22.28	-1.084	-2.34	0.02622	5.5	0.02622	NA	NA	20.7788	21.4725	21.0271	21.6368	NA	22.5557	NA	NA	22.4245	NA	NA	NA	NA	NA	20.4649	20.7596	21.9266	21.9007	23.1279	23.1043	NA	21.607	23.7305	23.971	22.9505	22.531	NA	NA	22.8929	NA	22.3614	NA	21.667	21.8197	21.7105	22.5712	23.9908	24.0405
AKP13_HUMAN	DRQ(Deamidated)SLDGFYSHGMGAEGR	3	15.03	-0.266	-0.24	0.81834	0.06	0.81834	NA	NA	NA	NA	14.0129	NA	NA	15.5719	NA	NA	NA	NA	NA	NA	NA	15.3137	NA	NA	NA	NA	NA	NA	NA	NA	NA	NA	NA	NA	NA	NA	NA	NA	NA	15.2322	NA	NA	NA	NA	NA	NA
AKP13_HUMAN	DEDEGIPSENEEEK	2	19.32	-0.252	-0.14	0.89387	0.02	0.89387	19.8139	18.5742	NA	NA	NA	NA	NA	NA	NA	NA	NA	NA	NA	NA	NA	NA	NA	NA	NA	NA	NA	NA	NA	NA	NA	NA	NA	NA	NA	NA	NA	NA	NA	NA	NA	NA	NA	NA	19.7179	19.1738
AKP13_HUMAN	MKQ(Deamidated)PKGSLQ(Deamidated)AHDTSSLPTVIMR	3	22.98	NA	NA	NA	NA	NA	NA	NA	NA	NA	NA	NA	NA	NA	NA	NA	NA	NA	NA	NA	22.9816	NA	NA	NA	NA	NA	NA	NA	NA	NA	NA	NA	NA	NA	NA	NA	NA	NA	NA	NA	NA	NA	NA	NA	NA	NA
AL1A3_HUMAN	TANGAVEN(Deamidated)GQPDR	2	20.32	-0.795	-1.7	0.09744	2.89	0.09744	20.9197	20.5116	NA	NA	18.5761	18.384	20.0261	19.5679	19.9048	19.8635	21.0969	20.875	21.0645	20.9515	NA	NA	18.8238	17.8708	20.2953	19.5011	21.9685	21.8086	19.1909	18.6797	21.6974	21.46	22.0366	21.3851	20.0537	NA	21.3757	20.9653	19.7191	19.4938	NA	NA	20.3037	19.952	21.0402	21.058
AL1L2_HUMAN	ANSTEYGLASGVFTRDINK	3	19.7	NA	NA	NA	NA	NA	NA	NA	NA	NA	NA	NA	NA	NA	NA	NA	NA	NA	NA	NA	NA	NA	NA	NA	NA	NA	NA	NA	NA	NA	NA	NA	NA	NA	NA	NA	NA	NA	NA	19.698	NA	NA	NA	NA	NA	NA
AL2SB_HUMAN	(Gln->pyro-Glu)QNFEN(Deamidated)KNRELK	2	22.42	-0.541	-1.62	0.11283	2.62	0.11283	21.1777	21.3439	22.7093	23.3825	21.3718	21.6706	21.5556	21.5489	22.4864	22.2866	22.7197	23.0962	22.7607	23.1428	22.1868	22.0886	21.497	22.1528	21.8088	22.0924	21.725	22.2673	22.42	22.5969	22.0748	22.1528	23.2436	23.2612	23.7532	23.97	NA	23.8113	22.3821	22.4261	23.3635	23.5254	22.3367	22.4629	NA	21.1319
AL2SB_HUMAN	(Gln->pyro-Glu)Q(Deamidated)NFENKNRELK	2	23.9	NA	NA	NA	NA	NA	NA	NA	NA	NA	NA	NA	NA	NA	NA	NA	NA	NA	NA	NA	NA	NA	NA	NA	NA	NA	NA	NA	NA	NA	NA	NA	NA	NA	NA	23.901	NA	NA	NA	NA	NA	NA	NA	NA	NA	NA
AL3A1_HUMAN	SLEEAIQ(Deamidated)FIN(Deamidated)Q(Deamidated)R	2	20.57	-1.867	-1.47	0.18143	2.17	0.18143	NA	NA	NA	NA	NA	NA	NA	19.6569	NA	19.6233	NA	NA	NA	NA	NA	NA	NA	NA	NA	NA	NA	NA	NA	NA	NA	NA	NA	NA	NA	NA	23.2969	NA	NA	NA	NA	NA	19.7166	NA	NA	NA
ALBU_HUMAN	LVNEVTEFAK	2	23.03	-0.281	-0.87	0.38945	0.76	0.38945	21.2484	21.1941	23.585	23.6775	23.2336	23.4765	23.9231	24.0066	23.8365	23.7387	23.2977	23.1543	23.2046	23.3954	22.9423	22.7603	20.9833	21.2647	22.4418	22.5096	23.4716	23.649	23.9236	24.0959	23.5296	23.6136	22.9808	22.6393	23.8449	23.9482	23.2761	23.2824	21.9971	22.0005	23.8294	24.0133	23.1884	23.1152	21.4535	21.6414
ALBU_HUMAN	FQNALLVR	2	22.57	-0.155	-0.47	0.64088	0.22	0.64088	20.9601	20.9151	22.7646	23.1357	22.9174	23.0692	23.4616	23.4914	23.4911	23.4063	22.7482	22.878	22.9155	23.1927	22.5481	22.4741	20.4702	21.0577	22.0113	22.0369	22.9417	23.1988	23.4658	23.6159	23.1043	23.1725	21.9439	21.4999	23.385	23.4228	22.8713	22.8267	21.7255	21.8065	23.3171	23.2213	22.7962	22.5535	21.1078	21.0775
ALBU_HUMAN	YLYEIAR	2	21.64	-0.378	-0.86	0.3925	0.75	0.3925	19.9722	19.1701	22.0999	22.0166	21.9197	22.1147	22.463	22.4976	22.5536	22.2876	21.8725	21.8868	21.8112	21.9883	21.5788	21.5262	19.4811	19.729	21.0139	21.0778	21.9444	22.386	25.0695	25.1689	22.053	22.2509	20.7635	20.0101	22.3807	22.0941	22.021	21.9405	20.5077	20.3498	22.1785	22.1392	21.8073	21.7467	19.9524	19.8543
ALBU_HUMAN	VFDEFKPLVEEPQNLIK	3	23.63	-0.328	-0.96	0.34347	0.92	0.34347	21.8772	22.3694	24.0974	24.3871	23.6654	23.9372	24.4256	24.403	24.5295	24.5565	24.0125	24.0819	23.9581	24.0701	23.6299	23.5628	20.9403	21.0956	22.7989	22.9548	24.0482	24.1633	24.5279	24.4941	24.1025	24.0688	23.1599	23.2836	24.622	24.7381	23.9418	23.9275	22.9248	22.7317	24.5728	24.6121	23.7887	23.7823	22.0147	22.4167
ALBU_HUMAN	KVPQVSTPTLVEVSR	3	22.43	-0.377	-0.77	0.44284	0.6	0.44284	20.6374	21.4295	22.5439	22.4267	22.4091	22.6567	23.5496	23.5268	23.4839	23.1175	22.3036	NA	22.3747	22.691	22.2508	22.1546	20.1945	20.416	21.5978	21.8085	22.6031	22.7908	25.2028	25.2271	22.6839	22.7989	21.5343	19.9689	23.5109	24.3114	22.6208	22.5988	21.5598	21.2627	23.0619	23.2158	22.7389	22.3289	20.573	NA
ALBU_HUMAN	KVPQVSTPTLVEVSR	2	20.36	-0.179	-0.35	0.72726	0.12	0.72726	NA	NA	20.6797	NA	20.1149	19.9619	21.1299	21.221	NA	NA	20.4711	NA	19.9636	20.4983	NA	19.7425	NA	NA	19.6491	19.2165	20.4768	20.4854	22.7511	22.8457	20.4532	20.8021	NA	NA	20.0535	NA	20.7254	20.0146	NA	NA	20.7211	20.7585	19.7395	19.2027	19.4888	18.2735
ALBU_HUMAN	RPC(Carbamidomethyl)FSALEVDETYVPK	3	21.65	-0.047	-0.1	0.91912	0.01	0.91912	19.3356	18.8375	21.0846	21.6466	22.0597	22.2245	23.1155	23.2753	22.6927	22.4765	22.1644	22.3578	21.6881	21.8783	21.7881	21.9031	19.2429	NA	21.3683	21.531	22.365	22.626	22.9319	22.9583	22.4523	22.5534	NA	18.8925	22.6428	22.4952	22.1223	21.8706	19.2803	20.0378	21.9452	21.9068	22.0163	22.1502	20.2251	20.4499
ALBU_HUMAN	LDELRDEGK	2	20.42	-0.251	-0.59	0.55933	0.35	0.55933	18.8673	18.2448	21.6236	21.0008	20.2828	20.4181	21.4106	20.8851	21.168	20.9396	20.988	21.2681	20.9061	20.7643	20.3947	19.8759	NA	18.3513	19.4678	19.5622	20.0337	20.4959	21.018	21.0951	20.2503	20.5069	20.6403	19.6555	20.8267	20.9775	20.5804	20.6381	NA	NA	21.7184	21.5799	21.3673	20.9774	18.1869	18.4738
ALBU_HUMAN	RHPDYSVVLLLR	3	22.07	-0.189	-0.51	0.61098	0.26	0.61098	20.1289	19.7743	22.4786	22.1597	21.7278	21.7342	23.1151	22.8338	22.9803	22.6622	22.5277	22.8869	22.4219	22.378	22.0549	22.0108	NA	NA	20.7555	21.0315	22.3518	22.3294	23.0009	22.7052	22.3303	22.2046	22.3596	NA	23.0267	22.8771	22.3561	22.3113	21.1573	20.9668	22.8746	23.0574	22.479	22.2641	20.5958	19.8122
ALBU_HUMAN	AVMDDFAAFVEK	2	22.38	-0.158	-0.42	0.67958	0.17	0.67958	19.5999	NA	21.8284	22.1568	22.6091	22.7318	23.3976	23.3563	23.0353	22.898	22.674	22.6711	22.4338	22.3686	22.4509	22.3904	NA	NA	21.8292	21.7654	23.08	23.2084	23.4761	23.4305	23.0767	22.9904	NA	NA	23.2802	23.3497	22.6252	22.4153	20.3879	20.1282	22.4043	22.4902	22.1838	22.2873	21.0358	21.1074
ALBU_HUMAN	MPC(Carbamidomethyl)AEDYLSVVLNQLC(Carbamidomethyl)VLHEK	3	20.05	-0.122	-0.34	0.73855	0.11	0.73855	NA	18.3742	20.7552	20.9345	19.1467	18.9138	20.3061	20.688	20.9627	20.5966	20.6628	20.8948	20.0069	20.0046	19.9952	20.0467	NA	NA	18.7834	19.0142	20.4507	20.1532	20.4811	20.4175	19.9832	19.9197	NA	20.7356	21.1639	21.1873	20.2352	20.2116	18.7781	18.6294	NA	NA	19.9479	20.5365	18.5965	NA
ALBU_HUMAN	LC(Carbamidomethyl)TVATLR	2	22.34	-0.468	-1.17	0.2489	1.37	0.2489	19.6355	20.0867	22.5275	22.7239	22.5671	22.8934	23.2737	22.3841	22.9538	22.9631	22.4951	22.3668	22.4356	22.5896	22.2105	22.101	NA	20.5094	21.6716	21.7735	22.6015	22.5835	23.3759	22.7283	22.8119	22.9648	NA	NA	23.1321	23.0189	22.0175	NA	NA	21.0201	22.7189	23.1475	22.4567	22.319	NA	NA
ALBU_HUMAN	TC(Carbamidomethyl)VADESAENC(Carbamidomethyl)DK	2	18.32	0.146	0.35	0.72925	0.12	0.72925	NA	NA	18.6387	18.9344	18.7705	18.8855	19.3978	19.1634	19.2418	19.1015	18.082	18.8979	17.8682	18.5806	18.484	18.103	16.34	16.5519	NA	17.9877	17.6158	18.3327	19.4554	19.4443	17.6085	18.1015	NA	NA	18.6143	18.9762	18.2425	NA	16.7388	16.7552	NA	18.7849	18.3024	18.0037	NA	NA
ALBU_HUMAN	RHPYFYAPELLFFAK	3	21.19	-0.042	-0.12	0.90174	0.02	0.90174	NA	NA	22.0565	21.9548	20.5986	20.1803	21.8439	21.6733	21.3269	NA	21.8406	21.7977	21.3833	21.1168	21.0434	21.1066	NA	NA	19.7119	19.7891	21.0168	NA	21.7221	21.7347	21.3418	21.2841	NA	20.1782	22.0031	21.9868	21.3353	NA	19.7247	19.6043	NA	22.3101	21.5267	21.6065	21.0022	NA
ALBU_HUMAN	ETYGEMADC(Carbamidomethyl)C(Carbamidomethyl)AK	2	20.15	0.492	1.11	0.27543	1.23	0.27543	NA	NA	NA	20.4076	20.4255	20.5508	20.9732	21.0201	21.0473	20.7139	19.6866	20.0335	19.4044	20.0342	20.2	19.9562	NA	NA	19.5839	20.0434	20.0026	20.6276	21.0496	21.2129	19.9786	20.2555	NA	NA	20.3979	20.5917	20.3729	20.1543	NA	18.3653	NA	NA	20.2878	19.4389	17.5286	NA
ALBU_HUMAN	QTALVELVK	2	20.87	-0.628	-1.56	0.1295	2.44	0.1295	NA	NA	NA	NA	21.1875	21.4733	21.5158	21.5513	21.221	20.8221	20.6055	20.6358	NA	20.1152	20.577	20.4968	NA	18.6827	NA	19.7167	21.1043	21.3833	21.699	22.0124	21.3579	21.3871	NA	NA	20.8445	21.1906	20.7356	20.6642	NA	NA	NA	NA	20.628	20.1262	NA	NA
ALBU_HUMAN	LVAASQAALGL	2	20.81	-0.315	-0.62	0.54037	0.38	0.54037	NA	NA	NA	NA	21.0489	20.9816	21.4424	21.0914	21.2475	21.0052	20.8446	NA	21.2825	NA	20.4516	20.8236	18.2662	NA	19.8038	NA	21.3566	21.352	21.8362	21.4829	21.216	21.4525	NA	NA	21.4248	NA	20.9266	21.7926	NA	NA	NA	NA	19.9755	19.1294	19.2737	NA
ALBU_HUMAN	RMPC(Carbamidomethyl)AEDYLSVVLNQLC(Carbamidomethyl)VLHEK	3	20.08	-0.646	-1.41	0.16763	1.99	0.16763	16.9731	NA	20.9108	20.0127	19.3127	NA	20.5873	20.5411	NA	NA	20.2423	20.6993	20.0628	19.6767	19.9896	19.8846	NA	NA	NA	18.7934	20.1126	20.0822	20.582	20.7982	19.837	20.1123	NA	NA	21.1079	20.9774	20.4776	20.0337	NA	NA	20.1331	20.8702	20.2692	20.2541	18.8625	NA
ALBU_HUMAN	VHTEC(Carbamidomethyl)C(Carbamidomethyl)HGDLLEC(Carbamidomethyl)ADDR	3	20.21	-0.576	-1.3	0.2032	1.7	0.2032	17.3366	17.4548	NA	NA	NA	NA	21.5424	21.0269	20.9886	20.9276	NA	20.5672	19.8853	NA	20.0022	19.956	NA	NA	19.8371	19.7602	NA	20.6886	21.0629	NA	20.4554	20.6279	NA	NA	20.2792	20.7572	20.2534	20.3141	NA	NA	20.5328	NA	20.2043	20.3524	NA	NA
ALBU_HUMAN	QNC(Carbamidomethyl)ELFEQLGEYK	2	20.87	-0.367	-0.65	0.52204	0.42	0.52204	17.6638	NA	NA	NA	20.9767	21.142	21.8259	22.1865	21.8125	21.3447	20.5313	NA	NA	21.3245	20.3692	20.5737	NA	NA	20.1676	20.386	20.7911	21.3285	21.4468	21.8009	21.86	21.5019	NA	NA	NA	NA	NA	21.277	NA	NA	NA	NA	NA	NA	19.3596	19.3803
ALBU_HUMAN	YIC(Carbamidomethyl)ENQDSISSK	2	21.51	-0.434	-0.73	0.47	0.54	0.47	18.7425	19.3814	NA	NA	21.83	22.0354	22.7394	22.537	22.455	22.2778	NA	21.9889	21.6636	21.9453	21.7592	21.2467	19.3917	19.962	NA	21.2807	21.53	NA	24.1786	24.5967	NA	NA	NA	NA	NA	22.2146	NA	21.4895	NA	NA	NA	NA	NA	21.2565	19.7283	19.9313
ALBU_HUMAN	(Ammonia-loss)C(Carbamidomethyl)C(Carbamidomethyl)AAADPHEC(Carbamidomethyl)YAK	2	19.76	-0.42	-0.76	0.45168	0.58	0.45168	NA	NA	NA	NA	19.9154	20.2489	20.592	20.7876	20.667	20.573	NA	NA	19.3994	NA	19.6712	19.5964	15.9248	NA	19.3981	NA	19.6299	20.2048	20.8744	NA	19.1189	19.7175	NA	NA	19.8106	NA	19.9254	19.9443	NA	NA	19.4853	NA	19.4777	NA	NA	NA
ALBU_HUMAN	C(Carbamidomethyl)C(Carbamidomethyl)TESLVNR	2	19.35	0.053	0.08	0.93469	0.01	0.93469	NA	NA	18.0807	NA	19.4269	19.8248	20.0615	19.7832	NA	19.52	18.7195	19.5628	NA	NA	19.2561	18.8459	NA	NA	NA	18.7008	NA	NA	22.3001	22.2063	NA	19.1571	NA	NA	19.495	19.6106	NA	NA	17.1303	NA	NA	18.8912	19.7916	18.6764	NA	17.2869
ALBU_HUMAN	DLGEENFK	2	19.61	-0.105	-0.24	0.8137	0.06	0.8137	NA	NA	NA	NA	20.0417	20.2199	20.3344	20.2251	20.368	20.2881	19.1049	NA	NA	19.4368	19.1996	19.2534	NA	17.96	NA	19.0712	NA	19.8879	20.6686	NA	19.6212	19.8738	NA	NA	NA	NA	NA	19.8602	NA	NA	NA	NA	NA	19.4161	NA	17.7944
ALBU_HUMAN	KYLYEIAR	2	20.56	-0.616	-1.06	0.29956	1.12	0.29956	NA	NA	NA	NA	20.2067	NA	NA	20.2003	20.3064	NA	21.5887	20.7004	NA	20.3563	19.2928	20.3554	19.2153	19.6258	NA	NA	20.9852	21.2208	21.3897	21.7746	19.9025	NA	21.8683	21.3788	20.0327	NA	NA	NA	20.6942	19.311	NA	21.4448	NA	NA	NA	NA
ALBU_HUMAN	LKEC(Carbamidomethyl)C(Carbamidomethyl)EKPLLEK	2	18.79	-0.336	-0.64	0.52871	0.41	0.52871	NA	NA	NA	NA	18.0501	18.1472	20.046	19.693	NA	NA	19.1726	19.156	18.7375	18.2567	18.5387	18.0177	NA	NA	17.9136	17.7535	NA	18.7681	NA	NA	NA	18.9383	NA	NA	19.1479	19.9676	19.463	NA	NA	NA	NA	20.6725	NA	18.092	NA	17.1875
ALBU_HUMAN	LKEC(Carbamidomethyl)C(Carbamidomethyl)EKPLLEK	3	21.71	-0.443	-0.38	0.71468	0.14	0.71468	NA	NA	NA	NA	NA	21.1411	NA	NA	NA	NA	NA	NA	NA	NA	NA	NA	NA	NA	NA	NA	21.4281	NA	22.0528	NA	NA	NA	NA	NA	NA	NA	NA	NA	NA	NA	22.9552	22.7702	19.9123	NA	NA	NA
ALBU_HUMAN	SLHTLFGDK	2	21.63	-0.26	-0.66	0.51459	0.44	0.51459	NA	NA	NA	NA	21.6521	21.6001	22.2784	22.2265	NA	NA	21.5333	21.6191	NA	NA	21.0471	21.3178	NA	NA	20.7674	20.7832	22.0397	22.2542	22.2411	NA	NA	NA	NA	20.4087	NA	22.0264	21.5008	21.5207	NA	NA	22.1154	22.0661	NA	NA	NA	NA
ALBU_HUMAN	(Gln->pyro-Glu)QNC(Carbamidomethyl)ELFEQLGEYK	2	20.28	-0.55	-0.97	0.34525	0.93	0.34525	17.2533	NA	NA	NA	20.6188	20.7628	20.9105	21.4367	20.9726	20.752	NA	NA	NA	NA	19.8447	19.9421	NA	NA	NA	19.8012	NA	20.6072	NA	21.3032	NA	20.8541	NA	NA	NA	NA	19.3012	19.9543	NA	NA	NA	20.9562	19.7923	20.0023	NA	NA
ALBU_HUMAN	ALVLIAFAQYLQQC(Carbamidomethyl)PFEDHVK	3	20.04	0.025	0.07	0.94602	0	0.94602	NA	NA	NA	20.8223	19.4892	19.3659	20.3467	20.2405	20.5066	20.4559	NA	NA	NA	19.7153	19.6567	19.6647	NA	NA	NA	NA	20.0474	19.9032	20.1586	20.5631	19.8363	NA	NA	NA	NA	20.6019	NA	19.2928	NA	NA	20.1402	NA	NA	NA	NA	NA
ALBU_HUMAN	KQTALVELVK	2	20.61	-0.283	-0.46	0.64869	0.21	0.64869	NA	NA	NA	NA	20.7234	20.7293	21.4565	21.4848	NA	NA	NA	NA	NA	NA	19.721	19.8188	NA	NA	19.0966	NA	20.6506	21.0349	21.5698	21.4064	21.1895	20.9546	NA	NA	NA	NA	20.8929	NA	NA	NA	NA	NA	NA	NA	18.4268	NA
ALBU_HUMAN	DDNPNLPR	2	20.4	-0.508	-0.7	0.49243	0.49	0.49243	NA	NA	NA	NA	NA	21.1922	NA	NA	NA	20.9347	21.1476	NA	NA	20.2157	20.808	19.7327	17.9649	NA	NA	19.5207	20.3018	20.8136	21.2305	21.1911	20.43	20.1564	NA	NA	NA	NA	NA	NA	NA	NA	NA	NA	NA	NA	NA	NA
ALBU_HUMAN	ALVLIAFAQYLQQ(Deamidated)C(Carbamidomethyl)PFEDHVK	3	19.72	-0.778	-1.17	0.26443	1.37	0.26443	NA	NA	NA	NA	NA	NA	NA	NA	NA	NA	19.9712	19.861	19.6927	NA	NA	NA	NA	NA	18.0182	NA	NA	NA	NA	NA	NA	19.1532	NA	NA	20.9318	NA	19.9661	NA	NA	NA	NA	NA	19.8431	20.0747	NA	NA
ALBU_HUMAN	ADDKETC(Carbamidomethyl)FAEEGKK	3	18.25	0.029	0.04	0.96896	0	0.96896	NA	NA	NA	NA	18.3663	NA	19.0864	18.9883	18.5968	NA	NA	NA	NA	NA	NA	NA	NA	NA	16.5666	NA	NA	17.7958	19.0143	NA	NA	17.5705	NA	NA	NA	NA	NA	NA	NA	NA	NA	NA	NA	NA	NA	NA
ALBU_HUMAN	C(Carbamidomethyl)C(Carbamidomethyl)AAADPHEC(Carbamidomethyl)YAK	3	16.55	-1.414	-1.4	0.19087	1.96	0.19087	NA	NA	NA	NA	16.5927	16.5741	NA	NA	16.7166	16.214	NA	NA	NA	NA	NA	NA	NA	NA	14.9049	NA	NA	NA	17.4705	17.3708	NA	NA	NA	NA	NA	NA	NA	NA	NA	NA	NA	NA	NA	NA	NA	NA
ALBU_HUMAN	(Gln->pyro-Glu)QEPERNEC(Carbamidomethyl)FLQHK	3	19.53	-0.202	-0.15	0.88236	0.02	0.88236	NA	NA	NA	NA	19.0438	19.8504	18.7375	20.2007	NA	NA	NA	NA	NA	NA	NA	NA	NA	NA	NA	NA	NA	NA	NA	19.5518	NA	19.7685	NA	NA	NA	NA	NA	NA	NA	NA	NA	NA	NA	NA	NA	NA
ALBU_HUMAN	TYETTLEK	2	20.47	0.471	0.48	0.64491	0.23	0.64491	NA	NA	NA	NA	NA	21.4506	NA	NA	NA	NA	NA	NA	NA	NA	NA	20.6495	NA	NA	NA	NA	NA	NA	NA	21.9953	NA	20.9553	NA	NA	NA	NA	NA	NA	NA	NA	NA	NA	NA	NA	18.9819	18.8076
ALBU_HUMAN	FQN(Deamidated)ALLVR	2	19.8	-0.297	-0.29	0.78222	0.08	0.78222	NA	NA	NA	NA	19.6488	19.8005	NA	NA	NA	NA	NA	NA	NA	NA	NA	NA	NA	NA	NA	NA	NA	NA	NA	20.6112	19.5335	19.4028	NA	NA	NA	NA	NA	NA	NA	NA	NA	NA	NA	NA	NA	NA
ALBU_HUMAN	HPYFYAPELLFFAK	3	18.4	-0.392	-0.37	0.71959	0.14	0.71959	NA	NA	NA	NA	NA	NA	NA	NA	NA	NA	NA	NA	NA	NA	18.2557	18.0739	NA	NA	NA	NA	18.6396	NA	NA	19.4213	17.6082	NA	NA	NA	NA	NA	NA	NA	NA	NA	NA	NA	NA	NA	NA	NA
ALBU_HUMAN	(Ammonia-loss)C(Carbamidomethyl)C(Carbamidomethyl)TESLVNR	2	21.63	-2.488	-1.84	0.10534	3.39	0.10534	NA	NA	NA	NA	20.2742	20.5007	NA	NA	NA	NA	NA	NA	NA	NA	NA	NA	NA	NA	NA	NA	NA	NA	22.5822	23.169	NA	NA	NA	NA	NA	NA	NA	NA	NA	NA	NA	NA	NA	NA	NA	NA
ALBU_HUMAN	ADDKETC(Carbamidomethyl)FAEEGK	2	16.63	NA	NA	NA	NA	NA	NA	NA	NA	NA	15.8591	NA	NA	17.3947	NA	NA	NA	NA	NA	NA	NA	NA	NA	NA	NA	NA	NA	NA	NA	NA	NA	NA	NA	NA	NA	NA	NA	NA	NA	NA	NA	NA	NA	NA	NA	NA
ALBU_HUMAN	RMPC(Carbamidomethyl)AEDYLSVVLNQ(Deamidated)LC(Carbamidomethyl)VLHEK	3	20.08	NA	NA	NA	NA	NA	NA	NA	NA	NA	NA	20.8148	NA	NA	20.621	19.9028	NA	NA	NA	NA	NA	NA	NA	NA	18.9738	NA	NA	NA	NA	NA	NA	NA	NA	NA	NA	NA	NA	NA	NA	NA	NA	NA	NA	NA	NA	NA
ALBU_HUMAN	ALVLIAFAQ(Deamidated)YLQ(Deamidated)QC(Carbamidomethyl)PFEDHVK	3	21.49	NA	NA	NA	NA	NA	NA	NA	NA	NA	NA	NA	NA	NA	NA	NA	NA	NA	NA	NA	NA	NA	NA	NA	NA	NA	NA	NA	21.5214	21.4503	NA	NA	NA	NA	NA	NA	NA	NA	NA	NA	NA	NA	NA	NA	NA	NA
ALDOA_HUMAN	IGEHTPSALAIMENANVLAR	3	21.18	-0.372	-0.99	0.33051	0.97	0.33051	19.9542	19.8107	23.387	22.6486	19.6918	NA	20.7116	20.6892	21.7077	21.7052	NA	NA	21.4639	NA	21.258	21.335	19.7871	20.2526	20.7626	20.7452	21.6168	21.8031	20.9891	20.7567	NA	20.6434	NA	21.583	22.8117	22.7888	20.7226	20.4837	21.5198	21.7405	22.0801	21.7094	21.0466	21.5945	20.2331	20.1122
ALDOA_HUMAN	ELSDIAHR	2	18.37	-0.215	-0.35	0.72754	0.12	0.72754	NA	NA	19.0081	19.4825	16.7058	NA	NA	NA	18.7056	18.4747	NA	NA	NA	NA	18.5083	18.0964	17.3774	18.6871	17.7041	17.5488	NA	17.943	NA	17.5636	NA	NA	NA	NA	19.559	19.5978	NA	NA	18.257	18.3242	19.0238	20.1322	NA	18.4608	NA	16.6169
ALDOA_HUMAN	FSHEEIAMATVTALR	3	20.21	-0.182	-0.22	0.82803	0.05	0.82803	18.8698	NA	NA	21.8953	NA	NA	NA	NA	19.9779	19.943	NA	19.2297	20.991	21.2855	19.5958	21.3514	NA	NA	19.1449	18.6949	19.6937	20.9416	NA	NA	NA	NA	NA	NA	22.3406	20.8572	NA	NA	NA	19.6917	NA	19.7549	19.9441	19.7336	NA	NA
ALDOA_HUMAN	GILAADESTGSIAK	2	20.04	-0.074	-0.13	0.90153	0.02	0.90153	NA	NA	NA	NA	NA	NA	NA	NA	NA	20.3278	NA	NA	NA	20.1113	19.6504	19.2873	19.3257	20.4681	NA	NA	19.9677	20.3897	19.0267	NA	NA	NA	NA	NA	21.1162	20.9838	NA	19.6806	19.9614	NA	NA	NA	20.3077	19.9288	NA	NA
ALDOA_HUMAN	ALANSLAC(Carbamidomethyl)QGK	2	19.35	-0.325	-0.57	0.57744	0.32	0.57744	NA	NA	NA	20.2508	NA	NA	NA	NA	NA	19.5379	NA	19.4434	NA	NA	19.2796	18.7598	17.8419	NA	NA	NA	19.0472	NA	NA	NA	NA	NA	NA	19.1804	NA	20.5981	NA	NA	NA	NA	NA	19.903	NA	18.9774	NA	NA
ALDOA_HUMAN	KELSDIAHR	2	17.51	-1.337	-1.98	0.06871	3.91	0.06871	NA	NA	NA	NA	NA	NA	NA	17.48	17.8348	NA	NA	17.911	NA	NA	17.5963	17.2574	16.6124	16.0296	17.0835	NA	NA	NA	NA	NA	NA	NA	NA	NA	18.6586	NA	NA	NA	NA	NA	18.6818	NA	NA	NA	NA	NA
ALDOA_HUMAN	AAQEEYVK	2	16.76	-0.399	-0.43	0.67397	0.19	0.67397	NA	NA	NA	NA	NA	NA	NA	NA	NA	16.8933	NA	NA	NA	NA	NA	16.0908	NA	NA	NA	NA	NA	16.542	NA	NA	NA	NA	NA	NA	17.7838	NA	NA	NA	NA	16.4662	NA	NA	17.3179	16.2374	NA	NA
ALDOA_HUMAN	GVVPLAGTN(Deamidated)GETTTQGLDGLSER	3	19.78	-0.58	-1.03	0.3217	1.06	0.3217	NA	NA	NA	NA	18.892	18.893	NA	NA	NA	NA	NA	NA	NA	NA	20.3305	NA	19.4525	19.7307	NA	19.7875	NA	20.5975	19.9487	20.201	NA	NA	NA	NA	NA	NA	NA	NA	NA	19.9897	NA	NA	NA	NA	NA	NA
ALDOC_HUMAN	GILAADESVGSMAK	2	20.47	-0.436	-1.14	0.25969	1.31	0.25969	19.3087	19.7712	21.2865	21.7095	NA	19.3574	19.9886	19.8186	19.8694	20.1055	20.894	21.2456	19.9373	NA	20.627	20.2523	19.0617	19.3775	NA	20.301	20.6505	21.0369	20.6876	20.5006	NA	19.6055	20.6988	21.1726	22.2227	22.3709	19.7334	NA	20.896	20.9676	20.9075	21.0502	20.4721	21.3384	18.6157	NA
ALDOC_HUMAN	YTPEEIAMATVTALR	3	19.54	-0.015	-0.03	0.97499	0	0.97499	17.9441	18.2451	20.5733	21.2639	NA	NA	NA	18.643	19.1879	19.1277	19.949	20.0631	19.866	19.7393	19.9677	19.7461	NA	NA	NA	18.7127	19.9099	19.6211	19.5923	18.7386	NA	18.1641	20.2199	NA	21.1064	20.7393	18.7394	17.9606	20.3678	20.0533	20.2057	20.5546	19.6424	19.7927	17.1891	NA
ALDOC_HUMAN	TPSALAILENANVLAR	2	19.7	-0.433	-1.06	0.29768	1.12	0.29768	19.0904	18.745	21.1642	20.6507	18.5329	18.8356	19.0179	NA	19.9826	NA	NA	20.2249	19.6224	20.0819	19.5596	19.898	18.0752	18.2119	19.478	19.3004	19.6001	20.2196	NA	19.7972	NA	18.9619	NA	NA	21.3542	21.7656	NA	19.0196	20.3095	20.5	NA	20.61	20.5866	NA	NA	18.2317
ALDOC_HUMAN	TPSALAILENANVLAR	3	19.38	-0.851	-1.82	0.07783	3.32	0.07783	17.8871	18.9887	20.6298	NA	18.1989	18.8921	18.2642	NA	NA	19.5297	19.5826	NA	19.5031	19.7394	19.6637	19.859	17.8611	17.6004	19.0729	18.8707	19.7665	NA	19.5716	19.0528	18.156	18.5848	NA	NA	21.0633	NA	NA	NA	20.5329	20.4815	20.8605	20.1912	20.0864	20.2215	NA	NA
ALDOC_HUMAN	DNAGAATEEFIK	2	20.33	0.179	0.25	0.80292	0.06	0.80292	18.6661	NA	NA	NA	19.2933	19.2668	NA	20.6457	21.1856	NA	21.5754	22.3939	NA	NA	NA	20.4043	NA	20.047	19.321	20.6121	20.1385	21.7923	NA	NA	18.567	NA	NA	NA	21.3884	21.2142	NA	19.9358	NA	NA	21.2882	20.2116	NA	20.4028	18.5815	NA
ALDOC_HUMAN	RAEVN(Deamidated)GLAAQGK	2	17.55	-0.584	-1.29	0.211	1.67	0.211	NA	NA	NA	NA	16.6479	NA	NA	17.625	NA	NA	17.6404	18.1414	NA	18.0001	17.7908	17.7524	16.0706	16.6545	17.2745	NA	NA	17.7182	17.4114	17.4742	NA	NA	NA	NA	NA	18.84	NA	NA	NA	18.0414	NA	NA	NA	17.7462	NA	NA
ALDOC_HUMAN	RLSQIGVENTEENRR	3	17.72	-0.755	-1.55	0.13778	2.41	0.13778	NA	15.8787	NA	18.4378	NA	16.462	NA	NA	18.6934	NA	NA	NA	NA	17.7202	NA	NA	NA	NA	NA	16.5077	NA	17.618	17.7457	NA	NA	17.1862	NA	18.6296	NA	18.774	NA	NA	NA	17.744	NA	18.8458	17.7895	17.7739	NA	NA
ALDOC_HUMAN	KELSDIALR	2	18.97	-0.567	-0.9	0.3828	0.81	0.3828	17.1711	NA	19.2654	19.7542	NA	NA	NA	NA	NA	NA	NA	NA	NA	NA	18.868	NA	NA	NA	18.4388	18.5727	NA	NA	NA	NA	17.4726	NA	NA	NA	19.9411	20.2732	NA	NA	NA	19.252	NA	19.4494	19.1318	NA	NA	NA
ALDOC_HUMAN	ALQASALNAWR	2	19.84	-1.137	-1.78	0.0982	3.16	0.0982	NA	NA	NA	NA	18.7974	18.2761	NA	NA	NA	NA	NA	NA	NA	NA	NA	20.2273	NA	19.0279	NA	19.4692	20.0824	20.1112	21.065	21.3835	NA	NA	NA	NA	NA	NA	NA	19.9716	NA	NA	NA	NA	NA	NA	NA	NA
ALDOC_HUMAN	GVVPLAGTDGETTTQGLDGLSER	3	19.82	-0.545	-0.95	0.36134	0.9	0.36134	NA	NA	NA	NA	18.892	18.893	NA	NA	NA	NA	NA	NA	NA	NA	20.3305	NA	NA	19.7307	NA	19.7875	NA	20.5975	19.9487	20.201	NA	NA	NA	NA	NA	NA	NA	NA	NA	19.9897	NA	NA	NA	NA	NA	NA
ALG9_HUMAN	(Glu->pyro-Glu)ELLGSREAGGAEHRTELSGN(Deamidated)K	3	20.56	-0.543	-1.09	0.28233	1.19	0.28233	19.0163	19.9197	NA	NA	19.3726	19.6911	21.0245	21.3667	20.5564	19.812	21.9314	22.0183	21.3247	21.1723	19.4201	19.8229	19.6684	20.3031	NA	19.4719	19.9233	20.265	19.9919	19.9564	20.13	19.7533	23.0412	22.9367	21.5448	NA	21.9378	21.6086	NA	19.7864	NA	22.7539	20.9395	21.122	19.1485	18.1852
ALKB5_HUMAN	(Acetyl)MAAASGYTDLREKLK	2	20.17	NA	NA	NA	NA	NA	NA	NA	NA	NA	NA	NA	NA	NA	NA	NA	NA	NA	NA	NA	NA	NA	NA	NA	NA	NA	NA	NA	NA	NA	NA	NA	20.8614	NA	NA	NA	NA	19.4729	NA	NA	NA	NA	NA	NA	NA	NA
ALKB8_HUMAN	EGELEGAC(Carbamidomethyl)R	2	18.08	NA	NA	NA	NA	NA	NA	NA	NA	18.0781	NA	NA	NA	NA	NA	NA	NA	NA	NA	NA	NA	NA	NA	NA	NA	NA	NA	NA	NA	NA	NA	NA	NA	NA	NA	NA	NA	NA	NA	NA	NA	NA	NA	NA	NA	NA
ALPK1_HUMAN	EQ(Deamidated)KGLWHHFTDVER	3	18.69	NA	NA	NA	NA	NA	NA	NA	NA	NA	NA	NA	NA	NA	NA	NA	NA	NA	NA	NA	NA	NA	NA	NA	NA	NA	NA	NA	NA	NA	NA	NA	NA	NA	NA	NA	NA	NA	NA	NA	NA	NA	18.6866	NA	NA	NA
ALPK3_HUMAN	LWC(Carbamidomethyl)QFFNILSDSVLTWAK	3	19.77	-1.335	-2.29	0.03106	5.26	0.03106	17.8794	NA	NA	19.9593	17.8918	18.319	17.8859	NA	NA	NA	20.1792	21.068	20.5015	NA	NA	NA	NA	NA	19.3417	18.8025	NA	20.3334	20.368	19.6637	19.3151	19.5907	NA	22.4754	NA	NA	20.5522	20.7019	NA	NA	NA	20.8542	19.7248	NA	NA	NA
ALPK3_HUMAN	VENN(Deamidated)HLVQ(Deamidated)SAQ(Deamidated)TLLLSPC(Carbamidomethyl)TSR	2	23.78	NA	NA	NA	NA	NA	NA	NA	NA	NA	NA	NA	NA	NA	NA	NA	NA	NA	NA	NA	NA	NA	NA	NA	NA	NA	NA	NA	NA	NA	NA	NA	NA	NA	NA	NA	NA	NA	NA	NA	NA	23.7782	NA	NA	NA	NA
ALS_HUMAN	VAGLLEDTFPGLLGLR	2	19.6	-1.386	-1.64	0.12715	2.7	0.12715	NA	NA	NA	NA	NA	NA	NA	NA	18.789	NA	19.3985	19.6592	NA	18.1133	NA	NA	NA	NA	NA	NA	NA	NA	NA	NA	NA	NA	21.1993	21.5323	NA	NA	19.0401	19.0732	NA	NA	NA	NA	NA	NA	NA	NA
ALS_HUMAN	LAYLQPALFSGLAELR	3	18.6	-1.107	-0.93	0.3752	0.87	0.3752	NA	NA	NA	NA	NA	NA	NA	NA	NA	NA	18.7387	NA	NA	NA	NA	NA	NA	NA	NA	16.4243	NA	NA	NA	16.8488	NA	NA	20.2631	20.7592	NA	NA	18.5885	NA	NA	NA	NA	NA	NA	NA	NA	NA
ALS_HUMAN	NLIAAVAPGAFLGLK	2	19.14	-1.558	-1.46	0.18055	2.13	0.18055	NA	NA	NA	NA	NA	NA	NA	NA	18.844	NA	NA	NA	18.9857	NA	NA	17.7077	NA	NA	NA	NA	NA	NA	NA	NA	NA	NA	NA	21.653	NA	NA	NA	NA	NA	NA	NA	NA	18.4871	NA	NA	NA
ALS_HUMAN	DLHFLEELQLGHNR	3	19.23	NA	NA	NA	NA	NA	NA	NA	NA	NA	NA	NA	NA	NA	NA	NA	NA	NA	NA	NA	NA	NA	NA	NA	NA	NA	18.3235	NA	NA	NA	NA	NA	NA	20.1327	NA	NA	NA	NA	NA	NA	NA	NA	NA	NA	NA	NA
ALS_HUMAN	TFTPQPPGLER	2	20.79	NA	NA	NA	NA	NA	NA	NA	NA	NA	NA	NA	NA	NA	NA	NA	NA	NA	NA	NA	NA	NA	NA	NA	NA	NA	NA	NA	NA	NA	NA	NA	NA	20.7927	NA	NA	NA	NA	NA	NA	NA	NA	NA	NA	NA	NA
AMBP_HUMAN	VVAQGVGIPEDSIFTMADR	2	22.51	-1.082	-2.82	0.00711	7.98	0.00711	21.7652	21.2844	23.9743	23.9413	20.5767	20.7307	22.5497	22.6792	21.9344	21.47	22.5915	23.1269	22.3802	22.7809	21.3446	21.108	20.6297	21.0044	21.6239	21.8841	21.7045	22.3901	22.4596	22.9421	22.9523	23.0458	25.1894	25.0677	23.6201	23.6789	23.4234	23.2164	21.4038	21.4554	23.2452	23.5818	23.0948	22.8643	22.7852	22.8929
AMBP_HUMAN	VVAQGVGIPEDSIFTMADR	3	22.65	-0.938	-2.18	0.03511	4.73	0.03511	20.2653	21.8337	23.7145	24.1504	21.2471	21.4098	22.9041	22.8501	21.5313	22.3207	23.3137	22.9385	22.8513	21.977	21.5308	22.0388	21.6693	21.6712	21.7293	21.6173	22.159	21.845	22.8758	22.4294	23.465	23.1639	24.7206	24.8956	24.0249	24.1385	22.3065	22.8735	22.3899	22.4207	23.6365	23.4647	22.9977	23.3078	22.4495	22.7585
AMBP_HUMAN	TVAAC(Carbamidomethyl)NLPIVR	2	24.35	-0.662	-2.31	0.02573	5.33	0.02573	22.9413	22.9801	24.855	25.0712	23.2807	23.5131	24.207	24.2119	24.2229	24.0541	24.7923	24.7394	24.4436	24.7898	23.7428	23.6003	23.3441	23.8085	23.8121	23.9035	24.4394	24.7381	24.638	24.8543	24.6606	24.7649	26.4608	26.3192	24.7018	24.8734	25.0391	24.8932	23.6422	23.7571	24.9041	25.1081	24.4272	24.2176	23.4431	23.6814
AMBP_HUMAN	EYC(Carbamidomethyl)GVPGDGDEELLR	2	23.59	-0.666	-2.27	0.02821	5.15	0.02821	22.1861	22.5027	24.0836	24.2284	22.5241	22.784	23.276	23.4793	23.3889	23.3278	24.0119	24.1172	23.5985	23.8385	22.9636	22.8019	22.5811	23.0908	23.0795	23.3079	23.6054	23.9925	24.0255	24.2117	23.9006	24.1338	25.6668	25.704	23.8297	23.9347	24.4694	24.3101	22.6972	22.8798	23.9593	24.2593	23.4514	23.3085	22.9332	23.2166
AMBP_HUMAN	ETLLQDFR	2	23.65	-0.891	-3.1	0.00341	9.6	0.00341	22.4695	22.5806	24.4353	24.5324	22.4517	22.6958	23.8296	23.907	22.8754	22.8512	23.9955	23.7513	23.5438	23.8635	22.5853	22.5608	22.6909	23.0769	22.5392	22.8023	23.1347	23.4556	23.909	23.9534	24.1906	24.354	25.7774	25.5608	24.5413	24.569	24.2576	24.2449	22.7628	22.9527	24.1991	24.4196	24.1589	24.047	23.6124	23.7588
AMBP_HUMAN	EC(Carbamidomethyl)LQTC(Carbamidomethyl)R	2	19.71	-0.547	-1.44	0.15582	2.09	0.15582	17.3203	17.9122	20.6212	20.5531	18.9012	19.0116	19.7324	19.4954	19.8279	19.4194	20.1697	20.7015	19.6627	20.1383	19.4837	19.0465	18.6691	19.2923	19.3083	19.3861	19.1461	19.7582	20.5423	20.4297	19.4345	19.608	22.1574	21.8296	20.0432	20.2438	20.4127	20.3255	19.0149	19.1695	20.2736	20.5624	20.2644	19.5863	18.398	18.3979
AMBP_HUMAN	GEC(Carbamidomethyl)VPGEQEPEPILIPR	2	22.81	-0.88	-2.67	0.0106	7.13	0.0106	21.7963	21.7694	24.0867	24.0344	21.2472	21.4166	23.0784	23.2134	22.1694	22.0177	23.0106	23.346	22.6408	22.9675	21.6399	21.4573	21.4948	22.037	21.8615	22.1273	22.218	22.4872	22.8991	23.0656	23.2607	23.5072	25.2196	24.9064	23.6424	23.6971	23.4538	23.2782	21.7852	21.9252	23.4149	23.8688	23.1478	23.1066	23.0085	23.1113
AMBP_HUMAN	GEC(Carbamidomethyl)VPGEQEPEPILIPR	3	21.89	-0.686	-2.14	0.03856	4.56	0.03856	NA	20.948	22.6859	22.7996	20.6699	20.872	22.231	22.3224	21.2829	21.1102	22.1863	21.8168	21.3456	22.0829	20.8195	21.1773	21.0824	21.5879	21.0621	21.4499	21.0201	21.6182	22.1545	22.3327	22.2393	22.2619	23.92	23.4126	22.5161	22.6987	22.0604	22.227	20.9891	21.2199	22.4319	22.4445	22.4958	22.2616	21.8957	22.0651
AMBP_HUMAN	AFIQLWAFDAVK	2	22.93	-1.198	-2.97	0.00488	8.8	0.00488	21.5408	21.3101	23.9165	23.7115	21.3812	21.0595	22.5654	22.5878	22.9547	22.6939	23.7931	23.7436	23.5288	23.4508	22.761	22.6217	20.1322	18.9428	21.8942	21.9435	23.2149	23.0311	23.2429	23.2001	24.0035	23.7732	25.4974	25.3277	23.8063	23.6224	23.8226	23.6639	22.6664	23.0161	23.8996	23.7781	23.0798	23.1376	22.3077	22.408
AMBP_HUMAN	AFIQLWAFDAVK	3	17.4	NA	NA	NA	NA	NA	NA	NA	NA	NA	NA	NA	NA	NA	NA	NA	NA	NA	NA	NA	NA	NA	NA	NA	NA	NA	NA	NA	NA	NA	17.6874	NA	NA	NA	NA	NA	NA	NA	NA	NA	NA	NA	NA	NA	NA	17.1195
AMBP_HUMAN	KEDSC(Carbamidomethyl)QLGYSAGPC(Carbamidomethyl)MGMTSR	3	21.98	-0.669	-2.21	0.03268	4.88	0.03268	20.7393	20.5384	22.59	22.8712	20.4741	20.5501	22.1465	22.1048	21.9186	21.5012	22.3893	22.5365	21.6851	22.1822	21.4349	21.337	20.9143	20.9359	21.8144	21.9359	22.0636	22.2419	22.5573	22.6384	22.139	22.2868	24.2881	24.3493	22.2508	22.2319	22.287	22.466	21.2227	21.276	22.4432	22.5688	21.885	21.7723	NA	21.4588
AMBP_HUMAN	(Ammonia-loss)C(Carbamidomethyl)VLFPYGGC(Carbamidomethyl)QGN(Deamidated)GNK	2	21.22	-0.475	-1.17	0.24916	1.37	0.24916	19.6989	NA	20.4371	21.5562	NA	NA	20.6747	21.2921	21.1764	21.0447	21.1014	21.4709	21.2869	21.5417	20.5929	21.0434	NA	20.7494	20.8833	21.4505	21.5168	22.0607	21.3742	NA	21.619	NA	22.4756	22.9861	20.8758	21.5351	21.3826	22.2349	20.5878	20.8635	20.9977	21.4658	20.9188	20.7828	20.6139	NA
AMBP_HUMAN	GVC(Carbamidomethyl)EETSGAYEK	2	19.98	-0.781	-2.14	0.0396	4.56	0.0396	NA	NA	21.1537	20.8241	18.428	18.7737	20.0988	20.0393	20.0297	19.6458	20.5809	20.3611	20.1831	19.762	19.0907	18.6074	18.8112	19.2402	19.1043	19.1316	NA	NA	20.0217	20.0574	NA	20.6429	21.4277	21.7116	20.5031	20.6614	20.3579	20.2082	20.2709	19.5623	NA	20.8523	19.5113	19.833	NA	NA
AMBP_HUMAN	C(Carbamidomethyl)VLFPYGGC(Carbamidomethyl)QGN(Deamidated)GNK	2	20.89	-0.916	-2.31	0.02781	5.32	0.02781	19.552	19.7832	NA	NA	19.4869	NA	NA	20.7305	20.9724	21.0856	21.4887	NA	21.4861	20.5165	20.7121	20.3492	19.6841	20.1048	20.6634	20.8313	21.1941	21.4115	21.3084	21.3353	21.3647	NA	23.5202	NA	NA	NA	21.8245	21.5506	NA	20.7903	21.7542	NA	NA	20.9763	19.965	20.372
AMBP_HUMAN	KGVC(Carbamidomethyl)EETSGAYEK	2	18.81	-0.608	-1.19	0.24595	1.41	0.24595	NA	16.7845	19.8513	19.8331	NA	NA	19.0734	19.0079	NA	NA	NA	NA	NA	18.4518	17.5085	NA	NA	17.8588	NA	NA	17.4159	NA	18.7651	18.6555	18.527	NA	21.3257	21.008	NA	19.4619	19.1702	19.1481	17.5746	17.5261	NA	NA	19.0386	18.9209	NA	NA
AMBP_HUMAN	KGVC(Carbamidomethyl)EETSGAYEK	3	18.08	-1.854	-2.18	0.05555	4.76	0.05555	NA	NA	NA	NA	NA	NA	NA	NA	NA	NA	17.4275	NA	NA	NA	NA	NA	NA	NA	NA	16.4308	NA	NA	18.3221	18.1148	NA	NA	19.9437	NA	NA	NA	NA	NA	NA	NA	NA	NA	18.2243	NA	NA	NA
AMBP_HUMAN	WYNLAIGSTC(Carbamidomethyl)PWLK	2	21.25	-1.509	-1.77	0.10376	3.12	0.10376	19.4212	NA	NA	NA	NA	NA	NA	NA	NA	NA	21.6332	NA	NA	NA	19.8736	NA	NA	NA	NA	NA	NA	NA	NA	NA	NA	20.8642	23.7592	NA	22.5995	NA	NA	NA	20.4276	NA	NA	NA	21.4412	NA	NA	NA
AMBP_HUMAN	C(Carbamidomethyl)VLFPYGGC(Carbamidomethyl)QGNGN(Deamidated)K	2	21.87	-0.483	-0.47	0.65095	0.22	0.65095	NA	NA	21.6883	NA	NA	NA	NA	NA	NA	NA	NA	21.5684	NA	NA	NA	NA	NA	NA	NA	NA	NA	NA	NA	NA	NA	NA	NA	23.1706	NA	NA	NA	NA	NA	NA	NA	NA	21.0524	NA	NA	NA
AMBP_HUMAN	C(Carbamidomethyl)VLFPYGGC(Carbamidomethyl)Q(Deamidated)GNGNK	2	20.75	-1.588	-1.11	0.31346	1.23	0.31346	NA	NA	NA	NA	NA	19.9516	NA	NA	NA	NA	NA	NA	NA	NA	NA	NA	NA	NA	NA	NA	NA	NA	NA	NA	NA	21.5396	NA	NA	NA	NA	NA	NA	NA	NA	NA	NA	NA	NA	NA	NA
AMBP_HUMAN	(Ammonia-loss)C(Carbamidomethyl)VLFPYGGC(Carbamidomethyl)Q(Deamidated)GNGNK	2	21.23	-0.477	-1.13	0.26732	1.27	0.26732	19.6989	NA	20.4371	21.5562	NA	NA	20.6747	21.2921	21.1764	21.0447	21.1014	21.4709	21.2869	21.5417	20.5929	21.0434	NA	NA	20.8833	21.4505	21.5168	22.0607	21.3742	NA	21.619	NA	22.4756	22.9861	20.8758	21.5351	21.3826	22.2349	20.5878	20.8635	20.9977	21.4658	20.9188	20.7828	20.6139	21.1467
AMD_HUMAN	EGPVLILGR	2	22.18	-0.429	-1.37	0.17887	1.87	0.17887	21.062	21.0478	23.8516	23.8995	20.8091	20.8805	21.751	21.9338	22.1949	22.1051	22.7397	22.4194	22.1662	22.4269	21.7365	21.7031	21.4109	21.8452	21.6901	21.6491	22.2454	22.2312	21.7393	21.7797	21.7378	21.8293	22.8692	22.2	23.2672	23.1778	22.0664	21.8432	22.6674	22.4905	23.8767	23.9859	22.8344	22.5892	21.2166	21.2501
AMD_HUMAN	IVQFSPSGK	2	21.69	-0.331	-1.04	0.30508	1.08	0.30508	20.0569	20.3793	23.4046	23.5115	20.597	20.7411	21.6302	21.3258	21.9465	21.9611	22.1282	22.0562	21.844	22.0011	21.3683	21.1457	20.8934	21.1183	21.1539	21.1521	21.6278	21.6075	21.3501	20.7959	21.2559	21.2904	21.8319	21.8811	22.7997	22.7897	21.2782	21.5418	22.1292	22.1138	23.3412	23.4156	22.4913	22.2105	20.6481	20.6267
AMD_HUMAN	IPVDEEAFVIDFKPR	3	21.55	-0.466	-1.27	0.21153	1.61	0.21153	20.119	19.8427	23.6953	23.5925	20.174	20.3738	21.6225	21.5864	21.9019	21.831	22.2295	22.1825	21.5155	21.4342	20.7566	21.1353	19.5764	NA	20.8691	20.6683	21.6331	21.661	20.8251	20.6729	20.8144	20.9828	22.21	22.1075	23.0307	23.0014	21.3234	21.3025	21.9236	21.9789	23.3237	23.4126	21.5872	21.6011	NA	20.3266
AMD_HUMAN	AGIEVQEIK	2	20.84	-0.188	-0.53	0.59612	0.29	0.59612	18.9943	19.6297	22.304	22.3229	19.8604	20.1942	20.8166	20.3302	21.3522	21.2258	21.0834	21.2157	21.1421	21.4148	20.8117	20.4712	20.0167	20.4214	20.2377	20.5309	20.6836	20.7824	20.4092	19.8287	20.2564	20.6062	20.6773	NA	21.9155	22.0529	20.2935	20.5097	21.1949	21.2063	22.1946	22.4671	21.6671	21.296	19.6189	NA
AMD_HUMAN	REEEEVLDQGDFYSLLSK	3	21.09	-0.222	-0.61	0.5453	0.37	0.5453	19.9589	19.802	22.7851	23.2641	20.2053	20.3203	21.1143	21.3949	21.3201	21.6725	21.6391	22.056	21.0775	21.1924	20.656	20.6859	19.8419	19.918	20.1602	20.3101	20.9663	21.2847	NA	20.0861	20.6272	20.7302	21.5965	21.7948	22.5666	22.4004	20.7997	20.7173	21.4382	21.4068	22.9774	NA	21.0318	20.922	NA	19.6482
AMD_HUMAN	GSGGLNLGNFFASR	2	20.34	-0.341	-0.82	0.4149	0.68	0.4149	18.7859	18.191	21.4679	22.1911	19.0078	18.8837	19.9298	20.4899	20.8298	20.3039	20.792	21.1734	20.6013	20.9148	20.1643	20.2816	19.202	19.3775	19.8536	20.0749	NA	20.0488	NA	NA	NA	19.598	NA	20.7834	21.5007	21.4585	19.7189	NA	20.2043	20.6863	21.9953	22.0531	20.7642	20.6637	NA	19.2061
AMD_HUMAN	IPLLQQPK	2	19.92	-0.584	-0.85	0.4016	0.72	0.4016	18.5298	17.982	21.4116	21.1128	NA	19.1133	NA	19.8158	19.6073	20.0299	NA	NA	NA	19.7089	19.2364	19.3476	NA	19.2981	19.6913	19.7339	20.1233	20.2214	22.6896	19.2304	19.975	19.4971	19.7722	NA	20.7782	20.8615	NA	NA	20.0386	19.9806	20.9158	20.8298	NA	NA	18.9605	19.0721
AMD_HUMAN	EDVVHVHK	2	17.37	-0.574	-1.33	0.19513	1.76	0.19513	NA	15.5675	19.4152	19.3492	15.7403	NA	17.3778	NA	17.331	17.2991	17.6869	NA	17.3659	17.3969	NA	16.4195	16.2717	16.2129	16.7618	NA	16.8404	17.5287	NA	NA	16.265	NA	18.2354	NA	18.3903	NA	NA	16.8027	17.4587	17.4515	18.759	18.7516	NA	17.4787	NA	NA
AMD_HUMAN	NNLVIFHR	2	21.15	-0.432	-1.07	0.29144	1.15	0.29144	20.2227	19.8403	22.7062	22.6858	20.1519	19.9281	NA	NA	21.06	20.9655	21.5366	21.5859	21.2115	20.8435	20.3226	NA	20.2161	20.5828	NA	NA	NA	NA	20.064	NA	20.7501	20.6924	NA	21.437	22.4367	22.2479	NA	NA	21.5016	21.1833	22.747	22.9424	21.4568	21.6738	20.3786	20.0148
AMD_HUMAN	NLFYLPHGLSIDK	3	20.17	-0.533	-0.97	0.34488	0.94	0.34488	19.1779	NA	NA	22.0835	18.6635	NA	NA	20.593	NA	NA	NA	NA	NA	NA	NA	20.0648	18.933	19.2294	19.6061	NA	NA	NA	NA	NA	19.7786	NA	NA	20.1856	NA	NA	19.7492	19.6746	NA	NA	22.2798	22.1368	20.8921	NA	19.6833	NA
AMD_HUMAN	NLFYLPHGLSIDK	2	19.87	0.489	0.39	0.70791	0.15	0.70791	NA	NA	NA	20.1962	NA	NA	NA	NA	NA	NA	NA	NA	NA	NA	NA	NA	NA	NA	NA	NA	NA	NA	NA	NA	NA	NA	NA	NA	NA	NA	NA	NA	18.9551	NA	20.4588	NA	NA	NA	NA	NA
AMD_HUMAN	DGNYWVTDVALHQVFK	3	19.93	-0.049	-0.09	0.93025	0.01	0.93025	NA	NA	NA	20.478	NA	NA	NA	NA	19.5235	NA	NA	20.1764	19.8342	NA	19.3279	NA	NA	NA	NA	NA	NA	NA	NA	NA	NA	NA	NA	NA	NA	20.8865	NA	NA	20.2779	19.614	20.3539	20.7626	19.8565	19.5357	18.4717	NA
AMD_HUMAN	(Gln->pyro-Glu)QSPQLPQAFYPVGHPVDVSFGDLLAAR	3	22.02	1.445	1.17	0.2617	1.36	0.2617	NA	NA	NA	25.6439	NA	NA	NA	23.2188	NA	20.6749	22.5477	24.1229	19.9028	21.252	NA	NA	NA	NA	NA	NA	NA	NA	NA	22.547	NA	NA	NA	NA	NA	NA	NA	22.715	NA	NA	NA	NA	20.0984	NA	NA	19.5477
AMD_HUMAN	EEEEVLDQGDFYSLLSK	2	18.75	-1.632	-1.18	0.26334	1.4	0.26334	17.6979	NA	NA	20.8523	NA	17.0099	18.0335	NA	19.9304	NA	NA	NA	NA	NA	NA	NA	17.5709	NA	NA	NA	NA	NA	NA	NA	NA	NA	NA	NA	NA	NA	NA	NA	NA	NA	20.1476	NA	NA	NA	NA	NA
AMD_HUMAN	MENKPTSSELQK	2	16.54	NA	NA	NA	NA	NA	NA	NA	18.5284	NA	NA	NA	16.0595	NA	NA	NA	NA	NA	NA	NA	NA	16.0009	15.5632	NA	NA	NA	NA	NA	NA	NA	NA	NA	NA	NA	NA	NA	NA	NA	NA	NA	NA	NA	NA	NA	NA	NA
AMD_HUMAN	MENKPTSSELQK	3	15.91	-2.075	-2.29	0.05352	5.23	0.05352	NA	NA	NA	NA	14.5211	NA	NA	NA	NA	NA	NA	NA	NA	NA	NA	NA	15.2299	NA	NA	NA	NA	NA	NA	NA	NA	NA	NA	NA	NA	17.3255	NA	NA	NA	16.5759	NA	NA	NA	NA	NA	NA
AMD_HUMAN	ANILYAWAR	2	18.52	NA	NA	NA	NA	NA	NA	NA	NA	NA	18.7757	NA	NA	NA	NA	NA	NA	NA	NA	NA	NA	NA	NA	18.271	NA	NA	NA	NA	NA	NA	NA	NA	NA	NA	NA	NA	NA	NA	NA	NA	NA	NA	NA	NA	NA	NA
AMOT_HUMAN	HIEIRDQ(Deamidated)ALSN(Deamidated)AQAK	3	25.45	NA	NA	NA	NA	NA	NA	NA	NA	NA	NA	NA	NA	NA	NA	NA	NA	NA	NA	NA	NA	NA	NA	NA	NA	NA	NA	NA	NA	NA	NA	25.4521	NA	NA	NA	NA	NA	NA	NA	NA	NA	NA	NA	NA	NA	NA
AMPD1_HUMAN	LPAEEKQ(Deamidated)IDDAMR	3	19.57	-1.015	-0.9	0.39269	0.8	0.39269	NA	NA	NA	NA	18.4519	NA	NA	NA	NA	NA	NA	NA	NA	NA	NA	19.3291	NA	NA	NA	NA	19.8884	20.2869	19.1321	20.3152	NA	NA	NA	NA	NA	NA	NA	NA	NA	NA	NA	NA	NA	NA	NA	NA
AMPD3_HUMAN	TENYLGGEYFARMVKEVAR	3	21.01	NA	NA	NA	NA	NA	NA	NA	NA	NA	NA	NA	NA	NA	NA	NA	NA	NA	NA	NA	NA	NA	NA	NA	NA	NA	NA	NA	NA	NA	NA	NA	NA	NA	20.96	NA	NA	NA	20.0523	NA	22.0091	NA	NA	NA	NA	NA
AMPQ_HUMAN	PPSSSGFYVSR	2	21.02	NA	NA	NA	NA	NA	NA	NA	NA	NA	NA	NA	NA	NA	NA	NA	NA	NA	NA	NA	NA	NA	NA	NA	NA	NA	NA	NA	NA	NA	NA	21.022	NA	NA	NA	NA	NA	NA	NA	NA	NA	NA	NA	NA	NA	NA
AMRA1_HUMAN	RVELPDSPR	2	22.81	NA	NA	NA	NA	NA	NA	NA	NA	NA	NA	NA	NA	NA	NA	NA	NA	NA	NA	NA	NA	NA	NA	NA	NA	NA	NA	NA	22.8086	NA	NA	NA	NA	NA	NA	NA	NA	NA	NA	NA	NA	NA	NA	NA	NA	NA
AN30A_HUMAN	ALELKDMQTFK	2	17.28	-0.159	-0.41	0.68705	0.16	0.68705	15.0901	14.9612	17.9694	17.9608	16.6038	16.5884	18.5606	18.3755	18.3239	18.2311	17.3694	17.595	18.3385	18.5944	16.1486	16.0929	15.9603	16.191	17.3084	17.0259	16.5483	17.0322	17.1883	17.2223	15.5398	15.7165	18.224	17.5177	18.7255	18.8369	18.0724	17.8849	17.2516	17.2805	17.5796	17.7458	18.4212	18.3084	15.5807	NA
AN30A_HUMAN	TPDTAESLVEK	2	21.1	-0.46	-0.81	0.43115	0.65	0.43115	NA	NA	NA	21.4145	19.25	NA	NA	NA	NA	NA	NA	NA	NA	21.4391	21.3091	NA	20.1165	20.6898	21.1101	21.4441	20.9393	NA	NA	20.2592	NA	20.671	NA	NA	NA	NA	22.559	NA	NA	NA	NA	NA	NA	NA	21.8633	22.2731
AN36A_HUMAN	TVSSPKQPALK	2	19.93	NA	NA	NA	NA	NA	NA	NA	NA	NA	NA	NA	NA	NA	NA	NA	NA	NA	NA	NA	NA	NA	NA	NA	NA	NA	NA	20.6223	NA	NA	NA	NA	NA	NA	NA	NA	NA	NA	NA	NA	NA	NA	NA	NA	19.4585	19.6999
AN36B_HUMAN	TTGDEKDSVSNIAR	2	20.18	-0.325	-0.29	0.7797	0.08	0.7797	NA	NA	NA	NA	NA	NA	NA	NA	NA	NA	19.4344	20.345	NA	NA	NA	NA	NA	NA	NA	NA	20.6621	20.753	NA	NA	NA	NA	NA	NA	NA	NA	20.1348	NA	NA	NA	19.7714	NA	NA	NA	NA	NA
AN36C_HUMAN	(Glu->pyro-Glu)EM(Oxidation)EGDAQ(Deamidated)KLEVEN(Deamidated)VMMR	3	22.48	-4.405	-2.14	0.06744	4.56	0.06744	NA	NA	NA	NA	NA	NA	19.179	NA	NA	NA	NA	NA	NA	NA	NA	NA	NA	NA	NA	NA	NA	NA	NA	NA	NA	NA	NA	NA	NA	NA	NA	24.7848	NA	NA	25.8236	NA	NA	20.1434	NA	NA
AN36C_HUMAN	GTSDKN(Deamidated)DSVSNTATEIK	3	21.32	NA	NA	NA	NA	NA	NA	NA	NA	NA	NA	NA	NA	NA	NA	NA	NA	21.8717	NA	NA	NA	NA	NA	NA	20.769	NA	NA	NA	NA	NA	NA	NA	NA	NA	NA	NA	NA	NA	NA	NA	NA	NA	NA	NA	NA	NA
ANFC_HUMAN	TPPAEELAEPQAAGGGQK	3	20.17	-0.064	-0.15	0.88073	0.02	0.88073	19.4799	19.4286	20.2832	20.7728	19.1777	19.6524	20.3831	20.3508	20.8697	20.7508	NA	20.3836	NA	20.7523	NA	20.5482	18.8353	19.5747	NA	20.3105	NA	NA	20.899	19.8773	NA	19.7332	NA	20.4468	NA	19.8607	NA	NA	20.189	20.4447	20.0975	21.1664	20.1101	20.3275	NA	NA
ANFC_HUMAN	TPPAEELAEPQAAGGGQK	2	19.81	-0.137	-0.35	0.72788	0.12	0.72788	19.1301	18.7177	20.7242	20.9481	NA	NA	NA	NA	19.8612	20.321	NA	19.4042	NA	20.3705	19.6065	19.756	NA	18.3095	NA	19.7181	19.8834	NA	NA	19.4092	NA	NA	19.769	NA	NA	19.889	NA	NA	19.5229	NA	20.7482	20.6504	NA	NA	NA	19.4406
ANGI_HUMAN	NVVVAC(Carbamidomethyl)ENGLPVHLDQ(Deamidated)SIFR	3	21.75	-0.887	-1.17	0.26668	1.38	0.26668	NA	NA	NA	NA	20.3958	NA	21.615	21.9006	NA	NA	NA	NA	NA	NA	NA	NA	NA	NA	NA	NA	NA	NA	NA	NA	NA	NA	22.3516	22.4898	21.955	NA	21.5515	NA	NA	NA	NA	NA	NA	NA	NA	NA
ANGI_HUMAN	SSFQVTTC(Carbamidomethyl)K	2	18.78	NA	NA	NA	NA	NA	NA	NA	NA	NA	NA	NA	NA	NA	NA	NA	NA	NA	NA	NA	NA	NA	NA	NA	NA	NA	NA	NA	NA	NA	NA	NA	NA	19.8681	NA	NA	18.3182	NA	NA	NA	NA	NA	NA	NA	NA	18.139
ANGI_HUMAN	NVVVAC(Carbamidomethyl)EN(Deamidated)GLPVHLDQSIFR	3	20.73	NA	NA	NA	NA	NA	NA	NA	NA	NA	NA	NA	NA	NA	NA	NA	NA	NA	NA	NA	NA	NA	NA	NA	NA	NA	NA	NA	NA	NA	20.9233	NA	NA	NA	NA	NA	NA	NA	NA	NA	NA	NA	NA	NA	20.5462	NA
ANGT_HUMAN	AN(Deamidated)AGKPKDPTFIPAPIQAK	3	21.92	-0.243	-0.77	0.4465	0.59	0.4465	21.527	21.5927	23.2042	23.3385	21.0161	21.2259	22.516	22.6788	21.5977	21.5697	22.2463	22.5061	21.6411	21.6306	21.0567	21.2278	20.6889	21.3436	21.6857	21.6118	21.5526	21.8418	21.4793	21.3205	21.8083	21.7894	23.4793	23.2186	22.6953	22.7996	21.9626	21.5791	21.5133	21.5326	23.4123	23.4465	21.6118	21.8658	20.6402	21.2254
ANGT_HUMAN	QPFVQGLALYTPVVLPR	3	25.39	-0.417	-1.27	0.21029	1.62	0.21029	24.2228	24.5883	27.0864	27.16	24.1028	24.4241	25.4548	25.4646	25.5707	25.5641	26.0228	25.9146	25.2643	25.1926	24.8784	24.9972	23.8348	23.6031	25.1871	24.9985	24.9147	24.6308	25.3168	25.0393	24.6465	24.9682	26.557	26.4724	26.2644	26.2205	25.3583	25.1532	25.9533	25.8035	27.0205	26.77	25.6514	25.8092	24.3794	24.9471
ANGT_HUMAN	QPFVQGLALYTPVVLPR	2	25.19	-0.564	-1.56	0.12648	2.43	0.12648	24.3295	24.112	27.162	27.1604	23.4689	23.591	25.013	25.0601	25.4979	25.1347	25.6918	26.1168	25.1654	25.4039	24.7796	24.4998	22.9676	23.2636	24.8886	24.8933	24.2709	24.8389	24.6594	24.8806	24.6811	24.7306	26.8099	26.7458	26.3252	26.2833	25.3291	25.2667	25.2141	25.4087	26.8505	26.8427	25.5852	25.5983	24.6455	24.5128
ANGT_HUMAN	ALQDQLVLVAAK	2	27.13	-0.28	-0.94	0.35032	0.89	0.35032	26.3306	26.3424	28.473	28.5497	26.0589	26.3988	27.2248	27.1722	27.3026	27.1035	27.3095	27.3082	26.7554	27.1687	27.2567	26.4867	26.1156	26.5302	26.9505	27.0519	26.7898	27.066	26.9005	26.9744	26.6947	26.7538	28.0976	28.042	27.9366	27.9802	26.843	26.8821	26.9799	27.0801	28.781	28.3302	27.3021	27.108	26.4165	26.5373
ANGT_HUMAN	DPTFIPAPIQAK	2	27.49	-0.314	-1.19	0.2424	1.4	0.2424	26.6615	26.858	28.6262	28.6376	26.6406	26.8868	27.4817	27.549	27.5117	27.3519	27.7451	27.7944	27.149	27.3392	26.9681	26.8944	26.664	27.1193	27.3796	27.4365	27.2051	27.457	27.1883	27.3336	27.1003	27.2352	28.3119	28.0429	28.2998	28.335	27.4596	27.3354	27.3584	27.4099	29.2405	28.758	27.631	27.5604	26.8017	26.9147
ANGT_HUMAN	SLDFTELDVAAEK	2	27.73	-0.329	-1.03	0.30765	1.07	0.30765	26.8322	26.9066	29.3843	29.0277	26.5168	26.7429	27.7028	28.3207	27.825	27.5567	27.9999	28.128	27.4447	27.636	27.1704	26.9739	27.0792	26.9587	27.5514	27.5411	27.2877	28.1457	27.3282	27.4643	27.2149	27.3731	28.6245	28.5248	28.5551	28.5757	27.6872	27.9158	27.6047	27.7144	29.2423	28.9368	27.654	28.1921	26.9245	26.9167
ANGT_HUMAN	SLDFTELDVAAEK	3	23.59	-0.119	-0.33	0.74022	0.11	0.74022	22.2843	23.0524	24.0687	24.8725	22.9426	23.3896	23.7829	23.8281	23.9926	23.6637	24.2015	23.451	22.98	23.7291	23.4815	23.4568	22.9323	23.3349	23.5699	23.655	23.3637	23.5847	23.5917	23.7052	23.0302	23.4198	23.735	24.0005	24.6852	24.3603	22.7405	23.0368	24.0546	24.4757	24.8526	24.5155	23.1486	23.7254	22.6198	22.3983
ANGT_HUMAN	VLSALQAVQGLLVAQGR	3	26.3	-0.518	-1.56	0.12636	2.43	0.12636	25.3289	25.5339	28.1948	28.2091	24.9919	25.3289	26.1711	26.1644	26.5332	26.3721	26.8923	26.921	26.2352	26.364	25.9311	25.8193	23.8809	24.2098	25.9294	25.8536	26.0347	26.0667	26.0842	26.1665	25.8653	25.9579	27.7848	27.5991	27.528	27.4523	26.13	26.1092	26.5368	26.4885	27.7321	27.659	26.5343	26.7162	25.2436	25.5332
ANGT_HUMAN	VLSALQAVQGLLVAQGR	2	23.95	-0.549	-1.57	0.12464	2.45	0.12464	23.2624	23.0427	26.1693	25.9537	22.7131	22.8504	23.7614	23.795	24.0957	23.8719	24.5934	24.6774	23.9255	23.8969	23.5715	23.4898	21.3961	21.586	23.4891	23.3321	23.4769	23.5732	23.6155	23.7577	23.5443	23.5245	25.6178	25.3751	25.3765	25.1582	23.9574	23.6876	24.1486	24.0323	25.4044	25.311	24.3244	24.4584	23.0973	23.0182
ANGT_HUMAN	FMQAVTGWK	2	26.3	-0.457	-1.54	0.13175	2.36	0.13175	25.4019	25.2049	28.0382	27.9974	24.8485	24.8238	26.2633	26.2685	26.3572	26.0814	26.8358	26.6992	26.1415	26.1858	25.8424	25.8939	25.0598	25.0562	26.3273	26.1425	26.0206	26.1399	26.1194	26.1179	25.9903	25.9227	27.5553	27.2216	27.4226	27.4305	26.3143	26.0181	26.4319	26.3809	27.5418	27.6891	26.6993	26.6359	25.5343	25.4217
ANGT_HUMAN	LDTEDKLR	2	22.8	-0.273	-0.89	0.38097	0.78	0.38097	21.6086	21.8015	24.2664	24.2785	21.94	22.0511	23.1026	23.108	22.9832	22.6158	22.8011	23.3558	22.5033	22.9152	22.2973	22.2559	21.8101	22.1456	22.6128	22.7624	22.0876	22.5108	22.7399	22.8218	22.18	22.4997	24.0523	23.7803	23.6343	23.7031	22.6539	22.821	22.5723	22.7471	23.8699	24.2292	23.1756	22.9605	21.752	21.8876
ANGT_HUMAN	VEGLTFQQ(Deamidated)NSLNWMK	2	23.36	-0.511	-1.48	0.14614	2.19	0.14614	22.486	22.1165	25.1861	25.4462	21.676	21.5364	23.0242	23.1357	23.5853	23.3352	23.9906	24.1843	23.1529	23.1822	23.1145	23.1499	21.6282	21.6609	23.2774	23.2429	22.8587	23.1447	22.9193	22.8935	22.8588	22.5007	24.8574	24.8069	24.6926	24.7248	23.3828	23.4066	23.6042	23.6187	24.7074	24.9136	23.6386	23.7994	22.5555	22.4542
ANGT_HUMAN	VEGLTFQQNSLNWMK	2	25.45	-0.488	-1.59	0.11842	2.54	0.11842	24.716	24.7091	26.9093	27.1341	24.1474	24.1221	25.3101	25.4702	25.5193	25.424	25.9326	25.987	25.2243	25.12	24.8217	24.8336	24.0752	24.0804	25.243	25.3361	24.862	25.1476	24.9885	25.1715	24.8779	24.9058	26.6305	26.9321	26.5749	26.7047	25.3032	25.0678	25.9174	25.4666	26.576	26.8346	25.7851	25.7044	25.4141	25.0112
ANGT_HUMAN	VEGLTFQQNSLNWMK	3	21.27	-0.066	-0.12	0.90764	0.01	0.90764	20.4661	21.5262	NA	NA	20.974	21.3222	21.4357	22.1833	NA	22.0635	22.4996	NA	NA	21.0052	19.9757	21.7441	20.9556	21.2119	20.6958	20.8809	21.4005	NA	20.6916	20.0203	20.4253	21.4084	NA	21.2199	NA	23.0705	20.2315	20.461	22.7361	23.1213	NA	NA	NA	22.2158	20.8244	20.0496
ANGT_HUMAN	(Gln->pyro-Glu)QPFVQGLALYTPVVLPR	2	24.56	-0.538	-1.4	0.16991	1.95	0.16991	23.5793	23.4691	26.6729	26.6518	22.0784	22.7624	24.3278	24.6717	24.8512	24.6585	25.1492	25.4777	24.5921	24.7624	24.1107	24.295	22.5841	22.5046	24.207	24.3282	23.4097	23.741	23.8778	24.1695	23.8654	24.2135	26.0904	26.2482	25.7047	25.6783	24.6454	24.5695	24.8508	24.9913	25.723	25.9415	24.8387	25.3073	24.181	24.4429
ANGT_HUMAN	(Gln->pyro-Glu)QPFVQGLALYTPVVLPR	3	21.56	-0.487	-0.84	0.40341	0.71	0.40341	19.8432	20.7656	22.8891	24.2363	19.5862	19.713	21.7115	22.0963	22.0405	21.8254	22.9629	22.2221	21.1682	21.9606	20.934	21.6567	19.6089	18.1051	21.3079	21.7068	20.4193	20.1713	20.5105	20.1929	21.2459	21.6309	22.0569	23.1171	22.5278	22.6639	21.2237	21.8555	22.8836	22.3095	22.9568	23.2036	21.9062	22.8791	20.9079	21.4152
ANGT_HUMAN	VEGLTFQQN(Deamidated)SLNWMK	3	20.82	-0.128	-0.2	0.8387	0.04	0.8387	18.6004	20.6238	21.5727	23.0879	19.2711	20.593	22.272	21.1413	20.5253	21.2657	21.5736	21.1567	20.2488	NA	20.4795	20.6424	19.7344	20.0895	20.154	20.4027	20.5345	19.3114	19.9486	19.8041	19.9447	NA	20.8521	21.9313	21.9625	22.5575	NA	19.9607	21.563	21.8915	22.3347	21.6935	20.6205	21.0177	20.0792	NA
ANGT_HUMAN	FM(Oxidation)QAVTGWK	2	21.3	-0.656	-0.83	0.41283	0.69	0.41283	20.6034	20.4193	21.1213	21.8196	20.5023	18.7503	22.1393	20.0416	20.4488	20.7137	21.1961	23.3328	21.1907	NA	22.1255	21.4171	19.7345	NA	20.4452	NA	22.4693	21.7361	22.4046	21.0804	22.4862	21.4207	20.8297	23.7095	22.6214	22.6397	20.5755	20.5188	20.6119	NA	21.5409	21.9912	NA	21.3485	20.2076	NA
ANGT_HUMAN	LDAHKVLSALQAVQGLLVAQGR	3	20.08	-0.237	-0.73	0.47267	0.53	0.47267	19.3189	19.2757	21.3053	21.2566	18.4396	18.4818	19.3369	19.644	19.5243	NA	NA	20.6648	20.325	20.3455	20.3229	19.9549	NA	NA	20.3254	20.4574	19.58	NA	19.4085	NA	NA	19.4825	20.9038	NA	NA	20.8676	20.2364	20.0578	20.1616	20.0583	21.2213	21.4416	20.0607	20.5	19.8179	19.6487
ANGT_HUMAN	ANAGKPKDPTFIPAPIQAK	3	23.41	-0.281	-0.86	0.39461	0.74	0.39461	22.9833	22.8846	24.641	24.4578	22.3866	22.6431	24.1203	24.1774	23.3091	23.3164	23.1584	23.5744	23.0251	23.1989	22.6956	22.7047	22.6055	22.8028	23.517	23.2151	23.0421	23.3377	23.0533	23.0455	23.0952	23.6983	24.988	23.8527	24.1297	23.9807	23.7259	23.2562	22.9714	23.1057	24.7532	24.7726	23.4965	23.3192	22.9055	22.5136
ANGT_HUMAN	ANAGKPKDPTFIPAPIQAK	2	18.85	-0.349	-0.35	0.73589	0.12	0.73589	19.3773	18.7837	NA	NA	NA	NA	NA	NA	NA	NA	NA	NA	NA	NA	NA	NA	NA	17.3769	19.4513	NA	NA	18.9143	NA	NA	NA	NA	NA	NA	NA	NA	NA	NA	NA	NA	NA	20.8483	NA	NA	NA	17.2207
ANGT_HUMAN	SLDFTELDVAAEKIDR	3	20.09	-0.326	-1.1	0.27978	1.21	0.27978	NA	19.6995	NA	NA	19.9623	20.3346	20.8552	20.8034	20.1945	20.3166	20.004	NA	19.6795	19.6797	19.4634	19.7766	NA	19.0377	19.6142	NA	19.9654	NA	20.0089	19.9243	NA	20.583	NA	NA	20.5975	20.851	20.2979	NA	19.7311	NA	21.5139	21.4244	19.7835	19.9997	19.2831	19.2195
ANGT_HUMAN	ADSQAQLLLSTVVGVFTAPGLHLK	3	26.2	-0.266	-0.63	0.534	0.4	0.534	NA	24.6822	28.4632	28.1219	24.3305	24.4573	NA	25.6991	26.321	26.1201	26.753	26.7456	26.0298	26.0195	NA	25.8507	NA	NA	NA	25.4666	24.7521	NA	NA	25.4733	25.1729	25.0126	27.8452	27.6319	26.8203	26.8179	25.9731	25.718	25.8641	25.9755	27.381	27.5453	NA	26.6903	NA	NA
ANGT_HUMAN	ADSQAQLLLSTVVGVFTAPGLHLK	2	21.25	-0.049	-0.08	0.93362	0.01	0.93362	NA	NA	23.1508	23.0405	NA	NA	NA	NA	20.6327	20.7977	21.2458	21.3823	NA	NA	NA	20.2423	NA	NA	NA	20.2476	NA	NA	NA	NA	NA	NA	NA	21.9398	20.7944	21.2062	19.8568	20.1123	NA	20.799	22.0571	22.4722	NA	NA	NA	NA
ANGT_HUMAN	AAMVGMLANFLGFR	2	19.29	-0.799	-1.42	0.16458	2.03	0.16458	18.5983	17.9114	21.8095	21.2832	NA	16.4336	NA	18.9122	NA	NA	19.571	NA	19.4025	19.11	19.5092	19.6658	NA	NA	17.1886	16.8069	NA	NA	19.071	18.6476	18.7769	18.7391	NA	20.4596	21.1967	20.6923	18.9989	NA	18.8866	18.1204	20.5495	20.481	19.8618	20.1796	NA	NA
ANGT_HUMAN	AAMVGMLANFLGFR	3	18.36	-0.026	-0.03	0.97557	0	0.97557	NA	NA	19.6129	19.9691	NA	NA	NA	17.5045	NA	NA	NA	NA	NA	17.7311	17.5236	18.1537	NA	NA	NA	NA	NA	NA	NA	16.6568	NA	NA	NA	NA	NA	19.1147	NA	NA	NA	NA	19.0113	NA	NA	NA	NA	NA
ANGT_HUMAN	LQAILGVPWK	2	20.32	0.021	0.05	0.95858	0	0.95858	20.2155	NA	22.0591	22.0036	19.1079	19.1784	20.4974	NA	20.2859	20.3208	20.4027	20.7856	19.3094	NA	NA	20.0867	NA	NA	NA	NA	19.8549	NA	19.8111	19.7445	NA	19.4592	NA	NA	NA	21.468	19.8802	NA	20.1603	20.2919	20.7434	21.3562	20.3421	NA	NA	NA
ANGT_HUMAN	TGC(Carbamidomethyl)SLMGASVDSTLAFNTYVHFQGK	3	23.36	-0.214	-0.28	0.78042	0.08	0.78042	23.0938	NA	25.6793	23.4486	20.7999	20.5293	24.4223	24.3797	NA	23.9845	NA	NA	23.4451	NA	23.8892	23.8505	NA	NA	NA	22.2282	NA	NA	NA	NA	NA	NA	NA	23.3552	NA	NA	24.3275	NA	NA	22.9467	25.1644	NA	22.1137	NA	23.1982	23.0124
ANGT_HUMAN	VEGLTFQQNSLNWM(Oxidation)K	2	21.49	-0.451	-0.89	0.38648	0.79	0.38648	NA	21.046	21.4531	22.2379	20.3541	20.8841	NA	NA	NA	21.4567	NA	NA	NA	NA	NA	NA	NA	21.2265	NA	21.505	NA	22.2472	NA	NA	NA	NA	NA	NA	22.1408	22.0512	NA	NA	NA	21.0058	NA	22.4323	NA	NA	20.8632	NA
ANGT_HUMAN	VEGLTFQQNSLNWM(Oxidation)K	3	18.78	NA	NA	NA	NA	NA	NA	19.0932	NA	NA	NA	19.0701	NA	NA	NA	NA	NA	NA	NA	NA	NA	NA	18.1877	NA	NA	NA	NA	NA	NA	NA	NA	NA	NA	NA	NA	NA	NA	NA	NA	NA	NA	NA	NA	NA	NA	NA
ANGT_HUMAN	VEGLTFQQ(Deamidated)NSLNWM(Oxidation)K	2	20.01	-0.511	-0.65	0.52288	0.43	0.52288	18.4592	NA	21.8527	21.5585	NA	NA	NA	NA	NA	20.1077	NA	NA	NA	NA	NA	NA	18.0096	NA	19.565	NA	NA	NA	NA	19.5168	NA	19.353	NA	NA	21.5185	NA	NA	18.5734	NA	NA	NA	21.5748	NA	NA	NA	NA
ANGT_HUMAN	TGC(Carbamidomethyl)SLMGASVDSTLAFN(Deamidated)TYVHFQGK	3	22.48	-1.494	-0.86	0.40728	0.74	0.40728	NA	22.219	NA	NA	NA	NA	NA	NA	22.892	NA	NA	NA	20.389	23.8052	NA	NA	20.0483	NA	22.5516	NA	NA	NA	NA	NA	NA	NA	26.0458	NA	NA	NA	NA	NA	23.2203	NA	NA	NA	21.107	NA	NA	NA
ANGT_HUMAN	VEGLTFQQNSLN(Deamidated)WMK	3	20.6	-0.245	-0.28	0.78289	0.08	0.78289	NA	NA	NA	NA	NA	NA	NA	21.1413	NA	NA	NA	NA	NA	NA	NA	20.6424	19.7344	NA	NA	NA	NA	NA	NA	NA	NA	NA	NA	NA	21.4224	NA	NA	NA	NA	NA	NA	NA	NA	NA	20.0792	NA
ANGT_HUMAN	LDAHKVLSALQ(Deamidated)AVQGLLVAQGR	3	20.12	-0.344	-0.39	0.70354	0.15	0.70354	NA	NA	NA	NA	NA	NA	NA	NA	NA	19.3037	20.525	NA	NA	NA	NA	NA	NA	NA	NA	NA	NA	NA	NA	NA	19.2837	NA	NA	20.7135	20.7791	NA	NA	NA	NA	NA	NA	NA	NA	NA	NA	NA
ANGT_HUMAN	VEGLTFQ(Deamidated)QN(Deamidated)SLNWM(Oxidation)KK	3	20.68	NA	NA	NA	NA	NA	NA	NA	NA	NA	NA	NA	NA	NA	NA	NA	NA	NA	NA	NA	20.6776	NA	NA	NA	NA	NA	NA	NA	NA	NA	NA	NA	NA	NA	NA	NA	NA	NA	NA	NA	NA	NA	NA	NA	NA	NA
ANGT_HUMAN	Q(Deamidated)PFVQ(Deamidated)GLALYTPVVLPR	3	24.15	NA	NA	NA	NA	NA	NA	NA	NA	NA	NA	NA	NA	NA	NA	NA	NA	NA	NA	NA	NA	NA	NA	NA	NA	NA	24.1478	NA	NA	NA	NA	NA	NA	NA	NA	NA	NA	NA	NA	NA	NA	NA	NA	NA	NA	NA
ANGT_HUMAN	ADSQ(Deamidated)AQLLLSTVVGVFTAPGLHLK	2	22.07	NA	NA	NA	NA	NA	NA	NA	NA	NA	NA	NA	NA	NA	NA	NA	NA	NA	NA	NA	NA	NA	NA	NA	NA	NA	NA	NA	NA	NA	NA	NA	22.0688	NA	NA	NA	NA	NA	NA	NA	NA	NA	NA	NA	NA	NA
ANGT_HUMAN	TGC(Carbamidomethyl)SLMGASVDSTLAFNTYVHFQ(Deamidated)GK	3	20.89	NA	NA	NA	NA	NA	NA	NA	NA	NA	NA	NA	NA	NA	NA	NA	NA	NA	NA	NA	NA	NA	NA	NA	NA	NA	NA	NA	NA	NA	NA	NA	NA	NA	NA	NA	NA	NA	NA	NA	NA	NA	21.0402	NA	20.7375	NA
ANK2_HUMAN	(Gln->pyro-Glu)QIQESVTFASQVYR	2	22.19	-0.855	-1.52	0.13567	2.32	0.13567	20.3618	20.9657	23.1793	22.9441	20.3859	19.4182	21.6382	20.8914	NA	22.5795	23.7326	23.654	NA	22.8281	21.9965	21.9235	19.8485	20.5357	21.914	NA	22.5124	23.1231	21.1084	22.318	22.3577	22.3872	25.158	24.8923	22.9099	NA	23.7963	22.1339	22.204	21.6116	23.3885	23.5501	22.4791	22.2654	20.6659	21.2446
ANK3_HUMAN	ASN(Deamidated)Q(Deamidated)KELESN(Deamidated)GSGK	2	20.77	NA	NA	NA	NA	NA	NA	NA	NA	NA	NA	NA	NA	NA	NA	NA	NA	NA	NA	NA	20.7674	NA	NA	NA	NA	NA	NA	NA	NA	NA	NA	NA	NA	NA	NA	NA	NA	NA	NA	NA	NA	NA	NA	NA	NA	NA
ANKR1_HUMAN	LLIMYGADLN(Deamidated)IK	2	21.46	NA	NA	NA	NA	NA	NA	NA	NA	NA	NA	NA	NA	NA	NA	NA	NA	NA	NA	NA	NA	NA	NA	NA	NA	NA	NA	NA	NA	NA	NA	21.4561	NA	NA	NA	NA	NA	NA	NA	NA	NA	NA	NA	NA	NA	NA
ANKR6_HUMAN	VM(Oxidation)Q(Deamidated)APIN(Deamidated)GC(Carbamidomethyl)R	2	22.23	-0.154	-0.59	0.55574	0.35	0.55574	21.6911	21.6133	22.9421	22.6871	21.5422	21.361	23.2611	22.9825	22.1675	21.9921	22.512	22.8156	22.3364	22.3848	21.9723	21.7193	21.6564	21.727	22.1311	21.6448	21.8745	22.0686	22.4831	22.2087	22.1989	22.153	23.5996	23.0013	22.4409	22.4234	22.3756	22.1367	22.1378	22.0361	22.7179	22.8071	22.285	22.1698	21.582	21.5257
ANKR9_HUMAN	(Gln->pyro-Glu)Q(Deamidated)LGRDAGATPSAAGAPASAPGEPRQ(Deamidated)R	3	20.34	NA	NA	NA	NA	NA	NA	NA	NA	NA	NA	20.3398	NA	NA	NA	NA	NA	NA	NA	NA	NA	NA	NA	NA	NA	NA	NA	NA	NA	NA	NA	NA	NA	NA	NA	NA	NA	NA	NA	NA	NA	NA	NA	NA	NA	NA
ANKS6_HUMAN	LLM(Oxidation)EWGADPNHAAR	3	20.77	NA	NA	NA	NA	NA	NA	NA	NA	NA	NA	NA	20.775	NA	NA	NA	NA	NA	NA	NA	NA	NA	NA	NA	NA	NA	NA	NA	NA	NA	NA	NA	NA	NA	NA	NA	NA	NA	NA	NA	NA	NA	NA	NA	NA	NA
ANO7_HUMAN	LDRQ(Deamidated)Q(Deamidated)DSAAR	2	21.81	-0.264	-0.7	0.4914	0.49	0.4914	22.3274	22.52	21.3715	NA	NA	NA	NA	21.3265	21.1703	21.1576	21.6257	NA	21.9746	21.3495	NA	NA	NA	NA	NA	NA	22.3399	22.1779	NA	NA	22.4682	22.0321	NA	NA	22.0083	21.789	NA	NA	21.5396	21.4234	21.4628	NA	NA	21.2771	22.5833	22.1375
ANR11_HUMAN	(Acetyl)PKGGC(Carbamidomethyl)PKAPQ(Deamidated)Q(Deamidated)EELPLSSDMVEK	3	23.49	0.25	0.59	0.55823	0.35	0.55823	NA	NA	NA	25.2786	NA	NA	NA	23.5498	24.0559	NA	23.4055	23.5649	23.2854	23.9921	NA	23.4461	22.5094	22.8394	22.8204	22.9307	NA	23.4542	22.6039	NA	NA	NA	22.778	NA	24.3817	24.4875	22.1507	22.7093	NA	23.6681	24.836	25.092	23.7589	23.6716	22.0665	NA
ANR12_HUMAN	Q(Deamidated)KPSRVLYSSTESSDEEALQNKK	3	21.65	NA	NA	NA	NA	NA	NA	NA	NA	NA	NA	NA	NA	NA	NA	NA	NA	NA	NA	NA	NA	NA	NA	NA	NA	NA	NA	NA	NA	NA	NA	NA	NA	NA	NA	NA	NA	21.6462	NA	NA	NA	NA	NA	NA	NA	NA
ANR19_HUMAN	Q(Deamidated)Q(Deamidated)IVEFLLKNQANLHAIDNFR	3	20.77	NA	NA	NA	NA	NA	NA	NA	NA	NA	NA	NA	NA	NA	NA	NA	NA	NA	NA	NA	NA	NA	NA	NA	NA	NA	NA	NA	NA	NA	NA	NA	NA	NA	NA	NA	NA	NA	20.7697	NA	NA	NA	NA	NA	NA	NA
ANR23_HUMAN	DFISIQ(Deamidated)Q(Deamidated)LVSGERVEGK	3	23.3	NA	NA	NA	NA	NA	NA	NA	23.2998	NA	NA	NA	NA	NA	NA	NA	NA	NA	NA	NA	NA	NA	NA	NA	NA	NA	NA	NA	NA	NA	NA	NA	NA	NA	NA	NA	NA	NA	NA	NA	NA	NA	NA	NA	NA	NA
ANR26_HUMAN	EGSEN(Deamidated)N(Deamidated)QPQVEEER	2	23.16	-0.602	-1.89	0.06627	3.55	0.06627	21.9596	22.0421	23.3158	23.3229	22.0061	21.8757	23.1795	23.4966	NA	22.8541	23.5567	23.7638	23.7329	23.8906	23.4605	22.4619	21.7797	21.8044	22.7355	22.9402	23.0793	23.4836	23.5157	23.887	23.6875	23.609	25.0896	24.9143	23.4913	23.6197	23.9336	23.8087	22.1857	22.2987	23.4718	23.71	22.9031	22.9047	22.6923	22.7895
ANR26_HUMAN	(Glu->pyro-Glu)EN(Deamidated)LVISTSNPR	2	21.36	NA	NA	NA	NA	NA	NA	NA	NA	NA	NA	NA	NA	NA	NA	NA	NA	NA	NA	NA	NA	NA	NA	NA	NA	NA	NA	NA	NA	21.356	NA	NA	NA	NA	NA	NA	NA	NA	NA	NA	NA	NA	NA	NA	NA	NA
ANR42_HUMAN	(Acetyl)PGVANSGPSTSSRETAN(Deamidated)PC(Carbamidomethyl)SRK	3	20.38	-0.281	-0.76	0.45051	0.58	0.45051	NA	NA	21.8424	NA	19.5701	19.1627	NA	20.1167	20.7846	20.7555	21.0886	NA	19.9228	20.0068	20.2462	20.4013	19.2525	NA	19.976	19.5425	NA	20.7138	20.7349	20.241	19.3487	19.2732	NA	NA	21.2207	21.3024	19.9299	19.8298	20.8678	20.4664	21.6667	21.753	20.648	21.3094	19.731	20.1546
ANR50_HUMAN	N(Deamidated)ALRVAALEGHR	2	19.41	-0.304	-0.85	0.40171	0.72	0.40171	17.6428	17.7265	20.7197	20.4271	18.4522	18.4308	20.4619	20.3511	20.389	20.1685	19.3418	19.6393	20.1644	20.2969	18.3804	18.1757	17.9314	18.1487	19.3195	19.0012	18.8674	19.3232	19.5045	19.3325	18.2901	18.2843	20.1742	19.6808	20.8508	20.8365	20.2085	19.9233	19.6293	19.6431	20.1053	20.2776	20.2285	20.3426	17.7707	17.9682
ANR52_HUMAN	FGNTPLHVAAR	2	20.59	-0.558	-1.44	0.15902	2.07	0.15902	19.0118	NA	NA	NA	19.7429	20.2235	20.7054	20.4369	NA	NA	20.9621	21.1987	20.9362	21.4689	19.8991	19.9977	20.0781	20.62	19.0143	19.6014	20.2917	20.4109	20.8564	21.1091	20.5698	NA	22.5194	22.2378	20.2665	NA	22.0293	21.7927	NA	19.6021	20.7449	NA	20.7531	20.7456	NA	19.7663
ANS1A_HUMAN	LIFESC(Carbamidomethyl)GYEAN(Deamidated)YLGSM(Oxidation)LIK	3	22.83	NA	NA	NA	NA	NA	NA	NA	NA	NA	NA	NA	NA	NA	NA	NA	22.8267	NA	NA	NA	NA	NA	NA	NA	NA	NA	NA	NA	NA	NA	NA	NA	NA	NA	NA	NA	NA	NA	NA	NA	NA	NA	NA	NA	NA	NA
ANT3_HUMAN	RVAEGTQVLELPFK	3	21.92	-0.415	-1.5	0.14194	2.24	0.14194	20.5801	20.6433	22.2917	22.3159	20.9269	21.0969	22.0311	22.2499	21.7957	21.3455	22.6913	22.2641	21.9067	22.1838	21.7055	21.5749	21.2347	21.5933	21.9489	21.9446	22.1322	22.3737	22.2061	22.3195	22.0201	22.3199	23.7724	23.7405	21.9225	21.8754	22.5761	22.4119	21.3652	21.29	21.9748	22.0068	22.1156	21.7748	21.2606	21.1718
ANT3_HUMAN	RVAEGTQVLELPFK	2	20.01	-0.685	-1.86	0.07089	3.47	0.07089	19.1837	19.3518	20.2913	19.8026	18.5246	18.8441	NA	20.2855	19.6114	NA	20.6061	NA	20.1273	NA	19.3588	19.7962	18.9487	18.9302	20.1465	NA	20.3298	20.5017	20.3263	20.0865	20.3815	20.6823	22.5712	22.2471	NA	NA	20.9261	20.6835	18.4746	19.0803	20.6451	NA	NA	20.2011	19.4681	19.7806
ANT3_HUMAN	EVPLNTIIFM(Oxidation)GR	2	22.16	-0.402	-0.78	0.43691	0.62	0.43691	21.0152	21.9157	21.8121	21.999	21.9616	22.5473	21.1003	22.1868	22.1489	22.2603	22.0902	22.966	22.0747	22.9149	20.7671	21.402	21.6118	22.6876	21.4663	22.189	22.3858	23.4076	21.8416	23.0496	22.6276	23.5036	23.5769	23.8355	22.4692	22.7487	22.1693	22.5619	20.8495	21.4034	22.0438	22.6944	21.2486	21.5749	21.1045	22.0532
ANT3_HUMAN	DDLYVSDAFHK	2	24.05	-0.519	-1.93	0.06038	3.72	0.06038	23.1416	22.9183	24.4866	24.2543	22.9915	23.0303	24.2505	24.1051	23.5707	23.4626	24.6085	24.5755	24.2171	24.1132	23.6222	23.5257	23.4068	23.3923	24.2584	23.9454	24.3685	24.4406	24.2913	24.1534	24.5968	24.5476	26.2596	25.8436	24.1147	24.0944	24.7297	24.3646	23.3359	23.151	24.2477	24.429	23.8499	24.0694	23.6709	23.7006
ANT3_HUMAN	EQLQDMGLVDLFSPEK	2	25.3	-0.552	-2	0.0522	3.98	0.0522	24.2102	24.1848	25.8788	26.0793	23.8862	24.2208	25.249	25.1225	25.0804	24.9302	25.8758	26.1168	25.4504	25.566	24.9542	24.8372	24.128	24.1436	25.3483	25.2547	25.4634	25.6494	25.4766	25.4858	25.5582	25.6765	27.435	27.432	25.3208	25.4113	25.7822	25.7362	24.6294	24.7062	25.7285	25.8672	25.1763	25.3187	24.7687	24.9251
ANT3_HUMAN	EQLQDMGLVDLFSPEK	3	23.34	-0.422	-1.32	0.19533	1.73	0.19533	21.8519	22.5671	23.3079	23.8158	22.4205	22.7663	23.4089	23.2061	23.0172	23.2109	24.1774	23.7967	23.4915	23.196	23.0941	23.0973	22.9301	22.4043	23.54	23.1939	23.9379	23.5605	23.9235	23.6207	23.3787	23.6347	25.1166	25.1292	22.9033	23.0253	23.2429	23.6257	23.3404	22.855	23.8194	23.7768	22.9418	23.278	22.6067	23.2158
ANT3_HUMAN	VAEGTQVLELPFK	2	25.73	-0.342	-1.28	0.20716	1.64	0.20716	24.7677	24.8193	25.9806	26.2326	24.9002	25.0818	25.6948	25.9112	25.4883	25.3975	26.3182	26.2967	25.7444	26.1524	25.3547	25.3068	25.1043	25.4872	25.4518	25.7831	25.8028	26.135	25.8544	26.0994	25.9535	26.1137	27.4985	27.5738	25.5691	25.8096	26.0821	26.2562	24.9961	25.1458	25.8037	26.0314	25.4753	25.4391	25.1097	25.3669
ANT3_HUMAN	DIPMNPMC(Carbamidomethyl)IYR	2	25.55	-0.514	-1.97	0.0553	3.88	0.0553	24.5598	24.4518	26.1467	26.2839	24.4551	24.363	25.3792	25.4941	25.1538	24.8921	26.1407	26.0843	25.77	25.771	25.252	25.2841	24.6249	24.61	25.592	25.6264	25.85	25.953	25.9409	26.0377	26.0778	25.9553	27.554	27.4694	25.6797	25.7133	26.1004	25.9274	24.9169	24.8909	25.7068	25.823	25.2109	25.3742	25.0284	25.0011
ANT3_HUMAN	EVPLNTIIFMGR	2	25.81	-0.553	-2.13	0.03913	4.52	0.03913	24.609	24.6416	26.3215	26.4568	24.8282	24.967	25.6555	25.6771	25.4498	25.4118	26.4975	26.4698	26.0761	26.1649	25.5009	25.5332	24.7071	24.6809	25.4827	25.5071	26.0275	26.0237	26.0801	26.0847	26.2049	26.1003	27.8952	27.7669	26.1012	26.1474	26.2573	26.1983	25.2778	25.1523	26.2173	26.3163	25.7556	25.8829	25.0329	25.183
ANT3_HUMAN	EVPLNTIIFMGR	3	20.97	-0.38	-0.72	0.47583	0.52	0.47583	NA	20.281	NA	21.4209	20.44	21.0319	20.7297	20.3452	19.7247	20.9104	22.025	20.9021	21.2395	21.3695	21.0987	21.4473	20.373	19.7113	20.3509	20.5386	21.1578	19.6383	21.5494	NA	21.4476	21.2944	21.7914	22.9486	21.7113	21.8426	19.4018	20.9907	21.1881	21.4172	21.7545	21.4168	20.1591	20.9294	NA	20.5063
ANT3_HUMAN	TSDQIHFFFAK	2	23.71	-0.565	-1.99	0.05272	3.97	0.05272	22.8357	22.9244	24.541	24.2745	22.4439	22.4774	23.8381	23.8782	23.4002	23.236	24.3078	24.1704	23.9408	24.065	23.1825	23.1781	22.3297	22.5444	23.6588	23.2844	23.9678	24.1721	23.8068	23.7288	24.2251	24.2547	25.9126	25.7354	23.7176	23.8775	24.361	24.0464	22.8529	22.9421	24.0041	24.252	23.6525	23.5658	23.4175	23.3104
ANT3_HUMAN	FATTFYQHLADSK	3	25.07	-0.445	-1.66	0.10381	2.76	0.10381	23.7972	23.8488	25.4947	25.5557	24.0993	24.2711	25.2278	25.3216	24.9039	24.6799	25.6506	25.3416	25.0801	25.3228	24.5302	24.5841	24.4171	24.7038	25.1241	25.0783	25.2104	25.4603	25.3389	25.4158	25.3504	25.4448	27.1995	26.8107	25.1708	25.1821	25.529	25.4396	24.3117	24.3533	25.3299	25.4972	25.1587	25.0062	24.2846	24.4407
ANT3_HUMAN	FATTFYQHLADSK	2	23.31	-0.553	-1.84	0.07284	3.38	0.07284	22.566	22.2935	23.9551	23.7199	22.1082	22.2918	23.4566	23.21	22.9966	22.7769	23.9566	23.8722	23.5297	23.2279	22.4896	22.644	22.5044	22.5121	23.4263	23.0461	23.6749	23.7411	23.2241	23.2105	23.8385	23.7325	25.7856	25.0677	23.3779	23.4377	24.0507	23.5957	22.4665	22.3948	23.711	23.9176	23.1534	23.4281	22.9699	22.8653
ANT3_HUMAN	ADGESC(Carbamidomethyl)SASMMYQEGK	2	22.41	-0.339	-1.1	0.2772	1.21	0.2772	21.1955	21.2316	23.0195	23.109	21.5675	21.6905	22.6233	22.2675	22.0867	21.7322	22.683	22.669	22.3821	22.6157	22.1775	21.9514	21.949	22.2266	22.812	22.8968	22.5688	22.8769	23.1922	22.3871	22.6402	22.6623	24.6713	24.1588	22.3143	22.335	22.885	22.8367	21.7244	21.6245	22.2325	22.802	22.1087	22.0878	21.7903	21.7651
ANT3_HUMAN	ADGESC(Carbamidomethyl)SASMMYQEGK	3	18.46	0.438	0.53	0.61164	0.28	0.61164	NA	NA	NA	18.9987	NA	17.8474	NA	NA	NA	NA	NA	NA	NA	NA	NA	NA	NA	NA	NA	19.0476	NA	NA	NA	NA	NA	NA	NA	NA	NA	NA	NA	NA	17.7031	NA	NA	NA	18.6835	NA	NA	NA
ANT3_HUMAN	NDNDNIFLSPLSISTAFAMTK	2	21.74	-0.803	-2.05	0.04618	4.22	0.04618	20.7712	20.1038	23.1468	22.8321	20.1809	19.6723	21.5739	21.4457	21.5871	21.5977	22.4241	22.5038	NA	22.1497	21.5893	21.2551	19.5962	18.7765	22.0508	21.53	21.7364	21.7547	21.9859	21.8593	21.748	21.604	24.4813	24.2896	22.3536	22.2457	22.5466	22.3053	21.2007	21.3785	22.0034	22.1424	21.887	21.7947	21.8372	21.7401
ANT3_HUMAN	NDNDNIFLSPLSISTAFAMTK	3	23.19	-0.753	-1.85	0.07085	3.43	0.07085	21.7258	21.8084	24.2984	24.3884	21.5211	21.5128	23.2175	23.2467	23.1766	22.9224	24.2357	23.8405	23.2608	23.5921	23.015	23.0147	21.3757	19.6998	23.2336	23.2292	23.1282	23.2168	23.3166	22.9187	23.4269	23.2832	25.2879	25.2418	23.7101	23.8001	23.7672	23.73	23.3587	22.9172	23.6268	23.7403	23.1599	23.4301	23.1759	23.1376
ANT3_HUMAN	IEDGFSLK	2	24.2	-0.377	-1.44	0.15582	2.09	0.15582	22.9034	23.1264	24.1118	24.324	23.4543	23.7599	24.1735	24.185	24.051	23.8292	24.6666	24.8097	24.2024	24.5242	23.8348	23.8186	23.7198	24.186	24.1994	24.3216	24.3541	24.7277	24.5157	24.6859	24.4107	24.63	25.8898	25.7938	24.2401	24.0802	24.6485	24.6368	23.5266	23.5269	24.2804	24.2346	24.2685	23.9165	23.6276	23.7429
ANT3_HUMAN	SKLPGIVAEGR	2	23.21	-0.455	-1.59	0.11896	2.53	0.11896	21.981	22.2978	23.5718	23.5774	22.2333	22.3407	23.3481	22.8921	22.6525	22.7864	23.669	23.6735	23.3757	23.5942	22.6517	22.8208	22.6892	22.8693	23.3237	23.2182	23.476	23.5837	23.393	22.8508	23.7625	23.9218	25.2841	24.5255	23.3259	23.2929	23.5639	23.6582	22.2085	22.3633	23.6558	23.666	23.088	23.339	22.8926	22.822
ANT3_HUMAN	GDDITMVLILPKPEK	2	21.82	-0.671	-2.1	0.04177	4.4	0.04177	20.9582	20.8276	22.6132	22.6136	20.5624	20.5064	21.7362	21.635	21.4698	21.4971	22.4053	22.7574	22.1324	22.0768	21.3993	21.4692	19.8036	19.9127	21.8872	21.4165	22.1257	22.3653	21.9569	21.7488	22.1592	22.2062	24.3915	24.0116	21.9162	22.2272	22.531	22.2546	20.912	21.4144	22.1182	22.0769	21.7152	21.5286	21.7223	21.725
ANT3_HUMAN	GDDITMVLILPKPEK	3	23.97	-0.513	-1.88	0.06681	3.53	0.06681	22.9859	22.7556	24.6443	24.6644	22.9669	23.0131	24.1438	23.9871	23.6902	23.67	24.6794	24.6449	24.0751	24.2394	23.804	23.7365	22.3781	22.5199	23.9641	23.7699	24.1688	24.3209	24.3239	24.1385	24.1058	24.1532	26.0625	26.0154	24.2267	24.2513	24.3892	24.3602	23.4407	23.3277	24.0032	24.2601	24.0138	23.885	23.495	23.651
ANT3_HUMAN	KATEDEGSEQKIPEATNR	3	20.76	-0.178	-0.55	0.58535	0.3	0.58535	19.2664	19.3169	NA	21.2128	20.3311	20.3513	21.5987	21.7724	20.6294	20.2546	20.9296	21.2635	20.8008	20.9937	20.4828	20.4299	20.4132	20.7772	20.6779	20.8854	20.2091	20.8127	21.477	21.5482	20.8231	21.0475	22.9037	22.9747	20.3996	20.4883	21.34	21.2599	19.7677	20.0003	20.7694	21.1787	20.6769	20.5586	19.306	19.5477
ANT3_HUMAN	KATEDEGSEQKIPEATNR	2	18.41	-0.789	-1.41	0.17317	1.98	0.17317	NA	NA	18.9475	NA	16.6148	NA	19.1279	NA	NA	NA	18.8939	NA	18.3579	NA	NA	17.6283	NA	17.3485	18.4715	17.7347	NA	NA	18.517	18.2907	18.3499	18.386	21.2271	NA	NA	NA	19.0717	18.6395	NA	NA	NA	NA	17.8897	17.8477	NA	NA
ANT3_HUMAN	ANRPFLVFIR	2	22.8	-0.637	-2.35	0.02364	5.51	0.02364	21.7196	21.8933	22.8016	22.89	22.0969	22.2252	22.811	22.846	22.7599	22.6298	23.0452	23.1129	23.254	23.3143	22.3205	22.4022	21.4575	21.7224	22.081	21.9831	23.175	23.4584	22.898	23.1772	23.5347	23.628	24.2878	23.7543	23.081	22.9085	23.4496	23.0749	22.144	22.2498	23.8926	24.112	22.3818	NA	22.2804	22.1552
ANT3_HUMAN	EVPLN(Deamidated)TIIFMGR	2	20.59	-0.695	-1.93	0.06098	3.71	0.06098	18.1053	18.7124	20.6447	20.7879	19.7262	19.6341	20.7361	20.4994	19.3909	NA	21.2773	21.4583	20.7671	21.1835	20.3499	20.3252	19.8427	20.114	20.3189	20.5549	20.9781	21.0062	20.9562	21.3375	21.1018	21.0202	22.7627	22.6853	20.5651	NA	21.291	20.9687	NA	19.6807	20.6487	20.2547	21.6198	20.9322	19.5319	20.047
ANT3_HUMAN	ATEDEGSEQKIPEATNR	3	20.79	-0.223	-0.6	0.5493	0.36	0.5493	19.2191	19.7026	20.4365	21.0038	20.4441	20.6078	21.3532	21.4884	20.8304	20.3674	20.8313	21.4165	20.7257	21.2445	20.4935	20.1609	20.4481	20.9662	20.6418	21.052	20.1742	21.0529	21.3475	21.6769	NA	20.8427	22.673	22.7761	NA	20.494	21.2681	21.6259	19.9145	20.0403	20.6229	21.0932	21.0204	20.4967	19.6219	19.7662
ANT3_HUMAN	ATEDEGSEQKIPEATNR	2	19.82	-0.378	-1.15	0.25585	1.33	0.25585	NA	18.3647	20.3748	20.0113	18.9199	18.7781	20.409	20.2988	19.3265	19.1205	20.1942	20.6	19.9973	NA	19.5374	19.5753	19.4127	19.4279	19.8132	19.6398	19.4178	19.9172	20.2844	20.2334	NA	19.9034	21.9409	21.7913	19.5501	19.5027	20.5218	20.1549	18.6844	18.9044	19.9563	NA	19.5755	NA	NA	NA
ANT3_HUMAN	RVWELSK	2	24.5	-0.513	-1.67	0.10165	2.81	0.10165	22.9343	NA	25.0657	NA	23.7024	23.7755	24.8945	23.965	24.0862	24.0804	25.126	24.7678	24.7019	24.7934	24.3466	24.1454	23.6402	23.6795	24.4454	24.3298	24.5952	24.5247	24.9769	NA	24.8155	24.8964	26.389	26.1482	24.5734	24.5309	24.8339	25.0324	23.8521	23.7943	24.8849	25.0068	24.9433	24.6592	23.8421	23.5405
ANT3_HUMAN	FRIEDGFSLK	2	21.46	-0.595	-1.97	0.05613	3.88	0.05613	20.5771	20.5875	22.1308	NA	20.5194	20.5905	21.6042	21.6496	21.1047	20.881	NA	22.2602	22.0733	21.9635	20.8889	21.1055	20.1322	20.2348	21.5086	21.1552	21.929	21.8907	21.5471	21.6808	22.2261	22.0806	23.5733	NA	21.5593	21.7894	22.5263	21.9441	20.8366	20.7306	NA	21.6373	NA	21.6862	21.3694	21.282
ANT3_HUMAN	EQLQDM(Oxidation)GLVDLFSPEK	2	21.46	-0.465	-0.76	0.45231	0.58	0.45231	20.27	21.2698	NA	19.9896	20.9357	21.6685	20.0276	21.4298	21.7379	21.7117	NA	22.1099	20.8135	22.1735	NA	20.0854	21.1934	22.252	20.9886	21.9329	21.9301	22.674	21.1567	22.448	21.9208	22.8668	22.137	22.911	21.8391	21.5219	21.1359	21.9727	NA	20.6325	21.0941	21.8992	NA	20.696	20.1941	21.6471
ANT3_HUMAN	EQLQDM(Oxidation)GLVDLFSPEK	3	19.52	-0.394	-0.45	0.66173	0.2	0.66173	NA	19.3379	NA	NA	19.1623	20.1617	NA	NA	NA	19.1006	NA	NA	NA	NA	NA	18.5488	19.7058	20.1747	NA	19.0413	NA	19.1452	NA	NA	19.6341	20.7191	NA	NA	NA	NA	NA	NA	NA	NA	NA	NA	NA	NA	NA	NA
ANT3_HUMAN	DIPM(Oxidation)NPMC(Carbamidomethyl)IYR	2	21.45	-0.392	-0.72	0.47587	0.52	0.47587	19.9912	20.9299	21.9884	20.8262	20.9198	21.4543	20.3257	21.4349	21.5839	21.2235	20.8288	22.0488	21.1447	22.1682	20.7025	20.6563	20.9824	22.0262	21.3434	21.895	21.7227	22.6038	21.1453	22.4475	21.8304	22.5498	22.8637	22.9091	21.78	21.8785	21.8038	21.8189	NA	20.6846	20.6629	21.6029	NA	20.7511	20.3114	21.2984
ANT3_HUMAN	LQPLDFKENAEQSR	3	22.51	-0.383	-0.78	0.4379	0.61	0.4379	21.1687	21.2507	NA	22.3725	21.3462	21.7841	22.6445	24.0016	23.0296	21.7653	23.5693	23.4706	23.0727	23.7369	21.87	21.2711	21.6176	21.9915	21.938	NA	22.2441	22.5406	22.532	22.725	22.6723	22.8649	25.2608	24.7292	23.0468	22.8582	22.69	22.8586	22.4975	21.4521	NA	NA	22.2901	22.6073	21.2621	21.3791
ANT3_HUMAN	LQPLDFKENAEQSR	2	20.06	-0.545	-1.07	0.2921	1.14	0.2921	19.2034	19.1855	18.9801	NA	18.7063	18.4781	20.5398	21.503	19.0482	19.1046	NA	21.4858	21.8963	NA	NA	19.4747	19.1502	19.1113	19.7602	19.3616	20.0203	20.4447	19.8614	NA	20.486	20.8244	23.1657	22.1968	NA	21.0246	NA	20.2066	NA	19.524	19.9085	NA	19.385	20.8569	19.2117	19.6271
ANT3_HUMAN	N(Deamidated)DNDNIFLSPLSISTAFAMTK	3	20.35	-0.689	-1.1	0.27853	1.21	0.27853	18.6844	18.7369	NA	21.3326	NA	NA	20.565	20.3282	20.0317	NA	21.715	20.9239	NA	NA	20.1465	19.9436	18.7253	16.8178	20.7556	20.3466	20.71	19.9075	20.6485	20.2979	20.9532	NA	22.4888	22.6577	19.3947	21.3009	20.8725	NA	20.4834	19.8059	20.2415	NA	20.5689	20.5678	20.5607	NA
ANT3_HUMAN	N(Deamidated)DNDNIFLSPLSISTAFAMTK	2	18.48	-0.581	-0.45	0.66523	0.21	0.66523	17.4232	NA	NA	NA	NA	NA	NA	NA	NA	NA	NA	NA	NA	NA	19.1537	NA	NA	NA	NA	NA	NA	NA	NA	NA	NA	NA	NA	NA	NA	NA	NA	NA	NA	NA	NA	NA	NA	NA	NA	18.8698
ANT3_HUMAN	DIPMNPM(Oxidation)C(Carbamidomethyl)IYR	2	21.57	-0.216	-0.37	0.71098	0.14	0.71098	21.0761	NA	21.9884	NA	NA	21.4462	NA	NA	21.158	20.4531	NA	22.0656	21.2886	22.0907	NA	20.8476	NA	21.8821	20.4116	21.7501	21.8327	21.7248	21.4639	22.435	20.8437	22.7854	22.9608	22.9589	NA	21.624	NA	21.5955	NA	20.7527	20.8389	21.6029	NA	20.9869	NA	NA
ANT3_HUMAN	NDN(Deamidated)DNIFLSPLSISTAFAMTK	2	19.34	-0.611	-1.08	0.2935	1.16	0.2935	NA	NA	NA	NA	NA	NA	19.3056	NA	NA	NA	NA	20.218	19.6784	19.3979	NA	19.0073	17.0531	NA	NA	19.1052	19.3108	19.5023	NA	NA	NA	19.4375	22.5204	NA	19.326	NA	NA	20.0542	18.3306	18.3378	18.9975	NA	NA	NA	19.2533	NA
ANT3_HUMAN	NDN(Deamidated)DNIFLSPLSISTAFAMTK	3	20.25	0.223	0.21	0.83994	0.04	0.83994	NA	NA	NA	NA	NA	NA	NA	NA	NA	NA	NA	NA	20.4156	NA	NA	NA	NA	NA	NA	NA	NA	NA	NA	NA	NA	20.4048	NA	NA	NA	NA	NA	NA	20.6822	NA	NA	NA	NA	NA	19.4899	NA
ANT3_HUMAN	NDNDNIFLSPLSISTAFAM(Oxidation)TK	2	18.69	-1.58	-2.02	0.06152	4.06	0.06152	NA	NA	NA	NA	15.8539	NA	NA	NA	NA	18.7311	NA	NA	NA	NA	NA	NA	17.4514	18.2345	18.5242	19.1881	18.9701	NA	NA	19.255	18.7157	19.7098	NA	20.5555	NA	NA	NA	19.1052	NA	NA	NA	NA	NA	NA	NA	NA
ANT3_HUMAN	NDNDNIFLSPLSISTAFAM(Oxidation)TK	3	21.7	0.274	0.44	0.66488	0.19	0.66488	NA	NA	21.5436	22.5618	NA	NA	20.6499	NA	21.5377	NA	22.5433	NA	21.5162	NA	NA	NA	NA	NA	NA	22.7004	NA	NA	19.4389	NA	NA	NA	23.4829	NA	21.7547	21.2651	22.1859	22.0976	20.592	20.5563	22.0051	22.4101	NA	NA	NA	NA
ANT3_HUMAN	NDN(Deamidated)DN(Deamidated)IFLSPLSISTAFAMTK	3	20.34	-0.934	-1.06	0.31038	1.13	0.31038	NA	NA	21.6431	NA	18.2142	18.8412	NA	NA	NA	19.8842	NA	NA	NA	20.8027	NA	NA	NA	NA	NA	NA	NA	NA	NA	NA	NA	NA	22.4318	NA	20.3704	NA	NA	20.5645	NA	NA	NA	NA	NA	NA	NA	NA
ANT3_HUMAN	NDN(Deamidated)DN(Deamidated)IFLSPLSISTAFAMTK	2	17.82	NA	NA	NA	NA	NA	NA	NA	NA	NA	NA	NA	NA	NA	NA	17.816	NA	NA	NA	NA	NA	NA	NA	NA	NA	NA	NA	NA	NA	NA	NA	NA	NA	NA	NA	NA	NA	NA	NA	NA	NA	NA	NA	NA	NA	NA
ANT3_HUMAN	AFLEVN(Deamidated)EEGSEAAASTAVVIAGR	3	22.25	-0.531	-0.7	0.49621	0.49	0.49621	NA	NA	NA	23.1086	NA	20.3465	NA	NA	NA	21.7911	22.7071	NA	NA	NA	NA	NA	NA	NA	NA	NA	NA	NA	NA	NA	NA	22.172	NA	24.0142	NA	NA	NA	NA	NA	21.9848	NA	NA	21.9082	NA	NA	NA
ANT3_HUMAN	NDNDN(Deamidated)IFLSPLSISTAFAMTK	2	20.01	-0.244	-0.28	0.78347	0.08	0.78347	NA	NA	20.3203	19.7515	NA	NA	NA	NA	NA	NA	NA	NA	NA	NA	NA	NA	NA	NA	19.6646	NA	NA	NA	19.4731	20.1412	19.2455	NA	NA	21.9744	NA	NA	20.1723	NA	NA	NA	NA	NA	19.3205	NA	NA	NA
ANT3_HUMAN	FSPENTRK	2	19.3	-0.428	-0.43	0.67557	0.19	0.67557	NA	NA	19.9757	NA	NA	NA	NA	19.3033	NA	NA	NA	NA	NA	NA	18.6531	NA	NA	NA	18.9217	NA	NA	NA	19.6412	NA	NA	NA	NA	NA	NA	NA	NA	NA	NA	NA	NA	NA	NA	NA	NA	NA
ANT3_HUMAN	LPGIVAEGR	2	22.31	NA	NA	NA	NA	NA	NA	NA	NA	NA	NA	NA	NA	NA	NA	NA	NA	NA	22.45	NA	22.1695	NA	NA	NA	NA	NA	NA	NA	NA	NA	NA	NA	NA	NA	NA	NA	NA	NA	NA	NA	NA	NA	NA	NA	NA	NA
ANTRL_HUMAN	NGLDQ(Deamidated)LQ(Deamidated)KIVPDGHTFMQ(Deamidated)AGFR	3	20.77	-0.767	-1.33	0.19496	1.76	0.19496	19.1427	20.6708	NA	21.7987	19.8398	NA	NA	20.1195	21.3501	21.6627	NA	NA	19.193	NA	19.8698	NA	19.536	20.7862	NA	20.0251	20.8204	21.8285	NA	20.3856	20.7761	20.8809	NA	NA	NA	22.177	NA	19.7295	NA	20.432	22.7078	23.2846	20.9675	NA	NA	20.3982
ANXA8_HUMAN	AMKGIGTNEQAIIDVLTK	3	20.17	NA	NA	NA	NA	NA	NA	NA	NA	NA	NA	NA	NA	NA	NA	NA	NA	NA	NA	NA	NA	NA	NA	NA	NA	NA	NA	NA	NA	NA	NA	NA	NA	NA	NA	NA	NA	NA	NA	NA	20.4479	NA	19.8997	NA	NA	NA
AOC3_HUMAN	NLVTM(Oxidation)TTAPRGLQ(Deamidated)SGDR	3	21.54	NA	NA	NA	NA	NA	NA	NA	NA	NA	NA	NA	NA	NA	NA	NA	NA	NA	NA	NA	NA	NA	NA	NA	NA	NA	NA	NA	NA	NA	NA	NA	NA	NA	NA	21.5439	NA	NA	NA	NA	NA	NA	NA	NA	NA	NA
AP1G1_HUMAN	RAM(Oxidation)ELSFALVNGNNIRGM(Oxidation)MK	3	23.42	-0.918	-0.64	0.54709	0.41	0.54709	NA	NA	NA	NA	NA	22.9576	NA	NA	NA	NA	NA	NA	NA	NA	NA	NA	NA	NA	NA	NA	NA	NA	NA	23.8757	NA	NA	NA	NA	NA	NA	NA	NA	NA	NA	NA	NA	NA	NA	NA	NA
AP1G1_HUMAN	GSAM(Oxidation)QDLAEVNNFPPQ(Deamidated)SWQ	3	25.48	NA	NA	NA	NA	NA	NA	NA	NA	NA	NA	NA	NA	NA	NA	NA	NA	NA	NA	NA	NA	NA	NA	NA	NA	NA	NA	NA	NA	NA	NA	NA	NA	25.4775	NA	NA	NA	NA	NA	NA	NA	NA	NA	NA	NA	NA
AP1G1_HUMAN	GSAM(Oxidation)QDLAEVNNFPPQSWQ(Deamidated)	3	25.08	NA	NA	NA	NA	NA	NA	NA	NA	NA	NA	NA	NA	NA	NA	NA	NA	NA	NA	NA	NA	NA	NA	NA	NA	NA	NA	NA	NA	NA	NA	NA	NA	NA	NA	25.078	NA	NA	NA	NA	NA	NA	NA	NA	NA	NA
AP2A1_HUMAN	M(Oxidation)PAVSKGDGM(Oxidation)R	2	20.52	-0.466	-0.63	0.53019	0.4	0.53019	17.4502	20.0714	21.8936	NA	19.3147	19.8406	20.315	20.1297	20.2558	21.5545	22.2174	20.7021	20.4384	NA	20.5917	20.6327	19.5086	18.4246	20.8877	NA	21.6621	20.1376	20.7269	19.2606	19.4275	19.8412	NA	21.3966	21.5744	21.6372	18.9671	20.0464	22.2767	NA	22.7048	22.4789	20.3833	21.213	NA	19.6047
AP3D1_HUMAN	DVPMVEKKSK	2	21.08	-0.313	-0.77	0.44731	0.59	0.44731	NA	20.2044	22.8136	22.4515	19.9679	20.2082	20.6535	21.5424	20.6351	20.7748	NA	21.428	20.8893	21.6798	20.2831	20.8808	19.8537	20.5737	20.6959	21.0644	21.138	21.2982	20.7349	21.5708	20.6299	20.666	22.1683	21.4763	22.2775	22.1065	20.2964	20.4252	20.7126	21.0416	21.6078	22.2075	20.8508	21.7664	20.6144	20.9321
AP3D1_HUMAN	HRPSEADEEELAR	3	20.77	-0.106	-0.12	0.90546	0.01	0.90546	18.3611	20.2601	20.8423	22.5456	19.5899	20.5405	21.6635	21.7079	22.1386	22.267	20.7085	22.0959	20.6212	22.0673	20.3557	19.439	18.7034	20.3727	NA	19.5776	18.6189	19.8253	NA	20.1797	NA	20.8545	20.5832	22.4601	20.7763	21.625	19.9205	21.9379	19.7371	21.1493	22.0384	23.4503	22.3441	21.0042	18.267	19.8088
APBA2_HUMAN	GDGDLEDQ(Deamidated)EEDIDQ(Deamidated)IVAEIK	3	23.51	0.141	0.18	0.85474	0.03	0.85474	22.7615	23.1219	25.0008	25.5675	22.7922	23.2739	23.5625	23.7593	24.2171	24.0789	23.9902	23.6541	23.2463	23.6957	22.8616	23.0384	23.0911	23.5099	22.9431	23.3775	23.6883	NA	NA	23.8698	NA	22.8328	NA	NA	24.1542	NA	NA	23.243	19.7806	24.2418	24.2174	24.7643	23.824	23.6933	22.729	23.0888
APBA2_HUMAN	GDGDLEDQEEDIDQ(Deamidated)IVAEIK	3	23.73	NA	NA	NA	NA	NA	NA	NA	NA	NA	NA	NA	NA	NA	NA	NA	NA	NA	NA	NA	NA	NA	NA	NA	NA	NA	NA	NA	NA	NA	NA	NA	NA	NA	NA	NA	NA	NA	23.7303	NA	NA	NA	NA	NA	NA	NA
APBB1_HUMAN	C(Carbamidomethyl)LDARSQ(Deamidated)ASTSC(Carbamidomethyl)LPAPPAESVARR	3	20.57	-0.244	-0.24	0.81246	0.06	0.81246	NA	NA	NA	NA	NA	NA	NA	NA	NA	19.5837	NA	NA	21.3471	20.7486	NA	NA	NA	NA	NA	NA	NA	NA	20.0274	NA	NA	NA	NA	22.5315	NA	NA	NA	NA	NA	NA	NA	20.6223	19.149	NA	NA	NA
APBB2_HUMAN	(Gln->pyro-Glu)Q(Deamidated)PWSDFAVLN(Deamidated)GGK	2	20.31	-0.842	-2.16	0.03741	4.66	0.03741	19.0882	18.9457	NA	NA	18.7887	18.9898	19.9014	20.1474	19.7474	19.9706	21.6034	21.7693	19.901	20.5317	19.8764	19.7706	19.3786	19.6478	20.188	19.8653	20.9698	21.3563	20.1173	20.0892	19.3186	19.7326	23.1769	22.9128	20.7809	20.8955	21.7509	21.6412	19.5634	19.6557	NA	20.6984	19.9063	NA	NA	NA
APC_HUMAN	N(Deamidated)SSSSTSPVSKK	2	16.76	NA	NA	NA	NA	NA	NA	NA	NA	NA	NA	16.7604	NA	NA	NA	NA	NA	NA	NA	NA	NA	NA	NA	NA	NA	NA	NA	NA	NA	NA	NA	NA	NA	NA	NA	NA	NA	NA	NA	NA	NA	NA	NA	NA	NA	NA
APC_HUMAN	NPKDQEALWDM(Oxidation)GAVSM(Oxidation)LK	3	21.7	NA	NA	NA	NA	NA	NA	NA	21.8735	NA	NA	NA	NA	NA	NA	NA	NA	NA	NA	NA	NA	21.524	NA	NA	NA	NA	NA	NA	NA	NA	NA	NA	NA	NA	NA	NA	NA	NA	NA	NA	NA	NA	NA	NA	NA	NA
APC7_HUMAN	(Acetyl)MDPGDAAILESSLR	3	19.51	NA	NA	NA	NA	NA	NA	NA	NA	NA	NA	NA	NA	NA	NA	NA	NA	NA	NA	NA	NA	NA	NA	NA	NA	NA	NA	NA	NA	NA	NA	19.511	NA	NA	NA	NA	NA	NA	NA	NA	NA	NA	NA	NA	NA	NA
APJ_HUMAN	FRQ(Deamidated)AC(Carbamidomethyl)TSM(Oxidation)LC(Carbamidomethyl)C(Carbamidomethyl)GQ(Deamidated)SR	2	21.52	NA	NA	NA	NA	NA	NA	NA	NA	NA	NA	NA	NA	NA	NA	NA	NA	NA	NA	NA	NA	NA	NA	NA	NA	NA	NA	NA	NA	NA	NA	NA	NA	NA	NA	NA	21.517	NA	NA	NA	NA	NA	NA	NA	NA	NA
APLP1_HUMAN	AALEGFLAALQADPPQAER	2	24.2	-0.394	-1.03	0.30724	1.07	0.30724	23.5396	23.2953	26.2668	26.2953	22.3631	22.5814	24.1328	24.1312	24.7714	24.413	24.53	25.2107	24.3845	24.6061	23.9785	23.4886	22.3503	22.8922	23.3745	23.5036	23.6847	24.4175	23.3858	23.7166	23.6953	23.8758	24.6577	24.6263	25.3592	25.2703	23.8724	23.9307	24.1318	24.577	25.8515	26.0692	24.9957	24.7556	23.6513	23.4706
APLP1_HUMAN	AALEGFLAALQADPPQAER	3	25.49	-0.304	-0.89	0.3762	0.8	0.3762	24.3281	24.7448	27.4201	27.4415	23.9947	24.3666	25.5233	25.5697	25.8978	25.9525	26.1989	26.039	25.7146	25.6012	25.0501	25.2006	24.1951	24.0408	24.7836	24.7261	25.4483	25.2589	25.0982	24.9	24.7373	25.1917	25.5972	25.6629	26.514	26.5725	25.1635	24.9953	26.0558	26.0481	27.2465	27.1614	25.9106	26.1179	24.2832	24.8992
APLP1_HUMAN	LVETHATR	2	20.79	-0.196	-0.55	0.58348	0.31	0.58348	19.3275	19.4887	22.8806	22.658	19.3998	19.4983	21.1026	20.9773	21.2699	21.1375	21.4219	21.6938	20.9187	21.1296	20.2227	20.1857	19.9313	20.3688	20.2078	19.9568	20.3178	20.8945	20.3266	20.2761	19.9531	20.1387	21.5405	20.8722	21.9021	21.829	20.6384	20.4066	20.8389	20.8277	22.2383	22.4153	21.6886	21.4586	19.5374	19.5896
APLP1_HUMAN	(Gln->pyro-Glu)QMYPELQIAR	2	23.75	-0.196	-0.73	0.4665	0.54	0.4665	22.9475	23.1272	25.1865	25.3878	22.5026	22.5336	23.5106	23.7825	24.1187	23.957	23.9356	23.9732	23.8756	24.1019	23.5	23.6594	23.1424	23.2226	23.1821	23.362	23.8358	24.056	23.3846	23.5889	23.5178	23.5944	23.3284	23.4337	24.6195	24.748	23.4039	23.301	24.0156	24.1832	24.6604	24.8263	23.9035	24.1689	23.0669	23.2877
APLP1_HUMAN	MNPLEQYER	2	25.15	-0.172	-0.58	0.56485	0.34	0.56485	24.2346	24.2704	26.8632	27.0814	23.7867	24.041	25.082	25.0875	25.7011	25.5638	25.3832	25.3849	25.1679	25.4422	24.9719	24.8419	24.3666	24.7295	24.5723	24.6875	25.0662	25.3391	24.7646	24.8461	24.4481	24.4892	25.2788	25.0799	26.1528	26.2046	24.6595	24.6288	25.3602	25.4812	26.355	26.5341	25.8115	25.5972	24.1758	24.4189
APLP1_HUMAN	QMYPELQIAR	2	24.56	-0.247	-0.81	0.4207	0.66	0.4207	23.5892	23.6084	26.4356	26.6048	22.8803	23.1405	24.4129	24.4626	25.0453	24.8305	24.9822	25.13	24.5899	24.8224	24.2554	24.2782	23.6886	23.8843	23.9782	24.0905	24.4384	24.6528	24.1165	24.2074	24.065	24.12	24.7762	24.6407	25.7103	25.6711	24.0451	24.0285	24.7534	24.9019	25.81	25.9783	25.2243	25.1567	23.6302	23.7312
APLP1_HUMAN	C(Carbamidomethyl)LPGEFVSEALLVPEGC(Carbamidomethyl)R	3	23	-0.373	-1.03	0.30663	1.07	0.30663	21.7893	22.1269	25.1637	25.2209	21.1979	21.6123	22.7726	22.7276	23.4759	23.507	23.7632	23.6114	23.2907	23.2752	22.6874	22.7742	21.5324	21.4222	22.2862	22.0366	23.0058	22.8828	22.5347	22.296	22.5878	22.3199	23.1687	23.1136	24.3164	24.2111	22.5259	22.3391	23.8004	23.5969	24.7083	24.6553	23.6334	23.9083	21.792	22.3438
APLP1_HUMAN	C(Carbamidomethyl)LPGEFVSEALLVPEGC(Carbamidomethyl)R	2	21.5	-0.494	-1.13	0.26355	1.28	0.26355	20.656	20.4596	23.7242	23.9909	19.3378	19.5036	21.0263	21.4294	22.0385	21.8063	21.9796	22.5129	21.7162	21.9722	21.1945	20.8331	19.402	19.9736	20.6311	20.7942	20.9519	21.7506	20.2158	21.0569	NA	21.1495	21.9339	22.343	22.6763	23.0123	21.1034	21.1639	21.566	22.0406	23.1327	23.4115	22.4946	22.3325	20.6926	20.6153
APLP1_HUMAN	(Ammonia-loss)C(Carbamidomethyl)LPGEFVSEALLVPEGC(Carbamidomethyl)R	3	21.56	-0.299	-0.48	0.63534	0.23	0.63534	20.1602	20.5431	23.4351	24.5377	19.1489	19.6101	21.3554	21.9489	22.2178	22.3664	23.0963	22.1973	21.4074	22.1524	21.1678	22.1488	19.9259	18.4173	21.3186	20.9893	21.8116	20.2957	20.4758	20.4762	21.3186	20.5261	20.3943	21.3573	22.7946	23.2829	20.0831	20.6672	23.3701	22.9947	23.0071	23.404	22.3647	23.2226	20.9797	21.3066
APLP1_HUMAN	(Ammonia-loss)C(Carbamidomethyl)LPGEFVSEALLVPEGC(Carbamidomethyl)R	2	24.23	-0.477	-1.09	0.28395	1.18	0.28395	23.2071	23.1921	26.814	26.8602	21.8056	21.8855	23.8321	24.1948	NA	24.9033	24.9702	25.2817	24.6319	24.7941	24.0934	24.2987	22.0672	21.3068	23.5526	23.5931	23.6609	23.9309	23.0038	23.3583	23.4512	23.682	24.6151	24.897	25.784	25.9184	23.8926	23.8177	24.9314	25.1509	25.5361	25.9345	25.0472	25.3154	23.7849	23.9008
APLP1_HUMAN	VEQATQAIPMER	2	25.07	-0.13	-0.38	0.70628	0.14	0.70628	23.8544	23.9462	26.712	27.213	23.6001	23.7946	25.0914	24.6995	25.6275	25.4884	25.3317	26.0171	25.2184	25.4227	24.9289	24.7126	24.3798	24.6181	24.6402	24.7329	24.9508	25.085	24.8156	24.1997	24.7021	24.7559	24.9507	24.8482	26.1719	26.3414	24.5471	24.6369	25.0564	25.3936	26.0916	26.5945	25.6307	25.5185	24.1801	24.1624
APLP1_HUMAN	VEQATQAIPMER	3	19.75	-0.665	-1.33	0.19868	1.77	0.19868	NA	NA	20.8056	NA	NA	19.0023	NA	18.8155	NA	NA	NA	17.7626	20.1278	NA	NA	20.2514	19.4762	19.1868	NA	19.6479	18.8468	NA	19.6759	NA	NA	NA	NA	NA	21.2983	NA	NA	18.9832	NA	20.9405	20.8939	NA	NA	20.2818	NA	NA
APLP1_HUMAN	VIALINDQR	2	25.29	-0.213	-0.74	0.46156	0.55	0.46156	24.3274	24.2274	26.8898	26.8731	24.0168	24.2856	25.2881	25.1844	25.7583	25.5504	25.7002	25.688	25.4474	25.4853	25.1186	24.9352	24.5301	25.0203	24.7268	24.6345	25.2067	25.5207	24.803	24.8798	24.8178	25.0214	25.3188	25.0362	26.317	26.2532	25.015	24.8311	25.6014	25.492	26.5165	26.6358	25.84	25.7537	24.5173	24.5617
APLP1_HUMAN	HYQHVAAVDPEK	3	22.85	-0.042	-0.11	0.91131	0.01	0.91131	21.8786	21.4376	24.4805	24.682	21.4845	21.5498	23.5497	23.7192	23.7666	23.1926	22.9738	23.2491	22.6296	23.0268	23.3386	22.4609	22.0357	22.3459	22.4141	22.373	22.3155	22.542	22.8954	22.5461	21.9419	22.0625	23.2507	23.2085	23.5438	23.6229	22.2948	22.4045	23.0593	23.0638	23.9869	24.338	24.1257	23.1068	21.5913	21.5355
APLP1_HUMAN	HYQHVAAVDPEK	2	22.11	-0.21	-0.56	0.57691	0.32	0.57691	21.2177	20.8629	24.3827	24.2059	20.1742	20.0102	22.7602	22.3939	22.7268	22.3616	22.6677	22.791	22.2674	22.4443	22.0696	21.7887	21.0657	20.8703	21.6385	21.3574	21.6972	21.8715	21.4809	21.1702	21.4104	21.433	23.0526	22.491	23.1531	23.1134	21.7955	21.5141	22.4331	22.2385	23.681	23.8931	22.9715	22.9156	20.9868	20.9621
APLP1_HUMAN	RAALEGFLAALQADPPQAER	3	23.39	-0.371	-1.08	0.28543	1.17	0.28543	22.3364	22.5887	25.2867	25.556	21.9051	22.1739	23.5062	23.4791	23.8855	23.917	24.1602	24.0521	23.5994	23.616	22.9535	22.8531	21.6636	21.6205	22.5096	22.4599	23.3061	23.2591	22.6779	22.7793	23.1345	22.9809	23.6841	23.8589	24.6627	24.7895	22.8315	22.8401	23.7786	23.7138	25.2353	25.2425	23.9002	24.0707	22.301	22.4932
APLP1_HUMAN	DELAPAGTGVSR	2	23.01	0.084	0.33	0.74567	0.11	0.74567	21.8469	22.2016	23.3346	23.5334	22.565	22.8307	23.2123	23.005	23.5315	23.4808	23.1371	23.294	23.2264	23.6224	23.3519	23.059	22.9892	23.4069	22.6495	22.8406	22.6192	23.0163	23.1171	23.229	22.818	23.1148	22.8148	23.003	23.3194	23.4665	22.766	23.0268	22.7729	22.8265	23.3935	23.6749	23.3719	22.8643	22.0136	22.2068
APLP1_HUMAN	QALNEHFQSILQTLEEQVSGER	3	24.68	-0.707	-1.4	0.16805	1.97	0.16805	23.7555	23.7377	27.0652	27.2439	22.6567	22.9386	24.5594	24.6648	25.5237	25.2888	25.5897	25.6969	25.2214	25.1305	24.4634	24.4731	21.2512	19.7164	23.7607	23.7689	24.4052	24.6401	24.019	23.7598	23.9774	24.1875	25.4497	25.5494	26.073	26.2618	24.9643	24.8154	25.1722	25.1931	26.6221	26.7282	25.4128	25.7851	23.639	23.9865
APLP1_HUMAN	QALNEHFQSILQTLEEQVSGER	2	21.11	NA	NA	NA	NA	NA	NA	NA	NA	21.1091	NA	NA	NA	NA	NA	NA	NA	NA	NA	NA	NA	NA	NA	NA	NA	NA	NA	NA	NA	NA	NA	NA	NA	NA	NA	NA	NA	NA	NA	NA	NA	NA	NA	NA	NA	NA
APLP1_HUMAN	EWAMADNQSK	2	22.64	-0.118	-0.36	0.71924	0.13	0.71924	21.361	21.478	24.3614	24.6295	21.3427	21.4881	22.8327	22.4685	23.2361	23.0653	22.8575	22.8723	22.6423	22.9334	22.7679	22.4657	22.0091	22.1658	22.2206	22.4744	22.5125	22.8717	22.601	22.093	22.0153	21.9023	22.2688	22.8185	23.504	23.538	22.2567	22.3197	22.9513	23.1123	23.5676	23.9377	23.463	23.1097	21.7089	21.4723
APLP1_HUMAN	FQVHTHLQVIEER	3	21.11	-0.148	-0.42	0.67453	0.18	0.67453	20.6772	20.5283	22.1143	22.1074	20.2734	20.6643	21.8106	21.3157	20.8544	20.3891	21.1272	20.9566	21.1212	21.9828	21.3154	21.1059	19.8339	20.009	20.957	21.1306	20.742	21.6343	20.9444	20.6203	21.307	20.8903	20.8449	20.0537	21.6812	21.3893	20.2879	NA	21.334	21.5218	22.3692	22.1792	21.8646	21.6228	20.93	20.6296
APLP1_HUMAN	SGSC(Carbamidomethyl)AHPHHQVVPFR	3	22.05	-0.099	-0.31	0.75738	0.1	0.75738	21.1834	20.8092	23.7366	23.8171	20.5457	20.5537	22.8158	22.6154	22.473	22.3155	22.3681	22.6123	22.2302	22.3805	22.1007	21.9157	21.4637	21.3834	21.5586	21.394	21.7881	21.9612	21.8683	21.6339	21.7959	21.5651	NA	22.5183	22.8814	22.858	21.6791	21.4529	22.22	22.2551	23.358	23.6541	22.3124	22.4199	20.9231	20.6287
APLP1_HUMAN	SGSC(Carbamidomethyl)AHPHHQVVPFR	2	20.2	-0.025	-0.06	0.9522	0	0.9522	19.3425	NA	22.0905	21.8509	NA	NA	20.7094	20.391	20.0146	20.0873	20.613	NA	20.1077	20.2528	NA	NA	18.6359	NA	19.1227	NA	19.7656	19.6956	NA	NA	19.7025	19.2346	20.4878	NA	20.8043	20.8657	19.559	18.9397	20.1282	20.1255	21.5886	21.8073	20.2691	20.6248	18.8299	NA
APLP1_HUMAN	DDTPMTLPK	2	24.11	-0.097	-0.34	0.73714	0.11	0.73714	23.0319	23.0914	25.8097	25.8944	23.0847	23.3075	23.9453	23.6065	24.5954	24.4127	24.395	24.5654	24.2008	24.3571	24.0738	23.8483	23.6465	23.7539	23.7154	23.93	24.0356	24.1867	24.0402	23.5496	23.5759	23.7065	23.9235	24.0303	25.0442	25.1557	23.5962	23.6085	24.222	24.4071	25.0547	25.2974	24.6998	24.5002	23.391	23.1809
APLP1_HUMAN	GGLQPPDSKDDTPMTLPK	3	20.56	-0.243	-0.55	0.58504	0.3	0.58504	19.5012	19.6684	22.9337	23.4676	19.2349	19.7466	20.3987	20.859	20.6166	20.4366	NA	20.414	20.5203	20.7994	19.8735	20.3267	20.1581	20.3709	19.5567	19.911	20.586	20.953	20.4289	20.1144	19.6382	19.2941	NA	21.7011	21.3613	21.3641	19.9429	19.5169	20.3474	20.906	22.9314	22.9766	20.9522	21.2875	18.5754	19.6074
APLP1_HUMAN	(Ammonia-loss)C(Carbamidomethyl)LRDPQR	2	23.24	-0.145	-0.43	0.67245	0.18	0.67245	21.7596	22.1684	24.8021	25.0492	22.0903	22.4774	23.2773	23.0396	23.808	23.7878	23.3838	23.5412	23.3063	23.6799	23.1102	22.9448	22.5631	22.9987	22.6387	NA	23.052	23.345	23.0245	22.985	22.2986	22.9558	22.7651	23.3147	24.2804	24.4018	22.6466	22.8688	23.4079	23.6502	24.3244	24.6682	24.0716	23.735	22.0603	22.181
APLP1_HUMAN	(Gln->pyro-Glu)QALNEHFQSILQTLEEQVSGER	3	23.72	-0.77	-1.37	0.17902	1.87	0.17902	22.3586	22.6626	26.2251	26.2703	21.4632	21.4521	23.5525	24.0115	24.5043	24.4996	24.6585	24.6783	23.9496	24.4596	23.4048	23.8308	NA	17.5675	23.0854	23.0699	23.4215	23.4962	22.7554	23.2329	22.7615	22.8942	24.4781	24.7246	25.1579	25.4767	23.2178	23.4148	23.9618	23.9201	25.0106	25.3562	24.2835	24.8313	23.322	23.625
APLP1_HUMAN	(Gln->pyro-Glu)QALNEHFQSILQTLEEQVSGER	2	20.68	0.076	0.16	0.87558	0.02	0.87558	19.549	19.207	23.7772	22.6998	NA	NA	NA	19.7353	21.0405	21.2414	20.8321	21.4905	21.1802	21.0116	20.4609	20.0172	NA	NA	19.5771	19.4822	19.8878	20.0233	19.2222	19.7794	19.6719	19.5786	21.6757	21.2731	22.2667	22.0311	20.1555	19.8209	NA	20.4905	21.6112	22.0501	21.077	21.5226	19.5974	20.1808
APLP1_HUMAN	WEPDPQR	2	23.96	-0.061	-0.13	0.89433	0.02	0.89433	22.9326	22.2867	25.4036	25.5154	23.2583	23.5073	24.8865	23.5903	24.475	24.5086	24.8057	24.3451	24.4878	24.3088	23.9465	23.5066	23.5274	23.1863	23.1414	23.0426	23.4999	23.8867	23.8613	23.3913	23.3804	23.065	24.7809	23.4128	24.809	24.7434	24.2332	23.2468	24.3766	23.9472	25.4836	25.6972	NA	24.287	23.1452	22.3862
APLP1_HUMAN	VIALIN(Deamidated)DQR	2	23.13	-0.333	-0.88	0.38499	0.77	0.38499	22.035	22.0111	24.4793	24.9616	21.2343	22.5537	22.8705	22.923	23.568	23.4483	23.4339	23.6293	23.2077	23.4725	22.8941	22.7302	22.4202	22.6086	22.2727	22.4624	23.0511	23.4081	22.5118	23.1817	22.7873	23.5425	23.1593	22.9371	24.1803	24.235	22.5292	22.5517	23.4149	23.4603	24.5046	24.4976	23.9234	23.6051	22.4743	21.9176
APLP1_HUMAN	QALN(Deamidated)EHFQSILQTLEEQVSGER	3	20.88	-0.576	-1.23	0.22451	1.52	0.22451	19.5654	19.8777	23.017	23.1169	18.445	NA	20.6278	21.2583	21.5789	21.2827	21.8283	21.8824	20.9324	21.4516	20.7625	20.6386	17.6192	NA	19.8826	20.0044	20.1971	20.8337	19.9599	NA	20.323	20.3798	21.4272	21.5251	NA	22.4018	20.3529	20.5605	21.363	21.3534	22.6515	NA	21.6283	21.7961	20.1826	20.2017
APLP1_HUMAN	QM(Oxidation)YPELQIAR	2	21.06	-0.075	-0.09	0.92792	0.01	0.92792	19.7439	NA	NA	22.3189	20.4289	20.8027	18.7929	21.0561	22.2475	21.9283	NA	NA	NA	22.0007	NA	19.9734	NA	21.9342	NA	21.0807	20.9604	21.8432	NA	21.0815	20.4801	21.3927	NA	NA	NA	22.4629	NA	NA	19.8835	21.2485	22.1229	21.8507	NA	20.7794	18.7243	21.291
APLP1_HUMAN	Q(Deamidated)ALNEHFQSILQTLEEQVSGER	3	20.16	-0.464	-0.55	0.59086	0.3	0.59086	NA	NA	22.545	22.8414	NA	16.7712	19.1504	19.165	NA	20.85	NA	NA	19.4337	20.4854	NA	18.8769	NA	NA	NA	NA	NA	NA	18.7287	NA	NA	NA	NA	NA	21.9483	20.8795	18.7188	19.0982	NA	20.7826	20.7596	20.7714	21.2833	19.9179	NA	NA
APLP1_HUMAN	Q(Deamidated)ALNEHFQSILQTLEEQVSGER	2	20.36	0.546	0.54	0.59695	0.3	0.59695	NA	NA	22.8947	21.5774	NA	NA	NA	NA	19.5577	NA	NA	19.3603	NA	NA	NA	NA	NA	NA	NA	NA	NA	19.2727	NA	NA	NA	NA	NA	NA	21.0364	NA	NA	NA	NA	19.6658	NA	NA	NA	19.5338	NA	NA
APLP1_HUMAN	DDTPM(Oxidation)TLPK	2	19.73	-0.542	-1.09	0.28859	1.18	0.28859	NA	18.4721	NA	NA	19.1116	19.494	19.85	19.3129	20.7362	20.6358	NA	NA	NA	NA	19.1125	NA	19.2386	20.1924	18.9517	NA	NA	20.3768	19.3963	19.6628	NA	19.5897	NA	NA	20.7589	20.7552	NA	NA	NA	NA	NA	NA	NA	NA	NA	19.5214
APLP1_HUMAN	GGLQ(Deamidated)PPDSK	2	23.7	-0.059	-0.08	0.93549	0.01	0.93549	22.3556	NA	25.2877	24.6072	23.7942	23.6802	24.812	24.231	24.1132	23.4036	24.7429	24.5976	24.3904	24.1457	23.6402	23.377	NA	22.5662	22.4092	21.7696	22.8485	22.6869	24.2262	23.5009	23.2783	22.8565	25.5338	NA	24.4856	24.1845	24.3139	23.7186	23.9192	23.2083	25.1049	24.8371	24.8862	24.6318	22.3285	18.4523
APLP1_HUMAN	QALN(Deamidated)EHFQ(Deamidated)SILQTLEEQVSGER	3	19.64	-0.712	-0.87	0.39487	0.76	0.39487	NA	17.315	20.7751	NA	NA	NA	NA	NA	19.527	NA	20.0285	20.1746	NA	NA	NA	NA	NA	NA	NA	17.5808	18.8722	NA	NA	NA	NA	18.2654	NA	20.9557	20.3723	21.7855	NA	NA	19.6525	NA	NA	NA	NA	21.2891	NA	18.298
APLP1_HUMAN	GSTEQDAASPEK	2	17.77	-0.458	-0.62	0.54479	0.39	0.54479	15.4249	NA	NA	NA	NA	NA	17.9955	NA	18.5298	18.3701	NA	NA	NA	NA	17.9113	NA	NA	NA	NA	NA	NA	NA	17.4362	NA	NA	NA	NA	NA	NA	NA	17.3019	NA	17.7693	NA	NA	NA	19.1675	NA	NA	NA
APLP1_HUMAN	(Gln->pyro-Glu)QM(Oxidation)YPELQIAR	2	20.43	-0.177	-0.22	0.82686	0.05	0.82686	NA	20.2437	NA	NA	NA	19.9466	NA	NA	NA	NA	NA	NA	NA	21.0125	NA	NA	19.4045	21.0472	NA	NA	NA	20.5932	NA	NA	NA	20.719	NA	NA	NA	NA	NA	NA	NA	21.4179	NA	NA	20.2365	NA	NA	19.6953
APLP1_HUMAN	VEQATQAIPM(Oxidation)ER	2	20.62	-0.493	-0.64	0.53712	0.41	0.53712	NA	19.6362	NA	NA	NA	NA	NA	21.3517	NA	NA	NA	21.1463	NA	NA	NA	NA	NA	19.5124	NA	NA	NA	NA	NA	21.3192	NA	NA	NA	21.701	NA	NA	NA	NA	NA	NA	NA	NA	NA	NA	NA	19.6936
APLP1_HUMAN	EWAM(Oxidation)ADNQSK	2	16.57	NA	NA	NA	NA	NA	NA	16.5692	NA	NA	NA	NA	NA	NA	NA	NA	NA	NA	NA	NA	NA	NA	NA	NA	NA	NA	NA	NA	NA	NA	NA	NA	NA	NA	NA	NA	NA	NA	NA	NA	NA	NA	NA	NA	NA	NA
APLP1_HUMAN	QALNEHFQ(Deamidated)SILQTLEEQVSGER	3	18.75	NA	NA	NA	NA	NA	NA	NA	NA	NA	NA	NA	NA	NA	NA	NA	NA	NA	NA	NA	18.7541	NA	NA	NA	NA	NA	NA	NA	NA	NA	NA	NA	NA	NA	NA	NA	NA	NA	NA	NA	NA	NA	NA	NA	NA	NA
APLP1_HUMAN	QALNEHFQSILQ(Deamidated)TLEEQVSGER	3	22.75	NA	NA	NA	NA	NA	NA	NA	NA	NA	NA	NA	NA	NA	NA	NA	NA	NA	NA	NA	NA	NA	NA	NA	NA	NA	NA	NA	NA	NA	NA	NA	NA	NA	NA	NA	NA	NA	NA	NA	NA	22.7539	NA	NA	NA	NA
APLP1_HUMAN	VIALINDQ(Deamidated)R	2	22.73	0.845	0.59	0.57831	0.35	0.57831	NA	NA	NA	NA	NA	NA	NA	NA	NA	NA	NA	NA	NA	23.1562	NA	NA	NA	NA	NA	NA	NA	NA	NA	NA	NA	NA	NA	NA	NA	NA	22.3109	NA	NA	NA	NA	NA	NA	NA	NA	NA
APLP1_HUMAN	Q(Deamidated)ALNEHFQSILQ(Deamidated)TLEEQVSGER	3	19.45	NA	NA	NA	NA	NA	NA	NA	NA	NA	NA	NA	19.4509	NA	NA	NA	NA	NA	NA	NA	NA	NA	NA	NA	NA	NA	NA	NA	NA	NA	NA	NA	NA	NA	NA	NA	NA	NA	NA	NA	NA	NA	NA	NA	NA	NA
APLP2_HUMAN	GSGVGEQDGGLIGAEEK	2	20.75	0.291	0.82	0.41465	0.68	0.41465	NA	20.0868	21.9716	22.4956	19.9056	20.2683	21.3159	20.8168	21.2843	21.317	20.6888	21.2727	20.8113	21.3138	20.7739	20.6928	19.9361	20.3065	20.678	20.8972	20.2505	20.2072	20.7244	20.2459	20.4043	20.8148	NA	NA	NA	20.0058	19.9388	20.4602	20.8239	21.0089	21.8917	22.2775	21.1147	20.6682	19.5229	19.6486
APLP2_HUMAN	EMIFNAER	2	22.94	-0.252	-0.91	0.36748	0.83	0.36748	22.1077	21.7375	24.2856	24.4507	21.972	22.2095	22.914	22.7932	23.0775	22.7992	23.2592	23.3715	22.9296	23.2954	22.6354	22.3816	22.1976	22.4983	22.6204	22.6478	22.8731	23.0743	23.0585	22.9534	22.6462	22.5346	23.329	23.1956	23.7908	23.87	22.5793	22.4139	23.061	23.0275	24.1331	24.337	23.2795	23.1653	21.9883	21.9136
APLP2_HUMAN	VSIDNWC(Carbamidomethyl)R	2	21.32	-0.184	-0.59	0.56205	0.34	0.56205	20.733	20.8286	22.4381	22.8129	20.2377	20.3756	21.5439	21.3646	21.9962	21.8078	21.521	NA	20.9023	21.4424	20.994	20.9233	20.3516	20.3377	21.0932	21.1395	20.7953	20.8129	NA	NA	21.0923	20.9638	21.1922	NA	22.125	22.0816	NA	21.2904	21.3656	21.4177	22.8303	23.0356	21.5467	NA	20.2331	NA
APLP2_HUMAN	FIYGGC(Carbamidomethyl)GGNR	2	19.65	0.243	0.69	0.49803	0.47	0.49803	NA	18.7856	20.653	21.1179	NA	18.9266	19.8804	19.8625	NA	20.1334	NA	19.8387	19.6189	19.8698	19.4787	19.4304	20.0533	NA	NA	NA	18.8136	19.3608	NA	19.2138	NA	NA	NA	NA	NA	20.1212	19.0407	19.2507	19.6879	19.7325	20.8366	NA	19.4753	19.6748	18.4032	NA
APLP2_HUMAN	(Gln->pyro-Glu)QTLIQHFQAMVK	2	19.46	0.051	0.1	0.91835	0.01	0.91835	18.869	19.4782	21.2342	21.0385	18.3251	NA	19.4118	NA	19.6235	19.9984	NA	NA	NA	NA	NA	19.7546	18.2624	18.2288	19.8383	19.3089	NA	NA	NA	NA	19.0183	19.3958	NA	NA	NA	NA	NA	NA	19.1853	19.0415	20.8219	20.8813	NA	18.9682	18.5231	18.9877
APLP2_HUMAN	AVC(Carbamidomethyl)SQEAMTGPC(Carbamidomethyl)R	2	19.35	-0.006	-0.02	0.98801	0	0.98801	NA	NA	20.8616	20.8463	18.5996	18.3792	NA	19.1966	19.7942	19.6731	NA	19.3493	NA	NA	18.824	18.8693	18.8327	18.5683	19.4576	19.4032	NA	NA	18.9424	18.768	NA	NA	NA	NA	19.6672	NA	NA	18.7567	NA	19.3674	19.9419	20.4403	19.1276	NA	NA	NA
APLP2_HUMAN	EMIFN(Deamidated)AER	2	19.69	-0.148	-0.31	0.75705	0.1	0.75705	NA	NA	NA	20.8716	NA	18.5438	NA	19.2986	19.4883	NA	NA	20.0951	20.2795	20.0397	18.5989	NA	NA	NA	NA	19.0519	NA	NA	NA	19.765	18.8241	19.6465	NA	NA	20.6043	20.7328	NA	18.5416	NA	NA	20.3114	20.4455	NA	19.3261	NA	NA
APLP2_HUMAN	HYQHVLAVDPEK	3	18.55	0.229	0.31	0.76274	0.09	0.76274	17.7145	NA	20.1623	20.3902	15.8477	NA	19.4296	NA	19.1385	NA	NA	NA	NA	NA	NA	18.4305	NA	NA	18.5174	18.467	NA	NA	NA	16.6682	NA	NA	NA	NA	NA	NA	NA	17.7627	18.7587	NA	20.0709	20.3409	20.1686	18.5972	16.7933	16.6169
APLP2_HUMAN	VPYVAQEIQEEIDELLQEQR	3	20.4	0.356	0.41	0.68909	0.17	0.68909	18.7702	NA	22.7672	NA	NA	NA	NA	NA	NA	NA	22.1383	NA	NA	NA	NA	NA	NA	NA	19.4465	19.6686	NA	NA	NA	NA	NA	NA	NA	22.5921	NA	NA	NA	NA	19.4546	19.2578	NA	20.9721	19.5251	NA	NA	19.787
APLP2_HUMAN	C(Carbamidomethyl)LVGEFVSDVLLVPEK	2	18.85	-0.856	-0.97	0.34647	0.95	0.34647	NA	NA	20.6306	20.7633	NA	NA	NA	NA	NA	NA	18.8008	NA	NA	NA	18.414	NA	NA	15.5268	18.2803	NA	NA	NA	NA	NA	17.8994	17.9306	NA	NA	NA	19.5066	NA	NA	NA	NA	NA	21.0213	18.5603	NA	NA	NA
APLP2_HUMAN	EWEEAELQAK	2	18.82	0.462	0.55	0.59276	0.3	0.59276	18.6745	NA	NA	NA	NA	NA	NA	19.201	NA	NA	NA	NA	NA	NA	NA	18.8734	NA	18.5371	19.1306	18.895	NA	NA	NA	NA	18.3997	NA	NA	NA	NA	NA	NA	NA	NA	NA	NA	NA	NA	NA	NA	NA
APLP2_HUMAN	VGGLEEERESVGPLR	3	20.28	0.362	0.39	0.70785	0.15	0.70785	NA	NA	20.6645	NA	NA	NA	NA	NA	NA	NA	20.0106	NA	NA	NA	NA	NA	NA	NA	NA	NA	NA	NA	NA	NA	NA	19.0624	NA	NA	NA	NA	NA	NA	NA	NA	20.8891	20.7799	NA	NA	NA	NA
APLP2_HUMAN	SQVMTHLHVIEER	3	20.52	-1.084	-0.89	0.40551	0.79	0.40551	NA	NA	20.7867	NA	NA	NA	19.5237	NA	NA	NA	NA	NA	NA	NA	NA	NA	NA	NA	NA	NA	NA	NA	NA	NA	NA	NA	NA	NA	NA	NA	NA	NA	NA	NA	NA	21.2389	NA	NA	NA	NA
APLP2_HUMAN	VPYVAQEIQ(Deamidated)EEIDELLQEQR	3	19.72	0.185	0.14	0.89354	0.02	0.89354	NA	NA	NA	NA	NA	NA	NA	NA	19.8453	NA	NA	NA	NA	NA	NA	NA	NA	NA	NA	NA	NA	NA	NA	NA	NA	NA	NA	NA	NA	NA	NA	NA	NA	NA	20.664	NA	18.6568	NA	NA	NA
APOA_HUMAN	(Ammonia-loss)C(Carbamidomethyl)QSWSSMTPHR	2	20.55	-0.803	-2.01	0.05131	4.03	0.05131	19.2489	18.4503	21.3356	21.2347	18.7767	18.532	19.6629	NA	19.8215	NA	21.9321	21.8388	20.308	20.5702	20.876	20.6313	19.5622	19.6377	20.2004	20.3772	21.0145	21.0486	20.5999	20.5886	20.0296	20.4939	23.6126	23.6762	20.8827	20.8199	21.4792	21.2603	19.9107	19.9111	NA	21.1149	21.2652	20.7363	19.3354	19.756
APOA_HUMAN	C(Carbamidomethyl)QSWSSMTPHR	3	20.49	NA	NA	NA	NA	NA	NA	NA	NA	NA	NA	NA	NA	NA	NA	NA	NA	NA	NA	NA	NA	NA	NA	NA	NA	NA	NA	NA	NA	NA	NA	NA	20.9854	19.9954	NA	NA	NA	NA	NA	NA	NA	NA	NA	NA	NA	NA
APOA1_HUMAN	VKDLATVYVDVLK	3	24.97	-0.556	-1.69	0.09814	2.86	0.09814	23.3002	23.0902	25.2579	25.2535	23.8352	24.0215	24.5926	24.4524	25.1259	24.8581	26.2272	25.9596	25.4534	25.6804	24.7745	24.4374	23.7888	23.9822	24.9169	24.7381	25.4099	25.4293	25.3564	25.1329	24.797	24.8774	27.5323	27.3473	25.0614	24.8371	25.8243	25.7817	24.4203	24.33	25.8264	25.9303	24.4225	24.5574	24.1256	23.8621
APOA1_HUMAN	VKDLATVYVDVLK	2	23.22	-0.144	-0.21	0.83198	0.05	0.83198	21.8682	21.9169	NA	23.849	22.2535	22.2848	22.9358	22.9264	23.4383	23.3014	24.7651	24.7177	24.1048	24.1346	23.0939	22.8938	22.0698	22.28	23.465	23.0793	23.9135	23.9963	23.7169	23.5737	23.472	23.594	26.4765	25.997	19.9577	23.4887	24.4611	24.1547	19.3114	19.9052	24.3232	24.5937	22.9779	NA	22.6813	22.4197
APOA1_HUMAN	DSGRDYVSQFEGSALGK	2	24.12	-0.608	-1.66	0.10376	2.76	0.10376	22.7702	22.6054	25.0264	24.8068	22.6211	22.5059	23.6041	23.5893	24.0592	24.2253	25.4058	25.401	24.6845	24.6302	23.3567	23.4881	22.835	22.8457	24.0876	23.7989	24.4048	24.6427	23.8411	23.9801	23.9529	24.1429	27.1219	26.7004	24.2078	24.3029	25.2647	24.8551	23.1764	23.1879	25.2166	25.4373	23.5996	24.1043	23.257	23.1056
APOA1_HUMAN	DSGRDYVSQFEGSALGK	3	25.78	-0.407	-1.27	0.20988	1.62	0.20988	24.1989	24.2591	26.1067	26.36	24.7005	24.9314	25.348	25.5151	26.0145	25.882	26.9328	26.7915	26.1633	26.322	25.2844	25.2296	24.9771	25.3279	25.5442	25.7102	26.0338	26.2746	25.7869	26.0368	25.5671	25.7005	28.2524	28.1589	25.7543	25.728	26.6117	26.5299	24.8988	24.9073	26.5571	26.738	25.5879	25.4266	24.5444	24.6431
APOA1_HUMAN	EQLGPVTQEFWDNLEK	2	26.78	-0.594	-1.62	0.11227	2.63	0.11227	25.5949	25.5195	27.4174	27.5693	25.3219	25.3688	26.052	26.0118	27.2045	27.0044	28.1814	28.4592	27.3959	27.518	26.6035	26.4559	24.42	24.5429	26.5057	26.5318	27.2373	27.4926	26.739	26.8106	26.8653	26.8844	29.37	29.3607	26.7443	26.8006	27.9232	27.7544	25.9274	25.9949	27.5719	27.8007	26.5569	26.5695	25.4757	25.6835
APOA1_HUMAN	EQLGPVTQEFWDNLEK	3	24.06	-0.506	-0.84	0.40584	0.7	0.40584	21.8153	23.1052	24.5782	24.4302	23.3594	23.9428	23.614	23.0147	23.2064	24.2739	26.2723	25.411	24.8968	24.3748	24.0936	24.4942	22.9206	21.433	23.709	23.2366	24.9105	23.9257	24.3589	23.3173	24.4112	23.8826	25.9397	26.1176	24.325	24.5359	25.0365	24.2975	24.1269	23.9388	25.6194	24.445	23.4647	24.4338	21.9116	23.3063
APOA1_HUMAN	VQPYLDDFQK	2	28.21	-0.416	-1.3	0.19986	1.69	0.19986	26.7659	26.903	28.4694	28.6616	27.2248	27.3913	27.6221	27.703	28.5057	28.3917	29.2486	29.4756	28.5513	28.8713	28.0166	27.9426	26.9967	27.3919	27.8487	27.9898	28.6387	28.9125	28.3592	28.408	28.2027	28.2562	30.5991	30.4711	28.1951	28.1986	29.0648	29.0018	27.1723	27.3085	28.6952	28.9347	27.9753	27.7529	27.0166	27.1225
APOA1_HUMAN	LLDNWDSVTSTFSK	2	28.31	-0.531	-1.56	0.12657	2.43	0.12657	26.9679	26.9414	28.795	28.9875	27.1536	27.2064	27.5959	27.6851	28.4893	28.4246	29.877	29.6521	28.7143	28.9437	28.0463	28.0392	26.7295	26.9064	27.8209	27.9377	28.6565	28.8714	28.2315	28.2163	28.3651	28.2441	30.7825	30.7781	28.2992	28.4888	29.2743	29.0488	27.4586	27.8997	29.0817	29.2416	28.0179	27.9315	27.582	27.0613
APOA1_HUMAN	LLDNWDSVTSTFSK	3	21.81	-0.284	-0.35	0.73069	0.12	0.73069	19.533	20.6515	20.7872	21.9766	21.2911	21.9534	21.7279	21.601	20.8451	23.4035	24.0363	22.6795	21.9338	22.4099	22.1383	22.5856	20.8854	20.904	21.1777	19.3092	23.43	21.1772	21.9484	NA	21.7459	20.9682	22.1729	24.0419	22.3548	22.583	NA	20.2795	22.223	22.7487	23.8622	23.3981	20.6936	22.145	19.5211	NA
APOA1_HUMAN	KWQEEMELYR	3	25	-0.56	-1.56	0.12483	2.45	0.12483	23.4915	23.2317	25.5403	25.6464	23.6043	23.7379	24.7617	24.5329	25.2917	25.0196	26.3867	26.2056	25.2991	25.6052	25.0394	24.8183	23.252	23.0674	24.8863	24.9572	25.5841	25.555	25.4	25.2127	24.9584	24.8486	27.7656	27.3758	25.0764	25.0418	25.9195	26.1122	24.2976	24.1564	25.6313	25.6816	24.8716	24.9186	23.5791	23.5854
APOA1_HUMAN	KWQEEMELYR	2	25.56	-0.593	-1.45	0.15352	2.11	0.15352	24.3793	23.8926	26.4325	26.2806	24.2336	23.8866	25.8318	25.0286	25.527	25.5846	26.9748	26.752	26.0372	26.1567	25.4059	25.3364	23.5167	23.1921	25.5551	25.1896	26.1944	26.1247	25.7771	25.5539	25.8478	25.408	28.6271	27.9399	25.5986	25.5631	26.675	26.4525	24.7151	24.5767	26.2554	26.2919	25.1086	25.5883	24.4626	24.3027
APOA1_HUMAN	QGLLPVLESFK	2	28.07	-0.463	-1.28	0.20612	1.65	0.20612	26.6245	27.4938	28.6279	28.7724	27.0165	27.3293	27.3558	27.9458	28.3264	28.3122	29.2502	29.35	28.5701	28.7196	27.7774	27.7504	26.3275	26.3701	27.3454	27.424	28.5295	28.6809	28.2768	28.1924	28.1219	28.0681	30.4602	30.5189	28.3301	28.451	28.9286	28.8142	27.1571	27.1756	28.8652	28.8637	27.7335	27.7467	26.4047	26.6373
APOA1_HUMAN	DYVSQFEGSALGK	2	28	-0.356	-1.09	0.28163	1.19	0.28163	26.7142	26.6394	28.3274	28.5235	26.8478	27.1167	27.43	27.5981	28.4675	28.1124	29.276	29.2071	28.4603	28.7802	27.8391	27.8398	26.7669	27.1223	27.674	27.7344	28.3518	28.6467	28.012	28.2446	27.919	27.9215	30.2673	30.2395	27.8115	27.9099	28.9409	28.7952	27.1664	27.2247	28.6237	28.789	27.5701	27.5765	26.6452	26.9328
APOA1_HUMAN	DYVSQFEGSALGK	3	21.18	2.651	1.85	0.11791	3.43	0.11791	NA	NA	NA	NA	NA	NA	NA	NA	NA	NA	22.5031	NA	NA	NA	NA	NA	NA	NA	NA	NA	NA	NA	NA	NA	NA	NA	NA	NA	NA	NA	NA	NA	NA	NA	19.8518	NA	NA	NA	NA	NA
APOA1_HUMAN	DLATVYVDVLK	2	27.31	-0.534	-1.51	0.1375	2.29	0.1375	25.7582	26.0605	27.7489	27.8405	26.8523	26.2466	26.6646	26.583	27.6203	27.458	28.5024	28.4008	27.854	27.8996	27.1232	27.125	25.5801	25.6181	26.9896	26.9773	27.7378	27.6757	27.3879	27.2433	27.0888	27.8307	29.744	29.7604	27.5161	28.2018	28.0486	27.9671	26.5831	26.4219	27.6971	27.8536	27.0832	26.9276	26.3422	26.4679
APOA1_HUMAN	ATEHLSTLSEK	2	26.01	-0.391	-1.1	0.27798	1.21	0.27798	24.4275	24.5086	26.4706	26.5697	24.9855	25.0771	25.6456	25.601	26.4621	26.2477	27.0834	27.4719	26.4659	26.7873	26.0562	25.9611	24.6583	24.7344	25.5237	25.6424	26.3299	26.6916	26.2557	26.2527	25.949	26.0311	28.6503	28.5101	26.0639	26.1732	26.8667	26.9195	24.7833	24.9854	26.6298	26.9243	25.7295	25.6739	24.2264	24.5585
APOA1_HUMAN	ETEGLRQEMSK	2	24.49	-0.405	-1.15	0.25481	1.33	0.25481	22.8096	22.7692	24.9547	25.1302	23.3106	23.3595	24.1002	23.6934	24.8578	24.633	25.4041	25.8487	24.9233	25.2387	24.4542	24.4026	23.4482	23.5496	24.4714	24.4604	24.7538	25.2218	24.7736	24.6721	24.3464	24.5176	26.9874	27.0137	24.498	24.6274	25.1934	25.3338	23.4303	23.6336	25.1367	25.4174	24.0785	24.1065	23.0267	23.155
APOA1_HUMAN	THLAPYSDELR	2	26.58	-0.674	-1.82	0.07509	3.33	0.07509	25.1707	25.1708	27.1471	27.2682	25.5836	25.5886	25.1469	24.8342	26.8075	26.8498	27.9703	28.0043	27.3169	27.387	26.4116	26.5163	24.8259	24.8112	26.101	25.9398	27.2837	27.3077	26.9016	26.4346	26.8875	26.9069	29.2625	28.8695	26.8335	26.8469	27.7079	27.6213	25.4984	25.4878	27.4179	27.72	26.4835	26.5472	25.1863	25.1287
APOA1_HUMAN	VEPLRAELQEGAR	2	24.97	-0.529	-1.53	0.13399	2.33	0.13399	23.3457	23.4475	25.9288	25.887	23.7756	23.893	24.7145	24.3813	25.018	25.1993	26.0443	26.2067	25.5771	25.5775	24.2214	24.3396	23.7132	23.6612	24.6247	24.56	25.5181	25.4407	24.9565	24.5631	25.0793	25.2339	27.5831	27.3018	25.1909	25.3546	25.7554	25.7957	23.97	23.9266	25.9887	26.2064	24.6706	24.7466	23.739	23.6766
APOA1_HUMAN	VEPLRAELQEGAR	3	25.69	-0.4	-1.15	0.2555	1.33	0.2555	23.6777	24.0209	26.2719	26.3875	24.8186	25.16	25.5144	25.1709	25.9571	25.9732	26.7169	26.7529	26.0984	26.3164	25.3238	25.1137	24.7517	24.933	25.3894	25.4707	26.1142	26.0905	26.0806	25.7048	25.7347	25.8278	27.8541	27.9086	25.8711	25.8968	26.1087	26.654	24.7524	24.7874	26.571	26.7348	25.6867	25.1759	24.2322	24.0286
APOA1_HUMAN	LLDN(Deamidated)WDSVTSTFSK	2	22.79	-0.57	-1.58	0.12089	2.5	0.12089	21.187	21.6085	23.0757	23.3911	21.6408	21.7163	22.0496	21.8155	23.0288	23.0571	24.3023	24.3813	23.4366	23.5172	22.6734	22.4671	21.017	21.157	22.1493	22.3812	23.148	23.4487	22.8115	22.7616	22.9258	22.8362	25.374	25.3882	22.554	22.6958	23.9705	23.7858	22.0052	21.9333	23.8358	23.7991	22.4974	22.5543	21.4256	21.6986
APOA1_HUMAN	LREQLGPVTQEFWDNLEK	3	27.68	-0.725	-1.85	0.07158	3.41	0.07158	25.9226	26.3678	28.3537	28.5445	26.3851	26.4556	27.06	27.0727	28.0109	27.8562	29.3366	29.3143	28.2352	28.3351	27.2683	27.4376	25.1224	24.7756	27.169	27.299	28.0039	28.1497	27.8613	27.6971	27.7462	27.5395	30.4994	30.5417	27.9815	28.0532	28.6527	28.6279	27.0619	26.9738	28.809	28.8639	27.4569	27.4134	26.3156	26.5788
APOA1_HUMAN	LREQLGPVTQEFWDNLEK	2	22.46	-0.548	-1.1	0.27679	1.22	0.27679	21.0387	NA	23.629	23.3817	20.1148	20.2513	20.9033	21.3906	22.687	22.4036	24.2568	24.3264	23.0687	23.0634	21.6739	21.7528	NA	NA	21.5591	21.1467	22.4492	22.6501	21.9515	21.6179	22.0802	21.567	26.0175	25.6734	NA	22.6748	23.9289	23.4463	21.3543	21.2542	23.7983	23.8705	22.033	22.1925	20.7587	NA
APOA1_HUMAN	AKPALEDLR	2	26.36	-0.487	-1.09	0.28279	1.18	0.28279	24.6769	24.8181	26.7455	26.7247	25.2819	25.3816	25.8872	25.5848	26.5327	26.7423	27.5183	28.4203	26.8914	28.0426	26.0392	26.0088	24.4657	25.1262	25.82	25.6651	26.923	27.0276	26.6241	26.2254	26.3684	26.4978	29.5847	29.4564	26.4519	26.4295	27.2289	27.2302	25.1606	25.1622	27.2467	27.2628	25.5307	25.9806	24.9065	24.8132
APOA1_HUMAN	ETEGLRQEM(Oxidation)SK	2	19.01	-0.141	-0.24	0.81408	0.06	0.81408	17.1833	18.8286	NA	19.1966	18.1115	18.6392	18.231	20.0004	19.4386	19.525	19.0549	20.0789	18.9304	19.9807	18.232	18.3479	18.3237	19.4918	18.7366	19.199	18.8369	19.9466	18.5756	19.3704	18.4071	19.4418	21.2215	21.1543	18.7517	19.0233	20.1346	19.6492	17.3554	18.1907	19.4735	19.9173	NA	18.4001	17.5568	17.621
APOA1_HUMAN	Q(Deamidated)GLLPVLESFK	2	20.36	-0.632	-1.41	0.16629	1.99	0.16629	18.6771	19.2737	NA	21.2152	19.208	19.5615	19.7569	19.4589	20.6943	20.4711	21.7129	21.9751	21.0934	21.2837	20.2625	20.0679	17.8324	18.1608	19.4641	19.6389	20.9716	21.0411	20.2834	20.4922	20.039	20.7787	23.2035	23.1611	20.5498	21.052	21.473	21.3422	NA	19.4966	21.09	21.5069	20.0251	20.3087	18.1542	18.9081
APOA1_HUMAN	WQEEMELYR	2	25.68	-0.567	-1.6	0.11687	2.56	0.11687	24.1496	24.1086	26.3977	26.4582	24.5642	24.2108	24.9669	25.1089	26.0787	25.8895	26.9577	26.9524	26.222	26.4811	25.5038	25.5361	23.6147	23.5116	25.5413	25.5915	26.1419	26.3344	25.8855	26.0482	25.6647	25.6505	28.2154	28.1472	25.6563	25.7563	26.6954	26.6299	24.7654	24.9046	26.3252	26.4457	25.5209	25.5052	24.3926	24.507
APOA1_HUMAN	LEALKEN(Deamidated)GGAR	2	24.45	-0.4	-0.85	0.39904	0.73	0.39904	22.5657	22.9443	25.2132	25.3072	23.5533	23.7413	24.1358	24.0078	24.9141	24.762	25.5068	25.9215	24.9494	25.327	24.2175	24.2405	22.8778	23.0992	23.696	23.9389	24.7759	25.1544	24.7929	24.853	24.4265	24.6439	27.2382	25.0369	24.6077	24.6712	25.4146	25.4706	23.333	23.4362	25.4103	25.6099	24.7	24.0289	22.5046	22.8165
APOA1_HUMAN	LEALKENGGAR	2	19.93	-0.403	-0.96	0.34457	0.91	0.34457	17.8772	18.4317	20.6035	20.8876	18.8744	18.8571	20.0165	20.0671	20.4018	20.1475	20.3022	20.7641	NA	20.3101	19.0786	19.0129	18.9808	19.5434	19.8303	20.0201	20.0637	20.4867	20.097	20.3279	19.3279	19.7858	22.4093	22.3607	20.0619	20.095	20.3581	20.6511	NA	19.0119	21.8577	20.5479	19.386	19.2646	18.2726	18.803
APOA1_HUMAN	VSFLSALEEYTK	2	28.54	-0.605	-1.5	0.14076	2.25	0.14076	26.9406	27.1323	29.1362	29.3926	27.2981	28.0345	27.801	27.7479	28.9149	29.0037	29.8245	30.0526	29.089	29.1527	28.7299	28.1933	26.1416	26.1392	27.7912	28.3281	29.2096	29.3266	28.7141	28.6417	28.4589	28.7202	31.2776	31.1816	28.5645	28.7731	29.5985	29.5811	27.6202	27.6567	29.5699	29.4847	28.1625	28.3502	26.8599	27.1853
APOA1_HUMAN	VSFLSALEEYTK	3	19.05	NA	NA	NA	NA	NA	NA	NA	NA	NA	NA	NA	NA	NA	NA	NA	NA	NA	NA	NA	NA	NA	NA	NA	NA	NA	NA	NA	NA	NA	NA	NA	NA	NA	NA	NA	NA	NA	NA	NA	NA	NA	NA	19.05	NA	NA
APOA1_HUMAN	KWQEEM(Oxidation)ELYR	2	20.85	-0.763	-2.13	0.03972	4.52	0.03972	18.9888	19.2281	20.8102	20.8582	19.74	19.4867	19.9066	19.7809	20.8724	21.1499	21.6988	21.8392	21.3813	21.5851	20.5032	20.6231	19.695	19.1071	21.0566	20.6134	21.5165	21.3501	20.7752	20.4163	20.9458	21.3283	23.289	23.3009	21.1553	NA	21.529	21.619	NA	20.1679	21.5594	22.0078	20.5759	20.8117	NA	20.1214
APOA1_HUMAN	KWQEEM(Oxidation)ELYR	3	20.45	-0.517	-1.33	0.19184	1.77	0.19184	NA	18.7649	NA	NA	19.6858	19.9253	19.5583	19.4351	20.9006	21.0544	21.4253	NA	20.7881	21.2441	20.2873	20.1213	19.6863	19.4507	20.7704	20.3161	20.9259	21.11	20.8383	20.4368	20.4562	20.8348	22.606	22.9409	20.4515	NA	NA	21.4502	19.5964	19.8777	21.1291	NA	20.3128	20.0324	18.9265	19.5232
APOA1_HUMAN	VQPYLDDFQKK	2	21.94	-0.586	-1.63	0.10941	2.67	0.10941	20.691	20.5115	22.2521	22.0229	20.819	20.6787	21.7832	21.8076	21.8691	21.9143	22.9482	22.995	22.4905	22.3671	21.1377	21.3015	21.1464	20.406	22.0214	21.7525	22.6489	22.8946	21.8581	21.9425	22.077	21.9489	24.7877	24.2949	21.8558	21.876	23.2168	22.6603	21.0025	20.6693	22.6117	22.7387	21.4302	21.8982	21.1772	21.0473
APOA1_HUMAN	VQPYLDDFQKK	3	23.36	-0.438	-1.29	0.20398	1.66	0.20398	22.1058	21.7666	23.31	23.6277	22.4346	22.7464	23.1473	23.2991	23.5114	23.2477	24.447	24.3464	23.666	23.6145	22.6374	22.5714	22.7994	23.068	23.1725	23.2934	23.7863	24.0397	23.8687	23.4764	23.2769	23.0476	25.9369	25.7873	23.2959	23.3968	24.2537	24.0734	22.7772	22.1725	24.0623	24.2939	23.2081	22.9695	21.8645	21.9845
APOA1_HUMAN	EQLGPVTQEFWDNLEKETEGLR	3	22.1	-0.739	-1.72	0.0939	2.94	0.0939	20.2772	20.1612	22.6118	22.3765	20.3372	20.3644	21.2851	21.4768	22.0938	21.0697	23.4032	23.4771	22.9317	22.8315	21.3694	21.5292	NA	NA	21.3602	21.3809	22.1676	22.0159	22.121	21.8786	21.5107	21.8519	25.2085	25.2099	22.2107	22.4529	23.2884	23.0068	21.464	21.3644	23.4176	23.6603	21.7794	22.1134	NA	20.7857
APOA1_HUMAN	VSFLSALEEYTKK	3	20.89	-0.551	-1.48	0.14667	2.19	0.14667	NA	19.0349	21.7344	21.7858	19.9486	20.2583	NA	20.6699	20.8143	20.8567	21.5246	21.2584	21.1663	21.0657	20.2817	20.0407	19.2407	NA	20.4395	20.4076	21.5233	21.3505	21.2325	21.1169	20.7397	NA	23.3948	23.3455	21.0641	21.252	21.1462	21.3485	19.703	19.8726	21.9269	21.8172	19.8798	20.4247	19.3399	NA
APOA1_HUMAN	LSPLGEEMRDR	2	20.91	-0.625	-1.51	0.13845	2.29	0.13845	19.3512	19.0381	22.132	21.9414	19.7955	19.8116	20.9271	20.3267	20.9955	21.4139	21.7517	NA	21.3664	21.2252	20.1567	20.1354	19.9367	19.8184	NA	20.585	21.685	21.2687	21.2239	20.4331	20.983	NA	23.5213	NA	21.4322	22.0481	21.7381	21.66	20.2575	19.7117	21.5969	21.7479	20.5006	21.2002	19.995	NA
APOA1_HUMAN	LREQLGPVTQEFWDN(Deamidated)LEK	3	20.95	-0.853	-1.86	0.06973	3.46	0.06973	19.6785	19.0678	21.3693	20.9391	19.8919	19.9858	20.2979	20.4545	21.1733	21.0414	22.341	22.7044	20.0091	21.6224	20.8165	20.9486	18.2229	18.6121	20.4882	20.5588	21.5388	21.8846	21.1425	21.1856	21.2936	21.2292	23.9066	23.9707	20.9896	21.0785	22.3184	22.0289	20.3148	NA	21.9514	22.0495	20.5658	20.3433	19.4859	19.5593
APOA1_HUMAN	LSPLGEEMR	2	26.68	-1.488	-0.63	0.53328	0.4	0.53328	NA	26.2419	27.9845	NA	26.7543	22.707	NA	27.1183	NA	NA	NA	28.8808	21.4993	28.7336	21.6655	27.472	21.1338	26.673	23.0182	27.9496	28.3483	28.7161	28.4745	28.2264	27.7411	27.875	30.0244	29.9258	NA	NA	28.5925	28.5351	NA	NA	28.2047	NA	NA	27.4458	20.3293	NA
APOA1_HUMAN	WQEEM(Oxidation)ELYR	2	21.25	-0.701	-1.1	0.27959	1.22	0.27959	NA	NA	NA	NA	20.0332	NA	NA	NA	NA	21.4604	21.6197	22.0132	21.2835	21.7314	20.3845	21.1249	20.1678	18.4525	20.8799	21.3615	21.6663	22.2391	20.5488	21.7057	NA	21.1636	23.0085	23.0691	NA	NA	21.2895	21.6793	NA	NA	20.6503	21.3239	NA	NA	NA	21.118
APOA1_HUMAN	THLAPYSDELRQR	3	18.99	-0.712	-1.4	0.17475	1.96	0.17475	NA	NA	NA	NA	18.2134	NA	NA	NA	18.9548	18.6932	18.8863	18.9204	NA	NA	18.1119	17.9565	NA	NA	18.6924	18.3787	19.2979	19.2696	19.8294	18.9601	NA	18.8317	21.2238	20.7564	NA	NA	19.1129	NA	NA	17.4951	19.2832	NA	NA	NA	NA	NA
APOA1_HUMAN	EQLGPVTQEFWDN(Deamidated)LEK	2	19.95	-1.062	-1.31	0.20767	1.71	0.20767	NA	17.4862	NA	NA	NA	NA	NA	NA	19.8723	19.2576	20.8416	20.8421	NA	19.9569	19.4735	18.1145	NA	NA	NA	NA	19.7103	20.1805	NA	NA	NA	NA	21.7853	22.145	NA	NA	NA	19.9877	NA	NA	19.6543	NA	NA	NA	NA	NA
APOA1_HUMAN	AKPALEDLRQGLLPVLESFK	3	19.45	-1.531	-2.19	0.04537	4.79	0.04537	17.6222	NA	NA	NA	NA	18.0342	19.0849	19.3372	18.8494	NA	NA	NA	NA	NA	NA	NA	NA	NA	NA	NA	NA	19.5783	NA	19.0312	19.0504	19.7472	21.8268	21.7785	NA	NA	NA	NA	NA	NA	NA	NA	NA	NA	NA	NA
APOA1_HUMAN	(Gln->pyro-Glu)QGLLPVLESFK	2	26.8	-0.648	-1.71	0.09415	2.93	0.09415	25.3759	25.5024	27.5247	27.5623	25.6006	25.8887	25.991	26.059	27.0498	26.9713	28.2008	28.2629	27.5281	27.6646	26.613	26.7302	24.4131	24.5932	25.9476	26.074	27.2341	27.73	26.5509	26.8725	27.0844	27.2772	29.376	29.2011	27.0079	27.0124	27.949	27.824	25.9652	25.8148	27.6105	27.7823	26.4602	26.9274	25.3433	25.4856
APOA1_HUMAN	LREQLGPVTQEFWDNLEKETEGLR	3	21.07	-1.162	-1.32	0.21197	1.75	0.21197	NA	NA	NA	NA	NA	NA	NA	NA	19.5662	NA	21.3407	NA	20.6689	NA	NA	NA	NA	NA	19.4629	NA	NA	19.598	NA	NA	NA	NA	23.374	23.3243	NA	NA	NA	NA	NA	NA	NA	NA	NA	21.1953	NA	NA
APOA1_HUMAN	LREQ(Deamidated)LGPVTQEFWDNLEKETEGLR	3	21.51	-0.045	-0.04	0.97194	0	0.97194	NA	NA	NA	NA	22.1258	NA	NA	NA	NA	NA	NA	NA	NA	20.8585	NA	NA	NA	NA	NA	NA	NA	NA	NA	NA	NA	NA	NA	NA	NA	NA	NA	21.5367	NA	NA	NA	NA	NA	NA	NA	NA
APOA1_HUMAN	LREQLGPVTQEFWDN(Deamidated)LEKETEGLR	3	21.68	NA	NA	NA	NA	NA	NA	NA	NA	NA	NA	NA	NA	NA	NA	NA	NA	NA	NA	NA	NA	NA	NA	NA	NA	NA	NA	NA	NA	NA	NA	NA	NA	NA	21.6937	NA	NA	NA	NA	NA	21.6724	NA	NA	NA	NA	NA
APOA1_HUMAN	DLEEVKAK	2	17.97	-0.332	-0.8	0.42995	0.64	0.42995	NA	NA	18.4497	NA	NA	17.0224	17.9788	17.815	18.6708	18.1895	NA	18.3174	NA	18.2775	17.2808	16.9746	16.7365	17.3186	17.8506	17.6749	NA	NA	18.2744	18.1622	17.0772	18.1305	20.3217	20.0211	17.7015	18.0948	18.4254	18.1656	NA	NA	18.1824	NA	17.1516	17.3572	NA	17.4488
APOA1_HUMAN	LREQLGPVTQ(Deamidated)EFWDNLEKETEGLR	3	21.72	NA	NA	NA	NA	NA	NA	NA	NA	NA	NA	NA	NA	NA	NA	NA	NA	NA	NA	NA	NA	NA	NA	NA	NA	NA	NA	NA	NA	NA	NA	NA	NA	NA	NA	NA	21.7243	NA	NA	NA	NA	NA	NA	NA	NA	NA
APOA1_HUMAN	LREQLGPVTQ(Deamidated)EFWDN(Deamidated)LEK	3	20.2	NA	NA	NA	NA	NA	NA	NA	NA	NA	NA	NA	NA	NA	NA	NA	NA	NA	NA	NA	NA	NA	NA	NA	NA	NA	NA	NA	NA	NA	NA	NA	NA	NA	NA	NA	NA	NA	NA	20.2042	NA	NA	NA	NA	NA	NA
APOA1_HUMAN	LREQLGPVTQ(Deamidated)EFWDNLEK	2	21.99	-1.126	-1	0.34744	1	0.34744	NA	NA	NA	NA	NA	NA	NA	NA	NA	NA	NA	NA	NA	NA	NA	NA	NA	NA	21.1496	NA	22.0539	22.4748	NA	NA	NA	NA	NA	NA	22.2875	NA	NA	NA	NA	NA	NA	NA	NA	NA	NA	NA
APOA2_HUMAN	EQLTPLIK	2	27.39	-0.202	-0.65	0.51918	0.42	0.51918	25.862	25.9433	27.7866	28.026	26.4808	26.747	26.9721	26.9258	27.5171	27.3951	28.6335	28.5397	27.847	28.0557	27.4085	27.2218	26.3255	26.7736	27.6372	27.6272	27.5699	27.8693	27.2226	27.2643	26.9468	26.9586	29.5258	29.3377	27.3857	27.3872	28.4363	28.3184	26.3139	26.2282	27.7711	27.6336	27.4161	27.2672	26.4165	26.5019
APOA2_HUMAN	SKEQLTPLIK	2	24.61	-0.325	-0.96	0.34436	0.91	0.34436	23.0532	23.1613	24.9977	25.1879	23.5887	23.7344	24.605	24.0622	24.2126	24.3985	25.8847	25.977	25.3595	25.4415	24.4893	24.3991	23.7401	23.6495	24.5576	24.497	24.7456	24.8442	24.465	23.8739	24.4433	24.6011	26.9234	26.5512	24.4592	24.5975	25.5462	25.6876	23.3562	23.4858	25.4591	25.7097	24.772	24.6872	23.7684	23.5211
APOA2_HUMAN	VKSPELQAEAK	2	24.81	-0.168	-0.5	0.61934	0.25	0.61934	23.144	23.4675	25.3344	25.3612	23.853	23.9433	24.766	24.8287	24.8757	24.632	25.8625	26.1687	25.2154	25.5923	24.5869	24.9669	23.8438	24.104	25.0122	25.06	24.7611	25.174	24.5907	24.6862	24.3804	24.5826	27.2139	27.0852	24.6873	24.6721	25.6959	25.6941	23.4413	23.5756	25.1276	25.4447	24.6555	24.749	23.741	24.0211
APOA2_HUMAN	SPELQAEAK	2	23.81	-0.093	-0.25	0.80503	0.06	0.80503	21.8128	22.055	24.2831	24.5116	23.1325	23.3799	23.7039	23.4159	24.1474	23.83	24.8407	25.2825	24.0688	24.567	24.0755	23.6784	22.7813	23.4649	23.9729	24.179	23.4687	23.9974	23.8217	23.9612	22.9365	23.2295	26.0829	25.9764	23.5714	23.7297	24.6522	24.7636	22.6839	22.8369	24.0817	24.4015	24.0756	23.5325	22.4745	22.76
APOA2_HUMAN	EPC(Carbamidomethyl)VESLVSQYFQTVTDYGK	2	25.53	-0.584	-1.28	0.20665	1.64	0.20665	24.3543	23.9575	26.8156	26.5821	23.8651	23.8525	25.0453	25.1572	25.7111	25.6682	27.053	27.3704	26.5069	26.3585	25.6227	25.4948	22.8617	21.8582	25.5596	25.0911	25.2658	25.5631	25.1767	25.2341	24.8636	24.9411	28.6891	28.4089	25.7567	25.7987	26.8806	26.5982	24.2919	24.6302	26.149	26.4573	25.7003	25.9559	25.0211	25.0835
APOA2_HUMAN	EPC(Carbamidomethyl)VESLVSQYFQTVTDYGK	3	27.51	-0.589	-1.23	0.22522	1.51	0.22522	25.7	26.1108	28.5394	28.753	25.6939	25.9859	27.2341	27.3782	27.7836	27.6954	29.2491	29.157	28.047	28.4157	27.652	27.812	24.949	23.3707	27.1936	27.5097	27.3752	27.5764	26.9156	26.9786	27.0153	27.16	30.0738	30.224	27.5865	27.8481	28.6072	28.6735	26.8323	26.7367	28.1207	28.509	27.6051	28.1077	26.9282	27.1316
APOA2_HUMAN	EQLTPLIKK	2	20.58	-0.28	-0.59	0.55942	0.35	0.55942	19.0985	19.7671	NA	21.0324	NA	20.0921	19.9403	20.1324	20.173	NA	21.3174	21.2381	20.5067	21.3636	19.5765	20.808	19.7948	20.279	20.2109	21.1951	20.3134	21.1872	NA	20.5343	19.7146	20.4081	22.7356	22.1496	NA	NA	20.9689	21.2323	19.196	NA	21.1139	21.4767	20.4584	20.3577	NA	20.1145
APOA2_HUMAN	(Glu->pyro-Glu)EQLTPLIK	2	21.3	-0.146	-0.17	0.86403	0.03	0.86403	18.4032	20.4759	20.6191	22.6251	19.4367	20.7135	NA	20.6201	22.1026	22.3326	22.4921	23.2909	NA	22.917	21.9037	20.7073	19.0117	21.0746	21.0041	22.1744	20.602	22.0221	NA	21.2178	NA	NA	22.7135	NA	20.3463	21.0653	21.4648	22.9261	NA	20.4182	22.2069	22.7317	21.3829	NA	19.7627	20.8282
APOA2_HUMAN	SKEQLTPLIKK	2	18.74	-1.831	-2.28	0.03838	5.19	0.03838	NA	NA	NA	NA	NA	16.8298	NA	18.0068	NA	NA	19.3657	NA	NA	NA	NA	NA	NA	15.929	NA	NA	18.0714	18.4237	NA	NA	NA	NA	21.0906	21.3135	NA	NA	18.8887	19.3574	NA	NA	NA	18.8502	NA	NA	NA	NA
APOA2_HUMAN	EPC(Carbamidomethyl)VESLVSQYFQ(Deamidated)TVTDYGK	3	20.63	0.355	0.27	0.79363	0.07	0.79363	NA	NA	20.87	NA	NA	NA	NA	NA	NA	NA	NA	NA	NA	NA	NA	NA	NA	NA	NA	NA	NA	NA	NA	NA	NA	NA	NA	NA	NA	NA	NA	21.4404	19.5897	NA	NA	NA	NA	NA	NA	NA
APOA2_HUMAN	EPC(Carbamidomethyl)VESLVSQYFQ(Deamidated)TVTDYGK	2	20.08	NA	NA	NA	NA	NA	NA	NA	NA	NA	NA	NA	NA	NA	NA	NA	NA	NA	NA	NA	NA	NA	NA	NA	NA	NA	NA	NA	NA	NA	NA	NA	NA	NA	NA	NA	NA	20.0804	NA	NA	NA	NA	NA	NA	NA	NA
APOA4_HUMAN	SLAELGGHLDQQVEEFRR	3	23.27	-0.554	-1.61	0.11483	2.59	0.11483	22.2994	21.9384	24.4347	24.27	22.3885	22.2723	23.4867	23.4471	23.0171	22.8461	23.6539	23.8004	23.8543	23.6455	22.7543	22.7102	21.7766	21.8264	22.8358	22.5131	22.9954	23.1294	23.0587	22.9125	23.4634	23.0502	25.8806	25.4812	23.3066	23.2326	24.2239	23.5546	21.9049	22.2493	24.3804	24.563	23.5452	23.7668	23.2213	22.9233
APOA4_HUMAN	DKVNSFFSTFK	2	22.15	-0.501	-1.46	0.15239	2.12	0.15239	20.9048	20.6319	23.2252	22.759	21.2588	21.3589	22.0975	22.0814	21.5593	21.8039	22.7068	22.6897	22.9154	22.636	21.8125	21.8936	21.2909	21.3078	21.74	21.3414	21.9317	22.0367	21.851	21.8275	22.476	21.976	24.5988	24.0759	22.1524	21.9523	23.3893	22.6647	20.9814	20.9894	23.1395	23.3529	22.239	22.5715	22.0942	21.7249
APOA4_HUMAN	SLAELGGHLDQQVEEFR	2	21.75	-0.492	-1.35	0.18493	1.81	0.18493	20.8177	20.828	23.1615	22.7692	20.4059	20.6448	21.7558	21.7596	21.3239	21.5453	22.4794	22.6056	22.1109	22.4058	21.1768	21.2785	19.9309	20.458	21.5746	21.0312	21.3666	21.7312	20.9003	21.1261	21.6581	21.9409	24.3259	23.9023	21.7651	21.7395	22.6255	22.2699	20.7524	21.2412	22.8518	22.852	21.764	22.1458	21.7395	21.1981
APOA4_HUMAN	SLAELGGHLDQQVEEFR	3	24.36	-0.424	-1.45	0.1538	2.11	0.1538	23.2082	23.262	25.2283	25.2292	23.4215	23.5817	24.4047	24.5307	24.2959	24.0089	25.0401	25.0032	24.7563	24.9516	24.0531	24.0703	22.9162	23.1811	23.8299	23.9274	24.045	24.3426	23.9453	24.1813	24.2608	24.4279	26.3734	26.4362	24.4316	24.4579	25	24.8977	23.4931	23.6886	25.2929	25.3182	24.423	24.5788	24.0307	23.7548
APOA4_HUMAN	LGEVN(Deamidated)TYAGDLQK	2	20.86	-0.363	-1.03	0.30689	1.07	0.30689	19.3446	19.2809	21.7774	22.4521	19.9828	20.1687	20.6461	20.8148	20.5992	20.2215	21.5275	21.7485	21.2295	21.6515	20.4686	20.6335	19.9684	20.411	20.2327	20.412	20.3019	20.5983	20.4092	20.7281	20.2924	20.4655	23.2248	23.3504	20.8065	20.5691	21.3692	21.53	19.6789	19.959	21.7022	21.9365	21.0972	21.1845	20.6522	20.9656
APOA4_HUMAN	ALVQQMEQLR	2	25	-0.443	-1.55	0.12952	2.39	0.12952	23.7131	23.7484	25.9458	26.0329	24.005	24.2777	24.84	24.9014	24.8425	24.6023	25.416	25.4677	25.2464	25.551	24.677	24.6102	24.0891	24.5096	24.4284	24.5976	24.6698	24.9676	24.6207	24.8877	24.8758	25.0431	27.0055	26.7456	25.0488	25.1448	25.5297	25.4318	24.0508	24.1885	25.9101	26.1203	25.2969	25.2405	24.7434	24.8371
APOA4_HUMAN	LNHQLEGLTFQMK	3	24.19	-0.483	-1.55	0.12869	2.4	0.12869	22.7606	22.7103	25.335	25.4836	22.9153	23.1574	24.176	24.1696	24.0362	23.9054	24.859	24.9823	24.3464	24.5944	23.9349	23.884	22.9243	23.1656	23.7921	23.8442	23.8603	23.9893	24.0352	24.0694	23.9159	23.9948	26.7274	26.2744	24.352	24.4326	24.6173	24.6534	23.2486	23.358	25.0809	25.2803	24.595	24.4674	23.8182	23.8613
APOA4_HUMAN	LNHQLEGLTFQMK	2	22.09	-0.563	-1.6	0.117	2.56	0.117	21.0616	20.8283	23.5631	23.2913	20.7977	20.6181	21.9659	22.0907	21.6351	21.7359	22.7342	23.1859	22.5117	22.6427	21.4837	21.6369	20.5426	20.7169	21.7163	21.4521	21.7798	21.9091	21.5469	21.5692	22.0939	22.0705	24.8506	24.307	22.2269	22.0434	22.8776	22.4586	21.1943	21.129	23.2475	23.2926	22.1663	22.6571	21.9454	22.1143
APOA4_HUMAN	LTPYADEFK	2	24.49	-0.455	-1.69	0.09734	2.87	0.09734	23.2271	23.1507	25.1868	25.3454	23.7231	23.8813	24.4394	24.3633	24.2596	24.0532	24.9197	24.9659	24.7997	24.9568	24.1795	24.1448	23.6718	23.9067	24.0255	24.0401	24.1664	24.466	24.3593	24.4803	24.3619	24.5249	26.4905	26.2521	24.5649	24.3997	25.1981	25.0502	23.6771	23.5841	25.3182	25.2662	24.8631	24.8201	24.3308	24.1663
APOA4_HUMAN	ENADSLQASLRPHADELK	3	23.17	-0.37	-1.23	0.22669	1.5	0.22669	21.9856	21.8323	24.0593	24.1451	22.2019	22.3671	23.4955	23.4516	23.0117	22.8817	23.7389	23.8805	23.4686	23.5795	22.7155	22.666	22.2887	22.48	22.779	22.7318	22.7549	23.04	22.8649	22.8833	22.7664	23.0574	25.4879	25.2295	23.1598	23.0589	23.8798	23.7117	21.9089	22.2009	24.1256	24.3875	23.4351	23.3547	22.9023	22.9496
APOA4_HUMAN	ENADSLQASLRPHADELK	2	20.31	-0.495	-1.09	0.28469	1.18	0.28469	19.2284	NA	21.2462	21.0778	NA	NA	20.537	20.4326	NA	NA	20.5627	21.1235	20.3717	20.558	19.1079	19.4074	18.5382	NA	19.4298	19.2877	19.6552	19.7721	19.2314	NA	NA	19.613	22.9401	22.4052	NA	NA	20.7501	20.4619	NA	NA	21.3791	21.2831	19.64	20.2174	20.4474	19.9662
APOA4_HUMAN	IDQTVEELR	2	22.02	-0.387	-1.21	0.23171	1.47	0.23171	20.1456	NA	22.497	23.0501	21.3314	21.7035	21.8947	21.4955	21.6858	21.8468	22.4196	22.5087	22.283	22.6062	21.955	21.8334	21.1177	21.6618	21.554	21.8276	21.6322	21.8227	21.934	21.5435	21.8088	22.0471	23.6636	23.6705	21.8934	22.0575	22.3513	22.8176	21.0123	21.232	22.6222	22.9213	22.4345	22.2183	21.8318	21.9863
APOA4_HUMAN	LAPLAEDVR	2	24.87	-0.397	-1.53	0.13396	2.33	0.13396	23.426	23.5417	25.6824	25.5837	24.2372	24.4438	24.7995	24.8026	24.5437	24.5941	25.3312	25.3709	25.1979	25.3861	24.7124	24.5106	24.0788	24.4676	24.3303	24.4109	24.5944	24.9023	24.8235	24.8118	24.9268	24.8467	26.3825	26.4648	24.8635	24.9337	25.2537	25.3841	24.0341	24.0766	25.6052	25.8481	25.2655	25.1615	24.6211	24.587
APOA4_HUMAN	LGEVNTYAGDLQK	2	24.97	-0.348	-1.2	0.23654	1.44	0.23654	23.5119	23.604	25.7384	25.9967	24.0361	24.361	24.9779	24.9606	24.9491	24.741	25.3629	25.6417	25.23	25.5241	24.661	24.6158	24.0936	24.4743	24.6123	24.74	24.4951	24.8213	24.7175	24.8898	24.5809	24.8456	26.9236	26.8881	24.9936	24.982	25.5276	25.6066	24.028	24.1721	25.7939	25.7562	25.2291	25.0948	24.6346	24.8161
APOA4_HUMAN	LGEVNTYAGDLQK	3	18.89	-0.354	-0.57	0.57915	0.32	0.57915	NA	NA	NA	NA	17.4554	NA	NA	NA	NA	18.7034	NA	NA	NA	19.0683	18.978	NA	NA	NA	NA	19.3356	NA	NA	NA	NA	NA	17.7859	NA	20.6944	NA	NA	NA	19.739	NA	18.4624	NA	NA	NA	18.6294	NA	NA
APOA4_HUMAN	LGPHAGDVEGHLSFLEK	3	23.31	-0.546	-1.7	0.09579	2.9	0.09579	22.1001	22.0079	24.2513	24.3168	22.3491	22.579	23.2635	23.4004	22.988	22.8082	23.8222	24.018	23.5703	23.6066	22.7423	22.9777	22.2169	21.9976	22.856	22.8679	23.0465	23.142	22.9532	23.2205	23.1533	23.2044	25.8097	25.5197	23.4342	23.2458	24.0087	23.8399	22.0584	22.3186	24.234	24.4141	24.3217	23.6738	22.9783	23.091
APOA4_HUMAN	LGPHAGDVEGHLSFLEK	2	20.43	-0.843	-2.21	0.03403	4.87	0.03403	19.556	19.3804	21.3664	21.3578	19.379	19.4667	20.1466	NA	NA	19.489	20.721	21.2311	20.7418	20.5092	19.7401	19.6515	18.7871	NA	19.6066	19.665	20.0917	20.2467	NA	NA	20.2082	20.3368	23.0625	22.5418	NA	NA	21.0893	20.7094	NA	19.252	21.5017	21.6674	NA	20.9316	20.5611	20.4529
APOA4_HUMAN	VNSFFSTFK	2	23.69	-0.381	-1.34	0.18799	1.79	0.18799	22.4121	22.496	24.616	24.8107	22.9022	23.0665	23.6194	23.6632	23.6377	23.4203	24.1647	24.0075	23.955	24.2521	23.4804	23.3835	22.6308	22.998	23.2033	23.3159	23.2581	23.6139	23.3914	23.5215	23.5081	23.5677	25.7282	25.5513	23.7142	23.8359	24.3927	24.3201	22.6804	22.7786	24.4503	24.6209	23.8612	23.834	23.4417	23.5876
APOA4_HUMAN	SLAPYAQDTQEK	2	23.83	-0.34	-0.92	0.36398	0.84	0.36398	21.8583	22.6753	24.3752	24.8022	23.1263	23.4628	23.9137	23.813	23.725	23.6344	24.0524	24.3631	23.8675	24.4345	23.7302	23.5203	23.0658	23.4786	23.4387	23.8319	23.04	23.5927	23.8304	23.8869	23.478	23.8483	25.6516	25.8906	23.6383	23.6943	24.1787	24.3865	22.8078	23.0426	24.3333	25.4106	24.3907	23.933	23.3963	23.5387
APOA4_HUMAN	IDQNVEELK	2	23.81	-0.317	-1.03	0.30675	1.07	0.30675	22.0407	22.6522	24.397	24.7447	23.2683	23.5181	23.8396	23.8171	23.6319	23.7278	24.0693	24.3301	23.9301	24.2251	23.7875	23.4835	23.0685	23.5099	23.3366	23.6147	23.2837	23.4854	23.7354	23.7335	23.4557	23.7385	25.5066	25.7615	23.7026	23.8022	24.2401	24.4643	22.7923	23.0338	24.4265	24.7402	24.3873	23.961	23.5122	23.5605
APOA4_HUMAN	TQVNTQAEQLRR	3	20.93	-0.051	-0.13	0.89459	0.02	0.89459	18.4002	18.3722	21.4189	21.9808	20.7091	20.9952	21.7536	21.4445	21.2198	20.8419	21.3989	21.7129	21.0177	21.6147	21.3416	20.4862	20.6841	21.2112	20.6584	20.8804	20.4736	20.8603	21.1462	21.1004	20.6393	20.8334	22.2402	22.3262	20.6923	20.9967	20.5966	20.9003	20.0534	20.0152	21.7358	22.1891	21.2266	20.3322	20.4645	20.3344
APOA4_HUMAN	TQVNTQAEQLRR	2	20.84	-0.135	-0.45	0.65746	0.2	0.65746	19.4574	NA	NA	21.9457	19.985	19.9529	21.4714	21.3143	20.8879	20.6584	21.4425	NA	21.3767	21.5511	20.5447	20.6601	20.3507	20.2554	20.3972	20.4637	20.3815	20.7026	20.8213	20.6101	20.7327	20.8457	22.4969	22.2711	20.8869	21.0434	20.7731	NA	20.0307	20.104	22.032	22.3546	20.3979	20.3312	20.2447	20.353
APOA4_HUMAN	LLPHANEVSQK	2	22.29	-0.377	-1.3	0.20052	1.69	0.20052	21.128	20.8912	23.4106	23.3644	21.2988	21.3151	22.3785	22.3331	22.1068	21.7745	22.8512	23.0094	22.7498	22.747	22.0657	22.169	21.4547	21.3309	21.9122	21.6409	21.9592	21.9898	21.9241	21.8973	22.2812	22.144	24.2119	24.2021	22.3366	22.3215	22.9035	22.6563	21.303	21.3991	23.256	23.3313	22.4397	22.7263	22.1326	22.0578
APOA4_HUMAN	KLVPFATELHER	3	23.33	-0.439	-1.48	0.14513	2.2	0.14513	22.2061	21.8349	24.0734	24.2905	22.3313	22.5157	23.6583	23.5319	23.066	22.9669	23.8437	23.9343	23.6063	23.7513	23.0638	22.8811	22.3286	22.5614	22.9138	22.9267	22.9643	23.158	23.1407	23.1481	23.156	23.0621	25.5911	25.436	23.41	23.3548	24.0366	23.8131	22.3811	22.3055	24.5045	24.4344	23.6929	23.592	22.9561	22.9328
APOA4_HUMAN	KLVPFATELHER	2	20.74	-0.583	-1.56	0.12665	2.43	0.12665	19.9572	19.7948	21.9437	21.9175	19.6047	19.6747	20.9458	20.9776	20.045	19.5892	21.2578	21.4539	21.1351	21.2569	20.2495	19.989	19.1851	NA	20.2177	19.9339	20.1896	20.4592	19.8824	19.7847	20.6777	20.6009	23.5078	23.241	20.566	20.5368	21.5986	21.5449	NA	19.3892	22.2479	NA	21.0557	21.4044	NA	20.8644
APOA4_HUMAN	LKEEIGKELEELR	3	22.65	-0.482	-1.47	0.14761	2.17	0.14761	21.273	21.2936	23.2569	23.5691	21.5888	21.9428	22.7746	22.9932	22.4423	22.3066	23.2565	23.3795	22.7893	23.2282	22.2042	22.1672	21.6363	21.9452	22.037	22.0963	22.122	22.434	22.4254	22.4709	22.3514	22.5885	24.8859	25.0221	22.616	22.7477	23.299	23.2874	21.2579	21.7847	24.0902	23.9529	23.0976	23.0615	22.0817	22.2428
APOA4_HUMAN	LKEEIGKELEELR	2	20.49	-0.492	-1.2	0.23914	1.43	0.23914	NA	19.3381	21.1976	21.0792	NA	19.5417	20.612	20.6767	20.0422	19.984	20.898	21.2099	20.6946	20.8923	19.6607	19.8272	19.0483	NA	NA	19.7375	19.9504	20.2265	NA	19.5943	20.4701	20.3816	23.0959	22.8689	19.9896	20.0216	21.1308	20.7621	18.0854	19.3854	22.1268	21.9513	20.9203	20.9494	20.4281	20.2187
APOA4_HUMAN	ISASAEELR	2	23.94	-0.338	-1.17	0.24646	1.38	0.24646	22.1274	22.4689	24.6411	24.6948	23.4968	23.7473	24.0842	23.8098	23.7509	23.7172	24.2674	24.2665	24.1705	24.4974	23.8447	23.6538	23.284	23.6509	23.604	23.6198	23.5394	23.7241	24.0142	23.871	23.6996	23.8253	25.5527	25.887	23.8415	23.883	24.5254	24.5588	22.9908	23.1283	24.6325	24.875	24.4912	24.1374	23.3664	23.6217
APOA4_HUMAN	TQVNTQAEQLR	2	22.88	-0.182	-0.54	0.58984	0.29	0.58984	20.1678	20.6824	23.8213	23.9229	22.3001	22.5503	23.2601	23.1016	23.1597	22.6652	23.4584	23.8793	23.2594	23.635	22.9344	22.659	22.2183	22.6017	22.5802	22.8424	22.4599	22.8726	22.9604	22.9978	22.6116	22.818	24.351	24.1974	22.9646	23.1204	22.7085	22.8095	22.1444	22.295	23.7263	24.0868	22.7962	22.4153	22.415	22.598
APOA4_HUMAN	VEPYGENFNK	2	21.38	-0.35	-1.22	0.23051	1.48	0.23051	19.7989	20.074	22.2703	22.4504	20.7544	20.9269	21.303	21.1995	21.0791	20.9742	21.711	21.8419	21.8601	22.0208	21.2101	21.098	20.5606	20.7706	20.9577	21.1611	NA	21.0474	21.3301	20.9891	21.4211	21.1714	23.3566	23.3223	21.3766	21.2416	21.878	22.036	20.4277	20.4816	22.0688	22.1987	21.7894	21.6873	20.9787	21.1142
APOA4_HUMAN	LEPYADQLR	2	24.2	-0.392	-1.38	0.17453	1.91	0.17453	22.5527	22.8908	24.9889	25.0765	23.5457	23.7422	24.2851	24.0925	24.053	23.946	24.6681	24.855	24.5761	24.7642	24.125	23.8855	23.4482	23.6858	23.8118	23.9788	23.7976	24.0373	24.2543	24.1442	24.2054	24.2023	NA	26.1	24.1931	24.294	24.749	24.8608	23.3162	23.4254	24.9408	25.2286	24.7429	24.4756	23.9054	24.0337
APOA4_HUMAN	VN(Deamidated)SFFSTFK	2	21.13	-0.346	-1.09	0.28222	1.19	0.28222	19.6317	20.1277	NA	22.3824	20.3743	20.5053	21.0893	21.2987	20.8653	20.6422	21.6825	21.7783	21.514	21.7421	20.8066	21.063	20.0243	20.4925	20.6889	20.7676	20.8588	21.2368	20.8109	20.8372	21.0716	21.2499	23.2885	23.1268	20.9281	20.8696	22.0049	21.7353	20.0845	20.3458	21.9339	21.7214	21.2023	21.4273	20.9178	NA
APOA4_HUMAN	IDQTVEELRR	2	22.82	-0.453	-1.48	0.14538	2.2	0.14538	21.2637	21.4949	23.7661	23.869	22.055	21.9913	23.0335	22.7191	22.3042	22.4764	23.179	23.285	23.0168	23.4456	22.3231	22.6322	22.0173	22.0073	NA	22.4104	22.5871	22.7041	22.5065	22.3162	22.677	22.9683	24.8363	24.8806	22.8397	22.8485	23.4304	23.4112	21.6653	22.0272	23.7433	23.9815	23.1191	23.2594	22.4382	22.5345
APOA4_HUMAN	EAVEHLQK	2	21.08	-0.367	-0.97	0.33852	0.94	0.33852	19.1459	19.3524	22.3136	22.2665	20.236	20.229	21.3461	21.2563	21.0752	20.7502	21.7311	22.2043	21.3289	21.6487	20.7345	20.5587	20.0351	20.5464	20.6856	20.603	20.3268	20.8167	20.9824	20.9991	NA	NA	22.309	23.38	21.1325	21.223	21.8325	21.7474	20.011	20.1406	22.0626	22.2821	21.6108	21.3832	20.215	20.3955
APOA4_HUMAN	RVEPYGENFNK	2	22.4	-0.335	-0.75	0.45783	0.56	0.45783	20.7572	21.1391	23.1786	22.5387	21.3184	22.4425	22.6719	22.465	22.0647	23.4015	22.6468	NA	24.0961	22.8674	21.9002	22.09	21.3932	NA	21.9975	21.9829	21.7607	22.0312	23.252	22.8332	22.1539	22.6803	24.166	NA	22.2417	NA	23.1823	23.0126	21.2126	21.3473	22.9356	23.061	22.5635	22.6471	22.0373	22.3642
APOA4_HUMAN	RVEPYGENFNK	3	21.56	-0.319	-1.01	0.32019	1.01	0.32019	19.8365	19.8937	22.1106	NA	21.047	21.321	22.1469	21.7416	21.5079	21.3102	22.0916	22.003	NA	21.9912	21.423	21.2834	20.8941	21.1953	21.1797	21.368	NA	21.1605	21.8221	21.4595	NA	21.3613	23.2089	23.4818	NA	21.8348	22.3018	22.2581	20.6046	20.5355	22.2032	22.3081	22.1781	21.6459	21.0561	20.7912
APOA4_HUMAN	QLTPYAQR	2	22.97	-0.114	-0.32	0.75343	0.1	0.75343	NA	NA	24.0116	24.1405	22.0646	22.1941	23.2435	NA	23.1429	22.9349	23.2489	23.4651	23.1341	23.2118	23.0132	22.3631	22.0495	22.3009	22.4171	22.3205	NA	22.6326	22.962	22.6276	23.1549	22.5029	24.691	24.6697	NA	23.5737	23.2739	23.2553	21.2565	NA	24.1911	NA	23.0782	22.8393	22.2105	21.9386
APOA4_HUMAN	LVPFATELHER	2	21.63	-0.39	-1.01	0.31751	1.03	0.31751	20.3953	NA	22.6537	22.4597	21.2327	NA	21.4267	21.3442	NA	NA	21.9159	NA	21.9953	21.9224	20.8907	21.1763	20.6589	20.9812	20.9628	20.9017	21.0235	21.8654	NA	21.2989	21.6247	21.5352	23.4965	23.4085	NA	21.7201	NA	NA	20.2451	NA	22.4286	23.1598	21.3778	21.7397	21.4927	21.6251
APOA4_HUMAN	SELTQQLN(Deamidated)ALFQDK	2	20.34	-0.441	-1.16	0.25501	1.34	0.25501	18.9363	19.4394	NA	NA	19.6486	19.9836	20.4832	20.4364	NA	20.1316	NA	20.7492	20.2431	20.9191	20.4894	19.9763	19.5346	20.0814	19.8114	20.3159	19.8703	20.3838	20.3773	NA	20.3544	20.4061	22.4026	22.2993	NA	NA	21.1147	21.1126	NA	19.7479	NA	NA	19.9092	NA	20.208	20.4048
APOA4_HUMAN	(Gln->pyro-Glu)QLTPYAQR	2	21.09	-0.59	-1.55	0.13068	2.41	0.13068	19.8775	NA	NA	NA	NA	NA	20.5377	NA	20.9356	20.6423	NA	21.3371	21.521	21.3677	21.1147	20.488	20.5729	NA	20.3982	20.2573	20.8495	20.7732	21.078	NA	20.6495	NA	23.1736	22.5733	21.2714	NA	21.9554	21.6591	20.2046	20.044	21.9365	21.8007	21.557	20.8507	NA	NA
APOA4_HUMAN	DKVN(Deamidated)SFFSTFK	2	20.54	-0.41	-1.15	0.25784	1.33	0.25784	19.6112	NA	NA	NA	19.7037	NA	20.6154	20.6405	NA	NA	20.7817	21.1231	20.7853	20.8259	20.1799	20.2206	20.0958	19.4232	20.2596	20.0946	20.3382	NA	20.1017	NA	20.5728	20.7663	NA	NA	NA	NA	21.5045	21.0766	19.5848	NA	21.6168	21.7827	20.5493	21.1877	20.5771	20.4638
APOA4_HUMAN	SELTQQLNALFQDK	2	24.64	-0.715	-1.96	0.05921	3.85	0.05921	23.5376	23.6773	NA	NA	23.6937	NA	24.5991	24.5183	24.5698	NA	NA	25.4678	NA	25.2604	24.4504	24.3239	23.3727	23.4952	24.1689	24.2779	NA	24.5233	24.3616	24.4076	24.6938	24.7093	27.0181	26.8668	25.0438	NA	25.4355	25.2643	NA	NA	NA	NA	NA	NA	24.2484	24.6355
APOA4_HUMAN	SELTQQLNALFQDK	3	20.24	-1.076	-1.15	0.2726	1.32	0.2726	NA	NA	NA	NA	19.6679	20.6017	NA	NA	NA	NA	22.171	NA	NA	NA	NA	19.0294	19.81	NA	18.1207	NA	NA	NA	NA	NA	19.9893	NA	NA	NA	NA	NA	NA	NA	20.712	NA	22.0971	NA	NA	NA	NA	NA
APOA4_HUMAN	LN(Deamidated)HQLEGLTFQMK	3	19.24	0.03	0.07	0.94691	0	0.94691	NA	NA	20.5561	NA	NA	19.6742	NA	NA	NA	18.8111	19.7705	20	19.0688	NA	19.3302	18.6344	19.4096	19.1152	18.5915	18.6562	18.8507	18.7595	19.2682	18.6311	19.257	NA	NA	21.2881	NA	NA	19.5508	19.6514	18.7579	17.7264	19.4685	NA	NA	NA	19.2318	18.9555
APOA4_HUMAN	IDQNVEELKGR	2	19.44	-0.514	-1.15	0.25855	1.33	0.25855	17.8749	17.6845	NA	NA	18.7273	NA	19.4585	NA	19.2959	NA	NA	20.1845	NA	20.1668	NA	18.7854	18.7947	18.9023	NA	NA	19.0129	19.3516	NA	19.5469	19.3697	19.8053	21.8971	21.8035	NA	NA	20.4112	20.2545	18.0337	NA	NA	NA	19.7625	19.8483	18.5273	19.0885
APOA4_HUMAN	LLPHAN(Deamidated)EVSQK	2	18.78	-0.441	-0.79	0.4363	0.63	0.4363	NA	NA	19.3483	NA	NA	NA	NA	17.822	NA	NA	NA	NA	18.3142	18.973	18.5306	NA	17.362	NA	NA	NA	18.368	NA	NA	17.5523	18.2126	NA	20.9682	20.5923	NA	NA	19.2661	18.8865	NA	NA	NA	NA	19.0482	18.7579	18.4565	NA
APOA4_HUMAN	RVEPYGEN(Deamidated)FNK	2	18.51	-0.477	-0.77	0.45087	0.59	0.45087	NA	NA	NA	19.6371	NA	NA	NA	18.5372	NA	NA	NA	18.719	18.3364	18.9333	18.0131	NA	17.1419	NA	17.9165	NA	NA	NA	NA	NA	NA	NA	20.8697	NA	NA	NA	19.0069	18.905	NA	NA	NA	18.9496	17.9205	18.8077	17.5069	16.9743
APOA4_HUMAN	ENADSLQ(Deamidated)ASLRPHADELK	3	19.97	-0.29	-0.58	0.56643	0.34	0.56643	19.1966	NA	NA	NA	NA	19.0984	NA	20.3242	NA	NA	20.2011	NA	NA	20.2889	19.8779	NA	NA	NA	NA	NA	18.8669	NA	NA	NA	19.2112	NA	22.1305	NA	NA	NA	20.522	NA	NA	NA	20.1975	NA	20.287	NA	19.6604	19.6697
APOA4_HUMAN	LNHQLEGLTFQM(Oxidation)K	3	19.69	-0.63	-1.15	0.26501	1.33	0.26501	NA	18.7028	NA	NA	19.3318	19.6087	NA	19.5637	20.0717	19.7353	NA	NA	19.2667	20.1635	NA	NA	19.0069	NA	NA	NA	NA	NA	NA	19.7706	NA	20.2312	NA	21.5708	19.0877	NA	NA	NA	NA	NA	NA	NA	NA	NA	NA	19.5036
APOA4_HUMAN	RRVEPYGENFNK	3	18.4	-1.246	-2.22	0.04146	4.94	0.04146	NA	NA	NA	NA	17.4735	17.0251	18.6314	NA	17.3769	NA	NA	NA	NA	NA	17.9491	NA	NA	NA	NA	17.4439	NA	NA	18.3017	NA	NA	NA	20.2562	20.5076	NA	NA	18.7668	18.6402	NA	NA	NA	NA	18.4185	NA	NA	NA
APOA4_HUMAN	ALVQQM(Oxidation)EQLR	2	19.49	-1.32	-1.67	0.12419	2.79	0.12419	NA	NA	NA	NA	19.4784	NA	NA	NA	NA	NA	NA	NA	NA	19.1529	NA	NA	NA	NA	17.5707	NA	NA	20.7529	NA	NA	NA	21.0223	NA	NA	NA	NA	NA	18.6305	NA	NA	NA	NA	19.8105	NA	NA	NA
APOA4_HUMAN	LLPHANEVSQ(Deamidated)K	2	19.18	NA	NA	NA	NA	NA	NA	NA	NA	NA	NA	NA	NA	NA	NA	NA	NA	NA	NA	NA	NA	NA	NA	NA	NA	NA	NA	NA	NA	NA	NA	NA	20.2209	19.8953	NA	NA	18.5192	18.1019	NA	NA	NA	NA	NA	NA	NA	NA
APOA4_HUMAN	SLAPYAQDTQ(Deamidated)EK	2	21.48	NA	NA	NA	NA	NA	NA	NA	NA	NA	NA	NA	NA	NA	NA	NA	NA	NA	NA	NA	NA	NA	NA	21.4787	NA	NA	NA	NA	NA	NA	NA	NA	NA	NA	NA	NA	NA	NA	NA	NA	NA	NA	NA	NA	NA	NA
APOA4_HUMAN	EN(Deamidated)ADSLQASLRPHADELK	3	22.03	NA	NA	NA	NA	NA	NA	NA	NA	NA	NA	NA	NA	NA	NA	NA	NA	NA	NA	NA	NA	NA	NA	NA	NA	NA	NA	NA	NA	NA	NA	NA	NA	22.0339	NA	NA	NA	NA	NA	NA	NA	NA	NA	NA	NA	NA
APOB_HUMAN	VPSYTLILPSLELPVLHVPR	3	20.38	1.329	1.14	0.29307	1.31	0.29307	NA	NA	NA	NA	NA	NA	NA	NA	NA	21.2651	NA	NA	NA	NA	NA	NA	NA	NA	NA	NA	NA	NA	NA	NA	NA	NA	20.261	NA	NA	NA	19.6119	NA	NA	NA	NA	NA	NA	NA	NA	NA
APOB_HUMAN	IADFELPTIIVPEQTIEIPSIK	3	20.52	NA	NA	NA	NA	NA	NA	NA	NA	NA	NA	NA	NA	NA	20.678	20.3605	NA	NA	NA	NA	NA	NA	NA	NA	NA	NA	NA	NA	NA	NA	NA	NA	NA	NA	NA	NA	NA	NA	NA	NA	NA	NA	NA	NA	NA	NA
APOB_HUMAN	SVSDGIAALDLNAVANK	2	20.43	NA	NA	NA	NA	NA	NA	NA	NA	NA	NA	NA	NA	NA	20.6522	20.2118	NA	NA	NA	NA	NA	NA	NA	NA	NA	NA	NA	NA	NA	NA	NA	NA	NA	NA	NA	NA	NA	NA	NA	NA	NA	NA	NA	NA	NA	NA
APOB_HUMAN	AVSMPSFSILGSDVR	2	21.3	NA	NA	NA	NA	NA	NA	NA	NA	NA	NA	NA	NA	NA	20.8363	21.7544	NA	NA	NA	NA	NA	NA	NA	NA	NA	NA	NA	NA	NA	NA	NA	NA	NA	NA	NA	NA	NA	NA	NA	NA	NA	NA	NA	NA	NA	NA
APOB_HUMAN	LTISEQNIQR	2	19.35	NA	NA	NA	NA	NA	NA	NA	NA	NA	NA	NA	NA	NA	19.3624	19.347	NA	NA	NA	NA	NA	NA	NA	NA	NA	NA	NA	NA	NA	NA	NA	NA	NA	NA	NA	NA	NA	NA	NA	NA	NA	NA	NA	NA	NA	NA
APOB_HUMAN	TEVIPPLIENR	2	21.36	NA	NA	NA	NA	NA	NA	NA	NA	NA	NA	NA	NA	NA	21.3648	21.3558	NA	NA	NA	NA	NA	NA	NA	NA	NA	NA	NA	NA	NA	NA	NA	NA	NA	NA	NA	NA	NA	NA	NA	NA	NA	NA	NA	NA	NA	NA
APOB_HUMAN	VSALLTPAEQTGTWK	2	19.93	NA	NA	NA	NA	NA	NA	NA	NA	NA	NA	NA	NA	NA	19.7212	20.1292	NA	NA	NA	NA	NA	NA	NA	NA	NA	NA	NA	NA	NA	NA	NA	NA	NA	NA	NA	NA	NA	NA	NA	NA	NA	NA	NA	NA	NA	NA
APOB_HUMAN	FSVPAGIVIPSFQALTAR	3	19.59	NA	NA	NA	NA	NA	NA	NA	NA	NA	NA	NA	NA	NA	19.5212	19.6494	NA	NA	NA	NA	NA	NA	NA	NA	NA	NA	NA	NA	NA	NA	NA	NA	NA	NA	NA	NA	NA	NA	NA	NA	NA	NA	NA	NA	NA	NA
APOB_HUMAN	ATGVLYDYVNK	2	20.94	NA	NA	NA	NA	NA	NA	NA	NA	NA	NA	NA	NA	NA	20.9355	NA	NA	NA	NA	NA	NA	NA	NA	NA	NA	NA	NA	NA	NA	NA	NA	NA	NA	NA	NA	NA	NA	NA	NA	NA	NA	NA	NA	NA	NA	NA
APOB_HUMAN	SVSLPSLDPASAK	2	22.24	NA	NA	NA	NA	NA	NA	NA	NA	NA	NA	NA	NA	NA	22.2351	NA	NA	NA	NA	NA	NA	NA	NA	NA	NA	NA	NA	NA	NA	NA	NA	NA	NA	NA	NA	NA	NA	NA	NA	NA	NA	NA	NA	NA	NA	NA
APOB_HUMAN	NLQNNAEWVYQGAIR	3	21.41	NA	NA	NA	NA	NA	NA	NA	NA	NA	NA	NA	NA	NA	NA	NA	NA	NA	NA	NA	NA	NA	NA	NA	NA	NA	NA	NA	NA	NA	21.4072	NA	NA	NA	NA	NA	NA	NA	NA	NA	NA	NA	NA	NA	NA	NA
APOC1_HUMAN	MREWFSETFQK	3	21.28	-1.09	-2.2	0.03444	4.86	0.03444	18.318	NA	22.3125	21.9119	19.8105	19.6771	20.0475	20.123	21.2805	20.5687	22.5558	22.4384	20.8071	21.0395	NA	20.1319	NA	NA	NA	NA	21.6689	21.6304	20.745	20.6887	21.2037	21.1898	24.157	23.7017	21.0534	21.8471	22.3787	22.322	NA	NA	21.9053	22.062	20.3542	20.3302	NA	NA
APOC1_HUMAN	MREWFSETFQK	2	20.5	-1.143	-1.65	0.11386	2.71	0.11386	NA	NA	NA	NA	NA	NA	NA	NA	19.7909	19.4326	21.3431	21.4249	20.0813	19.3275	18.116	18.6079	NA	NA	NA	NA	20.6707	20.589	NA	NA	20.1499	20.0076	23.4647	22.7155	NA	NA	21.4653	20.9908	NA	NA	20.7549	21.2889	NA	19.3079	NA	NA
APOC1_HUMAN	EWFSETFQK	2	22	-0.992	-2.15	0.03938	4.62	0.03938	19.0098	NA	22.5546	22.6376	20.6857	20.7864	NA	20.6472	NA	21.8344	23.098	22.9358	21.6814	21.9758	20.9354	21.1385	NA	NA	NA	NA	22.3721	22.6992	NA	21.337	22.1061	21.9343	24.4629	24.2748	21.5051	21.7879	23.2657	23.077	NA	NA	22.3783	22.6768	21.0052	21.2522	NA	NA
APOC1_HUMAN	LKEFGNTLEDK	2	21.16	-1.173	-2.53	0.01741	6.4	0.01741	18.807	NA	21.5582	21.655	20.0713	19.9198	20.0267	19.4886	NA	20.9032	NA	21.8714	21.1341	20.9714	19.993	20.3719	NA	NA	NA	NA	21.8512	21.7636	20.654	NA	21.4786	21.6802	23.679	23.2315	NA	20.5792	22.4487	22.5349	NA	NA	NA	21.1336	NA	NA	NA	NA
APOC1_HUMAN	LKEFGN(Deamidated)TLEDK	2	19.49	0.051	0.03	0.97289	0	0.97289	NA	NA	NA	NA	NA	NA	NA	NA	NA	NA	NA	22.8525	NA	NA	NA	NA	16.2847	NA	NA	NA	NA	19.6404	NA	NA	20.1832	NA	NA	NA	NA	NA	18.8882	18.5945	NA	NA	20.8073	18.9748	NA	18.6538	20.0227	NA
APOC1_HUMAN	IKQSELSAK	2	17.8	0.787	0.62	0.55483	0.38	0.55483	NA	NA	NA	NA	NA	NA	NA	NA	NA	NA	18.1683	NA	NA	NA	NA	NA	NA	NA	NA	NA	NA	NA	NA	NA	NA	NA	18.5199	18.1641	NA	NA	NA	16.3595	NA	NA	NA	NA	NA	NA	NA	NA
APOC2_HUMAN	TYLPAVDEK	2	20.38	-0.495	-1.01	0.31919	1.03	0.31919	NA	NA	NA	NA	19.9364	20.2615	19.4136	20.2242	NA	20.6581	21.2743	21.4451	20.1666	20.5928	NA	NA	18.8972	18.9082	NA	19.3727	21.3627	21.5005	20.0163	19.2036	20.6379	20.6947	21.9235	21.5107	NA	NA	21.6365	21.9645	18.8552	18.8591	21.1235	NA	19.4001	NA	NA	NA
APOC2_HUMAN	ESLSSYWESAK	2	21.05	-1.63	-2.45	0.02373	6.02	0.02373	NA	NA	NA	NA	19.9593	NA	NA	19.8055	NA	NA	21.8066	21.2806	20.4419	NA	NA	NA	NA	18.5252	NA	19.3898	21.6021	21.9003	20.1124	NA	20.707	NA	22.5453	NA	NA	NA	22.2785	22.2946	NA	NA	21.3136	22.8036	NA	NA	NA	NA
APOC2_HUMAN	STAAMSTYTGIFTDQVLSVLK	3	19.57	-1.697	-2.43	0.02603	5.91	0.02603	NA	17.4769	NA	NA	17.7856	18.4091	18.0558	18.0486	NA	NA	21.058	20.3609	NA	19.4747	NA	NA	NA	NA	NA	NA	20.0575	20.0248	NA	NA	NA	19.2461	21.4719	21.4593	NA	NA	NA	21.0758	NA	NA	NA	NA	NA	NA	NA	NA
APOC2_HUMAN	TAAQNLYEK	2	19.08	-0.615	-0.9	0.38081	0.81	0.38081	NA	NA	NA	NA	NA	18.7792	NA	NA	19.2516	NA	19.7038	20.0144	18.6553	NA	NA	NA	16.757	17.7445	NA	NA	NA	NA	NA	NA	NA	18.6402	NA	20.4887	NA	NA	20.2536	20.431	17.7682	NA	19.5421	NA	NA	NA	NA	NA
APOC2_HUMAN	STAAMSTYTGIFTDQ(Deamidated)VLSVLK	3	19.4	2.011	1.68	0.13426	2.82	0.13426	NA	NA	NA	20.7249	NA	NA	NA	NA	NA	NA	NA	NA	NA	NA	NA	NA	NA	NA	NA	NA	NA	NA	NA	NA	NA	NA	NA	NA	19.343	19.6204	NA	NA	NA	17.8968	NA	NA	NA	NA	NA	NA
APOC3_HUMAN	DALSSVQESQVAQQAR	3	21.3	-0.332	-0.64	0.52456	0.41	0.52456	NA	NA	NA	21.9848	20.7383	21.1962	20.5277	NA	22.0388	21.6358	22.8971	23.1237	21.0846	21.4076	19.6688	19.5944	19.9097	20.6301	19.7672	NA	21.7955	22.0078	19.9752	20.6927	20.8098	21.361	24.2278	24.5503	21.728	21.7114	22.5584	22.8074	19.999	20.0809	22.3507	22.2332	20.2757	19.5879	NA	19.1372
APOC3_HUMAN	DALSSVQESQVAQQAR	2	21.47	-0.348	-0.63	0.53602	0.39	0.53602	NA	NA	22.0887	22.0458	20.2304	20.4272	NA	NA	21.346	21.3007	22.605	23.0276	21.0994	21.1666	NA	NA	NA	20.3305	19.4021	NA	21.7594	22.183	NA	NA	21.0307	21.2674	24.5346	24.3703	21.7116	21.7056	22.6734	22.3113	19.5717	NA	22.1566	22.3506	19.6386	19.3273	NA	19.5315
APOC3_HUMAN	GWVTDGFSSLK	2	22	-0.599	-1.02	0.31658	1.03	0.31658	NA	NA	22.3266	22.5238	21.2992	21.3779	NA	20.3443	22.3451	21.9596	23.687	23.439	21.6277	22.2107	20.4698	19.4988	19.9923	20.2224	NA	NA	22.765	23.0116	20.2261	NA	21.6091	21.7322	25.2982	25.3327	22.0526	22.314	23.4131	23.4289	NA	19.6727	22.7874	22.7007	20.2955	NA	NA	NA
APOD_HUMAN	NPNLPPETVDSLK	2	27.53	-0.487	-1.94	0.05847	3.78	0.05847	26.914	27.0065	27.5717	28.1203	26.4893	26.7177	27.8736	27.9077	27.552	27.3935	27.7934	27.9412	27.2711	27.6374	27.1738	27.0651	26.1977	26.5903	27.1971	27.3638	27.3063	27.6069	27.832	27.8263	28.2225	28.4136	28.6876	28.6398	28.2195	28.2485	27.5316	27.4559	26.9091	27.0928	27.5287	27.642	27.4695	27.3872	27.725	27.77
APOD_HUMAN	(Ammonia-loss)C(Carbamidomethyl)PNPPVQENFDVNK	2	26.69	-0.466	-1.77	0.08396	3.13	0.08396	26.0195	26.3831	26.9383	27.1946	25.6979	26.024	26.7356	26.9646	26.791	26.5629	26.7836	26.9883	26.2642	26.7161	26.3107	26.2092	25.4894	25.9359	26.4231	26.664	26.5301	26.9081	26.8427	27.0396	27.3214	27.5843	27.6868	27.8709	27.2303	27.3066	26.6562	26.7576	25.9874	26.2431	26.7011	27.0096	26.4041	26.2827	26.8843	27.1777
APOD_HUMAN	(Ammonia-loss)C(Carbamidomethyl)PNPPVQENFDVNK	3	18.96	0.072	0.06	0.95137	0	0.95137	NA	NA	NA	NA	NA	19.0037	NA	NA	NA	NA	NA	NA	NA	NA	NA	NA	NA	NA	NA	NA	NA	NA	NA	18.861	NA	NA	NA	NA	NA	NA	NA	NA	NA	NA	NA	NA	NA	NA	NA	19.0017
APOD_HUMAN	KMTVTDQVNC(Carbamidomethyl)PK	3	23.4	-0.547	-1.7	0.09621	2.89	0.09621	22.3571	22.1939	23.7489	24.1472	22.1527	22.5139	23.9231	23.7245	23.623	23.2408	23.694	24.0643	22.882	23.4286	23.0342	22.5177	22.0218	22.5084	23.2629	23.4976	22.9137	23.3108	23.9328	23.9076	23.8682	23.9462	24.8499	24.9919	24.1436	24.2504	23.0439	23.4577	22.8839	23.0484	23.7068	23.9975	23.8545	23.1404	23.0874	23.1316
APOD_HUMAN	KMTVTDQVNC(Carbamidomethyl)PK	2	24.51	-0.602	-2.19	0.03358	4.82	0.03358	23.5892	23.42	25.3145	25.1754	22.7967	22.7842	24.9249	24.8197	24.4829	24.3805	24.9335	25.2494	24.3028	24.5635	24.2632	24.2578	23.13	23.0856	24.3547	24.2899	24.3147	24.4804	24.6139	24.5569	25.1991	25.2427	26.0427	25.8551	25.507	25.5626	24.3044	24.2951	24.0282	24.0408	24.9942	25.2234	24.5074	24.5184	24.3553	24.5138
APOD_HUMAN	MTVTDQVNC(Carbamidomethyl)PK	2	26.71	-0.473	-1.59	0.11871	2.53	0.11871	25.3938	25.8966	26.9923	27.4577	25.4895	25.7887	26.9959	26.7827	26.7373	26.7502	27.5013	26.966	26.9928	26.7496	26.414	26.1802	25.3618	25.7217	26.5604	26.7987	26.3962	26.6871	27.0309	26.8911	27.1828	27.4649	27.5936	28.0037	27.5085	27.6916	26.4127	26.7021	26.168	26.3474	26.8737	27.2366	26.9132	26.5336	26.5973	26.7546
APOD_HUMAN	C(Carbamidomethyl)PNPPVQENFDVNK	2	24.55	-0.506	-1.9	0.0641	3.61	0.0641	23.8746	24.1413	24.8816	25.119	23.3277	23.5888	24.8003	24.8185	24.518	24.3046	24.8714	25.0725	24.1179	24.4548	24.162	23.9549	23.2681	23.7688	24.3487	24.5751	24.2008	24.6032	24.6641	24.7838	25.2095	25.3483	25.9239	26.0306	25.1367	25.3903	24.4968	24.4314	23.9052	23.9699	24.7453	24.9915	24.4974	24.2961	24.6879	24.7854
APOD_HUMAN	C(Carbamidomethyl)PNPPVQENFDVNK	3	20.76	-0.068	-0.12	0.9023	0.02	0.9023	NA	20.6965	NA	21.657	20.5457	20.8211	NA	21.4648	20.5063	20.7071	21.257	21.2811	19.7468	20.1574	20.5548	20.1182	20.1521	20.1319	20.7382	21.4062	20.7718	20.7817	20.8595	NA	21.846	NA	19.5202	22.2677	21.6382	21.4172	19.3985	21.099	20.3018	NA	20.6974	20.7986	20.6462	20.6384	20.613	20.6876
APOD_HUMAN	IPTTFEN(Deamidated)GR	2	27.73	-0.695	-1.57	0.12275	2.48	0.12275	26.2588	26.5692	28.3858	28.5339	26.2409	26.4297	28.3502	26.9809	28.0153	27.9472	28.2848	28.3287	27.9111	28.125	27.7049	26.8413	26.0589	26.36	27.1148	27.1751	27.2583	28.4105	28.385	27.1405	28.1657	28.1934	28.8713	28.8666	28.8554	28.8648	27.9228	27.4302	27.4613	26.9836	28.2604	28.5133	28.1073	28.1801	28.2942	27.3527
APOD_HUMAN	NILTSNNIDVK	2	27.46	-0.29	-0.37	0.71622	0.13	0.71622	26.7982	27.0024	28.1222	28.3548	26.2963	26.6541	27.7164	27.722	27.7301	27.6229	27.9122	NA	27.3875	27.7001	27.1983	27.0205	26.0689	26.5948	27.292	27.4574	27.2793	27.6402	27.5981	27.7661	28.03	28.3122	28.9665	28.6302	28.4971	28.5039	27.5876	NA	22.0567	27.2201	27.9484	28.0802	27.7715	27.5015	27.5238	27.7862
APOD_HUMAN	C(Carbamidomethyl)PN(Deamidated)PPVQENFDVNK	2	21.05	-0.551	-1.24	0.22212	1.54	0.22212	19.455	NA	21.4201	21.5505	20.4245	19.5998	21.2263	21.6403	NA	20.4847	20.7504	21.9378	NA	21.1023	20.6697	21.1556	19.7321	20.3245	21.2959	21.0551	20.6924	21.241	21.0555	21.5494	NA	22.2122	22.7546	22.3028	22.126	21.9713	21.186	20.8387	19.9556	19.9607	NA	20.8258	20.1438	21.437	21.1661	21.622
APOD_HUMAN	NILTSNN(Deamidated)IDVK	2	24.96	-0.932	-1.08	0.28472	1.17	0.28472	24.8903	24.9681	24.9875	26.7188	23.3598	23.6657	25.9456	24.5956	24.7444	25.9258	24.9539	25.1905	24.3105	24.7493	24.2605	20.1152	23.1374	23.5992	25.428	24.3555	25.5633	24.733	25.9847	24.8131	26.5265	25.3527	25.995	27.2046	26.7908	26.811	24.538	24.6553	25.6542	24.2688	24.8097	26.5963	24.5275	24.5622	24.3881	24.7674
APOD_HUMAN	KM(Oxidation)TVTDQVNC(Carbamidomethyl)PK	2	19.36	-0.576	-1.18	0.24811	1.38	0.24811	17.7598	18.9408	19.2876	19.3049	NA	18.8545	19.2214	NA	19.7791	19.7279	18.6477	19.7355	18.7645	19.6186	NA	NA	18.1823	NA	19.0256	NA	NA	19.8613	NA	NA	19.8411	20.7743	20.4259	20.2077	20.1595	20.4043	NA	19.0411	NA	18.8428	19.6455	20.1472	18.927	18.8221	18.2123	19.4214
APOD_HUMAN	(Ammonia-loss)C(Carbamidomethyl)PNPPVQEN(Deamidated)FDVNK	2	20.27	-0.417	-0.83	0.41244	0.69	0.41244	19.479	NA	20.363	20.1431	20.1866	19.2683	20.2212	NA	20.6901	20.0242	20.742	20.8459	20.3703	NA	19.8072	NA	19.1317	19.2371	NA	20.3245	NA	NA	21.2781	20.7328	20.6358	NA	23.1864	21.205	20.3876	20.5888	19.7645	20.0733	19.6797	19.7483	NA	19.9359	19.5846	20.0917	NA	NA
APOD_HUMAN	WYEIEKIPTTFEN(Deamidated)GR	3	20.12	-0.178	-0.32	0.75468	0.1	0.75468	NA	19.8576	20.0566	NA	18.5509	NA	21.1636	21.4673	21.4012	21.0921	19.6166	NA	19.6072	19.4372	18.5875	19.5682	NA	NA	NA	NA	NA	NA	19.5311	20.5289	20.8289	20.4858	20.8696	21.0527	20.6088	19.5955	NA	NA	NA	NA	NA	19.5397	NA	19.193	NA	NA
APOD_HUMAN	NILTSN(Deamidated)NIDVK	2	25.75	-0.435	-0.43	0.66806	0.19	0.66806	NA	24.9681	26.4603	NA	NA	24.6745	NA	NA	26.167	25.9559	26.452	26.2852	25.7199	25.9214	25.6603	24.0258	NA	NA	25.428	NA	25.5633	25.7988	21.1479	25.9069	26.5265	NA	27.3186	NA	26.7966	26.811	25.8162	25.8047	NA	NA	26.4198	NA	26.3888	NA	NA	25.8362
APOD_HUMAN	M(Oxidation)TVTDQVNC(Carbamidomethyl)PK	2	21.18	-0.327	-0.45	0.65527	0.2	0.65527	19.3636	21.2303	NA	NA	20.4332	21.0627	NA	21.9063	NA	NA	NA	22.8434	NA	21.2302	NA	19.8287	19.9794	21.1386	21.1723	21.2299	NA	21.7098	21.1824	22.2857	21.4686	22.4267	23.0694	NA	NA	NA	NA	20.9131	NA	20.3591	NA	NA	NA	20.5421	20.1214	21.5539
APOD_HUMAN	MTVTDQVN(Deamidated)C(Carbamidomethyl)PK	2	19.89	-0.608	-0.88	0.39432	0.77	0.39432	NA	NA	NA	NA	NA	NA	NA	NA	18.9201	NA	NA	NA	NA	NA	18.9728	19.8891	NA	NA	NA	20.1184	NA	20.2234	NA	21.2279	20.1988	20.4786	NA	NA	20.5079	NA	18.5855	NA	NA	NA	NA	NA	NA	NA	NA	19.6825
APOD_HUMAN	KMTVTDQVN(Deamidated)C(Carbamidomethyl)PK	2	17.48	-0.155	-0.24	0.81182	0.06	0.81182	NA	NA	NA	NA	NA	NA	NA	17.0014	NA	NA	NA	18.0505	NA	NA	NA	NA	NA	NA	16.9122	NA	17.0308	NA	NA	NA	17.8823	18.1771	NA	NA	NA	18.0085	NA	NA	NA	NA	NA	NA	NA	NA	NA	16.8021
APOD_HUMAN	NILTSNNIDVKK	2	19.38	-1.404	-1.23	0.25761	1.5	0.25761	NA	18.6675	NA	NA	NA	NA	19.4643	19.0186	NA	NA	NA	NA	NA	NA	NA	NA	NA	NA	NA	NA	NA	NA	NA	NA	NA	20.3674	NA	NA	NA	NA	NA	NA	NA	NA	NA	NA	NA	NA	NA	NA
APOD_HUMAN	C(Carbamidomethyl)PNPPVQENFDVNKYLGR	3	19.58	NA	NA	NA	NA	NA	NA	NA	NA	NA	NA	NA	19.2223	19.5428	19.9747	NA	NA	NA	NA	NA	NA	NA	NA	NA	NA	NA	NA	NA	NA	NA	NA	NA	NA	NA	NA	NA	NA	NA	NA	NA	NA	NA	NA	NA	NA	NA
APOD_HUMAN	(Ammonia-loss)C(Carbamidomethyl)PNPPVQ(Deamidated)ENFDVNK	2	19.98	1.162	1.33	0.224	1.76	0.224	NA	NA	NA	NA	NA	NA	NA	NA	NA	NA	20.742	NA	20.3703	NA	NA	NA	NA	NA	NA	NA	NA	NA	NA	NA	NA	NA	NA	NA	NA	NA	NA	NA	19.222	NA	NA	NA	NA	19.5662	NA	NA
APOD_HUMAN	(Ammonia-loss)C(Carbamidomethyl)PNPPVQENFDVN(Deamidated)K	2	20.61	-2.117	-1.36	0.21403	1.84	0.21403	NA	NA	NA	NA	20.1866	18.9159	NA	NA	NA	NA	NA	NA	NA	NA	NA	NA	NA	NA	NA	NA	NA	NA	21.2781	NA	NA	NA	NA	NA	NA	NA	NA	NA	NA	NA	NA	NA	NA	22.0592	NA	NA
APOE_HUMAN	SWFEPLVEDMQR	2	27.24	-0.622	-1.35	0.18242	1.84	0.18242	25.9194	25.5691	29.6761	29.6372	25.9661	25.8423	27.4287	26.9371	27.6165	27.4332	28.3327	28.3774	27.8774	27.7937	27.4086	27.4663	23.7293	23.3849	26.1754	26.0217	27.2672	27.3864	27.3894	26.9503	27.0014	26.6307	28.7968	28.6108	28.6967	28.6224	27.6142	27.2114	27.1931	27.031	29.0852	29.0544	27.9136	27.7568	25.3469	25.4824
APOE_HUMAN	SWFEPLVEDMQR	3	25.15	-0.478	-1.05	0.30102	1.1	0.30102	23.1818	24.0677	26.7629	27.4073	24.2775	24.5616	25.1947	24.9277	25.5283	25.8173	26.3595	26.3097	25.7616	25.951	25.0047	25.2387	22.099	21.6793	23.9533	24.1286	25.2502	25.0258	25.0823	24.7717	24.8308	24.6805	26.1435	26.2564	26.8083	26.7573	25.1036	25.2182	25.5669	25.5283	26.7191	26.4906	25.3502	25.5738	22.8859	23.7201
APOE_HUMAN	VQAAVGTSAAPVPSDNH	2	25.41	-0.242	-0.63	0.53381	0.39	0.53381	23.5614	24.0816	26.9349	27.2897	24.6828	24.9799	25.9104	25.7772	26.0852	25.9901	25.8804	26.3152	25.463	25.9923	25.2874	25.0421	23.3701	23.7192	24.6103	24.8386	25.1795	25.7078	25.5864	25.6195	24.7985	25.1795	26.243	26.6107	26.5106	26.6623	25.2745	25.5614	25.1084	25.35	26.3928	26.7791	25.7623	25.5074	23.3768	23.4483
APOE_HUMAN	VQAAVGTSAAPVPSDNH	3	22.48	-0.157	-0.28	0.78254	0.08	0.78254	19.5403	21.0346	24.2849	24.6178	22.1346	22.7111	23.2311	22.7985	22.9603	23.3385	22.9363	23.143	22.0496	23.1394	22.7173	22.3589	20.6894	20.5947	21.7717	22.0594	22.1419	22.3125	22.8661	22.8263	22.01	22.1891	22.0244	23.8694	23.6525	23.7393	21.7849	22.9057	22.4587	22.8832	23.4876	23.8192	23.5508	22.5571	20.0224	20.1443
APOE_HUMAN	GEVQAM(Oxidation)LGQSTEELR	2	22.86	-0.192	-0.45	0.65156	0.21	0.65156	21.3787	22.1046	23.5989	24.0791	22.1682	22.8149	22.7166	23.1259	23.4322	23.3511	22.9565	23.48	22.7481	23.6446	22.1126	22.2359	21.5357	22.6357	22.445	22.6388	22.7076	23.5752	22.4056	23.0602	22.4184	23.2875	23.7111	23.3533	23.6001	23.8263	22.2414	22.5291	22.935	22.9179	23.6869	24.2315	22.3518	22.3628	21.6134	22.2253
APOE_HUMAN	GEVQAM(Oxidation)LGQSTEELR	3	20.92	0.14	0.21	0.83584	0.04	0.83584	19.2425	19.7061	19.9626	22.7632	20.8294	21.7349	21.3236	21.3752	21.7732	22.002	NA	21.3536	20.661	21.8946	20.5443	20.6432	19.922	20.8247	20.6192	21.4128	20.7522	21.7743	20.6388	21.6669	20.471	21.4512	NA	21.5626	22.1233	21.8763	19.4181	20.8909	20.2944	21.7086	19.795	19.6923	20.8898	20.3107	NA	20.107
APOE_HUMAN	AATVGSLAGQPLQER	2	27.01	-0.279	-0.84	0.40286	0.71	0.40286	25.3552	25.3853	28.4719	28.6309	26.2868	26.4115	27.1313	27.2154	27.525	27.3871	27.7696	28.0105	27.5184	27.7238	26.631	26.5629	25.28	25.6948	26.152	26.3293	27.0473	27.4936	26.7287	26.8732	26.3543	26.6202	27.9496	27.8011	28.2512	28.2612	27.0784	26.9174	26.8338	26.9381	28.0465	28.2311	27.143	27.1449	25.606	25.7305
APOE_HUMAN	AATVGSLAGQPLQER	3	24.31	-0.215	-0.49	0.62954	0.24	0.62954	21.9534	22.1987	24.9224	25.8543	23.6502	24.2798	24.6948	24.5751	25.122	25.1252	25.198	25.2629	24.3067	25.2164	24.3225	24.1104	22.7178	23.2285	23.2994	23.96	24.1579	24.6398	24.2179	24.5034	23.2829	24.1309	24.5255	25.1054	25.546	25.3737	23.6808	24.5266	24.4006	24.6394	25.3369	25.3028	24.9169	24.4031	22.5866	23.0201
APOE_HUMAN	GEVQAMLGQSTEELR	3	26.04	-0.249	-0.71	0.4828	0.5	0.4828	24.0636	24.5726	27.3626	27.7382	25.0825	25.5185	26.1293	26.087	26.5064	26.5249	26.869	26.5239	25.9677	26.6044	25.8597	25.8473	24.5129	24.9567	25.6019	25.9824	25.9963	26.2693	26.0098	26.134	25.4193	25.6497	26.7538	26.628	27.1603	27.1684	25.4173	25.8773	26.1537	26.4764	27.0369	27.1998	26.3852	26.0443	24.5787	24.9381
APOE_HUMAN	GEVQAMLGQSTEELR	2	27.11	-0.294	-0.92	0.36151	0.85	0.36151	25.7942	25.6939	28.6899	28.7763	25.9913	26.2409	27.0829	27.1157	27.8729	27.3157	27.7095	27.8598	27.4309	27.6736	26.7235	26.6028	25.453	25.6778	26.7323	26.7384	27.0356	27.3027	26.8385	26.9264	26.6689	26.7096	28.2158	28.0287	28.2326	28.258	27.0416	26.8301	27.1106	27.1918	28.0559	28.3365	27.1407	27.1864	25.9209	26.0289
APOE_HUMAN	DRLDEVKEQVAEVR	3	24.5	-0.343	-0.98	0.33009	0.97	0.33009	23.1513	23.0216	25.789	26.1795	23.8062	24.1605	24.9561	25.082	24.9569	24.8274	25.2098	25.1049	24.8376	25.1882	24.145	24.1028	22.31	22.6381	23.39	23.6584	24.4355	24.6875	24.453	24.572	24.1979	24.2592	25.7673	25.7306	25.525	25.6192	24.5175	24.4625	24.2771	24.3632	25.7323	25.9095	24.6404	24.7349	22.6742	22.8112
APOE_HUMAN	DRLDEVKEQVAEVR	2	22.11	-0.507	-1.25	0.21836	1.56	0.21836	20.8047	20.7235	23.8716	23.9958	21.06	21.3127	22.4724	22.7509	22.4486	22.4649	23.0986	22.9837	22.6703	22.7786	21.5193	21.7604	19.4407	19.0943	20.8957	20.9644	22.1044	22.2793	21.5938	21.7447	21.7822	21.956	23.8764	23.7705	23.3894	23.4527	22.4501	22.1217	21.8071	21.9519	23.6968	23.8815	22.0932	22.6168	20.3186	20.3689
APOE_HUMAN	SWFEPLVEDM(Oxidation)QR	2	23.1	-0.486	-1.19	0.24184	1.41	0.24184	21.9285	22.1548	23.9857	24.1458	22.6112	22.8902	22.4509	23.1209	23.6956	23.7411	23.1478	23.9292	23.3099	23.8787	22.2273	22.8279	20.6564	21.4036	22.1994	22.4156	23.2189	23.9112	22.4412	23.4144	22.889	23.3876	23.8055	23.8821	24.3616	24.5284	22.9516	23.0954	22.8044	23.174	23.8922	24.3538	22.7081	23.1218	NA	22.1854
APOE_HUMAN	SWFEPLVEDM(Oxidation)QR	3	20.45	-0.629	-0.95	0.34828	0.91	0.34828	19.0111	19.9197	NA	NA	20.5733	21.2685	19.4246	21.1569	20.955	21.3473	NA	NA	20.2523	21.2336	19.8569	20.7087	18.7614	19.3396	NA	19.7714	20.9496	21.0571	19.8505	21.0792	20.331	21.2383	NA	21.401	NA	22.0457	19.0258	20.158	20.9712	NA	20.5681	NA	NA	NA	NA	NA
APOE_HUMAN	QWAGLVEK	2	26.52	-0.318	-0.97	0.33879	0.94	0.33879	25.1509	24.8432	28.0652	28.1872	25.991	26.0535	26.7168	26.5806	27.0252	26.7415	27.3066	27.3301	26.8712	26.8435	26.4372	26.2447	24.577	24.7267	25.7674	25.7091	26.6071	26.8747	26.7111	26.5644	26.0592	26.0437	27.7941	27.4776	27.4963	27.5396	26.6616	26.4744	26.4205	26.349	27.6015	27.6688	26.781	26.5778	24.9658	24.8692
APOE_HUMAN	QQTEWQSGQR	2	23.08	-0.096	-0.26	0.79591	0.07	0.79591	20.7764	21.0551	24.4072	24.7333	22.3873	22.4585	23.4189	23.3441	23.7357	23.4096	23.5159	23.8196	23.4285	23.8729	23.2054	22.8586	21.8677	22.3407	22.8778	23.0702	22.356	22.9214	23.2068	23.1844	22.0764	22.2022	23.9377	24.0411	23.8967	24.0512	22.8998	23.0878	23.1934	23.4561	24.0421	24.3652	23.6536	23.1211	21.175	21.633
APOE_HUMAN	LDEVKEQVAEVR	2	22.27	-0.364	-1.02	0.31213	1.05	0.31213	20.6196	20.8169	23.9289	23.979	21.652	21.6293	22.6429	22.4634	22.4952	22.5293	23.0419	23.0734	22.8225	22.9559	21.7604	21.842	20.4964	20.4194	21.4171	21.2607	22.2014	22.451	22.2446	21.4915	22.0717	22.2332	23.5733	23.3721	23.4832	23.4854	22.4144	22.2443	22.0327	22.1751	23.6834	23.8352	22.3533	22.5526	20.5619	20.6755
APOE_HUMAN	LDEVKEQVAEVR	3	22.45	-0.293	-0.74	0.4607	0.55	0.4607	20.4635	20.897	23.677	24.2099	22.0374	22.3921	22.9633	22.5675	22.8373	22.8186	23.1254	23.1074	22.6563	23.1659	22.2671	21.8444	20.6132	21.1745	21.4851	21.7995	22.2621	22.3994	22.6374	22.2388	22.0491	22.3439	23.2978	23.64	23.5593	23.6813	22.1225	22.5853	22.3429	22.5055	23.6272	24.0767	22.993	22.3599	20.4815	20.7616
APOE_HUMAN	LQAEAFQAR	2	27.21	-0.313	-0.91	0.36531	0.84	0.36531	25.5046	25.7167	28.6193	28.8105	26.7477	26.9721	27.5026	27.1879	27.7	27.6082	27.8661	27.9241	27.615	27.9229	27.1054	26.9566	25.1469	25.4763	26.3492	26.39	27.2487	27.4931	27.4312	26.9542	26.8836	27.081	28.025	28.0721	28.4074	28.4739	27.1183	27.2647	27.0421	27.1472	28.2445	28.4457	27.6412	27.3031	25.5399	25.5581
APOE_HUMAN	WVQTLSEQVQEELLSSQVTQELR	2	22.89	-0.727	-1.5	0.14085	2.25	0.14085	21.0908	20.7921	25.3341	25.1236	20.8348	21.2061	22.2261	22.5669	23.5497	23.3166	23.7645	24.2054	23.4889	23.6292	22.7617	22.2998	NA	18.9662	22.0465	22.2242	22.1048	22.4534	22.129	22.2834	21.9502	22.0401	24.699	24.7213	24.4635	24.2701	23.2337	22.9549	23.0194	23.4086	24.5667	24.441	23.4943	23.6593	21.6623	21.8001
APOE_HUMAN	WVQTLSEQVQEELLSSQVTQELR	3	27.2	-0.851	-0.9	0.37222	0.81	0.37222	25.2812	25.7316	29.3966	29.4214	25.7618	26.3215	26.9456	27.343	28.0438	27.8495	28.3828	22.1749	27.9479	27.9774	27.0918	27.102	24.9306	24.0053	26.7787	26.9157	27.1308	26.9108	26.9796	27.0041	26.4308	26.6341	28.8364	28.8786	28.6489	28.709	27.3063	27.422	27.8918	27.965	28.8347	28.8743	27.5985	27.9783	25.81	26.5865
APOE_HUMAN	SELEEQLTPVAEETR	2	27.62	-0.155	-0.51	0.61373	0.26	0.61373	26.6201	26.3257	28.8108	29.0175	26.713	26.9699	27.6437	28.0707	28.0896	27.9237	28.0223	28.2275	27.8541	28.2305	27.2604	27.1412	26.3206	26.8644	27.2944	27.5003	27.3139	27.7313	27.2821	27.5337	27.0554	27.2238	28.464	28.4322	28.4521	28.524	27.4712	27.4885	27.543	27.8458	28.4379	28.754	27.6387	27.6593	26.4754	26.6695
APOE_HUMAN	SELEEQLTPVAEETR	3	25.73	0.048	0.11	0.91343	0.01	0.91343	23.4445	25.1635	26.2133	26.9601	25.3154	25.6145	26.8646	26.2778	25.9135	26.0223	25.8633	25.719	25.4572	25.9327	26.2607	25.4618	25.547	25.6878	NA	25.6755	26.4917	26.317	25.9405	25.5116	NA	25.88	25.9041	26.1249	26.2069	26.1868	24.6537	25.4099	25.5202	26.0468	26.2896	26.1234	25.9316	25.5546	23.7012	24.4685
APOE_HUMAN	FWDYLR	2	26.59	-0.464	-1.32	0.19472	1.74	0.19472	24.8414	24.7162	28.3436	28.3786	25.4723	25.2943	26.4969	26.5747	26.8939	26.72	27.5515	27.2475	27.2214	27.1525	26.3439	26.51	24.3629	24.3586	26.2977	26.1826	26.3257	26.4881	26.2758	26.3497	26.1812	NA	27.6394	27.5223	27.7484	27.7331	26.743	26.5112	27.0624	26.9721	27.8957	27.9958	27.0598	26.9908	25.3027	25.1868
APOE_HUMAN	ALMDETMK	2	26.22	-0.24	-0.63	0.53128	0.4	0.53128	24.4939	24.5182	27.8603	27.8979	25.3999	25.6338	26.1856	25.0101	26.6908	26.5449	26.7199	26.5088	26.5746	26.7788	26.0979	25.9365	25.1558	25.2727	26.3391	26.3591	26.3343	26.3619	26.4383	25.2621	25.8335	25.7975	26.8407	26.3699	27.4597	27.503	25.8085	26.0368	26.6151	26.63	27.1537	27.353	26.5189	26.2523	25.2601	24.9438
APOE_HUMAN	LAVYQAGAR	2	26.44	0.491	0.98	0.3336	0.96	0.3336	24.8935	25.0317	28.027	28.0199	26.2941	27.4535	26.9314	26.7465	27.1056	27.0671	27.2907	27.1891	27.133	27.3452	26.4875	26.5562	25.5003	25.6614	26.3966	26.5167	26.7483	26.9157	26.9175	26.7325	25.5891	25.6727	20.7408	21.3677	27.8097	27.7837	26.5714	26.7227	26.9489	27.0432	27.6853	27.8283	27.0148	26.8422	25.5109	25.3907
APOE_HUMAN	LEEQAQQIR	2	26.18	-0.235	-0.57	0.57295	0.32	0.57295	24.3223	24.6782	27.4086	27.7281	25.7561	26.0446	26.47	26.409	26.964	26.6526	26.6316	27.145	26.438	26.893	26.2467	25.9119	24.1544	24.6503	25.2392	25.4689	25.9027	27.2423	26.3895	26.4537	25.5778	25.7672	27.1414	27.2633	27.1665	27.2603	25.996	26.2701	25.872	26.0842	26.8934	27.3519	26.6059	26.095	24.1313	24.4384
APOE_HUMAN	LGPLVEQGR	2	27.75	-0.24	-0.77	0.44835	0.59	0.44835	25.9752	26.2455	29.0475	29.1953	27.2873	27.5147	27.9973	27.311	27.9506	28.084	28.2945	28.2433	28.1496	28.3644	27.5046	27.43	26.455	26.7237	27.3966	27.4201	27.7434	27.8605	27.865	27.2894	27.49	27.6671	28.3393	28.1805	28.8195	28.829	27.3868	27.7321	27.8703	27.8201	28.6908	28.8382	28.0653	27.7832	26.6109	26.5021
APOE_HUMAN	LGADMEDVC(Carbamidomethyl)GR	2	26.18	-0.867	-1.42	0.16247	2.02	0.16247	25.3846	25.5618	28.5205	28.9008	25.2788	25.5423	26.1009	25.5147	26.6148	26.5696	26.6839	26.5958	26.268	26.5398	20.9362	20.8334	24.5425	24.7551	25.7569	25.9981	25.9482	25.8466	27.2248	26.4968	26.7488	26.9731	27.9811	27.5571	NA	21.4816	26.7993	27.0589	27.28	27.4854	28.08	28.4359	27.3623	27.1265	26.1442	26.1289
APOE_HUMAN	VEQAVETEPEPELR	2	24.95	-0.12	-0.39	0.69599	0.15	0.69599	23.5816	23.9214	26.2131	26.4899	24.4232	24.6738	25.3521	25.1561	25.4799	25.4409	25.2063	25.5523	25.077	25.4626	24.7004	24.5623	23.3372	23.7207	24.6275	24.8301	24.7904	25.0145	24.8878	24.678	24.443	24.7334	25.6785	25.6603	25.8695	26.0478	24.5691	24.8203	24.8431	25.0629	25.621	25.9268	25.0108	24.8222	23.7701	23.9534
APOE_HUMAN	VEQAVETEPEPELR	3	20.62	0.051	0.1	0.92445	0.01	0.92445	17.9701	19.2386	21.589	22.4251	21.0271	21.1661	21.4515	20.4435	20.6168	21.4778	21.3572	20.9763	20.7253	21.2311	20.6631	21.0182	19.6135	18.8691	20.4114	20.6946	20.758	19.7201	21.0993	19.9224	20.2476	20.4346	19.2408	20.6298	21.5613	21.9272	NA	20.5927	21.0247	21.3345	21.4032	21.391	21.2411	20.8417	19.2306	18.7546
APOE_HUMAN	DADDLQKR	2	18.54	-0.109	-0.25	0.80108	0.06	0.80108	15.8885	16.1051	20.2089	19.8333	18.0526	18.1262	19.0693	18.9431	18.9436	18.8229	19.2452	19.6817	18.9918	19.3339	18.1314	17.9636	17.3072	17.8789	18.1762	17.9918	17.9867	18.4349	18.7482	18.7112	16.9179	17.0998	NA	NA	19.7382	19.8146	18.9481	18.8336	18.4379	18.5988	20.0456	20.3576	19.4315	18.8631	16.2755	NA
APOE_HUMAN	RLAVYQAGAR	2	24	-0.103	-0.28	0.77707	0.08	0.77707	22.0663	22.3993	25.7178	25.7603	23.2833	23.3655	24.4925	24.2499	24.6363	24.4397	24.7687	25.089	24.469	24.7429	23.8383	23.7586	22.3523	22.4729	23.6266	23.5458	23.9442	24.1458	24.097	24.0068	22.8382	22.8977	NA	NA	25.2694	25.3214	24.0604	23.9969	24.0877	24.1329	25.2224	25.4347	24.3757	24.1947	22.4442	22.5476
APOE_HUMAN	ALM(Oxidation)DETMK	2	21.07	-0.158	-0.2	0.83886	0.04	0.83886	18.3695	20.2607	21.4789	21.9887	20.6381	21.1586	20.6653	22.3921	22.2205	21.6315	20.0391	22.9028	20.7836	21.7477	21.0237	20.501	19.9478	21.0722	20.9618	21.1282	20.6985	21.573	20.8705	22.8214	20.2618	21.1468	NA	23.3772	21.7794	22.4591	19.769	20.5182	21.0262	21.2207	21.0557	22.1811	20.0586	20.3007	19.3989	20.4337
APOE_HUMAN	ALM(Oxidation)DETM(Oxidation)K	2	18.43	-0.227	-0.14	0.88971	0.02	0.88971	NA	NA	18.3331	18.6927	17.3811	17.9014	16.9971	22.9127	18.654	18.6233	17.786	22.0265	17.2757	18.4231	17.0694	16.6273	16.9993	18.5042	17.3446	17.8548	17.0353	18.171	18.2504	23.3567	16.845	17.7869	17.7739	23.1794	18.6228	18.8497	16.9838	NA	17.4032	17.9246	18.2211	18.7833	18.5834	17.0579	NA	19.3211
APOE_HUMAN	VQAAVGTSAAPVPSDN(Deamidated)H	2	21.76	-0.334	-0.76	0.45034	0.58	0.45034	19.7484	NA	23.2706	23.5932	20.8588	21.1348	22.0191	21.9979	22.2787	22.186	22.3591	22.6536	21.4472	22.2267	21.4336	21.2064	19.2189	19.846	NA	20.8576	21.3645	21.8224	21.8529	21.935	NA	21.327	22.8261	23.0871	22.5798	22.8174	21.581	22.1265	21.2403	21.5777	22.711	23.0473	22.1013	21.7708	NA	19.2181
APOE_HUMAN	LGADM(Oxidation)EDVC(Carbamidomethyl)GR	2	21.81	-0.938	-1.23	0.22558	1.52	0.22558	19.2573	21.6163	22.7422	22.9823	20.5908	20.9459	20.6976	22.4867	21.9855	21.8887	20.6319	21.901	NA	21.5986	NA	NA	NA	20.6211	20.5433	20.8253	NA	22.1346	21.9875	23.7993	21.4334	22.1113	22.7257	24.4858	NA	NA	NA	21.6897	21.9495	22.3305	22.7311	23.3476	22.0717	21.7313	20.4578	21.569
APOE_HUMAN	(Gln->pyro-Glu)QQTEWQSGQR	2	22.38	0.001	0	0.99877	0	0.99877	19.9591	20.8234	23.0471	23.6132	22.0959	22.3151	22.7411	22.823	23.097	22.8069	22.4224	22.8531	22.7805	23.3145	22.564	22.3526	21.5129	21.9701	22.1212	22.4774	21.8845	22.4219	22.5765	22.7905	21.4996	21.8186	22.6885	23.0509	22.8143	23.1482	22.2584	22.571	22.2638	22.76	22.7178	23.2523	22.63	22.5769	20.6357	21.3194
APOE_HUMAN	WVQTLSEQVQ(Deamidated)EELLSSQ(Deamidated)VTQELR	3	21.06	-0.706	-1.4	0.17301	1.97	0.17301	19.282	19.7735	NA	NA	19.9247	20.4698	21.7063	NA	NA	NA	NA	22.0849	NA	22.1632	NA	NA	19.2017	20.0994	21.3055	20.4849	NA	21.0623	21.1553	21.5044	NA	21.7306	NA	22.2145	22.0763	22.0929	NA	21.325	NA	NA	21.9171	NA	NA	NA	20.6761	21.1056
APOE_HUMAN	AYKSELEEQLTPVAEETR	3	19.52	0.456	0.84	0.4102	0.71	0.4102	NA	NA	NA	NA	NA	NA	20.11	20.606	NA	NA	NA	NA	NA	20.1816	19.3427	19.5587	NA	NA	19.3171	NA	NA	19.343	18.416	NA	18.8587	NA	NA	18.8726	18.9866	NA	NA	NA	NA	20.1058	21.7043	NA	NA	19.2755	18.6229	19.0316
APOE_HUMAN	LGPLVEQ(Deamidated)GR	2	20.84	-0.538	-0.92	0.36936	0.85	0.36936	NA	NA	21.0534	NA	19.8706	NA	NA	NA	NA	NA	21.2605	21.0899	20.9116	NA	NA	NA	NA	19.4498	NA	NA	NA	NA	20.5686	19.8592	NA	NA	20.5074	21.3101	NA	21.636	NA	NA	NA	20.7646	21.1998	22.0573	21.1035	NA	NA	NA
APOE_HUMAN	LKSWFEPLVEDMQR	3	19.93	-0.36	-0.71	0.4897	0.5	0.4897	NA	NA	NA	NA	NA	NA	19.6869	19.6956	19.4769	NA	NA	NA	NA	NA	19.3933	NA	NA	NA	19.886	19.9627	NA	NA	NA	NA	NA	NA	NA	NA	NA	19.9025	NA	NA	21.2984	21.1719	20.4024	NA	19.2879	NA	19.0308	NA
APOE_HUMAN	WVQTLSEQVQEELLSSQ(Deamidated)VTQELR	3	20.94	0.512	0.42	0.68397	0.17	0.68397	NA	NA	21.7521	NA	NA	19.6293	NA	21.2289	NA	NA	NA	22.3343	21.879	NA	21.3173	NA	NA	18.9162	NA	NA	NA	NA	NA	NA	NA	20.4962	NA	NA	NA	NA	NA	NA	NA	NA	NA	NA	NA	NA	NA	NA
APOE_HUMAN	AKLEEQAQQIR	2	19.25	0.059	0.05	0.95755	0	0.95755	NA	NA	NA	NA	NA	NA	NA	NA	NA	NA	NA	NA	NA	NA	19.1735	NA	NA	NA	NA	NA	NA	NA	NA	18.2472	NA	NA	NA	NA	NA	NA	NA	NA	20.2929	20.4123	NA	NA	NA	NA	18.6805	18.7051
APOE_HUMAN	ALMDETM(Oxidation)K	2	20.93	0.007	0.01	0.98948	0	0.98948	18.865	19.5957	NA	21.9887	20.6381	21.1586	NA	20.8824	22.2205	21.6315	NA	21.5755	20.7836	21.7477	21.0237	20.501	19.9478	21.0722	20.9618	21.1282	20.6985	21.573	20.8705	21.5228	20.2618	21.1468	NA	21.0165	21.7794	22.4591	19.701	20.5182	21.0262	21.2207	NA	22.1811	20.9327	20.3007	19.3989	20.2032
APOE_HUMAN	(Gln->pyro-Glu)QWAGLVEK	2	21.59	NA	NA	NA	NA	NA	NA	NA	NA	NA	21.3544	21.8252	NA	NA	NA	NA	NA	NA	NA	NA	NA	NA	NA	NA	NA	NA	NA	NA	NA	NA	NA	NA	NA	NA	NA	NA	NA	NA	NA	NA	NA	NA	NA	NA	NA	NA
APOE_HUMAN	ALMDETMKELK	2	20.59	-1.444	-1.01	0.35533	1.02	0.35533	NA	NA	NA	NA	NA	NA	19.8716	NA	NA	NA	NA	NA	NA	NA	NA	NA	NA	NA	NA	NA	NA	NA	NA	NA	NA	NA	NA	NA	21.3159	NA	NA	NA	NA	NA	NA	NA	NA	NA	NA	NA
APOE_HUMAN	WVQTLSEQ(Deamidated)VQ(Deamidated)EELLSSQVTQELR	3	21.49	-0.17	-0.22	0.83116	0.05	0.83116	NA	NA	21.7835	NA	NA	NA	NA	NA	NA	21.5734	NA	NA	NA	NA	20.9218	NA	NA	NA	NA	NA	NA	NA	NA	NA	NA	NA	NA	NA	NA	NA	NA	NA	21.6959	NA	NA	NA	NA	21.4955	NA	NA
APOE_HUMAN	WVQ(Deamidated)TLSEQVQEELLSSQVTQELR	2	21.29	0.405	0.28	0.78761	0.08	0.78761	NA	NA	NA	NA	NA	NA	NA	21.4975	NA	NA	NA	NA	NA	NA	NA	NA	NA	NA	NA	NA	NA	NA	NA	NA	NA	21.0925	NA	NA	NA	NA	NA	NA	NA	NA	NA	NA	NA	NA	NA	NA
APOF_HUMAN	SGVQQLIQYYQDQK	3	22.9	NA	NA	NA	NA	NA	NA	NA	NA	NA	NA	NA	NA	NA	NA	NA	NA	NA	NA	NA	NA	NA	NA	NA	NA	NA	NA	NA	NA	NA	NA	NA	23.4057	22.404	NA	NA	NA	NA	NA	NA	NA	NA	NA	NA	NA	NA
APOF_HUMAN	SLPTEDC(Carbamidomethyl)ENEK	2	19.13	NA	NA	NA	NA	NA	NA	NA	NA	NA	NA	NA	NA	NA	NA	NA	NA	NA	NA	NA	NA	NA	NA	NA	NA	NA	NA	NA	NA	NA	NA	NA	NA	19.1304	NA	NA	NA	NA	NA	NA	NA	NA	NA	NA	NA	NA
APOH_HUMAN	TFYEPGEEITYSC(Carbamidomethyl)KPGYVSR	3	25.12	-0.728	-2.52	0.01538	6.36	0.01538	23.858	23.8824	25.6973	25.6506	23.8246	23.9512	25.2107	25.3039	24.9829	24.818	26.0912	25.876	25.3772	25.4463	23.5465	23.4274	24.2381	24.3792	24.7969	24.8583	24.9616	25.1703	25.2575	25.3429	25.2946	25.3326	27.1923	27.0764	25.3663	25.3714	25.8414	25.6759	24.7237	24.6074	26.1107	26.2908	25.4568	25.1419	24.6881	24.8669
APOH_HUMAN	TFYEPGEEITYSC(Carbamidomethyl)KPGYVSR	2	20.82	-0.41	-0.84	0.40804	0.7	0.40804	19.7709	19.4546	NA	NA	NA	NA	20.5558	NA	19.8508	20.2863	22.2677	21.4421	20.9864	20.8997	NA	NA	NA	NA	20.469	19.8983	20.0643	20.4839	20.1263	NA	20.7465	20.9409	23.4751	22.8339	NA	20.8325	21.5199	21.0795	20.1633	19.4651	21.7797	22.0922	20.8406	20.4319	20.3049	20.68
APOH_HUMAN	TC(Carbamidomethyl)PKPDDLPFSTVVPLK	2	23.41	-0.752	-2.29	0.02699	5.24	0.02699	22.4991	22.575	24.0537	23.8325	21.8716	21.8734	23.3651	23.6217	23.0426	23.0397	24.4148	24.4874	23.7384	23.9551	21.3081	21.5554	22.4791	22.6837	23.3135	22.9963	23.3223	23.7999	23.2192	23.3129	23.795	23.8227	25.5891	25.2887	23.5972	23.7948	24.3145	23.8617	22.8047	22.9972	24.2641	24.4638	23.2578	23.7071	23.4733	23.0641
APOH_HUMAN	TC(Carbamidomethyl)PKPDDLPFSTVVPLK	3	26.48	-0.613	-2.2	0.03284	4.86	0.03284	25.2055	25.4261	26.82	26.8802	25.2022	25.3921	26.496	26.6963	26.3919	26.0955	27.3154	27.3205	26.708	26.9527	24.8981	24.9049	25.8816	26.232	26.2398	26.3233	26.3809	26.6515	26.5906	26.7435	26.7126	26.8309	28.1634	28.2413	26.6583	26.8148	27.0823	26.9572	25.9715	26.1422	27.2439	27.2867	26.5149	26.5764	26.1116	25.9591
APOH_HUMAN	VC(Carbamidomethyl)PFAGILEN(Deamidated)GAVR	3	23.65	-0.634	-2.13	0.03918	4.52	0.03918	22.482	22.5421	23.7944	24.0638	22.7359	23.1256	23.7213	23.835	23.0178	23.3876	24.5161	24.3855	23.7412	23.9737	21.9359	22.3851	23.2511	23.5576	22.9974	23.1703	23.4468	24.0234	23.9492	23.7858	24.1146	24.2328	24.7309	25.1621	24.0042	24.0895	23.489	23.8219	23.5467	23.6294	24.4018	24.7761	23.4657	23.8469	23.1802	23.5987
APOH_HUMAN	VC(Carbamidomethyl)PFAGILEN(Deamidated)GAVR	2	25.99	-0.719	-2.62	0.01192	6.89	0.01192	24.8949	24.7747	26.4278	26.4721	24.8395	24.9774	25.8403	25.9732	25.7311	25.6127	26.7761	26.8914	26.3007	26.4873	24.3226	24.3894	25.2713	25.5096	25.5489	25.5296	25.8546	26.2228	26.0314	26.1347	26.4243	26.4153	27.8298	27.6835	26.3266	26.4562	26.5246	26.4046	25.6228	25.6038	26.7529	27.0167	26.1101	26.1998	25.5787	25.762
APOH_HUMAN	FIC(Carbamidomethyl)PLTGLWPINTLK	2	24.54	-1.108	-2.9	0.00581	8.42	0.00581	23.27	22.9541	25.7469	25.643	22.632	22.6984	24.1165	24.2539	24.4392	24.2573	25.7685	25.9581	25.2033	25.126	23.1808	23.1971	21.9987	21.5812	23.859	23.9329	24.171	24.4246	24.5995	24.6142	24.7907	24.8414	27.0869	26.9968	25.2274	25.2849	25.8777	25.2595	24.2966	24.346	25.5956	25.7053	25.0655	25.3673	24.1808	24.2464
APOH_HUMAN	FIC(Carbamidomethyl)PLTGLWPINTLK	3	23.07	-1.077	-2.41	0.02027	5.82	0.02027	21.0706	21.8227	23.5039	24.406	20.93	21.2331	22.4373	22.7843	23.0959	22.8053	24.4851	24.4648	23.2865	23.7564	21.6387	21.9044	20.4845	NA	22.4484	22.2402	22.5556	22.7982	23.339	22.838	23.096	23.4194	25.3157	25.4189	23.5086	24.1001	23.5334	23.6545	23.1586	23.2068	24.3547	24.4723	23.6455	23.7958	21.8926	22.9576
APOH_HUMAN	(Ammonia-loss)C(Carbamidomethyl)PFPSRPDN(Deamidated)GFVNYPAKPTLYYK	3	24.99	-0.865	-2.71	0.0097	7.32	0.0097	23.8281	23.6974	25.536	25.7074	23.5101	23.4431	24.8472	25.148	24.8968	24.7803	26.0334	26.0557	25.3614	25.5514	23.3863	23.6784	23.1965	23.1137	24.5765	24.8175	24.858	25.0733	24.9746	25.1977	25.2025	25.1897	27.0826	27.1854	25.333	25.5377	25.7034	25.7207	24.6509	24.8214	25.9515	26.1375	25.0462	25.3929	24.5806	24.8346
APOH_HUMAN	ATFGC(Carbamidomethyl)HDGYSLDGPEEIEC(Carbamidomethyl)TK	3	25.39	-0.604	-2.09	0.04262	4.36	0.04262	24.2022	24.1862	25.7464	26.0185	24.0898	24.3038	25.5193	25.6953	25.2606	25.1354	26.0996	26.3185	25.4891	25.7942	23.8626	23.8097	24.7086	25.0167	25.1643	25.3636	25.2253	25.4937	25.5543	25.6629	25.574	25.6378	27.296	27.2775	25.5855	25.7289	25.9353	25.8834	24.7206	24.9024	26.0696	26.3599	25.546	25.4641	24.8674	25.077
APOH_HUMAN	ATFGC(Carbamidomethyl)HDGYSLDGPEEIEC(Carbamidomethyl)TK	2	21.43	-0.888	-2.13	0.03963	4.55	0.03963	20.1749	20.2352	22.1809	22.0813	NA	18.9106	21.1716	21.4467	20.9712	NA	22.6058	22.6507	21.6811	21.6785	NA	19.0509	20.1172	NA	21.1161	20.9574	21.0609	21.4049	NA	20.8962	21.6436	21.6065	24.2538	23.5751	NA	21.7501	22.4245	21.7831	20.5994	20.5221	22.2956	22.3985	21.1848	21.6893	21.3304	21.1844
APOH_HUMAN	EHSSLAFWK	2	23.61	-0.415	-1.3	0.2017	1.68	0.2017	22.7487	22.5193	24.4473	24.4008	22.3432	22.1938	23.8621	23.804	23.3342	23.2856	24.6855	24.8229	24.1803	24.1774	22.3158	22.3357	22.7367	22.773	23.6475	23.3593	23.7138	23.724	23.8952	23.8534	24.1467	24.0727	25.9992	25.6835	24.1417	24.0734	24.6236	24.2758	23.2827	23.3279	23.4163	23.5252	23.0104	22.9077	22.2969	22.3004
APOH_HUMAN	TDASDVKPC(Carbamidomethyl)	2	21.33	-0.349	-0.69	0.49686	0.47	0.49686	18.9769	19.1613	22.8357	21.6413	20.4123	20.5254	21.3428	21.2207	21.175	20.9084	22.7928	22.3156	21.2991	22.5678	20.0511	19.6483	21.7598	22.4044	20.9381	21.0953	20.3667	20.9847	21.7408	21.728	20.6958	20.8538	23.1799	23.013	21.3445	22.4695	21.765	22.7832	20.5725	20.5857	22.864	22.0753	21.9236	21.1156	19.9254	20.0736
APOH_HUMAN	(Ammonia-loss)C(Carbamidomethyl)SYTEDAQC(Carbamidomethyl)IDGTIEVPK	2	22.41	-0.611	-1.57	0.12367	2.47	0.12367	21.2888	21.8092	22.6726	22.5181	21.1857	21.4491	22.6731	22.4213	22.3493	21.9013	22.9778	23.1506	22.7456	22.9955	21.1752	19.4481	22.1283	22.2113	22.7086	NA	22.3778	22.7797	22.8087	22.6365	22.9274	22.957	23.9906	23.8646	22.4024	22.5579	23.0254	22.7971	21.9662	22.1459	NA	22.8377	22.5033	22.0764	22.8113	22.3838
APOH_HUMAN	KFIC(Carbamidomethyl)PLTGLWPINTLK	3	24.14	-1.094	-2.9	0.00602	8.38	0.00602	22.7667	22.7599	24.9402	25.3656	22.5574	22.5199	23.9514	23.9622	24.1478	24.0563	25.3683	25.1154	24.5529	24.4885	22.9824	22.9997	21.3848	20.7365	23.7033	23.5004	NA	24.1172	24.3969	24.1388	24.4066	24.4477	26.1271	26.1773	24.8263	24.5293	24.9244	24.7003	24.4147	23.9498	25.6448	25.3909	24.6113	24.8357	NA	23.9099
APOH_HUMAN	KFIC(Carbamidomethyl)PLTGLWPINTLK	2	22.52	1.091	0.8	0.44213	0.64	0.44213	NA	NA	NA	NA	NA	NA	NA	NA	NA	NA	22.9689	23.2248	NA	NA	NA	NA	NA	NA	NA	NA	NA	NA	19.7184	NA	NA	NA	22.8682	23.0525	NA	NA	NA	23.2788	NA	NA	NA	NA	NA	NA	NA	NA
APOH_HUMAN	ATVVYQGER	2	23.56	-0.557	-1.86	0.06916	3.47	0.06916	22.0257	22.0675	23.9414	24.0522	22.7918	22.8324	23.6967	23.4371	23.4892	23.3787	24.0553	24.3542	23.5983	24.0203	22.1539	21.951	23.2716	23.7485	23.2836	23.392	23.2466	23.6887	24.0785	24.0726	23.5544	23.7007	25.3208	24.9925	23.7126	23.5954	23.9344	24.1425	23.1595	23.2922	24.2142	24.2059	24.2481	23.6071	22.8956	23.0277
APOH_HUMAN	KATVVYQGER	2	19.86	-0.645	-1.92	0.06311	3.68	0.06311	NA	18.1457	NA	20.0901	18.6391	18.7233	20.0651	19.9382	19.631	19.272	NA	20.9479	20.0355	20.2415	NA	18.4908	19.3652	19.5883	19.7561	19.6541	19.4653	19.8608	20.193	20.0217	19.8133	NA	22.0265	21.7632	19.9354	19.9537	20.4563	20.3412	NA	NA	20.504	20.6569	NA	19.9388	19.0668	19.0746
APOH_HUMAN	KFIC(Carbamidomethyl)PLTGLWPIN(Deamidated)TLK	2	20.18	-1.04	-2.06	0.04871	4.23	0.04871	18.7594	NA	20.8279	20.6144	NA	NA	NA	20.2701	20.2529	19.1429	20.4533	20.6128	19.9116	20.074	19.5514	19.2044	NA	NA	18.003	NA	NA	NA	NA	22.1513	NA	21.9942	21.8952	21.7704	19.9988	19.4716	20.6606	20.5121	19.2552	18.6238	NA	20.6752	19.8383	20.2381	NA	NA
APOH_HUMAN	KC(Carbamidomethyl)SYTEDAQC(Carbamidomethyl)IDGTIEVPK	3	24.67	-0.522	-0.95	0.34807	0.91	0.34807	22.7137	22.8852	NA	26.0877	22.918	23.3014	24.3008	24.6032	25.9861	25.6201	26.5986	26.491	23.7793	24.578	NA	24.2094	23.5913	NA	23.5409	NA	24.006	24.2897	24.3661	24.5009	23.834	NA	NA	NA	NA	26.1647	NA	26.6559	NA	24.8918	26.441	26.4071	23.7028	25.2932	NA	23.5711
APOH_HUMAN	KC(Carbamidomethyl)SYTEDAQC(Carbamidomethyl)IDGTIEVPK	2	21.68	-1.385	-1.15	0.27634	1.33	0.27634	20.5874	21.2035	NA	NA	NA	NA	NA	NA	NA	NA	NA	NA	NA	NA	NA	NA	NA	NA	NA	NA	NA	23.8251	NA	NA	21.6599	NA	NA	NA	NA	NA	NA	NA	NA	NA	NA	NA	NA	NA	21.4046	21.4205
APOH_HUMAN	C(Carbamidomethyl)SYTEDAQC(Carbamidomethyl)IDGTIEVPK	2	20.81	-0.305	-0.91	0.36812	0.83	0.36812	NA	19.9379	NA	20.9087	NA	19.3609	21.0299	20.7682	NA	NA	21.2956	21.3511	20.9072	21.0281	NA	NA	20.3101	20.5255	20.7622	NA	NA	NA	21.1097	NA	21.0827	20.9218	22.324	22.3966	20.3892	20.6902	20.5408	21.034	20.073	NA	20.9199	NA	20.8252	20.3816	20.6112	20.4966
APOH_HUMAN	C(Carbamidomethyl)SYTEDAQC(Carbamidomethyl)IDGTIEVPK	3	20.06	NA	NA	NA	NA	NA	NA	NA	NA	NA	NA	NA	NA	NA	NA	NA	NA	NA	NA	NA	NA	NA	NA	NA	NA	NA	NA	NA	NA	NA	NA	NA	NA	20.056	NA	NA	NA	NA	NA	NA	NA	NA	NA	NA	NA	NA
APOH_HUMAN	C(Carbamidomethyl)PFPSRPDN(Deamidated)GFVNYPAKPTLYYK	3	21.01	-0.874	-1.84	0.07567	3.38	0.07567	20.2785	19.5687	22.0277	21.6944	NA	NA	NA	21.1448	20.5817	NA	NA	22.0859	NA	NA	18.7116	NA	19.1756	18.9494	20.9695	20.3431	20.9944	NA	20.4041	20.6087	NA	20.6382	23.5253	22.7916	21.181	21.4056	21.6905	21.3131	NA	NA	22.0328	22.2829	NA	21.2903	20.8134	20.6859
APOH_HUMAN	ASC(Carbamidomethyl)KVPVKK	2	15.8	-1.1	-2.35	0.02671	5.5	0.02671	13.5767	NA	16.6452	NA	NA	13.5693	15.8298	NA	15.6804	15.6288	NA	NA	16.2126	16.3275	NA	NA	14.6407	14.7491	14.597	NA	NA	16.4047	15.2236	NA	16.0821	16.0316	17.7665	NA	NA	NA	17.18	16.586	NA	14.8273	17.0659	17.293	16.3486	NA	15.1504	NA
APOH_HUMAN	(Ammonia-loss)C(Carbamidomethyl)PFPSRPDNGFVNYPAKPTLYYK	3	20.64	-0.053	-0.13	0.89925	0.02	0.89925	NA	NA	20.9565	NA	NA	NA	NA	20.1497	NA	NA	20.8243	21.087	NA	20.4399	NA	NA	NA	NA	NA	20.0813	19.7983	NA	NA	20.0711	NA	NA	22.2321	22.0891	20.4266	NA	20.9557	20.5929	NA	NA	20.8167	NA	20.3457	20.5779	20.071	19.9701
APOH_HUMAN	WSPELPVC(Carbamidomethyl)APIIC(Carbamidomethyl)PPPSIPTFATLR	3	26.18	-0.213	-0.27	0.79247	0.07	0.79247	NA	NA	NA	26.9416	NA	NA	NA	NA	NA	NA	NA	NA	NA	26.4064	NA	NA	NA	NA	25.2716	NA	NA	NA	NA	NA	24.5802	24.9084	NA	28.1377	26.3983	26.5504	26.4232	NA	NA	NA	NA	NA	NA	NA	NA	NA
APOH_HUMAN	C(Carbamidomethyl)PFPSRPDNGFVN(Deamidated)YPAKPTLYYK	3	21.03	NA	NA	NA	NA	NA	NA	NA	NA	NA	NA	NA	NA	NA	NA	NA	NA	NA	NA	NA	NA	NA	NA	NA	NA	NA	NA	NA	NA	NA	21.0289	NA	NA	NA	NA	NA	NA	NA	NA	NA	NA	NA	NA	NA	NA	NA
APOH_HUMAN	C(Carbamidomethyl)SYTEDAQ(Deamidated)C(Carbamidomethyl)IDGTIEVPK	3	21.24	NA	NA	NA	NA	NA	NA	NA	NA	NA	NA	NA	NA	NA	NA	NA	NA	NA	NA	NA	NA	NA	NA	NA	NA	NA	NA	NA	NA	NA	NA	NA	20.7848	NA	NA	21.503	NA	NA	NA	NA	NA	NA	21.418	NA	NA	NA
APOM_HUMAN	SLTSC(Carbamidomethyl)LDSK	2	20.7	-1.577	-2.57	0.021	6.6	0.021	NA	NA	NA	NA	NA	NA	NA	NA	19.7889	20.2007	20.8339	20.8176	19.1005	NA	19.1772	NA	NA	NA	NA	NA	20.3486	NA	NA	NA	NA	NA	22.1346	22.374	NA	NA	20.55	20.912	NA	NA	NA	NA	NA	22.1366	NA	NA
APOM_HUMAN	WIYHLTEGSTDLR	3	20.43	-0.965	-0.98	0.34907	0.95	0.34907	NA	NA	NA	NA	NA	NA	NA	NA	NA	18.7312	20.2334	20.5445	NA	NA	NA	NA	NA	NA	NA	NA	19.2404	NA	NA	NA	NA	NA	22.6128	22.35	NA	NA	19.824	19.8765	NA	NA	NA	NA	NA	NA	NA	NA
AQ12A_HUMAN	MAGLN(Deamidated)VSLSFFFATFALC(Carbamidomethyl)EAARR	3	20.04	0.156	0.27	0.79134	0.07	0.79134	NA	19.5525	21.6472	NA	18.3525	NA	NA	NA	NA	NA	NA	22.2811	NA	19.9505	19.4739	19.3884	NA	NA	NA	NA	19.2223	NA	NA	NA	19.564	20.0984	NA	NA	NA	21.0451	NA	NA	19.9563	19.6892	NA	21.2176	19.9226	20.3056	NA	19.0365
ARAP3_HUMAN	RESRGVC(Carbamidomethyl)Q(Deamidated)GR	2	21.22	-0.374	-1.07	0.29261	1.13	0.29261	20.5335	20.8543	21.9391	22.0559	20.2432	20.391	21.7671	21.558	20.846	21.0259	21.5855	21.8226	21.607	22.0119	20.7181	20.7957	20.3093	20.9962	19.8259	19.8669	20.2452	20.5784	21.5849	21.3086	20.6878	20.7633	21.8329	23.0852	21.7664	21.6999	22.3857	22.3633	20.8282	21.0363	21.9593	22.2517	21.7261	21.675	20.1858	20.2669
ARFG2_HUMAN	KQ(Deamidated)AEESMVASM(Oxidation)R	2	21.2	NA	NA	NA	NA	NA	NA	NA	NA	NA	NA	NA	NA	NA	NA	21.1954	NA	NA	NA	NA	NA	NA	NA	NA	NA	NA	NA	NA	NA	NA	NA	NA	NA	NA	NA	NA	NA	NA	NA	NA	NA	NA	NA	NA	NA	NA
ARFG3_HUMAN	LGM(Oxidation)GFGNC(Carbamidomethyl)R	2	21.42	0.099	0.21	0.83167	0.05	0.83167	19.469	20.3679	22.4468	24.0423	20.7779	21.1916	21.8171	21.7191	21.9737	22.0266	20.9886	21.6105	NA	21.8153	21.5341	21.263	20.5184	21.0304	21.2206	21.6364	21.2051	21.7671	21.3849	21.499	20.6783	21.2739	20.8284	22.0863	21.7624	22.0672	20.5892	21.1324	21.0586	21.5138	21.8312	22.3489	21.635	21.2194	NA	20.637
ARG28_HUMAN	DM(Oxidation)IATVDLKVN(Deamidated)EYEK	3	26.24	-5.32	-4.61	0.00296	21.29	0.00296	NA	NA	NA	NA	NA	NA	NA	NA	NA	NA	NA	NA	NA	NA	NA	NA	NA	24.7111	24.217	NA	NA	NA	NA	NA	NA	NA	NA	29.7837	NA	NA	NA	NA	NA	NA	NA	NA	NA	NA	NA	NA
ARHG3_HUMAN	ANC(Carbamidomethyl)SLELPPASGPAKDAEEPSN(Deamidated)K	3	20.66	-0.287	-0.37	0.71432	0.14	0.71432	NA	NA	NA	22.2792	18.6318	NA	NA	20.2992	20.3951	22.6581	NA	NA	NA	21.5352	NA	20.2001	19.1156	20.3265	20.8891	20.3222	NA	20.926	NA	20.7508	NA	20.9025	NA	21.3012	NA	22.5947	19.0438	19.6901	NA	NA	20.784	22.144	NA	NA	19.5248	20.3087
ARHG3_HUMAN	AN(Deamidated)C(Carbamidomethyl)SLELPPASGPAKDAEEPSNK	3	21.26	-0.472	-0.6	0.55706	0.36	0.55706	NA	NA	21.506	22.0173	NA	20.0284	NA	NA	NA	22.4143	NA	NA	NA	NA	NA	19.613	NA	NA	NA	NA	NA	NA	NA	NA	NA	NA	NA	NA	NA	22.1492	NA	NA	NA	19.9474	NA	21.5143	NA	22.1464	NA	NA
ARHG4_HUMAN	LTKLSKYVYFFEAC(Carbamidomethyl)R	2	19.61	0.133	0.21	0.83797	0.04	0.83797	NA	18.7492	NA	NA	NA	NA	NA	NA	NA	NA	NA	21.3708	NA	20.3557	NA	NA	NA	18.1587	20.0079	19.4963	19.0656	19.452	19.6522	19.9125	20.0726	19.9318	NA	NA	NA	NA	NA	NA	NA	19.3964	NA	NA	18.7435	19.8161	NA	NA
ARHGC_HUMAN	EDGAAMRAGVQTGDR	3	16.25	0.415	0.79	0.43779	0.63	0.43779	NA	NA	NA	NA	15.9786	15.943	17.7749	NA	16.2735	NA	16.9924	17.533	NA	16.4236	15.8682	NA	15.4622	14.841	NA	NA	NA	NA	NA	15.6492	NA	NA	NA	NA	15.0793	NA	16.8204	16.6965	NA	15.4995	NA	NA	16.9986	16.4862	NA	NA
ARHGC_HUMAN	YRTASQGPQ(Deamidated)TDSVIQ(Deamidated)N(Deamidated)SENIK	3	21.9	NA	NA	NA	NA	NA	NA	NA	NA	NA	NA	NA	NA	NA	NA	NA	NA	NA	NA	NA	NA	NA	NA	NA	NA	NA	NA	NA	NA	NA	NA	NA	NA	NA	NA	NA	NA	NA	21.9017	NA	NA	NA	NA	NA	NA	NA
ARHGH_HUMAN	TLMQGYM(Oxidation)Q(Deamidated)PLK	2	20.7	-0.117	-0.24	0.81546	0.06	0.81546	NA	NA	21.0496	22.1962	NA	19.5209	NA	20.6595	20.9644	20.9761	20.4536	21.6674	NA	21.3162	20.0246	19.7438	19.0844	NA	NA	20.7964	19.0713	NA	19.8192	20.4592	19.8257	20.6314	21.5814	22.5125	20.6003	20.6199	20.7271	21.4026	NA	20.6315	21.1573	21.6218	20.9962	NA	20.6331	20.3065
ARHL2_HUMAN	(Acetyl)M(Oxidation)AAAAM(Oxidation)AAAAGGGAGAARSLSR	2	21.04	-0.389	-0.64	0.5296	0.41	0.5296	20.2737	NA	22.0828	NA	NA	NA	NA	NA	20.4356	NA	NA	21.5579	20.5638	NA	19.7587	NA	NA	NA	19.8345	21.5936	NA	20.1547	NA	NA	NA	NA	22.6853	22.5797	20.8111	NA	NA	21.4182	NA	NA	21.5657	21.7712	20.9975	20.1546	20.8504	20.7081
ARI1B_HUMAN	M(Oxidation)EIPPRR	2	18.52	NA	NA	NA	NA	NA	NA	NA	NA	NA	NA	NA	NA	NA	NA	NA	NA	NA	NA	NA	NA	NA	NA	NA	NA	18.517	NA	NA	NA	NA	NA	NA	NA	NA	NA	NA	NA	NA	NA	NA	NA	NA	NA	NA	NA	NA
ARI2_HUMAN	ESEGALNEHM(Oxidation)TSLASVLK	3	25.84	-0.527	-1.23	0.22381	1.52	0.22381	26.9167	25.9941	26.85	26.3284	24.9438	24.7533	26.137	26.0735	25.5943	25.6532	26.3763	25.6455	26.1557	25.7845	24.7088	25.0227	24.6908	24.2665	25.3454	24.6583	26.8341	NA	25.2395	25.0143	26.715	26.3423	26.6328	25.4658	26.694	26.8683	25.7302	24.6078	26.2401	25.6884	26.412	26.458	25.5695	26.2316	26.7015	26.2427
ARI2_HUMAN	SVDMNSQGSDSNEEDYD	2	18.52	-1.223	-1.09	0.29427	1.18	0.29427	19.4414	18.6265	NA	NA	NA	17.0692	19.0084	18.1624	NA	NA	NA	NA	19.18	NA	NA	NA	17.7603	15.8001	NA	NA	19.6218	NA	NA	NA	19.3704	NA	NA	NA	NA	NA	NA	NA	NA	NA	NA	NA	NA	NA	19.6386	18.5306
ARI3A_HUMAN	GGN(Deamidated)TGTSGGQ(Deamidated)AGPAGLSTPSTSTSNNSLP	3	18.62	NA	NA	NA	NA	NA	NA	18.6223	NA	NA	NA	NA	NA	NA	NA	NA	NA	NA	NA	NA	NA	NA	NA	NA	NA	NA	NA	NA	NA	NA	NA	NA	NA	NA	NA	NA	NA	NA	NA	NA	NA	NA	NA	NA	NA	NA
ARI4B_HUMAN	TQ(Deamidated)SPGKC(Carbamidomethyl)GKN(Deamidated)GDK	3	24.05	NA	NA	NA	NA	NA	NA	NA	NA	NA	NA	NA	NA	NA	NA	NA	NA	NA	NA	NA	NA	NA	NA	NA	NA	NA	NA	NA	NA	NA	NA	NA	NA	NA	NA	NA	NA	NA	NA	NA	24.0468	NA	NA	NA	NA	NA
ARL15_HUMAN	ELGGADN(Deamidated)IR	2	21.16	NA	NA	NA	NA	NA	NA	NA	NA	NA	NA	NA	NA	NA	NA	NA	NA	NA	NA	NA	NA	NA	NA	NA	NA	NA	NA	NA	NA	NA	NA	NA	NA	NA	NA	21.1568	NA	NA	NA	NA	NA	NA	NA	NA	NA	NA
ARL5B_HUMAN	Q(Deamidated)DMKGC(Carbamidomethyl)M(Oxidation)TAAEISK	2	20.72	-0.434	-1.35	0.18259	1.84	0.18259	19.8177	20.1308	22.4686	22.7505	19.0763	19.5104	20.9103	20.6885	21.1276	21.0194	20.6153	20.9088	20.1523	20.5638	19.9359	19.6994	19.9939	20.2361	20.3602	20.3227	NA	21.028	20.6572	20.618	20.5106	20.368	20.8261	20.9154	22.2028	22.1618	20.3896	19.9439	20.8338	20.9529	22.0115	22.1464	21.0884	21.1458	19.9196	20.2346
ARMC3_HUMAN	(Glu->pyro-Glu)EEEKVKEEEEVMVVPK	3	21.6	NA	NA	NA	NA	NA	NA	NA	NA	NA	NA	NA	21.5978	NA	NA	NA	NA	NA	NA	NA	NA	NA	NA	NA	NA	NA	NA	NA	NA	NA	NA	NA	NA	NA	NA	NA	NA	NA	NA	NA	NA	NA	NA	NA	NA	NA
ARMC3_HUMAN	EVEPPPKDVFD	2	21.7	-6.238	-4.36	0.00586	18.98	0.00586	18.584	NA	NA	NA	NA	NA	NA	NA	NA	NA	NA	NA	NA	NA	NA	NA	NA	NA	NA	NA	NA	NA	NA	NA	NA	NA	24.8217	NA	NA	NA	NA	NA	NA	NA	NA	NA	NA	NA	NA	NA
ARMC9_HUMAN	GRQEEPRPAPTTPRQ(Deamidated)PR	3	23.97	-0.6	-2.03	0.04939	4.1	0.04939	22.9625	23.0537	25.5481	25.6698	23.1536	23.435	24.2477	24.2045	24.222	24.1665	24.3616	24.3632	23.8818	23.8544	23.195	23.2525	22.1365	22.112	23.1686	22.9796	24.0975	24.0545	NA	24.24	23.9269	24.0366	25.0965	24.9769	NA	24.7048	24.2218	24.0211	24.0176	23.8981	25.3604	25.3383	23.9781	NA	23.4172	23.661
ARMX3_HUMAN	AQ(Deamidated)VPSSLGSLFN(Deamidated)K	2	23.47	NA	NA	NA	NA	NA	NA	NA	NA	NA	NA	22.4955	NA	24.1767	NA	NA	NA	NA	NA	NA	NA	NA	NA	NA	NA	23.729	NA	NA	NA	NA	NA	NA	NA	NA	NA	NA	NA	NA	NA	NA	NA	NA	NA	NA	NA	NA
ARMX3_HUMAN	IGTEAGTRAR	2	24.65	NA	NA	NA	NA	NA	NA	NA	NA	NA	NA	NA	NA	NA	NA	NA	NA	NA	NA	NA	NA	NA	NA	NA	NA	NA	NA	NA	NA	NA	NA	24.6465	NA	NA	NA	NA	NA	NA	NA	NA	NA	NA	NA	NA	NA	NA
ARNT2_HUMAN	(Glu->pyro-Glu)EGEAQ(Deamidated)YAVVHC(Carbamidomethyl)TGYIK	2	24.76	-0.571	-1.6	0.11585	2.57	0.11585	26.36	25.9137	25.2039	24.8836	23.6003	23.5722	24.9933	25.0895	24.3974	24.526	24.8165	24.7189	25.0528	24.6265	23.2258	23.3288	23.6384	23.541	24.327	23.7411	25.7554	25.7192	23.8187	23.7722	25.9792	25.7313	25.4426	24.6702	25.1701	25.0867	24.7855	23.8956	24.7962	24.5776	25.0729	25.153	24.3438	24.8322	26.313	26.0624
ARNT2_HUMAN	(Glu->pyro-Glu)EGEAQ(Deamidated)YAVVHC(Carbamidomethyl)TGYIK	3	19.73	-0.157	-0.2	0.84557	0.04	0.84557	19.8419	NA	NA	NA	NA	NA	20.1263	NA	NA	NA	NA	NA	NA	NA	18.9855	NA	NA	NA	NA	NA	NA	21.0756	19.1113	NA	NA	19.2376	NA	NA	NA	NA	NA	NA	NA	NA	NA	NA	NA	NA	NA	NA
ARNT2_HUMAN	(Glu->pyro-Glu)EGEAQYAVVHC(Carbamidomethyl)TGYIK	3	25.57	-0.504	-1.97	0.05527	3.9	0.05527	26.1507	26.1543	NA	25.9376	24.4883	24.4909	25.8887	25.9143	25.3865	25.3329	25.7805	25.6017	25.7929	25.65	24.1955	24.4993	24.4984	24.5654	25.138	24.986	26.2996	26.2685	24.8557	24.9857	26.3651	26.2964	NA	25.8722	26.2377	26.1472	NA	24.9603	25.7986	25.4803	26.1185	26.1345	25.5071	25.6542	26.2677	26.2216
ARP8_HUMAN	C(Carbamidomethyl)ILLIPDIYNKQHVK	3	18.56	NA	NA	NA	NA	NA	NA	NA	NA	NA	NA	NA	NA	NA	NA	NA	17.5986	19.5116	NA	NA	NA	NA	NA	NA	NA	NA	NA	NA	NA	NA	NA	NA	NA	NA	NA	NA	NA	NA	NA	NA	NA	NA	NA	NA	NA	NA
ARRD4_HUMAN	(Acetyl)MGGEAGC(Carbamidomethyl)AAAVGAEGR	3	22.11	-0.45	-1.51	0.13938	2.27	0.13938	21.1121	20.9504	22.693	22.5787	21.421	21.3789	22.5237	22.5191	22.2373	22.1759	23.0491	22.528	22.6164	22.5133	21.7481	21.8436	21.0256	21.1181	20.8969	20.6911	21.5125	21.6237	22.1715	22.3438	21.7635	21.6243	23.514	23.2264	22.6569	22.3267	23.2011	22.5865	22.266	22.0589	23.2114	23.0606	22.449	22.5766	21.3508	21.091
ARSB_HUMAN	(Ammonia-loss)C(Carbamidomethyl)TLIDALN(Deamidated)VTR	2	21.14	-0.481	-1.47	0.14868	2.17	0.14868	NA	20.0322	NA	22.3926	19.6145	NA	21.0466	20.7623	21.4	21.3417	21.4925	21.7388	20.9208	21.4868	NA	20.5156	19.9438	20.2409	20.5797	20.9066	20.7638	20.9011	NA	21.1884	20.5811	20.8186	22.0485	22.0173	21.6965	21.6866	21.9895	22.3564	NA	20.9345	21.9558	22.3555	21.5037	21.351	20.1774	20.1754
ARSK_HUMAN	QEGRPM(Oxidation)VN(Deamidated)LIRNR	2	22.57	NA	NA	NA	NA	NA	NA	NA	NA	NA	NA	NA	NA	22.5685	NA	NA	NA	NA	NA	NA	NA	NA	NA	NA	NA	NA	NA	NA	NA	NA	NA	NA	NA	NA	NA	NA	NA	NA	NA	NA	NA	NA	NA	NA	NA	NA
ARVC_HUMAN	ELRGTLQKDGWTK	3	20.76	NA	NA	NA	NA	NA	NA	NA	NA	NA	NA	NA	NA	NA	NA	NA	NA	NA	NA	NA	NA	NA	NA	NA	NA	NA	NA	NA	NA	NA	NA	NA	20.764	NA	NA	NA	NA	NA	NA	NA	NA	NA	NA	NA	NA	NA
ASB1_HUMAN	EGGSPDGRAGPGSAGR	2	16.38	-0.183	-0.23	0.82137	0.05	0.82137	NA	NA	NA	16.581	NA	NA	NA	16.9157	NA	NA	NA	NA	NA	NA	NA	NA	NA	NA	NA	15.3237	NA	NA	16.0267	16.1687	NA	NA	NA	NA	16.6042	17.0254	NA	NA	NA	NA	NA	NA	NA	NA	NA	NA
ASB15_HUMAN	GWFPLHEAVVQPIQ(Deamidated)Q(Deamidated)ILEIVLDASYK	3	20.59	0.429	0.3	0.77565	0.09	0.77565	NA	NA	NA	NA	NA	NA	NA	20.8003	NA	NA	NA	NA	NA	NA	NA	NA	NA	NA	NA	NA	NA	NA	NA	NA	NA	NA	NA	NA	NA	NA	NA	NA	NA	NA	NA	NA	NA	NA	20.3717	NA
ASB4_HUMAN	(Acetyl)MDGTTAPVTKSGAAK	3	19.46	-0.668	-1.1	0.28281	1.21	0.28281	NA	NA	NA	20.4121	NA	17.6324	NA	NA	NA	NA	19.8942	19.4904	18.8238	19.8769	19.2953	19.575	17.9668	NA	NA	18.3479	NA	NA	NA	NA	NA	NA	NA	NA	19.7074	20.2234	NA	NA	NA	19.4553	20.924	20.9803	19.9542	19.917	NA	17.863
ASB9_HUMAN	(Acetyl)MDGKQ(Deamidated)GGMDGSKPAGPR	3	21.57	-0.839	-1.11	0.27695	1.23	0.27695	NA	NA	21.379	22.7791	20.402	20.7429	20.4591	21.6764	21.5364	21.9851	22.0335	20.2262	NA	NA	21.0169	21.561	NA	NA	20.5614	21.3784	22.2103	22.2331	21.623	22.636	NA	NA	NA	NA	22.0575	21.7565	NA	NA	22.7352	NA	21.374	21.7757	NA	NA	NA	NA
ASCC3_HUMAN	ANPLAYGISHK	2	23.18	NA	NA	NA	NA	NA	NA	NA	NA	NA	NA	NA	NA	NA	NA	NA	NA	NA	NA	NA	NA	NA	NA	NA	NA	NA	NA	NA	NA	NA	NA	NA	NA	NA	23.176	NA	NA	NA	NA	NA	NA	NA	NA	NA	NA	NA
ASCC3_HUMAN	AGEDLEVSEGLM(Oxidation)C(Carbamidomethyl)FDPK	2	22.18	-0.504	-0.9	0.38147	0.8	0.38147	NA	NA	22.0527	21.9007	NA	NA	NA	NA	NA	NA	21.7633	22.1671	21.6507	22.2845	NA	NA	NA	NA	21.5428	NA	NA	NA	NA	NA	NA	NA	24.3885	24.0703	22.0538	22.2436	22.0831	NA	NA	NA	22.02	22.1968	21.1414	21.3998	NA	NA
ASH1L_HUMAN	LTDSPGLFSAQ(Deamidated)DTSLNR	3	21.11	-0.655	-1.1	0.28068	1.21	0.28068	22.0422	21.0674	NA	NA	20.696	20.3098	22.109	22.1432	NA	20.8036	NA	21.5287	21.857	19.9857	19.5168	19.9658	NA	NA	18.8691	NA	21.2711	20.5004	NA	NA	21.8392	21.7935	NA	NA	21.7206	NA	21.6622	20.8848	NA	20.588	21.9692	NA	NA	21.5388	21.8695	21.2632
ASH1L_HUMAN	TVEAFDADMLKVFR	2	20.5	-1.845	-2.33	0.0432	5.44	0.0432	18.563	NA	NA	NA	20.3375	20.2093	NA	NA	NA	NA	NA	NA	NA	NA	NA	NA	NA	NA	NA	NA	NA	NA	NA	21.4385	NA	21.3354	NA	NA	NA	NA	NA	NA	NA	NA	NA	NA	NA	NA	21.0961	NA
ASH2L_HUMAN	Q(Deamidated)Q(Deamidated)DGGTTGTTKKAR	2	17.34	0.925	0.89	0.40064	0.79	0.40064	NA	NA	NA	NA	NA	NA	18.2868	NA	NA	NA	NA	NA	NA	17.3202	NA	NA	NA	NA	NA	NA	NA	NA	NA	NA	15.8814	NA	NA	NA	NA	NA	NA	NA	NA	NA	NA	NA	17.8749	NA	NA	NA
ASHWN_HUMAN	EEAEAMNNLKPPQ(Deamidated)AK	2	21.7	-0.177	-0.47	0.64424	0.22	0.64424	20.7911	21.1253	22.2976	22.9939	20.7635	21.4165	21.5364	21.7987	21.9099	21.8066	NA	21.9099	21.1902	22.3643	21.2767	21.1392	20.9587	21.887	21.1743	21.8096	21.2446	21.7585	22.1769	22.0517	21.9759	22.5219	21.9966	22.0913	22.1156	22.4839	NA	21.2189	21.3416	21.5246	22.4906	22.8901	NA	21.559	20.6657	20.5922
ASM3A_HUMAN	Q(Deamidated)TN(Deamidated)N(Deamidated)PGIRLFQ(Deamidated)YDPR	3	21.47	NA	NA	NA	NA	NA	NA	NA	NA	NA	NA	NA	NA	NA	NA	NA	NA	NA	NA	NA	NA	NA	NA	NA	NA	NA	NA	NA	NA	NA	NA	NA	NA	NA	NA	NA	21.2359	NA	NA	NA	NA	NA	NA	21.7061	NA	NA
ASML_HUMAN	ALMQ(Deamidated)SLNM(Oxidation)LVQ(Deamidated)TEGKER	3	24.31	0.641	1.11	0.27214	1.24	0.27214	24.7555	22.8917	26.0363	NA	23.7788	24.2123	24.3635	24.6884	24.9519	25.155	NA	23.9696	NA	26.1281	25.7453	25.791	25.1099	23.8081	23.1603	NA	NA	25.2403	23.8434	23.9286	23.9208	23.8305	23.5303	24.2467	23.917	23.9002	NA	23.3491	25.9174	23.9812	NA	24.6512	23.5852	24.0315	22.6746	23.293
ASML_HUMAN	ALMQ(Deamidated)SLN(Deamidated)M(Oxidation)LVQ(Deamidated)TEGKER	3	24.74	0.629	0.31	0.76817	0.09	0.76817	NA	NA	NA	NA	NA	NA	NA	NA	24.9519	25.155	NA	NA	NA	NA	NA	NA	NA	NA	NA	NA	23.6078	25.2403	NA	NA	NA	NA	NA	NA	NA	NA	NA	NA	NA	NA	NA	NA	NA	NA	NA	NA
ASND1_HUMAN	TMPTTFN(Deamidated)REGN(Deamidated)K	3	21.58	NA	NA	NA	NA	NA	NA	NA	NA	NA	NA	NA	NA	NA	NA	NA	NA	NA	NA	NA	NA	NA	NA	NA	NA	NA	NA	NA	NA	NA	NA	NA	NA	NA	NA	NA	NA	NA	NA	NA	21.5828	NA	NA	NA	NA	NA
ASPG_HUMAN	TGHIAAGTSTN(Deamidated)GIK	2	18.55	NA	NA	NA	NA	NA	NA	NA	NA	NA	NA	NA	NA	NA	NA	NA	NA	NA	NA	NA	NA	NA	NA	NA	NA	NA	NA	NA	NA	NA	NA	NA	NA	NA	NA	NA	NA	NA	NA	NA	18.5365	18.5562	NA	NA	NA	NA
ASPH_HUMAN	NAKSSGNSSSSGSGSGSTSAGSSSPGAR	3	20.37	NA	NA	NA	NA	NA	NA	NA	NA	NA	NA	NA	NA	20.3746	NA	NA	NA	NA	NA	NA	NA	NA	NA	NA	NA	NA	NA	NA	NA	NA	NA	NA	NA	NA	NA	NA	NA	NA	NA	NA	NA	NA	NA	NA	NA	NA
ASPM_HUMAN	DIQ(Deamidated)NM(Oxidation)HRAATLIQ(Deamidated)SFYRMHR	3	19.34	-1.618	-2.5	0.01999	6.23	0.01999	18.3028	18.1733	NA	NA	17.4699	17.8156	19.5451	19.1916	20.9558	20.4613	NA	NA	NA	NA	NA	20.0283	15.3502	NA	19.1569	18.5026	NA	19.188	NA	NA	NA	18.5905	NA	NA	NA	22.048	19.8487	NA	20.2561	NA	21.477	NA	20.5858	NA	19.8336	NA
ASPM_HUMAN	DSGSFEQYSENIK	2	19.54	NA	NA	NA	NA	NA	NA	NA	NA	NA	NA	NA	NA	NA	NA	NA	NA	NA	NA	NA	NA	NA	NA	NA	NA	NA	NA	NA	NA	19.5351	NA	NA	NA	NA	NA	NA	NA	NA	NA	NA	NA	NA	NA	NA	NA	NA
ASXL1_HUMAN	EQFSSFSC(Carbamidomethyl)EDQK	2	23.61	-0.529	-0.47	0.64301	0.22	0.64301	20.2533	NA	24.4588	26.373	20.6544	19.5968	24.3514	20.5534	25.346	25.2888	25.2485	25.107	25.4826	25.0527	25.1537	23.0698	21.25	NA	24.5179	22.8075	23.366	22.6858	23.7659	21.3639	22.3527	20.6935	24.24	25.7355	NA	26.5863	24.4182	23.2535	25.3855	25.5286	24.5078	25.3672	NA	25.6684	21.2155	19.4231
AT12A_HUMAN	TSPQ(Deamidated)Q(Deamidated)KLIIVEGC(Carbamidomethyl)Q(Deamidated)R	2	21.53	-0.448	-1.33	0.19229	1.77	0.19229	20.3489	NA	22.1859	NA	20.1692	NA	21.6306	21.8603	21.9255	21.5286	21.926	22.0749	21.7881	22.1073	NA	21.025	20.2229	20.6907	21.0975	21.3893	20.8959	21.4302	NA	NA	21.8402	NA	NA	22.0217	22.3288	22.4494	21.6064	21.4587	21.1746	21.178	22.4861	22.7618	21.1647	21.246	NA	NA
AT131_HUMAN	(Ammonia-loss)C(Carbamidomethyl)IVDEAM(Oxidation)LTGESVPQMK	3	20.75	-1.548	-2.15	0.04245	4.63	0.04245	NA	NA	21.288	22.0733	NA	NA	NA	NA	20.0658	20.4855	21.7121	21.3954	NA	NA	NA	18.8008	NA	17.8037	NA	17.9573	21.0699	20.3776	NA	NA	20.1364	20.34	23.1116	23.282	NA	NA	21.1234	20.9861	NA	NA	21.326	20.9736	NA	NA	NA	NA
AT133_HUMAN	TIN(Deamidated)QGQEDEMEIYGYNLSR	3	21.25	0.036	0.09	0.92786	0.01	0.92786	NA	NA	21.7974	21.5812	NA	NA	NA	20.6922	21.2993	NA	21.1226	20.6139	NA	NA	NA	NA	20.8134	NA	22.0019	22.027	NA	20.873	21.3614	NA	NA	NA	NA	NA	21.2379	21.6369	NA	NA	21.1646	NA	NA	NA	20.5997	20.6054	21.797	NA
AT1B2_HUMAN	YYEQPDNGVLNYPK	3	21.14	NA	NA	NA	NA	NA	NA	NA	NA	NA	NA	NA	NA	NA	18.5725	NA	NA	NA	NA	NA	NA	NA	NA	NA	NA	23.7172	NA	NA	NA	NA	NA	NA	NA	NA	NA	NA	NA	NA	NA	NA	NA	NA	NA	NA	NA	NA
AT2A2_HUMAN	ANAC(Carbamidomethyl)NSVIKQLMK	2	21.71	-0.578	-0.95	0.35906	0.9	0.35906	NA	NA	22.5419	22.5269	NA	NA	NA	NA	20.9425	NA	NA	NA	NA	21.2326	20.3797	NA	NA	NA	NA	NA	NA	NA	NA	NA	NA	NA	NA	NA	21.5028	21.7432	NA	NA	NA	NA	22.6316	22.7252	21.3607	21.2578	NA	NA
AT2B2_HUMAN	(Gln->pyro-Glu)Q(Deamidated)Q(Deamidated)DGAAAMEMQPLK	3	19.79	0.191	0.27	0.78918	0.07	0.78918	NA	NA	19.5346	20.123	20.7208	20.6737	NA	19.9698	20.486	20.1295	NA	19.2088	18.0857	19.984	NA	17.5299	19.8084	21.1744	20.701	20.1072	NA	NA	21.4711	20.336	18.7841	19.7165	18.8398	NA	19.2569	NA	NA	NA	19.0982	NA	20.2535	NA	20.5967	18.9255	NA	18.9161
AT2B2_HUMAN	(Gln->pyro-Glu)Q(Deamidated)QDGAAAMEMQ(Deamidated)PLK	3	19.58	2.717	1.9	0.11087	3.6	0.11087	NA	20.9413	NA	NA	NA	NA	NA	NA	NA	NA	NA	NA	NA	NA	NA	NA	NA	NA	NA	NA	NA	NA	NA	NA	NA	NA	NA	NA	NA	NA	NA	NA	NA	NA	NA	NA	NA	18.2241	NA	NA
AT2C2_HUMAN	LQAM(Oxidation)SGEEVDSVEKGELADRVGK	3	20.25	-0.348	-0.33	0.74953	0.11	0.74953	NA	NA	NA	NA	NA	NA	NA	NA	NA	NA	19.9894	NA	NA	NA	NA	NA	NA	NA	NA	NA	NA	NA	NA	NA	NA	NA	20.6066	NA	NA	20.6743	NA	NA	NA	NA	NA	NA	19.7299	NA	NA	NA
AT7L1_HUMAN	DLSTRSDESPSNK	2	21.97	-0.229	-0.62	0.54025	0.38	0.54025	20.4581	20.9435	23.6314	24.2747	20.7119	20.9506	21.9127	22.2084	22.8936	22.6024	21.723	NA	21.8541	22.4766	21.4382	21.3821	21.1022	21.6448	21.2249	21.6778	22.4607	22.9541	21.8652	21.9899	21.2713	21.4941	NA	21.5927	23.0476	23.0948	20.9768	21.5528	21.9647	22.3035	22.9651	23.2531	22.2213	22.2237	21.2557	21.2911
AT8B3_HUMAN	AINN(Deamidated)RPC(Carbamidomethyl)QILMGKSFK	3	18.64	-0.865	-1.33	0.20264	1.76	0.20264	NA	NA	19.4172	NA	NA	16.8154	NA	17.4108	17.8844	18.9556	19.1687	NA	NA	NA	NA	18.1488	NA	NA	18.2333	NA	18.568	NA	18.1327	NA	NA	NA	NA	NA	NA	NA	NA	NA	20.0481	19.7519	19.7385	NA	NA	NA	NA	NA
AT8B3_HUMAN	AYN(Deamidated)GQ(Deamidated)FKEKVILC(Carbamidomethyl)WQ(Deamidated)R	3	19.51	-0.204	-0.39	0.6988	0.16	0.6988	18.4609	NA	NA	20.8603	NA	NA	19.989	NA	NA	19.0552	NA	NA	NA	19.3472	18.6748	NA	NA	NA	NA	NA	NA	NA	19.7353	19.1556	NA	NA	NA	NA	19.6472	19.8825	NA	NA	19.3373	NA	NA	20.348	NA	NA	NA	19.1115
AT8B3_HUMAN	AIN(Deamidated)NRPC(Carbamidomethyl)QILMGKSFK	3	19.49	NA	NA	NA	NA	NA	NA	NA	NA	NA	NA	NA	NA	NA	NA	NA	NA	NA	NA	NA	NA	NA	NA	NA	NA	NA	NA	NA	NA	NA	NA	NA	NA	NA	NA	NA	NA	NA	NA	NA	NA	NA	NA	19.4858	NA	NA
ATAD2_HUMAN	MEQ(Deamidated)EVEN(Deamidated)FSC(Carbamidomethyl)SR	2	20.22	0.009	0.02	0.98047	0	0.98047	NA	19.5266	22.1844	NA	19.3112	19.7492	20.3563	20.4774	20.8966	20.8701	20.0163	20.1682	20.0929	20.7359	19.9594	19.7468	19.8424	19.8552	19.6095	20.0932	20.378	20.7323	20.1575	20.3923	18.9499	19.4681	NA	20.0663	21.1031	21.0873	19.1699	19.7867	20.0352	20.6681	21.1905	21.8111	20.4563	20.4673	19.202	19.6696
ATAD5_HUMAN	SSRHQTLPER	2	20.34	-0.974	-0.9	0.37831	0.81	0.37831	19.9335	18.5464	NA	NA	20.0228	18.3348	NA	19.738	NA	NA	NA	NA	NA	NA	NA	20.5017	20.2135	NA	NA	20.3385	20.3783	20.7215	20.767	21.8587	20.4282	21.2173	NA	NA	NA	NA	NA	NA	NA	NA	NA	NA	NA	19.9972	22.7775	20.043
ATAD5_HUMAN	NLLLEEIR	2	17.73	NA	NA	NA	NA	NA	NA	NA	NA	NA	NA	NA	NA	NA	NA	NA	NA	NA	NA	NA	NA	NA	NA	NA	NA	NA	NA	NA	NA	NA	NA	17.7314	NA	NA	NA	NA	NA	NA	NA	NA	NA	NA	NA	NA	NA	NA
ATAT_HUMAN	LLLAADPGGSPAQRR	2	21.58	-0.225	-0.64	0.52728	0.41	0.52728	21.4644	21.3667	23.3769	22.8845	20.5515	20.2303	21.9516	21.9375	21.4296	21.3916	22.1164	21.88	21.1793	21.3379	21.3446	20.986	20.4748	20.6002	21.5951	21.1808	20.7197	21.4948	20.7209	20.962	21.2227	21.3564	22.8466	22.1725	22.5163	22.3937	21.5749	21.1202	21.5455	21.5569	22.9929	23.15	21.0935	21.9891	21.1576	21.1891
ATF2_HUMAN	N(Deamidated)C(Carbamidomethyl)EEVGLFNELASPFEN(Deamidated)EFK	3	20.66	-1.233	-1.17	0.26875	1.38	0.26875	NA	NA	NA	NA	NA	NA	NA	NA	NA	NA	NA	NA	NA	NA	NA	NA	19.6354	NA	NA	NA	19.6707	NA	NA	22.0153	NA	20.5041	NA	NA	NA	21.3211	NA	NA	NA	NA	NA	NA	20.8318	NA	NA	NA
ATL3_HUMAN	AN(Deamidated)GTVQ(Deamidated)VVSPR	2	19.75	-0.248	-0.61	0.5442	0.37	0.5442	NA	18.5694	NA	20.4592	18.5532	19.1664	19.7462	20.6434	19.805	19.4484	19.8061	20.5572	19.6585	20.2632	19.532	19.5726	19.0278	19.777	18.6519	NA	NA	19.151	19.6946	20.3418	19.1471	19.9341	20.846	21.0826	NA	19.8148	19.4394	19.6373	19.4584	19.567	20.6506	21.094	20.0373	19.8306	NA	18.5409
ATM_HUMAN	(Gln->pyro-Glu)QM(Oxidation)IKKLDASC(Carbamidomethyl)AAN(Deamidated)N(Deamidated)PSLK	2	19.3	NA	NA	NA	NA	NA	NA	NA	NA	NA	NA	NA	NA	NA	NA	NA	NA	NA	NA	NA	19.2954	NA	NA	NA	NA	NA	NA	NA	NA	NA	NA	NA	NA	NA	NA	NA	NA	NA	NA	NA	NA	NA	NA	NA	NA	NA
ATP23_HUMAN	LLKTLETN(Deamidated)PYVK	2	19.63	NA	NA	NA	NA	NA	NA	NA	NA	NA	NA	NA	NA	NA	19.6348	NA	NA	NA	NA	NA	NA	NA	NA	NA	NA	NA	NA	NA	NA	NA	NA	NA	NA	NA	NA	NA	NA	NA	NA	NA	NA	NA	NA	NA	NA	NA
ATR_HUMAN	APLN(Deamidated)ETGEVVNEK	2	26.63	-0.112	-0.33	0.73995	0.11	0.73995	25.6935	26.1998	27.3569	28.0978	26.068	26.4354	26.4736	26.9074	26.9966	26.7502	26.6325	26.8771	26.3138	26.9012	26.1027	26.2263	26.0926	26.8074	26.0199	26.5909	26.3343	26.9289	26.7451	27.139	26.2917	26.7378	26.8671	27.262	27.2634	27.4208	26.0662	26.2541	26.3824	26.5771	27.0796	27.4573	26.6895	26.3387	25.7455	26.2112
ATRIP_HUMAN	AGGPPRTDQ(Deamidated)Q(Deamidated)R	2	20.77	-0.142	-0.41	0.6819	0.17	0.6819	19.0668	19.4615	21.166	21.2738	20.0187	20.3116	21.4487	21.1626	20.8937	20.3332	21.3161	21.7535	20.8485	21.3138	20.708	20.5576	20.1369	20.3029	20.9389	21.0007	20.7886	21.0417	21.4149	21.3461	20.9775	NA	23.1897	23.0847	19.697	19.6278	21.3978	21.5148	19.9551	20.1353	19.763	20.1962	21.0622	20.7825	20.0337	19.8775
ATRN_HUMAN	LTGSSGFVTDGPGNYK	2	19.31	-0.743	-1.66	0.10965	2.76	0.10965	NA	18.4426	20.212	20.4274	17.9018	18.1189	NA	18.926	NA	NA	NA	19.7831	NA	NA	18.8737	18.4377	NA	19.1929	18.7386	19.2238	NA	NA	NA	19.5373	NA	NA	20.5913	20.2375	NA	NA	19.8244	19.7348	NA	NA	20.3231	NA	19.1086	18.6265	NA	NA
ATRN_HUMAN	ALYVHGGYK	2	17.94	-0.29	-0.61	0.54696	0.37	0.54696	NA	NA	20.1941	NA	16.9434	17.5695	NA	17.547	NA	17.6716	NA	NA	NA	17.7486	NA	17.6632	16.7254	NA	17.5962	17.4519	NA	17.617	18.0583	NA	NA	16.9135	19.3732	19.3315	17.8404	NA	NA	18.1819	NA	NA	NA	NA	18.4815	NA	NA	NA
ATRN_HUMAN	SEAAC(Carbamidomethyl)LAAGPGIR	2	19.47	-0.737	-1.23	0.23349	1.5	0.23349	18.1069	NA	NA	20.6767	18.7016	18.6697	19.6126	19.5985	NA	NA	NA	NA	NA	NA	NA	18.6204	18.7901	19.2054	19.1318	19.541	NA	NA	19.7477	21.4281	NA	NA	NA	NA	19.9916	NA	NA	20.1575	19.0061	NA	NA	20.542	NA	NA	18.9774	NA
ATRX_HUMAN	LDGSTTAQSR	2	23.59	-0.164	-0.58	0.56313	0.34	0.56313	22.7758	23.0347	24.5123	NA	22.9151	23.211	NA	23.7996	23.928	23.7676	23.6665	23.6521	23.0385	NA	23.282	23.2292	23.1079	23.6992	23.6551	23.9047	23.2473	23.632	23.4988	23.7603	22.753	23.0351	24.1769	24.1985	24.4087	24.5316	23.1929	23.5515	23.6881	23.8517	24.2589	24.5235	NA	23.7327	22.7294	23.2161
ATRX_HUMAN	KMLLEEIK	2	20.14	-0.741	-1.53	0.13855	2.33	0.13855	NA	18.6076	20.6497	20.3882	18.6295	NA	NA	NA	19.525	19.4085	NA	21.2308	NA	20.4663	19.7706	19.8706	19.1577	19.3259	19.4561	NA	20.899	20.6921	19.8821	NA	19.9324	NA	22.8692	22.3714	NA	NA	NA	NA	NA	NA	21.229	NA	19.9733	20.4528	NA	18.3909
ATS2_HUMAN	DLHLRLRPN(Deamidated)ARLVAPGATM(Oxidation)EWQ(Deamidated)GEK	3	20.19	1.257	0.99	0.35399	0.98	0.35399	NA	NA	NA	NA	NA	NA	NA	NA	NA	NA	NA	NA	NA	21.259	NA	NA	NA	NA	NA	NA	NA	NA	NA	NA	NA	NA	NA	NA	20.5662	NA	NA	NA	19.1304	19.8109	NA	NA	NA	NA	NA	NA
ATS4_HUMAN	MSQTGSHPGR	2	22.12	-1.064	-1.53	0.13354	2.35	0.13354	23.13	22.6941	22.4904	20.3125	20.7795	20.6544	22.7815	21.6336	21.2666	NA	22.5549	22.7389	22.9348	22.3302	19.9862	20.5975	21.2577	19.37	22.4522	20.901	23.0021	22.6611	20.7776	20.456	25.0799	23.5486	23.012	22.3849	23.1908	22.3367	23.3193	NA	22.1287	NA	22.3184	21.278	NA	22.4402	24.0325	23.5741
ATS5_HUMAN	C(Carbamidomethyl)VRTGC(Carbamidomethyl)DGIIGSK	3	19.67	-0.366	-0.96	0.34592	0.91	0.34592	18.8043	NA	20.2302	NA	18.4218	NA	19.6071	19.5748	19.52	18.7035	20.5112	NA	20.1271	19.5632	19.0527	19.0399	19.039	19.417	19.4539	19.6453	19.9119	20.3819	20.2138	19.5702	NA	19.4274	21.6062	21.4682	19.5878	NA	20.2325	19.9695	18.806	NA	NA	NA	19.8542	19.2396	NA	19.0021
ATX2L_HUMAN	DEGPVAEQ(Deamidated)VK	2	22.14	NA	NA	NA	NA	NA	NA	NA	NA	NA	NA	NA	NA	NA	NA	NA	NA	NA	NA	NA	NA	NA	NA	NA	NA	NA	NA	NA	22.2003	22.0857	NA	NA	NA	NA	NA	NA	NA	NA	NA	NA	NA	NA	NA	NA	NA	NA
AUHM_HUMAN	AAVAAAPGALGSLHAGGAR	3	21.11	-0.716	-1.42	0.16215	2.02	0.16215	19.9951	19.4028	22.041	22.1253	19.4152	19.432	20.5443	20.9124	20.9504	20.3897	22.1958	22.1147	20.8531	21.1395	22.2614	21.3823	21.2258	19.829	19.2542	19.4963	20.5933	20.7313	21.1755	21.3603	20.6161	19.8573	23.4561	23.0947	21.8197	21.7979	21.8087	21.892	20.9374	21.345	21.752	21.9793	21.3952	21.2348	20.2173	22.2094
AURKB_HUMAN	QTAPSGLSTLPQR	2	23.09	-0.069	-0.05	0.96349	0	0.96349	NA	NA	NA	NA	NA	NA	NA	NA	NA	23.0595	NA	NA	NA	NA	NA	NA	NA	NA	NA	NA	NA	NA	NA	NA	NA	NA	NA	NA	NA	NA	NA	NA	NA	NA	NA	NA	NA	23.1281	NA	NA
AUTS2_HUMAN	(Acetyl)DGPTRGHGLRK	2	20.53	NA	NA	NA	NA	NA	NA	NA	NA	NA	NA	NA	NA	NA	NA	NA	NA	NA	NA	NA	NA	NA	NA	NA	NA	NA	NA	NA	NA	NA	NA	NA	NA	NA	NA	NA	NA	NA	20.5307	NA	NA	NA	NA	NA	NA	NA
AXIN2_HUMAN	(Glu->pyro-Glu)EDAPRPPVPGEEGETPPC(Carbamidomethyl)Q(Deamidated)PGVGK	3	23.09	NA	NA	NA	NA	NA	NA	NA	NA	23.0866	NA	NA	NA	NA	NA	NA	NA	NA	NA	NA	NA	NA	NA	NA	NA	NA	NA	NA	NA	NA	NA	NA	NA	NA	NA	NA	NA	NA	NA	NA	NA	NA	NA	NA	NA	NA
AZI1_HUMAN	RHQM(Oxidation)ELN(Deamidated)TLK	2	22.25	-0.647	-2.46	0.01791	6.05	0.01791	21.2195	21.5547	22.787	22.7824	20.9184	21.2371	22.4198	21.9803	22.1848	22.1949	22.6542	22.6845	22.0568	22.2945	21.8137	21.7117	20.7851	21.1086	22.0209	22.1446	22.2368	22.231	22.3819	22.212	23.1094	23.3075	23.4176	23.2538	23.1686	23.2191	22.0425	22.2138	21.7024	21.878	22.5051	22.9253	22.3614	22.2078	22.566	22.5499
AZI1_HUMAN	GATWN(Deamidated)VLDDQPR	2	18.37	-0.205	-0.35	0.73148	0.12	0.73148	NA	NA	19.9128	NA	17.2361	NA	NA	NA	NA	18.464	NA	18.3433	18.1553	18.8827	18.4124	NA	NA	17.4187	18.2329	NA	18.2126	18.2051	NA	NA	NA	NA	NA	NA	NA	NA	18.8088	NA	18.5744	NA	NA	NA	NA	NA	NA	NA
B2MG_HUMAN	VN(Deamidated)HVTLSQPK	2	23.19	-0.352	-1.24	0.22011	1.55	0.22011	22.1952	22.1695	24.7441	24.78	21.9338	22.0312	23.2532	23.2621	23.3376	23.0801	23.4541	23.783	23.3044	23.5697	22.9204	22.9264	22.1132	22.1636	22.6648	22.6875	22.6811	23.0396	23.5203	23.6186	22.4776	22.6204	23.7963	23.6868	24.081	24.0942	23.8988	23.8324	23.0023	23.1305	23.9824	24.1933	23.3932	23.5	22.2649	22.6075
B2MG_HUMAN	VEHSDLSFSK	2	27.16	-0.447	-1.65	0.10579	2.73	0.10579	26.0928	26.3205	28.511	28.5884	25.9524	26.0956	27.4651	27.3154	27.063	27.1299	27.4189	27.5112	27.1567	27.4559	26.5153	26.5984	26.0631	26.2013	26.6024	26.6688	26.8235	27.0804	27.6546	27.4979	26.7606	26.9491	27.7948	28.024	28.003	28.0681	27.9571	27.8579	26.8468	26.9103	27.9067	28.1461	27.3073	27.1917	26.3593	26.5245
B2MG_HUMAN	VNHVTLSQPK	2	26.85	-0.435	-1.48	0.14482	2.2	0.14482	25.7974	25.9503	28.0206	28.2378	25.5197	25.6193	27.217	27.1034	27.0801	26.8559	27.0601	27.3727	26.8374	27.2265	26.1447	26.4193	25.8017	26.0179	26.2002	26.2523	26.3535	26.6861	27.2134	27.5288	26.3562	26.6229	27.8632	27.7017	27.686	27.774	27.4572	27.5868	26.5423	26.6535	27.5291	27.8276	27.0926	26.994	25.8515	26.1042
B2MG_HUMAN	SNFLNC(Carbamidomethyl)YVSGFHPSDIEVDLLK	3	27.3	-0.867	-1.98	0.05459	3.9	0.05459	26.2389	26.2766	29.3221	29.2991	25.2461	25.6243	27.1864	27.2494	27.6507	27.3746	28.0535	28.1194	27.6684	27.7138	26.9385	26.9601	24.2709	22.9628	26.6482	26.5452	26.8398	26.8054	27.4824	27.5176	26.3543	26.6632	28.6946	28.7955	28.5053	28.5526	28.2601	28.103	27.6095	27.5863	28.6253	28.776	27.7506	27.9634	26.7194	27.0925
B2MG_HUMAN	SNFLNC(Carbamidomethyl)YVSGFHPSDIEVDLLK	2	22.84	-0.936	-2.05	0.04679	4.2	0.04679	21.9345	21.6637	25.2271	24.7979	NA	20.4348	22.7111	22.3892	22.7493	22.7029	23.517	23.5672	23.1421	23.1412	22.1225	22.2472	18.6686	NA	22.0785	21.617	22.1882	22.111	22.5932	22.462	21.9691	21.9335	24.5101	24.2888	23.8953	24.0616	24.1085	23.5192	22.8145	22.9134	24.0466	24.2134	23.0549	23.4562	22.5352	22.5081
B2MG_HUMAN	SNFLN(Deamidated)C(Carbamidomethyl)YVSGFHPSDIEVDLLK	3	23.77	-0.863	-2.25	0.02941	5.07	0.02941	22.5535	22.4144	25.5581	25.8939	21.7707	22.0254	23.4903	23.7616	23.8903	23.7329	24.3822	24.5194	23.939	24.1731	23.416	23.2742	21.0397	20.7689	23.0494	23.1549	23.2202	22.9988	23.9993	23.9903	22.8317	23.2563	25.0852	25.2108	25.0819	25.0255	24.7079	24.5796	24.1747	24.2046	25.2346	25.319	24.0944	24.441	23.1607	23.4484
B2MG_HUMAN	SN(Deamidated)FLNC(Carbamidomethyl)YVSGFHPSDIEVDLLK	3	23.19	-0.769	-1.24	0.22651	1.53	0.22651	NA	NA	22.8227	24.6848	NA	NA	NA	21.1366	23.025	22.5573	23.5341	23.4012	22.9754	23.3293	NA	NA	NA	NA	21.2936	21.5494	NA	NA	NA	NA	NA	21.2636	24.3599	24.2751	24.0477	24.428	23.5572	23.436	23.0734	23.3308	23.975	24.1899	23.0162	23.1933	NA	NA
B2MG_HUMAN	DWSFYLLYYTEFTPTEKDEYAC(Carbamidomethyl)R	3	23.08	-0.552	-0.45	0.65502	0.21	0.65502	NA	20.24	NA	23.8136	24.1253	21.9859	NA	NA	NA	NA	NA	24.0337	23.777	23.8529	21.1481	NA	NA	NA	NA	NA	23.3242	NA	24.6289	22.1573	21.6607	23.2326	26.0627	NA	NA	22.3438	NA	23.003	NA	NA	22.2194	24.9907	NA	NA	NA	21.8538
B2MG_HUMAN	DWSFYLLYYTEFTPTEK	2	22.78	1.527	0.88	0.39522	0.78	0.39522	NA	NA	25.2038	24.3859	NA	NA	NA	NA	NA	NA	22.5602	NA	NA	NA	NA	NA	NA	NA	NA	NA	NA	NA	22.8899	NA	NA	NA	NA	NA	NA	NA	NA	21.9221	NA	NA	NA	NA	22.7258	19.8548	22.6962	NA
B2MG_HUMAN	DWSFYLLYYTEFTPTEK	3	22.76	0.221	0.23	0.82249	0.05	0.82249	NA	NA	NA	24.1681	NA	NA	NA	NA	NA	NA	NA	NA	NA	NA	NA	NA	NA	21.6145	NA	NA	NA	NA	NA	NA	NA	NA	NA	NA	NA	22.1434	NA	NA	NA	NA	NA	NA	22.8341	NA	23.0325	NA
B2MG_HUMAN	VNHVTLSQ(Deamidated)PK	2	21.37	-0.491	-1.17	0.25797	1.36	0.25797	NA	20.0373	NA	NA	NA	NA	NA	NA	21.7982	NA	NA	NA	21.6517	NA	NA	21.0707	NA	21.7193	20.6647	20.5807	20.8296	NA	21.8562	NA	NA	20.7763	NA	NA	NA	22.5119	22.0562	NA	21.5136	21.5092	NA	NA	NA	21.9139	NA	NA
B3A2_HUMAN	TSPSSPAPLPHQEATPR	3	20.53	NA	NA	NA	NA	NA	NA	NA	NA	NA	NA	NA	NA	NA	NA	NA	NA	NA	NA	NA	NA	NA	NA	NA	NA	NA	20.5287	NA	NA	NA	NA	NA	NA	NA	NA	NA	NA	NA	NA	NA	NA	NA	NA	NA	NA	NA
B3GN1_HUMAN	AKYPNSPR	2	18.93	-0.208	-0.58	0.56642	0.33	0.56642	17.2668	17.1759	20.7393	20.6211	17.8804	17.7931	19.0209	18.9353	19.2218	19.036	19.6782	19.8615	18.8173	18.992	18.7552	18.6661	18.2201	18.5263	18.7811	18.5867	18.4611	18.87	18.8324	18.6735	17.8824	17.8001	20.0095	19.573	20.2817	20.254	19.1914	18.8811	19.1769	19.0881	20.4575	20.5009	19.6554	19.3961	17.0494	16.6923
B3GN1_HUMAN	TALASGGVLDASGDYR	2	24.49	-0.12	-0.39	0.69585	0.15	0.69585	23.3214	23.4784	25.7363	25.9576	23.4415	23.9208	24.5563	24.3042	24.7977	24.7923	24.6934	24.8632	24.2874	24.4364	24.3893	24.3743	23.9698	24.3827	24.5131	24.3688	24.1239	24.6465	24.1229	24.1887	23.7029	23.9957	24.6939	25.0527	25.4786	25.4776	24.1706	24.0541	24.6737	24.7137	25.7571	25.9846	24.9622	24.5256	23.1656	23.4883
B3GN1_HUMAN	EPGEFALLR	2	25.27	-0.265	-0.91	0.37019	0.82	0.37019	24.227	24.2422	26.7329	26.8719	24.127	24.3263	24.8916	24.9607	25.5372	25.4252	25.8779	25.8478	25.0936	25.3373	24.9628	24.96	24.4911	24.8911	24.8428	25.0495	25.2092	25.5025	24.9591	25.0434	24.6531	24.7342	25.6171	25.4628	26.4843	26.5217	25.1603	25.079	25.4579	25.5439	26.5047	26.6874	25.7884	25.7749	23.795	24.0234
B3GN1_HUMAN	WEGPLSVSVFAATK	2	24.37	-0.569	-1.28	0.20833	1.63	0.20833	22.4544	23.0829	26.4167	27.0324	22.5389	22.7043	23.4129	23.7164	24.9033	24.6267	25.2678	25.3419	24.3637	24.6211	24.0398	24.1484	22.6194	22.4131	23.9218	24.0489	24.1385	24.2549	23.9171	23.7643	23.2688	23.217	25.5556	25.6312	26.0176	26.032	24.3598	24.37	24.9641	24.9382	25.8825	26.1015	24.8368	25.4309	22.5632	23.8013
B3GN1_HUMAN	YEAAVPDPR	2	24.12	-0.198	-0.74	0.46579	0.54	0.46579	22.9841	22.9378	25.4646	25.4536	23.2126	23.3567	24.0171	23.7893	24.3729	24.2562	24.4243	24.4251	23.8392	24.1811	23.9705	23.9152	23.7447	23.9549	24.0339	24.0579	24.0603	24.2937	24.1405	23.9671	23.3951	23.3597	24.4392	24.4291	25.2106	25.1985	24.0768	24.0052	24.3403	24.4091	25.0752	25.1768	24.6787	24.5898	22.7948	22.7119
B3GN1_HUMAN	SC(Carbamidomethyl)QEVFDK	2	23.02	-0.135	-0.4	0.68933	0.16	0.68933	21.6229	21.8308	24.3353	24.5984	22.1937	22.3803	22.8715	22.8445	23.5366	23.2515	23.2792	23.7331	22.7249	23.1667	22.86	22.5979	22.4522	22.9623	22.7824	23.0028	22.68	23.1884	22.9511	23.113	21.9153	22.1756	23.3434	23.6952	24.078	24.179	22.8521	23.0218	23.0687	23.2422	24.0781	24.4262	23.6499	23.2444	21.2514	21.5735
B3GN1_HUMAN	EMLDQSNQWGGTALVVPAFEIR	2	20.83	-0.725	-1.45	0.15552	2.09	0.15552	20.062	NA	23.4255	23.2415	17.4995	NA	19.6608	19.801	20.9563	NA	21.737	21.9207	20.56	20.606	21.0294	20.6543	18.1361	18.3041	20.7872	20.2856	20.511	20.5661	19.6888	19.8248	19.9965	19.3864	22.2131	22.0197	22.6725	22.3298	21.3219	21.0491	21.2138	21.3773	22.7485	22.5689	21.7031	21.8175	19.9502	19.0324
B3GN1_HUMAN	EMLDQSNQWGGTALVVPAFEIR	3	23.29	-1.049	-1.92	0.06235	3.7	0.06235	21.9708	22.237	NA	NA	21.3019	21.7668	22.9259	22.9707	23.0801	23.607	NA	24.085	23.4901	23.1874	23.2941	24.4337	NA	20.6821	22.7597	22.9981	22.78	23.0441	24.8884	22.8631	21.6389	22.3528	24.337	24.3293	24.6541	24.5335	23.8437	23.5215	24.0066	24.0842	NA	24.8593	23.8282	24.2261	NA	NA
B3GN1_HUMAN	EEAQLATVLAYALSSHC(Carbamidomethyl)PDMR	3	24.65	-0.514	-1.42	0.16294	2.01	0.16294	23.5726	23.4801	26.5834	26.6572	22.6372	23.26	24.1791	24.0759	25.0791	24.9469	25.3567	25.4868	24.5025	24.6343	24.5085	24.2768	22.7565	22.8392	24.5731	24.3862	24.6611	24.5884	24.3265	24.2251	23.8205	23.806	25.8114	25.6594	26.0295	26.0082	24.6586	24.5323	25.0818	25.1136	26.239	26.3415	25.2697	25.2048	23.1414	23.551
B3GN1_HUMAN	EEAQLATVLAYALSSHC(Carbamidomethyl)PDMR	2	19.5	-1.042	-1.37	0.18665	1.87	0.18665	17.3724	NA	21.4779	21.6982	NA	NA	NA	NA	NA	19.3863	19.5716	NA	NA	NA	NA	NA	16.2695	17.1653	NA	18.3157	NA	19.0819	NA	NA	17.6464	NA	NA	NA	20.7585	NA	NA	NA	20.1488	20.2718	21.4652	21.5115	NA	19.9331	NA	NA
B3GN1_HUMAN	EEAQLATVLAYALSSHC(Carbamidomethyl)PDM(Oxidation)R	3	20.76	-0.092	-0.14	0.88716	0.02	0.88716	19.8391	20.6586	21.8846	21.649	19.9008	20.7363	18.5983	20.4097	21.8028	21.5299	NA	21.3025	20.2976	NA	NA	NA	20.236	21.2585	20.262	21.1563	20.9713	NA	19.7393	21.2513	19.6884	NA	NA	NA	22.3129	22.4067	NA	20.6056	20.5279	21.1709	NA	22.0744	20.881	20.4856	18.9745	20.3317
B3GN1_HUMAN	TTMDPNDVILATHASVDNLLHLSGLLER	3	21.89	0.322	0.3	0.77342	0.09	0.77342	NA	NA	NA	NA	NA	NA	NA	NA	NA	21.7382	NA	22.4632	NA	NA	NA	NA	NA	NA	NA	NA	NA	NA	NA	NA	NA	19.5316	NA	NA	NA	23.343	NA	NA	NA	21.3065	NA	22.9343	NA	NA	NA	NA
B3GN1_HUMAN	(Glu->pyro-Glu)EM(Oxidation)LDQSN(Deamidated)QWGGTALVVPAFEIR	2	20.58	-0.973	-0.8	0.45004	0.63	0.45004	NA	NA	NA	NA	NA	NA	NA	19.801	20.9563	20.353	NA	NA	NA	NA	NA	NA	NA	NA	NA	NA	NA	NA	NA	NA	NA	NA	NA	NA	NA	NA	NA	NA	21.2138	NA	NA	NA	NA	NA	NA	NA
B3GN1_HUMAN	EEAQ(Deamidated)LATVLAYALSSHC(Carbamidomethyl)PDM(Oxidation)R	3	20.9	-1.37	-1.13	0.29771	1.28	0.29771	NA	NA	NA	NA	NA	NA	NA	NA	NA	NA	NA	NA	NA	21.0407	NA	19.8439	NA	NA	NA	NA	NA	NA	NA	NA	NA	NA	NA	NA	NA	NA	NA	NA	NA	NA	21.8127	NA	NA	NA	NA	NA
B3GN1_HUMAN	EEAQ(Deamidated)LATVLAYALSSHC(Carbamidomethyl)PDMR	2	20.83	NA	NA	NA	NA	NA	NA	NA	NA	NA	NA	NA	NA	NA	NA	NA	NA	NA	NA	NA	NA	NA	NA	NA	NA	NA	NA	NA	NA	NA	NA	NA	NA	NA	NA	20.8296	NA	NA	NA	NA	NA	NA	NA	NA	NA	NA
BAG3_HUMAN	(Glu->pyro-Glu)ETPSSAN(Deamidated)GPSREGSRLPPAR	3	19.15	NA	NA	NA	NA	NA	NA	NA	NA	NA	NA	NA	NA	NA	NA	NA	19.1516	NA	NA	NA	NA	NA	NA	NA	NA	NA	NA	NA	NA	NA	NA	NA	NA	NA	NA	NA	NA	NA	NA	NA	NA	NA	NA	NA	NA	NA
BAG5_HUMAN	YHTLTKIC(Carbamidomethyl)AVQEIIEDC(Carbamidomethyl)MK	3	19.76	NA	NA	NA	NA	NA	NA	NA	NA	NA	NA	NA	NA	NA	NA	NA	NA	NA	NA	NA	NA	NA	NA	NA	NA	NA	NA	NA	NA	19.7574	NA	NA	NA	NA	NA	NA	NA	NA	NA	NA	NA	NA	NA	NA	NA	NA
BAI2_HUMAN	GQRM(Oxidation)LAGEGMSQ(Deamidated)VVR	3	21.38	-0.535	-1.3	0.20019	1.7	0.20019	20.2903	20.3233	23.1965	23.33	19.4677	19.4752	21.5334	21.3888	21.6067	21.3879	21.9952	22.0044	21.4875	21.5781	20.9222	20.7398	20.8096	20.5376	20.5652	NA	21.4372	21.3538	21.368	21.3017	20.6793	20.2815	22.1285	21.9534	22.3507	22.1157	20.7937	21.0715	22.4703	21.541	23.5158	NA	NA	22.1733	21.6764	20.3567
BAI2_HUMAN	LLAPAALAFR	2	19.13	-0.781	-0.85	0.41467	0.73	0.41467	NA	19.1956	NA	NA	18.5302	18.7035	NA	NA	NA	NA	NA	NA	NA	NA	NA	NA	19.2556	19.2882	NA	NA	19.806	NA	NA	NA	NA	NA	NA	NA	NA	NA	NA	NA	NA	NA	NA	NA	NA	NA	NA	NA
BAI2_HUMAN	GPGTVPPGPGHSHQR	3	17.41	NA	NA	NA	NA	NA	NA	NA	NA	NA	NA	NA	NA	NA	NA	NA	NA	NA	NA	NA	NA	NA	NA	17.4126	NA	NA	NA	NA	NA	NA	NA	NA	NA	NA	NA	NA	NA	NA	NA	NA	NA	NA	NA	NA	NA	NA
BAI3_HUMAN	M(Oxidation)LAGDGM(Oxidation)SQ(Deamidated)VTKTLLDLTQ(Deamidated)R	2	24.01	-0.308	-0.97	0.33809	0.94	0.33809	23.086	23.1813	25.6681	25.7631	22.4724	22.6366	24.1413	24.1025	24.2557	24.0996	24.5603	24.5673	24.1516	24.3472	23.469	23.332	22.6658	23.0229	NA	23.5182	23.5727	NA	23.7377	23.7107	23.712	23.8376	25.3565	24.9017	24.8416	25.0691	23.733	23.5383	23.8375	NA	24.9978	25.3447	24.2092	24.2534	23.258	23.3287
BAP18_HUMAN	WTETEIEM(Oxidation)LR	2	21.57	-0.952	-1.99	0.05362	3.96	0.05362	22.3371	21.456	NA	NA	20.4975	20.2173	20.4701	NA	20.9638	21.4604	22.5356	22.3639	22.3429	21.9933	20.6119	20.313	19.4815	NA	20.6731	19.883	23.4808	22.7449	20.4507	19.4471	23.0641	22.681	23.0319	22.8371	21.7312	21.7455	22.7675	22.2153	20.6942	20.1211	21.8147	22.1874	22.0699	21.727	22.306	21.7027
BASP1_HUMAN	ESEPQAAAEPAEAK	2	18.61	0.022	0.04	0.96645	0	0.96645	NA	17.2489	19.9606	20.3342	17.827	17.7651	18.9633	18.1879	19.3135	19.2182	17.9363	19.1317	NA	NA	17.9898	NA	18.5502	18.7975	17.9105	NA	NA	NA	NA	18.4523	NA	NA	NA	NA	18.9965	19.6184	NA	16.7801	18.3439	18.2886	18.7133	19.1845	18.7297	18.904	NA	NA
BASP1_HUMAN	ETPAATEAPSSTPK	2	18.59	0.339	0.71	0.48234	0.51	0.48234	18.2665	18.3202	NA	20.2071	17.5414	17.8714	20.5954	NA	18.8679	18.8827	NA	18.5774	NA	19.3885	NA	NA	17.8083	18.5532	18.6473	18.051	NA	18.4511	18.4954	NA	NA	NA	NA	NA	18.9394	NA	17.285	17.7541	NA	NA	NA	19.2934	18.6499	NA	NA	NA
BASP1_HUMAN	KTEAPAAPAAQETK	2	16.81	-0.942	-0.49	0.62663	0.24	0.62663	NA	NA	18.3399	18.7891	15.1196	14.9524	17.122	16.3989	NA	NA	NA	NA	16.1027	16.7333	NA	15.7247	16.0959	NA	NA	15.7526	NA	NA	22.4668	16.0498	NA	NA	NA	NA	17.2086	NA	NA	NA	16.1824	16.2251	NA	NA	16.4363	NA	NA	NA
BASP1_HUMAN	AEPPKAPEQEQAAPGPAAGGEAPK	3	18.1	-0.481	-0.94	0.35743	0.89	0.35743	NA	16.2497	NA	19.7904	17.0233	NA	NA	18.7523	18.7084	18.4497	NA	17.9599	18.2527	NA	17.0989	NA	17.6494	NA	NA	17.0013	NA	NA	NA	18.0086	NA	NA	NA	NA	18.652	NA	NA	NA	17.9427	NA	19.0331	19.4238	NA	17.7177	NA	NA
BASP1_HUMAN	AEPPKAPEQEQ(Deamidated)AAPGPAAGGEAPK	3	19.93	NA	NA	NA	NA	NA	NA	NA	NA	NA	NA	NA	NA	NA	NA	NA	NA	NA	NA	NA	NA	NA	NA	NA	NA	NA	19.9193	NA	NA	NA	NA	NA	NA	NA	NA	NA	NA	NA	NA	NA	NA	NA	NA	NA	NA	19.946
BASP1_HUMAN	AEPPKAPEQ(Deamidated)EQ(Deamidated)AAPGPAAGGEAPK	3	20.67	NA	NA	NA	NA	NA	NA	NA	NA	NA	NA	NA	NA	NA	NA	NA	NA	NA	NA	NA	NA	NA	NA	NA	NA	NA	NA	NA	NA	NA	NA	NA	NA	NA	NA	NA	NA	NA	NA	NA	NA	20.6746	NA	NA	NA	NA
BAZ1A_HUMAN	GQ(Deamidated)QQEPGRYPSR	2	20.32	0.277	0.66	0.51174	0.44	0.51174	NA	NA	NA	20.9646	20.1707	20.4594	20.8784	20.9128	20.6837	20.2497	20.839	20.9172	20.8977	21.3773	21.0259	20.3619	19.3558	19.8117	19.0575	19.6164	19.4098	19.9068	20.4785	NA	19.4444	19.6238	NA	20.9822	NA	20.643	20.3874	20.4395	NA	20.5407	NA	21.2607	21.2858	20.4083	NA	17.6108
BAZ2B_HUMAN	SN(Deamidated)N(Deamidated)Q(Deamidated)VLLHGISDPK	2	23.33	-0.346	-0.5	0.62244	0.25	0.62244	23.4206	21.8351	NA	22.7648	22.9494	NA	23.6132	23.8026	NA	23.369	NA	22.4882	23.8542	24.1291	22.8183	23.7022	23.4871	22.6394	23.3536	22.8452	23.8826	23.9714	23.9397	22.4796	24.1237	22.7071	NA	23.0579	24.3822	24.3479	23.8738	23.3382	20.9816	23.8444	NA	NA	NA	24.4308	22.9281	NA
BBOF1_HUMAN	(Gln->pyro-Glu)Q(Deamidated)IAQAAFNLK	2	21.95	-0.291	-0.6	0.55425	0.36	0.55425	20.586	20.8512	23.0983	23.3141	NA	NA	21.5624	21.3408	22.1639	NA	NA	NA	NA	NA	NA	NA	NA	NA	NA	21.2767	NA	NA	NA	NA	NA	21.8161	NA	NA	22.6995	22.8985	NA	NA	21.7688	21.7295	23.4184	22.9859	21.932	21.8692	20.7363	20.9721
BBS5_HUMAN	DFKLRSALIQNK	3	20.34	-0.106	-0.14	0.89228	0.02	0.89228	19.0686	20.8265	NA	21.9176	19.2819	20.2965	20.8334	19.4775	NA	NA	NA	NA	NA	NA	NA	NA	19.8918	21.208	19.2142	20.4324	NA	21.4176	NA	21.1864	19.5053	20.6628	NA	20.9871	21.1205	21.3518	19.7173	20.3373	NA	19.5507	NA	NA	NA	19.3895	NA	20.2075
BCAR3_HUMAN	SGSQPAC(Carbamidomethyl)LDHM(Oxidation)QDR	2	17.48	-0.428	-0.74	0.46927	0.54	0.46927	17.8833	NA	NA	NA	15.7262	NA	18.0927	17.7241	16.2464	NA	NA	NA	18.0461	17.7261	NA	NA	16.5308	NA	17.0242	NA	18.5997	18.3036	15.5502	NA	18.4949	18.1324	NA	NA	NA	NA	18.6876	17.6489	NA	16.4666	NA	NA	NA	NA	17.7234	NA
BCAT2_HUMAN	VREVFGSGTAC(Carbamidomethyl)QVC(Carbamidomethyl)PVHR	3	20.17	NA	NA	NA	NA	NA	NA	NA	NA	NA	NA	20.1735	NA	NA	NA	NA	NA	NA	NA	NA	NA	NA	NA	NA	NA	NA	NA	NA	NA	NA	NA	NA	NA	NA	NA	NA	NA	NA	NA	NA	NA	NA	NA	NA	NA	NA
BCCIP_HUMAN	RAVESGVPQ(Deamidated)PPD	2	23.13	-0.384	-1.16	0.25131	1.35	0.25131	22.2073	22.4232	24.2431	24.2158	21.924	21.9703	23.3109	23.3234	23.7069	23.3262	23.5534	23.5106	23.4427	23.8079	22.6374	22.5582	21.5742	22.7392	22.3882	21.9343	22.8618	23.2753	22.8562	22.7375	22.6149	22.8644	23.7568	23.5286	24.1511	24.3322	23.0906	23.1268	23.0928	23.0531	24.28	24.4008	23.6965	23.844	22.3669	22.5456
BCKD_HUMAN	YGN(Deamidated)APRVRINGHVAAR	3	21.51	-0.918	-1.78	0.08719	3.17	0.08719	NA	NA	NA	NA	19.8032	20.042	21.022	NA	NA	NA	NA	22.5577	22.0201	21.8362	21.2541	21.007	20.401	21.0303	NA	19.4072	21.1131	NA	NA	NA	21.531	NA	23.9315	23.5847	NA	NA	22.1984	22.1522	20.598	NA	22.7298	22.2904	21.2347	NA	NA	NA
BCL9_HUMAN	GDVNLNVNMGSNSQ(Deamidated)M(Oxidation)IPQKMR	3	20.29	-0.785	-1.47	0.1567	2.15	0.1567	NA	18.8194	19.9404	20.5621	NA	18.6086	20.7862	20.5171	20.5823	20.1516	NA	NA	NA	NA	NA	NA	NA	NA	NA	19.7753	NA	19.5099	NA	21.167	20.4576	NA	NA	NA	20.1	20.2378	22.0752	22.3816	NA	NA	NA	NA	20.0141	19.474	NA	NA
BCORL_HUMAN	PTLATYSGQ(Deamidated)TAM(Oxidation)KLASSDTM(Oxidation)KR	2	20.87	-0.028	-0.05	0.95758	0	0.95758	19.7688	NA	NA	22.1551	NA	NA	20.8178	20.4935	21.1231	NA	NA	22.0104	21.5657	21.7529	20.3226	20.1852	NA	NA	NA	18.6834	NA	19.3375	19.2131	19.6673	19.5973	NA	22.48	NA	21.8604	21.8702	21.4794	20.9341	NA	NA	22.2502	22.1677	21.6931	NA	NA	19.4451
BCORL_HUMAN	SNRQKLPLPNQR	2	18.08	-1.975	-2.08	0.05166	4.33	0.05166	NA	17.0931	NA	NA	NA	16.0702	NA	17.8334	19.5979	19.4914	NA	NA	NA	18.1538	NA	16.9549	14.2616	16.2368	NA	NA	NA	NA	NA	NA	NA	NA	NA	NA	NA	NA	19.6882	19.4714	19.0914	19.2825	NA	NA	18.6549	19.3022	NA	NA
BD1L1_HUMAN	GN(Deamidated)SSLMEKKLSR	2	17.96	NA	NA	NA	NA	NA	NA	NA	NA	NA	NA	NA	NA	NA	NA	NA	NA	NA	NA	NA	NA	NA	NA	NA	NA	NA	NA	NA	NA	NA	NA	NA	NA	NA	18.0295	NA	NA	NA	NA	NA	NA	NA	NA	17.8817	NA	NA
BD1L1_HUMAN	DDSKTDTGIVTVEQ(Deamidated)SPSSSKLK	3	21.58	3.807	2.66	0.04087	7.07	0.04087	NA	NA	NA	NA	NA	NA	NA	NA	NA	NA	NA	NA	NA	NA	NA	23.485	NA	NA	NA	NA	19.6783	NA	NA	NA	NA	NA	NA	NA	NA	NA	NA	NA	NA	NA	NA	NA	NA	NA	NA	NA
BD1L2_HUMAN	MADGGGGGSGGAGPASTR	3	18.64	-0.511	-1	0.33155	0.99	0.33155	NA	17.6888	NA	18.9418	NA	18.3954	19.8856	20.0345	NA	NA	NA	NA	NA	18.6299	NA	NA	17.5559	18.183	17.0359	NA	NA	NA	NA	19.0136	NA	18.6015	19.7805	NA	NA	NA	NA	NA	NA	NA	18.8323	18.8694	NA	18.162	NA	NA
BD1L2_HUMAN	(Acetyl)MADGGGGGSGGAGPASTR	3	21.67	NA	NA	NA	NA	NA	NA	NA	NA	NA	NA	NA	NA	NA	NA	NA	NA	NA	NA	NA	21.6734	NA	NA	NA	NA	NA	NA	NA	NA	NA	NA	NA	NA	NA	NA	NA	NA	NA	NA	NA	NA	NA	NA	NA	NA	NA
BDP1_HUMAN	GLGEN(Deamidated)SVEEPQ(Deamidated)IK	2	23.27	NA	NA	NA	NA	NA	NA	NA	NA	NA	NA	NA	NA	NA	NA	NA	NA	NA	NA	23.2654	NA	NA	NA	NA	NA	NA	NA	NA	NA	NA	NA	NA	NA	NA	NA	NA	NA	NA	NA	NA	NA	NA	NA	NA	NA	NA
BEND3_HUMAN	Q(Deamidated)IVDQ(Deamidated)SLSGGDLAC(Carbamidomethyl)R	3	20.47	NA	NA	NA	NA	NA	NA	NA	NA	NA	NA	NA	NA	NA	NA	NA	NA	NA	NA	NA	NA	NA	NA	NA	NA	NA	NA	NA	NA	NA	NA	NA	20.4695	NA	NA	NA	NA	NA	NA	NA	NA	NA	NA	NA	NA	NA
BEND5_HUMAN	Q(Deamidated)NGLSLGHSTC(Carbamidomethyl)PEEVFVEASPGTEDM(Oxidation)DSLEDAVVPR	3	24.46	NA	NA	NA	NA	NA	NA	NA	NA	NA	NA	NA	NA	NA	NA	NA	NA	NA	NA	NA	NA	NA	NA	NA	NA	24.4555	NA	NA	NA	NA	NA	NA	NA	NA	NA	NA	NA	NA	NA	NA	NA	NA	NA	NA	NA	NA
BEST3_HUMAN	(Glu->pyro-Glu)ETSQTSTLQ(Deamidated)SLTPQSSVR	2	19.6	-0.413	-0.66	0.51347	0.44	0.51347	NA	NA	20.6922	20.0449	NA	NA	NA	17.5367	19.0895	NA	NA	20.5609	19.8401	19.5077	NA	NA	NA	NA	NA	17.845	NA	19.0969	18.352	18.4206	18.325	NA	22.3333	21.7254	NA	NA	20.3122	19.6705	NA	NA	20.3546	20.0875	18.9876	19.2324	NA	NA
BEX3_HUMAN	(Gln->pyro-Glu)QINDGM(Oxidation)GGDGDDMEIFM(Oxidation)EEMR	3	20.46	NA	NA	NA	NA	NA	NA	NA	NA	NA	NA	NA	NA	NA	NA	NA	NA	NA	NA	20.5369	NA	20.2404	NA	NA	NA	20.6121	NA	NA	NA	NA	NA	NA	NA	NA	NA	NA	NA	NA	NA	NA	NA	NA	NA	NA	NA	NA
BFSP1_HUMAN	EVSPLTQ(Deamidated)EGAPEDVPDGGQISK	3	23.51	NA	NA	NA	NA	NA	NA	NA	NA	23.5051	NA	NA	NA	NA	NA	NA	NA	NA	NA	NA	NA	NA	NA	NA	NA	NA	NA	NA	NA	NA	NA	NA	NA	NA	NA	NA	NA	NA	NA	NA	NA	NA	NA	NA	NA	NA
BFSP2_HUMAN	MSERRVVVDLPTSASSSM(Oxidation)PLQ(Deamidated)R	3	23.5	-0.608	-1.18	0.24903	1.38	0.24903	22.4861	22.6718	25.1362	25.2785	21.7585	NA	23.5967	NA	23.7789	23.5984	24.157	NA	23.735	23.8038	NA	NA	20.8385	NA	22.5474	NA	NA	NA	NA	23.814	22.826	23.1319	24.729	23.7565	24.593	NA	24.3038	22.9087	23.5256	NA	24.4131	NA	23.6788	NA	22.7786	23.2288
BGH3_HUMAN	VLTPPMGTVMDVLK	2	20.55	-0.763	-2.21	0.03318	4.89	0.03318	19.6522	19.7571	21.0718	22.0635	19.112	19.0521	NA	20.3363	19.9671	NA	NA	20.7881	NA	NA	19.9645	19.2498	19.2003	19.6826	20.587	20.7193	20.8484	20.8772	21.2424	21.2907	20.6623	20.4703	20.0215	NA	21.3906	21.3829	20.4091	20.3643	20.8372	20.608	22.2416	21.9958	20.7809	20.5675	20.8089	20.7917
BGH3_HUMAN	LTLLAPLNSVFK	2	21.65	-0.535	-1.07	0.29032	1.15	0.29032	NA	20.6846	22.4769	22.7179	20.3244	20.8305	21.6617	22.5977	21.7753	21.5145	22.4724	22.4057	21.7902	21.9567	20.2411	21.2354	NA	20.0998	20.3339	21.3225	21.2085	21.7115	20.691	22.2092	21.6615	21.8328	22.2906	NA	22.4193	22.4689	21.9928	22.1663	21.8559	21.8545	NA	23.1911	21.8722	22.038	19.9305	21.4867
BGH3_HUMAN	GDELADSALEIFK	2	20.79	-0.529	-1.3	0.20151	1.7	0.20151	19.3785	NA	21.845	22.2705	19.6293	20.0099	20.8729	21.0481	20.8914	20.4668	NA	21.6067	20.9121	NA	19.4704	20.4811	19.7839	20.066	20.4083	20.6361	20.6885	20.6084	20.9058	21.0218	NA	20.7017	21.7147	NA	NA	NA	20.8526	21.1488	NA	NA	22.2452	21.889	20.6717	NA	NA	NA
BGH3_HUMAN	YLYHGQTLETLGGK	3	19.79	-0.769	-1.77	0.08993	3.12	0.08993	NA	NA	19.6787	NA	NA	NA	19.4156	NA	18.2301	NA	NA	19.8777	NA	19.4509	NA	NA	18.8056	18.7291	19.4552	19.7057	19.2236	NA	19.9361	NA	NA	NA	NA	19.8455	20.2158	20.2824	19.2962	NA	21.0116	20.3006	20.7867	21.2508	19.5897	20.5754	NA	NA
BGH3_HUMAN	YGTLFTMDR	2	19.79	-0.794	-2.24	0.0347	5.03	0.0347	18.2705	NA	NA	20.8554	18.4774	NA	19.5262	NA	NA	NA	NA	NA	19.474	NA	19.465	NA	18.6951	NA	19.9854	NA	20.0776	20.0994	20.3159	NA	19.8981	NA	NA	NA	NA	NA	20.19	NA	20.0639	20.283	20.8186	NA	19.7603	19.7813	20.0233	19.7563
BGH3_HUMAN	ILGDPEALR	2	20.34	-0.146	-0.37	0.71235	0.14	0.71235	NA	NA	NA	20.6977	NA	NA	20.4855	NA	NA	19.8827	19.9766	NA	NA	NA	19.6016	19.6022	NA	NA	20.7792	NA	19.6232	NA	NA	NA	19.9363	NA	NA	NA	20.948	21.0783	NA	NA	20.3491	20.3456	21.2975	21.1803	19.8542	20.1987	NA	NA
BGH3_HUMAN	(Gln->pyro-Glu)QAGLGNHLSGSER	2	18.43	-0.47	-0.92	0.37425	0.84	0.37425	NA	NA	NA	NA	NA	17.7824	NA	NA	18.6213	18.4457	NA	NA	NA	NA	NA	NA	18.0141	18.2671	NA	18.3089	NA	17.8072	NA	18.7563	NA	NA	NA	NA	NA	NA	NA	NA	NA	18.5705	19.8596	NA	NA	NA	NA	18.3373
BGH3_HUMAN	GC(Carbamidomethyl)PAALPLSNLYETLGVVGSTTTQLYTDR	3	24.57	0.221	0.15	0.883	0.02	0.883	NA	NA	NA	NA	NA	NA	NA	NA	NA	NA	NA	NA	NA	NA	NA	NA	NA	NA	NA	24.6765	NA	NA	NA	NA	NA	NA	NA	NA	NA	NA	NA	NA	NA	NA	NA	24.4558	NA	NA	NA	NA
BGH3_HUMAN	IPSETLNR	2	19.63	-1.531	-0.93	0.37663	0.86	0.37663	18.3846	NA	NA	NA	NA	NA	NA	NA	NA	NA	NA	NA	NA	NA	NA	NA	NA	NA	NA	NA	20.6264	NA	NA	19.7754	NA	NA	NA	NA	NA	NA	NA	NA	NA	NA	NA	NA	19.5387	NA	18.8036	20.6648
BI2L2_HUMAN	VPSRAPSPAPPPLPSSR	3	20.61	-0.868	-2.37	0.02217	5.63	0.02217	18.9914	19.2559	20.8546	21.1772	19.433	19.7898	20.0159	20.5141	20.1217	19.8764	21.9281	21.8769	20.4013	20.88	20.7238	21.0464	19.0999	19.1836	19.0199	19.2737	21.03	20.5514	21.1991	20.9793	19.5919	20.1155	22.6639	23.0115	21.3687	21.3108	21.0878	21.5908	20.7386	20.759	22.0716	21.8988	20.6737	20.8039	19.5732	19.7966
BICC1_HUMAN	(Acetyl)M(Oxidation)AAQ(Deamidated)GEPGYLAAQ(Deamidated)SD	2	19.86	-0.169	-0.35	0.72684	0.13	0.72684	NA	NA	20.4781	21.0122	NA	NA	20.0649	19.3617	19.7044	20.0616	NA	19.8158	NA	19.9624	18.7762	18.9046	NA	19.153	NA	NA	NA	19.4258	NA	NA	NA	NA	NA	NA	19.5365	NA	NA	NA	NA	20.1198	20.8012	21.0687	NA	19.4254	NA	NA
BICR1_HUMAN	MDMMSLNSQ(Deamidated)LLDAIQ(Deamidated)Q(Deamidated)K	3	22.65	NA	NA	NA	NA	NA	NA	NA	NA	NA	NA	NA	NA	NA	22.653	NA	NA	NA	NA	NA	NA	NA	NA	NA	NA	NA	NA	NA	NA	NA	NA	NA	NA	NA	NA	NA	NA	NA	NA	NA	NA	NA	NA	NA	NA	NA
BIG2_HUMAN	SMFVSRALEKILADK	3	20.14	-0.583	-1.48	0.1474	2.2	0.1474	NA	18.9991	21.7321	21.895	18.4539	18.5889	NA	20.0535	20.5818	20.1238	20.8293	20.8844	20.8093	20.6608	NA	19.6225	18.2386	17.9394	NA	19.1034	19.7463	19.6601	20.4179	NA	NA	NA	NA	20.7846	21.4604	21.1791	19.9703	19.4856	NA	20.1642	21.4209	21.4698	20.8601	20.5556	19.5026	19.3004
BIG3_HUMAN	GGSLM(Oxidation)SGSSAAK	2	20.25	0.14	0.2	0.84207	0.04	0.84207	20.1642	NA	NA	NA	NA	NA	20.8081	NA	NA	NA	NA	NA	NA	19.9636	NA	NA	NA	NA	NA	NA	NA	NA	NA	NA	19.9042	NA	NA	NA	NA	NA	NA	NA	20.0546	20.7685	NA	NA	NA	NA	20.2233	20.1448
BIG3_HUMAN	LFEDATDKLNLMALGGFLYQLK	3	21.7	0.027	0.04	0.96888	0	0.96888	NA	NA	22.3172	21.4251	NA	NA	NA	NA	NA	NA	22.3845	21.6339	21.2588	NA	21.2503	NA	NA	NA	NA	NA	21.3295	NA	NA	NA	NA	NA	22.9088	21.9986	NA	21.9689	21.8868	NA	NA	19.7833	22.5167	NA	21.0745	NA	NA	NA
BIRC6_HUMAN	SGSDSSVGAR	2	22.24	-1.166	-1.4	0.17241	1.96	0.17241	20.053	21.5691	NA	NA	NA	20.9334	21.7858	NA	NA	23.4636	22.4745	NA	20.7597	21.8868	21.4127	NA	NA	21.3092	NA	22.0528	NA	23.0596	NA	21.8421	21.8985	24.2498	NA	24.1605	22.2166	21.7804	NA	23.952	20.6172	23.5303	NA	23.5538	22.9975	NA	NA	22.247
BIVM_HUMAN	VGGN(Deamidated)LHC(Carbamidomethyl)IIAFQRLNWQ(Deamidated)R	3	19.1	NA	NA	NA	NA	NA	NA	NA	NA	NA	NA	NA	NA	NA	NA	NA	NA	NA	NA	NA	NA	NA	NA	NA	NA	NA	NA	NA	NA	NA	NA	NA	NA	NA	20.8159	NA	NA	NA	NA	NA	NA	NA	NA	NA	17.3805	NA
BLMH_HUMAN	RMNDILN(Deamidated)HKMR	2	19.74	0.731	1.07	0.30122	1.13	0.30122	NA	NA	NA	NA	NA	NA	NA	18.864	NA	20.4362	20.5534	20.8249	19.4792	20.2182	NA	NA	NA	NA	NA	NA	18.0058	NA	NA	NA	NA	17.8809	NA	NA	NA	NA	21.3649	21.4928	18.629	NA	20.4671	NA	NA	19.6811	NA	18.4314
BMI1_HUMAN	DFYAAHPSADAAN(Deamidated)GSN(Deamidated)EDR	2	21.64	-0.195	-0.32	0.75084	0.1	0.75084	21.4531	21.2336	22.8289	23.1077	20.5602	21.1045	21.571	22.7817	21.7329	21.2638	21.7469	21.9694	20.6484	21.3351	21.2639	20.9335	21.0883	20.5114	21.6392	22.0691	20.1031	21.5012	21.8687	21.8784	21.3994	22.0298	22.7852	22.6081	21.658	22.1882	21.6392	21.2904	21.1898	21.2347	22.7938	23.2636	22.4411	20.8264	19.5836	22.4653
BMI1_HUMAN	DFYAAHPSADAAN(Deamidated)GSNEDR	2	21.56	-0.182	-0.4	0.69366	0.16	0.69366	20.7968	21.2336	21.56	23.1077	20.5602	21.1045	21.6441	22.007	21.7329	21.6778	21.5784	21.9694	21.4906	21.5966	21.2055	20.9335	21.0883	20.2303	21.6392	22.0691	19.9566	21.5012	21.8687	21.8784	21.3994	22.0298	22.2767	22.6081	21.658	22.3619	21.6392	21.2904	21.3443	21.0726	22.7093	23.2636	20.9838	NA	21.1921	20.7732
BMP6_HUMAN	STQ(Deamidated)SQDVAR	2	19.32	-0.653	-1.11	0.27604	1.24	0.27604	NA	18.2508	NA	NA	18.5332	NA	19.418	18.7055	NA	NA	20.2199	19.5011	19.3708	NA	NA	NA	18.364	NA	18.2969	NA	NA	NA	18.8838	NA	19.1294	NA	20.8624	19.9748	19.2886	NA	21.0015	19.8458	18.9107	17.6454	20.341	19.5115	NA	19.9692	18.9708	NA
BMS1_HUMAN	(Glu->pyro-Glu)EENN(Deamidated)DSKETSGALKWK	2	19.26	0.295	0.34	0.73845	0.11	0.73845	18.3759	NA	NA	NA	17.9332	18.8614	21.1644	19.1342	19.6304	NA	19.5771	19.6575	NA	19.3617	18.9015	NA	NA	NA	NA	NA	NA	NA	NA	NA	NA	19.0446	NA	NA	NA	NA	NA	NA	18.6544	NA	20.7327	20.8119	NA	NA	17.0678	NA
BNIPL_HUMAN	LLPEEAGTSED	2	21.74	-0.049	-0.07	0.94113	0.01	0.94113	NA	20.1999	25.1325	22.8053	NA	20.8919	21.907	21.39	22.1278	21.9007	21.7143	21.7955	21.3102	21.4856	21.6861	21.3661	21.2265	NA	21.4353	21.4239	20.8166	21.0092	22.1584	21.4368	21.156	NA	NA	NA	21.8685	22.2755	NA	NA	21.5227	21.9361	21.5467	22.2621	23.6054	21.277	21.2933	NA
BPNT1_HUMAN	LVTDC(Carbamidomethyl)VAAMN(Deamidated)PDAVLRVGGAGN(Deamidated)K	3	22.54	-0.142	-0.25	0.80145	0.06	0.80145	21.8744	22.5805	NA	23.9289	21.709	22.1874	22.8178	23.4759	23.8729	24.0615	22.8163	22.653	22.9122	23.68	21.0213	NA	20.5003	19.9365	22.3839	22.744	21.9212	21.7843	21.2741	21.8941	NA	NA	21.8668	23.03	24.2746	24.5766	NA	NA	23.4679	23.2589	NA	23.4942	NA	NA	21.0331	21.8041
BPTF_HUMAN	N(Deamidated)LSESPVITKAKEGC(Carbamidomethyl)Q(Deamidated)SDSMR	3	24.01	NA	NA	NA	NA	NA	NA	NA	NA	NA	NA	NA	NA	NA	NA	NA	NA	NA	NA	NA	NA	NA	NA	NA	NA	NA	NA	NA	NA	NA	NA	NA	24.0143	NA	NA	NA	NA	NA	NA	NA	NA	NA	NA	NA	NA	NA
BRCA1_HUMAN	QKLPC(Carbamidomethyl)SENPR	2	17.04	NA	NA	NA	NA	NA	NA	NA	NA	NA	NA	NA	NA	NA	NA	NA	NA	NA	NA	NA	NA	NA	NA	NA	17.043	NA	NA	NA	NA	NA	NA	NA	NA	NA	NA	NA	NA	NA	NA	NA	NA	NA	NA	NA	NA	NA
BRCA2_HUMAN	VFADIQ(Deamidated)SEEILQHN(Deamidated)Q(Deamidated)NMSGLEK	3	20.38	-0.107	-0.2	0.84645	0.04	0.84645	NA	NA	21.5652	21.6065	NA	NA	20.4924	NA	20.5511	20.1902	NA	NA	NA	20.4055	NA	19.46	NA	18.4049	NA	NA	NA	NA	19.1652	NA	NA	19.4817	NA	NA	20.209	20.4911	NA	NA	20.0978	NA	21.4605	21.9942	NA	20.5468	NA	NA
BRCA2_HUMAN	(Gln->pyro-Glu)Q(Deamidated)FEGTVEIK	2	24.02	0.212	0.19	0.85126	0.04	0.85126	NA	NA	NA	24.8989	NA	NA	23.7748	NA	NA	NA	NA	NA	NA	23.5365	NA	NA	NA	NA	NA	NA	NA	NA	NA	NA	NA	NA	NA	NA	NA	NA	NA	NA	NA	NA	NA	NA	23.8583	NA	NA	NA
BRCA2_HUMAN	VFADIQ(Deamidated)SEEILQ(Deamidated)HNQ(Deamidated)NMSGLEK	3	18.71	NA	NA	NA	NA	NA	NA	NA	NA	NA	NA	NA	NA	NA	NA	NA	NA	NA	NA	NA	NA	NA	18.7071	NA	NA	NA	NA	NA	NA	NA	NA	NA	NA	NA	NA	NA	NA	NA	NA	NA	NA	NA	NA	NA	NA	NA
BRCA2_HUMAN	VFADIQ(Deamidated)SEEILQ(Deamidated)HN(Deamidated)QNMSGLEK	3	21.18	NA	NA	NA	NA	NA	NA	NA	NA	NA	NA	NA	NA	NA	NA	NA	NA	NA	NA	NA	NA	NA	NA	NA	NA	NA	NA	NA	NA	NA	NA	NA	NA	NA	NA	NA	NA	NA	NA	NA	NA	21.7747	21.1643	20.5904	NA	NA
BRD7_HUMAN	LTRRLVN(Deamidated)SQ(Deamidated)C(Carbamidomethyl)EFER	3	21.8	-0.221	-0.59	0.55881	0.35	0.55881	19.9495	20.2705	22.4007	22.7326	21.3658	21.7348	22.4582	22.1243	22.2359	22.2182	22.7409	22.8254	22.474	22.7954	21.6257	21.3226	20.6365	21.1235	20.4064	20.6466	21.2938	21.3251	21.7558	21.1184	21.3535	21.6742	22.8376	22.8635	22.5335	NA	21.8365	22.2245	22.07	21.9419	23.0641	23.3983	22.7056	21.998	20.074	19.974
BRDT_HUMAN	(Glu->pyro-Glu)ENMPKNVLPDSQQQYNVVK	3	25.52	NA	NA	NA	NA	NA	NA	NA	NA	NA	NA	NA	NA	NA	NA	NA	NA	NA	NA	NA	NA	NA	NA	NA	NA	NA	NA	NA	NA	NA	25.5151	NA	NA	NA	NA	NA	NA	NA	NA	NA	NA	NA	NA	NA	NA	NA
BRIT2_HUMAN	(Acetyl)MLGWIQPSRQ(Deamidated)PQ(Deamidated)LR	2	25.46	-0.304	-0.89	0.37778	0.79	0.37778	23.8464	24.0748	27.1803	27.154	24.3941	24.4111	25.7822	25.4564	25.7985	25.8677	26.2555	26.3703	25.8856	26.0464	24.8298	25.0377	23.7952	23.8106	25.1083	25.099	25.3416	25.5614	24.9482	24.6063	24.953	25.2554	26.7167	26.3481	26.5951	26.6412	25.3921	25.3435	25.5101	25.6562	26.751	26.9763	25.3422	25.7486	24.2416	24.3601
BRIT2_HUMAN	(Acetyl)MLGWIQ(Deamidated)PSRQPQ(Deamidated)LR	3	26.49	NA	NA	NA	NA	NA	NA	NA	NA	NA	NA	NA	NA	NA	NA	NA	NA	NA	NA	NA	NA	NA	NA	NA	NA	NA	NA	NA	26.495	NA	NA	NA	NA	NA	NA	NA	NA	NA	NA	NA	NA	NA	NA	NA	NA	NA
BRPF3_HUMAN	SPLQ(Deamidated)LGN(Deamidated)EPLQ(Deamidated)RLLSDNGINR	3	25.51	NA	NA	NA	NA	NA	NA	NA	NA	NA	NA	NA	NA	NA	NA	NA	NA	NA	NA	NA	NA	NA	NA	NA	NA	NA	24.7519	NA	NA	NA	NA	NA	26.2617	NA	NA	NA	NA	NA	NA	NA	NA	NA	NA	NA	NA	NA
BRWD1_HUMAN	QNC(Carbamidomethyl)KGDSQPNK	2	16.43	NA	NA	NA	NA	NA	NA	NA	NA	NA	NA	NA	NA	NA	NA	NA	NA	NA	NA	NA	NA	NA	NA	NA	NA	NA	NA	NA	NA	NA	NA	NA	NA	16.4256	NA	NA	NA	NA	NA	NA	NA	NA	NA	NA	NA	NA
BSN_HUMAN	LLDTSFASSERLN(Deamidated)K	2	18.75	-2.198	-1.37	0.21675	1.87	0.21675	NA	NA	NA	NA	NA	NA	NA	NA	NA	NA	18.4453	17.595	NA	NA	NA	NA	NA	NA	NA	NA	NA	NA	NA	NA	NA	NA	20.218	NA	NA	NA	NA	NA	NA	NA	NA	NA	NA	NA	NA	NA
BSN_HUMAN	GPQ(Deamidated)GLGQ(Deamidated)PSGPLPAK	3	20.18	NA	NA	NA	NA	NA	NA	NA	NA	NA	20.1797	NA	NA	NA	NA	NA	NA	NA	NA	NA	NA	NA	NA	NA	NA	NA	NA	NA	NA	NA	NA	NA	NA	NA	NA	NA	NA	NA	NA	NA	NA	NA	NA	NA	NA	NA
BST1_HUMAN	LKDMGFQYSC(Carbamidomethyl)IN(Deamidated)DYRPVK	3	21.95	NA	NA	NA	NA	NA	NA	NA	NA	NA	NA	NA	NA	NA	NA	NA	NA	NA	NA	NA	NA	NA	NA	NA	NA	NA	NA	NA	NA	NA	NA	NA	NA	NA	NA	NA	NA	NA	NA	NA	NA	NA	NA	NA	NA	21.9533
BST2_HUMAN	(Acetyl)M(Oxidation)ASTSYDYC(Carbamidomethyl)RVPMEDGDK	3	21.2	0.112	0.28	0.77957	0.08	0.77957	19.629	19.7374	22.253	22.5479	20.9373	20.9246	21.9819	21.4835	21.5721	21.1493	21.6511	21.5023	21.6402	21.7948	21.4208	NA	NA	20.1431	21.2947	21.3788	19.8386	21.0074	21.615	20.5906	20.7739	20.5392	21.5687	21.417	NA	21.552	20.2934	20.985	21.1053	21.0359	22.1572	22.3165	NA	20.959	NA	NA
BT3A2_HUMAN	EITALSSEIESEQ(Deamidated)EM(Oxidation)K	2	23.91	-1.105	-1.76	0.0901	3.11	0.0901	24.9187	24.542	NA	NA	22.6224	22.4171	23.5143	24.3327	NA	NA	22.3329	NA	24.1153	22.1137	NA	NA	NA	NA	23.0792	NA	24.3402	24.9555	NA	NA	24.3587	24.2605	NA	NA	24.7812	NA	24.3926	NA	23.9636	24.1216	NA	NA	NA	24.2436	24.3728	24.4194
BTBDI_HUMAN	QNADNLSGTLLLKR	2	21.02	0.318	0.26	0.80349	0.07	0.80349	NA	NA	NA	23.6952	NA	NA	NA	NA	NA	NA	NA	19.4984	NA	NA	20.2439	NA	NA	NA	NA	NA	NA	NA	NA	NA	NA	NA	NA	NA	NA	20.7032	NA	NA	NA	NA	NA	NA	20.9517	NA	NA	NA
BTD_HUMAN	LSSGLVTAALYGR	2	22.99	-0.291	-0.83	0.41295	0.68	0.41295	21.7174	21.9271	24.4643	24.5199	21.4995	21.5273	22.9462	23.0674	23.2927	23.0664	23.8012	23.7613	23.1012	23.2386	22.2795	22.0394	23.322	22.0013	22.6738	22.6028	22.8483	22.9989	22.8447	22.9165	22.8185	22.7786	24.4013	23.9168	23.8112	23.472	23.1376	23.0833	22.8728	22.9155	24.3396	24.3598	22.8298	22.6405	21.7186	21.957
BTD_HUMAN	VDLITFDTPFAGR	2	22.09	-0.26	-0.73	0.47191	0.53	0.47191	20.5126	20.7438	24.0553	24.2109	20.5279	20.6259	22.0075	22.1614	22.5986	22.6067	22.6308	23.0516	22.3604	22.6122	21.4882	21.4486	20.7077	20.9484	21.8298	22.0023	21.2652	21.6656	21.8874	22.2167	21.5994	21.9766	23.203	23.1391	23.0298	23.0976	21.9214	22.1082	22.238	22.2297	23.6232	23.6192	22.0626	22.0388	20.4665	20.9343
BTD_HUMAN	TSIYPFLDFMPSPQVVR	3	21.73	-0.71	-1.5	0.14096	2.25	0.14096	19.9873	20.4511	23.7242	24.0886	19.2743	19.7058	21.2594	21.6495	22.4253	22.0849	22.9557	22.8344	21.2075	22.1853	21.0106	21.4958	19.1848	19.0124	21.4957	21.4023	21.4031	21.6948	21.8074	21.3186	21.4792	21.7613	23.2067	23.2797	22.7538	23.1617	21.6063	21.8495	22.3647	22.2198	23.5551	23.6397	21.6657	22.1222	19.8663	20.8718
BTD_HUMAN	TSIYPFLDFMPSPQVVR	2	21.91	-0.536	-1.16	0.25259	1.35	0.25259	20.7478	20.344	24.017	23.9777	19.4539	NA	22.3766	21.6237	22.1849	22.0557	22.7569	23.1281	22.1223	NA	22.2025	NA	19.1486	19.1051	21.4967	21.3687	21.2879	21.9384	22.2084	21.7959	21.7083	21.8228	23.6174	23.455	22.126	22.5196	22.1853	21.9339	21.7844	21.8909	23.464	23.5399	21.8113	21.2063	21.6754	20.757
BTD_HUMAN	ILSGDPYC(Carbamidomethyl)EK	2	21.68	-0.297	-0.86	0.39199	0.75	0.39199	20.0665	20.5249	23.2815	23.4794	20.2904	20.6038	21.8876	21.4561	22.0855	22.0336	22.1352	22.2789	21.5331	22.1127	21.0163	21.1065	20.5208	21.0345	21.5117	21.7263	21.6321	21.8054	21.7081	21.1202	21.3324	21.554	22.62	22.5903	22.4067	22.502	21.4666	21.8075	21.5779	21.8053	22.927	23.2609	21.871	21.6442	20.4944	20.4897
BTD_HUMAN	SHLIIAQVAK	2	21.44	-0.462	-1.27	0.2101	1.62	0.2101	19.972	19.7635	23.1624	23.1383	19.9357	NA	21.7713	21.0994	21.5745	21.5424	21.9599	21.9538	21.4873	21.5186	20.7463	20.6251	NA	20.1908	21.2817	21.0128	21.1758	20.8823	21.424	20.6887	21.0875	21.1273	22.5675	22.0462	22.3308	22.3561	21.2525	21.5389	21.2733	21.2692	22.6781	22.8889	21.3794	21.1675	NA	NA
BTD_HUMAN	DAQEVHC(Carbamidomethyl)DEATK	2	16.22	-0.383	-0.88	0.3848	0.78	0.3848	NA	13.7441	18.1206	NA	14.9559	14.6976	16.7501	16.5522	16.6032	16.528	17.0603	NA	16.099	16.4139	15.7042	15.3161	NA	15.4297	16.2387	NA	15.0619	15.4278	16.0821	16.0433	14.9153	NA	18.0407	NA	17.0005	17.0859	16.7218	16.448	15.9355	16.0679	17.6765	17.8698	NA	16.1082	NA	NA
BTD_HUMAN	(Gln->pyro-Glu)QEALELMNQNLDIYEQQVMTAAQK	3	21.94	-0.081	-0.07	0.94528	0	0.94528	NA	NA	22.4023	23.8238	NA	NA	21.6893	NA	NA	NA	NA	NA	NA	NA	NA	22.4814	NA	NA	20.4047	20.1663	NA	NA	NA	NA	NA	NA	25.2382	22.8256	21.9371	NA	NA	NA	20.6751	20.1332	NA	22.1676	23.4262	NA	NA	19.8053
BTD_HUMAN	QEALELMNQNLDIYEQQ(Deamidated)VMTAAQK	3	22	-0.28	-0.21	0.84081	0.04	0.84081	NA	NA	NA	NA	NA	NA	NA	21.5551	NA	NA	NA	NA	NA	NA	NA	NA	NA	NA	NA	22.0369	NA	21.306	21.0373	23.1216	NA	NA	NA	NA	NA	NA	21.6661	NA	NA	NA	23.2519	NA	NA	NA	NA	NA
BTD_HUMAN	QEALELMNQNLDIYEQ(Deamidated)QVMTAAQK	3	22.22	NA	NA	NA	NA	NA	NA	22.2195	NA	NA	NA	NA	NA	NA	NA	NA	NA	NA	NA	NA	NA	NA	NA	NA	NA	NA	NA	NA	NA	NA	NA	NA	NA	NA	NA	NA	NA	NA	NA	NA	NA	NA	NA	NA	NA	NA
BTD_HUMAN	GDMFLVANLGTK	2	23.71	NA	NA	NA	NA	NA	NA	NA	23.7139	NA	NA	NA	NA	NA	NA	NA	NA	NA	NA	NA	NA	NA	NA	NA	NA	NA	NA	NA	NA	NA	NA	NA	NA	NA	NA	NA	NA	NA	NA	NA	NA	NA	NA	NA	NA	NA
BTD_HUMAN	(Gln->pyro-Glu)Q(Deamidated)EALELMNQNLDIYEQQVMTAAQK	3	21.08	NA	NA	NA	NA	NA	NA	NA	NA	NA	NA	NA	NA	NA	NA	NA	NA	21.08	NA	NA	NA	NA	NA	NA	NA	NA	NA	NA	NA	NA	NA	NA	NA	NA	NA	NA	NA	NA	NA	NA	NA	NA	NA	NA	NA	NA
BTG3_HUMAN	(Glu->pyro-Glu)ELTLWVDPC(Carbamidomethyl)EVC(Carbamidomethyl)C(Carbamidomethyl)R	2	15.56	-0.407	-0.62	0.54216	0.38	0.54216	NA	NA	17.2252	NA	NA	NA	15.8566	16.1375	16.0411	15.7523	14.4008	16.0081	14.7698	14.8282	NA	14.0491	14.3542	15.5833	14.2327	NA	NA	NA	14.7116	NA	NA	NA	15.2898	NA	16.3194	16.6195	14.157	15.4076	15.1831	15.7713	17.0388	17.3667	16.3649	15.4895	NA	NA
BTLA_HUMAN	(Gln->pyro-Glu)QSEHSILAGDPFELEC(Carbamidomethyl)PVK	3	24.86	-0.08	-0.25	0.80526	0.06	0.80526	23.8158	24.0618	26.2153	26.7949	23.6794	24.0195	24.9954	25.1747	25.5271	25.3964	25.1965	24.8769	24.631	25.233	24.5848	24.5819	24.2734	24.6396	24.1978	24.453	24.6366	24.9464	24.416	24.6103	24.1264	24.3817	24.5853	24.6429	25.8057	25.8591	24.1491	24.3746	25.0757	25.3449	25.9768	26.2313	25.5164	25.4422	23.731	24.0917
BUB1_HUMAN	Q(Deamidated)ALSSHM(Oxidation)YSASLLR	2	21.35	NA	NA	NA	NA	NA	NA	NA	NA	NA	NA	NA	NA	NA	NA	NA	NA	NA	NA	21.349	NA	NA	NA	NA	NA	NA	NA	NA	NA	NA	NA	NA	NA	NA	NA	NA	NA	NA	NA	NA	NA	NA	NA	NA	NA	NA
BUB1_HUMAN	(Acetyl)MDTPEN(Deamidated)VLQ(Deamidated)MLEAHM(Oxidation)Q(Deamidated)SYK	3	21.52	0.263	0.7	0.4886	0.49	0.4886	NA	NA	NA	22.7459	20.0633	NA	21.6089	21.6178	22.0295	21.8769	22.5538	22.4159	21.4877	21.5681	21.9606	21.8031	20.3148	NA	21.6887	21.4305	20.7838	20.9482	21.2225	NA	NA	NA	21.9172	22.2708	21.4783	21.9195	NA	21.232	21.0393	21.1377	NA	22.5416	21.6353	20.8452	19.8683	NA
BZW2_HUMAN	NYAQ(Deamidated)VFNKLIRR	3	25.32	NA	NA	NA	NA	NA	NA	NA	NA	NA	NA	NA	NA	NA	NA	NA	NA	NA	NA	NA	NA	NA	NA	NA	NA	NA	NA	NA	NA	NA	NA	NA	NA	NA	NA	NA	NA	NA	NA	NA	25.3191	NA	NA	NA	NA	NA
C102B_HUMAN	(Gln->pyro-Glu)QYQAN(Deamidated)IAELTHANN(Deamidated)R	3	18.41	-0.486	-1.28	0.21215	1.63	0.21215	17.4751	17.6383	NA	20.0901	17.8915	17.9625	18.6649	18.4384	NA	18.2391	17.6633	17.7734	19.0939	NA	18.2363	17.9405	17.7233	18.1825	18.0994	18.3287	NA	NA	NA	NA	17.8283	18.1206	19.895	19.7725	NA	NA	18.6084	18.6578	NA	NA	18.8287	18.7764	NA	18.8324	NA	NA
C102B_HUMAN	(Gln->pyro-Glu)QYQAN(Deamidated)IAELTHAN(Deamidated)NR	3	18.36	-1.774	-1.24	0.26557	1.54	0.26557	17.4751	NA	NA	NA	NA	NA	NA	NA	NA	NA	NA	NA	NA	NA	NA	NA	NA	NA	NA	NA	NA	NA	NA	NA	NA	NA	NA	NA	NA	NA	NA	NA	NA	NA	NA	NA	19.2489	NA	NA	NA
C102B_HUMAN	(Gln->pyro-Glu)Q(Deamidated)YQANIAELTHANN(Deamidated)R	3	19.25	1.337	0.93	0.38949	0.87	0.38949	NA	NA	19.9191	NA	NA	NA	NA	NA	NA	NA	NA	NA	NA	NA	NA	NA	NA	NA	NA	NA	NA	18.5821	NA	NA	NA	NA	NA	NA	NA	NA	NA	NA	NA	NA	NA	NA	NA	NA	NA	NA
C102B_HUMAN	(Gln->pyro-Glu)Q(Deamidated)YQANIAELTHAN(Deamidated)NR	3	18.52	NA	NA	NA	NA	NA	NA	NA	NA	NA	NA	NA	NA	NA	18.518	NA	NA	NA	NA	NA	NA	NA	NA	NA	NA	NA	NA	NA	NA	NA	NA	NA	NA	NA	NA	NA	NA	NA	NA	NA	NA	NA	NA	NA	NA	NA
C102B_HUMAN	(Gln->pyro-Glu)QYQ(Deamidated)AN(Deamidated)IAELTHANNR	3	19.48	NA	NA	NA	NA	NA	NA	NA	NA	NA	NA	NA	NA	NA	NA	NA	NA	NA	NA	19.4844	NA	NA	NA	NA	NA	NA	NA	NA	NA	NA	NA	NA	NA	NA	NA	NA	NA	NA	NA	NA	NA	NA	NA	NA	NA	NA
C144A_HUMAN	EAEQ(Deamidated)DSELTSEEEQ(Deamidated)ER	3	21.07	NA	NA	NA	NA	NA	NA	NA	NA	NA	NA	NA	NA	NA	NA	NA	NA	NA	NA	NA	NA	NA	NA	NA	NA	NA	NA	NA	20.9504	21.1969	NA	NA	NA	NA	NA	NA	NA	NA	NA	NA	NA	NA	NA	NA	NA	NA
C144A_HUMAN	VDM(Oxidation)SGLQAKNEILSEK	2	22.89	NA	NA	NA	NA	NA	NA	NA	NA	NA	NA	NA	NA	NA	NA	NA	NA	NA	NA	NA	NA	NA	NA	NA	NA	NA	NA	22.8852	NA	NA	NA	NA	NA	NA	NA	NA	NA	NA	NA	NA	NA	NA	NA	NA	NA	NA
C144C_HUMAN	Q(Deamidated)QLDDVHKKAN(Deamidated)SQEK	2	24.86	NA	NA	NA	NA	NA	NA	NA	NA	NA	NA	NA	NA	NA	NA	NA	NA	NA	NA	NA	NA	NA	NA	NA	NA	NA	NA	NA	NA	NA	NA	NA	24.8564	NA	NA	NA	NA	NA	NA	NA	NA	NA	NA	NA	NA	NA
C163A_HUMAN	LVDGVTEC(Carbamidomethyl)SGR	2	19.83	-0.291	-0.73	0.46992	0.53	0.46992	19.6849	18.1505	21.1649	21.4703	18.4509	18.672	19.5432	19.5013	20.2007	20.0735	19.9455	20.4166	19.8282	20.5383	19.3197	19.4605	NA	19.2378	19.2589	19.6042	19.1579	19.6397	NA	20.9884	19.2372	19.3182	20.5501	20.6575	NA	20.6172	20.0934	19.9315	19.5243	19.7063	20.7951	20.9528	19.9895	19.7319	NA	18.5832
C163A_HUMAN	LASPSEETWITC(Carbamidomethyl)DNK	2	21.57	-0.407	-1.05	0.30029	1.1	0.30029	22.7676	22.104	21.7425	21.6258	20.6047	20.6696	NA	21.7413	NA	21.7227	21.9084	21.9311	22.3368	22.0408	20.3128	20.2908	19.9281	20.1631	21.2778	20.8706	22.8159	22.7142	19.6998	20.1545	22.4887	22.1214	NA	21.1385	22.1874	22.2712	21.9266	21.2002	NA	21.8487	21.9871	21.9541	20.8544	21.9276	22.8296	22.3719
C163A_HUMAN	LVGGDIPC(Carbamidomethyl)SGR	2	20.47	-0.164	-0.48	0.63259	0.23	0.63259	NA	NA	22.0221	22.1684	NA	19.1612	20.4522	20.0327	20.6401	NA	20.6309	20.6892	20.6473	21.0657	19.8772	20.1071	19.1745	19.4858	19.9226	20.0144	NA	20.1657	21.135	20.5505	20.4003	20.2296	20.7359	21.0957	21.4075	21.2685	20.2002	NA	20.2382	NA	21.1608	NA	20.1993	20.3594	19.4375	NA
C163A_HUMAN	LQEGPTSC(Carbamidomethyl)SGR	2	17.44	-0.194	-0.48	0.63659	0.23	0.63659	NA	NA	NA	19.2673	NA	16.1182	17.4524	17.3161	NA	NA	17.2954	18.0998	17.3908	17.9569	17.3335	16.9884	16.1292	NA	17.0426	16.983	16.3076	16.4777	18.2264	18.2256	16.3283	16.1151	18.1602	18.5245	18.1187	18.2447	17.1885	NA	17.0818	17.263	18.2029	18.4571	17.5649	17.3386	NA	NA
C163A_HUMAN	QLGC(Carbamidomethyl)PTAVTAIGR	2	20.27	-0.47	-1.05	0.30369	1.1	0.30369	NA	NA	21.4457	21.7441	NA	18.8358	19.8315	NA	NA	20.0985	NA	NA	20.3579	20.6933	19.7059	NA	NA	18.7301	19.5935	NA	19.9507	20.0532	20.8044	20.7798	19.5248	20.2522	20.0923	21.2948	21.2891	21.4026	NA	NA	19.7718	20.032	NA	21.2944	20.2591	20.0364	NA	19.0898
C163A_HUMAN	GPDTLWQC(Carbamidomethyl)PSSPWEK	2	20.73	-0.536	-0.99	0.33209	0.98	0.33209	19.1036	NA	21.9975	22.0585	NA	NA	20.2072	19.9886	NA	NA	20.8232	21.7994	20.7543	NA	19.9777	19.8608	NA	NA	19.8138	NA	NA	NA	20.4142	20.6843	NA	NA	NA	21.0405	23.0323	NA	20.2617	NA	NA	20.0863	21.3227	NA	20.2565	21.0233	NA	NA
C163A_HUMAN	SSMSETTVGVVC(Carbamidomethyl)R	2	19.26	0.045	0.09	0.9316	0.01	0.9316	16.6996	NA	NA	20.8942	NA	NA	18.7062	NA	19.2134	19.3436	19.3714	NA	19.4042	NA	NA	NA	NA	20.7156	18.9391	NA	18.8628	NA	20.2673	NA	NA	NA	19.8879	NA	NA	NA	NA	18.3142	NA	18.9401	19.7145	19.6847	NA	18.4392	NA	NA
C163A_HUMAN	HNC(Carbamidomethyl)DHAEDAGVIC(Carbamidomethyl)SK	3	16.95	-1.215	-1.21	0.26237	1.47	0.26237	NA	NA	NA	NA	15.5931	NA	NA	NA	NA	NA	NA	NA	NA	NA	NA	NA	NA	NA	NA	17.0946	NA	NA	NA	18.1829	NA	NA	NA	NA	NA	NA	NA	NA	NA	16.9352	NA	NA	NA	NA	NA	NA
C170B_HUMAN	SPEPDGPAPAFLR	2	21.26	0.139	0.26	0.79971	0.07	0.79971	NA	21.4206	NA	NA	NA	21.3353	NA	21.1562	NA	NA	NA	NA	NA	20.3395	NA	NA	NA	22.3641	NA	NA	NA	21.4052	NA	21.2704	NA	NA	NA	NA	NA	NA	NA	NA	NA	21.2574	NA	NA	NA	NA	NA	20.8055
C1GLT_HUMAN	(Ammonia-loss)C(Carbamidomethyl)M(Oxidation)EIMN(Deamidated)VEAGDSRDTIGK	2	21.35	-0.03	-0.08	0.93532	0.01	0.93532	20.028	20.9113	21.3979	21.7728	20.7455	21.0927	22.0532	22.3055	21.7232	21.6894	21.0063	21.6783	20.8422	21.5769	20.7438	21.0458	21.1772	21.8508	21.2384	21.7204	20.6166	21.5318	21.3392	NA	21.1984	21.098	22.0603	21.6496	21.6515	21.8404	21.2275	NA	21.1454	21.0226	21.637	22.5158	21.3168	NA	20.6415	20.8042
C1QA_HUMAN	SLGFC(Carbamidomethyl)DTTNK	2	22.81	-0.625	-1.78	0.0827	3.15	0.0827	21.3515	21.7879	23.3265	23.7862	21.331	21.6602	22.7639	22.1406	23.1635	23.0465	23.2165	23.4988	22.666	23.103	22.3013	22.1692	21.5013	22.0367	22.363	22.66	22.5093	22.7481	23.7924	23.275	21.9888	22.3534	23.6997	23.7483	23.2493	23.4034	24.4661	24.8978	22.2661	22.5858	23.5046	23.8484	23.2114	22.7671	21.9255	22.1278
C1QA_HUMAN	DQPRPAFSAIR	2	21.53	-0.815	-2.33	0.02553	5.41	0.02553	20.4673	20.4106	22.356	22.3322	19.6873	NA	21.5627	21.2825	NA	NA	22.2571	22.4712	NA	21.7774	20.8649	20.8824	19.9366	19.8015	21.1942	21.0723	21.3737	21.2672	22.1348	21.5636	21.2463	21.3862	NA	22.5486	22.3068	NA	23.5337	23.5554	21.0194	21.0119	22.4942	22.7708	21.7334	21.9034	20.9268	20.9113
C1QA_HUMAN	KGHIYQGSEADSVFSGFLIFPSA	3	21.53	-0.397	-0.6	0.55362	0.36	0.55362	20.3901	20.7766	22.7034	NA	19.4624	19.9612	21.7055	21.4248	NA	NA	NA	24.101	21.6078	21.8148	20.7724	23.2784	19.2633	NA	21.089	20.9477	21.2387	20.9076	21.7052	22.2147	21.392	20.7762	NA	NA	22.5799	NA	23.7701	23.4016	21.1888	21.078	NA	NA	22.2333	21.6871	20.9729	NA
C1QA_HUMAN	GHIYQGSEADSVFSGFLIFPSA	2	19.37	-1.033	-1.4	0.18642	1.95	0.18642	NA	NA	NA	NA	NA	NA	NA	NA	18.3662	NA	NA	NA	NA	18.8708	NA	NA	NA	NA	18.4772	NA	NA	NA	19.2739	18.7271	NA	NA	NA	NA	NA	NA	21.4043	21.1334	NA	NA	NA	NA	18.517	NA	19.5624	NA
C1QA_HUMAN	GHIYQGSEADSVFSGFLIFPSA	3	19.13	-0.243	-0.25	0.80696	0.06	0.80696	NA	NA	NA	NA	NA	NA	18.5305	NA	19.4098	NA	NA	NA	NA	NA	NA	NA	NA	NA	NA	NA	NA	NA	NA	18.9972	17.4218	NA	NA	NA	19.679	NA	NA	20.7556	NA	NA	NA	NA	NA	NA	NA	NA
C1QA_HUMAN	RSLGFC(Carbamidomethyl)DTTNK	2	20.09	NA	NA	NA	NA	NA	NA	NA	NA	NA	NA	NA	NA	NA	NA	NA	NA	NA	NA	NA	NA	NA	NA	NA	NA	NA	NA	NA	NA	NA	NA	NA	NA	NA	NA	NA	20.0814	20.0947	NA	NA	NA	NA	NA	NA	NA	NA
C1QB_HUMAN	VPGLYYFTYHASSR	3	23.06	-0.91	-2.66	0.01101	7.05	0.01101	21.6944	21.8428	23.9476	24.3057	21.2871	21.4244	23.0419	23.1784	23.1289	22.9483	24.023	23.685	23.1481	23.2135	22.3988	22.35	20.9696	20.8174	22.3627	22.3035	22.7271	22.9802	23.8183	23.8325	22.3866	22.5276	24.5044	24.4264	23.8869	23.9253	25.1065	24.9795	22.6975	22.6276	24.2996	24.4719	23.3098	23.2291	22.3629	22.18
C1QB_HUMAN	VPGLYYFTYHASSR	2	20.15	-0.84	-1.31	0.20257	1.71	0.20257	18.6795	NA	21.1383	19.8546	NA	NA	NA	NA	19.2291	NA	NA	20.3664	19.6082	19.333	NA	18.7618	NA	NA	NA	NA	18.8614	NA	20.2386	20.3779	NA	NA	21.4325	21.1457	19.5581	20.7783	22.0508	21.5355	NA	NA	21.6632	20.8154	19.2932	20.1006	19.6906	19.033
C1QB_HUMAN	LEQGENVFLQATDK	2	23.37	-0.68	-1.91	0.06312	3.64	0.06312	22.623	22.5863	23.9665	24.4934	21.6106	22.4782	23.2288	23.2616	23.4907	23.3831	23.7992	24.0373	23.0331	23.4808	22.5749	22.3883	21.9406	22.4349	22.9217	22.903	22.8681	23.6564	24.1532	24.2214	22.7309	22.8282	24.5273	24.3114	23.642	23.7288	25.1017	25.1745	22.6524	22.9	24.0239	24.7847	23.7971	23.6747	22.6641	22.8018
C1QB_HUMAN	GNLC(Carbamidomethyl)VNLMR	2	22.81	-0.822	-2.63	0.01191	6.89	0.01191	21.6302	21.6061	23.7461	23.781	20.8458	21.0295	22.7087	22.5579	22.9304	22.8329	23.4481	23.5994	22.7112	22.999	22.3547	22.1381	21.125	21.2801	22.2581	22.4088	22.6522	22.8006	23.7454	23.7704	22.2544	22.2292	24.1853	23.9524	23.5494	23.5371	24.6382	24.5444	22.5164	22.4815	23.7161	23.8643	23.0467	22.7752	22.0445	22.1323
C1QB_HUMAN	TINVPLRR	2	21.99	-0.777	-2.47	0.01758	6.09	0.01758	20.9097	21.1125	22.8126	22.8605	20.3087	20.4016	22.0611	21.6062	21.8938	21.9451	22.6651	22.6284	22.1747	22.2578	21.2841	21.2294	20.4349	20.629	21.532	21.219	21.791	21.8077	22.7111	21.9985	21.7052	21.8685	23.1625	22.9859	22.682	22.7176	23.8303	23.8672	21.4317	21.5714	23.0902	23.1926	22.1945	22.1184	21.4515	21.3195
C1QB_HUMAN	FDHVITNMNNNYEPR	3	21.9	-0.704	-2.16	0.03682	4.65	0.03682	20.7765	20.7985	22.5098	22.8731	19.8835	19.9773	22.0015	21.9608	22.2816	21.9536	22.5995	22.7885	21.7765	22.0512	21.2975	21.1921	20.2247	20.4651	21.5916	21.6771	21.5617	21.7237	22.6652	22.7524	NA	21.2917	23.0857	23.1197	22.5413	22.4602	23.6271	23.7256	21.4643	21.5205	22.9761	22.5969	22.099	21.7839	21.1246	21.2376
C1QB_HUMAN	FDHVITNMNNNYEPR	2	19.6	-0.762	-1.51	0.14442	2.29	0.14442	NA	18.2343	NA	NA	NA	NA	NA	NA	18.903	NA	20.3094	NA	19.8257	NA	18.2537	18.7743	NA	NA	19.4207	19.0459	NA	19.5107	20.1866	20.2019	NA	NA	NA	NA	NA	19.973	21.9729	21.4057	NA	18.9342	NA	20.3511	NA	NA	18.719	18.8293
C1QB_HUMAN	FDHVITNMN(Deamidated)NNYEPR	3	20.63	-0.774	-2.07	0.04478	4.28	0.04478	19.3182	19.0665	21.053	21.7176	18.3383	18.4512	20.7972	20.6953	20.9536	20.7583	21.3436	21.2831	20.4229	20.8638	20.1413	19.9132	19.1151	NA	20.2347	20.5525	20.2203	20.2944	21.4668	21.7799	19.7338	19.7211	22.1708	22.0628	21.3297	21.1935	22.5095	22.7562	20.1819	20.3554	21.7982	21.3635	21.0328	20.7895	19.3753	19.6082
C1QB_HUMAN	FDHVITNMN(Deamidated)NNYEPR	2	20.44	NA	NA	NA	NA	NA	NA	NA	NA	NA	NA	NA	NA	NA	NA	NA	NA	NA	NA	NA	NA	NA	NA	NA	NA	NA	NA	NA	NA	NA	NA	NA	NA	NA	NA	NA	20.4387	NA	NA	NA	NA	NA	NA	NA	NA	NA
C1QB_HUMAN	FDHVITNMNN(Deamidated)NYEPR	3	20.67	-0.235	-0.26	0.79492	0.07	0.79492	NA	NA	NA	22.2332	NA	17.6311	NA	NA	19.8972	19.9933	20.2589	22.1411	21.118	NA	NA	NA	NA	NA	NA	NA	NA	NA	NA	21.7799	NA	NA	20.8794	20.7187	NA	NA	22.5095	21.729	18.9545	NA	20.764	20.3881	19.6618	NA	NA	NA
C1QB_HUMAN	VVTFC(Carbamidomethyl)DYAYNTFQVTTGGMVLK	3	20.57	-1.529	-2.23	0.03802	4.95	0.03802	19.8487	NA	21.1666	NA	NA	18.1801	NA	20.9099	20.1584	NA	21.2515	NA	NA	NA	20.0978	NA	16.7136	NA	NA	NA	NA	NA	20.9786	NA	NA	NA	22.3884	NA	NA	20.3359	22.2938	23.1575	NA	NA	21.241	NA	20.2602	20.1983	NA	NA
C1QB_HUMAN	VVTFC(Carbamidomethyl)DYAYNTFQ(Deamidated)VTTGGMVLK	3	20.97	-0.921	-0.83	0.41938	0.69	0.41938	NA	NA	NA	NA	19.707	NA	21.7285	NA	NA	NA	NA	23.3045	NA	NA	NA	20.1744	16.9206	NA	NA	NA	19.2793	NA	NA	NA	21.3119	NA	NA	23.154	NA	NA	NA	NA	20.1576	NA	23.0658	21.8588	NA	NA	NA	NA
C1QB_HUMAN	GNLC(Carbamidomethyl)VNLM(Oxidation)R	2	19.28	-0.451	-0.25	0.80802	0.06	0.80802	NA	NA	NA	NA	NA	NA	NA	NA	18.9789	NA	NA	NA	NA	NA	NA	NA	NA	NA	NA	NA	NA	NA	NA	NA	NA	NA	NA	NA	NA	NA	18.8822	19.9773	NA	NA	NA	NA	NA	NA	NA	NA
C1QB_HUMAN	FDHVITNM(Oxidation)NNNYEPR	3	18.79	NA	NA	NA	NA	NA	NA	NA	NA	NA	NA	NA	NA	NA	NA	NA	NA	NA	NA	NA	NA	NA	NA	NA	NA	NA	NA	NA	NA	NA	NA	NA	NA	NA	NA	NA	NA	18.7914	NA	NA	NA	NA	NA	NA	NA	NA
C1QC_HUMAN	FQSVFTVTR	2	23.76	-0.834	-2.74	0.00893	7.5	0.00893	22.5045	22.6976	24.4293	24.5329	22.0441	22.2913	23.5279	23.5842	23.9249	23.7683	24.495	24.3186	23.8241	24.0415	23.0675	23.0451	22.0963	22.4586	23.1453	23.1027	23.4339	23.7105	24.5761	24.7254	23.2132	23.476	24.8949	24.7289	24.479	24.5211	25.6822	25.6052	23.4315	23.4013	24.7365	24.8623	24.056	23.8673	23.0153	23.1542
C1QC_HUMAN	FNAVLTNPQGDYDTSTGK	2	22.99	-0.643	-1.96	0.05605	3.85	0.05605	21.9489	22.0982	23.8287	23.9753	21.2711	21.3088	23.0981	23.0234	23.27	23.1738	23.5475	23.7791	22.8918	23.2296	22.3684	22.1189	21.3621	21.8889	22.5029	22.6048	22.44	22.896	23.7209	23.8514	22.3055	22.3197	24.339	24.1878	23.4843	23.6174	24.9098	24.779	22.3727	22.5052	23.8769	24.1426	22.9705	22.9517	22.1475	22.3366
C1QC_HUMAN	FNAVLTNPQGDYDTSTGK	3	20.22	-0.932	-1.6	0.12806	2.55	0.12806	NA	NA	NA	20.9828	NA	NA	NA	NA	20.0423	20.3802	19.9195	NA	18.9632	NA	NA	19.0804	NA	NA	18.6408	NA	NA	NA	20.6219	20.6754	NA	NA	NA	19.99	20.0127	NA	21.177	22.2048	20.4348	NA	NA	NA	NA	NA	NA	NA
C1QC_HUMAN	TNQVNSGGVLLR	2	22.9	-0.498	-0.97	0.33929	0.93	0.33929	21.3661	21.7901	23.2791	24.4601	21.2804	21.6247	22.7519	22.5355	23.8189	23.8333	23.2599	24.5173	23.8904	22.9551	22.1518	21.9041	21.255	21.781	22.1286	22.4277	22.224	22.503	23.6586	23.4903	22.0135	22.4197	23.5222	23.4978	23.1721	23.426	24.3813	25.9362	22.1793	22.4862	23.5502	24.6617	22.9947	22.7514	21.9912	22.1154
C1QC_HUMAN	QTHQPPAPNSLIR	2	20.59	-0.836	-2.24	0.03045	5.01	0.03045	19.4125	19.6412	21.423	21.3657	18.5579	NA	20.9731	20.2275	20.4348	20.7137	21.4356	21.366	20.6898	20.8976	19.2778	19.7193	18.8149	18.8429	20.0736	19.9588	20.2133	20.2177	21.056	20.2327	20.3245	20.2574	22.1928	21.8004	20.9946	21.2983	22.6574	22.5442	20.034	20.2133	21.9056	21.941	20.5159	20.8002	20.1263	19.9714
C1QC_HUMAN	QTHQPPAPNSLIR	3	21.76	-0.667	-1.92	0.06238	3.67	0.06238	20.3101	20.4996	22.2472	22.723	20.1135	NA	22.2066	21.6287	22	21.8812	22.4006	22.2619	21.5057	21.8341	20.9985	20.7705	20.4968	20.6895	21.3155	21.3882	21.0897	NA	22.6979	22.1303	21.2622	21.4034	22.8965	22.7846	22.087	22.2796	23.3663	23.7228	21.2138	21.4833	22.8587	22.9606	22.1586	21.7934	20.8177	20.6644
C1QC_HUMAN	(Gln->pyro-Glu)QTHQPPAPNSLIR	2	22.07	-0.778	-2.23	0.03137	4.96	0.03137	20.7922	21.0083	22.8214	22.9532	19.8493	NA	21.8973	21.995	22.2881	22.1468	22.6376	22.8505	21.9877	22.1626	21.2878	21.1905	20.4669	20.963	21.594	21.716	21.5846	22.0796	22.7213	23.2127	21.0579	21.2369	23.0623	23.315	22.4108	22.762	23.9446	24.0572	21.6323	21.7171	23.0193	23.1824	22.4051	22.0947	21.3489	21.3824
C1QC_HUMAN	VVTFC(Carbamidomethyl)GHTSK	2	20.05	-0.717	-1.65	0.10792	2.72	0.10792	19.0351	18.9372	NA	21.2224	18.5383	18.2675	20.2478	19.8557	19.9684	19.676	21.1151	20.4982	19.7315	20.0633	19.0069	19.7418	NA	NA	19.6173	19.3789	19.7572	NA	20.8664	20.8901	NA	NA	NA	20.862	20.397	20.4128	22.171	21.3728	20.3203	19.2262	NA	21.3817	NA	20.1816	19.3917	19.4706
C1QC_HUMAN	TNQVN(Deamidated)SGGVLLR	2	21.1	-0.384	-0.53	0.60039	0.28	0.60039	NA	20.8787	21.0419	22.7314	19.0414	19.7279	21.5713	21.7112	NA	NA	22.9408	NA	NA	NA	NA	21.3607	19.4687	NA	NA	20.0801	21.466	19.4665	NA	21.2809	21.3527	21.5889	NA	23.4583	20.7939	NA	23.5939	NA	NA	20.0292	NA	21.5212	20.5109	NA	20.867	19.896
C1QC_HUMAN	FN(Deamidated)AVLTNPQGDYDTSTGK	2	20.14	-1.481	-2.04	0.06176	4.15	0.06176	17.9194	NA	NA	21.3297	NA	NA	NA	NA	NA	19.1197	NA	19.9946	NA	18.4363	NA	NA	NA	NA	NA	NA	NA	NA	20.4779	NA	NA	NA	NA	19.6395	NA	NA	21.2577	21.1874	NA	NA	NA	21.9993	NA	NA	NA	NA
C1QC_HUMAN	QTHQPPAPN(Deamidated)SLIR	3	19.08	NA	NA	NA	NA	NA	NA	NA	NA	NA	NA	NA	NA	NA	NA	NA	NA	NA	NA	NA	NA	NA	NA	NA	NA	NA	NA	16.5754	19.0358	18.8598	NA	NA	NA	NA	NA	NA	20.0871	20.8261	NA	NA	NA	NA	NA	NA	NA	NA
C1QC_HUMAN	FN(Deamidated)AVLTN(Deamidated)PQGDYDTSTGK	2	19.87	NA	NA	NA	NA	NA	NA	NA	NA	NA	NA	NA	NA	NA	NA	NA	19.8686	NA	NA	NA	NA	NA	NA	NA	NA	NA	NA	NA	NA	NA	NA	NA	NA	NA	NA	NA	NA	NA	NA	NA	NA	NA	NA	NA	NA	NA
C1QC_HUMAN	(Gln->pyro-Glu)QTHQPPAPN(Deamidated)SLIR	2	19.75	-0.574	-0.81	0.43297	0.65	0.43297	NA	NA	NA	NA	NA	NA	NA	19.3216	NA	NA	19.8265	20.2746	NA	19.4604	NA	NA	17.9739	NA	NA	NA	NA	NA	20.4934	20.1965	NA	NA	NA	NA	NA	NA	20.6954	21.3819	18.7058	NA	NA	NA	NA	NA	18.9503	NA
C1QT3_HUMAN	GERGQ(Deamidated)HGPK	2	18.29	-0.251	-0.28	0.78265	0.08	0.78265	NA	NA	NA	18.1241	NA	NA	NA	NA	NA	NA	NA	17.7922	20.4181	NA	NA	NA	NA	NA	NA	16.4117	NA	NA	NA	18.7825	NA	NA	NA	NA	NA	NA	NA	NA	NA	NA	18.1219	NA	18.408	NA	NA	NA
C1QT3_HUMAN	SDTSSNHAVLK	2	16.35	-0.834	-0.94	0.3763	0.88	0.3763	NA	NA	NA	NA	NA	NA	15.723	NA	NA	16.1459	NA	NA	NA	NA	NA	NA	NA	NA	NA	NA	NA	NA	NA	NA	NA	NA	NA	16.4721	NA	NA	NA	NA	NA	NA	17.0655	NA	NA	NA	NA	NA
C1R_HUMAN	LPVANPQAC(Carbamidomethyl)ENWLR	2	23.16	-0.748	-2.46	0.01776	6.07	0.01776	22.3034	22.2649	24.2184	24.1508	21.3049	21.1799	23.0896	23.228	23.3976	23.1452	23.7506	23.8745	23.1126	23.3359	22.3708	22.4844	21.5362	21.6779	22.6405	22.6603	22.8224	23.0312	23.3215	23.5284	22.5665	22.3541	24.3614	24.013	23.9654	23.9892	24.6917	24.529	22.9743	23.2142	24.0793	24.4002	23.2853	23.389	22.9786	23.1884
C1R_HUMAN	TLDEFTIIQNLQPQYQFR	3	23.04	-0.908	-2.3	0.02627	5.29	0.02627	21.262	22.1513	24.0185	24.2765	20.8328	21.3812	22.8729	22.9547	23.2917	23.2348	24.029	23.9846	23.1516	23.0508	22.3972	22.65	20.9716	20.3109	22.5013	22.4864	22.5242	22.4706	23.3691	23.7096	22.0146	22.5804	24.5399	24.4642	23.7962	23.9155	24.4652	24.6377	23.3	23.3019	24.2719	24.397	23.0274	23.3323	22.5916	23.2579
C1R_HUMAN	TLDEFTIIQNLQPQYQFR	2	21.1	-0.715	-1.52	0.13756	2.31	0.13756	20.2111	NA	22.4227	22.5021	17.962	NA	NA	20.6896	20.9422	NA	21.2408	21.9382	20.5981	21.0537	20.183	19.9226	NA	NA	20.1025	19.8246	19.723	NA	20.7285	21.1834	20.1957	NA	22.1801	22.6837	22.0058	22.0076	23.0598	22.3958	NA	20.3781	22.2377	22.0247	20.7994	NA	21.1493	20.7428
C1R_HUMAN	FC(Carbamidomethyl)GQLGSPLGNPPGK	2	22.27	-0.668	-2.24	0.03018	5.02	0.03018	21.2314	21.3546	23.0982	23.2126	20.5817	20.5824	22.225	22.3058	22.4847	22.2855	22.6479	23.0196	21.9608	22.3464	21.6822	21.5732	21.0359	21.4007	21.8227	21.9283	21.7146	22.1214	22.5201	22.7155	21.4552	21.6696	23.3965	23.2267	23.113	23.1001	23.8835	23.6399	22.1251	22.142	23.0783	23.3899	22.3326	22.3302	21.9917	22.1854
C1R_HUMAN	VLNYVDWIK	2	23.28	-0.739	-2.72	0.00946	7.37	0.00946	22.5393	22.2986	24.1773	24.2493	21.6233	21.8048	23.3275	23.3214	23.1129	23.1851	23.8467	23.9427	23.0916	23.1149	22.7101	22.96	21.8228	21.8545	22.6605	22.4942	22.9179	23.1163	23.6254	23.4175	22.717	22.7698	24.106	24.1483	24.2188	24.3019	24.5721	24.5391	23.4546	23.5388	24.1213	24.2831	23.252	23.4881	23.0748	23.2553
C1R_HUMAN	(Ammonia-loss)C(Carbamidomethyl)LPVC(Carbamidomethyl)GKPVNPVEQR	2	22.46	-0.735	-2.43	0.01918	5.93	0.01918	21.5658	21.3908	23.3617	23.3524	20.4962	20.5829	22.4549	22.5389	22.6421	22.3775	23.1	23.2597	22.444	22.5164	21.8389	21.6943	21.1034	21.5755	22.0674	22.1131	22.069	22.3839	22.8122	22.7386	21.7512	21.8988	23.6889	23.4849	23.3233	23.3778	24.0657	23.8873	22.2644	22.3721	NA	23.6874	22.5074	22.6317	22.3646	22.275
C1R_HUMAN	(Ammonia-loss)C(Carbamidomethyl)LPVC(Carbamidomethyl)GKPVNPVEQR	3	20.68	-0.496	-1.39	0.1731	1.93	0.1731	NA	19.2337	NA	21.578	19.3663	19.6145	20.8718	20.84	21.1739	20.9105	21.2575	21.077	20.2227	20.6458	20.1139	20.0698	19.8428	20.1018	20.3306	20.8022	20.3305	20.3733	21.226	21.3456	NA	19.874	NA	NA	NA	NA	21.9548	22.4963	20.6622	21.2137	NA	21.2074	21.232	20.9446	20.2558	20.7488
C1R_HUMAN	MGNFPWQVFTNIHGR	3	22.4	-1.11	-2.56	0.0142	6.54	0.0142	21.1206	21.0404	23.6319	23.791	20.0893	20.0846	22.3208	22.2827	22.4073	22.2648	23.2686	23.2823	22.5022	22.3753	22.1827	22.2993	17.9639	NA	21.8801	21.6458	22.0927	21.8429	22.8772	22.6102	21.9073	21.2365	23.7355	23.8529	23.6185	23.6001	23.8967	23.8565	22.6951	22.5667	23.7756	23.7717	22.5746	22.7976	21.7069	22.0426
[truncated: 6,723 more rows]
