# Supplementary material for: Analysis of the Cerebrospinal Fluid Proteome in Alzheimer's Disease
Source: PLoS One. 2016 Mar 7;11(3):e0150672. doi: 10.1371/journal.pone.0150672 (PMC4780771; doi:10.1371/journal.pone.0150672)
Supplement: S14 DataFile — (XLSX) [file pone.0150672.s014.xlsx]

## Sheet: PEAKS_median_normalized_data_qu
S14 DataFile. PEAKS median normalized data quantification data.
Protein (Uniprot ID)	Peptide	Charge	A	Coef	t	p.value	F	F.p.value	AD1_1	AD1_2	AD2_1	AD2_2	AD3_1	AD3_2	AD4_1	AD4_2	AD5_1	AD5_2	AD6_1	AD6_2	AD7_1	AD7_2	AD8_1	AD8_2	AD9_1	AD9_2	AD10_1	AD10_2	C1_1	C1_2	C2_1	C2_2	C3_1	C3_2	C4_1	C4_2	C5_1	C5_2	C6_1	C6_2	C7_1	C7_2	C8_1	C8_2	C9_1	C9_2	C10_1	C10_2
1433E_HUMAN	LIC(+57.02)C(+57.02)DILDVLDK	2	-0.47	0.376	1.74	0.09029	3.02	0.09029	-1.09469	-0.940467	0.588931	0.644905	-0.701776	-0.832781	-1.02441	-1.1745	0.204952	0.0954511	0.0274807	0.235289	-0.927447	-0.610515	-0.172292	-0.534545	-0.0630098	0.0233829	-0.00320678	-0.275884	-0.523097	-0.441292	-0.866089	-0.681418	-0.328233	-0.396201	NA	NA	-0.344648	-0.766734	NA	-1.60117	-0.558276	-0.484279	0.0264722	-0.2567	NA	-1.00337	-1.25882	-0.849695
1433Z_HUMAN	DSTLIMQLLR	2	0.78	0.25	1.14	0.26147	1.3	0.26147	0.219966	0	1.47774	1.77706	0.510649	0.401065	0.581857	0.518221	1.40489	1.35509	1.38171	1.3432	0.805582	0.43054	1.13535	1.24549	0.951941	0.193823	1.27084	1.04891	1.12574	0.506494	0.937264	0.800175	0.907636	0.727628	-0.633428	-0.651321	1.28876	0.894352	0.338298	0.466011	1.14102	0.923379	0.979822	0.464668	0.527247	0.438442	0.902976	0.971431
1433Z_HUMAN	TAFDEAIAELDTLSEESYK	3	0.06	0.31	0.99	0.32787	0.98	0.32787	-1.01022	-0.692862	1.08676	1.45226	-1.09954	-0.614818	-0.0764521	0.143893	1.07231	0.957948	1.12611	1.11864	0.0347162	0.0317939	0.806228	1.05527	-0.320901	-1.83785	0.56019	0.418587	-0.51599	-0.231654	-0.743558	-0.458388	-0.104337	0.158967	-1.61358	-1.88554	0.551796	0.487352	-0.263034	0.297544	0.567461	0.199803	0.289507	0.432959	-0.254573	-0.025505	0.531597	0.598104
1433Z_HUMAN	FLIPNASQAESK	2	-0.6	0.574	2.71	0.01026	7.33	0.01026	NA	NA	0.179169	0.337581	-0.713411	-0.778104	-1.14273	-0.47814	0.275341	-0.130023	-0.148924	-0.281286	-0.983559	-0.921331	-0.327853	-0.157154	-0.310669	0.0093987	-0.257705	-0.00950709	-0.779734	-1.16239	-0.634023	-0.573865	-1.26303	-1.18161	NA	NA	-0.321928	-0.85611	NA	-0.987961	-1.06719	-0.837322	-1.06001	-0.744197	-1.06732	-1.4607	-0.84659	-0.354109
1433Z_HUMAN	DIC(+57.02)NDVLSLLEK	2	0.11	0.127	0.54	0.59493	0.29	0.59493	-0.64917	-0.531581	0.888492	NA	-0.471954	-0.44904	-0.269378	-0.0343201	0.840989	0.666181	0.742504	1.207	0.54727	0.503818	0.634047	0.742989	-1.05445	-1.06756	0.389722	0.028151	-0.339385	0.0736229	0.207912	-0.0338147	-0.367371	0.270341	-0.758596	NA	0.551796	0.686661	0.216811	0.174396	0.279216	0.398681	NA	NA	-0.229482	-0.137841	0.00702043	0.307143
1433Z_HUMAN	NLLSVAYK	2	0.6	0.382	1.59	0.11941	2.54	0.11941	0.0368653	-0.281708	1.02365	1.10738	0.726239	0.649546	0.272312	0.655393	1.11444	0.852595	NA	1.08017	0.464309	0.322513	NA	1.24549	1.15938	1.32757	0.84098	0.97852	0.918412	0.585802	1.01527	0.943194	0.909126	0.403356	-0.912537	NA	NA	0.802854	0.308872	-0.790329	0.578777	NA	0.521237	0.62293	0.296241	0.361821	0.292063	0.565979
1433Z_HUMAN	SVTEQGAELSNEER	2	-1.55	0.732	2.53	0.01784	6.41	0.01784	NA	NA	NA	-1.27357	-2.2609	-1.6095	-1.46877	-1.39004	-0.574885	-0.389606	NA	-1.01825	-1.6789	-1.725	-1.19738	-1.0512	-1.71386	-0.86507	-1.30178	NA	NA	-2.18511	-1.56753	-1.12199	-2.39211	-1.74908	NA	NA	NA	NA	-2.05745	NA	NA	-1.63361	-2.7459	NA	NA	NA	NA	-2.187
1A24_HUMAN	WAAVVVPSGEEQR	2	-0.67	-1.718	-3.54	0.00223	12.56	0.00223	-0.6924	-0.37404	NA	NA	NA	NA	-0.598053	-0.435179	NA	-2.2376	-2.05658	NA	NA	NA	NA	-3.1442	NA	NA	-2.10519	-1.27302	-0.159736	-0.0486492	-0.172119	-0.134165	NA	NA	NA	NA	NA	NA	1.51998	1.42307	NA	-0.298677	NA	NA	NA	-0.686185	NA	NA
1A24_HUMAN	DGEDQTQDTELVETRPAGDGTFQK	3	-1.37	-0.306	-0.5	0.62535	0.25	0.62535	-1.34761	NA	NA	NA	NA	NA	-0.890693	-0.177445	NA	NA	NA	NA	NA	NA	NA	NA	NA	NA	NA	-3.36521	-1.54825	-1.39421	-1.29048	-1.03953	NA	NA	NA	NA	NA	NA	-1.05745	-1.01214	NA	-1.95109	NA	NA	NA	NA	NA	NA
4F2_HUMAN	GQSEDPGSLLSLFR	2	-0.42	0.235	1.03	0.31052	1.05	0.31052	-0.638562	-0.126986	-0.655829	-0.569958	-0.2824	-0.647119	-0.463626	-0.0859961	-0.0549665	-0.173878	-0.70044	-0.259412	-0.0590659	-0.490696	-0.159908	0.148982	-0.495325	-0.529467	-0.288676	0.0234972	0.168271	-0.34861	-0.507075	-0.477649	-0.507402	-0.636281	NA	-1.70641	0.0562682	-0.265734	-0.867626	-0.921573	0.411667	0.327276	-0.194173	-0.862496	-0.429251	-0.04798	-1.8215	-1.16146
4F2_HUMAN	IGDLQAFQGHGAGNLAGLK	3	-1.3	-0.566	-1.12	0.28361	1.25	0.28361	-1.4367	NA	-2.28079	NA	NA	NA	NA	NA	NA	-1.42626	NA	NA	-1.05907	-2.07292	NA	NA	NA	NA	-1.18549	NA	NA	NA	NA	NA	NA	NA	NA	NA	-0.340491	-1.27477	-1.43101	NA	-0.66901	NA	-1.17293	NA	NA	NA	NA	NA
7B2_HUMAN	SVPHFSDEDKDPE	3	4.78	0.445	2.33	0.02461	5.44	0.02461	4.24345	4.4993	4.76501	5.25824	5.06954	5.06583	5.23068	5.03257	5.25406	5.26455	4.55223	4.74723	4.81148	5.08304	5.03985	4.93939	5.4077	5.56638	4.98551	5.20734	4.58826	4.62102	4.63946	4.48503	4.55149	4.7389	3.37255	3.83915	4.84549	4.88221	4.01937	4.46382	4.9451	5.12435	4.98067	5.1127	5.27886	4.75414	3.91857	3.95693
7B2_HUMAN	SVPHFSDEDKDPE	2	4.25	0.382	2.26	0.02901	5.11	0.02901	4.15857	4.2123	4.27958	4.49476	4.30581	3.95139	4.60805	4.53272	4.63935	4.69237	4.18373	4.32193	4.6314	4.59532	4.20711	4.64988	4.81058	4.47181	4.61908	4.48102	4.38972	4.28882	3.73806	3.69314	4.26925	4.30109	3.11002	3.05836	4.35435	4.28705	4.00594	3.88796	4.48567	4.54487	4.49778	4.56682	4.02237	4.50972	3.55534	3.63591
7B2_HUMAN	KSVPHFSDEDKDPE	3	2.44	0.418	2.4	0.02103	5.75	0.02103	2.15285	1.9228	2.42321	2.65535	2.67696	2.54977	3.22969	2.96234	3.04262	2.75949	2.245	2.58771	2.64633	2.66916	2.71071	2.50143	3.08092	2.92252	2.59454	2.61079	2.22452	2.32946	2.33067	2.30512	2.40346	2.20343	1.85442	1.86844	2.42626	2.29623	1.89092	2.01802	2.50359	2.62149	2.74296	2.79701	2.90689	2.37812	1.30541	1.17306
7B2_HUMAN	KSVPHFSDEDKDPE	2	0.12	0.295	0.98	0.33175	0.97	0.33175	-0.0378321	-0.407593	0.894918	0.368387	0.0490283	-1.20511	0.933329	0.737487	0.256653	0.0637012	0.218424	0.221214	0.95166	0.596927	-0.0286638	0.934131	0.722092	0.0600248	0.370026	-0.462396	0.571681	0.0902741	-0.668457	-1.14029	0.51625	-0.448164	-0.223896	NA	0.459432	0.256026	-0.00216784	-0.800821	0.398956	0.216366	0.859822	0.613532	-0.415037	0.224317	-0.428392	-0.572289
7B2_HUMAN	EFQLHQHLFDPEHDYPGLGK	3	0.18	0.423	1.18	0.24583	1.39	0.24583	0.511855	-0.0755166	1.7286	1.69437	-0.900227	NA	0.3605	0.06379	0.557741	0.678565	0.182203	0.467652	0.366698	-0.159491	-0.217408	0.668989	NA	NA	0.472094	-0.296102	0.620869	-0.120732	NA	-1.57386	-0.787226	-0.784271	NA	-0.930241	0.6386	0.165424	NA	-1.41773	0.738648	0.518395	1.19931	1.28688	NA	1.35525	-0.47654	-0.732259
7B2_HUMAN	SVNPYLQGQR	2	5.58	0.393	2.3	0.02653	5.29	0.02653	5.05209	5.30261	5.53492	5.81669	5.94786	5.78609	5.85316	5.76634	5.98631	5.99431	5.33229	5.47434	5.77042	5.98187	5.81185	5.92952	6.23838	6.25065	5.84396	5.92103	5.56751	5.54755	5.46182	5.34815	5.5335	5.65416	4.19405	4.58165	5.67307	5.59974	5.00594	5.22613	5.73043	5.91516	5.70403	5.73335	5.95043	5.70974	4.78029	4.81943
7B2_HUMAN	TADDGC(+57.02)LENTPDTAEFSR	2	1.85	0.375	1.88	0.06753	3.52	0.06753	1.74036	1.65469	2.55484	2.78469	1.60266	1.48294	1.76279	1.99869	2.4631	2.46284	1.46447	2.02046	1.99379	2.00389	1.90636	2.11687	2.59452	2.31247	1.8994	1.95427	1.54644	1.99243	1.0368	1.30512	1.35509	1.44573	0.660251	0.946061	2.16628	2.04353	1.0923	1.08604	2.28268	2.37084	2.35625	2.42223	2.28975	2.34865	1.17643	1.34994
7B2_HUMAN	TADDGC(+57.02)LENTPDTAEFSR	3	-0.48	0.801	2.09	0.04409	4.38	0.04409	NA	-0.652077	NA	0.773229	0.161589	0.0377421	-0.586825	-0.780219	0.695938	0.304855	-0.983449	-1.11136	-1.14788	-0.712177	-0.690423	-0.0491178	0.608068	0.929964	NA	-0.16549	-1.00995	-1.03311	-1.0536	-0.7176	NA	-2.59274	NA	-2.46076	-0.19452	-0.458121	NA	NA	0.590004	1.00191	-0.44382	-1.98279	0.278859	-0.451448	NA	-1.45519
7B2_HUMAN	VSEADIQR	2	-0.56	0.513	2.02	0.05033	4.07	0.05033	-1.21562	-1.19493	-0.627923	-0.432632	0.16477	0.0612557	-1.12232	-0.891967	-0.156504	-0.200845	-1.199	-0.946591	-0.354326	0.10064	-0.101226	0.347061	0.671377	0.981017	-0.554322	-0.186903	-1.19052	-0.835962	-1.15737	-0.882382	-1.12858	-0.871456	NA	-2.31533	NA	-0.719099	-1.17481	-0.793818	-0.192405	0.147212	-0.171429	-0.132894	0.0520885	-0.0323832	-1.64239	-1.3723
7B2_HUMAN	DFSEDQGYPDPPNPC(+57.02)PVGK	2	2.24	0.509	2.55	0.01442	6.52	0.01442	2.51542	2.23965	3.07549	3.01143	2.12776	1.91036	2.41038	2.61167	2.70286	2.54291	1.72163	2.08795	2.39841	2.2449	2.41799	2.56742	3.01126	3.08135	2.7391	2.55141	2.22452	2.48146	1.9025	1.87498	1.95456	1.89825	0.652077	0.544699	2.00409	2.2082	1.5936	1.16903	2.55606	2.61838	2.4859	2.68706	2.35962	2.56915	2.00585	2
7B2_HUMAN	DFSEDQGYPDPPNPC(+57.02)PVGK	3	2.27	0.317	1.12	0.27153	1.25	0.27153	1.635	1.9968	2.19748	2.91561	2.38125	2.35288	2.27077	2.47758	2.61755	2.88234	1.93618	1.15612	1.53306	2.249	2.39419	2.94201	3.42502	2.77879	2.26641	2.9265	2.25079	2.14822	2.09954	1.88255	1.71158	NA	NA	NA	2.13303	2.10053	NA	1.23043	2.41483	3.30654	2.45213	1.76977	2.47478	2.36182	NA	1.61298
7B2_HUMAN	LLHGVMEQLGIAR	3	-0.48	0.574	1.13	0.2677	1.27	0.2677	0.0335526	NA	-0.190943	0.21864	0.433619	NA	-0.207884	NA	0.15537	-0.12141	-0.755581	-1.09718	-0.189695	-0.468961	-2.403	0.813379	NA	NA	0.389722	-0.758445	0.205294	-1.05387	NA	NA	NA	-1.12412	-2.68634	NA	-0.75622	-0.562664	-0.96575	NA	0.768601	0.305765	0	-0.150401	-0.492019	-1.27386	-1.18229	-1.29391
7B2_HUMAN	K(sub R)SVNPYLQGQR	2	-2.4	0.609	2.6	0.01629	6.74	0.01629	NA	NA	-2.09104	NA	NA	NA	NA	-2.12245	-2.38391	-2.1918	NA	NA	-2.05477	-1.9932	-2.23772	-1.88592	-1.88092	-2.21299	-2.52945	-2.36766	NA	-2.90878	NA	-3.17887	-3.06403	NA	NA	NA	NA	-2.87797	NA	NA	NA	-2.37851	-1.85281	-2.02327	-3.11477	-3.05497	NA	NA
7B2_HUMAN	LLHGVMEQLGIARPR	3	-0.19	0.08	0.16	0.87688	0.02	0.87688	NA	NA	0.420987	NA	NA	NA	NA	-0.946229	-0.0690416	NA	-0.348176	NA	NA	NA	NA	NA	NA	NA	NA	NA	NA	NA	NA	NA	NA	NA	-1.3155	NA	-0.0705533	-0.00901687	NA	NA	0.251202	NA	0.959358	0.704872	-0.0874628	NA	NA	-1.73697
A1AG1_HUMAN	EQLGEFYEALDC(+57.02)LR	2	8.14	-0.999	-4.41	7e-05	19.4	7e-05	7.62678	7.43235	7.03788	7.1479	7.11394	7.04755	7.64386	7.80884	7.01613	6.92941	8.33143	8.49185	8.78549	8.64775	7.69801	7.95569	7.11037	6.75716	8.15094	7.98227	8.11183	8.10717	7.86123	8.00426	8.61989	8.44899	9.62114	9.64386	9.42283	9.30706	9.34129	9.19277	7.69024	7.72929	9.02083	8.86728	8.73879	8.9038	7.93975	8.1313
A1AG1_HUMAN	EQLGEFYEALDC(+57.02)LR	3	6.44	-0.848	-3.33	0.00181	11.12	0.00181	5.54916	6.31471	4.93445	5.42015	5.77649	5.99674	6.18791	6.15477	5.17541	5.48768	6.7636	6.64879	6.64179	6.90754	6.09163	6.4388	5.98943	5.32898	6.41146	6.16174	6.37486	6.22966	6.42912	6.2709	6.98357	6.74615	7.31223	7.61714	7.55946	7.33979	7.1333	7.51539	6.43403	6.58727	7.41253	7	6.98266	7.01873	5.59373	6.79161
A1AG1_HUMAN	SDVVYTDWK	2	7.08	-0.951	-3.87	0.00037	14.99	0.00037	6.56359	6.36603	4.49053	4.74024	6.37868	6.1118	6.86598	6.90559	6.00393	5.80255	7.05194	7.20387	7.5187	7.55237	6.86962	7.00665	7.13104	6.97893	7.2384	7.27925	7.08834	7.11082	7.22443	7.3118	7.39418	7.30927	8.36398	8.38347	8.32908	8.20414	8.1333	8.16145	6.54095	6.62071	7.68338	7.62205	7.88282	7.61663	7.01604	7.08413
A1AG1_HUMAN	TYMLAFDVNDEK	2	7.42	-1.027	-3.5	0.00112	12.25	0.00112	7.01845	6.85478	5.61738	6.44746	6.3701	6.33059	7.17509	7.16753	6.30895	6.06382	7.64386	7.70834	8.08856	8.04076	7.15052	5.63376	6.78099	6.52602	7.62126	7.6103	7.52238	7.43566	7.58112	7.52942	7.76191	7.71203	8.76724	9.10208	8.95261	8.93704	8.62532	8.53182	6.93688	6.93249	8.18359	7.36632	8.06815	7.65058	7.60823	7.49813
A1AG1_HUMAN	TEDTIFLR	2	5.66	-0.742	-3.79	0.00048	14.36	0.00048	5.08246	5.13065	4.12416	4.32847	5.04817	5.01298	5.19555	5.26743	4.55583	4.51383	5.61867	5.74723	6.02966	6.13664	5.37988	5.52871	5.71991	5.8459	5.69937	5.80295	5.75819	5.82576	5.67423	5.8365	5.99018	5.95436	6.71914	6.63056	6.79027	6.62425	6.45677	6.48422	4.97752	5.19918	6.13119	6.11061	6.13231	6.0445	5.57417	5.69935
A1AG1_HUMAN	WFYIASAFR	2	6.65	-1.162	-3.99	0.00026	15.94	0.00026	5.62678	5.68485	5.84186	5.85345	5.45781	5.07617	6.12795	6.23662	5.49734	5.51383	7.0727	7.23704	7.61673	7.29141	6.3415	7.11948	5.09542	4.86058	5.8879	5.91319	6.69977	6.30483	6.5948	6.58415	7.01417	6.61513	8.74939	8.59335	8.23427	8.21426	7.71569	8.02886	6.22489	6.33336	7.82561	7.43463	7.2146	7.50972	6.20596	6.49499
A1AG1_HUMAN	NWGLSVYADKPETTKEQLGEFYEALDC(+57.02)LR	3	0.16	NA	NA	NA	NA	NA	NA	NA	NA	NA	NA	NA	NA	NA	NA	NA	NA	NA	NA	NA	NA	NA	NA	NA	NA	NA	NA	NA	0.161618	NA	NA	NA	NA	NA	NA	NA	NA	NA	NA	NA	NA	NA	NA	NA	NA	NA
A1AG1_HUMAN	SDVVYTDWKK	2	2.95	-1.053	-3.44	0.00133	11.85	0.00133	2.58496	2.31873	0.802236	0.466568	2.43494	1.81479	3.17509	2.63706	1.38782	1.44483	3.11494	3.06646	3.69023	3.47432	2.39719	2.75794	2.87783	2.18348	3.16529	2.76512	2.8513	2.55614	3.51649	2.63155	3.70087	3.4386	4.76724	4.34165	4.44746	4.27936	4.373	4.36949	2.23699	2.17714	3.57827	3.64386	3.50125	3.52883	2.91547	2.75803
A1AG1_HUMAN	YVGGQEHFAHLLILR	3	7.08	-1.024	-4.27	0.00011	18.22	0.00011	6.77052	6.69724	5.90291	6.04041	6.2582	6.40222	6.84509	6.98393	5.93581	5.79901	6.95464	7.31159	7.63764	7.47782	6.39869	6.84977	5.65613	5.3977	7.01388	7.03018	7.11898	7.07392	7.08766	7.20825	7.69602	7.52816	8.82234	8.60699	8.50635	8.35817	8.17137	8.04421	6.25385	6.40962	8.05889	7.74147	7.45726	7.70005	6.9625	7.04611
A1AG1_HUMAN	YVGGQEHFAHLLILR	2	4.73	-1.1	-4.24	0.00012	18.01	0.00012	4.44859	4.4043	3.65099	3.58496	3.8475	4.01513	4.5615	4.59881	3.39638	3.43573	4.83581	4.87634	5.21358	5.22524	4.0254	4.52435	3.07117	2.6495	4.58389	4.71549	4.83402	4.89932	4.67423	4.70386	5.47183	5.28129	6.68199	6.40237	6.15021	6.04988	5.79975	5.67179	3.70806	4.03963	5.76671	5.65249	4.85285	5.32024	4.83062	4.86867
A1AG1_HUMAN	NWGLSVYADKPETTK	2	5.68	-1.032	-3.84	0.00041	14.78	0.00041	5.39635	5.0748	4.80394	4.82134	4.10102	3.70711	5.49289	5.35927	4.31743	4.43391	6.0245	6.1745	6.31831	6.16135	5.08235	5.47995	4.74618	4.38872	5.94448	5.53311	5.65865	5.58999	5.2706	5.34815	6.00332	5.78183	7.61129	7.20659	7.22882	7.05439	7.02935	6.70693	5.10528	5.05698	6.54718	6.55919	6.17845	6.41216	5.8265	5.82443
A1AG1_HUMAN	NWGLSVYADKPETTK	3	7.57	-0.844	-3.93	0.00031	15.45	0.00031	7.07744	6.90101	6.28724	6.49331	6.62593	6.49764	7.35642	7.38759	6.49734	6.33958	7.77631	7.67646	7.95333	7.90103	7.16158	7.39882	7.24652	7.08344	7.69526	7.69277	7.50883	7.47582	7.53458	7.64942	7.59263	7.69964	9.07968	8.89804	8.92252	8.74439	8.65787	8.55878	6.90913	6.94186	8.16043	8.16993	8.25336	8.03167	7.53423	7.6037
A1AG1_HUMAN	FYIASAFR	2	2.66	-0.976	-2.23	0.03114	4.99	0.03114	2.5736	2.19843	2.51368	2.28742	1.48033	0.968368	2.44497	2.39567	0.828389	0.576385	3.64386	3.57116	3.24117	3.1383	2.25909	2.61746	-1.37851	NA	3.56957	3.44232	2.53793	2.34441	2.75765	2.85587	2.64609	2.41698	5.69199	5.57055	3.99178	3.77686	4.2979	4.17127	1.65024	1.44299	1.41504	1.21412	3.73431	3.79721	2.54934	2.5025
A1AG1_HUMAN	TYM(+15.99)LAFDVNDEK	2	3.8	-0.965	-1.45	0.15488	2.1	0.15488	3.70695	4.2615	-1.68237	1.78469	3.64883	4.14066	1.28612	4.27419	3.48735	3.56642	2.83678	4.39428	4.34652	4.93805	1.14964	3.27073	3.77649	4.78735	3.90226	4.53311	3.8218	4.89932	2.98512	4.39523	4.07723	5.05112	4.37255	4.95035	5.28035	5.63935	4.61321	5.09078	1.90969	3.34847	4.17437	4.66107	3.26789	4.11184	4.18677	4.86867
A1AG1_HUMAN	E(+21.98)QLGEFYEALDC(+57.02)LR	3	0.33	-1.421	-2.76	0.00884	7.63	0.00884	1.30485	0.885189	NA	NA	-0.76696	-1.57803	0.0239993	-0.346264	NA	-2.2376	0.758992	-0.261387	1.24117	0.187033	-1.72389	-0.621643	-1.06301	-2.41944	0.542703	-1.01189	1.81653	0.817748	-0.728949	NA	2.14359	1.39748	1.66025	0.319279	1.61738	1.00299	1.89092	0.86048	0.66624	-0.385993	1.078	0.163499	0.234465	1.29471	1.18677	1.82742
A1AG1_HUMAN	E(+21.98)QLGEFYEALDC(+57.02)LR	2	0.03	-1.21	-2.5	0.0187	6.27	0.0187	1.41079	1.11523	NA	NA	-1.21057	-1.6095	-1.22301	-0.615281	NA	NA	NA	-2.17323	0.163942	-0.0525753	NA	NA	NA	-1.96277	-0.716817	NA	1.53793	0.887457	NA	NA	1.79452	1.40726	0.0874628	NA	-0.470747	0.110976	0.812914	0.455763	NA	-1.75107	NA	NA	-0.400962	-0.02894	1.64994	1.6037
A1AG1_HUMAN	GGQEHFAHLLILR	3	3.52	-0.998	-2.02	0.04949	4.09	0.04949	2.35879	3.61347	1.67359	3.12403	2.08641	3.18338	3.14173	3.3757	3.0909	3.18324	3.21693	4.09954	2.74212	4.69646	3.10635	3.10523	1.2572	2.31247	2.90511	4.21374	2.7773	3.8565	3.33502	4.00729	3.39816	4.45047	4.6895	5.65703	4.78731	5.12478	3.70244	5.12582	1.8124	3.40013	4.57267	4.7866	4.38421	3.63031	2.97933	3.97503
A1AG1_HUMAN	GGQEHFAHLLILR	2	2.09	-0.994	-1.82	0.07635	3.3	0.07635	1.22433	2.34415	-0.0484985	1.61525	0.865699	1.77471	1.72388	1.88322	1.10402	1.6474	1.66588	2.6336	1.68863	3.3839	1.80623	1.70028	-0.667425	0.934905	1.65683	2.86929	1.58826	2.55614	1.8548	2.52429	2.33861	3.02436	3.36006	4.32853	3.39855	3.73246	2.38549	3.71616	-0.955249	1.8668	3.14144	3.27352	2.77827	2.19885	1.87766	2.70261
A1AG1_HUMAN	N(+.98)WGLSVYADKPETTK	3	2.5	-1.11	-2.31	0.02603	5.36	0.02603	1.94816	1.54934	NA	NA	1.44151	1.15166	2.26691	2.32453	NA	0.895663	2.51631	2.88194	3.10846	2.91628	2.12816	-1.75791	2.23292	1.83272	2.70348	2.60691	2.6369	2.31435	2.51073	2.41886	2.77013	2.68565	4.06916	4.02135	3.92859	3.70974	3.65336	3.63739	1.77845	1.85626	3.13993	3.32193	3.27886	3.2617	2.45409	2.41504
A1AG1_HUMAN	E(+57.02)QLGEFYEALDC(+57.02)LR	2	0.01	-1.225	-3.08	0.00388	9.47	0.00388	-0.930419	-1.61731	NA	NA	-1.06187	-0.851477	0.0111262	-0.54128	-1.87522	NA	0.288245	0.748461	1.10366	0.833967	-0.247041	-0.491476	-2.01903	-2.14886	NA	-1.23907	-0.603675	-0.650639	-0.707308	0.0248509	0.696132	0.453308	1.6231	1.94949	0.889297	1.29928	1.71073	1.90957	-1.04618	-0.530515	1.32726	1.27501	1.22088	0.76037	-1.29866	0.0473057
A1AG1_HUMAN	E(-18.01)QLGE(+57.02)FYEALDC(+57.02)LR	2	-0.32	-1.312	-2.84	0.00727	8.08	0.00727	-2.77945	NA	NA	NA	-2.42912	-2.79489	-1.37405	-0.410696	NA	NA	0.265345	0.467652	0.769663	1.00874	-1.45825	-0.303435	-1.51281	-1.63241	-1.59891	-1.58496	-1.11879	-1.15116	-0.982565	-1.19026	-0.207096	0.620713	1.6885	1.6789	1.02438	1.01787	1.57917	1.43057	-1.54839	-1.2275	0.917538	1	0.428237	1.49335	-0.893755	-0.490528
A1AG1_HUMAN	NWGLSVYADKPE(+57.02)TTK	3	2.89	-0.311	-0.39	0.69692	0.15	0.69692	3.61852	NA	NA	1.03882	2.152	2.17955	3.03221	3.04684	2.09879	2.22183	3.34941	3.41452	3.75902	3.76971	2.68887	2.86124	2.83239	2.7084	2.58389	2.07725	3.1086	3.03605	2.70145	2.86354	3.52259	3.49243	4.46294	4.44249	3.98144	3.88221	4.25316	4.28932	-2.94874	2.63079	3.76671	3.72247	3.98935	3.38459	3.30066	-1.37964
A1AG1_HUMAN	W(+57.02)FYIASAFR	2	0.84	-0.818	-1.39	0.17687	1.94	0.17687	NA	NA	NA	NA	NA	NA	-1.75256	-1.02899	NA	NA	0.943416	1.10338	1.62973	1.249	-0.685343	0.132556	NA	NA	NA	NA	NA	NA	-0.693059	NA	0.234325	-0.0989817	2.62519	2.83173	2.02035	1.65371	1.50479	1.86048	NA	-0.681904	2.07484	1.53107	1.03666	0.902389	NA	NA
A1AG1_HUMAN	TYM(-48.00)LAFDVNDEK	3	1.2	-0.769	-1.37	0.17842	1.88	0.17842	NA	0.682862	NA	NA	0.730539	1.36643	0.779158	1.23316	0.214667	0.0599196	0.594181	1.94111	1.02459	2.90592	0.592825	0.159829	-0.169925	1.63288	-1.28607	0.233517	NA	0.0831614	NA	0.607073	0.396041	1.97259	1.99678	3.32193	1.76457	2.30838	1.87329	3.19566	NA	0.477753	2.14899	2.73118	2.70207	1.87508	-0.228269	1.02801
A1AG1_HUMAN	TYM(-48.00)LAFDVNDEK	2	-0.35	-1.533	-3.31	0.00295	10.99	0.00295	NA	-0.839704	NA	NA	-1.65055	NA	-1.26266	-0.659925	NA	NA	-0.825151	NA	NA	1.08419	-1.72389	-2.10213	NA	-1.68601	NA	-2.2059	NA	NA	NA	NA	NA	0.289507	0.514573	1.45582	-0.209607	-0.0425694	0.582071	1.51759	NA	NA	NA	1.26303	0.412383	0.100883	-1.28145	-0.401896
A1AG1_HUMAN	E(-18.01)QLGEFYEALDC(+57.02)LR	2	-0.8	-1.476	-3.22	0.00262	10.35	0.00262	-2.20776	-1.34938	NA	NA	NA	-2.84647	-1.70323	-1.07222	-2.59851	-2.5025	-0.471621	0.0786098	0.358661	0.447784	-2.08944	-1.0223	-2.4219	-3.25289	-2.35542	-1.62094	-2.15145	-1.79607	-2.51645	-2.07429	-1.01123	-0.284918	0.724027	0.973283	0.595851	0.667924	1.7691	1.81539	-0.93902	-0.672724	0.760812	0.85599	0.121991	0.847248	-0.706022	0.12718
A1AG1_HUMAN	TYMLAFDVN(+.98)DEK	2	3.76	-0.832	-1.86	0.06981	3.47	0.06981	3.58496	2.96847	1.65857	2.50173	2.83508	2.89175	3.61718	NA	2.09879	1.25941	3.92527	2.47657	4.28424	4.40612	3.41799	5.6855	3.69632	3.49081	4.8139	3.89977	3.88357	3.78342	4.02338	3.49494	4.30505	4.27462	5.9282	5.64914	4.59042	NA	4.5591	4.0789	3.70806	3.21059	3.49778	2.59694	4.14735	5.18779	4.52916	3.7622
A1AG1_HUMAN	SDVVYTDWK(+57.02)	2	0.79	-0.915	-2.61	0.01298	6.82	0.01298	-1.01707	-0.411842	NA	NA	-0.563746	-1.43018	0.225315	0.435759	NA	NA	0.906891	1.27671	1.48955	1.62246	0.403163	0.801883	0.610762	0.67039	-0.535625	-0.192307	0.0123414	-0.0126442	0.701451	0.39682	1.33307	1.22017	2.29068	2.34816	1.72544	1.6632	2.32625	2.36559	NA	0.0359039	1.90332	1.38957	2.03407	1.70974	-0.278601	0.183066
A1AG1_HUMAN	Y(+57.02)VGGQEHFAHLLILR	3	1.27	-1.437	-3.63	0.00077	13.19	0.00077	0.838537	0.710493	-1.466	-1.80867	0.791493	0.932389	1.10758	1.45872	-0.668218	-1.84839	1.44931	2.04863	2.55432	2.42982	0.713119	0.880493	0.163058	-0.00472241	0.220408	0.527779	0.957232	0.966892	1.10973	1.2938	2.34412	2.1107	3.46877	3.24024	2.63333	2.64655	3.36251	3.05	-0.182819	0.307313	2.76671	2.74201	2.38014	2.69681	0.890376	0.985786
A1AG1_HUMAN	Y(+57.02)VGGQEHFAHLLILR	2	-1.06	-1.407	-2.16	0.04755	4.68	0.04755	NA	NA	NA	NA	NA	-3.35356	NA	NA	NA	NA	NA	NA	-1.41918	-1.14865	NA	NA	NA	NA	NA	NA	NA	NA	NA	NA	-1.5766	-2.00518	0.411814	0.17433	-0.670224	-1.12349	-0.0196288	-0.755895	NA	NA	NA	-1.4112	NA	-0.947051	NA	NA
A1AG1_HUMAN	VGGQEHFAHLLILR	3	1.96	-1.195	-2.12	0.04003	4.49	0.04003	0.721952	2.0974	-0.0986843	1.40352	0.36059	1.51978	1.51829	2.00521	1.14525	1.30805	1.57568	2.51746	1.45981	3.09563	1.65923	1.52959	-1.16071	0.425607	1.28844	2.81982	1.07957	2.42163	1.86687	2.68016	1.77013	2.95936	4.23567	4.30194	3.3782	3.65133	2.53126	3.65989	-0.712484	1.80243	3.22525	3.33628	2.92097	1.99831	1.54934	2.44132
A1AG1_HUMAN	VGGQEHFAHLLILR	2	-0.55	-1.727	-1.97	0.07072	3.9	0.07072	NA	-2.58816	NA	NA	NA	NA	NA	NA	NA	NA	-0.783963	NA	NA	NA	NA	NA	NA	NA	-2.323	-2.02148	NA	NA	NA	NA	NA	NA	2.58711	2.0898	NA	-0.609896	0.492527	0.471834	NA	NA	NA	NA	-0.735199	NA	NA	-2.59006
A1AG1_HUMAN	NW(+31.99)GLSVYADKPETTK	3	-0.5	-0.335	-0.59	0.55716	0.35	0.55716	NA	-1.49506	NA	NA	-2.03826	-0.12332	NA	-1.46728	NA	-1.44227	NA	NA	NA	0.426197	NA	-1.1594	-1.48954	0.487446	0.729471	0.229482	NA	-0.208195	-1.36194	-0.219147	-0.636188	0.912052	0.352516	-0.0402639	-0.123148	0.619989	-0.239827	0.388089	NA	-2.79024	NA	-0.158429	NA	0.580461	-1.71755	-1.48656
A1AG1_HUMAN	TYMLP(sub A)FDVNDEK	2	0.38	-1.375	-3.54	0.00113	12.5	0.00113	-0.6924	-0.495056	NA	-1.6645	NA	-1.85148	-0.790698	-2.59859	NA	NA	-0.0740006	0.112557	0.897213	0.622463	-0.543007	0.441949	-0.020699	0.0600248	0.716532	0.715486	0.563318	0.632025	0.411195	0.426135	0.543362	0.870232	1.76629	1.98336	2.0163	2.30838	1.07183	1.21315	-0.316887	NA	1.3484	1.52105	0.380143	1.47528	0.261078	0.106309
A1AG1_HUMAN	DTKTY(+162.05)MLAFDVNDEK	3	-0.16	-0.435	-1.02	0.31838	1.04	0.31838	NA	NA	NA	NA	NA	NA	NA	-1.74481	NA	NA	-0.167499	NA	0.0764787	0.252279	NA	NA	NA	NA	-0.0117943	-1.01668	-0.305292	-0.0486492	-1.16227	-0.615929	-0.191048	0.03827	NA	NA	0.617384	0.0398927	0.203704	-0.0450239	NA	NA	0.25634	0.378512	0.878321	0.475279	-1.24207	NA
A1AG1_HUMAN	EQLGEFYE(+57.02)ALDC(+57.02)LR	2	-0.29	-0.85	-1.47	0.15638	2.15	0.15638	NA	NA	NA	NA	NA	NA	-1.4033	-0.987014	NA	NA	-1.2312	-0.169513	-0.0440712	0.162873	-1.86608	NA	NA	NA	NA	NA	NA	NA	-2.14278	-1.49325	-0.977804	-0.531664	0.906891	1.48448	0.386058	-0.315202	1.38549	1.14189	NA	NA	-0.413257	0.298658	-0.721141	0.361821	NA	NA
A1AG1_HUMAN	GLSVYADKPETTK	2	1	-0.918	-1.95	0.06144	3.79	0.06144	-0.326178	0.745259	NA	-0.639763	NA	NA	NA	0.317225	NA	0.0917519	NA	1.22121	NA	2.12049	0.582332	0.450809	NA	-1.43721	NA	1.43795	NA	1.21482	NA	0.99162	NA	1.31675	1.5325	3.082	1.9542	2.13164	1.19994	2.44174	NA	0.544867	1.12163	1.71809	1.45943	0.374877	0.0597379	1.31626
A1AG1_HUMAN	N(+57.02)WGLSVYADKPETTK	3	-0.19	-0.839	-1.54	0.13628	2.37	0.13628	NA	NA	NA	NA	NA	-2.22773	-0.853219	-0.887134	NA	NA	-0.500767	-0.998352	0.294384	0.647553	-1.58024	-1.18662	NA	NA	NA	NA	-2.01495	NA	NA	-1.15262	-0.487665	-0.550474	1.41181	1.47022	0.373458	0.364732	1.54988	1.58631	NA	NA	0.881737	0.137504	1.05209	0.569146	-2.39408	NA
A1AG1_HUMAN	YVGGQEH(+57.02)FAHLLILR	3	0.8	-1.047	-2.45	0.01941	6	0.01941	-0.720092	-0.0687908	NA	NA	-0.122619	0.227845	0.842817	1.37066	-1.54507	NA	0.906891	1.11103	1.77571	1.43343	-1.03997	0.358092	NA	NA	-0.837569	NA	-0.390459	-0.196607	0.053798	0.496919	1.37679	1.17509	2.70637	2.50328	1.80266	1.45493	2.66365	2.72686	-0.570724	-0.607136	2.0621	1.95977	1.30055	1.87967	0.533219	0.463027
A1AG1_HUMAN	WFY(+15.99)IASAFR	2	0.29	-1.225	-1.39	0.17893	1.94	0.17893	-1.365	-0.713696	NA	NA	NA	NA	NA	NA	NA	NA	NA	NA	-1.44708	1.367	NA	NA	NA	NA	NA	-0.832446	NA	0.468786	NA	0.653848	NA	0.965991	-0.38109	1.72767	1.92427	2.40772	0.642989	1.35381	NA	NA	0.300395	-0.200913	NA	0.166926	-1.33371	-0.252886
A1AG1_HUMAN	W(+57.02)(+15.99)FYIASAFR	2	-1.11	-0.625	-0.74	0.46947	0.55	0.46947	NA	NA	NA	NA	NA	NA	NA	NA	NA	NA	-2.18948	NA	-1.29227	-1.35743	NA	NA	NA	NA	NA	NA	NA	NA	NA	NA	-1.93441	NA	-0.944408	-2.09011	NA	NA	1.0821	0.259336	NA	NA	-1.848	-1.73697	-0.644519	0.450826	-2.18763	NA
A1AG1_HUMAN	EQLGEFY(+15.99)EALDC(+57.02)LR	2	-0.1	-0.677	-1.11	0.28241	1.22	0.28241	NA	NA	NA	NA	NA	NA	NA	NA	NA	NA	NA	-1.22624	NA	0.150639	NA	NA	-0.847997	-0.175239	NA	-0.866594	-0.885667	0.223471	NA	-0.146444	-1.12858	0.884307	NA	0.47022	1.49476	1.67263	-0.84022	-0.0533632	NA	NA	-0.263034	0.238787	NA	NA	NA	-0.510538
A1AG1_HUMAN	S(+57.02)DVVYTDWK	2	0.43	-0.822	-1.92	0.06479	3.7	0.06479	NA	-0.569056	NA	NA	NA	NA	-0.572913	0.204014	NA	NA	-0.269151	NA	0.840629	1.02798	-0.675237	0.0494461	0.0992616	0.139217	NA	-0.549859	NA	NA	-0.301248	0.104725	-0.631849	0.23123	1.36257	2.41669	1.17719	0.37632	2.12743	2.42307	NA	NA	0.152003	0.0143553	1.4975	0.893344	NA	-0.266433
A1AG1_HUMAN	SDVVYTDWKK(+57.02)	2	-0.88	-1.061	-1.86	0.0722	3.48	0.0722	-2.67604	-3.20227	NA	NA	NA	NA	-0.784271	-1.90168	NA	NA	-0.18474	-0.508697	0.377876	0.0526069	-1.32983	-1.00201	-1.4441	-2.80124	-2.15188	-2.73776	NA	NA	NA	-3.13417	0.168682	-0.616327	NA	1	0.241008	0.204952	1.07183	1.33796	NA	NA	0.25634	-0.0320936	0.0210616	0.266962	-2.69307	-2.51538
A1AG1_HUMAN	NWGLSVYADK(+57.02)PETTK	2	1.37	-0.603	-1.22	0.23296	1.5	0.23296	NA	NA	NA	NA	NA	NA	0.451796	NA	NA	NA	1.30518	1.41298	1.61631	2.05167	NA	0.902188	NA	NA	-0.307054	NA	1.03187	NA	1.00438	NA	2.03862	NA	2.98544	2.83544	2.05627	1.6297	2.53126	2.32193	-1.37246	-1.01926	1.75291	1.95977	1.20716	1.70974	NA	NA
A1AG1_HUMAN	Y(+43.01)VGGQEHFAHLLILR	3	-0.22	-1.374	-2.18	0.04854	4.77	0.04854	NA	NA	NA	NA	NA	NA	NA	NA	-2.03181	NA	-1.01394	NA	-0.570566	NA	NA	NA	NA	NA	NA	NA	NA	NA	NA	NA	NA	NA	-0.597902	-0.493923	NA	-0.802868	1.39376	NA	NA	NA	1.0906	0.695994	0.436099	-0.561558	NA	NA
A1AG1_HUMAN	IPK(+57.02)SDVVYTDWK	3	-0.99	-0.515	-1.26	0.22283	1.58	0.22283	-2.12103	NA	NA	NA	NA	NA	NA	NA	NA	NA	-0.924336	-1.32606	-0.858369	-0.774132	NA	-1.66565	-1.59735	NA	NA	NA	NA	-2.39421	NA	-1.55738	-0.887106	-1.31677	0.532495	0.350757	-0.468477	-0.989551	-0.634545	0.183296	NA	NA	-1.27592	-1.47393	NA	-0.678072	NA	NA
A1AG1_HUMAN	TYM(+15.99)LAFDVN(+.98)DEK	2	0.06	-0.725	-1.03	0.32165	1.06	0.32165	NA	-1.91009	NA	NA	NA	-0.430181	NA	NA	NA	NA	NA	NA	NA	NA	NA	NA	NA	0.640458	NA	0.135564	NA	0.27432	NA	NA	-0.7633	1.06817	NA	0.47022	NA	1.44946	NA	NA	NA	NA	NA	0.286881	NA	NA	NA	-0.602036
A1AG1_HUMAN	D(+57.02)TKTYMLAFDVNDEK	3	-0.87	-0.656	-0.64	0.53639	0.41	0.53639	NA	NA	NA	NA	NA	NA	NA	NA	NA	NA	-1.69145	NA	NA	NA	NA	NA	NA	NA	NA	NA	NA	NA	NA	NA	-1.85136	NA	0.987061	0.824273	-0.606434	-0.759107	-0.601301	-0.576925	NA	NA	NA	-2.34373	-2.0387	NA	NA	NA
A1AG1_HUMAN	SDVVY(+15.99)TDWK	2	-0.75	-0.718	-0.71	0.49427	0.5	0.49427	NA	NA	NA	NA	-1.24393	-0.411565	NA	NA	NA	NA	NA	NA	NA	NA	NA	NA	-0.591141	0.861553	NA	-3.15648	NA	-0.858611	NA	NA	NA	NA	NA	-0.994715	NA	0.399221	NA	NA	NA	NA	NA	NA	NA	NA	NA	NA
A1AG1_HUMAN	SD(+21.98)VVYTDWK	2	0.61	-0.958	-1.1	0.28839	1.21	0.28839	2.67807	1.05953	NA	NA	-1.82889	NA	NA	-0.0915449	NA	NA	NA	NA	NA	NA	NA	NA	NA	NA	NA	-1.39232	1.91841	0.953953	NA	NA	NA	NA	0.0255351	NA	NA	NA	NA	0.386549	NA	NA	-1.09097	NA	NA	0.487352	2.80903	2.06904
A1AG1_HUMAN	SVYADKPETTK	2	-3.52	-0.434	-0.68	0.50649	0.46	0.50649	NA	NA	NA	NA	NA	NA	NA	NA	NA	NA	-4.33587	NA	-3.97135	-3.49453	NA	NA	NA	NA	NA	NA	-4.93695	NA	-4.80123	NA	NA	NA	-2.45686	-3.04572	-2.36351	-2.62599	-3.0026	-2.62583	NA	NA	-3.81378	-3.92796	-3.38702	-4.03549	NA	NA
A1AG1_HUMAN	EQLGEFYEALDC(+57.02)LR(+15.99)	2	0.18	0.545	0.75	0.46982	0.57	0.46982	NA	NA	NA	NA	NA	NA	NA	NA	NA	NA	NA	NA	NA	NA	NA	NA	NA	0.606798	NA	NA	NA	NA	NA	NA	NA	0.217953	NA	0.2205	0.241008	0.88627	NA	0.197423	NA	NA	NA	-0.1976	NA	NA	NA	-0.699733
A1AG1_HUMAN	TYMLAFDVNDEK(+57.02)	2	0.65	-1.767	-1.6	0.14534	2.56	0.14534	NA	NA	NA	NA	NA	NA	NA	NA	NA	NA	-0.862496	NA	NA	NA	NA	NA	NA	NA	NA	NA	NA	NA	NA	NA	NA	NA	1.59352	0.231816	0.435386	-0.0706141	1.7691	1.46747	NA	NA	NA	NA	NA	NA	NA	NA
A1AG1_HUMAN	TYMLAFD(+21.98)VNDEK	2	-1.3	NA	NA	NA	NA	NA	NA	NA	NA	NA	NA	NA	NA	NA	NA	NA	NA	NA	NA	NA	NA	NA	NA	NA	NA	NA	NA	NA	NA	NA	NA	NA	-2.97954	NA	NA	NA	NA	NA	NA	NA	NA	NA	NA	NA	0.375802	NA
A1AG1_HUMAN	DKC(+57.02)EPLEK	2	-4.12	NA	NA	NA	NA	NA	NA	NA	NA	NA	NA	NA	NA	NA	NA	NA	NA	NA	NA	NA	NA	NA	NA	NA	NA	NA	NA	NA	NA	NA	NA	NA	-3.95137	-4.28534	NA	NA	NA	NA	NA	NA	NA	NA	NA	NA	NA	NA
A1AG1_HUMAN	SDVVYTDW(+3.99)K	2	-0.47	NA	NA	NA	NA	NA	NA	NA	NA	NA	NA	NA	NA	NA	NA	NA	NA	NA	NA	NA	NA	NA	NA	NA	-0.469074	NA	NA	NA	NA	NA	NA	NA	NA	NA	NA	NA	NA	NA	NA	NA	NA	NA	NA	NA	NA	NA
A1AG1_HUMAN	YVGGQE(+21.98)HFAHLLILR	2	-2.8	NA	NA	NA	NA	NA	NA	NA	NA	NA	NA	NA	NA	NA	NA	NA	NA	NA	NA	NA	NA	NA	NA	NA	NA	NA	NA	NA	NA	NA	-2.7407	NA	NA	NA	NA	-2.85611	NA	NA	NA	NA	NA	NA	NA	NA	NA	NA
A1AG2_HUMAN	TLMFGSYLDDEK	2	6.14	-0.581	-2.93	0.00553	8.57	0.00553	5.84327	5.72169	4.62707	4.87596	5.64741	5.4307	5.68966	5.92504	5.5023	5.30005	6.44645	6.47805	6.76283	6.72068	6.12364	6.35278	5.94342	5.91785	5.7558	5.96341	6.48412	6.53946	6.26205	6.36851	6.49991	6.45343	7.3443	7.26799	6.88486	6.69825	6.98558	6.74312	5.71449	5.92779	6.58941	6.49025	5.58098	5.83313	6.00147	5.98042
A1AG2_HUMAN	EQLGEFYEALDC(+57.02)LC(+57.02)IPR	3	5.67	-0.715	-2.62	0.01238	6.85	0.01238	4.87832	5.21058	4.83352	5.24101	4.71	4.99128	5.25037	5.34008	5.25994	5.42015	6.46227	6.34442	6.46824	6.14767	5.71612	NA	4.63644	3.49499	5.44862	4.8365	6.06261	5.48146	5.52984	5.48503	5.72009	5.99141	6.98625	7.02542	6.35234	6.26579	6.47637	6.49989	5.85199	5.96808	6.67033	6.32193	5.29516	5.78197	5.06591	5.77879
A1AG2_HUMAN	EQLGEFYEALDC(+57.02)LC(+57.02)IPR	2	4.15	-0.826	-3.23	0.00244	10.41	0.00244	4.03562	3.48508	3.34558	3.29546	3.0177	2.84896	3.52639	3.70465	3.73359	3.4982	4.61584	5.10434	4.87625	4.93805	4.32193	4.26655	2.50323	2.28371	3.76132	3.67154	3.95883	4.35183	3.83957	4.19842	4.24587	4.35262	5.71425	5.6856	5.18893	5.09441	5.36777	5.20443	3.62863	3.96808	4.99331	4.88264	4.20025	4.25112	4.19959	4.03148
A1AG2_HUMAN	SDVMYTDWK	2	4.81	-0.412	-2.11	0.0407	4.46	0.0407	4.34048	4.07859	5.4282	5.56847	4.21474	3.86097	4.30319	4.40309	3.91883	3.77398	4.90226	5.05559	5.25206	5.16678	4.76042	5.00978	4.6545	4.40216	4.46321	4.5125	5.07369	4.99716	5.02338	4.9846	5.10836	4.82352	5.94712	5.84607	5.46612	5.24422	5.50765	5.48197	4.33533	4.25536	5.17437	5.0917	4.50125	4.49485	4.4455	4.50748
A1AG2_HUMAN	NWGLSFYADKPETTK	3	5.34	-0.539	-2.55	0.01444	6.52	0.01444	4.98935	4.65976	4.09655	4.04041	4.77649	4.58061	5.45519	5.33362	4.74369	4.61394	5.89295	5.68129	5.93148	5.87637	5.60713	5.75794	4.81643	4.2593	5.09579	5.20091	5.17323	5.49827	5.53458	5.57542	5.5335	5.39625	6.59139	6.39452	5.94996	5.80393	6.34929	6.21532	5.06561	4.96195	5.88671	5.76818	5.26237	5.16448	5.0729	4.98935
A1AG2_HUMAN	NWGLSFYADKPETTK	2	3.17	-1.042	-2.49	0.017	6.18	0.017	3.05004	2.6496	2.54874	2.29278	2	1.41938	3.0726	-0.0157386	1.30838	2.54291	4.08909	3.95818	4.04226	3.75536	3.09532	3.48176	2.23292	1.5025	3.08199	2.82985	3.60058	3.38836	2.94012	2.90875	3.58683	3.30109	5.02633	4.73365	4.22882	4.12478	4.56826	4.10255	2.92972	2.88504	4.18175	4.19377	3.07996	3.43065	3.32193	3.24345
A1AG2_HUMAN	TLM(+15.99)FGSYLDDEK	2	2.16	-0.482	-0.92	0.36344	0.84	0.36344	1.44859	2.76233	NA	-0.351744	2.44805	2.99565	-0.218674	1.9455	1.7834	2.14359	1.24793	2.20342	2.41012	3.446	0.582332	1.90219	2.69315	3.67187	1.6903	2.43795	2.66843	3.56042	1.52223	3.209	2.40873	3.72333	2.24521	2.93226	3.10852	3.20007	2.2957	3.03041	0.718328	1.52506	2.22525	2.77821	0.647247	1.45698	1.25716	2.56598
A1AG2_HUMAN	EHVAHLLFLR	2	3.44	-0.783	-3.26	0.00221	10.64	0.00221	3.29451	3.18442	2.32431	2.18442	2.85491	2.82463	3.19352	3.28761	2.63935	2.71208	3.8014	4.11864	4.3866	4.15589	3.02733	3.57757	1.94342	1.89743	2.85581	2.75111	3.9428	3.901	3.2706	3.35769	3.86721	3.88955	4.9492	4.82053	4.22005	4.25603	4.69911	4.35971	2.77845	2.91325	4.23947	4.1375	3.18866	3.47376	3.10733	3.31057
A1AG2_HUMAN	SDVM(+15.99)YTDWK	2	-0.5	-0.739	-1.92	0.07187	3.7	0.07187	NA	-1.08227	NA	-0.706683	NA	NA	NA	NA	NA	NA	NA	-0.48312	NA	NA	NA	-1.33608	NA	-0.462972	NA	-1.57787	-0.477516	0.403663	-0.870091	0.187763	NA	-0.0499798	NA	0.0773057	NA	NA	NA	0.145541	NA	NA	NA	-0.388355	NA	NA	NA	-0.824428
A1AG2_HUMAN	ITGK(+57.02)WFYIASAFR	3	-0.08	-0.344	-0.35	0.73346	0.12	0.73346	NA	NA	NA	NA	NA	NA	NA	NA	NA	NA	NA	NA	NA	NA	NA	-0.351403	NA	NA	NA	NA	NA	NA	NA	-0.278716	NA	0.0853321	NA	NA	1	0.00598009	NA	0.440997	NA	NA	-0.243926	-1.26188	NA	NA	NA	NA
A1AG2_HUMAN	NWGLSFYADK(+57.02)PETTK	2	-1.15	-1.113	-1.6	0.1492	2.58	0.1492	NA	NA	NA	NA	NA	NA	NA	NA	NA	NA	-2.16439	-1.45121	NA	-1.68061	NA	NA	NA	NA	NA	NA	NA	NA	NA	NA	NA	NA	-0.175087	-0.379306	NA	NA	-1.04399	NA	NA	NA	NA	NA	NA	NA	NA	NA
A1AT_HUMAN	SVLGQLGITK	2	-0.91	-0.405	-0.88	0.39447	0.78	0.39447	NA	NA	NA	NA	-0.810029	NA	-1.02062	NA	-2.04103	NA	NA	NA	NA	NA	NA	-0.885916	NA	NA	NA	NA	NA	NA	-1.30125	-1.10392	0.14612	0.295839	NA	NA	-0.818464	-1.27477	-1.15538	NA	NA	NA	NA	NA	NA	NA	NA	NA
A1AT_HUMAN	VFSN(+.98)GADLSGVTEEAPLK	2	-1.46	-0.391	-0.88	0.38921	0.78	0.38921	NA	NA	NA	NA	-1.76696	-2.57388	-1.50002	-1.4458	NA	NA	NA	NA	-1.76058	NA	-1.02064	-1.28126	NA	-2.05184	NA	NA	NA	NA	-1.2122	-2.10992	-0.0687128	-0.0473057	NA	NA	NA	-1.83993	NA	NA	NA	NA	NA	NA	NA	-1.5816	-1.27576	-1.84461
A1BG_HUMAN	LETPDFQLFK	2	6.41	-0.192	-1.08	0.28466	1.17	0.28466	6.30914	6.06528	5.38034	5.66985	6.46186	6.42262	6.45307	6.63601	6.07898	6.00049	6.87415	6.93411	6.62513	6.77861	6.48571	6.63173	6.65205	6.77017	5.49197	5.5433	6.62891	6.64637	6.72486	6.79697	6.61847	6.42963	7.16742	7.34328	6.35835	6.27936	6.97011	7.07143	6.08061	6.18347	6.14258	6.2724	6.19881	6.27743	5.91469	5.99823
A1BG_HUMAN	SGLSTGWTQLSK	2	6.09	-0.117	-0.65	0.52115	0.42	0.52115	5.64725	5.63423	5.1877	5.52071	5.82128	5.73479	6.09837	6.29759	5.92845	5.72259	6.44486	6.62059	6.35412	6.51238	5.98614	6.20515	6.20534	6.20025	6.18656	6.28534	6.31696	6.32382	6.38257	6.50663	5.99457	6.0433	7.07491	7.20659	5.9684	5.90988	6.59091	6.78392	5.42427	5.72206	5.76916	5.71699	6.2146	6.10451	5.35096	5.52602
A1BG_HUMAN	C(+57.02)EGPIPDVTFELLR	2	4.16	-0.307	-1.64	0.10939	2.68	0.10939	3.80006	3.6923	3.75179	3.65951	3.63169	3.48294	4.02308	4.10258	3.90689	3.88502	4.6983	4.90414	4.76663	4.68893	4.17255	4.24549	3.39408	3.04182	4.16291	4.17492	4.32935	4.15389	4.29314	4.39523	4.21759	4.13444	5.33156	5.46063	4.12928	4.03624	4.84191	4.9674	4.04026	3.9558	4.12928	3.94486	4.31128	4.29471	3.55334	3.79925
A1BG_HUMAN	C(+57.02)LAPLEGAR	2	3.45	-0.017	-0.09	0.92996	0.01	0.92996	2.73016	2.79035	2.65289	2.95504	3.61143	3.53185	3.68966	3.04368	3.08031	3.14359	3.8014	3.78958	3.89721	3.87968	3.43558	3.65947	3.95671	3.76844	3.7359	3.74935	3.69356	3.34689	4.08927	3.36851	3.54911	3.61777	3.98218	3.85752	3.42015	3.3294	3.64818	4.16004	3.06259	3.24329	3.2109	3.2032	3.75017	3.33868	2.70854	2.67187
A1BG_HUMAN	SWVPHTFESELSDPVELLVAES	2	3.68	-0.58	-1.29	0.20383	1.67	0.20383	3.94816	3.09366	4.1035	3.50635	2.90332	1.89175	3.58806	3.75189	3.74704	3.48063	4.2362	4.7349	4.63972	4.27137	3.87232	4.24549	1.47689	-1.2916	3.91647	3.69368	3.51643	3.46103	3.62532	4.23733	3.3741	3.1808	5.75536	5.70603	4.2462	3.94192	4.71569	4.28932	3.26177	3.56925	3.46186	3.41954	3.94182	4.12156	3.68137	3.91254
A1BG_HUMAN	SWVPHTFESELSDPVELLVAES	3	4.72	-0.148	-0.2	0.84473	0.04	0.84473	4.18866	4.38606	5.01409	5.12928	3.98882	3.75424	5.16993	5.3009	4.76037	4.78118	6.09316	5.70677	5.6562	5.51664	5.24917	5.73167	2.99072	-0.962767	5.10823	5.25774	NA	4.58999	4.46182	4.71451	4.75157	4.59655	6.29921	6.70856	5.1617	5.18368	5.33057	5.04268	5.21812	4.93718	4.71679	4.74416	5.07052	-0.453755	4.92631	5.13332
A1BG_HUMAN	VTLTC(+57.02)VAPLSGVDFQLR	3	5.62	-0.2	-0.84	0.40512	0.71	0.40512	4.51394	5.21919	5.2072	5.38606	5.38296	5.29562	5.63077	5.37192	5.27162	5.65369	6.36464	6.08261	6.14514	6.04224	5.6168	6.04067	5.33828	4.66445	5.65767	5.43248	5.99814	5.05889	5.78971	5.47254	5.62131	5.45047	6.32835	6.82987	6.09612	6.05439	5.84568	5.90151	5.83144	5.63618	5.91577	5.24413	5.51987	5.76348	4.71926	5.24942
A1BG_HUMAN	VTLTC(+57.02)VAPLSGVDFQLR	2	5.15	-0.21	-0.6	0.55406	0.36	0.55406	5.30485	4.89296	NA	NA	4.53206	4.15244	4.96467	5.43359	5.5366	5.06087	5.01809	5.22386	6.19113	6.03036	4.39869	4.53307	4.86095	4.81608	4.20983	5.60301	4.76276	4.75759	5.729	5.98019	4.95456	5.03543	6.80229	5.96101	5.64057	NA	5.70742	5.21532	4.28441	NA	NA	NA	NA	NA	5.19319	3.94044
A1BG_HUMAN	ATWSGAVLAGR	2	5.45	-0.154	-0.91	0.36794	0.83	0.36794	5.07241	4.95616	4.47453	4.61203	5.42502	5.16606	5.60422	5.63075	5.03853	4.91149	5.78891	5.67807	5.82977	5.80499	5.46444	5.59682	5.65613	5.57629	5.51083	5.56848	5.72108	5.72939	5.80939	5.95348	5.58683	5.47393	6.26277	6.17029	5.34228	5.15453	6.06538	6.05182	5.11502	4.9863	5.18909	5.16189	5.53367	5.3862	4.82236	4.92563
A1BG_HUMAN	SLPAPWLSMAPVSWITPGLK	3	3.77	-0.657	-1.37	0.17918	1.87	0.17918	2.97431	2.88432	3.82092	4.75002	1.96393	1.78483	3.46871	4.03575	3.62849	3.65369	5.36296	4.87634	4.12751	4.47782	3.49273	4.77274	2.01635	-0.899836	4.03846	3.70281	3.96201	3.0784	3.52794	3.85008	3.79452	3.22847	4.87213	5.69073	4.26338	4.48066	3.78018	4.58631	4.43986	4.32384	4.03465	4.09592	4.09245	4.93581	3.41063	3.61759
A1BG_HUMAN	SLPAPWLSMAPVSWITPGLK	2	4.15	-0.66	-1.75	0.08803	3.05	0.08803	3.70435	3.19144	4.82513	4.51785	2.76344	2.23967	3.92845	4.05628	3.95839	3.83057	5.10933	5.41761	5.02966	4.60335	4.46444	4.69719	2.11453	0.185556	3.91647	3.92806	3.97626	3.93926	4.29314	4.26802	3.85373	3.65929	6.16921	6.35464	4.79913	4.67498	5.24747	4.9414	3.83144	4.16225	4.152	4.16189	4.66073	4.77891	3.86645	3.89363
A1BG_HUMAN	HQFLLTGDTQGR	2	4.82	-0.137	-0.72	0.47843	0.51	0.47843	4.39957	4.17028	4.39175	4.42931	4.49462	4.28496	5.01159	4.76154	4.33979	4.48768	5.346	5.42531	5.29481	5.22524	4.68275	4.91291	4.88897	4.40439	5.17478	4.99347	5.15247	4.80339	5.20672	4.56956	4.96355	4.946	5.91759	5.64914	4.81669	4.72115	5.31976	5.43616	4.36014	4.44299	4.76671	4.76022	4.85285	4.97385	4.23739	3.96963
A1BG_HUMAN	HQFLLTGDTQGR	3	4.74	-0.042	-0.19	0.84718	0.04	0.84718	3.91028	3.82009	3.98049	4.06413	4.86472	4.7413	5.16993	4.62018	4.41546	4.38752	5.25448	5.13281	5.16256	5.01237	4.94578	5.00352	5.11927	4.66631	4.98551	5.03741	5.05144	4.55828	5.46679	4.81687	4.89002	4.71941	5.32193	5.45763	4.75731	4.50725	4.98558	5.49096	4.38452	4.41635	4.60046	4.42626	5.09245	4.64386	3.99853	3.54432
A1BG_HUMAN	LELHVDGPPPRPQLR	3	3.74	-0.273	-1.11	0.27505	1.22	0.27505	3.62403	3.34099	3.1035	2.79229	3.29677	2.98251	4.19555	4.26064	2.87508	2.72408	4.36296	4.6256	4.17405	4.04224	3.29004	3.69874	3.47023	3.51987	4.12669	3.62045	4.22717	4.22293	3.83957	3.92534	3.88624	3.89304	5.69697	5.3153	3.68268	3.4329	4.77227	4.46382	2.95164	2.89279	3.82443	3.49825	3.49185	3.76037	2.94013	2.87832
A1BG_HUMAN	IFFHLNAVALGDGGHYTC(+57.02)R	3	2.8	-0.505	-1.38	0.17556	1.9	0.17556	2.68864	2.48222	2.05268	1.87685	2.87447	2.42586	3.16267	3.3375	2.08826	2.08432	3.74043	3.82491	3.60616	3.34799	2.75109	2.64023	0.68678	-0.399407	2.84396	NA	3.47244	2.95395	3.42351	3.25932	3.17798	3.10169	4.20806	4.70856	3.2531	2.38208	5.03926	3.67258	2.03821	1.96808	2.06848	2.69822	2.42626	2.64116	2.20723	2.27594
A1BG_HUMAN	IFFHLN(+.98)AVALGDGGHYTC(+57.02)R	3	0.84	-0.204	-0.59	0.55933	0.35	0.55933	0.142125	NA	NA	NA	0.254101	-0.330645	0.842817	0.911232	0.340682	0.272542	1.2362	1.89308	NA	1.05636	NA	NA	NA	NA	1.13157	0.729841	NA	1.11373	0.854802	1.13801	0.901662	0.449526	2.36757	2.08356	0.769387	NA	NA	1.20443	NA	NA	NA	0.604071	NA	NA	NA	-0.568089
A1BG_HUMAN	SLPAPWLSM(+15.99)APVSWITPGLK	3	1.57	-0.729	-1.39	0.1721	1.93	0.1721	-0.360632	1.66482	-0.0484985	1.37346	0.855891	0.859539	-0.169692	1.62864	1.75039	1.79689	2.19741	2.76553	1.82321	2.64755	-0.316027	2.10756	0.550297	-0.0924809	1.38155	1.61079	2.05592	2.20939	1.52984	2.23586	1.2649	2.2422	2.74531	3.3351	2.14048	2.93214	2.05629	2.37727	1.43676	1.87725	1.67138	2.23573	0.758027	2.1427	-0.384859	1.73697
A1BG_HUMAN	SLPAPWLSM(+15.99)APVSWITPGLK	2	-0.34	-0.589	-1.02	0.31505	1.05	0.31505	-1.56139	-0.724226	NA	NA	NA	-1.83899	-2.64386	-1.24695	-0.380986	-0.696744	NA	0.975054	0.629732	0.557757	NA	NA	NA	NA	-1.88411	0.0327899	-0.320689	0.64818	NA	0.855097	-0.806656	0.38169	0.893085	1.71966	0.447459	0.0829614	0.466112	0.826797	NA	-1.15328	NA	NA	-1.83954	NA	-1.61339	-0.870232
A1BG_HUMAN	TPGAAANLELIFVGPQHAGNYR	3	5.66	-0.435	-1.46	0.15261	2.12	0.15261	5.51245	4.84924	5.40306	5.25824	5.19153	4.7413	4.87869	5.68247	5.45185	5.56892	6.64386	6.41954	6.76663	6.00024	5.5032	5.99408	4.14273	3.54432	6.00892	5.37655	6.00973	5.43566	5.84033	5.47254	5.56927	5.08198	7.20282	7.2244	5.85685	5.80393	6.92269	6.37921	5.65559	5.52006	5.97643	5.95187	5.99768	5.81827	4.71033	5.20409
A1BG_HUMAN	TPGAAANLELIFVGPQHAGNYR	2	-0.09	0.319	0.4	0.6939	0.16	0.6939	NA	NA	NA	NA	NA	NA	NA	NA	NA	NA	0.343954	0.330149	NA	-0.447547	NA	NA	NA	NA	NA	NA	NA	-1.37449	NA	NA	NA	NA	2.08746	1.29251	-1.01981	NA	0.4879	-0.15066	NA	NA	NA	-1.0862	-1.20972	-0.332076	NA	NA
A1BG_HUMAN	N(+.98)GVAQEPVHLDSPAIK	3	5.68	-0.034	-0.19	0.85212	0.04	0.85212	5.17932	5.31069	4.86659	5	5.57454	5.51674	5.94667	6.00845	5.37271	5.34445	6.07064	6.09954	5.8334	6.04519	5.63278	5.63781	5.93	5.98638	5.7832	6.07655	5.79437	5.87378	5.98582	6.20448	5.51527	5.56958	6.80229	6.69585	5.56294	5.38352	6.16534	6.32243	5.10038	5.20438	5.35168	5.32193	5.60733	5.47982	4.83062	5.12524
A1BG_HUMAN	N(+.98)GVAQEPVHLDSPAIK	2	3.36	-0.174	-0.87	0.38884	0.76	0.38884	3.42033	3.23965	2.87393	2.76746	2.79458	2.54382	3.54724	3.70864	2.62121	2.8716	3.93437	4.08017	3.77722	3.68287	2.90426	3.33794	3.29287	3.05322	3.55693	3.4618	3.72014	3.76502	3.25461	3.43182	3.46805	3.43382	4.80919	4.42411	3.26849	3.11617	4.13484	3.98022	2.63677	2.69424	3.25354	3.20633	2.97593	3.34865	2.95835	3.07912
A1BG_HUMAN	SGLSTGWTQLS(+162.05)KLLELTGPK	3	0.1	-0.463	-1.46	0.15254	2.13	0.15254	-0.800582	-1.70846	0.0811368	0.263034	-0.83523	-1.11201	0.111031	0.136792	0.420085	-0.060457	1.21245	1.65208	1.03472	1.05636	-0.232148	-0.471809	-2.5899	NA	0.166242	0.0420232	0.506868	0.567229	0.513038	0.381935	0.21036	0.668669	0.576349	0.297905	-0.336345	-0.291172	0.518467	0.957053	-0.275546	-0.20307	0.799701	0.432959	0.872539	1.15032	-0.942515	-0.765535
A1BG_HUMAN	SGLSTGWTQLSK(+57.02)	2	0.02	-0.251	-0.86	0.3947	0.74	0.3947	-0.643856	-1.0032	-1.4693	-1.58365	-0.33985	-0.28334	0.0331246	0.435759	-0.708044	-0.553726	0.775294	1.23529	0.840629	1.19045	-0.104613	0.224977	0.252032	0.242458	-0.570089	-0.680443	-0.277985	-0.112543	0.292692	0.401044	0.193344	0.186491	1.58925	1.70755	-0.305626	-0.391756	0.931234	1.13273	-0.632016	-0.434299	-0.166923	0.0565835	0.739086	-0.02894	NA	-1.48656
A1BG_HUMAN	LHDNQN(+.98)GWSGDSAPVELILSDETLPAPEFSPEPESGR	3	4.07	-0.296	-0.99	0.32673	0.98	0.32673	4.6939	4.04991	3.53235	3.26849	3.11548	2.90573	4.68966	4.24697	3.78991	3.47886	4.24354	4.89862	4.50055	4.41528	4.01568	4.14671	3.35444	1.95936	4.85137	4.20091	4.52507	3.93268	4.2706	4.13167	4.06224	3.65313	5.48036	5.38663	3.92859	3.90239	5.10368	4.73747	3.36341	3.64615	3.76671	3.83794	4.18866	4.25112	4.46688	3.63819
A1BG_HUMAN	TLTC(+57.02)VAPLSGVDFQLR	2	-0.26	-0.273	-0.51	0.61244	0.26	0.61244	-1.02396	-1.49506	-0.672835	-0.271981	NA	NA	-0.559134	-0.449358	-1.50625	NA	1.04775	1.32358	-0.346421	-0.174804	-1.424	-1.17295	NA	NA	0.2584	0.57625	-2.18488	-1.118	-1.04002	-0.155721	NA	NA	2.73761	2.8502	NA	-1.39176	1.05107	1.29754	NA	NA	NA	NA	-0.229482	0.425951	-2.02604	-1.55141
A1BG_HUMAN	VTLTC(+57.02)VAPLSGVD(+21.98)FQLR	3	0.43	-0.65	-1.8	0.0804	3.24	0.0804	1.07442	1.20538	-1.23517	NA	0.045581	NA	NA	NA	-0.904365	0	0.899473	0.502985	0.897213	0.72031	NA	-0.717645	-0.720618	NA	0.507079	-0.599247	1.82355	0.485067	-0.116391	NA	1.06559	1.1047	1.44057	1.12663	0.321928	0.410536	1.00864	0.792309	0.532973	0.189772	-0.207993	-1.11716	0.216318	0.335349	1.46688	1.6939
A1BG_HUMAN	NGVAQEPVHLDSPAIK	2	-1.04	-0.023	-0.07	0.94465	0	0.94465	-0.806507	-1.02257	NA	NA	-2.21552	NA	-1.12638	-0.595436	-1.79505	-1.66198	-0.732349	-0.501676	NA	-0.598665	NA	-0.697927	-1.48954	NA	-1.09603	-0.349432	-0.390459	-0.493506	-1.02655	-1.26192	NA	-1.2476	0.468769	-0.336896	-1.51457	-2.58048	0.0943274	-0.321424	-2.11379	-1.67578	NA	NA	NA	-1.47	-1.04527	-1.61931
A1BG_HUMAN	NGVAQEPVHLDSPAIK	3	2.06	0.345	1.59	0.12426	2.52	0.12426	NA	1.68485	NA	NA	1.88897	NA	2.5725	2.49619	1.70974	1.92714	2.44677	2.65208	2.16486	2.45491	1.71312	2.0601	2.21533	2.28371	2.26197	2.7686	NA	NA	2.19839	NA	NA	1.83443	NA	NA	1.94145	1.60529	2.03531	NA	1.50951	1.50497	NA	NA	NA	1.97278	NA	1.50748
A1BG_HUMAN	C(+58.01)EGPIPDVTFELLR	2	-0.78	-0.473	-1.63	0.11128	2.66	0.11128	-1.46453	-1.58816	-1.62608	-2.0372	-1.69599	-1.94208	-1.06278	-0.793723	NA	-2.00593	-0.0422282	0.0534093	0.0959486	0.0203135	-0.655234	-0.549191	-0.635148	-1.73226	-0.405458	-0.83667	-0.305292	-0.690716	NA	-0.288888	-0.907939	-0.494765	1.15843	0.986703	-1.08439	-1.23191	-0.0824622	0.0259592	-0.910261	-1.1661	-1.14312	NA	-0.519127	-0.397171	-1.60623	-1.187
A1BG_HUMAN	LLELTGPK(+57.02)	2	-0.48	-0.131	-0.4	0.68826	0.16	0.68826	-1.72009	-1.27782	NA	NA	-0.628355	-0.444302	-0.317282	-0.485427	NA	NA	0.469485	-0.114928	0.212913	0.134756	-1.14414	-0.816944	-0.0977752	-0.326651	-1.916	NA	-0.443408	-0.682611	-0.0650276	-0.00837967	-0.253004	-0.427154	1	0.580544	-1.34257	NA	0.469245	0.658291	NA	NA	-1.31859	-1.61706	-0.602036	-0.477024	NA	-1.81444
A1BG_HUMAN	LHDN(+.98)QNGWSGDSAPVELILSDETLPAPEFSPEPESGR	3	3.32	-0.345	-1.01	0.32062	1.02	0.32062	NA	NA	2.92976	2.69842	2.20704	NA	NA	3.3375	2.85968	2.79689	3.76104	4.21057	3.99119	3.91886	3.50667	3.48356	NA	1.21632	NA	3.55746	NA	3.37871	3.17673	3.7849	2.94006	3.2612	4.7044	4.62521	3.52071	3.1919	4.41422	4.11424	2.50359	3.16225	3.07958	3.24031	3.38421	3.46463	1.70854	3.27594
A1BG_HUMAN	V(+57.02)TLTC(+57.02)VAPLSGVDFQLR	2	-1.11	-0.213	-0.38	0.70994	0.14	0.70994	NA	NA	NA	NA	NA	NA	-1.67324	-0.931227	-1.81073	NA	-0.264145	0.381679	-0.157064	-0.56946	-1.65275	NA	NA	-2.33614	NA	-2.48211	-2.97542	-2.38103	-2.8621	-1.35147	NA	-1.3962	1.05063	1.16845	NA	NA	0.0215011	0.321928	NA	NA	NA	-2.00578	-1.20727	-1.34486	NA	NA
A1BG_HUMAN	V(+57.02)TLTC(+57.02)VAPLSGVDFQLR	3	-0.75	-0.282	-0.55	0.58709	0.31	0.58709	NA	NA	NA	NA	NA	NA	-1.88381	NA	NA	NA	0.0544478	-0.480818	-0.435856	-0.725001	-1.75548	-1.03875	NA	NA	NA	NA	NA	NA	-1.08582	NA	NA	NA	0.203872	0.747516	NA	NA	-0.148157	-0.436692	NA	-1.23649	NA	NA	-1.23447	-1.79895	NA	NA
A1BG_HUMAN	TPGAAANLELIFVGPQ(+.98)HAGNYR	3	2.5	0.527	0.99	0.32888	0.98	0.32888	3.46713	1.43568	1.63188	1.61096	3.3744	2.81972	3.48875	2.54171	1.93214	NA	3.79141	2.25615	3.43899	2.5937	2.13894	3.16702	NA	NA	3.69195	3.27375	NA	1.61897	2.86387	NA	0.983126	3.10169	4.26277	3.82987	NA	1.06159	2.91983	NA	0.797945	1.8668	2.3031	0.956057	2.41039	2.93361	1.52509	NA
A1BG_HUMAN	TPGAAAN(+.98)LELIFVGPQHAGN(+.98)YR	3	1.96	-0.148	-0.32	0.75098	0.1	0.75098	NA	3.08237	1.76413	2.07039	0.446746	-0.0933412	NA	3.14743	2.39638	3.26353	1.25956	-0.0316722	NA	NA	2.49273	1.31991	2.68678	2.43958	1.1795	1.52284	NA	NA	2.33067	2.79697	0.703018	NA	NA	NA	1.83059	NA	2.11748	0.73293	3.12374	2.77194	1.91045	1.67807	2.17463	NA	2.86162	3.00353
A1BG_HUMAN	SWVP(+31.99)HTFESELSDPVELLVAES	3	-0.82	-0.392	-0.73	0.47152	0.53	0.47152	NA	-1.71895	NA	-1.90362	NA	-1.68574	NA	-0.481779	NA	0.78548	NA	-2.28932	NA	-0.529541	NA	-0.989974	-1.40004	-2.18271	0.170044	0.43094	NA	-0.285874	-0.773229	-0.63743	-1.38187	-0.0852023	-1.16928	0.861172	NA	-0.818635	NA	NA	NA	-0.216346	NA	-1.1488	NA	0.062664	-2.70526	-0.466876
A1BG_HUMAN	SLPAPWLSMAPVSWITPGLK(+57.02)	2	-1.05	-1.048	-1.16	0.27572	1.35	0.27572	NA	NA	NA	NA	NA	NA	NA	NA	NA	NA	-2.152	-1.14378	-1.65267	NA	NA	NA	NA	NA	NA	NA	NA	NA	NA	NA	NA	NA	0.392317	0.674759	NA	NA	-1.82479	-1.65093	NA	NA	NA	NA	NA	NA	NA	NA
A1BG_HUMAN	SLPAPWLSMAPVSWITPGLK(+57.02)	3	-0.97	0.127	0.16	0.87865	0.03	0.87865	NA	NA	NA	NA	NA	NA	NA	NA	NA	NA	-0.506668	NA	NA	-1.50999	NA	-0.740995	NA	NA	NA	NA	NA	NA	NA	NA	NA	NA	NA	-0.0402639	NA	NA	NA	NA	NA	NA	NA	NA	-2.05184	NA	NA	NA
A1BG_HUMAN	L(+57.02)LELTGPK	2	-0.1	-0.394	-0.81	0.42897	0.65	0.42897	NA	NA	NA	NA	-0.390315	-0.691343	NA	-0.54128	NA	NA	0.584963	-0.409005	NA	NA	-0.958045	NA	-0.146988	0.0690416	NA	NA	NA	NA	-0.222392	0.0303156	NA	NA	1.01282	0.431488	NA	NA	0.67047	0.443962	NA	NA	-0.773035	NA	0.261265	-1.13414	NA	NA
A1BG_HUMAN	C(+57.02)LAPLE(+21.98)GAR	2	-1.6	-0.447	-0.51	0.62613	0.26	0.62613	-0.885829	-1.8397	NA	NA	NA	NA	NA	NA	NA	NA	-2.55476	NA	NA	NA	NA	NA	NA	NA	NA	NA	-0.40024	NA	NA	NA	NA	NA	NA	-2.79549	NA	NA	NA	-2.18004	NA	NA	NA	NA	NA	NA	-0.512899	NA
A1BG_HUMAN	SWITPGLK	2	0.59	NA	NA	NA	NA	NA	NA	NA	NA	NA	NA	NA	NA	NA	NA	NA	NA	NA	NA	NA	NA	NA	-2.19794	NA	2.11687	1.84642	NA	NA	NA	NA	NA	NA	NA	NA	NA	NA	NA	NA	NA	NA	NA	NA	NA	NA	NA	NA
A1BG_HUMAN	SW(+31.99)VPHTFESELSDPVELLVAES	2	-1.71	-0.34	-0.55	0.59592	0.3	0.59592	NA	NA	NA	NA	NA	NA	NA	NA	NA	-1.52504	NA	NA	NA	NA	NA	NA	NA	-2.36015	-2.13303	-1.54986	NA	NA	NA	-1.95072	NA	NA	-1.01554	-1.44265	NA	NA	NA	NA	NA	NA	NA	NA	NA	NA	NA	NA
A2AP_HUMAN	LQQVLHAGSGPC(+57.02)LPHLLSR	3	1.51	-0.207	-0.76	0.45243	0.58	0.45243	0.756521	0.939573	0.564953	0.757799	1.36059	0.754244	1.09892	1.38072	1.39638	1.11198	1.99305	2.35936	1.90275	2.16895	1.26566	1.5226	1.37598	1.22239	1.85285	1.82652	2.21387	2.27848	0.741344	1.41364	1.58683	1.88431	3.02078	2.86844	1.44746	1.23072	2.14712	2.25596	NA	0.214718	1.42502	1.73552	1.26568	2.09616	0.305413	1.0555
A2AP_HUMAN	LGNQEPGGQTALK	2	2.95	0.146	0.62	0.53935	0.38	0.53935	2.12199	2.29936	2.12826	2.61952	3.03953	3.02584	2.86853	2.93189	3.13249	2.92194	2.96312	3.51313	3.09643	3.5561	2.85499	2.91825	3.66102	3.90374	3.28187	3.67711	2.84786	3.12532	3.02607	3.23586	2.77831	2.94935	3.8365	4.21908	2.46241	2.74369	3.1881	3.64547	2.06259	2.41456	2.60266	2.82375	3.24569	2.71745	1.61973	2.0555
A2AP_HUMAN	QEDDLANINQWVK	2	1.94	0.029	0.14	0.88892	0.02	0.88892	1.69913	1.51617	0.836024	1.21864	1.40162	1.04112	1.4518	1.54171	1.77029	1.67239	2.43399	2.39741	2.59936	2.48654	2.23919	2.27489	2.4135	2.37742	2.91364	2.82985	1.92496	1.97332	1.39461	1.30512	2.0986	1.81252	2.61891	2.69942	2.01224	1.56028	2.52375	2.45282	1.47964	1.58369	1.8413	1.63227	2.53276	2.21709	1.47534	1.39366
A2AP_HUMAN	WFLLEQPEIQVAHFPFK	3	3.24	-0.713	-1.95	0.05749	3.82	0.05749	1.61298	1.96438	3.66985	3.56294	1.59089	1.16877	1.93819	2.44441	3.43429	3.29805	4.14505	4.44815	4.01695	3.93168	3.49273	3.85847	0.159383	NA	3.48436	3.32902	3.22981	3.00503	2.64998	2.91614	2.75364	3.10169	5.1182	5.16845	3.79323	3.65133	4.00594	4.03041	3.1372	3.39104	3.87992	3.58496	3.89268	4.46463	2.07985	2.76637
A2AP_HUMAN	FDPSLTQR	2	1.55	-0.072	-0.22	0.82907	0.05	0.82907	0.615195	0.937904	0.532348	0.869692	1.61435	1.60224	1.24744	-1.30378	1.36182	1.53612	1.88452	1.89308	1.99379	1.93932	1.64921	1.83045	2.62815	2.56439	2.4535	2.50626	2.0258	2.00503	1.4112	1.24763	1.65943	1.65724	2.16706	2.21196	1.49476	1.28705	1.89092	2.16454	1.26528	1.15582	1.22239	1.20789	2.2186	1.91585	0.785406	0.798437
A2AP_HUMAN	EDFLEQSEQLFGAKPVSLTGK	3	0.12	-0.044	-0.18	0.85721	0.03	0.85721	-0.334714	-0.213357	NA	-0.763438	-0.376376	-0.209127	-0.28064	-0.128142	0.26041	0.563088	0.459432	0.636252	-0.0547658	0.622463	-0.0334969	NA	0.174029	-0.164631	0.966511	0.79955	0.617641	0.474233	-0.128324	-0.248624	0.248516	0.276758	0.987061	1.56721	-0.277534	-0.214424	0.62905	0.882506	-0.658343	-0.767258	-0.57299	NA	0.751741	0.522976	-0.94703	-0.506513
A2AP_HUMAN	NKFDPSLTQR	2	-0.53	-0.391	-1.3	0.2025	1.68	0.2025	-2.39504	NA	-2.95539	NA	-0.542837	-0.876789	-1.23173	NA	-1.36643	-1.22833	-0.575285	-0.359511	-0.220671	-0.0127193	-0.517956	-0.338624	0.816136	0.364664	0.14901	0.00473015	0.0196958	-0.187977	-0.644267	-0.690379	-0.0745893	-0.110101	0.280108	0.350757	-0.961181	-1.0659	0.142222	0.0475657	-1.25934	-1.05857	-0.395577	-0.508403	-0.0106472	-0.0427623	NA	-1.5765
A2AP_HUMAN	ELKEQQDSPGNK	2	-3.77	-0.224	-0.71	0.48274	0.5	0.48274	NA	-6.30097	-4.23404	-4.23292	-4.13196	-4.53508	-3.37116	-3.47017	-4.06716	-3.81329	-3.49724	-2.91516	-3.4516	-3.27497	-4.14554	-4.0101	-3.24587	-3.00189	-3.39306	-3.65336	-4.71239	-3.83686	-3.80123	-3.70574	-4.2404	-4.34276	-1.93946	-2.02942	-3.98955	-4.0634	-2.99222	-3.00323	-4.77046	-4.55392	-3.66234	-3.78986	-3.23947	-3.91111	NA	NA
A2AP_HUMAN	HQMDLVATLSQLGLQELFQAPDLR	3	0.85	0.608	1.02	0.31674	1.04	0.31674	NA	NA	1.72499	0.73434	NA	NA	NA	NA	0.328207	NA	2.01381	1.59318	1.62973	0.732087	0.683973	1.42856	NA	NA	1.44568	0.79955	0.154975	NA	-0.54496	NA	NA	NA	3.64386	3.53102	1.95842	1.21789	NA	0.593	-0.75163	-2.46039	0.289507	-0.641604	1.34299	1.34865	-0.23102	-0.478654
A2AP_HUMAN	LGN(+.98)QEPGGQTALK	2	-0.59	0.101	0.21	0.83346	0.04	0.83346	NA	-1.02908	NA	NA	-0.198254	-0.266515	NA	-0.407232	-1.41954	NA	-1.97797	-1.43329	0.326056	NA	-2.35381	-1.25701	0.775894	1.09796	-0.618452	0.548983	NA	-0.0356869	-1.07654	0.0680001	-0.0396837	0.184218	-0.615555	0.846526	NA	-0.792451	-0.817136	0.00803732	NA	NA	-2.37638	NA	-0.554523	-1.54671	NA	-1.52675
A2AP_HUMAN	MSLSSFSVNRPFLFFIFEDTTGLPLFVGSVR	3	-0.07	-0.171	-0.15	0.88748	0.02	0.88748	NA	NA	NA	NA	NA	NA	NA	NA	NA	NA	-0.274175	-0.490051	NA	NA	NA	NA	NA	NA	NA	NA	-1.63029	NA	NA	NA	NA	NA	1.22607	0.839146	NA	NA	NA	NA	NA	NA	NA	NA	NA	NA	NA	NA
A2AP_HUMAN	LGNQE(+21.98)PGGQTALK	2	-1.48	0.049	0.07	0.94911	0	0.94911	-0.512151	-1.1235	NA	NA	NA	NA	NA	NA	NA	NA	NA	NA	NA	NA	NA	NA	NA	NA	-2.50499	NA	-0.599913	-1.22575	NA	NA	-0.653675	-1.04197	-1.91496	-2.27633	NA	NA	NA	NA	NA	-2.91745	NA	NA	NA	NA	NA	NA
A2AP_HUMAN	IQEFLSGLPEDTVLLLLNAIHFQGFWR	3	-0.93	-0.78	-1.07	0.31035	1.14	0.31035	NA	NA	NA	NA	NA	NA	NA	NA	NA	NA	NA	-1.68568	NA	NA	NA	NA	NA	NA	NA	NA	NA	NA	NA	NA	NA	NA	0.0874628	-0.457117	-0.86548	-1.23191	-1.79442	NA	NA	NA	-0.717066	NA	-0.889755	-0.849683	NA	NA
A2AP_HUMAN	MSLSSFSVN(+.98)RPFLFFIFEDTTGLPLFVGSVR	3	-2.07	-0.538	-0.64	0.53631	0.41	0.53631	NA	NA	-1.18551	-2.27674	NA	NA	NA	NA	NA	NA	NA	NA	-2.63973	-3.5414	NA	NA	NA	NA	NA	NA	NA	-2.48997	NA	NA	NA	NA	NA	NA	NA	NA	-1.99567	NA	NA	NA	-0.984058	-1.46594	NA	NA	NA	NA
A2AP_HUMAN	DSFHLDEQFTVPVEMMQAR	3	1.98	0.484	0.6	0.55924	0.36	0.55924	NA	NA	NA	NA	NA	NA	1.68388	NA	NA	NA	NA	NA	NA	NA	NA	NA	NA	NA	3.06422	2.47677	NA	1.65938	1.95434	0.568154	2.00419	NA	NA	NA	NA	NA	NA	NA	NA	NA	NA	NA	NA	NA	2.63491	1.77052
A2AP_HUMAN	LVPPMEEDYPQFGSPK	2	0.01	-0.191	-0.26	0.80367	0.07	0.80367	NA	NA	NA	-0.585618	NA	NA	0.68966	NA	NA	NA	NA	0.154639	-0.180297	-0.226294	NA	NA	NA	NA	NA	NA	NA	NA	NA	NA	NA	NA	NA	0.1976	NA	NA	NA	NA	NA	NA	NA	NA	NA	NA	NA	NA
A2GL_HUMAN	NALTGLPPGLFQASATLDTLVLK	3	2.85	-1.424	-2.76	0.00902	7.63	0.00902	NA	NA	1.58496	1.66985	1.70454	0.923252	2.98126	3.08731	NA	NA	2.26823	2.06054	3.5822	3.60975	3.24917	3.60594	0.751687	-2.15725	2.04624	2.51042	2.29692	1.6987	3.4438	3.49	4.19334	4.09867	5.02237	5.32193	NA	NA	3.2957	3.41931	3.30329	3.02795	3.3484	3.22805	3.91395	4.25112	2.89038	3.04525
A2GL_HUMAN	NALTGLPPGLFQASATLDTLVLK	2	-1.04	-1.097	-1.31	0.21197	1.73	0.21197	NA	NA	NA	NA	NA	NA	-2.93984	NA	NA	NA	NA	NA	-1.20868	NA	NA	NA	NA	NA	NA	NA	NA	NA	-1.58716	-1.57386	-1.06286	-0.505736	1.24793	1.0066	NA	NA	-1.75002	NA	NA	NA	NA	-2.52284	-0.592407	NA	NA	NA
A2GL_HUMAN	DLLLPQPDLR	2	4.2	-1.051	-4.85	2e-05	23.48	2e-05	3.6486	3.54386	2.5589	2.62378	4.158	4.07617	3.86598	4.04368	2.66438	2.55639	3.50413	3.47953	4.43518	4.31117	3.98614	4.15803	3.91099	3.99232	4.01223	3.98302	4.51426	4.37628	4.45184	4.56956	5.57514	5.57502	5.04205	5.02542	5.5664	5.43982	5.28129	5.20989	3.60114	3.64309	4.89796	4.6893	4.52448	4.5023	4.18677	3.85505
A2GL_HUMAN	VAAGAFQGLR	2	2.92	-1.2	-4.98	1e-05	24.79	1e-05	2.1452	2.06719	1.1686	0.905141	3.09894	2.93784	2.5725	2.55509	0.972779	1.0936	2.16993	2.10338	3.0144	3.08878	2.77201	3.00352	2.63479	2.6344	2.85285	2.69002	3.39444	3.30928	3.57653	3.54352	4.45281	4.27462	3.49185	3.7632	4.42474	4.2082	4.13484	3.98022	2.20813	2.12545	3.62232	3.41954	3.51987	3.3503	2.85839	2.81541
A2GL_HUMAN	TLDLGENQLETLPPDLLR	2	3.17	-1.578	-5.72	0	32.68	0	2.56789	2.2123	1.30996	1.70246	2.42833	2.43232	2.5536	2.82918	1.39638	1.12108	1.89575	2.67549	3.33428	3.34032	2.85062	2.95244	1.71209	2.19382	2.96651	3.10505	3.38023	3.69092	3.39461	3.69529	4.70944	4.83262	4.76724	4.82053	4.8225	4.79316	4.63952	4.61125	1.93633	2.55467	4.1369	4.16189	3.87109	3.79721	3.18419	3.336
A2GL_HUMAN	TLDLGENQLETLPPDLLR	3	2.83	-1.517	-4.05	0.00022	16.39	0.00022	0.480569	2.33149	0.746473	0.993427	2.96849	3.10474	2.61566	2.27149	-0.202308	0.727064	2.51873	1.91073	3.04977	2.87968	2.67412	3.10054	2.56009	1.66594	2.62602	2.43357	3.17871	2.56042	3.38834	3.10925	4.64386	4.36522	3.71425	4.01318	4.7017	4.54625	3.9369	4.03041	2.9451	2.7831	4.25354	3.64386	3.30055	3.73528	1.97037	2.96782
A2GL_HUMAN	LQELHLSSN(+.98)GLESLSPEFLRPVPQLR	3	1.35	-1.697	-5.39	0	29.01	0	0.78635	0.347923	NA	NA	0.530515	-0.213152	0.424315	0.613378	-1.12186	-1.15618	0.0274807	0.548789	1.45981	1.12049	0.517723	0.69408	NA	NA	0.663584	0.785875	1.70691	1.81775	1.4438	1.6089	2.73697	2.80143	2.92735	2.75929	2.97102	2.96512	2.88506	2.56263	-0.184731	NA	2.62015	2.62527	1.88982	2.09221	1.34289	1.53703
A2GL_HUMAN	ENQLEVLEVSWLHGLK	3	3.72	-1.472	-5.46	0	29.78	0	2.80493	2.95203	2.54262	2.79607	3.05247	3.1872	3.42084	3.42268	2.52298	2.34348	3.42884	3.39585	4.09159	3.69496	3.72509	3.91291	1.07995	0.460289	3.43584	3.35008	4.24034	3.85824	4.06327	3.99162	4.82245	4.85958	5.21501	5.22263	5.30544	5.13761	4.81137	4.93483	3.48115	3.3046	4.86625	4.67243	4.47764	4.48735	3.53524	3.76637
A2GL_HUMAN	ENQLEVLEVSWLHGLK	2	-0.13	-1.747	-4.87	2e-05	23.7	2e-05	NA	-0.718952	-1.96933	NA	-2.29371	-2.05311	-1.14684	-1.20425	NA	NA	-1.94022	-0.669851	-0.386387	-0.518335	-0.325875	-1.0305	NA	NA	-0.615177	-1.41741	0.146042	0.0025156	-0.593759	-0.489331	1.35509	1.0433	1.90689	1.6789	1.51211	1.56535	1.51998	1.11424	NA	-1.09082	1.26748	0.807355	0.420332	0.294707	0.0140069	-0.474717
A2GL_HUMAN	DGFDISGNPWIC(+57.02)DQNLSDLYR	3	1.4	-1.551	-4.54	5e-05	20.65	5e-05	-0.243479	0.257158	0.540568	0.83335	0.306889	-0.181268	1.12476	1.22202	-0.265734	-0.423615	0.892017	1.07235	1.89721	1.2242	1.24585	2.19365	-1.40004	NA	1.48436	1.14845	1.44994	1.00503	1.2909	1.22398	2.51037	2.48783	2.69846	3.0898	NA	2.95163	2.46611	2.90151	1.34033	1.37084	2.95936	2.4957	2.06736	2.80687	1.07985	2.09576
A2GL_HUMAN	DGFDISGNPWIC(+57.02)DQNLSDLYR	2	-0.18	-1.656	-3.17	0.00332	10.04	0.00332	-2.19216	NA	-1.70163	NA	NA	NA	-2.74007	-1.06674	NA	NA	NA	-0.816037	0.00206542	-0.0305184	-0.657719	-0.148207	NA	NA	-2.42253	-1.55681	-0.913412	-0.923987	-0.874104	-0.63743	0.871416	0.683234	1.65617	1.68303	1.8625	1.78558	1.62203	0.826797	-2.70973	-0.639557	0.896164	0.895303	0.482393	1.18779	-0.0970245	0.00846158
A2GL_HUMAN	ALGHLDLSGNR	2	1.33	-1.277	-4.19	0.00015	17.57	0.00015	0.240225	0.191445	NA	NA	1.06954	0.844129	1.19148	0.384719	-1.02265	-0.802921	0.365649	0.824913	1.81736	1.54446	0.960034	1.45081	0.70202	-0.0924809	1.09204	1.11602	1.86497	1.49045	1.49914	0.722972	2.73697	2.946	2.13222	2.52414	2.91778	2.86381	2.24176	2.54202	0.567461	0.407364	2.30581	2.16993	2.00265	2.17665	1.32427	1.29336
A2GL_HUMAN	GQTLLAVAK	2	2.17	-1.049	-3.79	0.00054	14.34	0.00054	1.41079	NA	0.939118	0.522421	2.23001	1.47045	2.14173	1.869	0.667924	0.641091	1.32747	1.10338	2.38264	2.47257	2.37	2.54691	2.09542	2.08691	2.42196	2.10505	2.00124	2.247	2.84568	2.13801	NA	3.59012	NA	3.02135	3.96053	NA	2.58641	3.31991	1.9007	1.94342	3.152	2.67807	2.78598	2.86355	2.25224	1.97863
A2GL_HUMAN	YLFLN(+.98)GNK	2	0.89	-1.443	-3	0.00526	8.99	0.00526	NA	NA	NA	NA	0.202408	0.209923	-0.112223	0.244215	NA	NA	-0.170619	NA	0.74521	0.635063	-0.903937	-0.849205	-1.2655	NA	0.156694	2.07163	0.918412	2.3042	1.02607	1.11247	2.0318	2.59869	1.72012	1.44127	3.13862	2.05439	1.66365	1.82111	NA	NA	1.47393	1.15056	-0.600427	0.911378	0.615141	0.444438
A2GL_HUMAN	ENQ(+.98)LEVLEVSWLHGLK	3	-1.62	NA	NA	NA	NA	NA	NA	NA	NA	NA	NA	NA	NA	NA	NA	NA	NA	NA	NA	NA	NA	NA	NA	NA	NA	NA	-2.19619	-2.47589	NA	-1.53299	-0.48375	NA	NA	-0.981588	NA	-0.68739	NA	NA	NA	NA	NA	NA	-2.11937	NA	-2.49626	NA
A2MG_HUMAN	LLIYAVLPTGDVIGDSAK	2	5.84	-0.331	-1.76	0.08636	3.09	0.08636	5.68072	5.4342	6.26725	6.15159	4.95936	4.72825	5.48043	5.57164	6.38352	6.09591	5.86704	6.13281	6.07022	6.00935	5.83965	5.97181	4.5531	4.28371	5.96172	5.98601	5.74438	5.75759	5.75765	6.00209	5.38752	5.44455	6.56442	6.58992	6.25481	5.98985	6.33594	6.15439	6.12952	6.04254	5.81734	5.71699	6.13835	6.21073	6.01604	5.99823
A2MG_HUMAN	LLIYAVLPTGDVIGDSAK	3	4.75	-0.279	-1.05	0.30077	1.1	0.30077	4.10631	4.58176	5.13438	5.11042	4.08221	3.89642	4.42951	4.17658	5.20617	5.47886	5.25084	4.7349	5.12751	4.6193	4.71912	5.25078	3.91917	3.00118	4.8661	4.44884	5.13141	4.42398	4.98927	4.47254	4.33307	3.98408	5.1256	5.29521	5.33823	4.77138	4.79586	4.86048	5.74933	5.29001	5.17067	4.57894	4.84549	5.2198	4.29828	5.04182
A2MG_HUMAN	SLFTDLEAENDVLHC(+57.02)VAFAVPK	3	6.19	-0.523	-1.97	0.05511	3.89	0.05511	5.90122	5.91963	6.65573	6.61738	5.33963	5.40632	5.68243	5.89466	6.47224	6.36614	6.60163	6.70361	6.46122	6.33309	6.13938	6.5001	4.60807	3.16257	5.8101	5.90531	6.20381	5.93268	6.26775	6.23067	5.73592	5.95019	6.85887	6.92007	6.62737	6.82258	6.80944	6.62152	6.48191	6.60114	6.80783	6.84549	6.49891	6.76192	5.74574	6.21556
A2MG_HUMAN	SLFTDLEAENDVLHC(+57.02)VAFAVPK	2	1.33	-0.71	-2.09	0.04294	4.36	0.04294	1.41079	1.13284	2.18442	1.78088	0.0212165	0.308657	0.821908	0.835771	1.4631	1.61556	1.70895	1.95818	1.91924	1.50382	1.34228	1.36748	-0.70044	-2.73697	0.780098	0.878985	1.30698	1.40746	1.22677	1.3604	0.942969	0.965991	2.39966	2.32193	1.80266	2.2017	2.20464	1.78063	1.47964	1.75219	1.97303	2.05658	1.80128	2.07231	1.43252	1.30485
A2MG_HUMAN	DMYSFLEDMGLK	2	6.13	-0.422	-1.91	0.06296	3.65	0.06296	6.02628	5.76351	6.59536	6.73286	5.12163	5.07617	5.76348	5.8365	6.45698	6.33714	6.49185	6.57808	6.37668	6.31607	6.23877	6.60097	4.38033	3.657	6.13583	5.99718	5.99814	6.12892	6.1737	6.06999	6.19868	6.14179	6.53694	6.63056	6.42474	6.36182	6.59763	6.60298	6.64217	6.52215	6.376	6.2817	6.35081	6.60109	6.11751	6.1573
A2MG_HUMAN	DMYSFLEDMGLK	3	-1.19	0.159	0.25	0.80787	0.06	0.80787	NA	-2.35591	NA	-0.08092	NA	NA	-1.59805	NA	NA	-0.772261	-0.304691	NA	NA	-1.21947	-2.17942	-0.0999669	NA	NA	NA	-1.7425	-1.45695	NA	-2.44308	NA	-2.21681	-0.862026	NA	NA	-0.767339	-2.02265	NA	-0.6894	0.449141	-0.0407513	-0.331982	-1.74662	-2.53287	0.0134205	NA	-2.38702
A2MG_HUMAN	VGFYESDVMGR	2	6.08	-0.176	-1.36	0.18083	1.85	0.18083	5.96239	5.82123	5.96721	6.08553	5.58199	5.3981	5.80069	5.95057	6.36455	6.23865	6.01381	6.15612	6.13929	6.10302	5.94065	6.26131	5.83958	5.82941	6.21846	6.19122	6.1903	6.23301	6.1888	6.39523	6.06726	6.01559	6.18346	6.15366	6.23536	6.13334	6.52187	6.44081	6.11016	6.24783	6.1062	6.06824	6.19591	6.22657	5.78456	5.88791
A2MG_HUMAN	MC(+57.02)PQLQQYEMHGPEGLR	3	6.09	-0.179	-1.21	0.23413	1.46	0.23413	6.02628	5.75169	6.20073	6.37029	5.32193	5.04492	6.09565	6.08731	6.34533	6.30505	6.19514	6.05807	6.01055	5.91886	5.9911	6.19695	5.83958	5.51575	6.42892	6.3154	6.26311	6.09985	6.33176	6.31004	5.88529	5.70461	6.34588	6.30529	6.38017	6.26968	6.38342	6.33497	6.34365	6.26036	6.26227	6.18785	6.13231	6.01352	5.80987	5.96692
A2MG_HUMAN	MC(+57.02)PQLQQYEMHGPEGLR	2	0.8	-0.555	-1.62	0.1125	2.63	0.1125	1.35879	0.864255	1.81585	1.44264	-1.46211	NA	0.465343	0.183485	0.949695	1.13912	1.46447	1.07235	0.993786	0.476073	-0.0206443	0.376808	NA	-1.75436	1.31443	0.0443223	0.944408	0.609098	0.618196	0.0465868	0.410838	0.361708	1.88613	1.31396	1.41709	1.24343	1.84342	0.871535	1.18611	0.861539	1.152	1.45943	0.592017	0.847248	1.1343	0.81139
A2MG_HUMAN	VTAAPQSVC(+57.02)ALR	2	4.82	-0.281	-1.55	0.12835	2.41	0.12835	4.41716	4.46059	4.0684	4.16262	4.82757	4.58641	4.65313	4.07033	4.72682	4.80961	4.62711	4.77761	4.66438	4.76971	4.53415	4.75794	5.3882	5.34066	5.0254	4.96341	5.32317	5.18882	4.82107	4.52187	5.13247	5.17795	4.06916	3.82987	4.99178	4.93704	4.69074	5.04268	4.9007	5.03963	5.85936	5.85549	5.18283	5.00042	4.86323	4.81943
A2MG_HUMAN	YNILPEKEEFPFALGVQTLPQTC(+57.02)DEPK	3	4.97	-0.197	-1.18	0.24618	1.38	0.24618	5.16046	4.89296	5.25481	5.45046	4.28951	4.27062	4.58496	4.87257	5.52688	5.35413	4.72478	4.96347	4.92469	4.86639	4.98115	5.14102	3.91099	3.64574	5.34208	5.34775	4.91019	4.98131	5.13366	5.31355	4.58683	4.55316	5.092	5.19399	5.16628	5.05439	5.16534	5.17685	5.31856	5.45612	4.92459	4.94953	5.17991	5.22432	5.00147	5.06736
A2MG_HUMAN	MVSGFIPLKPTVK	3	6.31	-0.145	-1.06	0.29312	1.13	0.29312	6.21632	5.98674	6.51941	6.42474	5.73697	5.6051	6.16734	6.17658	6.61434	6.45431	6.38967	6.3322	6.17977	6.0744	6.07067	6.33545	6.32808	6.21302	6.47766	6.47304	6.4618	6.32695	6.57423	6.63828	6.06308	5.9418	6.77902	6.51953	6.63893	6.40489	6.51951	6.47292	6.47246	6.41411	6.32693	6.24031	6.36375	6.44542	6.04119	6.02888
A2MG_HUMAN	MVSGFIPLKPTVK	2	4.01	-0.159	-1.12	0.26933	1.25	0.26933	4.31342	4.17914	4.28571	4.1479	3.39824	3.19482	3.77372	3.86005	4.20007	4.29	3.89761	4.25442	3.95166	3.81194	3.58759	3.88595	3.76142	3.61529	4.10203	4.02	4.20045	4.1819	3.86537	3.98636	3.94006	3.84347	4.44531	4.22617	4.19341	4.04535	4.30887	4.09078	4.01965	4.1078	4.03465	3.94486	3.86382	4.10206	4.1343	4.1762
A2MG_HUMAN	QGIPFFGQVR	2	5.84	-0.145	-1.12	0.26744	1.26	0.26744	5.73272	5.71562	5.56294	5.59042	5.6187	5.35628	5.50524	5.65166	6.0351	5.92779	5.93664	5.87072	6.01376	5.9124	5.68887	5.99408	5.80324	5.69935	5.8661	5.81982	5.95484	5.9409	5.88183	6.1388	5.85663	5.85065	5.81378	5.78496	5.90142	5.80661	6.27571	6.20443	6.0631	6.1569	6.03261	5.89239	5.65021	5.8449	5.48794	5.66631
A2MG_HUMAN	TEHPFTVEEFVLPK	3	5.32	-0.238	-1.46	0.15304	2.12	0.15304	5.17932	5.12149	4.39175	4.43539	5.06954	4.91267	4.88501	5.14743	5.10533	4.93748	5.46069	5.25873	5.39645	5.30626	5.21986	5.45265	5.71991	5.77017	5.57943	5.63196	5.71165	5.71028	5.08927	5.34815	5.47183	5.40848	4.63869	4.6933	5.33417	5.09441	5.54988	5.50434	5.73359	5.75786	6.17067	6.08958	5.26789	5.41414	5.2863	5.46328
A2MG_HUMAN	TEHPFTVEEFVLPK	2	2.78	-0.364	-1.88	0.06771	3.52	0.06771	2.96565	2.9228	2.24855	1.97018	2.12776	1.88235	2.3605	2.54171	2.37054	2.26353	2.92527	2.87072	2.95166	2.76112	2.24585	2.8361	2.80912	2.75803	3.26863	2.95733	3.31945	3.42866	2.13989	2.50479	3.10186	2.92232	2.25604	2.15366	2.70548	2.62486	3.25316	2.8961	3.1043	3.2713	3.80545	3.82782	2.52725	3.01509	3.17643	3.28468
A2MG_HUMAN	LPPNVVEESAR	2	6.07	-0.099	-0.54	0.59178	0.29	0.59178	5.654	5.78687	5.85634	6.01427	5.87082	5.86575	5.85958	5.15477	6.07898	6.22289	5.97243	6.05807	6.12751	6.10302	6.01568	6.24284	6.27599	6.25065	6.53176	6.38508	6.40735	5.67129	6.2156	5.75117	6.02065	6.08579	5.65156	5.65441	6.25051	6.2082	6.08146	6.39605	6.29302	6.31666	6.48143	6.52982	6.35081	5.6132	6.17058	6.15333
A2MG_HUMAN	LLLQQVSLPELPGEYSMK	2	4.88	-0.302	-1.46	0.1523	2.13	0.1523	5.24345	4.63423	5.42543	5.39855	4.11753	3.81972	4.43812	4.43961	5.31743	4.90492	4.38304	5.19265	4.75902	4.89286	5.08235	4.83751	3.53194	3.68293	5.16886	5.24531	4.65865	5.06643	4.96139	5.23438	4.76191	4.69964	5.22882	5.19037	5.38213	5.11184	5.17137	5.15439	4.78335	5.19918	4.84781	4.853	5.27886	5.2016	5.0729	4.70479
A2MG_HUMAN	LLLQQVSLPELPGEYSMK	3	4.63	-0.243	-0.75	0.45602	0.57	0.45602	4.22723	4.84924	5.08254	5.50057	3.45781	3.34606	4.02308	3.8456	4.92476	5.39692	5.14112	4.57808	4.88327	4.26125	5.03985	5.05284	4.03402	2.75104	5.04494	4.64149	5.08834	3.8565	5.17673	4.66047	4.29084	3.54653	4.5202	4.92443	4.8904	4.77138	4.50288	4.76737	5.76179	5.39832	5.44968	4.94017	4.62248	5.11184	3.84376	4.81943
A2MG_HUMAN	NEDSLVFVQTDK	2	4.68	-0.08	-0.42	0.67788	0.17	0.67788	4.62678	4.65976	3.41429	3.7885	4.61725	4.66113	4.34042	4.42754	4.58421	4.55639	4.51023	4.70992	4.58048	4.86639	4.61358	4.75048	5.29705	5.56638	5.04494	5.23276	4.88525	5.0888	4.52984	4.86545	4.66605	4.80514	3.548	3.83915	4.53492	4.41896	4.80364	4.86048	4.89506	5.07412	5.243	5.32193	4.79289	4.40224	4.76312	5.10893
A2MG_HUMAN	TGTHGLLVK	2	4.11	-0.093	-0.66	0.51417	0.43	0.51417	3.61575	3.77407	4.21042	4.1479	3.87204	3.66662	4.07923	3.86005	4.39424	4.18541	4.03088	4.37851	4.10366	4.22003	3.94578	4.33794	4.16352	3.84262	4.25527	4.094	4.08688	4.03759	4.35873	4.35497	3.92357	3.85065	4.40939	4.13117	4.30544	4.16709	4.31976	4.37921	4.15809	4.28511	4.14447	4.04439	4.33775	4.20617	3.73168	3.80937
A2MG_HUMAN	SASNMAIVDVK	2	4.53	-0.148	-0.68	0.49717	0.47	0.49717	4.19794	4.36603	4.0684	4.59042	4.50093	4.25249	4.40336	4.09191	4.56535	4.46998	4.04775	4.60543	3.96496	4.68893	4.32193	4.71262	5.08335	4.92563	4.74389	4.60301	4.6878	4.48146	5.17673	5.2195	4.15776	4.36522	4.43344	4.84376	4.36234	4.35452	4.56826	4.89475	4.36831	5.02207	4.83383	4.12102	5.08621	4.53175	3.97486	4.68293
A2MG_HUMAN	VDLSFSPSQSLPASHAHLR	3	3.65	-0.23	-1.39	0.17185	1.93	0.17185	3.95693	3.68982	3.07549	3.11194	3.078	2.87289	3.41387	3.53947	3.46514	3.27581	3.59877	3.6389	3.6314	3.56765	3.36082	3.88595	3.94342	3.68659	4.01223	3.81141	4.0349	3.94581	3.17915	3.29664	3.64162	3.4993	3.61261	3.29521	3.66985	3.53982	3.97872	3.76589	3.75869	3.81336	4.60046	4.56071	3.6095	3.90239	3.77687	3.73909
A2MG_HUMAN	AVDQSVLLMKPDAELSASSVYNLLPEK	3	4.84	-0.37	-2.01	0.05146	4.02	0.05146	5.04182	4.67236	4.47453	4.48894	4.0177	3.81479	4.46366	4.588	4.87202	4.77398	4.83581	5.05559	4.70457	4.60335	4.85608	5.00978	4.37638	3.72275	5.48245	5.18146	5.26634	5.05889	4.73312	4.63828	4.98136	4.69964	4.29593	4.1462	5.01224	4.86175	5.07183	4.97382	5.4476	5.29975	5.74197	5.55459	5.00265	5.11184	5.26816	5.27155
A2MG_HUMAN	AIGYLNTGYQR	2	5.87	-0.108	-0.8	0.42551	0.65	0.42551	5.64725	5.59506	5.30695	5.64648	5.6545	5.6816	5.75661	5.78539	6.15032	6.01887	5.72215	5.92871	5.73205	5.84959	5.74581	5.99092	5.99588	5.97143	6.04494	6.14845	5.84269	6.03605	6.0989	6.1931	5.67155	5.78652	5.77902	5.87116	5.92319	5.72682	5.97872	6.22074	5.98285	6.14613	6.12928	5.93782	5.99102	5.80023	5.63208	5.77879
A2MG_HUMAN	TEVSSNHVLIYLDK	3	5.56	-0.133	-0.95	0.34642	0.91	0.34642	5.17932	5.31873	5.45019	5.68012	5.152	5.21368	5.54963	5.66715	6.07565	5.88502	5.50413	5.58839	5.40134	5.64678	5.36847	5.52871	5.05889	5.26911	5.62775	5.66968	5.57792	5.64134	5.74544	5.85105	5.10836	5.37772	5.84549	5.93529	5.59382	5.50065	5.82672	5.97382	5.6218	5.79279	5.49778	5.55152	5.80242	5.53175	5.2923	5.42429
A2MG_HUMAN	TEVSSNHVLIYLDK	2	3.8	-0.235	-1.54	0.13008	2.39	0.13008	3.86673	3.77407	4.03969	3.95842	2.98658	3.05959	3.74624	3.67636	4.07231	4.06087	3.90689	4	3.8692	3.81194	3.31561	3.6753	3.03653	3.03608	3.95829	3.71007	4.04994	3.88746	3.61998	3.67798	3.57514	3.65313	4.49185	4.10833	3.8625	3.85141	4.34129	4.09078	3.84322	3.9558	3.90689	3.90689	3.78905	3.98985	3.87607	3.78085
A2MG_HUMAN	Q(-17.03)GIPFFGQVR	2	3.98	-0.142	-0.84	0.40716	0.7	0.40716	3.74036	3.98674	3.52201	3.66985	3.8099	3.62496	3.42778	3.81997	4.13761	4.1525	3.95241	4.05063	4.11564	4.03036	3.67659	4.32795	4.19303	3.95328	4.06422	3.9061	4.29187	4.15389	3.86838	4.20448	4.04541	3.94264	3.66432	3.93745	3.97102	3.76589	4.31976	4.27898	4.49316	4.36156	4.07484	3.9542	3.63534	4.19701	3.62544	4.21936
A2MG_HUMAN	IAQWQSFQLEGGLK	2	3.99	-0.414	-2.37	0.02269	5.6	0.02269	3.78537	3.77874	3.14453	3.28204	3.48987	3.09257	3.67807	3.58583	3.67498	3.51383	4.1053	4.28011	4.26286	4.05402	3.97615	4.15803	3.68678	3.31247	4.65344	4.20091	4.34162	4.20939	3.62887	3.79296	4.06726	3.96102	3.7044	3.67268	4.01224	3.97087	4.44439	4.31991	4.54456	4.52006	4.90689	4.95884	4.24569	4.0823	4.37941	4.22693
A2MG_HUMAN	HYDGSYSTFGER	2	4.42	-0.158	-0.98	0.33037	0.97	0.33037	4.20532	4.06337	4.24855	4.32193	3.97982	3.6051	4.52962	4.26064	4.45698	4.53952	4.42884	4.41761	4.60616	4.44242	4.49273	4.66582	4.36246	3.89426	4.77543	4.52284	4.43626	4.32695	4.78176	4.04321	4.31913	4.16359	4.72889	4.61983	4.51355	4.3978	4.81907	4.75995	4.60806	4.62459	4.59495	4.59096	4.58319	4.74788	4.1343	4.1762
A2MG_HUMAN	HYDGSYSTFGER	3	3.45	-0.037	-0.23	0.81911	0.05	0.81911	3.08646	2.93121	2.93601	3.36075	3.5025	3.36305	3.64423	3.44201	3.6994	3.34542	3.37638	3.19805	3.3707	3.31509	3.61358	3.6191	3.72147	3.46115	3.75659	3.93736	3.51426	3.29909	4.1888	3.6089	3.23848	3.06199	3.37255	3.48448	3.33661	3.20982	3.67217	3.81825	3.77107	3.58369	3.3744	3.31615	3.87832	3.54625	3.14229	3.00705
A2MG_HUMAN	VSVQLEASPAFLAVPVEK	2	4.07	-0.264	-1.62	0.11194	2.64	0.11194	3.97863	3.6496	3.93445	3.89812	3.37096	3.07617	3.46534	3.49156	4.35085	4.06087	3.87888	NA	4.25206	4.20953	4.10085	4.11222	3.89451	3.75803	4.57496	4.65095	4.03339	4.00031	3.79761	4.01937	3.69656	3.73308	3.95752	3.84836	4.33823	4.08119	4.36251	4.06693	4.46295	4.54487	4.52124	4.59096	4.34821	4.41809	4.53928	4.51987
A2MG_HUMAN	VSVQLEASPAFLAVPVEK	3	3.12	-0.018	-0.07	0.94777	0	0.94777	2.67807	3.0748	2.62417	3.04995	2.89377	2.75939	2.57874	2.74995	2.7166	3.60099	3.42884	3.11294	3.18318	3.06104	3.29968	3.76536	3.66426	3.19382	3.5127	3.27864	3.42245	2.17076	3.06851	2.41364	2.87675	2.01159	2.50779	2.61119	3.44746	3.53982	2.46611	2.47474	4.34365	4.37084	4.01825	3.45943	3.25683	3.67057	3.19191	3.26421
A2MG_HUMAN	LVHVEEPHTETVR	3	3.52	-0.148	-0.95	0.35015	0.89	0.35015	3.29451	3.35669	2.91876	3.03242	3.26748	3.05541	3.62474	3.51685	3.2195	3.27377	3.54035	3.55722	NA	3.49866	3.1443	3.50676	4.07849	3.87832	3.95829	3.74229	3.73138	3.63324	3.41942	3.33026	3.49558	3.55316	2.99839	3.09755	3.3252	3.26385	3.74345	3.7435	3.62863	3.79968	4.42502	4.27798	3.58319	3.8449	3.60823	3.41238
A2MG_HUMAN	LVHVEEPHTETVR	2	0.86	-0.277	-1.1	0.2765	1.22	0.2765	1.33208	1.00798	-0.0859732	-0.0671142	0.0627358	0.132755	1.15014	0.635379	0.326415	0.615555	1.10046	1.09568	1.24988	0.855662	0.156726	0.869522	1.21533	0.603699	1.35674	0.729841	1.44994	1.21482	0.254605	-0.288888	1.37679	0.952694	0.478047	0.411725	0.669851	0.590445	1.41828	0.977664	1.14102	1.19814	1.85244	1.80323	0.436099	1.44465	1.45836	1.04182
A2MG_HUMAN	SLFTDLEAEN(+.98)DVLHC(+57.02)VAFAVPK	3	3.94	-0.393	-1.54	0.1314	2.37	0.1314	3.69652	3.60298	4.18442	4.44746	3.14397	3.10069	3.54086	3.72255	4.24816	4.11881	4.50413	4.52893	4.45416	4.19896	4.06362	4.26655	2.48865	1.16468	3.7359	3.60106	3.95563	3.72559	3.7625	3.82279	3.42964	3.64075	4.75298	4.73862	4.32193	4.00859	4.38342	4.36949	4.31856	4.25536	4.67557	4.47897	4.21746	4.39424	3.53524	3.88791
A2MG_HUMAN	QFSFPLSSEPFQGSYK	2	4.34	-0.323	-1.88	0.06656	3.55	0.06656	4.30829	4.1488	3.5011	3.96683	3.73161	3.51066	3.96467	4.16499	4.28321	4.16355	4.32193	4.6845	4.40623	4.40612	4.20711	4.48894	4.05643	4.08413	4.51083	4.61273	4.47021	4.62102	3.89515	4.23438	4.40081	4.35262	3.71425	4.00495	4.37029	4.36182	4.62203	4.7299	4.65559	4.77194	5.25354	5.48543	4.54735	4.55344	4.37941	4.55639
A2MG_HUMAN	QFSFPLSSEPFQGSYK	3	1.96	-0.203	-0.51	0.6099	0.26	0.6099	1.76053	2.14157	0.147226	1.05153	2.18371	2.2903	1.45859	1.89729	0.367057	2.26763	2.58727	1.88418	2.25422	1.29737	2.13894	2.99597	2.7058	2.29336	1.93334	1.57148	3.00742	1.80339	1.58934	1.11247	2.45025	1.47393	0.440573	1.12663	2.37977	2.23072	0.896746	2.13732	3.15053	3.29489	3.3484	2.63691	1.97863	2.33535	2	1.88982
A2MG_HUMAN	ATVLNYLPK	2	4.45	-0.085	-0.52	0.60819	0.27	0.60819	4.30829	4.28302	3.76062	3.81669	4.31836	4.29739	3.98832	3.98558	4.37271	4.31004	4.18373	4.16534	4.40623	4.34032	4.43558	4.51558	5.37835	5.46328	4.92352	4.93272	4.55701	4.55828	4.48158	4.50969	4.29084	4.32709	3.80919	3.48448	4.38606	4.24026	4.47393	4.31991	4.95055	4.92464	4.92459	4.88753	4.7102	4.63031	4.6923	4.73697
A2MG_HUMAN	Q(-17.03)QNAQGGFSSTQDTVVALHALSK	3	3.21	0.02	0.12	0.90172	0.02	0.90172	3.02524	3.24304	2.70136	2.8036	3.03084	2.95588	3.49371	3.26336	3.51317	3.21334	2.94342	NA	3.09159	3.23459	3.19338	3.0864	3.62815	3.63059	3.83051	3.43357	3.27916	3.44031	3.55431	3.35497	2.9437	2.97259	3.08443	3.11293	2.94145	3.16375	3.31541	3.28106	3.48717	3.58049	3.1565	3.15704	3.21175	2.76037	3.3749	2.75384
A2MG_HUMAN	DTVIKPLLVEPEGLEK	3	5.68	-0.13	-0.74	0.46326	0.55	0.46326	5.79518	5.75761	4.64147	4.57399	5.72355	5.72168	5.39895	5.54395	5.62121	5.34445	5.42239	5.2716	5.5187	5.48654	5.60713	5.75048	6.33319	6.41989	6.16291	6.18797	6.13846	6.13252	5.70398	5.71981	5.84208	5.81436	4.74339	4.63056	5.52427	5.58109	5.74426	5.69532	6.00399	5.99533	6.39835	6.34341	5.51291	5.5171	5.89511	5.94871
A2MG_HUMAN	DTVIKPLLVEPEGLEK	2	3.14	-0.235	-1.19	0.23987	1.42	0.23987	3.39796	3.2665	2.63573	2.45226	2.91282	2.54382	2.5725	2.88675	2.85659	2.65055	2.88076	3.07039	3.11564	2.95448	2.7083	3.07689	3.42884	3.59202	3.78785	3.65095	3.62489	3.69481	2.49526	2.81291	3.34687	3.23947	2.44294	2.30863	3.11422	3.0234	3.36461	3.19346	3.1824	3.51505	4.0906	4.22497	2.72311	3.33368	3.71033	3.70695
A2MG_HUMAN	HNVYIN(+.98)GITYTPVSSTNEK	2	2.17	-0.201	-0.98	0.33295	0.96	0.33295	2.41716	2.19843	2.38948	2.31404	0.974847	0.366428	2.52154	2.43479	2.42595	2.53612	2.42368	2.54879	2.27145	2.12496	1.91475	2.14444	1.64796	1.14775	2.60862	2.00827	2.0197	2.16516	2.29537	2.11247	1.91061	1.76766	2.80551	2.66644	2.2059	2.13505	2.93407	2.58966	2.05451	2.26335	2.27854	2.41684	2.18633	2.52298	2.04617	2.06904
A2MG_HUMAN	HNVYIN(+.98)GITYTPVSSTNEK	3	5.72	-0.059	-0.35	0.73074	0.12	0.73074	5.64725	5.62129	5.74736	5.52071	5.29496	5.25977	6.01159	5.96317	6.11184	5.95985	5.99218	5.85656	5.16832	5.58723	5.68275	5.75048	5.75838	5.65325	5.19241	5.94815	5.59853	5.67622	6.0501	6.05331	5.31211	5.40848	6.14757	5.95035	5.50274	5.37992	5.56826	6.05486	5.9587	5.82015	5.94208	5.9472	6.13985	5.56773	5.31015	5.52602
A2MG_HUMAN	SIYKPGQTVK	2	2.11	-0.152	-0.83	0.40875	0.7	0.40875	1.73016	1.85367	1.15795	1.34792	1.99107	1.65838	2.15014	1.8255	1.96704	1.72109	1.84645	2.26647	2.14631	2.12942	1.94782	2.58429	2.79141	2.57233	2.62602	2.42478	2.17048	2.48146	2.05802	2.04659	2.1116	2.14032	1.46411	1.57167	2.04836	1.88627	2.11247	2.26856	2.37319	2.47431	2.85798	2.9279	2.24793	2.26346	2.04617	2.22239
A2MG_HUMAN	ALLAYAFALAGNQDK	2	3.66	-0.338	-1.85	0.072	3.41	0.072	3.96565	3.63423	3.83769	3.51785	3.34665	3.19861	3.14384	3.28493	3.61021	3.77398	3.66588	3.45116	3.91102	3.39134	3.70105	3.97821	2.90002	2.35916	3.78785	3.36165	3.93957	3.66336	3.92288	3.82082	4.07723	3.53988	3.79998	3.49626	3.80501	3.68666	4.14712	3.71156	4.06058	3.87985	4.1964	4.01792	3.75017	3.90239	3.65368	3.51493
A2MG_HUMAN	ALLAYAFALAGNQDK	3	2.98	-0.248	-1.6	0.11734	2.56	0.11734	3.00424	3.2123	2.79881	2.848	2.82506	2.84896	2.5536	2.4492	3.04262	3.40439	2.77529	2.8365	3.03472	3.01357	3.05984	3.32193	2.31781	1.95936	3.04882	2.84312	3.17871	2.79616	3.35015	3.20599	3.21157	3.0835	2.85442	2.86663	3.09324	2.97849	3.16655	3.05243	3.4164	3.28314	3.53282	3.24031	3.01582	3.28263	2.69773	2.85505
A2MG_HUMAN	KYSDASDC(+57.02)HGEDSQAFC(+57.02)EK	3	1.68	0.034	0.18	0.85666	0.03	0.85666	1.23447	0.937904	0.596837	0.891066	1.64883	1.44514	2.02308	2.05	1.90839	1.56309	1.38702	1.7137	1.48218	1.44778	2.16378	2.16253	2.35042	2.26421	2.3692	2.37997	1.43167	1.88746	2.1148	2.14432	1.58683	1.32709	1.23704	1.43639	1.36712	1.17209	1.9924	1.93614	1.84087	1.87725	2.02319	2.19219	1.6095	1.5112	1.22741	1.42561
A2MG_HUMAN	KYSDASDC(+57.02)HGEDSQAFC(+57.02)EK	2	-2.95	0.086	0.18	0.85739	0.03	0.85739	NA	NA	-3.54035	NA	NA	NA	NA	NA	NA	-3.00593	-2.60452	-2.81894	-2.98765	NA	NA	-3.11079	NA	NA	-1.57963	-3.25481	-3.16695	-3.87699	-3.67825	-3.7957	NA	NA	NA	-3.32193	-3.36351	NA	-2.44864	-2.48382	-2.21177	-2.85798	-1.53766	-1.74662	-4.41844	-3.04103	NA	NA
A2MG_HUMAN	YSDASDC(+57.02)HGEDSQAFC(+57.02)EK	3	1.15	0.106	0.48	0.63424	0.23	0.63424	0.443607	0.577479	-0.246438	0.273923	1.56704	1.45785	1.44497	1.49619	1.51906	1.24283	0.612443	1.04064	0.817359	1.1115	1.4385	1.3037	1.95406	2.18348	1.7359	2.12691	1.0197	1.38836	1.71487	1.76455	0.741989	0.738516	0.421464	0.904241	0.690316	0.667924	1.3604	1.57958	1.27922	1.45001	1.13386	1.64155	1.13171	0.981341	0.531597	0.841697
A2MG_HUMAN	YSDASDC(+57.02)HGEDSQAFC(+57.02)EK	2	-2.13	-0.165	-0.58	0.5659	0.33	0.5659	-3.42754	-2.7924	-2.90987	-2.91346	-3.43681	-3.85902	-1.79715	-2.36967	-1.8918	-1.5081	-1.86755	-1.77879	-1.90019	-2.21947	-1.28688	-1.60931	-1.70044	-2.64268	-0.99467	-1.2903	-1.93695	-2.19661	-2.20207	-2.46529	-2.35302	-2.67291	-1.73268	-2.21975	-2.81558	-2.01657	-1.74275	-1.47819	-1.63463	-1.49233	-1.19112	-1.0145	-1.79837	-2.48408	-2.67648	-2.76939
A2MG_HUMAN	QQNAQGGFSSTQDTVVALHALSK	3	4.42	-0.006	-0.04	0.96898	0	0.96898	4.34883	4.48508	4.20396	4.25481	4.09478	4.23967	4.85316	4.62018	4.60283	4.62997	4.2362	4.29698	4.19677	4.17759	4.38366	4.19145	4.62649	4.53622	4.76761	4.61273	4.37784	4.40033	4.75765	4.62705	4.06224	4.17795	4.53694	4.11599	4.28035	4.22432	4.73208	4.49096	4.55176	4.52838	4.32193	4.42626	4.83438	4.25112	4.42381	4.34994
A2MG_HUMAN	DNSVHWERPQKPK	3	1.91	0	0	0.99916	0	0.99916	2.06634	1.24641	1.52822	1.64071	1.66015	1.2382	2.75454	2.55952	2.05078	1.82501	1.81131	1.94111	1.86353	1.64755	2.29808	2.18483	2.09542	1.48913	2.33151	1.9725	1.80239	1.60248	2.62176	2.17548	1.98313	1.52872	2.14684	2.24024	1.63333	1.40489	2.31324	2.20443	1.97966	1.8296	1.99666	1.8953	1.86673	1.77029	1.6574	1.55639
A2MG_HUMAN	DNSVHWERPQKPK	2	-0.69	0.092	0.23	0.81901	0.05	0.81901	-0.455195	-1.64706	-0.150679	-1.00526	NA	NA	0.382087	-0.333059	-0.900165	-0.820241	-0.106488	-0.549138	-0.116166	-1.17041	-0.889261	-0.57294	NA	NA	-0.185492	-1.7346	-0.599913	-1.86777	-0.65804	-1.5656	-0.589162	-1.72324	-0.294812	-0.524058	-0.631613	-1.03181	-0.157791	-0.887626	-0.130283	-0.823711	0.0652915	-0.554273	-0.754755	-0.233672	-0.470027	-1.21957
A2MG_HUMAN	NALFC(+57.02)LESAWK	2	3.4	-0.472	-2.03	0.04856	4.13	0.04856	3.07442	2.85367	3.55281	3.84435	2.79458	2.21742	3.12262	3.05314	3.43013	3.50864	3.54035	3.46168	3.58909	3.20743	3.73697	3.74149	2.48131	1.4361	3.47094	3.18537	3.81477	3.4656	3.32193	3.1847	3.61448	3.14909	3.29593	3.24024	3.83978	3.80928	3.5846	3.60795	4.02999	3.96808	4.81021	4.57894	3.51987	3.80928	2.89669	3.20716
A2MG_HUMAN	KDTVIKPLLVEPEGLEK	3	2.25	-0.231	-1.26	0.2151	1.58	0.2151	2.4548	1.95616	1.33852	1.3061	1.8696	1.84413	2.08582	2.18234	2.14525	1.84162	2.11654	2.31366	1.99897	1.8876	2.03119	2.44712	2.77349	2.6495	2.66021	2.70825	2.66061	2.64738	2.13491	2.0733	2.33307	2.23123	1.77761	1.50794	2.19878	1.91833	2.38134	2.26438	2.19716	2.58049	3.33522	3.28983	2.22995	2.32193	2.60438	2.54189
A2MG_HUMAN	LLLQQVSLPELPGEYSM(+15.99)K	3	1.6	-0.033	-0.07	0.94406	0	0.94406	0.87786	2.68485	0.907685	1.3633	2.04385	2.5965	-0.326589	0.938713	2.11444	2.79689	0.479469	1.47953	1.0144	2.03275	0.342281	1.91825	2.08577	2.54027	1.50708	2.20606	1.89194	1.82487	1.49137	2.4344	1.71158	2.2422	0.0874628	1.57167	2.549	2.6632	0.861413	1.6129	1.78823	2.36713	1.75291	1.46989	0.179324	1.53466	0.161822	2.07577
A2MG_HUMAN	LLLQQVSLPELPGEYSM(+15.99)K	2	0.41	-0.129	-0.21	0.83796	0.04	0.83796	0.744414	1.43568	-0.684285	0	-0.114884	0.604529	-2.35012	0.571859	1.7166	1.25941	NA	0.604071	-1.03346	0.672216	-0.491114	0.0629926	-0.0123837	1.92252	0.111941	1.61079	0.676212	2.09027	NA	2.0733	-0.811555	1.59012	-0.26046	0.1976	0.740241	1.21789	-0.214471	0.977664	-1.01183	0.450008	NA	0.443607	-1.08521	NA	-0.0117772	1.24644
A2MG_HUMAN	FQVDNNNR	2	2.02	0.08	0.39	0.70066	0.15	0.70066	1.03355	1.49363	1.79881	2.1375	2.19931	2.10069	1.93819	1.6784	2.56155	2.38185	1.62149	2.21412	1.71405	2.21584	2.32979	2.15351	2.12399	2.48239	2.3692	2.55947	1.6369	1.98609	2.57837	2.60433	1.20552	1.51069	1.85442	2.07102	1.93717	2.2339	2.22795	2.4565	2.02172	2.33336	1.96279	2.08066	2.48239	1.83313	1.05749	1.42561
A2MG_HUMAN	FSGQLNSHGC(+57.02)FYQQVK	3	2.13	-0.014	-0.07	0.94268	0.01	0.94268	2.16046	2.127	0.855924	0.980192	2.09478	2.48915	2.37851	2.26607	2.22912	2.05613	1.81131	1.87971	1.61631	1.88233	2.1708	1.98585	2.91099	2.8719	2.89653	2.74051	2.32193	2.36411	2.39461	2.38194	2.05217	2.14617	1.32707	1.2205	1.95842	1.78558	1.86141	2.23472	2.22983	2.50497	2.70454	2.47768	2.25905	1.90689	2.37037	2.17932
A2MG_HUMAN	SSGSLLNNAIK	2	3.9	-0.017	-0.09	0.9288	0.01	0.9288	3.85974	3.94581	3.02072	3.65951	3.76344	3.82953	3.86598	3.84015	4.20007	4.09591	3.16993	3.42069	3.55432	3.85297	4.13715	4.06492	4.25462	4.64574	4.16291	4.44884	3.95083	4.24965	4.13989	4.35497	3.78643	3.93759	2.80367	3.21196	3.79323	3.80928	3.83281	4.17127	3.8549	4.31425	4.03465	4.23266	4.22315	3.87967	3.67403	3.88024
A2MG_HUMAN	LHTEAQIQEEGTVVELTGR	3	4.45	-0.229	-1.45	0.15525	2.1	0.15525	4.30314	4.36448	3.36885	3.66985	4.20897	4.26701	4.54565	4.15916	4.45698	4.37806	4.58727	4.55722	4.29481	4.55444	4.53415	4.48894	4.36046	4.31721	4.8139	4.52284	4.67815	4.5795	4.52984	4.38194	4.204	4.37772	4.15843	4.02948	4.22882	4.35452	4.64818	4.745	4.65559	4.93718	5.03465	5.12516	4.83809	4.44155	4.78029	4.6037
A2MG_HUMAN	ETTFNSLLC(+57.02)PSGGEVSEELSLK	2	2.93	-0.489	-1.96	0.0566	3.85	0.0566	3.09045	2.33149	3.11731	3.11042	1.7997	1.24555	2.44497	2.51457	3.45083	3.02979	2.72792	3.22651	2.9676	2.98679	2.93757	2.56402	1.62149	1.13707	3.79863	3.66222	3.10284	3.29396	2.84263	2.94174	2.24734	2.5332	3.61261	3.3351	2.48015	3.14016	3.60076	3.48557	3.31518	3.40375	3.62232	3.71149	3.17698	2.82601	3.53727	3.3416
A2MG_HUMAN	ETTFNSLLC(+57.02)PSGGEVSEELSLK	3	3.98	-0.167	-0.42	0.67665	0.18	0.67665	2.77052	3.77173	3.70685	NA	3.58793	3.34264	3.90378	NA	3.97564	3.93748	3.87888	NA	3.93824	NA	4.39119	NA	4.28656	NA	4.8661	NA	4.71637	2.81775	4.32631	NA	3.33584	NA	NA	NA	4.18442	4.15873	NA	NA	5.19533	NA	3.83383	NA	4.1652	NA	3.59276	4.75803
A2MG_HUMAN	SLNEEAVKK	2	1.04	-0.012	-0.07	0.94547	0	0.94547	0.374589	0.549339	1.14183	1.11951	0.797654	0.649546	1.43812	1.24422	1.3792	1.08432	0.892017	1.53747	1.00413	1.0657	1.10635	0.742989	1.02243	1.31626	1.08199	1.11602	0.640083	0.873782	1.21737	1.4344	0.49061	0.514315	1.43582	1.18018	1.118	1.07587	1.46611	1.36167	1.11794	1.12106	1.3484	1.25096	1.29624	1.00673	0.339184	0.607417
A2MG_HUMAN	FEVQVTVPK	2	4.7	-0.291	-2.1	0.04179	4.41	0.04179	4.27536	4.36137	4.08254	4.19878	4.37783	4.27242	4.21573	4.05	4.63031	4.66929	4.70895	4.89308	4.68059	4.6193	4.74287	4.79465	4.68678	4.86544	4.9514	4.98601	4.91841	4.93268	4.63064	4.69314	4.51527	4.59655	4.48036	4.46663	4.8625	4.68666	4.80364	4.87429	4.96679	5.11886	5.35494	5.29278	5.07367	4.86817	4.83062	4.90689
A2MG_HUMAN	SSGSLLNN(+.98)AIK	2	1.44	-0.113	-0.52	0.60317	0.27	0.60317	0.960424	1.57103	0.507402	1.35819	1.36059	1.3254	0.971803	1.25519	1.68899	1.73894	0.734189	1.17084	1.16025	1.49001	1.65423	1.85291	1.76142	2.21429	1.33997	1.63387	1.75176	2.08435	1.47568	1.91245	1.33307	1.7447	0.716207	0.723669	1.25481	1.26852	1.35194	1.745	1.54456	1.89279	2.16993	2.06695	1.68072	1.39424	0.902976	0.985786
A2MG_HUMAN	GHFSISIPVK	2	4.42	-0.155	-0.96	0.344	0.92	0.344	4.7829	4.42679	4.60274	4.30875	4.18567	3.79238	4.26497	4.23316	4.48735	4.56476	4.17608	4.41761	4.49139	4.14492	4.19855	4.47091	4.29287	4.05889	4.56597	4.3243	4.69739	4.58999	4.61283	4.53394	4.53952	4.16215	4.75298	4.3351	4.60396	4.37632	5.01267	4.43616	4.66889	4.52006	4.28129	4.22497	4.25683	4.53175	4.4455	4.30771
A2MG_HUMAN	AYIFIDEAHITQALIWLSQR	3	2.44	-0.624	-1.67	0.10228	2.79	0.10228	2.18307	1.78107	3.52201	3.32193	1.68252	2.46416	1.47207	1.64542	2.80285	2.40066	3.02748	2.78001	2.69821	2.00389	1.79718	2.18483	1.27599	1.43436	0.0472717	2.00827	3.10284	2.48146	2.95151	3.04659	2.74949	1.55536	3.84549	3.81113	3.78136	3.74369	3.09483	2.9674	1.59	0.544867	3.43741	2.99639	2.21632	2.58046	2.47955	2.02801
A2MG_HUMAN	DM(+15.99)YSFLEDMGLK	2	1.54	-0.268	-0.67	0.50935	0.44	0.50935	1.29105	2.29936	0.604699	0.993427	1.33258	1.71242	-0.0319985	1.23316	2.50329	2.48063	0.584963	1.95393	1.4673	2.116	0.4843	1.5572	0.87559	1.41504	1.35674	1.83318	1.9636	2.45874	0.959984	2.33854	1.79452	2.47393	0.402098	1.54923	1.93717	2.18203	1.68402	2.26018	1.33366	2.00668	1.43494	1.96347	0.489966	1.63574	0.568447	1.97863
A2MG_HUMAN	MVSGFIPLK(+57.02)PTVK	3	1.91	-0.281	-1.53	0.1324	2.36	0.1324	1.74036	1.45914	1.24604	1.35819	1.12286	0.89362	1.98597	2.08116	1.98418	1.72706	2.47698	2.44966	2.26716	2.23252	1.83303	2.05527	2.13339	1.88472	1.2259	1.26145	1.76641	1.60248	2.10464	2.32749	2.00419	1.76005	2.73374	2.49156	1.91561	1.59045	2.54246	2.52811	2.09841	2.01617	2.27302	2.18903	2.28975	2.38136	1.17643	1.24644
A2MG_HUMAN	NQGNTWLTAFVLK	2	5.27	-0.229	-1.33	0.18987	1.78	0.18987	5.37197	5.2615	5.53749	5.57674	4.69632	4.46416	5.25037	5.20515	5.5366	5.55219	5.39628	5.44436	5.50055	5.30626	5.37228	5.53741	4.23729	3.712	5.16886	4.93272	5.24688	5.01285	5.44178	5.44083	5.23996	5.07432	5.61786	5.53959	5.53138	5.35452	5.74426	5.55236	5.5337	5.48631	5.45274	5.22497	5.53367	5.5606	4.934	5.11711
A2MG_HUMAN	NQGNTWLTAFVLK	3	2.5	-0.085	-0.33	0.7399	0.11	0.7399	2.24882	2.79496	2.35726	2.53605	2.36059	2.17186	2.81399	2.38572	2.60652	2.77974	2.72792	2.28688	2.80854	2.45846	2.88731	3.08876	2.10501	1.08913	2.60511	2.03741	2.88525	2.0604	3.25919	2.68882	2.65943	2.19781	2.22882	2.41172	2.57124	2.16876	2.62203	2.73293	3.1043	3.00906	2.58719	1.91456	2.48239	2.74537	1.75793	2.75803
A2MG_HUMAN	DLTGFPGPLNDQDN(+.98)EDC(+57.02)INR	3	4.11	0.011	0.05	0.96222	0	0.96222	3.99575	4.37531	2.52201	3.17284	4.17585	4.08848	3.78727	4.17658	4.30611	3.88502	4.03088	4	4.02966	4.24078	4.14608	4.55891	4.77799	4.88312	4.47286	4.74229	4.38972	4.44725	4.0501	4.40841	4.07059	4.24766	2.82564	3.29521	3.99178	3.93214	4.05889	4.23686	4.33533	4.86022	4.40624	4.41954	3.59202	4.13121	4.35669	4.10071
A2MG_HUMAN	DLTGFPGPLNDQDN(+.98)EDC(+57.02)INR	2	2.39	-0.191	-1.07	0.28871	1.15	0.28871	2.55639	2.32512	1.7781	1.97353	1.67138	1.37985	1.848	2.32453	2.23867	2.4947	2.39496	2.82724	2.52948	2.31313	2.25909	2.39069	2.34233	2.48239	2.86463	2.84971	2.39444	2.64738	1.95434	2.24176	2.38216	2.24766	2.05683	1.86844	2.2059	2.41896	2.7849	2.7177	2.49466	2.48118	3.078	3.33628	2.3198	2.55488	2.67587	2.81139
A2MG_HUMAN	NQGN(+.98)TWLTAFVLK	2	0.71	-0.348	-1.8	0.07961	3.23	0.07961	0.84422	0.507197	1.03533	0.750022	-0.142142	-0.453794	0.126461	0.473827	1.19517	1.0936	0.854149	0.738613	0.940934	0.743769	0.902153	1.03577	-0.26057	-0.687532	0.517561	0.474215	0.705389	0.396029	0.902499	0.893085	0.80095	0.724502	1.04439	0.606855	0.89812	0.785576	1.29128	0.946637	1.17123	1.15582	1.32726	1.07724	1.14136	1.12736	0.168099	0.477322
A2MG_HUMAN	Q(-17.03)TVSWAVTPK	2	2.41	-0.19	-0.88	0.38433	0.77	0.38433	2.3388	2.2665	0.781576	0.788496	2.45457	2.26882	2.1585	2.20515	2.20007	1.91149	1.96845	2.26647	2.52948	2.50038	2.65423	2.83045	3.1287	3.01874	3.11441	2.90768	2.94762	2.87721	2.57837	2.64051	2.73697	2.59012	1.09351	1.08356	2.11422	1.92624	2.7943	2.83247	2.72088	2.98509	2.54432	2.60881	2.44197	2.63845	2.90923	3.02106
A2MG_HUMAN	TAQEGDHGSHVYTK	3	-0.56	0.156	0.7	0.49036	0.48	0.49036	-1.67604	-1.89812	-0.260652	-0.248419	-0.542837	-0.790077	-0.01309	-0.111136	-0.225767	-0.455736	-0.686977	-0.271302	-0.750116	-0.754278	-0.232148	-0.214366	-0.156119	-0.128105	-0.135369	-0.184209	-1.58496	-0.933573	0.188803	0.0785887	-1.21033	-1.38265	-0.175087	-0.276331	-0.613942	-0.665839	-0.297229	-0.259814	-0.794784	-0.578281	0.0524674	0.15056	-0.110183	-0.581596	-1.95156	-1.91754
A2MG_HUMAN	TAQEGDHGSHVYTK	2	-1.64	-0.079	-0.42	0.67342	0.18	0.67342	-2.08746	-2.19201	-1.45943	-1.76344	-2.31482	-2.76623	-1.01685	-1.14535	-1.71172	-1.62498	-1.40766	-1.41559	-1.4698	-1.76417	-1.93074	-1.62164	-1.41093	-1.75436	-1.18549	-1.60644	-1.63029	-1.62323	-1.65458	-2.00558	-1.74444	-2.06884	-1.20447	-1.74582	-1.67284	-1.80287	-1.12199	-1.45591	-1.45775	-1.67578	-1.05168	-1	-1.41221	-1.46534	-2.09452	-2.17417
A2MG_HUMAN	AFQPFFVELTMPYSVIR	3	1.39	-0.709	-1.77	0.08411	3.14	0.08411	0.528424	0.275774	2.03824	1.96011	0.142353	-1.59894	0.581857	0.897293	1.92624	1.47354	2.09722	1.71871	1.99379	1.59693	1.68397	2.39069	-1.94437	NA	1.06167	1.79273	1.30698	0.435661	1.0368	1.00556	0.951669	0.401399	1.80735	2.14171	2.35435	1.87406	1.72391	1.79811	2.25473	1.87725	2.16099	1.774	1.9349	2.36182	2.04048	2.32757
A2MG_HUMAN	AFQPFFVELTMPYSVIR	2	0.36	-0.13	-0.22	0.82866	0.05	0.82866	0.0235685	-1.09588	1.65099	NA	-1.06932	NA	-0.64095	-0.57586	0.840989	0.131931	0.594181	0.834191	1.48955	0.320954	0.582332	1.1215	NA	NA	-0.0313051	0.43094	-0.025004	-0.390902	0.0109213	0.566274	-0.589162	-0.929364	-3.3091	1.40674	1.59585	0.987965	0.885064	0.312224	0.873397	0.64615	1.152	0.722466	1.01057	1.03989	1.1343	1.25831
A2MG_HUMAN	VSNQTLSLFFTVLQDVPVR	3	3.3	-0.274	-1.03	0.30871	1.06	0.30871	2.94816	2.2863	3.90291	3.52925	NA	1.88235	2.926	2.92847	3.80607	3.45386	3.6983	3.52893	3.43518	3.29935	2.7464	3.84453	NA	NA	3.03586	2.95733	3.38498	2.82487	3.26377	3.60662	2.64609	2.43621	4.49757	4.2048	3.97102	3.95163	3.41626	3.62438	3.40374	3.16225	3.0166	3.07382	3.00265	3.67057	3.51076	NA
A2MG_HUMAN	VSNQTLSLFFTVLQDVPVR	2	-2.27	0.493	0.81	0.4311	0.65	0.4311	NA	NA	-0.983403	-2.38904	NA	NA	NA	NA	NA	-2.59486	NA	NA	-1.71916	NA	NA	NA	NA	NA	-2.07788	-2.84601	NA	NA	-2.81505	NA	NA	NA	-1.29323	-1.7021	-1.29352	-2.0659	NA	NA	NA	-4.06657	NA	NA	-2.73697	NA	-3.12694	NA
A2MG_HUMAN	YILN(+.98)GGTLLGLK	2	-0.33	0.141	0.62	0.54062	0.38	0.54062	-0.409391	0.390031	-0.466004	0.0515303	-0.548036	-0.60421	-0.911552	-0.262513	0.143212	0.200518	-0.330624	-0.259412	-0.315226	-0.501688	-0.55454	-0.0100959	-0.900738	-0.32075	-0.205055	0.102848	NA	-0.489966	0.034661	0.275513	-1.11641	-0.895303	-0.527512	-1.09011	-0.105403	-0.134959	-0.0597062	0.00603218	-0.0479231	0.218012	-1.35572	NA	-0.293047	-0.0427623	-0.902499	-0.401896
A2MG_HUMAN	D(+57.02)MYSFLEDMGLK	3	0.59	0.012	0.04	0.96749	0	0.96749	0.263034	NA	-0.744936	-0.0398927	0.921305	NA	1.17509	1.21079	1.01787	0.762397	0.993047	1.1487	0.480695	0.789572	1.03119	1.15803	0.457562	-0.10257	-0.523295	-0.230708	NA	-0.761512	0.143868	NA	-0.229868	NA	-0.0259952	0.911296	0.659509	0.539819	1.0923	1.9414	1.32697	1.36342	1.33787	1.32769	0.962386	1.0234	-0.653418	-0.0372514
A2MG_HUMAN	D(+57.02)MYSFLEDMGLK	2	-0.66	-0.701	-2.16	0.03642	4.67	0.03642	-0.66523	-1.49506	-1.01438	-0.575811	-1.92031	-1.65257	-1.20145	-0.85847	-0.499881	-0.539313	0.253757	0.343205	-0.1342	-0.108189	-0.339776	-0.0387461	-2.31578	-3.46557	-2.05108	-1.89275	-1.76702	-0.867771	-0.822785	-0.856937	-0.26976	-0.413315	0.203872	0.391687	-0.859519	-0.265734	0.397055	0.606297	0.0398468	0.0190081	0.245112	-0.367732	0.270089	0.308382	-1.27576	-0.870232
A2MG_HUMAN	SLFTDLEAENDVLHC(+57.02)VAFAVPK(+57.02)	3	0.88	-0.763	-1.9	0.06455	3.61	0.06455	0.453556	0.171701	0.52408	0.55849	0.385346	0.288874	0.723876	0.992152	0.890316	1.03702	1.63495	1.82025	1.59594	1.55112	0.833028	1.25395	-1.02906	NA	-0.595681	-3.20154	0.185812	0.466965	0.925769	0.83806	0.478621	0.898247	2.05373	1.9007	1.13303	1.06875	2.10242	2.12351	1.14102	1.38556	1.96963	1.90689	1.63364	1.94678	-0.242075	0.573603
A2MG_HUMAN	YDVEN(+.98)C(+57.02)LANK	2	-0.09	-0.052	-0.2	0.84103	0.04	0.84103	-0.464532	-0.183988	-1.74095	-1.2578	0.280736	0.113604	-0.326589	-0.139592	-0.0761311	-0.182811	-0.847442	-0.28731	-0.607879	-0.0385001	-0.0911136	0.415037	0.970938	0.995278	0.328109	0.878985	0.185812	0.47242	0.250925	0.379796	-0.367371	0.191028	-1.4498	-0.67226	-0.715271	-0.397664	-0.165059	0.055343	0.0690259	0.333363	0.343145	0.687061	-0.0987782	-0.253627	-0.190301	0.114171
A2MG_HUMAN	KDNSVHWERPQKPK	3	-0.24	-0.052	-0.18	0.85963	0.03	0.85963	-0.351941	-0.92824	-0.393734	-0.597476	-0.304226	-1.59894	0.952694	0.529109	-0.0526339	-0.418331	-0.29956	-0.293359	0.0205223	-0.493437	-0.388479	0.305334	0.166725	-0.899836	0.0980403	-0.296102	-0.519539	-0.804839	0.714872	0.0248509	-0.159478	-0.36257	0.676461	0.287098	-0.512233	-1.21095	0.24633	0.152809	0.0960524	-0.227504	0.0906025	-0.0785637	-0.822551	-0.227739	-0.512899	-1.06362
A2MG_HUMAN	NQ(+.98)GNTWLTAFVLK	2	0.51	-0.453	-2.02	0.04989	4.09	0.04989	0.0760359	0.275774	0.802236	1.09516	-0.491853	-1.08226	-0.00933786	NA	1.02892	0.466412	0.489385	0.834191	0.707735	0.672216	0.354665	0.847326	-0.560509	-1	0.378266	0.486104	0.358156	0.594165	0.830349	0.590522	0.348522	0.497931	1.32193	1.2871	NA	0.550087	1.05107	1.19566	0.962481	0.992326	0.896164	0.739848	0.819428	0.789914	-0.145502	0.219966
A2MG_HUMAN	SGFIPLKPTVK	2	0.48	-0.128	-0.2	0.84187	0.04	0.84187	-0.617577	1.16316	-0.232363	1.76939	-1.21883	-0.038756	0.0866961	0.294006	1.88424	2.0322	-0.167499	1.68834	-0.869654	1.10246	0.26566	0.447861	-0.916168	0.742612	-0.126016	1.40255	-0.669176	0.966892	0.169438	1.2938	-1.38918	0.596978	0.496426	1.87567	0.386058	1.05439	NA	1.61947	-0.663667	1.70015	0.483517	1.02857	0.94596	-0.296452	-0.642391	0.939337
A2MG_HUMAN	QTVSWAVTPK	2	2.85	0.328	0.51	0.6138	0.26	0.6138	3.96347	NA	1.69585	0.263034	3.85244	3.6108	NA	4.05628	3.21224	2.99803	NA	-0.389435	2.93554	NA	3.07862	4.00352	4.19303	NA	NA	4.28838	4.09125	4.31435	3.95434	4.38194	3.91433	4.02117	NA	NA	0.816693	0.619989	3.27794	NA	0.485667	2.67939	2.43987	1.18269	1.84918	NA	NA	NA
A2MG_HUMAN	TEVSSN(+.98)HVLIYLDK	3	1.63	-0.308	-0.73	0.46847	0.54	0.46847	-1.07311	-1.00963	1.78158	2.06413	1.11136	1.16257	1.74068	-0.85847	2.4631	2.12108	2.32747	1.83419	1.70773	1.86103	2.01958	1.90219	1.72458	1.8719	2.40996	2.35703	1.95083	1.96044	2.32193	2.41364	1.13088	1.36773	2.43105	2.41669	1.8893	1.74145	2.30449	2.46747	2.27574	2.2713	2.18469	2.02503	2.19794	1.58046	-1.31608	0.0690416
A2MG_HUMAN	TEVSSN(+.98)HVLIYLDK	2	-0.46	-0.439	-1.55	0.13322	2.39	0.13322	-0.360632	NA	-0.390604	-0.554466	NA	NA	NA	NA	-0.126757	-0.806368	-0.3254	-0.631032	NA	-1.79765	NA	-0.77847	NA	NA	NA	-1.2059	-0.622633	-0.914464	NA	-0.545133	NA	NA	0.643856	0.2205	-0.42161	-1.17668	0.0510742	-0.436692	-0.3878	-0.22303	-0.206451	-0.120294	-0.492019	-0.911744	-0.242075	0.217535
A2MG_HUMAN	EQAPHC(+57.02)IC(+57.02)AN(+.98)GR	3	-0.67	-0.212	-0.51	0.61088	0.26	0.61088	-1.73132	-1.94662	-1.09359	-0.920893	-0.256637	-0.76033	-1.21004	-1.77129	0.1594	-0.426265	-2.74624	-1.64386	-2.16168	-1.97011	-0.221079	-0.591012	0.380723	0.625255	1.46901	1.24155	0.362019	0.47966	-0.114016	-0.168185	-0.572435	-1.15258	-3.2713	-2.94037	-0.0896162	-0.547257	-1.41938	-1.42312	0.306697	0.391406	1.16993	1.1375	-0.1686	-1.50785	-0.872125	-0.933658
A2MG_HUMAN	EQAPHC(+57.02)IC(+57.02)AN(+.98)GR	2	-2.15	0.313	0.34	0.74158	0.12	0.74158	NA	NA	NA	-2.56413	NA	NA	NA	NA	NA	NA	NA	NA	NA	NA	NA	NA	NA	NA	NA	-1.31366	NA	-1.74454	NA	NA	NA	NA	NA	NA	NA	NA	NA	-3.97285	NA	NA	NA	-0.846843	NA	NA	NA	-2.44438
A2MG_HUMAN	Q(-17.03)FSFPLSSEPFQGSYK	2	1.98	-0.552	-1.24	0.22398	1.53	0.22398	1.1375	2.51057	NA	0.669851	NA	NA	0.0294814	1.80325	1.42176	1.51556	1.86942	1.76311	NA	2.17759	0.868004	2.40215	1.69949	2.10893	2.48054	2.53106	2.60873	2.57316	1.48355	1.67144	2.12448	2.38763	NA	1.98336	1.2059	1.86997	2.39376	2.62928	2.05451	3.69424	3.26748	3.52356	0.66073	1.83785	1.45836	2.84721
A2MG_HUMAN	FQVDNN(+.98)NR	2	0.87	0.06	0.14	0.88848	0.02	0.88848	-0.670623	NA	0.732188	1.19592	NA	NA	0.971803	0.190361	1.53466	1.20052	0.63941	1.17084	0.908268	1.0657	1.30448	1.22842	NA	NA	1.43782	1.56348	0.795264	1.27848	1.54495	NA	0.385378	NA	0.576349	0.699421	1.18442	1.07587	1.01937	0.367933	1.31349	1.41456	1.18763	1.26903	1.53825	NA	0.136437	-2.47865
A2MG_HUMAN	DMYSFLEDMGLK(+57.02)	2	-0.1	-0.7	-2.39	0.02135	5.72	0.02135	-0.427538	-0.647059	-0.44151	-0.375367	-1.29546	-1.76623	-0.4107	-0.526173	0.120654	-0.402592	0.892017	1.09568	0.781735	0.570932	0.0571898	0.617458	-1.75489	-2.70895	-1.05996	-1.23349	-0.669176	-0.137252	0.0516842	-0.00278782	0.37679	0.158967	0.684498	0.770974	-0.135701	-0.062769	0.908334	0.946637	0.485667	0.64615	0.63743	0.516015	0.732716	0.591688	-0.624198	-0.794681
A2MG_HUMAN	MC(+57.02)PQLQQYEM(+15.99)HGPEGLR	3	1.8	-0.066	-0.19	0.85282	0.03	0.85282	1.39796	2.47649	0.200078	1.13153	1.87932	1.91036	1.12476	2.25519	2.51513	2.58628	1.15754	1.83881	1.09401	2.08419	0.693754	1.5572	1.92188	2.6939	2.00427	2.73341	2.2192	2.70643	1.60384	2.84815	1.48063	2.35262	0.954196	1.3351	1.91126	1.94192	1.7499	2.13732	1.42427	2.11665	1.68806	1.77821	0.901222	1.56915	1.54934	2.31057
A2MG_HUMAN	VGFYESDVM(+15.99)GR	2	1.23	-0.075	-0.21	0.83763	0.04	0.83763	0.879706	1.36293	-0.0119726	0.986825	1.36059	1.86337	0.295249	1.17658	1.70286	1.8082	1.19438	1.67807	0.817359	1.49001	-0.413462	1.09349	1.31286	2.27399	1.30582	1.61079	1.52076	1.99243	1.08927	2.32193	1.09206	2.0433	0.421464	1.10833	1.19162	1.13846	1.81907	1.90957	1.13337	1.51839	0.454566	0.963474	0.252387	1.08031	0.52346	1.71128
A2MG_HUMAN	SASN(+.98)MAIVDVK	2	0.21	-0.029	-0.12	0.90621	0.01	0.90621	-0.300866	-0.102738	0.230884	1.05784	-0.471954	-0.463348	-0.40576	-0.522421	1.39638	0.549667	0.575685	0.192645	-0.102787	-0.0385001	0.426815	-0.172946	0.427316	0.594361	0.429911	0.638445	0.139305	0.155021	0.792874	1.06001	-0.415037	-0.214228	0.203872	0.707549	0.140481	-0.0135465	0.207461	0.696093	0.162236	0.450008	-0.400859	0.641546	0.270089	0.0382524	0.0140069	-0.120909
A2MG_HUMAN	N(+.98)QGNTWLTAFVLK	2	-0.36	-0.37	-1.14	0.26046	1.3	0.26046	-0.676037	-0.148099	0	-0.185916	-1.07682	-1.16559	-0.575685	-0.145351	0.0398927	-0.1001	-0.506668	-0.210897	0.533056	-0.274968	-0.306246	0.288958	-2.09602	-2.32193	-0.651619	-0.978835	-0.677081	-0.0989962	-1.60039	0.442623	-0.0282337	-0.0499798	0.226068	0.624133	0.13452	-0.0487546	-0.222031	NA	0.398956	0.0818242	-0.320259	NA	NA	-0.0272215	-0.460312	-0.983126
A2MG_HUMAN	GGVEDEVTLSAYITIALLEIPLTVTHPVVR	3	0.84	-0.401	-0.82	0.41769	0.68	0.41769	0.507086	NA	2.0295	1.56294	NA	1.05123	NA	-1.28459	0.667924	0.536121	1.13876	1.07235	1.39841	NA	2.96003	0.49431	0.342334	0.168877	-1.14715	-0.157541	0.944408	0.774247	NA	NA	0.402401	-0.498412	1.26411	1.096	1.72544	NA	1.49714	NA	NA	-0.113406	NA	2.0072	1.74543	1.27395	NA	NA
A2MG_HUMAN	GPTQEFKK	2	-1.39	-0.02	-0.09	0.92917	0.01	0.92917	-2.42571	-2.17746	-0.833524	-1.07262	-1.41385	-1.92878	-1.01685	-1.40378	-1.00902	-1.24694	-1.44117	-0.798725	-1.38099	-1.27497	-1.73434	-1.43598	-1.52459	-1.39941	-1.07788	-1.39855	-1.76702	-1.63883	-0.762031	-0.897867	-2.21681	-2.15834	-0.377739	-0.77044	-1.04665	-1.1565	-0.644669	-0.759302	-1.72078	-1.37851	-1.22507	-1.23447	-1.32458	-1.27386	-2.82316	-2.41844
A2MG_HUMAN	TAQE(+21.98)GDHGSHVYTK	2	-4.54	-0.537	-0.98	0.33378	0.96	0.33378	-2.9395	-3.56526	-5.28195	-6.71097	-6.25035	NA	-3.40231	-3.82944	-5.4389	-5.08077	-3.84445	-5.30716	-3.58166	-4.58282	-6.28919	-5.75247	-5.15082	NA	-3.84216	-5.85798	-3.25414	-3.34733	-6.3193	NA	-3.22725	-3.83134	-3.95336	-6.42336	-4.6645	-4.89347	-3.39524	-4.81706	-3.65145	-4.71544	-4.15795	-4.55639	-5.28838	-4.1297	-3.18977	-3.3276
A2MG_HUMAN	V(+57.02)GFYESDVMGR	2	-0.63	-0.556	-2.17	0.03637	4.72	0.03637	-1.76553	NA	-1.69776	-1.51083	-0.940679	-1.08964	-1.04731	-0.421138	-0.24428	-0.361443	-0.0609181	-0.323991	-0.262208	-0.157316	-0.886343	-0.377305	-0.916168	NA	-2.54183	NA	-1.17925	-0.707064	-0.154929	-0.0801703	-0.712019	-0.409876	0.012824	-0.0267173	-0.93587	-0.902963	0.280618	0.341143	-0.314791	-0.53883	-0.667425	-0.899695	0.0210616	-0.437686	NA	NA
A2MG_HUMAN	FSGQLN(+.98)SHGC(+57.02)FYQQVK	3	0.84	-0.205	-0.73	0.47042	0.53	0.47042	0.0401704	0.586028	-1.0784	NA	0.684736	1.24261	0.800691	1.17658	0.605785	0.163992	0.594181	0.698536	0.00206542	NA	1.08421	NA	1.67396	1.648	1.6016	1.64906	NA	1.34936	1.14981	1.38194	0.741989	0.596978	0.258734	-0.289213	0.398549	NA	0.398699	NA	1.38613	1.2713	1.48829	1.66448	1.41636	0.740332	0.576335	0.985786
A2MG_HUMAN	HNVYIN(+.98)GITYTPVSSTN(+.98)EK	3	1.55	-0.21	-0.38	0.7062	0.14	0.7062	2.07442	2.03633	0.0118741	2.14938	NA	-0.0495091	2.52478	0.897293	2.54625	2.85532	0.612443	2.19984	1.61631	0.0878642	2.0655	0.766836	0.655808	2.06454	0.792481	2.03741	0.515564	1.79616	0.971212	2.2824	1.69441	1.67354	1.28011	0.986703	2.22005	2.14863	1.83737	2.63253	0.00839266	2.5964	NA	1.37851	1.65063	NA	1.63491	2.07577
A2MG_HUMAN	SSSNEEVMFLTVQVK	3	1.48	-0.48	-0.86	0.39554	0.74	0.39554	0.721952	0.873014	0.300305	-0.69602	1.67138	1.57916	1.94304	0.0885367	2.34423	2.48063	1.97904	0.249229	1.76359	1.01839	2.56911	1.76091	0.763841	NA	1.82901	0.624683	1.94441	1.48146	2.82417	2.29947	1.49061	-1.36923	2.71817	2.66853	2.14048	1.30535	2.22795	2.44544	2.37968	1.25536	NA	NA	1.66408	-0.315202	1.83885	1.91254
A2MG_HUMAN	SSSNEEVMFLTVQVK	2	2.4	-0.023	-0.03	0.97912	0	0.97912	3.20899	3.156	2.89492	2.20163	2.51813	1.86337	3.53926	2.09344	3.47326	3.26558	NA	2.86394	3.61463	2.89548	3.60064	2.04555	1.63479	-1.08746	-1.70632	2.49789	3.31447	2.89086	3.94012	2.99512	-2.66427	2.27996	4.06916	2.43149	2.21299	2.74145	4.01937	3.6309	3.15809	1.55792	0.704544	2.36177	NA	0.487352	3.8207	2.85896
A2MG_HUMAN	D(+21.98)LKPAIVK	2	-1.3	-0.641	-1.36	0.18523	1.84	0.18523	0.4975	0.590284	NA	NA	-1.92031	-1.79008	-1.32193	-1.86321	-2.45606	-1.3239	NA	-2.70705	-1.37562	-1.16167	NA	-3.06461	NA	-2.87541	-2.19036	NA	-0.050449	-1.16804	NA	NA	-0.0425605	-0.26614	NA	-2.34192	-2.36351	NA	-1.57202	-0.854459	-1.14324	-0.703552	-2.87714	NA	NA	-1.40608	0.952303	0.391509
A2MG_HUMAN	LLIYAVLPTGD(+21.98)VIGDSAK	3	-0.68	-0.438	-1.34	0.18926	1.8	0.18926	0.219966	0.0285064	NA	NA	-1.38565	NA	-1.35012	-1.89197	-0.14901	-0.151784	NA	-1.68038	-0.919606	-1.14434	NA	NA	NA	NA	-1.6054	-1.20045	0.45537	-0.214024	NA	NA	-1.11036	-1.20526	-0.692571	-0.661752	-1.02314	-1.10726	-0.678939	-0.604233	0.251202	-0.25464	NA	-2.09542	-0.400962	-0.424054	0.691207	0.631355
A2MG_HUMAN	LLIYAVLPTGD(+21.98)VIGDSAK	2	-0.69	-0.49	-1.26	0.21753	1.59	0.21753	0.713696	0.714398	NA	NA	-0.947533	-1.5371	-0.976001	-0.552715	-0.366428	-0.859092	NA	-2.40682	NA	-1.51555	-1.94281	NA	NA	NA	-1.25006	-1.0263	0.0606774	0.221313	NA	-0.750022	-0.994419	-0.389412	-1.11806	-1.15642	NA	NA	-0.786921	-0.354533	NA	-1.49233	NA	NA	-1.49351	NA	1.25716	0.923019
A2MG_HUMAN	M(+15.99)C(+57.02)PQLQQYEMHGPEGLR	3	1.02	0.079	0.18	0.85995	0.03	0.85995	0.734247	1.79035	0.673594	0.661584	1.16477	1.41938	0.151817	1.22202	1.77686	1.91672	NA	0.646821	0.361881	1.17328	-0.662702	0.668989	1.33258	1.99528	1.34838	1.99049	1.53793	2.1819	0.525277	2.18164	0.564312	1.72137	-0.0931094	1.03917	1.56294	1.54496	0.749905	1.38501	0.171234	1.08544	1.1093	1.0635	-1.074	0.730208	0.095307	1.45686
A2MG_HUMAN	Q(-17.03)KDN(+.98)GC(+57.02)FR	2	-3.13	-0.46	-1.72	0.09393	2.97	0.09393	NA	-5.05145	-3.885	-3.3351	-3.16034	-3.68798	-3.26893	-3.89779	-3.14851	-2.99331	NA	-3.16729	NA	-3.22129	-2.75017	-3.03792	-3.02906	NA	-3.06353	-2.81901	-3.14267	-2.82076	-2.68952	-2.64177	-3.75573	-3.60056	-3.71989	-3.63068	-3.12315	NA	-3.15827	-2.79732	-2.94874	-2.70044	-1.593	-1.44615	-2.82443	-3.02722	NA	NA
A2MG_HUMAN	SLNE(+21.98)EAVKK	2	-3.14	-0.325	-0.77	0.44606	0.59	0.44606	-1.52187	-1.33317	-4.46206	-4.77058	NA	-4.68798	-2.64386	-2.85186	-3.5165	-3.76688	-3.56294	NA	-3.11259	-2.95947	NA	NA	NA	NA	-3.12369	-4.2961	-1.87199	-2.5971	-4.70088	NA	-2.05703	-2.50647	-4.01867	NA	-3.20393	-3.65212	-2.5214	-3.34836	-2.64512	-3.2401	-3.80069	-4.52949	NA	-2.69707	-1.73306	-1.61931
A2MG_HUMAN	M(+15.99)VSGFIPLKPTVK	3	0.8	0.119	0.21	0.83568	0.04	0.83568	0.468353	1.87127	1.03533	-0.194895	1.27044	1.56748	NA	0.42414	1.84099	1.78548	-0.753241	1.207	0.0143962	1.2242	-1.46259	-0.166157	1.67396	2.94718	0.636362	1.65659	NA	2.09617	-0.0332688	2.03304	0.508409	1.69765	0.411814	0.562733	1.19878	1.37632	0.2824	1.22182	-0.878965	0.972961	0.736966	0.910733	-0.133267	-0.117585	-0.867838	1.45686
A2MG_HUMAN	M(+15.99)VSGFIPLKPTVK	2	-0.82	0.093	0.11	0.91015	0.01	0.91015	NA	0.317443	NA	NA	NA	NA	NA	NA	-0.532014	NA	NA	-1.90895	NA	-0.849361	NA	NA	-2.30152	0.781531	NA	NA	NA	-0.0696342	NA	-0.344383	NA	NA	NA	-1.39314	-1.71527	NA	-1.38502	-0.956339	NA	NA	NA	NA	NA	NA	NA	-0.300866
A2MG_HUMAN	LTAQPAPTSEDLTSATNIVK	2	-1.11	0.043	0.14	0.8903	0.02	0.8903	NA	NA	-0.997617	-1.90362	-1.85442	-1.6095	-1.45339	NA	-1.22314	NA	NA	-0.795859	-1.37027	-1.29874	-1.31799	-0.912182	-0.326044	-1.09752	0.13157	-0.239071	-0.980304	-1.1794	-1.29048	-1.00558	-1.58496	-1.18161	-1.13493	-0.813988	-2.35509	-1.41155	-0.263034	-1.06596	-1.49522	NA	-1.20645	-0.816037	-2.12862	-0.796023	-0.330752	-0.300866
A2MG_HUMAN	EEFPFALGVQTLPQTC(+57.02)DEPK	3	2	0.22	0.67	0.50798	0.45	0.50798	NA	2.45914	1.62417	2.13452	1.8696	NA	2.25135	NA	3.06428	3.27784	2.11013	2.19625	1.6562	2.17759	NA	0.858467	NA	NA	NA	NA	1.66843	NA	2.36938	2.13801	1.51037	NA	1.45003	2.24584	2.33173	2.3294	2.11247	2.70848	2.05451	NA	NA	NA	1.14616	1.77029	0.612074	1.77879
A2MG_HUMAN	KLSFYYLIMAK	2	-0.39	-0.337	-0.61	0.54606	0.37	0.54606	-1.75404	-0.592982	1.05842	-0.0948592	NA	-2.48362	NA	NA	NA	NA	0.27684	0.040642	-0.17562	-0.744453	0.142512	-1.2097	NA	NA	-0.74876	NA	NA	NA	0.411195	-0.312905	NA	-1.64839	NA	-0.0267173	NA	NA	0.896746	-0.550125	0.360136	-0.8305	0.464281	-0.422752	NA	-0.0940086	-1.33963	-0.283547
A2MG_HUMAN	KLSFYYLIMAK	3	0.15	-0.348	-0.79	0.43395	0.63	0.43395	NA	-0.0755166	0.464841	0.702456	NA	-1.27912	0.356144	-0.31672	NA	0.50864	1.26534	0.381679	0.154688	-0.349961	1.06173	0.28731	NA	NA	-1.9486	-0.978835	-0.0789668	-1.60015	0.925769	0.261641	-0.0570309	-0.706269	0.558967	0.517218	NA	0.341273	0.800531	0.066931	1.66093	0.145483	NA	NA	0.962386	NA	NA	0.467126
A2MG_HUMAN	A(+57.02)IGYLNTGYQR	2	-0.17	0.016	0.04	0.96584	0	0.96584	-1.54149	-0.767135	NA	NA	-0.873876	-0.92218	-0.340665	0.308825	NA	0.254457	-0.3254	0.40677	0.4447	0.517493	-0.462589	0.298806	NA	0.320041	NA	NA	NA	NA	0.145851	0.676679	-0.61891	0.1071	-0.834662	-0.095759	-1.12672	NA	0.148099	0.619472	-0.495224	0.807902	0.593841	NA	0.197939	0.10559	-1.57794	-1.07549
A2MG_HUMAN	DMYSFLEDMGLK(+57.02)AFTNSK	3	-2.03	-0.207	-0.56	0.57852	0.32	0.57852	NA	NA	-2.29242	-2.14909	NA	NA	-2.71541	-2.21632	-1.81073	NA	-1.66922	-1.38082	-1.93138	-1.41341	-2.31407	-1.4746	NA	NA	-3.53192	-3.9948	NA	NA	-2.07654	-2.3586	NA	-3.06884	-0.893269	-0.410632	-2.27357	-2.38783	-1.86368	-1.67003	-1.30021	-1.98099	-1.93726	-2.07704	-1.1473	-0.947051	NA	-3.52838
A2MG_HUMAN	DMYSFLEDM(+15.99)GLK	2	0.82	-0.089	-0.2	0.84417	0.04	0.84417	0.75451	1.56023	-1.50608	0.388565	NA	NA	NA	NA	1.59541	1.94775	NA	0.870717	0.602765	0.979397	NA	0.880493	-0.133399	1.12199	0.608617	1.26145	NA	1.60248	NA	NA	NA	NA	NA	0.723669	1.18442	1.38782	0.642989	1.151	0.578777	1.30267	0.425022	0.831877	NA	0.624855	-0.258818	1
A2MG_HUMAN	ALLAYAFALAGNQDKR	3	0.44	-0.209	-0.64	0.52917	0.41	0.52917	1.35879	1.04255	NA	NA	0.438884	0.633949	NA	1.16499	-0.636432	NA	-0.504698	NA	NA	0.0336984	0.506668	1.25395	-1.23616	-0.522678	-0.0555157	0.325241	1.05592	0.363129	1.39461	1.55305	1.14359	1.22017	-0.409894	NA	-0.44151	NA	1.04058	0.645467	NA	0.18136	NA	-0.459973	NA	-0.0462387	0.976349	0.838537
A2MG_HUMAN	VYDYYETDEFAIAEYNAPC(+57.02)SK	3	1	0.204	0.32	0.75024	0.1	0.75024	1.77052	NA	NA	NA	NA	0.784832	2.19148	NA	-0.11211	NA	-0.975244	NA	NA	NA	1.62385	NA	1.64796	NA	1.88212	NA	0.478683	NA	2.92577	NA	0.837396	NA	-1.43232	NA	NA	NA	0.997832	0.211413	1.27226	NA	NA	NA	1.08746	NA	2.44119	0.325319
A2MG_HUMAN	AVDQSVLLM(+15.99)KPDAELSASSVYNLLPEK	3	0.68	0.17	0.3	0.76558	0.09	0.76558	-0.305054	0.931209	NA	NA	NA	0.708174	NA	NA	0.137095	NA	NA	NA	NA	NA	NA	NA	1.04651	1.72275	NA	1.094	0.561639	1.46332	NA	0.687095	-0.210327	1.48321	NA	NA	NA	0.0687476	NA	NA	NA	-0.346532	NA	0.475085	NA	NA	NA	1.3388
A2MG_HUMAN	NQGNTWLTAFVLK(+57.02)TFAQAR	3	-1.42	-0.75	-1.69	0.10238	2.85	0.10238	-2.63751	NA	NA	-2.78136	NA	NA	NA	-1.93123	-2.654	-2.2658	-0.564987	-0.480818	-0.0829486	-1.56657	-1.6478	-1.12828	NA	NA	NA	-3.50883	-1.64572	-2.27975	-1.20207	-2.44847	-1.83132	NA	NA	-1.7727	NA	-1.32643	NA	-0.6894	-1.55828	-1.2684	0.343145	0.367371	-0.0874628	0.0642769	NA	-1.79468
A2MG_HUMAN	IGYLNTGYQR	2	-0.22	-0.085	-0.16	0.87285	0.03	0.87285	NA	-0.390719	-0.310054	0.149378	NA	NA	NA	NA	-2.04103	NA	-0.3254	0.316973	NA	NA	-1.72389	-0.528727	NA	NA	0.792481	1.03741	-1.54825	NA	NA	-0.183918	NA	NA	0.584963	1.27621	NA	NA	0.545434	0.552358	NA	-2.00383	NA	NA	0.131706	-0.394953	NA	-0.300866
A2MG_HUMAN	LLIYP(sub A)VLPTGDVIGDSAK	2	-1.97	-0.598	-1.87	0.07053	3.49	0.07053	-2.4022	-2.42295	-1.69004	-1.38219	-3.21552	NA	-3.13535	NA	-2.32643	-2.81329	NA	-1.69632	-1.78175	NA	-1.54761	-2.57894	-3.04933	-1.95726	NA	-2.46894	-1.54825	-1.09093	-1.52274	-1.2821	-2.14086	NA	-1.3611	-1.47909	-1.074	-2.37223	NA	-2.23589	-2.26742	-1.24554	-1.41504	-2.01742	-1.67468	-1.52715	NA	-2.17417
A2MG_HUMAN	LLIYP(sub A)VLPTGDVIGDSAK	3	-2.81	-0.737	-1.96	0.06092	3.84	0.06092	NA	NA	NA	-2.42381	NA	NA	NA	-3.75711	-2.87687	-2.97612	-2.9349	NA	-3.87117	NA	NA	NA	-4.16993	NA	NA	-3.01956	NA	-2.55506	-2.77698	-3.8191	-3.11641	-2.804	NA	NA	-2.70454	-2.9572	NA	-1.89136	-1.83026	-1.73187	-1.65055	-2.32193	-2.70203	-1.78727	-2.90865	-3.8365
A2MG_HUMAN	M(-48.00)VSGFIPLKPTVK	3	0.62	0.071	0.23	0.81818	0.05	0.81818	NA	0.619728	NA	NA	-0.00714207	0.780791	0.96228	1.17658	0.65371	1.00787	NA	NA	NA	1.462	-0.206451	-0.121695	NA	1.09355	NA	0.217307	NA	-0.173707	NA	0.856636	NA	0.503413	-0.304324	NA	NA	NA	NA	1.72076	NA	0.933432	NA	0.604071	1.03666	NA	NA	0.291049
A2MG_HUMAN	S(+57.02)LFTDLEAENDVLHC(+57.02)VAFAVPK	3	-1.32	-0.55	-1.42	0.16736	2.01	0.16736	-2.70231	-1.6877	-2.09104	NA	-1.93386	-2.78767	-1.48431	NA	-1.41354	-1.30916	-1.71859	-0.490051	-1.24251	-1.02853	-1.7032	-0.781926	NA	NA	NA	NA	NA	NA	-1.51645	-1.46222	-1.52741	-1.7318	-0.728404	-0.449867	-2.41504	NA	-0.194503	NA	NA	-1.54719	-0.16243	-0.599462	-0.688292	-0.128598	NA	NA
A2MG_HUMAN	DMYSFLE(+21.98)DMGLK	2	-1.98	-0.847	-1.49	0.15401	2.23	0.15401	-0.87957	-1.10962	NA	NA	-4.34708	NA	-2.09821	NA	NA	NA	NA	NA	-3.21251	-3.06149	NA	NA	NA	NA	NA	NA	-1.77548	-1.60015	NA	NA	-1.87168	-1.70627	NA	NA	NA	NA	NA	NA	-2.1211	-1.90737	NA	NA	NA	-2.85882	-0.307341	-0.859927
A2MG_HUMAN	VVSMDENFHPLN(+.98)ELIPLVYIQDPK	3	-0.85	-0.799	-1.94	0.06247	3.77	0.06247	-0.654503	-2.35264	NA	NA	-2.35435	NA	-1.99814	NA	NA	NA	NA	-1.71244	-0.669006	NA	-0.998424	-0.681698	-2.09954	NA	0.175728	-0.69571	-0.440042	-0.822541	-0.898419	NA	-0.91847	NA	-1.89088	NA	-0.589067	-1.65873	NA	-0.987961	0.265277	NA	0.602665	0.189034	-0.373217	-0.368602	0.10188	-0.186999
A2MG_HUMAN	SLFTDLEAEN(+.98)DVLHC(+57.02)VAF	2	-2.22	-0.2	-0.51	0.61695	0.26	0.61695	NA	-3.49867	-2.16933	-2.20847	NA	NA	-3.18189	NA	NA	-1.70637	-2.39301	-1.38082	-2.65267	-2.35245	-3.06944	-1.24266	NA	NA	-2.15188	NA	NA	NA	NA	-2.20945	NA	-3.11737	-1.41848	-0.98945	-2.72608	-2.29668	-2.15056	NA	-1.2473	-1.53605	NA	-1.88897	-2.87023	NA	-2.49626	-2.62978
A2MG_HUMAN	DLTGFPGPLNDQ(+.98)DN(+.98)EDC(+57.02)INR	3	1.1	0.278	0.57	0.56939	0.33	0.56939	0.744414	1.54934	NA	NA	NA	0.97899	0.630766	1.80325	0.840989	NA	NA	0.879706	0.852125	1.12942	0.472985	2.06972	0.466514	2.13063	1.37333	2.37084	1.44083	1.51709	1.06851	1.618	1.42964	-0.0607262	-1.38445	NA	NA	1.09704	NA	1.88796	1.41798	2.20645	NA	1.52105	-0.0762356	NA	0.92785	-0.0228099
A2MG_HUMAN	DMYSFLEDM(-48.00)GLK	3	-0.39	-0.058	-0.06	0.95353	0	0.95353	NA	NA	NA	NA	NA	NA	NA	NA	0.61315	-0.0522481	-1.92434	-0.31166	NA	NA	NA	NA	NA	NA	NA	NA	NA	NA	NA	NA	NA	NA	NA	0	NA	-1.3152	-1.70695	0.496324	NA	-0.0506261	-0.627667	0.0840643	0.102362	NA	NA	NA
A2MG_HUMAN	VVSM(+15.99)DENFHPLNELIPLVYIQDPK	3	3.22	-0.338	-0.46	0.65126	0.21	0.65126	NA	3.76469	NA	NA	3.18371	3.02157	NA	4.26064	2.54625	4.23865	NA	NA	NA	2.44062	NA	NA	2.44403	1.5174	2.47286	4.1078	3.8288	3.70257	3.91854	2.49	2.06559	3.65724	NA	NA	NA	NA	NA	NA	NA	NA	NA	4.24793	NA	NA	NA	NA
A2MG_HUMAN	HYD(+21.98)GSYSTFGER	2	-0.59	-0.063	-0.07	0.94331	0.01	0.94331	1.33208	0.288925	NA	NA	NA	NA	NA	NA	NA	NA	-2.18948	NA	-1.52822	NA	NA	NA	NA	NA	NA	NA	-0.0581709	-1.34221	NA	NA	-0.374603	NA	-2.67807	NA	NA	NA	-0.844103	NA	-1.59849	NA	NA	NA	NA	NA	1.16601	0.772175
A2MG_HUMAN	SASNM(-48.00)AIVDVK	2	-2.04	0.373	0.77	0.45492	0.59	0.45492	NA	NA	NA	-1.78588	NA	NA	-1.7907	NA	-1.38391	-1.3438	NA	-2.07965	NA	NA	-2.3782	NA	NA	NA	NA	NA	NA	NA	NA	NA	NA	NA	NA	-1.88066	-3.38904	NA	-3.0756	-1.5413	NA	-2.09082	NA	-1.67577	-2.07847	NA	NA	NA
A2MG_HUMAN	VTGEGC(+57.02)VYLQTSLK	2	1.11	-0.244	-0.65	0.52273	0.42	0.52273	1.61298	NA	NA	NA	0.199309	0.754244	0.544055	NA	NA	1.97813	NA	-1.0216	NA	1.17328	1.51221	NA	NA	0.507484	2.33997	1.40255	1.43167	1.57739	2.00983	1.55305	0.968912	0.952694	1.19827	0.666444	2.09899	NA	0.861413	0.177962	NA	0.621488	NA	NA	NA	NA	1.56528	1.0555
A2MG_HUMAN	AYIFIDEAHITQALIW(+31.99)LSQR	3	-1.59	-0.454	-0.76	0.46004	0.58	0.46004	NA	NA	-2.49932	NA	NA	NA	NA	NA	NA	-1.19631	NA	NA	NA	-2.14865	NA	-1.46346	NA	NA	NA	NA	NA	-1.73613	-1.32302	-2.3586	NA	-1.02083	NA	NA	NA	NA	NA	NA	NA	NA	NA	NA	NA	0.0850815	-2.28716	NA
A2MG_HUMAN	VGFYE(+21.98)SDVMGR	2	-0.26	0.906	0.9	0.39694	0.81	0.39694	0.813645	-0.247128	NA	NA	NA	NA	NA	NA	NA	NA	NA	NA	NA	NA	NA	NA	NA	NA	NA	NA	-0.960874	NA	NA	NA	-0.796908	NA	NA	NA	NA	NA	NA	NA	NA	NA	NA	NA	NA	NA	0.235403	-0.584963
A2MG_HUMAN	LVHVEEPHTETVRK	3	-3.15	-0.003	-0.01	0.99437	0	0.99437	NA	-3.81248	NA	NA	NA	NA	-2.74007	-2.20425	NA	NA	-4.02012	-3.1467	-2.97785	NA	NA	-3.07136	NA	NA	NA	NA	NA	-3.28956	-4.61241	-3.37007	-3.61891	-2.56494	-3.3744	-3.10143	NA	NA	NA	-3.53896	NA	-3.47734	-1.90189	-2.51457	NA	-2.56156	NA	NA
A2MG_HUMAN	QQN(+.98)AQGGFSSTQDTVVALHALSK	3	0.7	0.676	0.91	0.37167	0.82	0.37167	1.37197	1.33783	NA	0.750022	0.998218	1.24701	1.43123	1.51457	1.61021	NA	-2.05082	NA	NA	-1.56657	1.27872	1.02592	1.91099	1.69826	2.00427	NA	NA	1.57739	2.07373	1.76455	NA	-1.8953	NA	NA	NA	NA	NA	-1.69591	1.67681	1.99713	-1.88206	NA	1.17463	-2.53201	1.47534	NA
A2MG_HUMAN	LPPNVVE(+21.98)ESAR	2	0.74	0.205	0.23	0.82754	0.05	0.82754	0.866733	NA	NA	NA	NA	NA	NA	NA	NA	NA	NA	NA	NA	NA	NA	NA	NA	NA	NA	NA	0.300954	NA	NA	NA	-0.197446	0.31259	NA	NA	NA	NA	NA	NA	NA	NA	NA	NA	NA	NA	1.77858	1.38286
A2MG_HUMAN	SLNE(+21.98)EAVK	2	-2.29	-0.712	-1.3	0.21613	1.68	0.21613	-1.14636	-1.4161	NA	NA	NA	-3.71969	NA	NA	NA	NA	NA	-3.95808	NA	NA	NA	NA	NA	NA	-2.57963	NA	-1.55552	NA	NA	NA	NA	-2.31677	NA	NA	NA	NA	NA	-2.7559	-2.49522	-2.56974	NA	NA	NA	NA	-1.72528	-1.19994
A2MG_HUMAN	LVHVE(+21.98)EPHTETVR	2	-1.3	0.585	0.78	0.45896	0.6	0.45896	-0.904771	-0.910093	NA	NA	NA	NA	NA	NA	NA	NA	NA	NA	NA	NA	NA	NA	NA	NA	NA	NA	-1.73366	NA	NA	NA	-1.98886	-2.03666	NA	NA	NA	NA	NA	NA	NA	NA	NA	NA	NA	NA	-0.470027	-1.05184
A2MG_HUMAN	AAQVTIQSSGTFSSK	2	-0.06	0.279	0.29	0.77771	0.08	0.77771	NA	NA	-1.12705	NA	NA	NA	-0.114237	-2.82573	NA	NA	0.928917	-0.378677	1.67574	0.113303	1.7083	0.97565	NA	NA	0.111941	NA	-1.48444	NA	1.66734	NA	-0.321229	NA	1.23704	NA	NA	NA	NA	NA	NA	NA	-2.02153	NA	0.66073	-1.76419	NA	NA
A2MG_HUMAN	V(+57.02)TAAPQSVC(+57.02)ALR	2	-1.82	-0.526	-0.99	0.3411	0.99	0.3411	NA	NA	NA	NA	NA	NA	NA	NA	-2.69271	NA	NA	NA	NA	NA	NA	-2.71764	-1.08901	-1.66643	NA	NA	-2.23068	NA	NA	NA	-2.14086	-2.35594	NA	NA	NA	NA	NA	-1.36487	NA	NA	-0.904388	-1.02915	NA	NA	NA	NA
A2MG_HUMAN	N(+.98)EDSLVFVQTDK	2	-0.67	-0.448	-1.41	0.17168	1.98	0.17168	-2.01707	NA	NA	NA	-0.690235	NA	-1.63805	NA	NA	-1.73894	-0.95359	-0.767515	NA	-0.543671	-0.846106	NA	-0.460974	-0.0528167	-0.257705	0.00236701	-0.204736	NA	NA	-0.681418	NA	-0.66469	NA	NA	NA	NA	-1.61783	-0.692653	0.194958	-0.505853	NA	-0.128156	-0.715904	NA	-0.499571	-0.00566875
A2MG_HUMAN	DLTGFPGPLN(+.98)DQDN(+.98)EDC(+57.02)INR	2	-0.7	-0.027	-0.08	0.9407	0.01	0.9407	-1.13141	-1.44194	NA	NA	-1.98935	NA	NA	NA	-0.169083	NA	NA	-0.127481	NA	-0.601618	NA	NA	-1.08901	-0.0528167	-0.339116	-0.236278	-0.456955	NA	-1.8621	-0.773634	-1.4338	-0.871456	-1.57086	NA	NA	-0.995513	-0.250095	-0.453149	-0.251298	-0.536053	NA	0.485427	NA	-0.940567	-0.431553	-0.0228099
A2MG_HUMAN	DLTGFPGPLN(+.98)DQDN(+.98)EDC(+57.02)INR	3	0.38	-0.394	-0.35	0.73197	0.12	0.73197	NA	NA	NA	NA	NA	NA	NA	NA	NA	NA	NA	NA	NA	NA	NA	NA	2.07605	0.664453	-1.55432	NA	0.480461	0.047062	-1.44308	NA	NA	1.2639	NA	NA	NA	NA	NA	NA	NA	NA	NA	NA	NA	NA	NA	1.52725
A2MG_HUMAN	HYDGSY(+15.99)STFGER	2	-1.7	NA	NA	NA	NA	NA	NA	NA	NA	NA	NA	NA	NA	NA	NA	NA	NA	NA	NA	NA	NA	NA	NA	NA	NA	NA	NA	NA	NA	-0.703925	NA	NA	NA	-2.68923	NA	NA	NA	NA	NA	NA	NA	NA	NA	NA	NA	NA
A2MG_HUMAN	HYDGSY(+15.99)STFGER	3	-1.13	NA	NA	NA	NA	NA	NA	NA	NA	NA	NA	NA	NA	NA	NA	NA	NA	NA	NA	NA	NA	NA	NA	NA	NA	NA	NA	NA	NA	-1.12807	NA	NA	NA	NA	NA	NA	NA	NA	NA	NA	NA	NA	NA	NA	NA	NA
A2MG_HUMAN	SASNMAIVD(+21.98)VK	2	-0.26	NA	NA	NA	NA	NA	NA	NA	NA	NA	NA	NA	NA	NA	NA	NA	NA	NA	NA	NA	NA	NA	NA	NA	NA	NA	NA	NA	NA	NA	NA	NA	NA	NA	NA	NA	NA	NA	NA	NA	NA	NA	NA	NA	-0.187627	-0.336142
A2MG_HUMAN	ETTFN(+.98)SLLC(+57.02)PSGGEVSEELSLK	3	0.37	-0.69	-0.92	0.37115	0.84	0.37115	NA	NA	NA	1.39855	-1.56375	-0.962258	NA	NA	0.342455	NA	NA	NA	NA	NA	NA	NA	0.106915	1.76498	-0.250064	-0.14439	-0.132307	NA	NA	NA	-0.259683	-1.0852	2.67243	NA	NA	NA	2.12246	NA	0.306697	1.20645	NA	NA	NA	NA	NA	NA
A2MG_HUMAN	LSFYYLIMAK	2	-1.16	NA	NA	NA	NA	NA	NA	NA	NA	NA	NA	NA	NA	NA	NA	NA	NA	NA	NA	NA	NA	NA	NA	NA	NA	NA	NA	NA	NA	NA	NA	NA	NA	NA	NA	NA	NA	NA	NA	NA	NA	NA	-1.16384	NA	NA	NA
A2MG_HUMAN	VTAAPQSVC(+57.02)ALR(+15.99)	2	-1.49	NA	NA	NA	NA	NA	NA	NA	NA	NA	NA	NA	NA	NA	NA	NA	NA	NA	NA	NA	NA	NA	NA	NA	NA	NA	NA	NA	NA	-1.48543	NA	NA	NA	NA	NA	NA	NA	NA	NA	NA	NA	NA	NA	NA	NA	NA
A4_HUMAN	LALENYITALQAVPPRPR	3	5.65	0.328	1.39	0.17211	1.93	0.17211	6.25683	6.12608	6.64386	6.65691	5.6545	5.42262	5.87235	5.79951	6.27453	6.27479	5.65491	5.6256	5.17405	4.9507	5.98365	6.30777	5.09542	4.75454	5.92352	5.76425	5.60364	5.29525	4.28191	4.25349	5.58683	5.28129	4.22193	4.07731	6.14095	5.95163	5.44439	5.33995	6.00661	5.80995	6.79586	6.51885	5.96068	6.0673	5.49316	5.53215
A4_HUMAN	VESLEQEAANER	2	4.53	0.505	2.45	0.01837	6.03	0.01837	4.66742	4.96642	5.06484	5.32847	4.75026	4.81725	4.66786	4.42754	5.24816	5.15803	4.0727	4.28011	3.95166	4.04224	4.86692	4.96538	5.08335	5.21936	4.94448	5.03018	4.24034	4.22293	3.47371	3.47504	4.18261	4.42663	2.79442	2.96822	4.73286	4.65133	4.05889	4.45466	4.47813	4.6704	5.07879	5.23649	4.72632	4.69681	4.3452	4.54432
A4_HUMAN	VESLEQEAANER	3	0.27	0.811	1.48	0.14578	2.2	0.14578	-1.88583	0.914335	0.11456	1.65327	1.10641	1.63619	1	0.181186	0.972779	1.30805	0.182203	-0.515751	-0.55834	-0.655839	1.2054	1.3037	1.67396	0.803308	0.703476	1.31956	-0.750247	-1.32319	-0.529054	-1.64177	-0.601836	0.263896	NA	-2.6063	1.09516	0.705157	-1.77205	0.632528	0.900705	1.70602	0.807355	1.3505	0.889817	0.678493	-1.09452	-0.462972
A4_HUMAN	LEVPTDGNAGLLAEPQIAMFC(+57.02)GR	3	5.01	0.073	0.34	0.73445	0.12	0.73445	4.84327	4.98674	5.94996	6.18803	4.30761	4.2903	4.65313	4.80884	5.5606	5.58134	5.20269	5.41375	4.97813	4.85297	5.25331	5.49788	4.61647	4.13332	4.97197	4.90926	4.79883	4.5795	4.1148	4.06501	4.70944	4.6072	4.28276	4.44249	5.48088	5.36546	4.83433	4.70693	5.51173	5.51589	6.12163	5.94953	5.30861	5.46463	4.6462	5.04182
A4_HUMAN	LEVPTDGNAGLLAEPQIAMFC(+57.02)GR	2	1.64	-0.07	-0.22	0.82535	0.05	0.82535	2.16804	1.20538	3.54262	3.37346	0.106406	-0.274903	1	1.17658	2.37488	2.08432	1.88827	2.3432	1.5259	1.51067	1.77432	2.18925	0.469485	0.507484	1.54417	1.57148	1.33673	1.5858	0.252766	0.381935	1.40873	1.34755	1.06301	1.02623	1.92427	2.29012	1.68402	1.23899	1.52129	2.0256	2.94555	3.10098	2.38624	2.42595	2.0964	1.4361
A4_HUMAN	LVFFAEDVGSNK	2	2.85	0.372	1.75	0.08713	3.07	0.08713	2.62403	2.43568	2.67172	2.43296	2.2822	2.30444	2.96705	3.00521	3.32642	3.29202	2.97199	3.01231	3.65292	3.69195	3.16905	3.40215	3.36246	3.54432	3.33997	3.15111	2.74068	2.72178	1.63241	1.78894	3.04202	2.9693	1.60627	1.2979	2.90689	2.81993	2.24176	2.31789	3.50655	3.48802	3.81497	3.63227	2.9349	2.89787	2.51281	2.3332
A4_HUMAN	ISYGNDALMPSLTETK	2	3.58	0.471	2.16	0.03691	4.65	0.03691	4.12783	4.05377	4.51159	4.74514	3.45457	3.27601	3.68966	3.78444	4.29471	4.20694	3.10369	3.00412	2.98337	2.90592	3.85062	4.05284	3.89451	4.02454	4.13886	4.28838	3.3968	3.53458	2.3523	2.40841	3.34137	3.42181	1.82927	1.99004	3.94996	3.89234	3.19758	3.34194	3.79552	3.84032	4.32859	4.30012	3.51059	3.49634	3.51896	3.5297
A4_HUMAN	ISYGNDALMPSLTETK	3	-0.36	0.823	2	0.05518	4	0.05518	-0.800582	-0.329144	-0.0859732	1.20163	-0.385654	0.0778195	-0.853219	-0.545082	0.0551135	0.522446	NA	NA	NA	NA	-0.188372	0.536539	-0.202662	0.312468	-0.416818	0.267371	-1.08159	-0.919217	NA	NA	NA	-1.42368	NA	NA	0.128533	-0.877969	NA	-2.28414	0.10077	0.64615	NA	0.111031	NA	NA	-1.70985	-1.58496
A4_HUMAN	GLTTRPGSGLTNIK	3	3.39	0.489	1.92	0.06114	3.7	0.06114	3.11809	3.17737	4.21042	4.51211	3.57304	3.43232	3.94062	3.22202	3.92328	4.02495	3.17147	3.24053	3.28636	3.37077	3.68887	3.76388	4.01381	3.80937	3.56417	3.70825	3.33918	2.94744	2.80861	2.03304	3.19944	3.16359	1.62727	1.77097	3.81669	3.88221	2.3001	3.07413	3.73359	3.93093	4.23238	4.26303	4.03537	3.54191	2.74748	2.52725
A4_HUMAN	GLTTRPGSGLTNIK	2	2.42	0.367	1.49	0.14374	2.22	0.14374	2.48543	2.63423	3.46915	3.58496	2.10309	1.98251	2.68966	2.15916	2.80928	3.08432	2.26823	2.43143	2.3667	2.49001	2.42681	2.81338	2.64139	2.48239	2.68034	2.55947	2.64088	2.11373	1.30871	0.599741	2.21157	2.37273	1.05063	0.786405	2.83059	2.79855	1.81291	2.30164	2.64217	2.91071	3.3744	3.43296	2.70858	2.82125	2.10188	2.00705
A4_HUMAN	Q(-17.03)QLVETHMAR	2	3.06	0.41	1.68	0.10019	2.83	0.10019	3.10236	3.26317	3.8788	4.15528	3.16398	3.02584	3.06595	2.48692	3.63393	3.72259	2.59648	2.94753	2.45227	2.48654	3.60064	3.76684	3.50323	3.26911	3.51083	3.63959	2.8886	2.7445	2.07373	1.44467	2.72433	2.97588	1.26946	1.89003	3.46835	3.4329	2.42233	2.97766	3.11405	3.28903	3.75687	3.848	3.53825	3.36999	2.91547	2.9349
A4_HUMAN	MDVC(+57.02)ETHLHWHTVAK	3	2.78	0.324	0.78	0.43846	0.61	0.43846	3.37851	NA	3.71595	3.90689	3.25634	2.49533	3.31446	3.7166	3.08031	2.89035	2.56869	2.51168	1.98859	2.30921	2.82415	3.46909	2.48865	1.8719	3.45739	3.01121	3.74253	1.70643	2.26377	0.0812238	2.72855	3.62197	1.43105	1.26524	3.0739	2.77467	2.37718	2.13273	2.76117	2.54158	3.54432	3.36457	NA	3.16354	3.86966	NA
A4_HUMAN	MDVC(+57.02)ETHLHWHTVAK	2	-0.33	0.085	0.17	0.86689	0.03	0.86689	-0.271887	NA	1.52408	1.40352	NA	-1.83899	0.263034	-1.58757	-0.395692	-0.0339473	0.0677446	-0.492368	-0.0483395	-1.87414	-0.823607	0.0377326	-0.855414	NA	0.334898	-0.154901	-0.562824	-2.118	-1.85415	NA	-1.02254	NA	NA	NA	0.282035	-0.0211277	-1.16993	-1.6073	0.306697	-0.286958	1.17585	1.04963	-0.751179	0.64655	0.213316	NA
A4_HUMAN	AVIQHFQEK	2	1.74	0.354	1.65	0.10713	2.71	0.10713	1.75048	2.00479	2.76062	2.53831	1.61435	1.44514	2.09456	1.95899	2.3792	1.97311	1.35484	1.66773	1.20576	1.19045	2.13894	2.44712	2.13339	1.68806	2.17004	1.91083	1.55491	1.56042	0.45504	0.512622	1.51037	1.50159	0.576349	0.308631	2.02035	1.88221	1.53501	1.38501	1.7487	1.96318	2.62232	2.53356	2.25683	2.10794	1.59664	1.71128
A4_HUMAN	C(+57.02)LVGEFVSDALLVPDK	2	3.94	0.167	0.81	0.4248	0.65	0.4248	4.26657	4.13976	5.01777	5.18081	3.46428	3.62496	3.61414	3.49619	4.54625	4.41553	3.90689	4.09954	3.70457	3.71141	4.27383	4.36748	3.25031	3.23447	4.06422	NA	3.61481	3.78342	2.91418	3.08648	3.61448	3.68565	2.99193	2.86481	4.26338	4.18368	3.68906	3.598	4.21359	4.39832	4.83383	4.80219	4.38928	4.36999	3.76657	4.02628
A4_HUMAN	C(+57.02)LVGEFVSDALLVPDK	3	-0.04	0.177	0.24	0.81091	0.06	0.81091	NA	0.430944	1.15795	1.27392	-0.0507533	0.867182	0.121336	-1.06129	-0.383915	1.316	1.1822	-2.05204	-0.182641	-2.21043	0.438496	1.09349	-0.089005	-2.12194	0.379908	-0.87092	0.648015	-2.118	-1.54816	NA	-0.693815	-1.06343	NA	NA	0.410933	-0.181771	NA	-2.10878	2.06662	0.785875	1.93511	0.62293	-0.293047	1.16542	NA	-0.180572
A4_HUMAN	EQNYSDDVLANMISEPR	2	2.34	0.593	2.5	0.0166	6.23	0.0166	3.17557	3.156	3.08957	3.36075	1.83007	2.10069	2.49866	2.3907	3.13761	2.94775	1.79941	2.44057	1.67574	1.74377	3.14251	3.04067	2.48131	2.71559	2.92493	3.12691	2.01357	2.10205	0.937264	1.11247	1.94006	2.11667	0.627273	0.50794	2.41709	2.3114	2.4344	2.23899	2.15242	2.65833	2.60925	2.98185	2.44781	2.34865	2.34289	2.62678
A4_HUMAN	EQNYSDDVLANMISEPR	3	1.55	0.865	2.21	0.03322	4.88	0.03322	2.59061	2.22604	1.37576	1.85164	2.56102	2.26159	1.58186	2.31408	2.3792	1.86348	0.630477	0.824913	0.3683	0.877035	2.37304	2.86677	NA	2.87832	1.71653	2.21118	1.59648	0.667331	-0.535395	NA	1.37679	1.11667	NA	-0.925205	2.08746	1.20495	1.20934	1.35381	2.35356	2.30267	1.38977	1.58976	-0.144948	1.45698	1.24731	2.31626
A4_HUMAN	YLETPGDENEHAHFQK	3	1.78	0.684	2.96	0.00504	8.77	0.00504	2.49148	2.46495	2.45182	2.83335	1.84997	1.56748	2.10758	2.2387	2.45902	2.4947	1.34395	1.40054	1.27572	1.40428	2.60064	2.90756	2.19752	1.94718	2.24404	2.19575	1.58826	1.50826	0.374458	0.59237	1.18107	1.06817	-0.248169	0.580544	1.91995	1.75039	1.6568	1.68986	1.70806	2.01617	2.27302	2.31034	2.06482	2.20617	1.23739	1.32757
A4_HUMAN	YLETPGDENEHAHFQK	2	-0.89	0.563	1.27	0.21319	1.6	0.21319	0.169548	-0.321129	1.19488	1.12553	-2.17474	-2.59683	-0.715409	-1.00261	-0.934112	-0.117123	-0.847442	-0.804472	-1.39723	-1.71857	-0.14763	0.265715	-1.72741	NA	-0.219902	-1.57787	-0.840579	-1.6546	-3.84152	NA	-1.85136	NA	-3.17509	NA	-0.187035	-0.483032	-0.7176	-1.51227	-1.27148	-0.943711	0.364054	0.659925	-0.373217	0.463104	-1.7022	-1.58496
A4_HUMAN	STNLHDYGM(+15.99)LLPC(+57.02)GIDK	3	1.84	0.532	1.04	0.30259	1.09	0.30259	1.83854	3.2665	1.64338	2.52925	2.52434	2.99128	0.338585	2.1356	2.93508	3.10741	0.13245	1.88418	0.919239	1.85027	0.644171	1.99092	2.84959	3.75803	1.89366	2.84971	1.95723	2.6987	0.314013	1.93448	1.13088	2.43143	-0.536826	-0.138828	2.04836	2.38782	0.762729	1.5316	1.02999	2.04891	2.31389	2.68257	1.23897	1.74537	1.31487	2.54674
A4_HUMAN	WYFDVTEGK	2	2.07	0.26	1.18	0.24562	1.39	0.24562	2.22723	1.9228	2.87393	2.91038	1.95477	1.81479	2.26691	2.06877	2.74704	2.56642	2.07764	2.35292	2.12277	1.86103	2.76507	2.93676	1.23467	0.806007	2.31013	2.28108	2.06187	1.56893	1.13989	1.31635	1.76191	1.59869	0.635589	1.13268	2.22356	2.40489	1.95378	1.87154	2.55032	2.56117	2.67557	2.63691	2.45943	2.54046	2.08539	1.71989
A4_HUMAN	VEAMLNDR	2	2.62	0.438	2.01	0.05068	4.05	0.05068	2.53898	2.56023	3.52201	3.57399	2.91282	2.73349	2.71823	2.31932	2.98985	3.12561	2.36834	2.32358	1.85212	2.02319	3.19855	3.21331	3.26321	3.152	3.27084	3.16703	2.39915	2.42632	1.7544	1.74806	2.34412	2.35768	0.762501	1.45098	2.94145	2.84933	2.13731	2.45282	2.76365	2.86154	3.23947	3.33628	3.07996	2.71489	2.35211	2.08913
A4_HUMAN	STNLHDYGMLLPC(+57.02)GIDK	3	5.34	0.339	1.37	0.17888	1.87	0.17888	5.91254	5.06528	6.09306	6.28876	4.71	5.33921	4.80735	5.19806	5.91734	6.15803	4.90226	5.54667	4.78923	4.75536	5.42094	5.9686	6.11927	6.06595	5.49671	5.55846	4.74438	4.84779	4.1148	4.64942	4.43998	4.51973	4.26946	4.57611	5.46241	5.24816	5.30887	5.24219	5.19533	5.59719	6.25354	6.16591	5.7102	5.88823	5.47745	5.62105
A4_HUMAN	STNLHDYGMLLPC(+57.02)GIDK	2	0.2	2.623	2.54	0.04074	6.44	0.04074	NA	0.754769	2.1118	NA	NA	NA	NA	NA	NA	NA	NA	NA	NA	NA	NA	NA	0.11832	-0.263034	NA	NA	NA	NA	NA	NA	NA	NA	NA	NA	NA	NA	NA	NA	NA	NA	NA	NA	NA	NA	NA	-1.73697
A4_HUMAN	WDSDPSGTK	2	1.63	0.499	2.39	0.02169	5.69	0.02169	1.11417	1.23286	2.20784	2.50635	2.0177	1.87289	1.61262	1.55952	2.4631	2.12108	1.34941	1.6256	1.34245	1.34416	2.31085	2.29553	2.18853	2.34994	1.86463	2.15909	0.780909	1.27848	1.14981	1.39258	0.708162	0.884307	0.392317	0.691247	1.78374	1.71888	1.27347	1.54547	1.78335	1.92338	2.05889	2.1375	2.38421	1.83785	0.798952	1.04182
A4_HUMAN	KAVIQHFQEK	2	0.59	0.404	1.76	0.08611	3.09	0.08611	0.701223	1.04875	1.62803	1.63649	0.280736	-0.0280825	1.27077	1.05628	1.18532	1.12108	0.253757	0.698536	-0.120654	-0.0998137	0.683973	1.27904	0.970938	0.510796	0.933344	0.75813	-0.0478842	0.257569	-0.644267	-0.282099	0.234325	0.567622	-0.490847	-0.35202	0.844349	0.741453	0.114477	0.297544	0.66624	0.608997	1.54889	1.72247	0.66073	0.955501	0.00234394	0.279442
A4_HUMAN	QQLVETHMAR	2	1.4	0.385	1.56	0.1284	2.42	0.1284	1.26303	NA	2.69952	2.68421	0.909975	NA	1.48543	1.32973	1.68899	1.83611	1.21842	1.4913	0.757488	0.72031	1.96812	2.06492	1.44403	NA	1.67031	1.45533	1.05592	0.887457	-0.167187	NA	0.869887	NA	0.280108	0.401741	1.79323	1.79855	1.11247	1.04757	1.33366	1.29489	2.40246	2.42223	2.00529	1.58046	0.771731	NA
A4_HUMAN	EWEEAER	2	0.86	0.651	2.62	0.01218	6.87	0.01218	0.935793	0.262501	1.44308	1.88753	1.48033	1.28317	1.30884	0.743733	1.73697	1.43025	0.928917	0.698536	0.0646694	0.232516	1.83745	1.29553	1.63479	1.50416	1.41397	1.58733	0.28883	0.454158	0.245387	-0.134165	-0.175177	-0.104531	-0.627446	-0.541291	1.02438	0.819927	0.415037	0.946637	1.15621	1.03029	1.5025	1.5509	1.51987	1.03167	0.243352	0.0445656
A4_HUMAN	EGILQYC(+57.02)QEVYPELQITNVVEANQPVTIQNWC(+57.02)K	3	2.18	-0.101	-0.24	0.80861	0.06	0.80861	2.80978	2.20538	3.95765	3.37346	1.55497	0.846064	1.74068	2.24422	NA	2.71509	2.13245	2.69345	2.47847	2.04696	2.7581	3.11687	0.245112	-2.0209	2.52945	2.81646	1.62087	1.50826	1.06851	1.64497	1.63263	1.09262	2.08746	2.17726	3.11611	2.80928	2.27794	2.29344	2.0423	2.47431	2.56026	2.63227	2.56179	2.75039	3.13963	3.34438
A4_HUMAN	EVC(+57.02)SEQAETGPC(+57.02)R	2	0.06	0.712	3.03	0.00426	9.17	0.00426	-0.612378	-0.382355	0.507402	0.644905	0.756074	0.636188	0.218931	0.563057	0.961283	0.615555	-0.437405	0.356144	-0.405424	-0.112395	0.88518	0.847326	1.152	1.34809	NA	0.512914	-0.831729	-0.482911	-0.564282	-0.193441	-0.994419	-0.847997	-1.09862	-0.820986	0.282035	-0.0135465	-0.493682	-0.205366	0.0849851	0.544867	0.199309	0.594549	0.355481	0.280901	-0.938013	-0.559725
A4_HUMAN	SQVMTHLR	2	2.32	0.459	2.14	0.03818	4.58	0.03818	2.75552	2.30584	3.21042	3.33498	2.3112	1.95588	2.60957	2.18234	2.91436	2.78262	1.96134	2.2733	1.6822	1.823	2.80397	3.13301	2.80324	2.43086	2.90511	2.72268	2.06187	2.10205	1.31754	1.2824	2.04541	2.01159	0.879146	0.980009	2.6621	2.56788	1.72391	1.97254	2.43676	2.41456	3.07958	2.9855	2.54189	2.71232	1.96438	1.98579
A4_HUMAN	STNLHDYGMLLPC(+57.02)GIDKFR	3	0.88	0.015	0.03	0.98012	0	0.98012	NA	NA	1.59684	1.7885	NA	NA	NA	NA	NA	NA	NA	NA	NA	0.54446	NA	0.536539	NA	NA	NA	0.192645	NA	NA	NA	NA	NA	NA	NA	NA	0.949959	NA	NA	NA	NA	NA	NA	NA	NA	NA	NA	0.567889
A4_HUMAN	EVEPVDARPAADR	2	-1.73	0.447	1.44	0.15756	2.08	0.15756	NA	-2.90529	-0.61691	-0.560256	-1.74291	-2.69922	-1.64969	-1.78022	-1.08326	-1.39479	-1.95091	-1.24958	-1.02502	-1.51555	-1.35381	-0.93124	-1.03747	-1.62367	-1.65834	-2.07039	-1.59991	-1.46195	-1.88621	-1.81714	-2.58496	-2.78962	NA	-4.01544	-1.52869	-1.63062	-2.5214	-2.43942	-1.06016	-1.12379	-1.05722	-0.954557	-1.76915	-0.976595	-2.78871	-2.84258
A4_HUMAN	FVSDALLVPDK	2	0.02	0.318	1.28	0.20854	1.64	0.20854	-0.391469	NA	1.03533	0.960107	-0.0805775	-0.0245422	-1.18442	NA	0.139137	0.205661	-0.0813202	0.276709	0.415554	0.0860299	0.354665	0.49431	0.558693	0.559596	-0.140068	NA	0.0701532	-0.145583	-1.43121	NA	-1.01123	-0.480265	-1.01554	-0.745817	0.178642	0.0829614	NA	-1.07867	0.0150718	0.00572878	0.645992	0.584963	0.66073	0.80928	0.221387	0.229648
A4_HUMAN	LNMHMNVQN(+.98)GK	2	2.32	0.364	1.59	0.12048	2.51	0.12048	2.33208	2.59241	3.3338	3.43539	1.90808	1.5557	2.35323	2.40062	2.87508	2.80255	2.18526	2.04863	2.07452	1.97445	2.41208	3.01601	2.77949	2.43086	2.93334	2.67526	2.26634	2.06643	1.45184	0.887074	2.09206	2.35262	0.872125	1.03917	2.90032	2.67263	1.81907	2.04757	2.44914	2.55467	3.10465	2.90111	2.46521	2.81168	2.17123	1.92003
A4_HUMAN	QQLVETHM(+15.99)AR	2	-2.4	0.536	1.56	0.1262	2.45	0.1262	-2.91114	-1.65711	-1.77319	-1.46304	NA	NA	-1.77787	-1.76241	-1.07376	-1.5025	-3.44645	-2.57347	-3.67361	-2.93393	-2.81526	-2.60319	-1.88395	-1.74484	-2.28087	-1.95568	-3.17589	-2.59558	-4.11022	NA	-2.57327	-2.26614	NA	-4.11054	-2.1964	-2.1366	-3.03953	-3.03591	-2.34227	-2.25464	-1.36946	-1.0619	-2.49053	-2.04798	-3.38915	NA
A4_HUMAN	HDSGYEVHHQ	2	-2.9	0.184	0.59	0.56023	0.34	0.56023	-4.15843	-3.98916	NA	-1.72391	-3.27635	-3.79489	-2.1802	-2.43871	-2.34915	-2.21911	-2.53855	-2.30553	-2.63973	-3.13832	-2.52474	-2.43055	-2.73834	-3.25289	-2.44562	-3.61803	-3.57311	-3.53888	-3.34625	-4.05797	-3.63272	-4.14227	-2.48543	-2.42478	-2.47758	-2.77184	-2.5592	-3.02931	-2.30021	-2.34897	-1.78219	-1.81604	-1.84715	-2.24162	-4.59769	-4.4521
A4_HUMAN	SQVM(+15.99)THLR	2	-2.73	0.362	0.97	0.33661	0.95	0.33661	-3.01433	-1.86279	-2.53343	-2.22064	-2.07682	-2.14391	-3.20059	-2.57353	-1.98658	-1.89902	NA	NA	-4.32607	-3.41966	-3.29847	-3.01659	-2.26946	-1.32665	-2.64492	-2.18421	NA	-2.50418	-4.78301	-3.74255	-3.44137	-2.29123	NA	NA	-2.30563	-2.31148	-3.58237	-3.40273	-3.27392	-2.65153	-2.04891	-1.68966	-3.19994	-2.66465	NA	-3.02396
A4_HUMAN	VE(+21.98)SLEQEAANER	2	-0.91	-0.456	-0.96	0.34804	0.91	0.34804	1.75048	1.11523	NA	NA	-1.8416	-2.33065	-1.05116	NA	-1.61218	-1.30916	NA	NA	-1.95523	NA	-1.79323	-2.11079	-1.40004	NA	-0.829956	-1.71114	-0.140481	-0.876989	NA	NA	-0.220064	-0.505736	NA	NA	-1.64181	NA	-0.798178	NA	-1.0993	-1.39855	NA	NA	NA	-1.80483	1.19704	0.550611
A4_HUMAN	VESLEQEAAN(+.98)ER	2	-0.41	0.744	1.75	0.0879	3.08	0.0879	NA	0.337834	-0.204618	0.295456	-0.317482	0.236723	-0.0206237	-0.0804685	0.363568	0.239489	NA	-1.38082	-1.4813	-1.10609	0.225767	0.226698	0.49304	0.88727	-0.304415	0.317658	-2.33939	NA	-1.68952	-1.18392	-0.31774	-0.205258	NA	NA	-0.629075	-0.493539	NA	-0.595073	-1.70423	-0.256925	0.163976	0.275007	0.0314782	-1.24561	-0.0525543	-2.41844
A4_HUMAN	THPHFVIPYR	2	2.52	0.401	1.2	0.23683	1.44	0.23683	3.67276	2.47649	3.24855	3.17864	3.07378	2.16412	2.69254	3.40062	2.84412	2.64109	2.0511	2.86167	1.70139	1.85027	2.23919	3.11222	2.4135	2.24445	3.00427	2.93891	2.52937	3.02372	0.830349	0.977545	2.48563	1.97917	1.03814	NA	2.55738	2.25289	1.97597	2.11888	2.66093	2.77194	3.38722	2.77189	2.1652	3.48885	3.14229	2.28758
A4_HUMAN	WDSD(+21.98)PSGTK	2	-2.28	-0.552	-1.13	0.26806	1.28	0.26806	-0.517	-0.468255	NA	NA	-2.89624	-3.66575	-2.37888	NA	NA	-2.64336	-3.04509	NA	-2.70562	NA	-4.60114	-2.97645	-1.56051	NA	-2.44562	-3.37501	-1.66131	-2.24353	NA	NA	-1.89229	-2.02609	NA	NA	-2.61143	NA	-2.27085	-2.87501	-1.77161	-3.06177	NA	NA	NA	-1.61735	-0.929052	-0.695145
A4_HUMAN	TEE(+21.98)ISEVK	2	-1.77	-0.221	-0.38	0.70409	0.15	0.70409	-0.223524	-0.00641199	NA	NA	NA	NA	NA	-2.09991	-2.1366	-2.77226	-2.50667	NA	-1.6789	-2.30354	-4.12613	-2.4746	-1.62244	NA	-1.77776	NA	-0.581249	-1.03827	NA	-4.87113	-0.983321	-1.4517	NA	NA	NA	NA	-1.99567	-2.87945	-1.52398	-1.75107	NA	NA	NA	-1.82858	-0.0525543	0.217535
A4_HUMAN	AVIQHFQ(+.98)EK	2	-0.35	0.203	0.34	0.73499	0.12	0.73499	NA	-1.30919	NA	0.653269	NA	-0.343821	NA	-0.896817	0.938013	1.12108	-1.19265	0.455679	NA	-0.018628	-0.973442	NA	NA	-0.332575	NA	NA	NA	NA	NA	NA	NA	NA	-2.33487	-1.11857	NA	-0.296682	-2.03065	0.0860398	NA	-0.581141	0.0264722	0.757023	1.29192	NA	NA	-1.25964
A4_HUMAN	HDSGYEVHHQK	2	-5.27	0.313	0.67	0.51094	0.44	0.51094	NA	NA	-4.84847	-5.0943	NA	NA	-4.17515	-5.28332	NA	-5.06087	-4.66482	-5.12928	-4.24153	-5.10609	-5.22882	-5.45021	-4.82306	-6.04949	-4.36859	-6.14429	-6.01655	-6.80062	NA	NA	-5.57827	-6.45283	-5.58702	-6.67057	-4.97917	NA	-5.32627	-5.67646	NA	-4.94371	NA	-4.20556	-4.31347	NA	NA	NA
A4_HUMAN	HVFNM(+15.99)LK	2	-1.18	0.477	0.92	0.36762	0.85	0.36762	-2.13438	-0.3699	NA	NA	NA	-0.134725	NA	-1.36967	-0.28477	-1.17388	NA	NA	NA	NA	-2.32983	-1.43598	-0.908433	-0.0924809	-1.10519	-1.23349	NA	NA	NA	NA	-1.44898	-0.67291	NA	NA	-1.18517	-0.928398	NA	-1.83996	-3.08494	NA	-1.19112	-0.556393	NA	NA	NA	-1.24616
A4_HUMAN	LEVPTDGN(+.98)AGLLAEPQIAMFC(+57.02)GR	2	-1.64	-0.194	-0.35	0.73536	0.12	0.73536	-2.44962	NA	-0.177396	-0.232923	NA	NA	NA	NA	-2.24961	NA	NA	NA	NA	NA	-3.05627	NA	NA	NA	NA	NA	NA	NA	NA	NA	NA	NA	NA	NA	-1.20016	-1.66346	NA	NA	NA	-2.20969	-1.04891	-1.57777	-1.24448	NA	-2.57794	NA
A4_HUMAN	C(+58.01)LVGEFVSDALLVPDK	2	-2.52	0.34	0.66	0.51856	0.44	0.51856	-2.14036	-2.5242	-1.08092	-2.27674	NA	NA	NA	NA	NA	NA	NA	NA	NA	NA	NA	-2.67847	NA	NA	-2.92732	NA	NA	NA	NA	NA	NA	-2.96829	NA	NA	-2.42381	-2.867	NA	NA	-3.21802	-2.60422	NA	-1.76611	-3.28011	NA	NA	NA
A4_HUMAN	C(+57.02)(+57.02)LVGEFVSDALLVPDK	2	-1.29	-0.072	-0.14	0.88841	0.02	0.88841	NA	-0.778065	NA	NA	NA	-1.34824	-1.21435	NA	NA	NA	-2.03368	-0.677742	NA	-0.750996	NA	-1.54331	-1.01238	-2.72445	NA	NA	NA	NA	NA	NA	NA	-0.660597	NA	NA	-1.83885	-1.09121	NA	-2.10011	-1.37683	NA	-0.236038	NA	-0.592407	NA	-1.97904	NA
A4_HUMAN	VEAM(+15.99)LNDR	2	-1.78	1.144	3.03	0.00924	9.19	0.00924	NA	-1.45943	NA	NA	-1.13822	-0.969047	NA	-1.95126	-1.17668	NA	NA	NA	NA	NA	-2.30625	-1.9084	NA	-0.981263	NA	-1.61367	NA	NA	NA	-2.55738	NA	NA	NA	NA	NA	NA	NA	NA	-2.75447	NA	NA	NA	NA	NA	NA	-2.56641
A4_HUMAN	VEAMLN(+.98)DR	2	-0.85	0.422	1.23	0.23331	1.52	0.23331	NA	-1.31714	NA	-0.108934	NA	NA	-1.12232	NA	-0.745229	-0.799482	NA	NA	NA	NA	NA	-0.278815	NA	NA	NA	-0.485427	-1.99505	NA	NA	NA	NA	-1.45879	NA	NA	-0.993457	-0.499881	NA	NA	-0.653039	-0.95109	-0.578964	-0.1976	NA	NA	-1.43155	NA
A4_HUMAN	NMHMNVQN(+.98)GK	2	-1.97	1.605	1.4	0.22583	1.95	0.22583	NA	NA	NA	-0.898717	NA	NA	NA	NA	NA	NA	NA	NA	NA	NA	NA	NA	NA	NA	NA	NA	NA	NA	NA	NA	NA	NA	NA	NA	NA	-3.38626	NA	NA	NA	NA	NA	-1.62149	NA	NA	NA	NA
A4_HUMAN	M(+15.99)DVC(+57.02)ETHLHWHTVAK	3	-1.92	-0.071	-0.12	0.90581	0.01	0.90581	-2.5634	NA	NA	-2.04259	NA	NA	NA	NA	-1.7191	NA	NA	NA	NA	NA	NA	NA	NA	NA	-1.82238	NA	NA	NA	NA	NA	NA	NA	-2.73697	NA	NA	NA	NA	NA	NA	NA	-1.37291	-1.20756	NA	NA	NA	NA
AACT_HUMAN	HPNSPLDEENLTQENQDR	3	5.12	-0.091	-0.45	0.65796	0.2	0.65796	4.54189	4.76939	4.24227	4.99178	4.91282	4.85378	5.10109	4.79951	4.60283	4.58956	5.18373	5.43296	4.91102	5.19896	5.05416	4.99092	6.17152	6.0518	5.50614	5.61756	4.83402	4.71987	5.729	5.33441	5.33999	5.50842	5.21154	5.63323	5.60396	5.66024	4.88653	5.45925	4.68206	5.05698	5.09842	5.29646	5.1711	4.75414	4.60823	4.75803
AACT_HUMAN	HPNSPLDEENLTQENQDR	2	1.66	-0.398	-1.44	0.15642	2.08	0.15642	1.47325	0.917726	1.84601	1.926	0.315502	-0.393187	1.51829	0.938713	0.47447	1.02737	2.11654	2.28011	2.04977	1.65994	1.36694	1.55034	2.29287	1.47053	2.38155	1.9725	1.57168	1.10205	1.94298	1.08648	2.10512	2.0307	2.88613	2.51259	2.50346	2.64416	1.98694	1.9042	1.45529	1.39286	2.16993	2.24184	1.46713	1.78013	1.25716	1.09576
AACT_HUMAN	EQLSLLDR	2	4.59	-0.076	-0.28	0.77818	0.08	0.77818	4.3505	4.37377	3.22324	3.52925	5.04817	5.00217	4.18536	4.21922	3.43637	3.42475	4.39628	4.23704	3.99119	4.15589	4.28196	4.34785	7.24381	7.31425	5.10203	5.19446	4.74438	4.80339	5.0567	5.14275	5.00767	5.02753	4.20107	4.16845	4.62405	4.57795	4.39376	4.45466	4.6489	4.66286	4.92459	4.93074	4.29516	4.04194	4.37941	4.48239
AACT_HUMAN	EIGELYLPK	2	4.96	-0.084	-0.33	0.74659	0.11	0.74659	4.59904	4.67236	3.94222	4.06413	5.11136	5.06583	4.43812	4.62018	3.88272	3.83057	4.71425	4.99484	4.43518	4.57911	4.45728	4.78738	7.51271	7.61769	5.4535	5.57347	5.08834	5.22293	5.1274	5.36851	5.21759	5.41455	4.77667	4.50794	5.05725	5.01787	4.83433	4.95446	4.98285	5.11886	5.32859	5.41278	4.44878	4.5023	4.74574	4.89743
AACT_HUMAN	NLAVSQVVHK	2	3.62	-0.109	-0.39	0.70144	0.15	0.70144	3.0294	2.91434	2.67359	2.64909	3.83508	3.7439	3.47375	3.04684	2.22432	2.41553	3.44167	3.45868	3.12277	3.19684	3.22239	3.12381	6.51945	6.32898	4.52017	4.31242	3.93633	3.70643	4.1148	3.65606	4.13725	4.01799	3.22882	3.30863	3.78136	3.72115	3.33057	3.47655	3.53006	3.68832	4.20367	4.1375	3.15333	3.26521	3.56924	3.462
AACT_HUMAN	MEEVEAMLLPETLKR	3	3.71	-0.216	-0.82	0.41591	0.68	0.41591	3.47935	3.14157	2.99702	3.15233	3.58199	3.20616	3.10542	3.2956	2.36619	2.33958	3.84066	3.71621	3.12277	3.00146	3.20369	3.50852	6.18853	5.93336	4.43387	4.50208	4.17323	3.94253	4.00983	4.10764	4.13884	3.872	3.71425	3.78256	4.20235	4.05439	3.2577	3.41931	3.8549	3.78588	4.43741	4.3147	2.89268	3.14461	3.54733	3.7911
AACT_HUMAN	MEEVEAMLLPETLKR	2	-0.72	0.528	0.95	0.35416	0.89	0.35416	-0.806507	-1.86279	NA	NA	NA	NA	NA	NA	NA	NA	-1.69145	-1.91516	NA	NA	NA	NA	2.27599	1.94718	-0.291287	-0.574341	-0.657398	-0.977516	NA	NA	0.0276917	NA	-1.4604	-1.75026	-1.01318	-0.644605	-1.50901	-2.1892	NA	NA	-0.761666	-0.380822	NA	NA	-0.43472	-0.55141
AACT_HUMAN	WEMPFDPQDTHQSR	3	3.52	-0.206	-0.75	0.45693	0.56	0.45693	3.0984	2.67987	2.81585	2.81669	3.18371	2.84896	2.80336	2.93871	2.43429	2.06087	3.76104	3.6389	2.85784	2.92912	3.05605	3.37332	6.24381	5.94871	4.40392	4.52284	3.78271	3.60455	3.81017	3.7849	3.75985	3.49701	3.50326	3.59814	3.82828	3.63935	3.27347	3.40035	3.81957	3.87985	4.2744	4.16189	3.09245	3.09419	3.33826	3.39904
AACT_HUMAN	KLINDYVK	2	1.97	-0.19	-0.66	0.51376	0.43	0.51376	1.48543	1.53837	1.1686	1.07662	2.25261	1.91036	1.8988	1.16499	0.515921	0.666181	1.7874	1.59864	1.59594	1.48306	1.53415	1.68159	4.66426	4.31484	2.77387	2.48526	2.43167	2.0604	2.40293	1.52429	2.64162	2.49701	1.67646	1.69942	2.37977	2.18532	1.76273	1.93087	2.03821	2.00668	2.70864	2.6017	1.43217	1.72512	1.99412	1.6939
AACT_HUMAN	ADLSGITGAR	2	3.88	-0.045	-0.15	0.87987	0.02	0.87987	3.10631	3.50776	NA	2.95842	4.32015	4.38152	3.38743	2.92847	2.65013	2.64109	3.65491	3.65208	3.3866	3.36511	3.39419	3.624	6.78472	6.8001	4.50143	4.56348	4.06631	3.90437	4.36938	4.04152	4.30505	4.40238	3.092	3.12966	4.16628	3.95163	3.39376	3.86048	3.93413	4.11886	4.28814	4.29278	3.54735	3.34699	3.75097	3.72845
AACT_HUMAN	ITLLSALVETR	2	3.84	-0.322	-1.34	0.18892	1.78	0.18892	3.32532	3.34415	2.9061	3.09822	4.0199	3.76707	3.00233	2.93531	2.69247	2.71208	3.78136	3.77761	3.45227	3.37641	3.32979	3.69719	6.00871	5.71739	4.44372	4.23905	4.47021	3.96367	4.13989	4.11408	4.31913	4.20624	3.63351	3.74357	4.30544	4.21628	3.4344	3.63253	4.33533	4.25536	4.49778	4.34341	3.30055	3.3765	3.83885	3.94963
AACT_HUMAN	LYGSEAFATDFQDSAAAK	2	2.96	-0.277	-0.73	0.47015	0.53	0.47015	2.83378	2.61869	1.47774	-0.736966	3.39824	3.09664	2.8938	3.02778	1.61021	1.63475	2.95241	2.81558	2.66601	2.69646	2.61616	2.32795	5.51945	5.3977	4.01223	3.53515	3.34407	3.32695	3.63946	3.27379	3.74324	3.59655	3.08746	2.43883	3.06217	2.94969	3.12743	3.12351	2.94291	2.74079	3.29496	3.3505	2.47096	2.28436	3.23491	2.90122
AACT_HUMAN	LYGSEAFATDFQDSAAAK	3	0.51	NA	NA	NA	NA	NA	NA	NA	NA	NA	NA	NA	NA	NA	NA	NA	NA	NA	NA	NA	NA	NA	0.691878	0.323813	NA	NA	NA	NA	NA	NA	NA	NA	NA	NA	NA	NA	NA	NA	NA	NA	NA	NA	NA	NA	NA	NA
AACT_HUMAN	FNRPFLMIIVPTDTQNIFFMSK	3	1.83	-0.698	-1.99	0.05318	3.97	0.05318	0.955181	0.291541	2.66798	2.10128	0.680297	-0.796101	0.678072	0.771507	1.19517	0.796885	2.69402	2.6256	2.24553	1.29737	1.86368	2.30777	NA	NA	2.24855	1.76512	2.07369	1.30928	2.09954	2.09302	1.47057	0.965991	3.10254	3.17872	3.13676	2.88018	2.07183	1.79811	1.88712	1.40736	2.8413	2.38681	1.88408	2.28782	2.19191	2.21022
AACT_HUMAN	MEEVEAMLLPETLK	3	0.94	0.164	0.41	0.68378	0.17	0.68378	0.0168738	1.06566	-0.930179	-0.182935	1.19465	1.13434	0.226906	0.139163	NA	NA	0.708951	0.582212	-0.785305	-0.0505562	0.751087	0.880493	4.11927	3.91003	2.11687	2.21629	1.31696	1.00503	1.70818	1.54352	0.968912	0.808093	NA	-0.154947	1.28876	1.29318	NA	0.099267	1.02172	1.04891	1.13386	0.731183	NA	-0.549174	1	1.34994
AACT_HUMAN	MEEVEAMLLPETLK	2	1.66	-0.215	-0.68	0.49773	0.47	0.49773	1.96565	1.27313	0.914027	1.00654	1.28513	1.18415	0.8324	1.00521	-0.174145	-0.277713	1.51873	1.68834	1.0144	0.833967	1.09901	1.72484	4.48682	4.05322	2.92493	2.67526	2.17048	2.14253	2.1148	2.09302	2.05889	1.92573	1.59352	1.30863	2.12553	2.11444	1.4344	1.17796	1.66624	1.64615	2.3112	1.96717	0.654004	0.911378	2.12357	1.78701
AACT_HUMAN	RLYGSEAFATDFQDSAAAK	3	2.43	-0.11	-0.38	0.70526	0.15	0.70526	1.92153	NA	NA	NA	2.62593	2.39314	2.19555	2.1356	0.763683	0.50864	2.36026	NA	1.81736	1.67832	1.98016	2.15803	4.72303	4.76671	3.10699	3.00827	2.6993	2.43566	2.91709	2.69314	2.77831	2.66541	2.56768	NA	2.56847	2.29623	2.10746	2.21315	2.36014	2.12983	3.11394	2.90111	2.18866	1.77029	2.25716	2.25239
AACT_HUMAN	SPLDEENLTQENQDR	2	0.3	0.092	0.34	0.73431	0.12	0.73431	0.0598439	0.23014	NA	NA	0.398918	0.553331	-0.173886	0.0983177	-0.639929	-0.869871	0.0410273	0.502985	-0.00621406	0.202354	0.291655	0.0357711	1.68678	1.97143	0.407543	0.966447	-0.0947629	0.179683	0.481977	-0.0481415	0.659429	1.00516	0.708345	1.10833	0.447459	0.648941	0.289507	0.871535	NA	-0.134254	-0.805353	-0.456009	NA	-0.895977	0.555736	0.690395
AACT_HUMAN	WRDSLEFR	2	0.48	-0.477	-1.68	0.1002	2.83	0.1002	-0.123989	-0.213357	-0.512871	-0.58956	0.459755	-0.0676109	-0.0149697	-0.171556	-1.1366	-1.46388	0.830942	0.728698	0.0266225	0.327179	-0.159908	0.279042	2.5531	2.27399	1.14129	0.744055	0.982543	0.723305	0.394613	0.683631	1.14359	1.25309	NA	0.47022	1.1479	0.785576	0.861413	0.708477	0.436758	0.608997	1.6545	1.46989	0.0520885	0.387816	-0.270089	0.421388
AACT_HUMAN	KLIN(+.98)DYVK	2	-0.39	0.157	0.39	0.69911	0.15	0.69911	NA	-1.45066	NA	NA	-0.222986	-0.76623	NA	NA	NA	NA	-0.913843	-0.985237	-1.54019	NA	-1.26777	-1.12389	2.66102	2.32193	0.487409	0.0693737	-0.242361	-0.493506	0.145851	-1.11594	0.00836347	0.058273	-0.741266	-0.750262	-0.221027	-0.356803	-0.631186	-0.450393	-1.03234	-0.709798	0.278535	0.298658	NA	-1.46534	-0.616984	-1.24616
AACT_HUMAN	AVLDVFEEGTEASAATAVK	2	2.09	-0.474	-1.1	0.27872	1.21	0.27872	1.66742	2.00479	NA	1	1.63743	2.37315	1.40336	1.06877	NA	0.38109	1.85798	NA	1.414	NA	NA	1.00602	4.93	NA	2.73269	2.24656	2.29187	2.1819	2.33067	2.11247	2.46045	2.23673	3.05838	1.61552	NA	NA	2.98147	1.90957	3.60114	2.30267	2.38722	2.38128	1.8314	0.893344	2.55334	2.16046
AACT_HUMAN	AVLDVFEEGTEASAATAVK	3	1.64	-0.505	-1.49	0.14617	2.22	0.14617	1.54481	NA	NA	-0.217591	2.41504	2.05123	NA	1.09344	-0.186878	-0.0749357	1.21245	1.75824	1.16025	NA	1.82415	2.33594	NA	NA	2.93892	2.29563	2.26117	2.34936	NA	2.13167	2.22956	2.35768	1.6231	1.0898	1.77419	1.57041	0.885064	1.48916	NA	2.53829	1.9386	NA	1.21632	0.413351	2.41943	2.32757
AACT_HUMAN	N(+.98)SPLDEENLTQENQDR	2	-0.04	0.307	1	0.32071	1.01	0.32071	-0.531647	-0.756288	-1.31598	-1.22064	0.477773	0.480452	0.356144	0.276882	-0.223142	-0.574148	0.0138058	0.571157	-0.330739	-0.228575	0.0797441	0.0278983	1.72458	1.83272	0.608617	1.04891	-0.336252	-0.109823	-0.503963	-1.36576	0.31969	0.349584	0.900004	1.42164	-0.234465	0.0970366	0.825193	0.914928	-1.24331	-1.3296	-0.471336	-0.354759	-1.52369	-1.22971	-0.301547	0.356586
AACT_HUMAN	DLDSQTMMVLVNYIFFK	3	-0.52	-1.288	-3.18	0.00313	10.14	0.00313	-2.67387	NA	-0.260652	0.0515303	-2.00357	-2.11954	-2.04346	NA	NA	NA	0.469485	0.0565835	-1.35433	NA	-1.44102	NA	-2.90074	-1.63974	-0.734476	-0.87092	0.45537	0.25335	0.509961	0.163101	0.412939	-0.494765	0.532495	0.683027	1.07973	1.40489	-1.23472	-1.16189	-1.22352	NA	0.557995	0.555816	-1.6545	NA	0.52346	-0.580726
AACT_HUMAN	DLDSQTMMVLVNYIFFK	2	-2.7	-0.894	-1.13	0.27957	1.29	0.27957	NA	NA	NA	NA	NA	NA	NA	NA	NA	NA	-3.47547	-3.41032	NA	NA	NA	NA	NA	NA	NA	NA	-2.96377	NA	-2.82589	NA	NA	NA	-1.5979	-2.55873	-2.33842	NA	NA	NA	NA	NA	-2.152	-3.15843	NA	NA	-2.48308	NA
AACT_HUMAN	EQLSLLDRFTEDAK	3	-1.37	0.636	1.13	0.2745	1.27	0.2745	NA	-1.92217	NA	NA	-1.33086	-1.21315	NA	-1.84435	NA	NA	NA	NA	NA	NA	NA	NA	0.966738	1.33694	-2.323	-1.79087	-2.33939	-2.23165	-0.788297	-1.50901	-0.593375	-1.06884	NA	NA	NA	NA	NA	NA	NA	NA	-1.93216	-1.72738	NA	NA	NA	-2.99887
AACT_HUMAN	DLD(+57.02)SQTMMVLVNYIFFK	3	-0.66	-0.957	-2.89	0.00782	8.33	0.00782	NA	NA	NA	NA	NA	NA	-1.947	NA	NA	NA	NA	NA	-1.6723	-1.13148	-1.6478	-1.0264	-0.995896	NA	NA	-1.21688	-1.23651	NA	-0.564282	-0.258585	NA	-0.569532	-0.707218	-0.0402639	-0.654655	NA	0.19805	-0.433967	-0.302282	0.0152265	0.511899	-0.103147	-0.0987782	-0.801888	-0.842378	-0.394441
AACT_HUMAN	DYNLNDILLQLGIEEAFTSK	3	0.24	-0.175	-0.22	0.83159	0.05	0.83159	NA	NA	0.136419	NA	NA	NA	NA	NA	NA	NA	NA	NA	-0.935331	NA	NA	NA	NA	NA	1.36506	0.0962153	-1.01495	NA	0.165533	NA	NA	NA	1.55459	0.747516	0.991779	-0.891801	NA	NA	0.70806	NA	-0.185032	NA	NA	NA	0.976349	-0.390727
AACT_HUMAN	MEEVEAM(+15.99)LLPETLKR	3	-0.35	1.149	1.01	0.33744	1.02	0.33744	NA	-2.50773	NA	NA	NA	NA	NA	NA	NA	NA	NA	NA	NA	NA	NA	NA	2.152	2.80601	NA	-0.281632	NA	-0.196607	NA	NA	NA	NA	NA	NA	-2.03989	-1.18007	NA	NA	NA	NA	NA	NA	NA	NA	NA	-1.53492
AACT_HUMAN	ITDLIKDLDSQTMMVLVNYIFFK	3	-1.26	-0.522	-0.56	0.5999	0.31	0.5999	NA	NA	NA	NA	NA	NA	NA	NA	NA	NA	-1.7697	NA	NA	NA	NA	NA	NA	NA	NA	NA	NA	NA	NA	NA	NA	NA	-0.567041	-0.820986	-1.88049	NA	NA	NA	NA	NA	NA	NA	NA	NA	NA	NA
AACT_HUMAN	DLDSQTMM(+15.99)VLVNYIFFK	3	-2.08	0.128	0.16	0.87747	0.03	0.87747	NA	NA	NA	NA	NA	NA	NA	NA	NA	NA	NA	NA	NA	NA	NA	NA	NA	NA	-1.76319	-2.21688	NA	NA	NA	NA	NA	-1.59274	NA	NA	-1.57679	NA	NA	NA	NA	NA	NA	-3.03505	NA	NA	NA	-2.26643
AACT_HUMAN	A(+57.02)DLSGITGAR	2	0.62	NA	NA	NA	NA	NA	NA	NA	NA	NA	NA	NA	NA	NA	NA	NA	NA	NA	NA	NA	NA	NA	0.850734	0.393664	NA	NA	NA	NA	NA	NA	NA	NA	NA	NA	NA	NA	NA	NA	NA	NA	NA	NA	NA	NA	NA	NA
AACT_HUMAN	MEEVEAMLLPETLK(+57.02)R	3	0.67	NA	NA	NA	NA	NA	NA	NA	NA	NA	NA	NA	NA	NA	NA	NA	NA	NA	NA	NA	NA	NA	0.707064	0.625255	NA	NA	NA	NA	NA	NA	NA	NA	NA	NA	NA	NA	NA	NA	NA	NA	NA	NA	NA	NA	NA	NA
AACT_HUMAN	ADLS(-18.01)GITGAR	2	-1.72	1.746	1.77	0.12197	3.15	0.12197	-1.03783	-0.333168	NA	NA	NA	NA	NA	-1.71882	NA	-2.24694	NA	NA	NA	NA	NA	NA	NA	NA	NA	NA	NA	NA	NA	NA	NA	NA	NA	-3.25722	NA	NA	NA	NA	NA	NA	NA	NA	NA	NA	NA	NA
AACT_HUMAN	N(+57.02)LAVSQVVHK	2	0.57	NA	NA	NA	NA	NA	NA	NA	NA	NA	NA	NA	NA	NA	NA	NA	NA	NA	NA	NA	NA	NA	0.519087	0.612977	NA	NA	NA	NA	NA	NA	NA	NA	NA	NA	NA	NA	NA	NA	NA	NA	NA	NA	NA	NA	NA	NA
AACT_HUMAN	NLAVSQVVHK(+57.02)	2	1.22	NA	NA	NA	NA	NA	NA	NA	NA	NA	NA	NA	NA	NA	NA	NA	NA	NA	NA	NA	NA	NA	1.21887	NA	NA	NA	NA	NA	NA	NA	NA	NA	NA	NA	NA	NA	NA	NA	NA	NA	NA	NA	NA	NA	NA	NA
AACT_HUMAN	M(+15.99)EEVEAMLLPETLKR	3	1.59	NA	NA	NA	NA	NA	NA	NA	NA	NA	NA	NA	NA	NA	NA	NA	NA	NA	NA	NA	NA	NA	0.956184	2.22441	NA	NA	NA	NA	NA	NA	NA	NA	NA	NA	NA	NA	NA	NA	NA	NA	NA	NA	NA	NA	NA	NA
AACT_HUMAN	NLAVSQVVHK(+21.98)	2	-2.34	NA	NA	NA	NA	NA	NA	NA	NA	NA	NA	NA	NA	NA	NA	NA	NA	NA	NA	NA	NA	NA	NA	NA	NA	NA	NA	NA	NA	NA	NA	NA	NA	NA	-4.6562	NA	NA	NA	NA	NA	NA	NA	NA	NA	-1.07957	-1.28699
AACT_HUMAN	GTHVDLGLASANVDFAFSLYK	3	-0.14	-0.516	-0.57	0.57686	0.32	0.57686	NA	NA	NA	NA	-0.00356662	-0.731183	NA	-1.24695	NA	NA	NA	1	NA	NA	0.760425	NA	-0.00411611	-2.97569	NA	-0.799087	NA	NA	0.561384	-0.817136	NA	NA	0.731804	1.1976	NA	NA	1.36881	-0.776457	NA	0.211417	-0.782195	NA	NA	NA	NA	NA
AACT_HUMAN	E(+57.02)IGELYLPK	2	0.22	NA	NA	NA	NA	NA	NA	NA	NA	NA	NA	NA	NA	NA	NA	NA	NA	NA	NA	NA	NA	NA	NA	0.218346	NA	NA	NA	NA	NA	NA	NA	NA	NA	NA	NA	NA	NA	NA	NA	NA	NA	NA	NA	NA	NA	NA
AATC_HUMAN	TDDC(+57.02)HPWVLPVVK	3	0	-0.485	-1.31	0.19708	1.72	0.19708	-1.05889	NA	0.703189	1.06413	NA	-0.814324	-0.606531	-0.265646	0.624855	0.396165	-0.158182	-0.0367373	-0.6301	-0.613492	-0.0383463	0.242091	-1.15155	-1.1913	-0.229887	-0.141774	1.4946	1.47242	-1.41943	-1.10992	-0.0687128	0.0532982	NA	NA	1.30875	1.22432	-2.13145	-1.559	0.996629	0.79693	1.78039	1.83996	0.906891	1.29471	-1.40646	-1.64563
AATC_HUMAN	LALGDDSPALK	2	-0.39	-0.564	-1.48	0.14953	2.18	0.14953	-2.51022	NA	-0.686202	0.125531	-0.828888	-0.614818	NA	NA	-0.119415	-0.381871	-0.383932	-0.247618	-0.939289	-0.458214	-0.927735	-0.771584	-1.21692	-0.962767	-1.00321	-0.518979	0.957232	1.12532	NA	-1.42435	NA	-0.235378	NA	NA	0.769387	0.399221	NA	-1.89136	0.293022	0.324222	1.35885	1.0072	0.102362	-0.334199	NA	-2.23947
AATC_HUMAN	NLDYVATSIHEAVTK	3	-0.24	-1.012	-2.92	0.00638	8.5	0.00638	NA	-1.94662	0.241008	0.718486	-0.867362	NA	NA	-0.793723	0.193207	-0.176106	-0.606626	-0.750771	-0.963267	-1.14434	-0.556857	-0.449656	-1.71386	-1.55695	-0.469074	-0.549859	1.05592	1.27848	-1.58058	-1.64177	-0.881944	-0.47307	NA	NA	0.975197	0.658464	NA	NA	0.236988	0.752192	1.47393	1.44361	0.584963	0.0316722	NA	NA
AATC_HUMAN	IANDNSLNHEYLPILGLAEFR	3	0.3	-0.25	-0.63	0.53432	0.39	0.53432	NA	NA	0.604699	1.01954	-0.633872	-0.411565	-0.727688	-0.168621	0.695938	0.151608	0.0410273	0.221214	-0.109461	0.0106762	0.252484	0.474173	NA	NA	-0.58924	-0.195016	1.37546	1.56042	-1.73259	NA	0.0709218	0.293731	NA	NA	1.16993	1.06875	NA	-1.56495	0.768601	0.933432	2.07166	2.10098	0.901222	1.04807	NA	-1.47865
AATC_HUMAN	INVSGLTTK	2	-0.25	-0.685	-1.66	0.11016	2.76	0.11016	NA	NA	-0.596935	0.273923	NA	NA	NA	NA	-0.818635	-0.0853674	-0.428043	-0.651606	-0.781747	-0.888499	-1.55686	NA	NA	NA	-1.23994	NA	0.245577	0.0100362	NA	NA	NA	NA	-1.87662	NA	0.68012	0.902389	NA	-1.25981	0.1349	0.29956	1.09686	0.992768	0.150942	-0.183046	NA	NA
AATC_HUMAN	VGGVQSLGGTGALR	2	-0.53	-1.951	-2.19	0.05228	4.78	0.05228	NA	NA	NA	NA	NA	NA	NA	NA	NA	NA	NA	NA	NA	NA	NA	NA	NA	-2.26417	NA	NA	-0.126884	0.111404	NA	NA	NA	NA	NA	NA	-0.672835	-0.635268	NA	NA	-1.63986	-0.476272	0.404984	0.526069	NA	NA	NA	NA
AATC_HUMAN	IVASTLSNPELFEEWTGNVK	2	-1.56	0.191	0.16	0.88073	0.02	0.88073	NA	NA	NA	-1.40285	NA	NA	NA	NA	NA	NA	NA	NA	NA	NA	NA	NA	NA	NA	NA	NA	-2.44341	-1.82254	NA	NA	NA	NA	NA	NA	NA	NA	NA	NA	NA	NA	-1.65896	-0.450084	NA	NA	NA	NA
AATC_HUMAN	IVASTLSNPELFEEWTGNVK	3	0.86	-1.155	-1.53	0.15842	2.34	0.15842	NA	NA	NA	1	NA	NA	NA	NA	NA	NA	-1.14278	NA	NA	NA	NA	NA	NA	NA	NA	NA	NA	NA	NA	NA	NA	NA	NA	NA	1.1479	0.869968	NA	NA	1.35356	NA	2.11856	1.42761	0.11221	NA	NA	NA
AATC_HUMAN	EPESILQVLSQMEK	2	-1.73	-0.802	-0.54	0.60489	0.3	0.60489	NA	NA	NA	NA	NA	NA	NA	NA	NA	NA	NA	NA	-2.33856	NA	NA	NA	NA	NA	NA	NA	-0.326894	NA	NA	NA	NA	-2.54367	NA	NA	NA	NA	NA	NA	-0.857455	-2.56974	NA	NA	NA	NA	NA	NA
AATC_HUMAN	TPGTWNHITDQIGMFSFTGLNPK	3	0.73	0.325	0.3	0.77368	0.09	0.77368	NA	NA	1.06982	0.932886	NA	NA	NA	NA	NA	NA	NA	NA	NA	NA	NA	NA	NA	NA	NA	NA	NA	NA	NA	NA	NA	NA	NA	NA	-0.0619709	1.46038	NA	NA	NA	0.913255	1.63313	1.49057	-0.945867	0.0658879	NA	NA
ABCA2_HUMAN	DAVC(+57.02)SGQAAAR	2	-4.75	0.344	1.09	0.28571	1.19	0.28571	NA	NA	-4.75859	-4.71097	-4.7453	-5.6456	-5.3886	NA	-4.31744	-4.66073	-4.68966	-4.3039	-4.86814	-4.65461	-3.93074	-4.18571	-4.39355	-4.06362	-4.72174	NA	NA	NA	-5.10644	NA	NA	NA	-5.74385	NA	NA	-5.17262	NA	-4.99839	-4.97232	-5.04746	-5.38752	-4.24605	-3.93528	-4.72355	NA	NA
ACBP_HUMAN	WDAWNELK	2	1.04	0.188	0.83	0.41097	0.69	0.41097	1.22723	0.39247	1.56495	1.36839	0.847997	0.393145	1.52478	1.48692	0.865863	1.04661	1.20043	1.22827	1.414	1.25718	1.32979	1.66899	0.618814	0.160465	1.52945	1.54736	1.06779	0.846037	1.45184	1.42406	0.928352	0.351612	0.747234	0.580544	1.13303	1.00299	0.360402	0.524613	1.49764	1.77473	0.760812	0.765535	1.67741	1.54625	0.691207	-0.209719
ACBP_HUMAN	TKPSDEEMLFIYGHYK	3	1.56	0.37	0.71	0.48598	0.5	0.48598	1.20532	0.621808	2.79881	NA	0.520616	0.55096	1.29373	1.34008	NA	NA	2.27684	2.22121	2.4409	2.40796	2.86368	NA	0.0564254	0.0463929	2.9193	NA	NA	NA	NA	1.15061	NA	-1.49476	1.57635	1.88287	2.81902	1.29318	1.91983	NA	3.13911	3.10558	NA	NA	NA	NA	1.09091	0.485427
ACTB_HUMAN	SYELPDGQVITIGNER	2	1.22	-0.378	-1.35	0.18541	1.81	0.18541	-0.127693	0.174538	1.58496	1.86969	1.36059	1.17186	1.78457	1.68653	1.82205	1.72109	1.75489	1.89752	1.11325	0.908514	0.0960627	-0.0182238	-0.512813	0.230452	0.988206	1.04891	1.85815	1.96689	2.40707	2.53874	0.696132	1.0307	1.17564	1.2871	1.42321	1.51382	2.81907	2.90151	1.11016	0.982676	1.42502	1.59932	-0.192645	0.218535	0.634914	0.726746
ACTB_HUMAN	AGFAGDDAPR	2	-0.13	-0.009	-0.04	0.97132	0	0.97132	-0.812456	-1.25474	-0.0484985	0.0388192	0.477773	0.344692	0.15014	0.167314	0.540849	0.122897	0.0410273	0.526069	-0.489981	-0.251585	-0.78506	-0.618551	-0.241008	-0.733826	-0.156638	-0.0506261	0.0772195	0.265969	1.14981	1.22398	-0.86148	-1.07427	-1.1635	-0.734761	0.184425	0.0237731	0.812914	1.04757	-0.150694	-0.140568	-0.272685	-0.140826	NA	-1.06551	-0.698389	-0.5025
ACTB_HUMAN	IWHHTFYNELR	3	-0.49	-0.458	-1.39	0.1729	1.93	0.1729	-2.04482	NA	0.280809	0.161155	-1.15398	-1.55742	-0.163424	-0.225439	-0.689805	-0.394787	0.0410273	0.394279	-1.25726	-0.939899	-1.30235	-1.56102	NA	NA	-0.920031	-1.13656	0.232977	-0.131724	1.06851	0.899071	-1.74444	-2.0907	-0.120854	NA	-0.105403	-0.190293	1.16172	1.12351	-0.401077	-0.910962	0.0264722	-0.289827	NA	-1.22183	-1.52298	NA
ACTB_HUMAN	DLTDYLMK	2	-0.17	-0.168	-0.52	0.60613	0.27	0.60613	NA	NA	0.643379	0.549557	-0.491853	-0.542149	-0.468769	-0.39689	0.266028	0.0446931	0.418501	0.0879477	-0.796032	NA	NA	-1.11951	-1.09778	-1.43721	-0.517169	-0.275884	0.494605	0.568928	1.28191	1.1631	NA	-1.05266	-1.0498	-1.02672	0.169925	0.165424	1.10242	1.25596	-0.0654318	0.140284	-0.206451	NA	-1.6346	NA	NA	-1.75595
ACTB_HUMAN	DSYVGDEAQSK	2	-2.89	0.043	0.1	0.91981	0.01	0.91981	NA	NA	NA	-3.0372	-1.94753	-2.3859	-2.41814	-2.72743	-2.78727	-2.54794	NA	-3.0727	NA	-3.33858	-4.49422	-3.32596	NA	NA	-2.91438	-3.11896	NA	-2.23165	-1.28513	-1.08017	NA	-4.52124	NA	-3.89437	-2.91099	-3.18347	-1.65828	-1.62583	NA	-3.81695	-4.29022	-3.75438	NA	NA	NA	NA
ACTB_HUMAN	HQGVMVGMGQK	2	-1.68	-0.692	-1.45	0.16632	2.1	0.16632	NA	NA	NA	NA	-2.48386	NA	-1.67919	-2.06674	NA	-2.31406	NA	NA	NA	NA	NA	NA	-2.76323	NA	-1.53563	-1.87526	-1.21333	-1.57743	-0.142775	-0.541075	NA	NA	NA	NA	NA	NA	-0.957314	-0.732272	NA	-1.90737	NA	NA	NA	NA	NA	-3.3505
ACTB_HUMAN	Q(-17.03)EYDESGPSIVHR	2	-1.16	-0.91	-2.04	0.05969	4.17	0.05969	NA	NA	NA	NA	-2.00357	NA	NA	NA	-1.192	-1.66198	-1.37851	-1.51104	NA	NA	NA	NA	NA	NA	NA	-2.17348	-1.24824	-1.57743	-0.169651	-0.541075	NA	NA	NA	NA	NA	-1.72652	0.00216458	0.117955	NA	NA	NA	NA	NA	NA	NA	NA
ACTB_HUMAN	GYSFTTTAER	2	-0.86	-1.023	-2.07	0.05664	4.28	0.05664	NA	NA	NA	NA	NA	-1.25402	NA	NA	NA	NA	NA	NA	NA	NA	NA	-1.8785	-1.84652	-1.87196	NA	-1.15227	-0.403516	-0.533035	0.687905	0.532014	-1.58496	NA	-1.56704	NA	NA	NA	NA	0.826797	NA	-1.12797	NA	NA	NA	NA	NA	NA
ACTB_HUMAN	QEYDESGPSIVHR	3	-1.53	0.044	0.08	0.93842	0.01	0.93842	NA	NA	-1.95539	-1.11745	-1.22715	-1.22936	NA	NA	-1.39569	NA	NA	NA	NA	NA	NA	NA	NA	NA	-2.51717	NA	-1.45017	-1.37449	-0.519593	-0.431846	NA	NA	NA	NA	-3.23755	NA	NA	NA	NA	-1.86493	NA	NA	NA	NA	NA	NA
ACTC_HUMAN	YPIEHGIITNWDDMEK	3	0.76	-0.575	-1.5	0.14147	2.25	0.14147	-0.885829	NA	2.00595	1.94996	0.292418	-0.492396	0.701156	0.978977	1.70286	1.56309	1.54749	1.41915	0.371499	0.421841	-0.462589	0.0239457	-0.782902	-2.05772	0.263747	0.729841	1.70691	1.61897	2.26832	2.35497	-0.441372	-0.247604	0.777608	1.02623	1.52356	1.482	2.50097	2.54547	1.02999	1.38556	1.27854	1.43829	-0.66961	-0.579076	-0.447459	-0.311359
ADA22_HUMAN	GQAGDASLMELEK	2	2.96	0.311	1.82	0.07547	3.32	0.07547	3.09443	3.20538	3.07549	3.42321	2.90808	2.84896	3.0726	3.06877	3.30384	3.25941	2.60334	2.60136	2.9165	2.96948	3.14608	3.3179	3.23292	3.31721	3.33574	3.56148	2.83054	3.02372	2.52223	2.65827	2.84208	2.87376	1.46877	1.97665	3.23231	3.04535	2.373	2.42307	3.04842	3.11886	3.38722	3.48543	3.32193	3.09419	2.64245	2.68072
ADA22_HUMAN	FILKPRPK	2	-1.45	0.117	0.41	0.68336	0.17	0.68336	-2.47393	-1.48607	-0.863581	-0.62553	-2.25069	-2.09705	-0.929168	-1.23462	-0.968877	-0.684005	-1.67364	-1.1078	-1.63973	-0.804435	-1.21924	-1.01822	-2.12083	-2.13017	-1.72033	-1.05063	-1.74193	-1.43447	-2.32852	-2.28889	-1.53549	-1.15834	-2.30273	-1.96083	-0.871467	-0.939848	-2.43686	-1.97602	-2.04271	-1.15754	-0.228193	0	-0.966447	-1.11211	NA	-2.04016
ADA22_HUMAN	SGGEDESRHDALDTR	3	-1.9	0.435	1.57	0.12507	2.46	0.12507	NA	-2.48786	-1.68237	NA	-1.31305	-1.35712	-1.06667	-1.11114	-1.30962	-1.49136	-2.56294	-2.21855	-2.09836	-1.55508	-1.7396	-1.77847	-1.70044	-1.16993	-1.92408	-1.39232	-3.24942	-2.48997	-2.00439	-1.89787	-2.96029	-2.34276	-3.49266	-2.58232	-1.88049	-2.0045	-2.33498	-2.30391	-1.9816	-1.6819	-0.997331	-0.915936	-1.24952	-2	NA	NA
ADA22_HUMAN	SGGEDESRHDALDTR	2	-3.93	0.137	0.46	0.65031	0.21	0.65031	NA	-4.16737	-3.26351	-3.49448	-4.60867	-4.01327	-3.88656	-3.3914	-3.91365	-3.75085	-4.21244	-3.47302	-3.32814	-3.86844	-4.6204	-4.45021	-4.2074	-3.88583	-3.99723	-4.00237	NA	NA	NA	NA	-4.14333	-4.57568	-4.94342	NA	-4.17551	-3.62969	NA	-4.11575	-3.9358	-3.89451	-2.33535	-2.8997	-3.28011	-3.62253	NA	-5.5481
ADA22_HUMAN	LFEFSLDDLPSEFQQVNITPSK	3	0.51	0.217	0.6	0.55562	0.35	0.55562	0.0792526	0.089907	1.42986	1.65743	-0.83523	-1.12711	0.59424	0.437686	1.60283	1.16575	1.24207	1.19265	1.09401	0.855662	NA	1.1215	-1.3573	NA	0.876313	0.744055	0.163853	-0.783013	NA	-1.22239	-0.246356	-0.275498	NA	NA	1.46538	1.33535	NA	NA	-0.357289	-0.111337	1.56704	1.54597	0.647247	1.15032	0.40975	0.838537
ADA22_HUMAN	TDLMAVTLAQSLAHNIGIISDK	3	-0.99	-0.126	-0.33	0.74771	0.11	0.74771	-1.4004	-1.7617	0.220688	0.207325	NA	NA	NA	-2.43871	-0.806793	-0.841302	-1.26414	-0.875294	-1.63973	NA	-1.5157	-1.21904	NA	NA	NA	-1.10564	-1.97542	NA	NA	-1.93999	NA	-2.52124	NA	NA	0.0340236	-0.163199	NA	NA	-0.682455	-0.747849	0.39486	0.176323	-0.985225	NA	NA	NA
AFAM_HUMAN	HELTDEELQSLFTNFANVVDK	3	4.41	-0.342	-1.19	0.23933	1.43	0.23933	4.30829	4.16672	3.93445	4.19878	3.7997	3.72825	3.70402	3.78633	4.24816	4.19622	5.25084	5.45192	4.72033	4.68893	4.83965	5.04677	3.45156	1.60989	4.8365	4.73341	4.76276	4.71987	4.92577	4.67144	3.89002	4.1047	5.43641	5.60903	4.09132	4.05439	5.32517	5.22074	4.66889	4.64768	4.2744	4.33628	4.11098	4.41809	4.06591	4.21022
AFAM_HUMAN	HELTDEELQSLFTNFANVVDK	2	-1.61	-1.221	-1.85	0.09596	3.41	0.09596	NA	NA	NA	NA	NA	NA	NA	NA	NA	NA	-1.36773	-1.72875	-2.3918	NA	-2.67776	NA	NA	NA	-2.43403	NA	NA	NA	NA	NA	NA	NA	0.111508	-0.41592	NA	NA	-2.00434	NA	NA	NA	NA	NA	NA	NA	NA	NA
AFAM_HUMAN	IAPQLSTEELVSLGEK	2	3.69	-0.017	-0.08	0.93571	0.01	0.93571	3.70695	3.5977	2.70502	2.7866	3.65733	3.43553	2.97654	3.18234	3.30838	3.1919	4.13719	4.33015	3.96496	3.81194	3.72509	3.84453	4.43265	4.32898	4.29933	4.20091	4.26634	4.38836	4.08927	4.15999	3.57749	3.51296	4.46877	4.48448	2.90689	2.73472	4.5406	4.23686	3.55892	3.59798	3.23947	3.31179	3.06736	3.09813	3.29111	3.42297
AFAM_HUMAN	IAPQLSTEELVSLGEK	3	2.86	0.103	0.37	0.71395	0.14	0.71395	2.0984	2.91009	0.988027	1.88042	3.16398	3.10069	2.20366	2.57274	2.66438	2.11198	3.57568	2.86846	2.97813	3.19684	3.16554	3.60263	3.91372	4.00118	3.46321	3.72627	3.5358	3.5795	3.47174	3.65606	2.56337	2.58151	3.1219	3.56497	2.14048	1.84933	3.152	3.02299	3.13528	3.31425	2.38722	2.49825	1.78598	2.03579	2.32895	2.40439
AFAM_HUMAN	SDVGFLPPFPTLDPEEK	2	4.37	-0.067	-0.34	0.73746	0.11	0.73746	4.42981	4.3123	3.38034	3.62803	4.28037	4.21742	3.54086	3.66406	4.01787	3.91149	4.75591	5.08504	4.5631	4.64288	4.43558	4.56742	4.80471	4.77879	4.76761	4.84477	4.98254	4.9409	4.76573	4.95796	4.14201	4.23398	5.22882	5.2611	3.68268	3.55264	5.09103	5.03656	4.24943	4.33336	3.93336	4.08746	3.70207	3.89107	3.81404	4.08913
AFAM_HUMAN	SDVGFLPPFPTLDPEEK	3	0.23	0.149	0.26	0.79416	0.07	0.79416	NA	0.325123	NA	-1.87447	0.978467	0.725097	-0.990722	-1.46008	-0.871102	0.452057	1.7874	0.303676	0.757488	NA	0.592825	0.847326	2.12399	0.342525	1.29716	-0.195016	1.58826	-0.678576	1.36938	-0.817136	-0.46048	-1.21123	0.421464	0.980009	-1.09837	NA	0.17521	0.0100397	1.48567	0.421719	0.720846	NA	NA	-0.399392	NA	-0.15515
AFAM_HUMAN	IC(+57.02)AMEGLPQK	2	2.74	0.131	0.54	0.59413	0.29	0.59413	2.4235	2.45331	1.64719	2.08592	3.0133	2.93784	2.23563	1.71064	2.27627	2.37425	3.1053	3.15612	2.92469	2.8981	3.18647	3.29348	3.8666	3.30294	3.54783	3.65659	3.57584	2.97972	3.63946	2.82476	2.70302	2.70956	2.9542	2.84099	2.12928	2.05799	3.07954	3.54892	2.79795	2.93593	2.04924	2.21412	2.08246	1.98985	2.41504	1.95693
AFAM_HUMAN	FTFEYSR	2	2.81	0.035	0.16	0.87428	0.03	0.87428	2.67807	2.61869	1.49899	1.65327	3.06529	2.84896	2.1792	2.26064	2.52298	2.41923	3.38967	3.23529	3.0144	3.02319	3.22408	3.48356	3.48865	3.30771	3.28625	3.27375	3.50774	3.47015	3.57469	3.71663	2.72855	2.56413	3.56986	3.51953	2.1479	2.02525	3.46611	3.46382	2.83852	2.70309	2.3112	2.28688	1.88982	1.84256	2.06871	2.06904
AFAM_HUMAN	DADPDTFFAK	2	3.58	0.075	0.33	0.74367	0.11	0.74367	3.39796	3.42976	2.42986	2.51785	3.85982	3.78231	2.78457	3.05	3.15285	3.07264	3.96134	4.05063	3.64963	3.81194	3.67659	4.06492	4.63313	4.76671	4.0254	4.14845	4.21387	4.37628	4.16456	4.39523	3.35236	3.31415	4.04595	4.1462	2.92211	2.73697	4.1593	4.31991	3.29988	3.46914	2.89975	2.89724	2.81038	3.17665	2.84865	3.22239
AFAM_HUMAN	AESPEVC(+57.02)FNEESPK	2	2.42	0.122	0.46	0.65053	0.21	0.65053	2.3654	2.42976	0.869039	0.925999	2.82506	2.5965	1.94304	1.86184	2.03989	1.75072	2.73001	3.08406	2.32193	2.56436	2.71071	2.9315	3.50323	3.90059	3.09704	3.20349	2.93795	3.17356	3.2569	3.44723	2.21157	2.29584	3.13075	3.34816	1.28876	1.26229	3.12246	3.27065	2.12952	2.37822	1.45457	1.3505	1.77672	1.58046	1.7922	2
AFAM_HUMAN	AIPVTQYLK	2	2.8	-0.058	-0.28	0.78349	0.08	0.78349	2.80493	2.66985	1.73577	1.65743	2.87447	2.76451	2.1375	2.05628	2.17042	2.12108	3.18982	2.8365	2.95699	2.84756	3.11001	3.4173	3.84102	3.79925	3.35674	3.1023	3.48357	3.44725	3.50302	3.53874	2.69008	2.51973	3.38494	2.93572	2.33823	2.04353	3.33915	3.16679	2.93633	2.73217	2.33787	2.33056	2.61817	2.60005	2.39734	2.27594
AFAM_HUMAN	KSDVGFLPPFPTLDPEEK	3	3.04	0.025	0.11	0.91662	0.01	0.91662	2.74036	3.0748	1.56495	2.03242	3.20318	3.05959	2.29373	2.52821	2.46717	2.60586	3.6983	3.80145	3.19903	3.04696	3.17779	3.58429	4.12399	3.91316	3.43782	3.48102	3.72389	3.58999	3.73147	3.7666	2.62811	2.5421	3.77196	3.93745	2.26508	2.40206	3.45232	3.71463	3.18426	3.06729	2.78814	2.77821	2.33039	2.10794	2.20214	2.55158
AFAM_HUMAN	LPNNVLQEK	2	3.04	0.094	0.4	0.68978	0.16	0.68978	2.59623	2.75287	1.92034	2.1375	3.4962	3.41938	2.53766	1.81812	2.5767	2.77687	3.34941	3.46765	3.21024	3.37266	3.36541	3.53307	3.99846	4.12524	3.57854	3.66409	3.64485	3.4656	3.72982	3.3023	2.85373	3.04956	3.17278	3.30863	2.34792	2.40489	3.21401	3.99293	2.80519	3.12764	2.51891	2.64155	2.74859	2.42281	2.52916	2.54189
AFAM_HUMAN	RHPDLSIPELLR	3	4.18	-0.054	-0.26	0.79292	0.07	0.79292	4.13557	3.96233	3.22324	3.12853	4.18175	3.92874	3.86598	3.8456	3.69767	3.56476	4.87888	4.75946	4.3866	4.17759	4.49273	4.69719	4.53016	4.36375	4.63636	4.5125	4.87683	4.72939	4.78176	4.7666	4.12288	3.90517	5.08822	4.77775	3.53492	3.28244	4.95098	4.85353	4.17683	3.99233	3.77649	3.75489	3.8418	3.69681	3.61207	3.52233
AFAM_HUMAN	RHPDLSIPELLR	2	0.75	-0.277	-0.96	0.34501	0.91	0.34501	0.926892	0.916032	-0.310054	-1.2237	0.349449	0.145383	0.234838	0.378712	-0.228397	NA	1.33298	1.53747	1.12277	1.20743	0.495527	1.28731	0.605369	0.487446	1.30582	0.990493	1.84441	1.49939	0.971212	1.21201	0.630824	0.383673	2.39232	1.74752	-0.181447	NA	1.71734	1.81539	0.655592	0.992326	0.343145	0.454176	-0.293047	0.0448026	0.458365	0.313986
AFAM_HUMAN	TINPAVDHC(+57.02)C(+57.02)K	2	1.05	0.119	0.55	0.58851	0.3	0.58851	0.639368	0.797726	0.21042	0.229868	1.02297	0.627213	0.735103	0.647088	0.695938	0.641091	1.45438	1.81088	1.22357	1.34416	1.30448	1.64345	1.94342	1.97143	1.77387	1.68634	1.40384	NA	1.52984	1.4344	0.596103	0.825705	2.0287	1.66644	0.334984	0.280901	1.7691	1.71463	0.988168	1.00191	0.728928	0.739848	0.467126	0.688986	0.10188	0.425607
AFAM_HUMAN	ESLLNHFLYEVAR	3	3.72	-0.35	-1.41	0.16616	1.99	0.16616	3.5243	3.58176	3.08957	3.05469	3.61435	3.5468	3.0615	2.84015	3.20739	3.23447	4.74561	4.65208	4.13929	3.98187	4.25744	4.33794	2.31781	2.04182	4.06422	3.66595	4.58826	4.16797	4.45184	4.17548	3.91247	3.4716	4.9282	4.71865	3.23754	2.9555	4.71569	4.47292	4.14863	3.90561	3.79586	3.22497	3.44392	3.54191	3.0319	3.07912
AFAM_HUMAN	ESLLNHFLYEVAR	2	1.5	-0.546	-2.02	0.05027	4.07	0.05027	1.05004	1.49363	0.732188	0.905141	1.41504	1.19936	0.531231	0.319317	0.815678	0.978126	2.2711	2.68578	2.14163	1.77826	1.8809	1.864	-0.438519	-0.443607	1.67031	1.63387	2.39915	2.37871	2.10464	2.22993	1.43998	1.48321	3.1512	3.0311	1.06413	0.878142	2.67726	2.51407	1.52129	1.44299	1.5025	1.22651	0.895531	1.34201	1.05749	1.06904
AFAM_HUMAN	FTDSENVC(+57.02)QER	2	2.04	0.242	0.94	0.35457	0.88	0.35457	1.48543	1.75287	0.666099	1.17864	2.55497	2.35967	1.55042	1.73435	1.91436	1.65369	2.23914	2.78001	2.09401	2.4006	2.33292	2.39069	3.23292	3.45686	2.60511	2.84312	2.36105	2.64738	2.85177	2.98108	1.49061	1.64902	2.38	2.88645	0.991779	1.08296	2.47783	2.84934	1.71833	2.00668	1.33258	1.57531	1.4361	1.38782	0.964376	1.31626
AFAM_HUMAN	GQC(+57.02)IINSNK	2	0.43	0.177	0.61	0.54408	0.37	0.54408	-0.55141	-0.151648	-0.833524	-0.399384	0.974847	0.908512	-0.433146	0.0078054	0.313815	0.203949	0.469485	1.23529	0.253356	0.596927	0.910565	0.891381	1.4135	1.91003	1.00958	1.31003	0.54814	0.831962	1.29983	1.54352	-0.303868	0.010305	0.900004	1.42164	-0.452685	-0.28751	0.812914	1.32997	NA	0.596397	-0.42218	-0.200913	NA	-0.406077	-0.649733	-0.379644
AFAM_HUMAN	LC(+57.02)FFYNK	2	1.49	0.028	0.14	0.89286	0.02	0.89286	1.11887	1.35043	0.888492	0.811097	1.62593	1.36643	0.654613	0.726492	1.08296	1.07499	2.03765	2.02857	1.55432	1.70844	1.84185	1.99597	2.11453	2.24445	1.8879	1.91083	2.19775	2.1819	2.02068	2.32749	1.22956	1.25309	2.25064	1.75145	0.807355	0.741453	2.04058	1.91493	1.5844	1.46395	1.30039	1.25096	0.855052	0.818866	0.593538	0.882164
AFAM_HUMAN	RPC(+57.02)FESLK	2	2.04	0.031	0.13	0.89875	0.02	0.89875	1.89439	1.60298	1.08114	0.636493	2.30401	1.95588	1.78996	1.45872	1.40489	1.55639	2.4107	2.32687	2.21914	2.07959	2.57706	2.54691	3.18401	2.73697	2.90226	2.50626	2.95083	2.56042	2.92577	2.43955	2.11806	1.89129	2.56333	2.69534	1.44144	1.03259	2.75312	2.64868	1.97966	1.90817	1.58496	1.24489	1.37606	1.60283	1.54934	1.28177
AFAM_HUMAN	RNPFVFAPTLLTVAVHFEEVAK	3	0.15	-0.38	-0.81	0.42354	0.65	0.42354	0.0888599	-0.243336	0.612518	-0.149091	0.315502	-0.472966	NA	-1.67651	-0.337745	-0.216811	1.54749	1.35614	0.993786	0.303695	1.1708	0.902188	-2.21311	-3.25739	0.536826	0.126912	1.20314	0.901004	0.993407	0.91097	-0.273135	-2.25376	2.56333	2.15366	0.0936216	-0.224891	1.76273	1.20443	NA	-0.684977	-0.661074	-0.597278	-0.267284	0.487352	-0.222783	-0.933658
AFAM_HUMAN	ESLLN(+.98)HFLYEVAR	3	-0.16	-0.157	-0.51	0.61284	0.26	0.61284	-0.591768	-0.687701	NA	-1.4344	-0.321928	-0.0749157	-1.72769	NA	-1.05031	-0.674524	0.566347	0.604071	0.248145	0.309995	-0.469121	0.590986	0.371221	0.658492	0.168145	0.215268	0.683947	0.966892	0.236109	1.06001	-0.535494	-0.112894	0.602036	1.18601	-1.05685	-1.1366	0.132374	0.566033	0.165241	-0.0212023	-1	-0.979942	-0.731671	-0.57656	-1.09954	-1.02281
AFAM_HUMAN	VMNHIC(+57.02)SK	2	-1.04	0.005	0.02	0.98355	0	0.98355	0.323963	-0.109624	-1.89206	-2.04259	-1.37638	-1.7781	-1.70323	-1.68487	NA	-1.86268	-0.617226	-0.33227	-1.30242	-1.20144	-1.09954	-0.966193	-0.236159	-0.556948	-0.566922	-0.866594	-0.849485	-0.858611	-0.513321	-0.58218	-1.69834	-1.848	-0.0391706	-0.207469	-1.67284	-2.0045	-0.562395	-0.564953	-1.55828	-1.44468	-1.6256	NA	NA	-1.82858	-0.253215	-0.398164
AFAM_HUMAN	FIEDNIEYITIIAFAQYVQEATFEEMEK	3	0.34	-0.407	-0.96	0.34321	0.92	0.34321	-0.387023	0.286304	0.420987	0.0388192	0.132638	NA	-0.408228	-0.811928	-0.791154	-1.0099	1.1883	1.95393	1.12277	0.517493	0.806228	1.0745	0.358454	-0.0333862	-2.4573	0.102848	0.649596	0.940896	0.971212	1.17548	-0.06286	-0.379287	1.93411	2.16845	0.447459	0.570407	1.64991	1.73898	NA	-0.764005	0.374396	0.238787	-0.698585	0.280901	0.303513	-0.72289
AFAM_HUMAN	FTD(+21.98)SENVC(+57.02)QER	2	-2.31	0.022	0.04	0.96601	0	0.96601	-0.6924	-1.5132	NA	NA	-3.54076	NA	NA	NA	NA	NA	-2.074	NA	-2.28721	-2.60162	NA	-3.41759	-1.75489	NA	-2.92408	NA	-1.25414	-1.20239	NA	NA	-1.69834	-1.7318	-3.48543	NA	NA	NA	-1.83248	-2.85009	-3.10653	-4.00077	NA	NA	NA	-3.92129	-1.36358	-1.20645
AFAM_HUMAN	TINPAVD(+21.98)HC(+57.02)C(+57.02)K	2	-2.61	-0.411	-0.74	0.46553	0.55	0.46553	-0.898429	-1.13048	NA	NA	NA	-4.58427	NA	NA	NA	NA	-3.34994	NA	-2.77466	-3.36444	NA	-4.39837	-2.51516	NA	-2.50499	NA	-0.853958	-1.67054	NA	NA	-1.7351	-2.62109	-3.19855	-3.76278	NA	NA	-1.79442	-2.589	NA	-3.62768	NA	NA	NA	-4.24322	-1.57794	-1.68147
AFAM_HUMAN	RLC(+57.02)FFYNK	2	1.35	0.405	0.68	0.4983	0.47	0.4983	0.480569	1.13576	0.914027	0.437809	1.95477	1.16722	0.138349	0.720172	NA	NA	2.42109	2.42531	0.518701	2.60656	2.78122	1.86952	NA	1.30103	2.86463	2.52284	NA	NA	-1.29048	1.96333	NA	0.528724	2.65821	2.46544	0.68012	0.0687476	2.63255	2.86602	1.39256	NA	1.3484	1.22033	1.16993	-0.787271	0.715697	0.692147
AFAM_HUMAN	VMN(+.98)HIC(+57.02)SK	2	-4.33	-0.214	-0.46	0.6492	0.21	0.6492	NA	NA	NA	NA	NA	-6.24279	NA	NA	NA	NA	NA	NA	-4.39832	-4.95947	-4.54485	-4.1784	-4.51987	-3.50785	-3.72456	-3.95017	-4.23068	NA	-3.499	-3.69849	-5.7392	NA	-3.18677	-3.65382	NA	NA	-4.05385	-3.99196	-5.02616	-4.47947	-5.07682	NA	NA	NA	NA	NA
AFAM_HUMAN	GQC(+57.02)IINSNKDDRPK	3	-3.47	0.014	0.03	0.97559	0	0.97559	NA	NA	NA	NA	NA	-3.82414	NA	NA	NA	NA	NA	-3.62136	NA	-4.33465	NA	NA	-2.50346	-2.69057	-3.63959	-3.74886	NA	NA	-2.9424	-2.62106	NA	NA	NA	NA	NA	NA	NA	-3.13686	NA	-4.19035	NA	NA	-4.42071	NA	NA	NA
AFAM_HUMAN	HELTDEELQSLFTNFANVVD(+57.02)K	3	-1.19	-0.097	-0.15	0.88316	0.02	0.88316	-2.73132	NA	NA	NA	NA	NA	NA	NA	NA	NA	NA	-0.305534	NA	-1.43432	-1.05627	-0.970129	NA	NA	NA	NA	NA	NA	-1.56104	NA	NA	-2.43762	0	0.162553	NA	NA	-1.84022	-0.274362	NA	NA	NA	NA	-1.3514	-1.68077	NA	NA
AFAM_HUMAN	LKHELTDEELQSLFTNFANVVDK	3	-0.74	NA	NA	NA	NA	NA	NA	NA	NA	NA	NA	NA	NA	NA	NA	NA	NA	NA	NA	NA	NA	NA	NA	NA	NA	NA	NA	NA	-1.17707	-1.10392	NA	-1.8295	0.321928	0.308631	NA	NA	NA	-0.952434	NA	NA	NA	NA	NA	NA	NA	NA
AFAM_HUMAN	LKHELTDEELQ(+.98)SLFTNFANVVDK	3	-1.73	-0.415	-0.7	0.50259	0.49	0.50259	NA	NA	NA	NA	NA	NA	NA	NA	NA	-2.4052	-1.65605	-1.29336	-1.5829	NA	NA	NA	NA	NA	NA	-2.34341	NA	-1.98248	NA	NA	NA	NA	NA	NA	NA	NA	-0.260437	NA	-2.31689	NA	NA	NA	NA	NA	NA	NA
AGRIN_HUMAN	TEATQGLVLWSGK	2	1.25	0.332	1.48	0.14662	2.19	0.14662	0.565597	0.183016	2.34792	2.70849	0.980274	0.669355	1.61262	1.62864	1.9555	1.67239	1.21245	1.45568	1.28424	1.40428	1.36694	1.57081	1.63479	1.44997	1.17004	1.42918	0.905237	1.09027	1.05802	1.11247	1.24144	1.08045	0.38247	0.1976	1.45346	1.39922	-0.334984	-0.168666	1.26528	1.5964	1.89616	1.90689	1.59904	1.60283	1.04617	1.3388
AGRIN_HUMAN	STVPVNTNR	2	-1.13	0.359	1.42	0.16434	2.01	0.16434	-2.79586	-2.07552	0.0118741	0.0766213	-1.09192	-1.27912	-0.911552	-1.13959	-0.499881	-0.634144	-1.39666	-0.672477	-1.43027	-0.99708	-0.795969	-0.838371	-0.432959	-0.191299	-1.23994	-1.06047	-1.96571	-1.67858	-1.01765	-1.06844	-1.70745	-1.54669	NA	-1.64303	-0.693897	-0.942725	NA	-2.04919	-1.45313	-0.965964	-0.427559	-0.413115	NA	-0.73024	-2.01652	-1.94996
AGRIN_HUMAN	SAGDVDTLAFDGR	2	1.82	0.033	0.15	0.88356	0.02	0.88356	1.22723	1.09591	2.3872	NA	1.63743	1.56748	1.76827	2.27688	2.01231	1.87429	NA	NA	NA	1.9595	1.42681	2.03577	2.32603	2.49081	1.46901	1.78588	1.48578	1.72178	1.50688	1.63604	1.78643	1.7524	NA	NA	NA	NA	NA	NA	NA	1.99713	2.31657	2.05311	NA	2.05214	1.50043	1.85896
AGRIN_HUMAN	SIESTLDDLFR	2	-2.45	0.059	0.15	0.88594	0.02	0.88594	-2.4796	-2.0488	NA	NA	-2.80629	-2.36247	-2.42813	-2.12245	NA	NA	NA	NA	NA	NA	NA	NA	NA	NA	NA	-2.64149	-2.92937	NA	NA	NA	-2.17834	-2.8295	NA	NA	NA	NA	NA	NA	NA	-2.30103	NA	NA	NA	NA	NA	-2.23947
AGRIN_HUMAN	ALQSNHFELSLR	3	-0.51	0.163	0.47	0.64685	0.22	0.64685	NA	NA	NA	0.653269	-0.947533	-0.6746	-0.461061	-0.287768	0.0871984	-0.0481612	NA	NA	NA	-1.30354	NA	-1.05956	NA	-0.450033	NA	-0.574341	-0.577545	NA	NA	NA	NA	-0.753434	NA	NA	NA	-0.4726	NA	NA	NA	-0.780344	NA	NA	NA	NA	NA	NA
AJAP1_HUMAN	AGLAKPPAAAK	2	-2.12	0.294	1.29	0.20406	1.66	0.20406	-2.84868	-2.5041	-1.11667	-1.49596	-2.43104	-2.42457	-1.60937	-1.68487	-1.42556	-1.58892	-2.43741	-2.3981	-1.70562	-1.60162	-2.27539	-2.19121	-1.62244	-1.75914	-2.04226	-2.35548	-2.29006	-1.84046	-2.67544	-2.78032	-2.29698	-2.54972	-3.074	-3.32193	-1.47758	-1.9284	-2.79742	-3.08464	-1.51915	-1.43948	-1.36946	-1.45403	-1.41787	-1.78727	-3.20267	-3.08506
AJAP1_HUMAN	DQAAALVPK	2	-0.99	0.393	1.5	0.14794	2.24	0.14794	NA	NA	NA	-0.571906	NA	-1.04592	-0.813418	-1.11678	-0.779535	-0.477554	NA	NA	-1.02082	-0.754278	-1.5615	NA	-0.245874	-0.180572	-1.01179	NA	-0.611228	-1.15677	-1.09985	NA	-1.41131	NA	NA	NA	NA	-1.18007	-2.26044	NA	NA	-0.642541	-1.11971	NA	NA	-0.683475	NA	-1.93907
ALBU_HUMAN	VFDEFKPLVEEPQNLIK	3	4.65	0.121	0.45	0.6558	0.2	0.6558	3.69913	4.04798	4.02512	4.30212	5.84006	5.76067	5.44241	5.46346	5.55105	5.64188	4.63272	4.72247	4.97813	4.87968	4.99605	5.20788	3.11453	2.97143	4.40392	4.47037	5.17323	5.08138	5.44178	5.4344	5.33999	5.13444	2.94419	3.14171	4.98662	4.96608	4.84191	4.92159	4.17683	3.94342	4.80545	4.62059	4.7541	4.75414	3.45623	3.81139
ALBU_HUMAN	VFDEFKPLVEEPQNLIK	2	-0.85	-0.038	-0.1	0.92467	0.01	0.92467	-1.10927	-1.67743	-2.00239	NA	0.346651	0.308657	0.0512037	0.310929	-0.675378	-0.668238	NA	NA	NA	-1.42383	-1.43249	NA	NA	NA	-1.25515	-2.19502	-0.622633	-0.666536	-0.157373	-0.0196288	-0.378232	-0.297573	NA	NA	NA	NA	-0.987061	-1.17548	NA	NA	NA	-1.61264	-2.17099	NA	NA	NA
ALBU_HUMAN	LVNEVTEFAK	2	3.4	0.206	0.78	0.44161	0.6	0.44161	2.37851	2.2665	2.89171	2.94486	4.81497	4.77978	4.30319	4.45158	4.24816	4.25941	3.33573	3.03864	3.51147	3.70694	3.65172	3.73546	2.56009	2.54836	3.36091	3.34543	3.92332	3.88575	4.29314	4.44723	4.08878	4.10018	1.82564	1.73166	3.549	3.47393	3.47783	3.52286	2.57878	2.47087	3.39993	3.39232	3.50125	3.5606	2.23241	2.56119
ALBU_HUMAN	SHC(+57.02)IAEVENDEMPADLPSLAADFVESK	3	3.18	0.053	0.14	0.88612	0.02	0.88612	1.848	1.48222	2.57098	2.66572	4.14397	4.03435	4.48043	4.47524	4.32865	4.31995	3.40285	3.49716	3.53127	3.31705	3.79491	4.02839	0.89782	0.218346	3.6903	3.41814	4.05592	3.807	4.43166	4.31355	4.17024	4.1092	0.906891	1.07102	3.68268	3.57795	3.63429	3.52111	1.88712	1.94838	3.16248	2.96347	3.44392	3.57481	2.35669	2.462
ALBU_HUMAN	RMPC(+57.02)AEDYLSVVLNQLC(+57.02)VLHEK	3	0.59	0.242	0.47	0.64109	0.22	0.64109	NA	NA	-0.204618	-0.765666	1.57901	0.44514	1.58186	1.36054	1.29012	1.06559	0.265345	1.08795	0.6822	0.0298868	1.2852	1.34389	NA	NA	0.472094	-0.475511	1.19234	1.14822	1.87287	1.85971	1.09206	0.477649	NA	NA	1.00817	-0.914213	0.896746	0.904202	NA	NA	-0.337035	NA	-0.359542	1.15789	-0.581448	-2.09954
ALBU_HUMAN	AVMDDFAAFVEK	2	2.68	0.292	0.75	0.45657	0.56	0.45657	1.21851	1.23286	1.29546	1.54956	4.3484	4.09257	3.96467	4.03097	3.62486	3.62997	2.87321	2.90194	3.06714	2.86371	3.41208	3.61746	1.67396	1.43436	2.93055	2.84312	3.83923	3.68506	4.0501	3.95617	3.87485	3.68364	-0.669851	-0.0677446	3.19341	3.18697	2.93973	3.02051	0.962481	0.96318	2.18469	2.09761	2.77052	2.9792	2.04048	2.07577
ALBU_HUMAN	LC(+57.02)TVATLR	2	2.41	0.241	0.71	0.47892	0.51	0.47892	0.888901	1.07632	1.54466	1.89812	4.04601	4.04703	3.51341	2.71859	3.27162	3.38185	2.32193	2.21767	2.80262	2.71141	2.8809	3.06492	1.60807	1.6037	2.54783	2.57148	3.08542	2.79978	3.59842	2.99512	3.30505	3.4097	0	-0.186231	2.82597	2.64176	NA	2.89339	1.39896	1.62769	2.33787	2.47249	2.75017	2.63303	1.36127	1.21022
ALBU_HUMAN	RPC(+57.02)FSALEVDETYVPK	3	2.51	0.357	0.79	0.43552	0.62	0.43552	0.75048	0.52953	1.22069	1.42809	4.25074	4.05959	4.14384	4.27419	3.73359	3.6474	2.9542	2.92817	2.9676	2.76399	3.183	3.49966	0.954064	0.500835	3.00958	2.93272	3.56751	3.60662	3.85177	3.94898	3.65721	3.65724	-0.29956	-1.16827	3.09324	2.84725	2.78804	2.90957	-0.0601568	0.239241	2.09998	2.08406	2.94871	3.26696	1.70134	1.85114
ALBU_HUMAN	KVPQVSTPTLVEVSR	3	3.4	0.021	0.06	0.95165	0	0.95165	2.40439	2.17028	2.39402	2.43053	4.51346	4.46416	4.54565	4.56614	4.21224	4.16355	3.03427	3.04664	3.22136	3.45668	3.60064	3.70492	2.27599	2.30294	3.11933	3.31718	3.70881	3.69092	6.10209	6.17008	3.8323	3.87376	1.35252	NA	3.17356	3.152	3.3604	3.58463	2.22263	2.41814	3.28129	3.14568	3.65232	3.42124	2.11818	NA
ALBU_HUMAN	KVPQVSTPTLVEVSR	2	0.7	-0.398	-0.97	0.3378	0.94	0.3378	-0.0946944	-0.270089	0.29059	-0.152003	1.85982	1.43232	1.90875	1.93189	0.878142	1.30005	0.13245	-0.297406	0.805582	0.789572	0.31719	0.965382	NA	-1.9016	0.608617	0.150581	0.982543	1.12532	3.43774	3.55067	1.43998	1.47393	NA	NA	0.212994	-0.466377	0.908334	0.424577	NA	NA	0.374396	0.669027	0.541894	0.709744	-0.764597	-0.780034
ALBU_HUMAN	FQNALLVR	2	3.01	0.219	0.79	0.43597	0.62	0.43597	2.15285	1.97255	1.91719	2.38606	4.43164	4.3254	3.85316	3.87435	3.84725	3.84437	2.69402	2.70614	3.26716	3.2449	3.28358	3.53307	1.94342	2.26421	2.94448	3.17754	3.48799	3.52148	3.75765	3.93993	3.63037	3.62617	NA	1.17433	3.16262	3.08119	3.14467	3.23472	2.28614	2.3104	2.95592	2.52857	3.1652	3.07632	1.75097	1.85114
ALBU_HUMAN	VHTEC(+57.02)C(+57.02)HGDLLEC(+57.02)ADDR	3	0.7	0.363	0.82	0.41458	0.68	0.41458	-0.754039	-1.20965	-0.0362202	0.273923	2.4675	2.09257	2.45519	1.91815	1.94969	1.93232	0.81526	1.05658	0.840629	0.898097	1.40911	1.64988	-0.931765	-1.68147	1.24404	1.24155	1.76641	1.59416	1.89662	1.19994	1.61448	1.6072	-1.78055	-3.28276	0.797956	0.941918	1.19994	1.25596	-0.857455	-0.72237	0.83757	0.799087	0.901222	1.21709	-0.258818	-0.354109
ALBU_HUMAN	YLYEIAR	2	1.95	-0.013	-0.03	0.97564	0	0.97564	0.905306	0.281048	0.926627	1.12553	3.53359	3.31496	2.86087	2.84742	2.84412	2.74189	1.76308	1.74846	2.0696	2.05636	2.37912	2.48715	0.778292	0.436099	1.87631	NA	2.47244	2.68701	5.45684	5.58124	2.59147	2.71744	-0.320319	-0.620471	2.07973	1.65846	2.31759	2.25174	0.873397	0.694245	1.73295	1.46467	2.16993	2.05619	0.688299	0.573603
ALBU_HUMAN	YIC(+57.02)ENQDSISSK	2	1.94	0.151	0.32	0.74877	0.1	0.74877	0.00677323	0.615558	-0.962342	1.00654	3.64314	3.57916	3.12262	3.20515	3.02064	2.91149	1.2711	1.93249	1.85784	2.10246	2.46444	2.46546	1.00615	1.40617	2.03586	2.41148	2.13141	2.49045	5.06981	5.12689	2.12448	2.43143	NA	-0.0402639	1.73039	1.81142	1.84944	2.19566	NA	0.943416	0.688056	1.34483	1.34299	1.87048	0.451519	0.940812
ALBU_HUMAN	LDELRDEGK	2	0.13	0.264	0.79	0.4337	0.62	0.4337	-1.53165	-0.82263	-0.452889	-0.0264722	1.69357	1.47045	1.23958	0.952259	1.25289	0.998025	-0.241008	0.276709	0.602765	0.68439	0.426815	0.604283	-1.4441	-0.899836	0.2673	0.253527	0.232977	0.615686	1.1888	1.23586	0.321928	0.770696	-1.49993	-1.4754	0.107384	0.364732	0.600761	0.538552	-1.34655	-0.857981	0.103093	0.389567	1.02628	0.180374	-1.40646	-1.05772
ALBU_HUMAN	RHPDYSVVLLLR	3	2.54	-0.177	-0.41	0.68308	0.17	0.68308	1.73016	1.3123	2.01483	2.07039	3.77649	3.48605	3.94062	3.74217	3.71831	3.58628	2.79542	2.6256	3.2302	2.96699	3.2673	3.47091	-1.2074	-2.01136	2.30582	2.14309	3.33673	3.10205	3.65695	3.51701	3.37679	3.17222	0.668379	0.0773057	3.2462	2.88627	3.05889	2.94402	2.29302	2.0256	2.7997	2.83188	3.34299	3.16542	1.75793	1.24644
ALBU_HUMAN	RHPDYSVVLLLR	2	-0.97	0.185	0.46	0.65342	0.21	0.65342	NA	NA	NA	NA	-0.371759	-1.15007	-0.296556	-0.976709	NA	-0.58595	NA	NA	-1.82503	NA	-0.927735	-0.88964	NA	NA	NA	NA	-0.941701	-1.16239	-0.419429	-0.918776	-1.52741	-0.762178	NA	NA	-1.34257	NA	NA	NA	NA	NA	NA	NA	-1.43498	NA	NA	NA
ALBU_HUMAN	LDELRDEGQ(sub K)	2	-0.94	0.586	1.84	0.07379	3.37	0.07379	-1.23147	-1.77259	-0.467652	-1.07262	0.089766	-0.115767	0.0331246	-0.0157386	-0.0619869	-0.687179	-0.610857	-0.28731	-0.546216	-0.416012	-0.700637	-0.649779	-0.106599	-0.0975165	-2.16141	-2.43012	-2.17365	-2.01264	NA	NA	-2.17834	-2.42368	-2.18677	-2.78633	-1.42381	-1.89458	-0.490635	-0.880189	-0.215674	-0.220799	-0.119714	-0.347399	0.216318	0.201048	-1.78871	-1.79468
ALBU_HUMAN	ETYGEMADC(+57.02)C(+57.02)AK	2	0.28	0.35	0.86	0.39293	0.75	0.39293	-2.17673	-2.19201	-0.356621	0	2.16794	2.11681	1.56308	1.72649	1.67498	1.40811	0.08092	0.249229	0.118971	0.490012	1.21222	1.10289	-1.04594	-0.550029	0.533879	0.966447	0.679311	1.10205	1.60384	1.82868	1.07889	1.14032	-2.52195	-1.79549	0.308753	0.432904	0.736966	0.683602	-1.09569	-1.02315	-0.131372	-0.0380063	0.782902	0.0930041	-1.25882	-0.51862
ALBU_HUMAN	C(+57.02)C(+57.02)TESLVNR	2	-0.69	-0.124	-0.28	0.77789	0.08	0.77789	-1.94996	NA	-2.66336	-2.35509	0.832077	0.93421	0.354689	0.0587893	0.409972	-0.117123	-1.44872	-0.633588	-1.31266	-0.790889	-0.195576	-0.237902	-1.97636	-1.94996	-0.990421	-0.522378	-0.750247	-0.414198	2.62887	2.59052	-0.430027	-0.379287	NA	NA	-0.910995	-0.92555	-0.817136	-0.481001	-2.56324	NA	-1.69311	-1.66658	-0.156726	-1.13414	-1.47654	-1.68147
ALBU_HUMAN	TC(+57.02)VADESAENC(+57.02)DK	2	-1.69	0.64	1.43	0.15957	2.05	0.15957	-4.60204	-3.6877	-2.1747	-1.78588	0.464926	0.450237	-0.144782	-0.253155	-0.312409	-0.379301	-2.1215	-1.15475	-1.83237	-1.29874	-0.744871	-0.845584	-2.28741	-2.21081	-1.43981	-1.12102	-2.16251	-1.27365	0.0195992	0.0221107	-1.81155	-1.23538	-4.31935	-3.21975	-1.49134	-1.3568	-1.48456	-1.27924	-3.00168	-2.53605	-2.06559	-1.72738	-1.26984	-1.57154	-4.63217	-3.89422
ALBU_HUMAN	QTALVELVK	2	0.78	-0.285	-0.75	0.45844	0.56	0.45844	-1.0034	-0.996805	-1.09613	-1.1146	2.68252	2.65287	1.86343	1.95226	1.55774	1.25941	0.509014	0.614878	0.358661	0.306848	1.21222	1.45081	-0.501131	-0.380871	0.478239	0.662591	1.52076	1.61075	2.02607	2.26512	1.88056	1.76005	NA	NA	0.720477	0.695938	0.997832	0.997984	NA	NA	NA	-0.584241	0.929345	0.64655	-0.570956	-0.142604
ALBU_HUMAN	QNC(+57.02)ELFEQLGEYK	2	1.31	0.029	0.08	0.93969	0.01	0.93969	-0.531647	-0.463837	NA	NA	2.87447	2.69105	2.45519	2.76154	2.24343	2.22605	0.838719	0.879706	0.817359	1.29737	1.60842	1.39069	-0.727407	NA	0.910801	1.10505	1.48578	1.84604	1.9989	2.24763	1.97604	1.90517	NA	NA	0.991779	0.802854	1.73697	1.65829	NA	NA	0.233797	NA	0.940443	0.374877	NA	0.13493
ALBU_HUMAN	QNC(+57.02)ELFEQLGEYK	3	-0.07	NA	NA	NA	NA	NA	NA	NA	NA	NA	-0.0768156	-0.0603429	NA	NA	NA	NA	NA	NA	NA	NA	NA	NA	NA	NA	NA	NA	NA	NA	NA	NA	NA	NA	NA	NA	NA	NA	NA	NA	NA	NA	NA	NA	NA	NA	NA	NA
ALBU_HUMAN	LVAASQAALGL	2	1.27	0.08	0.2	0.84261	0.04	0.84261	NA	NA	NA	NA	2.69907	2.31146	1.78996	1.662	1.59541	1.46641	0.838719	-0.191939	1.11325	NA	1.42094	1.72484	-0.188541	NA	1.19824	0.487794	1.87852	1.39794	2.1743	1.97046	1.97604	1.95936	NA	NA	0.816693	0.539819	1.07183	NA	NA	NA	NA	NA	0.534589	NA	-0.3818	NA
ALBU_HUMAN	ALVLIAFAQYLQQC(+57.02)PFEDHVK	3	0.19	-0.184	-0.37	0.71407	0.14	0.71407	-0.806507	-1.4161	0.842688	0.252063	1.60266	0.946889	1.30884	1.16499	1.41335	1.43025	0.0410273	-0.0350469	-0.52822	0.166349	0.683973	1.19365	NA	-4.11171	-1.01179	NA	0.823553	0.558708	1.12991	1.48503	0.874469	0.359694	NA	-1.33857	1.1479	0.217891	NA	0.121664	NA	NA	0.233797	NA	0.207158	NA	-1.41895	-1.32193
ALBU_HUMAN	KQTALVELVK	2	0.56	-0.412	-0.89	0.37903	0.8	0.37903	-1.9369	-1.27782	NA	-1.75014	2.38125	2.0679	2.01389	2.06254	0.581963	0.852595	-0.133625	NA	-0.0633789	0.0749747	0.517723	1.0745	-0.86287	NA	0.488932	-0.0580056	1.43167	1.39794	1.9025	1.85201	1.72009	1.56413	NA	NA	NA	0.217891	0.91983	0.403405	NA	NA	-0.968291	NA	0.0105692	NA	-0.35455	NA
ALBU_HUMAN	SLHTLFGDK	2	1.47	0.24	0.8	0.42894	0.64	0.42894	0.621828	0.367892	1.39402	0.95335	3.04817	2.72825	2.47542	2.55064	2.05619	2.28798	1.26534	1.63625	1.54018	1.24078	1.55039	2.03086	0.484252	0.379237	1.40593	1.25154	2.19234	2.36899	2.35659	2.47504	2.2649	2.39748	-0.0524674	NA	1.48894	1.41616	1.80674	1.65829	-0.462381	-0.111337	1.36923	1.21412	0.951456	1.36836	0.701342	0.775484
ALBU_HUMAN	Q(-17.03)NC(+57.02)ELFEQLGEYK	2	0.44	0.106	0.24	0.8089	0.06	0.8089	-1.2475	-0.677432	NA	NA	2.29677	1.83441	1.61262	1.78065	1.44671	1.14805	-1.01674	0.221214	0.602765	0.789572	0.342281	0.858467	-0.840617	-1.25739	0.437816	0.482717	1.39444	1.57739	1.4112	1.94174	0.997201	1.44573	NA	NA	0.334984	0.0970366	-0.250095	0.406448	NA	NA	-1.62149	-0.946194	-0.065095	0.413351	-0.969822	-0.0314574
ALBU_HUMAN	LKEC(+57.02)C(+57.02)EKPLLEK	2	-0.96	-0.226	-0.62	0.53769	0.39	0.53769	NA	NA	-2.15864	-1.58759	NA	-0.517058	0.0849421	0.439611	-0.392739	0.0880432	-0.675854	-0.506353	-1.6269	-1.60162	-1.44531	-0.792342	-3.44186	NA	-0.944484	-1.34943	-0.7132	-0.800448	-0.65804	-0.78799	-0.61891	-0.505736	NA	NA	-0.844722	-1.19372	-0.36257	-1.11313	NA	NA	-1.19417	-1.56918	NA	-1.01695	NA	NA
ALBU_HUMAN	LKEC(+57.02)C(+57.02)EKPLLEK	3	1.67	2.283	1.94	0.13181	3.78	0.13181	NA	NA	NA	NA	NA	NA	NA	2.81071	NA	NA	NA	NA	NA	NA	NA	NA	NA	NA	NA	NA	NA	NA	NA	NA	NA	NA	NA	NA	NA	NA	NA	NA	NA	NA	NA	NA	0.527247	NA	NA	NA
ALBU_HUMAN	ADDKETC(+57.02)FAEEGKK	3	-1.43	0.4	0.91	0.37124	0.83	0.37124	NA	NA	NA	NA	0.271913	-0.0351894	-0.0453834	-0.228493	-0.814677	-1.24226	-2.8227	-1.90277	-2.51635	-2.67437	-1.25643	-1.37209	NA	NA	-1.89202	-1.4494	-2.23068	-1.22575	-0.31482	-0.469914	-1.38187	-1.58496	NA	NA	-2.60145	NA	-1.50286	-1.64461	NA	NA	NA	NA	-2.18539	-2.69707	NA	NA
ALBU_HUMAN	ADDKETC(+57.02)FAEEGKK	2	-2.93	0.421	0.95	0.34988	0.9	0.34988	NA	NA	-1.67474	-2.17848	-2.81378	-3.11501	-1.67324	-0.467279	-3.05031	-3.37009	-3.81291	-2.97872	-3.24545	NA	-3.36027	-3.01659	NA	NA	NA	NA	-3.57903	-3.56248	-3.41709	NA	-2.56663	-3.60685	-2.80735	NA	-2.70454	-3.52596	-4.27924	-3.81422	-2.06367	NA	-1.66319	-3.03505	-3.60204	NA	NA	NA
ALBU_HUMAN	LGEYG(sub K)FQNALLVR	2	5.52	NA	NA	NA	NA	NA	NA	NA	NA	NA	NA	NA	NA	NA	NA	NA	NA	NA	NA	NA	NA	NA	NA	NA	NA	NA	NA	NA	5.50108	5.53994	NA	NA	NA	NA	NA	NA	NA	NA	NA	NA	NA	NA	NA	NA	NA	NA
ALBU_HUMAN	LVNE(+14.02)VTEFAK	2	4.14	NA	NA	NA	NA	NA	NA	NA	NA	NA	NA	NA	NA	NA	NA	NA	NA	NA	NA	NA	NA	NA	NA	NA	NA	NA	NA	NA	6.0501	6.24543	NA	NA	NA	NA	NA	NA	NA	NA	NA	NA	NA	NA	0.131706	NA	NA	NA
ALBU_HUMAN	DDNPNLPR	2	1.03	0.293	0.72	0.47529	0.52	0.47529	NA	-1.18036	NA	NA	2.84997	2.60224	2.2823	2.26064	2.19026	1.67239	NA	0.915111	1.05475	0.908514	1.13535	1.13072	NA	0.0280144	0.550015	0.569881	0.673106	0.966892	1.61104	1.64497	0.874469	0.811044	NA	NA	0.410933	0.550087	1.52751	1.53855	NA	NA	NA	NA	NA	1.32865	-0.842378	-1.1426
ALBU_HUMAN	FQN(+.98)ALLVR	2	-0.63	0.274	0.75	0.46155	0.56	0.46155	NA	NA	NA	-2.08092	0.898555	0.87668	0.0919455	-0.259387	0.239625	0.113806	NA	-1.6594	-0.383688	-0.690005	-0.570841	-0.594046	NA	NA	-1.50499	-1.36156	-0.156969	-0.231654	NA	NA	0.0709218	0.00516171	NA	NA	-0.996725	-0.85611	-0.940587	-0.742349	NA	NA	-1.24393	-1.15521	NA	-0.775683	NA	-2.59347
ALBU_HUMAN	RHPYFYAPELLFFAK	3	2.04	0.129	0.29	0.77452	0.08	0.77452	-0.541494	NA	NA	1.66572	2.81497	2.21742	2.99066	2.95226	2.91734	NA	1.77529	2.39428	NA	1.8981	2.41208	3.05769	NA	NA	1.1889	1.094	2.26117	2.11373	2.70482	2.89758	2.57749	2.23123	-0.789433	NA	2.42626	2.37632	2.30449	NA	0.738648	NA	NA	NA	2.32828	2.04399	NA	NA
ALBU_HUMAN	HPYFYAPELLFFAK	3	-1.03	0.335	1.1	0.28032	1.22	0.28032	NA	NA	-1.25495	-1.58365	-0.797592	NA	-0.843165	-0.849041	-0.380986	-0.755504	-1.03085	-0.869257	-1.15246	-1.56657	-0.948885	-0.315904	NA	NA	NA	NA	NA	-2.07493	-0.312095	-0.062612	-2.20387	NA	NA	NA	NA	-1.1366	-1.14576	-1	NA	NA	-1.48436	NA	NA	-0.956832	NA	NA
ALBU_HUMAN	TC(+57.02)VADESAH(sub E)NCE(sub D)K	2	-2.29	-2.924	-2.24	0.06242	5.02	0.06242	-4.4312	NA	NA	NA	NA	NA	NA	NA	-4.31297	NA	NA	NA	NA	NA	NA	NA	NA	NA	NA	NA	NA	NA	0.467779	0.502828	NA	NA	NA	NA	NA	NA	NA	NA	NA	NA	NA	NA	-3.6545	NA	NA	NA
ALBU_HUMAN	C(+57.02)C(+57.02)AAADPHEC(+57.02)YAK	3	-3.31	0.603	1.15	0.26498	1.33	0.26498	NA	NA	NA	NA	-1.70758	-2.17969	-2.62077	-2.79644	-3.11698	-3.10095	-4.59275	NA	NA	NA	-2.87184	NA	NA	NA	-4.14809	-4.00617	-4.18488	-4.2555	-1.9869	-2.42585	NA	NA	NA	NA	NA	-4.26465	NA	-4.66619	NA	NA	NA	NA	NA	NA	NA	NA
ALBU_HUMAN	YIC(+57.02)E(+21.98)NQDSISSK	2	-2.32	-0.763	-1.03	0.31846	1.06	0.31846	-1.9369	-3.5502	NA	NA	-1.86736	-3.78049	-2.67919	-2.32978	NA	-3.24694	NA	NA	NA	NA	NA	NA	NA	NA	NA	NA	-1.46378	-2.61395	-1.26391	-1.81714	-0.91847	-1.76657	NA	NA	NA	NA	-2.72117	NA	NA	NA	NA	NA	NA	NA	NA	-2.79665
ALBU_HUMAN	LKEC(+57.02)C(+57.02)D(sub E)KPLLEK	3	0.49	-3.451	-3.06	0.01982	9.34	0.01982	-2.01707	NA	NA	NA	NA	NA	NA	NA	-1.67538	NA	NA	NA	NA	NA	NA	NA	NA	NA	NA	NA	NA	NA	3.28641	3.0733	NA	NA	NA	NA	NA	NA	NA	NA	NA	NA	NA	NA	-0.192645	NA	NA	NA
ALBU_HUMAN	ADDKETC(+57.02)FAEEGK	2	-2.6	0.748	1.16	0.27193	1.34	0.27193	NA	NA	NA	NA	-1.54284	-1.96905	-1.85659	-2.35625	NA	NA	NA	NA	NA	NA	NA	-2.61546	NA	NA	NA	-3.71114	NA	NA	-2.88136	-2.66278	NA	-3.8058	NA	NA	NA	NA	NA	NA	NA	NA	NA	NA	NA	NA	NA	NA
ALBU_HUMAN	ADDKETC(+57.02)FAEEGK	3	-2.54	0.696	0.88	0.40986	0.77	0.40986	NA	NA	NA	NA	-1.96134	-2.28588	-2.64386	-2.69835	NA	NA	NA	NA	NA	NA	NA	NA	NA	NA	NA	NA	NA	NA	-3.09328	NA	NA	NA	NA	NA	NA	NA	NA	NA	NA	NA	NA	NA	NA	NA	NA	NA
ALBU_HUMAN	Q(-17.03)EPERNEC(+57.02)FLQHK	3	-0.45	0.421	0.61	0.55198	0.38	0.55198	NA	NA	NA	NA	0.711087	0.884233	-0.066671	-0.122451	NA	-0.69036	NA	NA	NA	NA	NA	NA	NA	NA	NA	-2.12102	NA	NA	NA	-0.209453	NA	-0.608421	NA	NA	NA	NA	NA	NA	NA	NA	NA	NA	NA	-1.85272	NA	NA
ALBU_HUMAN	KQTALVELVK(+14.02)	2	4.07	NA	NA	NA	NA	NA	NA	NA	NA	NA	NA	NA	NA	NA	NA	NA	NA	NA	NA	NA	NA	NA	NA	NA	NA	NA	NA	NA	4.1148	4.02451	NA	NA	NA	NA	NA	NA	NA	NA	NA	NA	NA	NA	NA	NA	NA	NA
ALBU_HUMAN	TC(+57.02)VAD(+21.98)ESAENC(+57.02)DK	2	-4.76	0.464	0.81	0.43154	0.65	0.43154	NA	NA	NA	NA	-4.01216	-5.00767	-3.58013	-3.85563	NA	-4.26201	NA	NA	NA	NA	NA	-5.80776	NA	NA	NA	NA	-4.25888	-4.37058	NA	NA	NA	-4.21243	NA	NA	-5.45943	-5.52596	-4.64061	-5.88688	NA	NA	NA	NA	NA	-5.75051	NA	NA
ALBU_HUMAN	FKDLGEEH(sub N)FK	2	0.11	-2.162	-1.99	0.09695	3.97	0.09695	-1.59177	NA	NA	NA	NA	NA	NA	NA	NA	NA	NA	NA	NA	NA	NA	NA	NA	NA	NA	NA	NA	NA	1.39461	0.481044	NA	NA	NA	NA	NA	NA	NA	NA	NA	NA	NA	NA	0.150942	NA	NA	NA
ALBU_HUMAN	DLGEEH(sub N)FK	2	2.16	NA	NA	NA	NA	NA	NA	NA	NA	NA	NA	NA	NA	NA	NA	NA	NA	NA	NA	NA	NA	NA	NA	NA	NA	NA	NA	NA	2.24539	2.06667	NA	NA	NA	NA	NA	NA	NA	NA	NA	NA	NA	NA	NA	NA	NA	NA
ALBU_HUMAN	TYETTLEK	2	1.19	0.089	0.17	0.86363	0.03	0.86363	NA	0.0778341	NA	NA	2.54279	2.47045	1.7351	1.6784	NA	NA	NA	NA	NA	NA	NA	1.23698	NA	0.185556	0.780098	1.16966	NA	1.30928	1.95434	2.16931	NA	1.35768	NA	NA	NA	NA	NA	NA	NA	NA	NA	NA	NA	NA	-0.406462	-0.390727
ALBU_HUMAN	MPC(+57.02)AEDYLSVVLNQLC(+57.02)VLHEK	3	-1.72	NA	NA	NA	NA	NA	NA	NA	NA	NA	NA	NA	NA	NA	NA	NA	NA	NA	NA	NA	NA	NA	NA	NA	NA	NA	NA	NA	NA	NA	NA	NA	-1.71566	NA	NA	NA	NA	NA	NA	NA	NA	NA	NA	NA	NA	NA
ALBU_HUMAN	LVN(+.98)EVTE(+14.02)FAK	2	1.49	NA	NA	NA	NA	NA	NA	NA	NA	NA	NA	NA	NA	NA	NA	NA	NA	NA	NA	NA	NA	NA	NA	NA	NA	NA	NA	NA	1.33502	1.63604	NA	NA	NA	NA	NA	NA	NA	NA	NA	NA	NA	NA	NA	NA	NA	NA
ALBU_HUMAN	RPC(+57.02)FG(sub S)ALEVDETYVPK	2	2.43	NA	NA	NA	NA	NA	NA	NA	NA	NA	NA	NA	NA	NA	NA	NA	NA	NA	NA	NA	NA	NA	NA	NA	NA	NA	NA	NA	2.39461	2.47003	NA	NA	NA	NA	NA	NA	NA	NA	NA	NA	NA	NA	NA	NA	NA	NA
ALBU_HUMAN	A(+57.02)LVLIAFAQYLQQC(+57.02)PFEDHVK	3	-2.34	-0.665	-2.08	0.05556	4.33	0.05556	NA	NA	NA	NA	-2.73341	NA	-2.88381	NA	-2.24961	NA	NA	NA	NA	-2.56657	-3.13719	-2.57894	NA	NA	NA	NA	-2.23068	-2.01264	-2.11402	-2.15883	NA	NA	NA	NA	-1.89872	NA	-1.49064	NA	NA	NA	-2.30863	NA	NA	NA	NA	NA
ALBU_HUMAN	EC(+57.02)C(+57.02)EKPLLEK	2	-1.93	0.537	1.25	0.22639	1.56	0.22639	NA	NA	NA	-3.28311	-0.947533	-1.11201	NA	-1.01838	-1.21791	-1.1873	NA	-2.16581	NA	-2.20144	-1.88343	-1.3514	NA	NA	NA	-2.31956	-2.2076	NA	-1.81505	-1.81714	NA	NA	NA	NA	NA	NA	NA	-2.33407	NA	-0.864934	-3.57856	NA	NA	-3.45606	NA	NA
ALBU_HUMAN	LVNE(+14.02)VTEFAK(+57.02)	2	0.01	NA	NA	NA	NA	NA	NA	NA	NA	NA	NA	NA	NA	NA	NA	NA	NA	NA	NA	NA	NA	NA	NA	NA	NA	NA	NA	NA	-0.116391	0.145583	NA	NA	NA	NA	NA	NA	NA	NA	NA	NA	NA	NA	NA	NA	NA	NA
ALBU_HUMAN	DA(sub V)FLGS(sub M)FLYEYS(sub A)R	2	4.92	NA	NA	NA	NA	NA	NA	NA	NA	NA	NA	NA	NA	NA	NA	NA	NA	NA	NA	NA	NA	NA	NA	NA	NA	NA	NA	NA	4.71654	5.12689	NA	NA	NA	NA	NA	NA	NA	NA	NA	NA	NA	NA	NA	NA	NA	NA
ALBU_HUMAN	LVN(+.98)E(+14.02)VTEFAK	2	-0.51	NA	NA	NA	NA	NA	NA	NA	NA	NA	NA	NA	NA	NA	NA	NA	NA	NA	NA	NA	NA	NA	NA	NA	NA	NA	NA	NA	NA	-0.505056	NA	NA	NA	NA	NA	NA	NA	NA	NA	NA	NA	NA	NA	NA	NA	NA
ALBU_HUMAN	ALVLIAFAK(sub Q)YLQQC(+57.02)PFEDHVK	3	-3.32	NA	NA	NA	NA	NA	NA	NA	NA	NA	NA	NA	NA	NA	NA	NA	NA	NA	NA	NA	NA	NA	NA	NA	NA	NA	NA	NA	NA	NA	NA	NA	NA	NA	NA	NA	NA	NA	NA	NA	NA	NA	-3.32193	NA	NA	NA
ALDOA_HUMAN	RALAN(+.98)SLAC(+57.02)Q(+.98)GK	2	1.61	0.268	1.11	0.27495	1.22	0.27495	0.518979	1.35043	1.61252	2.10434	2.09478	1.96481	2.03221	1.86184	1.93801	2.0936	1.15131	1.57669	1.62973	2.16026	1.90636	1.8361	1.85529	1.81943	1.63636	1.81982	1.20314	1.5858	1.45184	1.39258	0.983126	1.27462	0.18133	1.32985	1.74514	1.98418	1.152	1.3927	2.0826	2.35596	2.02647	2.18903	2.23672	1.78991	0.593538	0.656698
ALDOA_HUMAN	IGEHTPSALAIMENANVLAR	3	2.13	0.055	0.24	0.81348	0.06	0.81348	1.88523	1.19144	2.40306	2.74612	1.66015	1.48294	1.47876	1.65374	2.63574	2.79404	2.11654	2.41298	2.45981	2.15152	2.5797	2.90756	1.80912	1.8719	2.34418	2.28108	2.77005	2.73697	1.70818	1.71451	1.48063	1.50159	NA	1.46544	3.19162	2.95936	1.37718	1.36167	2.72598	3.01143	NA	2.28392	2.24345	2.61938	1.48375	1.27009
ALDOA_HUMAN	GILAADESTGSIAK	2	0.46	0.362	1.28	0.20782	1.64	0.20782	NA	NA	0.429865	0.925999	0.607349	0.319841	-0.0530881	NA	0.815678	0.906233	0.218424	0.758242	0.169466	0.570932	1.08421	1.02592	0.93699	1.58024	0.338281	0.643003	0.579996	1.0299	0.213595	0.349514	-1.15325	-0.581089	-0.736966	-0.655484	1.1479	1.24974	-0.728327	0.0860398	0.953816	0.682371	0.289507	0.411426	1.17932	0.557741	NA	NA
ALDOA_HUMAN	ALANSLAC(+57.02)QGK	2	-1.06	0.276	0.87	0.39002	0.76	0.39002	NA	NA	-1.01197	-0.548699	-1.21057	-1.08226	-1.7463	-1.95126	-0.719099	-0.25634	-1.25418	-0.962568	NA	-1.37754	-0.0415883	-0.395717	-0.825971	-0.990601	-1.65834	-0.803215	-0.626455	-1.24353	NA	-2.43335	NA	NA	-2.27753	-1.74582	-0.271585	-0.0580824	NA	NA	-0.830262	-0.536053	-1.074	-0.720232	-0.747613	-0.979916	NA	-2.5765
ALDOA_HUMAN	QLLLTADDR	2	-0.2	0.127	0.44	0.66305	0.19	0.66305	-0.436698	-1.8512	NA	0.252063	-0.496871	-0.237536	-1.1802	NA	0.308382	0.0234908	-0.232834	0.263034	NA	-0.434324	0.561116	0.434524	0.399541	0.520689	0.0452033	-0.128765	0.304973	0.317389	-0.219837	-0.650486	-0.913195	-0.702057	NA	NA	0.0609906	0.280901	-0.883523	NA	-0.037519	0.583686	-0.068387	NA	0.0210616	-0.37078	-1.04044	-1.11171
ALDOA_HUMAN	FSHEEIAMATVTALR	3	-0.21	-0.016	-0.04	0.96707	0	0.96707	-0.638562	-2.02257	0.0236513	-0.43973	NA	NA	NA	NA	0.0529489	0.212491	-0.355256	-0.367998	-0.201531	-0.108189	0.603241	0.656278	-0.641546	-1	-0.00964261	-0.482114	0.553217	0.240621	-0.554589	-0.745345	NA	NA	-1.48904	-0.323584	1.54619	1.24974	-1.74275	NA	0.797945	0.596397	-1.09382	NA	0.388271	0.10559	-1.25882	NA
ALDOA_HUMAN	ELSDIAHR	2	-1.91	0.202	0.67	0.5068	0.45	0.5068	NA	NA	-1.6939	NA	-2.12262	-2.59054	-2.80364	-2.63378	NA	-1.49136	-2.07985	-1.83062	NA	-1.9399	-1.19017	-0.94667	-1.40004	NA	-1.52945	-2.01189	-2.10806	-1.88627	-2.52905	-2.23545	NA	-2.93825	-3.24664	NA	-0.795518	-1.05964	NA	NA	-1.90395	-1.35875	-1.87224	NA	NA	-1.45145	NA	NA
ALDOA_HUMAN	KELSDIAHR	2	-2.74	0.446	1.28	0.21505	1.64	0.21505	NA	NA	NA	-2.2704	NA	NA	NA	NA	-2.20749	-2.9363	-2.85244	NA	-2.70562	-2.751	-2.8264	-1.91597	-2.65831	-3.13223	-2.59246	-2.37993	NA	NA	NA	-3.76888	NA	NA	NA	-3.2957	NA	-2.99253	NA	NA	-2.87279	-2.91456	NA	NA	NA	-2.29026	NA	NA
ALDOA_HUMAN	AAQEEYVK	2	-3.49	0.074	0.2	0.84024	0.04	0.84024	NA	NA	NA	NA	-4.00643	NA	NA	NA	-2.97417	-3.08411	-3.95843	NA	NA	NA	-3.15113	-2.89936	-3.89461	NA	-3.63428	NA	NA	NA	NA	-4.03953	NA	NA	NA	NA	-2.75899	-3.21095	NA	-4.59142	NA	-3.33925	NA	NA	-3.152	-3.60192	NA	NA
ALDOA_HUMAN	LQSIGTENTEENRR	2	-3.31	-0.748	-0.64	0.5627	0.41	0.5627	NA	NA	NA	NA	NA	NA	NA	NA	NA	NA	NA	NA	NA	NA	-3.6818	NA	NA	NA	NA	NA	NA	NA	NA	NA	NA	NA	NA	NA	NA	-2.93411	NA	NA	NA	NA	NA	NA	NA	NA	NA	NA
ALDOC_HUMAN	DNAGAATEEFIK	2	0.29	0.263	1.06	0.29602	1.12	0.29602	-0.15389	0.345408	-0.462714	0.229868	0.490507	0.507604	-0.50794	-0.0104733	0.522193	0.347359	0.397592	0.343205	0.757488	0.93932	1.06173	1.24549	0.248576	0.619129	0.396228	0.785875	0.482236	0.753488	0.0174346	0.446716	-1.24304	-0.59274	-0.499926	-0.495788	1.10281	0.802854	0.0215011	0.172609	0.988168	1.18136	-0.040642	-0.115597	NA	0.678493	NA	-0.799597
ALDOC_HUMAN	TPSALAILENANVLAR	3	0.18	0.197	0.53	0.60011	0.28	0.60011	-0.800582	0.397335	0.251062	0.241008	0.122857	0.534254	-0.492144	-0.623296	0.126841	0.439014	0.310788	0.381679	0.458304	0.405754	0.893691	1.27904	-0.0630098	-0.741688	0.527966	0.319557	0.71297	-0.307523	0.232381	-0.258585	-1.29013	NA	-1.97446	NA	1.19162	0.972779	-1.65146	-0.715631	1.65024	1.44299	0.859822	0.0703893	0.687324	0.865863	NA	NA
ALDOC_HUMAN	TPSALAILENANVLAR	2	0.2	0.344	0.99	0.33033	0.97	0.33033	0.597356	-0.281708	0.482016	0.661584	0.277801	0.0811096	-0.615059	-0.319973	0.592434	0.142697	0	0.502985	0.561345	0.8008	0.833028	1.14898	-0.52459	-0.246161	0.412366	0.418587	0.332794	0.687796	-0.455053	0.170544	-1.11641	-0.569532	NA	-2.6063	1.35435	1.49269	-0.379378	-0.797315	1.35356	1.34094	0.384664	0.333424	1.12199	1.10402	-1.78063	NA
ALDOC_HUMAN	YTPEEIAMATVTALR	3	0.13	-0.119	-0.37	0.71223	0.14	0.71223	-0.188287	-0.0993072	0.673594	0.549557	-0.701776	-0.68574	-0.939841	-0.740448	0.333566	0.226053	0.648288	0.537474	0.793708	0.557757	1.01568	1.28731	-0.963474	-1.70433	0.622556	0.0420232	0.944408	0.615686	0.207912	-0.545133	-1.08641	-0.608421	-0.277534	NA	1.61738	1.20495	-0.340459	-0.755895	1.65024	1.41456	0.548893	0.111031	0.693897	0.902389	-1.29866	-1.19994
ALDOC_HUMAN	GILAADESVGSMAK	2	0.94	0.288	1.13	0.26486	1.28	0.26486	1.09364	1.16316	1.1035	0.818553	1.07969	0.832463	0.396301	0.585832	0.290119	1.06559	1.24207	1.4736	0.817359	1.0657	1.99209	1.96538	0.871102	1.07353	1.34838	1.44667	1.56332	1.7445	1.0368	1.08648	0.0602351	0.255257	-0.377739	0.0131754	2.25824	1.44946	0.084146	0.213152	1.91863	1.97783	0.881737	0.765535	0.989353	0.688986	-0.41582	-0.23613
ALDOC_HUMAN	RAEVN(+.98)GLAAQGK	2	-2.31	0.099	0.33	0.74093	0.11	0.74093	-3.41662	-2.77041	-2.3953	-2.59549	-2.05741	-2.51507	-2.71541	-2.38322	-2.39569	-2.97302	-2.42245	-1.90277	-2.1897	-1.86702	-1.52022	-1.32596	-2.83768	-2.1343	-1.383	-2.04085	-2.94265	-2.23165	-2.44308	-1.78799	-3.89436	NA	-2.24054	-2.9102	-1.60643	-1.70682	-3.02711	-2.62583	-1.82429	-1.22303	-2.64219	-2.4344	-1.94179	-2.02722	NA	NA
ALDOC_HUMAN	RLSQIGVENTEENRR	3	-1.88	-0.087	-0.29	0.77585	0.08	0.77585	-4.12843	NA	-2.25211	-1.85062	-1.93386	-2.12408	-1.64386	-1.95126	-1.56488	-2.3438	-1.8625	NA	-1.78175	-1.46089	-0.886343	-1.46346	-1.93805	-2.03049	-1.46317	-1.53605	-2.37752	-1.57743	-1.77698	-1.97241	NA	-2.8295	NA	-1.76368	-1.40632	-1.28204	-2.43686	-2.08294	-1.69876	-1.13636	-2.43296	-1.64837	-1.32991	-2.02037	NA	NA
ALDOC_HUMAN	KELSDIALR	2	-1.23	-0.01	-0.03	0.97497	0	0.97497	-1.82443	-1.81698	-1.69776	-0.933363	-1.09954	-1.76623	-1.84986	-2.26565	-1.76419	-1.31897	-1.38212	-0.824772	-0.750116	-1.02853	-0.601614	-0.13489	NA	-1.84122	-0.792481	-0.707267	NA	-0.928772	NA	-2.66808	-1.80177	NA	-2.47823	NA	-0.344648	-0.253181	-1.91995	NA	-0.321087	-0.286958	-0.963073	-1.27928	-0.443607	NA	NA	NA
ALDOC_HUMAN	VDKGVVPLAGTDGETTTQGLDGLSER	3	-1.55	-0.17	-0.39	0.70337	0.15	0.70337	NA	-3.15307	NA	-0.552541	NA	NA	-2.88381	NA	-1.43161	-1.31406	NA	-1.08314	-0.983559	-1.58399	-1.01426	NA	-2.07162	NA	NA	-1.78269	-2.37752	NA	NA	NA	NA	NA	-3.11806	-1.87094	-0.313754	-0.95139	NA	NA	-1.1771	-0.851062	NA	-1.21424	-1.20482	-1.56156	NA	NA
ALDOC_HUMAN	ALQASALNAWR	2	-0.35	0.168	0.5	0.62343	0.25	0.62343	NA	-0.148099	NA	-0.345065	0.254101	-0.453794	NA	-0.659925	NA	NA	NA	-1.18068	NA	-0.392804	NA	0.902188	-0.226509	-0.285844	-0.135369	NA	NA	0.136817	NA	NA	-1.39652	-0.829501	-1.55564	NA	NA	-0.183472	NA	NA	0.411667	NA	-0.026967	NA	0.216318	NA	NA	-1.1678
ALDOC_HUMAN	GVVPLAGTDGETTTQGLDGLSER	3	0.56	0.213	0.41	0.68627	0.17	0.68627	1.00508	-0.34125	NA	NA	0.857858	NA	-0.305731	1.12966	0.667924	0.439014	NA	NA	NA	0.239134	0.674125	1.64988	NA	1.81943	-0.278278	1.43795	NA	1.06643	NA	1.2824	-0.777608	0.397479	NA	NA	0.562936	NA	0.723909	0.0955002	NA	0.840323	NA	NA	NA	NA	0.188828	-0.428299
ALS_HUMAN	NLIAAVAPGAFLGLK	2	-1.39	-0.167	-0.4	0.69396	0.16	0.69396	-1.89843	-1.64706	NA	NA	-1.37638	-1.03876	NA	NA	-0.964486	-1.24694	-0.446829	0.185414	-0.712374	-1.1019	-2.5897	-1.2097	-2.42632	-2.74011	-2.30178	-1.79087	-0.836147	-0.818095	-0.919	-0.598956	-1.70745	-2.0907	0.785102	NA	NA	-2.88902	0.285958	NA	-1.86663	-2.65153	-2.57697	NA	-1.0651	-1.10484	NA	-1.61931
ALS_HUMAN	VAGLLEDTFPGLLGLR	2	-1.58	-0.375	-0.73	0.473	0.53	0.473	-2.3017	-2.17457	NA	NA	-2.28327	-2.87424	NA	NA	-1.1565	-2.0791	-0.827611	-0.277284	-1.04194	-1.52113	NA	NA	NA	NA	NA	-3.00047	-1.9852	-1.24353	-1.69661	-1.80735	-3.37026	-2.31677	0.635589	0.831729	NA	NA	-0.152966	-0.349389	-2.3856	-2.06657	NA	NA	-2.152	-0.96339	-2.44426	NA
ALS_HUMAN	LAYLQPALFSGLAELR	3	-1.86	-0.317	-0.75	0.4611	0.56	0.4611	NA	-2.76822	NA	NA	NA	-2.40972	NA	NA	-1.57154	-2.75884	-0.709485	-1.33851	-1.21346	-1.46627	-2.8042	-2.39837	NA	NA	-2.791	-2.60644	-2.21909	-2.59406	-1.58058	-1.85694	NA	NA	-0.106915	0.401741	-2.81558	NA	-0.654865	-0.657267	-2.15069	-2.35875	-2.36257	NA	NA	-2.7191	NA	NA
ALS_HUMAN	SLALGTFAHTPALASLGLSNNR	3	-0.13	-0.527	-1.17	0.25441	1.36	0.25441	-0.800582	-1.74017	NA	NA	-0.537657	-0.76033	NA	NA	NA	-0.36398	0.876989	0.748461	NA	NA	NA	-0.528727	-1.32604	-0.806177	NA	-0.307784	1.04394	0.405565	-0.407747	-0.128065	-1.7633	NA	1.44531	1.61983	NA	NA	0.873287	1.28106	-0.942251	NA	NA	NA	NA	NA	-0.748743	-0.0995357
ALS_HUMAN	LEYLLLSR	2	-0.43	-0.766	-1.01	0.34616	1.03	0.34616	NA	NA	NA	NA	NA	NA	NA	NA	NA	NA	NA	-1.03843	NA	NA	NA	NA	NA	NA	NA	NA	NA	NA	NA	NA	NA	NA	-0.106915	-0.265154	NA	NA	-0.4516	-0.264647	NA	NA	NA	NA	NA	NA	NA	NA
ALS_HUMAN	TFTPQPPGLER	2	-0.19	-1.354	-2.4	0.04111	5.76	0.04111	NA	NA	NA	NA	NA	NA	NA	NA	NA	NA	-0.647328	-0.790146	-1.32814	NA	NA	NA	NA	NA	NA	NA	NA	NA	NA	NA	NA	NA	0.321928	0.479743	NA	NA	0.473931	0.125363	NA	NA	NA	NA	NA	NA	NA	NA
ALS_HUMAN	DLHFLEELQLGHNR	3	-0.56	NA	NA	NA	NA	NA	NA	NA	NA	NA	NA	NA	NA	NA	NA	NA	NA	NA	NA	NA	NA	NA	NA	NA	NA	NA	NA	NA	NA	NA	NA	NA	0.18133	-0.0402639	NA	NA	-1.14576	-1.255	NA	NA	NA	NA	NA	NA	NA	NA
AMBP_HUMAN	TVAAC(+57.02)NLPIVR	2	4.95	-0.232	-1.49	0.14411	2.22	0.14411	4.42508	4.35043	4.36885	4.51211	5.02647	4.95812	4.7669	4.8456	4.71831	4.70756	4.94792	4.89862	5.05475	5.15589	4.68275	4.83045	5.16581	5.29336	4.95829	5.00089	5.16634	5.24302	5.20672	5.42146	5.50299	5.53096	5.79302	5.75831	4.64386	4.57795	5.45923	5.46838	4.4476	4.61682	4.72691	4.70044	4.98935	4.78503	4.55932	4.70479
AMBP_HUMAN	ETLLQDFR	2	4.04	-0.477	-2.87	0.00644	8.23	0.00644	3.69127	3.68982	3.74291	3.82597	3.94786	3.89175	4.18536	4.28761	3.17292	3.25528	3.94342	3.78958	3.93824	4.04224	3.30288	3.52435	4.25246	4.32664	3.48817	3.67711	3.62288	3.6987	4.1888	4.31355	4.78238	4.80514	4.93664	4.82053	4.28035	4.14186	4.5591	4.60298	3.39095	3.56925	3.85244	3.83794	4.55188	4.44155	4.48794	4.62678
AMBP_HUMAN	VVAQGVGIPEDSIFTMADR	3	3.69	-0.461	-1.64	0.10867	2.69	0.10867	2.18307	3.58975	3.67919	4.10281	3.42502	3.22115	3.89129	3.89203	2.51513	3.44483	3.94342	3.50444	3.81589	3.44242	2.8286	3.75347	3.86378	3.49499	3.36299	3.24656	3.34894	2.73318	3.78494	3.28526	4.64386	4.23398	4.5258	4.83451	4.31371	4.29471	3.24176	3.98022	3.61495	3.74365	3.82443	3.49825	3.95556	4.31178	3.99412	4.2509
AMBP_HUMAN	VVAQGVGIPEDSIFTMADR	2	3.25	-0.666	-2.86	0.00652	8.2	0.00652	3.31512	2.7144	3.65099	3.61738	2.39486	2.21742	3.29941	3.61806	2.66083	2.20052	2.89202	3.41761	3.09401	3.2531	2.37608	2.29962	2.6545	2.52397	2.92493	3.29804	2.57168	2.9572	3.09698	3.71239	3.84598	3.86846	4.69945	4.70856	3.65691	3.56535	4.04584	3.91493	2.48567	2.4465	3.20076	3.24793	3.85652	3.65728	4.02038	4.18088
AMBP_HUMAN	GEC(+57.02)VPGEQEPEPILIPR	2	3.57	-0.443	-2.52	0.0157	6.35	0.0157	3.42033	3.2863	3.71595	3.75974	3.11958	2.99128	3.94062	3.98393	2.86894	2.8082	3.36296	3.52893	3.43518	3.59047	2.76275	2.89409	3.46279	3.49917	3.29716	3.30285	3.12857	3.23635	3.56731	3.69314	4.2736	4.2612	4.72889	4.57055	3.74514	3.72115	4.09737	4.05486	2.76117	2.85362	3.42502	3.51096	3.87832	3.89107	4.23739	4.25387
AMBP_HUMAN	GEC(+57.02)VPGEQEPEPILIPR	3	2.87	-0.342	-1.62	0.11317	2.63	0.11317	2.25594	2.19843	2.42765	2.77131	2.64883	2.76451	3.19148	3.29028	NA	NA	2.88264	2.37534	2.414	2.88497	2.10635	2.69097	3.40188	3.10346	2.51831	2.64528	2.41318	2.34936	3.05274	3.21201	3.50053	3.33736	3.73374	3.50794	3.0163	2.91833	NA	3.42495	2.14863	NA	2.64172	2.49057	3.3325	NA	3.24484	3.53215
AMBP_HUMAN	KEDSC(+57.02)QLGYSAGPC(+57.02)MGMTSR	3	3.01	-0.245	-1.36	0.18113	1.85	0.18113	2.62403	2.33149	2.49476	2.81296	2.57304	2.51978	3.17096	3.2276	2.90239	2.53612	3.02237	3.08601	2.83195	2.798	2.81746	3.07927	3.15662	2.89109	3.3795	3.57347	3.29692	3.247	3.60924	3.68233	3.36055	3.40482	4.06916	4.26799	2.63068	2.51906	3.35618	3.41554	2.47359	2.56117	2.64812	2.55336	2.87832	2.71489	2.96438	3.06904
AMBP_HUMAN	KEDSC(+57.02)QLGYSAGPC(+57.02)MGMTSR	2	-0.74	-2.684	-2.46	0.06159	6.05	0.06159	NA	NA	-2.53343	NA	NA	NA	NA	NA	NA	NA	NA	NA	NA	NA	NA	NA	NA	NA	NA	NA	NA	NA	NA	NA	NA	NA	0.38247	-0.0816838	NA	NA	NA	NA	NA	NA	NA	NA	NA	NA	NA	NA
AMBP_HUMAN	EYC(+57.02)GVPGDGDEELLR	2	4.45	-0.222	-1.26	0.2153	1.58	0.2153	3.87138	4.01867	3.67919	3.93289	4.53513	4.4307	4.24548	4.40309	4.23629	4.18541	4.42239	4.5642	4.49139	4.66609	4.13715	4.43415	4.64796	4.79076	4.46321	4.65095	4.61885	4.83902	4.78971	4.9846	4.99018	5.12707	5.30574	5.37711	3.89592	3.97087	5.10368	5.17685	3.87798	4.11886	3.97643	4.08746	4.23447	4.18779	4.1476	4.44392
AMBP_HUMAN	AFIQLWAFDAVK	2	3.63	-0.76	-2.61	0.01265	6.79	0.01265	3.16804	2.76704	3.57299	3.19878	3.3112	2.59074	3.31072	3.32714	3.70458	3.48592	4.22882	4.11864	4.3667	4.03036	3.86151	4.06492	1.39642	0.316259	3.13886	3.09677	4.10284	3.65938	3.90689	3.93083	4.43998	4.0835	5.10329	5.06944	3.96053	3.57795	4.51241	4.44544	3.60114	3.56117	3.95936	3.45943	3.8418	3.91362	3.5413	3.59202
AMBP_HUMAN	AFIQLWAFDAVK	3	-1.86	-0.01	-0.02	0.98591	0	0.98591	NA	NA	NA	NA	NA	NA	NA	NA	NA	NA	-1.33587	NA	-1.96327	NA	-2.81526	-1.49714	NA	NA	NA	NA	-1.30223	NA	-1.80735	NA	-1.69834	-2.16993	NA	NA	NA	NA	NA	-2.0326	-1.48106	NA	NA	NA	NA	NA	NA	-2.37084
AMBP_HUMAN	FIQLWAFDAVK	2	1.18	-0.013	-0.03	0.97579	0	0.97579	0.579294	0.320007	2.15528	2.29546	0.116299	-0.630878	0.893801	1.06877	0.479314	0.480626	1.8618	1.96242	1.38264	1.0657	0.82415	1.25395	NA	NA	1.72947	1.97852	0.411314	0.164038	1.55244	1.41364	0.935679	1.11667	3.87213	3.87567	0.617384	0.580461	2.20464	2.51759	0.136432	0.670398	NA	-2.48197	1.9432	1.95984	0.976349	1.40439
AMBP_HUMAN	C(+57.02)VLFPYGGC(+57.02)QGN(+.98)GNK	2	1.79	-0.319	-1.66	0.10446	2.76	0.10446	1.26303	1.07024	1.30996	1	1.69357	1.64733	1.33121	1.42996	1.41335	1.53612	1.85798	2.14125	1.76359	2.07959	1.65423	1.93413	NA	1.53865	1.96651	2.21118	2.07369	2.29396	2.1888	2.03304	2.35509	2.30109	3.04751	2.89003	1.59585	1.34127	2.42233	2.36167	1.33366	1.55141	1.65874	1.20163	1.74226	1.58609	1.47534	1.32757
AMBP_HUMAN	KGVC(+57.02)EETSGAYEK	2	-1.09	-0.497	-1.8	0.07945	3.24	0.07945	-3.33215	-2.22154	-0.814527	-0.834161	-1.63941	-2.07638	-0.37164	-0.346264	-1.49988	-1.77902	-1.09756	-1.0727	-0.792447	-1.08114	-1.63796	-1.49148	-0.870365	-1.23502	-1.05996	-1.07537	-1.56282	-1.94322	-1.00439	-0.945346	-0.307324	-1.07973	0.652077	0.479743	-0.581687	-0.71172	NA	-0.29894	-1.67706	-1.62768	-1.29874	-1.0619	-0.5025	-0.458379	-1.04044	NA
AMBP_HUMAN	KGVC(+57.02)EETSGAYEK	3	-1.62	NA	NA	NA	NA	NA	NA	NA	NA	NA	NA	NA	NA	NA	NA	NA	NA	NA	NA	NA	NA	NA	NA	NA	NA	NA	NA	NA	NA	-1.46222	NA	NA	-0.623471	-0.846938	NA	NA	NA	NA	NA	NA	NA	-2.9885	-1.40096	NA	NA	-2.42754
AMBP_HUMAN	EC(+57.02)LQTC(+57.02)R	2	0.33	-0.145	-0.65	0.51915	0.42	0.51915	-0.956532	NA	0.157952	0.172837	0.50564	0.167219	0.410376	-0.171556	0.496938	0.24116	0.387023	0.84341	NA	0.413088	0.26566	0.198919	0.448555	0.562791	0.580328	0.279132	0.272506	0.390278	0.971212	0.861243	0.321928	0.058273	1.41181	1.15068	0.159688	0.138457	0.800531	0.871535	-0.279627	0.204792	0.321928	0.367371	0.592017	NA	-0.486365	-1.05184
AMBP_HUMAN	HHGPTITAK	2	-1.86	-0.545	-2.13	0.0387	4.56	0.0387	-2.80532	-3.26855	-1.43344	-1.77237	-2.29896	-2.85148	-0.774685	-1.07222	-2.50625	-2.57121	-1.79355	-1.67511	-2.02082	-2.03251	-2.77154	-2.62785	-1.9349	-2.17844	-1.86065	-2.49541	-2.58645	-2.60934	-1.56104	-1.80735	-1.38187	-1.57723	0.192645	-0.310393	-1.45493	-1.48513	-0.928167	-1	-2.58328	-2.46039	-1.97878	-2.1976	-1.51457	-1.27386	-1.66453	-1.66344
AMBP_HUMAN	WYNLAIGSTC(+57.02)PWLK	3	-0.83	-0.744	-1.47	0.15866	2.16	0.15866	NA	NA	-1.12445	-1.09206	NA	NA	NA	NA	NA	NA	-0.707218	-1.61327	NA	NA	NA	-1.63408	NA	NA	-1.86843	NA	NA	NA	NA	NA	NA	NA	0.0255351	1.12663	-0.082655	-0.779535	-0.219507	-0.880189	NA	-1.86493	-0.723669	NA	-0.811338	-0.397171	NA	-1.39444
AMBP_HUMAN	GVC(+57.02)EETSGAYEK	2	0.05	-0.052	-0.11	0.91016	0.01	0.91016	NA	NA	-0.746936	-0.335103	0.518131	0.142236	1.0458	0.78671	NA	NA	-1.13362	-0.184425	-1.84717	0.407224	-0.657719	NA	1	0.734134	NA	0.36625	NA	NA	0.564352	0.652077	NA	-0.0446365	0.73954	1.10833	NA	-0.262136	NA	0.73293	-1.30021	NA	-0.952694	-0.910502	0.261265	0.730208	NA	NA
AMBP_HUMAN	AVLPQEEEGS(-18.01)GGGQLVTEVTK	3	0.01	-0.111	-0.34	0.73532	0.12	0.73532	NA	-0.321129	NA	NA	-0.55849	-0.225292	-0.646768	-0.417649	-0.323614	0.130129	NA	NA	NA	0.212478	NA	NA	0.0954196	0.371969	NA	0.852989	-0.0402171	0.430066	0.260108	0.804966	0.190897	1.27462	-0.536826	NA	-0.128515	-0.826584	-0.661702	0.0358205	0.136432	0.0227799	-0.226629	-0.897006	NA	0.463104	NA	0.85427
AMBP_HUMAN	KEDSC(+57.02)QLGYSAGPC(+57.02)M(+15.99)GMTSR	3	-2.13	0.312	0.77	0.45495	0.59	0.45495	NA	NA	NA	NA	-2.47789	-1.98272	NA	NA	NA	NA	NA	NA	NA	-2.04854	NA	NA	NA	-1.71978	NA	-1.66534	-2.66918	-2.94516	NA	-2.44089	-1.94514	-1.60056	NA	NA	NA	NA	NA	-1.92157	NA	NA	NA	NA	NA	NA	NA	NA
AMBP_HUMAN	A(+57.02)FIQLWAFDAVK	2	-1.57	0.747	0.4	0.69834	0.16	0.69834	NA	NA	NA	NA	NA	NA	NA	NA	NA	NA	NA	NA	-0.975408	NA	NA	NA	NA	NA	NA	NA	NA	NA	NA	NA	NA	NA	-0.694655	-2.96083	NA	NA	-1.03508	-2.19841	NA	NA	NA	NA	NA	NA	NA	NA
AMD_HUMAN	IPVDEEAFVIDFKPR	3	2.35	-0.033	-0.12	0.90341	0.01	0.90341	1.86673	1.35043	3.53235	3.50635	2.14397	1.78483	2.50524	2.32973	2.86278	2.82779	2.7874	2.77038	2.31364	2.19896	2.15673	2.55378	1.84388	0.822097	2.48817	1.94815	2.65275	2.38354	1.50688	1.1631	1.80255	1.76005	1.86507	1.94949	3.2358	3.09002	2.16172	2.18684	3.17683	3.27921	3.61143	3.40599	2.48997	2.59727	1.70134	1.23447
AMD_HUMAN	IVQFSPSGK	2	2.06	0.13	0.62	0.53646	0.39	0.53646	1.24882	1.48222	2.68291	2.82782	2.10309	1.97369	1.97654	1.5945	2.32642	2.41923	2.0842	2.01639	2.27572	2.19045	2.04654	2.17595	2.44403	2.47393	2.06677	1.99644	2.06187	1.83902	1.56731	1.11247	1.69441	1.72919	0.980548	1.05836	2.46538	2.4329	1.41828	1.751	2.78335	2.76069	3.00666	2.88166	2.87543	2.58889	1.47534	1.31626
AMD_HUMAN	EGPVLILGR	2	2.55	0.048	0.25	0.80554	0.06	0.80554	2.22723	2.08237	3.1035	3.08437	2.47393	2.26159	2.18331	2.26064	2.59912	2.4947	2.67025	2.24228	2.57528	2.5937	2.45584	2.6753	3.08577	3.07577	2.71328	2.51871	2.6993	2.45416	2.03145	2.06667	2.24734	2.12854	1.79256	1.3611	3.0264	2.78775	2.30449	2.12351	3.24055	3.14937	3.47393	3.33628	3.1652	2.9856	2.02327	2.02801
AMD_HUMAN	REEEEVLDQGDFYSLLSK	3	1.96	0.211	1	0.32418	1	0.32418	1.635	1.53837	2.69216	3.14048	2.11136	2.09257	2.0458	2.32973	2.32193	2.36662	2.01037	2.35936	1.91924	1.91369	1.86368	2.10756	1.85529	1.72275	1.67031	1.70825	1.95083	2.11373	0.767339	0.963331	1.52987	1.59869	1.06916	1.57611	2.77658	2.60529	1.7041	1.70848	2.48867	2.67939	2.83944	2.80735	1.84327	1.95984	0.976349	1.22239
AMD_HUMAN	TIPPEANIPIPVK	2	1.31	0	0	0.99951	0	0.99951	NA	0.779206	3.08957	2.93289	1.09478	1.19178	1.12476	1.18807	1.89637	1.54967	1.47449	-1.18442	1.0144	1.38203	1.04654	1.31183	1.29454	NA	1.19824	1.03741	1.4769	1.47242	0.207912	0.259316	0.383235	NA	0.372554	0.450984	2.04041	2.16876	1.19994	0.826797	2.26177	2.20645	2.41253	2.53605	1.47478	1.73528	1.15552	0.374153
AMD_HUMAN	AGIEVQEIK	2	1.12	0.275	1.26	0.21493	1.59	0.21493	0.31853	0.621808	1.42099	1.60666	1.30401	1.35288	1.09892	0.732785	1.66083	1.63475	0.854149	1.207	1.48218	1.50382	1.55576	1.41353	1.56704	1.48239	1.12179	1.28108	1.09125	0.992427	0.646485	0.163101	0.802554	0.815458	-0.231438	0.0519946	1.61203	1.61999	0.481709	0.838112	1.68206	1.74079	1.80353	1.8679	1.91816	1.64655	0.209263	-0.0256866
AMD_HUMAN	DGNYWVTDVALHQVFK	3	0.07	-0.058	-0.18	0.86131	0.03	0.86131	-0.736966	-0.545521	1.05268	0.95335	-0.353439	-0.562541	0.0565835	-0.830365	NA	0.207372	0.499233	0.636252	0.518701	-0.434324	0.644171	0.564019	-0.255655	-0.90866	-0.0161073	0.0327899	NA	-0.182252	-0.067323	-1.76888	-0.128584	-0.656516	-1.08489	-0.473564	0.459432	0.519061	0.120468	-0.296464	1.54456	1.00191	0.966212	0.807355	0.807355	0.837849	-0.360561	-0.0874628
AMD_HUMAN	EDVVHVHK	2	-3.01	0.23	0.92	0.36421	0.84	0.36421	-3.95522	-3.5242	-1.79785	-1.70668	-3.28327	-3.61802	-2.7907	-3.04936	-2.61218	-2.71931	-3.02237	-2.68568	-2.6789	-2.80444	-3.15113	-2.97962	-2.6845	-3.06362	-2.7416	-3.33144	-3.13612	-3.2555	-4.12163	-4.63138	-3.51617	-3.80942	NA	-3.64551	-2.2115	-2.41954	-3.40898	-3.37112	-2.70973	-2.30103	-1.90689	-2.191	-2.53903	-2.60192	-3.78224	-3.72382
AMD_HUMAN	NLFYLPHGLSIDK	3	0.95	0.035	0.14	0.88894	0.02	0.88894	0.75451	0.249106	1.88527	1.94656	0.467505	0.401065	0.757299	0.566584	1.26229	1.33176	1.43399	1.08795	0.874845	0.898097	0.760425	1.26236	0.785464	0.781531	0.876313	0.941994	0.633707	1.00503	0.0431977	-0.100929	0.636231	0.322962	-0.369395	-0.243055	1.67499	1.74593	0.102421	0.446922	2.03821	1.88245	2.27302	1.98914	1.65063	1.45083	0.785406	0.662071
AMD_HUMAN	NLFYLPHGLSIDK	2	-1.27	-0.131	-0.33	0.74401	0.11	0.74401	NA	NA	-0.523115	-0.595493	NA	NA	-2.23173	NA	-1.90016	-1.1918	NA	-1.21855	-1.78175	NA	NA	-1.62785	NA	NA	-1.6054	NA	NA	NA	NA	-3.06029	NA	NA	NA	NA	-0.657238	-1.0015	-2.01306	NA	-0.455439	-0.973458	0.0395284	-0.486004	-1.08521	-1.21399	-1.89812	NA
AMD_HUMAN	QSPQLPQAFYPVGHPVDVSFGDLLAAR	3	0.61	-0.238	-0.62	0.54062	0.38	0.54062	0.329377	-0.0554324	2.35726	2.29278	0.017702	-0.130913	0.531231	0.938713	NA	0.8082	0.928917	1.36897	0.919239	0.778257	0.778921	0.754962	-1.19794	-2.86851	0.0819879	0.443189	0.239291	0.803393	-0.519593	-0.295709	NA	0.177375	0.724027	-0.0539388	1.88486	1.6297	0.931234	0.538552	1.54456	1.52506	2.22239	2.02148	0.860904	1.25289	-0.613391	-0.619314
AMD_HUMAN	NNLVIFHR	2	1.28	0.073	0.29	0.7742	0.08	0.7742	1.59061	0.841228	1.91403	1.64071	1.44151	0.718774	1.09892	1.10561	1.21467	1.14805	1.00692	1.25615	1.54727	0.898097	1.09901	1.37526	1.85529	1.75104	1.33151	0.852989	1.45898	1.09027	0.603841	0.796973	1.34412	0.523337	NA	-0.16976	2.0602	1.74145	0.908334	0.455763	1.93633	1.8296	2.02975	2.16027	1.75803	1.79478	0.964376	0.767198
AMD_HUMAN	GSGGLNLGNFFASR	2	0.68	0.3	1.14	0.26066	1.31	0.26066	-0.536562	-0.205959	1.09236	1.57619	0.495569	0.529445	0.505235	0.897293	0.802854	1.01765	0.683265	0.95818	0.972877	1.09335	0.778921	1.25395	0.975125	0.824761	0.608617	1.02583	NA	-0.0669943	NA	NA	NA	0.177375	-0.366071	-0.51836	1.26849	1.3294	-0.126713	0.114237	1.0134	1.3104	1.47393	1.69153	0.984	1.01509	-0.748743	NA
AMD_HUMAN	IPLLQQPK	2	-0.04	0.105	0.47	0.63903	0.22	0.63903	-0.395929	-0.745521	0.52408	NA	-0.0179219	0.157901	-0.381307	-0.303781	0.187298	0.0523264	-0.178447	-0.00992684	NA	NA	-0.281122	NA	0.258918	0.210218	0.209367	0.0873235	0.18799	0.244876	NA	-0.611667	-0.61891	-0.520495	-1.15487	NA	0.562936	0.387816	NA	NA	0.768601	0.682371	0.567041	-0.0232698	NA	-0.292318	-0.418953	-0.459078
AMD_HUMAN	MENKPTSSELQK	3	-3.54	0.48	1.37	0.17891	1.89	0.17891	NA	NA	-2.81453	-2.42381	-3.85442	-3.63952	-2.92563	-3.71539	-3.39569	-3.00277	-4.51775	-4.71569	NA	-3.42383	-2.91876	-3.2842	-3.16255	-2.97569	-3.72174	-3.65336	NA	-4.10062	-2.87169	-3.81517	-5.35588	NA	NA	NA	-3.25623	-3.41954	NA	-4.34631	-2.82429	-2.85798	-3.78219	-3.49818	-2.53903	-3.25122	NA	-5.73433
AMD_HUMAN	MENKPTSSELQK	2	-3.59	0.273	0.84	0.40479	0.71	0.40479	NA	NA	-2.37043	-2.54105	NA	-4.17341	-3.33878	-3.19705	-3.41954	-3.86699	-3.99115	-3.36036	-3.55227	-4.06312	-4.17371	-3.49034	-3.08726	-3.4245	NA	-3.85798	-4.36215	-3.79782	-4.19603	NA	NA	NA	NA	-4.69094	-2.93587	-3.5037	-3.63791	-4.72359	-2.52398	-2.85798	-3.49336	-3.05889	-3.30087	-3.3152	NA	-4.96755
AMD_HUMAN	GDHVWDGNSFDSK	3	-0.78	0.313	0.91	0.36976	0.83	0.36976	NA	NA	-0.61691	-0.0948592	-0.452325	-1.68574	NA	NA	-0.775683	-1.01388	-0.323663	-0.48312	-0.959243	-1.41341	-0.333802	-0.494307	NA	NA	-0.257705	-0.19773	-1.5054	NA	NA	-1.59896	NA	NA	-2.45686	-1.57836	-0.815575	-0.81336	-1.66513	-1.26465	-0.165723	-0.361204	-0.096676	-0.32916	0.197939	-0.145277	NA	NA
AMD_HUMAN	GDHVWDGNSFDSK	2	-0.65	-0.238	-0.69	0.49661	0.48	0.49661	NA	NA	0.189661	0.19592	NA	NA	NA	-0.853748	-0.846649	NA	-0.788748	-0.943416	-0.685532	-0.966302	NA	-1.29107	NA	NA	NA	-1.46894	NA	NA	NA	NA	NA	NA	-1.8255	-1.34192	NA	-0.491432	-1.12199	NA	-0.233376	-0.875426	0.0906025	0.565597	-0.280108	-0.101222	NA	NA
AMD_HUMAN	EEEEVLDQGDFYSLLSK	2	-0.89	-0.328	-0.91	0.37216	0.82	0.37216	-0.963135	-1.43328	-0.295347	0.726435	NA	-1.8266	-1.22737	-1.82573	-0.28751	-1.48582	-1.57528	NA	-1.45273	-1.45021	-0.351799	-0.893372	-0.357295	-0.831123	-1.17099	-1.22239	-0.965707	-0.627116	NA	NA	NA	NA	NA	NA	-1.5099	-0.869733	NA	NA	-0.729131	-0.533281	0.25634	0.226509	-0.0762356	-0.491169	-1.82981	-1.51054
AMD_HUMAN	HAVSFMTC(+57.02)TQNVAPDMFR	3	-0.82	0.522	1.07	0.29492	1.14	0.29492	-1.63329	NA	1.59684	1.77323	NA	NA	-0.771504	-0.460084	-0.0619869	-0.802921	NA	-0.810243	NA	-2.00097	-0.204633	0.0783202	NA	NA	-1.22989	-0.955678	-0.456955	NA	-1.25866	-1.98339	NA	-1.72324	-2.55185	-1.6389	0.212994	NA	NA	-1.33916	-0.462381	0.504974	0.384664	0.0426443	-2.43211	-0.678072	-2.26444	-2.78295
AMD_HUMAN	ANILYAWAR	2	-0.07	0.067	0.19	0.84918	0.04	0.84918	NA	NA	0.482016	0.55849	0.23304	-0.348239	NA	NA	0.173416	-0.0790994	NA	-0.85726	NA	-0.291564	-0.284959	NA	0.0484985	-0.148863	NA	NA	0.251836	-0.374489	-1.34514	-1.86706	NA	-0.784271	NA	NA	0.6386	0.443959	NA	NA	1.02172	0.785875	0.530515	0.863938	-0.293047	NA	-1.09452	NA
ANFC_HUMAN	TPPAEELAEPQAAGGGQK	3	0.66	0.591	1.94	0.05931	3.78	0.05931	-0.848676	0.674869	0.338525	1.03242	1.41504	1.43232	1.21573	1.15331	0.984183	1.47354	NA	0.467652	0.793708	0.766852	1.16378	1.31183	1.22063	0.386468	1.1889	1.56348	0.697768	0.150492	0.982352	0.653848	NA	0.0974658	-1.10969	-0.606297	-0.463947	0.280901	NA	0.2492	1.22983	1.34094	0.434937	0.799087	0.895531	0.76037	NA	-0.229482
ANFC_HUMAN	TPPAEELAEPQAAGGGQK	2	0.1	0.421	1.56	0.12908	2.42	0.12908	0.0235685	NA	0.767637	0.540568	NA	-1.11954	0.569366	0.637057	0.776858	0.415531	-0.138197	-0.275287	0.412452	0.356388	0.252484	0.577566	-0.0374747	0.463711	0.716532	0.729841	-0.10806	0	-0.271831	-0.473776	NA	NA	-0.703018	-1.1157	NA	NA	NA	NA	0.509514	0.450008	0.415037	0.333424	-0.0106472	0.183346	-1.33963	-0.280108
ANGI_HUMAN	NVVVAC(+57.02)EN(+.98)GLPVHLDQSIFR	3	1.26	-0.029	-0.12	0.90247	0.02	0.90247	1.07925	0.966015	NA	1.04519	1.89855	NA	NA	NA	1.29012	1.25114	NA	1.71871	NA	1.41893	0.960034	1.32795	0.756561	0.514102	1.48436	1.45533	1.11433	0.796161	NA	1.0733	1.9972	1.20903	1.96413	1.75145	1.29546	1.16542	NA	NA	NA	1.04891	0.704544	0.495695	1.16046	1.70458	NA	1.98579
ANGI_HUMAN	SSFQVTTC(+57.02)K	2	-1.23	0.299	1.1	0.27904	1.22	0.27904	NA	NA	NA	NA	NA	-0.76623	-0.703235	-1.23462	NA	NA	-1.44872	-1.30553	-1.46409	-0.884897	-2.09616	-1.1594	-0.825971	-0.257388	-1.13303	-0.875259	NA	NA	-0.890269	-0.836899	-1.38187	-1.40988	-1.69465	-1.2136	-1.7099	NA	-1.17481	-1.25981	NA	-1.37851	NA	NA	-1.56077	-1.58665	-1.67199	-1.15515
ANGT_HUMAN	SLDFTELDVAAEK	2	8.36	0.135	1.05	0.3009	1.1	0.3009	8.41437	8.4342	8.48986	8.6634	8.38082	8.28004	8.38454	8.52707	8.47856	8.31624	8.30097	8.4021	8.16256	8.16135	8.19962	8.35032	8.47624	8.57876	8.78029	8.82401	8.11183	8.23802	7.95257	8.12889	8.08384	8.15455	8.09389	8.08513	8.60228	8.48066	8.27291	8.07443	8.55802	8.7157	8.70595	8.66888	8.36052	8.38419	8.11919	8.11098
ANGT_HUMAN	SLDFTELDVAAEK	3	4.41	0.348	1.38	0.17601	1.89	0.17601	4.02732	4.64705	3.66045	4.61203	4.92459	5.07617	4.5927	4.74217	4.72682	4.55639	4.56986	3.78958	3.79817	4.32095	4.67041	4.93939	5.04651	5.12794	4.8879	5.05177	4.29187	4.33945	4.30428	4.47254	4.0007	4.36522	3.187	3.66227	4.81086	4.33238	3.47977	3.51759	5.11502	5.56522	4.92019	4.32193	4.00265	4.52444	3.95079	3.63819
ANGT_HUMAN	DPTFIPAPIQAK	2	8.11	0.162	1.22	0.23069	1.48	0.23069	8.15333	8.25733	8.1762	8.15712	8.44356	8.34563	8.08883	8.2122	8.09879	8.04451	7.94904	7.98055	7.75711	7.77328	7.93551	8.16646	8.52168	8.62726	8.56033	8.57967	7.95083	8.00307	7.6913	7.90317	7.87342	7.9397	7.66305	7.54101	8.25589	8.12048	7.93513	7.90823	8.23386	8.32623	8.43972	8.42626	8.23235	8.21867	7.90101	8.01582
ANGT_HUMAN	FMQAVTGWK	2	6.81	-0.02	-0.12	0.90246	0.02	0.90246	6.79212	6.4379	7.43924	7.41709	6.50171	6.17089	6.77032	6.80652	6.83706	6.61998	6.9092	6.81323	6.65825	6.48001	6.70559	6.99408	6.77349	6.45256	7.33416	7.15677	6.6562	6.5926	6.53221	6.55779	6.68248	6.49415	6.7907	6.57611	7.26124	7.12048	6.68654	6.48647	7.19991	7.14883	7.28985	7.20945	7.20745	7.13121	6.46422	6.37742
ANGT_HUMAN	VLSALQAVQGLLVAQGR	3	7.38	-0.089	-0.5	0.6209	0.25	0.6209	7.26568	7.34847	8.15126	8.22005	7.26517	7.19955	7.22571	7.23316	7.55822	7.49645	7.53587	7.58496	7.33888	7.25361	7.35698	7.57799	6.1369	6.12794	7.53176	7.38791	7.22717	7.01285	7.08766	7.16814	7.11039	7.09527	7.59139	7.49038	8.0046	7.73387	7.07826	7.19621	7.85199	7.83363	8.06389	7.76818	7.61709	7.82423	6.77173	7.05038
ANGT_HUMAN	VLSALQAVQGLLVAQGR	2	4.75	-0.109	-0.53	0.60068	0.28	0.60068	4.91254	4.58176	5.87474	5.74024	4.69632	4.45151	4.5615	4.588	4.84881	4.74484	4.99653	5.02554	4.75136	4.4952	4.71912	4.93939	3.35444	3.21936	4.80629	4.59323	4.37784	4.22293	4.31534	4.45994	4.50299	4.35262	5.11076	5.00083	5.549	5.1919	4.59539	4.48197	5.19991	5.12983	5.53282	5.11686	5.15333	5.31602	4.24978	4.22391
ANGT_HUMAN	ALQDQLVLVAAK	2	7.77	0.157	1.17	0.24847	1.37	0.24847	7.84475	7.79121	8.14285	8.21122	7.86166	7.87615	7.85155	7.85465	7.96128	7.86145	7.49801	7.52356	7.35159	7.62325	7.60389	7.78374	7.93672	8.00118	8.16589	8.20734	7.56227	7.64888	7.46182	7.55334	7.54701	7.48552	7.66939	7.46063	7.89178	7.79586	7.30065	7.42448	7.92999	7.96195	8.08864	8.11894	7.98685	7.69192	7.54683	7.68568
ANGT_HUMAN	QPFVQGLALYTPVVLPR	3	6.41	0.056	0.28	0.78365	0.08	0.78365	6.09741	6.36603	6.99178	7.13862	6.32637	6.32193	6.47207	6.54674	6.60283	6.76494	6.61584	6.37851	6.22744	5.87968	6.25744	6.65787	6.14273	5.58614	6.79094	6.5073	5.97862	5.56893	6.2332	5.91707	5.70944	6.12336	6.2728	6.2969	6.59721	6.49734	6.21576	6.01179	7.22263	7.14883	7.20185	6.80735	6.69594	6.85076	5.80568	6.39434
ANGT_HUMAN	QPFVQGLALYTPVVLPR	2	6.06	-0.127	-0.66	0.51182	0.44	0.51182	6.06736	5.71562	6.88486	6.97102	5.48192	5.33059	5.85316	5.94635	6.34257	6.11597	6.13126	6.52714	5.99119	6.02439	5.96105	5.99723	5.02142	4.98935	6.29389	6.27007	5.31696	5.63628	5.45184	5.69314	5.69332	5.72919	6.38494	6.41017	6.48638	6.38172	6.03597	6.00553	6.32487	6.57528	6.86625	6.65821	6.48713	6.50787	5.97933	5.82443
ANGT_HUMAN	Q(-17.03)PFVQGLALYTPVVLPR	2	5.44	-0.07	-0.32	0.75337	0.1	0.75337	5.31342	5.06528	6.43924	6.44596	4.73697	4.42424	5.15955	5.53272	5.67498	5.56058	5.55223	5.90414	5.46824	5.42891	5.31402	5.78738	4.63644	4.23947	5.61473	5.70644	4.4015	4.49269	4.65695	4.94898	4.91803	5.11965	5.66686	5.92007	5.88764	5.76589	5.373	5.39845	5.98019	6.12161	5.79586	5.82273	5.70207	6.16918	5.50353	5.75803
ANGT_HUMAN	Q(-17.03)PFVQGLALYTPVVLPR	3	2.6	-0.072	-0.17	0.86612	0.03	0.86612	1.61298	2.58176	2.84601	4.19878	1.63743	1.5076	2.7323	3.14743	2.98985	3.00296	3.54035	2.96875	2.0696	2.77257	2.3235	3.34587	1.93269	-0.0430687	2.81996	3.29563	1.44994	1.19296	1.4438	1.1253	2.49061	2.68966	1.8437	2.94434	2.96263	2.96704	2.03001	2.96997	4.22263	3.6749	3.23947	3.23879	2.9349	3.92476	2.47111	2.89743
ANGT_HUMAN	VEGLTFQQNSLNWMK	2	6.4	0.052	0.32	0.74802	0.1	0.74802	6.61644	6.35435	6.79108	7.01224	6.1719	5.81107	6.44027	6.54674	6.41282	6.39222	6.36127	6.4538	6.13046	6.01237	6.408	6.70299	6.14853	5.78735	7.07218	6.95198	6.20045	6.16094	5.94725	6.01507	6.22882	5.90344	6.22882	6.35626	6.74208	6.75483	6.27291	6.12582	6.68042	6.69646	6.69632	6.76818	6.38928	6.57658	6.47481	6.32898
ANGT_HUMAN	VEGLTFQQNSLNWMK	3	2.41	0.409	0.89	0.38004	0.79	0.38004	NA	3.34729	NA	2.20163	2.93627	3.11681	2.65461	3.38322	1.64655	3.18758	2.59418	1.75336	0.757488	2.0375	2.36694	3.51029	3.19752	3.07016	2.52945	2.2908	2.83749	1.26806	1.63946	0.803371	2.06559	1.90517	NA	1.35594	3.10662	3.35598	NA	1.43803	3.00084	4.47775	2.7997	1.63227	NA	2.91585	2.23241	1.09576
ANGT_HUMAN	LDTEDKLR	2	3.19	0.179	1.09	0.28088	1.19	0.28088	2.80978	3.00877	3.63188	3.5518	3.51502	3.34947	3.44155	3.61806	3.28321	3.05375	2.75077	3.2835	2.88327	3.05402	3.03119	3.29962	3.4478	3.39097	3.58211	3.64906	2.57168	2.74825	3.02068	3.17548	2.75778	2.98571	3.14684	2.92704	3.42931	NA	2.89965	3.18241	3.16936	3.34659	3.46186	3.64386	3.60079	3.25465	2.63869	2.74964
ANGT_HUMAN	VEGLTFQQ(+.98)NSLNWMK	2	4.33	-0.027	-0.14	0.88711	0.02	0.88711	4.34883	3.71196	5.02512	5.24101	3.92459	3.5616	4.22571	4.3907	4.40489	4.20694	4.38304	4.54314	4.00413	3.89286	4.24086	4.47995	4.06382	3.75454	4.97875	4.91712	4.11719	4.13968	3.84263	4.02622	4.05553	3.77335	4.40332	4.46663	4.78731	4.77138	4.04584	4.10255	4.70806	4.80653	4.82443	4.83289	4.50125	4.64386	4.2123	3.77466
ANGT_HUMAN	ADSQAQLLLSTVVGVFTAPGLHLK	3	6.98	-0.154	-0.44	0.66156	0.19	0.66156	7.10483	6.76645	8.41149	8.14327	6.50171	6.37315	6.78051	6.76873	7.38082	7.24647	7.46698	7.46877	7.14806	6.97414	7.12816	7.56742	5.13104	3.07016	7.38615	7.20734	5.83402	5.61589	6.5393	6.89851	6.47812	6.44751	7.71914	7.63056	7.22882	7.13121	6.97356	6.77843	7.4418	7.38464	7.72186	7.65105	7.56202	7.83165	7.09022	7.1573
ANGT_HUMAN	ALYTPVVLPR	2	3.19	0.319	2.02	0.05014	4.07	0.05014	3.24166	3.1524	3.55281	3.34792	3.18371	2.96926	3.25331	3.33233	3.33089	3.28393	3.26101	3.04863	2.92741	2.83942	3.04463	3.41541	4.07605	4.06736	3.79248	3.77726	2.58	2.53458	2.69808	2.77273	2.9937	2.8808	2.71817	2.52873	3.18442	3.03807	2.97322	2.78063	3.57313	3.55467	3.32193	3.37851	3.3325	3.57481	2.99118	3.10565
ANGT_HUMAN	ALQDQLVLVAAK(+57.02)	2	2.98	0.182	1.25	0.21848	1.56	0.21848	3.02524	2.98876	NA	2.79796	3.13993	3.13671	3.32193	3.26878	2.87202	2.97311	3.05445	3.2159	2.97813	3.20953	2.93963	3.04799	3.46279	3.59982	2.6969	2.71549	2.24558	2.49045	2.67766	2.71026	2.79854	2.81619	2.91374	2.60903	2.80735	2.70516	3.19994	3.13043	3.09645	3.23111	3.30851	3.3505	3.23447	3.29299	2.41504	2.63136
ANGT_HUMAN	AN(-17.03)AGKPKDPTFIPAPIQAK	3	2.77	0.211	1.27	0.21054	1.62	0.21054	2.77052	2.90582	2.86904	3.28204	2.94555	2.96926	3.10542	3.30619	2.92919	2.81663	2.35755	2.58221	2.04977	2.43703	2.45871	2.64988	3.29287	3.34066	3.15334	3.30045	2.36105	2.54755	2.33502	2.41364	2.37679	2.52872	2.57851	2.66018	2.97728	2.92624	2.41016	2.58631	2.73612	2.93593	3.43741	3.36457	2.84327	2.68637	2.12357	2.47223
ANGT_HUMAN	TSPVDEK(+57.02)ALQDQLVLVAAK	3	0.95	0.075	0.37	0.71108	0.14	0.71108	0.890733	1.0441	0.52408	0.368387	1.06444	1.06458	1.0726	1.73435	0.995499	0.738938	1.2711	1.39428	1.09401	1.27339	0.797183	1.36748	1.11073	1.28758	0.370026	0.19885	0.207442	0.610748	0.618196	0.597902	0.636231	0.808093	0.754888	0.966525	0.730393	0.79424	1.16172	1.26438	0.979656	1.36342	1.98658	1.83592	1.17932	1.44465	0.050707	0.175572
ANGT_HUMAN	TS(+162.05)PVDEKALQDQLVLVAAK	3	1.62	0.636	2.11	0.0407	4.47	0.0407	1.26303	1.17737	2.36654	2.58277	1.92694	1.94689	1.8938	2.28225	2.56915	2.25941	1.64829	1.81558	1.71405	1.87704	0.403163	0.766836	2.09542	2.09796	2.4019	2.31956	1.52937	1.49939	0.959984	0.798575	1.56809	1.59012	-1.80285	NA	0.975197	0.926236	1.16172	1.03778	1.68206	2.0209	2.61362	2.44361	2.18166	2.3651	1.16601	1.02801
ANGT_HUMAN	LDAHKVLSALQAVQGLLVAQGR	3	0.68	-0.287	-0.76	0.4516	0.58	0.4516	0.955181	0.646541	1.27096	1.14938	0.38807	0.0843922	0.145099	0.499889	0.208846	0.239489	0.767166	1.1487	1.26716	0.918856	NA	1.45815	-3.96347	NA	1.82901	1.79955	0.249753	0.184122	-0.182035	0.46095	0.181066	0.432385	0.411814	0.2205	0.949959	0.972779	0.800531	0.780627	1.23699	1.16439	1.45457	1.30451	0.860904	1.33535	1.14495	0.931943
ANGT_HUMAN	LD(+57.02)AHKVLSALQAVQGLLVAQGR	3	0.82	-0.048	-0.22	0.82913	0.05	0.82913	0.967386	0.423808	1.18442	1.01954	0.412363	0.0876673	0.933329	0.938713	0.709744	0.738938	1.29391	1.6256	1.2324	0.908514	1.15673	1.06492	NA	NA	-0.190358	-0.154901	0.196668	0.00753367	0.42759	0.775982	0.492598	0.657238	1.49643	1.41669	1.08746	1.08296	1.00864	0.925575	0.590004	0.570862	1.76867	1.60881	1.38421	1.72512	-0.109624	-0.196692
ANGT_HUMAN	SLDFTELDVAAEKIDR	3	1.05	-0.058	-0.28	0.78188	0.08	0.78188	1.59061	1.38759	NA	0.0259952	2.02647	2	1.65461	1.8255	1.02892	1.16575	0.230298	0.381679	0.440137	0.596927	0.664209	1.17595	0.647961	0.699714	1.08199	1.07163	1.00742	1.10205	0.890722	0.828682	1.37679	1.46459	NA	NA	1.118	1.26852	0.873287	0.73293	1.0134	1.14721	1.70044	1.5509	0.577873	1.00673	0.798952	0.546743
ANGT_HUMAN	ALQD(+21.98)QLVLVAAK	2	0.64	0.051	0.13	0.89465	0.02	0.89465	3.01687	2.90155	-1.25495	-0.239102	1.2778	1.54382	1.0726	0.952259	0.802854	1.0936	-0.242648	-0.95296	-0.184988	0.503818	-0.343772	-0.209705	0.70958	1.30867	0.636362	0.891809	1.75176	1.75199	-0.587157	-0.79764	1.50053	1.62407	-0.979536	-0.99208	0.308753	0.230715	-0.324096	0.245805	0.89166	1.3181	0.0132968	0.464668	0.467126	0.10559	2.57319	2.68952
ANGT_HUMAN	PKDPTFIPAPIQAK	2	2.21	0.182	0.89	0.38013	0.79	0.38013	2.88982	2.77641	3.00595	2.57839	2.25261	1.71242	2.46871	2.54171	1.9955	2.1525	2.14818	2.20342	1.92469	1.68439	1.78351	2.27904	2.29287	2.04182	2.7863	2.57546	1.92496	1.9409	1.30871	1.39258	1.9972	1.93252	2.31418	1.82053	2.52356	2.29012	2.14712	1.65829	2.35027	2.40013	2.84688	2.7866	1.70044	2.58328	2.24236	2.29336
ANGT_HUMAN	LQAILGVPWK	2	0.43	0.145	0.53	0.59662	0.28	0.59662	1.4975	0.577479	1.40306	1.38857	0.518131	0.421974	0.779158	0.637057	0.590943	0.58956	0.528379	0.66773	-0.232764	0.0317939	0.935511	1.23698	-0.622437	-1.74959	0.622556	0.247553	0.232977	0.0175178	-0.197037	-0.0168083	0.383235	0	0.111508	-0.37415	1.41093	1.22432	-0.0778822	-0.161888	0.979656	0.81879	0.752907	0.903038	0.706953	1.07231	-0.211875	-0.413153
ANGT_HUMAN	ANAGKPKDPTFIPAPIQAK	3	4.48	0.192	1.14	0.25919	1.31	0.25919	5	4.70952	4.58297	4.56847	4.81497	4.40139	5.1065	5.29427	4.41546	4.35895	3.97022	4.33832	4.13929	3.95699	4.0254	4.3772	4.91645	4.75104	5.0514	4.74229	4.15942	4.31435	4.1274	4.13643	4.30505	4.33991	4.6231	4.34816	4.52783	4.37632	4.5406	4.21532	4.32697	4.40736	5.14069	5.04002	4.21746	4.36182	4.06591	4.10236
ANGT_HUMAN	ANAGKPKDPTFIPAPIQAK	2	-0.58	0.361	0.93	0.36097	0.86	0.36097	0.740356	-0.243336	NA	-0.382189	-0.590316	NA	0.569366	0.809217	NA	NA	NA	NA	NA	-2.23773	-1.8042	-0.57294	-0.320901	-1.01898	0.341655	0.0648511	-0.92278	-0.219877	-1.34514	-1.93999	-0.367371	NA	NA	-0.84456	NA	-0.864268	NA	-1.57693	-0.988264	NA	0.245112	0.137504	NA	-0.747114	NA	-0.885829
ANGT_HUMAN	FMQAVTGWK(+57.02)	2	0.44	-0.139	-0.61	0.54262	0.38	0.54262	-0.0413211	-0.313158	0.588931	0.750022	-0.153983	-0.339416	0.438121	0.911232	-0.0904153	NA	1.05445	1.08017	0.58909	0.8008	0.403163	0.824783	0.7171	0.1133	0.0657548	-0.264456	-0.154208	-0.342212	0.0830711	0.36257	0.512335	0.343484	0.652077	0.441269	0.759737	0.497999	0.723909	0.73293	0.66624	0.982676	1.33258	1.25701	1.02106	1.41966	-0.533124	-0.819428
ANGT_HUMAN	SLDFTE(+21.98)LDVAAEK	2	0.94	0.174	0.4	0.69191	0.16	0.69191	3.49449	3.42976	-0.925642	-0.698146	1.8696	1.56748	1.41038	1.47758	0.984183	1.12108	0.265345	0.455679	0.793708	0.778257	-0.290733	0.212875	1.13526	1.24445	1.50708	0.772069	2.13705	1.95395	-1.39616	-1.27534	2.1116	2.01799	-0.265097	-1.76368	0.924273	0.926236	0.84944	-0.0305451	1.57313	1.75219	0.300395	0.475085	-0.0321804	0.534657	3.16601	3.16046
ANGT_HUMAN	VEGLTFQQNSLNWM(+15.99)K	2	0.91	0.519	1.12	0.26931	1.26	0.26931	0.788317	2.0748	0.429865	0.628031	1.87932	2.05959	-0.922095	1.12966	1.16542	1.3239	NA	1.02452	0.0527627	0.596927	NA	0.858467	1.21178	2.34066	1.53683	2.15909	0.688569	1.71413	-0.361944	1.40315	0.269544	1.55536	-0.85782	NA	1.28204	1.08296	0.377178	NA	0.0865713	1.0209	0.511899	1.36177	NA	0.387816	0.00468408	1.02801
ANGT_HUMAN	VEGLTFQQNSLNWM(+15.99)K	3	-0.38	0.954	2.23	0.04093	4.97	0.04093	NA	0.428569	NA	NA	-0.0360693	0.534254	NA	-1.08877	-0.380986	NA	NA	NA	NA	NA	NA	NA	-0.0501858	0.808701	NA	0.521191	-1.44341	-1.54768	NA	-0.347923	NA	-0.32646	NA	NA	NA	NA	NA	-1.51803	NA	NA	NA	NA	NA	NA	NA	-0.844606
ANGT_HUMAN	AAMVGMLANFLGFR	2	-0.51	0.056	0.15	0.88358	0.02	0.88358	0.0565835	-1.0621	1.42099	0.825971	-1.48187	-2.37144	-0.709309	-0.757989	-0.114541	-0.775635	-0.170619	-0.417788	-0.0208185	-0.668169	0.495527	0.944623	NA	NA	-1.68557	-2.11075	-1.12959	-1.84046	-0.703732	-0.91352	-0.342342	-0.939246	-0.460398	-0.547081	1.0163	0.529477	-0.714042	-0.952434	-0.346547	-1.39351	0.278535	0.0426443	0.47478	0.657277	-1.564	-1.83448
ANGT_HUMAN	AAMVGMLANFLGFR	3	-1.84	0.331	0.86	0.39806	0.74	0.39806	-2.46266	-2.88388	-0.676642	-0.297544	NA	NA	-2.2405	-2.04505	-1.51265	-2.45845	-1.83749	-1.96578	NA	-1.81811	-1.41556	-0.483014	NA	NA	NA	NA	NA	NA	-2.78905	-2.6734	-2.59169	-2.43762	NA	-2.27633	-0.731511	-1.10404	NA	-3.1655	-1.97497	-2.71293	-1.22507	-1.57347	-1.32991	-0.911744	NA	NA
ANGT_HUMAN	DPTFIPAPIQAK(+57.02)	2	1.95	0.069	0.38	0.70247	0.15	0.70247	1.90349	1.9968	1.27589	1.22426	2.16794	2.39975	2.21573	2.26064	1.54239	1.57638	2.11654	2.15242	2.06467	1.94439	1.96812	2.10756	2.7058	2.96541	1.6016	1.52284	1.36587	1.30928	1.50688	1.78085	2.0986	2.02436	1.77385	1.57167	1.75002	1.51906	2.0247	2.23472	2.21177	2.08544	2.67557	2.71809	2.56896	2.31178	1.32427	1.47732
ANGT_HUMAN	SLDFTELDVAAEK(+57.02)	2	1.8	0.202	1.06	0.29527	1.12	0.29527	1.6567	1.61347	1.28081	1.54956	2.26748	2.14066	2.3013	2.45397	2.00673	1.65369	2.25666	2.26303	1.8692	2.00389	1.66918	1.85291	2.18853	2.27399	1.27967	1.37541	0.809478	1.06643	1.32631	1.41364	1.46045	1.68162	1.18133	1.70755	1.65951	1.56535	2.26448	2.03287	2.13337	2.1729	2.26748	2.62059	2.25016	2.2809	1.10188	0.91554
ANGT_HUMAN	AN(+.98)AGKPKDPTFIPAPIQAK	3	2.92	0.245	1.14	0.26045	1.3	0.26045	3.4975	3.27973	3.07549	3.14642	3.078	2.98251	3.48543	3.69662	2.70631	2.55974	2.80934	3.10529	2.6562	2.44778	2.35158	3.00352	3.28867	3.14669	3.29933	3.14577	2.65275	2.67524	2.39878	2.78894	1.39816	2.72137	3.17278	3.096	3.11232	3.00486	2.87329	2.69609	2.8479	2.87725	3.66507	3.39232	2.63534	2.87967	2.43252	2.53215
ANGT_HUMAN	LDTEDK(+57.02)LR	2	-1.87	0.337	1.04	0.30485	1.08	0.30485	-2.87085	-2.03562	-2.05097	-1.57191	-1.44261	-1.69697	-1.04346	-1.06129	-1.79505	-1.94387	-1.48321	-1.10425	-1.99587	-1.44489	-1.48008	-1.35655	-1.82306	-1.89282	-2.25006	-2.91938	NA	-4.65143	NA	-2.19663	-2.24304	-1.80219	-2.02076	-1.72817	-1.85062	NA	-1.54017	-1.15739	-2.08494	-1.59264	-1.23761	-1.09234	-1.17099	-1.3152	-3.62347	-2.58836
ANGT_HUMAN	PFLFAVYDQSATALHFLGR	3	-0.24	-0.043	-0.11	0.91504	0.01	0.91504	0.20826	-1.1235	1.47774	1.04519	-0.940679	-0.291826	-0.148904	-0.736096	0.416722	0.0542285	0.428843	0.111031	-0.41091	-0.616476	0.561116	0.132556	-2.77726	NA	-1.01179	-0.334419	-0.508918	-1.06963	-0.370422	-1.01681	-1.50343	-1.86673	0.684498	0.489204	1.15528	0.741453	0.11047	-1.43397	-0.0566509	-1.06257	0.444785	0.15056	0.549162	0.450826	-0.592017	-0.563901
ANGT_HUMAN	VEGLTFQQN(+.98)SLNWMK	3	1.62	0.218	0.46	0.65183	0.21	0.65183	NA	1.93121	1.31476	2.99013	NA	0.822669	NA	NA	1.27162	2.3894	2.17914	1.66253	0.95166	0.929124	1.64921	1.97565	2.09542	1.73697	1.6969	1.99049	2.00742	-0.131724	0.866875	NA	1.15619	NA	0.541373	1.75538	2.41709	2.76589	-0.982774	0.427576	2.84322	3.19605	2.54432	1.70929	1.47478	1.95115	1.35211	NA
ANGT_HUMAN	VEGLTFQQN(+.98)SLNWMK	2	-1.09	NA	NA	NA	NA	NA	NA	NA	NA	NA	NA	NA	NA	NA	NA	NA	NA	NA	NA	NA	NA	NA	NA	NA	NA	NA	NA	NA	NA	NA	NA	NA	NA	NA	NA	NA	NA	-1.41773	-0.323191	0.807902	-2.90689	NA	-0.785509	-2.55164	-1.52973	-0.0459862
ANGT_HUMAN	FM(+15.99)QAVTGWK	2	0.97	0.069	0.15	0.87987	0.02	0.87987	-0.062434	1.76233	0.0811368	0.61952	1.34665	1.48294	2.43468	0.780648	0.695938	0.927142	1.31079	1.13375	0.137879	1.07497	-0.413462	0.69408	1.13339	2.11982	1.27084	1.60301	0.531087	1.6831	2.67766	1.50479	-0.307324	1.65724	1.31159	0.831729	1.05627	1.2809	0.224248	0.792309	0.11483	1.33336	0.938599	1.25096	0.216318	0.546245	-0.0549892	1.17306
ANGT_HUMAN	F(+57.02)MQAVTGWK	2	-0.12	0.208	0.88	0.38366	0.78	0.38366	-0.313467	-0.313158	-0.232363	-0.278329	0.271913	-0.221234	0.245869	0.539916	-0.434646	-0.2658	0.376376	0.118644	0.0745172	-0.0425076	NA	0.372152	0.24164	-0.418184	-0.529447	-0.123594	NA	NA	-1.01765	-0.822051	-0.338802	-0.656516	NA	-1.18322	0.0797272	-0.443786	0.112475	-0.141741	0.634059	0.232742	0.63743	0.226509	0.719892	0.294707	-0.938013	-0.775185
ANGT_HUMAN	VQGLALYTPVVLPR	2	0.89	0.249	1.12	0.27011	1.25	0.27011	1.4975	1.03944	0.809057	0.960107	1.2541	0.980752	1.03676	1.15331	0.926236	0.549667	NA	0.66773	0.287626	-0.181416	1.19166	1.17595	1.29956	1.53703	1.55147	1.61852	0.543045	0.584123	0.508421	1.00556	0.909126	0.678395	0.215013	0.0131754	0.669851	0.529477	0.762729	0.566033	0.979656	1.18977	NA	NA	0.131706	1.04807	1.75097	1.53703
ANGT_HUMAN	D(+57.02)PTFIPAPIQAK	2	1.61	0.34	1.59	0.11872	2.54	0.11872	1.89439	1.87127	0.802236	0.891066	2.33258	2.44514	1.92845	2.10561	1.63212	1.47354	1.63495	1.83419	1.48955	1.70246	1.85934	1.98076	2.45156	2.67187	1.12179	1.45533	0.405712	0.966892	0.792874	1.21201	1.75364	1.57285	1.15265	0.61552	1.31536	1.10402	1.7691	2.01802	1.59	1.86154	2.3821	1.96347	1.98935	2.00253	1.14495	1.16046
ANGT_HUMAN	D(+21.98)PTFIPAPIQAK	2	1.22	-0.221	-0.57	0.56996	0.33	0.56996	3.41716	3.30908	-0.163976	-0.728248	2.05247	1.83441	1.17509	1.11768	1.00673	1.18324	NA	0.0925941	0.485132	0.102455	NA	-0.351403	1.31946	1.44824	1.67031	NA	2.06779	1.92772	NA	NA	2.13088	1.99222	0.0630098	NA	0.447459	1.11098	0.762729	0.480525	1.2512	1.3104	NA	0.773996	0.287577	0.80928	3.0603	2.96782
ANGT_HUMAN	LD(+21.98)TEDKLR	2	-1.64	-0.337	-0.69	0.49593	0.47	0.49593	0.438606	0.29936	-3.4859	-3.23292	-1.63941	NA	-0.939841	-0.911463	-2.17668	-2.20995	NA	NA	-1.34905	NA	-3.88111	-2.24742	-1.47805	-3.08346	-1.20505	-1.87526	-0.918089	-1.118	NA	NA	-0.43758	-0.757799	NA	NA	NA	-2.34915	-2.0756	NA	-1.1924	-1.69423	-2.02697	-2.47393	-2.31663	-1.33208	-0.0308229	NA
ANGT_HUMAN	ADSQAQLLLSTVVGVFTAPGLH(+57.02)LK	3	0.98	-0.169	-0.27	0.79261	0.07	0.79261	0.288272	NA	2.20267	1.99343	NA	NA	NA	NA	0.802854	1.18324	2.16065	2.06054	1.62304	1.05636	0.732228	1.45081	-0.840617	NA	1.09204	-2.65485	NA	NA	-1.40194	-1.07429	0.333069	NA	2.16706	1.98001	0.0966912	0.256026	1.35194	0.593	2.02999	1.96808	2.57603	2.26903	0.654004	2.27395	0.482072	0.770518
ANGT_HUMAN	Q(+57.02)PFVQGLALYTPVVLPR	3	-0.07	-0.236	-0.54	0.59531	0.29	0.59531	-1.13141	NA	-0.674737	0.273923	-0.335349	NA	-0.153038	0.204014	0.0723142	-0.510913	0.775294	0.0817292	0.00412789	NA	0.122374	-0.0700875	0.129635	-1.3505	-0.608649	NA	NA	NA	-1.75461	NA	NA	NA	-0.69883	0.186012	-0.119582	-1.48933	-0.305237	-0.200727	1.09448	1.10336	1.21666	0.321928	0.66073	1.12736	NA	NA
ANGT_HUMAN	FM(-48.00)QAVTGWK	2	1.23	0.403	0.93	0.36106	0.86	0.36106	0.187544	0.733763	0.230884	1.25206	2.28951	1.66935	2.63975	2.2387	1.51906	1.67239	NA	1.63625	NA	NA	1.35466	1.35966	NA	0.631355	NA	1.35703	NA	NA	0.45344	-0.654865	NA	0.483209	0.785102	0.980009	NA	NA	1.19048	2.45282	0.676809	1.93843	1.67974	2.05658	NA	NA	NA	0.311708
ANGT_HUMAN	ADSQAQLLLSM(sub T)VVGVFTAPGLHLK	3	1.67	-2.749	-1.85	0.09898	3.42	0.09898	NA	NA	NA	NA	NA	-0.411565	NA	NA	NA	NA	NA	-0.95296	NA	NA	NA	NA	NA	NA	NA	NA	3.24296	2.80339	NA	NA	NA	NA	NA	NA	4.57674	4.01787	NA	NA	NA	NA	NA	NA	-1.57019	NA	NA	NA
ANGT_HUMAN	ANAGK(+57.02)PKDPTFIPAPIQAK	3	0.78	-0.052	-0.12	0.90435	0.01	0.90435	1.67807	0.969286	-2.76506	NA	1.4675	0.954084	1.8583	2.10561	NA	NA	0.253757	1.0326	NA	0.708436	-0.00157758	1.06492	1.77349	1.53215	0.24224	-0.154901	-0.0402171	0.727873	0.67423	0.771094	1.03862	0.52693	0.652077	0.946061	-0.281514	NA	1.3001	1.16903	NA	NA	1.63313	1.69153	NA	0.80928	NA	-0.0636161
ANGT_HUMAN	FVQGLALYTPVVLPR	3	-1.7	0.178	0.44	0.66365	0.19	0.66365	NA	-1.10962	-0.892063	-1.53343	-1.76696	-2.06615	NA	NA	NA	-2.12141	NA	NA	NA	NA	-1.62817	-1.70447	-1.89156	-2.79468	-1.05552	-1.30193	NA	NA	-1.96106	NA	NA	-3.27362	NA	-1.36901	-1.46395	-1.09441	NA	NA	-0.737527	-0.889536	NA	NA	-1.49351	-1.62253	-3.33844	-2.04016
ANGT_HUMAN	FMQAVTGWK(+21.98)	2	-0.09	1.379	1.47	0.16624	2.16	0.16624	1.39796	0.575334	NA	NA	NA	NA	NA	NA	NA	NA	NA	NA	NA	NA	NA	NA	NA	NA	NA	NA	0.253917	-0.434471	NA	NA	0.0139123	-1.0852	NA	NA	NA	NA	NA	NA	-0.745972	-0.996178	NA	NA	NA	-1.18305	0.964376	0.272433
ANGT_HUMAN	TGC(+57.02)SLT(sub M)GASVDSTLAFNTYVHFQGK	3	-2.87	-0.481	-0.83	0.42012	0.68	0.42012	NA	NA	-2.74095	-2.54105	NA	NA	NA	NA	NA	NA	-1.86755	-2.21855	NA	NA	NA	NA	NA	-4.22176	-4.80288	-3.26389	-2.60594	-2.74117	NA	-2.83292	NA	NA	NA	NA	-1.6939	-2.39569	NA	NA	-3.18397	-2.6636	NA	NA	NA	-3.20853	NA	NA
ANGT_HUMAN	TGC(+57.02)SLMGASVDSTLAFNTYVHFQGK	3	2.21	-1.494	-0.8	0.43121	0.64	0.43121	3.55061	2.33149	-3.22956	NA	2.24511	NA	NA	2.62442	NA	NA	NA	NA	3.50055	2.67222	3.83965	-3.11427	NA	NA	NA	1.63387	NA	NA	NA	NA	NA	NA	4.48612	4.32853	NA	NA	3.31541	2.54202	2.77599	NA	4.50368	NA	3.18866	-4.00811	3.94927	3.00353
ANGT_HUMAN	HLVIHNESTC(+57.02)EQLAK	3	-1.89	0.134	0.39	0.69671	0.16	0.69671	NA	-3.11654	NA	-1.30887	-2.33086	-1.74277	-0.774685	NA	-1.55825	-1.57709	-1.70496	NA	-2.93296	NA	-1.64287	NA	-2.72469	-2.35531	-1.2199	-1.30193	-2.48444	-1.79607	-1.77698	NA	NA	-2.50061	NA	NA	NA	-2.18347	NA	-1.96812	-1.20788	-1.34897	-1.57299	-0.828793	NA	NA	-3.31724	NA
ANGT_HUMAN	SALQAVQGLLVAQGR	2	-1.45	0.165	0.37	0.71986	0.13	0.71986	NA	-0.874469	NA	0.184425	NA	-1.20511	NA	-2.6517	NA	NA	NA	NA	NA	-1.8813	NA	NA	NA	-2.28011	NA	-0.857981	NA	-2.14002	NA	-2.17132	NA	-1.38941	NA	NA	NA	NA	NA	NA	NA	-0.153279	NA	-1.26882	-1.90557	NA	NA	-1.69057
ANGT_HUMAN	VGEVLNSIFFELEADER	3	0.71	0.582	0.98	0.33599	0.95	0.33599	0.604071	0.739522	0.994026	0.602345	0.415037	0.800884	1.40336	1.8255	1.58796	0.628379	1.48444	1.46168	0.6822	-1.25623	1.13535	1.28731	NA	NA	1.80476	0.91712	NA	NA	0.7544	NA	-3.31356	0.539437	0.967432	0.34034	0.0656976	0.957431	NA	-1.86911	0.979656	0.740787	1.04601	1.1635	1.27009	NA	1.48375	1.12199
ANGT_HUMAN	AD(+21.98)SQAQLLLSTVVGVFTAPGLHLK	3	0.2	-0.333	-0.7	0.49881	0.49	0.49881	0.151324	0.466105	NA	-0.0398927	NA	NA	NA	NA	NA	NA	NA	NA	NA	NA	NA	NA	NA	NA	-0.0960308	-0.584963	NA	NA	NA	NA	NA	NA	NA	NA	NA	NA	NA	NA	0.449141	0.621488	NA	NA	-0.373217	NA	0.529973	0.836954
ANGT_HUMAN	MQAVTGWK	2	-0.41	-0.792	-0.91	0.38273	0.84	0.38273	-1.68692	NA	0.52408	0.61952	-1.62836	NA	NA	NA	NA	NA	-0.396659	-0.726015	NA	NA	NA	NA	NA	NA	NA	NA	NA	NA	NA	NA	NA	NA	0.123382	-0.0816838	NA	NA	NA	NA	NA	NA	NA	NA	NA	NA	NA	NA
ANGT_HUMAN	A(+57.02)DSQAQLLLSTVVGVFTAPGLHLK	3	0.11	-0.248	-0.32	0.74996	0.1	0.74996	NA	NA	0.0811368	-0.153461	NA	NA	NA	NA	NA	NA	0.397592	0.356144	-0.732838	NA	NA	NA	NA	NA	-0.990421	0.744055	NA	NA	NA	NA	NA	NA	0.459432	0.319279	NA	NA	-1.02623	NA	-0.698757	-0.444679	0.464281	0.333424	2.57787	0.133514	NA	NA
ANGT_HUMAN	VLSP(sub A)LQAVQGLLVAQGR	3	-2.42	0.664	1.01	0.34783	1.02	0.34783	NA	NA	-1.78958	NA	NA	NA	NA	NA	NA	NA	NA	NA	NA	NA	NA	NA	NA	NA	-2.26026	NA	NA	NA	NA	NA	NA	NA	-3.3091	NA	NA	NA	NA	NA	NA	-2.02704	NA	NA	NA	-2.73024	NA	NA
ANGT_HUMAN	Q(+43.01)PFVQGLALYTPVVLPR	2	-2.91	0.025	0.04	0.96916	0	0.96916	NA	NA	NA	NA	NA	NA	-2.9687	NA	-3.11114	-2.4157	NA	NA	NA	NA	NA	NA	NA	NA	NA	NA	NA	NA	NA	NA	NA	NA	NA	NA	NA	NA	NA	-3.15829	NA	-1.764	-3.52992	-3.13289	NA	-3.22104	NA	NA
ANGT_HUMAN	P(sub A)DSQAQLLLSTVVGVFTAPGLHLK	3	-0.79	1.031	0.84	0.43545	0.71	0.43545	NA	NA	0.564953	-0.0131754	NA	NA	NA	NA	NA	NA	NA	-1.92765	NA	NA	NA	NA	NA	NA	NA	NA	NA	NA	NA	NA	NA	NA	NA	NA	NA	NA	NA	NA	NA	-1.78363	NA	NA	NA	NA	NA	NA
ANGT_HUMAN	VEGLTFQQN(+.98)SLNWM(+15.99)K	2	-0.53	0.273	0.35	0.7372	0.12	0.7372	NA	NA	NA	NA	NA	-2.24411	NA	NA	-0.282035	NA	NA	NA	NA	NA	NA	NA	-0.188541	0.346239	NA	0.23955	NA	NA	NA	-0.569725	NA	NA	NA	NA	NA	NA	NA	-1.03673	NA	NA	NA	NA	NA	NA	NA	NA
ANGT_HUMAN	S(+57.02)LDFTELDVAAEK	2	1.34	0.465	1.09	0.29746	1.19	0.29746	NA	1.51617	0.724993	NA	1.8099	1.71242	NA	1.6784	NA	NA	NA	NA	NA	NA	NA	NA	NA	2.06454	NA	0.954273	0.851298	NA	NA	NA	NA	NA	0.61891	NA	NA	NA	NA	NA	NA	NA	1.50721	NA	NA	NA	NA	NA
ANGT_HUMAN	AD(+45.99)SQAQLLLSTVVGVFTAPGLHLK	3	-1.29	NA	NA	NA	NA	NA	NA	NA	NA	NA	NA	NA	NA	NA	NA	NA	NA	NA	NA	NA	NA	NA	NA	NA	NA	NA	NA	NA	NA	NA	NA	NA	NA	NA	-1.67284	-0.905767	NA	NA	NA	NA	NA	NA	NA	NA	NA	NA
ANT3_HUMAN	VAEGTQVLELPFK	2	6.44	0.096	0.52	0.60516	0.27	0.60516	6.29624	6.33863	5.58546	5.88264	6.77649	6.6577	6.32425	6.662	6.12478	6.15527	6.56839	6.58496	6.40623	6.65066	6.34926	6.65588	6.98294	7.03032	6.66821	7.00458	6.59341	6.76224	6.43166	6.74599	6.80506	6.927	6.90259	7.10449	5.58701	5.72115	6.60655	6.93647	5.90913	6.1161	5.76426	5.75489	6.09865	6.18084	6.28028	6.56538
ANT3_HUMAN	EVPLNTIIFMGR	2	6.5	-0.123	-0.76	0.44973	0.58	0.44973	6.12686	6.07954	5.8909	6.07	6.67208	6.47045	6.34272	6.39381	6.07898	6.12731	6.72478	6.7287	6.75711	6.6526	6.5239	6.82868	6.59792	6.26911	6.75382	6.68818	6.84915	6.62867	6.6526	6.71451	7.06517	6.87509	7.33635	7.3103	6.11753	6.01323	6.82672	6.88455	6.18379	6.1078	6.13879	6.0045	6.42676	6.56773	6.19959	6.32546
ANT3_HUMAN	EVPLNTIIFMGR	3	1.51	0.212	0.4	0.6919	0.16	0.6919	NA	1.80873	-0.452889	1	2.4217	2.58496	1.36773	1.09344	0.723419	1.39316	2.20344	1.29698	1.88047	1.8981	1.99605	2.73998	2.24164	1.31626	1.6156	1.70825	2.11433	0.049497	2.17915	NA	2.24144	1.97917	1.08139	2.55374	1.7885	1.77248	-0.760993	1.75698	2.07463	2.32956	1.46428	0.632268	0.956931	1.74033	-1.02127	1.44652
ANT3_HUMAN	EQLQDMGLVDLFSPEK	2	6.16	-0.127	-0.78	0.43754	0.61	0.43754	5.92935	5.80415	5.63429	5.86024	5.88294	5.88353	6.06261	6.0044	5.87967	5.78834	6.29214	6.51997	6.31052	6.21479	6.15274	6.31284	6.17721	5.92563	6.79094	6.59077	6.44767	6.43566	6.25346	6.2781	6.62131	6.66184	6.99637	7.10449	5.52427	5.48066	6.51003	6.52418	5.73359	5.82353	5.82207	5.76818	6.04825	6.20845	6.09709	6.21936
ANT3_HUMAN	EQLQDMGLVDLFSPEK	3	4.45	0.001	0	0.99654	0	0.99654	3.82423	4.42232	3.27343	3.80735	4.66858	4.70178	4.46366	4.3529	4.01787	4.37806	4.85031	4.44057	4.6314	4.12273	4.54094	4.78738	5.24381	4.50748	5.19824	4.77726	5.18008	4.69092	4.94725	4.67144	4.70944	4.84166	4.95752	5.06944	3.3071	3.33386	4.24176	4.63577	4.71449	4.25536	4.17437	3.87774	4.01582	4.41018	4.18677	4.76844
ANT3_HUMAN	VAEGTQVLELPFKGDDITMVLILPKPEK	3	1.69	-0.396	-1.28	0.20813	1.64	0.20813	1.70955	1.24641	1.86904	1.69842	1.64883	NA	1.50524	1.40062	1.27162	1.39316	1.75077	2.23529	1.94093	1.8876	1.90636	1.98585	-1.63515	NA	2.18421	1.79955	2.04994	1.65139	1.84263	1.88255	1.90316	1.68966	3.36006	3.29521	1.24793	1.15873	2.70742	2.4343	0.836165	0.608997	1.35885	1.03562	1.64725	1.96417	2	1.77052
ANT3_HUMAN	GDDITMVLILPKPEK	3	4.96	-0.083	-0.5	0.62212	0.25	0.62212	4.80735	4.41783	4.54262	4.58496	5.06954	4.82953	5.09565	5.0641	4.63935	4.69237	5.24354	5.2414	5.06714	4.96948	5.07769	5.33794	4.5496	4.38872	5.49197	5.24531	5.29187	5.20939	5.21265	5.06999	5.26199	5.21322	5.80459	5.86889	4.53492	4.4329	5.26448	5.31486	4.66226	4.52838	4.2744	4.2555	4.95556	4.88538	4.89511	5.08413
ANT3_HUMAN	GDDITMVLILPKPEK	2	2.51	-0.25	-1.19	0.24213	1.41	0.24213	2.60184	2.25983	2.17389	2.19305	2.27486	2.04281	2.55042	2.3907	2.05619	2.18758	2.66369	3.00206	2.78773	2.57421	2.52596	2.71262	1.63479	1.25831	3.14129	2.57546	3.02884	3.0604	2.54495	2.34404	3.04879	2.91205	3.8365	3.64121	2.02438	2.18532	3.16414	2.83811	1.7537	2.01143	1.79201	1.75702	2.37197	2.45083	2.94623	2.905
ANT3_HUMAN	FATTFYQHLADSK	3	6.01	-0.008	-0.05	0.96255	0	0.96255	5.58496	5.54112	5.3338	5.41401	6.1719	6.03435	6.13592	6.26743	5.80124	5.63792	6.15871	5.88474	6.00734	6.04814	5.83965	6.13817	6.55922	6.50021	6.59056	6.52541	6.26955	6.27913	6.15843	6.29947	6.42053	6.45637	6.82519	6.61714	5.45869	5.32492	6.35723	6.32243	5.49689	5.57328	5.52414	5.44956	6.05942	5.9925	5.6462	5.80432
ANT3_HUMAN	FATTFYQHLADSK	2	3.95	-0.12	-0.59	0.55753	0.35	0.55753	3.97863	3.78572	3.53235	3.29546	3.88897	3.58206	4.02308	4.06566	3.51317	3.38752	4.14505	4.04064	4.16256	3.86639	3.45008	3.93939	4.40382	4.03608	4.57496	4.18797	4.45898	4.27588	3.76088	3.82476	4.72009	4.41455	5.15482	4.56497	3.30378	3.23549	4.61321	4.25807	3.38935	3.31425	3.61143	3.51096	3.66073	4.12156	4.07985	3.99469
ANT3_HUMAN	DDLYVSDAFHK	2	4.61	-0.064	-0.32	0.75229	0.1	0.75229	4.52135	4.27478	3.92663	3.68012	4.69632	4.38318	4.77372	4.67227	4.05889	4.04899	4.73001	4.65862	4.8041	4.54613	4.49972	4.81624	5.17721	4.86544	5.49197	5.03018	5.06631	4.93268	4.72486	4.67144	5.39418	5.16359	5.59672	5.23674	4.02237	3.81993	5.15322	4.86048	4.06058	3.93093	3.94208	3.97269	4.37912	4.65728	4.68319	4.67187
ANT3_HUMAN	RVWELSK	2	4.83	-0.02	-0.09	0.92831	0.01	0.92831	4.17745	4.0729	4.3338	4.38606	5.23001	4.93557	5.23068	4.32714	4.41546	4.51383	5.05194	4.6909	5.08552	4.99414	5.087	5.16925	5.19976	4.87511	5.39886	5.21374	5.09561	4.80339	5.2706	4.209	5.38752	5.30764	5.46002	5.37711	4.25481	4.1075	5.10997	5.38886	4.48567	4.39832	4.47393	4.41954	5.30861	5.02133	4.6368	4.27302
ANT3_HUMAN	SKLPGIVAEGR	2	3.69	-0.018	-0.09	0.9265	0.01	0.9265	3.34215	3.42381	2.92034	2.99013	3.89137	3.62496	3.87869	3.39567	3.01787	3.30605	3.66588	3.71621	3.8692	3.81194	3.49273	3.92621	4.37835	4.21683	4.4535	4.20091	4.10139	4.00816	3.77857	3.2938	4.43998	4.46225	4.34746	3.85752	3.11988	2.97849	3.89238	4.10255	2.9924	3.14505	3.25354	3.17632	3.62678	3.80928	3.7837	3.72204
ANT3_HUMAN	NDNDNIFLSPLSISTAFAMTK	3	4.32	-0.366	-1.25	0.21835	1.56	0.21835	3.654	3.63165	4.30393	4.51211	3.75291	3.35967	4.28421	4.36561	4.23629	4.04899	5.05612	4.6256	4.39645	4.53777	4.49972	NA	3.62815	1.60835	4.91647	4.8934	4.32935	4.19571	4.29314	3.94536	4.70944	4.47393	5.33475	5.57055	4.11042	4.12478	4.85693	4.88114	4.72725	4.27526	3.97643	3.8679	4.29516	4.57481	4.76312	4.72632
ANT3_HUMAN	NDNDNIFLSPLSISTAFAMTK	2	2.43	-0.386	-1.38	0.17539	1.9	0.17539	2.31853	1.38759	2.75002	2.38606	1.91754	1.26882	2.19148	2.15916	2.20982	2.24283	2.76308	2.84341	3.0067	2.60014	2.61358	2.50852	1.40886	0.189695	3.25303	2.63768	2.44539	2.28366	2.51841	2.48503	2.58683	2.33736	4.1512	4.01318	2.29546	2.14525	3.16896	2.91493	2.02172	2.32956	1.99666	1.7866	2.54189	2.58609	2.90611	2.85505
ANT3_HUMAN	HGSPVDIC(+57.02)TAKPR	2	3.16	0.116	0.46	0.64874	0.21	0.64874	2.68864	2.78107	2.99851	2.68012	3.0177	2.68024	3.94062	3.62018	2.91138	2.59936	3.58727	3.848	3.50784	3.43162	3.07301	3.47815	3.50685	2.78564	3.78165	3.38451	3.4946	3.31182	3.14486	2.91983	3.90316	3.69765	4.6895	4.39295	1.66469	1.52948	3.80828	3.63253	2.67681	2.71187	2.13081	1.94111	3.22315	3.32865	2.87766	2.905
ANT3_HUMAN	TSDQIHFFFAK	2	4.37	-0.146	-0.84	0.4045	0.71	0.4045	4.2648	4.25314	4.08957	3.95842	4.27302	3.94237	4.42084	4.56614	4.03167	3.95031	4.55223	4.41761	4.66438	4.52935	4.18127	4.46181	4.13104	3.99528	4.8139	4.44884	4.73511	4.72939	4.348	4.2709	4.93641	4.96268	5.48036	5.30863	3.74514	3.84099	4.95098	4.70693	3.75869	3.89279	3.92459	3.90689	4.27338	4.22432	4.45623	4.40439
ANT3_HUMAN	ANRPFLVFIR	2	3.2	-0.263	-1.44	0.15774	2.07	0.15774	NA	3.08615	2.14992	2.15822	3.59679	3.41286	3.14594	3.25245	3.06159	3.0322	3.0511	3.08989	3.7219	3.41893	3.10452	3.3926	3.02142	2.89743	2.85875	2.76512	3.75544	3.75386	3.06851	3.51457	4.16868	4.13297	3.45709	3.04399	2.86024	2.69825	3.75793	3.48916	2.83381	2.84832	3.66507	3.63227	2.87832	2.9446	3.09366	2.9642
ANT3_HUMAN	ADGESC(+57.02)SASMMYQEGK	2	3.26	0.111	0.53	0.60118	0.28	0.60118	2.84327	2.79496	2.75533	2.87507	3.59384	3.31845	3.44497	3.15624	2.89032	2.71509	3.02066	3.03059	3.23459	3.2531	3.41356	3.46909	4.00103	3.96541	4.24404	4.2762	3.61885	3.61075	3.92577	3.14747	3.70302	3.60082	4.24928	3.82053	2.45645	2.43013	3.63778	3.593	2.76117	2.75219	2.25074	2.51096	2.92097	2.94897	3.06591	3.07577
ANT3_HUMAN	ADGESC(+57.02)SASMMYQEGK	3	-1.7	-0.101	-0.18	0.8604	0.03	0.8604	NA	NA	NA	-1.64796	-1.10719	-0.909065	-1.92563	-3.22849	NA	NA	-2.09756	NA	NA	-2.57816	-2.50671	-1.4746	-1.09778	-1.57089	-1.6054	0.190571	NA	NA	-1.02655	-3.09318	-2.58329	-1.40988	NA	-1.29895	NA	NA	NA	-0.995976	-1.49998	-1.4499	NA	NA	-0.613351	NA	-2.65859	-2.7108
ANT3_HUMAN	LQPLDFKENAEQSR	3	3.18	0.073	0.35	0.73113	0.12	0.73113	2.93934	2.96438	1.9045	2.39107	3.51502	3.5704	3.62323	3.68653	2.96417	2.79119	3.13876	3.13938	3.15562	3.367	3.14251	3.29553	3.78248	3.85896	3.44568	3.59127	3.36105	3.38112	3.40293	3.64719	3.78846	3.92232	3.75298	3.85752	2.26508	2.00299	3.52939	3.75995	2.50062	2.70895	2.84503	2.45418	3.34299	2.94021	2.57319	2.77879
ANT3_HUMAN	LQPLDFKENAEQSR	2	0.37	-0.064	-0.21	0.8325	0.05	0.8325	0.697041	0.621808	-1.15068	-1.35509	0.490507	-0.138547	0.821908	0.978977	-0.503062	-0.136517	0.29956	0.593183	0.886072	0.517493	0.225767	0.718742	0.893401	0.453419	0.944484	0.451874	0.778021	0.859976	0.338496	0.358231	1.34412	1.47393	1.6231	1.52183	NA	-0.936977	1.41828	1.00804	-0.833258	-0.341675	-0.256637	-0.935117	-0.345996	0.475279	0.282452	0.371969
ANT3_HUMAN	EVPLNTIIFM(+15.99)GR	2	2.73	0.037	0.1	0.92323	0.01	0.92323	2.4235	3.34099	1.06982	1.35307	3.7423	3.98471	1.64274	2.74217	2.58796	2.83887	2.16065	3.16166	2.64963	3.2934	1.73697	2.58093	3.5496	4.24942	2.61211	3.34076	3.1086	3.96205	2.40707	3.64051	3.51282	4.2612	2.822	3.28166	2.32847	2.53207	2.62203	3.07173	1.25826	2.07185	1.95592	2.24793	1.81038	2.18779	2.10188	3.12847
ANT3_HUMAN	KATEDEGSEQKIPEATNR	3	1.84	0.194	0.78	0.43737	0.61	0.43737	1.19052	1.10039	0.338525	0.946561	2.57901	2.26159	2.64274	2.81812	1.69594	1.38563	1.63048	1.99173	1.89721	1.88233	1.91475	2.12612	2.72458	2.77879	2.34838	2.44667	1.51209	1.79616	2.40293	2.57658	2.13088	2.19781	2.77761	2.92356	0.880418	0.79424	2.3604	2.38114	1.11794	1.28707	1.05889	1.27501	1.75803	1.58046	0.838845	1.16046
ANT3_HUMAN	KATEDEGSEQKIPEATNR	2	-1.45	0.068	0.22	0.83045	0.05	0.83045	-2.62279	-2.4059	-1.50608	-1.64796	-1.55325	-2.17184	-0.118272	-0.352912	-2.08802	-2.4157	-0.991701	-0.940249	-1.08514	-1.52113	-1.44102	-1.11514	-1.06301	-1.65006	-0.611909	-0.992911	-1.69302	-1.62323	-1.22752	-1.29571	-0.831318	-0.979463	0.770074	0.231816	-2.55254	-2.68257	-0.209453	-0.847191	-2.48576	-2.12379	-2	-1.486	-1.4264	-1.18688	-3.00329	-2.99661
ANT3_HUMAN	IEDGFSLK	2	4.42	0.077	0.36	0.72285	0.13	0.72285	3.95036	3.9249	3.38034	3.38606	4.98208	4.92417	4.52962	NA	4.36182	4.25941	4.61017	4	4.40623	4.47782	4.51359	4.64988	5.16581	5.34066	4.75184	5.094	4.85986	4.71028	4.70818	4.91245	4.95456	4.99547	4.58604	4.7632	3.92859	3.60283	4.56826	4.36949	4.15809	3.62614	3.87992	3.58496	4.56538	3.90239	4.47745	4.51987
ANT3_HUMAN	ATEDEGSEQKIPEATNR	3	1.83	0.219	0.87	0.39111	0.75	0.39111	1.17857	1.42381	0.498989	0.939739	2.57304	2.46416	2.44155	2.58583	1.77029	1.44483	1.56166	2.04064	1.85784	2.02319	1.85934	1.864	2.63479	2.87832	2.24404	2.58338	1.35622	2.00503	2.36086	2.65385	1.9972	1.99222	2.52356	2.70349	0.769387	0.878142	2.23717	2.59966	1.10234	1.39286	0.799701	1.18269	2.08246	1.56915	1.02327	1.25831
ANT3_HUMAN	ATEDEGSEQKIPEATNR	2	0.44	0.179	0.75	0.4546	0.57	0.4546	-0.788805	-0.357552	-0.0484985	-0.300771	0.793549	0.271699	1.12476	1.09344	-0.0387171	-0.0299118	0.537965	0.728698	0.781735	0.755357	0.713119	0.95504	1.34395	0.9545	1.17004	0.91712	0.292883	0.550136	0.830349	0.871935	0.616307	0.707186	1.61891	1.42657	-0.410672	-0.62599	1.0923	0.815392	-0.401077	-0.130061	0.0395284	-0.161653	0.304855	0.475279	-0.588486	-0.321928
ANT3_HUMAN	NRPFLVFIR	2	3.22	-0.153	-0.43	0.67195	0.18	0.67195	3.28758	3.2123	3.65099	3.50635	3.26006	2.89175	3.3182	3.50081	2.75705	2.78262	4.26534	4.10912	3.66764	3.55941	3.3235	3.46181	0.064309	0.308666	4.08953	3.90768	3.12574	3.31435	3.52032	3.57892	3.56573	3.48321	5.46002	5.21552	2.7885	2.57293	4.5406	4.19346	2.07063	2.32193	0.993305	1.29866	3.86382	3.76037	3.31487	3.01057
ANT3_HUMAN	ITDVIPSEAINELTVLVLVNTIYFK	3	3.88	-0.582	-1.92	0.06166	3.7	0.06166	2.98293	3.18442	4.24855	4.28204	3.59384	3.36979	2.46197	2.78822	3.55392	3.44664	NA	4.79553	4.2302	4.03036	4.91997	3.97821	2.69315	NA	2.31443	3.34309	4.34162	4.4122	4.21265	4.34129	4.22956	3.76196	5.36006	5.57055	4.16628	4.2082	4.79586	4.89475	2.54456	2.41097	NA	3.90689	4.20601	4.15978	4.05184	3.71128
ANT3_HUMAN	ITDVIPSEAINELTVLVLVNTIYFK	2	-1.47	NA	NA	NA	NA	NA	NA	NA	NA	NA	NA	NA	NA	NA	NA	NA	NA	NA	NA	NA	NA	NA	NA	NA	NA	NA	-2.24236	NA	NA	NA	-1.25634	NA	NA	-0.900288	NA	NA	NA	NA	NA	NA	NA	NA	NA	NA	NA	NA
ANT3_HUMAN	EVPLN(+.98)TIIFMGR	2	0.98	-0.133	-0.51	0.61608	0.26	0.61608	-0.00339858	NA	-0.0119726	-0.199406	1.33258	1.12481	0.873623	0.938713	0.306566	-0.00593296	1.38702	1.29026	1.19677	1.14712	1.00786	1.44343	1.53903	1.1814	1.48436	1.65659	1.21387	1.27848	1.4112	1.618	1.91803	1.6072	2.12634	2.41917	0.0843736	0.191896	1.48171	1.67732	0.0447512	0.544867	0.321928	0.0143553	0.188662	0.911378	0.562106	0.945226
ANT3_HUMAN	EQLQDM(+15.99)GLVDLFSPEK	2	1.83	0.354	0.59	0.55984	0.35	0.55984	1.44859	2.74335	NA	NA	2.77389	3.10069	0.15014	1.99215	2.01231	2.20052	-0.0609181	2.23879	1.62973	2.51749	-0.19017	1.59099	2.96989	3.87832	2.16052	3.17492	2.57168	3.25757	1.08927	3.00556	2.54911	3.59441	1.37752	2.5447	1.04041	1.26229	1.7041	2.4565	-0.145099	0.96318	0.807355	1.1177	-0.44505	0.837849	1.12357	2.5755
ANT3_HUMAN	EQLQDM(+15.99)GLVDLFSPEK	3	0.23	1.37	2.54	0.02069	6.46	0.02069	NA	0.468419	NA	NA	1.2406	2	NA	NA	NA	NA	NA	NA	NA	NA	NA	-0.452406	1.66102	1.99528	NA	0.267371	0	-0.249502	-1.09516	NA	0.283393	1.51973	NA	-0.547081	NA	-1.76673	NA	NA	-1.04271	NA	NA	NA	NA	-0.594262	NA	NA
ANT3_HUMAN	SPVDIC(+57.02)TAKPR	2	0.28	-0.736	-2.14	0.03824	4.6	0.03824	-1.29669	-0.92824	-0.787521	-0.976583	NA	NA	0.14004	0.22202	-0.416536	-0.677677	0.157541	0.604071	0.265444	0.212478	0.010995	0.459615	0.411952	-0.122962	0.501055	0.233517	0.123464	0.044623	0.207912	0.214413	0.514294	0.598686	1.29068	1.12663	2.70799	2.71203	0.467679	0.363242	-1.03925	-0.936369	2.84874	2.87774	-0.280108	0.0610494	-0.602665	-0.794681
ANT3_HUMAN	RVAEGTQVLELPFK	2	0.53	-0.068	-0.26	0.79741	0.07	0.79741	0.4975	0.477637	-0.358148	-0.527749	0.415037	0.265928	0.261482	1.01815	0.245323	0.080597	0.758992	0.834191	0.805582	0.766852	0.18474	0.836099	0.632136	0.390071	1.33997	0.966447	1.0197	1.15954	0.308712	0.614369	1.28798	1.37772	1.75107	1.72767	-0.509897	-0.59172	1.46611	1.21315	-0.421223	-0.236493	-0.360854	-0.234465	-0.267284	0.865863	0.609002	0.477322
ANT3_HUMAN	RVAEGTQVLELPFK	3	2.82	0.035	0.18	0.85647	0.03	0.85647	2.24882	2.30584	1.91403	2.09516	2.97303	2.78987	2.93576	3.19948	2.6994	2.35123	3.14348	2.80145	2.79669	2.89023	3	3.11919	3.33421	3.34066	3.39582	3.33372	3.07663	3.09323	2.95998	3.14747	3.13725	3.27195	3.46877	3.46063	2.07973	1.90239	3.37091	3.35381	2.47056	2.33336	2.05247	1.94111	2.94871	2.74537	2.59664	2.56598
ANT3_HUMAN	PLNTIIFMGR	2	0.27	-0.065	-0.13	0.89859	0.02	0.89859	-0.686925	0.636287	-1.77319	0.316672	-0.0397263	0.492857	0.173437	0.0587893	0.463104	0.830568	-0.215013	1.08795	-0.495799	0.517493	0.703469	-0.0574691	0.0524674	1.11765	0.253033	1.38451	0.226636	1.10205	0.391273	1.01937	0.133431	1.17509	0.708345	1.84653	-1.24998	-0.914213	-0.786921	1.05728	-1.45313	0.544867	NA	0.214125	0.40439	NA	0.125726	0.959843
ANT3_HUMAN	FSPENTRK	2	-0.46	0.06	0.26	0.79802	0.07	0.79802	-1.55141	-1.53158	-0.587946	-0.788138	-0.0655883	-0.388628	-0.140672	-0.139592	-0.756574	-0.921271	-0.106488	0.276709	-0.510445	-0.210428	-0.552226	-0.46069	-0.00824399	-0.0285692	0.0940439	-0.253119	-0.491388	-0.35182	0.0410682	-0.323321	-0.356591	-0.437621	0.940838	0.553744	-0.889576	-0.945608	0.182864	0.17082	-1.46703	-0.820328	NA	-0.710756	-0.387023	-0.549174	-1.68701	-1.6368
ANT3_HUMAN	DIPMNPMC(+57.02)IYR	2	6.3	-0.081	-0.45	0.65437	0.2	0.65437	6.14616	5.94581	5.81881	5.93503	6.31299	5.87763	6.11189	6.23662	5.86046	5.69237	6.46855	6.41181	6.5232	6.29389	6.34345	6.65588	6.55485	6.20665	6.88429	6.86523	6.69977	6.56893	6.58341	6.7092	6.99018	6.74615	7.05567	7.0655	5.75124	5.66024	6.74628	6.62765	5.89223	5.90561	5.70915	5.60881	5.94699	6.10696	6.20278	6.18478
ANT3_HUMAN	TSDQIHFFFAK(+57.02)	3	0.6	-0.13	-0.44	0.66144	0.19	0.66144	-0.676037	-0.301284	NA	-0.78136	1.03345	0.887995	0.933329	1.22202	-0.154002	-0.294559	1.35484	0.888639	1.25855	1.20743	0.683973	1.23698	0.945552	1.12199	-0.0711366	-0.264456	0.522484	0.667331	0.959984	1.09954	1.2649	1.27462	1.93411	1.95633	-0.528694	NA	1.7499	1.86048	-0.497599	-0.170403	0.115477	-0.263612	0.563589	0.856586	-0.313158	-0.435933
ANT3_HUMAN	NDNDN(+.98)IFLSPLSISTAFAMTK	3	1.27	-0.504	-1.02	0.31163	1.05	0.31163	0.561003	0.332763	1.01777	1.43296	0.142353	-0.92218	1.51829	0.883218	1.15537	1.01765	2.42368	1.71871	1.42174	1.72031	1.7227	1.18483	1.04053	-2.77518	2.63636	2.20091	2.0258	0.73091	1.56731	1.33854	2.05217	1.56413	2.51457	2.47974	0.769387	0.85348	1.84944	1.18684	1.94072	1.51839	0.300395	0.565597	1.54916	1.64655	2.10188	1.94963
ANT3_HUMAN	LPGIVAEGR	2	2.2	0.145	0.66	0.51648	0.43	0.51648	1.31853	1.39976	NA	NA	2.61435	2.51978	2.26691	1.8255	NA	NA	NA	2.1635	2.14163	2.19045	2.08421	2.23698	2.83814	2.79246	2.8017	2.79955	2.39915	2.30928	2.40293	2.07991	2.83426	2.93927	NA	2.12056	1.48894	1.23072	2.08721	2.38501	NA	1.76351	NA	NA	NA	2.08031	2.16077	1.75384
ANT3_HUMAN	SISTAFAMTK	2	0.17	-0.216	-0.83	0.41443	0.68	0.41443	-0.507317	-0.433279	-1.33992	NA	0.0351894	0.0612557	-0.450848	-0.0263273	-0.389792	-0.910101	-0.0280144	NA	-0.163995	0.222532	0.142512	0.410503	1.41041	1.152	1.13157	1.18015	0.489317	0.24275	0.250925	0.458925	0.750324	0.802175	0.731804	0.691247	NA	NA	0.242673	0.259336	NA	-0.533281	NA	NA	-0.110183	-0.14901	0	0.0473057
ANT3_HUMAN	D(+57.02)IPMNPMC(+57.02)IYR	2	1.56	-0.036	-0.18	0.85912	0.03	0.85912	1.44859	1.19144	0.384918	1.1375	1.64883	1.39314	1.74624	1.85465	1.51906	1.30005	2.02407	1.99587	1.84063	1.78393	1.50111	1.99597	2.18853	1.85896	0.944484	1.094	0.995034	0.901004	1.29983	1.69744	2.07889	1.98571	1.79627	2.1976	0.89812	1.00299	2.05629	1.86048	1.45529	1.65225	1.73697	1.8953	2.03924	1.91585	1.02327	1.08246
ANT3_HUMAN	DIPM(+15.99)NPMC(+57.02)IYR	2	1.89	0.103	0.24	0.81137	0.06	0.81137	1.56789	2.36293	0.11456	0.101283	2.75291	3.07617	0.779158	2.04368	1.94387	2.02252	0.986061	2.16717	1.70139	2.56436	0.722705	1.91825	2.76142	3.6939	2.46901	3.02	2.51209	3.16797	1.8365	3.02963	2.5961	3.44336	2.30378	2.37392	1.23406	1.482	2.06149	2.35775	-0.156312	1.00191	0.593841	1.12433	0.83735	1.05619	1.47534	2.37197
ANT3_HUMAN	FRIEDGFSLK	2	2.09	0.157	0.58	0.56476	0.34	0.56476	2.10631	2.1343	1.64719	NA	2.23001	NA	2.41038	2.35545	1.58796	NA	NA	2.42223	2.55784	2.32485	1.868	2.17149	2.21533	2.05322	2.65344	2.37541	2.55068	2.54324	2.05802	2.2709	3.0007	2.80514	0.610498	-0.38794	1.47131	1.52948	2.99783	2.38114	1.75869	1.52506	NA	NA	1.92097	2.15032	2.46688	2.38827
ANT3_HUMAN	DIPMNPM(+15.99)C(+57.02)IYR	2	1.98	-0.002	-0.01	0.99549	0	0.99549	1.61298	2.47649	0.0118741	0.576192	2.73161	2.93784	0.96228	2.06877	1.7834	2.03702	0.884523	2.1635	1.8692	2.52766	1.14251	2.01102	2.66102	3.39097	2.35257	2.89181	2.52507	3.09027	1.95998	3.00556	2.75364	3.48321	2.41665	2.43883	1.30212	1.4329	1.95378	2.21749	-0.219589	1.61526	NA	1.0072	NA	1.59727	1.30541	2.32757
ANT3_HUMAN	DIPM(-48.00)NPMC(+57.02)IYR	3	0.02	0.495	1.1	0.28198	1.2	0.28198	NA	-0.433279	NA	NA	0.109711	0.531851	0.642739	0.584093	0.195171	0.265992	0.0138058	0.678072	-0.836058	1.05636	0.0495927	-0.112964	NA	0.429113	NA	-0.16549	NA	-1.34861	NA	-0.16194	NA	0.884307	0.372554	1.38156	NA	-2.49354	-0.321387	1.151	NA	NA	-0.745899	-0.720232	0.482393	-0.0814711	NA	-0.885829
ANT3_HUMAN	ELTPEVLQEWLDELEEMMLVVHMPR	3	0.53	-0.714	-1	0.33123	0.99	0.33123	NA	NA	0.620296	0.398549	NA	NA	NA	NA	NA	NA	1.16993	0.636252	-0.257259	NA	-1.75548	NA	NA	NA	NA	NA	1.25599	0.444939	0.261938	-0.362172	0.875993	-1.40302	3.17278	2.98169	0.628031	NA	1.10242	0.593	NA	NA	NA	-0.382702	0.0622843	NA	NA	NA
ANT3_HUMAN	FATTFYQHLADSK(+57.02)	3	0.04	0.32	0.82	0.42124	0.66	0.42124	-0.969768	-1.57858	NA	NA	0.257085	0.23377	0.465343	0.978977	-0.643435	NA	0.584963	0.806177	0.453784	0.596927	-0.357848	0.141705	0.841589	0.649503	NA	NA	-0.358327	-0.264546	0.173332	NA	0.564312	NA	1.43582	1.46544	-1.52397	NA	1.14222	NA	NA	-1.25464	-0.817072	-0.373327	0.371969	0.546245	-2.29866	NA
ANT3_HUMAN	EQLQD(+21.98)MGLVDLFSPEK	3	-0.78	-0.599	-1.04	0.31074	1.08	0.31074	0.673822	NA	NA	NA	-1.74291	NA	-1.76516	-1.46728	NA	NA	NA	-2.3981	-1.11617	-1.97011	NA	NA	-0.30558	-1.8463	-0.385791	NA	0.864973	0.037281	NA	NA	0.748661	0.0998804	-0.430578	NA	NA	NA	NA	-1.17093	NA	-2.67578	NA	NA	NA	-1.34059	0.619728	0.0473057
ANT3_HUMAN	NDN(+.98)DNIFLSPLSISTAFAMTK	2	-0.33	-0.612	-1.42	0.1648	2.02	0.1648	-1.23147	NA	-0.0608822	-0.893834	NA	NA	-0.364433	-1.78022	-2.09761	NA	-0.187897	NA	0.307804	-0.301134	-0.123382	-0.652939	-1.40004	NA	0.444109	0.308122	-0.257097	-0.40084	-0.11877	-0.469914	0.00558103	-0.300754	2.12042	1.79024	-0.715271	-2.0659	0.78804	NA	-1.05315	-1.2638	NA	NA	-0.144948	NA	0.446364	-0.212994
ANT3_HUMAN	E(+57.02)VPLNT(-18.01)IIFMGR	2	-1.38	-0.401	-0.96	0.34724	0.92	0.34724	NA	-2.66318	NA	NA	-1.59569	-1.75445	-2.04346	-1.39689	NA	NA	NA	NA	-1.4584	-0.680607	NA	-0.587984	-1.11548	-1.58496	-2.14242	-1.82403	-2.14048	-1.8956	NA	-1.17132	-1.09834	-0.124121	0.192645	-0.095759	NA	NA	-0.899598	-0.762717	NA	NA	NA	NA	NA	NA	-2.28716	-2.65629
ANT3_HUMAN	E(+21.98)QLQDMGLVDLFSPEK	2	-0.67	-1.077	-1.73	0.10752	3	0.10752	-0.373767	0.0190667	NA	NA	-1.33086	NA	NA	NA	NA	NA	NA	NA	NA	NA	NA	NA	NA	-3.0209	-1.02043	NA	0.159421	-0.731939	NA	NA	-0.31774	-0.437621	NA	NA	NA	NA	NA	NA	NA	NA	NA	NA	NA	NA	0.009353	-0.297386
ANT3_HUMAN	ADGE(+21.98)SC(+57.02)SASMMYQEGK	2	-1.39	-0.349	-0.44	0.66631	0.19	0.66631	0.418428	-1.03562	NA	NA	-2.21552	NA	NA	NA	NA	NA	NA	-3.21242	NA	NA	NA	NA	NA	NA	-1.89202	NA	NA	-3.20123	NA	NA	-0.153246	-0.904953	NA	NA	NA	NA	-2.2501	NA	-2.08494	-1.77706	NA	NA	NA	NA	0.458365	-0.280108
ANT3_HUMAN	ADGESC(+57.02)SASM(+15.99)MYQEGK	2	-2.51	-0.03	-0.03	0.979	0	0.979	NA	NA	NA	NA	-3.40251	-2.65039	NA	NA	NA	NA	NA	NA	NA	NA	-4.3782	NA	-1.87941	-0.981263	-2.63163	-1.75045	NA	-3.13338	-3.45025	-0.380184	NA	-2.02609	-3.08489	-0.706408	NA	NA	-4.61916	NA	NA	NA	NA	NA	NA	NA	NA	NA
ANT3_HUMAN	TTFYQHLADSK	2	-0.1	0.106	0.2	0.84047	0.04	0.84047	NA	0.0502951	NA	NA	-0.920311	NA	NA	-0.165692	-0.334908	NA	NA	0.0676387	NA	0.210796	NA	0.0783202	NA	0.473931	-1.19036	1.01414	-0.484436	0.325449	NA	-0.14953	-0.739764	0.217953	-0.559427	1.11446	NA	NA	NA	0.496324	NA	-0.373545	NA	NA	-1.21217	NA	NA	NA
ANT3_HUMAN	AFLEVNEEGSEAAASTAVVIAGR	3	1.64	-0.205	-0.24	0.81335	0.06	0.81335	1.27711	1	-1.15598	-1.1146	3.26748	2.1872	2.31259	0.599671	NA	1.1919	2.86561	1.53747	2.67898	2.1383	2.9661	2.7932	2.83239	-1.80783	2.34838	1.49789	3.61885	2.46332	2.92865	1.03304	3.89002	3.08959	3.974	1.64121	-1.59648	-0.815995	3.33701	-0.200727	0.748702	-0.411216	NA	NA	2.25905	0.348645	2.67954	2.32757
ANT3_HUMAN	NDNDNIFLSPLSISTAFAM(+15.99)TK	2	-0.91	-0.46	-0.94	0.3574	0.88	0.3574	NA	NA	NA	NA	-1.74291	NA	NA	-1.12814	-2.16656	-1.16058	-1.97252	-1.87227	NA	-0.487961	NA	NA	NA	-0.229482	-1.03349	0.113836	NA	-0.627116	NA	-0.477649	-1.08641	0.18194	-1.30592	-0.212062	NA	NA	-1.00869	-1.01621	NA	NA	NA	NA	NA	NA	-0.983672	-0.0606628
ANT3_HUMAN	SDQIHFFFAK	2	0.66	-0.268	-0.51	0.61719	0.26	0.61719	NA	NA	NA	NA	-0.548036	0.185676	NA	0.606541	1.11444	0.852595	NA	0.698536	-0.25479	1.823	0.0782514	0.22153	NA	0.682191	0.0698303	1.42918	NA	0.772774	-0.440103	NA	NA	1.23123	0.402098	1.95291	NA	NA	NA	1.6063	NA	NA	NA	NA	0.713437	NA	NA	0.642271
ANT3_HUMAN	DDLYVSDAFHK(+57.02)	2	-1.22	0.216	0.43	0.67047	0.19	0.67047	NA	NA	NA	NA	-1.28674	NA	NA	-1.19825	NA	NA	NA	NA	-1.12065	-1.23773	NA	NA	-0.797116	NA	NA	NA	NA	NA	NA	-2.5656	-0.564144	-1.15258	NA	-0.668048	NA	NA	-0.192026	-1.1892	NA	NA	NA	NA	-1.9706	-1.94057	NA	NA
ANT3_HUMAN	N(+.98)DNDNIFLSPLSISTAFAMTK	3	-0.21	0.156	0.25	0.80341	0.06	0.80341	NA	NA	NA	NA	NA	NA	NA	NA	NA	NA	NA	NA	NA	NA	NA	0.0298705	-1.0207	NA	0.767607	-0.331435	NA	NA	NA	NA	NA	NA	0.73954	0.911296	NA	NA	NA	NA	0.189063	-0.286958	-1.39734	NA	-0.901596	NA	-0.333705	-0.917538
ANT3_HUMAN	N(+.98)DNDNIFLSPLSISTAFAMTK	2	-2	0.339	0.35	0.73868	0.13	0.73868	NA	NA	NA	NA	NA	NA	NA	NA	NA	NA	NA	NA	NA	NA	NA	NA	NA	NA	-1.77776	NA	NA	NA	NA	NA	NA	NA	-1.71143	NA	NA	NA	NA	NA	NA	NA	NA	NA	NA	NA	-2.52298	NA
ANT3_HUMAN	E(-18.01)QLQD(+57.02)MGLVDLFSPEK	2	-2.17	0.133	0.25	0.8084	0.06	0.8084	NA	NA	NA	NA	NA	NA	NA	NA	NA	NA	-2.44494	-2.16581	-1.77466	NA	NA	-2.17295	-2.24782	-2.16146	NA	NA	NA	NA	-4.12545	NA	NA	-1.43762	-1.92471	-1.6063	NA	NA	NA	-1.76957	NA	NA	NA	NA	NA	NA	NA	NA
ANT3_HUMAN	ATEDEGSE(+57.02)QKIPEATNR	3	-2.73	-0.252	-0.37	0.71909	0.14	0.71909	NA	NA	NA	NA	-3.45623	-2.69697	-2.82987	NA	NA	NA	NA	NA	NA	NA	NA	NA	NA	-2.37474	NA	NA	NA	NA	NA	-2.92723	NA	NA	NA	NA	NA	NA	NA	-2.11749	NA	NA	NA	NA	NA	NA	NA	NA
ANT3_HUMAN	ATE(+21.98)DEGSEQKIPEATNR	2	-3.5	-1.137	-1.22	0.28066	1.49	0.28066	NA	NA	NA	NA	NA	NA	NA	NA	NA	NA	NA	NA	NA	NA	NA	NA	NA	NA	-4.25413	NA	-3.40877	NA	NA	NA	NA	NA	NA	NA	NA	NA	NA	NA	NA	NA	NA	NA	NA	NA	NA	-2.82643
ANT3_HUMAN	EQLQDMGLVDLFSPEK(+57.02)	2	0.14	0.491	0.63	0.54171	0.39	0.54171	NA	NA	NA	NA	NA	NA	NA	NA	NA	NA	0.0544478	NA	0.299431	NA	NA	NA	0.377563	0.397248	NA	NA	NA	NA	NA	NA	0.879037	NA	1.11746	1.39672	-2.28951	NA	0.749905	0.683602	-2.0993	NA	NA	NA	NA	NA	NA	NA
ANT3_HUMAN	F(+57.02)ATTFYQHLADSK	3	-0.71	-0.303	-0.43	0.67502	0.19	0.67502	NA	NA	NA	NA	NA	NA	NA	NA	NA	NA	-0.997228	-0.810243	-1.32814	-0.466266	NA	NA	NA	NA	NA	NA	NA	NA	NA	NA	NA	NA	-0.534958	0	NA	NA	0.0531635	NA	NA	NA	NA	NA	-1.62476	NA	NA	NA
ANT3_HUMAN	NDN(+.98)DNIFLSPLSISTAFAM(+15.99)TK	3	-0.58	-0.68	-0.72	0.48786	0.51	0.48786	NA	-2.17313	NA	1.13153	NA	NA	NA	NA	NA	NA	NA	NA	NA	NA	NA	NA	-1.87639	-1.14886	-0.492921	NA	0.722015	0.531096	NA	NA	-2.44137	-0.866733	NA	NA	NA	0.819927	NA	NA	NA	NA	NA	NA	NA	NA	NA	NA
ANT3_HUMAN	GDDITMVLILPK(+57.02)PEK	3	1.13	-0.489	-0.66	0.52966	0.43	0.52966	NA	NA	NA	-0.174029	NA	NA	NA	NA	NA	NA	1.54749	NA	NA	0.999026	NA	NA	NA	NA	NA	NA	NA	NA	NA	NA	NA	0.52693	1.80735	2.07102	NA	NA	NA	NA	NA	NA	NA	NA	NA	NA	NA	NA
ANT3_HUMAN	KATEDEGSE(+21.98)QKIPEATNR	3	-2.48	NA	NA	NA	NA	NA	NA	NA	NA	NA	NA	NA	NA	NA	NA	NA	NA	NA	NA	NA	NA	NA	NA	NA	NA	NA	NA	NA	NA	NA	NA	NA	NA	NA	NA	NA	NA	NA	NA	NA	NA	NA	NA	NA	-2.48308	NA
ANT3_HUMAN	HGSPVDIC(+57.02)TQ(sub A)KPR	2	-0.88	-0.153	-0.15	0.88709	0.02	0.88709	NA	NA	NA	NA	NA	NA	NA	NA	NA	NA	NA	-0.978723	NA	NA	NA	NA	NA	NA	NA	NA	NA	NA	NA	NA	NA	NA	-0.739114	-0.912693	NA	NA	NA	NA	NA	NA	NA	NA	NA	NA	NA	NA
ANT3_HUMAN	K(+57.02)ATEDEGSEQKIPEATNR	3	-1.75	NA	NA	NA	NA	NA	NA	NA	NA	NA	NA	NA	NA	NA	NA	NA	NA	NA	NA	NA	NA	NA	NA	NA	NA	NA	NA	NA	NA	NA	NA	NA	-2.04713	-1.38621	NA	NA	-1.80195	NA	NA	NA	NA	NA	NA	NA	NA	NA
ANT3_HUMAN	VAEGTQ(+.98)VLELPFKGDDITMVLILPKPEK	3	0.62	NA	NA	NA	NA	NA	NA	NA	NA	NA	NA	0.620445	NA	NA	NA	NA	NA	NA	NA	NA	NA	NA	NA	NA	NA	NA	NA	NA	NA	NA	NA	NA	NA	NA	NA	NA	NA	NA	NA	NA	NA	NA	NA	NA	NA	NA
AP2B1_HUMAN	APEVSQYIYQVYDSILK	3	-2.46	0.417	0.68	0.5175	0.47	0.5175	NA	NA	-2.14803	NA	NA	NA	NA	NA	-2.72503	NA	NA	-2.01159	NA	NA	NA	NA	NA	NA	NA	NA	NA	NA	NA	NA	NA	NA	NA	NA	-2.41504	NA	NA	NA	NA	-3.00844	NA	NA	NA	NA	NA	NA
APLP1_HUMAN	AALEGFLAALQADPPQAER	3	6.6	0.142	0.63	0.53506	0.39	0.53506	6.25683	6.58176	7.40447	7.55598	6.23474	6.28228	6.66419	6.68247	7.10859	7.31004	6.83823	6.65862	6.7262	6.52089	6.45907	6.93775	6.49687	5.97893	6.51784	6.29442	6.78316	6.24302	6.11164	5.94446	6.07971	6.37148	5.36944	5.56217	6.92589	6.94921	6.07505	5.97702	7.45145	7.46265	7.53282	7.21917	6.98266	7.30113	5.86323	6.45686
APLP1_HUMAN	AALEGFLAALQADPPQAER	2	4.98	0.066	0.31	0.76134	0.09	0.76134	5.14136	4.8381	5.96912	6.06805	4.23947	4.15829	4.95269	4.91642	5.55583	5.42475	4.83094	5.44815	5.11564	5.22524	5.06362	4.92621	4.30747	4.53011	4.7832	4.75111	4.64881	5.0888	4.06327	4.42146	4.70944	4.69964	4.12928	4.1831	5.45121	5.36182	4.4344	4.56092	5.15809	5.64002	5.81259	5.69766	5.66492	5.6371	4.87127	4.6939
APLP1_HUMAN	GFPFHSSEIQ	2	6.43	0.241	1.31	0.19883	1.7	0.19883	6.34717	6.30261	7.04692	7.18442	6.24417	6.13671	6.2082	6.3497	6.88158	6.8271	6.35789	6.50915	6.47986	6.57502	6.40614	6.64988	6.82877	6.9938	6.25247	6.3302	6.42477	6.55561	5.75765	6.06584	6.02495	6.15273	5.19053	5.14246	6.84264	6.69825	5.84944	5.81109	6.74148	6.91991	6.95506	6.9542	7.08777	6.86817	5.90298	6.14536
APLP1_HUMAN	QMYPELQIAR	2	5.14	0.187	1	0.32492	0.99	0.32492	4.97863	4.87127	5.98238	6.1479	4.58496	4.50454	4.97654	5.05628	5.57481	5.46998	5.12531	5.32193	5.19677	5.19365	5.20711	5.48894	5.45532	5.29336	5.09579	5.15511	5.15247	5.11809	4.60384	4.69314	4.7925	4.74855	4.06916	4.07731	5.6504	5.46038	4.4933	4.55236	5.60114	5.76139	5.68338	5.62352	5.76779	5.77275	4.60823	4.71559
APLP1_HUMAN	MNPLEQYER	2	5.72	0.257	1.45	0.15497	2.1	0.15497	5.64725	5.55479	6.36885	6.59042	5.52897	5.41449	5.63077	5.68247	6.21224	6.13856	5.53438	5.5396	5.71641	5.80499	5.88838	6.03454	6.15431	6.16126	5.70348	5.75988	5.749	5.82131	5.25346	5.42146	5.22509	5.16359	4.56986	4.58165	6.06217	5.99456	5.06538	5.12004	6.15337	6.31425	6.16323	6.10643	6.33775	6.18779	5.21862	5.41769
APLP1_HUMAN	SLAGGSPGAAEAPGSAQVAGLC(+57.02)GR	3	5.91	0.362	1.73	0.09112	2.99	0.09112	5.71989	5.88216	6.16628	6.74514	5.86472	5.91267	6.05423	6.21572	6.55344	6.51167	5.79392	5.50371	5.70457	6.0686	5.96862	6.23484	6.52392	6.55138	5.81769	5.96341	5.79437	5.86517	5.36938	5.61573	5.35373	5.53654	4.33475	4.55937	6.19789	6.12263	5.02603	5.39845	6.35809	6.65339	6.24828	6.24413	6.54508	6.47982	5.2123	5.59787
APLP1_HUMAN	SLAGGSPGAAEAPGSAQVAGLC(+57.02)GR	2	4.17	0.272	1.41	0.16535	1.99	0.16535	4.05413	4.05761	5.20073	5.18081	3.52743	3.36305	4.30319	4.27419	4.73528	4.69998	4.21395	4.47805	4.26286	4.33067	4.18993	4.26655	4.3484	4.44824	4.10203	4.08006	3.86157	4.24965	3.42759	3.61573	3.71797	3.83624	3.25604	3.17872	4.46983	4.53336	3.65851	3.49811	4.49316	4.52838	4.84781	4.96809	4.73431	4.65728	3.55932	3.5826
APLP1_HUMAN	C(+57.02)LPGEFVSEALLVPEGC(+57.02)R	3	4.05	0.079	0.32	0.7486	0.1	0.7486	3.70435	3.95203	5.13438	5.16993	3.37096	3.47358	3.76005	3.72452	4.5171	4.60586	4.34259	4.21057	4.37668	4.10019	4.13715	4.49788	3.79734	3.35916	3.91647	3.57148	4.14548	3.81775	3.50495	3.23881	3.72221	3.45047	2.82564	2.94606	4.7017	4.47393	3.47003	3.34591	5.11016	4.96195	4.99749	4.71149	4.64809	4.94131	3.2645	3.86673
APLP1_HUMAN	C(+57.02)LPGEFVSEALLVPEGC(+57.02)R	2	2.29	-0.023	-0.08	0.93401	0.01	0.93401	2.35216	1.93957	3.59289	3.7885	1.06103	0.994776	1.76279	1.97234	2.99831	2.62518	2.39496	3.00412	2.53306	2.76685	2.51221	2.22842	1.22767	1.4975	2.09204	2.12148	1.73697	2.44956	0.937264	1.48503	1.64162	1.92573	1.43582	1.67061	2.8625	3.10228	2.01401	1.86602	2.7512	3.14289	3.25354	3.28392	3.30055	3.35195	1.97037	1.75384
APLP1_HUMAN	Q(-17.03)ALNEHFQSILQTLEEQVSGER	3	4.57	-0.315	-0.67	0.50568	0.45	0.50568	4.19052	4.39673	6.12245	6.20235	3.4962	3.12082	4.47207	5.02457	5.4773	5.54798	5.19514	5.26303	4.91787	5.23044	4.73697	5.41069	1.29789	-1.08746	4.64492	4.50208	4.54644	4.38836	3.55617	4.07826	3.86721	3.97095	4.16562	4.53674	5.49185	5.67498	3.97872	4.33995	5.21812	5.17819	5.23593	5.34696	5.25683	5.81827	4.75445	5.05038
APLP1_HUMAN	Q(-17.03)ALNEHFQSILQTLEEQVSGER	2	0.91	0.23	0.72	0.47773	0.51	0.47773	0.641546	0.0808618	3.23595	2.19592	-0.202346	NA	0.438121	0.112866	1.44671	1.73894	0.97904	1.44966	1.60955	1.23252	1.37912	1.09349	NA	NA	0.479772	0.194716	0.398207	0.208296	-0.449054	-0.235449	0.0602351	0.186491	0.86507	0.606855	2.12553	1.80285	0.67047	0.218357	0.449141	1.04891	1.37954	1.4957	1.57075	1.84725	0.52346	0.85427
APLP1_HUMAN	WEPDPQR	2	4	0.255	1.36	0.17998	1.86	0.17998	3.34215	3.39064	4.69308	4.75002	3.97756	3.75939	3.94062	3.96735	4.32865	4.13013	3.88827	4.23704	4.21914	4.1115	4.15496	4.48894	4.59282	4.47393	4.07693	3.9725	3.89694	3.94581	3.76412	3.80895	3.67264	3.5332	2.79812	2.85752	4.43235	4.26385	3.41219	3.46747	4.58721	4.49483	4.2744	4.24793	4.58319	4.67718	3.3884	3.29047
APLP1_HUMAN	DDTPMTLPK	2	4.51	0.315	1.68	0.09969	2.84	0.09969	4.22723	4.23457	5.13099	5.20235	4.52124	4.46416	4.36773	4.08731	4.92476	4.85805	4.37638	4.49277	4.55432	4.52089	4.81746	4.95244	5.17721	4.87511	4.67867	4.84477	4.65865	4.47015	4.31534	3.76455	4.22807	4.23398	3.12634	3.24024	4.78731	4.77686	3.82672	3.9674	4.92861	5.06272	4.72186	4.72792	5.06736	4.87967	4.18677	4.0401
APLP1_HUMAN	VEQATQAIPMER	2	5.69	0.276	1.4	0.16916	1.96	0.16916	5.32193	5.41184	6.23595	6.61738	5.38296	5.37315	5.66786	5.49272	6.14079	6.1525	5.55223	5.60543	5.79296	5.78746	5.8424	5.98775	6.17721	6.21936	5.78708	5.92103	5.749	5.63121	5.37467	4.87498	5.50299	5.49128	4.21501	4.19037	6.15021	6.10097	4.95098	5.2315	6.04791	6.26036	5.98278	6.07895	6.27064	6.14079	5.39622	5.30771
APLP1_HUMAN	VEQATQAIPMER	3	0.49	0.301	0.69	0.49385	0.48	0.49385	NA	-0.886246	NA	1.66572	0.838068	0.317053	0.544055	NA	-0.468448	1.37044	0.648288	-0.506353	0.464309	-0.0107552	1.06926	1.50143	1.45606	0.609891	0.168145	0.553833	-0.233591	NA	-0.0627358	NA	-1.01687	-0.0499798	NA	NA	0.949959	0.957431	NA	-0.321424	1.59	1.88245	0.548893	0.555816	1.56	1.00673	NA	-1.6545
APLP1_HUMAN	HYQHVAAVDPEK	3	3.8	0.387	1.78	0.08307	3.15	0.08307	3.54481	3.17737	4.32193	4.61203	3.60559	3.40632	4.42951	4.19093	4.57481	4.25941	3.50413	3.8365	3.59423	3.798	4.49273	4.06492	4.28656	4.30771	3.93055	3.92494	3.34651	3.45186	3.65173	3.46247	3.0986	3.14325	2.8147	2.91832	3.85118	3.86175	3.0247	3.30979	4.28441	4.29489	4.29496	4.37156	4.93837	4.09221	2.96438	2.95328
APLP1_HUMAN	HYQHVAAVDPEK	2	3.01	0.251	1.09	0.28324	1.18	0.28324	2.82901	2.45914	4.16462	4.04836	2.30401	1.84413	3.51015	3.38072	3.47931	3.28191	3.18982	3.36257	3.29481	3.18404	3.10452	3.36748	3.29287	2.78564	3.12913	2.67526	2.6993	2.72178	2.25919	2.09954	2.57749	2.29584	2.54579	2.1236	3.40939	3.25603	2.53874	2.35775	3.52714	3.43239	3.89796	3.8679	3.66909	3.85659	2.25716	2.27009
APLP1_HUMAN	VIALINDQR	2	5.76	0.215	1.21	0.2325	1.47	0.2325	5.63364	5.41933	6.2626	6.27697	5.60413	5.5616	5.68605	5.69763	6.20617	6.06677	5.7116	5.7318	5.92129	5.74086	5.89899	6.03147	6.16581	6.34647	5.72382	5.64149	5.79437	5.88661	5.15843	5.28526	5.42704	5.53654	4.5202	4.3351	6.11988	5.93214	5.34129	5.26333	6.32487	6.26286	6.22525	6.18982	6.32458	6.22206	5.41833	5.46968
APLP1_HUMAN	Q(-17.03)MYPELQIAR	2	4.3	0.253	1.32	0.19548	1.73	0.19548	4.34215	4.45623	4.68384	4.8625	4.22239	3.89642	4.11189	4.3529	4.62121	4.54798	4.03934	4.07039	4.41594	4.41528	4.43558	4.84453	4.93	4.66631	4.28844	4.40479	4.50337	4.48146	3.83343	4.1221	4.25468	4.24766	2.53027	2.72767	4.52783	4.49402	3.74668	3.8039	4.8549	4.98025	4.44356	4.38543	4.44392	4.72257	4.12088	4.32193
APLP1_HUMAN	DELAPAGTGVSR	2	3.5	0.519	2.59	0.01309	6.72	0.01309	3.21632	3.39064	2.75002	2.87328	4.17388	4.20428	3.65904	3.49388	3.93066	3.96302	3.24354	3.30201	3.76054	3.90592	4.15496	4.16925	4.68997	4.83603	3.69195	3.79785	3.24296	3.4122	3.52984	3.74599	3.54672	3.75814	1.91032	2.30863	3.11988	3.2082	3.16896	3.44729	3.4274	3.54978	3.16844	3.12598	3.87109	3.32865	2.88721	3.07577
APLP1_HUMAN	QALNEHFQSILQTLEEQVSGER	3	5.59	-0.148	-0.36	0.71801	0.13	0.71801	5.46713	NA	6.95381	7.11988	4.78943	NA	NA	5.63075	6.44413	6.26968	6.11134	6.20163	6.17977	5.8326	5.72211	5.99408	3.34233	1.35732	5.27747	5.08704	4.97468	NA	4.74134	4.54591	5.04202	5.24083	5.06532	5.32193	6.37029	6.39958	5.14099	5.14303	6.38854	6.39832	6.85475	6.70044	6.32458	6.74474	5.00877	5.22693
APLP1_HUMAN	QALNEHFQSILQTLEEQVSGER	2	-1.08	0.933	1.2	0.25797	1.43	0.25797	NA	NA	-0.0119726	0.610958	NA	NA	NA	NA	NA	NA	-1.76498	NA	NA	NA	NA	NA	NA	NA	NA	NA	NA	-2.05387	-2.98343	NA	NA	NA	NA	NA	NA	-1.41155	NA	NA	NA	-1.27765	-0.207993	-0.643856	NA	NA	NA	NA
APLP1_HUMAN	RAALEGFLAALQADPPQAER	3	4.41	0.126	0.57	0.57038	0.33	0.57038	4.25594	4.38911	5.15461	5.39544	4.03519	4.01728	4.56937	4.588	4.98276	4.91803	4.64939	4.61218	4.58909	4.47782	4.36082	4.85151	3.93806	3.45686	4.0514	4.13502	4.48135	4.20939	3.70314	3.73138	4.34687	4.14617	3.09954	3.41172	4.89592	4.93704	3.6568	3.70693	4.97752	4.99832	5.50368	5.23649	4.97256	5.03167	3.83556	4.02628
APLP1_HUMAN	SGSC(+57.02)AHPHHQVVPFR	3	3.03	0.332	1.7	0.09588	2.9	0.09588	2.92153	2.51617	3.61252	3.71049	2.67138	2.2903	3.78727	3.6138	3.40913	3.33176	2.85031	3.19445	3.18318	3.15808	3.42241	3.49609	3.66102	3.2593	3.13644	2.77207	2.86497	2.85998	2.73147	2.52912	2.91433	2.57285	2.19546	2.27894	3.22181	3.05799	2.36881	2.4343	3.48416	3.47087	3.58941	3.65535	3.35341	3.37812	2.33361	2.06904
APLP1_HUMAN	SGSC(+57.02)AHPHHQVVPFR	2	0.4	0.166	0.53	0.59873	0.28	0.59873	0.742387	0.0472025	1.65857	1.38857	-0.947533	-1.32193	1.25526	1.09344	0.681999	0.863483	0.876989	0.824913	0.874845	0.766852	0.31719	0.630515	0.481311	-0.543142	0.331507	-0.334419	0.541343	0.203931	-0.678949	-1.46991	0.51625	-0.0769974	-0.42711	-0.508912	0.924273	0.759264	-0.0551978	-0.431248	1.19349	1.06729	1.59384	1.57046	0.912537	1.28782	-0.132586	-0.424498
APLP1_HUMAN	HQEAQEAC(+57.02)SSQGLILHGSGMLLPC(+57.02)GSDR	3	1.45	-0.088	-0.22	0.82706	0.05	0.82706	2.03355	1.58176	2.74113	2.86069	0.62131	0.432315	1.83762	1.662	1.73697	2.03702	-1.11247	1.36897	1.25855	0.999026	1.66421	1.50852	1.47097	0.588102	1.65004	1.34775	1.43167	1.54324	0.559897	0.426135	0.931287	0.912052	NA	NA	NA	NA	NA	NA	1.91863	2.05353	1.88174	2.19219	2.18633	2.2458	1.44119	1.30485
APLP1_HUMAN	LVETHATR	2	1.34	0.214	1.06	0.29684	1.12	0.29684	0.624032	0.700686	2.26601	2.11042	1.05247	0.865275	1.58806	1.56834	1.75705	1.71509	1.61697	1.83419	1.45981	1.462	1.03119	1.36748	1.71209	1.81943	1.29716	1.02583	0.957232	1.40746	0.767339	0.793763	0.733607	0.775236	0.822002	0.34034	1.84435	1.64894	1.11247	1.00804	1.62317	1.64002	2.02647	1.95977	2.12199	2.00673	0.487101	0.509472
APLP1_HUMAN	FVSEALLVPEGC(+57.02)R	2	1.3	0.072	0.29	0.77296	0.08	0.77296	0.97604	0.769856	2.24353	2.26576	0.965756	0.812807	0.478763	0.471947	1.66083	1.37044	1.58033	1.54314	1.8692	1.73209	1.7227	2.18039	1.20823	1.06679	0.899396	0.929611	1.33673	1.11373	0.215485	0.190206	0.324163	0.295839	1.22055	1.15068	1.90251	1.78991	0.242673	-0.00403551	1.70806	1.78588	2.69838	2.59932	2.13654	2.16166	1.10188	1.3388
APLP1_HUMAN	GGLQPPDSKDDTPMTLPK	3	1.48	0.398	1.3	0.20158	1.69	0.20158	1.04676	1.42381	2.46052	2.78279	1.22697	1.36643	1.61262	2.07498	1.66083	1.80255	1.22437	1.21412	1.60955	1.74377	1.24585	1.87502	2.23292	2.29336	1.21674	1.20091	1.53793	1.61075	0.959984	1.15061	NA	0.787271	-1.1321	0.254183	1.75974	1.94581	0.62905	0.606297	1.77353	2.35596	2.57379	2.63227	2.35755	2.1427	-0.0141442	0.511458
APLP1_HUMAN	FQVHTHLQVIEER	3	2.27	0.288	1.46	0.15117	2.14	0.15117	2.50947	2.36293	2.47345	2.43053	2.29677	2.53185	2.68388	2.67022	2.4631	2.52245	2.04103	2.07235	2.27145	2.36322	2.41504	2.73092	2.33421	1.89743	2.47286	1.96037	2.14828	2.11954	1.79287	1.81291	1.96175	2.0307	0.450033	NA	2.48308	2.22752	1.68402	1.593	2.67681	2.78588	2.48113	2.59694	2.7037	2.90914	2.26206	2.17306
APLP1_HUMAN	FQVHTHLQVIEER	2	-1.65	-0.503	-1.27	0.22132	1.6	0.22132	NA	-1.25474	-0.894278	-1.2422	-2.23719	-2.11954	NA	-1.47451	-2.86209	-1.8771	-1.90863	NA	-2.19916	NA	NA	NA	NA	NA	NA	-2.18421	NA	NA	NA	NA	NA	NA	NA	NA	NA	-1.8507	NA	NA	-0.948736	NA	-1.7459	-1.28279	-1.32991	-0.705293	NA	NA
APLP1_HUMAN	QALN(+.98)EHFQSILQTLEEQVSGER	3	1.49	-0.605	-1.29	0.20364	1.67	0.20364	1.35879	1.42381	2.83435	2.99836	-2.06335	0.330938	-0.184425	-0.287768	2.46717	2.22183	2.25084	2.34969	1.98337	2.12049	1.97615	2.12612	-0.336386	-2.40439	1.28844	1.24155	1.29692	1.63527	0.660424	0.897577	1.21759	1.35768	0.920566	1.27073	2.29879	2.48735	1.33487	1.42307	2.53297	2.57408	2.81876	2.69599	2.55459	2.80687	1.5087	1.4975
APLP1_HUMAN	D(+57.02)(+14.02)DTPMTLPK	2	2.99	0.206	0.63	0.5313	0.4	0.5313	3.06634	3.07859	1.6203	2.94656	3.10723	2.99565	3.06373	2.89729	3.44051	3.48592	2.02066	2.83419	2.97288	3.18189	3.46444	3.41918	3.95936	4.10071	3.27967	3.18277	3.27404	3.28882	2.85783	2.94898	2.78238	2.60295	0.0630098	1.47974	3.25481	3.12478	2.54246	2.4343	2.83381	3.59323	3.95074	NA	4.15928	3.44	2.86484	2.81943
APLP1_HUMAN	EWAMADNQSK	2	3.2	0.369	1.56	0.12721	2.43	0.12721	NA	NA	3.76062	4.22707	2.84503	2.77471	3.30508	3.24146	3.61021	3.45386	2.75694	2.84111	3.00413	3.34416	3.5477	3.69719	3.81204	3.70116	3.46128	3.68818	3.16496	3.24435	3.08927	2.76864	2.79854	2.83443	1.09954	1.96313	3.60396	3.41896	2.54618	2.75399	3.57313	3.9558	3.25354	3.30743	3.94182	3.80928	2.77516	2.58496
APLP1_HUMAN	QM(+15.99)YPELQIAR	2	1.14	0.13	0.23	0.8188	0.05	0.8188	0.579294	2.156	NA	1.09516	1.51813	1.88235	-0.343024	1.28761	2.24816	2.22183	-1.65605	0.879706	NA	1.74957	-0.317992	0.766836	1.90002	2.94718	0.456614	1.36625	1.10284	2.14253	NA	1.23586	0.738642	1.79772	NA	NA	1.60126	1.80285	-0.746383	NA	0.927505	1.97296	1.3112	1.68706	0.261265	0.920311	-0.267263	1.40439
APLP1_HUMAN	C(+57.02)LRDPQR	2	-1.31	0.172	0.77	0.44696	0.59	0.44696	-2.0034	-2.11654	-0.28805	NA	-1.82889	-1.87679	-1.22737	-1.16862	-0.826584	-0.693549	-1.2118	-0.801596	-1.13874	-0.989324	-1.29847	-1.18205	-1.1334	-0.847997	-1.41682	-1.58496	-1.74193	-1.22575	-1.6615	-1.50901	-2.14086	-1.92445	-2.02076	-2.25722	-0.753454	-0.756574	-1.78692	-1.74235	-0.900801	-0.783634	-0.255042	-0.715486	-0.499498	-0.60961	-2.1147	-2.19994
APLP1_HUMAN	AALE(+21.98)GFLAALQADPPQAER	3	0.61	-0.427	-1.1	0.27974	1.2	0.27974	2.35216	1.69477	0.473454	NA	0.23304	0.167219	0.863427	0.681655	0.914362	1.48063	0.27684	-0.787297	0.404666	-0.150813	-0.680281	0.28731	0.498869	-0.450033	0.104014	-0.570818	1.72951	0.697143	-1.13794	-1.19026	1.03862	1.1047	NA	NA	0.212994	0.732464	NA	NA	1.77845	1.34847	0.807355	0.659925	0.79518	1.43844	1.90923	1.50748
APLP1_HUMAN	VIALIN(+.98)DQR	2	3.55	0.186	0.95	0.34971	0.89	0.34971	3.33208	3.156	3.87067	4.37346	3.17979	3.17186	3.34958	3.34778	4.04535	3.98811	3.51631	3.65208	3.72815	3.83942	3.68887	3.80188	3.93538	4.09796	3.3692	3.36855	3.54644	3.67326	2.73477	2.93448	3.30222	3.23398	2.4021	2.30863	4.00205	3.92229	2.95657	3.02546	4.16749	4.21472	4.22525	3.97269	4.32193	4.05214	3	3.08913
APLP1_HUMAN	LVE(+21.98)THATR	2	-1.98	-0.153	-0.38	0.70446	0.15	0.70446	-0.898429	-1.0422	-1.82716	-2.41679	-2.88831	-3.25071	-1.51059	-1.64353	-1.92555	-1.78581	-1.31846	-2.15843	-1.17096	-1.81126	-3.44875	-2.91294	-1.81147	-2.2916	-1.95687	-3.14596	-0.849485	-1.00757	-3.92898	-4.52496	-1.17834	-1.60056	-2.65355	-4.3009	-1.40198	-2.0659	-1.71404	-2.50654	-0.93902	-1.48696	-1.48063	-1.74178	-1.7764	-0.871102	-0.95156	-1.1678
APLP1_HUMAN	A(+57.02)ALEGFLAALQADPPQAER	3	-0.07	0.269	0.7	0.49055	0.48	0.49055	-1.28011	0.0778341	0.357261	0.939739	-0.650551	-0.784078	0.153492	0.199477	0.545476	0.391659	1.11334	0.593183	0.695024	0.344161	0.198546	0.184827	0.358454	0.0140752	-1.94038	NA	NA	-1.44129	-1.43121	-1.76888	-0.543622	-0.399607	-2.14629	-1.25722	0.227069	-0.0441132	-0.546488	-0.409674	1.37968	0.774735	1.62015	1.21412	1.15094	1.10402	-1.28716	-0.379644
APLP1_HUMAN	A(+57.02)ALEGFLAALQADPPQAER	2	-1.81	-0.833	-1.49	0.17182	2.22	0.17182	NA	NA	NA	NA	NA	NA	NA	NA	NA	NA	NA	NA	-1.83237	-2.3229	-2.37002	NA	NA	-2.0735	NA	NA	NA	NA	NA	NA	NA	NA	NA	NA	NA	NA	NA	NA	NA	NA	-1.60514	-1.16488	-1.28011	NA	NA	NA
APLP1_HUMAN	DDTPM(+15.99)TLPK	2	-0.18	0.321	1	0.32559	0.99	0.32559	-0.771317	-0.472688	0.309955	-0.0398927	0.280736	0.385182	-0.584032	-0.342951	0.789914	0.727064	-1.06527	-0.29134	-0.399959	-0.0365006	-0.577885	-0.584963	0.63743	1.23045	-0.217417	-0.316608	-0.290058	0.315367	-0.714485	-0.248624	-0.966833	-0.244538	-2.49266	NA	0.241008	0.243426	-1.27609	-1.30391	0.127213	0.477753	-0.040642	0.31034	1.00529	0.0117498	-1.04044	0.101044
APLP1_HUMAN	GSTEQDAASPEK	2	-1.68	0.594	1.87	0.06887	3.49	0.06887	-3.36675	-2.75521	-0.596935	-0.448652	-1.59569	-1.81432	-1.39838	-1.54128	-0.733972	-0.925013	-1.70496	-0.85726	-1.70562	-1.48251	-1.09616	-1.33101	-1.16071	-0.695145	-1.67189	-1.57082	-2.85396	-2.4075	-1.91073	-1.89787	-3.29424	-3.26366	-2.4498	-2.40361	-1.29754	-1.21095	-2.16993	-2	-1.32952	-1.14479	-1.03242	-0.841663	-0.306103	-1.17161	-3.90338	NA
APLP1_HUMAN	GGLQ(+.98)PPDSK	2	3.5	0.917	1.4	0.17139	1.96	0.17139	3.23807	NA	4.24855	NA	4.78943	4.44034	4.8467	4.23316	4.01787	NA	NA	4.20163	4.71247	4.26125	4.18127	3.55549	3.85244	3.8557	2.61211	2.74051	-0.581249	2.65139	3.52984	3.63155	3.50792	3.14032	NA	NA	3.43539	-0.168241	4.27571	3.58126	3.11987	3.68832	4.18175	NA	4.8891	NA	NA	1.77052
APLP1_HUMAN	VE(+21.98)QATQAIPMER	2	-0.09	-0.821	-1.64	0.11015	2.68	0.11015	2.61852	1.53837	-1.26925	NA	-1.03973	-1.42084	-0.0530881	-0.43871	-0.814677	-0.415696	-0.825151	-2.08664	0.533056	-0.757569	-1.7396	-0.71434	0.42119	-0.93546	-0.363638	-1.17884	1.68395	0.597497	NA	NA	0.784812	0.441933	NA	NA	0.254814	0.124782	-0.407835	-0.902615	0.556057	0.330323	NA	-0.902389	-0.909545	0.557741	2.04617	1.46713
APLP1_HUMAN	Q(+.98)ALNEHFQSILQTLEEQVSGER	3	-0.1	0.548	1.07	0.29189	1.15	0.29189	-0.536562	-0.959003	0.920341	1.41831	NA	NA	NA	NA	0.61315	0.450613	0.439112	0.70866	0.162096	0.10608	0.156726	0.479955	NA	NA	-0.755955	-0.807355	-0.505395	-0.551367	NA	-1.59054	-0.801774	-0.989695	-1.15774	-0.584301	0.649093	1.03989	NA	-0.944657	-2.92297	0.504974	1.08432	0.847997	0.745427	0.929189	-0.624198	-0.568089
APLP1_HUMAN	C(+58.01)LPGEFVSEALLVPEGC(+57.02)R	3	-1.13	-0.294	-0.67	0.50659	0.45	0.50659	-3.09325	-1.91009	0.52408	0.549557	-2.92842	-2.17184	-2.02062	-1.86321	-0.612184	-0.556626	-0.870083	-1.13651	-1.30753	-0.845855	-1.25643	-0.497145	-1.07162	-1.8514	-1.99042	-1.43652	-0.985203	-1.77007	NA	NA	-1.75384	-1.27863	NA	NA	-0.124935	-0.578237	NA	-2.27436	0.151666	0.136808	0	-0.397828	-0.696864	0.534657	-2.92459	NA
APLP1_HUMAN	Q(-17.03)ALN(+.98)EHFQSILQTLEEQVSGER	3	-0.23	-0.122	-0.24	0.81572	0.06	0.81572	NA	NA	1.18966	1.48074	NA	NA	NA	NA	-0.139077	0.115629	-0.132104	-0.385122	-0.862121	-0.429068	-2.15815	-0.233164	NA	NA	-1.05996	-0.862281	NA	NA	NA	NA	NA	NA	-1.54808	-1.84218	0.308753	0.432904	NA	NA	0.826704	0.923379	0.0395284	0.214125	-0.429251	0.709744	-0.889403	-0.760734
APLP1_HUMAN	HYQHVAAVD(+21.98)PEK	2	-1.06	0.074	0.11	0.91065	0.01	0.91065	1.30485	0.357942	-2.45289	NA	NA	NA	-0.214348	-0.85847	NA	NA	-1.19265	NA	-0.576719	NA	NA	NA	NA	NA	-1.79248	-3.22571	0.0463458	-1.83147	NA	NA	0.0358967	-0.909802	NA	NA	-1.83299	-2.33396	-1.37375	NA	-0.325299	-1.42914	-1.87714	-2.2109	-2.48458	-0.874188	0.485427	0.227234
APLP1_HUMAN	VEQATQAIPM(+15.99)ER	2	0.74	0.196	0.32	0.74944	0.1	0.74944	-1.72009	1.70462	0.438689	0.686246	1.02122	1.41938	0.981263	1.95899	1.16542	1.48768	0.0410273	0.582212	-0.0355722	1.55112	-0.256427	0.0140166	2.27599	3.14136	-0.244993	0.68634	-0.129593	1.88064	-0.449054	1.80497	NA	1.72137	NA	0.138706	0.889297	1.86997	-1.15538	-0.0850721	0.6122	1.10336	0.567041	0.713696	0.619896	0.361821	-0.709854	1.50748
APLP1_HUMAN	H(+57.02)YQHVAAVDPEK	3	-1.92	0.337	0.7	0.48862	0.49	0.48862	NA	-4.27473	-2.14803	-1.68966	-2.41195	NA	-1.03963	-1.4107	-0.929825	-1.66198	-2.47547	-1.53473	-2.08076	-1.24695	-0.486689	NA	-2.08901	NA	NA	NA	NA	-3.38366	-2.18203	NA	-3.0876	NA	NA	NA	-2.43263	-2.28934	-2.44864	-1.89136	-1.42574	-1.68806	-0.997331	-0.870387	0.0724085	-1.13044	-4.52028	NA
APLP1_HUMAN	GSTE(+21.98)QDAASPEK	2	-4.41	-0.154	-0.47	0.63942	0.22	0.63942	NA	NA	-3.99476	NA	-5.77816	NA	-4.062	-4.5142	-4.56621	-4.1846	-4.23316	-4.66044	-3.8265	-4.51443	-5.14275	-5.14242	-4.30152	NA	-4.3467	NA	-4.14048	-4.51278	NA	NA	-4.73324	NA	-5.49121	NA	-4.00526	-4.61127	-4.66239	-5.54836	-3.3474	-4.06978	-3.98723	-4.17397	-3.55141	-3.39628	NA	NA
APLP1_HUMAN	CM(sub L)PT(sub G)EFVSEALLVPEGC(+57.02)R	2	-1.4	-0.854	-2.09	0.04625	4.37	0.04625	-0.343302	-1.2856	-0.563072	NA	NA	NA	-2.13862	NA	-1.81863	-2.07078	NA	NA	-1.90019	-3.00723	NA	-2.79933	-2.75489	NA	-2.08693	NA	-0.55188	-1.08024	NA	NA	-1.32473	-1.26614	NA	NA	NA	-1.38783	-1.89556	NA	-0.416722	-0.391003	-2.11103	-2.09542	-0.733434	-0.586649	0.386609	-0.814444
APLP1_HUMAN	HYQHVAAVDPEK(+57.02)	2	-2.61	0.071	0.16	0.87717	0.02	0.87717	NA	NA	-2.36427	NA	NA	NA	-1.84986	NA	-3.00992	-2.78581	-2.76498	NA	-2.80323	NA	-2.37002	-3.60319	NA	NA	NA	NA	NA	NA	NA	NA	NA	NA	-4.02285	NA	NA	NA	-3.26668	NA	-2.5337	-2.75107	-1.81943	-2.21759	-1.74406	-1.79895	NA	NA
APLP1_HUMAN	Q(-17.03)M(+15.99)YPELQIAR	2	0.48	0.291	0.42	0.68283	0.17	0.68283	0.202372	0.926168	NA	NA	0.590887	0.996519	NA	-0.753584	NA	0.885016	NA	NA	-1.02082	1.24078	NA	0.0513891	1.50901	2.49081	NA	NA	NA	1.29909	NA	-0.248624	-1.10434	0.49976	NA	NA	NA	NA	NA	NA	NA	0.0114349	NA	NA	NA	NA	NA	0.601836
APLP1_HUMAN	C(+57.02)(+57.02)LPGEFVSEALLVPEGC(+57.02)R	3	-1.52	-0.64	-1.35	0.195	1.82	0.195	NA	-2.15877	NA	NA	NA	-2.59473	NA	-1.26565	NA	-1.24226	-1.97252	-2.01825	-2.34905	NA	NA	-1.46902	NA	-1.82109	NA	NA	-2.81332	NA	NA	NA	NA	-1.56953	NA	NA	NA	NA	NA	NA	-0.221551	-0.851062	NA	NA	-0.579668	0.142704	NA	NA
APLP1_HUMAN	A(+43.01)ALEGFLAALQADPPQAER	3	-2.51	-1.816	-1.66	0.15165	2.75	0.15165	NA	NA	-4.05691	NA	NA	NA	NA	NA	NA	NA	NA	NA	NA	NA	NA	NA	NA	NA	NA	NA	NA	NA	NA	NA	NA	NA	NA	NA	NA	NA	NA	NA	-1.51915	-1.20527	-3.24393	NA	NA	NA	NA	NA
APLP1_HUMAN	QALNEY(sub H)FQSILQTLEEQVSGER	3	-2.05	-0.201	-0.36	0.72665	0.13	0.72665	NA	NA	-0.889852	NA	NA	NA	NA	NA	-1.87522	NA	NA	-2.36375	NA	NA	-2.24517	NA	NA	NA	-3.51229	NA	-3.06179	NA	NA	NA	NA	NA	NA	NA	NA	-1.08167	NA	NA	NA	NA	-1.56112	-1.71786	-2.17099	NA	NA	NA
APLP1_HUMAN	HY(+15.99)QHVAAVDPEK	3	-3.85	NA	NA	NA	NA	NA	NA	NA	NA	NA	-5.04119	-3.78528	NA	NA	NA	-3.81606	NA	NA	NA	NA	NA	NA	-4.35099	-2.23947	NA	NA	NA	NA	NA	NA	NA	NA	NA	NA	NA	NA	NA	NA	NA	NA	NA	NA	NA	NA	NA	NA
APLP1_HUMAN	EWAMAD(+21.98)NQSK	2	-0.9	1.032	1.08	0.30634	1.17	0.30634	-0.581572	-0.886246	NA	NA	NA	NA	0.396301	NA	NA	NA	NA	NA	NA	NA	NA	NA	NA	NA	NA	NA	-0.626455	-2.54034	NA	NA	-1.32473	NA	NA	NA	NA	NA	NA	NA	NA	NA	NA	NA	NA	NA	-0.638734	-0.994353
APLP2_HUMAN	EMIFNAER	2	3.3	0.23	1.46	0.15058	2.14	0.15058	3.24525	2.79035	3.51159	3.65951	3.50877	3.39645	3.28038	3.26607	3.48935	3.32193	3.16065	3.31697	3.45416	3.53441	3.40614	3.41918	3.74312	3.74402	3.46128	3.53924	3.33918	3.36655	3.24307	3.23881	3.16868	2.94935	2.3322	2.42411	3.42931	3.47393	2.72718	2.7177	3.69512	3.71479	3.73697	3.66676	3.54735	3.49932	2.77173	2.61298
APLP2_HUMAN	GSGVGEQDGGLIGAEEK	2	1.27	0.727	3	0.00455	9	0.00455	1.0269	1.43568	1.48628	1.96347	1.68252	1.70178	1.93819	1.54171	1.85968	1.92194	0.750771	1.39428	1.45981	1.73794	1.59804	1.84733	1.69949	1.80601	1.81086	1.9725	0.851298	0.800505	1.19839	0.655617	1.19334	1.37772	-0.726271	-0.265154	-0.283508	-0.0287489	0.503265	0.967395	1.6873	2.00668	1.75291	1.926	1.70695	1.36836	0.715697	0.683366
APLP2_HUMAN	VSIDNWC(+57.02)R	2	1.63	0.322	1.34	0.18644	1.81	0.18644	2.12977	1.78107	1.53646	2.08592	2.12776	1.83441	1.65461	1.93871	2.13505	2.0322	1.2711	1.33669	1.0843	1.1383	1.58233	1.95504	1.36166	1.8719	2.1795	2.40702	NA	1.1819	NA	1.40315	1.84208	1.86314	0.237039	-0.26039	1.62272	1.49269	1.47393	1.43803	1.72343	1.6764	2.50721	2.31615	1.84032	1.66261	1.67954	0.636824
APLP2_HUMAN	EM(+15.99)IFNAER	2	-0.43	0.25	0.81	0.42561	0.65	0.42561	-1.08746	-0.217071	-0.889852	-0.363507	0.520616	0.762464	-0.425625	-0.780219	0.411663	0.628379	-1.05082	-0.541918	-0.865883	0.0915259	-0.918765	-0.675258	-0.165308	0.510796	-0.720331	-0.536053	-0.345672	0.161789	-0.707308	-0.726789	-0.866569	-0.284918	NA	NA	-0.124935	0.0119355	-1.91177	-0.786848	-0.490486	0.0544478	-0.180483	-0.109359	0.0622843	-0.338455	-2.10457	-1.49451
APLP2_HUMAN	VGGLEEERESVGPLR	3	-0.06	0.178	0.67	0.50451	0.45	0.50451	-0.670623	-0.416104	-0.286595	0.576192	-0.357997	0.0974483	0.382087	0.523675	0.695938	0.466412	0.13245	-0.315758	0.384224	0.26206	-0.177632	-0.198117	0.016348	-0.0142139	-1.02912	-0.0142842	-0.818553	0	-0.345135	-0.0395284	NA	0.0205369	-0.730539	-1.37587	-0.133901	-0.341536	NA	-0.976021	0.333664	0.382627	0.548893	0.516015	0.207158	0.40064	NA	NA
APLP2_HUMAN	FIYGGC(+57.02)GGNR	2	-0.18	0.354	1.51	0.13906	2.28	0.13906	-0.748325	-0.165932	0	0.327165	0.129385	0.0545765	0.025829	0.228714	0.203001	0.430252	-0.95359	-0.374396	-0.257259	-0.0956441	-0.00157758	0.2807	-0.0459363	-0.263034	0.0860177	0.229482	-0.853958	-0.518535	-1.08582	-0.731406	1.02495	1.00516	NA	-1.63479	-0.261723	-0.401617	-0.895563	NA	0.119486	0.00191212	0.374396	-0.177882	0.0314782	-0.217905	-0.75269	-0.906891
APLP2_HUMAN	AVC(+57.02)SQEAMTGPC(+57.02)R	2	-0.38	0.496	2.17	0.03695	4.7	0.03695	NA	-0.617311	0.103505	0.347923	-0.0507533	-0.296088	-0.461061	-0.548893	0.0808383	0.0389415	-0.997228	-0.279284	-0.495799	-0.774132	-0.0190458	-0.0658691	-0.128898	-0.133267	0.363401	0.446669	NA	-0.588744	-0.858118	-0.903066	NA	-0.939246	NA	-2.08449	-0.601451	-0.435659	-0.696384	-1.04502	-0.271476	0.183046	-0.215729	0.0426443	-0.20482	-0.683475	NA	NA
APLP2_HUMAN	EMIFN(+.98)AER	2	-0.39	0.166	0.72	0.47838	0.51	0.47838	NA	-0.97778	-0.260652	0.089005	-0.260899	-0.32628	-1.04731	-0.250049	NA	-0.545061	-0.791147	-0.504013	0.0427647	0.154145	-0.531566	-0.223734	-0.174556	-0.143646	-0.26026	-0.31366	-0.596161	-0.458488	-0.507075	NA	-0.572435	-0.365898	NA	-2.02942	0.152331	-0.249614	NA	-1.1892	0.411667	0.0691132	-0.096676	-0.0816138	0	-0.302675	NA	-1.04016
APLP2_HUMAN	HYQHVLAVDPEK	3	-1.2	0.858	2.49	0.0174	6.19	0.0174	-0.622795	-0.886246	0	0.19592	-1.89359	-1.33065	-0.0725317	-0.744813	-0.0880247	-0.505299	-1.03937	-1.1185	-2.78887	-2.25623	0.278716	-0.228441	-1.16071	-1.8261	-0.0247721	-0.0879071	NA	NA	-2.39616	-2.66278	NA	-2.26614	-2.12928	-2.51268	-1.45044	-2.0045	-2.37938	-1.47819	-1.10653	-0.932712	-0.154975	0.0143553	NA	-0.801888	-2.08453	-2.53656
APLP2_HUMAN	Q(-17.03)QLVETHLAR	2	-0.68	0.619	2.11	0.04266	4.45	0.04266	-0.949959	-0.258563	-0.0362202	0.161155	-0.462106	-0.982722	NA	-0.481779	-0.189438	-0.0218745	NA	NA	-0.753596	-1.68061	-0.596837	-0.348838	-0.647972	0.0140752	-0.040062	0.0873235	NA	-1.72776	NA	-1.40948	-1.41877	-1.48027	NA	NA	-1.85062	-1.09121	-1.10792	-0.367472	-1.08494	-0.598419	0.0132968	-0.109359	NA	-0.446846	-1.36358	NA
APLP2_HUMAN	KGSGVGEQDGGLIGAEEK	3	-1.54	0.823	2.3	0.0286	5.28	0.0286	-1.365	-1.16593	-2.26925	-0.597476	-1.33985	-0.838987	-0.856586	-0.762408	-1.192	-1.38444	NA	NA	NA	-2.15732	-0.967263	-0.70447	-1.22651	-0.90866	-1.31766	-0.657841	-2.49837	-3.22222	-2.23266	-2.33031	-2.4861	-2.63067	NA	NA	NA	NA	NA	NA	NA	-0.694235	-1.01073	-1.39973	-1.7264	-2.11211	NA	-2.55307
APLP2_HUMAN	KGSGVGEQDGGLIGAEEK	2	-2.85	NA	NA	NA	NA	NA	NA	NA	NA	-2.48858	NA	NA	-2.7907	NA	NA	NA	NA	NA	NA	NA	NA	NA	NA	NA	-3.26026	NA	NA	NA	NA	NA	NA	NA	NA	NA	NA	NA	NA	NA	NA	NA	NA	NA	NA	NA	NA	NA
APLP2_HUMAN	C(+57.02)LVGEFVSDVLLVPEK	2	-1.04	-0.142	-0.38	0.70464	0.15	0.70464	-0.848676	-1.13048	0.55687	0.710493	NA	-1.41157	-0.839829	-1.55655	-0.480939	-0.00791604	-0.822695	-1.2109	-2.38099	-2.21043	-1.44531	-1.46346	NA	-3.31253	-0.785102	-1.09043	NA	-2.42092	NA	NA	-1.24304	-1.16412	NA	NA	-0.657238	-0.815995	-1.5656	-1.83276	-1.04966	-1.11963	0.210897	0.263034	-0.657847	-0.596809	NA	NA
APLP2_HUMAN	EWEEAELQAK	2	-0.63	0.801	2.92	0.00697	8.5	0.00697	0.0401704	-0.123497	-1.3339	-0.340075	-0.239713	-0.588443	-0.556393	-0.290957	NA	-0.423615	NA	NA	NA	-1.36745	-0.0961609	-0.0325587	-0.0374747	-0.0285692	0.283183	0.126912	NA	-2.39421	-1.27448	-1.48543	-0.62321	-0.788731	NA	NA	NA	NA	-0.940587	NA	-0.61903	NA	NA	-0.971431	-0.909545	NA	-1.42524	NA
APLP2_HUMAN	Q(-17.03)TLIQHFQAMVK	2	-0.27	0.529	1.59	0.12142	2.53	0.12142	0.202372	0.662797	0.781576	0.73434	-0.376376	NA	-0.163424	-0.481779	-0.121858	0.197079	NA	-0.736966	NA	-1.46089	-0.0270563	0.416546	-0.0290625	-0.695145	0.80476	0.334664	-0.729548	-1.20239	NA	-1.58218	-0.253004	-0.498412	NA	NA	-0.853582	-0.324552	-1.59148	NA	0.532973	-0.00575162	NA	0.286881	-1.4995	-0.177317	-0.709854	-0.0518389
APLP2_HUMAN	MEVC(+57.02)ENHQHWHTVVK	3	-1.74	0.533	1.12	0.27394	1.25	0.27394	-1.23947	-2.17313	-1.19094	-1.42381	-1.88042	NA	-0.638051	-1.19227	-0.871102	-1.37418	NA	NA	NA	NA	-2.70834	-1.296	-2.74935	NA	-0.615177	-1.64297	NA	-2.9588	NA	NA	NA	NA	NA	NA	-2.34673	-3.39727	-2.36815	-2.60117	-1.96836	-1.68806	-0.181998	-1.0499	-1.76915	-2.25765	NA	NA
APLP2_HUMAN	SQVMTHLHVIEER	3	-0.34	0.258	0.59	0.56011	0.35	0.56011	-0.116609	-1.29342	0.403065	0.149378	NA	NA	0.261482	-0.313474	-0.440733	-0.542184	NA	NA	-2.10723	NA	0.623852	0.298806	-0.245874	-0.962767	0.214898	0.126912	NA	NA	-1.64084	NA	0.283393	NA	NA	NA	NA	NA	NA	NA	NA	-0.10104	0.0132968	0.298658	NA	-0.822604	-1.63509	NA
APLP2_HUMAN	EEVLQYC(+57.02)QEMYPELQITNVMEANQR	3	-0.28	-0.552	-0.62	0.5429	0.39	0.5429	-0.0731075	-1.74017	0.11456	1.38355	NA	NA	-0.679189	NA	-1.27658	NA	NA	NA	NA	NA	-1.02064	NA	NA	NA	0.297156	-0.794971	NA	NA	NA	NA	NA	NA	NA	NA	NA	NA	NA	NA	NA	-0.426564	0.464281	0.344828	NA	NA	NA	NA
APLP2_HUMAN	VPYVAQEIQEEIDELLQEQR	3	0.44	0.343	0.66	0.51523	0.44	0.51523	-1.04482	NA	2.69032	NA	NA	NA	-0.251539	NA	NA	0.87429	0.387023	0.870717	NA	NA	NA	NA	NA	NA	1.03064	0.330902	NA	NA	NA	NA	NA	NA	NA	NA	1.52925	0.519061	-0.73192	NA	0.0217202	0.166093	0.792007	0.505891	-0.267284	0.613884	-0.0332214	0.438188
APLP2_HUMAN	LNMHVNIQTGK	2	-1.2	-0.137	-0.33	0.74528	0.11	0.74528	-0.963135	-1.37404	NA	-1.59154	-0.982298	-1.42084	NA	NA	NA	NA	NA	NA	-1.33856	NA	NA	NA	NA	NA	NA	NA	-0.853958	NA	NA	NA	NA	NA	NA	NA	-2	NA	-0.502861	-1.28906	NA	NA	NA	-1.12658	NA	NA	-0.838178	-1.30785
APOA1_HUMAN	Q(-17.03)GLLPVLESFK	2	7.45	-0.195	-0.81	0.42035	0.66	0.42035	6.88695	6.9249	7.03788	7.09132	7.38722	7.37943	6.60805	6.74704	7.63935	7.64188	8.4232	8.46411	8.16256	8.07728	7.57937	7.98775	6.31781	6.29336	7.14491	7.23434	8.00973	8.23802	7.06655	7.43279	7.92034	8.00153	8.71914	8.65703	6.97884	6.86175	8.44439	8.42448	6.84761	6.75432	7.47393	7.42626	7.06419	7.5372	6.46422	6.61529
APOA1_HUMAN	LREQLGPVTQEFWDNLEK	3	8.73	-0.278	-1.07	0.29081	1.14	0.29081	7.8134	8.17117	8.30996	8.50995	8.55193	8.3241	8.10244	8.10258	9.02306	8.97953	9.93777	9.91545	9.28357	9.22133	8.75751	9.13101	7.35344	6.67649	8.82336	8.81352	9.2197	9.06078	8.77877	8.64942	8.98798	8.64256	10.1919	10.3675	8.35435	8.3536	9.59203	9.63679	8.36729	8.29001	9.07879	8.93074	8.48713	8.49578	7.82028	8.05889
APOA1_HUMAN	LREQLGPVTQEFWDNLEK	2	-1.03	NA	NA	NA	NA	NA	NA	NA	NA	NA	NA	1.44514	NA	NA	NA	NA	NA	-3.14816	NA	NA	NA	NA	NA	-1.39941	NA	NA	NA	NA	NA	NA	NA	NA	NA	NA	NA	NA	NA	NA	NA	NA	NA	NA	NA	NA	NA	NA
APOA1_HUMAN	EQLGPVTQEFWDNLEK	2	7.62	-0.153	-0.64	0.52714	0.41	0.52714	7.35962	7.09366	7.15962	7.28035	7.31523	7.03435	6.88027	6.85239	8.00568	7.895	8.57277	8.84728	8.23295	8.12692	7.77921	7.93117	6.4317	6.28129	7.9147	7.83443	8.20717	8.22966	7.49866	7.59283	7.88529	7.78418	8.91332	9.02542	6.88486	6.82258	8.65787	8.53725	7.00399	7.12161	7.58941	7.60733	7.3956	7.36387	6.78029	6.97818
APOA1_HUMAN	EQLGPVTQEFWDNLEK	3	5.16	-0.069	-0.15	0.87793	0.02	0.87793	3.75048	4.97662	4.54772	4.41709	5.68944	5.91267	4.70402	4.13115	4.22432	5.40625	6.9207	6.07529	6.0009	5.21479	5.5477	6.17762	5.24381	3.39097	5.39379	4.81141	6.16288	4.89086	5.35873	4.36851	5.76191	5.00355	5.69945	6.01522	4.8225	4.81993	5.96838	5.30979	5.53733	5.3046	5.93773	4.55459	4.58319	5.55344	3.38616	4.86867
APOA1_HUMAN	DLATVYVDVLK	2	7.97	-0.052	-0.25	0.80682	0.06	0.80682	7.30914	7.51862	7.40447	7.52783	7.96222	7.73805	7.32193	7.27419	8.31178	8.30381	8.82911	8.72403	8.57398	8.46133	8.21562	8.49118	7.41253	7.14136	8.2384	8.1667	8.6138	8.26282	7.98754	7.86784	7.97692	7.86403	9.29183	9.42642	7.51534	7.33052	8.57509	8.64688	7.49876	7.39605	7.66376	7.57743	7.74622	7.63371	7.46953	7.62964
APOA1_HUMAN	LLDNWDSVTSTFSK	2	9.07	-0.073	-0.36	0.72201	0.13	0.72201	8.62678	8.50635	8.47988	8.66985	9.09191	8.79238	8.38454	8.48401	9.26141	9.24972	9.8352	9.99354	9.53551	9.48871	9.18885	9.43996	8.71013	8.55389	9.2026	9.18309	9.58181	9.5381	8.94369	8.94333	9.32524	9.08484	10.267	10.3675	8.40359	8.46378	9.94835	9.83732	8.4941	8.53148	9.10814	9.01959	8.77314	8.73607	8.44953	8.32898
APOA1_HUMAN	LLDNWDSVTSTFSK	3	2.58	0.482	0.72	0.4768	0.52	0.4768	1.01351	2.36913	NA	2.44746	3.29315	3.71772	2.09892	2.6074	1.42176	4.31995	4.46698	2.6547	2.5223	2.75247	2.85499	4.20242	3.04651	2.80601	2.06167	NA	4.27916	1.59416	2.4438	-0.628791	2.56809	1.40726	1.61471	3.48448	2.52071	2.39353	1.51998	1.9674	3.29645	3.84032	3.93336	2.52857	2.12443	3.0234	0.743986	NA
APOA1_HUMAN	VEPLRAELQEGAR	3	6.56	0.036	0.17	0.86664	0.03	0.86664	5.38827	5.62777	6.01593	6.14605	6.82443	6.83259	6.39674	6.08731	6.77481	6.87496	7.12333	7.18133	6.96991	6.99414	6.5711	6.62767	6.80324	6.64856	6.79863	6.80295	7.09561	6.84779	6.84987	6.50969	6.78745	6.77712	7.42146	7.57611	6.09132	5.96608	6.85506	7.45925	5.8076	5.94962	6.63044	6.60881	6.49891	6.07482	5.56429	5.39097
APOA1_HUMAN	VEPLRAELQEGAR	2	5.63	-0.092	-0.43	0.66853	0.19	0.66853	4.86673	4.81556	5.44472	5.47426	5.58941	5.34777	5.37672	5.09496	5.63031	5.91803	6.23804	6.41954	6.2439	6.06279	5.26156	5.62563	5.55485	5.15465	5.84767	5.69277	6.29187	5.98926	5.50108	5.15843	5.91803	5.97917	6.95544	6.77049	5.18893	5.24422	6.28962	6.39605	4.79552	4.89279	5.8731	5.8505	5.25406	5.42595	4.88721	4.83933
APOA1_HUMAN	VQPYLDDFQK	2	8.77	0.01	0.05	0.95922	0	0.95922	8.17698	8.26774	7.91482	8.11042	8.93336	8.79238	8.16863	8.28091	9.02306	8.98344	9.35281	9.54579	9.09235	9.1983	8.90952	9.11658	8.76784	8.86827	8.96685	9.09919	9.31229	9.39211	8.86123	9.02044	8.93755	8.91313	9.84493	9.83567	8.06094	7.93091	9.47515	9.51539	7.98418	8.14883	8.47768	8.47573	8.53367	8.37406	8.06766	8.20025
APOA1_HUMAN	THLAPYSDELR	2	7.15	-0.232	-0.9	0.3754	0.8	0.3754	6.59202	6.51687	6.66751	6.74514	7.28814	6.96926	5.67516	5.40924	7.33979	7.47442	8.10832	8.11746	7.88502	7.73721	7.31798	7.68941	6.61059	6.23822	7.2384	6.97852	7.96082	7.75759	7.37202	6.89851	7.62698	7.5421	8.54731	8.21106	6.75428	6.62577	8.14865	8.16145	6.29517	6.31906	7.25529	7.27612	7.01582	7.11914	6.20596	6.14935
APOA1_HUMAN	QGLLPVLESFK	2	8.64	-0.094	-0.43	0.66664	0.19	0.66664	8.06736	8.16003	8.13013	8.31371	8.78782	8.77661	7.92997	7.84333	8.90145	8.97953	9.44724	9.54137	9.19113	9.11993	8.71687	8.96377	8.14998	7.8622	8.52597	8.49027	9.29661	9.19141	8.77877	8.76276	8.88529	8.74253	9.79505	9.97896	8.26657	8.22432	9.42561	9.37981	7.98418	8.02942	8.72817	8.47978	8.32458	8.32235	7.45623	7.72632
APOA1_HUMAN	DSGRDYVSQFEGSALGK	3	6.88	0.03	0.15	0.87977	0.02	0.87977	6.13654	6.11227	6.12074	6.39076	7.01825	6.88353	6.39453	6.61753	7.09715	6.99122	7.55075	7.45943	7.24662	7.1749	6.7236	6.9229	7.29705	7.28129	7.2026	7.30944	7.26472	7.29845	6.81719	7.09057	6.84208	6.87948	8.02633	8.0456	6.20901	6.01787	7.56369	7.58	6.23386	6.23772	6.87765	6.82018	6.60079	6.50787	6.18031	6.2307
APOA1_HUMAN	DSGRDYVSQFEGSALGK	2	4.9	-0.16	-0.68	0.50102	0.46	0.50102	4.38827	4.147	4.70227	4.48308	4.60706	4.12481	4.34042	4.3907	4.80928	5.01277	5.71425	5.7625	5.44944	5.18296	4.48571	4.88595	4.86095	4.53011	5.44862	5.1078	5.29818	5.37021	4.50108	4.68233	4.90875	4.97095	6.61786	6.28506	4.32193	4.27162	5.92626	5.61125	4.15809	4.16225	5.21809	5.20163	4.29516	4.88538	4.58887	4.36375
APOA1_HUMAN	WQEEMELYR	2	6.03	-0.208	-0.82	0.41969	0.66	0.41969	5.38827	5.1756	5.66985	5.713	5.73027	5.33921	5.20568	5.37821	6.42334	6.35895	6.9092	6.89308	6.59978	6.6272	6.17473	6.62155	4.84674	4.42209	6.53637	6.58091	6.70453	6.71269	6.17976	6.42471	6.15619	6.13812	7.45121	7.59677	5.42474	5.2521	6.96838	7.01023	5.38854	5.43416	5.9002	5.88753	5.78905	5.76037	5.26206	5.30771
APOA1_HUMAN	ETEGLRQEMSK	2	5.09	0.015	0.07	0.9475	0	0.9475	4.25417	4.09366	4.48521	4.65951	5.02647	4.75424	4.66051	4.31408	5.39958	5.25941	5.54035	6.00257	5.49139	5.63114	5.37608	5.62155	5.23292	4.97893	5.59719	5.50208	5.45333	5.68114	5.25919	5.21201	5.10836	5.13444	6.3443	6.46364	4.44746	4.41896	5.62642	5.89136	4.36831	4.48631	5.01825	5.05311	4.66073	4.68375	4.10733	4.16363
APOA1_HUMAN	VSFLSALEEYTK	2	9.21	-0.246	-1	0.32156	1.01	0.32156	8.51987	8.62453	8.80714	8.99692	9.13055	8.96926	8.44988	8.46198	9.54324	9.63445	10.2079	10.2695	9.81102	9.74404	9.23929	9.44862	8.09992	7.78307	9.04575	8.96815	10.0073	9.82853	9.33855	9.27541	9.39335	9.53863	10.6422	10.7133	8.70012	8.68375	10.1863	10.1491	8.58018	8.65054	9.47393	9.26679	8.86701	9.02522	7.99596	8.35514
APOA1_HUMAN	AKPALEDLR	2	6.65	-0.037	-0.18	0.86077	0.03	0.86077	5.94044	6.01175	6.0104	6.08939	6.91577	6.70511	6.24548	6.03257	6.73739	6.99895	7.29214	7.35252	7.16256	7.24078	6.72956	7.0604	6.51496	6.30533	6.77932	6.57347	7.40589	7.24302	6.87437	6.58124	6.92955	6.97506	7.51598	7.67657	6.24187	6.0966	7.38082	7.48197	5.74933	5.89601	6.63044	6.59544	6.29786	6.43961	5.72814	5.69935
APOA1_HUMAN	LEALKEN(+.98)GGAR	2	5.24	-0.06	-0.24	0.81484	0.06	0.81484	4.29797	4.33942	4.68847	4.79796	5.52897	5.13671	4.93455	4.67227	5.68375	5.55639	5.85031	6.30326	5.73205	5.96948	5.36465	5.50232	4.95671	4.53011	5.15094	5.18146	5.72108	5.92441	5.52509	5.40183	5.41399	5.30764	6.66939	6.73365	4.74514	4.70974	6.07826	6.25807	4.25826	4.55304	5.21809	5.38543	5.14735	4.70974	3.82567	3.7911
APOA1_HUMAN	LSPLGEEMR	2	8	-0.077	-0.35	0.73069	0.12	0.73069	7.47669	7.3563	7.02877	7.30544	8.17437	8.11431	7.2866	7.09114	8.30469	8.10311	8.61584	8.79627	8.41957	8.38762	8.27281	8.3317	7.76028	7.9295	8.23131	8.21533	8.72342	8.83682	8.42402	8.46468	8.22134	8.22537	9.11959	9.13777	7.39388	7.2343	8.78116	8.81289	7.093	7.21472	7.66376	7.69349	7.83252	7.45314	7.22647	7.19253
APOA1_HUMAN	DLATVYVDVLK(+57.02)DSGR	3	2.57	-0.237	-0.76	0.45148	0.58	0.45148	1.70955	1.83586	1.6203	1.82227	2.84997	2.58496	2.32379	2.21079	2.9526	3.06559	4.16838	3.97924	3.57007	3.32095	2.64669	2.99849	1.28951	0.985786	1.51457	1.57148	3.47467	2.8669	2.80547	2.72297	2.96175	2.90861	4.09954	4.41172	2.26849	2.05078	3.54988	3.83247	1.80278	1.45001	2.89257	2.56803	2.34925	2.62212	1	1.12199
APOA1_HUMAN	DLATVYVDVLK(+57.02)DSGR	2	-0.17	-0.482	-1.1	0.28028	1.21	0.28028	-1.14636	-1.49506	-1.8314	NA	-1.11488	-1.29609	-1.75885	-1.48908	0.0701753	-0.0770161	1.31637	1.58221	0.908268	0.609751	-0.357848	-0.119507	NA	NA	NA	NA	0.532801	0.562123	-0.620477	-0.458388	-0.216811	0.114283	2.00322	1.74357	NA	-1.34534	1.24633	0.914928	NA	NA	-0.284025	-1.41504	-0.99788	-0.752782	NA	NA
APOA1_HUMAN	LREQLGPVTQEFWDNLEKETEGLR	3	0.66	-0.422	-1.23	0.2252	1.52	0.2252	-1.0034	-0.934341	0.666099	0.358192	NA	-0.0280825	-0.408228	0.0026065	0.667924	0.371969	1.43911	1.94111	1.54018	1.16461	0.252484	0.49431	NA	NA	0.729471	0.294666	1.22452	0.803393	0.67423	0.411552	0.498548	0.361708	2.99516	3.10833	0.175742	0.165424	1.97046	1.9414	-0.135821	0.0581281	1.47393	1.29278	-0.280108	0.76037	-0.0895169	-0.482601
APOA1_HUMAN	DYVSQFEGSALGK	2	8.7	0.084	0.42	0.67673	0.18	0.67673	8.24569	8.24683	7.90987	8.1479	8.74695	8.70344	8.06122	8.28091	9.08644	8.84007	9.49801	9.44531	9.1517	9.25361	8.85608	9.12381	8.72963	8.71962	8.91912	8.91516	9.13406	9.22125	8.65369	8.82549	8.74246	8.76648	9.66305	9.76442	7.80648	7.77549	9.4963	9.44197	8.06812	8.15556	8.55785	8.47978	8.21817	8.22994	8.01422	8.18088
APOA1_HUMAN	DYVSQFEGSALGK	3	0.23	0.49	0.63	0.54183	0.39	0.54183	NA	NA	NA	NA	-0.308631	0.859539	NA	NA	-1.06904	NA	2.85798	NA	NA	0.342626	NA	1.06492	-0.641546	-0.456488	NA	NA	NA	NA	NA	NA	NA	NA	NA	-0.653401	NA	NA	NA	NA	NA	0.421719	0.13993	NA	NA	NA	NA	NA
APOA1_HUMAN	VKDLATVYVDVLK	2	4.01	-0.134	-0.57	0.57414	0.32	0.57414	3.2736	3.25983	3.3338	3.41093	4.03084	3.63339	3.52801	3.54171	3.82205	3.8716	4.81625	4.88753	4.75902	4.46023	3.98614	4.13531	3.79438	3.72632	4.47286	4.16174	4.58826	4.50383	4.1274	3.97755	4.10023	4.16359	5.7907	5.48743	3.40939	3.13846	5.03926	4.7299	3.26703	3.05353	4.1964	4.1127	3.24569	3.48434	3.74223	3.4361
APOA1_HUMAN	VKDLATVYVDVLK	3	2.71	-0.359	-1.17	0.24821	1.37	0.24821	1.3455	1.75287	2.08957	2.17574	2.20704	2.25432	1.48543	1.50541	2.86586	2.8082	3.47947	3.46765	3.93824	3.70993	2.62641	3.40025	1.50323	1.75104	3.00692	3.29804	3.90689	3.49269	3.02876	2.99512	2.76191	2.95936	4.50893	4.7485	1.72544	2.03989	3.80828	3.72533	1.68206	2.3181	2.75884	2.32769	2.06988	2.39424	2.47111	2.12847
APOA1_HUMAN	ATEHLSTLSEK	2	6.55	0.041	0.18	0.85749	0.03	0.85749	5.83735	5.80415	5.89692	6.00817	6.6545	6.42667	6.1412	6.15477	6.95767	6.80785	7.17224	7.55897	6.97977	7.09164	6.89634	7.09907	6.41735	6.15465	6.64706	6.6533	6.9845	7.11264	6.69342	6.73034	6.67429	6.63608	7.90259	7.87003	5.92049	5.92722	7.25883	7.41271	5.56604	5.75786	6.39518	6.45286	6.25683	6.1901	5.23116	5.56239
APOA1_HUMAN	LREQLGPVTQEFW(+31.99)DNLEK	3	4.23	-0.047	-0.16	0.87256	0.03	0.87256	4.00212	3.98876	1.20526	NA	3.94555	4.04492	4.23563	4.34008	4.12478	4.45206	4.61584	4.67162	4.45416	4.45135	5.24086	5.33295	4.39016	4.74929	4.35257	4.47037	4.29187	4.49269	3.61641	3.92351	4.40081	4.46225	5.10329	5.45159	2.8097	3.02156	4.78018	5.09668	3.54456	3.74365	4.152	4.06178	4.17698	4.19701	4.23739	4.37742
APOA1_HUMAN	KWQEEMELYR	3	5.86	-0.139	-0.59	0.56079	0.34	0.56079	5.19794	4.76939	5.39459	5.48894	5.61143	5.3981	5.5615	5.37192	6.0955	5.91803	6.87415	6.76553	6.23569	6.15589	6.20924	6.28731	5.27599	4.74929	6.23273	6.28534	6.52238	6.29845	6.1274	5.99774	5.96355	5.74855	7.36006	7.1976	5.29712	5.15873	6.74829	6.85353	5.44374	5.32861	5.74943	5.65535	5.81567	5.67718	4.90298	4.81943
APOA1_HUMAN	KWQEEMELYR	2	6.25	-0.219	-0.8	0.42775	0.64	0.42775	5.92376	5.30261	5.97102	5.82828	6.05889	5.34777	5.90067	5.72748	6.26287	6.33714	7.2563	7.09954	6.85855	6.56271	6.39119	6.65388	5.36844	4.72454	6.78708	6.35934	6.96678	6.71508	6.35605	6.17779	6.69872	6.15636	8.07968	7.61038	5.65691	5.55583	7.36777	7.02268	5.71128	5.56925	6.22525	6.08321	5.90335	6.19931	5.61303	5.42429
APOA1_HUMAN	DLATVYVDVLK(+162.05)DSGR	3	2.23	0.097	0.4	0.69316	0.16	0.69316	1.07281	1.19144	1.37116	1.75002	2.49304	2.23967	1.29373	1.32973	2.7166	2.75949	3.37638	3.35131	3.08673	2.91886	2.53958	2.91558	2.01635	1.75104	2.73269	2.72984	3.15107	2.55614	2.05274	1.89758	2.55387	2.43143	2.5258	2.87747	1.23406	1.07587	2.52375	2.88796	1.91863	1.72351	2.17289	2.03562	2.307	2.42281	1.52509	1.82742
APOA1_HUMAN	VSFLSP(sub A)LEEYTK	2	3.14	-0.427	-1.48	0.14791	2.18	0.14791	2.37197	2.48222	2.59684	2.74612	2.90332	2.59074	1.99534	2.1356	3.50923	3.47531	4.18373	4.39428	3.79966	3.65994	3.29004	3.66899	1.19213	1.39366	3.00958	2.88541	4.03792	4.15389	3.37573	3.25932	3.58915	3.63035	4.65923	4.75831	NA	2.56535	4.07183	4.05486	2.31687	2.52173	3.4859	3.45943	3.02888	3.19149	1.68684	2.21632
APOA1_HUMAN	PLRAELQEGAR	2	2.3	0.038	0.07	0.9469	0	0.9469	0.0952295	2.127	0.939118	2.95673	1.96393	2.5965	1.83762	1.58583	3.24816	3.62358	2.20645	3.58496	1.9676	3.3932	2.46444	1.99092	1.74924	2.7719	2.06167	3.20349	2.22452	2.81059	2.1743	2.50969	1.57749	3.1607	2.84728	4.1976	1.26849	2.17872	1.63604	3.88796	0.89166	2.23518	2.3974	3.02326	2.66575	1.38782	0.528348	2.00705
APOA1_HUMAN	ATEHLSTLSE(+21.98)K	2	2.7	-0.296	-0.82	0.41426	0.68	0.41426	4.30314	3.97255	0.855924	0.661584	2.60266	2.48294	2.5725	2.55952	2.7834	2.72706	3.34941	3.19625	3.67574	3.27339	1.64921	2.11222	2.25892	1.08913	2.63636	2.25651	4.55701	4.07691	1.58204	1.37121	4.14042	3.97095	3.61261	3.18601	1.83978	1.54496	3.74021	3.49632	2.22263	2.00191	2.03302	2.08066	1.70044	2.31855	3.54331	3.91066
APOA1_HUMAN	LLDNWDSVTSTFSK(+57.02)LR	3	2.45	-0.291	-1.01	0.32062	1.01	0.32062	1.35879	1.59241	1.38034	1.74612	2.22239	2.08439	2.08582	1.80325	2.79316	2.67857	3.83094	3.8594	3.31571	3.26531	2.42681	2.99849	1.64796	1.19382	1.8879	1.86605	3.06187	2.63527	2.45184	2.41364	2.78643	2.43621	4.1219	4.45461	1.82134	1.71888	3.25089	3.57789	1.96248	1.81336	3.00998	2.80116	2.30055	2.47528	1.19704	1.5755
APOA1_HUMAN	LLDNW(+31.99)DSVTSTFSK	2	3.84	0.148	0.62	0.54176	0.38	0.54176	3.75048	3.79266	1.9045	2.42321	3.54279	3.77471	NA	3.91642	4.04535	4.09591	3.97904	4.22827	4.05475	4.27137	4.61358	4.64988	4.43456	4.66073	4.20983	4.05177	3.86327	4.07243	3.56361	3.70813	4.16245	4.20624	4.7625	4.81584	2.39855	2.66792	4.53126	4.56943	3.0134	3.28511	3.43741	3.47249	3.66909	3.58889	3.90923	3.6495
APOA1_HUMAN	Q(-17.03)GLLPVLESFK(+57.02)	2	1.62	-0.299	-0.85	0.39755	0.73	0.39755	0.778456	0.762332	0.347923	0.531523	1.64883	1.65838	0.811338	1.04368	1.74369	1.61556	3.2303	3.44209	2.98075	2.97197	1.88944	2.40595	0.32275	0.456858	0.376621	0.4397	1.85815	2.14822	1.43572	1.706	2.49558	2.5332	3.40939	3.47261	0.584963	0.421763	3.16655	3.18463	0.697718	0.882448	2.02647	1.8953	1.66073	1.90689	-0.211875	0.157931
APOA1_HUMAN	LREQLGPVTQEFWDN(+.98)LEK	3	1.88	-0.35	-1.17	0.24971	1.36	0.24971	1.3455	0.954506	1.20526	1.17284	1.78943	1.37985	1.08143	1.03097	2.07231	1.99803	3.02237	3.3432	2.56484	2.53777	2.0655	2.54346	0.192131	-0.128105	2.08199	1.85953	2.70691	2.67917	1.99341	1.95617	2.36055	2.18649	3.53694	3.6933	1.118	1.02525	3.08721	2.86878	1.11794	1.42884	2.3112	2.12763	1.53459	1.72001	1.04617	0.616671
APOA1_HUMAN	LLDNW(+3.99)DSVTSTFSK	2	2.26	0.053	0.15	0.87805	0.02	0.87805	2.09045	1.73376	0.994026	0.0130562	1.84997	1.68024	2.34958	2.82182	1.42176	2.19622	2.10369	2.55722	2.59252	2.68136	3.12996	3.7218	2.91099	3.09796	3.22132	2.52284	2.32193	2.53892	2.32193	2.64051	2.64162	2.92913	3.92396	3.49626	0.750022	0.570407	3.14222	2.73596	0.473594	0.774735	1.33787	1.58496	2.18166	2.75788	2.81237	2.68952
APOA1_HUMAN	LLDNW(+3.99)DSVTSTFSK	3	1.63	0.082	0.21	0.83147	0.05	0.83147	0.483	1.24641	-1.52998	-0.938381	1.91754	1.66935	1.67224	2.26607	1.10402	1.65369	2.11013	1.4736	1.6562	2.33647	2.99011	3.73546	2.44403	2.85244	2.21214	1.96645	1.79526	1.88064	1.69469	2.01248	1.63263	2.27996	2.40453	2.85935	0.282035	0.0970366	2.00864	2.2769	0.900705	1.27921	0.768674	1.07039	0.912537	2.09221	1.48375	1.94963
APOA1_HUMAN	EQLGPVTQEFW(+3.99)DNLEK	3	1.93	0.109	0.28	0.77719	0.08	0.77719	1.13441	1.66482	-0.663363	-0.566069	1.76867	1.80487	1.92355	2.8365	1.15537	2.27988	2.23914	2.42223	2.08916	2.3969	3.21052	4.15803	2.83814	3.03608	2.19824	1.84642	2.32193	2.04828	1.73477	2.05331	2.34412	2.56413	3.07376	3.30863	0.606658	0.432904	2.19522	2.66148	0.567461	1.40736	0.814968	0.895303	1.64386	2.67586	1.85839	2.37742
APOA1_HUMAN	EQLGPVTQEFW(+3.99)DNLEK	2	0.67	0.02	0.05	0.96126	0	0.96126	0.0135148	NA	NA	NA	-0.695994	NA	0.465343	1.15331	-0.798952	-0.216811	0.657112	0.806177	0.919239	1.12049	1.64417	2.43973	0.734497	0.75942	0.852854	0.584173	0.462583	0.374827	-0.301248	0.489003	0.880556	1.01799	2.36507	1.75929	NA	NA	1.60789	1.18684	-1.60873	NA	NA	-0.199255	-0.110183	1.48133	0.902976	0.622195
APOA1_HUMAN	PYLDDFQK	2	1.46	0.108	0.22	0.82932	0.05	0.82932	0.499902	1.67487	-0.43022	1.51326	1.30401	1.60224	0.273853	0.56129	2.45083	2.59936	1.83484	2.6336	1.0843	2.70246	1.7697	1.63051	0.684224	2.01874	1.41397	2.48526	1.56332	2.45416	1.58934	1.89758	1.07889	2.09867	2.32707	3.44856	0.308753	0.732464	1.62905	2.93614	-0.432539	1.2713	0.867164	1.24489	1.48618	0.104023	0.375802	1.16046
APOA1_HUMAN	LLDNWDSVTSTFS(+162.05)KLR	3	2.54	-0.046	-0.16	0.87617	0.02	0.87617	NA	1.38759	2.04403	1.42809	2.44151	2.03435	1.22372	1.79575	3.14525	3.33176	4.01381	3.93681	3.4466	3.20531	NA	2.88595	1.85529	1.48239	2.58745	2.85953	3.21119	2.97332	2.07373	2.32193	2.94006	2.79026	2.65412	2.95291	1.29546	NA	2.97597	3.25385	2.1372	2.21472	3.28129	2.99458	2.97593	2.74537	1.24731	1.83537
APOA1_HUMAN	EQLGPVTQEFW(+31.99)DNLEK	2	2.77	0.094	0.36	0.71776	0.13	0.71776	2.98721	2.56023	1.21042	1.27934	2.16794	2.35288	3.00696	2.73435	2.80285	2.81663	3.2362	3.44361	2.90275	2.90592	3.83965	3.67215	3.13339	3.36832	3.02803	2.79273	2.61683	2.9409	2.51073	2.63604	3.00419	3.04643	3.974	3.99669	0.991779	1.28705	3.75312	3.7525	1.90969	1.97296	2.37954	2.28688	2.82093	2.59727	3.04901	2.83933
APOA1_HUMAN	EQLGPVTQEFW(+31.99)DNLEK	3	1.59	-0.41	-0.55	0.5946	0.3	0.5946	NA	NA	NA	NA	0.869603	1.14224	1.09892	NA	NA	NA	NA	NA	NA	NA	NA	2.6753	1.84388	1.91003	0.899396	NA	1.65275	2.1819	NA	NA	NA	NA	NA	NA	NA	NA	NA	NA	NA	NA	NA	NA	NA	NA	NA	NA
APOA1_HUMAN	L(+57.02)SPLGEEMR	2	1.92	-0.088	-0.27	0.78507	0.08	0.78507	1.11103	1.27313	-0.218424	-0.0948592	2.57304	2.41938	1.34593	1.50541	2.27627	2.10282	3.05612	3.20521	2.85784	2.76971	2.47582	2.52959	1.63479	1.89743	1.31443	1.41148	2.35622	2.56468	2.34369	2.39258	2.25322	2.50615	3.37255	3.39923	0.529253	0.432904	3.37926	3.45833	0.945099	0.903059	1.75291	1.7137	1.97593	1.72512	0.43773	0.767198
APOA1_HUMAN	V(+57.02)SFLSALEEYTK	2	3.46	-0.193	-0.58	0.56391	0.34	0.56391	2.6939	2.97255	1.92349	2.66572	3.72355	3.87763	3.07039	2.96234	3.73697	3.83057	4.85031	4.95287	4.63972	4.47782	3.78351	4.06492	2.44403	1.95936	2.3692	2.34775	3.94762	3.80879	3.54682	3.79697	3.83034	3.99222	5.24249	5.30863	2.20945	2.39068	4.85693	4.87429	2.45836	2.54487	3.74695	3.71149	3.42429	3.49335	1.8519	2.16678
APOA1_HUMAN	V(+57.02)KDLATVYVDVLK	3	1.98	-0.205	-0.52	0.60264	0.28	0.60264	NA	0.44276	0.901316	0.694374	1.88897	1.70178	1.48543	1.60311	2.30838	1.91672	3.45438	3.31034	3.1204	3.12496	2.37	2.28731	1.20467	1.19794	1.26197	1.00237	2.69547	2.00503	2.39461	2.23586	2.25322	2.14032	4.22882	4.10833	1.07973	-0.233672	3.40403	3.37921	1.11016	1.04891	2.25074	2.09085	NA	1.67849	NA	0.0112711
APOA1_HUMAN	EHLSTLSEK	2	0.32	0.115	0.23	0.81679	0.05	0.81679	-1.30505	0.00319534	-1.04357	0.295456	0.655635	1.00694	-0.165511	0.167314	1.2809	1.26763	0.489385	1.72371	0.163942	1.25718	0.46158	-0.216703	-0.460974	0.530515	0.322996	1.12691	0.3504	1.05435	0.461423	1.09954	-0.593375	0.808093	1.43582	2.41669	-0.712581	-0.190293	0.684017	1.81539	-1.25934	-0.0309437	0.222392	0.704872	0.504994	-0.694343	-2.28716	-0.51862
APOA1_HUMAN	VQPYLD(+21.98)DFQK	2	1.37	0.033	0.07	0.94352	0.01	0.94352	3.69913	2.91434	NA	NA	1.67138	1.15166	0.424315	0.699436	0.580461	1.10282	1.37102	1.52033	2.16486	1.59693	0.128156	0.617458	1.22415	0.690979	1.43782	0.813097	3.52507	3.15672	0.0664164	0.0221107	3.1964	2.63244	1.7318	1.40674	-0.232538	-0.397664	2.58279	1.87154	0.473594	0.0562891	NA	-0.951764	NA	0.294707	3.2547	2.96782
APOA1_HUMAN	KWQEEM(+15.99)ELYR	3	1.11	-0.142	-0.47	0.63842	0.22	0.63842	-0.628031	0.309721	-0.731016	-0.108934	1.56704	1.54382	0.201229	0.0786889	1.47931	1.77398	1.64386	1.66773	1.39054	1.76685	1.29808	1.57081	1.42119	0.832725	1.96104	1.80634	1.84441	1.81059	1.36086	1.08648	1.24144	1.76766	2.05373	2.53788	0.410933	0.17872	1.62203	2.18684	0.49764	0.64615	1.07166	1.05658	0.978626	0.635744	0.104064	0.601836
APOA1_HUMAN	KWQEEM(+15.99)ELYR	2	1.29	-0.258	-0.95	0.34734	0.9	0.34734	0.0269042	0.265165	0.0584167	0.161155	1.3744	1.12321	0.367732	0.14153	1.34423	1.81943	1.76717	2.04863	1.81148	1.8876	1.39119	1.83045	1.22942	0.616056	2.27084	1.77207	2.17048	1.90773	1.15966	0.775982	1.73697	2.16359	2.60416	2.70349	0.750022	0.677323	1.97046	2.11888	0.778449	0.570862	1.27302	1.4489	0.962386	1.1427	0.582615	0.959843
APOA1_HUMAN	DLATVYVDVLK(+57.02)	2	1.64	-0.144	-0.45	0.65207	0.21	0.65207	0.82135	1.25983	-0.124447	0.347923	1.69357	1.48294	1.02766	0.952259	1.92031	1.7624	3.00519	3.08212	2.73593	2.73209	2.34849	2.39069	1.17403	0.789736	1.00958	0.941994	2.07369	1.71413	1.72154	1.63604	1.95456	1.97259	3.5258	3.6933	0.617384	0.0829614	2.84342	2.83811	0.836165	0.89279	1.57603	1.63227	1.7102	1.70974	0.43773	0.757191
APOA1_HUMAN	QLNLK(+57.02)LLDNWDSVTSTFSK	3	0.96	-0.398	-1.17	0.25071	1.36	0.25071	0.0401704	-0.11308	0.270961	0.137504	0.357813	-0.339416	0.630766	0.534523	1.27162	1.40811	2.43911	2.42223	2.02966	1.82849	1.13535	1.05527	-0.86287	NA	0.469011	0.284977	1.53793	0.756472	1.1888	0.99162	0.983126	0.992223	2.98055	3.06944	0.334984	0.0687476	2.16655	2.40035	0.473594	0.477753	1.6839	1.09085	1.03666	1.04807	-0.764597	-0.0343515
APOA1_HUMAN	LSPLGE(+21.98)EMR	2	2.09	-0.371	-0.94	0.35073	0.89	0.35073	3.78783	3.06337	NA	-1.37197	2.40162	2.23229	1.68966	1.42025	2.14016	2.3239	2.21245	2.24576	2.6364	2.69947	1.57706	1.52959	1.10501	1.06904	2.10203	1.85953	3.98254	3.81238	1.38625	1.39258	3.42444	3.42903	2.42866	2.1357	NA	0.658464	3.16655	2.95965	1.20083	1.76913	0.924593	0.773996	1.16993	1.37488	3.32895	3.20409
APOA1_HUMAN	WQEEM(+15.99)ELYR	2	1.25	0.205	0.59	0.56092	0.34	0.56092	0.340143	0.704617	NA	NA	1.50564	1.44514	NA	0.252999	1.00673	1.316	1.43911	2.09954	1.43709	1.99414	1.11366	2.09819	1.48572	1.5141	1.71002	2.15378	2.04394	2.49045	1.11986	1.93448	1.37679	1.52872	2.34999	2.51027	-0.133901	-0.499881	1.49714	2.14645	-0.267418	0.272887	0.374396	1.05658	0.207158	0.740332	0.51199	1.45686
APOA1_HUMAN	VQPYLDDFQKK	3	4.12	-0.01	-0.04	0.96765	0	0.96765	3.17932	2.78107	3.00595	3.41093	4.38296	4.28139	3.86598	4.05471	4.33979	4.17452	4.81625	4.7349	4.50966	4.29141	3.86151	4.06492	4.73388	4.68109	4.56597	4.61273	4.7536	4.72939	4.44178	4.39523	4.1964	4.19216	5.45415	5.46364	3.53492	3.46038	4.95098	4.90823	2.97752	3.2713	4.05889	4.05311	3.05464	3.73528	3.42599	3.49248
APOA1_HUMAN	VQPYLDDFQKK	2	2.58	-0.114	-0.46	0.64542	0.21	0.64542	2.12977	1.87998	1.77462	1.73828	2.60266	2.19482	2.24351	2.34522	2.35305	2.59936	3.14034	3.20163	3.12987	2.71439	2.12816	2.64988	2.87783	2.657	3.20057	2.86929	3.42014	3.34936	2.45584	2.49	2.8264	2.6072	4.23567	3.80167	1.88486	1.84516	3.73371	3.34591	1.65559	1.51839	2.50486	2.45681	1.77362	2.38459	2.2863	2.13493
APOA1_HUMAN	THLAPYSD(+21.98)ELR	2	1.67	-0.558	-0.9	0.37523	0.8	0.37523	3.68601	2.72411	0.11456	-3.888	1.95477	1.45785	1.03676	-0.133856	1.32642	2.09822	2.71952	2.14498	2.88327	2.22836	1.31719	1.70028	0.970938	0.43261	1.76132	0.954273	4.13141	3.09323	0.7544	-0.497172	3.75778	3.30633	2.27479	1.81302	0.659509	0.610208	3.16896	2.79811	1.00504	1.08544	1.35364	1.37851	0.895531	NA	3.24731	2.66297
APOA1_HUMAN	D(+57.02)LATVYVDVLK	2	1.16	0.01	0.03	0.97607	0	0.97607	0.699134	0.538367	-0.111508	-0.415037	1.59089	1.48294	0.66639	0.499889	1.57293	1.42291	2.6505	2.66513	2.5223	2.29737	1.80623	1.80188	0.704544	0.349942	0.426737	0.196785	1.18145	0.873782	0.878848	0.711112	1.57749	1.35768	3.37255	3.32193	-0.475298	-0.534181	2.89092	2.63253	0.279216	0.313485	0.874469	0.831877	1.35548	1.30156	0.12142	0.297968
APOA1_HUMAN	Q(+.98)GLLPVLESFK	2	0.67	-0.236	-0.78	0.43793	0.61	0.43793	-0.0695409	0.0472025	0.0353331	0.428094	0.655635	0.706044	-0.413177	-0.537488	1.16542	1.06559	1.72583	2.08017	1.57528	1.54446	0.85934	0.681589	-0.647972	-0.599176	0.338281	0.425659	1.53793	1.39794	0.660424	0.913929	0.784812	1.19781	2.36507	2.42164	0.347923	-0.0503051	1.80053	1.78063	-0.33376	-0.23424	0.784271	0.831877	0.51245	0.487352	-1.13516	-0.276677
APOA1_HUMAN	DYVSQFEGSALGKQLN(+162.05)LK	3	2.58	0.373	1.57	0.12497	2.47	0.12497	1.94816	1.79035	NA	2.10128	2.64314	2.50148	2.20366	2.01169	3.06428	3.06323	3.564	3.71621	3.21024	3.28742	3.21732	3.39069	2.51765	2.49081	2.60511	2.5433	2.95083	2.71028	2.28641	2.48005	2.77423	2.58151	2.14684	NA	NA	0.878142	2.8404	3.00302	1.80278	2.18977	NA	NA	2.87832	3.05619	1.83227	2.16046
APOA1_HUMAN	DLATVYVDVLKDSGRDYVSQFEGSALGK	3	-1.44	-0.701	-0.77	0.47634	0.6	0.47634	NA	NA	NA	NA	NA	NA	NA	NA	NA	NA	NA	NA	NA	NA	NA	NA	NA	NA	-1.90796	NA	NA	NA	NA	NA	NA	NA	NA	-1.09576	NA	NA	-1.31868	NA	NA	NA	NA	NA	NA	NA	NA	NA
APOA1_HUMAN	LSPLGEEM(-48.00)R	2	0.71	0.168	0.32	0.75026	0.1	0.75026	-1.09469	0.357942	-1.16131	0.0259952	1.70454	2.01728	0.943044	0.911232	1.87202	1.92194	1.34941	2.60678	1.09401	2.34799	1.45584	1.08403	-0.693776	0.0600248	-0.96102	0.0211646	0.344555	1.21482	0.0913269	0.788936	0.0276917	1.05579	1.56333	2.73166	-0.86548	-0.562664	1.69074	2.83811	-0.88517	0.435933	0.986579	1.53605	1.19794	0.361821	-1.83818	-0.212994
APOA1_HUMAN	ATEHLSTLSEK(+57.02)	2	1.95	-0.004	-0.01	0.99167	0	0.99167	1.23447	1.14012	-0.111508	1.1375	2.36751	2.17186	1.7573	1.77303	2.2339	2.05137	2.70895	3.12622	3.18546	2.89286	2.3235	2.82194	1.68678	1.56119	1.40593	1.48948	2.29187	2.0784	2.37784	2.38194	2.56809	2.67354	3.30899	3.48448	1.22707	1.13164	2.92554	3.36754	0.936329	1.38556	2.38977	2.42761	1.36375	0.981341	-0.330752	0.0582146
APOA1_HUMAN	PPQSPWDR	2	2.05	0.257	0.57	0.57395	0.32	0.57395	NA	1.75287	0.11456	1.94656	1.93627	2.31146	1.33121	1.3907	2.85968	3.082	2.01037	3.25442	NA	3.08878	2.52596	2.09349	1.59452	2.41327	2.11194	3.04604	2.30698	2.75573	2.20316	2.39788	1.64162	2.66948	2.82564	3.70349	NA	1.18532	2.38549	3.55579	0.218298	1.64002	0.945552	2.0635	1.45943	1.10402	0.444641	1.5755
APOA1_HUMAN	TEHLSTLSEK	2	1.78	0.072	0.13	0.89333	0.02	0.89333	NA	2.11227	0.338525	1.78469	1.68252	2.22487	1.44497	1.65374	2.73697	2.78548	1.61697	3.15612	1.00413	2.74957	1.545	0.95504	0.877828	1.8719	1.26197	2.48526	1.23508	2.44956	1.4438	2.41886	0.344124	2.14032	2.27745	3.82053	0.182981	1.38782	1.72391	3.12582	0.0150718	1.6764	1.70044	2.26003	NA	1.18037	NA	2.14136
APOA1_HUMAN	EALKEN(+.98)GGAR	2	0.01	0.021	0.04	0.97134	0	0.97134	-2.53755	-0.662166	-1.36735	0.0388192	-0.0581518	0.733485	-0.428127	-0.844349	1.2809	1.316	0.194378	1.52033	-0.346421	1.09335	0.634047	-0.40368	NA	-0.0430687	-0.9486	0.662591	-0.305292	0.774247	0.245387	0.733061	-1.5518	0.395515	1.11746	2.32985	-1.01981	-0.356803	0.086188	1.65189	-1.69876	-0.431716	-0.236038	0.925999	0.420332	-1.10484	NA	-1.47865
APOA1_HUMAN	AK(+26.02)PALEDLR	2	0.69	-0.24	-0.8	0.42684	0.64	0.42684	-0.138862	0.140118	-0.124447	-0.389042	1.08474	0.914057	-0.051158	-0.992195	0.938013	0.678565	1.37102	1.48543	1.2324	1.32873	0.943732	0.801883	0.339089	0.449971	0.933344	0.504589	2.09125	1.92772	1.17915	0.918357	1.20552	1.00516	1.88264	1.47022	-0.0131754	-0.347242	1.50479	1.55921	-0.729131	-0.984774	0.49304	0.695994	0.0924462	0.678493	NA	NA
APOA1_HUMAN	SPLGEEMR	2	0.97	-0.07	-0.16	0.87425	0.03	0.87425	-0.638562	0.816012	0.319542	0.742202	0.987478	0.822669	-0.184425	-0.0971152	1.94387	1.6091	1.83872	1.91511	1.0144	1.85027	0.951906	0.824783	-0.68054	1.00705	1.62256	1.75813	0.823553	1.90773	1.32631	1.68016	0.250868	1.56413	2.91886	3.57611	-0.750693	-0.869733	1.90833	2.20006	NA	0.271302	NA	0.85599	0.619896	0.387816	-0.620586	0.438188
APOA1_HUMAN	DYVSQFEGSALGK(+57.02)QLNLK	3	1.62	-0.314	-0.84	0.4053	0.71	0.4053	0.166526	-0.144558	1.66234	2.04519	0.689161	0.447691	0.531231	0.45872	2.48735	2.53952	3.2797	3.39898	2.74829	1.90851	1.11366	2.0601	1.09349	1.14136	0.444109	1.25154	1.13705	0.966892	0.890722	0.539698	1.25322	0.676779	3.00963	3.0504	1.54619	1.58046	2.77227	3.06933	2.32697	2.22294	3.01825	2.83188	2.47669	2.54625	-0.333705	0.0224549
APOA1_HUMAN	QLN(+162.05)LKLLDNWDSVTSTFSK	3	1	0.01	0.03	0.97644	0	0.97644	-0.0483244	-0.588165	1.09236	0.818553	0.510649	-0.169491	0.438121	0.45872	2.06696	1.98313	2.46195	2.54031	2.25855	2.28143	1.70347	0.847326	-0.939627	NA	1.30582	0.813097	1.50337	1.20393	0.00219088	0.280108	0.938599	0.778254	0.814697	0.973283	NA	NA	1.64991	1.87154	0.119486	0.421719	1.54432	1.18269	1.81943	2.0234	0.217357	-0.096508
APOA1_HUMAN	LSPLGEEMRDR	2	1.11	-0.051	-0.19	0.85243	0.04	0.85243	0.554083	-0.0290811	1.21042	NA	1.40162	1.14852	1.26303	0.835771	1.17541	1.55639	0.29956	NA	1.26716	1.38949	0.751087	1.33594	1.59452	0.983403	1.6969	1.56348	2.37067	1.63527	1.7544	0.756331	1.75364	1.77524	NA	1.75538	0.915608	0.695938	1.74345	1.751	0.222633	0.557923	0.784271	0.584963	0.47478	0.730208	0.692659	0.12718
APOA1_HUMAN	L(+57.02)REQLGPVTQEFWDNLEK	3	2.81	-0.329	-0.85	0.4006	0.72	0.4006	2.1452	2.08237	1.3338	1.8625	2.84006	2.69642	1.87362	2.35034	3.25289	3.38374	4.62149	4.61891	4.09159	3.82575	3.29166	3.67688	0.945552	-0.0382193	2.06167	2.094	3.34651	2.83196	2.59298	2.64497	3.42704	3.2612	4.50326	5.00907	1.60126	1.90239	4.17137	4.38886	2.37319	2.24329	3.49778	3.1127	2.8134	3.30156	1.05749	1.50748
APOA1_HUMAN	Q(-17.03)K(+57.02)LHELQEK	2	0.61	0.293	1.43	0.16126	2.03	0.16126	0.231577	0.409429	0.189661	0.584963	0.996433	0.529445	0.943044	0.771507	1.00673	0.715091	0.734189	1.26303	0.533056	0.517493	0.778921	0.813379	1.16122	1.29912	0.716532	0.941994	-0.326894	0.188548	0.842627	0.782473	0.0276917	-0.469485	1.02554	1.12663	0.0641303	0.00598009	1.19994	1.46016	0.687301	0.740787	0.539733	0.659925	0.789054	0.193698	-0.179634	-0.0725125
APOA1_HUMAN	T(+43.01)HLAPYSDELR	2	0.28	0.649	1.4	0.1711	1.96	0.1711	-0.731319	-0.0755166	NA	NA	1.22849	1.21891	NA	-0.867962	2.10924	2.03702	0.807355	1.207	1.03472	1.16461	-0.713507	-0.398366	NA	NA	NA	NA	-1.18488	-0.895605	NA	-1.43938	NA	-1.24148	0.0995357	-0.0267173	NA	NA	2.88213	2.82395	-0.720784	-0.878941	0.39486	0.748461	0.504994	0.0431679	-0.706022	-0.364997
APOA1_HUMAN	V(+162.05)KDLATVYVDVLK	3	0.28	0.612	2.02	0.05156	4.07	0.05156	NA	NA	-0.905401	-0.633646	0.260063	NA	NA	NA	1.02892	0.727064	1.40808	1.38799	1.00413	1.02798	0.797183	0.730917	NA	0.218346	0.816934	0.527779	0.601394	0.426323	-0.154929	0.00278244	0.278792	-0.121306	1.09954	0.699421	NA	-2.18347	1.04058	1.04757	-0.229424	-0.500429	-0.503168	-0.104697	0.388271	0.0316722	-0.536522	-0.576501
APOA1_HUMAN	VSFLSALEEYTKK	3	1.39	-0.124	-0.49	0.62639	0.24	0.62639	1.0484	0.527312	1.14183	1.06413	1.63743	1.73349	1.16682	1.10561	1.40489	1.51556	1.98255	1.848	1.89165	1.30527	1.03119	1.14898	1.06627	0.75942	1.72302	1.44667	2.48578	1.8669	1.98235	1.85971	1.51037	1.06817	2.95087	2.9253	1.15528	0.677323	1.97597	1.94664	0.78823	0.717704	1.62882	1.31615	0.0924462	0.76037	0.451519	0.872925
APOA1_HUMAN	AK(+57.02)VQPYLDDFQK	3	0.07	-0.138	-0.43	0.66674	0.19	0.66674	-1.03783	-1.15165	-2.03134	-1.31212	-0.190103	0.132755	-0.229546	-0.165692	0.476087	0.406625	1.43399	1.52033	0.919239	0.908514	-0.0334969	0.369039	0.231173	0.121991	-0.554322	-0.392317	0.568341	0.435661	0.147831	0.302864	0.264897	-0.172837	1.70044	1.8502	-0.75622	-1.05964	1.21867	1.63253	-0.791867	-0.760759	0.163976	-0.0144996	-0.1686	-0.135987	NA	-1.29391
APOA1_HUMAN	VSFLSALEEY(+15.99)TK	2	0.93	-0.174	-0.24	0.81104	0.06	0.81104	-1.68692	1.33783	-2.35815	-1.00526	1.73697	2.80487	NA	-0.122451	2.20495	2.22605	0.884523	2.26989	1.25855	2.462	-2.13719	0.459615	0.975125	1.57866	NA	1.40255	2.14828	3.10498	-0.548163	2.07991	1.18107	2.41698	1.23156	2.37392	0.769387	0.941918	1.26448	2.01304	-1.56823	0.193123	0.830075	1.25096	NA	-0.73024	NA	0.13493
APOA1_HUMAN	LLDN(+.98)WDSVTSTFSK	2	3.51	-0.136	-0.56	0.58159	0.31	0.58159	2.74036	3.07859	2.81923	3.09669	3.47072	3.25432	2.67807	2.54171	3.7319	3.75364	4.52838	4.72247	4.13929	4.04224	3.68887	3.7961	2.94342	2.6495	3.57496	3.53924	3.99503	4.01752	3.40707	3.3846	3.83426	3.65108	4.79534	5.01318	2.62005	2.60283	4.57736	4.49096	2.88027	2.8668	3.85244	3.62059	3.18866	3.28436	2.46688	2.96057
APOA1_HUMAN	VEPLRAELQE(+21.98)GAR	2	-0.1	-0.121	-0.23	0.81868	0.05	0.81868	1.35879	0.952854	NA	NA	0	-0.0933412	0.305829	-1.4107	-0.708044	0.536121	0.206451	0.330149	0.561345	0.54446	-1.41556	-1.3514	-0.55446	-2.62512	-0.209987	-0.574341	2.08542	0.953953	-2.01322	NA	1.58683	1.7447	NA	-0.0267173	-1.43263	-1.23543	0.188578	1.05728	-1.64512	-0.793549	-0.800691	NA	NA	-1.08326	1.47534	0.813001
APOA1_HUMAN	V(+57.02)QPYLDDFQK	2	3.08	0.038	0.13	0.89811	0.02	0.89811	2.55639	2.63937	1.76764	2.15528	3.64314	3.25067	2.39983	2.63706	3.36401	3.29805	4.25084	4.30535	3.92469	3.81194	3.25248	3.3926	2.94342	3.45686	2.34418	2.57546	3.10572	3.38595	2.974	3.27953	3.23254	3.47626	4.649	4.32853	2.15895	1.58546	4.373	4.42683	1.91863	1.93343	3.2109	3.09761	3.47287	2.90239	1.75097	1.94963
APOA1_HUMAN	AK(+27.99)VQPYLDDFQK	2	0.4	0.07	0.24	0.81295	0.06	0.81295	0.31853	0.0502951	NA	NA	-0.0433926	-0.157809	0.800691	0.709043	-0.238967	-0.588915	0.354843	0.861672	0.533056	0.659937	1.10635	1.61089	1.28277	0.756633	-0.425397	-0.121015	0.728014	0.742996	0.0195992	0.345135	0.746996	0.747784	1.61891	1.57611	NA	NA	1.10242	1.12351	NA	-0.71607	0.353637	-0.390245	-0.841435	0.0707103	-0.316075	-0.256261
APOA1_HUMAN	VSFLSALE(+21.98)EYTK	2	1.63	0.05	0.14	0.88722	0.02	0.88722	2.56789	2.9968	NA	NA	2.09478	2.16412	1.29373	1.16499	1.68899	2.23447	1.60334	2.25615	1.64963	1.91886	0.935511	1.04555	0.684224	0.1133	1.52203	1.094	3.65865	3.03298	1.16944	1.04659	2.59147	2.95936	2	1.80924	-0.357193	NA	2.01937	2.25596	0.836165	1.35596	0.768674	0.400538	0.313417	0.789914	1.9823	2.49248
APOA1_HUMAN	LEALKENGGAR	2	0.22	0.02	0.06	0.95357	0	0.95357	-1.01022	-0.45504	-0.260652	1	0.329744	-0.0280825	0.316333	0.235378	0.695938	0.58956	-0.0422282	0.604071	-0.0440712	0.234173	-0.046465	-0.205059	0.390163	0.719892	0.636362	0.866046	0.512092	0.584123	0.429219	0.571906	-0.162604	0.119053	1.5325	1.4892	-0.498271	-0.493539	0.586406	2.18241	-0.916603	-0.383495	1.27854	-0.186065	-0.241973	-0.675378	-1.11978	-0.486559
APOA1_HUMAN	ETEGLRQEM(+15.99)SK	2	-0.58	0.171	0.39	0.70224	0.15	0.70224	-2.6103	-0.0620961	-1.84419	-2.01582	-0.210567	-0.0822577	-1.4033	0.153307	-0.154002	0.0655883	-0.924336	0.276709	-0.601593	0.255547	-1.21924	-0.627848	-0.0501858	0.835369	-0.296524	0.167554	-0.548251	0.309284	-1.06732	-0.174458	-0.961379	0.03575	0.487266	0.498602	-1.44151	-1.35297	0.15978	0.226991	-2.10653	-1.19648	-0.939824	-0.586406	-1.08521	-1.19072	NA	-1.51862
APOA1_HUMAN	A(+43.01)TEHLSTLSEK	2	-0.01	0.22	0.57	0.5737	0.32	0.5737	-0.720092	-0.851199	NA	NA	1.08474	1.13434	0.223721	-0.111136	1.40489	1.54291	-0.441167	NA	0.3683	0.959497	-0.00315688	0.36592	-1.38924	-1.43721	-0.644924	-0.352453	0.239291	0.403663	-0.058163	-0.681418	-0.378232	-0.169925	NA	1	-2.08787	NA	0.873287	1.85492	-1.20012	-0.604224	NA	NA	NA	-0.229714	NA	-0.539026
APOA1_HUMAN	N(sub Q)P(sub G)LLPVLESFK	2	2.65	-0.294	-1.1	0.27705	1.21	0.27705	1.92153	2.06719	2.09516	2.16408	2.6545	2.63059	1.61262	1.64542	2.88424	2.96555	3.73001	3.80145	3.3526	3.25718	2.92517	2.95763	1.30123	1.34809	2.37333	2.36165	3.86497	3.59208	2.7544	2.87877	2.96534	3.05889	4.17991	4.1831	2.03642	2.01416	3.32625	3.48916	1.94072	1.94342	3.0166	2.7866	2.58673	2.58609	1.1343	1.58496
APOA1_HUMAN	KWQEEM(-48.00)ELYR	3	0.37	0.368	0.64	0.52709	0.41	0.52709	NA	-0.329144	-1.65583	0.137504	0.764487	1.33921	0.642739	0.689764	1.21467	1.69084	1.40285	1.97085	0.41865	1.823	1.17779	0.577566	-1.54844	-0.251763	NA	0.458785	-0.626455	0.225626	-0.104556	0.554944	-0.84632	0.841663	1.47342	3.07887	-2.54295	-0.989551	1.16172	2.68046	-1.44394	-0.00383186	0.548893	1.36177	0.79518	0.130438	-1.58496	-1.18057
APOA1_HUMAN	LREQLGPVTQEFWDNLEK(+57.02)	3	2.11	-0.443	-1.05	0.30184	1.09	0.30184	0.690746	0.664816	0.635726	0.83335	2.21474	1.69105	1.43123	1.64542	2.37488	2.35895	3.97022	4.04064	3.45416	3.24695	2.1882	2.70028	-0.352039	NA	0.922117	0.966447	2.37546	2.00503	1.86687	1.94174	2.73277	2.27996	4.07682	4.27484	1.32847	1.04716	3.60433	3.80101	1.39896	1.92841	2.90154	2.60644	2.26789	2.67057	NA	-0.539026
APOA1_HUMAN	VQPYLDDFQK(+57.02)	2	3.24	-0.033	-0.12	0.90728	0.01	0.90728	2.57929	2.81328	1.64338	1.70648	3.66577	3.46101	2.8988	2.98887	3.31968	3.29202	4.2214	4.52893	3.96496	4.20953	3.53415	3.74299	3.47393	3.32664	2.3692	2.67154	3.43167	3.47921	3.12489	3.41626	3.44256	3.48321	4.69448	4.79215	2.01224	1.89435	4.4344	4.58631	2.44296	2.59323	3.28129	3.32193	3.21175	3.33702	2.06311	2.02801
APOA1_HUMAN	LLDNWD(+21.98)SVTSTFSK	2	0.9	-0.277	-0.46	0.64578	0.21	0.64578	2.57929	2.42381	-1.61508	-1.14329	1.89855	1.69105	0.723876	0.410465	1.22432	1.57638	1.31637	1.34969	1.17863	1.23252	-4.00981	0.668989	0.880063	0.797895	1.19824	0.593623	2.67233	2.45416	-0.482361	0.256987	2.30505	2.00516	1.49185	1.14471	-0.871467	-0.38783	2.01937	1.7023	0.386132	0.682371	NA	0.201634	-0.0540398	0.335349	2.28149	1.95693
APOA1_HUMAN	VSFLSALEEYTK(+57.02)	2	3.76	-0.295	-0.93	0.35904	0.86	0.35904	2.95255	3.19494	2.6047	2.47367	3.92694	3.70445	NA	3.27688	4.07231	4.16355	5.16838	5.16534	4.7742	4.74813	3.99605	4.18039	2.51765	2.33133	2.63636	2.75462	4.1869	4.12532	3.92577	3.94356	4.06224	4.3901	5.53138	5.53959	2.6621	2.72115	5.12246	5.28932	3.0134	3.05583	4.16695	3.87774	3.79671	3.83313	2.18161	2.47732
APOA1_HUMAN	LLDNW(+15.99)DSVTSTFSK	2	1.13	0.585	1.37	0.17788	1.88	0.17788	0.673822	1.0032	-0.60598	-0.40632	2.22239	2.31845	NA	1.09344	2.44671	2.30005	1.36565	1.94967	1.60277	2.53104	0.403163	1.22842	1.17221	2.30294	1.47671	2.13233	2.29187	2.8565	0.842627	1.99162	1.55863	1.43621	1.7318	2.15663	-0.317835	0.317427	1.93123	1.92558	-1.08137	-0.312868	0.548893	1.09761	-1.346	-0.257651	-0.447459	-0.242809
APOA1_HUMAN	W(+57.02)QEEMELYR	2	-0.34	-0.072	-0.14	0.89166	0.02	0.89166	NA	NA	NA	NA	-1.39499	-1.50714	NA	NA	-0.107261	-0.998028	1.12611	1.0326	0.58909	0.157642	-0.333802	-0.0956604	NA	NA	NA	-1.99291	-0.669176	-1.4142	-0.807355	-0.380184	-0.535494	-1.34276	1.91374	1.74357	NA	NA	0.489444	0.391166	NA	NA	-0.619435	-1.46594	-0.589212	-1.68618	NA	NA
APOA1_HUMAN	LREQLGPVTQEFW(+3.99)DNLEK	3	2.51	0.233	0.39	0.70097	0.15	0.70097	2.35216	1.43568	NA	NA	NA	1.88235	2.35323	2.91815	NA	-0.834247	2.39496	3.13187	2.61294	3.34032	3.90426	4.85151	3.0906	3.32193	3.52574	2.70099	1.55491	2.62306	2.29537	2.55305	2.52502	3.34501	4.48612	4.1831	0.844349	-1.95139	2.73045	2.79811	NA	0.953332	NA	1.71809	2.42824	3.5606	2.58105	2.98579
APOA1_HUMAN	KW(+31.99)QEEM(+15.99)ELYR	3	-0.97	0.181	0.41	0.68713	0.17	0.68713	-3.47582	NA	NA	NA	-1.30423	-1.40235	-1.36923	NA	NA	-0.207666	-1.27753	-0.770324	-1.23763	-0.985461	0.00314999	-0.0428858	-0.734228	-0.32075	0.636362	-0.635589	NA	-1.3876	-0.541765	-1.00558	-1.75384	-0.36257	0.123382	-0.140286	NA	NA	-0.790664	-0.184608	NA	-2.46039	-2.52992	-1.73697	-1.41504	-0.934112	NA	NA
APOA1_HUMAN	KW(+31.99)QEEM(+15.99)ELYR	2	-1.26	-0.136	-0.27	0.78906	0.07	0.78906	-2.64598	NA	NA	NA	-2.86736	-2.20191	-2.1062	NA	NA	-0.333819	-1.2312	-1.15843	-1.4584	NA	-0.388479	0.0725914	-1.54844	-1.67543	0.346703	-1.4494	NA	-1.28587	-1.83838	-2.81126	-1.39652	-0.329705	0.38247	-0.263564	NA	NA	-1.43101	-0.478191	NA	NA	NA	NA	-1.79837	NA	-1.70985	NA
APOA1_HUMAN	VSFLSALEEYTK(+57.02)K	3	0.24	-0.296	-0.74	0.46106	0.55	0.46106	-0.800582	-0.718952	-1.51287	-1.24531	0.254101	0.339206	0.0439992	-0.4565	0.578958	0.193632	2.20043	1.87072	1.27572	0.844855	0.278716	0.95504	-0.183864	-0.584963	-1.04226	-1.31366	1.20314	0.846037	0.163577	0.774355	0.496567	0.460841	2.54137	2.36624	-0.576789	-0.497764	1.3604	1.31385	-0.33801	-1.17904	1.20511	0.545968	-0.517607	0.171422	-2.01652	NA
APOA1_HUMAN	L(+43.01)LDNWDSVTSTFSK	2	-0.57	-0.157	-0.36	0.71937	0.13	0.71937	-1.27189	-0.745521	-1.81873	-1.51083	-0.40439	-0.719688	-0.586825	-0.548893	1.11444	0.947752	0.310788	0.879706	0.393695	0.421841	-0.927735	-0.469021	-2.41751	-3.20428	-1.27053	-1.99291	-1.45695	-1.27365	NA	NA	-2	-1.27237	0.237039	0.562733	NA	-2.74147	1.98694	1.745	-0.734723	-0.391003	0.39486	-0.0424568	-0.548304	-0.267761	-1.05012	-0.568089
APOA1_HUMAN	D(+15.99)YVSQFEGSALGK	2	0.37	0.421	0.73	0.4683	0.54	0.4683	-0.81843	0.509446	NA	NA	1.44151	1.97369	NA	-0.680683	1.43844	1.1919	-0.402148	1.25615	0.390545	1.35943	NA	-0.609312	0.928377	2.08691	-0.99467	1.21118	1.17048	1.8669	-1.27448	1.11247	-0.411314	1.51973	0.0630098	0.824273	-0.685963	-0.190293	0.586406	1.08604	-1.03925	-0.992367	-0.611249	0.0703893	NA	-0.724659	0.581047	-0.219566
APOA1_HUMAN	LREQLGPVTQEFW(+15.99)DNLEK	3	0.64	-0.439	-1.25	0.21819	1.57	0.21819	-0.633287	-0.243336	NA	-1.44508	0.734827	1.08111	-0.584032	0.136792	1.14525	1.33958	0.830942	1.27671	0.575285	1.47607	0.751087	1.16702	-0.275418	-0.257388	0.677004	0.866046	1.51209	1.46332	0.51917	0.85047	0.466531	1.35768	1.69647	1.80167	NA	NA	1.30887	1.54547	NA	NA	-0.547385	0.0426443	NA	0.142704	NA	0.258312
APOA1_HUMAN	THLAPYSDELRQR	3	-0.64	-0.037	-0.12	0.90554	0.01	0.90554	-1.81246	-1.5041	-1.4926	-0.898717	0.119582	-0.300363	NA	NA	-0.223142	-0.418331	-0.755581	-0.845361	-1.04194	-1.31804	-0.652753	-0.477401	-0.151546	-0.380871	NA	0.150581	0.294905	0.335461	0.445411	-0.215908	-0.165737	-0.710493	0.724027	0.632695	NA	NA	-0.37095	-0.240642	-1.72634	-1.71293	-0.906891	-1.04692	-1.91354	-1.5816	-1.75665	NA
APOA1_HUMAN	DY(+15.99)VSQFEGSALGK	2	0.91	0.653	0.78	0.43941	0.61	0.43941	0.225783	1.51617	NA	NA	1.89855	2.67481	NA	NA	2.18037	2.06087	-0.180017	1.78241	0.886072	2.25718	-3.79323	0.617458	1.83239	3.01874	0.487409	2.00237	2.0258	2.7445	-0.387529	1.89758	1.05217	2.2639	0.0381351	1.18018	-0.646933	0.17872	0.986944	1.71463	-1.64512	0.913255	-0.4975	0.454176	NA	-1.22971	NA	0.4975
APOA1_HUMAN	Q(+57.02)GLLPVLESFK	2	2.06	-0.097	-0.28	0.77745	0.08	0.77745	1.50947	1.62389	0.490528	0.825971	2.74761	2.7387	1.64869	1.47758	2.31291	2.50517	3.51631	3.6389	3.05724	3.18832	2.30767	2.54	1.45457	1.22037	0.636362	0.744055	2.29692	2.39794	2.14981	2.2824	2.67264	2.60295	3.75298	3.79215	1	0.910382	3.70244	3.65029	0.70806	0.882448	2.26192	2.19535	2.04439	2.19149	0.0416191	0.594361
APOA1_HUMAN	K(+57.02)WQEEMELYR	3	0.82	-0.457	-1.11	0.27184	1.24	0.27184	-0.309254	-0.592982	-0.285141	-0.850622	0.642003	0.297386	0.331206	0.74529	0.890316	0.403644	2.31358	2.12622	2.27572	1.74957	0.992095	1.42856	-0.12441	-1.09752	-0.119041	0.598325	1.68395	1.00503	1.5599	1.46499	1.02495	0.726066	3.02712	2.43149	NA	NA	2.09737	2.76885	-0.478709	0.222939	0.784271	0.815575	0.619896	0.294707	-1.03082	NA
APOA1_HUMAN	K(+57.02)WQEEMELYR	2	0.47	-0.607	-1.35	0.18404	1.83	0.18404	-0.581572	-1.48607	-0.355095	-0.505235	-0.161932	-0.969047	0.302814	0.16266	-0.0158167	0.155157	2.40547	1.99587	1.60955	NA	0.603241	1.26236	-0.86287	-1.32665	-0.301779	NA	1.00742	0.914424	0.687905	0.464991	1.96891	1.44573	3.48036	2.52873	-0.569471	-1.42355	2.34343	2.03287	-0.514333	-0.988565	0.822541	1	0.261265	1.07231	-0.906891	NA
APOA1_HUMAN	Q(+43.01)GLLPVLESFK	2	0.02	0.204	0.45	0.65358	0.2	0.65358	-0.742634	-0.550197	NA	NA	0.770764	0.613645	0.128166	0.331808	1.66792	1.64109	0.823122	1.11103	0.86353	0.93932	NA	-0.288613	NA	-0.679959	-2.85292	-2.10055	-0.840579	-0.566202	NA	-2.33031	-0.961379	-1.15834	0.158429	0.0519946	NA	NA	2.47003	2.48557	-0.132127	-0.247808	0.5025	0.545968	-0.0987782	0.475279	-1.09954	-0.164631
APOA1_HUMAN	QGLLPVLESFK(+57.02)	2	2.65	-0.206	-0.65	0.52145	0.42	0.52145	1.90349	1.87127	1.14183	1.4134	2.93627	3.01728	2.11189	1.96568	2.82522	2.91149	3.99653	4.16534	3.83485	3.75536	2.92724	3.3037	2.11453	1.92252	1.42196	1.49789	2.95723	3.0299	2.77697	2.90875	3.1964	3.08959	4.35378	4.43639	1.79796	1.81993	4.01937	4.01802	1.70806	1.8079	3.05247	2.75061	2.67907	2.78258	0.798952	1.17306
APOA1_HUMAN	QLNLK(+145.02)LLDNWDSVTSTFSK	3	-1.51	0.367	0.79	0.43547	0.62	0.43547	NA	NA	NA	-2.09766	NA	NA	-3.19206	NA	-0.528768	-1.41044	0.449307	0.207	-0.682212	-0.458214	-1.89511	-0.514286	-2.97959	NA	-1.16141	-1.37378	-1.35199	-1.84046	-2.46713	NA	-2.38187	-2.06884	-1.56323	-1.05394	NA	NA	-1.41359	-0.725593	-1.81834	NA	-1.81472	-1.61264	-1.15673	-0.500676	-3.92816	-2.58157
APOA1_HUMAN	V(+43.01)SFLSALEEYTK	2	-0.66	-0.027	-0.05	0.95911	0	0.95911	-2.53755	NA	-1.74894	NA	-1.21057	-2.47393	NA	-1.06129	1.20495	1.0936	0.964896	1.23529	0.171302	0.659937	-1.20827	-1.03875	NA	NA	-1.63163	-2.09043	-2.26601	NA	-3.12737	-2.94642	-2.10434	-1.4875	0.169925	0.138706	-1.62149	NA	1.87329	1.87703	-0.267418	-0.123792	0.39486	-0.756331	-0.0987782	-0.00675737	-0.99298	-0.690573
APOA1_HUMAN	EQLGPVTQEFWDNLEK(+57.02)	2	0.01	-0.458	-0.75	0.4609	0.56	0.4609	-1.08746	-1.58816	NA	NA	-0.63941	NA	NA	-1.49643	0.173416	-0.296982	2	2.29698	1.17863	1.41893	0.212221	0.604283	NA	-2.48128	-2.03349	-0.969528	-0.302232	0.280552	-1.56104	-0.358597	0.402401	0.177375	2.18133	2.44856	NA	NA	1.91983	1.87154	NA	NA	NA	0.124328	-1.96231	-0.0814711	NA	-2.09954
APOA1_HUMAN	EQLGPVTQEFWDNLEK(+57.02)	3	-0.42	0.925	0.52	0.627	0.27	0.627	NA	NA	NA	NA	NA	NA	NA	NA	NA	NA	0.70044	-0.915158	NA	NA	NA	NA	NA	NA	NA	NA	NA	NA	NA	NA	NA	NA	NA	NA	NA	NA	NA	-1.0326	NA	NA	NA	NA	NA	NA	NA	NA
APOA1_HUMAN	ETEGLRQEMSK(+57.02)	2	-1.2	-0.047	-0.11	0.9094	0.01	0.9094	NA	NA	NA	-2.80867	NA	-2.01047	-1.93984	-1.77129	-1.05031	-1.29941	-0.102015	0.356144	-0.25479	0.0356005	-1.09954	-0.19581	-1.30558	-1.43721	-2.20999	-2.22793	-1.64572	-1.35504	-1.34514	-1.16506	-0.945138	-1.0907	0.496426	0.831729	-2.56219	-3.23897	0.194269	0.147361	-2.87279	NA	-1.32193	-0.997117	-2.08296	-1.32784	NA	NA
APOA1_HUMAN	AKPALEDLRQGLLPVLESFK	3	-0.81	-0.567	-1.63	0.11693	2.65	0.11693	-0.892115	NA	NA	NA	NA	-1.2707	-0.691162	-1.60334	-0.866998	-0.862676	NA	-1.46936	NA	-1.8813	-0.742231	-0.528727	NA	NA	-0.837569	-1.27302	-0.236508	-0.316901	-0.826668	NA	-0.220064	-0.554266	0.731804	0.946061	NA	NA	-1.75733	-1.31389	NA	NA	NA	NA	NA	NA	-1.36358	NA
APOA1_HUMAN	T(+57.02)HLAPYSDELR	3	0.43	-0.475	-0.94	0.35107	0.89	0.35107	-1.42754	-2.48786	NA	-1.67284	1.48033	1.83441	-1.16342	NA	1.07231	1.11198	1.98956	2.13375	1.6822	1.59693	1.36082	0.985846	-0.641546	-2.22838	-0.872335	NA	0.573348	0.481465	0.890722	0.749721	0.953114	0.602097	0.843697	1.39169	-0.93587	-1.20749	2.11247	2.6063	-1.13953	-1.03486	0.966212	0.773996	1.23897	0.522976	NA	NA
APOA1_HUMAN	T(+57.02)HLAPYSDELR	2	-0.13	-0.022	-0.05	0.95851	0	0.95851	-1.45519	NA	NA	NA	0.251111	-0.370538	NA	NA	-0.512648	-0.668238	0.397592	0.748461	0.720335	0.476073	-0.766166	0.104758	NA	NA	NA	NA	-0.393712	NA	-0.455053	-1.08607	0.203092	-0.275498	1.04439	0.535596	NA	NA	1.03001	1.1049	NA	NA	-1.01612	-0.859876	-1.39816	-0.366428	NA	NA
APOA1_HUMAN	LLDN(+.98)W(+31.99)DSVTSTFSK	2	-0.2	0.045	0.13	0.89678	0.02	0.89678	-0.742634	-1.10962	NA	NA	-1.38565	-1.29609	-0.190785	-0.4565	-0.449913	-0.399985	-0.227952	-0.293359	-0.211069	-0.267913	1.49553	1.36748	0.794971	0.966614	-1.01179	-0.211379	-0.626455	-0.584963	-0.732587	-0.372952	-0.527411	-0.355937	0.843697	1.50794	NA	NA	0.196161	1.07652	-1.69876	-0.854517	-1.182	NA	-0.293047	NA	0.142825	0.258312
APOA1_HUMAN	VKDLATVYVDVLK(+57.02)DSGR	3	-0.05	-0.666	-1.19	0.24727	1.42	0.24727	NA	-2.46119	NA	NA	-0.61193	-1.51706	NA	NA	-0.401617	NA	NA	1.25615	NA	0.461998	-0.945844	-0.17749	NA	NA	NA	NA	NA	0.431933	0.0580164	-0.228906	-0.370982	-0.954196	1.96743	1.93917	NA	NA	1.05107	1.04757	NA	NA	NA	-1.26188	NA	-0.315202	NA	NA
APOA1_HUMAN	W(+31.99)QEEM(+15.99)ELYR	2	-0.44	0.101	0.35	0.72753	0.12	0.72753	NA	NA	NA	NA	NA	NA	-0.826563	-0.362943	-0.791154	-0.21452	-0.926971	-0.340597	NA	-0.515547	0.426815	0.156222	-0.542438	-0.642678	-0.49593	-0.518979	NA	-1.3876	-0.320285	NA	-0.62321	-0.513097	0.0506261	0.431488	NA	NA	-0.396385	-0.0264349	NA	NA	NA	NA	NA	-0.58412	NA	-1.06954
APOA1_HUMAN	L(+57.02)LDNWDSVTSTFSK	2	2.9	-0.161	-0.55	0.58568	0.3	0.58568	2.51542	2.47073	1.38948	2.07039	3.2822	3.03435	2.55042	2.21079	2.88119	2.72109	3.99653	4.22827	3.83195	3.73209	3.1443	3.18483	NA	2.13063	1.88212	2.18537	3.09415	3.18468	2.78335	2.84428	3.36327	3.52424	4.39109	4.5481	1.88486	1.75926	4.26448	4.14873	2.00084	NA	2.91577	2.94111	2.73112	2.68112	1.85839	1.79518
APOA1_HUMAN	V(+27.99)KDLATVYVDVLK	2	-1.2	-0.086	-0.2	0.84296	0.04	0.84296	-2.13737	-1.92217	NA	NA	NA	NA	NA	-1.14535	-2.46845	-2.0791	-0.961672	-0.908953	-0.481299	-1.1748	0.0945868	0.114084	-1.3573	-2.51323	NA	NA	-0.637981	-1.26757	-2.54176	-2.03953	-1.29698	-1.0852	0.762501	0.10218	NA	NA	-0.126713	-0.682916	NA	NA	NA	-1.87303	-1.48755	NA	-2.13516	NA
APOA1_HUMAN	QGLLPVLE(+21.98)SFK	2	0.57	0.157	0.37	0.71513	0.14	0.71513	1.59061	2.33783	NA	NA	1.55497	1.93784	0.0831859	-1.00261	0.633572	NA	NA	NA	0.643029	1.19045	-0.0894351	0.43005	0.302896	-0.411898	-0.156638	-0.529199	2.63291	2.0784	-0.449054	0.0384741	1.77831	1.77524	NA	0.1976	NA	-0.709268	0.78804	0.914928	-0.409996	0.260161	-0.855228	NA	NA	-0.488802	0.605922	1.09576
APOA1_HUMAN	HLAPYSDELR	2	-0.36	-0.04	-0.07	0.9482	0	0.9482	-1.67604	-2.6939	-0.246438	-0.231383	NA	NA	NA	NA	-1.57824	NA	0.81526	1.11103	-0.312657	-0.110291	-0.355829	-0.343722	NA	NA	-0.557461	-0.18152	-0.61502	-0.761512	-0.0332688	-1.22891	NA	-3.03454	2.4021	2.25141	NA	NA	0.723909	1.28932	-2.74315	NA	NA	NA	-0.455195	-0.317301	NA	NA
APOA1_HUMAN	H(sub Q)GLLPVLESFK	2	-0.82	-0.285	-0.71	0.48667	0.5	0.48667	NA	NA	NA	NA	NA	NA	NA	NA	-1.61907	-1.9363	0.0410273	-0.00992684	-0.669006	-0.293951	NA	-1.19121	NA	NA	-1.95687	NA	-0.374304	-0.51134	NA	NA	NA	-1.18161	0.0752881	0.243043	NA	NA	0.0193653	-0.0284886	-2.1211	-2.32002	-0.759403	-0.880976	-1.28011	-0.551642	NA	NA
APOA1_HUMAN	LLDNWDSVTSTFSK(+57.02)	2	2.73	-0.282	-0.8	0.42667	0.65	0.42667	1.66742	1.57103	1.20526	1.3633	2.66015	2.22487	1.74624	2.23316	2.97278	2.96049	4.2214	4.4021	3.89721	3.68742	3.27383	3.60759	NA	1.95936	1.677	1.87253	3.11433	2.95395	2.43572	2.63155	3.45791	3.09262	4.45709	4.59814	1.40475	1.84099	4.24176	4.2475	2.28958	NA	3.18028	3.09592	2.62162	2.93361	0.877664	1.0555
APOA1_HUMAN	LLDNWDSVTSTFSK(+57.02)	3	-1.04	0.659	0.25	0.81641	0.06	0.81641	NA	NA	NA	NA	NA	NA	NA	NA	NA	NA	0.547488	-2.18818	NA	NA	NA	NA	NA	NA	NA	NA	NA	NA	NA	NA	NA	NA	NA	-1.47909	NA	NA	NA	NA	NA	NA	NA	NA	NA	NA	NA	NA
APOA1_HUMAN	LHELQEK(+57.02)LSPLGEEMR	3	0.65	-0.422	-1.09	0.28416	1.19	0.28416	-0.409391	NA	0.0811368	-0.16224	NA	NA	0.112754	-0.0749621	0.815678	0.641091	1.89202	2	1.31779	NA	-0.0860839	0.372152	NA	NA	NA	-0.417408	1.18145	1.12532	0.660424	0.748063	NA	0.325027	2.87388	NA	-0.328089	-0.576002	1.67047	1.6129	-0.507137	NA	1.11548	0.956057	NA	NA	NA	NA
APOA1_HUMAN	A(+57.02)KVQPYLDDFQK	2	-0.84	-0.279	-0.59	0.56158	0.34	0.56158	-1.16146	-1.88625	NA	NA	NA	-2.25237	-1.65554	-2.08877	-1.26573	-1.02187	0.869416	0.718714	0.270593	0.0183912	-1.48448	-1.06798	-2.33639	NA	NA	NA	-0.227773	-0.40084	-1.39616	-1.65926	-0.310788	-1.0907	1.49185	1.096	NA	-2.45196	0.697437	0.426077	-3.04271	NA	-0.695273	-1.07097	NA	-1.26573	NA	NA
APOA1_HUMAN	DLP(sub A)TVYVDVLK	2	-0.48	-0.383	-1.08	0.28609	1.18	0.28609	-1.53165	-0.874469	NA	-2.4098	-0.447459	-1.15781	-2.34066	-1.70174	-0.506251	-0.488588	0.182203	0.431432	-0.0250185	0.234173	-0.308197	0.175949	-1.02906	-0.765535	-0.278278	0.205029	0.440834	0.208296	-0.846244	-0.663661	-0.64054	-0.129768	0.86507	1.07102	NA	NA	0.0172264	0.3106	NA	NA	-1.02153	NA	-1.38702	NA	NA	-0.988729
APOA1_HUMAN	ETEGLRQEM(-48.00)SK	2	-5.12	0.417	0.68	0.5035	0.46	0.5035	NA	NA	NA	NA	-4.26261	-4.48751	-4.71541	-4.9095	-4.48345	-3.99331	-5.25683	-4.24332	-6.46523	-5.20323	-6.00981	-6.26241	NA	NA	NA	NA	NA	NA	NA	NA	NA	NA	-5.31166	-4.69436	NA	NA	-3.97339	-3.47483	-7.70051	NA	-5.53456	-4.75633	-5.35628	-6.46944	NA	NA
APOA1_HUMAN	RAELQEGAR	2	-3.69	0.069	0.16	0.87043	0.03	0.87043	NA	NA	-5.2681	NA	-3.76454	-4.29098	-4.39642	-4.05802	-2.95661	-3.37827	-2.57116	-2.24176	NA	-3.48142	-3.49244	-3.79374	-3.45984	-3.60204	NA	-3.7236	-3.23301	-3.29944	-3.46228	-3.24598	-4.25101	-4.0156	-1.97954	-2.17722	-4.76344	-4.8453	-2.5214	-2.26465	-4.80769	-4.96746	NA	-4.24332	-3.73697	-5.91365	NA	NA
APOA1_HUMAN	AKPALE(+21.98)DLR	2	0.66	0.151	0.21	0.83804	0.04	0.83804	2.23447	1.90582	NA	NA	NA	NA	0.789965	-0.511223	NA	1.66618	NA	1.19265	NA	NA	NA	0.290604	NA	NA	-1.56061	0.36625	2.68395	NA	-1.36194	NA	2.71584	1.45519	-0.690491	1.43149	-0.889576	-1.83993	1.91983	NA	-0.180909	0.450008	NA	-0.717857	0.33039	0.847248	2.34289	1.50748
APOA1_HUMAN	EQLGPVTQEFWDN(+.98)LEK	2	-0.07	0.158	0.36	0.72133	0.13	0.72133	NA	-1.15165	NA	NA	-1.21883	NA	NA	NA	-0.265734	0.0485148	1.10046	1.27671	0.227109	0.279822	-0.215576	-0.761315	NA	NA	0.179504	0.207082	0.388772	0.739984	NA	-0.628791	-0.411314	-0.829501	1.36757	1.61119	NA	NA	0.91983	0.987859	NA	-2.1921	-0.86007	-0.902389	-1.61498	NA	NA	NA
APOA1_HUMAN	D(+57.02)YVSQFEGSALGK	2	2.61	0.035	0.09	0.92893	0.01	0.92893	2.29105	2.55479	0.403065	1.36839	2.99554	2.81972	2.23958	2.09344	2.48735	2.13912	4.2362	4.2716	3.36469	3.37266	3.50667	3.48535	3.11453	3.14669	1.56597	1.06031	2.83054	2.92109	2.60744	3.221	3.3714	3.48321	4.42146	4.57055	0.0656976	0.600361	4.23026	4.14873	0.78823	1.07639	2.73897	2.68257	2.49185	2.6546	1.31487	1.59436
APOA1_HUMAN	V(+57.02)EPLRAELQEGAR	2	-0.54	-0.049	-0.09	0.92995	0.01	0.92995	NA	NA	NA	NA	-1.49185	-1.56768	NA	NA	NA	NA	-0.498806	0.136754	-0.489981	-0.112395	NA	NA	NA	NA	NA	NA	NA	-1.76151	NA	NA	-0.955945	-0.974374	1.03185	0.846526	NA	NA	-0.242387	-0.15066	NA	NA	-1.35572	NA	NA	NA	NA	NA
APOA1_HUMAN	K(+162.05)WQEEMELYR	3	-0.71	0.19	0.48	0.63645	0.23	0.63645	NA	NA	NA	NA	-0.880418	-1.62015	NA	NA	-0.814677	-0.732368	0.332983	0.455679	-0.573639	-1.04854	-1.13372	-0.469021	NA	NA	-0.788787	-0.328457	-0.501881	-0.666536	-1.83056	-0.831933	NA	-1.56953	-1.0498	-0.752491	NA	NA	0.084146	-0.102273	NA	NA	-0.456596	-0.798366	-0.133267	-1.5369	NA	NA
APOA1_HUMAN	DSGRDYVSQFEGSALGK(+57.02)	3	0.42	-0.468	-1.34	0.18858	1.8	0.18858	-1.9369	NA	NA	NA	0.0627358	0.0138389	0.098915	-0.0640118	-0.32925	-0.171653	1.62149	1.72371	1.34245	1.30527	0.918928	0.318302	0.527666	0.289507	-0.814849	-0.799087	0.241389	0.363129	0.424326	0.247634	0.740317	0.627423	1.81835	2.11446	NA	NA	1.85544	1.92026	-0.650394	-0.289294	0.152003	0.226509	0.0622843	0.0283709	NA	NA
APOA1_HUMAN	L(+57.02)HELQEK	2	0.19	-0.227	-0.57	0.57316	0.32	0.57316	-1.5025	-1.31714	-1.04357	-0.197901	0.472648	0.352881	-0.0396318	0.676767	0.802854	0.140908	1.26534	1.79672	NA	NA	0.212221	1.0745	-0.352039	-0.062631	-0.336416	-0.488747	0.478683	0.817748	NA	0.659149	0.541442	0.537657	2.548	2.61983	-0.993457	-0.278397	1.48171	1.55921	-1.07427	-0.861453	0.343145	-0.202572	0.355481	-0.0358346	-1.90689	-1
APOA1_HUMAN	SFLSALEEYTK	2	0.56	0.51	0.98	0.33631	0.96	0.33631	NA	NA	0.888492	NA	0.0351894	-0.0423315	NA	NA	0.363568	-0.358909	1.68326	1.50299	0.492496	0.877035	0.366943	NA	NA	NA	1.02015	1.15909	0.278649	NA	0.0195992	0.180408	NA	0.233431	3.187	3.16698	-2.02647	NA	1.35194	1.55236	NA	-0.308122	NA	NA	NA	0.0658879	NA	-2.21299
APOA1_HUMAN	VEP(+13.98)LRAELQEGAR	3	0.53	-1.773	-2.66	0.02475	7.07	0.02475	NA	-1.0422	NA	NA	NA	NA	NA	0.342135	NA	NA	NA	-0.293359	NA	NA	NA	NA	NA	-0.411898	NA	NA	NA	1.73697	NA	1.51457	NA	NA	NA	2.78064	NA	NA	NA	NA	NA	NA	NA	NA	NA	NA	NA	-0.346895
APOA1_HUMAN	VEP(+13.98)LRAELQEGAR	2	-0.02	-2.616	-2.38	0.06758	5.67	0.06758	NA	NA	NA	NA	NA	NA	NA	-1.76241	NA	NA	NA	NA	NA	NA	NA	NA	NA	NA	NA	NA	NA	0.0736229	NA	NA	NA	NA	NA	1.6327	NA	NA	NA	NA	NA	NA	NA	NA	NA	NA	NA	NA
APOA1_HUMAN	VQPYLDDFQK(+57.02)K	3	0.38	-0.248	-0.57	0.57459	0.32	0.57459	-1.76553	NA	NA	NA	0.338222	0.507604	-0.326589	-0.571977	NA	-0.0420524	2.16375	1.4913	NA	1.20743	0.366943	0.564019	0.681664	0.323813	-1.44562	-0.650386	0.87852	0.701795	0.4438	0.621628	0.588686	0.383673	1.74723	1.78256	NA	NA	1.67726	1.8039	NA	-0.984774	NA	NA	NA	-0.225767	-1.48966	NA
APOA1_HUMAN	V(+43.01)QPYLDDFQK	2	-0.09	-0.234	-0.58	0.56469	0.34	0.56469	-0.188287	-0.194932	NA	NA	0.941848	0.624961	-0.100201	0.439611	0.667924	0.703018	NA	-0.37226	-0.378305	0.0675572	-0.563832	-0.41974	-1.76883	-1.11784	-1.17099	NA	-0.154208	-0.0512557	NA	NA	-1.14086	-0.71473	NA	-0.624546	NA	NA	1.48171	1.86048	NA	NA	NA	NA	NA	NA	-0.318999	0.192999
APOA1_HUMAN	QKLHELQEK	2	-4.1	0.022	0.08	0.93806	0.01	0.93806	NA	NA	NA	NA	-3.98935	-4.39684	-3.62306	NA	-4.42919	-4.50923	-4.02012	-3.87832	-4.41146	NA	-3.9648	-4.11776	-3.84652	NA	NA	-4.73934	-4.04328	-3.90689	-3.74136	-3.45915	-4.29424	-4.09732	-3.23447	-3.28276	NA	NA	-3.58237	-3.94776	NA	NA	NA	-4.43284	-4.65183	NA	-5.87213	NA
APOA1_HUMAN	QGLLPVLESFK(+57.02)VSFLSALEEYTK	3	0.06	-0.918	-0.88	0.39751	0.78	0.39751	NA	NA	-0.317464	-1.85062	NA	NA	NA	NA	NA	NA	-0.362372	0.129236	-0.484187	NA	NA	NA	NA	NA	NA	NA	NA	NA	NA	NA	NA	NA	2.58066	2.76903	-0.505235	NA	NA	-1.43942	NA	NA	NA	NA	NA	NA	NA	NA
APOA1_HUMAN	DLEEVKAK	2	-2.2	0.084	0.2	0.84593	0.04	0.84593	NA	-2.64506	NA	NA	-2.39125	-2.4778	-2.66732	-1.6517	-1.61907	-1.83425	NA	NA	NA	NA	-3.17942	NA	-2.34471	-1.73226	-1.50499	-2.03113	-2.52666	-1.62323	-2.06732	-1.69488	-3.16323	-2.34276	-0.881356	-1.07052	NA	-2.60761	-1.5592	NA	-4.5376	NA	NA	NA	NA	NA	NA	-2.56809
APOA1_HUMAN	TEGLRQEMSK	2	-1.86	-0.481	-0.86	0.40131	0.74	0.40131	NA	NA	NA	-3.00526	NA	-2.35534	NA	NA	-1.39569	-1.31897	NA	-1.22239	NA	-1.9625	-2.90689	NA	NA	-2.2916	-2.7574	-1.2673	NA	-2.18511	NA	-1.66808	NA	NA	-1.87662	-0.095759	NA	NA	NA	-1.35969	NA	NA	NA	-2.1078	NA	NA	NA	NA
APOA1_HUMAN	DYVSQFE(+21.98)GSALGK	2	0.67	-0.674	-0.73	0.47681	0.53	0.47681	2.16046	1.75287	NA	NA	NA	-1.06034	NA	NA	NA	-0.775635	1.56635	0.221214	1.11325	NA	NA	NA	NA	-0.891066	NA	NA	2.03792	NA	NA	NA	NA	0.979166	1.36257	0.186012	NA	NA	1.38549	-0.115309	NA	NA	NA	NA	NA	NA	1.96438	-1.18057
APOA1_HUMAN	T(+42.01)H(+15.99)LAPYSDELR	2	-1.18	-0.083	-0.15	0.88402	0.02	0.88402	NA	NA	NA	NA	-1.93386	NA	NA	NA	NA	-2.25634	-0.736966	-0.158429	-0.931383	-0.814679	NA	-1.64034	NA	NA	NA	NA	-2.30223	-2.10711	NA	NA	NA	NA	-0.120854	-0.0816838	NA	NA	-0.138587	-0.561975	NA	NA	NA	-2.74662	NA	NA	NA	NA
APOA1_HUMAN	T(+42.01)H(+15.99)LAPYSDELR	3	-0.65	-0.946	-1.37	0.20858	1.89	0.20858	NA	NA	NA	NA	NA	-2.02454	NA	NA	NA	NA	-0.678072	-0.387277	NA	NA	NA	NA	NA	NA	NA	NA	NA	NA	NA	NA	NA	NA	-0.179456	-0.238363	NA	NA	NA	-0.367472	NA	NA	NA	NA	NA	NA	NA	NA
APOA1_HUMAN	QGLLPVLES(-18.01)FK	2	0.7	0.025	0.04	0.96537	0	0.96537	NA	0.456812	NA	NA	-0.161932	0.514921	NA	-1.04505	1.36182	1.33958	NA	1.68322	NA	1.55776	NA	NA	NA	0.379237	NA	1.12691	0.211729	1.32946	NA	0.637828	-0.866569	0.912052	0.18133	2.17139	NA	NA	NA	1.7023	NA	NA	NA	0.432959	NA	NA	NA	0.079788
APOA1_HUMAN	DLEEVK(+27.99)AK	2	-1.23	-0.071	-0.19	0.85217	0.04	0.85217	NA	NA	NA	NA	-1.63941	NA	NA	-1.58757	NA	NA	-1.34641	-1.77879	-2.0462	NA	-0.432486	NA	-0.720618	-0.781654	NA	NA	-1.92749	-1.26757	-1.44308	-1.20945	NA	-1.21723	-0.621488	-0.255641	NA	NA	-1.03065	-0.509401	NA	NA	NA	NA	-2.32193	NA	NA	NA
APOA1_HUMAN	LEALK(+27.99)EN(+.98)GGAR	2	-0.72	-0.22	-0.54	0.59454	0.29	0.59454	NA	NA	NA	NA	-1.31305	NA	-0.589624	-1.16277	-1.84261	NA	-0.956279	-0.884396	-0.915702	-0.661991	0.379118	0.29553	-0.741082	-0.962767	NA	NA	NA	NA	NA	-0.708469	-1.09834	-0.802193	NA	0.460634	NA	NA	-0.521397	0.213152	NA	NA	-1.91694	NA	NA	NA	NA	NA
APOA1_HUMAN	THLAPYSD(+57.02)ELR	2	0.24	-0.582	-1.16	0.25479	1.35	0.25479	-1.4004	-1.60753	-0.177396	NA	0.379881	0.701776	-1.81015	NA	0.681999	0.563088	1.30518	1.68834	0.420196	1.29737	-1.19738	0.389152	NA	NA	-1.40546	NA	0.489317	-1.12897	0.406241	-0.171318	1.03862	-0.143982	0.731804	1.34034	NA	-0.92555	2.10746	2.02299	NA	NA	0.289507	0.298658	0.556393	0.463104	NA	NA
APOA1_HUMAN	A(+43.01)KPALEDLR	2	-0.18	0.059	0.13	0.89893	0.02	0.89893	-0.742634	-0.637075	NA	NA	0.724084	0.743902	0.0547925	-0.485427	1.19517	1.18324	-0.280901	0.189757	0.309473	-0.392804	-0.675237	-0.427838	NA	-1.32665	-1.02477	-1.09548	0.435344	-0.187977	0.780163	-1.03953	-1.33175	NA	0.372554	0.553744	-1.2855	-3.04103	1.95936	1.98786	NA	0.729292	-0.719264	-0.84944	-0.535947	NA	NA	-1.16146
APOA1_HUMAN	THLAPY(+15.99)SDELR	2	1.32	-0.846	-0.46	0.661	0.21	0.661	NA	0.468419	NA	NA	NA	NA	NA	0.589304	NA	NA	NA	1.78719	NA	NA	NA	NA	NA	NA	NA	NA	NA	NA	NA	2.17548	NA	NA	-0.428843	3.34816	NA	NA	NA	NA	NA	NA	NA	NA	NA	NA	NA	NA
APOA1_HUMAN	QK(+57.02)LHELQEK	2	-2.27	-0.107	-0.27	0.79025	0.07	0.79025	NA	NA	NA	-3.24531	-2.85442	NA	NA	-2.45292	-2.46845	-2.77226	-1.58358	-1.08664	NA	-2.27497	NA	NA	NA	NA	NA	NA	-1.93695	-1.77869	-2.28513	NA	-2.7038	-2.62747	-0.609647	-0.634785	NA	-3.70389	-1.64467	-1.73562	NA	NA	NA	-2.87832	-3.05184	-3.36643	NA	NA
APOA1_HUMAN	VSFLSALEEYTK(+162.05)	2	-0.79	0.579	1.17	0.25617	1.36	0.25617	NA	NA	NA	NA	NA	NA	NA	NA	-1.11698	-1.01787	0.169925	0.192645	-0.725984	-0.192506	-0.513447	-0.78539	NA	NA	NA	NA	-0.280993	-0.115267	-1.49776	-1.69488	-1.88194	-0.697857	-0.384449	NA	NA	NA	0.214946	0.0784266	NA	NA	NA	-2.32916	NA	-0.319402	-2.8449	NA
APOA1_HUMAN	VSFLSALEEYTK(+43.01)	2	-0.54	-1.039	-1.85	0.07567	3.43	0.07567	NA	NA	NA	NA	-1.85442	-1.51706	-2.9542	NA	-0.41055	0.00590866	0.708951	NA	0.299431	-0.249267	-0.826401	0.0821268	-4.07682	NA	-0.692452	-0.992911	NA	NA	NA	-0.972414	-0.892286	-0.644341	1.08139	1.23182	NA	NA	0.684017	0.481969	NA	-0.322407	-1.45476	-0.171368	NA	0.425951	NA	NA
APOA1_HUMAN	THLAPYSDELR(+31.99)	2	0.97	-1.228	-1.22	0.26268	1.5	0.26268	NA	NA	NA	NA	NA	NA	NA	-0.849041	NA	NA	NA	1.31697	NA	NA	NA	NA	NA	NA	NA	NA	NA	0.116058	NA	1.68016	NA	NA	NA	2.58937	NA	NA	NA	NA	NA	NA	NA	NA	NA	NA	NA	NA
APOA1_HUMAN	Q(-17.03)LNLK(+57.02)LLDNWDSVTSTFSK	3	-1.87	-0.543	-0.78	0.44682	0.61	0.44682	NA	NA	NA	NA	NA	NA	NA	-3.47306	NA	-3.21544	-0.753241	-0.878321	-2.15246	-1.57235	-3.03027	NA	NA	NA	NA	NA	-3.36725	NA	-3.00088	NA	NA	NA	-0.35285	0.0647057	NA	NA	-1.54649	-1.07867	NA	NA	NA	NA	NA	NA	NA	NA
APOA1_HUMAN	VSFLSALEEY(+44.99)TK	2	-0.92	-0.201	-0.41	0.68938	0.16	0.68938	NA	-0.459432	NA	NA	-1.13822	-0.896068	NA	-1.61928	-0.354886	-0.516548	NA	NA	-0.881029	0.0336984	NA	NA	-2.19229	-2.1343	NA	NA	-0.537417	0.157281	NA	-1.15262	-1.24304	-0.369234	NA	0.138706	NA	NA	NA	-0.607299	NA	-1.5528	-2.41148	-0.668868	NA	NA	NA	NA
APOA1_HUMAN	LAEYHAK(+57.02)ATEHLSTLSEK	3	-1.96	-0.321	-0.61	0.55421	0.37	0.55421	NA	NA	NA	NA	NA	NA	-1.82987	NA	NA	NA	-2.06237	-2.3981	-2.15246	NA	-2.48008	NA	NA	NA	NA	NA	-2.98128	-2.78561	-2.43121	NA	NA	NA	-0.22089	-0.777229	NA	NA	-1.34596	-2	NA	NA	NA	NA	NA	NA	NA	NA
APOA1_HUMAN	ATEHLSTLSE(+57.02)KAKPALEDLR	3	-1.25	-0.377	-0.46	0.6548	0.21	0.6548	NA	NA	NA	NA	NA	NA	NA	NA	NA	NA	-0.81048	NA	NA	-1.825	NA	-2.28616	NA	NA	NA	NA	NA	NA	-2.93233	NA	NA	NA	0.906891	0.707549	NA	NA	-0.974237	-1.70903	NA	NA	-2.182	-1.40354	NA	NA	NA	NA
APOA1_HUMAN	KPALEDLR	2	0.15	-0.123	-0.28	0.77958	0.08	0.77958	NA	NA	NA	NA	-0.344365	0.242612	NA	-1.13386	0.42344	0.773985	0.0138058	0.625604	NA	0.635063	0.26566	0.00602379	NA	NA	-0.566922	0.353328	NA	0.544968	-0.142775	0.0303156	NA	NA	NA	1.64121	NA	NA	-0.0870567	1.19566	NA	-1.09899	NA	0.0565835	-0.319279	NA	NA	NA
APOA1_HUMAN	VSFLSALEEY(+125.90)TK	2	-1.67	0.127	0.2	0.84312	0.04	0.84312	-0.759775	NA	NA	NA	-2.55325	NA	-1.45339	NA	NA	NA	NA	NA	NA	NA	NA	NA	NA	NA	NA	NA	-2.52666	NA	-2.62048	NA	-2.48297	NA	NA	NA	NA	NA	-0.915854	NA	NA	NA	NA	NA	-0.712423	NA	-1.03562	NA
APOA1_HUMAN	D(+57.02)SGRDYVSQFEGSALGK	3	0.14	0.087	0.17	0.86388	0.03	0.86388	NA	NA	NA	NA	0.0558983	NA	-1.33596	-1.04505	-1.51265	0.231106	1.2362	0.949668	0.972877	0.959497	-0.158148	0.99597	0.0954196	-0.169925	NA	NA	-0.371094	-0.313768	-0.728949	NA	-0.433798	-0.652446	1.86507	1.60686	NA	NA	1.38549	1.36167	NA	NA	NA	-0.749038	NA	-0.993274	NA	NA
APOA1_HUMAN	D(+57.02)SGRDYVSQFEGSALGK	2	-0.95	-0.416	-0.5	0.63257	0.25	0.63257	-0.427538	NA	NA	NA	NA	NA	NA	NA	NA	NA	NA	-2.30553	NA	NA	NA	NA	NA	NA	NA	NA	NA	NA	NA	NA	NA	NA	-0.776136	0.0131754	-0.386897	-0.665839	-2.08476	NA	NA	NA	NA	NA	NA	NA	NA	NA
APOA1_HUMAN	ATEHLSTLSE(+21.98)K(+57.02)	2	-2.12	0.198	0.29	0.77685	0.08	0.77685	-1.34761	-1.39072	NA	NA	NA	NA	NA	-3.42464	NA	NA	-2.96709	NA	-1.27716	NA	NA	NA	NA	NA	NA	NA	NA	NA	NA	NA	-0.407601	-1.00518	-3.1635	NA	NA	NA	-1.59802	-2.0326	NA	NA	NA	NA	NA	-4.17161	-2.60623	NA
APOA1_HUMAN	KWQE(+21.98)EMELYR	2	-0.71	-0.053	-0.04	0.96478	0	0.96478	1.24882	-0.158772	NA	NA	NA	NA	NA	NA	NA	-3.01229	NA	NA	NA	NA	NA	NA	NA	NA	NA	NA	0.837492	-0.182252	-3.13505	NA	0.281094	-1.07973	-1.72414	NA	NA	NA	-2.2501	NA	NA	NA	NA	NA	NA	NA	0.588867	0.0473057
APOA1_HUMAN	E(+43.01)TEGLRQEMSK	2	-1.11	-1.549	-1.67	0.14209	2.78	0.14209	NA	NA	NA	NA	-2.35617	NA	NA	NA	-1.11211	-1.56536	NA	NA	NA	NA	NA	NA	NA	NA	NA	NA	NA	NA	NA	NA	NA	NA	NA	NA	NA	NA	-0.578478	0.049514	NA	NA	NA	NA	NA	NA	NA	NA
APOA1_HUMAN	E(+43.01)QLGPVTQEFWDNLEK	2	-1.09	-1.391	-1.78	0.1071	3.16	0.1071	NA	NA	NA	NA	NA	NA	NA	NA	-0.822604	-0.955307	NA	NA	-1.4698	-1.81126	-3.12338	NA	NA	NA	NA	NA	NA	NA	NA	NA	NA	NA	NA	-1.50515	NA	NA	0.4614	0.524613	NA	NA	NA	NA	NA	NA	NA	NA
APOA1_HUMAN	LHELQEK(+43.01)	2	-2.15	0.031	0.04	0.96618	0	0.96618	NA	NA	NA	NA	NA	NA	NA	NA	-2.03181	NA	-2.91384	-1.66985	NA	NA	NA	NA	NA	NA	NA	NA	-2.47063	NA	NA	-2.82107	NA	NA	-1.52937	-1.85649	NA	NA	NA	-1.89136	NA	NA	NA	NA	NA	NA	NA	NA
APOA1_HUMAN	A(+57.02)ELQEGAR	2	-2.69	-0.966	-1.34	0.19832	1.8	0.19832	NA	NA	NA	NA	-3.52427	-3.0647	NA	NA	-3.95836	NA	-3.68966	-1.61832	NA	NA	-2.10971	-2.35655	-4.83474	NA	NA	NA	NA	NA	-2.05816	-1.73141	NA	NA	-1.13493	-1.32524	NA	NA	NA	-1.59507	NA	NA	-4.28761	NA	-3.10561	NA	NA	NA
APOA1_HUMAN	LPVLESFK	2	-1.75	-0.347	-0.42	0.69071	0.17	0.69071	NA	NA	NA	NA	NA	NA	NA	NA	NA	-1.35891	NA	NA	NA	NA	NA	NA	NA	NA	NA	-2.5638	NA	NA	NA	NA	NA	-1.0907	NA	NA	NA	NA	NA	-0.906387	NA	NA	NA	-2.84684	NA	NA	NA	NA
APOA1_HUMAN	G(sub A)KPALEDLR	2	0.15	NA	NA	NA	NA	NA	NA	NA	NA	NA	NA	NA	NA	NA	NA	NA	NA	NA	NA	NA	NA	NA	NA	NA	NA	NA	NA	NA	NA	NA	NA	NA	0.392317	0.904241	NA	NA	NA	-0.854459	NA	NA	NA	NA	NA	NA	NA	NA
APOA1_HUMAN	EQLGPVTQEFWDNLEKETEGLRQEMSK	3	-0.49	-1.229	-1.53	0.17183	2.35	0.17183	NA	NA	NA	NA	NA	NA	NA	NA	NA	NA	-0.800781	NA	NA	NA	NA	NA	NA	NA	-1.90796	NA	NA	NA	NA	NA	NA	NA	0.627273	0.571666	NA	NA	-0.953114	NA	NA	NA	NA	NA	NA	NA	NA	NA
APOA1_HUMAN	AKP(+13.98)ALEDLR	2	0.49	-2.78	-2	0.08846	3.99	0.08846	NA	-0.996805	-1.14013	-0.360136	NA	NA	NA	NA	NA	NA	NA	2.08795	NA	NA	NA	NA	NA	NA	NA	NA	NA	NA	NA	NA	NA	NA	2.85442	NA	NA	NA	NA	NA	NA	NA	NA	NA	NA	NA	NA	NA
APOA1_HUMAN	LREQLGPVTQEFWD(+21.98)NLEK	3	0.94	-0.838	-2.41	0.0277	5.82	0.0277	1.13596	0.600869	NA	NA	0.430979	NA	NA	NA	0.0464356	0.113806	NA	1.15612	0.874845	NA	NA	NA	NA	NA	0.115888	NA	2.34651	NA	NA	NA	1.19334	NA	1.24249	NA	NA	NA	1.62905	1.19566	NA	NA	NA	NA	NA	NA	0.86484	1.08246
APOA1_HUMAN	LLDNWDSVTSTFSK(+114.04)LR	3	-0.1	-0.226	-0.26	0.80135	0.07	0.80135	NA	NA	NA	NA	NA	NA	NA	NA	NA	NA	NA	0.121679	-1	0.0507272	NA	NA	NA	NA	NA	NA	NA	NA	NA	NA	NA	NA	-0.201505	0.562733	NA	NA	NA	-0.141741	NA	NA	NA	NA	NA	NA	NA	NA
APOA1_HUMAN	ATE(+21.98)HLSTLSEK	2	-2.38	-1.248	-1.32	0.22519	1.74	0.22519	NA	NA	NA	NA	NA	-2.15936	NA	-3.49643	NA	NA	NA	NA	NA	NA	-3.34577	NA	NA	NA	NA	NA	-3.4789	NA	NA	NA	NA	NA	NA	0.150679	NA	NA	-1.92817	NA	NA	NA	NA	NA	NA	NA	NA	NA
APOA1_HUMAN	L(+43.01)SPLGEEMR	2	-0.83	0.681	0.76	0.46806	0.57	0.46806	NA	NA	NA	NA	-0.684498	-0.902552	NA	NA	-0.425563	-0.827227	NA	NA	NA	NA	NA	NA	NA	NA	NA	NA	NA	NA	NA	NA	NA	NA	NA	-2.28921	NA	NA	0.684017	0.552358	NA	NA	NA	NA	NA	-2.78727	NA	NA
APOA1_HUMAN	Q(-17.03)GLLPVLESFK(+57.02)VSFLSALEEYTK	3	-1.26	NA	NA	NA	NA	NA	NA	NA	NA	NA	NA	NA	NA	NA	NA	NA	NA	NA	NA	NA	NA	NA	NA	NA	NA	NA	NA	NA	NA	NA	NA	NA	-1.48543	-1.04299	NA	NA	NA	NA	NA	NA	NA	NA	NA	NA	NA	NA
APOA1_HUMAN	A(+57.02)TEHLSTLSEK	2	1.36	-0.307	-0.58	0.56905	0.34	0.56905	NA	NA	NA	NA	NA	NA	NA	NA	0.763683	0.50864	1.35484	2.02046	NA	1.52428	0.769702	NA	NA	NA	NA	NA	NA	0.483267	NA	NA	NA	NA	2.05683	1.83173	NA	NA	2.0923	1.57958	NA	NA	NA	NA	NA	NA	NA	NA
APOA1_HUMAN	LREQLGPVTQEFWDNLEK(+57.02)ETEGLR	3	-1.25	-1.609	-1.37	0.25007	1.88	0.25007	NA	NA	NA	NA	NA	NA	NA	NA	NA	NA	NA	-2.05889	NA	NA	NA	NA	NA	NA	NA	NA	NA	NA	NA	NA	NA	NA	-0.449803	NA	NA	NA	NA	NA	NA	NA	NA	NA	NA	NA	NA	NA
APOA1_HUMAN	QGLLPVLESFK(+114.04)VSFLSALEEYTK	3	-1.64	NA	NA	NA	NA	NA	NA	NA	NA	NA	NA	NA	NA	NA	NA	NA	NA	NA	NA	NA	NA	NA	NA	NA	NA	NA	NA	NA	NA	NA	NA	NA	-1.63743	NA	NA	NA	NA	NA	NA	NA	NA	NA	NA	NA	NA	NA
APOA1_HUMAN	TH(+57.02)LAPYSDELR	2	-0.27	0.001	0	0.99907	0	0.99907	NA	NA	NA	NA	-0.532495	NA	NA	NA	NA	0.295237	NA	NA	0.575285	-0.477073	NA	-1.41974	NA	NA	NA	NA	NA	NA	-1.37326	NA	NA	-2.03666	1.18133	NA	NA	NA	0.397055	0.696093	NA	NA	NA	NA	NA	NA	NA	NA
APOA1_HUMAN	LLDNW(+29.97)DSVTSTFSK	2	-1.3	0.43	0.29	0.78146	0.08	0.78146	NA	NA	NA	NA	NA	NA	NA	NA	NA	-0.951485	NA	NA	NA	NA	NA	NA	NA	NA	NA	NA	-2.39046	-0.377756	NA	NA	NA	NA	NA	-0.920187	NA	NA	NA	-1.83996	NA	NA	NA	NA	NA	NA	NA	NA
APOA1_HUMAN	LHELQEK(+114.04)	2	-4.07	NA	NA	NA	NA	NA	NA	NA	NA	NA	NA	NA	NA	NA	NA	NA	NA	NA	NA	NA	NA	NA	NA	NA	NA	NA	NA	-4.2555	NA	NA	NA	-3.23173	-3.90818	-3.38967	NA	NA	-4.24187	-4.66619	NA	NA	NA	NA	-4.80354	NA	NA	NA
APOA1_HUMAN	DLEEVK(+114.04)AK	2	-2.63	NA	NA	NA	NA	NA	NA	NA	NA	NA	NA	NA	NA	NA	NA	NA	NA	NA	NA	NA	NA	NA	NA	NA	NA	NA	NA	NA	NA	NA	NA	NA	NA	-1.45712	NA	NA	NA	-2.08294	NA	NA	NA	NA	NA	-4.34572	NA	NA
APOA1_HUMAN	VQPY(+15.99)LDDFQK	2	-0.02	-1.799	-2.16	0.07727	4.67	0.07727	NA	NA	NA	NA	NA	NA	NA	NA	NA	-0.974569	NA	-0.376534	NA	-0.06475	NA	NA	NA	NA	NA	NA	1.32688	NA	NA	NA	NA	NA	NA	NA	NA	NA	NA	NA	NA	NA	NA	NA	NA	NA	NA	NA
APOA1_HUMAN	LREQLGPVTQ(+.98)EFWDNLEK	3	-0.81	-0.891	-0.43	0.6884	0.18	0.6884	NA	NA	NA	NA	NA	NA	NA	NA	NA	NA	NA	NA	NA	NA	NA	-1.40901	NA	NA	NA	NA	1.80948	NA	NA	NA	-2.84532	NA	NA	NA	NA	NA	NA	NA	NA	NA	NA	NA	NA	NA	NA	NA
APOA2_HUMAN	EPC(+57.02)VESLVSQYFQTVTDYGK	3	8.63	-0.144	-0.43	0.66973	0.18	0.66973	7.7102	8.00678	8.56104	8.75731	7.97643	7.92703	8.33928	8.5057	8.86336	8.89085	9.9092	9.8562	9.19113	9.36417	9.114	9.54873	7.33064	5.38647	8.87431	9.13334	8.6451	8.59781	7.92577	7.99337	8.33826	8.35736	9.88635	10.1976	8.02991	8.16292	9.62532	9.76506	8.20563	8.17555	8.47017	8.64746	8.76341	9.0854	8.51512	8.73298
APOA2_HUMAN	EPC(+57.02)VESLVSQYFQTVTDYGK	2	6.27	-0.155	-0.48	0.63416	0.23	0.63416	5.94596	5.44158	6.46646	6.17356	5.76344	5.37315	5.74624	5.86364	6.40754	6.48107	7.30974	7.66838	7.21914	6.87968	6.68275	6.8198	4.79438	3.46968	6.8861	6.41037	6.20717	6.18882	5.82107	5.88914	5.80255	5.7389	8.0986	7.9842	5.83978	5.69536	7.56369	7.27638	5.23162	5.64386	6.1062	6.2211	6.42676	6.67388	6.20278	6.2825
APOA2_HUMAN	VKSPELQAEAK	2	5.48	0.249	1.16	0.25274	1.35	0.25274	4.64046	4.82687	5.00298	5.04439	5.61143	5.33921	5.41213	5.43961	5.57009	5.40159	6.13522	6.42722	5.93148	6.00328	5.59739	6.18039	5.68038	5.58614	6.19533	6.15843	5.56227	5.69092	5.15843	5.21201	5.17179	5.24083	6.59139	6.60359	4.7017	4.58421	6.23314	6.33746	4.42427	4.55304	5.23593	5.2211	5.42676	5.39023	4.78029	5.07577
APOA2_HUMAN	EQLTPLIK	2	7.81	0.222	1.12	0.27106	1.24	0.27106	7.2186	7.103	7.04692	7.39388	8.12419	8.05018	7.35642	7.41842	7.87776	7.87832	8.53587	8.44057	8.2052	8.20822	8.12816	8.25474	7.98619	8.09037	8.56597	8.53566	8.14723	8.19571	7.55804	7.66322	7.55298	7.47829	8.64386	8.5123	7.15021	6.96128	8.69493	8.67673	6.93688	6.93406	7.3647	7.17991	7.77071	7.65895	7.44281	7.46007
APOA2_HUMAN	SPELQAEAK	2	4.34	0.325	1.42	0.16298	2.02	0.16298	3.1452	3.41783	3.66985	3.94996	4.80226	4.70178	4.23563	4.01492	4.61205	4.39692	4.86942	5.3178	4.62304	4.87968	4.93551	4.80908	4.49413	4.85733	5.09579	5.25774	4.11719	4.42398	4.31534	4.38194	3.69872	3.88431	5.28276	5.3351	3.56294	3.52688	5.04584	5.22074	3.54312	3.65833	3.82443	3.926	4.53367	4.11184	3.48375	3.70044
APOA2_HUMAN	SKEQLTPLIK	2	5.12	0.113	0.5	0.62185	0.25	0.62185	4.38989	4.42827	4.31595	4.61738	5.24886	5.06583	5.06261	4.56614	4.71831	4.98188	6.00303	6.04314	5.87977	5.78393	5.36847	5.55463	5.42693	5.02019	5.64919	5.47037	5.38379	5.21617	4.88183	4.32749	5.10836	5.15636	6.18523	5.92225	4.30544	4.30989	5.89383	6.13732	4.10038	4.23518	5.23947	5.20555	5.25406	5.20617	4.71926	4.54432
APOA2_HUMAN	AGTELVNFLSYFVELGTQPATQ	3	4.08	-0.254	-0.43	0.67055	0.18	0.67055	2.92153	3.05569	4.53749	4.39855	NA	NA	2.65461	2.82182	NA	4.35895	5.79641	5.46691	4.68059	4.13387	3.99605	3.62237	2.91099	2.99528	4.37333	4.18797	5.32317	4.93268	4.1888	4.17085	4.60991	3.794	5.50326	5.55374	4.56294	4.76037	5.51714	5.53942	2.87569	2.6972	-0.58296	4.08746	3.78136	3.86817	4.67403	4.29336
APOA2_HUMAN	AGTELVNFLSYFVELGTQPATQ	2	0.95	-0.371	-0.87	0.38928	0.76	0.38928	-0.0274155	-0.0258207	1.73935	0.718486	-0.122619	NA	-0.908055	NA	1.43844	0.978126	2.2362	2.85485	1.45227	0.844855	1.19166	0.370596	-0.394631	NA	1.19824	0.522841	1.80239	1.78159	0.531358	0.588671	1.48063	0.420843	2.70637	2.70755	1.77897	1.13846	2.54618	2.35775	-1.67169	-1.5528	NA	0.632268	0.706953	0.100883	1.14495	0.971431
APOA2_HUMAN	V(+57.02)KSPELQAEAK	2	1.99	0.186	0.63	0.53265	0.4	0.53265	0.768527	1.14302	0.914027	0.912127	2.19153	1.89175	2.13327	2.19379	2.05078	1.82501	3.23767	3.57116	2.90827	2.91886	2.31085	2.81051	2.11453	2.08691	1.79248	1.88541	1.78091	1.93432	1.69469	1.76455	1.78643	1.90517	3.64386	3.61983	0.906891	0.695938	3.19522	3.43616	0.578777	0.903059	1.95936	1.926	2.2854	2.25289	0.701342	0.971431
APOA2_HUMAN	VKSPE(+21.98)LQAEAK	2	1.25	-0.078	-0.18	0.85525	0.03	0.85525	2.97863	2.58176	-0.937011	-1.31865	1.24811	0.699637	1.3963	1.42025	1.07231	0.830568	2.14191	1.6256	2.21024	1.84485	0.18474	1.00602	1.41504	0.360998	2.03064	1.43795	2.88525	2.50383	-0.431206	-0.86199	2.56809	2.19781	1.96083	1.4892	0.128533	-0.395692	2.4933	2.08604	0.748702	0.36342	0.374396	0.286881	0.11221	1.30838	2.95835	3.01057
APOA2_HUMAN	KAGTELVNFLSYFVELGTQPATQ	3	3.89	-0.426	-1	0.32522	0.99	0.32522	2.52725	2.48794	4.40869	4.04041	2.7997	1.48294	2.64274	3.12966	4.55583	4.41553	5.89062	5.39428	4.79669	4.64288	4.41356	5.34785	1.36645	0.734134	4.40392	4.05177	4.92659	4.45874	3.85934	4.20599	3.86337	3.34501	4.99839	5.10449	4.38606	4.1075	5.40914	5.38886	2.22263	1.8296	3.96792	3.64386	3.66073	4.33702	4.03763	4.29336
APOA2_HUMAN	KAGTELVNFLSYFVELGTQPATQ	2	1.02	0.102	0.22	0.82878	0.05	0.82878	NA	NA	1.63956	0.207325	NA	NA	-1.26266	NA	1.14525	0.8082	2.4159	2.47953	2.10846	0.979397	1.24585	1.6753	NA	NA	1.07186	0.547363	1.25599	1.17076	0.0559087	-0.557377	0.49061	-0.211232	2.45239	2.16845	1.40475	0.639355	2.55726	1.98277	NA	NA	0.611435	0	-0.0106472	0.657277	1.03477	0.940812
APOA2_HUMAN	C(+57.02)VESLVSQYFQTVTDYGK	2	0.52	0.022	0.06	0.95468	0	0.95468	0.151324	-0.0620961	0.532348	-0.0264722	-0.0919225	-0.262339	-0.51059	-0.431656	0.890316	0.628379	1.98255	2.54314	1.4673	1.55112	1.39719	1.21114	-1.4219	-1.2916	1.0514	1.22138	0.163853	0.65139	0.186878	0.177949	0.339712	0.142665	2.85264	2.87747	-0.307654	-0.427576	2.36461	2.07652	-1.50475	-1.73187	-0.111031	0.367371	0.770518	0.425951	0.480391	0.302563
APOA2_HUMAN	EPC(+57.02)VESLVSQYFQTVTDYGK(+57.02)	3	2.71	-0.177	-0.37	0.71398	0.14	0.71398	1.47325	1.83586	2.06698	2.23266	2.05247	1.98251	2.74624	2.77685	2.90539	2.99308	4.51023	4.52177	4.00413	3.91886	3.53415	3.81624	1.52481	-1.61787	2.27967	2.47677	2.26634	1.83196	1.70145	1.95617	2.60532	2.50615	4.32835	4.7632	NA	1.60036	4.19522	4.44544	2.0826	2.18557	2.89257	3.09424	3.27886	3.61663	2.10733	2.21632
APOA2_HUMAN	EPC(+57.02)VESLVSQYFQTVTDYGK(+57.02)	2	-0.75	-0.309	-0.53	0.60102	0.28	0.60102	-2.59177	-2.25169	-1.76101	NA	-1.77914	-2.36068	-0.617913	-2.0131	-1.04566	-1.2658	0.921612	1.5656	1.32606	0.363977	-0.475684	0.154416	-2.70044	NA	NA	NA	-2.00497	-1.81366	-1.54176	-1.46991	-1.39652	NA	1.5502	1.93572	NA	NA	1.66365	1.04757	NA	NA	-1.81472	-0.926865	-0.332575	-0.171611	NA	-2.69973
APOA2_HUMAN	SPELQAE(+21.98)AK	2	0.25	0.067	0.15	0.88294	0.02	0.88294	1.54481	1.23286	-1.23236	-2.82716	0.958442	-0.0749157	0.100652	0.306717	-0.104842	-0.0522481	1.07435	0.767957	1.39841	0.778257	-0.361895	0.183056	0.51334	-0.159356	1.24404	0.425659	1.8513	1.15954	-1.35632	-1.54107	1.42964	0.939274	1.06916	0	-0.80408	-1.63527	1.60076	0.936144	0.0625925	-0.423994	-0.60514	-1.27928	-0.824428	0.511198	1.66482	1.6222
APOA2_HUMAN	Q(-17.03)AKE(+57.02)PC(+57.02)VESLVSQYFQTVTDYGK	3	0.69	0.168	0.44	0.66109	0.2	0.66109	0.499902	0.17737	-0.514573	-0.390761	-0.330861	0.0811096	0.779158	0.826974	0.639355	0.841624	2.63941	2.61488	1.88047	1.9595	1.37304	1.86952	-0.30558	NA	0.274381	0.100641	-0.132307	0.244876	-1.10928	-0.103919	0.370316	NA	2.48036	2.70146	-0.75622	-0.532014	2.21867	2.33796	-0.300208	-0.589754	0.736966	1.12433	1.20716	1.49932	-0.384859	0.173065
APOA2_HUMAN	EQLTPLIK(+57.02)	2	1.61	0.229	0.79	0.43656	0.62	0.43656	0.608531	0.704617	-0.124447	0.418313	2.02647	1.91958	1.41736	1.58583	1.65371	1.53612	2.80735	2.73861	2.53662	2.73502	2.23919	2.43601	1.96463	2.18348	1.36506	1.66409	1.59648	1.59416	1.29983	1.48503	1.47057	1.45519	2.68249	2.77678	0.410933	0.17872	3.00864	3.20225	0.521291	0.729292	1.35364	1.09085	1.93768	1.8888	0.324272	0.82103
APOA2_HUMAN	SK(+57.02)EQLTPLIK	2	1.38	0.106	0.31	0.76004	0.09	0.76004	0.385025	0.6301	0.179169	0.418313	1.51813	1.23081	1.48543	0.952259	0.972779	1.27581	3.13403	3.0546	2.52948	2.54112	1.78351	2.1215	1.26063	1.01408	0.95554	0.75813	1.57168	1.33945	0.948669	0.440573	1.5961	1.51973	3.01601	2.88287	0.321928	0.410536	2.71073	3.01802	-0.370286	NA	NA	1.63227	NA	1.81408	-0.0165151	-0.0314574
APOA2_HUMAN	SKEQLTPLIKK	2	-1.36	-0.087	-0.24	0.81248	0.06	0.81248	-2.37905	-1.8397	NA	NA	-1.79141	-1.79008	-1.23611	-1.60334	NA	NA	-0.720872	-1.368	-0.877228	-0.892111	NA	-0.867444	-1.70044	-2.25289	-1.37744	-1.47551	-1.31451	-1.84046	-2.85574	NA	-1.70745	NA	0.226068	0.755378	NA	NA	-0.775752	-0.346825	NA	NA	-1.11392	-1.79586	-1.88191	-1.31101	-1.93353	NA
APOA2_HUMAN	KAGTELVN(+.98)FLSYFVELGTQPATQ	3	-0.75	0.707	1.19	0.24518	1.42	0.24518	NA	NA	-1.45289	-3.01582	NA	NA	NA	NA	-1.29301	-0.762184	1.56635	0.718714	-0.338559	-0.426447	NA	NA	NA	NA	0.608617	-0.299014	-1.06075	NA	-2.32852	NA	-3.08286	NA	0.332196	-0.160854	NA	NA	0.44717	0.708477	-2.31689	NA	-1.23761	-1.15521	-0.623121	NA	-1.05012	-1.11171
APOA2_HUMAN	EQLTPLIKK	2	0.55	0.2	0.66	0.51434	0.43	0.51434	-0.0802673	0.0285064	0.300305	0.21864	0.967579	0.741824	0.093691	-0.452924	0.681999	0.727064	1.33848	1.33015	1.18773	0.368511	0.951906	0.643454	0.498869	1.16678	1.34838	0.729841	0.905237	0.0736229	-0.567528	-0.988902	0.324163	0.602097	1.85086	1.2871	0.0016385	-0.0706141	1.4424	1.73898	-0.1011	NA	1.02647	1.15056	0.934905	-0.340588	-0.444264	-0.0754902
APOA2_HUMAN	VESLVSQYFQTVTDYGK	2	0.57	0.095	0.24	0.81102	0.06	0.81102	0.214125	0.235584	NA	0.678072	NA	-0.430181	-0.643856	-0.981853	1.08296	0.50864	NA	1.89752	1.33428	1.53104	1.05416	1.25395	-0.840617	-0.82276	1.323	1.2908	NA	0.272237	0.322805	-0.0309664	-0.580775	0.457079	1.94419	2.1357	NA	-0.431612	1.91983	1.57282	NA	-1.25008	-1.13724	NA	0.674088	0.740332	1.88403	1.78701
APOA2_HUMAN	EQLTPLIK(+57.02)K	2	-0.9	-0.172	-0.29	0.7758	0.08	0.7758	NA	NA	NA	NA	NA	NA	NA	NA	-2.18688	-2.3438	-0.112475	-0.106028	-0.896336	NA	NA	NA	NA	NA	NA	NA	NA	NA	NA	NA	NA	-1.8953	-0.315502	-0.0539388	NA	NA	-0.263034	-0.106605	NA	NA	NA	-1.6529	NA	NA	NA	NA
APOA2_HUMAN	E(+57.02)PC(+57.02)VESLVSQYFQTVTDYGK	2	-0.41	0.28	0.41	0.68598	0.17	0.68598	NA	NA	NA	NA	NA	NA	-1.9687	NA	NA	-1.18281	0.861803	1.69345	0.817359	NA	NA	-0.734285	NA	NA	NA	NA	-1.94647	-1.28587	-1.99562	-1.91878	-1.28331	NA	2.05063	1.90777	NA	NA	1.11247	0.708477	NA	NA	-1.26303	-1.92687	-0.359542	-0.986579	NA	NA
APOA2_HUMAN	EPC(+57.02)VESLVSQYFQTVTDY(+15.99)GK	2	-1.48	0.252	0.5	0.62462	0.25	0.62462	NA	NA	NA	NA	-1.33985	-1.73118	NA	NA	-1.35489	-1.15178	NA	-0.638713	-1.54622	-0.731456	NA	NA	NA	-2.64858	-1.77045	-0.866594	NA	-0.75725	NA	-1.50111	NA	-3.01351	-1.54808	-0.462579	NA	NA	-2.00434	-2.1529	NA	NA	NA	NA	NA	NA	NA	NA
APOA2_HUMAN	V(+57.02)K(+57.02)SPELQAEAK	2	-0.86	-0.695	-1.13	0.28468	1.28	0.28468	NA	NA	NA	NA	NA	NA	NA	NA	NA	NA	-0.967085	-0.387277	-1.66572	-1.81126	NA	NA	NA	NA	NA	NA	NA	NA	NA	NA	NA	NA	-0.234465	-0.281148	NA	NA	-0.644669	-0.891359	NA	NA	NA	NA	NA	NA	NA	NA
APOA2_HUMAN	EPC(+57.02)VE(+21.98)SLVSQYFQTVTDYGK	2	-1.76	1.401	1.18	0.2718	1.4	0.2718	-0.66523	NA	NA	NA	NA	NA	NA	NA	NA	NA	NA	NA	NA	NA	NA	NA	NA	NA	NA	NA	-2.27798	-3.11581	NA	NA	-2.60864	NA	NA	NA	NA	NA	NA	NA	NA	NA	NA	NA	NA	NA	-0.450661	-1.47079
APOA2_HUMAN	EPC(+57.02)VESLVSQYFQTVTDYGKDLMEK	3	1.25	0.661	0.89	0.38458	0.79	0.38458	NA	NA	NA	NA	NA	NA	NA	0.726492	NA	NA	2.56635	0.249229	2.02966	1.74377	NA	2.14898	NA	NA	1.08199	0.785875	NA	NA	NA	NA	NA	-1.85733	2.83289	2.82614	NA	NA	1.95378	1.84934	NA	NA	-0.308631	NA	0.923764	1.28782	0.379414	NA
APOA2_HUMAN	SKEQLTPLIK(+57.02)K	2	-1.76	-1.544	-1.28	0.24996	1.65	0.24996	NA	NA	NA	NA	NA	NA	NA	NA	NA	NA	-2.21501	-2.85428	NA	NA	NA	NA	NA	NA	NA	NA	NA	NA	NA	NA	NA	NA	-1.39457	-0.586287	NA	NA	NA	NA	NA	NA	NA	NA	NA	NA	NA	NA
APOA2_HUMAN	E(-18.01)QLTPLIK	2	-0.76	-1.614	-1.95	0.10189	3.82	0.10189	NA	NA	NA	NA	NA	-1.34824	NA	NA	NA	NA	NA	-1.77879	NA	NA	NA	NA	NA	NA	NA	NA	NA	NA	NA	NA	NA	NA	NA	NA	NA	NA	0.207461	-0.106605	NA	NA	NA	NA	NA	NA	NA	NA
APOA2_HUMAN	S(+43.01)KEQLTPLIK	2	-1.03	-1.509	-3.04	0.01477	9.25	0.01477	NA	NA	NA	NA	-1.96134	-1.70828	NA	NA	NA	NA	NA	NA	NA	-1.66817	NA	-1.45792	NA	NA	NA	NA	NA	NA	NA	NA	NA	NA	NA	-0.213595	NA	NA	-0.0778822	-0.121872	NA	NA	NA	NA	NA	NA	NA	NA
APOA4_HUMAN	LAPLAEDVR	2	5.23	0.038	0.25	0.80617	0.06	0.80617	4.59904	4.63423	4.95765	4.85345	5.75687	5.62637	5.15955	5.10258	4.85659	4.93748	5.22882	5.33424	5.52769	5.54613	5.40242	5.49342	5.65613	5.66259	5.29933	5.25774	5.05144	5.15389	5.06327	5.06999	5.3741	5.26793	5.523	5.71865	4.52071	4.45356	5.4933	5.67574	4.60114	4.67789	5.24652	5.24031	5.62248	5.54985	5.41833	5.40439
APOA4_HUMAN	LEPYADQLR	2	4.61	0.017	0.09	0.92699	0.01	0.92699	3.56789	3.99278	4.36307	4.30875	5.11136	4.91267	4.66051	4.41536	4.42595	4.22816	4.62149	4.8594	4.97156	4.98802	4.89369	4.80188	4.93	4.94565	4.70348	4.75111	4.24034	4.24965	4.5393	4.49741	4.77218	4.71941	5.14393	5.44249	3.74514	3.79855	4.92981	5.18241	3.87798	3.9558	4.57827	4.66676	5.14136	4.91362	4.85515	4.86867
APOA4_HUMAN	LTPYADEFK	2	5.04	0.005	0.03	0.97599	0	0.97599	4.61298	4.47073	4.60274	4.7885	5.3744	5.22301	4.98832	4.94211	4.79316	4.69237	5.06028	5.1375	5.3717	5.31117	5.15052	5.29758	5.3882	5.35225	5.10823	5.10092	4.84269	4.89932	4.79761	4.94898	5.05048	5.07432	5.72889	5.57611	4.44746	4.09879	5.60877	5.54374	4.47813	4.44299	5.11007	4.7866	5.39937	5.3862	5.29828	5.14935
APOA4_HUMAN	LGEVNTYAGDLQK	2	5.61	0.082	0.49	0.62724	0.24	0.62724	5.03148	4.9968	5.27034	5.52925	5.85244	5.82953	5.61186	5.60418	5.5366	5.41553	5.57859	5.83938	5.85855	5.94755	5.6296	5.86539	5.91645	5.9938	5.78708	5.86929	5.25988	5.35183	5.2706	5.46625	5.39418	5.55865	6.33316	6.41948	4.94996	4.80928	5.98899	6.19896	4.86649	5.06272	5.67295	5.4363	5.89802	5.69681	5.75445	5.93027
APOA4_HUMAN	LGEVNTYAGDLQK	3	-0.92	0.205	0.41	0.68831	0.16	0.68831	NA	NA	NA	-0.984347	-1.03973	0.0645837	-1.21004	NA	NA	-0.752176	NA	-1.46936	NA	-0.50445	-0.667703	-0.50569	NA	-1.02857	-1.6651	0.037414	NA	-1.98248	NA	-1.65926	NA	-1.12977	-2.38782	-0.0539388	NA	NA	NA	0.0100397	NA	-0.607136	-1.07119	NA	0.169925	-1.13414	NA	-1.5025
APOA4_HUMAN	ALVQQMEQLR	2	5.54	-0.014	-0.09	0.92838	0.01	0.92838	5.08246	4.98674	5.36307	5.48015	5.69632	5.61931	5.35414	5.42754	5.41018	5.21759	5.50718	5.59864	5.8004	5.83942	5.57772	5.73167	5.82515	5.89426	5.58389	5.56848	5.34772	5.40033	5.06981	5.2781	5.66605	5.66439	6.28771	6.1255	4.92319	4.88221	5.98215	5.93153	4.87225	4.93718	5.67295	5.66676	5.88552	5.71937	5.78029	5.74753
APOA4_HUMAN	SLAELGGHLDQQVEEFR	3	5.44	0.014	0.09	0.93252	0.01	0.93252	5.17932	5.11227	5.17125	5.21299	5.62593	5.51674	5.46787	5.69259	5.32305	5.14136	5.65491	5.6389	5.84063	5.83942	5.50667	5.78374	5.2109	5.15465	5.47766	5.47037	5.28553	5.28236	4.96139	5.18164	5.53952	5.58582	6.16203	6.37233	4.85118	4.76589	5.9369	5.91158	4.83734	4.98025	5.62774	5.40599	5.48476	5.69029	5.56429	5.32193
APOA4_HUMAN	SLAELGGHLDQQVEEFR	2	2.45	-0.1	-0.47	0.64213	0.22	0.64213	2.3654	2.36913	2.6203	2.42076	2.22239	2.20992	2.40687	2.54618	2.05619	2.36279	2.78338	2.84341	2.90551	2.87704	2.25579	2.66582	1.72458	1.40617	2.76132	2.16439	2.22452	2.27848	1.54495	1.57191	2.54911	2.69765	3.7907	3.47261	1.8625	1.81568	3.221	2.82963	1.79795	1.92841	2.88355	2.72028	2.50873	2.92697	2.88085	2.462
APOA4_HUMAN	SELTQQLNALFQDK	2	5.44	-0.07	-0.41	0.68506	0.17	0.68506	5.07241	5.18442	5.07902	5.61203	5.52897	5.51674	5.26012	5.28761	5.25406	5.20159	5.50718	5.79553	5.7742	5.76971	5.36847	5.55034	5.26534	5.07297	5.41397	5.49159	5.1869	5.17495	4.9754	5.01937	5.56927	5.56958	6.40787	6.43179	4.8904	4.70401	6.03266	6.03962	4.75245	4.93718	5.66244	5.55459	5.65443	5.65728	5.4347	5.75803
APOA4_HUMAN	SELTQQLNALFQDK	3	0.63	0.692	1.12	0.27573	1.26	0.27573	NA	NA	NA	NA	1.61435	2.13276	-0.0473057	NA	NA	NA	1.97199	NA	0.707735	NA	NA	1.29553	1.8666	-0.399407	-0.0869286	NA	-0.207595	NA	-0.192019	NA	0.699579	-0.847997	NA	-0.624546	NA	NA	NA	NA	1.08657	NA	NA	NA	NA	0.602829	NA	1.16046
APOA4_HUMAN	SLAELGGHLDQQVEEFRR	3	4.24	-0.134	-0.61	0.54228	0.38	0.54228	4.13943	3.60823	4.29181	4.09516	4.45619	4.15048	4.45519	4.47524	3.89787	3.83057	4.22882	4.33832	4.82613	4.42438	4.0254	4.28731	3.95936	3.61913	4.41397	3.99198	4.04994	3.94744	3.96841	3.81489	4.60991	4.1607	5.62832	5.34816	3.60396	3.39068	5.12246	4.58631	3.12181	3.42707	4.62232	4.54844	4.46808	4.71617	4.66482	4.40439
APOA4_HUMAN	ENADSLQASLRPHADELK	3	4.16	0.069	0.36	0.71924	0.13	0.71924	3.88753	3.47649	3.98049	4.10281	4.33434	4.20616	4.53766	4.56614	3.78829	3.72706	4.47324	4.47805	4.48218	4.25105	4.03505	4.3577	4.47023	4.17306	4.36299	4.13502	3.68395	3.79616	3.79603	3.84234	3.98842	4.17795	5.28936	5.2012	3.317	3.11271	4.83433	4.65989	3.31349	3.42884	4.41253	4.20163	4.28431	4.27743	4.35669	4.46968
APOA4_HUMAN	ENADSLQASLRPHADELK	2	0.46	0.012	0.04	0.97026	0	0.97026	0.847997	-0.183988	0.746473	0.602345	0.472648	-0.201112	1.11619	1.04368	-0.715405	-0.0440858	1.04775	1.1487	1.04477	0.877035	-0.0844112	0.437498	0.553101	-0.456488	0.405932	0.588905	0.338687	0.221313	-0.277135	-0.713028	0.125764	0.488747	2.24521	1.99004	-0.892616	-0.977701	1.21867	1.07652	-0.745972	-1.4499	1.28403	0.765535	0.549162	0.998314	1.4498	1.30485
APOA4_HUMAN	LNHQLEGLTFQMK	3	5.1	-0.054	-0.32	0.7486	0.1	0.7486	4.54481	4.34415	5.10697	5.28876	4.95936	4.92417	5.07371	5.08731	4.93214	4.84437	5.35281	5.47434	5.26286	5.27641	5.19855	5.41069	5.00871	4.95632	5.26085	5.23905	4.87683	4.83019	4.85177	4.90317	5.00767	5.01159	6.34904	6.03554	4.57674	4.52037	5.40403	5.53073	4.39256	4.52006	5.25004	5.19377	5.53825	5.3862	5.20596	5.23447
APOA4_HUMAN	LNHQLEGLTFQMK	2	2.68	-0.149	-0.69	0.49574	0.47	0.49574	2.39796	2.19144	3.06128	2.82412	2.47393	2.03435	2.53123	2.62442	2.13505	2.36279	2.89947	3.30201	3.08673	2.95448	2.49553	2.91024	2.28445	2.13063	2.92212	2.57942	2.4946	2.46788	2.01527	2.03304	2.84986	2.79772	4.15843	3.73365	2.11042	1.96512	3.38756	3.01304	1.93633	1.92338	3.18028	2.9241	2.69717	3.25642	3.05466	3.1762
APOA4_HUMAN	TQVNTQAEQLR	2	3.38	0.248	1.19	0.24268	1.4	0.24268	1.38502	1.83586	3.23595	3.38606	3.9386	3.88235	3.74624	3.62442	3.65013	3.24699	3.57568	4.01027	3.74212	3.94439	3.76042	3.81624	3.88897	3.98935	3.66527	3.82985	3.06779	3.28624	3.36725	3.46751	3.33307	3.40482	3.64386	3.63056	2.76698	2.66556	3.09483	3.21098	2.95164	3.06042	3.52124	3.59694	3.3325	2.83785	3.38167	3.56837
APOA4_HUMAN	SLAPYAQDTQEK	2	4.39	0.111	0.53	0.59695	0.28	0.59695	3.39474	3.78572	4.0104	4.40475	4.8769	4.98031	4.54565	4.19093	4.27162	4.18541	4.24354	4.50734	4.50055	4.69646	4.68275	4.39643	4.90277	5.04468	4.54783	4.78588	3.8288	4.00659	4.42146	4.38194	4.26925	4.42663	5.08443	5.31862	3.63068	3.53982	4.76432	5.02423	3.70806	3.72929	4.24652	4.45286	5.07996	4.19701	4.17383	4.44392
APOA4_HUMAN	LLPHANEVSQK	2	2.78	0.038	0.2	0.84269	0.04	0.84269	2.48543	2.0974	2.85921	2.66985	2.94092	2.54977	2.88122	2.87613	2.50329	2.35509	2.87888	3.13187	3.27359	3.0446	2.88731	3.29553	3.10022	2.54027	2.9774	2.65283	2.66061	2.43566	2.2909	2.30512	2.95816	2.67759	3.51457	3.53102	2.16262	1.96128	3.24861	3.18241	2.08657	2.13419	2.9832	2.8679	2.96239	3.29299	2.91235	3.07577
APOA4_HUMAN	IDQTVEELRR	2	3.22	-0.026	-0.13	0.89327	0.02	0.89327	2.56789	2.6496	3.11731	3.07818	3.58496	3.22859	3.3013	3.16499	2.67849	2.93748	3.19741	3.25269	3.46168	3.65994	3.08607	3.66106	3.5877	3.22441	3.35257	3.35008	3.11147	2.99243	2.67423	2.53874	3.21759	3.53096	4.05373	4.1831	2.57949	2.49002	3.67726	3.78502	2.28268	2.535	3.43741	3.41954	3.56538	3.78503	3.29828	3.50499
APOA4_HUMAN	LGPHAGDVEGHLSFLEK	3	4.42	-0.037	-0.18	0.85444	0.03	0.85444	4.05618	3.91221	4.27958	4.36075	4.64029	4.51066	4.31259	4.588	4.05889	3.96302	4.47947	4.80145	4.76663	4.53777	4.19855	4.70492	4.51406	4.27155	4.52945	4.49159	4.2534	4.15389	3.88628	4.25495	4.50299	4.40238	5.65156	5.47261	3.79323	3.61511	5.06538	4.90151	3.41483	3.58049	4.63313	4.62644	4.27338	4.88538	4.62734	4.71559
APOA4_HUMAN	LGPHAGDVEGHLSFLEK	2	0.91	-0.07	-0.26	0.79783	0.07	0.79783	0.762536	0.676872	1.09795	0.702456	1.14397	0.959457	0.789965	1.04368	-0.00450139	0.355095	1.16375	1.46765	1.414	1.1383	0.603241	1.1215	0.773491	0.331327	1.0514	0.954273	0.995034	0.793259	-0.0742314	0.199938	1.05217	0.965991	2.6231	2.24024	-0.0131754	-0.11373	1.78175	1.32193	-0.543479	-0.0173241	1.33258	1.28688	0.396353	1.59727	1.56528	1.55639
APOA4_HUMAN	ISASAEELR	2	4.33	0.081	0.45	0.65546	0.2	0.65546	3.31512	3.54112	3.93445	4.06413	4.99331	4.87763	4.41213	4.28761	4.12478	4.13013	4.2362	4.33832	4.58909	4.69646	4.59413	4.65787	4.84674	4.81943	4.52017	4.5125	4.00742	3.98926	4.33719	4.26946	4.29084	4.35262	4.69448	5.15737	3.57674	3.48735	4.76432	4.94794	3.61495	3.75786	4.29496	4.2854	4.86382	4.50972	4.29828	4.36375
APOA4_HUMAN	VNSFFSTFK	2	4.16	0.047	0.29	0.77584	0.08	0.77584	3.54481	3.67487	4.03969	4.17719	4.50877	4.34264	4.03449	4.16644	4.07231	3.89831	4.19134	4.08017	4.4447	4.48654	4.25744	4.47995	4.35243	4.36832	4.19824	4.30045	3.83923	3.95233	3.66734	3.91245	4.13566	4.1047	4.974	4.91569	3.49622	3.50065	4.71569	4.75995	3.47511	3.45176	4.24652	4.1375	4.31128	4.36999	4.23739	4.48239
APOA4_HUMAN	VEPYGENFNK	2	1.84	0.114	0.64	0.52385	0.41	0.52385	1.1559	1.35043	1.69216	1.82967	2.46105	2.23967	1.8583	1.58583	1.62486	1.52245	1.76308	1.87971	2.20576	2.1383	2.02346	2.21114	2.17948	2.14136	2.00427	2.07725	1.57168	1.52586	1.63241	1.39258	1.8576	1.81252	2.53694	2.61768	1.19878	0.869968	2.28685	2.46747	0.988168	1.13855	1.74097	1.7137	2.22088	2.18779	1.86484	2.04867
APOA4_HUMAN	LKEEIGKELEELR	3	3.49	-0.062	-0.32	0.75047	0.1	0.75047	2.86673	2.76233	3.17125	3.51785	3.57603	3.60224	3.63377	3.84197	3.16793	3.20266	3.55223	3.82491	3.68059	3.86639	3.39719	3.58764	3.62149	3.54027	3.37333	3.37084	3.06187	3.15106	3.10209	3.2824	3.38484	3.4993	4.72889	4.81113	2.7885	2.75926	4.00594	4.09078	2.39256	2.86417	3.95936	3.85798	3.78905	3.96848	3.37941	3.5297
APOA4_HUMAN	LKEEIGKELEELR	2	0.8	-0.102	-0.41	0.68447	0.17	0.68447	0.410788	0.579621	0.695847	0.788496	0.530515	0.7103	1.12476	1.16499	-0.0433411	0.522446	0.957772	1.17815	1.16025	1.31313	0.571763	1.01601	0.44554	0.277888	0.977399	0.664087	0.612786	0.428196	0.221139	-0.16194	0.983126	1.01799	2.49414	2.31662	-0.19452	-0.110492	1.58641	1.32997	-0.718012	-0.366128	1.49304	1.20789	0.984	1.48133	1.2863	1.19794
APOA4_HUMAN	IDQNVEELK	2	4.28	0.128	0.66	0.51092	0.44	0.51092	3.33544	3.84702	3.66045	4.18442	4.84006	4.80487	4.36773	4.3009	4.04535	4.17452	4.0727	4.33015	4.37668	4.66609	4.57441	4.61746	4.70265	4.8459	4.4535	4.61273	3.8986	3.89763	4.16456	4.1221	4.15148	4.30109	4.61786	5.13494	3.53492	3.48735	4.57736	4.90151	3.46142	3.74365	3.96792	4.19377	4.66909	4.45698	4.45623	4.50748
APOA4_HUMAN	KLVPFATELHER	3	4.17	0.007	0.04	0.9688	0	0.9688	3.88063	3.41484	3.78677	3.99178	4.30581	4.1872	4.48875	4.46346	3.86894	3.80255	4.24354	4.34645	4.41594	4.37829	4.25744	4.32795	4.35243	4.28129	4.35257	4.23905	3.86497	3.91108	3.86085	3.97046	4.18722	4.01159	5.19757	5.11599	3.56294	3.22752	4.76432	4.61947	3.42583	3.3597	4.50956	4.23266	4.48713	4.41018	4.26206	4.26421
APOA4_HUMAN	KLVPFATELHER	2	1.28	-0.133	-0.56	0.58011	0.31	0.58011	1.26303	0.758556	1.49053	1.53152	1.05932	0.806858	1.34593	1.46818	0.736966	0.41405	1.53797	1.76311	1.82904	1.53777	1.09163	1.32795	1.04252	0.81139	1.38155	1.06031	1.04394	1.04218	0.503789	0.12785	1.28798	1.27462	2.8383	2.75734	0.506353	0.476625	2.0821	1.82111	0.333664	0.157541	2.00666	1.63227	1.56717	1.90689	1.72282	1.81943
APOA4_HUMAN	TLSLPELEQQQEQQQEQQQEQVQMLAPLES	3	3.53	-0.603	-2.18	0.03619	4.74	0.03619	2.57929	2.52731	2.75533	3.07973	3.4867	3.47983	4.10109	4.28761	2.84099	2.7653	NA	NA	3.02205	3.37453	4.27383	4.47995	2.59452	2.32193	3.25751	3.20091	2.42707	2.79978	3.57469	3.56486	4.18261	4.14763	4.73374	5.00907	NA	NA	4.68233	4.76737	3.49764	3.54323	2.90154	3.23113	4.17698	4.33702	NA	NA
APOA4_HUMAN	TQVNTQAEQLRR	3	1.73	0.394	1.64	0.10933	2.68	0.10933	0.175572	-0.0924698	1.14183	1.71049	2.68806	2.68024	2.48875	2.30355	1.93214	1.63475	1.75899	2.04863	1.80558	2.17328	2.45008	1.97053	2.5877	2.86544	1.99893	2.12691	1.45898	1.47242	1.87885	1.89758	1.55863	1.71351	1.72792	1.95633	0.906891	0.980392	1.19994	1.65189	1.10234	1.08544	1.72489	2.02503	1.86673	1.10402	1.67954	1.58496
APOA4_HUMAN	TQVNTQAEQLRR	2	1.45	0.241	1.06	0.29381	1.13	0.29381	-0.33044	-0.622227	1.62803	1.51326	1.95477	1.78483	2.11619	1.95899	1.52688	1.52245	1.74664	1.99173	2.00927	2.05167	1.47865	1.93939	2.48865	1.61452	1.62948	1.42918	1.17048	1.28882	1.26377	1.21201	1.42964	1.58151	1.8365	1.75145	0.949959	0.861747	1.26448	1.25596	0.900705	0.972961	1.94208	1.98914	0.989353	1.11962	1.36127	1.47732
APOA4_HUMAN	PHANEVSQK	2	0.53	0.108	0.27	0.78613	0.07	0.78613	-0.546444	0.249106	-0.232363	1.06413	0.702357	1.03605	0.853159	0.723335	0.789914	0.703018	-0.0565835	1	0.0901352	1.32873	0.506668	0.459615	0.255479	1.06454	0.321288	1.2713	-0.199033	0.372884	0.179153	0.759625	-0.23315	0.68966	0.822002	2.02623	-0.685963	-0.078502	0.180954	1.59966	-0.514333	0.463947	0.63743	1.21412	1.28322	0.178886	-0.0476967	0.778786
APOA4_HUMAN	RVEPYGENFNK	2	2.99	0.028	0.12	0.90892	0.01	0.90892	2.3455	2.36293	2.59684	2.33758	3.43164	2.66935	3.17096	3.59017	2.53077	2.60586	2.86371	3.08212	3.38264	3.53441	2.93345	3.87227	3.4996	2.96541	3.27967	3.05177	2.52076	2.81417	2.64998	2.47003	3.02151	2.88431	3.55897	4.05359	2.24101	2.1919	3.69074	3.52811	2.14483	2.55792	2.87811	2.85599	3.04182	3.77275	3.60245	3.06228
APOA4_HUMAN	RVEPYGENFNK	3	2.2	0.166	0.53	0.59839	0.28	0.59839	1.50947	1.24641	1.75709	1.76553	3.00888	2.93784	2.82191	2.58148	2.24343	2.04182	2.34122	2.12999	2.56135	2.61294	2.63405	2.70338	2.90002	2.76498	2.6016	0.573069	2.05592	1.9409	2.49137	1.97046	2.2707	2.0307	2.93411	1.5356	1.36075	1.17872	2.89965	3.05728	1.66093	1.55141	2.21378	2.19535	2.89268	2.0683	2.25716	1.85896
APOA4_HUMAN	SLAE(+14.02)LGGHLD(+14.02)QQ(+.98)VEEFR	3	0.2	-0.057	-0.15	0.88032	0.02	0.88032	-1.53165	-0.60753	0.760617	1.25756	-0.713411	-0.647119	0.00371829	-0.156939	0.802854	0.8082	1.29391	0.879706	0.306134	-0.0566222	0.634047	0.891381	-0.908433	NA	0.767607	-0.0929515	0.0318705	-1.1017	0.741344	-0.206237	-1.19105	-0.656516	-0.0658879	0.535596	0.871485	0.619989	-0.199469	0.0456148	1.40533	1.00191	1.26192	0.790772	0.188662	0.998314	-1.32193	0.440275
APOA4_HUMAN	IDQNVEELKGR	2	-0.12	-0.081	-0.32	0.75075	0.1	0.75075	-1.60204	-0.77259	-0.311533	0	0.19309	0.132755	-0.051158	-0.204245	-0.263034	-0.42097	-0.371316	0.192645	0.246404	0.420386	-0.623309	-0.0870856	0.361656	0.375607	-0.288676	-0.208639	-0.440042	-0.276695	-0.593759	-0.35503	0.188445	0.318822	0.843697	1.02623	-0.753454	-1.18007	0.600761	0.455763	-1.50475	-0.495026	0.0906025	0.201634	0.338802	0.172918	-0.450661	0.140073
APOA4_HUMAN	IDQTVEELR	2	2.45	0.082	0.42	0.67342	0.18	0.67342	1.35879	1.90582	2.14723	2.57619	2.83007	2.84896	2.3275	1.93871	2.19026	2.30406	2.48444	2.54031	2.72971	2.87968	2.68397	2.87227	2.80324	3.00705	2.6156	2.71909	2.15386	2.17635	2.14981	1.96333	2.40346	2.5332	2.8437	2.93745	1.67499	1.80714	2.56826	3.15326	1.73865	2.03029	2.43246	2.46467	2.98935	2.68112	2.61973	2.80735
[truncated: 6,372 more rows]
