# Supplementary material for: Analysis of the Cerebrospinal Fluid Proteome in Alzheimer's Disease
Source: PLoS One. 2016 Mar 7;11(3):e0150672. doi: 10.1371/journal.pone.0150672 (PMC4780771; doi:10.1371/journal.pone.0150672)
Supplement: S15 DataFile — (XLSX) [file pone.0150672.s015.xlsx]

## Sheet: PEAKS_raw_data_quantification
S15 DataFile. PEAKS raw data quantification data.
Protein (Uniprot ID)	Peptide	Charge	A	Coef	t	p.value	F	F.p.value	AD1_1	AD1_2	AD2_1	AD2_2	AD3_1	AD3_2	AD4_1	AD4_2	AD5_1	AD5_2	AD6_1	AD6_2	AD7_1	AD7_2	AD8_1	AD8_2	AD9_1	AD9_2	AD10_1	AD10_2	C1_1	C1_2	C2_1	C2_2	C3_1	C3_2	C4_1	C4_2	C5_1	C5_2	C6_1	C6_2	C7_1	C7_2	C8_1	C8_2	C9_1	C9_2	C10_1	C10_2
1433E_HUMAN	LIC(+57.02)C(+57.02)DILDVLDK	2	15.55	0.217	0.65	0.51834	0.42	0.51834	14.2805	14.5204	17.4736	17.392	14.6039	14.508	15.2175	14.5805	16.1752	16.253	16.6937	16.6523	15.1635	15.5657	16.3092	15.5951	15.0362	14.9246	16.0405	15.6183	15.3056	15.365	15.1397	14.9792	15.3269	15.3718	NA	NA	16.0806	15.7885	NA	14.5265	15.8287	15.718	16.7471	16.3529	NA	15.3819	14.6495	14.7885
1433Z_HUMAN	DSTLIMQLLR	2	16.86	-0.007	-0.02	0.98454	0	0.98454	15.5951	15.4608	18.3624	18.5242	15.8163	15.7419	16.8238	16.2732	17.3752	17.5127	18.0479	17.7602	16.8965	16.6068	17.6168	17.3752	16.0511	15.0951	17.3145	16.9431	16.9545	16.3127	16.9431	16.4608	16.5627	16.4956	16.1397	16.0826	17.714	17.4496	16.3615	16.5937	17.528	17.1257	17.7005	17.0743	17.5805	16.8238	16.8113	16.6096
1433Z_HUMAN	TAFDEAIAELDTLSEESYK	3	16.14	0.053	0.12	0.90211	0.02	0.90211	14.365	14.768	17.9714	18.1994	14.2061	14.726	16.1655	15.8989	17.0426	17.1155	17.7923	17.5356	16.1257	16.208	17.2877	17.185	14.7783	13.0634	16.6039	16.3127	15.3127	15.5746	15.2622	15.2023	15.5507	15.9269	15.1596	14.8484	16.977	17.0426	15.7602	16.4252	16.9545	16.4021	17.0102	17.0426	16.7987	16.3598	16.4399	16.2363
1433Z_HUMAN	FLIPNASQAESK	2	15.49	0.431	1.4	0.16951	1.96	0.16951	NA	NA	17.0638	17.0847	14.5922	14.5627	15.0992	15.2769	16.2456	16.0276	16.5173	16.1357	15.1074	15.2549	16.1536	15.9725	14.7885	14.9106	15.786	15.8846	15.049	14.6439	15.3718	15.0868	14.392	14.5864	NA	NA	16.1033	15.6991	NA	15.1397	15.3198	15.365	15.6607	15.8654	15.9859	14.9246	15.0617	15.2841
1433Z_HUMAN	DIC(+57.02)NDVLSLLEK	2	16.13	-0.072	-0.19	0.84749	0.04	0.84749	14.726	14.9293	17.7731	NA	14.8337	14.8918	15.9725	15.7207	16.8113	16.8238	17.4087	17.624	16.6382	16.68	17.1155	16.8727	14.0447	13.8337	16.4334	15.9223	15.4893	15.8799	16.2137	15.6268	15.2877	16.0383	16.0145	NA	16.977	17.2419	16.24	16.3021	16.6662	16.601	NA	NA	16.8238	16.2475	15.9153	15.9454
1433Z_HUMAN	NLLSVAYK	2	16.63	0.085	0.28	0.78054	0.08	0.78054	15.412	15.1791	17.9083	17.8545	16.0319	15.9904	16.5142	16.4104	17.0847	17.0102	NA	17.4972	16.5552	16.4987	NA	17.3752	16.2586	16.2288	16.8846	16.8727	16.7471	16.392	17.0211	16.6039	16.5642	16.1713	15.8606	NA	NA	17.3581	16.3321	15.3373	16.9658	NA	17.2419	17.2326	17.3495	16.7471	16.2004	16.2042
1433Z_HUMAN	SVTEQGAELSNEER	2	14.38	0.742	1.92	0.06488	3.7	0.06488	NA	NA	NA	15.4736	13.0447	13.7313	14.7731	14.365	15.3954	15.768	NA	15.3987	14.412	14.4512	15.2841	15.0785	13.3853	14.0362	14.7419	NA	NA	13.6211	14.4383	14.5387	13.263	14.0189	NA	NA	NA	NA	13.9658	NA	NA	14.5687	13.9748	NA	NA	NA	NA	13.4512
1A24_HUMAN	WAAVVVPSGEEQR	2	15.31	-1.734	-3.49	0.00226	12.21	0.00226	14.6828	15.0868	NA	NA	NA	NA	15.6439	15.3198	NA	13.92	14.6096	NA	NA	NA	NA	12.9855	NA	NA	13.9385	14.6211	15.669	15.7576	15.8337	15.5265	NA	NA	NA	NA	NA	NA	17.5432	17.5507	NA	15.9036	NA	NA	NA	15.6991	NA	NA
1A24_HUMAN	DGEDQTQDTELVETRPAGDGTFQK	3	14.53	-0.528	-0.82	0.4266	0.67	0.4266	14.0276	NA	NA	NA	NA	NA	15.3512	15.5775	NA	NA	NA	NA	NA	NA	NA	NA	NA	NA	NA	12.5289	14.2805	14.412	14.7153	14.6211	NA	NA	NA	NA	NA	NA	14.9658	15.1155	NA	14.2512	NA	NA	NA	NA	NA	NA
4F2_HUMAN	GQSEDPGSLLSLFR	2	15.65	-0.011	-0.04	0.97072	0	0.97072	14.7366	15.3339	16.2288	16.1772	15.0232	14.6937	15.7783	15.669	15.9153	15.9837	15.9658	16.1576	16.0319	15.6855	16.3216	16.2787	14.6039	14.3718	15.755	15.9177	15.997	15.4576	15.4987	15.183	15.1477	15.1317	NA	15.0276	16.4815	16.2895	15.1556	15.2061	16.7987	16.5296	16.5265	15.7471	16.624	16.3373	14.0868	14.4767
4F2_HUMAN	IGDLQAFQGHGAGNLAGLK	3	14.95	-0.852	-1.48	0.16159	2.18	0.16159	13.9385	NA	14.6039	NA	NA	NA	NA	NA	NA	14.7313	NA	NA	15.0319	14.1033	NA	NA	NA	NA	14.8582	NA	NA	NA	NA	NA	NA	NA	NA	NA	16.0847	15.2805	14.5922	NA	15.718	NA	15.5477	NA	NA	NA	NA	NA
7B2_HUMAN	SVPHFSDEDKDPE	3	20.86	0.189	0.61	0.54237	0.38	0.54237	19.6186	19.9601	21.6497	22.0054	20.3752	20.4067	21.4726	20.7876	21.2244	21.4221	21.2184	21.1642	20.9024	21.2593	21.5213	21.0691	20.5069	20.4676	21.0292	21.1015	20.417	20.4273	20.6453	20.1457	20.2066	20.5069	20.1457	20.5731	21.2707	21.4375	20.0426	20.5915	21.3321	21.3266	21.7013	21.7223	22.3321	21.1395	19.8269	19.5951
7B2_HUMAN	SVPHFSDEDKDPE	2	20.34	0.126	0.48	0.63141	0.23	0.63141	19.5337	19.6731	21.1642	21.2419	19.6114	19.2922	20.85	20.2877	20.6096	20.85	20.85	20.7389	20.7223	20.7715	20.6886	20.7796	19.9098	19.3731	20.6628	20.3752	20.2184	20.0951	19.7439	19.3538	19.9243	20.0691	19.8832	19.7923	20.7796	20.8423	20.0292	20.0156	20.8727	20.7471	21.2184	21.1765	21.0756	20.895	19.4636	19.2741
7B2_HUMAN	KSVPHFSDEDKDPE	3	18.52	0.162	0.53	0.59673	0.28	0.59673	17.528	17.3836	19.3079	19.4025	17.9826	17.8906	19.4716	18.7173	19.0129	18.9171	18.9112	19.0047	18.7373	18.8454	19.1922	18.6311	18.1801	17.8238	18.6382	18.5049	18.0532	18.1357	18.3365	17.9658	18.0585	17.9714	18.6276	18.6024	18.8515	18.8515	17.9142	18.1457	18.8906	18.8238	19.4636	19.4067	19.9601	18.7634	17.2137	16.8113
7B2_HUMAN	KSVPHFSDEDKDPE	2	16.19	0.043	0.11	0.916	0.01	0.916	15.3373	15.0532	17.7796	17.1155	15.3547	14.1357	17.1752	16.4925	16.2269	16.2213	16.8846	16.6382	17.0426	16.7731	16.4528	17.0638	15.8213	14.9613	16.4137	15.4318	16.4004	15.8965	15.3373	14.5204	16.1713	15.3198	16.5492	NA	16.8846	16.8113	16.0211	15.3269	16.786	16.4186	17.5805	17.2232	16.6382	16.6096	15.4799	15.0659
7B2_HUMAN	EFQLHQHLFDPEHDYPGLGK	3	16.3	0.331	0.7	0.48579	0.5	0.48579	15.887	15.3853	18.6132	18.4415	14.4054	NA	16.6024	15.8188	16.528	16.8361	16.8484	16.8846	16.4576	16.0167	16.2641	16.7987	NA	NA	16.5158	15.5981	16.4496	15.6855	NA	14.0868	14.8679	14.9837	NA	15.8037	17.0638	16.7207	NA	14.7099	17.1257	16.7207	17.92	17.8965	NA	17.7406	15.4318	14.906
7B2_HUMAN	SVNPYLQGQR	2	21.67	0.136	0.49	0.62365	0.24	0.62365	20.4273	20.7634	22.4196	22.5638	21.2535	21.1269	22.0951	21.5213	21.9566	22.1519	21.9985	21.8913	21.8614	22.1581	22.2933	22.0592	21.3376	21.1519	21.8876	21.8152	21.3962	21.3538	21.4676	21.0088	21.1886	21.4221	20.9672	21.3156	22.0983	22.155	21.0292	21.3538	22.1174	22.1174	22.4247	22.343	23.0037	22.0951	20.6886	20.4576
7B2_HUMAN	TADDGC(+57.02)LENTPDTAEFSR	2	17.94	0.119	0.4	0.69353	0.16	0.69353	17.1155	17.1155	19.4395	19.5318	16.9083	16.8238	18.0047	17.7537	18.4334	18.6204	18.1307	18.4375	18.0847	18.1801	18.3878	18.2466	17.6937	17.2137	17.9431	17.8484	17.3752	17.7987	17.0426	16.9658	17.0102	17.2137	17.4334	17.68	18.5915	18.5988	17.1155	17.2137	18.6697	18.5731	19.0769	19.0319	19.343	18.734	17.0847	16.9882
7B2_HUMAN	TADDGC(+57.02)LENTPDTAEFSR	3	15.6	0.535	1.14	0.26304	1.29	0.26304	NA	14.8088	NA	17.5204	15.4672	15.3786	15.6551	14.9748	16.6662	16.4624	15.6828	15.3056	14.9431	15.464	15.7911	16.0806	15.7073	15.8312	NA	15.7287	14.8188	14.7731	14.9522	14.9431	NA	13.1752	NA	14.2732	16.2307	16.0971	NA	NA	16.977	17.2042	16.2769	14.6268	17.3321	15.9339	NA	14.183
7B2_HUMAN	VSEADIQR	2	15.5	0.264	0.85	0.40035	0.72	0.40035	14.1596	14.2659	16.2567	16.3145	15.4704	15.4021	15.1196	14.863	15.8138	15.9567	15.4672	15.4704	15.7366	16.2769	16.3803	16.4767	15.7706	15.8823	15.4893	15.7073	14.6382	14.9703	14.8484	14.7783	14.5265	14.8965	NA	14.4186	NA	15.8361	14.8484	15.3339	16.1946	16.3495	16.5492	16.4767	17.1053	16.3529	14.2659	14.2659
7B2_HUMAN	DFSEDQGYPDPPNPC(+57.02)PVGK	2	18.33	0.253	0.92	0.36292	0.85	0.36292	17.8906	17.7005	19.9601	19.7586	17.4334	17.2512	18.6523	18.3667	18.6731	18.7005	18.3878	18.5049	18.4893	18.4211	18.8995	18.6971	18.1104	17.9826	18.7828	18.4456	18.0532	18.2877	17.9083	17.5356	17.6096	17.6662	17.4252	17.2787	18.4293	18.7634	17.6168	17.2967	18.9431	18.8207	19.2066	19.2967	19.4129	18.9545	17.9142	17.6382
7B2_HUMAN	DFSEDQGYPDPPNPC(+57.02)PVGK	3	18.33	0.13	0.34	0.7373	0.11	0.7373	17.0102	17.4576	19.0821	19.6628	17.6869	17.6937	18.5127	18.2326	18.5878	19.0399	18.6024	17.5731	17.624	18.4252	18.8757	19.0717	18.5242	17.68	18.3101	18.8207	18.0795	17.9545	18.1053	17.5432	17.3667	NA	NA	NA	18.5582	18.6558	NA	17.3581	18.8018	19.5088	19.1728	18.3794	19.528	18.7471	NA	17.2512
7B2_HUMAN	LLHGVMEQLGIAR	3	15.74	0.422	0.73	0.46923	0.54	0.46923	15.4087	NA	16.6937	16.9658	15.7393	NA	16.034	NA	16.1257	16.0362	15.9106	15.3198	15.9012	15.7073	14.0785	16.9431	NA	NA	16.4334	15.1357	16.034	14.7524	NA	NA	NA	14.6439	14.0868	NA	15.669	15.9926	15.0575	NA	17.1556	16.508	16.7207	16.4592	16.5612	15.1115	14.726	14.3443
7B2_HUMAN	K(sub R)SVNPYLQGQR	2	13.71	0.424	1.07	0.29552	1.14	0.29552	NA	NA	14.7936	NA	NA	NA	NA	13.6325	13.5864	13.9658	NA	NA	14.0362	14.183	14.2438	14.2438	13.2183	12.6883	13.5142	13.5265	NA	12.8975	NA	12.4818	12.5911	NA	NA	NA	NA	13.6773	NA	NA	NA	13.8238	14.8679	14.5864	13.9385	13.3304	NA	NA
7B2_HUMAN	LLHGVMEQLGIARPR	3	16.27	-0.096	-0.14	0.89084	0.02	0.89084	NA	NA	17.3056	NA	NA	NA	NA	14.8088	15.9012	NA	16.318	NA	NA	NA	NA	NA	NA	NA	NA	NA	NA	NA	NA	NA	NA	NA	15.4576	NA	16.3547	16.5462	NA	NA	16.6382	NA	17.68	17.3145	16.9658	NA	NA	13.9012
A1AG1_HUMAN	EQLGEFYEALDC(+57.02)LR	2	24.22	-1.256	-3.69	0.00062	13.65	0.00062	23.002	22.8932	23.9225	23.895	22.4196	22.3884	23.8858	23.5638	22.9864	23.087	24.9977	24.9088	24.8764	24.824	24.1795	24.0854	22.2096	21.6584	24.1946	23.8764	23.9406	23.9134	23.867	23.6649	24.275	24.217	26.3943	26.3778	25.848	25.8623	25.3645	25.3204	24.0772	23.9316	25.7415	25.4769	25.792	25.2891	23.848	23.7695
A1AG1_HUMAN	EQLGEFYEALDC(+57.02)LR	3	22.53	-1.104	-3.04	0.00405	9.22	0.00405	20.9243	21.7756	21.8191	22.1673	21.0821	21.3376	22.4298	21.9098	21.1457	21.6453	23.4298	23.0658	22.7327	23.0838	22.5731	22.5685	21.0886	20.2302	22.4551	22.0559	22.2036	22.0359	22.4349	21.9316	22.6387	22.5141	24.0854	24.3511	23.9847	23.895	23.1565	23.6431	22.821	22.7895	24.1332	23.6096	24.0359	23.4041	21.502	22.4298
A1AG1_HUMAN	SDVVYTDWK	2	23.16	-1.208	-3.74	0.00054	13.99	0.00054	21.9388	21.8269	21.3752	21.4874	21.6843	21.4526	23.1079	22.6606	21.9742	21.9601	23.7182	23.6209	23.6096	23.7286	23.3511	23.1363	22.2302	21.8802	23.2821	23.1734	22.9171	22.9171	23.2302	22.9725	23.0493	23.0772	25.1371	25.1174	24.7543	24.7594	24.1565	24.2891	22.928	22.823	24.4041	24.2317	24.9361	24.002	22.9243	22.7223
A1AG1_HUMAN	TYMLAFDVNDEK	2	23.51	-1.284	-3.1	0.0034	9.61	0.0034	22.3936	22.3156	22.502	23.1946	21.6757	21.6714	23.417	22.9225	22.2792	22.2214	24.3101	24.1253	24.1795	24.217	23.632	21.7634	21.8802	21.4273	23.6649	23.5045	23.3511	23.2419	23.5869	23.1901	23.417	23.48	25.5404	25.8361	25.3778	25.4923	24.6486	24.6595	23.3239	23.1348	24.9043	23.976	25.1214	24.0359	23.5165	23.1363
A1AG1_HUMAN	TEDTIFLR	2	21.74	-0.999	-3.53	0.001	12.47	0.001	20.4576	20.5915	21.0088	21.0756	20.3538	20.3538	21.4375	21.0224	20.5261	20.6714	22.2849	22.1642	22.1206	22.3129	21.8614	21.6584	20.8191	20.7471	21.743	21.6971	21.5869	21.632	21.68	21.4972	21.6453	21.7223	23.4923	23.3645	23.2155	23.1795	22.48	22.6119	21.3645	21.4015	22.8519	22.7203	23.1856	22.4298	21.4825	21.3376
A1AG1_HUMAN	WFYIASAFR	2	22.73	-1.418	-3.48	0.00115	12.13	0.00115	21.002	21.1457	22.7265	22.6006	20.7634	20.417	22.3699	21.9916	21.4676	21.6714	23.7389	23.654	23.7077	23.4676	22.823	23.2492	20.1946	19.7618	21.9316	21.8073	22.5285	22.1111	22.6006	22.2448	22.6693	22.3831	25.5225	25.3273	24.6595	24.7695	23.7389	24.1565	22.6119	22.5356	24.5463	24.0443	24.2679	23.895	22.1143	22.1332
A1AG1_HUMAN	NWGLSVYADKPETTKEQLGEFYEALDC(+57.02)LR	3	16.17	NA	NA	NA	NA	NA	NA	NA	NA	NA	NA	NA	NA	NA	NA	NA	NA	NA	NA	NA	NA	NA	NA	NA	NA	NA	NA	NA	16.1674	NA	NA	NA	NA	NA	NA	NA	NA	NA	NA	NA	NA	NA	NA	NA	NA	NA
A1AG1_HUMAN	SDVVYTDWKK	2	19.04	-1.309	-3.24	0.00233	10.47	0.00233	17.9601	17.7796	17.6869	17.2137	17.7406	17.1556	19.417	18.392	17.3581	17.6024	19.7812	19.4835	19.7812	19.6505	18.8787	18.8876	17.977	17.0847	19.209	18.6593	18.68	18.3624	19.5223	18.2922	19.356	19.2066	21.5404	21.0756	20.8727	20.8346	20.3962	20.4972	18.624	18.3794	20.2989	20.2535	20.5545	19.9142	18.8238	18.3962
A1AG1_HUMAN	YVGGQEHFAHLLILR	3	23.17	-1.281	-3.78	0.00048	14.29	0.00048	22.1457	22.1581	22.7876	22.7876	21.5638	21.743	23.087	22.7389	21.9061	21.9566	23.6209	23.7286	23.7286	23.654	22.8802	22.9795	20.7553	20.2989	23.0576	22.9243	22.9477	22.8802	23.0935	22.8689	23.3511	23.2961	25.5955	25.341	24.9316	24.9134	24.1946	24.1719	22.6409	22.6119	24.7796	24.3511	24.5105	24.0854	22.8708	22.6843
A1AG1_HUMAN	YVGGQEHFAHLLILR	2	20.82	-1.356	-3.79	0.00046	14.36	0.00046	19.8238	19.8651	20.5356	20.3321	19.1531	19.356	20.8034	20.3538	19.3667	19.5933	21.502	21.2933	21.3045	21.4015	20.5069	20.654	18.1704	17.5507	20.6276	20.6096	20.6628	20.7056	20.68	20.3645	21.1269	21.0493	23.4551	23.1363	22.5754	22.6051	21.823	21.7995	20.0951	20.2419	22.4874	22.2621	21.9061	21.7056	20.7389	20.5069
A1AG1_HUMAN	NWGLSVYADKPETTK	2	21.77	-1.288	-3.35	0.00167	11.25	0.00167	20.7715	20.5356	21.6886	21.5685	19.4067	19.0479	21.7348	21.1143	20.2877	20.5915	22.6907	22.5915	22.4092	22.3376	21.5638	21.6096	19.8454	19.29	21.9882	21.4273	21.4874	21.3962	21.2764	21.0088	21.6584	21.5498	24.3844	23.9406	23.654	23.6096	23.0526	22.8346	21.4923	21.2593	23.2679	23.1688	23.2317	22.7975	21.7348	21.4626
A1AG1_HUMAN	NWGLSVYADKPETTK	3	23.66	-1.1	-3.36	0.00165	11.27	0.00165	22.4526	22.3619	23.1719	23.2405	21.9316	21.8385	23.5983	23.1426	22.4676	22.4972	24.4425	24.0935	24.0443	24.0772	23.6431	23.5285	22.3457	21.9847	23.7389	23.5869	23.3376	23.2821	23.5404	23.3101	23.2477	23.4676	25.8528	25.632	25.3477	25.2996	24.6811	24.6865	23.2961	23.1441	24.8811	24.7796	25.3066	24.417	23.4425	23.2419
A1AG1_HUMAN	FYIASAFR	2	18.78	-1.223	-2.28	0.02802	5.18	0.02802	17.9488	17.6593	19.3983	19.0346	16.786	16.3092	18.6869	18.1507	16.7987	16.734	20.3101	19.9882	19.3321	19.3145	18.7406	18.7471	13.7207	NA	19.6132	19.3365	18.3667	18.1507	18.7634	18.5165	18.3012	18.185	22.4651	22.3045	20.417	20.3321	20.3211	20.2989	18.0372	17.6453	18.1357	17.8238	20.7876	20.1825	18.4576	18.1407
A1AG1_HUMAN	TYM(+15.99)LAFDVNDEK	2	19.89	-1.221	-1.85	0.07167	3.41	0.07167	19.0821	19.7223	15.2023	18.5318	18.9545	19.4815	17.528	20.0292	19.4576	19.724	19.503	20.8113	20.4375	21.1143	17.6311	19.4004	18.8757	19.6886	19.9459	20.4273	19.6505	20.7056	18.9909	20.0559	19.7323	20.8191	21.1457	21.6843	21.7056	22.1946	20.6364	21.2184	18.2967	19.5507	20.895	21.2707	20.3211	20.4972	20.0951	20.5069
A1AG1_HUMAN	E(+21.98)QLGEFYEALDC(+57.02)LR	3	16.39	-1.786	-3.03	0.00436	9.16	0.00436	16.68	16.346	NA	NA	14.5387	13.7628	16.2659	15.4087	NA	13.92	17.4252	16.1556	17.3321	16.3632	14.7576	15.508	14.0362	12.4818	16.5864	14.8823	17.6453	16.624	15.2769	NA	17.7987	17.1655	18.4334	17.0532	18.0426	17.5582	17.9142	16.9882	17.0532	15.8163	17.7987	16.7731	17.2877	17.68	17.0951	17.4656
A1AG1_HUMAN	E(+21.98)QLGEFYEALDC(+57.02)LR	2	16	-1.653	-3.4	0.00201	11.59	0.00201	16.786	16.5761	NA	NA	14.0951	13.7313	15.0189	15.1397	NA	NA	NA	14.2438	16.2549	16.1236	NA	NA	NA	12.9385	15.3269	NA	17.3667	16.6937	NA	NA	17.4496	17.1752	16.8606	NA	15.9545	16.6662	16.8361	16.5834	NA	14.4512	NA	NA	16.6523	16.3564	17.5582	17.2419
A1AG1_HUMAN	GGQEHFAHLLILR	3	19.61	-1.255	-2.1	0.04162	4.41	0.04162	17.734	19.0743	18.5582	19.8712	17.392	18.5242	19.3836	19.1307	19.0612	19.3408	19.8832	20.5165	18.8331	20.8727	19.5878	19.2349	16.3564	17.2137	18.9488	20.1079	18.606	19.6628	19.3408	19.668	19.0532	20.2184	21.4626	22.391	21.2125	21.68	19.7257	21.2535	18.1994	19.6024	21.2933	21.3962	21.4375	20.0156	18.8876	19.6132
A1AG1_HUMAN	GGQEHFAHLLILR	2	18.17	-1.251	-1.95	0.05742	3.81	0.05742	16.5995	17.805	16.8361	18.3624	16.1713	17.1155	17.9658	17.6382	17.0743	17.805	18.3321	19.0506	17.7796	19.5601	18.2877	17.83	14.4318	15.8361	17.7005	18.7634	17.417	18.3624	17.8606	18.185	17.9937	18.7923	20.1332	21.0625	19.8238	20.2877	18.4087	19.8438	15.4318	18.0691	19.8621	19.8832	19.8315	18.5842	17.786	18.3408
A1AG1_HUMAN	N(+.98)WGLSVYADKPETTK	3	18.55	-1.458	-2.39	0.02137	5.74	0.02137	17.3233	17.0102	NA	NA	16.7471	16.4925	18.5088	18.0795	NA	17.0532	19.1825	19.2989	19.1994	19.0925	18.6096	14.3718	17.3321	16.734	18.7471	18.5011	18.4656	18.1206	18.5165	18.0795	18.4252	18.4536	20.8423	20.7553	20.3538	20.265	19.6766	19.7651	18.1655	18.0585	19.8606	19.9316	20.3321	19.647	18.3624	18.0532
A1AG1_HUMAN	E(+57.02)QLGEFYEALDC(+57.02)LR	2	16.05	-1.603	-3.09	0.00371	9.53	0.00371	14.4448	13.8435	NA	NA	14.2438	14.4893	16.253	15.2137	14.0951	NA	16.9545	17.1655	17.1946	17.0102	16.2344	15.6382	13.0802	12.7524	NA	14.6551	15.2251	15.1556	15.2985	15.6855	16.3512	16.2213	18.3962	18.6835	17.3145	17.8545	17.734	18.0372	15.3408	15.6718	18.0479	17.8846	18.2741	17.1457	14.6096	15.6855
A1AG1_HUMAN	E(-18.01)QLGE(+57.02)FYEALDC(+57.02)LR	2	15.74	-1.695	-3.07	0.00398	9.4	0.00398	12.5957	NA	NA	NA	12.8765	12.5459	14.8679	15.3443	NA	NA	16.9316	16.8846	16.8606	17.185	15.0232	15.8263	13.5864	13.2688	14.4448	14.3092	14.7099	14.6551	15.0232	14.4704	15.448	16.3887	18.4616	18.4129	17.4496	17.5731	17.6024	17.5582	14.8386	14.9748	17.6382	17.6096	17.4815	17.8787	15.0145	15.1477
A1AG1_HUMAN	NWGLSVYADKPE(+57.02)TTK	3	18.97	-0.583	-0.64	0.52627	0.41	0.52627	18.9937	NA	NA	17.786	17.4576	17.5204	19.2741	18.8018	18.0691	18.3794	20.0156	19.8315	19.85	19.9459	19.1704	18.9909	17.9316	17.6096	18.6276	17.9714	18.9373	18.8423	18.7073	18.5242	19.1777	19.2604	21.2361	21.1765	20.4067	20.4375	20.2764	20.417	13.4383	18.8331	20.4874	20.3321	21.0426	19.7699	19.209	14.2586
A1AG1_HUMAN	W(+57.02)FYIASAFR	2	17.15	-0.894	-1.3	0.20501	1.69	0.20501	NA	NA	NA	NA	NA	NA	14.4893	14.726	NA	NA	17.6096	17.5204	17.7207	17.4252	15.7961	16.2622	NA	NA	NA	NA	NA	NA	15.3127	NA	15.8894	15.669	19.3983	19.5657	18.4456	18.209	17.528	17.9882	NA	15.5204	18.7955	18.1407	18.0899	17.2877	NA	NA
A1AG1_HUMAN	TYM(-48.00)LAFDVNDEK	3	17.27	-1.083	-1.62	0.11464	2.61	0.11464	NA	16.1437	NA	NA	16.0362	16.7073	17.0211	16.9882	16.185	16.2175	17.2604	18.3581	17.1155	19.0821	17.0743	16.2895	14.9293	16.5341	14.7576	16.1277	NA	15.8894	NA	16.2677	16.0511	17.7406	18.7699	20.0559	18.1898	18.8636	17.8965	19.3233	NA	16.68	18.8697	19.3408	19.7553	18.2604	15.68	16.6662
A1AG1_HUMAN	TYM(-48.00)LAFDVNDEK	2	15.79	-2.003	-3.38	0.00237	11.42	0.00237	NA	14.6211	NA	NA	13.6551	NA	14.9792	15.0951	NA	NA	15.8411	NA	NA	17.2604	14.7576	14.0276	NA	13.2152	NA	13.6883	NA	NA	NA	NA	NA	16.0575	17.2877	18.1898	16.2156	16.5127	16.6053	17.6453	NA	NA	NA	17.8727	17.4656	16.4862	14.6268	15.2363
A1AG1_HUMAN	E(-18.01)QLGEFYEALDC(+57.02)LR	2	15.27	-1.824	-3.35	0.00177	11.22	0.00177	13.1674	14.1115	NA	NA	NA	12.4944	14.5387	14.6828	13.3718	13.6551	16.1946	16.4956	16.4496	16.624	14.392	15.1074	12.6773	11.6484	13.6883	14.2732	13.6773	14.0102	13.4893	13.5864	14.6439	15.4831	17.4972	17.7073	17.0211	17.2232	17.7923	17.9431	15.448	15.5296	17.4815	17.4656	17.1752	17.2326	15.2023	15.7654
A1AG1_HUMAN	TYMLAFDVN(+.98)DEK	2	19.84	-1.058	-2.06	0.04528	4.26	0.04528	18.9601	18.4293	18.5432	19.2489	18.1407	18.2326	19.8591	NA	18.0691	17.417	20.5915	18.8936	20.3752	20.5823	19.8995	21.8152	18.7955	18.392	20.8576	19.7939	19.7123	19.5897	20.0292	19.1556	19.9601	20.0426	22.7013	22.3831	21.0156	NA	20.5823	20.2066	20.0951	19.4129	20.2184	19.2066	21.2006	21.5731	20.4375	19.4004
A1AG1_HUMAN	SDVVYTDWK(+57.02)	2	16.83	-1.28	-2.7	0.0104	7.26	0.0104	14.3581	15.049	NA	NA	14.7419	13.9106	16.4672	16.1908	NA	NA	17.5731	17.6937	17.5805	17.7987	16.8846	16.9316	15.7099	15.5716	15.508	15.7018	15.8411	15.7936	16.7073	16.0575	16.9882	16.9882	19.0638	19.0821	18.1507	18.2184	18.3495	18.4933	NA	16.2382	18.624	17.9992	19.0873	18.0951	15.6297	15.8213
A1AG1_HUMAN	Y(+57.02)VGGQEHFAHLLILR	3	17.36	-1.693	-3.81	0.00043	14.54	0.00043	16.2137	16.1713	15.4186	14.9385	16.0971	16.2732	17.3495	17.2137	15.3021	14.3092	18.1155	18.4656	18.6453	18.606	17.1946	17.0102	15.2622	14.8965	16.2641	16.4219	16.786	16.7731	17.1155	16.9545	17.9992	17.8787	20.2419	19.9742	19.0585	19.2018	19.3857	19.1777	16.2042	16.5096	19.4874	19.3516	19.4334	19.0821	16.7987	16.624
A1AG1_HUMAN	Y(+57.02)VGGQEHFAHLLILR	2	15.14	-1.996	-2.42	0.02744	5.87	0.02744	NA	NA	NA	NA	NA	11.9873	NA	NA	NA	NA	NA	NA	14.6718	15.0276	NA	NA	NA	NA	NA	NA	NA	NA	NA	NA	14.0785	13.7628	17.185	16.9083	15.755	15.4318	16.0036	15.3718	NA	NA	NA	15.1984	NA	15.4383	NA	NA
A1AG1_HUMAN	VGGQEHFAHLLILR	3	18.04	-1.452	-2.18	0.03472	4.75	0.03472	16.0971	17.5582	16.786	18.1507	15.6662	16.8606	17.7602	17.7602	17.1155	17.4656	18.2419	18.9345	17.5507	19.2718	18.1407	17.6593	13.9385	15.3269	17.3321	18.714	16.9083	18.2279	17.8727	18.3408	17.4252	18.7273	21.0088	21.0359	19.8034	20.2066	18.5545	19.7876	15.6745	18.0047	19.9459	19.9459	19.9742	18.3836	17.4576	18.0795
A1AG1_HUMAN	VGGQEHFAHLLILR	2	15.72	-2.088	-1.99	0.06637	3.96	0.06637	NA	12.8727	NA	NA	NA	NA	NA	NA	NA	NA	15.8823	NA	NA	NA	NA	NA	NA	NA	13.7207	13.8727	NA	NA	NA	NA	NA	NA	19.3602	18.8238	NA	15.9454	16.5158	16.5995	NA	NA	NA	NA	16.318	NA	NA	13.0481
A1AG1_HUMAN	NW(+31.99)GLSVYADKPETTK	3	15.45	-0.764	-1.19	0.2448	1.41	0.2448	NA	13.9658	NA	NA	13.2674	15.2175	NA	14.2877	NA	14.7153	NA	NA	NA	16.6024	NA	14.9703	13.6096	15.3887	16.7731	16.1236	NA	15.5981	14.6439	15.4415	15.0189	16.68	17.1257	16.6937	16.3021	17.1752	15.7834	16.5158	NA	13.412	NA	16.4512	NA	16.9658	14.1908	14.1517
A1AG1_HUMAN	TYMLP(sub A)FDVNDEK	2	16.47	-1.663	-3.43	0.00145	11.79	0.00145	14.6828	14.9658	NA	15.0826	NA	13.4893	15.4512	13.1564	NA	NA	16.5922	16.5296	16.9882	16.7987	15.9385	16.5716	15.0785	14.9613	16.7602	16.6096	16.392	16.4383	16.417	16.0868	16.1984	16.6382	18.5394	18.7173	18.4415	18.8636	17.0951	17.3408	16.0701	NA	18.0691	18.1307	17.4334	17.8606	16.1694	15.7445
A1AG1_HUMAN	DTKTY(+162.05)MLAFDVNDEK	3	15.99	-0.465	-0.78	0.44228	0.61	0.44228	NA	NA	NA	NA	NA	NA	NA	14.0102	NA	NA	16.4987	NA	16.1674	16.4285	NA	NA	NA	NA	16.0319	14.8775	15.5234	15.7576	14.8435	15.0447	15.464	15.8062	NA	NA	17.0426	16.5951	16.2269	16.0826	NA	NA	16.977	16.9882	17.9316	16.8606	14.6662	NA
A1AG1_HUMAN	EQLGEFYE(+57.02)ALDC(+57.02)LR	2	16.01	-0.895	-1.45	0.16069	2.09	0.16069	NA	NA	NA	NA	NA	NA	14.8386	14.768	NA	NA	15.435	16.2475	16.0469	16.3391	14.6154	NA	NA	NA	NA	NA	NA	NA	13.863	14.1674	14.6773	15.2363	17.68	18.2184	16.8113	16.24	17.4087	17.2696	NA	NA	16.3074	16.9083	16.3321	16.7471	NA	NA
A1AG1_HUMAN	GLSVYADKPETTK	2	17.14	-1.146	-1.89	0.06785	3.59	0.06785	15.049	16.2061	NA	16.1074	NA	NA	NA	16.0722	NA	16.2493	NA	17.6382	NA	18.2967	17.0638	16.5805	NA	13.464	NA	17.3321	NA	17.0211	NA	16.6523	NA	17.0847	18.3056	19.816	18.3794	18.6869	17.2232	18.5694	NA	16.7471	17.8423	18.3277	18.5127	16.7602	15.968	16.9545
A1AG1_HUMAN	N(+57.02)WGLSVYADKPETTK	3	16.04	-0.966	-1.36	0.18486	1.85	0.18486	NA	NA	NA	NA	NA	13.1131	15.3887	14.8679	NA	NA	16.1655	15.4186	16.3853	16.8238	14.9012	14.9431	NA	NA	NA	NA	13.8138	NA	NA	14.508	15.1674	15.2175	18.185	18.2042	16.7987	16.92	17.5731	17.714	NA	NA	17.6024	16.7471	18.1053	16.9545	13.5142	NA
A1AG1_HUMAN	YVGGQEH(+57.02)FAHLLILR	3	16.91	-1.304	-2.66	0.01146	7.08	0.01146	14.6551	15.392	NA	NA	15.183	15.5687	17.0847	17.1257	14.4252	NA	17.5731	17.528	17.8667	17.6096	15.4415	16.4878	NA	NA	15.2061	NA	15.4383	15.6096	16.0596	16.1576	17.0319	16.9431	19.4795	19.2372	18.2279	18.0102	18.6869	18.8545	15.8163	15.5951	18.7828	18.5694	18.3538	18.265	16.4415	16.1012
A1AG1_HUMAN	WFY(+15.99)IASAFR	2	16.4	-1.578	-1.55	0.13618	2.39	0.13618	14.0102	14.7471	NA	NA	NA	NA	NA	NA	NA	NA	NA	NA	14.6439	17.5432	NA	NA	NA	NA	NA	15.0617	NA	16.275	NA	16.3145	NA	16.734	16.392	18.4616	18.3495	18.963	16.6662	17.4815	NA	NA	17.0211	16.4087	NA	16.5522	14.5746	15.3853
A1AG1_HUMAN	W(+57.02)(+15.99)FYIASAFR	2	15.27	-0.549	-0.62	0.54595	0.38	0.54595	NA	NA	NA	NA	NA	NA	NA	NA	NA	NA	14.4767	NA	14.7987	14.8188	NA	NA	NA	NA	NA	NA	NA	NA	NA	NA	13.7207	NA	15.8287	14.6439	NA	NA	17.1053	16.387	NA	NA	14.8727	14.8727	16.4087	16.8361	13.7207	NA
A1AG1_HUMAN	EQLGEFY(+15.99)EALDC(+57.02)LR	2	15.9	-0.929	-1.23	0.23229	1.51	0.23229	NA	NA	NA	NA	NA	NA	NA	NA	NA	NA	NA	15.1908	NA	16.3269	NA	NA	14.2512	14.726	NA	15.0276	14.9431	16.0297	NA	15.5142	14.5265	16.6523	NA	17.2042	17.92	18.2279	15.183	16.0743	NA	NA	16.4576	16.8484	NA	NA	NA	15.1277
A1AG1_HUMAN	S(+57.02)DVVYTDWK	2	16.55	-1.147	-2.13	0.04207	4.52	0.04207	NA	14.8918	NA	NA	NA	NA	15.669	15.959	NA	NA	16.3971	NA	16.9316	17.2042	15.8062	16.1791	15.1984	15.0405	NA	15.3443	NA	NA	15.7046	15.7654	15.0232	15.9992	18.1357	19.1507	17.6024	16.9316	18.1507	18.5507	NA	NA	16.8727	16.624	18.5507	17.2787	NA	15.3718
A1AG1_HUMAN	SDVVYTDWKK(+57.02)	2	15.19	-1.376	-1.89	0.06832	3.57	0.06832	12.6991	12.2586	NA	NA	NA	NA	15.4576	13.8533	NA	NA	16.4815	15.9083	16.4688	16.2288	15.1517	15.1277	13.6551	12.1	13.8918	13.1564	NA	NA	NA	12.5265	15.8238	15.1517	NA	17.734	16.6662	16.7602	17.0951	17.4656	NA	NA	16.977	16.5775	17.0743	16.6523	13.2152	13.1228
A1AG1_HUMAN	NWGLSVYADK(+57.02)PETTK	2	17.7	-0.68	-1.25	0.22385	1.56	0.22385	NA	NA	NA	NA	NA	NA	16.6937	NA	NA	NA	17.9714	17.83	17.7073	18.2279	NA	17.0319	NA	NA	15.7366	NA	16.8606	NA	17.0102	NA	17.6937	NA	19.7586	19.5694	18.4815	18.185	18.5545	18.4496	15.0145	15.183	18.4736	18.5694	18.2604	18.0951	NA	NA
A1AG1_HUMAN	Y(+43.01)VGGQEHFAHLLILR	3	16.28	-1.687	-2.09	0.05479	4.38	0.05479	NA	NA	NA	NA	NA	NA	NA	NA	13.9385	NA	15.6523	NA	15.5204	NA	NA	NA	NA	NA	NA	NA	NA	NA	NA	NA	NA	NA	16.1752	16.24	NA	15.7524	17.417	NA	NA	NA	17.8113	17.3056	17.4893	15.8238	NA	NA
A1AG1_HUMAN	IPK(+57.02)SDVVYTDWK	3	15.17	-0.842	-1.48	0.15267	2.19	0.15267	13.2541	NA	NA	NA	NA	NA	NA	NA	NA	NA	15.7419	15.0909	15.2326	15.4021	NA	14.464	13.5018	NA	NA	NA	NA	13.412	NA	14.1033	14.768	14.4512	17.3056	17.0847	15.9567	15.5657	15.3887	16.311	NA	NA	15.4448	15.1357	NA	15.7073	NA	NA
A1AG1_HUMAN	TYM(+15.99)LAFDVN(+.98)DEK	2	15.91	-1.495	-1.77	0.09815	3.13	0.09815	NA	13.5507	NA	NA	NA	14.9106	NA	NA	NA	NA	NA	NA	NA	NA	NA	NA	NA	15.5417	NA	16.0297	NA	16.0806	NA	NA	14.8918	16.8361	NA	17.2042	NA	18.0047	NA	NA	NA	NA	NA	16.8965	NA	NA	NA	15.0362
A1AG1_HUMAN	D(+57.02)TKTYMLAFDVNDEK	3	15.6	-0.414	-0.36	0.72769	0.13	0.72769	NA	NA	NA	NA	NA	NA	NA	NA	NA	NA	14.9748	NA	NA	NA	NA	NA	NA	NA	NA	NA	NA	NA	NA	NA	13.8037	NA	17.7602	17.5582	15.8188	15.7961	15.4219	15.5507	NA	NA	NA	14.2659	15.0145	NA	NA	NA
A1AG1_HUMAN	SDVVY(+15.99)TDWK	2	14.96	-1.712	-1.74	0.10892	3.03	0.10892	NA	NA	NA	NA	14.0617	14.9293	NA	NA	NA	NA	NA	NA	NA	NA	NA	NA	14.508	15.7628	NA	12.7377	NA	14.9476	NA	NA	NA	NA	NA	15.7393	NA	16.9545	NA	NA	NA	NA	NA	NA	NA	NA	NA	NA
A1AG1_HUMAN	SD(+21.98)VVYTDWK	2	16.54	-1.624	-1.91	0.07453	3.63	0.07453	18.0532	16.5204	NA	NA	13.4767	NA	NA	15.6634	NA	NA	NA	NA	NA	NA	NA	NA	NA	NA	NA	14.5018	17.7471	16.7602	NA	NA	NA	NA	16.7987	NA	NA	NA	NA	16.5142	NA	NA	15.6297	NA	NA	16.8727	18.7173	17.7073
A1AG1_HUMAN	SVYADKPETTK	2	12.89	-0.417	-0.48	0.63427	0.23	0.63427	NA	NA	NA	NA	NA	NA	NA	NA	NA	NA	12.3304	NA	12.1196	12.6817	NA	NA	NA	NA	NA	NA	10.8918	NA	11.2046	NA	NA	NA	14.3163	13.6883	14.0617	13.9293	13.0206	13.5018	NA	NA	12.9069	12.6817	13.6662	12.3498	NA	NA
A1AG1_HUMAN	EQLGEFYEALDC(+57.02)LR(+15.99)	2	16.28	-0.784	-0.77	0.45915	0.59	0.45915	NA	NA	NA	NA	NA	NA	NA	NA	NA	NA	NA	NA	NA	NA	NA	NA	NA	15.508	NA	NA	NA	NA	NA	NA	NA	15.9859	NA	16.9545	16.6662	17.4415	NA	16.3251	NA	NA	NA	16.412	NA	NA	NA	14.9385
A1AG1_HUMAN	TYMLAFDVNDEK(+57.02)	2	17.12	-1.54	-1.26	0.23736	1.58	0.23736	NA	NA	NA	NA	NA	NA	NA	NA	NA	NA	15.8037	NA	NA	NA	NA	NA	NA	NA	NA	NA	NA	NA	NA	NA	NA	NA	18.3667	16.9658	16.8606	16.4846	17.7923	17.5951	NA	NA	NA	NA	NA	NA	NA	NA
A1AG1_HUMAN	TYMLAFD(+21.98)VNDEK	2	15.04	NA	NA	NA	NA	NA	NA	NA	NA	NA	NA	NA	NA	NA	NA	NA	NA	NA	NA	NA	NA	NA	NA	NA	NA	NA	NA	NA	NA	NA	NA	NA	13.7936	NA	NA	NA	NA	NA	NA	NA	NA	NA	NA	NA	16.2841	NA
A1AG1_HUMAN	DKC(+57.02)EPLEK	2	12.64	NA	NA	NA	NA	NA	NA	NA	NA	NA	NA	NA	NA	NA	NA	NA	NA	NA	NA	NA	NA	NA	NA	NA	NA	NA	NA	NA	NA	NA	NA	NA	12.8218	12.4486	NA	NA	NA	NA	NA	NA	NA	NA	NA	NA	NA	NA
A1AG1_HUMAN	SDVVYTDW(+3.99)K	2	15.57	NA	NA	NA	NA	NA	NA	NA	NA	NA	NA	NA	NA	NA	NA	NA	NA	NA	NA	NA	NA	NA	NA	NA	15.5746	NA	NA	NA	NA	NA	NA	NA	NA	NA	NA	NA	NA	NA	NA	NA	NA	NA	NA	NA	NA	NA
A1AG1_HUMAN	YVGGQE(+21.98)HFAHLLILR	2	13.31	NA	NA	NA	NA	NA	NA	NA	NA	NA	NA	NA	NA	NA	NA	NA	NA	NA	NA	NA	NA	NA	NA	NA	NA	NA	NA	NA	NA	NA	12.9144	NA	NA	NA	NA	13.6991	NA	NA	NA	NA	NA	NA	NA	NA	NA	NA
A1AG2_HUMAN	TLMFGSYLDDEK	2	22.23	-0.838	-3.06	0.00382	9.35	0.00382	21.2184	21.1825	21.5117	21.6231	20.953	20.7715	21.9316	21.68	21.4726	21.4576	23.1127	22.895	22.8538	22.8969	22.6051	22.4825	21.0426	20.8191	21.7995	21.8576	22.3129	22.3457	22.2679	22.0292	22.155	22.2214	24.1174	24.002	23.3101	23.2535	23.0088	22.8708	22.1015	22.1301	23.3101	23.0999	22.6342	22.2184	21.9098	21.6186
A1AG2_HUMAN	EQLGEFYEALDC(+57.02)LC(+57.02)IPR	3	21.76	-0.958	-2.4	0.021	5.75	0.021	20.2535	20.6714	21.7182	21.9882	20.0156	20.3321	21.4923	21.0951	21.2302	21.5777	23.1285	22.7614	22.5592	22.3239	22.1976	NA	19.7356	18.3962	21.4923	20.7307	21.8913	21.2877	21.5356	21.1457	21.3752	21.7594	23.7594	23.7594	22.7776	22.821	22.4996	22.6276	22.239	22.1704	23.391	22.9316	22.3484	22.1673	20.9742	21.417
A1AG2_HUMAN	EQLGEFYEALDC(+57.02)LC(+57.02)IPR	2	20.24	-1.083	-2.89	0.00594	8.38	0.00594	19.4108	18.9459	20.2302	20.0426	18.3233	18.1898	19.7683	19.4596	19.7039	19.6558	21.2821	21.5213	20.9672	21.1143	20.8034	20.3962	17.6024	17.185	19.805	19.5657	19.7876	20.1581	19.8454	19.8591	19.9009	20.1206	22.4874	22.4196	21.6141	21.6497	21.391	21.3321	20.0156	20.1704	21.714	21.4923	21.2535	20.6364	20.1079	19.6697
A1AG2_HUMAN	SDVMYTDWK	2	20.89	-0.668	-2.11	0.04109	4.43	0.04109	19.7157	19.5394	22.3129	22.3156	19.5204	19.2018	20.5451	20.1581	19.8891	19.9316	21.5685	21.4726	21.343	21.343	21.2419	21.1395	19.7537	19.3034	20.5069	20.4067	20.9024	20.8034	21.0292	20.6453	20.7634	20.5915	22.7203	22.58	21.8913	21.7995	21.5309	21.6096	20.7223	20.4576	21.895	21.7013	21.5545	20.8802	20.3538	20.1457
A1AG2_HUMAN	NWGLSFYADKPETTK	3	21.43	-0.795	-2.4	0.02101	5.74	0.02101	20.3645	20.1206	20.9812	20.7876	20.0821	19.9214	21.6971	21.0886	20.714	20.7715	22.5592	22.0983	22.0224	22.0526	22.0886	21.8876	19.9156	19.1605	21.1395	21.0951	21.002	21.3045	21.5404	21.2361	21.1886	21.1642	23.3645	23.1285	22.3752	22.3592	22.3725	22.343	21.4526	21.1642	22.6074	22.3778	22.3156	21.5498	20.9812	20.6276
A1AG2_HUMAN	NWGLSFYADKPETTK	2	19.25	-1.298	-2.31	0.02589	5.32	0.02589	18.4252	18.1104	19.4334	19.0399	17.3056	16.7602	19.3145	15.7393	17.2787	18.7005	20.7553	20.3752	20.1332	19.9316	19.5768	19.6114	17.3321	16.4037	19.1257	18.724	19.4293	19.1946	18.9459	18.5694	19.2419	19.0691	21.7995	21.4676	20.654	20.68	20.5915	20.2302	19.3167	19.0873	20.9024	20.8034	20.1332	19.816	19.2302	18.8817
A1AG2_HUMAN	TLM(+15.99)FGSYLDDEK	2	18.23	-0.759	-1.5	0.1417	2.24	0.1417	16.8238	18.2232	NA	16.3954	17.7537	18.3365	16.0232	17.7005	17.7537	18.3012	17.9142	18.6204	18.5011	19.6222	17.0638	18.0319	17.7923	18.5731	17.734	18.3321	18.4972	19.3667	17.528	18.8697	18.0638	19.4913	19.0184	19.6662	19.5337	19.7553	18.3189	19.1581	17.1053	17.7273	18.9459	19.3878	17.7005	17.8423	17.1655	18.2042
A1AG2_HUMAN	EHVAHLLFLR	2	19.53	-1.04	-3.12	0.00321	9.74	0.00321	18.6697	18.6453	19.209	18.9316	18.1605	18.1655	19.4354	19.0426	18.6096	18.8697	20.4676	20.5356	20.4775	20.3321	19.5088	19.7073	17.0426	16.7987	18.8995	18.6453	19.7715	19.7073	19.2764	19.0184	19.5223	19.6575	21.7223	21.5545	20.6453	20.8113	20.7223	20.4874	19.1655	19.1155	20.9601	20.7471	20.2419	19.8591	19.0156	18.9488
A1AG2_HUMAN	SDVM(+15.99)YTDWK	2	15.49	-0.882	-1.8	0.08877	3.23	0.08877	NA	14.3786	NA	16.0405	NA	NA	NA	NA	NA	NA	NA	15.9339	NA	NA	NA	14.7936	NA	14.4383	NA	14.3163	15.3512	16.2099	15.1357	15.8484	NA	15.718	NA	16.8113	NA	NA	NA	16.2732	NA	NA	NA	16.2213	NA	NA	NA	14.8138
A1AG2_HUMAN	ITGK(+57.02)WFYIASAFR	3	16.17	-0.376	-0.33	0.74967	0.11	0.74967	NA	NA	NA	NA	NA	NA	NA	NA	NA	NA	NA	NA	NA	NA	NA	15.7783	NA	NA	NA	NA	NA	NA	NA	15.3819	NA	15.8533	NA	NA	17.4252	16.5612	NA	16.5687	NA	NA	16.4767	15.3478	NA	NA	NA	NA
A1AG2_HUMAN	NWGLSFYADK(+57.02)PETTK	2	15.32	-1.145	-1.31	0.22176	1.72	0.22176	NA	NA	NA	NA	NA	NA	NA	NA	NA	NA	14.5018	14.9658	NA	14.4956	NA	NA	NA	NA	NA	NA	NA	NA	NA	NA	NA	NA	16.5981	16.3547	NA	NA	14.9792	NA	NA	NA	NA	NA	NA	NA	NA	NA
A1AT_HUMAN	SVLGQLGITK	2	15.07	-0.505	-0.95	0.35748	0.9	0.35748	NA	NA	NA	NA	14.4956	NA	15.2213	NA	13.9293	NA	NA	NA	NA	NA	NA	15.2438	NA	NA	NA	NA	NA	NA	14.7046	14.5567	15.8012	16.0638	NA	NA	15.6068	15.2805	14.8679	NA	NA	NA	NA	NA	NA	NA	NA	NA
A1AT_HUMAN	VFSN(+.98)GADLSGVTEEAPLK	2	14.4	-0.691	-1.1	0.28326	1.22	0.28326	NA	NA	NA	NA	13.5387	12.7669	14.7419	14.3092	NA	NA	NA	NA	14.3304	NA	15.4608	14.8484	NA	12.8494	NA	NA	NA	NA	14.7936	13.5507	15.5864	15.7207	NA	NA	NA	14.7153	NA	NA	NA	NA	NA	NA	NA	14.8037	14.6325	13.7936
A1BG_HUMAN	LETPDFQLFK	2	22.49	-0.448	-1.76	0.08498	3.11	0.08498	21.6843	21.5261	22.265	22.417	21.7675	21.7634	22.695	22.391	22.0493	22.1581	23.5404	23.3511	22.7161	22.9548	22.9672	22.7614	21.7512	21.6714	21.5356	21.4375	22.4576	22.4526	22.7307	22.4576	22.2736	22.1976	23.9406	24.0772	22.7836	22.8346	22.9933	23.1991	22.4676	22.3857	22.8633	22.882	23.2521	22.6628	21.823	21.6364
A1BG_HUMAN	SGLSTGWTQLSK	2	22.17	-0.373	-1.36	0.18239	1.84	0.18239	21.0224	21.0951	22.0723	22.2679	21.1269	21.0756	22.3403	22.0526	21.8987	21.8802	23.1111	23.0376	22.4451	22.6886	22.4676	22.3348	21.3045	21.1015	22.2302	22.1795	22.1457	22.1301	22.3884	22.1673	21.6497	21.8113	23.848	23.9406	22.3936	22.4651	22.6141	22.9116	21.8113	21.9243	22.4898	22.3266	23.2679	22.4898	21.2593	21.1642
A1BG_HUMAN	C(+57.02)EGPIPDVTFELLR	2	20.25	-0.563	-1.78	0.08241	3.16	0.08241	19.1752	19.1531	20.6364	20.4067	18.9373	18.8238	20.265	19.8576	19.8772	20.0426	21.3645	21.3211	20.8576	20.8651	20.654	20.3752	18.4933	17.9431	20.2066	20.0691	20.1581	19.9601	20.2989	20.0559	19.8727	19.9024	22.1047	22.1946	20.5545	20.5915	20.8651	21.0951	20.4273	20.1581	20.85	20.5545	21.3645	20.68	19.4616	19.4375
A1BG_HUMAN	C(+57.02)LAPLEGAR	2	19.54	-0.274	-0.84	0.40454	0.71	0.40454	18.1053	18.2512	19.5375	19.7022	18.9171	18.8727	19.9316	18.7987	19.0506	19.3012	20.4676	20.2066	19.9882	20.0559	19.9171	19.7892	19.0559	18.6697	19.7796	19.6435	19.5223	19.1531	20.0951	19.0292	19.2042	19.3857	20.7553	20.5915	19.8454	19.8846	19.6714	20.2877	19.4496	19.4456	19.9316	19.8128	20.8034	19.724	18.6168	18.3101
A1BG_HUMAN	SWVPHTFESELSDPVELLVAES	2	19.77	-0.837	-1.47	0.14855	2.16	0.14855	19.3233	18.5545	20.9882	20.2535	18.209	17.2326	19.83	19.5069	19.7173	19.6382	20.9024	21.1519	20.7307	20.4476	20.3538	20.3752	16.5761	13.6096	19.9601	19.5878	19.3452	19.2673	19.6311	19.898	19.0292	18.9488	22.5285	22.44	20.6714	20.4972	20.7389	20.417	19.6488	19.7715	20.1825	20.0292	20.9951	20.5069	19.5897	19.5507
A1BG_HUMAN	SWVPHTFESELSDPVELLVAES	3	20.81	-0.406	-0.44	0.66451	0.19	0.66451	19.5638	19.8469	21.8987	21.8764	19.2945	19.0951	21.4118	21.0559	20.7307	20.9388	22.7594	22.1238	21.7471	21.6929	21.7307	21.8614	18.0899	13.9385	21.1519	21.1519	NA	20.3962	20.4676	20.3752	20.4067	20.3645	23.0723	23.4425	21.5869	21.7389	21.3538	21.1704	21.6051	21.1395	21.4375	21.3538	22.1238	15.9316	20.8346	20.7715
A1BG_HUMAN	VTLTC(+57.02)VAPLSGVDFQLR	3	21.7	-0.457	-1.23	0.22573	1.51	0.22573	19.8891	20.68	22.0918	22.1332	20.6886	20.6364	21.8727	21.1269	21.2419	21.8113	23.0309	22.4996	22.2361	22.2184	22.0983	22.1704	20.4375	19.5657	21.7013	21.3266	21.8269	20.8651	21.7955	21.1332	21.2764	21.2184	23.1015	23.5638	22.5213	22.6096	21.8689	22.0292	22.2184	21.8385	22.6364	21.8538	22.5731	22.1488	20.6276	20.8876
A1BG_HUMAN	VTLTC(+57.02)VAPLSGVDFQLR	2	21.09	-0.436	-0.98	0.33384	0.96	0.33384	20.68	20.3538	NA	NA	19.8377	19.4933	21.2066	21.1886	21.5069	21.2184	21.6843	21.6409	22.2821	22.2066	20.8802	20.6628	19.9601	19.7173	20.2535	21.4972	20.5915	20.5638	21.7348	21.6409	20.6096	20.8034	23.5754	22.695	22.0658	NA	21.7307	21.343	20.6714	NA	NA	NA	NA	NA	21.1015	19.5787
A1BG_HUMAN	ATWSGAVLAGR	2	21.53	-0.41	-1.54	0.13092	2.37	0.13092	20.4476	20.417	21.3592	21.3592	20.7307	20.5069	21.8461	21.3857	21.0088	21.0691	22.4551	22.0951	21.9207	21.9812	21.9459	21.7265	20.7553	20.4775	21.5545	21.4626	21.5498	21.5356	21.8152	21.6141	21.2419	21.2419	23.0359	22.9043	21.7675	21.7098	22.0886	22.1795	21.502	21.1886	21.9098	21.7715	22.5869	21.7715	20.7307	20.5638
A1BG_HUMAN	SLPAPWLSMAPVSWITPGLK	3	19.86	-0.913	-1.5	0.13994	2.26	0.13994	18.3495	18.3452	20.7056	21.4972	17.2696	17.1257	19.7106	19.7907	19.5988	19.8113	22.0292	21.2933	20.2184	20.654	19.9742	20.9024	17.1155	14.0014	20.0821	19.597	19.7907	18.8846	19.5337	19.5107	19.4496	18.9965	21.6453	22.4247	20.6886	21.0359	19.8034	20.714	20.8269	20.5261	20.7553	20.7056	21.1457	21.3211	19.3189	19.2558
A1BG_HUMAN	SLPAPWLSMAPVSWITPGLK	2	20.24	-0.917	-1.78	0.08162	3.18	0.08162	19.0795	18.6523	21.7098	21.265	18.0691	17.5805	20.1704	19.8113	19.9287	19.9882	21.7756	21.8346	21.1206	20.7796	20.9459	20.8269	17.2137	15.0868	19.9601	19.8222	19.805	19.7455	20.2989	19.9287	19.5088	19.4273	22.9423	23.0886	21.2244	21.2302	21.2707	21.0691	20.2184	20.3645	20.8727	20.7715	21.714	21.1642	19.7747	19.5318
A1BG_HUMAN	HQFLLTGDTQGR	2	20.91	-0.394	-1.21	0.233	1.46	0.233	19.7747	19.6311	21.2764	21.1765	19.8003	19.6258	21.2535	20.5165	20.3101	20.6453	22.0122	21.8423	21.3857	21.4015	21.1642	21.0426	19.9882	19.3056	21.2184	20.8876	20.9812	20.6096	21.2125	20.2302	20.6186	20.714	22.6907	22.3831	21.2419	21.2764	21.343	21.5638	20.7471	20.6453	21.4874	21.3699	21.9061	21.3592	20.1457	19.6078
A1BG_HUMAN	HQFLLTGDTQGR	3	20.82	-0.298	-0.85	0.40055	0.72	0.40055	19.2855	19.2809	20.8651	20.8113	20.1704	20.0821	21.4118	20.3752	20.3857	20.5451	21.9207	21.5498	21.2535	21.1886	21.4273	21.1332	20.2184	19.5676	21.0292	20.9316	20.8802	20.3645	21.4726	20.4775	20.5451	20.4874	22.0951	22.1916	21.1825	21.0625	21.0088	21.6186	20.7715	20.6186	21.3211	21.0359	22.1457	21.0292	19.9068	19.1825
A1BG_HUMAN	LELHVDGPPPRPQLR	3	19.83	-0.53	-1.59	0.11918	2.53	0.11918	18.9992	18.8018	19.9882	19.5394	18.6024	18.3233	20.4375	20.0156	18.8454	18.8817	21.0292	21.0426	20.265	20.2184	19.7715	19.8284	18.5694	18.4211	20.1704	19.5146	20.0559	20.0292	19.8454	19.586	19.5413	19.661	22.4701	22.0493	20.1079	19.9882	20.7955	20.5915	19.3386	19.0951	20.5451	20.1079	20.5451	20.1457	18.8484	18.5165
A1BG_HUMAN	IFFHLNAVALGDGGHYTC(+57.02)R	3	18.89	-0.753	-1.64	0.10754	2.7	0.10754	18.0638	17.9431	18.9373	18.624	18.1801	17.7667	19.4046	19.0925	18.0585	18.2419	20.4067	20.2419	19.6971	19.5242	19.2326	18.7699	15.786	14.5018	18.8876	NA	19.3012	18.7602	19.4293	18.92	18.8331	18.8697	20.9812	21.4425	19.6783	18.9373	21.0625	19.8003	18.4252	18.1704	18.7892	19.3079	19.4795	19.0265	18.1155	17.9142
A1BG_HUMAN	IFFHLN(+.98)AVALGDGGHYTC(+57.02)R	3	16.87	-0.387	-0.81	0.42344	0.66	0.42344	15.5173	NA	NA	NA	15.5597	15.0102	17.0847	16.6662	16.311	16.4301	17.9024	18.3101	NA	17.2326	NA	NA	NA	NA	17.1752	16.624	NA	16.92	16.8606	16.7987	16.5567	16.2175	19.1407	18.8175	17.1946	NA	NA	17.3321	NA	NA	NA	17.2137	NA	NA	NA	15.0701
A1BG_HUMAN	SLPAPWLSM(+15.99)APVSWITPGLK	3	17.65	-0.985	-1.7	0.09665	2.88	0.09665	15.0145	17.1257	16.8361	18.1206	16.1615	16.2004	16.0722	17.3836	17.7207	17.9545	18.8636	19.1825	17.9142	18.8238	16.1655	18.2372	15.6495	14.8088	17.4252	17.5049	17.8846	18.0156	17.5356	17.8965	16.92	18.0102	19.5185	20.0691	18.5657	19.4874	18.0795	18.5049	17.8238	18.0795	18.392	18.8454	17.8113	18.528	15.5234	17.3752
A1BG_HUMAN	SLPAPWLSM(+15.99)APVSWITPGLK	2	15.7	-0.841	-1.33	0.19266	1.78	0.19266	13.8138	14.7366	NA	NA	NA	13.5018	13.5981	14.508	15.5893	15.4608	NA	17.392	16.7207	16.734	NA	NA	NA	NA	14.1596	15.9269	15.508	16.4544	NA	16.5158	14.8484	16.1497	17.6662	18.4536	16.8727	16.6382	16.4893	16.9545	NA	15.049	NA	NA	15.2137	NA	14.2949	14.768
A1BG_HUMAN	TPGAAANLELIFVGPQHAGNYR	3	21.75	-0.691	-1.65	0.10697	2.71	0.10697	20.8876	20.3101	22.2877	22.0054	20.4972	20.0821	21.1206	21.4375	21.4221	21.7265	23.3101	22.8365	22.8576	22.1765	21.9847	22.1238	19.2419	18.4456	22.0526	21.2707	21.8385	21.2419	21.8461	21.1332	21.2244	20.85	23.976	23.9584	22.2821	22.3592	22.9459	22.5069	22.0426	21.7223	22.6971	22.5615	23.0509	22.2036	20.6186	20.8423
A1BG_HUMAN	TPGAAANLELIFVGPQHAGNYR	2	16.34	0.289	0.33	0.748	0.11	0.748	NA	NA	NA	NA	NA	NA	NA	NA	NA	NA	17.0102	16.7471	NA	15.7287	NA	NA	NA	NA	NA	NA	NA	14.4318	NA	NA	NA	NA	18.8606	18.0265	15.4054	NA	16.5111	15.977	NA	NA	NA	15.5234	15.8435	16.0532	NA	NA
A1BG_HUMAN	N(+.98)GVAQEPVHLDSPAIK	3	21.76	-0.291	-1.05	0.29924	1.1	0.29924	20.5545	20.7715	21.7512	21.7471	20.8802	20.8576	22.1886	21.7634	21.343	21.502	22.7369	22.5165	21.9243	22.2214	22.1143	21.7675	21.0292	20.8876	21.8269	21.9707	21.6231	21.68	21.9916	21.8651	21.1704	21.3376	23.5754	23.4298	21.9882	21.9388	22.1886	22.4501	21.4874	21.4067	22.0723	21.9316	22.6606	21.8651	20.7389	20.7634
A1BG_HUMAN	N(+.98)GVAQEPVHLDSPAIK	2	19.45	-0.431	-1.49	0.14301	2.23	0.14301	18.7955	18.7005	19.7586	19.5146	18.1002	17.8846	19.7892	19.4636	18.5915	19.0292	20.6006	20.4972	19.8682	19.8591	19.3857	19.4676	18.392	17.9545	19.6006	19.356	19.5489	19.5713	19.2604	19.0925	19.1231	19.2018	21.5823	21.1581	19.6937	19.6714	20.1581	20.1079	19.0238	18.8965	19.9742	19.816	20.0292	19.734	18.8667	18.7173
A1BG_HUMAN	SGLSTGWTQLS(+162.05)KLLELTGPK	3	16.22	-0.708	-1.61	0.11405	2.6	0.11405	14.5746	13.7524	16.9658	17.0102	14.4704	14.2288	16.3529	15.8918	16.3904	16.0971	17.8787	18.0691	17.1257	17.2326	16.2493	15.6579	12.5093	NA	16.2099	15.9362	16.3356	16.3735	16.5188	16.0426	15.8654	16.4366	17.3495	17.0319	16.0889	16.2641	16.5417	17.0847	16.1115	15.9992	17.5204	17.0426	17.9258	17.5356	14.9658	14.8727
A1BG_HUMAN	SGLSTGWTQLSK(+57.02)	2	16.11	-0.495	-1.29	0.20481	1.66	0.20481	14.7313	14.4576	15.4153	15.1635	14.9658	15.0575	16.275	16.1908	15.2622	15.6039	17.4415	17.6523	16.9316	17.3667	16.3769	16.3547	15.3512	15.1437	15.4736	15.2137	15.5507	15.6937	16.2985	16.0617	15.8484	15.9545	18.3624	18.4415	16.1196	16.1635	16.9545	17.2604	15.755	15.768	16.5537	16.6662	17.7923	16.3564	NA	14.1517
A1BG_HUMAN	LHDNQN(+.98)GWSGDSAPVELILSDETLPAPEFSPEPESGR	3	20.15	-0.552	-1.32	0.19352	1.74	0.19352	20.0691	19.5107	20.417	20.0156	18.4211	18.2466	20.9316	20.002	19.7602	19.6364	20.9098	21.3156	20.5915	20.5915	20.4972	20.2764	18.4536	16.8606	20.895	20.0951	20.3538	19.7389	20.2764	19.7923	19.7173	19.4211	22.2535	22.1206	20.3538	20.4576	21.1269	20.8651	19.7504	19.8484	20.4874	20.4476	21.2419	20.6364	20.3752	19.2764
A1BG_HUMAN	TLTC(+57.02)VAPLSGVDFQLR	2	15.91	-0.339	-0.56	0.58102	0.31	0.58102	14.3512	13.9658	16.2118	16.4752	NA	NA	15.6828	15.3056	14.464	NA	17.714	17.7406	15.7445	16.0014	15.0575	14.9567	NA	NA	16.3021	16.4704	13.6439	14.6883	14.9658	15.5049	NA	NA	19.5107	19.5842	NA	15.1635	17.0743	17.4252	NA	NA	NA	NA	16.8238	16.8113	13.8823	14.0868
A1BG_HUMAN	VTLTC(+57.02)VAPLSGVD(+21.98)FQLR	3	16.56	-0.935	-2.18	0.03555	4.77	0.03555	16.4496	16.6662	15.6495	NA	15.3512	NA	NA	NA	15.0659	16.1576	17.5657	16.92	16.9882	16.8965	NA	15.412	14.3786	NA	16.5507	15.2949	17.6523	16.2913	15.8894	NA	16.7207	16.8727	18.2137	17.8606	16.7471	16.9658	17.0319	16.92	16.92	16.392	16.5127	15.4925	17.2696	16.7207	17.3752	17.3321
A1BG_HUMAN	NGVAQEPVHLDSPAIK	2	14.99	-0.294	-0.71	0.48537	0.5	0.48537	14.5687	14.4383	NA	NA	13.0901	NA	15.1155	15.1596	14.1752	14.4956	15.9339	15.9153	NA	15.5775	NA	15.4318	13.6096	NA	14.9476	15.5447	15.4383	15.3127	14.9792	14.3987	NA	14.5204	17.2419	16.3971	14.9106	13.9748	16.1176	15.8062	14.2732	14.5265	NA	NA	NA	14.9153	14.863	14.0189
A1BG_HUMAN	NGVAQEPVHLDSPAIK	3	18.06	0.12	0.36	0.72105	0.13	0.72105	NA	17.1457	NA	NA	17.1946	NA	18.8144	18.2512	17.68	18.0847	19.113	19.0691	18.2558	18.6311	18.1946	18.1898	17.3145	17.185	18.3056	18.6628	NA	NA	18.2042	NA	NA	17.6024	NA	NA	18.3667	18.1605	18.0585	NA	17.8965	17.7073	NA	NA	NA	18.3581	NA	17.1457
A1BG_HUMAN	C(+58.01)EGPIPDVTFELLR	2	15.3	-0.713	-1.8	0.07871	3.25	0.07871	13.9106	13.8727	15.2586	14.7099	13.6096	13.3987	15.1791	14.9613	NA	14.1517	16.624	16.4704	16.1869	16.1965	15.8263	15.5805	14.464	13.169	15.6382	15.0575	15.5234	15.1155	NA	15.3718	14.7471	15.2732	17.9316	17.7207	15.3408	15.3233	15.9408	16.1536	15.4767	15.0362	15.5775	NA	16.5341	15.9882	14.3021	14.4512
A1BG_HUMAN	LLELTGPK(+57.02)	2	15.54	-0.471	-1.1	0.28012	1.2	0.28012	13.6551	14.183	NA	NA	14.6773	14.8965	15.9246	15.2696	NA	NA	17.1357	16.3021	16.3039	16.311	15.3373	15.3127	15.0014	14.5746	14.1277	NA	15.3853	15.1236	15.9408	15.6523	15.4021	15.3408	17.7731	17.3145	15.0826	NA	16.4925	16.786	NA	NA	15.4021	14.9926	16.4512	15.9083	NA	13.8238
A1BG_HUMAN	LHDN(+.98)QNGWSGDSAPVELILSDETLPAPEFSPEPESGR	3	19.5	-0.576	-1.29	0.20477	1.67	0.20477	NA	NA	19.8144	19.4456	17.5127	NA	NA	19.0925	18.83	18.9545	20.4273	20.6276	20.0821	20.0951	19.9882	19.6132	NA	16.1176	NA	19.4516	NA	19.185	19.1825	19.4456	18.5951	19.0292	21.4775	21.3592	19.9459	19.7471	20.4375	20.2419	18.8906	19.3645	19.8003	19.85	20.4375	19.85	17.6168	18.9142
A1BG_HUMAN	V(+57.02)TLTC(+57.02)VAPLSGVDFQLR	2	15.04	-0.448	-0.67	0.50864	0.45	0.50864	NA	NA	NA	NA	NA	NA	14.5687	14.8238	14.1596	NA	16.4021	16.7987	15.9339	15.6068	14.8287	NA	NA	12.5651	NA	13.412	12.8533	13.4252	13.1437	14.3092	NA	14.3718	17.8238	17.9024	NA	NA	16.0447	16.4496	NA	NA	NA	14.6039	15.846	15.0405	NA	NA
A1BG_HUMAN	V(+57.02)TLTC(+57.02)VAPLSGVDFQLR	3	15.62	-0.337	-0.52	0.61207	0.27	0.61207	NA	NA	NA	NA	NA	NA	14.3581	NA	NA	NA	16.7207	15.9362	15.6551	15.4512	14.726	15.0909	NA	NA	NA	NA	NA	NA	14.92	NA	NA	NA	16.977	17.4815	NA	NA	15.8751	15.691	NA	14.9658	NA	NA	15.8188	14.5864	NA	NA
A1BG_HUMAN	TPGAAANLELIFVGPQ(+.98)HAGNYR	3	18.68	0.328	0.53	0.60196	0.28	0.60196	18.8423	16.8965	18.5165	18.3581	18.68	18.1605	19.7307	18.2967	17.9024	NA	20.4576	18.6731	19.5299	18.7699	18.6204	19.2967	NA	NA	19.7356	19.1679	NA	17.4252	18.8697	NA	16.6382	18.8697	21.0359	20.5638	NA	17.6168	18.9431	NA	17.185	18.0691	19.0238	17.5657	19.4636	19.3189	17.4334	NA
A1BG_HUMAN	TPGAAAN(+.98)LELIFVGPQHAGN(+.98)YR	3	18.02	-0.43	-0.78	0.44258	0.6	0.44258	NA	18.5432	18.6488	18.8175	15.7524	15.2475	NA	18.9024	18.3667	19.4211	17.9258	16.3853	NA	NA	18.9742	17.4496	17.786	17.3408	17.2232	17.417	NA	NA	18.3365	18.4576	16.3581	NA	NA	NA	18.2558	NA	18.1407	16.8606	19.5107	18.9742	18.6311	18.2877	19.2279	NA	18.7699	18.6417
A1BG_HUMAN	SWVP(+31.99)HTFESELSDPVELLVAES	3	15.17	-0.663	-1.08	0.28972	1.16	0.28972	NA	13.7419	NA	14.8435	NA	13.6551	NA	15.2732	NA	16.9431	NA	14.1277	NA	15.6467	NA	15.1397	13.6991	12.7185	16.2137	16.3251	NA	15.5204	15.2326	15.0232	14.2732	15.6828	15.6039	17.5951	NA	15.7366	NA	NA	NA	15.9859	NA	15.4608	NA	16.448	13.203	15.1713
A1BG_HUMAN	SLPAPWLSMAPVSWITPGLK(+57.02)	2	15.35	-1.135	-1.08	0.30689	1.16	0.30689	NA	NA	NA	NA	NA	NA	NA	NA	NA	NA	14.5142	15.2732	14.4383	NA	NA	NA	NA	NA	NA	NA	NA	NA	NA	NA	NA	NA	17.1655	17.4087	NA	NA	14.1984	14.4767	NA	NA	NA	NA	NA	NA	NA	NA
A1BG_HUMAN	SLPAPWLSMAPVSWITPGLK(+57.02)	3	15.58	-0.443	-0.49	0.63669	0.24	0.63669	NA	NA	NA	NA	NA	NA	NA	NA	NA	NA	16.1596	NA	NA	14.6662	NA	15.3887	NA	NA	NA	NA	NA	NA	NA	NA	NA	NA	NA	16.6937	NA	NA	NA	NA	NA	NA	NA	NA	15.0014	NA	NA	NA
A1BG_HUMAN	L(+57.02)LELTGPK	2	15.98	-1	-1.44	0.16567	2.07	0.16567	NA	NA	NA	NA	14.9153	14.6495	NA	15.2137	NA	NA	17.2512	16.008	NA	NA	15.5234	NA	14.9522	14.9703	NA	NA	NA	NA	15.7834	15.691	NA	NA	17.786	17.1655	NA	NA	16.6937	16.5716	NA	NA	15.9476	NA	17.3145	15.2512	NA	NA
A1BG_HUMAN	C(+57.02)LAPLE(+21.98)GAR	2	14.42	-0.596	-0.72	0.48693	0.52	0.48693	14.4893	13.6211	NA	NA	NA	NA	NA	NA	NA	NA	14.1115	NA	NA	NA	NA	NA	NA	NA	NA	NA	15.4285	NA	NA	NA	NA	NA	NA	13.9385	NA	NA	NA	13.9476	NA	NA	NA	NA	NA	NA	15.3954	NA
A1BG_HUMAN	SWITPGLK	2	16.27	NA	NA	NA	NA	NA	NA	NA	NA	NA	NA	NA	NA	NA	NA	NA	NA	NA	NA	NA	NA	NA	12.9012	NA	18.1605	17.7406	NA	NA	NA	NA	NA	NA	NA	NA	NA	NA	NA	NA	NA	NA	NA	NA	NA	NA	NA	NA
A1BG_HUMAN	SW(+31.99)VPHTFESELSDPVELLVAES	2	14.31	-0.884	-0.97	0.35515	0.94	0.35515	NA	NA	NA	NA	NA	NA	NA	NA	NA	14.6325	NA	NA	NA	NA	NA	NA	NA	12.5411	13.9106	14.3443	NA	NA	NA	13.7099	NA	NA	15.7576	15.2913	NA	NA	NA	NA	NA	NA	NA	NA	NA	NA	NA	NA
A2AP_HUMAN	LQQVLHAGSGPC(+57.02)LPHLLSR	3	17.59	-0.45	-1.35	0.1842	1.82	0.1842	16.1317	16.4004	17.4496	17.5049	16.6662	16.0951	17.3408	17.1357	17.3667	17.2696	18.6593	18.7764	17.9937	18.3452	17.7471	17.6523	16.4752	16.1236	17.8965	17.7207	18.0426	18.0847	16.7471	17.0743	17.2419	17.6523	19.7939	19.6024	17.8727	17.786	18.1704	18.3836	NA	16.417	18.1457	18.3452	18.3189	18.4815	16.2137	16.6937
A2AP_HUMAN	LGNQEPGGQTALK	2	19.04	-0.111	-0.35	0.73159	0.12	0.73159	17.4972	17.7602	19.0129	19.3667	18.3452	18.3667	19.1104	18.6869	19.1028	19.0795	19.6293	19.9301	19.1874	19.7323	19.3365	19.0479	18.7602	18.805	19.3255	19.5713	18.6766	18.9316	19.0319	18.8965	18.4334	18.7173	20.6096	20.953	18.8876	19.2989	19.2113	19.7731	18.4496	18.6168	19.3233	19.4334	20.2989	19.1028	17.528	17.6937
A2AP_HUMAN	QEDDLANINQWVK	2	18.03	-0.227	-0.73	0.47143	0.53	0.47143	17.0743	16.977	17.7207	17.9658	16.7073	16.3819	17.6937	17.2967	17.7406	17.83	19.1002	18.8144	18.6903	18.6628	18.7207	18.4046	17.5127	17.2787	18.9573	18.724	17.7537	17.7796	17.4004	16.9658	17.7537	17.5805	19.392	19.4334	18.4375	18.1155	18.547	18.5805	17.8667	17.786	18.562	18.2419	19.586	18.6024	17.3836	17.0319
A2AP_HUMAN	WFLLEQPEIQVAHFPFK	3	19.35	-0.958	-1.98	0.05445	3.91	0.05445	16.9882	17.4252	20.5545	20.3101	16.8965	16.5096	18.1801	18.1994	19.4046	19.4556	20.8113	20.8651	20.1079	20.1079	19.9742	19.9882	15.2586	NA	19.528	19.2232	19.0585	18.8113	18.6558	18.5768	18.4087	18.8697	21.8913	21.9024	20.2184	20.2066	20.0292	20.1581	19.5242	19.5933	20.6006	20.1946	20.9459	20.85	17.9882	18.4046
A2AP_HUMAN	FDPSLTQR	2	17.64	-0.328	-0.74	0.46512	0.54	0.46512	15.9904	16.3987	17.417	17.6168	16.92	16.9431	17.4893	14.4512	17.3321	17.6937	18.5507	18.3101	18.0847	18.1155	18.1307	17.9601	17.7273	17.4656	18.4972	18.4004	17.8545	17.8113	17.417	16.9083	17.3145	17.4252	18.9402	18.9459	17.92	17.8423	17.9142	18.2922	17.6523	17.3581	17.9431	17.8175	19.2718	18.3012	16.6937	16.4366
A2AP_HUMAN	EDFLEQSEQLFGAKPVSLTGK	3	16.17	-0.304	-0.87	0.39177	0.75	0.39177	15.0405	15.2475	NA	15.9837	14.9293	15.1317	15.9613	15.6268	16.2307	16.7207	17.1257	17.0532	16.0362	16.7987	16.448	NA	15.2732	14.7366	17.0102	16.6937	16.4464	16.2805	15.8775	15.412	15.9036	16.0447	17.7602	18.3012	16.1477	16.3408	16.6523	17.0102	15.7287	15.435	16.1477	NA	17.805	16.9083	14.9613	15.1317
A2AP_HUMAN	NKFDPSLTQR	2	15.57	-0.626	-1.76	0.08551	3.11	0.08551	12.9801	NA	13.9293	NA	14.7628	14.464	15.0102	NA	14.6039	14.9293	16.0909	16.0575	15.8703	16.1635	15.9635	15.7911	15.9153	15.2659	16.1927	15.8989	15.8484	15.6183	15.3615	14.9703	15.5805	15.6579	17.0532	17.0847	15.464	15.4893	16.1655	16.1752	15.1277	15.1437	16.3251	16.1012	17.0426	16.3426	NA	14.0617
A2AP_HUMAN	ELKEQQDSPGNK	2	12.36	-0.527	-1.23	0.22414	1.52	0.22414	NA	9.15987	12.6506	12.5142	11.1737	10.8057	12.8708	12.2848	11.9031	12.3443	13.169	13.5018	12.6393	12.9012	12.3359	12.1196	11.8533	11.8994	12.6506	12.2408	11.1163	11.9694	12.2046	11.9549	11.4147	11.4252	14.8337	14.7046	12.4357	12.4919	13.031	13.1244	11.6165	11.6484	13.0583	12.8198	13.8138	12.4742	NA	NA
A2AP_HUMAN	HQMDLVATLSQLGLQELFQAPDLR	3	17.19	0.598	0.83	0.41192	0.69	0.41192	NA	NA	18.6096	17.4815	NA	NA	NA	NA	16.2985	NA	18.68	18.0102	17.7207	16.9083	17.1655	17.5582	NA	NA	17.4893	16.6937	15.9837	NA	15.4608	NA	NA	NA	20.417	20.265	18.3836	17.7731	NA	16.7207	15.6354	13.7419	17.0102	15.968	18.3962	17.734	15.6773	15.1596
A2AP_HUMAN	LGN(+.98)QEPGGQTALK	2	15.43	-0.271	-0.55	0.58845	0.3	0.58845	NA	14.4318	NA	NA	15.1074	15.0743	NA	15.3478	14.5507	NA	14.6883	14.9837	16.417	NA	14.1277	14.8727	15.8751	15.9992	15.4252	16.4431	NA	15.7706	14.9293	15.7287	15.6154	15.9522	16.1576	17.5805	NA	15.7628	15.2061	16.1357	NA	NA	14.3443	NA	16.4987	14.8386	NA	14.1115
A2AP_HUMAN	MSLSSFSVNRPFLFFIFEDTTGLPLFVGSVR	3	16.42	0.077	0.05	0.96026	0	0.96026	NA	NA	NA	NA	NA	NA	NA	NA	NA	NA	16.392	15.9269	NA	NA	NA	NA	NA	NA	NA	NA	14.1984	NA	NA	NA	NA	NA	17.9992	17.5731	NA	NA	NA	NA	NA	NA	NA	NA	NA	NA	NA	NA
A2AP_HUMAN	LGNQE(+21.98)PGGQTALK	2	14.49	-0.36	-0.48	0.63621	0.23	0.63621	14.863	14.3373	NA	NA	NA	NA	NA	NA	NA	NA	NA	NA	NA	NA	NA	NA	NA	NA	13.5387	NA	15.2288	14.5805	NA	NA	15.0014	14.726	14.8582	14.4576	NA	NA	NA	NA	NA	13.2848	NA	NA	NA	NA	NA	NA
A2AP_HUMAN	IQEFLSGLPEDTVLLLLNAIHFQGFWR	3	15.63	-0.907	-0.89	0.39134	0.79	0.39134	NA	NA	NA	NA	NA	NA	NA	NA	NA	NA	NA	14.7313	NA	NA	NA	NA	NA	NA	NA	NA	NA	NA	NA	NA	NA	NA	16.8606	16.2769	15.5597	15.3233	14.2288	NA	NA	NA	16.0036	NA	16.1635	15.5356	NA	NA
A2AP_HUMAN	MSLSSFSVN(+.98)RPFLFFIFEDTTGLPLFVGSVR	3	14.31	-0.238	-0.22	0.82956	0.05	0.82956	NA	NA	15.6991	14.4704	NA	NA	NA	NA	NA	NA	NA	NA	13.4512	12.6348	NA	NA	NA	NA	NA	NA	NA	13.3163	NA	NA	NA	NA	NA	NA	NA	NA	14.0276	NA	NA	NA	15.7366	15.1437	NA	NA	NA	NA
A2AP_HUMAN	DSFHLDEQFTVPVEMMQAR	3	17.85	0.805	0.77	0.45743	0.59	0.45743	NA	NA	NA	NA	NA	NA	17.9258	NA	NA	NA	NA	NA	NA	NA	NA	NA	NA	NA	19.1079	18.3709	NA	17.4656	17.9601	16.2288	17.6593	NA	NA	NA	NA	NA	NA	NA	NA	NA	NA	NA	NA	NA	18.5432	17.4087
A2AP_HUMAN	LVPPMEEDYPQFGSPK	2	16.41	-0.545	-0.6	0.56243	0.36	0.56243	NA	NA	NA	16.1615	NA	NA	16.9316	NA	NA	NA	NA	16.5716	15.9106	15.9499	NA	NA	NA	NA	NA	NA	NA	NA	NA	NA	NA	NA	NA	16.9316	NA	NA	NA	NA	NA	NA	NA	NA	NA	NA	NA	NA
A2GL_HUMAN	NALTGLPPGLFQASATLDTLVLK	3	18.95	-1.595	-2.45	0.01904	6.01	0.01904	NA	NA	18.4696	18.417	17.0102	16.2641	19.2232	18.8423	NA	NA	18.9345	18.4775	19.6731	19.786	19.7307	19.7356	15.8509	12.744	18.0899	18.4046	18.1257	17.5049	19.4496	19.1507	19.8484	19.8667	21.7955	22.0559	NA	NA	19.3189	19.547	19.6903	19.2302	20.0691	19.8377	20.9672	20.6364	18.7987	18.6835
A2GL_HUMAN	NALTGLPPGLFQASATLDTLVLK	2	15.19	-1.24	-1.26	0.22892	1.58	0.22892	NA	NA	NA	NA	NA	NA	13.3021	NA	NA	NA	NA	NA	14.8823	NA	NA	NA	NA	NA	NA	NA	NA	NA	14.4186	14.0868	14.5922	15.2622	18.0211	17.7406	NA	NA	14.2732	NA	NA	NA	NA	14.0868	16.4608	NA	NA	NA
A2GL_HUMAN	DLLLPQPDLR	2	20.29	-1.307	-4.63	3e-05	21.44	3e-05	19.0238	19.0047	19.4435	19.3709	19.4636	19.417	20.1079	19.7987	18.6347	18.714	20.1704	19.8965	20.5261	20.4874	20.4676	20.2877	19.0102	18.8936	20.0559	19.8772	20.343	20.1825	20.4576	20.2302	21.2302	21.343	21.8152	21.7594	21.9916	21.9951	21.3045	21.3376	19.9882	19.8454	21.6186	21.2989	21.5777	20.8876	20.0951	19.4933
A2GL_HUMAN	VAAGAFQGLR	2	19.01	-1.456	-4.8	2e-05	23.06	2e-05	17.5204	17.528	18.0532	17.6523	18.4046	18.2787	18.8144	18.3101	16.9431	17.2512	18.8361	18.5204	19.1053	19.265	19.2535	19.1332	17.734	17.5356	18.8965	18.5842	19.2232	19.1155	19.5823	19.2042	20.1079	20.0426	20.265	20.4972	20.85	20.7634	20.1581	20.1079	18.5951	18.3277	20.343	20.0292	20.5731	19.7356	18.7667	18.4536
A2GL_HUMAN	TLDLGENQLETLPPDLLR	2	19.25	-1.834	-5.46	0	29.85	0	17.9431	17.6731	18.1946	18.4496	17.734	17.7731	18.7955	18.5842	17.3667	17.2787	18.562	19.0925	19.4252	19.5165	19.3321	19.0821	16.8113	17.0951	19.0102	18.9992	19.209	19.4972	19.4004	19.356	20.3645	20.6006	21.5404	21.5545	21.2477	21.3484	20.6628	20.7389	18.3233	18.7569	20.8576	20.7715	20.9243	20.1825	19.0925	18.9742
A2GL_HUMAN	TLDLGENQLETLPPDLLR	3	18.92	-1.773	-3.87	0.00036	15	0.00036	15.8557	17.7923	17.6311	17.7406	18.2741	18.4456	18.8576	18.0265	15.768	16.8846	19.185	18.3277	19.1407	19.0559	19.1556	19.2302	17.6593	16.5672	18.6697	18.3277	19.0074	18.3667	19.3941	18.7699	20.2989	20.1332	20.4874	20.7471	21.1269	21.1015	19.9601	20.1581	19.3321	18.9854	20.9742	20.2535	20.3538	20.1206	17.8787	18.606
A2GL_HUMAN	LQELHLSSN(+.98)GLESLSPEFLRPVPQLR	3	17.45	-1.943	-5.18	1e-05	26.79	1e-05	16.1615	15.8088	NA	NA	15.8361	15.1277	16.6662	16.3684	14.8484	15.0014	16.6937	16.9658	17.5507	17.2967	16.9992	16.8238	NA	NA	16.7073	16.68	17.5356	17.624	17.4496	17.2696	18.392	18.5694	19.7005	19.4933	19.3962	19.5204	18.9083	18.6903	16.2023	NA	19.3408	19.2349	18.9431	18.4775	17.2512	17.1752
A2GL_HUMAN	ENQLEVLEVSWLHGLK	3	19.8	-1.728	-4.41	7e-05	19.42	7e-05	18.1801	18.4129	19.4273	19.5432	18.3581	18.528	19.6628	19.1777	18.4933	18.5011	20.0951	19.8128	20.1825	19.8712	20.2066	20.0426	16.1791	15.3615	19.4795	19.2442	20.0691	19.6645	20.0691	19.6523	20.4775	20.6276	21.9882	21.9566	21.7307	21.6929	20.8346	21.0625	19.8682	19.5069	21.5869	21.2821	21.5309	20.8727	19.4435	19.4046
A2GL_HUMAN	ENQLEVLEVSWLHGLK	2	16.01	-1.873	-3.99	0.00031	15.93	0.00031	NA	14.7419	14.9153	NA	13.0119	13.2877	15.0951	14.5507	NA	NA	14.726	15.7471	15.7046	15.6579	16.1556	15.0992	NA	NA	15.4285	14.4767	15.9748	15.8088	15.412	15.1713	17.0102	16.8113	18.68	18.4129	17.9373	18.1206	17.5432	17.2419	NA	15.1115	17.9882	17.417	17.4736	16.68	15.9223	15.1635
A2GL_HUMAN	DGFDISGNPWIC(+57.02)DQNLSDLYR	3	17.51	-1.8	-4.1	0.00019	16.77	0.00019	15.1317	15.718	17.4252	17.5805	15.6125	15.1596	17.3667	16.977	15.7046	15.734	17.5582	17.4893	17.9882	17.4004	17.7273	18.3233	13.6991	NA	17.528	17.0426	17.2787	16.8113	17.2967	16.8846	18.1655	18.2558	19.4716	19.8238	NA	19.5069	18.4893	19.0292	17.7273	17.5731	19.68	19.1053	19.1206	19.1922	16.9882	17.734
A2GL_HUMAN	DGFDISGNPWIC(+57.02)DQNLSDLYR	2	16	-1.721	-3.01	0.00484	9.08	0.00484	13.183	NA	15.183	NA	NA	NA	13.5018	14.6883	NA	NA	NA	15.601	16.093	16.1457	15.8238	15.9815	NA	NA	13.6211	14.3373	14.9153	14.8823	15.1317	15.0232	16.5265	16.4512	18.4293	18.417	18.2877	18.3408	17.6453	16.9545	13.6773	15.5627	17.6168	17.5049	17.5356	17.5731	15.8113	15.6467
A2GL_HUMAN	ALGHLDLSGNR	2	17.38	-1.629	-3.93	0.00032	15.41	0.00032	15.6154	15.6523	NA	NA	16.3752	16.185	17.4334	16.1397	14.9476	15.3547	17.0319	17.2419	17.9083	17.7207	17.4415	17.5805	15.8012	14.8088	17.1357	17.0102	17.6937	17.2967	17.5049	16.3836	18.392	18.714	18.9054	19.2581	19.343	19.4191	18.265	18.6697	16.9545	16.6096	19.0265	18.7796	19.0559	18.562	17.2326	16.9316
A2GL_HUMAN	GQTLLAVAK	2	18.25	-1.306	-3.46	0.00133	11.96	0.00133	16.786	NA	17.8238	17.2696	17.5356	16.8113	18.3836	17.624	16.6382	16.7987	17.9937	17.5204	18.4736	18.6488	18.8515	18.6766	17.1946	16.9882	18.4656	17.9992	17.83	18.0532	18.8515	17.7987	NA	19.3581	NA	19.7553	20.3857	NA	18.6096	19.4476	18.2877	18.1457	19.8727	19.2877	19.8392	19.2489	18.1605	17.6168
A2GL_HUMAN	YLFLN(+.98)GNK	2	16.99	-1.724	-3.26	0.00255	10.65	0.00255	NA	NA	NA	NA	15.508	15.5507	16.1297	15.9992	NA	NA	16.4956	NA	16.8361	16.8113	15.5775	15.2805	13.8337	NA	16.2004	17.9658	16.7471	18.1104	17.0319	16.7731	17.6869	18.3667	18.4933	18.1752	19.5638	18.6096	17.6869	17.9488	NA	NA	18.1946	17.7602	16.4528	17.2967	16.5234	16.0826
A2GL_HUMAN	ENQ(+.98)LEVLEVSWLHGLK	3	14.53	NA	NA	NA	NA	NA	NA	NA	NA	NA	NA	NA	NA	NA	NA	NA	NA	NA	NA	NA	NA	NA	NA	NA	NA	NA	13.6325	13.3304	NA	14.1277	15.1713	NA	NA	15.7524	NA	15.8679	NA	NA	NA	NA	NA	NA	14.9339	NA	13.412	NA
A2MG_HUMAN	LLIYAVLPTGDVIGDSAK	2	21.92	-0.588	-1.79	0.07986	3.22	0.07986	21.0559	20.895	23.1519	22.8987	20.265	20.0691	21.7223	21.3266	22.3538	22.2535	22.5333	22.5498	22.1612	22.1856	22.3211	22.1015	19.6523	19.185	22.0054	21.8802	21.5731	21.5638	21.7634	21.6628	21.0426	21.2125	23.3376	23.3239	22.68	22.5451	22.3592	22.2821	22.5165	22.2448	22.538	22.3266	23.1916	22.5961	21.9243	21.6364
A2MG_HUMAN	LLIYAVLPTGDVIGDSAK	3	20.83	-0.535	-1.32	0.19239	1.75	0.19239	19.4815	20.0426	22.019	21.8576	19.3878	19.2372	20.6714	19.9316	21.1765	21.6364	21.9171	21.1519	21.2184	20.7955	21.2006	21.3805	19.0184	17.9024	20.9098	20.343	20.9601	20.2302	20.9951	20.1332	19.9882	19.7521	21.8987	22.0292	21.7634	21.3266	20.8191	20.9882	22.1363	21.4923	21.8913	21.1886	21.8987	21.6051	20.2066	20.68
A2MG_HUMAN	SLFTDLEAENDVLHC(+57.02)VAFAVPK	3	22.27	-0.779	-1.94	0.05921	3.75	0.05921	21.2764	21.3805	23.5404	23.3645	20.6453	20.7471	21.9243	21.6497	22.4425	22.5237	23.2679	23.1206	22.5522	22.5093	22.6209	22.6298	19.7073	18.0638	21.8538	21.7995	22.0325	21.7389	22.2736	21.8913	21.391	21.7182	23.632	23.654	23.0526	23.3778	22.8327	22.7492	22.8689	22.8034	23.5285	23.4551	23.5522	23.1472	21.654	21.8538
A2MG_HUMAN	SLFTDLEAENDVLHC(+57.02)VAFAVPK	2	17.42	-0.966	-2.01	0.05094	4.03	0.05094	16.786	16.5937	19.0691	18.528	15.3269	15.6495	17.0638	16.5908	17.4334	17.7731	18.3752	18.3752	18.0102	17.68	17.8238	17.4972	14.3987	12.1643	16.8238	16.7731	17.1357	17.2137	17.2326	17.0211	16.5981	16.734	19.1728	19.0559	18.2279	18.7569	18.2279	17.9083	17.8667	17.9545	18.6937	18.6662	18.8545	18.4576	17.3408	16.9431
A2MG_HUMAN	DMYSFLEDMGLK	2	22.22	-0.678	-1.87	0.06776	3.51	0.06776	21.4015	21.2244	23.48	23.48	20.4273	20.417	22.0054	21.5915	22.4273	22.4947	23.1581	22.9951	22.4676	22.4923	22.7203	22.7307	19.4795	18.5582	22.1795	21.8913	21.8269	21.9352	22.1795	21.7307	21.8538	21.9098	23.3101	23.3645	22.85	22.9171	22.6209	22.7307	23.0292	22.7244	23.0967	22.8913	23.4041	22.9864	22.0258	21.7955
A2MG_HUMAN	DMYSFLEDMGLK	3	15.04	0.195	0.28	0.78436	0.08	0.78436	NA	13.1049	NA	16.6662	NA	NA	14.6439	NA	NA	15.3853	16.3615	NA	NA	14.9567	14.3021	16.0297	NA	NA	NA	14.1517	14.3718	NA	13.5627	NA	13.4383	14.906	NA	NA	15.6579	14.5326	NA	15.4383	16.8361	16.1615	16.3887	14.863	14.5204	16.3987	NA	13.2512
A2MG_HUMAN	VGFYESDVMGR	2	22.17	-0.433	-1.74	0.08959	3.02	0.08959	21.3376	21.2821	22.8519	22.8327	20.8876	20.7389	22.0426	21.7056	22.3348	22.3962	22.68	22.5731	22.2302	22.2792	22.4221	22.391	20.9388	20.7307	22.2621	22.0854	22.019	22.0393	22.1946	22.0559	21.7223	21.7836	22.9566	22.8876	22.6606	22.6886	22.5451	22.5685	22.4972	22.4501	22.8269	22.6779	23.2492	22.6119	21.6929	21.5261
A2MG_HUMAN	MC(+57.02)PQLQQYEMHGPEGLR	3	22.18	-0.435	-1.49	0.14279	2.23	0.14279	21.4015	21.2125	23.0854	23.1174	20.6276	20.3857	22.3376	21.8423	22.3156	22.4626	22.8614	22.4751	22.1015	22.0951	22.4726	22.3266	20.9388	20.417	22.4726	22.2096	22.0918	21.9061	22.3376	21.9707	21.5404	21.4726	23.119	23.0393	22.8054	22.8249	22.4067	22.4626	22.7307	22.4626	22.9829	22.7975	23.1856	22.3988	21.7182	21.6051
A2MG_HUMAN	MC(+57.02)PQLQQYEMHGPEGLR	2	16.93	-0.818	-1.68	0.10089	2.82	0.10089	16.734	16.3251	18.7005	18.1898	13.8435	NA	16.7073	15.9385	16.92	17.2967	18.1307	17.4893	17.0847	16.6523	16.4608	16.5065	NA	13.1469	17.3581	15.9385	16.7731	16.4153	16.624	15.7073	16.0659	16.1297	18.6593	18.0479	17.8423	17.7987	17.8667	16.9992	17.5731	17.0638	17.8727	18.0691	17.6453	17.2326	17.0426	16.4496
A2MG_HUMAN	VTAAPQSVC(+57.02)ALR	2	20.91	-0.537	-1.89	0.06522	3.58	0.06522	19.7923	19.9214	20.953	20.9098	20.1332	19.9272	20.895	19.8253	20.6971	20.9672	21.2933	21.1946	20.7553	20.9459	21.0156	20.8876	20.4874	20.2419	21.0691	20.8576	21.1519	20.9951	20.8269	20.1825	20.7876	20.9459	20.8423	20.5638	21.417	21.4923	20.714	21.1704	21.2877	21.2419	22.58	22.4651	22.2361	21.3857	20.7715	20.4576
A2MG_HUMAN	YNILPEKEEFPFALGVQTLPQTC(+57.02)DEPK	3	21.06	-0.454	-1.55	0.12956	2.39	0.12956	20.5356	20.3538	22.1395	22.1976	19.5951	19.6114	20.8269	20.6276	21.4972	21.5117	21.391	21.3805	21.0156	21.0426	21.4626	21.2707	19.0102	18.547	21.3857	21.2419	20.7389	20.7876	21.1395	20.9742	20.2419	20.3211	21.8651	21.928	21.5915	21.6096	21.1886	21.3045	21.7056	21.6584	21.6453	21.5592	22.2332	21.6096	20.9098	20.7056
A2MG_HUMAN	MVSGFIPLKPTVK	3	22.4	-0.401	-1.5	0.14151	2.24	0.14151	21.5915	21.4476	23.4041	23.1719	21.0426	20.9459	22.4092	21.9316	22.5846	22.6119	23.0559	22.7492	22.2707	22.2506	22.5522	22.4651	21.4273	21.1143	22.5213	22.3672	22.2905	22.1332	22.58	22.2989	21.7182	21.7098	23.5522	23.2535	23.0641	22.9601	22.5427	22.6006	22.8595	22.6164	23.0476	22.85	23.417	22.8307	21.9495	21.6671
A2MG_HUMAN	MVSGFIPLKPTVK	2	20.09	-0.415	-1.61	0.11459	2.59	0.11459	19.6886	19.64	21.1704	20.895	18.7039	18.5356	20.0156	19.615	20.1704	20.4476	20.5638	20.6714	20.0426	19.9882	20.0691	20.0156	18.8606	18.5165	20.1457	19.9142	20.0292	19.9882	19.8712	19.647	19.5951	19.6114	21.2184	20.9601	20.6186	20.6006	20.3321	20.2184	20.4067	20.3101	20.7553	20.5545	20.9171	20.4874	20.0426	19.8144
A2MG_HUMAN	QGIPFFGQVR	2	21.92	-0.402	-1.7	0.09673	2.88	0.09673	21.1079	21.1765	22.4476	22.3376	20.9243	20.6971	21.7471	21.4067	22.0054	22.0854	22.6029	22.2877	22.1047	22.0886	22.1704	22.1238	20.9024	20.6006	21.9098	21.714	21.7836	21.7471	21.8876	21.7995	21.5117	21.6186	22.5869	22.5189	22.3266	22.3619	22.2989	22.3321	22.4501	22.3592	22.7533	22.502	22.7035	22.2302	21.3962	21.3045
A2MG_HUMAN	TEHPFTVEEFVLPK	3	21.4	-0.494	-2.15	0.03758	4.6	0.03758	20.5545	20.5823	21.2764	21.1825	20.3752	20.2535	21.1269	20.9024	21.0756	21.0951	22.1269	21.6757	21.4874	21.4825	21.7013	21.5823	20.8191	20.6714	21.6231	21.5261	21.5404	21.5165	21.0951	21.0088	21.1269	21.1765	21.4118	21.4273	21.7594	21.6497	21.5731	21.632	22.1206	21.9601	22.8913	22.6992	22.3211	21.7995	21.1946	21.1015
A2MG_HUMAN	TEHPFTVEEFVLPK	2	18.87	-0.621	-2.44	0.01889	5.95	0.01889	18.3408	18.3836	19.1332	18.7173	17.4334	17.2232	18.6024	18.2967	18.3408	18.4211	19.5915	19.2877	19.0426	18.9373	18.7273	18.9658	17.9083	17.6593	19.3123	18.8515	19.1482	19.2349	18.1457	18.1655	18.7569	18.6903	19.0292	18.8876	19.1307	19.1801	19.2764	19.0238	19.4913	19.4736	20.5261	20.4375	19.5805	19.4004	19.0847	18.9229
A2MG_HUMAN	LPPNVVEESAR	2	22.15	-0.355	-1.09	0.28218	1.19	0.28218	21.0292	21.2477	22.741	22.7614	21.1765	21.2066	22.1015	20.9098	22.0493	22.3805	22.6387	22.4751	22.2184	22.2792	22.4972	22.3725	21.3752	21.1519	22.5754	22.2792	22.2361	21.4775	22.2214	21.4118	21.6757	21.8538	22.4247	22.3884	22.6757	22.7634	22.1047	22.5237	22.68	22.5189	23.2021	23.1395	23.4041	21.9985	22.0789	21.7915
A2MG_HUMAN	LLLQQVSLPELPGEYSMK	2	20.96	-0.559	-1.68	0.10033	2.82	0.10033	20.6186	20.0951	22.3101	22.1457	19.4232	19.1605	20.68	20.1946	21.2877	21.0625	21.0493	21.6096	20.85	21.0691	21.5638	20.9672	18.6311	18.5842	21.2125	21.1395	20.4874	20.8727	20.9672	20.895	20.417	20.4676	22.002	21.9243	21.8073	21.6671	21.1946	21.2821	21.1704	21.4015	21.5685	21.4626	22.3321	21.5869	20.9812	20.343
A2MG_HUMAN	LLLQQVSLPELPGEYSMK	3	20.71	-0.5	-1.09	0.28051	1.19	0.28051	19.6024	20.3101	21.9672	22.2477	18.7634	18.6869	20.265	19.6006	20.895	21.5545	21.8073	20.9951	20.9742	20.4375	21.5213	21.1825	19.1332	17.6523	21.0886	20.5356	20.9171	19.6628	21.1825	20.3211	19.9459	19.3145	21.2933	21.6584	21.3156	21.3266	20.5261	20.895	22.1488	21.6006	22.1704	21.5498	21.6757	21.4972	19.7521	20.4576
A2MG_HUMAN	NEDSLVFVQTDK	2	20.77	-0.336	-1.39	0.17227	1.93	0.17227	20.002	20.1206	20.2989	20.5356	19.9229	20.002	20.5823	20.1825	20.5545	20.714	21.1765	21.1269	20.6714	21.0426	21.0951	20.8802	20.3962	20.4676	21.0886	21.1269	20.714	20.895	20.5356	20.5261	20.3211	20.5731	20.3211	20.5731	20.9601	20.9742	20.8269	20.9882	21.2821	21.2764	21.9637	21.9316	21.8461	20.7876	20.6714	20.7471
A2MG_HUMAN	TGTHGLLVK	2	20.19	-0.35	-1.25	0.21884	1.56	0.21884	18.9909	19.2349	21.0951	20.895	19.1777	19.0074	20.3211	19.615	20.3645	20.343	20.6971	20.7955	20.1946	20.3962	20.4273	20.4676	19.2627	18.7439	20.2989	19.9882	19.9156	19.8438	20.3645	20.0156	19.5787	19.6186	21.1825	20.8651	20.7307	20.7223	20.343	20.5069	20.5451	20.4874	20.8651	20.654	21.391	20.5915	19.64	19.4476
A2MG_HUMAN	SASNMAIVDVK	2	20.62	-0.405	-1.28	0.20572	1.65	0.20572	19.5731	19.8269	20.953	21.3376	19.8066	19.5933	20.6453	19.8469	20.5356	20.6276	20.714	21.0224	20.0559	20.8651	20.8034	20.8423	20.1825	19.8269	20.7876	20.4972	20.5165	20.2877	21.1825	20.8802	19.8128	20.1332	21.2066	21.5777	20.7876	20.9098	20.5915	21.0224	20.7553	21.2244	21.5545	20.7307	22.1395	20.9171	19.8832	20.3211
A2MG_HUMAN	VDLSFSPSQSLPASHAHLR	3	19.73	-0.487	-1.92	0.06198	3.67	0.06198	19.3321	19.1507	19.9601	19.8591	18.3836	18.2137	19.6558	19.2945	19.4354	19.4334	20.265	20.0559	19.7223	19.7439	19.8423	20.0156	19.0426	18.5878	20.0559	19.7056	19.8636	19.7521	19.185	18.9573	19.2967	19.2673	20.3857	20.0292	20.0951	20.0951	20.002	19.8936	20.1457	20.0156	21.3211	21.1704	20.6628	20.2877	19.6852	19.3773
A2MG_HUMAN	AVDQSVLLMKPDAELSASSVYNLLPEK	3	20.92	-0.627	-2.09	0.04274	4.36	0.04274	20.417	20.1332	21.3592	21.2361	19.3233	19.1556	20.7056	20.343	20.8423	20.9316	21.502	21.4726	20.7955	20.7796	21.3376	21.1395	19.4756	18.624	21.5261	21.0756	21.0951	20.8651	20.7389	20.2989	20.6364	20.4676	21.0691	20.8802	21.4375	21.417	21.0951	21.1015	21.8346	21.502	22.4626	22.1642	22.0559	21.4972	21.1765	20.9098
A2MG_HUMAN	AIGYLNTGYQR	2	21.96	-0.364	-1.48	0.14711	2.18	0.14711	21.0224	21.0559	22.1916	22.3936	20.9601	21.0224	21.9985	21.5404	22.1206	22.1765	22.3884	22.3457	21.823	22.0258	22.2273	22.1206	21.0951	20.8727	22.0886	22.0426	21.6714	21.8423	22.1047	21.8538	21.3266	21.5545	22.5522	22.6051	22.3484	22.2821	22.002	22.3484	22.3699	22.3484	22.85	22.5475	23.0443	22.1856	21.5404	21.417
A2MG_HUMAN	TEVSSNHVLIYLDK	3	21.64	-0.389	-1.42	0.16296	2.01	0.16296	20.5545	20.7796	22.3348	22.4273	20.4576	20.5545	21.7915	21.4221	22.0459	22.0426	22.1704	22.0054	21.4923	21.823	21.85	21.6584	20.1581	20.1704	21.6714	21.5638	21.4067	21.4476	21.7512	21.5117	20.7634	21.1457	22.6186	22.6693	22.019	22.0559	21.85	22.1015	22.0088	21.9951	22.2184	22.1612	22.8557	21.9171	21.2006	21.0625
A2MG_HUMAN	TEVSSNHVLIYLDK	2	19.88	-0.491	-1.71	0.09494	2.91	0.09494	19.2419	19.2349	20.9243	20.7056	18.2922	18.4004	19.9882	19.4314	20.0426	20.2184	20.5731	20.417	19.9601	19.9882	19.7971	19.805	18.1357	17.9373	20.002	19.6042	19.8787	19.6937	19.6258	19.3386	19.2302	19.4211	21.265	20.8423	20.2877	20.4067	20.3645	20.2184	20.2302	20.1581	20.6276	20.5165	20.8423	20.3752	19.7844	19.4191
A2MG_HUMAN	Q(-17.03)GIPFFGQVR	2	20.06	-0.399	-1.73	0.09158	2.98	0.09158	19.1155	19.4476	20.4067	20.417	19.1155	18.9658	19.6697	19.575	20.1079	20.3101	20.6186	20.4676	20.2066	20.2066	20.1581	20.4576	19.2922	18.8545	20.1079	19.8003	20.1206	19.9601	19.8742	19.8651	19.7005	19.7106	20.4375	20.6714	20.3962	20.3211	20.343	20.4067	20.8802	20.5638	20.7955	20.5638	20.6886	20.5823	19.5337	19.8576
A2MG_HUMAN	IAQWQSFQLEGGLK	2	20.08	-0.67	-2.28	0.02772	5.19	0.02772	19.1605	19.2396	20.0292	20.0292	18.7955	18.4334	19.92	19.3408	19.6453	19.6714	20.7715	20.6971	20.3538	20.2302	20.4576	20.2877	18.786	18.2137	20.6971	20.0951	20.1704	20.0156	19.6347	19.4536	19.7223	19.729	20.4775	20.4067	20.4375	20.5261	20.4676	20.4476	20.9316	20.7223	21.6276	21.5685	21.2989	20.4676	20.2877	19.8651
A2MG_HUMAN	HYDGSYSTFGER	2	20.5	-0.414	-1.35	0.18311	1.83	0.18311	19.5805	19.5242	21.1332	21.0691	19.2855	18.9459	20.7715	20.0156	20.4273	20.6971	21.0951	20.8346	20.6971	20.6186	20.9742	20.7955	19.4616	18.7955	20.8191	20.417	20.265	20.1332	20.7876	19.7039	19.9742	19.9316	21.502	21.3538	20.9388	20.953	20.8423	20.8876	20.9951	20.8269	21.3156	21.2006	21.6364	21.1332	20.0426	19.8144
A2MG_HUMAN	HYDGSYSTFGER	3	19.54	-0.294	-1	0.32322	1	0.32322	18.4616	18.392	19.8207	20.1079	18.8081	18.7039	19.8861	19.197	19.6697	19.503	20.0426	19.615	19.4616	19.4913	20.0951	19.7488	18.8207	18.3624	19.8003	19.8315	19.343	19.1053	20.1946	19.2696	18.8936	18.83	20.1457	20.2184	19.7618	19.7651	19.6954	19.9459	20.1581	19.786	20.0951	19.9258	20.9316	19.9316	19.0506	18.6453
A2MG_HUMAN	VSVQLEASPAFLAVPVEK	2	20.14	-0.515	-1.83	0.07486	3.34	0.07486	19.3538	19.1104	20.8191	20.6453	18.6766	18.417	19.7073	19.2466	20.3211	20.2184	20.5451	NA	20.343	20.3857	20.5823	20.2419	18.9937	18.6593	20.6186	20.5451	19.8621	19.8066	19.8034	19.68	19.3516	19.5011	20.7307	20.5823	20.7634	20.6364	20.3857	20.1946	20.85	20.7471	21.2419	21.2006	21.4015	20.8034	20.4476	20.1581
A2MG_HUMAN	VSVQLEASPAFLAVPVEK	3	19.21	-0.274	-0.73	0.47093	0.53	0.47093	18.0532	18.5356	19.5088	19.7971	18.1994	18.1002	18.8207	18.5049	18.6869	19.7586	20.0951	19.5299	19.2741	19.2372	19.7812	19.895	18.7634	18.0951	19.5564	19.1728	19.2512	17.977	19.0743	18.0743	18.5318	17.7796	19.2809	19.3452	19.8727	20.0951	18.4893	18.6024	20.7307	20.5731	20.7389	20.0691	20.3101	20.0559	19.1002	18.9024
A2MG_HUMAN	LVHVEEPHTETVR	3	19.61	-0.402	-1.57	0.12482	2.45	0.12482	18.6697	18.8175	19.8034	19.7796	18.5731	18.3962	19.8667	19.2718	19.1898	19.4314	20.2066	19.9742	NA	19.6749	19.6258	19.6364	19.1777	18.7796	20.002	19.6364	19.5601	19.4395	19.4252	18.9909	19.1507	19.3211	19.7715	19.8315	19.7504	19.8191	19.7667	19.8712	20.0156	20.002	21.1457	20.8876	20.6364	20.2302	19.5165	19.0506
A2MG_HUMAN	LVHVEEPHTETVR	2	16.94	-0.533	-1.62	0.11153	2.64	0.11153	16.7073	16.4688	16.7987	16.68	15.3684	15.4736	17.392	16.3904	16.2967	16.7731	17.7667	17.5127	17.3408	17.0319	16.6382	16.9992	16.3145	15.5049	17.4004	16.624	17.2787	17.0211	16.2604	15.3718	17.0319	16.7207	17.2512	17.1457	17.0951	17.1457	17.4415	17.1053	17.528	17.4004	18.5731	18.4129	17.4893	17.83	17.3667	16.68
A2MG_HUMAN	SLFTDLEAEN(+.98)DVLHC(+57.02)VAFAVPK	3	20.02	-0.65	-1.64	0.10905	2.68	0.10905	19.0717	19.0638	21.0691	21.1946	18.4496	18.4415	19.7828	19.4775	20.2184	20.2764	21.1704	20.9459	20.5451	20.3752	20.5451	20.3962	17.5878	16.0659	19.7796	19.4952	19.7844	19.5318	19.7683	19.4835	19.0847	19.4087	21.5261	21.4726	20.7471	20.5638	20.4067	20.4972	20.7056	20.4576	21.3962	21.0886	21.2707	20.7796	19.4435	19.5261
A2MG_HUMAN	QFSFPLSSEPFQGSYK	2	20.42	-0.579	-2.2	0.03356	4.82	0.03356	19.6835	19.6096	20.3857	20.714	19.0372	18.8515	20.2066	19.92	20.2535	20.3211	20.9882	21.1015	20.4972	20.5823	20.6886	20.6186	19.1556	18.9854	20.5545	20.5069	20.2989	20.4273	19.9009	19.895	20.0559	20.1206	20.4874	20.7389	20.7955	20.9171	20.6453	20.8576	21.0426	20.9742	21.9742	22.0951	21.6006	20.9388	20.2877	20.1946
A2MG_HUMAN	QFSFPLSSEPFQGSYK	3	18.05	-0.459	-0.98	0.33153	0.96	0.33153	17.1357	17.6024	17.0319	17.7987	17.4893	17.6311	17.7005	17.6523	16.3373	18.4252	19.2535	18.3012	18.3452	17.4736	18.6204	19.1257	17.805	17.1946	17.977	17.4656	18.8361	17.6096	17.5951	16.7731	18.1053	17.2419	17.2137	17.8606	18.805	18.786	16.92	18.265	19.5375	19.4972	20.0691	19.2466	19.0319	18.7207	17.9083	17.528
A2MG_HUMAN	ATVLNYLPK	2	20.54	-0.342	-1.43	0.1603	2.04	0.1603	19.6835	19.7439	20.6453	20.5638	19.624	19.6382	20.2302	19.7406	20.343	20.4676	20.85	20.5823	20.4972	20.5165	20.9171	20.6453	20.4775	20.3645	20.9672	20.8269	20.3857	20.3645	20.4874	20.1704	19.9459	20.0951	20.5823	20.2184	20.8113	20.7955	20.4972	20.4476	21.3376	21.1269	21.6453	21.4972	21.7634	21.0156	20.6006	20.3752
A2MG_HUMAN	Q(-17.03)QNAQGGFSSTQDTVVALHALSK	3	19.29	-0.231	-0.8	0.42704	0.64	0.42704	18.4004	18.7039	19.586	19.5507	18.3365	18.2967	19.7356	19.0184	19.4835	19.3709	19.6096	NA	19.1825	19.4108	19.6749	19.2161	18.7273	18.5318	19.8742	19.3277	19.1079	19.2466	19.5601	19.0156	18.5988	18.7406	19.8576	19.8469	19.3667	19.719	19.3386	19.4087	19.8742	19.7828	19.8772	19.7667	20.265	19.1457	19.2832	18.392
A2MG_HUMAN	DTVIKPLLVEPEGLEK	3	21.76	-0.387	-1.73	0.09057	3	0.09057	21.1704	21.2184	21.5261	21.3211	21.0292	21.0625	21.6409	21.2989	21.5915	21.502	22.0886	21.6886	21.6096	21.6628	22.0886	21.8802	21.4324	21.3211	22.2066	22.0821	21.9672	21.9388	21.7098	21.3805	21.4972	21.5823	21.5165	21.3645	21.9495	22.1363	21.7675	21.823	22.391	22.1976	23.119	22.953	22.5662	21.9024	21.8034	21.5869
A2MG_HUMAN	DTVIKPLLVEPEGLEK	2	19.22	-0.492	-2.13	0.03933	4.52	0.03933	18.7731	18.7273	19.5204	19.1994	18.2184	17.8846	18.8144	18.6417	18.8269	18.8081	19.547	19.4874	19.2066	19.1307	19.1898	19.2066	18.528	18.4933	19.8315	19.5451	19.4536	19.5011	18.5011	18.4736	19.002	19.0074	19.2161	19.0426	19.5394	19.5787	19.3878	19.3211	19.5694	19.7173	20.8113	20.8346	19.7764	19.719	19.6186	19.3452
A2MG_HUMAN	HNVYIN(+.98)GITYTPVSSTNEK	2	18.26	-0.458	-1.37	0.1789	1.87	0.1789	17.7923	17.6593	19.2741	19.0612	16.2805	15.7073	18.7634	18.1898	18.3962	18.6937	19.0899	18.9658	18.3624	18.3012	18.3962	18.2741	16.7471	16.049	18.6523	17.9024	17.8484	17.9714	18.3012	17.7731	17.5657	17.5356	19.5787	19.4004	18.6311	18.6903	18.9573	18.7173	18.4415	18.4656	18.9992	19.0265	19.2396	18.9083	17.9545	17.7073
A2MG_HUMAN	HNVYIN(+.98)GITYTPVSSTNEK	3	21.8	-0.316	-1.02	0.31386	1.04	0.31386	21.0224	21.0821	22.632	22.2679	20.6006	20.6006	22.2535	21.7182	22.0821	22.1174	22.6584	22.2736	21.2593	21.7634	22.1642	21.8802	20.8576	20.5545	21.2361	21.8423	21.4273	21.4825	22.0559	21.714	20.9672	21.1765	22.9207	22.6843	21.928	21.9352	21.5915	22.1825	22.3457	22.0224	22.6628	22.5568	23.1931	21.953	21.2184	21.1642
A2MG_HUMAN	SIYKPGQTVK	2	18.2	-0.408	-1.56	0.1251	2.45	0.1251	17.1053	17.3145	18.0426	18.0951	17.2967	16.9992	18.392	17.5805	17.9373	17.8787	18.5127	18.6835	18.2372	18.3056	18.4293	18.714	17.8906	17.4736	18.6697	18.3189	17.9992	18.2877	18.0638	17.7073	17.7667	17.9083	18.2372	18.3056	18.4736	18.4415	18.1357	18.3962	18.7602	18.6766	19.5787	19.5375	19.3012	18.6488	17.9545	17.8606
A2MG_HUMAN	ALLAYAFALAGNQDK	2	19.75	-0.595	-1.92	0.06182	3.68	0.06182	19.3408	19.0951	20.7223	20.265	18.6523	18.5394	19.3857	19.0399	19.5805	19.9316	20.3321	19.8682	20.002	19.5676	20.1825	20.1079	17.9992	17.2604	19.8315	19.2558	19.7683	19.4696	19.9287	19.4815	19.7323	19.3079	20.5731	20.2302	20.2302	20.2419	20.1704	19.8392	20.4476	20.0821	20.9171	20.6276	20.8034	20.2877	19.562	19.1531
A2MG_HUMAN	ALLAYAFALAGNQDK	3	19.07	-0.505	-1.79	0.08098	3.19	0.08098	18.3794	18.6731	19.6835	19.5951	18.1307	18.1898	18.7955	18.2042	19.0129	19.562	19.4415	19.2535	19.1257	19.1898	19.5413	19.4516	17.417	16.8606	19.0925	18.7373	19.0074	18.6024	19.356	18.8667	18.8667	18.8515	19.6276	19.6006	19.5185	19.5337	19.1898	19.1801	19.8034	19.4854	20.2535	19.85	20.0691	19.668	18.606	18.4933
A2MG_HUMAN	KYSDASDC(+57.02)HGEDSQAFC(+57.02)EK	3	17.77	-0.222	-0.86	0.3952	0.74	0.3952	16.6096	16.3987	17.4815	17.6382	16.9545	16.786	18.265	17.805	17.8787	17.7207	18.0532	18.1307	17.5731	17.624	18.6453	18.2922	17.4496	17.1655	18.4129	18.2741	17.2604	17.6937	18.1206	17.805	17.2419	17.0951	18.0102	18.1704	17.7923	17.7273	18.0156	18.0638	18.2279	18.0795	18.7439	18.8018	18.6628	17.8965	17.1357	17.0638
A2MG_HUMAN	KYSDASDC(+57.02)HGEDSQAFC(+57.02)EK	2	13.34	0.064	0.12	0.90816	0.01	0.90816	NA	NA	13.3443	NA	NA	NA	NA	NA	NA	13.1517	14.0617	13.5981	13.1033	NA	NA	13.0189	NA	NA	14.464	12.6393	12.6618	11.9293	12.3276	11.865	NA	NA	NA	13.412	13.0617	NA	13.5746	13.6439	14.1752	13.3443	15.183	14.863	12.6348	13.3443	NA	NA
A2MG_HUMAN	YSDASDC(+57.02)HGEDSQAFC(+57.02)EK	3	17.24	-0.151	-0.56	0.57778	0.31	0.57778	15.8188	16.0383	16.6382	17.0211	16.8727	16.7987	17.6869	17.2512	17.4893	17.4004	17.2787	17.4576	16.9083	17.2877	17.92	17.4334	17.0532	17.0847	17.7796	18.0211	16.8484	17.1946	17.7207	17.4252	16.3971	16.5065	17.1946	17.6382	17.1155	17.2232	17.3836	17.7073	17.6662	17.6523	17.8545	18.2512	18.185	17.3667	16.4399	16.4799
A2MG_HUMAN	YSDASDC(+57.02)HGEDSQAFC(+57.02)EK	2	13.96	-0.422	-0.98	0.33486	0.95	0.33486	11.9476	12.6684	13.9748	13.8337	11.8688	11.4818	14.4448	13.3853	14.0785	14.6495	14.7987	14.6382	14.1908	13.9567	15.1946	14.5204	13.3987	12.2586	15.049	14.6039	13.8918	13.6096	13.8037	13.1954	13.3021	13.0951	15.0405	14.5142	13.6096	14.5387	14.2805	14.6495	14.7524	14.7099	15.5296	15.5951	15.2549	13.9012	13.2318	12.8688
A2MG_HUMAN	QQNAQGGFSSTQDTVVALHALSK	3	20.51	-0.262	-0.92	0.36275	0.85	0.36275	19.724	19.9459	21.0886	21.002	19.4004	19.5805	21.0951	20.3752	20.5731	20.7876	20.9024	20.714	20.2877	20.3538	20.8651	20.3211	19.7257	19.4375	20.8113	20.5069	20.2066	20.2066	20.7634	20.2877	19.7173	19.9459	21.3101	20.85	20.7056	20.7796	20.7553	20.6186	20.9388	20.7307	21.0426	21.0359	21.8876	20.6364	20.3321	19.9882
A2MG_HUMAN	DNSVHWERPQKPK	3	18	-0.257	-0.81	0.42135	0.66	0.42135	17.4415	16.7073	18.4129	18.3878	16.9658	16.579	18.9965	18.3145	18.0211	17.9826	18.4775	18.3581	17.9545	17.8238	18.7796	18.3145	17.1946	16.3904	18.3752	17.8667	17.6311	17.4087	18.6276	17.8361	17.6382	17.2967	18.92	18.9742	18.0585	17.9601	18.3365	18.3321	18.3667	18.0319	18.7173	18.5049	18.92	18.1556	17.5657	17.1946
A2MG_HUMAN	DNSVHWERPQKPK	2	15.5	0.034	0.06	0.94883	0	0.94883	14.92	13.8138	16.734	15.7419	NA	NA	16.624	15.4219	15.0701	15.3373	16.5597	15.8679	15.9748	15.0058	15.5922	15.5567	NA	NA	15.8582	14.1596	15.2288	13.9385	15.3478	14.0951	15.0659	14.0447	16.4783	16.2099	15.7936	15.5234	15.8654	15.24	16.2567	15.3786	16.786	16.0554	16.2985	16.1517	15.4383	14.4186
A2MG_HUMAN	NALFC(+57.02)LESAWK	2	19.49	-0.729	-1.96	0.0561	3.85	0.0561	18.4496	18.3145	20.4375	20.5915	18.1002	17.5582	19.3645	18.8081	19.4004	19.6662	20.2066	19.8787	19.68	19.3836	20.2184	19.8712	17.5805	16.3373	19.5146	19.0795	19.6435	19.2718	19.3277	18.8454	19.2696	18.9171	20.0691	19.9742	20.265	20.3645	19.6078	19.7356	20.417	20.1704	21.5309	21.1886	20.5731	20.1946	18.805	18.8454
A2MG_HUMAN	KDTVIKPLLVEPEGLEK	3	18.33	-0.487	-1.98	0.05454	3.91	0.05454	17.83	17.417	18.2232	18.0532	17.1752	17.185	18.3277	17.9373	18.1155	17.9992	18.7828	18.7307	18.0899	18.0638	18.5127	18.5768	17.8727	17.5507	18.7039	18.6024	18.4893	18.4536	18.1407	17.734	17.9882	17.9992	18.5507	18.2419	18.624	18.4736	18.4046	18.392	18.5842	18.7828	20.0559	19.8995	19.2832	18.7073	18.5127	18.1801
A2MG_HUMAN	LLLQQVSLPELPGEYSM(+15.99)K	3	17.68	-0.29	-0.61	0.54763	0.37	0.54763	16.253	18.1457	17.7923	18.1104	17.3495	17.9373	15.9153	16.6937	18.0847	18.9545	17.1457	17.8965	17.1053	18.209	16.8238	18.0479	17.185	17.4415	17.5507	18.1002	17.7207	17.6311	17.4972	18.0951	17.3667	18.0102	16.8606	18.3056	18.9742	19.2184	16.8846	17.7406	18.1752	18.5694	18.4736	18.0795	17.2326	17.92	16.0701	17.714
A2MG_HUMAN	LLLQQVSLPELPGEYSM(+15.99)K	2	16.46	-0.406	-0.63	0.53437	0.39	0.53437	16.1196	16.8965	16.2004	16.7471	15.1908	15.9454	13.8918	16.3269	17.6869	17.417	NA	17.0211	15.0575	16.8484	15.9904	16.1927	15.0868	16.8238	16.1556	17.5049	16.5049	17.8965	NA	17.734	14.8435	17.3581	16.5127	16.9316	17.1655	17.7731	15.8088	17.1053	15.3752	16.6523	NA	17.0532	15.968	NA	15.8965	16.8846
A2MG_HUMAN	FQVDNNNR	2	18.1	-0.176	-0.54	0.59314	0.29	0.59314	16.4087	16.9545	18.6835	18.8846	17.5049	17.4415	18.1801	17.4334	18.5318	18.5394	18.2877	18.6311	17.805	18.392	18.8113	18.2832	17.2232	17.3836	18.4129	18.4536	17.4656	17.7923	18.5842	18.265	16.8606	17.2787	18.6276	18.805	18.3624	18.7892	18.2512	18.5842	18.4087	18.5356	18.6835	18.6903	19.5356	18.2184	16.9658	17.0638
A2MG_HUMAN	FSGQLNSHGC(+57.02)FYQQVK	3	18.21	-0.27	-1.03	0.31086	1.05	0.31086	17.5356	17.5878	17.7406	17.7273	17.4004	17.83	18.6204	18.0211	18.1994	18.2137	18.4775	18.2967	17.7073	18.0585	18.6523	18.1155	18.0102	17.7731	18.9402	18.6347	18.1507	18.1704	18.4004	18.0426	17.7073	17.9142	18.1002	17.9545	18.3836	18.3408	17.8846	18.3624	18.6168	18.7073	19.4252	19.0873	19.3123	18.2922	18.2787	17.8175
A2MG_HUMAN	SSGSLLNNAIK	2	19.98	-0.274	-1.06	0.29621	1.12	0.29621	19.2349	19.4067	19.9054	20.4067	19.0691	19.1704	20.1079	19.5951	20.1704	20.2535	19.8361	19.8377	19.6453	20.0292	20.6186	20.1946	19.3538	19.547	20.2066	20.343	19.7796	20.0559	20.1457	20.0156	19.4415	19.7056	19.5768	19.9459	20.2184	20.3645	19.856	20.2989	20.2419	20.5165	20.7553	20.8423	21.2764	20.265	19.5823	19.5185
A2MG_HUMAN	LHTEAQIQEEGTVVELTGR	3	20.54	-0.485	-1.68	0.0994	2.84	0.0994	19.6783	19.8253	20.2535	20.417	19.5146	19.6078	20.7876	19.9142	20.4273	20.5356	21.2535	20.9742	20.3857	20.7307	21.0156	20.6186	19.4596	19.2184	20.8576	20.417	20.5069	20.3857	20.5356	20.0426	19.8591	20.1457	20.9316	20.7634	20.654	20.9098	20.6714	20.8727	21.0426	21.1395	21.7553	21.7348	21.8913	20.8269	20.6886	20.2419
A2MG_HUMAN	ETTFNSLLC(+57.02)PSGGEVSEELSLK	2	19.02	-0.746	-1.93	0.06043	3.72	0.06043	18.4656	17.7923	20.002	19.8576	17.1053	16.5864	18.6869	18.2696	19.4211	19.1874	19.3941	19.6435	19.0585	19.163	19.4191	18.6937	16.7207	16.0383	19.8423	19.5564	18.9316	19.1002	18.8484	18.6024	17.9024	18.3012	20.3857	20.0691	18.9054	19.6954	19.624	19.6132	19.7022	19.606	20.343	20.3211	20.2302	19.2113	19.4456	18.9798
A2MG_HUMAN	ETTFNSLLC(+57.02)PSGGEVSEELSLK	3	20.02	-0.376	-0.75	0.46142	0.56	0.46142	18.1457	19.2326	20.5915	NA	18.8936	18.6835	20.1457	NA	19.9459	20.0951	20.5451	NA	20.0292	NA	20.8727	NA	19.3857	NA	20.9098	NA	20.5451	18.624	20.3321	NA	18.9909	NA	NA	NA	20.6096	20.714	NA	NA	21.5823	NA	20.5545	NA	21.2184	NA	19.5011	20.3962
A2MG_HUMAN	SLNEEAVKK	2	17.12	-0.268	-0.89	0.37894	0.79	0.37894	15.7498	16.0102	18.0265	17.8667	16.1033	15.9904	17.68	16.9992	17.3495	17.2419	17.5582	17.9545	17.0951	17.2419	17.5878	16.8727	16.1216	16.2175	17.1257	17.0102	16.4688	16.68	17.2232	17.0951	16.1457	16.2823	18.209	17.9142	17.5432	17.6311	17.4893	17.4893	17.5049	17.3233	18.0691	17.8606	18.3495	17.392	16.2475	16.2456
A2MG_HUMAN	FEVQVTVPK	2	20.78	-0.547	-2.08	0.04326	4.34	0.04326	19.6505	19.8222	20.9672	20.9459	19.6835	19.6132	20.4576	19.805	20.6006	20.8269	21.3752	21.3101	20.7715	20.7955	21.2244	20.9243	19.786	19.7667	20.9951	20.8802	20.7471	20.7389	20.6364	20.3538	20.1704	20.3645	21.2535	21.2006	21.2877	21.2419	20.8269	21.002	21.3538	21.3211	22.0756	21.9024	22.1269	21.2535	20.7389	20.5451
A2MG_HUMAN	SSGSLLNN(+.98)AIK	2	17.53	-0.369	-1.31	0.19548	1.73	0.19548	16.3356	17.0319	17.392	18.1053	16.6662	16.6662	17.2137	17.0102	17.6593	17.8965	17.4004	17.5878	17.2512	17.6662	18.1357	17.9826	16.8606	17.1155	17.3836	17.528	17.5805	17.8906	17.4815	17.5731	16.9882	17.5127	17.4893	17.4576	17.68	17.8238	17.3752	17.8727	17.9316	18.0951	18.8906	18.6766	18.734	17.7796	16.8113	16.624
A2MG_HUMAN	GHFSISIPVK	2	20.5	-0.411	-1.53	0.13451	2.33	0.13451	20.1581	19.8876	21.4874	21.0559	19.4913	19.1332	20.5069	19.9882	20.4576	20.7223	20.8423	20.8346	20.5823	20.3211	20.68	20.6006	19.392	18.9601	20.6096	20.2184	20.5261	20.3962	20.6186	20.1946	20.1946	19.9301	21.5261	21.0691	21.0292	20.9316	21.0359	20.5638	21.0559	20.7223	21.002	20.8346	21.3101	20.9171	20.3538	19.9459
A2MG_HUMAN	AYIFIDEAHITQALIWLSQR	3	18.52	-0.88	-1.86	0.07031	3.44	0.07031	17.5582	17.2419	20.4067	20.0691	16.9882	17.805	17.714	17.4004	18.7731	18.5582	19.6937	19.197	18.7892	18.1801	18.2787	18.3145	16.3752	16.3356	16.0909	17.9024	18.9316	18.2877	18.9573	18.7073	18.4046	17.3233	20.6186	20.5451	20.2066	20.2989	19.1181	19.0951	17.977	16.7471	20.1581	19.606	19.2696	18.9658	18.3878	17.6662
A2MG_HUMAN	DM(+15.99)YSFLEDMGLK	2	17.62	-0.524	-1.3	0.20111	1.69	0.20111	16.6662	17.7602	17.4893	17.7406	16.6382	17.0532	16.2099	16.9882	18.4736	18.6382	17.2512	18.3709	17.5582	18.2922	16.9658	17.6869	15.9748	16.3163	17.4004	17.7273	17.7923	18.265	16.9658	17.9992	17.4496	18.2419	17.1752	18.2832	18.3624	18.7373	17.7073	18.3878	17.7207	18.209	18.1556	18.5731	17.5432	18.0211	16.4767	17.6168
A2MG_HUMAN	MVSGFIPLK(+57.02)PTVK	3	18	-0.537	-1.82	0.07498	3.33	0.07498	17.1155	16.92	18.1307	18.1053	16.4285	16.2344	18.2279	17.8361	17.9545	17.8846	19.1432	18.8667	18.3581	18.4087	18.3145	18.185	17.2326	16.786	17.2696	17.1556	17.5951	17.4087	18.1104	17.9882	17.6593	17.528	19.5069	19.2255	18.3408	18.1457	18.5657	18.6558	18.4854	18.2184	18.9937	18.7987	19.343	18.7667	17.0847	16.8846
A2MG_HUMAN	NQGNTWLTAFVLK	2	21.35	-0.485	-1.53	0.13435	2.33	0.13435	20.7471	20.7223	22.4221	22.3239	20.002	19.805	21.4923	20.9601	21.5069	21.7098	22.0625	21.8614	21.5915	21.4825	21.8538	21.6671	19.3365	18.6132	21.2125	20.8269	21.0756	20.8191	21.4476	21.1015	20.895	20.8423	22.391	22.2736	21.9566	21.9098	21.7675	21.68	21.9207	21.6886	22.1734	21.8346	22.5869	21.9459	20.8423	20.7553
A2MG_HUMAN	NQGNTWLTAFVLK	3	18.59	-0.341	-0.91	0.36607	0.83	0.36607	17.624	18.2558	19.2419	19.2832	17.6662	17.5127	19.0559	18.1407	18.5768	18.9373	19.3941	18.7039	18.8995	18.6347	19.3688	19.2184	17.2042	15.9904	18.6488	17.9316	18.714	17.8667	19.265	18.3495	18.3145	17.9658	19.002	19.1457	18.9965	18.724	18.6453	18.8606	19.4913	19.2113	19.3079	18.5242	19.5356	19.1307	17.6662	18.3962
A2MG_HUMAN	DLTGFPGPLNDQDN(+.98)EDC(+57.02)INR	3	20.2	-0.246	-1.05	0.29961	1.1	0.29961	19.3709	19.8361	19.4067	19.92	19.4815	19.4293	20.0292	19.9316	20.2764	20.0426	20.6971	20.417	20.1206	20.417	20.6276	20.6886	19.8772	19.7844	20.5165	20.6364	20.2184	20.2535	20.0559	20.0691	19.7257	20.0156	19.5988	20.0292	20.417	20.4874	20.0821	20.3645	20.7223	21.0625	21.1269	21.0292	20.6453	20.5165	20.265	19.7389
A2MG_HUMAN	DLTGFPGPLNDQDN(+.98)EDC(+57.02)INR	2	18.47	-0.448	-1.74	0.08958	3.02	0.08958	17.9316	17.786	18.6628	18.7207	16.977	16.7207	18.0899	18.0795	18.209	18.6523	19.0612	19.2442	18.6204	18.4893	18.7406	18.5204	17.4415	17.3836	18.9083	18.7439	18.2232	18.4536	17.9601	17.9024	18.0372	18.0156	18.83	18.6024	18.6311	18.9742	18.8081	18.8454	18.8817	18.6835	19.7987	19.9459	19.3731	18.9402	18.5842	18.4496
A2MG_HUMAN	NQGN(+.98)TWLTAFVLK	2	16.79	-0.604	-1.84	0.07314	3.37	0.07314	16.2194	15.968	17.92	17.4972	15.1635	14.887	16.3684	16.2288	17.1655	17.2512	17.5204	17.1556	17.0319	16.92	17.3836	17.1655	14.8386	14.2137	16.5612	16.3684	16.5341	16.2023	16.9083	16.5537	16.456	16.4925	17.8175	17.3408	17.3233	17.3408	17.3145	17.0743	17.5582	17.3581	18.0479	17.6869	18.1946	17.5127	16.0764	16.1155
A2MG_HUMAN	Q(-17.03)TVSWAVTPK	2	18.49	-0.446	-1.95	0.05816	3.79	0.05816	17.714	17.7273	17.6662	17.5356	17.7602	17.6096	18.4004	17.9601	18.1704	18.0691	18.6347	18.6835	18.6204	18.6766	19.1357	18.9601	18.2279	17.92	19.1581	18.8018	18.7764	18.6835	18.5842	18.3012	18.392	18.3581	17.8667	17.8175	18.5394	18.4815	18.8175	18.9601	19.1079	19.1874	19.265	19.2184	19.4952	19.0238	18.8175	18.6593
A2MG_HUMAN	TAQEGDHGSHVYTK	3	15.52	-0.1	-0.29	0.77678	0.08	0.77678	13.6991	13.5627	16.624	16.4987	14.7628	14.5507	16.2288	15.6439	15.7445	15.7018	15.9792	16.1457	15.3408	15.4219	16.2493	15.9153	14.9431	14.7731	15.9083	15.7099	14.2438	14.8727	16.1946	15.7393	14.4448	14.3853	16.5981	16.4576	15.8113	15.8894	15.726	15.8679	15.5922	15.624	16.7731	16.7602	16.9431	15.8037	13.9567	13.7207
A2MG_HUMAN	TAQEGDHGSHVYTK	2	14.44	-0.336	-1.03	0.3093	1.06	0.3093	13.2877	13.2688	15.4252	14.9837	12.9908	12.5746	15.2251	14.6096	14.2586	14.5326	15.2586	15.0014	14.6211	14.412	14.5507	14.508	13.6883	13.1469	14.8582	14.2877	14.1984	14.183	14.3512	13.6551	13.9106	13.6991	15.5687	14.9882	14.7524	14.7524	14.9012	14.6718	14.9293	14.5265	15.669	15.6096	15.641	14.92	13.8138	13.464
A2MG_HUMAN	AFQPFFVELTMPYSVIR	3	17.5	-0.955	-1.85	0.07202	3.41	0.07202	15.9036	15.7366	18.9229	18.7073	15.448	13.7419	16.8238	16.6523	17.8965	17.6311	18.7634	18.1357	18.0847	17.7731	18.1655	18.5204	13.1548	NA	17.1053	17.6869	17.1357	16.2419	17.0426	16.6662	16.6068	16.1694	18.5805	18.8757	18.7796	18.4293	17.7471	17.9258	18.6417	18.0795	18.8817	18.3836	18.9882	18.7471	17.9488	17.9658
A2MG_HUMAN	AFQPFFVELTMPYSVIR	2	16.51	-0.275	-0.39	0.69516	0.16	0.69516	15.3987	14.365	18.5356	NA	14.2363	NA	15.601	15.1791	16.8113	16.2895	17.2604	17.2512	17.5805	16.4972	17.0638	17.2512	NA	NA	16.0124	16.3251	15.8037	15.4153	16.0167	16.2269	15.0659	14.8386	13.464	18.1407	18.0211	17.5432	16.9083	16.4399	17.2604	16.8484	17.8727	17.3321	18.0638	17.4252	17.0426	16.8965
A2MG_HUMAN	VSNQTLSLFFTVLQDVPVR	3	19.48	-0.435	-1.2	0.23917	1.43	0.23917	18.3233	17.7471	20.7876	20.2764	NA	17.2232	19.1679	18.6835	19.7764	19.6114	20.3645	19.9459	19.5261	19.4756	19.2279	19.9742	NA	NA	19.0795	18.8515	19.2137	18.6311	19.2696	19.2673	18.3012	18.2042	21.2707	20.9388	20.3962	20.5069	19.4395	19.7521	19.7907	19.3645	19.7373	19.6835	20.0559	20.0559	19.4191	NA
A2MG_HUMAN	VSNQTLSLFFTVLQDVPVR	2	14.13	0.359	0.47	0.64471	0.22	0.64471	NA	NA	15.9012	14.3581	NA	NA	NA	NA	NA	13.5627	NA	NA	14.3718	NA	NA	NA	NA	NA	13.9658	13.0481	NA	NA	13.1908	NA	NA	NA	15.4799	15.0319	15.1317	14.4893	NA	NA	NA	12.1357	NA	NA	14.3163	NA	12.7814	NA
A2MG_HUMAN	YILN(+.98)GGTLLGLK	2	15.75	-0.116	-0.4	0.69281	0.16	0.69281	14.9658	15.8509	16.4186	16.7987	14.7576	14.7366	15.3304	15.4925	16.1135	16.3581	16.3356	16.1576	15.7757	15.6745	15.9269	16.1196	14.1984	14.5805	15.8386	15.997	NA	15.3163	16.0405	15.9362	14.5387	14.8727	16.2456	15.6439	16.3198	16.4203	15.9635	16.1337	16.3391	16.4203	15.365	NA	16.7602	16.3426	15.0058	15.2363
A2MG_HUMAN	D(+57.02)MYSFLEDMGLK	3	16.74	-0.253	-0.63	0.53222	0.4	0.53222	15.6382	NA	16.1397	16.7073	16.2269	NA	17.417	16.9658	16.9882	16.92	17.6593	17.5657	16.5716	16.9658	17.5127	17.2877	15.5567	14.7987	15.5204	15.6634	NA	15.0447	16.1497	NA	15.4252	NA	16.7471	17.6453	17.0847	17.0951	17.1155	18.0691	17.714	17.5657	18.0585	17.9373	18.0156	17.4087	15.2549	15.601
A2MG_HUMAN	D(+57.02)MYSFLEDMGLK	2	15.43	-0.957	-2.12	0.0402	4.48	0.0402	14.7099	13.9658	15.8703	16.1713	13.3853	13.6883	15.0405	14.8965	15.4704	15.6183	16.92	16.7602	15.9567	16.068	16.1417	16.0909	12.7834	11.4357	13.9926	14.0014	14.0617	14.9385	15.183	14.8037	15.3853	15.3547	16.977	17.1257	15.5657	16.2895	16.4203	16.734	16.4269	16.2213	16.9658	16.2419	17.3233	16.6937	14.6325	14.768
A2MG_HUMAN	SLFTDLEAENDVLHC(+57.02)VAFAVPK(+57.02)	3	17	-1.005	-1.96	0.05622	3.85	0.05622	15.8287	15.6325	17.4087	17.3056	15.691	15.6297	16.9658	16.7471	16.8606	17.1946	18.3012	18.2372	17.6869	17.7273	17.3145	17.3836	14.0701	NA	15.448	12.6926	16.0145	16.2732	16.9316	16.4987	16.1337	16.6662	18.8269	18.6347	17.5582	17.624	18.1257	18.2512	17.528	17.5878	18.6903	18.5165	18.6869	18.3321	15.6662	16.2118
A2MG_HUMAN	YDVEN(+.98)C(+57.02)LANK	2	16	-0.308	-1.11	0.27251	1.24	0.27251	14.9106	15.2769	15.1437	15.4893	15.5864	15.4544	15.9153	15.6154	15.8942	15.9748	15.8188	16.1297	15.4831	16.1377	16.3904	16.5447	16.0701	15.8965	16.3718	16.7731	16.0145	16.2787	16.2567	16.0405	15.2877	15.959	15.3233	16.0617	15.7099	16.1576	15.8582	16.183	16.456	16.5356	17.0638	17.2967	16.9545	16.1317	15.718	15.7524
A2MG_HUMAN	KDNSVHWERPQKPK	3	15.85	-0.308	-0.78	0.43839	0.61	0.43839	15.0232	14.5326	16.4909	16.1497	15.0014	13.7419	17.1946	16.2841	15.9177	15.7393	16.3667	16.1236	16.1115	15.6828	16.093	16.435	15.2659	14.0014	16.1417	15.5981	15.3092	15.0014	16.7207	15.6855	15.4956	15.4054	17.4496	17.0211	15.913	15.3443	16.2696	16.2805	16.4831	15.9748	16.8113	16.5311	16.2307	16.1576	15.3954	14.5746
A2MG_HUMAN	NQ(+.98)GNTWLTAFVLK	2	16.59	-0.691	-1.93	0.06103	3.71	0.06103	15.4512	15.7366	17.6869	17.8423	14.8138	14.2586	16.2326	NA	16.9992	16.624	17.1556	17.2512	16.7987	16.8484	16.8361	16.977	14.5387	13.9012	16.4219	16.3803	16.1869	16.4004	16.8361	16.2512	16.0036	16.2659	18.0951	18.0211	NA	17.1053	17.0743	17.3233	17.3495	17.1946	17.6168	17.3495	17.8727	17.1752	15.7628	15.8582
A2MG_HUMAN	SGFIPLKPTVK	2	16.56	-0.394	-0.53	0.59905	0.28	0.59905	14.7576	16.624	16.6523	18.5165	14.0868	15.3021	16.3286	16.049	17.8545	18.1898	16.4987	18.1053	15.2213	17.2787	16.7471	16.5775	14.183	15.6439	15.9177	17.2967	15.1596	16.7731	16.1752	16.9545	14.2659	16.365	17.2696	18.6096	16.8113	17.6096	NA	17.7471	15.7233	17.9024	17.2042	17.6382	17.9992	16.0889	15.2659	16.5775
A2MG_HUMAN	QTVSWAVTPK	2	18.93	0.026	0.04	0.96505	0	0.96505	19.3386	NA	18.5805	17.0102	19.1581	18.9516	NA	19.8113	19.1825	19.1556	NA	16.0276	19.0265	NA	19.5601	20.1332	19.2922	NA	NA	20.1825	19.92	20.1206	19.9601	20.0426	19.5694	19.7892	NA	NA	17.2419	17.1752	19.3012	NA	16.8727	18.8817	19.1605	17.7923	18.9024	NA	NA	NA
A2MG_HUMAN	TEVSSN(+.98)HVLIYLDK	3	17.72	-0.565	-1.01	0.31623	1.03	0.31623	14.3021	14.4512	18.6662	18.8113	16.417	16.5034	17.9826	14.8965	18.4334	18.2787	18.9937	18.2512	17.7987	18.0372	18.5011	18.0319	16.8238	16.7731	18.4536	18.2512	17.7796	17.7667	18.3277	18.0743	16.786	17.1357	19.2042	19.1507	18.3145	18.2967	18.3277	18.5951	18.6628	18.4736	18.9054	18.6347	19.2512	17.9658	14.5922	15.7073
A2MG_HUMAN	TEVSSN(+.98)HVLIYLDK	2	15.8	-0.542	-1.38	0.1765	1.92	0.1765	15.0145	NA	16.494	16.1927	NA	NA	NA	NA	15.8435	15.3512	16.3408	15.786	NA	14.3786	NA	15.3512	NA	NA	NA	14.6883	15.2061	14.8918	NA	15.1155	NA	NA	17.417	16.9545	16.0036	15.3786	16.0743	15.691	15.9992	15.9792	16.5142	16.4893	16.5612	15.4736	15.6662	15.8557
A2MG_HUMAN	EQAPHC(+57.02)IC(+57.02)AN(+.98)GR	3	15.41	-0.469	-1	0.32079	1.01	0.32079	13.6439	13.5142	15.7911	15.8263	15.049	14.5805	15.0319	13.9837	16.1297	15.7313	13.92	14.7731	13.9293	14.2061	16.2604	15.5387	15.4799	15.5265	17.5127	17.1357	16.1908	16.2859	15.8918	15.4925	15.0826	14.6154	13.5018	13.7936	16.3356	16.008	14.6039	14.7046	16.6937	16.5937	17.8906	17.7471	16.8846	14.8775	15.0362	14.7046
A2MG_HUMAN	EQAPHC(+57.02)IC(+57.02)AN(+.98)GR	2	13.99	0.588	0.58	0.5747	0.34	0.5747	NA	NA	NA	14.183	NA	NA	NA	NA	NA	NA	NA	NA	NA	NA	NA	NA	NA	NA	NA	14.5805	NA	14.0617	NA	NA	NA	NA	NA	NA	NA	NA	NA	12.1548	NA	NA	NA	15.7628	NA	NA	NA	13.1938
A2MG_HUMAN	Q(-17.03)FSFPLSSEPFQGSYK	2	18.06	-0.744	-1.64	0.10956	2.68	0.10956	16.5127	17.9714	NA	17.417	NA	NA	16.2714	17.5582	17.392	17.6731	18.5356	18.1801	NA	18.3538	17.3495	18.5318	16.7987	17.0102	18.5242	18.4252	18.4375	18.3794	17.4893	17.3321	17.7796	18.1556	NA	18.7173	17.6311	18.4252	18.417	18.7569	18.4415	19.8965	19.9882	20.1332	17.714	18.2232	17.3667	18.4854
A2MG_HUMAN	FQVDNN(+.98)NR	2	17.1	-0.047	-0.08	0.93308	0.01	0.93308	14.7046	NA	17.6168	17.9431	NA	NA	17.2137	15.9454	17.5049	17.3581	17.3056	17.5878	16.9992	17.2419	17.786	17.3581	NA	NA	17.4815	17.4576	16.624	17.0847	17.5507	NA	16.0405	NA	17.3495	17.4334	17.6096	17.6311	17.0426	16.4956	17.7005	17.6168	17.9083	17.8787	18.5915	NA	16.0447	13.1596
A2MG_HUMAN	DMYSFLEDMGLK(+57.02)	2	15.99	-0.956	-2.24	0.03029	5.02	0.03029	14.9476	14.8138	16.4431	16.3718	14.0102	13.5746	15.8312	15.2288	16.0909	15.755	17.5582	17.5127	16.8727	16.7471	16.5387	16.7471	13.3443	12.1923	14.9837	14.6607	15.1596	15.669	16.0575	15.6579	16.0319	15.9269	17.4576	17.5049	16.2895	16.4925	16.9316	17.0743	16.8727	16.8484	17.3581	17.1257	17.786	16.977	15.2841	14.8435
A2MG_HUMAN	MC(+57.02)PQLQQYEM(+15.99)HGPEGLR	3	17.88	-0.323	-0.94	0.3531	0.88	0.3531	16.7731	17.9373	17.0847	17.8787	17.185	17.2512	17.3667	18.0102	18.4854	18.7439	17.8238	18.2558	17.185	18.2604	17.1752	17.6869	17.0211	17.5951	18.0479	18.6276	18.0479	18.5127	17.6096	18.5088	17.1357	18.1206	17.7273	18.0691	18.3365	18.4972	17.7731	18.265	17.8113	18.3189	18.4087	18.3878	17.9545	17.9545	17.4576	17.9488
A2MG_HUMAN	VGFYESDVM(+15.99)GR	2	17.31	-0.331	-0.95	0.34723	0.9	0.34723	16.2549	16.8238	16.8727	17.734	16.6662	17.2042	16.5372	16.9316	17.6731	17.9658	17.8606	18.0951	16.9083	17.6662	16.068	17.2232	16.412	17.1752	17.3495	17.5049	17.3495	17.7987	17.0951	17.9826	16.7471	17.8113	17.1946	17.8423	17.6168	17.6937	17.8423	18.0372	17.5204	17.7207	17.1752	17.5731	17.3056	17.4656	16.4318	17.3495
A2MG_HUMAN	SASN(+.98)MAIVDVK	2	16.3	-0.285	-0.81	0.42209	0.66	0.42209	15.0743	15.3581	17.1155	17.805	14.8337	14.8775	15.8361	15.2326	17.3667	16.7073	17.2419	16.6096	15.9882	16.1377	16.9083	15.9567	15.5265	15.4956	16.4736	16.5326	15.968	15.9613	16.7987	16.7207	15.24	15.5537	16.977	17.4415	16.5657	16.5417	16.2307	16.8238	16.5492	16.6523	16.3198	17.2512	17.3233	16.4236	15.9223	15.5173
A2MG_HUMAN	N(+.98)QGNTWLTAFVLK	2	15.69	-0.588	-1.39	0.1717	1.94	0.1717	14.6991	15.3127	16.8846	16.5612	14.2288	14.1752	15.6662	15.6096	16.0102	16.0575	16.1596	16.2061	16.624	15.9012	16.1752	16.4186	13.0032	12.5793	15.392	14.9153	15.1517	15.7073	14.4054	16.1033	15.6268	15.718	16.9992	17.3581	16.5597	16.5065	15.8012	NA	16.786	16.2841	16.4004	NA	NA	16.3581	15.448	14.6551
A2MG_HUMAN	GGVEDEVTLSAYITIALLEIPLTVTHPVVR	3	16.95	-0.751	-1.16	0.25375	1.35	0.25375	15.8823	NA	18.9142	18.3101	NA	16.392	NA	14.4704	16.6382	16.6937	17.805	17.4893	17.4893	NA	19.4415	16.624	15.4415	15.0701	14.8965	15.7366	16.7731	16.5805	NA	NA	16.0575	15.2696	18.0372	17.83	18.1507	NA	17.5204	NA	NA	16.0889	NA	18.6168	18.7987	17.6593	NA	NA
A2MG_HUMAN	GPTQEFKK	2	14.7	-0.276	-0.8	0.42904	0.64	0.42904	12.9495	13.2834	16.0511	15.6745	13.8918	13.412	15.2251	14.3512	14.9613	14.9106	15.2251	15.6183	14.7099	14.9012	14.7471	14.6937	13.5746	13.5018	14.9658	14.4956	14.0617	14.1674	15.2438	14.7628	13.4383	13.6096	16.3954	15.9635	15.3786	15.3987	15.3786	15.3684	14.6662	14.8238	15.4956	15.3752	15.7287	15.1115	13.0851	13.2198
A2MG_HUMAN	TAQE(+21.98)GDHGSHVYTK	2	11.61	-0.788	-1.28	0.20659	1.65	0.20659	12.4357	11.8956	11.6027	10.0362	9.05528	NA	12.8396	11.9256	10.5314	11.0768	12.8218	11.1098	12.5093	11.5934	10.1923	10.3772	9.94837	NA	12.2015	10.0362	12.5746	12.4589	9.6865	NA	12.4278	11.9366	12.8198	10.3106	11.7607	11.6618	12.628	11.3106	12.7356	11.4868	12.5627	12.0532	11.7649	12.2556	12.7185	12.3106
A2MG_HUMAN	V(+57.02)GFYESDVMGR	2	15.53	-0.841	-2.38	0.02266	5.64	0.02266	13.6096	NA	15.1869	15.2363	14.365	14.2512	15.1946	15.3339	15.726	15.7961	16.6053	16.093	15.8287	16.0189	15.5951	15.7524	14.183	NA	13.5018	NA	14.6495	15.0992	15.8509	15.5805	14.9431	15.3581	16.786	16.7073	15.4893	15.6523	16.3039	16.4688	16.0722	15.6634	16.0532	15.7099	17.0743	15.9476	NA	NA
A2MG_HUMAN	FSGQLN(+.98)SHGC(+57.02)FYQQVK	3	16.9	-0.451	-1.36	0.18233	1.85	0.18233	15.4153	16.0469	15.8062	NA	15.9904	16.5834	17.0426	16.9316	16.5761	16.3216	17.2604	17.1155	16.093	NA	17.5657	NA	16.7731	16.5492	17.6453	17.5432	NA	17.1556	17.1556	17.0426	16.3971	16.365	17.0319	16.4448	16.8238	NA	16.4219	NA	17.7731	17.4736	18.209	18.2741	18.4696	17.1257	16.4846	16.624
A2MG_HUMAN	HNVYIN(+.98)GITYTPVSSTN(+.98)EK	3	17.63	-0.479	-0.75	0.45482	0.57	0.45482	17.4496	17.4972	16.8965	18.8965	NA	15.2913	18.7667	16.6523	18.5165	19.0129	17.2787	18.6168	17.7073	16.2641	18.547	16.8965	15.755	16.9658	16.8361	17.9316	16.3443	17.6024	16.977	17.9431	17.3495	17.4415	18.0532	17.7207	18.6453	18.7039	17.8606	18.7602	16.3954	18.7987	NA	17.9882	18.7039	NA	17.5432	17.714
A2MG_HUMAN	SSSNEEVMFLTVQVK	3	17.57	-0.669	-0.94	0.35197	0.89	0.35197	16.0971	16.3339	17.185	16.0511	16.977	16.92	18.185	15.8435	18.3145	18.6382	18.6453	16.6662	17.8545	17.1946	19.0506	17.8906	15.863	NA	17.8727	16.5188	17.7731	17.2877	18.83	17.9601	17.1457	14.3987	19.4913	19.4025	18.5657	17.8606	18.2512	18.5731	18.7667	17.4576	NA	NA	18.7173	16.0701	17.7471	17.5507
A2MG_HUMAN	SSSNEEVMFLTVQVK	2	18.45	-0.254	-0.25	0.80336	0.06	0.80336	18.5842	18.6168	19.7796	18.9488	17.8238	17.2042	19.7812	17.8484	19.4435	19.4232	NA	19.2809	19.7056	19.0717	20.0821	18.1752	16.734	13.8138	14.3373	18.392	19.1432	18.6971	19.9459	18.6558	12.9908	18.0479	20.8423	19.1655	18.6382	19.2967	20.0426	19.7586	19.5451	17.7602	17.4252	18.9714	NA	16.8727	19.729	18.4972
A2MG_HUMAN	D(+21.98)LKPAIVK	2	14.66	-1.015	-2.06	0.04818	4.23	0.04818	15.8727	16.0511	NA	NA	13.3853	13.5507	14.92	13.8918	13.5142	14.8337	NA	13.7099	14.7153	15.0145	NA	13.0651	NA	12.0258	13.8533	NA	15.7783	14.6382	NA	NA	15.6125	15.5018	NA	14.392	14.0617	NA	14.4512	15.2732	15.2438	15.4987	13.8435	NA	NA	14.9792	16.8606	16.0297
A2MG_HUMAN	LLIYAVLPTGD(+21.98)VIGDSAK	3	15.42	-0.781	-2.03	0.05067	4.12	0.05067	15.5951	15.4893	NA	NA	13.92	NA	14.8918	13.863	15.8213	16.0058	NA	14.7366	15.1713	15.0319	NA	NA	NA	NA	14.4383	14.6937	16.2841	15.5922	NA	NA	14.5447	14.5627	16.0806	16.0722	15.4021	15.448	15.3443	15.5234	16.6382	15.9476	NA	14.5142	16.6523	15.9613	16.5995	16.2696
A2MG_HUMAN	LLIYAVLPTGD(+21.98)VIGDSAK	2	15.3	-0.65	-1.76	0.0893	3.09	0.0893	16.0889	16.1752	NA	NA	14.3581	13.8037	15.2659	15.2023	15.6039	15.2985	NA	14.0102	NA	14.6607	14.5387	NA	NA	NA	14.7936	14.8679	15.8894	16.0276	NA	14.9106	14.6607	15.3786	15.6551	15.5775	NA	NA	15.2363	15.7731	NA	14.7099	NA	NA	15.5597	NA	17.1655	16.5612
A2MG_HUMAN	M(+15.99)C(+57.02)PQLQQYEMHGPEGLR	3	17.09	-0.196	-0.45	0.65307	0.2	0.65307	16.1094	17.2512	17.5582	17.4087	16.4704	16.7602	16.3937	16.977	17.7471	18.0743	NA	17.0638	16.4528	17.3495	15.8188	16.7987	16.4318	16.8965	17.392	17.8846	17.3667	17.9882	16.5311	17.8423	16.2194	17.4893	16.68	17.7731	17.9882	18.1002	16.7731	17.5127	16.5582	17.2877	17.83	17.6731	15.9792	17.1155	16.0036	17.0951
A2MG_HUMAN	Q(-17.03)KDN(+.98)GC(+57.02)FR	2	13	-0.746	-1.91	0.0644	3.64	0.0644	NA	10.4094	12.9996	13.412	12.1453	11.6528	12.973	11.8572	12.8218	13.1643	NA	13.2497	NA	12.9549	13.7313	13.0918	12.0701	NA	12.9801	13.0751	12.6861	12.9855	13.3163	13.0189	11.8994	12.1674	13.0532	13.1033	13.3021	NA	12.865	13.3304	13.4383	13.5018	15.1277	15.1635	14.2288	13.3581	NA	NA
A2MG_HUMAN	SLNE(+21.98)EAVKK	2	12.98	-0.466	-1.06	0.29838	1.12	0.29838	13.8533	14.1277	12.4226	11.9766	NA	10.6528	13.5981	12.9031	12.4538	12.3907	13.1033	NA	12.9784	13.2167	NA	NA	NA	NA	12.92	11.5981	13.9567	13.2091	11.3049	NA	13.5981	13.2615	12.7545	NA	13.2213	12.9031	13.5018	12.7793	13.7419	12.9622	12.92	12.0802	NA	13.6883	14.1752	14.0189
A2MG_HUMAN	M(+15.99)VSGFIPLKPTVK	3	16.89	-0.168	-0.29	0.7769	0.08	0.7769	15.8435	17.3321	17.92	16.5522	16.5761	16.9083	NA	16.1791	17.8113	17.9431	15.913	17.624	16.1053	17.4004	15.0189	15.9635	16.7731	17.8484	16.68	17.5507	NA	17.9024	15.9725	17.6937	16.1635	17.4656	17.185	17.2967	17.624	17.9316	16.3056	17.3495	15.508	17.1752	17.4576	17.5204	16.92	16.2677	15.0405	17.0951
A2MG_HUMAN	M(+15.99)VSGFIPLKPTVK	2	15.06	-0.177	-0.22	0.83156	0.05	0.83156	NA	15.7783	NA	NA	NA	NA	NA	NA	15.4383	NA	NA	14.508	NA	15.3269	NA	NA	12.7977	15.6828	NA	NA	NA	15.7366	NA	15.3163	NA	NA	NA	15.3408	14.7099	NA	14.6382	15.1713	NA	NA	NA	NA	NA	NA	NA	15.3373
A2MG_HUMAN	LTAQPAPTSEDLTSATNIVK	2	15.01	-0.164	-0.45	0.65528	0.2	0.65528	NA	NA	15.887	14.8435	13.4512	13.7313	14.7885	NA	14.7471	NA	NA	15.6211	14.7207	14.8775	15.1635	15.2175	14.7731	13.8037	16.1752	15.6551	14.8484	14.6268	14.7153	14.6551	14.0701	14.5864	15.6382	15.92	14.0701	15.1437	15.7602	15.0617	14.8918	NA	15.5142	15.7936	14.9246	15.5893	15.5775	15.3373
A2MG_HUMAN	EEFPFALGVQTLPQTC(+57.02)DEPK	3	18.2	0.144	0.36	0.71779	0.13	0.71779	NA	17.92	18.5088	18.8817	17.1752	NA	18.4933	NA	19.0346	19.4354	18.7764	18.6132	17.7471	18.3538	NA	16.9882	NA	NA	NA	NA	17.4972	NA	18.3752	17.7987	17.1655	NA	18.2232	18.9798	18.7569	18.8846	18.1357	18.8361	18.4415	NA	NA	NA	18.1994	18.1556	16.5204	17.417
A2MG_HUMAN	KLSFYYLIMAK	2	15.77	-0.432	-0.6	0.55559	0.36	0.55559	13.6211	14.8679	17.9431	16.6523	NA	12.8572	NA	NA	NA	NA	16.9431	16.4576	15.9153	15.4318	16.624	14.92	NA	NA	15.2949	NA	NA	NA	16.417	15.3478	NA	14.1196	NA	16.7073	NA	NA	16.92	15.5775	16.7471	15.3718	17.185	16.1869	NA	16.2913	14.5687	15.3547
A2MG_HUMAN	KLSFYYLIMAK	3	16.31	-0.443	-0.75	0.45995	0.56	0.45995	NA	15.3853	17.3495	17.4496	NA	14.0617	16.5981	15.4383	NA	16.6662	17.9316	16.7987	16.2456	15.8263	17.5432	16.417	NA	NA	14.0951	14.9153	15.7498	14.2061	16.9316	15.9223	15.5981	15.0617	17.3321	17.2512	NA	16.8965	16.8238	16.1946	18.0479	16.3478	NA	NA	18.0156	NA	NA	16.1053
A2MG_HUMAN	A(+57.02)IGYLNTGYQR	2	15.9	-0.374	-0.83	0.41412	0.68	0.41412	13.8337	14.6937	NA	NA	14.4318	14.4186	15.9012	16.0638	NA	16.412	16.3408	16.8238	16.5356	16.6937	16.0189	16.4285	NA	15.2213	NA	NA	NA	NA	16.1517	16.3373	15.0362	15.8751	15.9385	16.6382	15.2985	NA	16.1713	16.7471	15.8918	17.0102	17.3145	NA	17.2512	16.4909	14.3304	14.5627
A2MG_HUMAN	DMYSFLEDMGLK(+57.02)AFTNSK	3	14.27	-0.206	-0.43	0.67169	0.18	0.67169	NA	NA	14.5922	14.5981	NA	NA	13.5265	13.5387	14.1596	NA	14.997	15.0362	14.1596	14.7628	14.1674	14.6551	NA	NA	12.5118	11.8994	NA	NA	13.9293	13.3021	NA	12.6991	15.8799	16.3233	14.1517	14.1674	14.1596	14.4576	15.0868	14.2213	14.7834	14.5326	15.906	15.4383	NA	12.1098
A2MG_HUMAN	DMYSFLEDM(+15.99)GLK	2	16.93	-0.38	-0.78	0.44166	0.61	0.44166	16.1297	17.0211	15.3786	17.1357	NA	NA	NA	NA	17.5657	18.1053	NA	17.2877	16.6937	17.1556	NA	17.0102	14.9658	16.0232	16.6523	17.1556	NA	17.4087	NA	NA	NA	NA	NA	17.4576	17.6096	17.9431	16.6662	17.2787	16.9658	17.5049	17.1457	17.4415	NA	17.0102	15.6495	16.6382
A2MG_HUMAN	ALLAYAFALAGNQDKR	3	16.35	-0.518	-1.55	0.13051	2.41	0.13051	16.734	16.5034	NA	NA	15.7445	15.9748	NA	16.92	15.3339	NA	16.1615	NA	NA	16.2099	16.9882	17.3836	13.863	14.3786	15.9882	16.2194	16.8846	16.1694	17.4004	17.2137	16.7987	16.9882	16.3632	NA	15.9837	NA	17.0638	16.7731	NA	16.3836	NA	16.1497	NA	16.3391	16.8846	16.4767
A2MG_HUMAN	VYDYYETDEFAIAEYNAPC(+57.02)SK	3	17.03	-0.08	-0.12	0.90586	0.01	0.90586	17.1457	NA	NA	NA	NA	16.1257	18.4334	NA	15.8582	NA	15.691	NA	NA	NA	18.1053	NA	16.7471	NA	17.9258	NA	16.3074	NA	18.9316	NA	16.4925	NA	15.3408	NA	NA	NA	17.0211	16.3391	17.6593	NA	NA	NA	18.1407	NA	18.3495	15.9635
A2MG_HUMAN	AVDQSVLLM(+15.99)KPDAELSASSVYNLLPEK	3	16.41	-0.337	-0.53	0.59969	0.28	0.59969	15.0701	16.392	NA	NA	NA	16.049	NA	NA	16.1074	NA	NA	NA	NA	NA	NA	NA	16.1457	16.624	NA	16.9882	16.3904	17.2696	NA	16.3478	15.4448	17.2512	NA	NA	NA	16.624	NA	NA	NA	15.8557	NA	17.0847	NA	NA	NA	16.977
A2MG_HUMAN	NQGNTWLTAFVLK(+57.02)TFAQAR	3	14.77	-0.854	-1.52	0.14008	2.3	0.14008	12.7377	NA	NA	13.9658	NA	NA	NA	13.8238	13.3163	13.8918	16.1012	15.9362	16.008	14.6096	14.8337	15.0014	NA	NA	NA	12.3853	14.183	13.5265	14.8037	13.2122	13.8238	NA	NA	14.9613	NA	15.2288	NA	15.4383	14.8287	14.9339	17.0638	16.977	16.9658	16.4496	NA	13.8435
A2MG_HUMAN	IGYLNTGYQR	2	16.04	-0.032	-0.05	0.95996	0	0.95996	NA	15.0701	16.5746	16.8965	NA	NA	NA	NA	13.9293	NA	16.3408	16.734	NA	NA	14.7576	15.601	NA	NA	16.8361	16.9316	14.2805	NA	NA	15.4767	NA	NA	17.3581	18.0102	NA	NA	16.5687	16.68	NA	14.1984	NA	NA	17.185	15.9904	NA	15.3373
A2MG_HUMAN	LLIYP(sub A)VLPTGDVIGDSAK	2	14.15	-0.854	-1.99	0.05424	3.97	0.05424	12.973	13.0379	15.1946	15.365	12.0901	NA	13.1066	NA	13.6439	13.3443	NA	14.7207	14.3092	NA	14.9339	13.5507	12.0498	12.944	NA	13.4252	14.2805	14.7153	14.4831	14.3786	13.5142	NA	15.412	15.2549	15.3512	14.183	NA	13.8918	14.1196	14.9567	15.3056	14.5922	15.3786	14.8582	NA	13.464
A2MG_HUMAN	LLIYP(sub A)VLPTGDVIGDSAK	3	13.33	-0.858	-1.61	0.11792	2.61	0.11792	NA	NA	NA	14.3233	NA	NA	NA	11.9979	13.0934	13.1815	13.7313	NA	12.2198	NA	NA	NA	10.9293	NA	NA	12.8746	NA	13.2512	13.2288	11.8416	12.5387	12.964	NA	NA	13.7207	13.5981	NA	14.2363	14.5567	14.4704	15.0701	14.2877	14.3512	14.5981	12.9996	11.8017
A2MG_HUMAN	M(-48.00)VSGFIPLKPTVK	3	16.6	-0.335	-0.83	0.41593	0.69	0.41593	NA	16.0806	NA	NA	15.2985	16.1216	17.2042	16.9316	16.624	17.1655	NA	NA	NA	17.6382	16.275	16.008	NA	15.9948	NA	16.1115	NA	15.6325	NA	16.5173	NA	16.2714	16.4688	NA	NA	NA	NA	17.8484	NA	17.1357	NA	17.2137	18.0899	NA	NA	15.9293
A2MG_HUMAN	S(+57.02)LFTDLEAENDVLHC(+57.02)VAFAVPK	3	14.86	-0.739	-1.55	0.13235	2.39	0.13235	12.6729	13.7731	14.7936	NA	13.3718	12.5531	14.7576	NA	14.5567	14.8484	14.9476	15.9269	14.8484	15.1477	14.7783	15.3478	NA	NA	NA	NA	NA	NA	14.4893	14.1984	14.1277	14.0362	16.0447	16.2841	14.0102	NA	15.8287	NA	NA	14.6551	16.5582	16.0102	16.365	16.2567	NA	NA
A2MG_HUMAN	DMYSFLE(+21.98)DMGLK	2	13.9	-1.063	-1.7	0.10669	2.88	0.10669	14.4956	14.3512	NA	NA	10.9586	NA	14.1437	NA	NA	NA	NA	NA	12.8784	13.1147	NA	NA	NA	NA	NA	NA	14.0532	14.2061	NA	NA	13.7834	14.0617	NA	NA	NA	NA	NA	NA	14.2659	14.2949	NA	NA	NA	13.5265	15.601	14.7783
A2MG_HUMAN	VVSMDENFHPLN(+.98)ELIPLVYIQDPK	3	15.25	-1.188	-2.34	0.02647	5.46	0.02647	14.7207	13.1082	NA	NA	12.9513	NA	14.2438	NA	NA	NA	NA	14.7046	15.4219	NA	15.4831	15.448	12.9996	NA	16.2194	15.1984	15.3887	14.9837	15.1074	NA	14.7366	NA	14.8823	NA	15.8361	14.8965	NA	15.1397	16.6523	NA	17.3233	16.7987	16.68	16.0167	16.0102	15.4512
A2MG_HUMAN	SLFTDLEAEN(+.98)DVLHC(+57.02)VAF	2	14.07	-0.247	-0.52	0.60729	0.27	0.60729	NA	11.9622	14.7153	14.5387	NA	NA	13.06	NA	NA	14.4512	14.2732	15.0362	13.4383	13.8238	13.412	14.887	NA	NA	13.8918	NA	NA	NA	NA	13.4512	NA	12.6506	15.3547	15.7445	13.6991	14.2586	13.8727	NA	15.1397	14.6662	NA	14.7207	14.183	NA	13.412	13.0084
A2MG_HUMAN	DLTGFPGPLNDQ(+.98)DN(+.98)EDC(+57.02)INR	3	17.07	-0.12	-0.24	0.80988	0.06	0.80988	16.1196	17.0102	NA	NA	NA	16.3198	16.8727	17.5582	16.8113	NA	NA	17.2967	16.9431	17.3056	16.9545	18.1994	15.5657	17.0319	17.417	18.265	17.2696	17.3233	17.0743	17.2787	17.0847	15.7073	15.3887	NA	NA	17.6523	NA	18.0156	17.805	18.4087	NA	18.1307	16.977	NA	16.8361	15.6154
A2MG_HUMAN	DMYSFLEDM(-48.00)GLK	3	16.05	-0.298	-0.28	0.78644	0.08	0.78644	NA	NA	NA	NA	NA	NA	NA	NA	16.5834	16.1053	14.7419	16.1053	NA	NA	NA	NA	NA	NA	NA	NA	NA	NA	NA	NA	NA	NA	NA	16.734	NA	15.24	14.3163	16.624	NA	16.1517	16.093	16.6937	17.1556	NA	NA	NA
A2MG_HUMAN	VVSM(+15.99)DENFHPLNELIPLVYIQDPK	3	18.96	-0.644	-0.7	0.49088	0.49	0.49088	NA	19.2255	NA	NA	18.4893	18.3624	NA	20.0156	18.5165	20.3962	NA	NA	NA	18.6168	NA	NA	17.5432	16.4186	18.5165	20.002	19.6575	19.5088	19.9243	18.1507	17.7207	19.4252	NA	NA	NA	NA	NA	NA	NA	NA	NA	20.8576	NA	NA	NA	NA
A2MG_HUMAN	HYD(+21.98)GSYSTFGER	2	15.38	-0.097	-0.12	0.90357	0.02	0.90357	16.7073	15.7498	NA	NA	NA	NA	NA	NA	NA	NA	14.4767	NA	14.5627	NA	NA	NA	NA	NA	NA	NA	15.7706	14.464	NA	NA	15.2805	NA	14.0951	NA	NA	NA	15.1791	NA	14.7885	NA	NA	NA	NA	NA	17.0743	16.4104
A2MG_HUMAN	SASNM(-48.00)AIVDVK	2	14.36	0.244	0.41	0.68887	0.17	0.68887	NA	NA	NA	14.9613	NA	NA	14.4512	NA	14.5864	14.8138	NA	14.3373	NA	NA	14.1033	NA	NA	NA	NA	NA	NA	NA	NA	NA	NA	NA	NA	14.8533	13.0362	NA	12.9476	14.5864	NA	14.1115	NA	14.9339	14.9748	NA	NA	NA
A2MG_HUMAN	VTGEGC(+57.02)VYLQTSLK	2	17.07	-0.426	-0.92	0.36772	0.84	0.36772	16.9882	NA	NA	NA	15.5049	16.0951	16.786	NA	NA	18.1357	NA	15.3954	NA	17.3495	17.9937	NA	NA	15.4087	18.3836	17.2967	17.2604	17.3836	18.0156	17.2137	16.624	16.7207	17.9714	17.4004	18.5242	NA	16.8846	16.3056	NA	16.8238	NA	NA	NA	NA	17.4736	16.6937
A2MG_HUMAN	AYIFIDEAHITQALIW(+31.99)LSQR	3	14.49	-0.058	-0.08	0.93852	0.01	0.93852	NA	NA	14.3853	NA	NA	NA	NA	NA	NA	14.9613	NA	NA	NA	14.0276	NA	14.6662	NA	NA	NA	NA	NA	14.0701	14.6828	13.3021	NA	14.7471	NA	NA	NA	NA	NA	NA	NA	NA	NA	NA	NA	16.4704	13.6211	NA
A2MG_HUMAN	VGFYE(+21.98)SDVMGR	2	15.39	0.576	0.47	0.65141	0.22	0.65141	16.1888	15.2137	NA	NA	NA	NA	NA	NA	NA	NA	NA	NA	NA	NA	NA	NA	NA	NA	NA	NA	14.8679	NA	NA	NA	14.8582	NA	NA	NA	NA	NA	NA	NA	NA	NA	NA	NA	NA	NA	16.1437	15.0532
A2MG_HUMAN	LVHVEEPHTETVRK	3	13.02	-0.14	-0.26	0.79989	0.07	0.79989	NA	11.6484	NA	NA	NA	NA	13.5018	13.5507	NA	NA	12.6461	13.2703	13.1131	NA	NA	13.0583	NA	NA	NA	NA	NA	12.5167	11.3934	12.2906	12.0362	13.203	13.3987	13.6325	NA	NA	NA	12.5887	NA	12.7249	14.8188	14.0951	NA	13.8238	NA	NA
A2MG_HUMAN	QQN(+.98)AQGGFSSTQDTVVALHALSK	3	16.69	0.473	0.57	0.56982	0.33	0.56982	16.7471	16.7987	NA	17.4972	16.3039	16.5878	17.6731	17.2696	17.5805	NA	14.6154	NA	NA	14.6096	17.7602	17.1556	17.0102	16.5995	18.0479	NA	NA	17.3836	18.0795	17.4252	NA	13.8727	NA	NA	NA	NA	NA	14.4318	18.0638	18.1994	14.8386	NA	18.2279	13.8533	17.3836	NA
A2MG_HUMAN	LPPNVVE(+21.98)ESAR	2	16.44	-0.185	-0.16	0.87471	0.03	0.87471	16.2419	NA	NA	NA	NA	NA	NA	NA	NA	NA	NA	NA	NA	NA	NA	NA	NA	NA	NA	NA	16.1297	NA	NA	NA	15.4576	16.0806	NA	NA	NA	NA	NA	NA	NA	NA	NA	NA	NA	NA	17.6869	17.0211
A2MG_HUMAN	SLNE(+21.98)EAVK	2	13.59	-0.89	-1.62	0.12571	2.63	0.12571	14.2288	14.0447	NA	NA	NA	11.6211	NA	NA	NA	NA	NA	12.4589	NA	NA	NA	NA	NA	NA	13.464	NA	14.2732	NA	NA	NA	NA	13.4512	NA	NA	NA	NA	NA	13.3718	13.8918	13.6325	NA	NA	NA	NA	14.183	14.4383
A2MG_HUMAN	LVHVE(+21.98)EPHTETVR	2	14.36	0.236	0.24	0.81797	0.06	0.81797	14.4704	14.5507	NA	NA	NA	NA	NA	NA	NA	NA	NA	NA	NA	NA	NA	NA	NA	NA	NA	NA	14.0951	NA	NA	NA	13.6662	13.7313	NA	NA	NA	NA	NA	NA	NA	NA	NA	NA	NA	NA	15.4383	14.5864
A2MG_HUMAN	AAQVTIQSSGTFSSK	2	16.26	0.294	0.25	0.80827	0.06	0.80827	NA	NA	15.7576	NA	NA	NA	16.1277	12.9293	NA	NA	17.5951	16.0383	17.7667	16.2895	18.1898	17.1053	NA	NA	16.1556	NA	14.3443	NA	17.6731	NA	15.3339	NA	18.0102	NA	NA	NA	NA	NA	NA	NA	14.6991	NA	17.714	14.6211	NA	NA
A2MG_HUMAN	V(+57.02)TAAPQSVC(+57.02)ALR	2	14.06	-0.947	-1.39	0.18618	1.94	0.18618	NA	NA	NA	NA	NA	NA	NA	NA	13.2776	NA	NA	NA	NA	NA	NA	13.412	14.0102	13.2348	NA	NA	13.5981	NA	NA	NA	13.5142	13.412	NA	NA	NA	NA	NA	14.7628	NA	NA	15.8163	15.5805	NA	NA	NA	NA
A2MG_HUMAN	N(+.98)EDSLVFVQTDK	2	15.33	-0.67	-1.66	0.1096	2.74	0.1096	13.3581	NA	NA	NA	14.6154	NA	14.6039	NA	NA	14.4186	15.7126	15.6495	NA	15.6325	15.6354	NA	14.6382	14.8484	15.786	15.8965	15.624	NA	NA	14.9792	NA	15.1033	NA	NA	NA	NA	14.4054	15.435	16.582	15.6964	NA	16.4815	16.3373	NA	15.4087	15.6325
A2MG_HUMAN	DLTGFPGPLN(+.98)DQDN(+.98)EDC(+57.02)INR	2	15.23	-0.46	-1.06	0.29696	1.13	0.29696	14.2438	14.0189	NA	NA	13.3163	NA	NA	NA	15.8012	NA	NA	16.2895	NA	15.5746	NA	NA	14.0102	14.8484	15.7046	15.6579	15.3718	NA	14.1437	14.887	14.2213	14.8965	15.2023	NA	NA	15.5597	15.7731	15.6745	16.1357	15.6662	NA	17.0951	NA	15.4448	15.4767	15.6154
A2MG_HUMAN	DLTGFPGPLN(+.98)DQDN(+.98)EDC(+57.02)INR	3	16.02	-0.73	-0.66	0.52142	0.44	0.52142	NA	NA	NA	NA	NA	NA	NA	NA	NA	NA	NA	NA	NA	NA	NA	NA	17.1752	15.5657	14.4893	NA	16.3092	15.8533	14.5627	NA	NA	17.0319	NA	NA	NA	NA	NA	NA	NA	NA	NA	NA	NA	NA	NA	17.1655
A2MG_HUMAN	HYDGSY(+15.99)STFGER	2	14.5	NA	NA	NA	NA	NA	NA	NA	NA	NA	NA	NA	NA	NA	NA	NA	NA	NA	NA	NA	NA	NA	NA	NA	NA	NA	NA	NA	NA	14.9567	NA	NA	NA	14.0447	NA	NA	NA	NA	NA	NA	NA	NA	NA	NA	NA	NA
A2MG_HUMAN	HYDGSY(+15.99)STFGER	3	14.53	NA	NA	NA	NA	NA	NA	NA	NA	NA	NA	NA	NA	NA	NA	NA	NA	NA	NA	NA	NA	NA	NA	NA	NA	NA	NA	NA	NA	14.5326	NA	NA	NA	NA	NA	NA	NA	NA	NA	NA	NA	NA	NA	NA	NA	NA
A2MG_HUMAN	SASNMAIVD(+21.98)VK	2	15.51	NA	NA	NA	NA	NA	NA	NA	NA	NA	NA	NA	NA	NA	NA	NA	NA	NA	NA	NA	NA	NA	NA	NA	NA	NA	NA	NA	NA	NA	NA	NA	NA	NA	NA	NA	NA	NA	NA	NA	NA	NA	NA	NA	15.7207	15.3021
A2MG_HUMAN	ETTFN(+.98)SLLC(+57.02)PSGGEVSEELSLK	3	16.23	-1.036	-1.18	0.25331	1.39	0.25331	NA	NA	NA	18.1457	13.7419	14.3786	NA	NA	16.3127	NA	NA	NA	NA	NA	NA	NA	15.2061	16.6662	15.7936	15.7498	15.6964	NA	NA	NA	15.3954	14.6828	19.4456	NA	NA	NA	18.1457	NA	16.6937	17.4087	NA	NA	NA	NA	NA	NA
A2MG_HUMAN	LSFYYLIMAK	2	15.89	NA	NA	NA	NA	NA	NA	NA	NA	NA	NA	NA	NA	NA	NA	NA	NA	NA	NA	NA	NA	NA	NA	NA	NA	NA	NA	NA	NA	NA	NA	NA	NA	NA	NA	NA	NA	NA	NA	NA	NA	NA	15.8894	NA	NA	NA
A2MG_HUMAN	VTAAPQSVC(+57.02)ALR(+15.99)	2	14.18	NA	NA	NA	NA	NA	NA	NA	NA	NA	NA	NA	NA	NA	NA	NA	NA	NA	NA	NA	NA	NA	NA	NA	NA	NA	NA	NA	NA	14.1752	NA	NA	NA	NA	NA	NA	NA	NA	NA	NA	NA	NA	NA	NA	NA	NA
A4_HUMAN	LALENYITALQAVPPRPR	3	21.73	0.071	0.2	0.83937	0.04	0.83937	21.632	21.5869	23.5285	23.4041	20.9601	20.7634	22.1143	21.5545	22.2448	22.4324	22.3211	22.0426	21.265	21.1269	22.4651	22.4375	20.1946	19.6558	21.9672	21.6584	21.4324	21.1015	20.2877	19.9142	21.2419	21.0493	20.9951	20.8113	22.5662	22.5069	21.4676	21.4676	22.3936	22.0122	23.5165	23.1285	23.0139	22.4526	21.4015	21.1704
A4_HUMAN	VESLEQEAANER	2	20.61	0.248	0.84	0.40422	0.71	0.40422	20.0426	20.4273	21.9495	22.0756	20.0559	20.1581	20.9098	20.1825	21.2184	21.3156	20.7389	20.6971	20.0426	20.2184	21.3484	21.0951	20.1825	20.1206	20.9882	20.9243	20.0691	20.0292	19.4795	19.1357	19.8377	20.1946	19.5676	19.7022	21.1581	21.2066	20.0821	20.5823	20.8651	20.8727	21.7995	21.8461	21.7796	21.0821	20.2535	20.1825
A4_HUMAN	VESLEQEAANER	3	16.34	0.568	0.86	0.3923	0.75	0.3923	13.4893	16.3752	16.9992	18.4004	16.412	16.977	17.2419	15.9362	16.9431	17.4656	16.8484	15.9012	15.5326	15.5204	17.6869	17.4334	16.7731	15.7046	16.7471	17.2137	15.0785	14.4831	15.4767	14.0189	15.0532	16.0319	NA	14.1277	17.5204	17.2604	14.2512	16.7602	17.2877	17.9083	17.528	17.9601	17.9431	17.0638	14.8138	15.1752
A4_HUMAN	LEVPTDGNAGLLAEPQIAMFC(+57.02)GR	3	21.1	-0.184	-0.53	0.59589	0.29	0.59589	20.2184	20.4476	22.8346	22.9352	19.6132	19.6311	20.895	20.5638	21.5309	21.7389	21.8689	21.8307	21.0691	21.0292	21.7348	21.6276	19.7157	19.0346	21.0156	20.8034	20.6276	20.3857	20.1206	19.7257	20.3645	20.3752	21.0559	21.1765	21.9061	21.9207	20.8576	20.8346	21.8987	21.7182	22.8423	22.5592	22.3619	21.85	20.5545	20.68
A4_HUMAN	LEVPTDGNAGLLAEPQIAMFC(+57.02)GR	2	17.72	-0.326	-0.75	0.46003	0.56	0.46003	17.5432	16.6662	20.4273	20.1206	15.412	15.0659	17.2419	16.9316	18.3452	18.2419	18.5545	18.7602	17.6168	17.6869	18.2558	18.3189	15.5687	15.4087	17.5878	17.4656	17.1655	17.392	16.2586	16.0426	17.0638	17.1155	17.8361	17.7602	18.3495	18.8454	17.7073	17.3667	17.9083	18.2279	19.6662	19.7106	19.4395	18.8113	18.0047	17.0743
A4_HUMAN	LVFFAEDVGSNK	2	18.93	0.115	0.37	0.71104	0.14	0.71104	17.9992	17.8965	19.5564	19.1801	17.5878	17.6453	19.209	18.7602	19.2967	19.4496	19.6382	19.4293	19.7439	19.8682	19.6505	19.5318	18.4616	18.4456	19.3836	19.0453	18.5694	18.528	17.6382	17.4496	18.6971	18.7373	18.3794	18.0319	19.3321	19.3752	18.265	18.4456	19.8936	19.6903	20.5356	20.2419	19.9882	19.2832	18.4211	17.9714
A4_HUMAN	ISYGNDALMPSLTETK	2	19.67	0.214	0.7	0.4853	0.5	0.4853	19.503	19.5146	21.3962	21.4923	18.7602	18.6168	19.9316	19.5394	20.265	20.3645	19.7699	19.4211	19.0743	19.0821	20.3321	20.1825	18.9937	18.9258	20.1825	20.1825	19.2255	19.3408	18.3581	18.0691	18.9965	19.1898	18.6024	18.724	20.3752	20.4476	19.2208	19.4696	20.1825	20.0426	21.0493	20.9098	20.5638	19.8817	19.4273	19.1679
A4_HUMAN	ISYGNDALMPSLTETK	3	15.6	0.565	1.12	0.27098	1.26	0.27098	14.5746	15.1317	16.7987	17.9488	14.92	15.4186	15.3887	15.2099	16.0254	16.68	NA	NA	NA	NA	16.2931	16.6662	14.8965	15.2137	15.6268	16.1615	14.7471	14.887	NA	NA	NA	14.3443	NA	NA	16.5537	15.6773	NA	13.8435	16.4878	16.8484	NA	16.7207	NA	NA	14.1984	14.0532
A4_HUMAN	GLTTRPGSGLTNIK	3	19.48	0.232	0.6	0.55207	0.36	0.55207	18.4933	18.6382	21.0951	21.2593	18.8787	18.7731	20.1825	18.977	19.8936	20.1825	19.8377	19.6575	19.3773	19.547	20.1704	19.8936	19.113	18.7106	19.6078	19.6024	19.1679	18.7537	18.8144	17.6937	18.8545	18.9316	18.4004	18.5049	20.2419	20.4375	18.3233	19.2018	20.1206	20.1332	20.953	20.8727	21.0886	19.9272	18.6558	18.1655
A4_HUMAN	GLTTRPGSGLTNIK	2	18.51	0.11	0.3	0.76713	0.09	0.76713	17.8606	18.0951	20.3538	20.3321	17.4087	17.3233	18.9316	17.9142	18.7796	19.2419	18.9345	18.8484	18.4576	18.6662	18.9083	18.9431	17.7406	17.3836	18.724	18.4536	18.4696	17.92	17.3145	16.2604	17.8667	18.1407	17.8238	17.5204	19.2558	19.3538	17.8361	18.4293	19.0292	19.113	20.0951	20.0426	19.7618	19.2066	18.0102	17.6453
A4_HUMAN	Q(-17.03)QLVETHMAR	2	19.14	0.153	0.42	0.67383	0.18	0.67383	18.4775	18.724	20.7634	20.9024	18.4696	18.3667	19.3079	18.2419	19.6042	19.8802	19.2627	19.3645	18.5432	18.6628	20.0821	19.8965	18.6024	18.1704	19.5545	19.5337	18.7173	18.5507	18.0795	17.1053	18.3794	18.7439	18.0426	18.624	19.8936	19.9882	18.4456	19.1053	19.5011	19.4913	20.4775	20.4576	20.5915	19.7553	18.8238	18.5731
A4_HUMAN	MDVC(+57.02)ETHLHWHTVAK	3	18.86	0.084	0.16	0.87102	0.03	0.87102	18.7537	NA	20.6006	20.654	18.562	17.8361	19.5564	19.4716	19.0506	19.0479	19.2349	18.9287	18.0795	18.4854	19.3056	19.5988	17.5878	16.7731	19.5011	18.9054	19.5713	17.5127	18.2696	15.7419	18.3836	19.39	18.2042	17.9992	19.4991	19.3299	18.4004	18.2604	19.1482	18.7439	20.265	19.9742	NA	19.5489	19.778	NA
A4_HUMAN	MDVC(+57.02)ETHLHWHTVAK	2	15.83	-0.123	-0.19	0.84658	0.04	0.84658	15.1033	NA	18.4087	18.1507	NA	13.5018	16.5049	14.1674	15.5746	16.1236	16.734	15.9246	16.0426	14.3021	15.6579	16.1674	14.2438	NA	16.3786	15.7393	15.2659	13.6883	14.1517	NA	14.6325	NA	NA	NA	16.7073	16.5341	14.8533	14.5204	16.6937	15.9153	17.8965	17.6593	16.3021	17.0319	16.1216	NA
A4_HUMAN	AVIQHFQEK	2	17.83	0.098	0.3	0.76661	0.09	0.76661	17.1257	17.4656	19.6453	19.2855	16.92	16.786	18.3365	17.714	18.3495	18.1307	18.0211	18.0847	17.2967	17.3667	18.6204	18.5768	17.2326	16.5893	18.2137	17.805	17.3836	17.3667	16.4608	16.1733	17.1655	17.2696	17.3495	17.0426	18.4456	18.4375	17.5582	17.5127	18.1357	18.1655	19.343	19.1432	19.3101	18.4933	17.5049	17.3495
A4_HUMAN	C(+57.02)LVGEFVSDALLVPDK	2	20.03	-0.082	-0.25	0.80667	0.06	0.80667	19.6417	19.6006	21.9024	21.928	18.7699	18.9658	19.856	19.2512	20.5165	20.5731	20.5731	20.5165	19.7955	19.8876	20.7553	20.4972	18.3495	18.1357	20.1079	NA	19.4435	19.5897	18.92	18.7471	19.2696	19.4536	19.7651	19.5988	20.6886	20.7389	19.7123	19.7257	20.6006	20.6006	21.5545	21.4118	21.4425	20.7553	19.6749	19.6645
A4_HUMAN	C(+57.02)LVGEFVSDALLVPDK	3	16.05	-0.016	-0.02	0.98531	0	0.98531	NA	15.8918	18.0426	18.0211	15.2549	16.208	16.3632	14.6937	15.5864	17.4736	17.8484	14.365	15.9083	13.9658	16.92	17.2232	15.0102	12.7793	16.4236	15.0232	16.4767	13.6883	14.4576	NA	14.9613	14.7046	NA	NA	16.8361	16.3735	NA	14.0189	18.4536	16.9882	18.6558	17.2326	16.7602	17.5507	NA	15.4576
A4_HUMAN	EQNYSDDVLANMISEPR	2	18.43	0.336	1.06	0.29331	1.13	0.29331	18.5507	18.6168	19.9742	20.1079	17.1357	17.4415	18.7406	18.1457	19.1079	19.1053	18.4656	18.8576	17.7667	17.92	19.624	19.1704	17.5805	17.6168	18.9686	19.0211	17.8423	17.9083	16.9431	16.7731	17.5951	17.8846	17.4004	17.2419	18.8423	18.8667	18.4576	18.3667	18.5394	18.8606	19.3299	19.5915	19.5011	18.734	18.2512	18.265
A4_HUMAN	EQNYSDDVLANMISEPR	3	17.66	0.609	1.68	0.10142	2.81	0.10142	17.9658	17.6869	18.2604	18.5988	17.8667	17.6024	17.8238	18.0691	18.3495	18.0211	17.2967	17.2419	16.4592	17.0532	18.8545	18.9965	NA	17.7796	17.7602	18.1053	17.4252	16.4736	15.4704	NA	17.0319	16.8846	NA	15.8088	18.5127	17.7602	17.2326	17.4815	18.7406	18.5049	18.1104	18.1994	16.9083	17.8423	17.1556	17.9545
A4_HUMAN	YLETPGDENEHAHFQK	3	17.87	0.427	1.35	0.1848	1.82	0.1848	17.8667	17.9258	19.3365	19.5805	17.1556	16.9083	18.3495	17.9937	18.4293	18.6523	18.0102	17.8175	17.3667	17.5805	19.0821	19.0372	17.2967	16.8484	18.2877	18.0899	17.417	17.3145	16.3803	16.253	16.8361	16.8361	16.525	17.3145	18.3452	18.3056	17.68	17.8175	18.0951	18.2184	18.9937	18.92	19.1181	18.5915	17.1457	16.9658
A4_HUMAN	YLETPGDENEHAHFQK	2	15.23	0.321	0.59	0.55827	0.35	0.55827	15.5447	15.1397	18.0795	17.8727	13.1309	12.744	15.5265	14.7524	15.0362	16.0405	15.8188	15.6125	14.6937	14.4576	16.3339	16.3954	13.3718	NA	15.8238	14.3163	14.9882	14.1517	12.1643	NA	13.8037	NA	13.5981	NA	16.2382	16.0722	15.3056	14.6154	15.1155	15.2586	17.0847	17.2696	16.68	16.8484	14.2061	14.0532
A4_HUMAN	STNLHDYGM(+15.99)LLPC(+57.02)GIDK	3	17.92	0.276	0.55	0.58841	0.3	0.58841	17.2137	18.7273	18.528	19.2764	17.83	18.3321	16.5805	17.8906	18.9054	19.265	16.7987	18.3012	17.0102	18.0265	17.1257	18.1206	17.9488	18.6593	17.9373	18.7439	17.786	18.5049	16.3198	17.5951	16.786	18.1994	16.2363	16.5951	18.4736	18.9431	16.786	17.6593	17.417	18.2512	19.0346	19.2922	18.2922	18.1307	17.2232	18.185
A4_HUMAN	WYFDVTEGK	2	18.16	0.004	0.01	0.9917	0	0.9917	17.6024	17.3836	19.7586	19.6575	17.2604	17.1556	18.5088	17.8238	18.7173	18.724	18.7439	18.7699	18.2137	18.0372	19.2466	19.0664	16.3339	15.7073	18.3538	18.1752	17.8906	17.3752	17.1457	16.977	17.417	17.3667	17.4087	17.8667	18.6488	18.9601	17.977	17.9992	18.9373	18.7634	19.3962	19.2466	19.5127	18.9258	17.9937	17.3581
A4_HUMAN	VEAMLNDR	2	18.71	0.182	0.54	0.59222	0.29	0.59222	17.9142	18.0211	20.4067	20.3211	18.2184	18.0743	18.9601	18.0743	18.9601	19.2832	19.0346	18.7406	17.9431	18.1994	19.68	19.343	18.3624	18.0532	19.3145	19.0612	18.2279	18.2326	17.7602	17.4087	17.9992	18.1257	17.5356	18.185	19.3667	19.4046	18.1605	18.5805	19.1507	19.0638	19.9601	19.9459	20.1332	19.1002	18.2604	17.7273
A4_HUMAN	STNLHDYGMLLPC(+57.02)GIDK	3	21.42	0.083	0.26	0.79813	0.07	0.79813	21.2877	20.5261	22.9777	23.0359	20.0156	20.68	21.0493	20.953	21.8876	22.3156	21.5685	21.9637	20.8802	20.9316	21.9024	22.0983	21.2184	20.9672	21.5404	21.4526	20.5731	20.654	20.1206	20.3101	20.0951	20.2877	21.0426	21.3101	21.8876	21.8034	21.3321	21.3699	21.5823	21.7995	22.9742	22.7756	22.7634	22.2736	21.3857	21.2593
A4_HUMAN	STNLHDYGMLLPC(+57.02)GIDK	2	15.79	2.751	1.75	0.11738	3.06	0.11738	NA	16.2156	18.9965	NA	NA	NA	NA	NA	NA	NA	NA	NA	NA	NA	NA	NA	15.2175	14.6382	NA	NA	NA	NA	NA	NA	NA	NA	NA	NA	NA	NA	NA	NA	NA	NA	NA	NA	NA	NA	NA	13.9012
A4_HUMAN	WDSDPSGTK	2	17.71	0.242	0.75	0.45809	0.56	0.45809	16.4893	16.6937	19.0925	19.2535	17.3233	17.2137	17.8545	17.3145	18.4334	18.2787	18.0156	18.0426	17.4334	17.5204	18.7923	18.4252	17.2877	17.2512	17.9083	18.0532	16.6096	17.0847	17.1556	17.0532	16.3632	16.6523	17.1655	17.4252	18.209	18.2741	17.2967	17.6731	18.1704	18.1257	18.7796	18.7471	19.4375	18.2232	16.7073	16.68
A4_HUMAN	KAVIQHFQEK	2	16.67	0.148	0.44	0.65936	0.2	0.65936	16.0764	16.5096	18.5127	18.3836	15.5864	15.3127	17.5127	16.8113	17.1556	17.2787	16.92	17.1155	15.9703	16.0764	17.1655	17.4087	16.0701	15.412	16.977	16.6523	15.7808	16.0638	15.3615	15.3786	15.8894	16.3356	16.2823	16.3819	17.2696	17.2967	16.1377	16.4252	17.0532	16.8113	18.2696	18.3321	17.714	17.3408	15.9106	15.9177
A4_HUMAN	QQLVETHMAR	2	17.59	0.119	0.31	0.75908	0.1	0.75908	16.6382	NA	19.5842	19.4314	16.2156	NA	17.7273	17.0847	17.6593	17.9937	17.8846	17.9083	16.8484	16.8965	18.4496	18.1946	16.5432	NA	17.714	17.3495	16.8846	16.6937	15.8386	NA	16.525	NA	17.0532	17.1357	18.2184	18.3538	17.1357	17.1752	17.7207	17.4972	19.1231	19.0319	19.0585	17.9658	16.68	NA
A4_HUMAN	EWEEAER	2	16.95	0.395	1.04	0.30323	1.09	0.30323	16.311	15.7233	18.3277	18.6347	16.786	16.624	17.5507	16.4987	17.7073	17.5878	17.5951	17.1155	16.1556	16.4087	18.3189	17.4252	16.734	16.4054	17.4576	17.4815	16.1176	16.2604	16.2512	15.5265	15.4799	15.6634	16.1457	16.1927	17.4496	17.3752	16.4383	17.0743	17.5432	17.2326	18.2232	18.1605	18.5731	17.417	16.1517	15.6828
A4_HUMAN	EGILQYC(+57.02)QEVYPELQITNVVEANQPVTIQNWC(+57.02)K	3	18.27	-0.348	-0.66	0.51431	0.43	0.51431	18.185	17.6662	20.8423	20.1206	16.8606	16.1869	17.9826	17.9992	NA	18.8727	18.7987	19.1104	18.5694	18.2232	19.2396	19.2466	15.3443	12.8803	18.5731	18.7106	17.4496	17.3145	17.0743	17.3056	17.2877	16.8606	18.8606	18.9112	19.5413	19.3645	18.3012	18.4211	18.4293	18.6766	19.2809	19.2419	19.615	19.1357	19.0479	18.9826
A4_HUMAN	EVC(+57.02)SEQAETGPC(+57.02)R	2	16.15	0.449	1.45	0.15511	2.1	0.15511	14.7628	15.0785	17.392	17.392	16.0617	15.977	16.4608	16.318	16.9316	16.7731	16.2288	16.7731	15.6855	16.0638	17.3667	16.977	16.2512	16.2493	NA	16.4071	14.997	15.3233	15.4415	15.4672	14.6607	14.92	15.6745	15.913	16.7073	16.5417	15.5296	15.9223	16.472	16.7471	16.92	17.2042	17.4087	16.6662	14.9703	15.0785
A4_HUMAN	SQVMTHLR	2	18.4	0.202	0.62	0.53602	0.39	0.53602	18.1307	17.7667	20.0951	20.0821	17.6168	17.2967	18.8515	17.9373	18.8846	18.9402	18.6276	18.6903	17.7731	17.9992	19.2855	19.2627	17.9024	17.3321	18.9488	18.6168	17.8906	17.9083	17.3233	16.9431	17.7005	17.7796	17.6523	17.714	19.0873	19.1231	17.7471	18.1002	18.8238	18.6168	19.8003	19.5951	19.5951	19.0976	17.8727	17.624
A4_HUMAN	STNLHDYGMLLPC(+57.02)GIDKFR	3	17.15	0.244	0.29	0.77743	0.08	0.77743	NA	NA	18.4815	18.5356	NA	NA	NA	NA	NA	NA	NA	NA	NA	16.7207	NA	16.6662	NA	NA	NA	16.0868	NA	NA	NA	NA	NA	NA	NA	NA	17.3752	NA	NA	NA	NA	NA	NA	NA	NA	NA	NA	16.2061
A4_HUMAN	EVEPVDARPAADR	2	14.36	0.209	0.53	0.60071	0.28	0.60071	NA	12.5555	16.2677	16.1869	13.5627	12.6416	14.5922	13.9748	14.887	14.7628	14.7153	15.1674	15.0659	14.6607	15.1277	15.1984	14.0617	13.2776	14.3853	13.8238	14.2288	14.3443	14.1196	13.8435	13.0701	12.9784	NA	12.7185	14.8965	14.9246	13.5018	13.6883	15.3269	15.0785	15.6634	15.6551	15.2841	15.4087	13.1196	12.7956
A4_HUMAN	FVSDALLVPDK	2	16.15	0.067	0.19	0.84939	0.04	0.84939	14.9837	NA	17.92	17.7073	15.2251	15.3163	15.0575	NA	16.1094	16.3632	16.5849	16.6937	16.5065	16.2622	16.8361	16.624	15.6579	15.4608	15.9036	NA	15.8989	15.6607	14.5746	NA	14.6439	15.2877	15.7576	15.9882	16.6039	16.6382	NA	15.049	16.4021	16.208	17.3667	17.1946	17.714	17.1946	16.1297	15.8679
A4_HUMAN	LNMHMNVQN(+.98)GK	2	18.41	0.107	0.32	0.75384	0.1	0.75384	17.7073	18.0532	20.2184	20.1825	17.2137	16.8965	18.5951	18.1556	18.8454	18.9601	18.8515	18.4656	18.1655	18.1507	18.8936	19.1457	17.8787	17.3321	18.977	18.5694	18.0951	17.8727	17.4576	16.5477	17.7471	18.1206	17.6453	17.7731	19.3255	19.2279	17.8423	18.1752	18.8361	18.7569	19.8253	19.5107	19.5185	19.197	18.0795	17.5582
A4_HUMAN	QQLVETHM(+15.99)AR	2	13.73	0.33	0.82	0.41923	0.67	0.41923	12.464	13.8037	15.1115	15.2841	NA	NA	14.464	13.9926	14.8965	14.6551	13.2198	13.8435	12.4173	13.2423	13.6662	13.5265	13.2152	13.1564	13.7628	13.9385	12.6528	13.2107	11.8956	NA	13.0818	13.5018	NA	12.6234	14.2288	14.4186	12.9837	13.0918	14.0447	13.9476	15.3512	15.5477	14.5627	14.3373	12.5191	NA
A4_HUMAN	HDSGYEVHHQ	2	13.16	-0.084	-0.18	0.85793	0.03	0.85793	11.2167	11.4717	NA	15.0232	12.0293	11.5459	14.0617	13.3163	13.6211	13.9385	14.1277	14.1115	13.4512	13.0379	13.9567	13.6991	12.3608	11.6484	13.5981	12.2761	12.2556	12.2674	12.6595	11.6027	12.0224	11.6257	14.2877	14.3092	13.9476	13.7834	13.464	13.0984	14.0868	13.8533	14.9385	14.7936	15.2061	14.1437	11.3106	11.1861
A4_HUMAN	SQVM(+15.99)THLR	2	13.3	0.107	0.26	0.7994	0.07	0.7994	12.3608	13.5981	14.3512	14.5265	13.2288	13.1969	13.0413	13.1815	13.9837	14.2586	NA	NA	11.7649	12.7566	13.183	13.1131	12.8297	13.5746	13.3987	13.7099	NA	13.3021	11.2228	11.9181	12.2137	13.4767	NA	NA	14.1196	14.2438	12.4409	12.7249	13.1131	13.5507	14.6718	14.92	13.8533	13.7207	NA	12.6142
A4_HUMAN	VE(+21.98)SLEQEAANER	2	14.99	-0.689	-1.36	0.18488	1.85	0.18488	17.1257	16.5761	NA	NA	13.464	13.0102	15.1908	NA	14.3581	14.8484	NA	NA	14.1357	NA	14.6883	14.0189	13.6991	NA	15.2137	14.183	15.6883	14.9293	NA	NA	15.435	15.2622	NA	NA	14.7834	NA	15.2251	NA	15.2877	14.8037	NA	NA	NA	14.5805	17.1053	16.1888
A4_HUMAN	VESLEQEAAN(+.98)ER	2	15.65	0.53	0.99	0.32769	0.98	0.32769	NA	15.7987	16.68	17.0426	14.9882	15.5775	16.2213	15.6745	16.3339	16.3971	NA	15.0362	14.6096	15.0701	16.7073	16.3564	15.5922	15.7885	15.7393	16.2118	13.4893	NA	14.3163	14.4767	15.3373	15.5627	NA	NA	15.7961	16.0617	NA	15.5326	14.6828	15.9454	16.8846	16.8846	17.0847	15.1397	15.8557	13.2198
A4_HUMAN	THPHFVIPYR	2	18.59	0.151	0.4	0.69336	0.16	0.69336	19.0479	17.9373	20.1332	19.9258	18.3794	17.5049	18.9345	19.1556	18.8144	18.7987	18.7173	19.2787	17.7923	18.0265	18.7207	19.2419	17.5127	17.1457	19.0479	18.8331	18.3581	18.83	16.8361	16.6382	18.1407	17.7471	17.8113	NA	18.9826	18.8081	17.9992	18.2466	19.0479	18.9742	20.1079	19.3815	19.2184	19.8742	19.0506	17.9258
A4_HUMAN	WDSD(+21.98)PSGTK	2	13.66	-0.697	-1.4	0.17264	1.96	0.17264	14.8582	14.9926	NA	NA	12.4094	11.6751	13.863	NA	NA	13.5142	13.6211	NA	13.3853	NA	11.8803	13.1532	13.5387	NA	13.5981	12.5191	14.1674	13.5627	NA	NA	13.7628	13.7419	NA	NA	13.8138	NA	13.7524	13.2527	14.6154	13.1405	NA	NA	NA	14.768	14.9792	14.9431
A4_HUMAN	TEE(+21.98)ISEVK	2	14.18	-0.229	-0.41	0.68716	0.17	0.68716	15.1517	15.4544	NA	NA	NA	NA	NA	13.6551	13.8337	13.3853	14.1596	NA	14.412	13.8727	12.3554	13.6551	13.4767	NA	14.2659	NA	15.2475	14.768	NA	10.7895	14.6718	14.3163	NA	NA	NA	NA	14.0276	13.2482	14.863	14.4512	NA	NA	NA	14.5567	15.8557	15.8557
A4_HUMAN	AVIQHFQ(+.98)EK	2	15.86	-0.281	-0.39	0.69776	0.15	0.69776	NA	14.1517	NA	17.4004	NA	14.997	NA	14.8582	16.9083	17.2787	15.4736	16.8727	NA	16.1576	15.508	NA	NA	14.5687	NA	NA	NA	NA	NA	NA	NA	NA	14.4383	15.6154	NA	16.2586	13.9926	16.2137	NA	15.6211	16.7471	17.3667	18.3452	NA	NA	14.3786
A4_HUMAN	HDSGYEVHHQK	2	10.91	0.098	0.15	0.8783	0.02	0.8783	NA	NA	12.0362	11.6528	NA	NA	12.0668	10.4717	NA	11.0967	12.0014	11.2877	11.8494	11.0701	11.2527	10.6795	10.2761	8.85175	11.6751	9.74987	9.81218	9.00562	NA	NA	10.0768	9.31515	11.1861	10.0634	11.446	NA	10.697	10.4512	NA	11.2586	NA	12.4041	12.7398	NA	NA	NA
A4_HUMAN	HVFNM(+15.99)LK	2	14.75	0.009	0.02	0.98725	0	0.98725	13.2408	15.0909	NA	NA	NA	15.2061	NA	14.3853	15.6855	14.9837	NA	NA	NA	NA	14.1517	14.6937	14.1908	14.8088	14.9385	14.6607	NA	NA	NA	NA	14.2061	15.0951	NA	NA	15.24	15.6268	NA	14.2877	13.3021	NA	15.5296	16.0532	NA	NA	NA	14.392
A4_HUMAN	LEVPTDGN(+.98)AGLLAEPQIAMFC(+57.02)GR	2	14.77	-0.495	-0.65	0.52312	0.43	0.52312	12.9256	NA	16.7073	16.5142	NA	NA	NA	NA	13.7207	NA	NA	NA	NA	NA	13.4252	NA	NA	NA	NA	NA	NA	NA	NA	NA	NA	NA	NA	NA	15.2251	14.8918	NA	NA	NA	13.9926	15.6718	15.0319	15.8088	NA	13.3304	NA
A4_HUMAN	C(+58.01)LVGEFVSDALLVPDK	2	13.76	-0.006	-0.01	0.99308	0	0.99308	13.2348	12.9366	15.8037	14.4704	NA	NA	NA	NA	NA	NA	NA	NA	NA	NA	NA	13.4512	NA	NA	13.1163	NA	NA	NA	NA	NA	NA	12.7997	NA	NA	14.0014	13.6883	NA	NA	13.169	13.5981	NA	14.8435	13.7731	NA	NA	NA
A4_HUMAN	C(+57.02)(+57.02)LVGEFVSDALLVPDK	2	14.79	-0.584	-0.9	0.37906	0.81	0.37906	NA	14.6828	NA	NA	NA	13.9926	15.0276	NA	NA	NA	14.6325	15.7393	NA	15.4252	NA	14.5864	14.0868	12.1768	NA	NA	NA	NA	NA	NA	NA	15.1074	NA	NA	14.5864	15.464	NA	14.0276	15.0102	NA	16.4846	NA	16.4608	NA	13.9293	NA
A4_HUMAN	VEAM(+15.99)LNDR	2	13.96	0.913	2.05	0.05843	4.19	0.05843	NA	14.0014	NA	NA	14.1674	14.3718	NA	13.8037	14.7936	NA	NA	NA	NA	NA	14.1752	14.2213	NA	13.92	NA	14.2805	NA	NA	NA	13.1033	NA	NA	NA	NA	NA	NA	NA	NA	13.6325	NA	NA	NA	NA	NA	NA	13.0718
A4_HUMAN	VEAMLN(+.98)DR	2	15.34	0.344	0.67	0.50854	0.45	0.50854	NA	14.1437	NA	16.6382	NA	NA	15.1196	NA	15.2251	15.3581	NA	NA	NA	NA	NA	15.8509	NA	NA	NA	15.4087	13.8337	NA	NA	NA	NA	14.3092	NA	NA	15.4318	16.0554	NA	NA	15.734	15.2512	16.1417	16.412	NA	NA	14.4767	NA
A4_HUMAN	NMHMNVQN(+.98)GK	2	14.67	1.77	1.35	0.22499	1.82	0.22499	NA	NA	NA	15.8484	NA	NA	NA	NA	NA	NA	NA	NA	NA	NA	NA	NA	NA	NA	NA	NA	NA	NA	NA	NA	NA	NA	NA	NA	NA	13.169	NA	NA	NA	NA	NA	14.9882	NA	NA	NA	NA
A4_HUMAN	M(+15.99)DVC(+57.02)ETHLHWHTVAK	3	14.4	-0.742	-0.96	0.36009	0.92	0.36009	12.8118	NA	NA	14.7046	NA	NA	NA	NA	14.2512	NA	NA	NA	NA	NA	NA	NA	NA	NA	14.2213	NA	NA	NA	NA	NA	NA	NA	14.0362	NA	NA	NA	NA	NA	NA	NA	15.3478	15.4021	NA	NA	NA	NA
AACT_HUMAN	HPNSPLDEENLTQENQDR	3	21.21	-0.348	-1.13	0.26596	1.27	0.26596	19.9171	20.2302	21.1269	21.7389	20.2184	20.1946	21.343	20.5545	20.5731	20.7471	21.85	21.85	21.002	21.3752	21.5356	21.1206	21.2707	20.953	21.5498	21.5117	20.6628	20.5261	21.7348	20.9951	20.9951	21.2764	21.9847	22.3672	22.0292	22.2155	20.9098	21.5869	21.0691	21.2593	21.8191	21.9061	22.2244	21.1395	20.5165	20.3962
AACT_HUMAN	HPNSPLDEENLTQENQDR	2	17.74	-0.654	-1.6	0.11706	2.56	0.11706	16.8484	16.3786	18.7307	18.6731	15.6211	14.9476	17.7602	16.6937	16.4448	17.185	18.7828	18.6971	18.1407	17.8361	17.8484	17.68	17.392	16.3718	18.4252	17.8667	17.4004	16.9083	17.9488	16.7471	17.7602	17.7987	19.6593	19.2466	18.9287	19.1994	18.0102	18.0319	17.8423	17.5951	18.8906	18.8515	18.5204	18.1655	17.1655	16.734
AACT_HUMAN	EQLSLLDR	2	20.68	-0.332	-1.24	0.22325	1.53	0.22325	19.7257	19.8346	20.1079	20.2764	20.3538	20.343	20.4273	19.9742	19.4067	19.5823	21.0625	20.654	20.0821	20.3321	20.7634	20.4775	22.343	22.2155	21.1457	21.0886	20.5731	20.6096	21.0625	20.8034	20.6628	20.7955	20.9742	20.9024	21.0493	21.1332	20.417	20.5823	21.0359	20.8651	21.6453	21.5404	21.3484	20.4273	20.2877	20.1206
AACT_HUMAN	EIGELYLPK	2	21.04	-0.34	-1.34	0.1861	1.81	0.1861	19.9742	20.1332	20.8269	20.8113	20.417	20.4067	20.68	20.3752	19.853	19.9882	21.3805	21.4118	20.5261	20.7553	20.9388	20.9171	22.6119	22.5189	21.4972	21.4676	20.9171	21.0292	21.1332	21.0292	20.8727	21.1825	21.5498	21.2419	21.4825	21.5731	20.8576	21.0821	21.3699	21.3211	22.0493	22.0224	21.502	20.8876	20.654	20.5356
AACT_HUMAN	NLAVSQVVHK	2	19.7	-0.365	-1.18	0.24514	1.39	0.24514	18.4046	18.3752	19.5582	19.3962	19.1407	19.0847	19.7157	18.8018	18.1946	18.5731	20.1079	19.8757	19.2137	19.3731	19.7039	19.2535	21.6186	21.2302	20.5638	20.2066	19.7651	19.5127	20.1206	19.3167	19.7923	19.786	20.002	20.0426	20.2066	20.2764	19.3538	19.6042	19.9171	19.8906	20.9243	20.7471	20.2066	19.6505	19.4775	19.1002
AACT_HUMAN	MEEVEAMLLPETLKR	3	19.8	-0.473	-1.69	0.09836	2.85	0.09836	18.8545	18.6024	19.8817	19.8995	18.8876	18.547	19.3473	19.0506	18.3365	18.4972	20.5069	20.1332	19.2137	19.1777	19.6852	19.6382	21.2877	20.8346	20.4775	20.3962	20.002	19.7488	20.0156	19.7683	19.7939	19.64	20.4874	20.5165	20.6276	20.6096	19.2809	19.547	20.2419	19.9882	21.1581	20.9243	19.9459	19.5299	19.4556	19.4293
AACT_HUMAN	MEEVEAMLLPETLKR	2	15.31	0.074	0.13	0.89426	0.02	0.89426	14.5687	13.5981	NA	NA	NA	NA	NA	NA	NA	NA	14.9748	14.5018	NA	NA	NA	NA	17.3752	16.8484	15.7524	15.3198	15.1713	14.8287	NA	NA	15.6828	NA	15.3127	14.9837	15.412	15.9106	14.5142	13.9385	NA	NA	15.959	16.2288	NA	NA	15.4736	15.0868
AACT_HUMAN	WEMPFDPQDTHQSR	3	19.61	-0.463	-1.52	0.13526	2.32	0.13526	18.4736	18.1407	19.7005	19.5638	18.4893	18.1898	19.0453	18.6937	18.4046	18.2184	20.4273	20.0559	18.9488	19.1053	19.5375	19.503	21.343	20.85	20.4476	20.417	19.6114	19.4108	19.816	19.4456	19.4149	19.265	20.2764	20.3321	20.2535	20.1946	19.2967	19.528	20.2066	20.0821	20.9951	20.7715	20.1457	19.4795	19.2466	19.0372
AACT_HUMAN	KLINDYVK	2	18.06	-0.446	-1.33	0.19151	1.76	0.19151	16.8606	16.9992	18.0532	17.8238	17.5582	17.2512	18.1407	16.92	16.4862	16.8238	18.4536	18.0156	17.6869	17.6593	18.0156	17.8113	19.7634	19.2161	18.8175	18.3794	18.2604	17.8667	18.4087	17.185	18.2967	18.265	18.4496	18.4334	18.805	18.7406	17.786	18.0585	18.4252	18.209	19.4293	19.2113	18.4854	18.1104	17.9024	17.3321
AACT_HUMAN	ADLSGITGAR	2	19.94	-0.319	-1	0.32086	1.01	0.32086	18.4815	18.9686	NA	19.7056	19.6258	19.7223	19.6293	18.6835	18.6204	18.7987	20.3211	20.0691	19.4775	19.5413	19.8757	19.7537	21.8839	21.7013	20.5451	20.4576	19.895	19.7106	20.3752	19.7022	19.9601	20.1704	19.8651	19.8636	20.5915	20.5069	19.417	19.9882	20.3211	20.3211	21.0088	20.9024	20.6006	19.7323	19.6593	19.3667
AACT_HUMAN	ITLLSALVETR	2	19.93	-0.579	-2.12	0.03972	4.5	0.03972	18.7005	18.805	19.7907	19.8454	19.3255	19.1079	19.2442	18.6903	18.6628	18.8697	20.4476	20.1946	19.5432	19.5526	19.8113	19.8269	21.1079	20.6186	20.4874	20.1332	20.2989	19.7699	20.1457	19.7747	19.9742	19.9742	20.4067	20.4775	20.7307	20.7715	19.4576	19.7602	20.7223	20.4576	21.2184	20.953	20.3538	19.7618	19.7471	19.5878
AACT_HUMAN	LYGSEAFATDFQDSAAAK	2	19.04	-0.533	-1.31	0.19586	1.73	0.19586	18.209	18.0795	18.3624	16.0102	18.7039	18.4375	19.1357	18.7828	17.5805	17.7923	19.6186	19.2326	18.7569	18.8727	19.0976	18.4576	20.6186	20.2989	20.0559	19.4293	19.1728	19.1332	19.6453	18.9345	19.3983	19.3645	19.8606	19.1728	19.4874	19.5049	19.1507	19.2512	19.3299	18.9431	20.0156	19.9601	19.5242	18.6697	19.1432	18.5394
AACT_HUMAN	LYGSEAFATDFQDSAAAK	3	15.51	NA	NA	NA	NA	NA	NA	NA	NA	NA	NA	NA	NA	NA	NA	NA	NA	NA	NA	NA	NA	NA	15.7911	15.2251	NA	NA	NA	NA	NA	NA	NA	NA	NA	NA	NA	NA	NA	NA	NA	NA	NA	NA	NA	NA	NA	NA
AACT_HUMAN	FNRPFLMIIVPTDTQNIFFMSK	3	17.98	-0.848	-1.82	0.07654	3.3	0.07654	16.3304	15.7524	19.5526	18.8484	15.9859	14.5447	16.92	16.5265	17.1655	16.9545	19.3602	19.0426	18.3365	17.4736	18.3452	18.4375	NA	NA	18.2922	17.6593	17.9024	17.1155	18.1053	17.7537	17.1257	16.734	19.8757	19.9127	19.562	19.4354	18.0951	17.9258	18.2741	17.6096	19.562	18.9965	18.9373	18.6731	18.1002	17.8484
AACT_HUMAN	MEEVEAMLLPETLK	3	16.98	-0.059	-0.15	0.87882	0.02	0.87882	15.392	16.5265	15.9545	16.5642	16.5003	16.4752	16.4688	15.8942	NA	NA	17.3752	16.9992	15.3056	16.1257	17.2326	17.0102	19.2184	18.8113	18.1605	18.1104	17.1457	16.8113	17.714	17.2042	16.624	16.5761	NA	16.579	17.714	17.8484	NA	16.2269	17.4087	17.2512	17.8545	17.3408	NA	15.8361	16.9083	16.9882
AACT_HUMAN	MEEVEAMLLPETLK	2	17.74	-0.471	-1.49	0.14399	2.21	0.14399	17.3408	16.734	17.7987	17.7537	16.5908	16.525	17.0743	16.7602	15.7961	15.8799	18.185	18.1053	17.1053	17.0102	17.5805	17.8545	19.586	18.9545	18.9686	18.5694	17.9992	17.9488	18.1206	17.7537	17.714	17.6937	18.3667	18.0426	18.5507	18.6697	17.4576	17.3056	18.0532	17.8484	19.0319	18.5768	17.7073	17.2967	18.0319	17.4252
AACT_HUMAN	RLYGSEAFATDFQDSAAAK	3	18.46	-0.454	-1.36	0.18229	1.85	0.18229	17.2967	NA	NA	NA	17.9316	17.734	18.4375	17.8906	16.734	16.6662	19.0265	NA	17.9083	17.8545	18.4616	18.2877	19.8222	19.668	19.1507	18.9024	18.528	18.2419	18.9229	18.3538	18.4334	18.4334	19.3408	NA	18.9937	18.8515	18.1307	18.3408	18.7471	18.3321	19.8346	19.5107	19.2419	18.1556	18.1655	17.8906
AACT_HUMAN	SPLDEENLTQENQDR	2	16.31	-0.21	-0.69	0.49483	0.47	0.49483	15.435	15.691	NA	NA	15.7046	15.8942	16.068	15.8533	15.3304	15.2877	16.7073	16.92	16.0847	16.3786	16.7731	16.1655	16.786	16.8727	16.4512	16.8606	15.734	15.9859	16.4878	15.6125	16.3145	16.7731	17.4815	17.8423	16.8727	17.2042	16.3127	16.9992	NA	16.068	15.9153	16.1536	NA	15.4893	16.464	16.3286
AACT_HUMAN	WRDSLEFR	2	16.55	-0.726	-2.34	0.02431	5.46	0.02431	15.2512	15.2475	16.3718	16.1576	15.7654	15.2732	16.2269	15.5834	14.8337	14.6937	17.4972	17.1457	16.1176	16.5034	16.3216	16.4087	17.6523	17.1752	17.185	16.6382	16.8113	16.5296	16.4004	16.3443	16.7987	17.0211	NA	17.2042	17.5731	17.3408	16.8846	16.8361	16.8238	16.8113	18.3752	18.0795	17.1053	16.7731	15.6382	16.0596
AACT_HUMAN	KLIN(+.98)DYVK	2	15.65	-0.214	-0.48	0.63378	0.23	0.63378	NA	14.0102	NA	NA	15.0826	14.5746	NA	NA	NA	NA	15.7524	15.4318	14.5507	NA	15.2137	15.0058	17.7602	17.2232	16.5311	15.9635	15.5864	15.3127	16.1517	14.5447	15.6634	15.8263	16.0319	15.9837	16.2042	16.1984	15.392	15.6773	15.3547	15.4925	16.9992	16.9083	NA	14.92	15.2913	14.392
AACT_HUMAN	AVLDVFEEGTEASAATAVK	2	18.14	-0.709	-1.43	0.16253	2.03	0.16253	17.0426	17.4656	NA	17.7471	16.9431	17.714	17.6453	16.8238	NA	16.5387	18.5242	NA	17.5049	NA	NA	17.1357	20.0292	NA	18.7764	18.1407	18.1206	17.9882	18.3365	17.7731	18.1155	18.0047	19.8315	18.3495	NA	NA	19.0047	18.0372	19.9882	18.5049	19.1079	18.9909	18.8846	17.2787	18.4616	17.7987
AACT_HUMAN	AVLDVFEEGTEASAATAVK	3	17.76	-0.686	-1.81	0.07983	3.26	0.07983	16.92	NA	NA	16.5296	17.7207	17.392	NA	16.8484	15.7834	16.0826	17.8787	18.1752	17.2512	NA	18.3056	18.4656	NA	NA	18.9826	18.1898	18.0899	18.1556	NA	17.7923	17.8846	18.1257	18.3962	17.8238	18.1994	18.1257	16.9083	17.6168	NA	18.7406	18.6593	NA	18.2696	16.7987	18.3277	17.9658
AACT_HUMAN	N(+.98)SPLDEENLTQENQDR	2	16.05	0.05	0.15	0.88028	0.02	0.88028	14.8435	14.7046	15.5687	15.5265	15.7834	15.8213	16.5981	16.0319	15.7471	15.5834	16.68	16.9882	15.7602	15.9476	16.5612	16.1576	16.8238	16.734	16.6523	16.9431	15.4925	15.6964	15.5018	14.2949	15.9748	16.1176	17.6731	18.1556	16.1908	16.6523	16.8484	17.0426	15.1437	14.8727	16.2493	16.2549	15.5296	15.1556	15.6068	15.9948
AACT_HUMAN	DLDSQTMMVLVNYIFFK	3	15.58	-1.555	-2.99	0.00512	8.92	0.00512	12.7013	NA	16.624	16.7987	13.3021	13.2213	14.1984	NA	NA	NA	17.1357	16.4736	14.7366	NA	15.0405	NA	12.1984	13.2615	15.3092	15.0232	16.2841	16.0596	16.5158	15.8238	16.068	15.2732	17.3056	17.417	17.5049	17.9601	14.7885	14.9658	15.1635	NA	17.2787	17.1655	15.3987	NA	16.4318	15.0575
AACT_HUMAN	DLDSQTMMVLVNYIFFK	2	13.71	-0.63	-0.6	0.56003	0.36	0.56003	NA	NA	NA	NA	NA	NA	NA	NA	NA	NA	13.1908	13.0067	NA	NA	NA	NA	NA	NA	NA	NA	12.865	NA	13.1799	NA	NA	NA	15.1752	14.1752	14.0868	NA	NA	NA	NA	NA	14.5687	13.4512	NA	NA	13.4252	NA
AACT_HUMAN	EQLSLLDRFTEDAK	3	14.36	0.193	0.33	0.74228	0.11	0.74228	NA	13.5387	NA	NA	13.9748	14.1277	NA	13.9106	NA	NA	NA	NA	NA	NA	NA	NA	16.0659	16.2382	13.7207	14.1033	13.4893	13.5746	15.2175	14.1517	15.0617	14.6991	NA	NA	NA	NA	NA	NA	NA	NA	14.7885	14.8823	NA	NA	NA	12.6393
AACT_HUMAN	DLD(+57.02)SQTMMVLVNYIFFK	3	15.52	-1.227	-2.69	0.012	7.25	0.012	NA	NA	NA	NA	NA	NA	14.2949	NA	NA	NA	NA	NA	14.4186	15.0447	14.8337	15.1033	14.1033	NA	NA	14.6773	14.5922	NA	15.4415	15.4021	NA	15.1984	16.0659	16.6937	15.7706	NA	16.2213	15.6937	16.0847	16.2175	17.2326	16.5065	16.9545	15.5834	15.0659	15.2438
AACT_HUMAN	DYNLNDILLQLGIEEAFTSK	3	16.52	-0.158	-0.16	0.87274	0.03	0.87274	NA	NA	17.0211	NA	NA	NA	NA	NA	NA	NA	NA	NA	15.1556	NA	NA	NA	NA	NA	17.4087	15.9904	14.8138	NA	16.1713	NA	NA	NA	18.3277	17.4815	17.417	15.6634	NA	NA	17.0951	NA	16.5356	NA	NA	NA	16.8846	15.2475
AACT_HUMAN	MEEVEAM(+15.99)LLPETLKR	3	15.37	0.556	0.51	0.61856	0.26	0.61856	NA	12.9531	NA	NA	NA	NA	NA	NA	NA	NA	NA	NA	NA	NA	NA	NA	17.2512	17.7073	NA	15.6125	NA	15.6096	NA	NA	NA	NA	NA	NA	14.3853	15.3752	NA	NA	NA	NA	NA	NA	NA	NA	NA	14.1033
AACT_HUMAN	ITDLIKDLDSQTMMVLVNYIFFK	3	15.39	-0.444	-0.37	0.71969	0.14	0.71969	NA	NA	NA	NA	NA	NA	NA	NA	NA	NA	14.8965	NA	NA	NA	NA	NA	NA	NA	NA	NA	NA	NA	NA	NA	NA	NA	16.2061	15.913	14.5447	NA	NA	NA	NA	NA	NA	NA	NA	NA	NA	NA
AACT_HUMAN	DLDSQTMM(+15.99)VLVNYIFFK	3	13.99	-0.014	-0.01	0.98926	0	0.98926	NA	NA	NA	NA	NA	NA	NA	NA	NA	NA	NA	NA	NA	NA	NA	NA	NA	NA	14.2805	13.6773	NA	NA	NA	NA	NA	14.1752	NA	NA	14.8484	NA	NA	NA	NA	NA	NA	13.5746	NA	NA	NA	13.3718
AACT_HUMAN	A(+57.02)DLSGITGAR	2	15.62	NA	NA	NA	NA	NA	NA	NA	NA	NA	NA	NA	NA	NA	NA	NA	NA	NA	NA	NA	NA	NA	15.9499	15.2949	NA	NA	NA	NA	NA	NA	NA	NA	NA	NA	NA	NA	NA	NA	NA	NA	NA	NA	NA	NA	NA	NA
AACT_HUMAN	MEEVEAMLLPETLK(+57.02)R	3	15.67	NA	NA	NA	NA	NA	NA	NA	NA	NA	NA	NA	NA	NA	NA	NA	NA	NA	NA	NA	NA	NA	15.8062	15.5265	NA	NA	NA	NA	NA	NA	NA	NA	NA	NA	NA	NA	NA	NA	NA	NA	NA	NA	NA	NA	NA	NA
AACT_HUMAN	ADLS(-18.01)GITGAR	2	14.18	0.767	0.7	0.50522	0.49	0.50522	14.3373	15.1277	NA	NA	NA	NA	NA	14.0362	NA	13.9106	NA	NA	NA	NA	NA	NA	NA	NA	NA	NA	NA	NA	NA	NA	NA	NA	NA	13.4767	NA	NA	NA	NA	NA	NA	NA	NA	NA	NA	NA	NA
AACT_HUMAN	N(+57.02)LAVSQVVHK	2	15.57	NA	NA	NA	NA	NA	NA	NA	NA	NA	NA	NA	NA	NA	NA	NA	NA	NA	NA	NA	NA	NA	15.6183	15.5142	NA	NA	NA	NA	NA	NA	NA	NA	NA	NA	NA	NA	NA	NA	NA	NA	NA	NA	NA	NA	NA	NA
AACT_HUMAN	NLAVSQVVHK(+57.02)	2	16.32	NA	NA	NA	NA	NA	NA	NA	NA	NA	NA	NA	NA	NA	NA	NA	NA	NA	NA	NA	NA	NA	16.318	NA	NA	NA	NA	NA	NA	NA	NA	NA	NA	NA	NA	NA	NA	NA	NA	NA	NA	NA	NA	NA	NA	NA
AACT_HUMAN	M(+15.99)EEVEAMLLPETLKR	3	16.59	NA	NA	NA	NA	NA	NA	NA	NA	NA	NA	NA	NA	NA	NA	NA	NA	NA	NA	NA	NA	NA	16.0554	17.1257	NA	NA	NA	NA	NA	NA	NA	NA	NA	NA	NA	NA	NA	NA	NA	NA	NA	NA	NA	NA	NA	NA
AACT_HUMAN	NLAVSQVVHK(+21.98)	2	13.65	NA	NA	NA	NA	NA	NA	NA	NA	NA	NA	NA	NA	NA	NA	NA	NA	NA	NA	NA	NA	NA	NA	NA	NA	NA	NA	NA	NA	NA	NA	NA	NA	NA	11.769	NA	NA	NA	NA	NA	NA	NA	NA	NA	14.8287	14.3512
AACT_HUMAN	GTHVDLGLASANVDFAFSLYK	3	15.82	-1.027	-0.93	0.36426	0.86	0.36426	NA	NA	NA	NA	15.3021	14.6096	NA	14.508	NA	NA	NA	17.417	NA	NA	17.2419	NA	15.0951	11.9256	NA	15.0951	NA	NA	16.5672	14.8435	NA	NA	17.5049	17.9316	NA	NA	17.392	15.3512	NA	16.4137	15.9385	NA	NA	NA	NA	NA
AACT_HUMAN	E(+57.02)IGELYLPK	2	15.12	NA	NA	NA	NA	NA	NA	NA	NA	NA	NA	NA	NA	NA	NA	NA	NA	NA	NA	NA	NA	NA	NA	15.1196	NA	NA	NA	NA	NA	NA	NA	NA	NA	NA	NA	NA	NA	NA	NA	NA	NA	NA	NA	NA	NA	NA
AATC_HUMAN	TDDC(+57.02)HPWVLPVVK	3	16.08	-0.676	-1.4	0.16894	1.96	0.16894	14.3163	NA	17.5878	17.8113	NA	14.5265	15.6354	15.4893	16.5951	16.5537	16.508	16.3803	15.4608	15.5627	16.4431	16.3718	13.9476	13.7099	15.8138	15.7524	17.3233	17.2787	14.5864	14.5507	15.5864	15.8213	NA	NA	17.734	17.7796	13.8918	14.5687	17.3836	16.9992	18.5011	18.4496	17.9601	17.68	14.5018	13.9926
AATC_HUMAN	LALGDDSPALK	2	15.7	-0.746	-1.46	0.15325	2.13	0.15325	12.865	NA	16.1984	16.8727	14.4767	14.726	NA	NA	15.8509	15.7757	16.2823	16.1694	15.1517	15.718	15.5537	15.3581	13.8823	13.9385	15.0405	15.3752	16.786	16.9316	NA	14.2363	NA	15.5326	NA	NA	17.1946	16.9545	NA	14.2363	16.68	16.5265	18.0795	17.6168	17.1556	16.0511	NA	13.3987
AATC_HUMAN	NLDYVATSIHEAVTK	3	15.86	-1.287	-2.58	0.0145	6.63	0.0145	NA	13.5142	17.1257	17.4656	14.4383	NA	NA	14.9613	16.1635	15.9815	16.0596	15.6662	15.1277	15.0319	15.9246	15.68	13.3853	13.3443	15.5746	15.3443	16.8846	17.0847	14.4252	14.0189	14.7731	15.2949	NA	NA	17.4004	17.2137	NA	NA	16.624	16.9545	18.1946	18.0532	17.6382	16.417	NA	NA
AATC_HUMAN	IANDNSLNHEYLPILGLAEFR	3	16.47	-0.259	-0.53	0.60006	0.28	0.60006	NA	NA	17.4893	17.7667	14.6718	14.9293	15.5142	15.5864	16.6662	16.3092	16.7073	16.6382	15.9815	16.1869	16.734	16.6039	NA	NA	15.4544	15.6991	17.2042	17.3667	14.2732	NA	15.726	16.0617	NA	NA	17.5951	17.624	NA	14.5627	17.1556	17.1357	18.7923	18.7106	17.9545	17.4334	NA	14.1596
AATC_HUMAN	INVSGLTTK	2	16.13	-0.741	-1.44	0.16212	2.07	0.16212	NA	NA	16.2877	17.0211	NA	NA	NA	NA	15.1517	16.0722	16.2382	15.7654	15.3092	15.2877	14.9246	NA	NA	NA	14.8037	NA	16.0743	15.8163	NA	NA	NA	NA	14.8965	NA	17.1053	17.4576	NA	14.8679	16.5219	16.5018	17.8175	17.6024	17.2042	16.2023	NA	NA
AATC_HUMAN	VGGVQSLGGTGALR	2	15.63	-3.366	-3.31	0.0061	10.96	0.0061	NA	NA	NA	NA	NA	NA	NA	NA	NA	NA	NA	NA	NA	NA	NA	NA	NA	12.6371	NA	NA	15.7018	15.9177	NA	NA	NA	NA	NA	NA	15.7524	15.92	NA	NA	14.7471	15.726	17.1257	17.1357	NA	NA	NA	NA
AATC_HUMAN	IVASTLSNPELFEEWTGNVK	2	14.79	0.697	0.49	0.63961	0.24	0.63961	NA	NA	NA	15.3443	NA	NA	NA	NA	NA	NA	NA	NA	NA	NA	NA	NA	NA	NA	NA	NA	13.3853	13.9837	NA	NA	NA	NA	NA	NA	NA	NA	NA	NA	NA	NA	15.0617	16.1596	NA	NA	NA	NA
AATC_HUMAN	IVASTLSNPELFEEWTGNVK	3	17.51	-1.089	-1.3	0.2189	1.7	0.2189	NA	NA	NA	17.7471	NA	NA	NA	NA	NA	NA	15.5234	NA	NA	NA	NA	NA	NA	NA	NA	NA	NA	NA	NA	NA	NA	NA	NA	NA	17.5731	17.4252	NA	NA	17.7406	NA	18.8392	18.0372	17.1655	NA	NA	NA
AATC_HUMAN	EPESILQVLSQMEK	2	14.33	-0.688	-0.41	0.69232	0.17	0.69232	NA	NA	NA	NA	NA	NA	NA	NA	NA	NA	NA	NA	13.7524	NA	NA	NA	NA	NA	NA	NA	15.5018	NA	NA	NA	NA	13.2243	NA	NA	NA	NA	NA	NA	15.5296	13.6325	NA	NA	NA	NA	NA	NA
AATC_HUMAN	TPGTWNHITDQIGMFSFTGLNPK	3	17.35	0.612	0.51	0.61784	0.26	0.61784	NA	NA	17.9545	17.68	NA	NA	NA	NA	NA	NA	NA	NA	NA	NA	NA	NA	NA	NA	NA	NA	NA	NA	NA	NA	NA	NA	NA	NA	16.3632	18.0156	NA	NA	NA	17.1155	18.3538	18.1002	16.1074	16.4512	NA	NA
ABCA2_HUMAN	DAVC(+57.02)SGQAAAR	2	11.47	-0.058	-0.13	0.89541	0.02	0.89541	NA	NA	12.1261	12.0362	10.5603	9.69523	10.8533	NA	11.6528	11.4969	11.9766	12.1131	11.2228	11.5216	12.5507	11.944	10.7056	10.8376	11.3219	NA	NA	NA	10.8994	NA	NA	NA	11.0293	NA	NA	11.3826	NA	11.1293	11.4147	11.1548	11.3332	12.3636	13.118	11.6618	NA	NA
ACBP_HUMAN	WDAWNELK	2	17.13	-0.069	-0.19	0.84841	0.04	0.84841	16.6024	15.8533	18.4496	18.1155	16.1536	15.734	17.7667	17.2419	16.8361	17.2042	17.8667	17.6453	17.5049	17.4334	17.8113	17.7987	15.718	15.0617	17.5731	17.4415	16.8965	16.6523	17.4576	17.0847	16.5834	16.1196	17.5204	17.3145	17.5582	17.5582	16.3836	16.6523	17.8846	17.977	17.4815	17.3752	18.7307	17.9316	16.5995	15.4285
ACBP_HUMAN	TKPSDEEMLFIYGHYK	3	17.57	0.234	0.34	0.73355	0.12	0.73355	16.5805	16.0826	19.6835	NA	15.8263	15.8918	17.5356	17.0951	NA	NA	18.9431	18.6382	18.5318	18.5842	19.3452	NA	15.1556	14.9476	18.963	NA	NA	NA	NA	16.8113	NA	14.2732	18.3495	18.6168	19.2442	17.8484	17.9431	NA	19.5261	19.3079	NA	NA	NA	NA	16.9992	16.1236
ACTB_HUMAN	SYELPDGQVITIGNER	2	17.3	-0.635	-1.76	0.08494	3.11	0.08494	15.2475	15.6354	18.4696	18.6168	16.6662	16.5127	18.0265	17.4415	17.7923	17.8787	18.4211	18.3145	17.2042	17.0847	16.5775	16.1115	14.5864	15.1317	17.0319	16.9431	17.6869	17.7731	18.4129	18.1994	16.3512	16.7987	17.9488	18.0211	17.8484	18.0691	18.8423	19.0292	17.4972	17.185	18.1457	18.209	16.8606	16.6039	16.5432	16.365
ACTB_HUMAN	AGFAGDDAPR	2	15.93	-0.227	-0.73	0.46647	0.54	0.46647	14.5627	14.2061	16.8361	16.786	15.7834	15.6855	16.392	15.9223	16.5111	16.2805	16.7073	16.9431	15.601	15.9246	15.6964	15.5111	14.8582	14.1674	15.887	15.8435	15.906	16.0722	17.1556	16.8846	14.7936	14.6937	15.6096	15.9992	16.6096	16.579	16.8361	17.1752	16.2363	16.0617	16.448	16.4688	NA	15.3198	15.2099	15.1357
ACTB_HUMAN	IWHHTFYNELR	3	15.64	-0.581	-1.33	0.19012	1.78	0.19012	13.3304	NA	17.1655	16.9083	14.1517	13.7834	16.0785	15.5296	15.2805	15.7628	16.7073	16.8113	14.8337	15.2363	15.1791	14.5687	NA	NA	15.1236	14.7576	16.0617	15.6745	17.0743	16.5597	13.9106	13.6773	16.6523	NA	16.3198	16.365	17.185	17.2512	15.9859	15.2913	16.7471	16.3198	NA	15.1635	14.3853	NA
ACTB_HUMAN	DLTDYLMK	2	15.93	-0.413	-1.01	0.31717	1.03	0.31717	NA	NA	17.528	17.2967	14.8138	14.7987	15.7731	15.3581	16.2363	16.2023	17.0847	16.5049	15.2949	NA	NA	15.0102	14.0014	13.464	15.5265	15.6183	16.3233	16.3752	17.2877	16.8238	NA	14.7153	15.7233	15.7073	16.5951	16.7207	17.1257	17.3836	16.3216	16.3426	16.5142	NA	15.4186	NA	NA	13.8823
ACTB_HUMAN	DSYVGDEAQSK	2	13.24	-0.037	-0.09	0.92966	0.01	0.92966	NA	NA	NA	13.7099	13.3581	12.9549	13.8238	13.0276	13.183	13.6096	NA	13.3443	NA	12.8376	11.9873	12.8037	NA	NA	13.1293	12.7752	NA	13.5746	14.7207	14.5805	NA	11.2467	NA	12.8396	13.5142	13.3718	14.365	14.5018	NA	12.3853	12.4305	12.8553	NA	NA	NA	NA
ACTB_HUMAN	HQGVMVGMGQK	2	14.18	-0.88	-1.37	0.1872	1.88	0.1872	NA	NA	NA	NA	12.8218	NA	14.5627	13.6883	NA	13.8435	NA	NA	NA	NA	NA	NA	12.3359	NA	14.508	14.0189	14.6154	14.2288	15.863	15.1196	NA	NA	NA	NA	NA	NA	15.0659	15.3954	NA	14.2949	NA	NA	NA	NA	NA	12.2877
ACTB_HUMAN	Q(-17.03)EYDESGPSIVHR	2	14.87	-0.998	-1.7	0.10778	2.9	0.10778	NA	NA	NA	NA	13.3021	NA	NA	NA	14.7783	14.4956	15.2877	14.906	NA	NA	NA	NA	NA	NA	NA	13.7207	14.5805	14.2288	15.8361	15.1196	NA	NA	NA	NA	NA	14.8287	16.0254	16.2456	NA	NA	NA	NA	NA	NA	NA	NA
ACTB_HUMAN	GYSFTTTAER	2	14.94	-1.498	-2.61	0.01879	6.82	0.01879	NA	NA	NA	NA	NA	14.0868	NA	NA	NA	NA	NA	NA	NA	NA	NA	14.2512	13.2527	13.0293	NA	14.7419	15.4252	15.2732	16.6937	16.1927	14.0701	NA	15.2061	NA	NA	NA	NA	16.9545	NA	15.0743	NA	NA	NA	NA	NA	NA
ACTB_HUMAN	QEYDESGPSIVHR	3	14.49	0.035	0.06	0.95375	0	0.95375	NA	NA	14.9293	15.6297	14.0785	14.1115	NA	NA	14.5746	NA	NA	NA	NA	NA	NA	NA	NA	NA	13.5265	NA	14.3786	14.4318	15.4862	15.2288	NA	NA	NA	NA	13.1877	NA	NA	NA	NA	14.3373	NA	NA	NA	NA	NA	NA
ACTC_HUMAN	YPIEHGIITNWDDMEK	3	16.86	-0.834	-1.73	0.09175	2.98	0.09175	14.4893	NA	18.8906	18.6971	15.5981	14.8484	16.9431	16.734	17.6731	17.7207	18.2137	17.8361	16.4624	16.5981	16.0189	16.1536	14.3163	12.8435	16.3074	16.624	17.5356	17.4252	18.2741	18.0156	15.2137	15.5204	17.5507	17.7602	17.9488	18.0372	18.5242	18.6731	17.417	17.5878	17.9992	18.0479	16.3836	15.8062	15.4608	15.3269
ADA22_HUMAN	GQAGDASLMELEK	2	19.04	0.054	0.2	0.84315	0.04	0.84315	18.4696	18.6662	19.9601	20.1704	18.2137	18.1898	19.3145	18.8238	19.2741	19.417	19.2696	19.0184	19.0074	19.1457	19.6276	19.4476	18.3321	18.2184	19.3794	19.4556	18.6593	18.83	18.528	18.3189	18.4972	18.6417	18.2419	18.7106	19.6575	19.6006	18.3962	18.5507	19.4354	19.3211	20.1079	20.0951	20.3752	19.4795	18.5507	18.3189
ADA22_HUMAN	FILKPRPK	2	14.64	-0.13	-0.31	0.75482	0.1	0.75482	12.9012	13.9748	16.0211	16.1216	13.0549	13.2438	15.3127	14.5204	15.0014	15.4736	14.9926	15.3092	14.4512	15.3718	15.2622	15.1115	12.9784	12.7711	14.3233	14.8435	14.0868	14.3718	13.6773	13.3718	14.1196	14.6096	14.4704	14.7731	15.5537	15.6154	13.5864	14.1517	14.3443	15.0447	16.4925	16.6096	16.0868	15.2732	NA	13.5981
ADA22_HUMAN	SGGEDESRHDALDTR	3	14.21	0.134	0.35	0.72733	0.12	0.72733	NA	12.973	15.2023	NA	13.9926	13.9837	15.1752	14.6439	14.6607	14.6662	14.1033	14.1984	13.9926	14.6211	14.7419	14.3512	13.3987	13.7313	14.1196	14.5018	12.5793	13.3163	14.0014	13.7628	12.6948	13.4252	13.2805	14.1517	14.5447	14.5507	13.6883	13.8238	14.4054	14.5204	15.7233	15.6937	15.8037	14.3853	NA	NA
ADA22_HUMAN	SGGEDESRHDALDTR	2	12.2	-0.196	-0.46	0.64925	0.21	0.64925	NA	11.2935	13.6211	13.2527	10.697	11.3276	12.3554	12.3636	12.0566	12.4067	12.4538	12.944	12.7628	12.3078	11.8611	11.6795	10.8918	11.0154	12.0464	11.8918	NA	NA	NA	NA	11.5118	11.1923	11.8297	NA	12.2497	12.9256	NA	12.0119	12.4512	12.3078	14.3853	13.7099	13.7731	12.7628	NA	10.0901
ADA22_HUMAN	LFEFSLDDLPSEFQQVNITPSK	3	16.59	0.027	0.05	0.95727	0	0.95727	15.4544	15.5507	18.3145	18.4046	14.4704	14.2137	16.8361	16.1927	17.5731	17.3233	17.9083	17.6096	17.185	17.0319	NA	17.2512	13.7419	NA	16.92	16.6382	15.9926	15.0232	NA	14.4383	15.4087	15.4925	NA	NA	17.8906	17.8906	NA	NA	16.0297	16.0909	18.2877	18.1556	17.7005	17.5356	16.318	16.4767
ADA22_HUMAN	TDLMAVTLAQSLAHNIGIISDK	3	15.23	-0.263	-0.49	0.62776	0.24	0.62776	13.9748	13.6991	17.1053	16.9545	NA	NA	NA	13.3163	15.1635	15.3163	15.4021	15.5417	14.4512	NA	14.9658	14.9106	NA	NA	NA	14.7885	13.8533	NA	NA	13.7207	NA	13.2467	NA	NA	16.4592	16.392	NA	NA	15.7046	15.4544	17.1155	16.786	16.068	NA	NA	NA
AFAM_HUMAN	HELTDEELQSLFTNFANVVDK	3	20.49	-0.599	-1.47	0.14846	2.16	0.14846	19.6835	19.6276	20.8191	20.9459	19.1053	19.0691	19.9459	19.5413	20.2184	20.3538	21.9171	21.8689	20.8113	20.8651	21.3211	21.1765	18.5507	16.5111	20.8802	20.6276	20.5915	20.5261	20.9316	20.3321	19.5451	19.8727	22.2096	22.343	20.5165	20.6096	21.3484	21.3484	21.0559	20.85	20.9951	20.9459	21.1642	20.8034	19.9742	19.8484
AFAM_HUMAN	HELTDEELQSLFTNFANVVDK	2	14.79	-1.324	-1.5	0.16129	2.25	0.16129	NA	NA	NA	NA	NA	NA	NA	NA	NA	NA	15.2985	14.6883	13.6991	NA	13.8037	NA	NA	NA	13.6096	NA	NA	NA	NA	NA	NA	NA	16.8846	16.318	NA	NA	14.0189	NA	NA	NA	NA	NA	NA	NA	NA	NA
AFAM_HUMAN	IAPQLSTEELVSLGEK	2	19.77	-0.273	-1.07	0.28948	1.15	0.28948	19.0821	19.0585	19.5897	19.5337	18.963	18.7764	19.2184	18.9373	19.2787	19.3495	20.8034	20.7471	20.0559	19.9882	20.2066	19.9742	19.5318	19.2302	20.343	20.0951	20.0951	20.1946	20.0951	19.8207	19.2326	19.2809	21.2419	21.2184	19.3321	19.29	20.5638	20.3645	19.9459	19.8003	19.9601	19.9214	20.1206	19.4835	19.1994	19.0612
AFAM_HUMAN	IAPQLSTEELVSLGEK	3	18.94	-0.154	-0.51	0.61109	0.26	0.61109	17.4736	18.3709	17.8727	18.6276	18.4696	18.4415	18.4456	18.3277	18.6347	18.2696	20.2419	19.2855	19.0691	19.3731	19.647	19.7323	19.0129	18.9024	19.5069	19.6204	19.3645	19.3857	19.4775	19.3167	18.2184	18.3495	19.895	20.2989	18.5657	18.4046	19.1752	19.1507	19.5223	19.5165	19.1079	19.1079	18.8392	18.4211	18.2372	18.0426
AFAM_HUMAN	SDVGFLPPFPTLDPEEK	2	20.45	-0.324	-1.28	0.20688	1.64	0.20688	19.805	19.7731	20.265	20.3752	19.586	19.5582	19.7828	19.4191	19.9882	20.0691	21.4221	21.502	20.654	20.8191	20.9171	20.6971	19.9039	19.68	20.8113	20.7389	20.8113	20.7471	20.7715	20.6186	19.7971	20.002	22.002	21.9951	20.1079	20.1079	21.1143	21.1642	20.6364	20.5356	20.654	20.6971	20.7553	20.2764	19.7223	19.7273
AFAM_HUMAN	SDVGFLPPFPTLDPEEK	3	16.25	-0.066	-0.1	0.92349	0.01	0.92349	NA	15.786	NA	14.8727	16.2841	16.0659	15.2512	14.2949	15.0992	16.6096	18.4536	16.7207	16.8484	NA	17.0743	16.977	17.2232	15.2438	17.3408	15.6991	17.417	15.1277	17.3752	14.8435	15.1946	14.5567	17.1946	17.714	15.3269	NA	16.1984	16.1377	17.8727	16.624	17.4415	NA	NA	15.9859	NA	15.4831
AFAM_HUMAN	IC(+57.02)AMEGLPQK	2	18.82	-0.126	-0.38	0.70257	0.15	0.70257	17.7987	17.9142	18.5318	18.8331	18.3189	18.2787	18.4775	17.4656	18.2466	18.5318	19.7715	19.5731	19.0156	19.0743	19.668	19.4232	18.9658	18.2042	19.5915	19.5507	19.4046	18.786	19.6453	18.4854	18.3581	18.4775	19.7273	19.575	18.5545	18.6132	19.1028	19.6766	19.185	19.1382	18.7699	18.8238	19.1357	18.3752	18.3233	17.5951
AFAM_HUMAN	FTFEYSR	2	18.89	-0.221	-0.81	0.42383	0.65	0.42383	18.0532	18.0795	18.3836	18.4004	18.3709	18.1898	18.4211	18.0156	18.4933	18.5768	20.0559	19.6523	19.1053	19.1994	19.7056	19.6132	18.5878	18.209	19.3299	19.1679	19.3365	19.2764	19.5805	19.3773	18.3836	18.3321	20.343	20.2535	18.5731	18.5805	19.4893	19.5915	19.2255	18.9054	19.0319	18.8965	18.9431	18.2279	17.977	17.7073
AFAM_HUMAN	DADPDTFFAK	2	19.66	-0.182	-0.76	0.45128	0.58	0.45128	18.7731	18.8906	19.3145	19.265	19.1655	19.1231	19.0265	18.805	19.1231	19.2302	20.6276	20.4676	19.7406	19.9882	20.1581	20.1946	19.7323	19.668	20.0691	20.0426	20.0426	20.1825	20.1704	20.0559	19.0074	19.0821	20.8191	20.8802	19.3473	19.2922	20.1825	20.4476	19.6869	19.6714	19.6204	19.5069	19.8636	19.562	18.7569	18.8606
AFAM_HUMAN	AESPEVC(+57.02)FNEESPK	2	18.51	-0.134	-0.47	0.63909	0.22	0.63909	17.7406	17.8906	17.7537	17.6731	18.1307	17.9373	18.185	17.6168	18.0102	17.9083	19.3962	19.5011	18.4129	18.7406	19.1922	19.0612	18.6024	18.8018	19.1407	19.0976	18.7667	18.9798	19.2627	19.1079	17.8667	18.0638	19.9039	20.0821	17.714	17.8175	19.1457	19.3983	18.5165	18.5805	18.1752	17.9601	18.83	17.9658	17.7005	17.6382
AFAM_HUMAN	AIPVTQYLK	2	18.89	-0.315	-1.17	0.24926	1.36	0.24926	18.1801	18.1307	18.6204	18.4046	18.1801	18.1053	18.3794	17.8113	18.1407	18.2787	19.856	19.2535	19.0479	19.0238	19.5915	19.547	18.9402	18.7005	19.4004	18.9965	19.3123	19.2535	19.5088	19.1994	18.3452	18.2877	20.1581	19.6697	18.7634	18.5988	19.3624	19.2945	19.3233	18.9345	19.0585	18.9402	19.6714	18.9854	18.3056	17.9142
AFAM_HUMAN	KSDVGFLPPFPTLDPEEK	3	19.12	-0.232	-0.8	0.42567	0.65	0.42567	18.1155	18.5356	18.4496	18.7796	18.5088	18.4004	18.5356	18.2832	18.4375	18.7634	20.3645	20.2184	19.29	19.2232	19.6593	19.714	19.2232	18.8144	19.4815	19.3752	19.5526	19.3962	19.7373	19.4273	18.2832	18.3101	20.5451	20.6714	18.6903	18.9573	19.4756	19.8423	19.5713	19.2696	19.5088	19.3878	19.3836	18.4933	18.1104	18.1898
AFAM_HUMAN	LPNNVLQEK	2	19.12	-0.163	-0.52	0.6053	0.27	0.6053	17.9714	18.2137	18.805	18.8846	18.8018	18.7602	18.7796	17.5731	18.547	18.9345	20.0156	19.8846	19.3012	19.5489	19.8469	19.6628	19.0976	19.0265	19.6222	19.5582	19.4736	19.2718	19.7356	18.963	18.5088	18.8175	19.9459	20.0426	18.7731	18.9601	19.2372	20.1206	19.1922	19.3299	19.2396	19.2512	19.8018	18.8081	18.4375	18.1801
AFAM_HUMAN	RHPDLSIPELLR	3	20.26	-0.31	-1.08	0.28428	1.18	0.28428	19.5107	19.4232	20.1079	19.8757	19.4874	19.2696	20.1079	19.6006	19.668	19.7223	21.5451	21.1765	20.4775	20.3538	20.9742	20.8269	19.6293	19.265	20.68	20.4067	20.7056	20.5356	20.7876	20.4273	19.778	19.6731	21.8614	21.5117	19.9601	19.8377	20.9742	20.9812	20.5638	20.1946	20.4972	20.3645	20.895	20.0821	19.5204	19.1605
AFAM_HUMAN	RHPDLSIPELLR	2	16.82	-0.534	-1.56	0.12697	2.43	0.12697	16.3021	16.3769	16.5746	15.5234	15.6551	15.4862	16.4767	16.1337	15.7419	NA	17.9992	17.9545	17.2137	17.3836	16.977	17.417	15.7046	15.3887	17.3495	16.8846	17.6731	17.3056	16.977	16.8727	16.2859	16.1517	19.1655	18.4815	16.2438	NA	17.7406	17.9431	17.0426	17.1946	17.0638	17.0638	16.7602	16.4301	16.3667	15.9522
AFAM_HUMAN	TINPAVDHC(+57.02)C(+57.02)K	2	17.15	-0.144	-0.51	0.61606	0.26	0.61606	16.0145	16.2586	17.0951	16.977	16.3286	15.968	16.977	16.4021	16.6662	16.7987	18.1206	18.2279	17.3145	17.5204	17.786	17.7731	17.0426	16.8727	17.8175	17.5805	17.2326	NA	17.5356	17.0951	16.2512	16.5937	18.8018	18.4004	16.7602	16.8361	17.7923	17.8423	17.3752	17.2042	17.4496	17.3495	17.5204	17.0743	16.0102	16.0638
AFAM_HUMAN	ESLLNHFLYEVAR	3	19.81	-0.607	-1.67	0.10277	2.78	0.10277	18.8995	19.0426	19.9742	19.8018	18.92	18.8876	19.3034	18.5951	19.1777	19.392	21.4118	21.0691	20.2302	20.1581	20.7389	20.4676	17.417	16.9431	20.1079	19.5601	20.417	19.9742	20.4576	19.8361	19.5676	19.2396	21.7013	21.4526	19.6628	19.5107	20.7389	20.6006	20.5356	20.1079	20.5165	19.8346	20.4972	19.9272	18.9402	18.7173
AFAM_HUMAN	ESLLNHFLYEVAR	2	17.58	-0.803	-2.2	0.03348	4.82	0.03348	16.4252	16.9545	17.6168	17.6523	16.7207	16.5402	16.7731	16.0743	16.786	17.1357	18.9373	19.1028	18.2326	17.9545	18.3624	17.9937	14.6607	14.4576	17.714	17.528	18.2279	18.185	18.1104	17.8906	17.0951	17.2512	19.9243	19.7651	17.4893	17.4334	18.7005	18.6417	17.9083	17.6453	18.2232	17.8361	17.9488	17.7273	16.9658	16.7073
AFAM_HUMAN	FTDSENVC(+57.02)QER	2	18.13	-0.014	-0.05	0.96002	0	0.96002	16.8606	17.2137	17.5507	17.9258	17.8606	17.7005	17.7923	17.4893	17.8846	17.8113	18.9054	19.197	18.185	18.5768	18.8144	18.5204	18.3321	18.3581	18.6488	18.7373	18.1898	18.4536	18.8576	18.6417	17.1457	17.417	19.1531	19.6204	17.417	17.6382	18.5011	18.977	18.1053	18.209	18.0532	18.185	18.4893	17.7731	16.8727	16.9545
AFAM_HUMAN	GQC(+57.02)IINSNK	2	16.48	-0.033	-0.11	0.91686	0.01	0.91686	14.8238	15.3092	16.0511	16.3478	16.2805	16.2493	15.8088	15.7628	16.2841	16.3615	17.1357	17.6523	16.3443	16.7731	17.392	17.0211	16.5127	16.8113	17.0532	17.2042	16.3769	16.6382	17.3056	17.2042	15.3512	15.7783	17.6731	18.1556	15.9725	16.2677	16.8361	17.4576	NA	16.7987	16.2985	16.4087	NA	15.9792	15.2586	15.2586
AFAM_HUMAN	LC(+57.02)FFYNK	2	17.57	-0.229	-0.84	0.40796	0.7	0.40796	16.494	16.8113	17.7731	17.5582	16.9316	16.7073	16.8965	16.4815	17.0532	17.2326	18.7039	18.4456	17.6453	17.8846	18.3233	18.1257	17.2137	17.1457	17.9316	17.805	18.0265	17.9882	18.0265	17.9882	16.8846	17.0211	19.0238	18.4854	17.2326	17.2967	18.0638	18.0426	17.9714	17.6662	18.0211	17.8606	17.9083	17.2042	16.5018	16.5204
AFAM_HUMAN	RPC(+57.02)FESLK	2	18.13	-0.225	-0.72	0.47684	0.52	0.47684	17.2696	17.0638	17.9658	17.3836	17.6096	17.2967	18.0319	17.2137	17.3752	17.714	19.0769	18.7439	18.3101	18.2558	19.0585	18.6766	18.2832	17.6382	18.9459	18.4004	18.7796	18.3667	18.9316	18.1002	17.7731	17.6593	19.3365	19.4293	17.8667	17.5878	18.7764	18.7764	18.3667	18.1104	18.3056	17.8545	18.4293	17.9882	17.4576	16.92
AFAM_HUMAN	RNPFVFAPTLLTVAVHFEEVAK	3	16.22	-0.652	-1.13	0.26636	1.27	0.26636	15.464	15.2175	17.4972	16.5981	15.6211	14.8679	NA	14.0785	15.6325	15.9408	18.2137	17.7731	17.0847	16.4799	17.6523	17.0319	12.8861	11.6439	16.5805	16.0211	17.0319	16.7073	16.9992	16.5716	15.3819	13.5142	19.3365	18.8876	16.5188	16.3304	17.786	17.3321	NA	15.5173	16.0596	16.0124	16.786	16.8727	15.6855	14.7046
AFAM_HUMAN	ESLLN(+.98)HFLYEVAR	3	15.92	-0.414	-1.23	0.22718	1.5	0.22718	14.7834	14.7731	NA	15.3127	14.9837	15.2659	14.5142	NA	14.92	15.4831	17.2326	17.0211	16.3391	16.4862	16.0124	16.7207	15.4704	15.5597	16.2118	16.1094	16.5127	16.7731	16.2419	16.7207	15.1196	15.6551	17.3752	17.92	15.3684	15.4186	16.1556	16.6937	16.5522	16.1811	15.7207	15.6297	16.3216	15.8088	14.8088	14.6154
AFAM_HUMAN	VMNHIC(+57.02)SK	2	15.01	-0.207	-0.7	0.4876	0.49	0.4876	15.6991	15.3512	14.9926	14.7046	13.9293	13.5627	14.5387	14.0701	NA	14.2949	16.049	16.0847	14.7885	14.9748	15.3819	15.1635	14.863	14.3443	15.4767	15.0276	14.9792	14.9476	15.4925	15.0785	13.9567	13.92	16.734	16.5265	14.7524	14.5507	15.4608	15.5627	14.8287	14.7576	15.0951	NA	NA	14.5567	15.6551	15.24
AFAM_HUMAN	FIEDNIEYITIIAFAQYVQEATFEEMEK	3	16.44	-0.646	-1.29	0.20559	1.65	0.20559	14.9882	15.7471	17.3056	16.786	15.4383	NA	15.8337	14.9431	15.1791	15.1477	17.8545	18.3709	17.2137	16.6937	17.2877	17.2042	15.4576	14.8679	13.5864	15.997	16.4783	16.7471	16.977	16.8361	15.5922	15.3887	18.7073	18.9024	16.8727	17.1257	17.6731	17.8667	NA	15.4383	17.0951	16.8484	16.3547	16.6662	16.2118	14.9153
AFAM_HUMAN	FTD(+21.98)SENVC(+57.02)QER	2	13.64	-0.254	-0.51	0.61612	0.26	0.61612	14.6828	13.9476	NA	NA	11.7649	NA	NA	NA	NA	NA	14.5922	NA	13.8037	13.5746	NA	12.7121	13.3443	NA	13.1196	NA	14.5746	14.6039	NA	NA	13.9567	14.0362	13.2877	NA	NA	NA	14.1908	13.2776	13.2805	12.2015	NA	NA	NA	12.464	14.5447	14.4318
AFAM_HUMAN	TINPAVD(+21.98)HC(+57.02)C(+57.02)K	2	13.35	-0.675	-1.25	0.2217	1.57	0.2217	14.4767	14.3304	NA	NA	NA	10.7566	NA	NA	NA	NA	13.3163	NA	13.3163	12.8118	NA	11.7313	12.584	NA	13.5387	NA	14.9748	14.1357	NA	NA	13.92	13.1469	13.5746	12.9712	NA	NA	14.2288	13.5387	NA	12.5746	NA	NA	NA	12.1421	14.3304	13.9567
AFAM_HUMAN	RLC(+57.02)FFYNK	2	17.49	0.072	0.1	0.91961	0.01	0.91961	15.8557	16.5966	17.7987	17.185	17.2604	16.508	16.3803	16.4752	NA	NA	19.0873	18.8423	16.6096	18.7828	19.2627	17.9992	NA	16.2023	18.9083	18.417	NA	NA	14.7153	17.624	NA	16.2967	19.4314	19.1994	17.1053	16.624	18.6558	18.9937	17.7796	NA	18.0691	17.83	18.2232	15.5981	16.624	16.3304
AFAM_HUMAN	VMN(+.98)HIC(+57.02)SK	2	11.68	-0.628	-1.12	0.27245	1.26	0.27245	NA	NA	NA	NA	NA	9.09803	NA	NA	NA	NA	NA	NA	11.6926	11.2167	11.9366	11.9513	10.5793	11.3934	12.3191	11.944	11.5981	NA	12.5068	11.9622	9.91588	NA	13.5864	13.0802	NA	NA	11.9694	12.1357	11.3608	11.7228	11.6439	NA	NA	NA	NA	NA
AFAM_HUMAN	GQC(+57.02)IINSNKDDRPK	3	12.44	-0.508	-1.08	0.29688	1.17	0.29688	NA	NA	NA	NA	NA	11.5167	NA	NA	NA	NA	NA	12.7956	NA	11.8416	NA	NA	12.5957	12.2107	12.4041	12.1453	NA	NA	13.0634	13.0396	NA	NA	NA	NA	NA	NA	NA	12.9908	NA	12.0119	NA	NA	12.6325	NA	NA	NA
AFAM_HUMAN	HELTDEELQSLFTNFANVVD(+57.02)K	3	15.07	-0.297	-0.34	0.7403	0.11	0.7403	12.6439	NA	NA	NA	NA	NA	NA	NA	NA	NA	NA	16.1115	NA	14.7419	15.4252	15.1596	NA	NA	NA	NA	NA	NA	14.4448	NA	NA	13.3304	16.7731	16.8965	NA	NA	14.183	15.8533	NA	NA	NA	NA	15.7018	14.7046	NA	NA
AFAM_HUMAN	LKHELTDEELQSLFTNFANVVDK	3	15.44	NA	NA	NA	NA	NA	NA	NA	NA	NA	NA	NA	NA	NA	NA	NA	NA	NA	NA	NA	NA	NA	NA	NA	NA	NA	NA	NA	14.8287	14.5567	NA	13.9385	17.0951	17.0426	NA	NA	NA	15.1752	NA	NA	NA	NA	NA	NA	NA	NA
AFAM_HUMAN	LKHELTDEELQ(+.98)SLFTNFANVVDK	3	14.45	-0.311	-0.45	0.66151	0.2	0.66151	NA	NA	NA	NA	NA	NA	NA	NA	NA	13.7524	15.0102	15.1236	14.508	NA	NA	NA	NA	NA	NA	13.5507	NA	13.8238	NA	NA	NA	NA	NA	NA	NA	NA	15.7628	NA	14.0701	NA	NA	NA	NA	NA	NA	NA
AGRIN_HUMAN	TEATQGLVLWSGK	2	17.33	0.075	0.23	0.8212	0.05	0.8212	15.9408	15.6439	19.2326	19.4556	16.2859	16.0102	17.8545	17.3836	17.9258	17.83	17.8787	17.8727	17.3752	17.5805	17.8484	17.7005	16.734	16.3512	17.2137	17.3233	16.734	16.8965	17.0638	16.7731	16.8965	16.8484	17.1556	16.9316	17.8787	17.9545	15.6883	15.959	17.6523	17.7987	18.6168	18.5165	18.6523	17.9882	16.9545	16.977
AGRIN_HUMAN	STVPVNTNR	2	14.92	0.141	0.39	0.69751	0.15	0.69751	12.5793	13.3853	16.8965	16.8238	14.2137	14.0617	15.3304	14.6154	15.4704	15.5234	15.2696	15.7445	14.6607	15.1791	15.6855	15.2913	14.6662	14.7099	14.8037	14.8337	13.863	14.1277	14.9882	14.5922	13.9476	14.2213	NA	15.0909	15.7313	15.6125	NA	14.0785	14.9339	15.2363	16.2931	16.1965	NA	15.6551	13.8918	13.6883
AGRIN_HUMAN	SAGDVDTLAFDGR	2	17.73	-0.125	-0.39	0.70194	0.15	0.70194	16.6024	16.5567	19.2718	NA	16.9431	16.9083	18.0102	18.0319	17.9826	18.0319	NA	NA	NA	18.1357	17.9083	18.1655	17.4252	17.392	17.5127	17.68	17.3145	17.528	17.5127	17.2967	17.4415	17.5204	NA	NA	NA	NA	NA	NA	NA	18.1994	19.0372	18.6628	NA	18.4375	17.4087	17.4972
AGRIN_HUMAN	SIESTLDDLFR	2	13.26	-0.132	-0.25	0.8036	0.06	0.8036	12.8956	13.412	NA	NA	12.4993	12.9784	13.8138	13.6325	NA	NA	NA	NA	NA	NA	NA	NA	NA	NA	NA	13.2527	12.8994	NA	NA	NA	13.4767	12.9385	NA	NA	NA	NA	NA	NA	NA	13.9012	NA	NA	NA	NA	NA	13.3987
AGRIN_HUMAN	ALQSNHFELSLR	3	15.42	-0.026	-0.05	0.9604	0	0.9604	NA	NA	NA	17.4004	14.3581	14.6662	15.7808	15.4672	16.0575	16.1094	NA	NA	NA	14.8727	NA	15.0701	NA	14.4512	NA	15.3198	15.2512	NA	NA	NA	NA	15.0145	NA	NA	NA	16.0826	NA	NA	NA	15.4219	NA	NA	NA	NA	NA	NA
AJAP1_HUMAN	AGLAKPPAAAK	2	13.96	0.037	0.11	0.916	0.01	0.916	12.5265	12.9567	15.768	15.2512	12.8746	12.9163	14.6325	14.0701	14.5447	14.5687	14.2288	14.0189	14.3853	14.5746	14.2061	13.9385	13.4767	13.1421	14.0014	13.5387	13.5387	13.9658	13.3304	12.8803	13.3581	13.2183	13.6991	13.412	14.9476	14.6268	13.2258	13.043	14.8679	14.7628	15.3512	15.1556	15.6354	14.5981	12.7056	12.5531
AJAP1_HUMAN	DQAAALVPK	2	15.01	0.25	0.66	0.5166	0.43	0.5166	NA	NA	NA	16.1752	NA	14.2949	15.4285	14.6382	15.1908	15.68	NA	NA	15.0701	15.4219	14.92	NA	14.8533	14.7207	15.0319	NA	15.2175	14.6495	14.906	NA	14.2438	NA	NA	NA	NA	15.3752	13.7628	NA	NA	15.5597	15.601	NA	NA	15.7018	NA	13.6991
ALBU_HUMAN	VFDEFKPLVEEPQNLIK	3	20.73	-0.135	-0.4	0.69356	0.16	0.69356	19.0743	19.5088	20.9098	21.0493	21.1457	21.1015	21.6843	21.2184	21.5213	21.7995	21.2989	21.1395	21.0691	21.0559	21.4775	21.3376	18.2137	17.8727	20.4476	20.3645	21.002	20.8876	21.4476	21.0951	20.9951	20.9024	19.7173	19.8757	21.4118	21.5213	20.8651	21.0493	20.5638	20.1457	21.5261	21.2302	21.8073	21.1395	19.3645	19.4496
ALBU_HUMAN	VFDEFKPLVEEPQNLIK	2	15.14	-0.176	-0.46	0.65016	0.21	0.65016	14.2659	13.7834	14.8823	NA	15.6523	15.6495	16.2931	16.0659	15.2949	15.4893	NA	NA	NA	14.7524	15.049	NA	NA	NA	14.7885	13.6991	15.2061	15.1397	15.8484	15.641	15.2769	15.4704	NA	NA	NA	NA	15.0362	14.9522	NA	NA	NA	14.997	14.8823	NA	NA	NA
ALBU_HUMAN	LVNEVTEFAK	2	19.49	-0.051	-0.16	0.87467	0.03	0.87467	17.7537	17.7273	19.7764	19.692	20.1206	20.1206	20.5451	20.2066	20.2184	20.417	20.002	19.4556	19.6024	19.8832	20.1332	19.8651	17.6593	17.4496	19.4046	19.2396	19.7521	19.692	20.2989	20.1079	19.7439	19.8682	18.5988	18.4656	19.9742	20.0292	19.5011	19.6505	18.9658	18.6731	20.1206	20.002	20.5545	19.9459	18.1407	18.1994
ALBU_HUMAN	SHC(+57.02)IAEVENDEMPADLPSLAADFVESK	3	19.27	-0.203	-0.47	0.64181	0.22	0.64181	17.2232	16.9431	19.4556	19.4129	19.4496	19.3752	20.7223	20.2302	20.2989	20.4775	20.0691	19.9142	19.6222	19.4933	20.2764	20.1581	15.997	15.1196	19.734	19.3123	19.8846	19.6132	20.4375	19.9742	19.8253	19.8772	17.68	17.805	20.1079	20.1332	19.6575	19.6488	18.2741	18.1507	19.8832	19.5731	20.4972	19.9601	18.265	18.1002
ALBU_HUMAN	RMPC(+57.02)AEDYLSVVLNQLC(+57.02)VLHEK	3	16.72	0.253	0.46	0.65075	0.21	0.65075	NA	NA	16.68	15.9815	16.8846	15.786	17.8238	17.1155	17.2604	17.2232	16.9316	17.5049	16.7731	16.2061	17.7667	17.4736	NA	NA	16.5158	15.4186	17.0211	16.9545	17.8787	17.5204	16.7471	16.2456	NA	NA	17.4334	15.641	16.92	17.0319	NA	NA	16.3836	NA	16.6937	17.5432	15.3269	13.5387
ALBU_HUMAN	AVMDDFAAFVEK	2	18.77	0.036	0.09	0.93075	0.01	0.93075	16.5937	16.6937	18.1801	18.2967	19.654	19.4334	20.2066	19.786	19.5951	19.7876	19.5394	19.3189	19.1581	19.0399	19.8936	19.7471	16.7731	16.3356	18.9742	18.7373	19.668	19.4913	20.0559	19.6168	19.5299	19.4516	16.1033	16.6662	19.6186	19.7422	18.963	19.1482	17.3495	17.1655	18.9054	18.7073	19.8238	19.3645	17.9488	17.714
ALBU_HUMAN	LC(+57.02)TVATLR	2	18.49	-0.024	-0.06	0.95321	0	0.95321	16.2641	16.5372	18.4293	18.6453	19.3516	19.3878	19.7553	18.4736	19.2419	19.5394	18.9882	18.6347	18.8936	18.8876	19.3624	19.1946	16.7073	16.5049	18.5915	18.4656	18.9142	18.606	19.6042	18.6558	18.9601	19.1777	16.7731	16.5477	19.2512	19.197	NA	19.0211	17.786	17.83	19.0585	19.0821	19.8034	19.0184	17.2696	16.8484
ALBU_HUMAN	RPC(+57.02)FSALEVDETYVPK	3	18.59	0.101	0.21	0.83312	0.04	0.83312	16.1257	15.9904	18.1053	18.1752	19.5564	19.4004	20.3857	20.0292	19.7039	19.805	19.6204	19.3452	19.0585	18.9402	19.6645	19.6293	16.0532	15.4021	19.0532	18.8269	19.3962	19.4129	19.8576	19.6096	19.3123	19.4252	16.4736	15.5657	19.5185	19.4025	18.8113	19.0372	16.3269	16.4415	18.8207	18.6937	20.002	19.6523	17.6096	17.4893
ALBU_HUMAN	KVPQVSTPTLVEVSR	3	19.48	-0.239	-0.63	0.53519	0.39	0.53519	17.7796	17.6311	19.2787	19.1777	19.8191	19.805	20.7876	20.3211	20.1825	20.3211	19.7005	19.4636	19.3123	19.6329	20.0821	19.8346	17.3752	17.2042	19.163	19.2113	19.5375	19.4972	22.1079	21.8307	19.4874	19.6417	18.1257	NA	19.5988	19.7073	19.3836	19.7123	18.6096	18.6204	20.002	19.7553	20.7056	19.8066	18.0265	NA
ALBU_HUMAN	KVPQVSTPTLVEVSR	2	16.76	-0.583	-1.23	0.22443	1.52	0.22443	15.2805	15.1908	17.1752	16.5951	17.1655	16.7731	18.1507	17.6869	16.8484	17.4576	16.7987	16.1196	16.8965	16.9658	16.7987	17.0951	NA	12.9996	16.6523	16.0447	16.8113	16.9316	19.4435	19.2113	17.0951	17.2419	NA	NA	16.6382	16.0889	16.9316	16.5522	NA	NA	17.0951	17.2787	17.5951	17.0951	15.1437	14.8582
ALBU_HUMAN	FQNALLVR	2	19.08	-0.025	-0.08	0.93816	0.01	0.93816	17.528	17.4334	18.8018	19.1332	19.7373	19.6662	20.0951	19.6293	19.8175	20.002	19.3602	19.1231	19.3581	19.4211	19.7651	19.6628	17.0426	17.1655	18.9882	19.0717	19.3167	19.3277	19.7634	19.6006	19.2855	19.3941	NA	17.9083	19.5878	19.6364	19.1679	19.3624	18.6731	18.5127	19.6766	19.1382	20.2184	19.4616	17.6593	17.4893
ALBU_HUMAN	VHTEC(+57.02)C(+57.02)HGDLLEC(+57.02)ADDR	3	16.79	0.106	0.21	0.83195	0.05	0.83195	14.6211	14.2512	16.8484	17.0211	17.7731	17.4334	18.6971	17.6731	17.92	18.0899	17.4815	17.4736	16.9316	17.0743	17.8906	17.7796	14.1674	13.2198	17.2877	17.1357	17.5951	17.4004	17.9024	16.8606	17.2696	17.3752	14.9926	13.4512	17.2232	17.4972	17.2232	17.3836	15.5296	15.4799	17.5582	17.4087	17.9545	17.6024	15.6495	15.2841
ALBU_HUMAN	YLYEIAR	2	18.04	-0.263	-0.59	0.55756	0.35	0.55756	16.2805	15.7419	17.8113	17.8727	18.8392	18.6558	19.1028	18.6024	18.8144	18.8995	18.4293	18.1655	18.1605	18.2326	18.8606	18.6168	15.8775	15.3373	17.92	NA	18.3012	18.4933	21.4626	21.2419	18.2466	18.4854	16.4528	16.1135	18.5049	18.2137	18.3408	18.3794	17.2604	16.8965	18.4536	18.0743	19.2232	18.4415	16.5966	16.2118
ALBU_HUMAN	YIC(+57.02)ENQDSISSK	2	18	-0.081	-0.17	0.86366	0.03	0.86366	15.3819	16.0764	15.9223	17.7537	18.9488	18.92	19.3645	18.9601	18.9909	19.0691	17.9373	18.3495	17.9488	18.2787	18.9459	18.5951	16.1053	16.3074	18.0795	18.3056	17.9601	18.2967	21.0756	20.7876	17.7796	18.1994	NA	16.6937	18.1556	18.3667	17.8727	18.3233	NA	17.1457	17.4087	17.9545	18.3962	18.2558	16.3598	16.579
ALBU_HUMAN	LDELRDEGK	2	16.22	0.007	0.02	0.98624	0	0.98624	13.8435	14.6382	16.4318	16.7207	16.9992	16.8113	17.4815	16.7073	17.2232	17.1556	16.4252	16.6937	16.6937	16.8606	16.9083	16.734	13.6551	14.0014	16.311	16.1477	16.0617	16.4219	17.1946	16.8965	15.977	16.5387	15.2732	15.2586	16.5326	16.92	16.624	16.6662	15.0405	15.3443	16.8238	16.9992	18.0795	16.5657	14.5018	14.5805
ALBU_HUMAN	RHPDYSVVLLLR	3	18.62	-0.434	-0.84	0.40686	0.7	0.40686	17.1053	16.7731	18.8995	18.8175	19.0821	18.8269	20.1825	19.4972	19.6886	19.7439	19.4616	19.0426	19.3211	19.1432	19.7488	19.6006	13.8918	12.8899	18.3495	18.0372	19.1655	18.9083	19.6628	19.1777	19.0319	18.9402	17.4415	16.8113	19.6714	19.4415	19.0821	19.0717	18.68	18.2279	19.5204	19.4415	20.3962	19.5507	17.6662	16.8846
ALBU_HUMAN	RHPDYSVVLLLR	2	15.01	0.009	0.02	0.98737	0	0.98737	NA	NA	NA	NA	14.9339	14.1908	15.9454	14.7783	NA	15.5716	NA	NA	14.2659	NA	15.5537	15.24	NA	NA	NA	NA	14.887	14.6439	15.5864	14.7419	14.1277	15.0058	NA	NA	15.0826	NA	NA	NA	NA	NA	NA	NA	15.6183	NA	NA	NA
ALBU_HUMAN	LDELRDEGQ(sub K)	2	15.16	0.287	0.71	0.47921	0.51	0.47921	14.1437	13.6883	16.417	15.6745	15.3954	15.2251	16.275	15.7393	15.9083	15.4704	16.0554	16.1297	15.5447	15.7602	15.7808	15.4799	14.9926	14.8037	13.8823	13.464	13.6551	13.7936	NA	NA	13.4767	13.3443	14.5864	13.9476	15.0014	14.6607	15.5326	15.2475	16.1713	15.9815	16.601	16.2622	17.2696	16.5864	14.1196	13.8435
ALBU_HUMAN	ETYGEMADC(+57.02)C(+57.02)AK	2	16.36	0.094	0.21	0.83498	0.04	0.83498	13.1984	13.2688	16.528	16.7471	17.4736	17.4576	17.805	17.4815	17.6453	17.5657	16.7471	16.6662	16.2099	16.6662	17.6937	17.2326	14.0532	14.3512	16.5775	16.8606	16.508	16.9083	17.6096	17.4893	16.734	16.9083	14.2512	14.9385	16.734	16.9882	16.7602	16.8113	15.2913	15.1791	16.5893	16.5716	17.8361	16.4783	14.6495	15.1196
ALBU_HUMAN	C(+57.02)C(+57.02)TESLVNR	2	15.37	-0.325	-0.67	0.50568	0.45	0.50568	13.4252	NA	14.2213	14.392	16.1377	16.275	16.5966	15.8138	16.3803	16.0405	15.2175	15.7834	14.7783	15.3853	16.2859	15.8918	13.1228	12.9513	15.0532	15.3718	15.0785	15.392	18.6347	18.2512	15.2251	15.3887	NA	NA	15.5142	15.6297	15.2061	15.6467	13.8238	NA	15.0276	14.9431	16.8965	15.2512	14.4318	13.9567
ALBU_HUMAN	TC(+57.02)VADESAENC(+57.02)DK	2	14.39	0.384	0.77	0.44767	0.59	0.44767	10.7731	11.7731	14.7099	14.9613	15.7706	15.7911	16.0971	15.5018	15.6579	15.7783	14.5447	15.2622	14.2586	14.8775	15.7366	15.2841	12.8118	12.6904	14.6039	14.7731	13.6662	14.5326	16.0254	15.6828	13.8435	14.5326	12.4538	13.5142	14.9339	15.1984	14.5387	14.8484	13.3853	13.6662	14.6551	14.8823	15.7834	14.8138	11.2761	11.744
ALBU_HUMAN	QTALVELVK	2	16.79	-0.446	-1.09	0.28323	1.18	0.28323	14.3718	14.464	15.7885	15.6325	17.9882	17.9937	18.1053	17.7073	17.528	17.417	17.1752	17.0319	16.4496	16.4831	17.6937	17.5805	14.5981	14.5204	16.5219	16.5567	17.3495	17.417	18.0319	17.9258	17.5356	17.528	NA	NA	17.1457	17.2512	17.0211	17.1257	NA	NA	NA	16.0254	17.9826	17.0319	15.3373	15.4956
ALBU_HUMAN	QNC(+57.02)ELFEQLGEYK	2	17.32	-0.213	-0.46	0.64849	0.21	0.64849	14.8435	14.997	NA	NA	18.1801	18.0319	18.6971	18.5165	18.2137	18.3836	17.5049	17.2967	16.9083	17.4736	18.0899	17.5204	14.3718	NA	16.9545	16.9992	17.3145	17.6523	18.0047	17.9083	17.6311	17.6731	NA	NA	17.417	17.3581	17.7602	17.786	NA	NA	16.9545	NA	17.9937	16.7602	NA	15.7731
ALBU_HUMAN	QNC(+57.02)ELFEQLGEYK	3	15.25	NA	NA	NA	NA	NA	NA	NA	NA	NA	15.2288	15.2805	NA	NA	NA	NA	NA	NA	NA	NA	NA	NA	NA	NA	NA	NA	NA	NA	NA	NA	NA	NA	NA	NA	NA	NA	NA	NA	NA	NA	NA	NA	NA	NA	NA	NA
ALBU_HUMAN	LVAASQAALGL	2	17.29	-0.095	-0.2	0.84296	0.04	0.84296	NA	NA	NA	NA	18.0047	17.6523	18.0319	17.417	17.5657	17.624	17.5049	16.2251	17.2042	NA	17.9024	17.8545	14.9106	NA	17.2419	16.3819	17.7073	17.2042	18.1801	17.6311	17.6311	17.7273	NA	NA	17.2419	17.0951	17.0951	NA	NA	NA	NA	NA	17.5878	NA	15.5265	NA
ALBU_HUMAN	ALVLIAFAQYLQQC(+57.02)PFEDHVK	3	16.26	-0.463	-0.79	0.43615	0.62	0.43615	14.5687	14.0447	17.7273	16.9992	16.9083	16.2877	17.5507	16.92	17.3836	17.5878	16.7073	16.3819	15.5627	16.3426	17.1655	17.3233	NA	10.7895	15.0319	NA	16.6523	16.365	17.1357	17.1457	16.5296	16.1277	NA	15.3954	17.5731	16.7731	NA	16.2493	NA	NA	16.9545	NA	17.2604	NA	14.4893	14.3163
ALBU_HUMAN	KQTALVELVK	2	16.56	-0.634	-1.35	0.18611	1.83	0.18611	13.4383	14.183	NA	14.997	17.6869	17.4087	18.2558	17.8175	16.5522	17.0102	16.5326	NA	16.0276	16.2512	16.9992	17.2042	14.2363	NA	16.5326	15.8361	17.2604	17.2042	17.9083	17.5127	17.3752	17.3321	NA	NA	NA	16.7731	16.9431	16.5311	NA	NA	15.7524	NA	17.0638	NA	15.5537	NA
ALBU_HUMAN	SLHTLFGDK	2	17.54	-0.009	-0.03	0.9785	0	0.9785	15.997	15.8287	18.2787	17.7005	18.3538	18.0691	18.7173	18.3056	18.0265	18.4456	17.9316	18.0532	17.6311	17.417	18.0319	18.1605	15.5834	15.2805	17.4496	17.1457	18.0211	18.1752	18.3624	18.1357	17.92	18.1655	16.7207	NA	17.9142	17.9714	17.83	17.786	15.9246	16.0909	18.0899	17.8238	18.0047	17.7537	16.6096	16.4137
ALBU_HUMAN	Q(-17.03)NC(+57.02)ELFEQLGEYK	2	16.43	-0.168	-0.37	0.71583	0.13	0.71583	14.1277	14.7834	NA	NA	17.6024	17.1752	17.8545	17.5356	17.417	17.3056	15.6495	16.6382	16.6937	16.9658	16.8238	16.9882	14.2586	13.6439	16.4815	16.3769	17.2232	17.3836	17.417	17.6024	16.6523	17.2137	NA	NA	16.7602	16.6523	15.7731	16.5341	NA	NA	15.0992	15.6634	16.9882	16.7987	14.9385	15.6068
ALBU_HUMAN	LKEC(+57.02)C(+57.02)EKPLLEK	2	15.17	-0.319	-0.73	0.46856	0.54	0.46856	NA	NA	14.726	15.1596	NA	14.8238	16.3269	16.1946	15.5775	16.2456	15.9904	15.9106	14.464	14.5746	15.0362	15.3373	11.6573	NA	15.0992	14.5447	15.1155	15.0058	15.3478	14.8727	15.0362	15.2622	NA	NA	15.5805	15.3615	15.6607	15.0145	NA	NA	15.5265	15.0405	NA	15.3684	NA	NA
ALBU_HUMAN	LKEC(+57.02)C(+57.02)EKPLLEK	3	18.07	0.985	0.68	0.52619	0.46	0.52619	NA	NA	NA	NA	NA	NA	NA	18.5657	NA	NA	NA	NA	NA	NA	NA	NA	NA	NA	NA	NA	NA	NA	NA	NA	NA	NA	NA	NA	NA	NA	NA	NA	NA	NA	NA	NA	17.5805	NA	NA	NA
ALBU_HUMAN	ADDKETC(+57.02)FAEEGKK	3	14.62	0.361	0.77	0.44571	0.6	0.44571	NA	NA	NA	NA	15.5775	15.3056	16.1965	15.5265	15.1556	14.9153	13.8435	14.5142	13.5746	13.5018	15.2251	14.7576	NA	NA	14.1517	14.4448	13.5981	14.5805	15.691	15.1908	14.2732	14.183	NA	NA	13.8238	NA	14.5204	14.4831	NA	NA	NA	NA	14.8679	13.6883	NA	NA
ALBU_HUMAN	ADDKETC(+57.02)FAEEGKK	2	13.29	0.26	0.51	0.6107	0.26	0.6107	NA	NA	15.2099	14.5687	12.4919	12.2258	14.5687	15.2877	12.92	12.7875	12.8533	13.4383	12.8455	NA	13.1212	13.1131	NA	NA	NA	NA	12.2497	12.2438	12.5887	NA	13.0885	12.1611	13.9658	NA	13.7207	13.0293	11.744	12.3134	14.3233	NA	15.0575	13.5746	13.4512	NA	NA	NA
ALBU_HUMAN	LGEYG(sub K)FQNALLVR	2	21.35	NA	NA	NA	NA	NA	NA	NA	NA	NA	NA	NA	NA	NA	NA	NA	NA	NA	NA	NA	NA	NA	NA	NA	NA	NA	NA	NA	21.5069	21.2006	NA	NA	NA	NA	NA	NA	NA	NA	NA	NA	NA	NA	NA	NA	NA	NA
ALBU_HUMAN	LVNE(+14.02)VTEFAK	2	20.38	NA	NA	NA	NA	NA	NA	NA	NA	NA	NA	NA	NA	NA	NA	NA	NA	NA	NA	NA	NA	NA	NA	NA	NA	NA	NA	NA	22.0559	21.9061	NA	NA	NA	NA	NA	NA	NA	NA	NA	NA	NA	NA	17.185	NA	NA	NA
ALBU_HUMAN	DDNPNLPR	2	16.97	0.122	0.25	0.80412	0.06	0.80412	NA	14.2805	NA	NA	18.1556	17.9431	18.5242	18.0156	18.1605	17.83	NA	17.3321	17.1457	17.0847	17.6168	17.2604	NA	14.9293	16.5937	16.464	16.5018	16.7731	17.6168	17.3056	16.5296	16.579	NA	NA	16.8361	17.1053	17.5507	17.6662	NA	NA	NA	NA	NA	17.714	15.0659	14.4956
ALBU_HUMAN	FQN(+.98)ALLVR	2	15.45	0.265	0.69	0.49731	0.47	0.49731	NA	NA	NA	14.6662	16.2042	16.2175	16.3339	15.4956	16.2099	16.2714	NA	14.7576	15.7073	15.4862	15.9106	15.5356	NA	NA	14.5387	14.5326	15.6718	15.5746	NA	NA	15.726	15.7731	NA	NA	15.4285	15.6991	15.0826	15.3853	NA	NA	15.4767	15.4544	NA	15.6096	NA	13.0447
ALBU_HUMAN	RHPYFYAPELLFFAK	3	18.15	-0.034	-0.07	0.94416	0	0.94416	14.8337	NA	NA	18.4129	18.1206	17.5582	19.2326	18.7073	18.8876	NA	18.4415	18.8113	NA	18.0743	18.8936	19.1874	NA	NA	17.2326	16.9882	18.0899	17.92	18.7106	18.5582	18.2326	17.9992	15.9837	NA	18.8515	18.9316	18.3277	NA	17.1257	NA	NA	NA	19.3815	18.4293	NA	NA
ALBU_HUMAN	HPYFYAPELLFFAK	3	15.15	0.378	1	0.32754	1	0.32754	NA	NA	15.6297	15.1635	14.508	NA	15.3987	14.906	15.5893	15.4021	15.6354	15.5477	14.9385	14.6096	15.5326	15.8138	NA	NA	NA	NA	NA	13.7313	15.6937	15.5981	13.4512	NA	NA	NA	NA	15.4186	14.8775	15.1277	NA	NA	15.2363	NA	NA	15.4285	NA	NA
ALBU_HUMAN	TC(+57.02)VADESAH(sub E)NCE(sub D)K	2	13.73	-3.632	-3.26	0.01122	10.61	0.01122	10.944	NA	NA	NA	NA	NA	NA	NA	11.6573	NA	NA	NA	NA	NA	NA	NA	NA	NA	NA	NA	NA	NA	16.4736	16.1635	NA	NA	NA	NA	NA	NA	NA	NA	NA	NA	NA	NA	13.3987	NA	NA	NA
ALBU_HUMAN	C(+57.02)C(+57.02)AAADPHEC(+57.02)YAK	3	12.68	0.605	1.1	0.28489	1.21	0.28489	NA	NA	NA	NA	13.5981	13.1611	13.6211	12.9586	12.8533	13.0566	12.0735	NA	NA	NA	13.6096	NA	NA	NA	11.8956	11.888	11.6439	11.5507	14.0189	13.2348	NA	NA	NA	NA	NA	12.2906	NA	11.4615	NA	NA	NA	NA	NA	NA	NA	NA
ALBU_HUMAN	YIC(+57.02)E(+21.98)NQDSISSK	2	13.42	-0.848	-1.02	0.32324	1.03	0.32324	13.4383	11.9106	NA	NA	13.4383	11.5603	13.5627	13.4252	NA	12.9106	NA	NA	NA	NA	NA	NA	NA	NA	NA	NA	14.365	13.1923	14.7419	13.8435	14.7366	14.0014	NA	NA	NA	NA	13.3021	NA	NA	NA	NA	NA	NA	NA	NA	12.8416
ALBU_HUMAN	LKEC(+57.02)C(+57.02)D(sub E)KPLLEK	3	16.51	-4.165	-3.99	0.00381	15.93	0.00381	13.3581	NA	NA	NA	NA	NA	NA	NA	14.2949	NA	NA	NA	NA	NA	NA	NA	NA	NA	NA	NA	NA	NA	19.2922	18.734	NA	NA	NA	NA	NA	NA	NA	NA	NA	NA	NA	NA	16.8606	NA	NA	NA
ALBU_HUMAN	ADDKETC(+57.02)FAEEGK	2	13.19	0.772	0.97	0.35067	0.94	0.35067	NA	NA	NA	NA	13.7628	13.3718	14.3853	13.3987	NA	NA	NA	NA	NA	NA	NA	13.5142	NA	NA	NA	12.183	NA	NA	13.1244	12.9979	NA	11.9622	NA	NA	NA	NA	NA	NA	NA	NA	NA	NA	NA	NA	NA	NA
ALBU_HUMAN	ADDKETC(+57.02)FAEEGK	3	13.19	0.351	0.33	0.75103	0.11	0.75103	NA	NA	NA	NA	13.3443	13.0549	13.5981	13.0566	NA	NA	NA	NA	NA	NA	NA	NA	NA	NA	NA	NA	NA	NA	12.9125	NA	NA	NA	NA	NA	NA	NA	NA	NA	NA	NA	NA	NA	NA	NA	NA	NA
ALBU_HUMAN	Q(-17.03)EPERNEC(+57.02)FLQHK	3	15.38	0.304	0.44	0.66931	0.19	0.66931	NA	NA	NA	NA	16.0167	16.2251	16.1752	15.6325	NA	15.4672	NA	NA	NA	NA	NA	NA	NA	NA	NA	13.7731	NA	NA	NA	15.4512	NA	15.1596	NA	NA	NA	NA	NA	NA	NA	NA	NA	NA	NA	14.5326	NA	NA
ALBU_HUMAN	KQTALVELVK(+14.02)	2	19.9	NA	NA	NA	NA	NA	NA	NA	NA	NA	NA	NA	NA	NA	NA	NA	NA	NA	NA	NA	NA	NA	NA	NA	NA	NA	NA	NA	20.1206	19.6852	NA	NA	NA	NA	NA	NA	NA	NA	NA	NA	NA	NA	NA	NA	NA	NA
ALBU_HUMAN	TC(+57.02)VAD(+21.98)ESAENC(+57.02)DK	2	11.23	0.238	0.38	0.71108	0.14	0.71108	NA	NA	NA	NA	11.2935	10.3332	12.6618	11.8994	NA	11.8956	NA	NA	NA	NA	NA	10.3219	NA	NA	NA	NA	11.5699	11.4357	NA	NA	NA	11.5555	NA	NA	10.9658	11.0293	11.3826	10.2408	NA	NA	NA	NA	NA	10.6348	NA	NA
ALBU_HUMAN	FKDLGEEH(sub N)FK	2	16.13	-3.193	-2.27	0.05689	5.13	0.05689	13.7834	NA	NA	NA	NA	NA	NA	NA	NA	NA	NA	NA	NA	NA	NA	NA	NA	NA	NA	NA	NA	NA	17.4004	16.1417	NA	NA	NA	NA	NA	NA	NA	NA	NA	NA	NA	NA	17.2042	NA	NA	NA
ALBU_HUMAN	DLGEEH(sub N)FK	2	17.99	NA	NA	NA	NA	NA	NA	NA	NA	NA	NA	NA	NA	NA	NA	NA	NA	NA	NA	NA	NA	NA	NA	NA	NA	NA	NA	NA	18.2512	17.7273	NA	NA	NA	NA	NA	NA	NA	NA	NA	NA	NA	NA	NA	NA	NA	NA
ALBU_HUMAN	TYETTLEK	2	16.92	-0.083	-0.13	0.89437	0.02	0.89437	NA	15.5387	NA	NA	17.8484	17.8113	17.977	17.4334	NA	NA	NA	NA	NA	NA	NA	17.3667	NA	15.0868	16.8238	17.0638	NA	17.1155	17.9601	17.83	NA	17.1257	NA	NA	NA	NA	NA	NA	NA	NA	NA	NA	NA	NA	15.5018	15.2475
ALBU_HUMAN	MPC(+57.02)AEDYLSVVLNQLC(+57.02)VLHEK	3	15.06	NA	NA	NA	NA	NA	NA	NA	NA	NA	NA	NA	NA	NA	NA	NA	NA	NA	NA	NA	NA	NA	NA	NA	NA	NA	NA	NA	NA	NA	NA	NA	15.0575	NA	NA	NA	NA	NA	NA	NA	NA	NA	NA	NA	NA	NA
ALBU_HUMAN	LVN(+.98)EVTE(+14.02)FAK	2	17.32	NA	NA	NA	NA	NA	NA	NA	NA	NA	NA	NA	NA	NA	NA	NA	NA	NA	NA	NA	NA	NA	NA	NA	NA	NA	NA	NA	17.3408	17.2967	NA	NA	NA	NA	NA	NA	NA	NA	NA	NA	NA	NA	NA	NA	NA	NA
ALBU_HUMAN	RPC(+57.02)FG(sub S)ALEVDETYVPK	2	18.27	NA	NA	NA	NA	NA	NA	NA	NA	NA	NA	NA	NA	NA	NA	NA	NA	NA	NA	NA	NA	NA	NA	NA	NA	NA	NA	NA	18.4004	18.1307	NA	NA	NA	NA	NA	NA	NA	NA	NA	NA	NA	NA	NA	NA	NA	NA
ALBU_HUMAN	A(+57.02)LVLIAFAQYLQQC(+57.02)PFEDHVK	3	13.72	-0.81	-1.89	0.07748	3.55	0.07748	NA	NA	NA	NA	12.5722	NA	13.3581	NA	13.7207	NA	NA	NA	NA	13.6096	13.3443	13.5507	NA	NA	NA	NA	13.5981	13.7936	13.8918	13.5018	NA	NA	NA	NA	14.5265	NA	14.5326	NA	NA	NA	14.412	NA	NA	NA	NA	NA
ALBU_HUMAN	EC(+57.02)C(+57.02)EKPLLEK	2	14.14	0.435	1.1	0.28409	1.21	0.28409	NA	NA	NA	13.464	14.3581	14.2288	NA	14.7366	14.7524	14.9703	NA	14.2512	NA	13.9748	14.5981	14.7783	NA	NA	NA	13.5746	13.6211	NA	14.1908	13.8435	NA	NA	NA	NA	NA	NA	NA	13.7936	NA	15.3373	13.1421	NA	NA	12.9293	NA	NA
ALBU_HUMAN	LVNE(+14.02)VTEFAK(+57.02)	2	15.85	NA	NA	NA	NA	NA	NA	NA	NA	NA	NA	NA	NA	NA	NA	NA	NA	NA	NA	NA	NA	NA	NA	NA	NA	NA	NA	NA	15.8894	15.8062	NA	NA	NA	NA	NA	NA	NA	NA	NA	NA	NA	NA	NA	NA	NA	NA
ALBU_HUMAN	DA(sub V)FLGS(sub M)FLYEYS(sub A)R	2	20.75	NA	NA	NA	NA	NA	NA	NA	NA	NA	NA	NA	NA	NA	NA	NA	NA	NA	NA	NA	NA	NA	NA	NA	NA	NA	NA	NA	20.7223	20.7876	NA	NA	NA	NA	NA	NA	NA	NA	NA	NA	NA	NA	NA	NA	NA	NA
ALBU_HUMAN	LVN(+.98)E(+14.02)VTEFAK	2	15.16	NA	NA	NA	NA	NA	NA	NA	NA	NA	NA	NA	NA	NA	NA	NA	NA	NA	NA	NA	NA	NA	NA	NA	NA	NA	NA	NA	NA	15.1556	NA	NA	NA	NA	NA	NA	NA	NA	NA	NA	NA	NA	NA	NA	NA	NA
ALBU_HUMAN	ALVLIAFAK(sub Q)YLQQC(+57.02)PFEDHVK	3	13.73	NA	NA	NA	NA	NA	NA	NA	NA	NA	NA	NA	NA	NA	NA	NA	NA	NA	NA	NA	NA	NA	NA	NA	NA	NA	NA	NA	NA	NA	NA	NA	NA	NA	NA	NA	NA	NA	NA	NA	NA	NA	13.7313	NA	NA	NA
ALDOA_HUMAN	RALAN(+.98)SLAC(+57.02)Q(+.98)GK	2	17.7	0.011	0.03	0.97512	0	0.97512	15.8942	16.8113	18.4972	18.8515	17.4004	17.3056	18.2741	17.6168	17.9083	18.2512	17.8175	17.9937	17.7207	18.3365	18.3878	17.9658	16.9545	16.7207	17.68	17.714	17.0319	17.392	17.4576	17.0532	16.6382	17.0426	16.9545	18.0638	18.1704	18.5394	17.1752	17.5204	18.4696	18.5582	18.7471	18.7987	19.29	18.1752	16.5018	16.2949
ALDOA_HUMAN	IGEHTPSALAIMENANVLAR	3	18.18	-0.183	-0.54	0.59189	0.29	0.59189	17.2604	16.6523	19.2877	19.4933	16.9658	16.8238	17.7207	17.4087	18.606	18.9516	18.7828	18.83	18.5507	18.3277	19.0612	19.0372	16.9083	16.7731	18.3878	18.1752	18.5988	18.5432	17.714	17.3752	17.1357	17.2696	NA	18.1994	19.6168	19.5146	17.4004	17.4893	19.113	19.2137	NA	18.8936	19.2967	19.0047	17.392	16.9083
ALDOA_HUMAN	GILAADESTGSIAK	2	16.61	0.139	0.37	0.7167	0.13	0.7167	NA	NA	17.3145	17.6731	15.913	15.6607	16.1888	NA	16.786	17.0638	16.8846	17.1752	16.2604	16.7471	17.5657	17.1556	16.0362	16.4815	16.3819	16.5372	16.4087	16.8361	16.2194	16.0102	14.5018	15.1869	16.0362	16.0785	17.5731	17.805	15.2949	16.2137	17.3408	16.8846	17.0102	17.0211	18.2326	16.9431	NA	NA
ALDOA_HUMAN	ALANSLAC(+57.02)QGK	2	15.1	0.034	0.07	0.94069	0.01	0.94069	NA	NA	15.8727	16.1984	14.0951	14.2586	14.4956	13.8037	15.2512	15.9012	15.412	15.4544	NA	14.7987	16.4399	15.734	14.2732	13.9106	14.3853	15.0909	15.2023	14.5627	NA	13.2273	NA	NA	14.4956	14.9882	16.1536	16.4972	NA	NA	15.5567	15.6662	15.6467	15.8894	16.3056	15.4054	NA	13.0617
ALDOA_HUMAN	QLLLTADDR	2	15.81	-0.057	-0.14	0.88941	0.02	0.88941	14.9385	13.6096	NA	16.9992	14.8088	15.1033	15.0617	NA	16.2787	16.1811	16.4334	16.68	NA	15.7419	17.0426	16.5642	15.4987	15.4219	16.0889	15.7654	16.1337	16.1236	15.786	15.0102	14.7419	15.0659	NA	NA	16.4862	16.8361	15.1397	NA	16.3495	16.786	16.6523	NA	17.0743	16.0145	14.8679	14.5265
ALDOA_HUMAN	FSHEEIAMATVTALR	3	15.95	-0.261	-0.51	0.61138	0.26	0.61138	14.7366	13.4383	16.9083	16.3074	NA	NA	NA	NA	16.0232	16.3701	16.311	16.049	15.8894	16.068	17.0847	16.786	14.4576	13.9012	16.034	15.412	16.3819	16.0469	15.4512	14.9153	NA	NA	15.2841	16.4104	17.9714	17.805	14.2805	NA	17.185	16.7987	15.6268	NA	17.4415	16.4909	14.6495	NA
ALDOA_HUMAN	ELSDIAHR	2	14.21	0.006	0.02	0.98743	0	0.98743	NA	NA	15.1908	NA	13.183	12.7503	13.4383	13.1212	NA	14.6662	14.5864	14.5864	NA	14.2363	15.2913	15.183	13.6991	NA	14.5142	13.8823	13.7207	13.92	13.4767	13.4252	NA	12.8297	13.5265	NA	15.6297	15.4956	NA	NA	14.4831	14.8435	14.8484	NA	NA	14.9339	NA	NA
ALDOA_HUMAN	KELSDIAHR	2	13.38	0.232	0.49	0.62921	0.24	0.62921	NA	NA	NA	14.4767	NA	NA	NA	NA	13.7628	13.2213	13.8138	NA	13.3853	13.4252	13.6551	14.2137	12.4409	11.769	13.4512	13.5142	NA	NA	NA	11.8918	NA	NA	NA	13.4383	NA	13.5627	NA	NA	13.5142	13.2877	NA	NA	NA	14.0951	NA	NA
ALDOA_HUMAN	AAQEEYVK	2	12.66	-0.257	-0.45	0.65715	0.2	0.65715	NA	NA	NA	NA	11.2992	NA	NA	NA	12.9961	13.0735	12.7078	NA	NA	NA	13.3304	13.2303	11.2046	NA	12.4094	NA	NA	NA	NA	11.6211	NA	NA	NA	NA	13.6662	13.3443	NA	11.5362	NA	12.863	NA	NA	13.9012	12.7834	NA	NA
ALDOA_HUMAN	LQSIGTENTEENRR	2	13.21	-0.821	-0.57	0.59486	0.32	0.59486	NA	NA	NA	NA	NA	NA	NA	NA	NA	NA	NA	NA	NA	NA	12.7997	NA	NA	NA	NA	NA	NA	NA	NA	NA	NA	NA	NA	NA	NA	13.6211	NA	NA	NA	NA	NA	NA	NA	NA	NA	NA
ALDOC_HUMAN	DNAGAATEEFIK	2	16.35	0.052	0.16	0.8717	0.03	0.8717	15.2213	15.8062	16.4219	16.977	15.7961	15.8484	15.734	15.7445	16.4925	16.5049	17.0638	16.7602	16.8484	17.1155	17.5432	17.3752	15.3478	15.5204	16.4399	16.68	16.311	16.5597	16.0232	16.1074	14.412	15.1752	16.2732	16.2382	17.528	17.3581	16.0447	16.3003	17.3752	17.3836	16.68	16.494	NA	17.0638	NA	14.8386
ALDOC_HUMAN	TPSALAILENANVLAR	3	16.27	-0.095	-0.2	0.84604	0.04	0.84604	14.5746	15.8582	17.1357	16.9882	15.4285	15.8751	15.7498	15.1317	16.0971	16.5966	16.977	16.7987	16.5492	16.582	17.3752	17.4087	15.0362	14.1596	16.5716	16.2137	16.5417	15.4987	16.2382	15.4021	14.365	NA	14.7987	NA	17.6168	17.528	14.3718	15.412	18.0372	17.6453	17.5805	16.68	17.7406	17.2512	NA	NA
ALDOC_HUMAN	TPSALAILENANVLAR	2	16.28	0.09	0.21	0.83136	0.05	0.83136	15.9725	15.1791	17.3667	17.4087	15.5834	15.4219	15.6268	15.435	16.5627	16.3003	16.6662	16.92	16.6523	16.977	17.3145	17.2787	14.5746	14.6551	16.456	16.3127	16.1615	16.494	15.5507	15.8312	14.5387	15.1984	NA	14.1277	17.7796	18.0479	15.6439	15.3304	17.7406	17.5432	17.1053	16.9431	18.1752	17.4893	14.1277	NA
ALDOC_HUMAN	YTPEEIAMATVTALR	3	16.2	-0.37	-0.82	0.41864	0.67	0.41864	15.1869	15.3615	17.5582	17.2967	14.6039	14.6551	15.3021	15.0145	16.3039	16.3836	17.3145	16.9545	16.8846	16.734	17.4972	17.417	14.1357	13.1969	16.6662	15.9362	16.7731	16.4219	16.2137	15.1155	14.5687	15.1596	16.4956	NA	18.0426	17.7602	15.6828	15.3718	18.0372	17.6168	17.2696	16.7207	17.7471	17.2877	14.6096	14.4383
ALDOC_HUMAN	GILAADESVGSMAK	2	17.03	0.032	0.09	0.92817	0.01	0.92817	16.4688	16.624	17.9882	17.5657	16.3853	16.1733	16.6382	16.3408	16.2604	17.2232	17.9083	17.8906	16.9083	17.2419	18.4736	18.0951	15.9703	15.9748	17.392	17.3408	17.392	17.5507	17.0426	16.7471	15.7153	16.0232	16.3954	16.7471	18.6835	18.0047	16.1074	16.3408	18.3056	18.1801	17.6024	17.3752	18.0426	17.0743	15.4925	15.4021
ALDOC_HUMAN	RAEVN(+.98)GLAAQGK	2	13.8	-0.202	-0.52	0.60844	0.27	0.60844	11.9586	12.6904	14.4893	14.1517	13.2482	12.8258	13.5265	13.3718	13.5746	13.1846	14.2438	14.5142	13.9012	14.3092	14.9613	14.8037	12.2615	12.7669	14.6607	13.8533	12.8861	13.5746	13.5627	13.8727	11.7607	NA	14.5326	13.8238	14.8188	14.8484	12.9961	13.5018	14.5627	14.9792	14.0785	14.1752	15.1115	14.3581	NA	NA
ALDOC_HUMAN	RLSQIGVENTEENRR	3	14.22	-0.393	-0.88	0.38383	0.78	0.38383	11.2467	NA	14.6325	14.8965	13.3718	13.2167	14.5981	13.8037	14.4054	13.8138	14.8037	NA	14.3092	14.7153	15.5951	14.6662	13.1611	12.8708	14.5805	14.3581	13.4512	14.2288	14.2288	13.6883	NA	12.9385	NA	14.9703	15.0189	15.2732	13.5864	14.0447	14.6883	15.0659	14.2877	14.9613	15.7233	14.365	NA	NA
ALDOC_HUMAN	KELSDIALR	2	14.9	-0.323	-0.74	0.46647	0.54	0.46647	13.5507	13.6439	15.1869	15.8138	14.2061	13.5746	14.392	13.4893	14.2061	14.8386	15.2841	15.5922	15.3408	15.1477	15.8799	15.9948	NA	13.06	15.2512	15.1869	NA	14.8775	NA	12.9926	13.8533	NA	14.2949	NA	16.0806	16.3021	14.1033	NA	16.0659	15.9153	15.7576	15.3304	16.6096	NA	NA	NA
ALDOC_HUMAN	VDKGVVPLAGTDGETTTQGLDGLSER	3	14.72	-0.566	-0.98	0.33854	0.95	0.33854	NA	12.3078	NA	16.1946	NA	NA	13.3581	NA	14.5387	14.8435	NA	15.3339	15.1074	14.5922	15.4672	NA	13.0276	NA	NA	14.1115	13.4512	NA	NA	NA	NA	NA	13.6551	14.863	16.1115	15.6039	NA	NA	15.2099	15.3512	NA	15.3954	15.8484	14.8238	NA	NA
ALDOC_HUMAN	ALQASALNAWR	2	15.63	-0.281	-0.62	0.53831	0.39	0.53831	NA	15.3127	NA	16.4021	15.5597	14.887	NA	15.0951	NA	NA	NA	15.2363	NA	15.7834	NA	17.0319	14.8727	14.6154	15.9083	NA	NA	15.9431	NA	NA	14.2586	14.9385	15.2175	NA	NA	16.3718	NA	NA	16.7987	NA	16.6937	NA	17.2696	NA	NA	14.4704
ALDOC_HUMAN	GVVPLAGTDGETTTQGLDGLSER	3	16.44	0.04	0.07	0.94178	0.01	0.94178	16.3803	15.1196	NA	NA	16.1635	NA	15.9362	16.8846	16.6382	16.5966	NA	NA	NA	16.4153	17.1556	17.7796	NA	16.7207	15.7654	17.3321	NA	16.8727	NA	16.9431	14.8775	16.1655	NA	NA	16.9882	NA	16.7471	16.2232	NA	17.0426	NA	NA	NA	NA	16.0971	15.2099
ALS_HUMAN	NLIAAVAPGAFLGLK	2	14.61	-0.526	-1.06	0.29439	1.13	0.29439	13.4767	13.8138	NA	NA	13.9293	14.3021	NA	NA	15.0058	14.9106	16.2194	16.6024	15.3786	15.0743	13.8918	14.92	12.6729	12.1611	13.7419	14.1033	14.9926	14.9882	15.0868	15.0617	13.9476	13.6773	17.5582	NA	NA	13.6662	16.3092	NA	14.5204	13.5507	14.1437	NA	15.9882	15.2805	NA	14.0189
ALS_HUMAN	VAGLLEDTFPGLLGLR	2	14.47	-0.623	-1.02	0.31407	1.05	0.31407	13.0735	13.2863	NA	NA	13.0224	12.4666	NA	NA	14.8138	14.0785	15.8386	16.1397	15.049	14.6551	NA	NA	NA	NA	NA	12.8937	13.8435	14.5627	14.3092	13.8533	12.2848	13.4512	17.4087	17.5657	NA	NA	15.8703	15.7783	14.0014	14.1357	NA	NA	14.9012	15.4219	13.464	NA
ALS_HUMAN	LAYLQPALFSGLAELR	3	14.3	-0.602	-1.17	0.25055	1.38	0.25055	NA	12.6926	NA	NA	NA	12.9311	NA	NA	14.3987	13.3987	15.9567	15.0785	14.8775	14.7099	13.6773	13.7313	NA	NA	13.2527	13.2877	13.6096	13.2122	14.4252	13.8037	NA	NA	16.6662	17.1357	13.6096	NA	15.3684	15.4704	14.2363	13.8435	14.3581	NA	NA	13.6662	NA	NA
ALS_HUMAN	SLALGTFAHTPALASLGLSNNR	3	15.75	-0.788	-1.37	0.18191	1.88	0.18191	14.5746	13.7207	NA	NA	14.768	14.5805	NA	NA	NA	15.7936	17.5432	17.1655	NA	NA	NA	15.601	13.7731	14.0951	NA	15.5864	16.8727	16.2118	15.5981	15.5326	13.8918	NA	18.2184	18.3538	NA	NA	16.8965	17.4087	15.4448	NA	NA	NA	NA	NA	15.1596	15.5387
ALS_HUMAN	LEYLLLSR	2	15.99	-0.764	-0.73	0.48602	0.53	0.48602	NA	NA	NA	NA	NA	NA	NA	NA	NA	NA	NA	15.3786	NA	NA	NA	NA	NA	NA	NA	NA	NA	NA	NA	NA	NA	NA	16.6662	16.4688	NA	NA	15.5716	15.863	NA	NA	NA	NA	NA	NA	NA	NA
ALS_HUMAN	TFTPQPPGLER	2	16.21	-1.445	-1.81	0.09921	3.29	0.09921	NA	NA	NA	NA	NA	NA	NA	NA	NA	NA	16.0189	15.6268	14.7628	NA	NA	NA	NA	NA	NA	NA	NA	NA	NA	NA	NA	NA	17.0951	17.2137	NA	NA	16.4972	16.253	NA	NA	NA	NA	NA	NA	NA	NA
ALS_HUMAN	DLHFLEELQLGHNR	3	15.85	NA	NA	NA	NA	NA	NA	NA	NA	NA	NA	NA	NA	NA	NA	NA	NA	NA	NA	NA	NA	NA	NA	NA	NA	NA	NA	NA	NA	NA	NA	NA	16.9545	16.6937	NA	NA	14.8775	14.8727	NA	NA	NA	NA	NA	NA	NA	NA
AMBP_HUMAN	TVAAC(+57.02)NLPIVR	2	21.03	-0.488	-1.98	0.05446	3.91	0.05446	19.8003	19.8113	21.2535	21.2593	20.3321	20.2989	21.0088	20.6006	20.6886	20.8651	21.6141	21.3156	21.1457	21.3321	21.1642	20.9601	20.265	20.1946	21.002	20.895	20.9951	21.0493	21.2125	21.0821	21.1581	21.2989	22.5662	22.4923	21.0691	21.1332	21.4825	21.5961	20.8346	20.8191	21.4476	21.3101	22.0426	21.1704	20.4676	20.343
AMBP_HUMAN	ETLLQDFR	2	20.12	-0.733	-2.87	0.00635	8.23	0.00635	19.0664	19.1507	20.6276	20.5731	19.2535	19.2326	20.4273	20.0426	19.1432	19.4129	20.6096	20.2066	20.0292	20.2184	19.7844	19.654	19.3516	19.2279	19.5318	19.5713	19.4516	19.5049	20.1946	19.9742	20.4375	20.5731	21.7098	21.5545	20.7056	20.6971	20.5823	20.7307	19.778	19.7715	20.5731	20.4476	21.6051	20.8269	20.3962	20.265
AMBP_HUMAN	VVAQGVGIPEDSIFTMADR	3	19.78	-0.717	-1.84	0.0727	3.38	0.0727	17.5582	19.0506	20.5638	20.85	18.7307	18.562	20.1332	19.647	18.4854	19.6024	20.6096	19.9214	19.9068	19.6186	19.3101	19.8832	18.963	18.3962	19.4067	19.1407	19.1777	18.5394	19.7907	18.9459	20.2989	20.002	21.2989	21.5685	20.7389	20.85	19.265	20.1079	20.002	19.9459	20.5451	20.1079	21.0088	20.6971	19.9024	19.8891
AMBP_HUMAN	VVAQGVGIPEDSIFTMADR	2	19.34	-0.922	-2.82	0.00726	7.94	0.00726	18.6903	18.1752	20.5356	20.3645	17.7005	17.5582	19.5413	19.3731	18.6311	18.3581	19.5582	19.8346	19.185	19.4293	18.8576	18.4293	17.7537	17.4252	18.9686	19.1922	18.4004	18.7634	19.1028	19.3731	19.5011	19.6364	21.4726	21.4425	20.0821	20.1206	20.0691	20.0426	18.8727	18.6488	19.9214	19.8576	20.9098	20.0426	19.9287	19.8191
AMBP_HUMAN	GEC(+57.02)VPGEQEPEPILIPR	2	19.66	-0.699	-2.54	0.01493	6.43	0.01493	18.7955	18.7471	20.6006	20.5069	18.4252	18.3321	20.1825	19.7389	18.8392	18.9658	20.0292	19.9459	19.5261	19.7667	19.2442	19.0238	18.562	18.4004	19.3408	19.197	18.9573	19.0426	19.5731	19.3538	19.9287	20.0292	21.502	21.3045	20.1704	20.2764	20.1206	20.1825	19.1482	19.0559	20.1457	20.1206	20.9316	20.2764	20.1457	19.8921
AMBP_HUMAN	GEC(+57.02)VPGEQEPEPILIPR	3	18.95	-0.65	-2.19	0.03435	4.82	0.03435	17.6311	17.6593	19.3123	19.5185	17.9545	18.1053	19.4334	19.0453	NA	NA	19.5489	18.7923	18.5049	19.0612	18.5878	18.8207	18.5011	18.0047	18.562	18.5394	18.2419	18.1556	19.0585	18.8727	19.1556	19.1053	20.5069	20.2419	19.4415	19.4736	NA	19.5526	18.5356	NA	19.3624	19.1002	20.3857	NA	19.1531	19.1704
AMBP_HUMAN	KEDSC(+57.02)QLGYSAGPC(+57.02)MGMTSR	3	19.1	-0.501	-1.85	0.07185	3.41	0.07185	17.9992	17.7923	19.3794	19.5601	17.8787	17.8606	19.4129	18.9826	18.8727	18.6937	19.6886	19.503	18.9229	18.9742	19.2989	19.209	18.2558	17.7923	19.4232	19.4676	19.1257	19.0532	19.615	19.343	19.0156	19.1728	20.8423	21.002	19.0559	19.0743	19.3794	19.5432	18.8606	18.7634	19.3688	19.163	19.9316	19.1002	18.8727	18.7073
AMBP_HUMAN	KEDSC(+57.02)QLGYSAGPC(+57.02)MGMTSR	2	16.05	-2.553	-1.86	0.11068	3.46	0.11068	NA	NA	14.3512	NA	NA	NA	NA	NA	NA	NA	NA	NA	NA	NA	NA	NA	NA	NA	NA	NA	NA	NA	NA	NA	NA	NA	17.1556	16.6523	NA	NA	NA	NA	NA	NA	NA	NA	NA	NA	NA	NA
AMBP_HUMAN	EYC(+57.02)GVPGDGDEELLR	2	20.54	-0.479	-1.98	0.0536	3.94	0.0536	19.2466	19.4795	20.5638	20.68	19.8408	19.7715	20.4874	20.1581	20.2066	20.343	21.0886	20.9812	20.5823	20.8423	20.6186	20.5638	19.7471	19.692	20.5069	20.5451	20.4476	20.6453	20.7955	20.6453	20.6453	20.895	22.0789	22.1111	20.3211	20.5261	21.1269	21.3045	20.265	20.3211	20.6971	20.6971	21.2877	20.5731	20.0559	20.0821
AMBP_HUMAN	AFIQLWAFDAVK	2	19.72	-1.017	-2.43	0.01942	5.9	0.01942	18.5432	18.2279	20.4576	19.9459	18.6168	17.9316	19.5526	19.0821	19.6749	19.6435	20.895	20.5356	20.4576	20.2066	20.343	20.1946	16.4956	15.2175	19.1825	18.9909	19.9316	19.4656	19.9127	19.5915	20.0951	19.8515	21.8764	21.8034	20.3857	20.1332	20.5356	20.5731	19.9882	19.7634	20.68	20.0691	20.895	20.2989	19.4496	19.2302
AMBP_HUMAN	AFIQLWAFDAVK	3	14.21	0.4	0.66	0.5216	0.43	0.5216	NA	NA	NA	NA	NA	NA	NA	NA	NA	NA	15.3304	NA	14.1277	NA	13.6662	14.6325	NA	NA	NA	NA	14.5265	NA	14.1984	NA	13.9567	13.5981	NA	NA	NA	NA	NA	14.0951	14.906	NA	NA	NA	NA	NA	NA	13.2674
AMBP_HUMAN	FIQLWAFDAVK	2	17.31	-0.144	-0.29	0.77508	0.08	0.77508	15.9545	15.7808	19.0399	19.0426	15.4219	14.7099	17.1357	16.8238	16.4496	16.6382	18.528	18.3794	17.4736	17.2419	17.3056	17.3836	NA	NA	17.7731	17.8727	16.24	15.9703	17.5582	17.0743	16.5908	16.8846	20.6453	20.6096	17.0426	17.1357	18.2279	18.6453	16.5234	16.8727	NA	14.1277	18.9965	18.3452	16.8846	17.0426
AMBP_HUMAN	C(+57.02)VLFPYGGC(+57.02)QGN(+.98)GNK	2	17.9	-0.575	-1.95	0.0576	3.81	0.0576	16.6382	16.5311	18.1946	17.7471	16.9992	16.9882	17.5731	17.185	17.3836	17.6937	18.5242	18.5582	17.8545	18.2558	18.1357	18.0638	NA	16.4399	18.0102	18.1053	17.9024	18.1002	18.1946	17.6937	18.0102	18.0691	19.8207	19.624	18.0211	17.8965	18.4456	18.4893	17.7207	17.7537	18.3794	17.8113	18.7955	17.9714	17.3836	16.9658
AMBP_HUMAN	KGVC(+57.02)EETSGAYEK	2	15.01	-0.777	-2	0.05161	4.02	0.05161	12.043	13.2393	16.0701	15.913	13.6662	13.2644	15.8703	15.4087	14.4704	14.3786	15.5687	15.3443	15.2985	15.0951	14.8435	14.6382	14.2288	13.6662	14.9837	14.8188	14.2659	13.863	15.0014	14.7153	15.3478	14.6883	17.4252	17.2137	15.8435	15.8435	NA	15.8287	14.7099	14.5746	15.4219	15.5477	16.5507	15.9269	14.8679	NA
AMBP_HUMAN	KGVC(+57.02)EETSGAYEK	3	14.79	NA	NA	NA	NA	NA	NA	NA	NA	NA	NA	NA	NA	NA	NA	NA	NA	NA	NA	NA	NA	NA	NA	NA	NA	NA	NA	NA	NA	14.1984	NA	NA	16.1497	15.887	NA	NA	NA	NA	NA	NA	NA	13.6211	15.6523	NA	NA	13.2107
AMBP_HUMAN	EC(+57.02)LQTC(+57.02)R	2	16.42	-0.427	-1.23	0.22536	1.52	0.22536	14.4186	NA	17.0426	16.92	15.8113	15.508	16.6523	15.5834	16.4672	16.3987	17.0532	17.2604	NA	16.5893	16.7471	16.3286	15.5477	15.464	16.624	16.1733	16.1012	16.1965	16.977	16.5219	15.977	15.8263	18.185	17.8846	16.5849	16.6937	16.8238	16.9992	16.1074	16.4071	17.0426	16.977	17.6453	NA	15.4219	14.5864
AMBP_HUMAN	HHGPTITAK	2	14.22	-0.801	-2.16	0.03605	4.68	0.03605	12.5699	12.1923	15.4512	14.9748	13.0067	12.4893	15.4672	14.6828	13.464	13.5864	14.8727	14.7419	14.0701	14.1437	13.7099	13.5018	13.1643	12.7228	14.183	13.3987	13.2423	13.1969	14.4448	13.8533	14.2732	14.1908	16.9658	16.4236	14.9703	15.0701	15.0951	15.1277	13.8037	13.7419	14.7419	14.412	15.5387	15.1115	14.2438	13.9748
AMBP_HUMAN	WYNLAIGSTC(+57.02)PWLK	3	15.62	-0.722	-1.12	0.27767	1.24	0.27767	NA	NA	15.7602	15.6551	NA	NA	NA	NA	NA	NA	15.959	14.8037	NA	NA	NA	14.4956	NA	NA	14.1752	NA	NA	NA	NA	NA	NA	NA	16.7987	17.8606	16.3426	15.7757	15.8037	15.2475	NA	14.3373	15.997	NA	16.2419	15.9882	NA	14.2438
AMBP_HUMAN	GVC(+57.02)EETSGAYEK	2	16.24	-0.388	-0.78	0.44441	0.6	0.44441	NA	NA	16.1377	16.412	15.8238	15.4831	17.2877	16.5417	NA	NA	15.5326	16.2326	14.2438	16.5834	15.8238	NA	16.0992	15.6354	NA	16.2604	NA	NA	16.5702	16.3127	NA	15.7233	17.5127	17.8423	NA	16.2931	NA	16.8606	15.0868	NA	15.768	15.6991	17.3145	17.1155	NA	NA
AMBP_HUMAN	AVLPQEEEGS(-18.01)GGGQLVTEVTK	3	15.97	-0.578	-1.53	0.13635	2.34	0.13635	NA	15.1397	NA	NA	14.7471	15.1155	15.5951	15.3373	15.6467	16.2877	NA	NA	NA	16.3887	NA	NA	15.1946	15.2732	NA	16.7471	15.7885	16.2363	16.2659	16.4656	15.846	17.0426	16.2363	NA	16.2967	15.7287	15.3615	16.1635	16.5234	16.2251	16.494	15.7126	NA	16.8484	NA	16.4925
AMBP_HUMAN	KEDSC(+57.02)QLGYSAGPC(+57.02)M(+15.99)GMTSR	3	13.55	0.055	0.1	0.92201	0.01	0.92201	NA	NA	NA	NA	12.8277	13.3581	NA	NA	NA	NA	NA	NA	NA	14.1277	NA	NA	NA	13.1815	NA	14.2288	13.1596	12.8611	NA	13.2198	13.7099	14.1674	NA	NA	NA	NA	NA	14.2061	NA	NA	NA	NA	NA	NA	NA	NA
AMBP_HUMAN	A(+57.02)FIQLWAFDAVK	2	14.78	0.423	0.21	0.83679	0.05	0.83679	NA	NA	NA	NA	NA	NA	NA	NA	NA	NA	NA	NA	15.1155	NA	NA	NA	NA	NA	NA	NA	NA	NA	NA	NA	NA	NA	16.0785	13.7731	NA	NA	14.9882	13.9293	NA	NA	NA	NA	NA	NA	NA	NA
AMD_HUMAN	IPVDEEAFVIDFKPR	3	18.43	-0.289	-0.69	0.49173	0.48	0.49173	17.2419	16.8113	20.417	20.2535	17.4496	17.1257	18.7471	18.0847	18.8331	18.9854	19.4536	19.1874	18.4046	18.3752	18.6382	18.6835	16.9431	15.7233	18.5318	17.8423	18.4815	18.1898	17.5127	16.8238	17.4576	17.528	18.6382	18.6835	19.661	19.6453	18.185	18.3145	19.5638	19.4815	20.3321	20.0156	19.5432	18.9826	17.6096	16.8727
AMD_HUMAN	IVQFSPSGK	2	18.14	-0.126	-0.36	0.72007	0.13	0.72007	16.624	16.9431	19.5676	19.575	17.4087	17.3145	18.2184	17.3495	18.2967	18.5768	18.7504	18.4334	18.3667	18.3667	18.528	18.3056	17.5432	17.3752	18.1104	17.8906	17.8906	17.6453	17.5731	16.7731	17.3495	17.4972	17.7537	17.7923	18.8906	18.9882	17.4415	17.8787	19.1704	18.963	19.7273	19.4913	19.9287	18.9742	17.3836	16.9545
AMD_HUMAN	EGPVLILGR	2	18.63	-0.209	-0.67	0.50705	0.45	0.50705	17.6024	17.5432	19.9882	19.8315	17.7796	17.6024	18.4252	18.0156	18.5694	18.6523	19.3365	18.6593	18.6662	18.7699	18.9373	18.805	18.185	17.977	18.7569	18.4129	18.528	18.2604	18.0372	17.7273	17.9024	17.8965	18.5657	18.0951	19.4516	19.343	18.3277	18.2512	19.6276	19.3516	20.1946	19.9459	20.2184	19.3709	17.9316	17.6662
AMD_HUMAN	REEEEVLDQGDFYSLLSK	3	18.05	-0.045	-0.14	0.88854	0.02	0.88854	17.0102	16.9992	19.5768	19.8876	17.417	17.4334	18.2877	18.0847	18.2922	18.5242	18.6766	18.7764	18.0102	18.0899	18.3452	18.2372	16.9545	16.624	17.714	17.6024	17.7796	17.92	16.7731	16.624	17.185	17.3667	17.8423	18.3101	19.2018	19.1605	17.7273	17.8361	18.8757	18.8817	19.5601	19.417	18.8965	18.3452	16.8846	16.8606
AMD_HUMAN	TIPPEANIPIPVK	2	17.45	-0.228	-0.45	0.65427	0.2	0.65427	NA	16.24	19.9742	19.68	16.4004	16.5326	17.3667	16.9431	17.8667	17.7073	18.1407	15.2326	17.1053	17.5582	17.528	17.4415	16.3937	NA	17.2419	16.9316	17.3056	17.2787	16.2137	15.92	16.0383	NA	17.1457	17.185	18.4656	18.724	17.2232	16.9545	18.6488	18.4087	19.1332	19.1457	18.528	18.1206	17.0638	16.0124
AMD_HUMAN	AGIEVQEIK	2	17.21	0.018	0.05	0.95853	0	0.95853	15.6937	16.0826	18.3056	18.3538	16.6096	16.6937	17.3408	16.4878	17.6311	17.7923	17.5204	17.624	17.5731	17.68	18.0372	17.5432	16.6662	16.3836	17.1655	17.1752	16.92	16.7987	16.6523	15.8238	16.4576	16.5834	16.5417	16.786	18.0372	18.1752	16.5049	16.9658	18.0691	17.9431	18.5242	18.4775	18.9714	18.0319	16.1176	15.6125
AMD_HUMAN	DGNYWVTDVALHQVFK	3	16.16	-0.308	-0.64	0.52705	0.41	0.52705	14.6382	14.9153	17.9373	17.7005	14.9522	14.7783	16.2985	14.9246	NA	16.365	17.1655	17.0532	16.6096	15.7419	17.1257	16.6937	14.8435	13.9926	16.0276	15.9269	NA	15.624	15.9385	13.8918	15.5265	15.1115	15.6883	16.2604	16.8846	17.0743	16.1437	15.8312	17.9316	17.2042	17.6869	17.417	17.8606	17.2232	15.5477	15.5507
AMD_HUMAN	EDVVHVHK	2	13.06	-0.018	-0.05	0.9639	0	0.9639	11.42	11.9366	15.0868	15.0405	12.0224	11.7228	13.4512	12.7056	13.3581	13.4383	13.6439	13.7313	13.412	13.3718	13.3304	13.1501	12.4147	11.8376	13.3021	12.5627	12.6926	12.5507	11.8842	11.0293	12.1389	11.9586	NA	13.0885	14.2137	14.1357	12.6142	12.7566	13.6773	13.9012	14.8138	14.4186	14.5142	13.7834	12.1261	11.9144
AMD_HUMAN	NLFYLPHGLSIDK	3	17.03	-0.222	-0.59	0.56101	0.34	0.56101	16.1297	15.7099	18.7699	18.6937	15.7731	15.7419	16.9992	16.3216	17.2326	17.4893	18.1002	17.5049	16.9658	17.0743	17.2419	17.392	15.8846	15.6828	16.92	16.8361	16.4624	16.8113	16.049	15.5597	16.2913	16.0909	16.4037	16.4909	18.1002	18.3012	16.1257	16.5746	18.4252	18.0847	18.9937	18.5988	18.7039	17.8361	16.6937	16.3003
AMD_HUMAN	NLFYLPHGLSIDK	2	15.06	-0.128	-0.23	0.82056	0.05	0.82056	NA	NA	16.3615	16.1517	NA	NA	14.0102	NA	14.0701	14.9658	NA	15.1984	14.3092	NA	NA	14.5018	NA	NA	14.4383	NA	NA	NA	NA	12.6004	NA	NA	NA	NA	15.768	15.5537	14.0102	NA	15.9316	15.2288	16.7602	16.1236	15.968	15.1713	14.0102	NA
AMD_HUMAN	QSPQLPQAFYPVGHPVDVSFGDLLAAR	3	16.71	-0.495	-0.95	0.3455	0.91	0.3455	15.7046	15.4054	19.2419	19.0399	15.3233	15.2099	16.7731	16.6937	NA	16.9658	17.5951	17.786	17.0102	16.9545	17.2604	16.8846	13.9012	12.0327	16.1257	16.3373	16.068	16.6096	15.4862	15.365	NA	15.9454	17.4972	16.68	18.3101	18.185	16.9545	16.6662	17.9316	17.7273	18.9431	18.6311	17.9142	17.6382	15.2949	15.0189
AMD_HUMAN	NNLVIFHR	2	17.34	-0.172	-0.5	0.61766	0.25	0.61766	16.9658	16.3021	18.7987	18.3878	16.7471	16.0596	17.3408	16.8606	17.185	17.3056	17.6731	17.6731	17.6382	17.0743	17.5805	17.5049	16.9545	16.6523	17.3752	16.7471	17.2877	16.8965	16.6096	16.4576	16.9992	16.2913	NA	16.5642	18.4854	18.2967	16.9316	16.5834	18.3233	18.0319	18.7504	18.7699	18.8113	18.1801	16.8727	16.4054
AMD_HUMAN	GSGGLNLGNFFASR	2	16.81	-0.027	-0.07	0.94208	0.01	0.94208	14.8386	15.2549	17.977	18.3233	15.8012	15.8703	16.7471	16.6523	16.7731	17.1752	17.3495	17.3752	17.0638	17.2696	17.2604	17.3836	16.0743	15.726	16.6523	16.92	NA	15.7393	NA	NA	NA	15.9454	16.4071	16.2156	17.6937	17.8846	15.8965	16.2419	17.4004	17.5127	18.1946	18.3012	18.0372	17.4004	15.1596	NA
AMD_HUMAN	IPLLQQPK	2	15.97	-0.111	-0.33	0.74304	0.11	0.74304	14.9792	14.7153	17.4087	NA	15.2877	15.4987	15.8606	15.4512	16.1576	16.2099	16.4878	16.4071	NA	NA	16.2004	NA	15.3581	15.1115	16.253	15.9815	16.0167	16.0511	NA	15.049	15.0362	15.2475	15.6183	NA	16.9882	16.9431	NA	NA	17.1556	16.8846	17.2877	16.5864	NA	16.093	15.4893	15.1791
AMD_HUMAN	MENKPTSSELQK	3	12.57	0.362	0.7	0.48608	0.5	0.48608	NA	NA	14.0701	14.3233	11.4512	11.7013	13.3163	12.0396	12.5746	13.1548	12.1485	11.7013	NA	12.7524	13.5627	12.8455	11.9366	11.9256	12.3219	12.2408	NA	11.7056	13.1341	11.8455	10.2992	NA	NA	NA	13.169	13.1357	NA	11.7814	13.5627	13.3443	12.9385	13.1115	14.5142	13.1341	NA	9.90388
AMD_HUMAN	MENKPTSSELQK	2	12.59	0.021	0.05	0.96055	0	0.96055	NA	NA	14.5142	14.2061	NA	11.1674	12.9031	12.5579	12.5507	12.2906	12.6751	13.0566	12.5387	12.1131	12.3078	12.6393	12.0119	11.4767	NA	12.0362	11.4666	12.0084	11.8098	NA	NA	NA	NA	12.043	13.4893	13.0515	12.3853	11.4041	13.863	13.3443	13.2273	13.5507	13.7524	13.0701	NA	10.6707
AMD_HUMAN	GDHVWDGNSFDSK	3	15.5	0.157	0.33	0.74315	0.11	0.74315	NA	NA	16.2677	16.6523	14.8533	13.6551	NA	NA	15.1946	15.1437	16.3426	15.9339	15.1317	14.7628	16.1477	15.6354	NA	NA	15.786	15.6964	14.3233	NA	NA	14.0617	NA	NA	14.3163	15.1556	15.6096	15.7419	14.3581	14.863	16.2213	15.8411	16.624	16.2805	17.2512	16.24	NA	NA
AMD_HUMAN	GDHVWDGNSFDSK	2	15.76	-0.558	-1.2	0.24297	1.44	0.24297	NA	NA	17.0743	16.9431	NA	NA	NA	14.9012	15.1236	NA	15.8775	15.4736	15.4054	15.2099	NA	14.8386	NA	NA	NA	14.4252	NA	NA	NA	NA	NA	NA	14.9476	15.392	NA	16.0638	14.9012	NA	16.1536	15.3269	16.8113	17.1752	16.7731	16.2841	NA	NA
AMD_HUMAN	EEEEVLDQGDFYSLLSK	2	15.21	-0.655	-1.27	0.21265	1.61	0.21265	14.412	14.0276	16.5893	17.4736	NA	13.5142	15.0145	13.9293	15.6828	14.6718	15.0909	NA	14.6382	14.726	16.1297	15.2363	14.7419	14.0701	14.8727	14.6718	14.863	15.1791	NA	NA	NA	NA	NA	NA	14.9153	15.6855	NA	NA	15.6579	15.669	16.977	16.8361	16.977	15.8942	14.0785	14.1277
AMD_HUMAN	HAVSFMTC(+57.02)TQNVAPDMFR	3	15.4	0.428	0.77	0.44947	0.59	0.44947	13.7419	NA	18.4815	18.5204	NA	NA	15.4704	15.2949	15.9083	15.3547	NA	15.6068	NA	14.1752	16.2769	16.208	NA	NA	14.8138	14.9385	15.3718	NA	14.7471	13.6773	NA	14.0447	14.2213	15.0951	16.6382	NA	NA	14.7885	15.9246	16.7073	17.1053	16.6523	14.6211	15.7073	13.6439	12.8553
AMD_HUMAN	ANILYAWAR	2	16.03	-0.134	-0.27	0.78582	0.08	0.78582	NA	NA	17.3667	17.3056	15.5387	14.9926	NA	NA	16.1437	16.0785	NA	15.5597	NA	15.8846	16.1965	NA	15.1477	14.7524	NA	NA	16.0806	15.4318	14.6607	13.7936	NA	14.9837	NA	NA	17.0638	16.9992	NA	NA	17.4087	16.9882	17.2512	17.4736	16.7602	NA	14.8138	NA
ANFC_HUMAN	TPPAEELAEPQAAGGGQK	3	16.75	0.311	0.76	0.44957	0.58	0.44957	14.5265	16.1357	17.2232	17.7796	16.7207	16.7731	17.4576	16.9083	16.9545	17.6311	NA	16.8846	16.8846	16.9431	17.6453	17.4415	16.3198	15.2877	17.2326	17.4576	16.5265	15.9567	16.9882	16.3145	NA	15.8654	15.6634	16.1277	15.9613	16.8361	NA	16.3769	17.6168	17.5432	17.1556	17.4087	17.9488	17.1457	NA	15.4087
ANFC_HUMAN	TPPAEELAEPQAAGGGQK	2	16.23	0.117	0.3	0.7625	0.09	0.7625	15.3987	NA	17.6523	17.2877	NA	14.2213	16.8113	16.392	16.7471	16.5731	16.528	16.1417	16.5034	16.5326	16.734	16.7073	15.0617	15.365	16.7602	16.624	15.7207	15.8062	15.734	15.1869	NA	NA	16.0701	15.6183	NA	NA	NA	NA	16.8965	16.6523	17.1357	16.9431	17.0426	16.5687	14.5687	15.3581
ANGI_HUMAN	NVVVAC(+57.02)EN(+.98)GLPVHLDQSIFR	3	17.33	-0.299	-0.92	0.36326	0.85	0.36326	16.4544	16.4269	NA	17.7923	17.2042	NA	NA	NA	17.2604	17.4087	NA	18.1357	NA	17.5951	17.4415	17.4576	15.8557	15.4153	17.528	17.3495	16.9431	16.6024	NA	16.734	17.6523	16.977	18.7373	18.4854	17.7207	17.7207	NA	NA	NA	17.2512	17.4252	17.1053	18.2137	18.0899	NA	17.624
ANGI_HUMAN	SSFQVTTC(+57.02)K	2	14.83	0.024	0.07	0.94339	0.01	0.94339	NA	NA	NA	NA	NA	14.5746	15.5387	14.5204	NA	NA	15.2175	15.1115	14.6268	15.2913	14.3853	14.9703	14.2732	14.6439	14.9106	15.0189	NA	NA	15.1155	14.8238	14.2732	14.3581	15.0785	15.5204	14.7153	NA	14.8484	14.8679	NA	14.8238	NA	NA	15.4925	14.7987	14.2363	14.4831
ANGT_HUMAN	SLDFTELDVAAEK	2	24.45	-0.121	-0.49	0.62514	0.24	0.62514	23.7895	23.895	25.3745	25.4105	23.6865	23.6209	24.6264	24.2821	24.4488	24.4738	24.9672	24.8191	24.2535	24.3376	24.6811	24.48	23.5754	23.48	24.824	24.7182	23.9406	24.0443	23.9584	23.7895	23.7389	23.9225	24.867	24.8191	25.0275	25.0359	24.2961	24.2021	24.945	24.918	25.4266	25.2785	25.4138	24.7695	24.0275	23.7492
ANGT_HUMAN	SLDFTELDVAAEK	3	20.5	0.092	0.29	0.77281	0.08	0.77281	19.4025	20.1079	20.5451	21.3592	20.2302	20.417	20.8346	20.4972	20.6971	20.714	21.2361	20.2066	19.8891	20.4972	21.1519	21.0691	20.1457	20.0292	20.9316	20.9459	20.1206	20.1457	20.3101	20.1332	19.6558	20.1332	19.9601	20.3962	21.2361	20.8876	19.503	19.6453	21.502	21.7675	21.6409	20.9316	21.0559	20.9098	19.8591	19.2764
ANGT_HUMAN	DPTFIPAPIQAK	2	24.2	-0.094	-0.4	0.68926	0.16	0.68926	23.5285	23.7182	25.0609	24.9043	23.7492	23.6865	24.3307	23.9672	24.0691	24.2021	24.6153	24.3975	23.848	23.9495	24.417	24.2961	23.6209	23.5285	24.604	24.4738	23.7796	23.8093	23.6971	23.5638	23.5285	23.7077	24.4362	24.275	24.6811	24.6757	23.9584	24.0359	24.6209	24.5285	25.1604	25.0359	25.2856	24.604	23.8093	23.654
ANGT_HUMAN	FMQAVTGWK	2	22.9	-0.276	-0.91	0.36665	0.83	0.36665	22.1673	21.8987	24.3239	24.1642	21.8073	21.5117	23.0122	22.5615	22.8073	22.7776	23.5754	23.2302	22.7492	22.6562	23.1871	23.1238	21.8727	21.3538	23.3778	23.0509	22.4849	22.3988	22.538	22.2184	22.3376	22.2621	23.5638	23.3101	23.6865	23.6757	22.7098	22.6141	23.5869	23.3511	24.0105	23.8191	24.2607	23.5165	22.3725	22.0156
ANGT_HUMAN	VLSALQAVQGLLVAQGR	3	23.47	-0.345	-1.07	0.29008	1.15	0.29008	22.6409	22.8093	25.0359	24.9672	22.5708	22.5404	23.4676	22.9882	23.5285	23.654	24.2021	24.002	23.4298	23.4298	23.8385	23.7077	21.2361	21.0292	23.5754	23.2821	23.0559	22.8191	23.0935	22.8288	22.7655	22.8633	24.3645	24.2244	24.4298	24.2891	23.1015	23.3239	24.239	24.0359	24.7846	24.3778	24.6703	24.2096	22.68	22.6886
ANGT_HUMAN	VLSALQAVQGLLVAQGR	2	20.83	-0.366	-1.04	0.30482	1.08	0.30482	20.2877	20.0426	22.7594	22.4874	20.002	19.7923	20.8034	20.343	20.8191	20.9024	21.6628	21.4425	20.8423	20.6714	21.2006	21.0691	18.4536	18.1206	20.85	20.4874	20.2066	20.0292	20.3211	20.1206	20.1581	20.1206	21.8839	21.7348	21.9742	21.7471	20.6186	20.6096	21.5869	21.3321	22.2535	21.7265	22.2066	21.7013	20.1581	19.8621
ANGT_HUMAN	ALQDQLVLVAAK	2	23.85	-0.099	-0.38	0.70812	0.14	0.70812	23.2199	23.2521	25.0275	24.9584	23.1673	23.217	24.0935	23.6096	23.9316	24.019	24.1642	23.9406	23.4425	23.7995	24.0854	23.9134	23.0359	22.9024	24.2096	24.1015	23.391	23.4551	23.4676	23.214	23.2021	23.2535	24.4425	24.1946	24.317	24.3511	23.3239	23.5522	24.317	24.1642	24.8093	24.7286	25.0401	24.0772	23.4551	23.3239
ANGT_HUMAN	QPFVQGLALYTPVVLPR	3	22.49	-0.2	-0.59	0.55817	0.35	0.55817	21.4726	21.8269	23.8764	23.8858	21.632	21.6628	22.714	22.3017	22.5731	22.9225	23.2821	22.7955	22.3184	22.0559	22.7389	22.7876	21.2419	20.4874	22.8346	22.4015	21.8073	21.3752	22.239	21.5777	21.3645	21.8913	23.0459	23.0309	23.0224	23.0526	22.239	22.1395	23.6096	23.3511	23.9225	23.417	23.7492	23.2361	21.714	22.0325
ANGT_HUMAN	QPFVQGLALYTPVVLPR	2	22.14	-0.383	-1.14	0.26183	1.29	0.26183	21.4425	21.1765	23.7695	23.7182	20.7876	20.6714	22.0951	21.7013	22.3129	22.2736	22.7975	22.9441	22.0821	22.2006	22.4425	22.1269	20.1206	19.8906	22.3376	22.1642	21.1457	21.4425	21.4576	21.3538	21.3484	21.4972	23.1581	23.1441	22.9116	22.937	22.0592	22.1332	22.7119	22.7776	23.5869	23.2679	23.5404	22.8932	21.8876	21.4626
ANGT_HUMAN	Q(-17.03)PFVQGLALYTPVVLPR	2	21.52	-0.326	-0.95	0.34539	0.91	0.34539	20.6886	20.5261	23.3239	23.1931	20.0426	19.7651	21.4015	21.2877	21.6453	21.7182	22.2184	22.3211	21.5592	21.6051	21.7955	21.9171	19.7356	19.1407	21.6584	21.6006	20.2302	20.2989	20.6628	20.6096	20.5731	20.8876	22.44	22.654	22.3129	22.3211	21.3962	21.5261	22.3672	22.3239	22.5165	22.4324	22.7553	22.5545	21.4118	21.3962
ANGT_HUMAN	Q(-17.03)PFVQGLALYTPVVLPR	3	18.69	-0.328	-0.61	0.54662	0.37	0.54662	16.9882	18.0426	19.7307	20.9459	16.9431	16.8484	18.9742	18.9024	18.9601	19.1605	20.2066	19.3857	18.1605	18.9488	18.805	19.4756	17.0319	14.8582	18.8636	19.1898	17.2787	16.9992	17.4496	16.786	18.1457	18.4576	18.6168	19.6783	19.3878	19.5223	18.0532	19.0976	20.6096	19.8772	19.9601	19.8484	19.9882	20.3101	18.3794	18.5356
ANGT_HUMAN	VEGLTFQQNSLNWMK	2	22.49	-0.205	-0.71	0.47982	0.51	0.47982	21.9916	21.8152	23.6757	23.7594	21.4775	21.1519	22.6822	22.3017	22.3831	22.5498	23.0275	22.8708	22.2214	22.1886	22.8895	22.8327	21.2477	20.6886	23.1158	22.8461	22.0292	21.9672	21.953	21.6757	21.8839	21.6714	23.002	23.0902	23.1673	23.3101	22.2961	22.2535	23.0674	22.8987	23.417	23.3778	23.4425	22.9619	22.3831	21.9672
ANGT_HUMAN	VEGLTFQQNSLNWMK	3	18.45	0.188	0.35	0.73192	0.12	0.73192	NA	18.8081	NA	18.9488	18.2419	18.4576	18.8965	19.1382	17.6168	19.3452	19.2604	18.1704	16.8484	18.2137	18.8484	19.64	18.2967	17.9714	18.5731	18.185	18.6662	17.0743	17.6453	16.464	17.7207	17.6731	NA	18.0899	19.5318	19.9112	NA	17.5657	19.3878	20.68	19.5204	18.2419	NA	19.3012	18.1407	16.734
ANGT_HUMAN	LDTEDKLR	2	19.26	-0.07	-0.24	0.80789	0.06	0.80789	18.185	18.4696	20.5165	20.2989	18.8207	18.6903	19.6835	19.3731	19.2535	19.2113	19.417	19.7005	18.9742	19.2302	19.5127	19.4293	18.547	18.2922	19.6258	19.5432	18.4004	18.5545	19.0265	18.8361	18.4129	18.7537	19.92	19.661	19.8545	NA	18.9229	19.3101	19.5564	19.5489	20.1825	20.2535	20.654	19.64	18.547	18.3878
ANGT_HUMAN	VEGLTFQQ(+.98)NSLNWMK	2	20.41	-0.283	-0.88	0.38187	0.78	0.38187	19.724	19.1728	21.9098	21.9882	19.2302	18.9024	20.4676	20.1457	20.3752	20.3645	21.0493	20.9601	20.0951	20.0691	20.7223	20.6096	19.163	18.6558	21.0224	20.8113	19.9459	19.9459	19.8484	19.6869	19.7106	19.5413	21.1765	21.2006	21.2125	21.3266	20.0691	20.2302	21.0951	21.0088	21.5451	21.4425	21.5545	21.0292	20.1206	19.4129
ANGT_HUMAN	ADSQAQLLLSTVVGVFTAPGLHLK	3	23.06	-0.411	-0.84	0.40533	0.71	0.40533	22.48	22.2273	25.2961	24.8904	21.8073	21.714	23.0224	22.5237	23.3511	23.4041	24.1332	23.8858	23.239	23.1503	23.6096	23.6971	20.2302	17.9714	23.4298	23.1015	21.6628	21.4221	22.5451	22.5592	22.1332	22.2155	24.4923	24.3645	23.654	23.6865	22.9968	22.9061	23.8288	23.5869	24.4425	24.2607	24.6153	24.217	22.9985	22.7955
ANGT_HUMAN	ALYTPVVLPR	2	19.27	0.063	0.25	0.80594	0.06	0.80594	18.6168	18.6132	20.4375	20.0951	18.4893	18.3101	19.4952	19.0873	19.3012	19.4415	19.9272	19.4656	19.0184	19.0156	19.5261	19.5451	19.1752	18.9686	19.8361	19.6714	18.4087	18.3408	18.7039	18.4334	18.6488	18.6488	19.4913	19.2627	19.6096	19.5933	18.9965	18.9083	19.9601	19.7569	20.0426	19.9882	20.3857	19.9601	18.8995	18.7439
ANGT_HUMAN	ALQDQLVLVAAK(+57.02)	2	19.04	-0.09	-0.35	0.72863	0.12	0.72863	18.4004	18.4496	NA	19.5451	18.4456	18.4775	19.5638	19.0238	18.8423	19.1307	19.7207	19.6329	19.0691	19.3857	19.4211	19.1777	18.562	18.5011	18.7406	18.6096	18.0743	18.2967	18.6835	18.3709	18.4536	18.5842	19.6869	19.343	19.2326	19.2604	19.2232	19.2581	19.4835	19.4334	20.0292	19.9601	20.2877	19.6783	18.3233	18.2696
ANGT_HUMAN	AN(-17.03)AGKPKDPTFIPAPIQAK	3	18.86	-0.045	-0.17	0.86586	0.03	0.86586	18.1457	18.3667	19.7537	20.0292	18.2512	18.3101	19.3473	19.0612	18.8995	18.9742	19.0238	18.9992	18.1407	18.6132	18.9402	18.7796	18.392	18.2419	19.197	19.1946	18.1898	18.3538	18.3408	18.0743	18.0319	18.2967	19.3516	19.3941	19.4025	19.4815	18.4334	18.714	19.1231	19.1382	20.1581	19.9742	19.8965	19.0717	18.0319	18.1104
ANGT_HUMAN	TSPVDEK(+57.02)ALQDQLVLVAAK	3	17.03	-0.182	-0.64	0.52663	0.41	0.52663	16.2659	16.5049	17.4087	17.1155	16.3701	16.4054	17.3145	17.4893	16.9658	16.8965	17.9373	17.8113	17.185	17.4496	17.2787	17.4972	16.2099	16.1888	16.4137	16.093	16.0362	16.417	16.624	16.2586	16.2913	16.5761	17.528	17.7005	17.1556	17.3495	17.185	17.392	17.3667	17.5657	18.7073	18.4456	18.2326	17.83	15.959	15.8138
ANGT_HUMAN	TS(+162.05)PVDEKALQDQLVLVAAK	3	17.69	0.391	1.11	0.27208	1.24	0.27208	16.6382	16.6382	19.2512	19.3299	17.2326	17.2877	18.1357	18.0372	18.5394	18.417	18.3145	18.2326	17.805	18.0532	16.8846	16.8965	17.1946	16.9992	18.4456	18.2137	17.3581	17.3056	16.9658	16.4592	17.2232	17.3581	14.9703	NA	17.4004	17.4815	17.185	17.1655	18.0691	18.2232	19.3343	19.0532	19.2349	18.7504	17.0743	16.6662
ANGT_HUMAN	LDAHKVLSALQAVQGLLVAQGR	3	16.78	-0.554	-1.16	0.25104	1.36	0.25104	16.3304	16.1074	18.1556	17.8965	15.6937	15.4252	16.387	16.2549	16.1791	16.3971	17.4334	17.5657	17.3581	17.0951	NA	17.5878	11.1357	NA	17.8727	17.6937	16.0785	15.9904	15.8238	16.1216	15.8361	16.2004	17.185	16.9545	17.3752	17.528	16.8238	16.9083	17.624	17.3667	18.1752	17.9142	17.9142	17.7207	17.0532	16.5702
ANGT_HUMAN	LD(+57.02)AHKVLSALQAVQGLLVAQGR	3	16.97	-0.199	-0.57	0.57158	0.33	0.57158	16.3426	15.8846	18.0691	17.7667	15.718	15.4285	17.1752	16.6937	16.68	16.8965	17.9601	18.0426	17.3233	17.0847	17.6382	17.1946	NA	NA	15.8533	15.7393	16.0254	15.8138	16.4334	16.4366	16.1477	16.4252	18.2696	18.1507	17.5127	17.6382	17.0319	17.0532	16.977	16.7731	18.4893	18.2184	18.4375	18.1104	15.7987	15.4415
ANGT_HUMAN	SLDFTELDVAAEKIDR	3	17.07	-0.271	-1.05	0.29985	1.1	0.29985	16.9658	16.8484	NA	16.7731	17.3321	17.3408	17.8965	17.5805	16.9992	17.3233	16.8965	16.7987	16.5311	16.7731	17.1457	17.3056	15.7471	15.601	17.1257	16.9658	16.8361	16.9083	16.8965	16.4893	17.0319	17.2326	NA	NA	17.5432	17.8238	16.8965	16.8606	17.4004	17.3495	18.4211	18.1605	17.6311	17.392	16.7073	16.185
ANGT_HUMAN	ALQD(+21.98)QLVLVAAK	2	16.72	-0.205	-0.54	0.58859	0.3	0.58859	18.392	18.3624	15.6297	16.508	16.5834	16.8846	17.3145	16.7073	16.7731	17.2512	16.4236	15.464	15.906	16.68	16.1377	15.92	15.8088	16.2099	16.68	16.786	17.5805	17.5582	15.4186	14.863	17.1556	17.392	15.7936	15.7419	16.734	16.786	15.6991	16.3735	17.2787	17.5204	16.734	17.0743	17.5204	16.4909	18.4815	18.3277
ANGT_HUMAN	PKDPTFIPAPIQAK	2	18.3	-0.074	-0.25	0.80054	0.06	0.80054	18.265	18.2372	19.8906	19.3255	17.5582	17.0532	18.7106	18.2967	17.9658	18.3101	18.8144	18.6204	18.0156	17.8606	18.265	18.4087	17.392	16.9431	18.83	18.4696	17.7537	17.7471	17.3145	17.0532	17.6523	17.7005	19.0873	18.5545	18.9488	18.8454	18.1704	17.786	18.7373	18.6024	19.5676	19.3962	18.7537	18.9686	18.1507	17.9316
ANGT_HUMAN	LQAILGVPWK	2	16.52	-0.111	-0.28	0.78074	0.08	0.78074	16.8727	16.0383	18.2877	18.1357	15.8238	15.7628	17.0211	16.392	16.5612	16.7471	17.1946	17.0847	15.8582	16.208	17.417	17.3667	14.4767	13.1517	16.6662	16.1417	16.0617	15.8238	15.8088	15.6439	16.0383	15.768	16.8846	16.3598	17.8361	17.7796	15.9454	15.9658	17.3667	17.0211	17.4736	17.5127	17.7602	17.4576	15.6964	15.2251
ANGT_HUMAN	ANAGKPKDPTFIPAPIQAK	3	20.57	-0.064	-0.25	0.80308	0.06	0.80308	20.3752	20.1704	21.4676	21.3156	20.1206	19.7422	21.3484	21.0493	20.3857	20.5165	20.6364	20.7553	20.2302	20.1332	20.5069	20.5069	20.0156	19.6523	21.0951	20.6364	19.9882	20.1206	20.1332	19.7971	19.9601	20.1079	21.3962	21.0821	20.953	20.9316	20.5638	20.343	20.714	20.6096	21.8614	21.6497	21.2707	20.7471	19.9742	19.7406
ANGT_HUMAN	ANAGKPKDPTFIPAPIQAK	2	15.41	0.035	0.08	0.93967	0.01	0.93967	16.1155	15.2175	NA	16.365	14.7153	NA	16.8113	16.5642	NA	NA	NA	NA	NA	13.9385	14.6773	15.5567	14.7783	13.8823	16.3853	15.959	14.906	15.5864	14.6607	13.7207	15.2877	NA	NA	15.8894	NA	15.691	NA	14.5507	15.3987	NA	16.9658	16.7471	NA	15.6382	NA	14.7524
ANGT_HUMAN	FMQAVTGWK(+57.02)	2	16.52	-0.407	-1.18	0.24461	1.39	0.24461	15.3339	15.1477	17.4736	17.4972	15.1517	15.0014	16.68	16.6662	15.8799	NA	17.7207	17.4972	16.68	16.977	16.8846	16.9545	15.8163	15.0145	16.1094	15.6297	15.6745	15.464	16.0889	16.0232	16.1674	16.1115	17.4252	17.1752	17.185	17.0532	16.7471	16.8606	17.0532	17.185	18.0532	17.8667	18.0743	17.805	15.3752	14.8188
ANGT_HUMAN	SLDFTE(+21.98)LDVAAEK	2	17.03	-0.082	-0.2	0.8401	0.04	0.8401	18.8697	18.8906	15.959	16.049	17.1752	16.9083	17.6523	17.2326	16.9545	17.2787	16.9316	16.8727	16.8846	16.9545	16.1908	16.3426	16.2344	16.1457	17.5507	16.6662	17.9658	17.7602	14.6096	14.3853	17.7667	17.786	16.508	14.9703	17.3495	17.4815	16.8727	16.0971	17.9601	17.9545	17.0211	17.0847	17.0211	16.92	19.0743	18.7987
ANGT_HUMAN	VEGLTFQQNSLNWM(+15.99)K	2	16.92	0.273	0.59	0.5579	0.35	0.5579	16.1635	17.5356	17.3145	17.3752	17.185	17.4004	15.3198	16.8846	17.1357	17.4815	NA	17.4415	16.1437	16.7731	NA	16.9882	16.311	17.2419	17.5805	18.0532	16.5173	17.5204	15.6439	17.0638	15.9246	17.3233	15.9153	NA	17.7073	17.6382	16.4004	NA	16.4736	17.2232	17.2326	17.9714	NA	16.7731	15.913	16.6662
ANGT_HUMAN	VEGLTFQQNSLNWM(+15.99)K	3	15.23	0.698	1.52	0.14757	2.3	0.14757	NA	15.8894	NA	NA	15.2696	15.8751	NA	14.6662	15.5893	NA	NA	NA	NA	NA	NA	NA	15.049	15.7099	NA	16.4153	14.3853	14.2586	NA	15.3127	NA	15.4415	NA	NA	NA	NA	NA	14.6096	NA	NA	NA	NA	NA	NA	NA	14.7936
ANGT_HUMAN	AAMVGMLANFLGFR	2	15.63	-0.094	-0.19	0.85321	0.03	0.85321	15.4318	14.3987	18.3056	17.5731	13.8238	12.9694	15.5326	14.997	15.8557	15.3819	16.4956	15.9992	16.0701	15.508	16.977	17.0743	NA	NA	14.3581	13.7834	14.6991	13.9658	15.3021	14.7471	15.3127	14.8287	16.3127	16.1869	17.4415	17.0847	15.3092	15.1752	16.0405	14.8088	16.9992	16.6523	17.528	17.0426	14.3443	13.8037
ANGT_HUMAN	AAMVGMLANFLGFR	3	14.41	0.205	0.41	0.68392	0.17	0.68392	12.9125	12.577	16.208	16.4496	NA	NA	14.0014	13.7099	14.4576	13.6991	14.8287	14.4512	NA	14.3581	15.0659	15.6467	NA	NA	NA	NA	NA	NA	13.2167	12.9873	13.0634	13.3304	NA	14.4576	15.6937	15.4512	NA	12.9622	14.412	13.4893	15.4956	15.0362	15.7233	15.4736	NA	NA
ANGT_HUMAN	DPTFIPAPIQAK(+57.02)	2	18.04	-0.187	-0.7	0.48991	0.48	0.48991	17.2787	17.4576	18.1605	17.9714	17.4736	17.7406	18.4576	18.0156	17.5127	17.734	18.7828	18.5694	18.1556	18.1206	18.4496	18.2372	17.805	17.8667	17.6453	17.417	17.1946	17.1155	17.5127	17.4415	17.7537	17.7923	18.547	18.3056	18.1752	18.0743	18.0479	18.3624	18.5988	18.2877	19.3962	19.3277	19.6222	18.6971	17.2326	17.1155
ANGT_HUMAN	SLDFTELDVAAEK(+57.02)	2	17.88	-0.054	-0.19	0.85166	0.04	0.85166	17.0319	17.0743	18.1655	18.2967	17.5731	17.4815	18.5432	18.209	17.977	17.8113	18.9229	18.68	17.9601	18.1801	18.1507	17.9826	17.2877	17.1752	17.3233	17.2696	16.6382	16.8727	17.3321	17.0743	17.1155	17.4496	17.9545	18.4415	18.0847	18.1206	18.2877	18.1605	18.5204	18.3752	18.9882	19.2302	19.3034	18.6662	17.0102	16.5537
ANGT_HUMAN	AN(+.98)AGKPKDPTFIPAPIQAK	3	19	-0.011	-0.04	0.97131	0	0.97131	18.8727	18.7406	19.9601	19.8936	18.3836	18.3233	19.7273	19.4516	18.6766	18.7173	19.4756	19.5223	18.7471	18.624	18.8331	19.1332	18.3878	18.0479	19.343	19.0399	18.4815	18.4815	18.4046	18.4496	17.0532	18.4893	19.9459	19.83	19.5375	19.5601	18.8965	18.8238	19.2349	19.0795	20.3857	20.002	19.6886	19.265	18.3408	18.1704
ANGT_HUMAN	LDTEDK(+57.02)LR	2	14.21	0.106	0.24	0.80913	0.06	0.80913	12.5043	13.4252	14.8337	15.1752	13.863	13.6439	15.1984	14.6937	14.1752	14.2137	15.183	15.3127	14.0951	14.7313	15.0014	14.7731	13.2761	13.0084	13.7936	12.9748	NA	11.1548	NA	13.464	13.412	13.9658	14.7524	15.0058	14.5746	NA	14.4831	14.9703	14.3021	14.6096	15.4831	15.5173	15.8823	15.0701	12.2848	13.0498
ANGT_HUMAN	PFLFAVYDQSATALHFLGR	3	15.88	-0.288	-0.53	0.60194	0.28	0.60194	15.5834	14.3373	18.3624	17.7923	14.365	15.049	16.093	15.0189	16.387	16.2118	17.0951	16.528	15.68	15.5597	17.0426	16.2622	12.3219	NA	15.0319	15.5597	15.3198	14.7366	15.6354	14.6439	14.1517	13.9012	17.4576	17.2232	17.5805	17.2967	16.1337	14.6937	16.3304	15.1397	17.1655	16.7602	17.6024	16.8361	15.3163	15.0743
ANGT_HUMAN	VEGLTFQQN(+.98)SLNWMK	3	17.79	-0.06	-0.1	0.91905	0.01	0.91905	NA	17.392	18.1994	19.7373	NA	16.1635	NA	NA	17.2419	18.547	18.8454	18.0795	17.0426	17.1053	18.1307	18.1053	17.1946	16.6382	17.7406	17.8846	17.8361	15.6745	16.8727	NA	16.8113	NA	17.3145	18.4893	18.8423	19.3211	15.0405	16.5552	19.2302	19.3983	19.265	18.3189	18.528	18.3365	17.2604	NA
ANGT_HUMAN	VEGLTFQQN(+.98)SLNWMK	2	15.21	NA	NA	NA	NA	NA	NA	NA	NA	NA	NA	NA	NA	NA	NA	NA	NA	NA	NA	NA	NA	NA	NA	NA	NA	NA	NA	NA	NA	NA	NA	NA	NA	NA	NA	NA	NA	14.7099	16.0638	17.0102	13.8138	NA	16.2677	13.8337	14.3786	15.5922
ANGT_HUMAN	FM(+15.99)QAVTGWK	2	17.06	-0.188	-0.35	0.72795	0.12	0.72795	15.3127	17.2232	16.9658	17.3667	16.6523	16.8238	18.6766	16.5356	16.6662	17.0847	17.977	17.5507	16.2288	17.2512	16.068	16.8238	16.2326	17.0211	17.3145	17.4972	16.3598	17.4893	18.6835	17.1655	15.3478	17.4252	18.0847	17.5657	17.4815	17.8361	16.2475	16.92	16.5018	17.5356	17.6593	17.8606	17.2696	16.9316	15.8533	16.8113
ANGT_HUMAN	F(+57.02)MQAVTGWK	2	15.95	-0.101	-0.28	0.77985	0.08	0.77985	15.0617	15.1477	16.6523	16.4688	15.5775	15.1196	16.4878	16.2949	15.5356	15.8918	17.0426	16.5356	16.1655	16.1337	NA	16.5018	15.3408	14.4831	15.5142	15.7706	NA	NA	14.9882	14.8386	15.3163	15.1115	NA	15.5507	16.5049	16.1115	16.1357	15.9859	17.0211	16.435	17.3581	16.8361	17.7731	16.68	14.9703	14.863
ANGT_HUMAN	VQGLALYTPVVLPR	2	16.93	0.024	0.1	0.9207	0.01	0.9207	16.8727	16.5003	17.6937	17.7073	16.5597	16.3216	17.2787	16.9083	16.8965	16.7073	NA	17.0847	16.3786	15.9948	17.6731	17.3056	16.3987	16.4383	17.5951	17.5127	16.3718	16.3904	16.5142	16.6662	16.5642	16.4464	16.9882	16.7471	17.0951	17.0847	16.786	16.6937	17.3667	17.392	NA	NA	17.185	17.4334	17.6593	17.1752
ANGT_HUMAN	D(+57.02)PTFIPAPIQAK	2	17.69	0.084	0.31	0.75765	0.1	0.75765	17.2696	17.3321	17.6869	17.6382	17.6382	17.786	18.1704	17.8606	17.6024	17.6311	18.3012	18.2512	17.5805	17.8787	18.3408	18.1104	17.5507	17.5731	17.1655	17.3495	16.2344	16.7731	16.7987	16.8727	17.4087	17.3408	17.9258	17.3495	17.7406	17.6593	17.7923	18.1457	17.977	18.0638	19.1028	18.5731	19.0426	18.3878	17.0532	16.7987
ANGT_HUMAN	D(+21.98)PTFIPAPIQAK	2	17.26	-0.536	-1.6	0.1191	2.55	0.1191	18.7923	18.7699	16.7207	16.0189	17.3581	17.1752	17.417	16.8727	16.977	17.3408	NA	16.5096	16.5761	16.2787	NA	15.7783	16.4186	16.3495	17.714	NA	17.8965	17.734	NA	NA	17.786	17.7602	16.8361	NA	16.8727	17.6662	16.786	16.6082	17.6382	17.5127	NA	17.3836	17.3408	17.1946	18.9686	18.606
ANGT_HUMAN	LD(+21.98)TEDKLR	2	14.4	-0.659	-1.37	0.18102	1.87	0.18102	15.8138	15.7602	13.3987	13.5142	13.6662	NA	15.3021	14.8435	13.7936	13.9476	NA	NA	14.7419	NA	12.6004	13.8823	13.6211	11.8178	14.8386	14.0189	14.9106	14.6883	NA	NA	15.2175	15.0102	NA	NA	NA	14.2061	13.9476	NA	15.1946	14.508	14.6937	14.1357	14.7366	15.0532	15.8775	NA
ANGT_HUMAN	ADSQAQLLLSTVVGVFTAPGLH(+57.02)LK	3	17.21	-0.374	-0.49	0.62654	0.24	0.62654	15.6634	NA	19.0873	18.7406	NA	NA	NA	NA	16.7731	17.3408	18.8269	18.4775	17.714	17.2326	17.2137	17.5805	14.2586	NA	17.1357	13.2393	NA	NA	14.6039	14.5864	15.9882	NA	18.9402	18.714	16.5219	16.8113	17.3752	16.7207	18.417	18.1704	19.2967	18.8787	17.7073	18.6593	16.3904	16.4087
ANGT_HUMAN	Q(+57.02)PFVQGLALYTPVVLPR	3	16.15	-0.703	-1.26	0.21594	1.59	0.21594	14.2438	NA	16.2099	17.0211	14.9703	NA	16.0889	15.959	16.0426	15.6467	17.4415	16.4987	16.0951	NA	16.6039	16.0596	15.2288	13.5507	15.435	NA	NA	NA	14.2512	NA	NA	NA	16.0743	16.92	16.3056	15.0659	15.718	15.9269	17.4815	17.3056	17.9373	16.9316	17.714	17.5127	NA	NA
ANGT_HUMAN	FM(-48.00)QAVTGWK	2	17.29	0.156	0.27	0.78525	0.08	0.78525	15.5627	16.1946	17.1155	17.9992	17.5951	17.0102	18.8817	17.9937	17.4893	17.83	NA	18.0532	NA	NA	17.8361	17.4893	NA	15.5326	NA	17.2512	NA	NA	16.4592	15.0058	NA	16.2512	17.5582	17.714	NA	NA	17.2137	18.5805	17.0638	18.1407	18.4004	18.6662	NA	NA	NA	15.9499
ANGT_HUMAN	ADSQAQLLLSM(sub T)VVGVFTAPGLHLK	3	17.88	-3.269	-2.49	0.0316	6.2	0.0316	NA	NA	NA	NA	NA	14.9293	NA	NA	NA	NA	NA	15.464	NA	NA	NA	NA	NA	NA	NA	NA	19.0717	18.6096	NA	NA	NA	NA	NA	NA	21.002	20.5731	NA	NA	NA	NA	NA	NA	15.4831	NA	NA	NA
ANGT_HUMAN	ANAGK(+57.02)PKDPTFIPAPIQAK	3	16.79	-0.257	-0.62	0.5372	0.39	0.5372	17.0532	16.4301	14.1196	NA	16.7731	16.2949	18.1002	17.8606	NA	NA	16.92	17.4496	NA	16.8846	16.4799	17.1946	16.8727	16.4334	16.2859	15.7393	15.7885	16.5341	16.68	16.4318	16.6937	16.2949	17.4252	17.68	16.1437	NA	17.3233	17.2967	NA	NA	18.3538	18.3012	NA	17.1946	NA	15.5746
ANGT_HUMAN	FVQGLALYTPVVLPR	3	14.36	-0.212	-0.37	0.71359	0.14	0.71359	NA	14.3512	15.9926	15.2137	13.5387	13.2747	NA	NA	NA	14.0362	NA	NA	NA	NA	14.8533	14.4252	13.2076	12.1066	14.9882	14.5922	NA	NA	14.0447	NA	NA	12.4944	NA	15.365	14.9613	15.4608	NA	NA	15.6495	15.3127	NA	NA	15.5597	14.7628	12.5699	13.5981
ANGT_HUMAN	FMQAVTGWK(+21.98)	2	15.77	0.813	0.76	0.45684	0.59	0.45684	16.7731	16.0362	NA	NA	NA	NA	NA	NA	NA	NA	NA	NA	NA	NA	NA	NA	NA	NA	NA	NA	16.0826	15.3718	NA	NA	15.669	14.6828	NA	NA	NA	NA	NA	NA	15.641	15.2061	NA	NA	NA	15.2023	16.8727	15.9106
ANGT_HUMAN	TGC(+57.02)SLT(sub M)GASVDSTLAFNTYVHFQGK	3	13.32	-0.534	-0.7	0.49008	0.5	0.49008	NA	NA	14.1437	14.2061	NA	NA	NA	NA	NA	NA	14.7987	14.1984	NA	NA	NA	NA	NA	10.6795	11.2408	12.6303	13.2228	13.0651	NA	12.8277	NA	NA	NA	NA	14.7313	14.1596	NA	NA	13.203	13.5387	NA	NA	NA	13.1768	NA	NA
ANGT_HUMAN	TGC(+57.02)SLMGASVDSTLAFNTYVHFQGK	3	18.37	-1.954	-0.93	0.36387	0.86	0.36387	18.9258	17.7923	13.6551	NA	17.5507	NA	NA	18.3794	NA	NA	NA	NA	19.5915	18.8484	20.3211	13.0154	NA	NA	NA	17.528	NA	NA	NA	NA	NA	NA	21.2593	21.0625	NA	NA	19.3386	18.6697	19.163	NA	21.2244	NA	20.2419	12.3772	19.8576	18.6417
ANGT_HUMAN	HLVIHNESTC(+57.02)EQLAK	3	14.12	-0.02	-0.04	0.96558	0	0.96558	NA	12.3443	NA	15.4383	12.9748	13.5981	15.4672	NA	14.412	14.5805	14.9613	NA	13.158	NA	14.8386	NA	12.3745	12.5459	14.8238	14.5922	13.3443	14.0102	14.2288	NA	NA	13.2674	NA	NA	NA	14.3718	NA	14.1596	15.1791	14.8533	15.1477	15.7808	NA	NA	12.5911	NA
ANGT_HUMAN	SALQAVQGLLVAQGR	2	14.48	-0.187	-0.3	0.76455	0.09	0.76455	NA	14.5864	NA	16.9316	NA	14.1357	NA	13.1033	NA	NA	NA	NA	NA	14.2949	NA	NA	NA	12.6211	NA	15.0362	NA	13.6662	NA	13.4893	NA	14.3786	NA	NA	NA	NA	NA	NA	NA	16.049	NA	15.3408	15.1477	NA	NA	13.9476
ANGT_HUMAN	VGEVLNSIFFELEADER	3	16.88	0.332	0.47	0.64448	0.22	0.64448	15.9792	16.2004	17.8787	17.3495	15.7207	16.1417	17.6453	17.5805	17.5582	16.786	18.1507	17.8787	16.7731	14.92	17.6168	17.417	NA	NA	17.8484	16.8113	NA	NA	16.7602	NA	12.3415	16.3074	17.7406	17.0743	16.4909	17.5127	NA	14.2586	17.3667	16.9431	17.7667	17.7731	18.3233	NA	17.392	16.7602
ANGT_HUMAN	AD(+21.98)SQAQLLLSTVVGVFTAPGLHLK	3	16.27	-0.657	-1.09	0.29729	1.18	0.29729	15.5265	15.9269	NA	16.7073	NA	NA	NA	NA	NA	NA	NA	NA	NA	NA	NA	NA	NA	NA	15.9476	15.3092	NA	NA	NA	NA	NA	NA	NA	NA	NA	NA	NA	NA	16.8361	16.8238	NA	NA	16.68	NA	16.4383	16.4752
ANGT_HUMAN	MQAVTGWK	2	15.96	-1.515	-1.15	0.27451	1.32	0.27451	13.6883	NA	17.4087	17.3667	13.6773	NA	NA	NA	NA	NA	16.2696	15.691	NA	NA	NA	NA	NA	NA	NA	NA	NA	NA	NA	NA	NA	NA	16.8965	16.6523	NA	NA	NA	NA	NA	NA	NA	NA	NA	NA	NA	NA
ANGT_HUMAN	A(+57.02)DSQAQLLLSTVVGVFTAPGLHLK	3	16.59	-0.385	-0.38	0.70479	0.15	0.70479	NA	NA	16.9658	16.5937	NA	NA	NA	NA	NA	NA	17.0638	16.7731	15.3581	NA	NA	NA	NA	NA	15.0532	16.6382	NA	NA	NA	NA	NA	NA	17.2326	17.0532	NA	NA	14.997	NA	15.6883	15.7576	17.185	16.9431	19.6311	16.5188	NA	NA
ANGT_HUMAN	VLSP(sub A)LQAVQGLLVAQGR	3	14.03	0.674	0.82	0.43356	0.68	0.43356	NA	NA	15.0951	NA	NA	NA	NA	NA	NA	NA	NA	NA	NA	NA	NA	NA	NA	NA	13.7834	NA	NA	NA	NA	NA	NA	NA	13.464	NA	NA	NA	NA	NA	NA	14.1752	NA	NA	NA	13.6551	NA	NA
ANGT_HUMAN	Q(+43.01)PFVQGLALYTPVVLPR	2	13.39	-0.185	-0.24	0.81199	0.06	0.81199	NA	NA	NA	NA	NA	NA	13.2732	NA	12.8591	13.7419	NA	NA	NA	NA	NA	NA	NA	NA	NA	NA	NA	NA	NA	NA	NA	NA	NA	NA	NA	NA	NA	12.9694	NA	14.4383	13.1908	13.4767	NA	13.1643	NA	NA
ANGT_HUMAN	P(sub A)DSQAQLLLSTVVGVFTAPGLHLK	3	15.77	1.438	0.99	0.35593	0.97	0.35593	NA	NA	17.4496	16.734	NA	NA	NA	NA	NA	NA	NA	14.4893	NA	NA	NA	NA	NA	NA	NA	NA	NA	NA	NA	NA	NA	NA	NA	NA	NA	NA	NA	NA	NA	14.4186	NA	NA	NA	NA	NA	NA
ANGT_HUMAN	VEGLTFQQN(+.98)SLNWM(+15.99)K	2	15.04	-0.089	-0.1	0.92292	0.01	0.92292	NA	NA	NA	NA	NA	13.0967	NA	NA	15.6883	NA	NA	NA	NA	NA	NA	NA	14.9106	15.2475	NA	16.1337	NA	NA	NA	15.0909	NA	NA	NA	NA	NA	NA	NA	15.0909	NA	NA	NA	NA	NA	NA	NA	NA
ANGT_HUMAN	S(+57.02)LDFTELDVAAEK	2	17.23	-0.281	-0.54	0.5961	0.29	0.5961	NA	16.977	17.6096	NA	17.1155	17.0532	NA	17.4334	NA	NA	NA	NA	NA	NA	NA	NA	NA	16.9658	NA	16.8484	16.68	NA	NA	NA	NA	NA	17.392	NA	NA	NA	NA	NA	NA	NA	18.2279	NA	NA	NA	NA	NA
ANGT_HUMAN	AD(+45.99)SQAQLLLSTVVGVFTAPGLHLK	3	15.2	NA	NA	NA	NA	NA	NA	NA	NA	NA	NA	NA	NA	NA	NA	NA	NA	NA	NA	NA	NA	NA	NA	NA	NA	NA	NA	NA	NA	NA	NA	NA	NA	NA	14.7524	15.6495	NA	NA	NA	NA	NA	NA	NA	NA	NA	NA
ANT3_HUMAN	VAEGTQVLELPFK	2	22.52	-0.161	-0.71	0.48234	0.5	0.48234	21.6714	21.7995	22.4701	22.6298	22.0821	21.9985	22.5662	22.417	22.0951	22.3129	23.2346	23.002	22.4972	22.8269	22.8307	22.7856	22.0821	21.9316	22.7119	22.8987	22.4221	22.5685	22.4375	22.4067	22.4601	22.695	23.6757	23.8385	22.0122	22.2764	22.6298	23.0641	22.2961	22.3184	22.4849	22.3645	23.1519	22.5662	22.1886	22.2036
ANT3_HUMAN	EVPLNTIIFMGR	2	22.59	-0.379	-1.48	0.14675	2.18	0.14675	21.502	21.5404	22.7756	22.8171	21.9777	21.8113	22.5846	22.1488	22.0493	22.2849	23.391	23.1457	22.848	22.8288	23.0054	22.9584	21.6971	21.1704	22.7975	22.5823	22.6779	22.4349	22.6584	22.3752	22.7203	22.6431	24.1095	24.0443	22.5427	22.5685	22.85	23.0122	22.5708	22.3101	22.8595	22.6141	23.48	22.953	22.1079	21.9637
ANT3_HUMAN	EVPLNTIIFMGR	3	17.62	-0.057	-0.09	0.92521	0.01	0.92521	NA	17.2696	16.4318	17.7471	17.7273	17.9258	17.6096	16.8484	16.6937	17.5507	18.8697	17.714	17.9714	18.0743	18.4775	18.8697	17.3408	16.2175	17.6593	17.6024	17.9431	15.8557	18.185	NA	17.8965	17.7471	17.8545	19.2877	18.2137	18.3277	15.2622	17.8846	18.4616	18.5318	18.185	17.2419	18.0102	18.1257	14.887	17.0847
ANT3_HUMAN	EQLQDMGLVDLFSPEK	2	22.25	-0.384	-1.48	0.14688	2.18	0.14688	21.3045	21.265	22.5189	22.6074	21.1886	21.2244	22.3045	21.7594	21.85	21.9459	22.9584	22.937	22.4015	22.391	22.6342	22.4425	21.2764	20.8269	22.8346	22.4849	22.2764	22.2419	22.2593	21.9388	22.2764	22.4298	23.7695	23.8385	21.9495	22.0359	22.5333	22.6518	22.1206	22.0258	22.5427	22.3778	23.1015	22.5938	22.0054	21.8576
ANT3_HUMAN	EQLQDMGLVDLFSPEK	3	20.54	-0.255	-0.82	0.41799	0.67	0.41799	19.1994	19.8832	20.1581	20.5545	19.9742	20.0426	20.7056	20.1079	19.9882	20.5356	21.5165	20.8576	20.7223	20.2989	21.0224	20.9171	20.343	19.4087	21.2419	20.6714	21.0088	20.4972	20.953	20.3321	20.3645	20.6096	21.7307	21.8034	19.7323	19.8891	20.265	20.7634	21.1015	20.4576	20.895	20.4874	21.0691	20.7955	20.0951	20.4067
ANT3_HUMAN	VAEGTQVLELPFKGDDITMVLILPKPEK	3	17.83	-0.638	-1.53	0.13273	2.35	0.13273	17.0847	16.7073	18.7537	18.4456	16.9545	NA	17.7471	17.1556	17.2419	17.5507	18.417	18.6523	18.0319	18.0638	18.3878	18.1155	13.464	NA	18.2279	17.6937	17.8787	17.4576	17.8484	17.5432	17.5582	17.4576	20.1332	20.0292	17.6731	17.714	18.7307	18.562	17.2232	16.8113	18.0795	17.6453	18.7005	18.3495	17.9083	17.4087
ANT3_HUMAN	GDDITMVLILPKPEK	3	21.04	-0.34	-1.22	0.2286	1.49	0.2286	20.1825	19.8787	21.4273	21.3321	20.3752	20.1704	21.3376	20.8191	20.6096	20.85	21.9098	21.6584	21.1581	21.1457	21.5592	21.4676	19.6488	19.29	21.5356	21.1395	21.1206	21.0156	21.2184	20.7307	20.9171	20.9812	22.5777	22.6029	20.9601	20.9882	21.2877	21.4425	21.0493	20.7307	20.9951	20.8651	22.0088	21.2707	20.8034	20.7223
ANT3_HUMAN	GDDITMVLILPKPEK	2	18.59	-0.507	-1.6	0.11624	2.57	0.11624	17.977	17.7207	19.0585	18.9402	17.5805	17.3836	18.7923	18.1457	18.0265	18.3452	19.3299	19.4191	18.8787	18.7504	19.0074	18.8423	16.734	16.1596	19.185	18.4696	18.8576	18.8667	18.5507	18.0047	18.7039	18.68	20.6096	20.3752	18.4496	18.7406	19.1874	18.9658	18.1407	18.2137	18.5127	18.3667	19.4252	18.8361	18.8545	18.5432
ANT3_HUMAN	FATTFYQHLADSK	3	22.1	-0.264	-1.07	0.28837	1.16	0.28837	20.9601	21.002	22.2184	22.1612	21.4775	21.3752	22.3778	22.0224	21.7715	21.7955	22.8249	22.3017	22.0983	22.2244	22.3211	22.2679	21.6584	21.4015	22.6342	22.4196	22.0983	22.0854	22.1642	21.9601	22.0756	22.2244	23.5983	23.3511	21.8839	21.8802	22.3805	22.4501	21.8839	21.7756	22.2448	22.0592	23.1127	22.3778	21.5545	21.4425
ANT3_HUMAN	FATTFYQHLADSK	2	20.04	-0.377	-1.39	0.17039	1.94	0.17039	19.3538	19.2466	20.417	20.0426	19.1946	18.9229	20.265	19.8207	19.4835	19.5451	20.8113	20.4576	20.2535	20.0426	19.9316	20.0691	19.503	18.9373	20.6186	20.0821	20.2877	20.0821	19.7667	19.4854	20.3752	20.1825	21.928	21.2989	19.729	19.7907	20.6364	20.3857	19.7764	19.5165	20.3321	20.1206	20.714	20.5069	19.9882	19.6329
ANT3_HUMAN	DDLYVSDAFHK	2	20.7	-0.321	-1.2	0.2366	1.44	0.2366	19.8965	19.7356	20.8113	20.4273	20.002	19.724	21.0156	20.4273	20.0292	20.2066	21.3962	21.0756	20.895	20.7223	20.9812	20.9459	20.2764	19.7667	21.5356	20.9243	20.895	20.7389	20.7307	20.3321	21.0493	20.9316	22.3699	21.9707	20.4476	20.3752	21.1765	20.9882	20.4476	20.1332	20.6628	20.5823	21.4324	21.0426	20.5915	20.3101
ANT3_HUMAN	RVWELSK	2	20.91	-0.276	-0.78	0.44148	0.6	0.44148	19.5526	19.5337	21.2184	21.1332	20.5356	20.2764	21.4726	20.0821	20.3857	20.6714	21.7182	21.1079	21.1765	21.1704	21.5685	21.2989	20.2989	19.7764	21.4425	21.1079	20.9243	20.6096	21.2764	19.8697	21.0426	21.0756	22.2332	22.1111	20.68	20.6628	21.1332	21.5165	20.8727	20.6006	21.1946	21.0292	22.3619	21.4067	20.5451	19.9112
ANT3_HUMAN	SKLPGIVAEGR	2	19.77	-0.275	-0.99	0.32795	0.98	0.32795	18.7173	18.8846	19.805	19.7373	19.197	18.9658	20.1206	19.1507	18.9882	19.4636	20.3321	20.1332	19.9601	19.9882	19.9742	20.0559	19.4775	19.1181	20.4972	20.0951	19.9301	19.8144	19.7844	18.9545	20.0951	20.2302	21.1206	20.5915	19.5451	19.5337	19.9156	20.2302	19.3794	19.3473	19.9742	19.786	20.68	20.1946	19.692	19.3602
ANT3_HUMAN	NDNDNIFLSPLSISTAFAMTK	3	20.4	-0.608	-1.42	0.16281	2.02	0.16281	19.0292	19.0925	21.1886	21.2593	19.0585	18.7005	20.5261	20.1206	20.2066	20.2066	21.7223	21.0426	20.4874	20.714	20.9812	NA	18.7273	16.5096	20.9601	20.7876	20.1581	20.002	20.2989	19.606	20.3645	20.2419	22.1079	22.3045	20.5356	20.68	20.8802	21.0088	21.1143	20.4775	20.6971	20.4775	21.3484	20.9601	20.6714	20.3645
ANT3_HUMAN	NDNDNIFLSPLSISTAFAMTK	2	18.51	-0.642	-1.57	0.12273	2.48	0.12273	17.6937	16.8484	19.6347	19.1332	17.2232	16.6096	18.4334	17.9142	18.1801	18.4004	19.4293	19.2604	19.0976	18.7764	19.0951	18.6382	16.508	15.0909	19.2967	18.5318	18.2741	18.0899	18.5242	18.1457	18.2419	18.1053	20.9243	20.7471	18.7207	18.7005	19.1922	19.0426	18.4087	18.5318	18.7173	18.3962	19.5951	18.9714	18.8144	18.4933
ANT3_HUMAN	HGSPVDIC(+57.02)TAKPR	2	19.24	-0.141	-0.41	0.68202	0.17	0.68202	18.0638	18.2419	19.8832	19.4273	18.3233	18.0211	20.1825	19.3752	18.8817	18.7569	20.2535	20.265	19.5988	19.6078	19.5545	19.6078	18.606	17.6869	19.8253	19.2787	19.3233	19.1181	19.1507	18.5805	19.5582	19.4656	21.4626	21.1269	18.0899	18.0847	19.8315	19.7602	19.0638	18.9142	18.8515	18.5507	20.2764	19.714	18.786	18.5432
ANT3_HUMAN	TSDQIHFFFAK	2	20.46	-0.402	-1.46	0.1514	2.13	0.1514	19.64	19.714	20.9742	20.7056	19.5787	19.2832	20.6628	20.3211	20.002	20.1079	21.2184	20.8346	20.7553	20.7056	20.6628	20.5915	19.2302	18.8965	20.8576	20.343	20.5638	20.5356	20.3538	19.9316	20.5915	20.7307	22.2535	22.0426	20.1704	20.3962	20.9742	20.8346	20.1457	20.0951	20.6453	20.5165	21.3266	20.6096	20.3645	20.0426
ANT3_HUMAN	ANRPFLVFIR	2	19.3	-0.51	-2.1	0.04206	4.4	0.04206	NA	18.547	19.0346	18.9054	18.9024	18.7537	19.3878	19.0074	19.0319	19.1898	19.7173	19.5069	19.8128	19.5951	19.586	19.5223	18.1206	17.7987	18.9024	18.6593	19.5842	19.5601	19.0743	19.1752	19.8238	19.9009	20.2302	19.778	19.2855	19.2535	19.7812	19.6168	19.2208	19.0506	20.3857	20.2419	19.9316	19.3299	19.002	18.6024
ANT3_HUMAN	ADGESC(+57.02)SASMMYQEGK	2	19.34	-0.146	-0.51	0.61234	0.26	0.61234	18.2184	18.2558	19.64	19.6222	18.8995	18.6593	19.6869	18.9112	18.8606	18.8727	19.6869	19.4476	19.3255	19.4293	19.895	19.5988	19.1002	18.8667	20.2877	20.1704	19.4476	19.417	19.9316	18.8081	19.3581	19.3688	21.0224	20.5545	18.8817	18.9854	19.661	19.7207	19.1482	18.9545	18.9714	19.1206	19.9742	19.3343	18.9742	18.714
ANT3_HUMAN	ADGESC(+57.02)SASMMYQEGK	3	14.29	-0.309	-0.43	0.6691	0.19	0.6691	NA	NA	NA	15.0992	14.1984	14.4318	14.3163	12.5265	NA	NA	14.5687	NA	NA	13.5981	13.9748	14.6551	14.0014	13.3304	14.4383	16.0847	NA	NA	14.9792	12.5675	13.0718	14.3581	NA	15.435	NA	NA	NA	15.1317	14.887	14.7524	NA	NA	16.4399	NA	13.2497	12.9274
ANT3_HUMAN	LQPLDFKENAEQSR	3	19.26	-0.184	-0.69	0.49143	0.48	0.49143	18.3145	18.4252	18.7892	19.1382	18.8207	18.9112	19.8651	19.4415	18.9345	18.9488	19.805	19.5564	19.2466	19.5432	19.624	19.4252	18.8817	18.7602	19.4893	19.4854	19.1898	19.1874	19.4087	19.3079	19.4435	19.6903	20.5261	20.5915	18.6903	18.5582	19.5526	19.8876	18.8876	18.9112	19.5657	19.0638	20.3962	19.3255	18.4815	18.417
ANT3_HUMAN	LQPLDFKENAEQSR	2	16.45	-0.32	-1.01	0.31967	1.01	0.31967	16.0722	16.0826	15.734	15.392	15.7961	15.2023	17.0638	16.734	15.4672	16.0211	16.9658	17.0102	16.977	16.6937	16.7073	16.8484	15.9926	15.3547	16.9882	16.346	16.6068	16.6662	16.3443	16.0189	16.9992	17.2419	18.3962	18.2558	NA	15.6183	17.4415	17.1357	15.5537	15.8606	16.464	15.6745	16.7073	16.8606	16.1908	16.0102
ANT3_HUMAN	EVPLNTIIFM(+15.99)GR	2	18.82	-0.219	-0.62	0.53877	0.38	0.53877	17.7987	18.8018	17.9545	18.1002	19.0479	19.3255	17.8846	18.4972	18.5582	18.9965	18.8269	19.5787	18.7406	19.4696	18.2184	18.7106	18.6488	19.1507	18.6558	19.2349	18.9373	19.7683	18.4129	19.3012	19.1679	20.0292	19.5951	20.0156	18.7537	19.0873	18.6453	19.1994	17.6453	18.2741	18.6766	18.8576	18.8636	18.5731	18.0102	18.7667
ANT3_HUMAN	KATEDEGSEQKIPEATNR	3	17.92	-0.062	-0.22	0.82676	0.05	0.82676	16.5657	16.5612	17.2232	17.6937	17.8846	17.6024	18.8846	18.5731	17.6662	17.5432	18.2967	18.4087	17.9882	18.0585	18.3962	18.2558	17.8238	17.68	18.392	18.3408	17.3408	17.6024	18.4087	18.2372	17.786	17.9658	19.5507	19.6575	17.3056	17.3495	18.3836	18.5088	17.5049	17.4893	17.7796	17.8846	18.8113	17.9658	16.7471	16.7987
ANT3_HUMAN	KATEDEGSEQKIPEATNR	2	14.64	-0.189	-0.47	0.6405	0.22	0.6405	12.7524	13.0549	15.3786	15.0992	13.7524	13.169	16.1236	15.4021	13.8823	13.7419	15.6745	15.4767	15.0058	14.6551	15.0405	15.0145	14.0362	13.2512	15.4318	14.9012	14.1357	14.183	14.7783	14.365	14.8238	14.7885	17.5432	16.9658	13.8727	13.8727	15.8138	15.2805	13.9012	14.0785	14.7207	15.1236	15.6268	15.1984	12.905	12.6416
ANT3_HUMAN	IEDGFSLK	2	20.51	-0.157	-0.56	0.57795	0.31	0.57795	19.3255	19.3857	20.265	20.1332	20.2877	20.265	20.7715	NA	20.3321	20.417	21.2764	20.417	20.4972	20.654	20.9951	20.7796	20.265	20.2419	20.7955	20.9882	20.6886	20.5165	20.714	20.5731	20.6096	20.7634	21.3592	21.4972	20.3538	20.1581	20.5915	20.4972	20.5451	19.8284	20.6006	20.1946	21.6186	20.2877	20.3857	20.1581
ANT3_HUMAN	ATEDEGSEQKIPEATNR	3	17.92	-0.037	-0.13	0.89978	0.02	0.89978	16.5537	16.8846	17.3836	17.6869	17.8787	17.805	18.6835	18.3408	17.7406	17.6024	18.2279	18.4576	17.9488	18.1994	18.3408	17.9937	17.734	17.7796	18.2877	18.4775	17.185	17.8113	18.3667	18.3145	17.6523	17.7602	19.2967	19.4375	17.1946	17.4334	18.2604	18.7273	17.4893	17.5951	17.5204	17.7923	19.1357	17.9545	16.9316	16.8965
ANT3_HUMAN	ATEDEGSEQKIPEATNR	2	16.52	-0.078	-0.25	0.80396	0.06	0.80396	14.5864	15.1033	16.8361	16.4464	16.0992	15.6125	17.3667	16.8484	15.9316	16.1277	17.2042	17.1457	16.8727	16.9316	17.1946	17.0847	16.4431	15.8557	17.2137	16.8113	16.1216	16.3564	16.8361	16.5326	16.2714	16.4752	18.392	18.1605	16.0145	15.9293	17.1155	16.9431	15.9859	16.0722	16.7602	16.448	17.3581	16.8606	15.3198	15.3163
ANT3_HUMAN	NRPFLVFIR	2	19.31	-0.41	-0.9	0.37225	0.81	0.37225	18.6628	18.6731	20.5356	20.2535	18.5657	18.2326	19.5601	19.2558	18.7273	18.9402	20.9316	20.5261	19.7586	19.7356	19.805	19.5915	15.1635	15.2099	20.1332	19.8018	18.9545	19.1206	19.5261	19.2396	19.2208	19.2512	22.2332	21.9495	19.2137	19.1282	20.5638	20.3211	18.4576	18.5242	17.714	17.9083	20.9171	20.1457	19.2232	18.6488
ANT3_HUMAN	ITDVIPSEAINELTVLVLVNTIYFK	3	19.96	-0.826	-1.98	0.05467	3.92	0.05467	18.3581	18.6453	21.1332	21.0292	18.8995	18.7106	18.7039	18.5432	19.5242	19.6042	NA	21.2125	20.3211	20.2066	21.4015	20.1079	17.7923	NA	18.3581	19.2372	20.1704	20.2184	20.2184	20.002	19.8846	19.5299	22.1332	22.3045	20.5915	20.7634	20.8191	21.0224	18.9316	18.6132	NA	20.5165	21.2593	20.5451	19.9601	19.3495
ANT3_HUMAN	ITDVIPSEAINELTVLVLVNTIYFK	2	14.61	NA	NA	NA	NA	NA	NA	NA	NA	NA	NA	NA	NA	NA	NA	NA	NA	NA	NA	NA	NA	NA	NA	NA	NA	NA	13.5864	NA	NA	NA	14.3987	NA	NA	15.8337	NA	NA	NA	NA	NA	NA	NA	NA	NA	NA	NA	NA
ANT3_HUMAN	EVPLN(+.98)TIIFMGR	2	17.08	-0.39	-1.34	0.18895	1.78	0.18895	15.3718	NA	16.8727	16.5477	16.6382	16.4656	17.1155	16.6937	16.2769	16.1517	18.0532	17.7073	17.2877	17.3233	17.4893	17.5731	16.6382	16.0826	17.528	17.5507	17.0426	17.0847	17.417	17.2787	17.5731	17.3752	18.8995	19.1531	16.5096	16.7471	17.5049	17.805	16.4318	16.7471	17.0426	16.624	17.2419	17.2967	16.4704	16.5834
ANT3_HUMAN	EQLQDM(+15.99)GLVDLFSPEK	2	17.88	0.002	0	0.99706	0	0.99706	16.8238	18.2042	NA	NA	18.0795	18.4415	16.392	17.7471	17.9826	18.3581	16.6053	18.6558	17.7207	18.6937	16.2913	17.7207	18.0691	18.7796	18.2042	19.0691	18.4004	19.0638	17.0951	18.6662	18.2042	19.3624	18.1507	19.2787	17.4656	17.8175	17.7273	18.5842	16.2419	17.1655	17.528	17.7273	16.6082	17.2232	17.0319	18.2137
ANT3_HUMAN	EQLQDM(+15.99)GLVDLFSPEK	3	16.06	0.698	1.32	0.20093	1.75	0.20093	NA	15.9293	NA	NA	16.5462	17.3408	NA	NA	NA	NA	NA	NA	NA	NA	NA	15.6773	16.7602	16.8965	NA	16.1615	15.8287	15.5567	14.9106	NA	15.9385	17.2877	NA	16.1869	NA	14.7885	NA	NA	15.3443	NA	NA	NA	NA	15.7911	NA	NA
ANT3_HUMAN	SPVDIC(+57.02)TAKPR	2	16.4	-0.922	-2.15	0.03762	4.61	0.03762	14.0785	14.5326	16.0971	15.7706	NA	NA	16.3819	15.977	15.5537	15.4799	16.8238	17.0211	16.3564	16.3887	16.4925	16.5893	15.5111	14.7783	16.5447	16.1277	15.9522	15.8509	16.2137	15.8751	16.1694	16.3667	18.0638	17.8606	19.1332	19.2673	16.4909	16.4909	15.3478	15.2659	19.5694	19.4874	16.7731	16.4464	15.3056	14.8435
ANT3_HUMAN	RVAEGTQVLELPFK	2	16.61	-0.325	-1.16	0.25076	1.36	0.25076	15.8727	15.9385	16.5265	16.2194	15.7207	15.6068	16.5034	16.7731	16.2156	16.2382	17.4252	17.2512	16.8965	16.9431	16.6662	16.9658	15.7313	15.2913	17.3836	16.8606	16.8484	16.9658	16.3145	16.275	16.9431	17.1457	18.5242	18.4616	15.9153	15.9635	17.4893	17.3408	15.9658	15.9658	16.3598	16.3752	16.786	17.2512	16.5173	16.1155
ANT3_HUMAN	RVAEGTQVLELPFK	3	18.9	-0.222	-0.84	0.40437	0.71	0.40437	17.624	17.7667	18.7987	18.8423	18.2787	18.1307	19.1777	18.9545	18.6697	18.5088	19.8097	19.2184	18.8876	19.0664	19.4815	19.2489	18.4334	18.2419	19.4395	19.2279	18.9054	18.8995	18.9658	18.8081	18.7923	19.0399	20.2419	20.1946	18.5049	18.4576	19.3941	19.4815	18.8576	18.5356	18.7731	18.5507	20.002	19.1307	18.5049	18.2042
ANT3_HUMAN	PLNTIIFMGR	2	16.33	-0.338	-0.59	0.55892	0.35	0.55892	14.6883	16.0971	15.1115	17.0638	15.2659	15.8337	16.4153	15.8138	16.4334	16.9882	16.4512	17.5049	15.5951	16.6937	17.185	16.0722	15.1517	16.0189	16.2967	17.2787	16.0554	16.9083	16.3971	16.68	15.7885	16.9431	17.4815	18.5805	15.1752	15.641	15.2363	17.185	14.9339	16.7471	NA	16.8238	17.4576	NA	16.034	16.5981
ANT3_HUMAN	FSPENTRK	2	15.61	-0.187	-0.56	0.57831	0.31	0.57831	13.8238	13.9293	16.2967	15.959	15.24	14.9522	16.1012	15.6154	15.2137	15.2363	16.5597	16.6937	15.5805	15.9658	15.9293	15.669	15.0909	14.8727	16.1377	15.641	15.3373	15.4544	16.0469	15.3373	15.2985	15.3304	17.714	17.2877	15.5356	15.6096	16.2061	16.2985	14.92	15.3819	NA	15.8989	16.6662	15.8361	14.2213	14.0014
ANT3_HUMAN	DIPMNPMC(+57.02)IYR	2	22.38	-0.337	-1.33	0.19126	1.76	0.19126	21.5213	21.4067	22.7035	22.6822	21.6186	21.2184	22.3538	21.9916	21.8307	21.85	23.1348	22.8288	22.6141	22.4701	22.8249	22.7856	21.654	21.1079	22.928	22.7594	22.5285	22.3752	22.5892	22.3699	22.6453	22.5141	23.8288	23.7995	22.1765	22.2155	22.7695	22.7553	22.2792	22.1079	22.4298	22.2184	23.0002	22.4923	22.1111	21.823
ANT3_HUMAN	TSDQIHFFFAK(+57.02)	3	16.65	-0.393	-1.14	0.26246	1.29	0.26246	14.6991	15.1596	NA	15.9658	16.3391	16.2288	17.1752	16.977	15.8163	15.863	18.0211	17.3056	17.3495	17.3836	17.1655	17.3667	16.0447	16.0232	15.9725	15.6297	16.3512	16.4736	16.9658	16.7602	16.92	17.0426	18.7073	18.6903	15.8965	NA	17.7731	17.9882	15.8894	16.0319	16.8361	16.346	17.6168	17.2419	15.5951	15.2023
ANT3_HUMAN	NDNDN(+.98)IFLSPLSISTAFAMTK	3	17.36	-0.76	-1.2	0.23575	1.45	0.23575	15.9362	15.7936	17.9024	18.1801	15.448	14.4186	17.7602	16.6382	17.1257	17.1752	19.0899	18.1357	17.5127	17.8965	18.2042	17.3145	16.1397	12.1261	18.68	18.0951	17.8545	16.5372	17.5731	16.9992	17.7073	17.3321	19.2877	19.2137	17.1946	17.4087	17.8727	17.3145	18.3277	17.7207	17.0211	17.1752	18.6024	18.0319	18.0102	17.5878
ANT3_HUMAN	LPGIVAEGR	2	18.12	-0.144	-0.45	0.65302	0.21	0.65302	16.6937	16.8606	NA	NA	17.92	17.8606	18.5088	17.5805	NA	NA	NA	18.5805	18.2326	18.3667	18.5657	18.3667	17.9373	17.6937	18.8454	18.6937	18.2279	18.1155	18.4087	17.7406	18.4893	18.7073	NA	18.8545	17.9142	17.786	18.1104	18.5127	NA	17.9658	NA	NA	NA	18.4656	18.0691	17.392
ANT3_HUMAN	SISTAFAMTK	2	16.16	-0.366	-1.22	0.22987	1.49	0.22987	14.8679	15.0276	15.5447	NA	15.3408	15.4021	15.7911	15.7287	15.5805	15.2475	16.6382	NA	15.9269	16.3987	16.624	16.5402	16.5096	16.0532	17.1752	17.0743	16.318	16.049	16.2567	16.1196	16.4054	16.5702	17.5049	17.4252	NA	NA	16.2659	16.387	NA	15.669	NA	NA	16.9431	16.2363	15.9083	15.6855
ANT3_HUMAN	D(+57.02)IPMNPMC(+57.02)IYR	2	17.65	-0.292	-1.04	0.30495	1.08	0.30495	16.8238	16.6523	17.2696	17.8846	16.9545	16.734	17.9882	17.6096	17.4893	17.4576	18.6903	18.4129	17.9316	17.9601	17.9826	18.1257	17.2877	16.7602	16.9882	16.9882	16.8238	16.7073	17.3056	17.3581	17.734	17.7537	18.5694	18.9316	17.3233	17.5582	18.0795	17.9882	17.8423	17.8545	18.4576	18.5049	19.0925	18.3012	16.9316	16.7207
ANT3_HUMAN	DIPM(+15.99)NPMC(+57.02)IYR	2	17.97	-0.153	-0.39	0.69616	0.15	0.69616	16.9431	17.8238	16.9992	16.8484	18.0585	18.417	17.0211	17.7987	17.9142	18.1801	17.6523	18.5842	17.7923	18.7406	17.2042	18.0479	17.8606	18.5951	18.5127	18.9142	18.3408	18.9742	17.8423	18.6903	18.2512	19.2113	19.0769	19.1079	17.6593	18.0372	18.0847	18.4854	16.2307	17.2042	17.3145	17.734	17.8906	17.4415	17.3836	18.0102
ANT3_HUMAN	FRIEDGFSLK	2	18.13	-0.076	-0.25	0.80708	0.06	0.80708	17.4815	17.5951	18.5318	NA	17.5356	NA	18.6523	18.1104	17.5582	NA	NA	18.8392	18.6488	18.5011	18.3495	18.3012	17.3145	16.9545	18.6971	18.2696	18.3794	18.3495	18.0638	17.9316	18.6558	18.5731	17.3836	16.346	17.8965	18.0847	19.0211	18.5088	18.1457	17.7273	NA	NA	18.9742	18.5356	18.3752	18.0265
ANT3_HUMAN	DIPMNPM(+15.99)C(+57.02)IYR	2	18.02	-0.21	-0.53	0.59743	0.28	0.59743	16.9882	17.9373	16.8965	17.3233	18.0372	18.2787	17.2042	17.8238	17.7537	18.1946	17.5507	18.5805	17.9601	18.7039	17.624	18.1407	17.7602	18.2922	18.3962	18.786	18.3538	18.8965	17.9658	18.6662	18.4087	19.2512	19.1898	19.1728	17.7273	17.9882	17.977	18.3452	16.1674	17.8175	NA	17.6168	NA	17.9826	17.2137	17.9658
ANT3_HUMAN	DIPM(-48.00)NPMC(+57.02)IYR	3	16.12	0.163	0.29	0.77345	0.08	0.77345	NA	15.0276	NA	NA	15.4153	15.8727	16.8846	16.3391	16.1655	16.4236	16.68	17.0951	15.2549	17.2326	16.5311	16.0167	NA	15.3304	NA	15.7287	NA	14.4576	NA	15.4987	NA	16.6523	17.1457	18.1155	NA	14.0617	15.7018	17.2787	NA	NA	15.9748	15.8894	17.5356	16.3039	NA	14.7524
ANT3_HUMAN	ELTPEVLQEWLDELEEMMLVVHMPR	3	16.83	-0.499	-0.6	0.55585	0.36	0.55585	NA	NA	17.5049	17.1457	NA	NA	NA	NA	NA	NA	17.8361	17.0532	15.8337	NA	14.726	NA	NA	NA	NA	NA	17.0847	16.2512	16.2677	15.2985	16.5311	14.365	19.9459	19.7157	17.0532	NA	17.1257	16.7207	NA	NA	NA	16.2269	17.1155	NA	NA	NA
ANT3_HUMAN	FATTFYQHLADSK(+57.02)	3	16.1	-0.071	-0.16	0.8772	0.02	0.8772	14.4054	13.8823	NA	NA	15.5627	15.5746	16.7073	16.734	15.3269	NA	17.2512	17.2232	16.5447	16.7731	16.1236	16.2714	15.9408	15.5507	NA	NA	15.4704	15.5417	16.1791	NA	16.2194	NA	18.209	18.1994	14.9012	NA	17.1655	NA	NA	14.9476	15.9036	16.2363	17.4252	16.9316	13.6096	NA
ANT3_HUMAN	EQLQD(+21.98)MGLVDLFSPEK	3	15.1	-0.928	-1.53	0.13967	2.34	0.13967	16.049	NA	NA	NA	13.5627	NA	14.4767	14.2877	NA	NA	NA	14.0189	14.9748	14.2061	NA	NA	14.7936	13.0549	15.6579	NA	16.6937	15.8435	NA	NA	16.4037	15.8679	16.3426	NA	NA	NA	NA	14.9567	NA	13.5265	NA	NA	NA	15.0447	16.528	15.6855
ANT3_HUMAN	NDN(+.98)DNIFLSPLSISTAFAMTK	2	15.8	-0.759	-1.34	0.19038	1.79	0.19038	14.1437	NA	16.8238	15.8533	NA	NA	15.8775	13.9748	13.8727	NA	16.4783	NA	16.3987	15.8751	16.3581	15.4767	13.6991	NA	16.4878	16.2023	15.5716	15.4054	15.887	15.1908	15.6607	15.4672	18.8936	18.5242	15.7099	14.4893	16.8113	NA	15.3339	14.9385	NA	NA	16.9083	NA	16.3547	15.4252
ANT3_HUMAN	E(+57.02)VPLNT(-18.01)IIFMGR	2	14.46	-0.657	-1.21	0.23827	1.46	0.23827	NA	12.7977	NA	NA	13.7099	13.5864	14.1984	14.3581	NA	NA	NA	NA	14.6325	15.4956	NA	15.5417	13.9837	13.3163	13.9012	14.0701	13.6883	13.9106	NA	14.4893	14.5567	15.6439	16.9658	16.6382	NA	NA	15.1236	15.365	NA	NA	NA	NA	NA	NA	13.6211	12.9819
ANT3_HUMAN	E(+21.98)QLQDMGLVDLFSPEK	2	14.94	-1.437	-1.81	0.09118	3.28	0.09118	15.0014	15.4799	NA	NA	13.9748	NA	NA	NA	NA	NA	NA	NA	NA	NA	NA	NA	NA	11.8803	15.0232	NA	15.9882	15.0743	NA	NA	15.3373	15.3304	NA	NA	NA	NA	NA	NA	NA	NA	NA	NA	NA	NA	15.9177	15.3408
ANT3_HUMAN	ADGE(+21.98)SC(+57.02)SASMMYQEGK	2	14.45	-0.483	-0.61	0.55034	0.37	0.55034	15.7936	14.4252	NA	NA	13.0901	NA	NA	NA	NA	NA	NA	13.2046	NA	NA	NA	NA	NA	NA	14.1517	NA	NA	12.605	NA	NA	15.5018	14.863	NA	NA	NA	NA	13.7731	NA	14.3021	14.4252	NA	NA	NA	NA	16.3667	15.3581
ANT3_HUMAN	ADGESC(+57.02)SASM(+15.99)MYQEGK	2	13.34	-0.405	-0.35	0.72721	0.13	0.72721	NA	NA	NA	NA	11.9031	12.6904	NA	NA	NA	NA	NA	NA	NA	NA	12.1033	NA	13.2198	13.92	13.412	14.1437	NA	12.6729	12.5555	15.2805	NA	13.7419	13.6883	16.0276	NA	NA	11.4041	NA	NA	NA	NA	NA	NA	NA	NA	NA
ANT3_HUMAN	TTFYQHLADSK	2	15.88	-0.287	-0.48	0.63501	0.23	0.63501	NA	15.5111	NA	NA	14.3853	NA	NA	15.5893	15.6354	NA	NA	16.4846	NA	16.387	NA	16.208	NA	15.3752	14.8533	16.9083	15.3443	16.1317	NA	15.5111	14.9153	15.9859	16.2137	17.8484	NA	NA	NA	16.624	NA	15.8287	NA	NA	15.8411	NA	NA	NA
ANT3_HUMAN	AFLEVNEEGSEAAASTAVVIAGR	3	17.7	-0.405	-0.4	0.68974	0.16	0.68974	16.6523	16.4608	15.7287	15.6325	18.5731	17.528	18.5545	16.3547	NA	17.3495	19.5318	17.9545	18.7699	18.3145	19.4476	18.9229	17.9316	13.0934	18.392	17.392	19.4476	18.2696	18.9345	16.6937	19.5451	18.8576	20.7471	18.3752	14.8287	15.7393	19.3602	15.9269	17.1357	15.7911	NA	NA	19.3123	16.734	18.5878	17.9658
ANT3_HUMAN	NDNDNIFLSPLSISTAFAM(+15.99)TK	2	15.06	-0.596	-1.07	0.29513	1.15	0.29513	NA	NA	NA	NA	13.5627	NA	NA	14.6268	13.8037	14.997	14.6937	14.5447	NA	15.6883	NA	NA	NA	14.6718	15.0102	16.008	NA	15.1791	NA	15.183	14.5687	15.9499	15.4672	16.5219	NA	NA	15.0145	15.1115	NA	NA	NA	NA	NA	NA	14.9246	15.5775
ANT3_HUMAN	SDQIHFFFAK	2	16.69	-0.574	-0.9	0.37468	0.82	0.37468	NA	NA	NA	NA	14.7576	15.5265	NA	16.3615	17.0847	17.0102	NA	17.1155	15.8361	17.9992	16.5597	16.3512	NA	15.5834	16.1135	17.3233	NA	16.579	15.5657	NA	NA	16.9992	17.1752	18.6869	NA	NA	NA	17.734	NA	NA	NA	NA	17.7667	NA	NA	16.2805
ANT3_HUMAN	DDLYVSDAFHK(+57.02)	2	14.77	-0.372	-0.6	0.55907	0.36	0.55907	NA	NA	NA	NA	14.0189	NA	NA	14.5567	NA	NA	NA	NA	14.9703	14.9385	NA	NA	14.3021	NA	NA	NA	NA	NA	NA	13.0951	15.0909	14.6154	NA	16.0659	NA	NA	15.8312	14.9385	NA	NA	NA	NA	15.0826	14.4448	NA	NA
ANT3_HUMAN	N(+.98)DNDNIFLSPLSISTAFAMTK	3	16	-0.604	-0.74	0.46814	0.55	0.46814	NA	NA	NA	NA	NA	NA	NA	NA	NA	NA	NA	NA	NA	NA	NA	16.1596	14.0785	NA	16.8113	15.5627	NA	NA	NA	NA	NA	NA	17.5127	17.6453	NA	NA	NA	NA	16.5761	15.9153	15.3233	NA	16.1517	NA	15.5746	14.7207
ANT3_HUMAN	N(+.98)DNDNIFLSPLSISTAFAMTK	2	14.24	0.042	0.03	0.97482	0	0.97482	NA	NA	NA	NA	NA	NA	NA	NA	NA	NA	NA	NA	NA	NA	NA	NA	NA	NA	14.2659	NA	NA	NA	NA	NA	NA	NA	15.0617	NA	NA	NA	NA	NA	NA	NA	NA	NA	NA	NA	13.3853	NA
ANT3_HUMAN	E(-18.01)QLQD(+57.02)MGLVDLFSPEK	2	13.9	-0.107	-0.16	0.8746	0.03	0.8746	NA	NA	NA	NA	NA	NA	NA	NA	NA	NA	14.2213	14.2512	14.3163	NA	NA	13.9567	12.8514	12.7398	NA	NA	NA	NA	11.8803	NA	NA	14.3304	14.8484	15.1277	NA	NA	NA	14.3581	NA	NA	NA	NA	NA	NA	NA	NA
ANT3_HUMAN	ATEDEGSE(+57.02)QKIPEATNR	3	12.86	-0.66	-0.75	0.47273	0.56	0.47273	NA	NA	NA	NA	11.8494	12.6439	13.412	NA	NA	NA	NA	NA	NA	NA	NA	NA	NA	12.5265	NA	NA	NA	NA	NA	12.7334	NA	NA	NA	NA	NA	NA	NA	14.0102	NA	NA	NA	NA	NA	NA	NA	NA
ANT3_HUMAN	ATE(+21.98)DEGSEQKIPEATNR	2	12.34	-0.826	-0.71	0.50167	0.51	0.50167	NA	NA	NA	NA	NA	NA	NA	NA	NA	NA	NA	NA	NA	NA	NA	NA	NA	NA	11.7895	NA	12.42	NA	NA	NA	NA	NA	NA	NA	NA	NA	NA	NA	NA	NA	NA	NA	NA	NA	NA	12.8118
ANT3_HUMAN	EQLQDMGLVDLFSPEK(+57.02)	2	16.22	0.128	0.16	0.87776	0.02	0.87776	NA	NA	NA	NA	NA	NA	NA	NA	NA	NA	16.7207	NA	16.3904	NA	NA	NA	15.4767	15.2985	NA	NA	NA	NA	NA	NA	16.5341	NA	17.8906	18.1307	14.1357	NA	16.7731	16.8113	14.2877	NA	NA	NA	NA	NA	NA	NA
ANT3_HUMAN	F(+57.02)ATTFYQHLADSK	3	15.78	-0.577	-0.73	0.48299	0.53	0.48299	NA	NA	NA	NA	NA	NA	NA	NA	NA	NA	15.669	15.6068	14.7628	15.7099	NA	NA	NA	NA	NA	NA	NA	NA	NA	NA	NA	NA	16.2382	16.734	NA	NA	16.0764	NA	NA	NA	NA	NA	15.4285	NA	NA	NA
ANT3_HUMAN	NDN(+.98)DNIFLSPLSISTAFAM(+15.99)TK	3	15.21	-0.901	-0.75	0.46453	0.57	0.46453	NA	13.2877	NA	17.8787	NA	NA	NA	NA	NA	NA	NA	NA	NA	NA	NA	NA	13.2228	13.7524	15.5507	NA	16.5507	16.3373	NA	NA	13.2137	14.9012	NA	NA	NA	17.3752	NA	NA	NA	NA	NA	NA	NA	NA	NA	NA
ANT3_HUMAN	GDDITMVLILPK(+57.02)PEK	3	17.61	-0.234	-0.25	0.80867	0.06	0.80867	NA	NA	NA	16.5731	NA	NA	NA	NA	NA	NA	18.2137	NA	NA	17.1752	NA	NA	NA	NA	NA	NA	NA	NA	NA	NA	NA	16.2949	18.5805	18.805	NA	NA	NA	NA	NA	NA	NA	NA	NA	NA	NA	NA
ANT3_HUMAN	KATEDEGSE(+21.98)QKIPEATNR	3	13.43	NA	NA	NA	NA	NA	NA	NA	NA	NA	NA	NA	NA	NA	NA	NA	NA	NA	NA	NA	NA	NA	NA	NA	NA	NA	NA	NA	NA	NA	NA	NA	NA	NA	NA	NA	NA	NA	NA	NA	NA	NA	NA	NA	13.4252	NA
ANT3_HUMAN	HGSPVDIC(+57.02)TQ(sub A)KPR	2	15.76	-0.489	-0.37	0.72119	0.14	0.72119	NA	NA	NA	NA	NA	NA	NA	NA	NA	NA	NA	15.4383	NA	NA	NA	NA	NA	NA	NA	NA	NA	NA	NA	NA	NA	NA	16.034	15.8213	NA	NA	NA	NA	NA	NA	NA	NA	NA	NA	NA	NA
ANT3_HUMAN	K(+57.02)ATEDEGSEQKIPEATNR	3	14.77	NA	NA	NA	NA	NA	NA	NA	NA	NA	NA	NA	NA	NA	NA	NA	NA	NA	NA	NA	NA	NA	NA	NA	NA	NA	NA	NA	NA	NA	NA	NA	14.726	15.3478	NA	NA	14.2213	NA	NA	NA	NA	NA	NA	NA	NA	NA
ANT3_HUMAN	VAEGTQ(+.98)VLELPFKGDDITMVLILPKPEK	3	15.96	NA	NA	NA	NA	NA	NA	NA	NA	NA	NA	15.9613	NA	NA	NA	NA	NA	NA	NA	NA	NA	NA	NA	NA	NA	NA	NA	NA	NA	NA	NA	NA	NA	NA	NA	NA	NA	NA	NA	NA	NA	NA	NA	NA	NA	NA
AP2B1_HUMAN	APEVSQYIYQVYDSILK	3	13.92	0.527	0.62	0.54986	0.39	0.54986	NA	NA	14.7366	NA	NA	NA	NA	NA	13.2453	NA	NA	14.4054	NA	NA	NA	NA	NA	NA	NA	NA	NA	NA	NA	NA	NA	NA	NA	NA	14.0102	NA	NA	NA	NA	13.1938	NA	NA	NA	NA	NA	NA
APLP1_HUMAN	AALEGFLAALQADPPQAER	3	22.69	-0.114	-0.33	0.7441	0.11	0.7441	21.632	22.0426	24.2891	24.3031	21.5404	21.6231	22.9061	22.4375	23.0789	23.4676	23.5045	23.0756	22.8171	22.6971	22.9406	23.0674	21.5961	20.8802	22.5615	22.1886	22.6119	22.0493	22.1174	21.6051	21.7348	22.1395	22.1426	22.2961	23.3511	23.5045	22.0983	22.1047	23.8385	23.6649	24.2535	23.8288	24.0359	23.6865	21.7715	22.0951
APLP1_HUMAN	AALEGFLAALQADPPQAER	2	21.06	-0.191	-0.56	0.58054	0.31	0.58054	20.5165	20.2989	22.8538	22.8152	19.5451	19.4991	21.1946	20.6714	21.5261	21.5823	21.4972	21.8651	21.2066	21.4015	21.5451	21.0559	19.4067	19.4314	20.8269	20.6453	20.4775	20.895	20.0691	20.0821	20.3645	20.4676	20.9024	20.9171	21.8764	21.9171	20.4576	20.6886	21.5451	21.8423	22.5333	22.3073	22.7182	22.0224	20.7796	20.3321
APLP1_HUMAN	GFPFHSSEIQ	2	22.51	-0.015	-0.05	0.95774	0	0.95774	21.7223	21.7634	23.9316	23.9316	21.5498	21.4775	22.4501	22.1047	22.8519	22.9847	23.0241	22.9261	22.5708	22.7512	22.8876	22.7796	21.928	21.895	22.2961	22.2244	22.2535	22.3619	21.7634	21.7265	21.68	21.9207	21.9637	21.8764	23.2679	23.2535	21.8727	21.9388	23.1285	23.1222	23.6757	23.5638	24.141	23.2535	21.8113	21.7836
APLP1_HUMAN	QMYPELQIAR	2	21.23	-0.07	-0.23	0.82107	0.05	0.82107	20.3538	20.3321	22.867	22.895	19.8906	19.8454	21.2184	20.8113	21.5451	21.6276	21.7915	21.7389	21.2877	21.3699	21.6886	21.6186	20.5545	20.1946	21.1395	21.0493	20.9812	20.9243	20.6096	20.3538	20.4476	20.5165	20.8423	20.8113	22.0756	22.0156	20.5165	20.68	21.9882	21.9637	22.4041	22.2332	22.821	22.1581	20.5165	20.3538
APLP1_HUMAN	MNPLEQYER	2	21.81	0.001	0	0.99857	0	0.99857	21.0224	21.0156	23.2535	23.3376	20.8346	20.7553	21.8727	21.4375	22.1825	22.2961	22.2006	21.9566	21.8073	21.9812	22.3699	22.1642	21.2535	21.0625	21.7471	21.654	21.5777	21.6276	21.2593	21.0821	20.8802	20.9316	21.343	21.3156	22.4874	22.5498	21.0886	21.2477	22.5404	22.5165	22.8839	22.7161	23.391	22.5731	21.1269	21.0559
APLP1_HUMAN	SLAGGSPGAAEAPGSAQVAGLC(+57.02)GR	3	21.99	0.106	0.35	0.72623	0.12	0.72623	21.0951	21.343	23.0509	23.4923	21.1704	21.2535	22.2961	21.9707	22.5237	22.6693	22.4601	21.9207	21.7955	22.2448	22.4501	22.3645	21.6231	21.4526	21.8614	21.8576	21.6231	21.6714	21.3752	21.2764	21.0088	21.3045	21.1079	21.2933	22.6231	22.6779	21.0493	21.5261	22.7451	22.8557	22.969	22.8538	23.5983	22.8651	21.1206	21.2361
APLP1_HUMAN	SLAGGSPGAAEAPGSAQVAGLC(+57.02)GR	2	20.25	0.016	0.05	0.96132	0	0.96132	19.4293	19.5185	22.0854	21.928	18.8331	18.7039	20.5451	20.0292	20.7056	20.8576	20.8802	20.895	20.3538	20.5069	20.6714	20.3962	19.4476	19.3495	20.1457	19.9742	19.6903	20.0559	19.4334	19.2764	19.3731	19.6042	20.0292	19.9127	20.895	21.0886	19.6817	19.6258	20.8802	20.7307	21.5685	21.5777	21.7876	21.0426	19.4676	19.2208
APLP1_HUMAN	C(+57.02)LPGEFVSEALLVPEGC(+57.02)R	3	20.13	-0.178	-0.48	0.63241	0.23	0.63241	19.0795	19.4129	22.019	21.9171	18.6766	18.8144	20.002	19.4795	20.4874	20.7634	21.0088	20.6276	20.4676	20.2764	20.6186	20.6276	18.8965	18.2604	19.9601	19.4656	19.9742	19.624	19.5107	18.8995	19.3773	19.2184	19.5988	19.68	21.1269	21.0292	19.4933	19.4736	21.4972	21.1642	21.7182	21.3211	21.7013	21.3266	19.1728	19.5049
APLP1_HUMAN	C(+57.02)LPGEFVSEALLVPEGC(+57.02)R	2	18.37	-0.28	-0.69	0.49516	0.47	0.49516	17.7273	17.4004	20.4775	20.5356	16.3667	16.3356	18.0047	17.7273	18.9686	18.7828	19.0612	19.4211	18.624	18.9431	18.9937	18.3581	16.3269	16.3987	18.1357	18.0156	17.5657	18.2558	16.9431	17.1457	17.2967	17.6937	18.209	18.4046	19.2877	19.6575	18.0372	17.9937	19.1382	19.3452	19.9742	19.8936	20.3538	19.7373	17.8787	17.392
APLP1_HUMAN	Q(-17.03)ALNEHFQSILQTLEEQVSGER	3	20.65	-0.571	-0.96	0.34	0.93	0.34	19.5657	19.8576	23.0071	22.9495	18.8018	18.4616	20.714	20.7796	21.4476	21.7056	21.8614	21.68	21.0088	21.4067	21.2184	21.5404	16.3971	13.8138	20.6886	20.3962	20.3752	20.1946	19.562	19.7389	19.5223	19.7389	20.9388	21.2707	21.9171	22.2302	20.002	20.4676	21.6051	21.3805	21.9566	21.9566	22.3101	22.2036	20.6628	20.6886
APLP1_HUMAN	Q(-17.03)ALNEHFQSILQTLEEQVSGER	2	17.08	0.082	0.18	0.85601	0.03	0.85601	16.0167	15.5417	20.1206	18.9431	15.1033	NA	16.68	15.8679	17.417	17.8965	17.6453	17.8667	17.7005	17.4087	17.8606	17.2232	NA	NA	16.5234	16.0889	16.2269	16.0145	15.5567	15.4252	15.7153	15.9545	17.6382	17.3408	18.5507	18.3581	16.6937	16.346	16.8361	17.2512	18.1002	18.1053	18.624	18.2326	16.4318	16.4925
APLP1_HUMAN	WEPDPQR	2	20.08	-0.001	-0.01	0.996	0	0.996	18.7173	18.8515	21.5777	21.4972	19.2832	19.1002	20.1825	19.7223	20.2989	20.2877	20.5545	20.654	20.3101	20.2877	20.6364	20.6186	19.692	19.3752	20.1206	19.8667	19.7257	19.7521	19.7699	19.4696	19.3277	19.3012	19.5713	19.5915	20.8576	20.8191	19.4354	19.5951	20.9742	20.6971	20.9951	20.8576	21.6364	21.0625	19.2967	18.9287
APLP1_HUMAN	DDTPMTLPK	2	20.59	0.058	0.19	0.85267	0.03	0.85267	19.6024	19.6954	22.0156	21.9495	19.8269	19.805	20.6096	19.8423	20.895	21.0156	21.0426	20.9098	20.6453	20.6971	21.2989	21.0821	20.2764	19.7764	20.7223	20.7389	20.4874	20.2764	20.3211	19.4252	19.8832	20.002	19.8995	19.9742	21.2125	21.3321	19.85	20.0951	21.3156	21.265	21.4425	21.3376	22.1206	21.265	20.0951	19.6783
APLP1_HUMAN	VEQATQAIPMER	2	21.77	0.02	0.06	0.95069	0	0.95069	20.6971	20.8727	23.1206	23.3645	20.6886	20.714	21.9098	21.2477	22.1111	22.3101	22.2184	22.0224	21.8839	21.9637	22.3239	22.1174	21.2764	21.1206	21.8307	21.8152	21.5777	21.4375	21.3805	20.5356	21.1581	21.2593	20.9882	20.9243	22.5754	22.6562	20.9742	21.3592	22.4349	22.4626	22.7035	22.6886	23.3239	22.5261	21.3045	20.9459
APLP1_HUMAN	VEQATQAIPMER	3	16.57	0.108	0.19	0.85363	0.03	0.85363	NA	14.5746	NA	18.4129	16.1437	15.6579	16.786	NA	15.5018	17.528	17.3145	15.9106	16.5552	16.1655	17.5507	17.6311	16.5552	15.5111	16.2118	16.448	15.5951	NA	15.9431	NA	14.6382	15.718	NA	NA	17.3752	17.5127	NA	15.8062	17.977	18.0847	17.2696	17.1655	18.6132	17.392	NA	13.9837
APLP1_HUMAN	HYQHVAAVDPEK	3	19.88	0.13	0.36	0.72012	0.13	0.72012	18.92	18.6382	21.2066	21.3592	18.9112	18.7471	20.6714	19.9459	20.5451	20.417	20.1704	20.2535	19.6852	19.9742	20.9742	20.1946	19.3857	19.209	19.9742	19.8191	19.1752	19.2581	19.6575	19.1231	18.7537	18.9112	19.5878	19.6523	20.2764	20.417	19.0479	19.4375	20.6714	20.4972	21.0156	20.9812	21.9916	20.4775	18.8727	18.5915
APLP1_HUMAN	HYQHVAAVDPEK	2	19.09	-0.005	-0.01	0.98876	0	0.98876	18.2042	17.92	21.0493	20.7955	17.6096	17.185	19.7521	19.1357	19.4496	19.4395	19.856	19.7796	19.3857	19.3602	19.586	19.4972	18.392	17.6869	19.1728	18.5694	18.528	18.528	18.265	17.7602	18.2326	18.0638	19.3189	18.8576	19.8346	19.8113	18.562	18.4854	19.9142	19.6347	20.6186	20.4775	20.7223	20.2419	18.1655	17.9083
APLP1_HUMAN	VIALINDQR	2	21.84	-0.042	-0.15	0.88415	0.02	0.88415	21.0088	20.8802	23.1472	23.0241	20.9098	20.9024	21.928	21.4526	22.1765	22.2244	22.3778	22.1488	22.0122	21.9171	22.3805	22.1612	21.265	21.2477	21.7675	21.5356	21.6231	21.6929	21.1642	20.9459	21.0821	21.3045	21.2933	21.0691	22.5451	22.4874	21.3645	21.391	22.7119	22.4651	22.9459	22.7995	23.3778	22.6074	21.3266	21.1079
APLP1_HUMAN	Q(-17.03)MYPELQIAR	2	20.39	-0.003	-0.01	0.98975	0	0.98975	19.7173	19.9171	21.5685	21.6096	19.528	19.2372	20.3538	20.1079	20.5915	20.7056	20.7056	20.4874	20.5069	20.5915	20.9171	20.9742	20.0292	19.5676	20.3321	20.2989	20.3321	20.2877	19.8392	19.7828	19.9098	20.0156	19.3034	19.4616	20.953	21.0493	19.7699	19.9316	21.2419	21.1825	21.1642	20.9951	21.4972	21.1079	20.0292	19.9601
APLP1_HUMAN	DELAPAGTGVSR	2	19.59	0.262	0.99	0.32679	0.98	0.32679	18.5915	18.8515	19.6347	19.6204	19.4795	19.5451	19.9009	19.2489	19.9009	20.1206	19.9098	19.719	19.8515	20.0821	20.6364	20.2989	19.7892	19.7373	19.7356	19.692	19.0717	19.2184	19.5356	19.4067	19.2018	19.5261	18.6835	19.0426	19.5451	19.7634	19.1922	19.575	19.8144	19.7521	19.8891	19.7356	20.9243	19.714	18.7955	18.714
APLP1_HUMAN	QALNEHFQSILQTLEEQVSGER	3	21.72	-0.426	-0.78	0.44167	0.6	0.44167	20.8423	NA	23.8385	23.867	20.0951	NA	NA	21.3857	22.4144	22.4273	22.7776	22.6186	22.2707	22.0088	22.2036	22.1238	18.4415	16.2586	21.3211	20.9812	20.8034	NA	20.7471	20.2066	20.6971	21.0088	21.8385	22.0559	22.7955	22.9548	21.1642	21.2707	22.7756	22.6006	23.5754	23.3101	23.3778	23.1301	20.9171	20.8651
APLP1_HUMAN	QALNEHFQSILQTLEEQVSGER	2	15.38	1.414	1.51	0.15724	2.27	0.15724	NA	NA	16.8727	17.3581	NA	NA	NA	NA	NA	NA	14.9012	NA	NA	NA	NA	NA	NA	NA	NA	NA	NA	13.7524	13.0224	NA	NA	NA	NA	NA	NA	15.1437	NA	NA	NA	14.9246	16.5127	15.9658	NA	NA	NA	NA
APLP1_HUMAN	RAALEGFLAALQADPPQAER	3	20.49	-0.13	-0.38	0.70733	0.14	0.70733	19.6311	19.85	22.0393	22.1426	19.3408	19.3581	20.8113	20.343	20.953	21.0756	21.3156	21.0292	20.68	20.654	20.8423	20.9812	19.0372	18.3581	20.0951	20.0292	20.3101	20.0156	19.7089	19.392	20.002	19.9142	19.8727	20.1457	21.3211	21.4923	19.68	19.8346	21.3645	21.2006	22.2244	21.8461	22.0258	21.417	19.7439	19.6645
APLP1_HUMAN	SGSC(+57.02)AHPHHQVVPFR	3	19.12	0.075	0.23	0.81759	0.05	0.81759	18.2967	17.977	20.4972	20.4576	17.977	17.6311	20.0292	19.3688	19.3794	19.4893	19.5165	19.6114	19.2741	19.3343	19.9039	19.6258	18.7602	18.1605	19.1801	18.6662	18.6937	18.6662	18.7373	18.1898	18.5694	18.3408	18.9686	19.0129	19.647	19.6132	18.392	18.562	19.8712	19.6731	20.3101	20.265	20.4067	19.7634	18.2419	17.7073
APLP1_HUMAN	SGSC(+57.02)AHPHHQVVPFR	2	16.49	-0.09	-0.2	0.84081	0.04	0.84081	16.1176	15.508	18.5432	18.1357	14.3581	14.0189	17.4972	16.8484	16.6523	17.0211	17.5432	17.2419	16.9658	16.9431	16.7987	16.7602	15.5805	14.3581	16.3752	15.5597	16.3701	16.0102	15.3269	14.1908	16.1713	15.691	16.346	16.2251	17.3495	17.3145	15.968	15.6964	17.5805	17.2696	18.3145	18.1801	17.9658	17.6731	15.7757	15.2137
APLP1_HUMAN	HQEAQEAC(+57.02)SSQGLILHGSGMLLPC(+57.02)GSDR	3	17.47	-0.247	-0.48	0.63674	0.23	0.63674	17.4087	17.0426	19.6258	19.6078	15.9269	15.7731	18.0795	17.417	17.7073	18.1946	15.5537	17.786	17.3495	17.1752	18.1457	17.6382	16.5702	15.4893	17.6937	17.2419	17.2604	17.3495	16.5657	16.0868	16.5864	16.68	NA	NA	NA	NA	NA	NA	18.3056	18.2558	18.6024	18.8018	19.2396	18.6311	17.3495	16.9431
APLP1_HUMAN	LVETHATR	2	17.42	-0.042	-0.13	0.90015	0.02	0.90015	15.9992	16.1615	19.1507	18.8576	16.3581	16.2061	17.83	17.3233	17.7273	17.8727	18.2832	18.2512	17.5507	17.6382	17.5127	17.4972	16.8113	16.7207	17.3408	16.92	16.786	17.2137	16.7731	16.4544	16.3887	16.5432	17.5951	17.0743	18.2696	18.2042	17.1357	17.1357	18.0102	17.8423	18.7471	18.5694	19.1752	18.392	16.3954	16.1477
APLP1_HUMAN	FVSEALLVPEGC(+57.02)R	2	17.39	-0.185	-0.49	0.62455	0.24	0.62455	16.3512	16.2307	19.1282	19.0129	16.2714	16.1536	16.7207	16.2269	17.6311	17.528	18.2466	17.9601	17.9601	17.9083	18.2042	18.3101	16.3074	15.968	16.9431	16.8238	17.1655	16.92	16.2213	15.8509	15.9792	16.0638	17.9937	17.8846	18.3277	18.3452	16.2659	16.1236	18.0951	17.9882	19.4191	19.209	19.1898	18.547	17.0102	16.977
APLP1_HUMAN	GGLQPPDSKDDTPMTLPK	3	17.58	0.133	0.35	0.7318	0.12	0.7318	16.4219	16.8846	19.3452	19.5299	16.5326	16.7073	17.8545	17.83	17.6311	17.9601	17.8906	17.6311	17.7005	17.92	17.7273	18.0047	17.3321	17.1946	17.2604	17.0951	17.3667	17.417	16.9658	16.8113	NA	16.5552	15.641	16.9882	18.185	18.5011	16.6523	16.734	18.1605	18.5582	19.2945	19.2419	19.4108	18.528	15.8942	16.1497
APLP1_HUMAN	FQVHTHLQVIEER	3	18.34	0.039	0.13	0.89463	0.02	0.89463	17.8846	17.8238	19.3581	19.1777	17.6024	17.8727	18.9258	18.4252	18.4334	18.68	18.7073	18.4893	18.3624	18.5394	18.8965	18.8606	17.4334	16.7987	18.5165	17.8545	17.977	17.9258	17.7987	17.4736	17.6168	17.7987	17.2232	NA	18.9083	18.7828	17.7073	17.7207	19.0638	18.9882	19.2018	19.2066	19.7569	19.2945	18.1704	17.8113
APLP1_HUMAN	FQVHTHLQVIEER	2	14.58	-1.078	-2.06	0.05226	4.25	0.05226	NA	14.2061	15.9904	15.5049	13.0684	13.2213	NA	14.2805	13.1082	14.2805	14.7576	NA	13.8918	NA	NA	NA	NA	NA	NA	13.7099	NA	NA	NA	NA	NA	NA	NA	NA	NA	14.7046	NA	NA	15.4383	NA	14.9748	15.3269	15.7233	15.68	NA	NA
APLP1_HUMAN	QALN(+.98)EHFQSILQTLEEQVSGER	3	17.57	-0.861	-1.42	0.16168	2.03	0.16168	16.734	16.8846	19.719	19.7455	13.2423	15.6718	16.0575	15.4672	18.4375	18.3794	18.9171	18.7667	18.0743	18.2967	18.4576	18.2558	14.7628	12.4969	17.3321	17.1357	17.1257	17.4415	16.6662	16.5582	16.8727	17.1257	17.6937	18.0047	18.724	19.0426	17.3581	17.5507	18.92	18.7764	19.5394	19.3056	19.6078	19.1922	17.417	17.1357
APLP1_HUMAN	D(+57.02)(+14.02)DTPMTLPK	2	19.06	-0.054	-0.14	0.8879	0.02	0.8879	18.4415	18.5394	18.5049	19.6937	18.4129	18.3365	19.3056	18.6523	19.4108	19.6435	18.6869	19.2512	19.0638	19.3581	19.9459	19.5489	19.0585	19.002	19.3233	19.0769	19.1028	19.0951	18.8636	18.6096	18.4375	18.3709	16.8361	18.2137	19.68	19.68	18.5657	18.562	19.2208	19.7955	20.6714	NA	21.2125	19.8253	18.7731	18.4576
APLP1_HUMAN	EWAMADNQSK	2	19.32	0.172	0.51	0.61383	0.26	0.61383	NA	NA	20.6453	20.9742	18.1507	18.1155	19.547	18.9965	19.5805	19.6114	19.4232	19.2581	19.0951	19.5204	20.0292	19.8269	18.9112	18.6024	19.5049	19.5823	18.9937	19.0506	19.0951	18.4293	18.4536	18.6024	17.8727	18.6971	20.0292	19.9742	18.5694	18.8817	19.9601	20.1581	19.9742	19.9171	20.9951	20.1946	18.6835	18.2232
APLP1_HUMAN	QM(+15.99)YPELQIAR	2	17.16	-0.054	-0.1	0.92423	0.01	0.92423	15.9545	17.6168	NA	17.8423	16.8238	17.2232	15.8989	17.0426	18.2184	18.3794	15.0102	17.2967	NA	17.9258	16.1635	16.8965	16.9992	17.8484	16.5003	17.2604	16.9316	17.9488	NA	16.8965	16.3937	17.5657	NA	NA	18.0265	18.3581	15.2769	NA	17.3145	18.1752	18.0319	18.2967	17.3145	17.3056	15.641	17.0426
APLP1_HUMAN	C(+57.02)LRDPQR	2	14.75	-0.083	-0.23	0.81641	0.05	0.81641	13.3718	13.3443	16.5966	NA	13.4767	13.464	15.0145	14.5864	15.1437	15.464	15.4544	15.6154	14.9522	15.1869	15.183	14.9476	13.9658	14.0532	14.6268	14.3092	14.0868	14.5805	14.3443	14.1517	13.5142	13.8435	14.7524	14.4767	15.6718	15.7987	14.2363	14.3853	15.4862	15.4186	16.4656	15.8942	16.5537	15.7757	13.7936	13.4383
APLP1_HUMAN	AALE(+21.98)GFLAALQADPPQAER	3	16.64	-0.635	-1.34	0.18705	1.8	0.18705	17.7273	17.1556	17.3581	NA	15.5387	15.508	17.1053	16.4366	16.8846	17.6382	16.9431	15.6297	16.4956	16.0254	15.8012	16.417	15.5981	14.4512	16.1477	15.3233	17.5582	16.5034	14.8679	14.4704	16.6937	16.8727	NA	NA	16.6382	17.2877	NA	NA	18.1655	17.5507	17.528	17.2696	17.8484	17.8238	17.8175	17.1457
APLP1_HUMAN	VIALIN(+.98)DQR	2	19.63	-0.07	-0.22	0.82321	0.05	0.82321	18.7073	18.6168	20.7553	21.1206	18.4854	18.5127	19.5915	19.1028	20.0156	20.1457	20.1825	20.0691	19.8191	20.0156	20.1704	19.9316	19.0346	18.9992	19.4129	19.2627	19.3752	19.4795	18.7406	18.5951	18.9573	19.002	19.1752	19.0426	20.4273	20.4775	18.9798	19.1531	20.5545	20.417	20.9459	20.5823	21.3752	20.4375	18.9083	18.7273
APLP1_HUMAN	LVE(+21.98)THATR	2	14.1	-0.41	-0.87	0.39087	0.75	0.39087	14.4767	14.4186	15.0575	14.3304	12.4173	12.0901	14.7313	14.1115	14.0447	14.3718	15.3478	14.2586	14.92	14.365	13.0327	13.2167	13.2877	12.6096	14.0868	12.7482	14.9792	14.7987	12.0768	11.1357	14.4767	14.1674	14.1196	12.4331	15.0232	14.4893	14.3092	13.6211	15.448	14.7153	15.24	14.8679	15.2769	15.5142	14.9567	14.4704
APLP1_HUMAN	A(+57.02)ALEGFLAALQADPPQAER	3	16.03	0.015	0.03	0.97684	0	0.97684	14.0951	15.5387	17.2419	17.6869	14.6551	14.5567	16.3954	15.9545	16.5158	16.5492	17.7796	17.0102	16.786	16.5204	16.68	16.3145	15.4576	14.9153	14.1033	NA	NA	14.365	14.5746	13.8918	15.1115	15.3684	14.6268	15.4767	16.6523	16.5111	15.4767	15.718	17.7667	16.977	18.3408	17.8238	18.2042	17.4893	14.6211	15.2586
APLP1_HUMAN	A(+57.02)ALEGFLAALQADPPQAER	2	14.48	-1.836	-2.42	0.03572	5.85	0.03572	NA	NA	NA	NA	NA	NA	NA	NA	NA	NA	NA	NA	14.2586	13.8533	14.1115	NA	NA	12.8277	NA	NA	NA	NA	NA	NA	NA	NA	NA	NA	NA	NA	NA	NA	NA	NA	15.1155	15.4448	15.7731	NA	NA	NA
APLP1_HUMAN	DDTPM(+15.99)TLPK	2	15.89	0.074	0.19	0.84887	0.04	0.84887	14.6039	14.9882	17.1946	16.7073	15.5864	15.726	15.6579	15.412	16.7602	16.8846	15.601	16.1257	15.691	16.1397	15.9036	15.5447	15.7366	16.1317	15.8263	15.5775	15.5387	16.1216	15.2913	15.412	14.6883	15.5234	14.2805	NA	16.6662	16.7987	14.7471	14.8238	16.5142	16.68	16.68	16.92	18.0585	16.3971	14.8679	15.7393
APLP1_HUMAN	GSTEQDAASPEK	2	14.42	0.326	0.73	0.46981	0.53	0.46981	12.0084	12.7056	16.2877	16.2985	13.7099	13.5265	14.8435	14.2137	15.2363	15.2326	14.9613	15.5597	14.3853	14.6937	15.3853	14.7987	13.9385	14.2061	14.3718	14.3233	12.9748	13.3987	14.0951	13.7628	12.3608	12.5043	14.3233	14.3304	15.1277	15.3443	13.8533	14.1277	15.0575	15.0575	15.6883	15.768	16.7471	15.2137	12.0049	NA
APLP1_HUMAN	GGLQ(+.98)PPDSK	2	19.5	0.668	0.87	0.38958	0.76	0.38958	18.6132	NA	21.1332	NA	20.0951	19.7812	21.0886	19.9882	19.9882	NA	NA	20.6186	20.8034	20.4375	20.6628	19.6852	18.9516	18.7569	18.6558	18.6347	15.2475	18.4576	19.5356	19.2922	19.163	18.9083	NA	NA	19.8606	16.387	20.2989	19.7089	19.5069	19.8906	20.9024	NA	21.9423	NA	NA	17.4087
APLP1_HUMAN	VE(+21.98)QATQAIPMER	2	15.93	-1.046	-1.99	0.05442	3.95	0.05442	17.9937	16.9992	15.6154	NA	14.2659	13.92	16.1888	15.3163	15.1556	15.7419	15.8411	14.3304	16.624	15.4186	14.7419	15.4153	15.5204	13.9658	15.68	14.7153	17.5127	16.4037	NA	NA	16.4399	16.2099	NA	NA	16.68	16.68	15.6154	15.2251	16.9431	16.5326	NA	15.7073	16.1437	16.9431	17.9545	17.1053
APLP1_HUMAN	Q(+.98)ALNEHFQSILQTLEEQVSGER	3	16.12	0.524	0.85	0.39946	0.73	0.39946	14.8386	14.5018	17.805	18.1655	NA	NA	NA	NA	16.5834	16.6082	17.1053	17.1257	16.253	16.2823	16.6382	16.6096	NA	NA	15.2877	15.0868	15.3233	15.2549	NA	14.0701	14.8533	14.7783	15.6154	16.1497	17.0743	17.5951	NA	15.183	13.464	16.7073	17.805	17.4576	17.7987	17.3145	15.2841	15.0701
APLP1_HUMAN	C(+58.01)LPGEFVSEALLVPEGC(+57.02)R	3	14.95	-0.547	-0.98	0.33245	0.96	0.33245	12.2819	13.5507	17.4087	17.2967	12.3772	13.169	14.2213	13.8918	15.3581	15.601	15.7961	15.2805	14.7834	15.3304	15.2251	15.6325	14.0276	13.0498	14.0532	14.4576	14.8435	14.0362	NA	NA	13.9012	14.4893	NA	NA	16.3003	15.977	NA	13.8533	16.5387	16.3391	16.7207	16.2118	16.3564	16.92	12.9837	NA
APLP1_HUMAN	Q(-17.03)ALN(+.98)EHFQSILQTLEEQVSGER	3	16.15	-0.266	-0.48	0.6363	0.23	0.6363	NA	NA	18.0743	18.2279	NA	NA	NA	NA	15.8312	16.2732	16.5341	16.0319	15.2288	15.7471	14.3233	15.8965	NA	NA	14.9837	15.0319	NA	NA	NA	NA	NA	NA	15.2251	14.8918	16.734	16.9882	NA	NA	17.2137	17.1257	16.7602	16.8238	16.624	17.0951	15.0189	14.8775
APLP1_HUMAN	HYQHVAAVD(+21.98)PEK	2	15.09	0.033	0.05	0.96037	0	0.96037	16.68	15.8188	14.4318	NA	NA	NA	16.0276	14.8965	NA	NA	15.4736	NA	15.5142	NA	NA	NA	NA	NA	14.2512	12.6684	15.8751	13.9748	NA	NA	15.691	14.8582	NA	NA	14.5922	14.2213	14.6495	NA	16.0617	14.7731	14.8435	14.3987	14.5687	15.5111	16.3937	15.8654
APLP1_HUMAN	VEQATQAIPM(+15.99)ER	2	16.82	-0.065	-0.1	0.92187	0.01	0.92187	13.6551	17.1655	17.3233	17.4334	16.3269	16.7602	17.2232	17.714	17.1357	17.6453	16.7073	16.9992	16.0554	17.7273	16.2251	16.1437	17.3752	18.0426	15.7987	16.5805	15.6991	17.6869	15.5567	17.4656	NA	17.4893	NA	16.8727	17.3145	18.4252	14.8679	16.0426	16.9992	17.3056	17.2877	17.3233	17.6731	16.7471	15.1984	17.1457
APLP1_HUMAN	H(+57.02)YQHVAAVDPEK	3	14.27	0.157	0.25	0.80624	0.06	0.80624	NA	11.1861	14.7366	15.0575	12.8937	NA	15.2023	14.3443	15.0405	14.4956	14.1908	14.8823	14.0102	14.9293	15.9948	NA	13.0102	NA	NA	NA	NA	12.4226	13.8238	NA	12.5675	NA	NA	NA	13.9926	14.2659	13.5746	14.2363	14.9613	14.5142	15.7233	15.7393	17.1257	15.2549	11.388	NA
APLP1_HUMAN	GSTE(+21.98)QDAASPEK	2	11.8	-0.412	-0.9	0.37429	0.81	0.37429	NA	NA	12.8899	NA	9.52748	NA	12.1799	11.2408	11.4041	11.973	12.4331	11.7566	12.2644	11.6618	11.3387	10.9873	10.7977	NA	11.697	NA	11.6883	11.2935	NA	NA	10.9218	NA	11.2819	NA	12.42	11.944	11.3608	10.5793	13.0396	12.1325	12.7334	12.4357	13.5018	12.989	NA	NA
APLP1_HUMAN	CM(sub L)PT(sub G)EFVSEALLVPEGC(+57.02)R	2	14.69	-1.049	-2.08	0.04629	4.35	0.04629	15.0319	14.1752	16.3216	NA	NA	NA	14.1033	NA	14.1517	14.0868	NA	NA	14.1908	13.169	NA	13.3304	12.3443	NA	13.9567	NA	15.2769	14.726	NA	NA	14.3304	14.5018	NA	NA	NA	15.1674	14.1277	NA	15.9703	15.8113	14.6096	14.5142	16.3198	15.7987	16.2949	14.8238
APLP1_HUMAN	HYQHVAAVDPEK(+57.02)	2	13.82	-0.044	-0.07	0.94427	0.01	0.94427	NA	NA	14.5204	NA	NA	NA	14.392	NA	12.9604	13.3718	13.9012	NA	13.2877	NA	14.1115	12.5265	NA	NA	NA	NA	NA	NA	NA	NA	NA	NA	12.7503	NA	NA	NA	12.7566	NA	13.8533	13.4512	14.9012	14.392	15.3092	14.5864	NA	NA
APLP1_HUMAN	Q(-17.03)M(+15.99)YPELQIAR	2	16.16	0.168	0.22	0.82935	0.05	0.82935	15.5775	16.387	NA	NA	15.8965	16.3373	NA	15.0014	NA	17.0426	NA	NA	15.0701	17.417	NA	16.1811	16.6082	17.392	NA	NA	NA	17.1053	NA	15.412	14.5507	16.2677	NA	NA	NA	NA	NA	NA	NA	16.2137	NA	NA	NA	NA	NA	16.24
APLP1_HUMAN	C(+57.02)(+57.02)LPGEFVSEALLVPEGC(+57.02)R	3	14.52	-0.989	-1.57	0.13281	2.48	0.13281	NA	13.3021	NA	NA	NA	12.7461	NA	14.4893	NA	14.9153	14.6937	14.3987	13.7419	NA	NA	14.6607	NA	13.0802	NA	NA	13.0154	NA	NA	NA	NA	14.1984	NA	NA	NA	NA	NA	NA	16.1655	15.3512	NA	NA	16.4736	16.528	NA	NA
APLP1_HUMAN	A(+43.01)ALEGFLAALQADPPQAER	3	14.04	-1.414	-1.21	0.26339	1.47	0.26339	NA	NA	12.8277	NA	NA	NA	NA	NA	NA	NA	NA	NA	NA	NA	NA	NA	NA	NA	NA	NA	NA	NA	NA	NA	NA	NA	NA	NA	NA	NA	NA	NA	14.8679	14.997	13.4767	NA	NA	NA	NA	NA
APLP1_HUMAN	QALNEY(sub H)FQSILQTLEEQVSGER	3	14.41	-0.368	-0.5	0.62538	0.25	0.62538	NA	NA	15.9948	NA	NA	NA	NA	NA	14.0951	NA	NA	14.0532	NA	NA	14.2363	NA	NA	NA	12.5314	NA	12.7669	NA	NA	NA	NA	NA	NA	NA	NA	15.4736	NA	NA	NA	NA	15.1596	14.8918	14.8823	NA	NA	NA
APLP1_HUMAN	HY(+15.99)QHVAAVDPEK	3	11.51	NA	NA	NA	NA	NA	NA	NA	NA	NA	10.2644	11.5555	NA	NA	NA	12.3415	NA	NA	NA	NA	NA	NA	10.7482	12.6618	NA	NA	NA	NA	NA	NA	NA	NA	NA	NA	NA	NA	NA	NA	NA	NA	NA	NA	NA	NA	NA	NA
APLP1_HUMAN	EWAMAD(+21.98)NQSK	2	14.84	1.099	0.96	0.35806	0.92	0.35806	14.7936	14.5746	NA	NA	NA	NA	16.6382	NA	NA	NA	NA	NA	NA	NA	NA	NA	NA	NA	NA	NA	15.2023	13.2659	NA	NA	14.3304	NA	NA	NA	NA	NA	NA	NA	NA	NA	NA	NA	NA	NA	15.2696	14.6439
APLP2_HUMAN	EMIFNAER	2	19.38	-0.027	-0.1	0.92153	0.01	0.92153	18.6204	18.2512	20.3962	20.4067	18.8144	18.7373	19.5223	19.0211	19.4596	19.4795	19.8269	19.734	19.5451	19.7106	19.8876	19.5489	18.8423	18.6453	19.5049	19.4334	19.1679	19.1728	19.2489	18.8995	18.8238	18.7173	19.1053	19.1581	19.8545	20.0292	18.7504	18.8454	20.0821	19.9171	20.4576	20.2764	20.6006	19.8846	18.68	18.2512
APLP2_HUMAN	GSGVGEQDGGLIGAEEK	2	17.35	0.471	1.4	0.16949	1.95	0.16949	16.4021	16.8965	18.3709	18.7106	16.9882	17.0426	18.1801	17.2967	17.83	18.0795	17.417	17.8113	17.5507	17.9142	18.0795	17.977	16.7987	16.7073	17.8545	17.8667	16.68	16.6068	17.2042	16.3163	16.8484	17.1457	16.0469	16.4688	16.1417	16.5265	16.5265	17.0951	18.0743	18.209	18.4736	18.5356	18.7602	17.7537	16.624	16.3216
APLP2_HUMAN	VSIDNWC(+57.02)R	2	17.72	0.076	0.24	0.81477	0.06	0.81477	17.5049	17.2419	18.4211	18.8331	17.4334	17.1752	17.8965	17.6937	18.1053	18.1898	17.9373	17.7537	17.1752	17.3145	18.0638	18.0847	16.4608	16.7731	18.2232	18.3012	NA	16.9882	NA	17.0638	17.4972	17.6311	17.0102	16.4736	18.0479	18.0479	17.4972	17.5657	18.1104	17.8787	19.2279	18.9258	18.8936	18.0479	17.5878	16.275
APLP2_HUMAN	EM(+15.99)IFNAER	2	15.62	0.054	0.13	0.8937	0.02	0.8937	14.2877	15.2438	15.9948	16.3836	15.8263	16.1033	15.8163	14.9748	16.3819	16.786	15.6154	15.8751	15.2251	16.2677	15.5627	15.4544	14.9339	15.412	15.3233	15.3581	15.4831	15.968	15.2985	14.9339	14.7885	15.4831	NA	NA	16.3003	16.5672	14.1115	15.3408	15.8965	16.2567	16.5402	16.5003	17.1155	16.0469	13.8037	14.1437
APLP2_HUMAN	VGGLEEERESVGPLR	3	16.05	-0.144	-0.41	0.68685	0.16	0.68685	14.7046	15.0447	16.5981	17.3233	14.9476	15.4383	16.624	16.2787	16.6662	16.624	16.7987	16.1012	16.4752	16.4383	16.3039	15.9316	15.1155	14.887	15.0145	15.8799	15.0102	15.8062	15.6607	15.6211	NA	15.7885	16.0426	15.3581	16.2913	16.2137	NA	15.1517	16.7207	16.5849	17.2696	17.1257	17.2604	16.786	NA	NA
APLP2_HUMAN	FIYGGC(+57.02)GGNR	2	15.89	0.113	0.35	0.72814	0.12	0.72814	14.6268	15.2949	16.8846	17.0743	15.435	15.3954	16.2677	15.9837	16.1733	16.5878	15.7126	16.0426	15.8337	16.0806	16.4799	16.4104	15.0532	14.6382	16.1297	16.1236	14.9748	15.2877	14.92	14.9293	16.68	16.7731	NA	15.0992	16.1635	16.1536	15.1277	NA	16.5065	16.2042	17.0951	16.4318	17.0847	16.1674	15.1556	14.7313
APLP2_HUMAN	AVC(+57.02)SQEAMTGPC(+57.02)R	2	15.75	0.196	0.58	0.56426	0.34	0.56426	NA	14.8435	16.9882	17.0951	15.2549	15.0447	15.7808	15.2061	16.0511	16.1965	15.669	16.1377	15.5951	15.4021	16.4624	16.0638	14.9703	14.768	16.4071	16.3408	NA	15.2175	15.1477	14.7576	NA	14.8287	NA	14.6495	15.8238	16.1196	15.3269	15.0826	16.1155	16.3853	16.5049	16.6523	16.8484	15.7018	NA	NA
APLP2_HUMAN	EMIFN(+.98)AER	2	15.72	-0.079	-0.25	0.80699	0.06	0.80699	NA	14.4831	16.624	16.8361	15.0447	15.0145	15.1946	15.5049	NA	15.6125	15.8751	15.913	16.1337	16.3304	15.9499	15.906	14.9246	14.7576	15.7834	15.5805	15.2326	15.3478	15.4987	NA	15.0826	15.4021	NA	14.7046	16.5775	16.3056	NA	14.9385	16.7987	16.2714	16.624	16.528	17.0532	16.0826	NA	14.5981
APLP2_HUMAN	HYQHVLAVDPEK	3	14.89	0.584	1.22	0.22954	1.49	0.22954	14.7524	14.5746	16.8846	16.9431	13.412	14.0102	16.1694	15.0102	15.8823	15.6523	15.6268	15.2985	13.3021	13.92	16.7602	15.9012	13.9385	13.0751	16.0189	15.8062	NA	NA	13.6096	12.9979	NA	13.5018	14.6439	14.2213	14.9748	14.5507	13.6439	14.6495	15.2805	15.2696	16.5657	16.624	NA	15.5834	13.8238	13.1016
APLP2_HUMAN	Q(-17.03)QLVETHLAR	2	15.32	0.369	0.93	0.36076	0.86	0.36076	14.4252	15.2023	16.8484	16.9083	14.8435	14.3581	NA	15.2732	15.7808	16.1357	NA	NA	15.3373	14.4956	15.8846	15.7808	14.4512	14.9153	16.0036	15.9815	NA	14.0785	NA	14.2512	14.2363	14.2877	NA	NA	14.5746	15.464	14.9153	15.7602	15.3021	15.6039	16.734	16.5003	NA	15.9385	14.5447	NA
APLP2_HUMAN	KGSGVGEQDGGLIGAEEK	3	14.44	0.622	1.31	0.19832	1.73	0.19832	14.0102	14.2949	14.6154	16.1497	13.9658	14.5018	15.3853	14.9926	14.7783	14.7731	NA	NA	NA	14.0189	15.5142	15.4252	13.8727	13.9926	14.726	15.2363	13.3304	12.584	13.7731	13.3304	13.169	13.1373	NA	NA	NA	NA	NA	NA	NA	15.508	15.7099	15.2099	15.3269	14.2732	NA	13.0851
APLP2_HUMAN	KGSGVGEQDGGLIGAEEK	2	13.5	NA	NA	NA	NA	NA	NA	NA	NA	14.2586	NA	NA	13.4512	NA	NA	NA	NA	NA	NA	NA	NA	NA	NA	NA	12.7834	NA	NA	NA	NA	NA	NA	NA	NA	NA	NA	NA	NA	NA	NA	NA	NA	NA	NA	NA	NA	NA
APLP2_HUMAN	C(+57.02)LVGEFVSDVLLVPEK	2	15.1	-0.436	-0.81	0.42542	0.65	0.42542	14.5265	14.3304	17.4415	17.4576	NA	13.9293	15.4021	14.1984	15.4893	16.1497	15.8435	15.2061	13.7099	13.9658	15.0362	14.6662	NA	11.5887	15.2586	14.8037	NA	13.3853	NA	NA	14.412	14.6039	NA	NA	15.768	15.7393	14.4576	14.2949	15.3373	15.0826	16.9316	16.8727	16.3954	15.7885	NA	NA
APLP2_HUMAN	EWEEAELQAK	2	15.32	0.544	1.5	0.14535	2.24	0.14535	15.4153	15.3373	15.5507	16.4071	15.0659	14.7524	15.6855	15.464	NA	15.734	NA	NA	NA	14.8088	16.3853	16.0971	15.0617	14.8727	16.3269	16.0211	NA	13.412	14.7313	14.1752	15.0319	14.9792	NA	NA	NA	NA	15.0826	NA	15.768	NA	NA	15.6382	16.1437	NA	14.4831	NA
APLP2_HUMAN	Q(-17.03)TLIQHFQAMVK	2	15.76	0.349	0.83	0.41243	0.69	0.41243	15.5775	16.1236	17.6662	17.4815	14.9293	NA	16.0785	15.2732	15.8484	16.3547	NA	15.68	NA	14.7153	16.4544	16.5462	15.0701	14.2061	16.8484	16.2288	15.0992	14.6039	NA	14.0785	15.4021	15.2696	NA	NA	15.5716	16.2307	14.4318	NA	16.92	16.1965	NA	16.8965	15.5537	16.208	15.1984	15.5864
APLP2_HUMAN	MEVC(+57.02)ENHQHWHTVVK	3	14.41	0.069	0.11	0.91197	0.01	0.91197	14.1357	13.2877	15.6937	15.3233	13.4252	NA	15.6039	14.5627	15.0992	14.7834	NA	NA	NA	NA	13.7731	14.8337	12.3498	NA	15.4285	14.2512	NA	12.8474	NA	NA	NA	NA	NA	NA	14.0785	13.158	13.6551	13.5265	14.4186	14.5142	16.5387	15.5597	15.2841	14.1277	NA	NA
APLP2_HUMAN	SQVMTHLHVIEER	3	15.69	0.066	0.11	0.91031	0.01	0.91031	15.2586	14.1674	17.2877	16.8965	NA	NA	16.5034	15.4415	15.5296	15.6154	NA	NA	13.9837	NA	17.1053	16.4285	14.8533	13.9385	16.2586	16.0211	NA	NA	14.365	NA	15.9385	NA	NA	NA	NA	NA	NA	NA	NA	16.1012	16.734	16.9083	NA	15.5627	14.2732	NA
APLP2_HUMAN	EEVLQYC(+57.02)QEMYPELQITNVMEANQR	3	15.94	-0.852	-0.81	0.43228	0.65	0.43228	15.3021	13.7207	16.9992	18.1307	NA	NA	15.5627	NA	14.6937	NA	NA	NA	NA	NA	15.4608	NA	NA	NA	16.3408	15.0992	NA	NA	NA	NA	NA	NA	NA	NA	NA	NA	NA	NA	NA	15.7757	17.185	16.9545	NA	NA	NA	NA
APLP2_HUMAN	VPYVAQEIQEEIDELLQEQR	3	16.74	0.212	0.33	0.74223	0.11	0.74223	14.3304	NA	19.575	NA	NA	NA	15.9904	NA	NA	17.0319	17.0532	17.2877	NA	NA	NA	NA	NA	NA	17.0743	16.2251	NA	NA	NA	NA	NA	NA	NA	NA	17.9545	17.0743	15.2913	NA	16.4087	16.3684	17.5127	17.1155	16.786	16.9992	15.8751	16.0764
APLP2_HUMAN	LNMHVNIQTGK	2	14.71	-0.402	-0.77	0.4509	0.6	0.4509	14.412	14.0868	NA	15.1556	14.3233	13.92	NA	NA	NA	NA	NA	NA	14.7524	NA	NA	NA	NA	NA	NA	NA	14.9748	NA	NA	NA	NA	NA	NA	NA	14.4252	NA	15.5204	14.8386	NA	NA	NA	15.4831	NA	NA	15.0701	14.3304
APOA1_HUMAN	Q(-17.03)GLLPVLESFK	2	23.53	-0.452	-1.37	0.17776	1.88	0.17776	22.2621	22.3857	23.9225	23.8385	22.6929	22.7203	22.85	22.502	23.6096	23.7995	25.0894	24.8811	24.2535	24.2535	24.0609	24.1174	21.417	21.1946	23.1886	23.1285	23.8385	24.0443	23.0723	23.0935	23.5754	23.7695	25.4923	25.391	23.4041	23.417	24.4676	24.5522	23.2346	22.9566	24.1946	24.0359	24.1174	23.9225	22.3725	22.2535
APOA1_HUMAN	LREQLGPVTQEFWDNLEK	3	24.81	-0.535	-1.39	0.171	1.94	0.171	23.1886	23.632	25.1946	25.2571	23.8576	23.6649	24.3444	23.8576	24.9933	25.1371	26.604	26.3324	25.3745	25.3975	25.239	25.2607	22.4526	21.5777	24.867	24.7077	25.0484	24.867	24.7846	24.3101	24.6431	24.4105	26.965	27.1015	24.7796	24.9088	25.6153	25.7645	24.7543	24.4923	25.7995	25.5404	25.5404	24.8811	23.7286	23.6971
APOA1_HUMAN	LREQLGPVTQEFWDNLEK	2	14.52	NA	NA	NA	NA	NA	NA	NA	NA	NA	NA	16.786	NA	NA	NA	NA	NA	13.2688	NA	NA	NA	NA	NA	13.5018	NA	NA	NA	NA	NA	NA	NA	NA	NA	NA	NA	NA	NA	NA	NA	NA	NA	NA	NA	NA	NA	NA
APOA1_HUMAN	EQLGPVTQEFWDNLEK	2	23.7	-0.409	-1.18	0.24413	1.39	0.24413	22.7348	22.5545	24.0443	24.0275	22.6209	22.3752	23.1222	22.6074	23.976	24.0526	25.239	25.2643	24.3239	24.3031	24.2607	24.0609	21.5309	21.1825	23.9584	23.7286	24.0359	24.0359	23.5045	23.2535	23.5404	23.5522	25.6865	25.7594	23.3101	23.3778	24.6811	24.6649	23.391	23.3239	24.3101	24.217	24.4488	23.7492	22.6886	22.6164
APOA1_HUMAN	EQLGPVTQEFWDNLEK	3	21.25	-0.325	-0.58	0.56207	0.34	0.56207	19.1257	20.4375	21.4324	21.1642	20.9951	21.2535	20.9459	19.8861	20.1946	21.5638	23.5869	22.4923	22.0918	21.391	22.0292	22.3073	20.343	18.2922	21.4375	20.7056	21.9916	20.6971	21.3645	20.0292	21.417	20.7715	22.4726	22.7492	21.2477	21.3752	21.9916	21.4375	21.9243	21.5069	22.6584	21.1642	21.6364	21.9388	19.2945	20.5069
APOA1_HUMAN	DLATVYVDVLK	2	24.06	-0.309	-0.94	0.35327	0.88	0.35327	22.6843	22.9795	24.2891	24.275	23.2679	23.0789	23.5638	23.0292	24.2821	24.4614	25.4953	25.141	24.6649	24.6375	24.6971	24.6209	22.5117	22.0426	24.2821	24.0609	24.4425	24.0691	23.9933	23.5285	23.632	23.632	26.065	26.1604	23.9406	23.8858	24.5983	24.7745	23.8858	23.5983	24.3844	24.1871	24.7995	24.019	23.3778	23.2679
APOA1_HUMAN	LLDNWDSVTSTFSK	2	25.16	-0.33	-1.06	0.29504	1.12	0.29504	24.002	23.9672	25.3645	25.417	24.3975	24.1332	24.6264	24.239	25.2317	25.4073	26.5014	26.4105	25.6264	25.6649	25.6703	25.5696	23.8093	23.4551	25.2463	25.0772	25.4105	25.3444	24.9495	24.604	24.9803	24.8528	27.0401	27.1015	24.8288	25.019	25.9716	25.965	24.8811	24.7338	25.8288	25.6292	25.8264	25.1214	24.3578	23.9672
APOA1_HUMAN	LLDNWDSVTSTFSK	3	18.66	0.202	0.25	0.80195	0.06	0.80195	16.3887	17.83	NA	19.1946	18.5988	19.0585	18.3408	18.3624	17.392	20.4775	21.1332	19.0717	18.6132	18.9287	19.3365	20.3321	18.1457	17.7073	18.1053	NA	20.1079	17.4004	18.4496	15.0319	18.2232	17.1752	18.3878	20.2184	18.9459	18.9488	17.5432	18.0951	19.6835	20.0426	20.654	19.1382	19.1777	19.4087	16.6523	NA
APOA1_HUMAN	VEPLRAELQEGAR	3	22.64	-0.22	-0.65	0.51762	0.43	0.51762	20.7634	21.0886	22.9006	22.8932	22.1301	22.1734	22.6387	21.8423	22.7451	23.0325	23.7895	23.5983	23.0609	23.1704	23.0526	22.7574	21.9024	21.5498	22.8423	22.6971	22.9243	22.654	22.8557	22.1704	22.4425	22.5451	24.1946	24.3101	22.5165	22.5213	22.8783	23.5869	22.1946	22.1519	23.3511	23.2184	23.5522	22.4601	21.4726	21.0292
APOA1_HUMAN	VEPLRAELQEGAR	2	21.71	-0.349	-1.05	0.30053	1.1	0.30053	20.2419	20.2764	22.3294	22.2214	20.895	20.6886	21.6186	20.85	21.6006	22.0756	22.9043	22.8365	22.3348	22.239	21.743	21.7553	20.654	20.0559	21.8913	21.5869	22.1206	21.7955	21.5069	20.8191	21.5731	21.7471	23.7286	23.5045	21.6141	21.7995	22.3129	22.5237	21.1825	21.0951	22.5938	22.4601	22.3073	21.8113	20.7955	20.4775
APOA1_HUMAN	VQPYLDDFQK	2	24.86	-0.246	-0.87	0.39132	0.75	0.39132	23.5522	23.7286	24.7995	24.8576	24.239	24.1332	24.4105	24.0359	24.9933	25.141	26.019	25.9628	25.1833	25.3745	25.391	25.2463	23.867	23.7695	25.0105	24.9933	25.141	25.1984	24.867	24.6811	24.5926	24.6811	26.6181	26.5696	24.4862	24.4862	25.4984	25.6431	24.3712	24.3511	25.1984	25.0854	25.5869	24.7594	23.976	23.8385
APOA1_HUMAN	THLAPYSDELR	2	23.23	-0.489	-1.33	0.1897	1.78	0.1897	21.9672	21.9777	23.5522	23.4923	22.5938	22.3101	21.9171	21.1642	23.3101	23.632	24.7745	24.5345	23.976	23.9134	23.7995	23.8191	21.7098	21.1395	23.2821	22.8727	23.7895	23.5638	23.3778	22.5592	23.2821	23.3101	25.3204	24.945	23.1795	23.181	24.1719	24.2891	22.6822	22.5213	23.976	23.8858	24.0691	23.5045	22.1143	21.7876
APOA1_HUMAN	QGLLPVLESFK	2	24.73	-0.35	-1.08	0.28516	1.17	0.28516	23.4425	23.6209	25.0148	25.0609	24.0935	24.1174	24.1719	23.5983	24.8717	25.1371	26.1135	25.9584	25.2821	25.2961	25.1984	25.0935	23.2492	22.7634	24.5696	24.3844	25.1253	24.9977	24.7846	24.4234	24.5404	24.5105	26.5682	26.7129	24.6918	24.7796	25.4488	25.5075	24.3712	24.2317	25.4488	25.0894	25.3778	24.7077	23.3645	23.3645
APOA1_HUMAN	DSGRDYVSQFEGSALGK	3	22.97	-0.226	-0.8	0.43011	0.63	0.43011	21.5117	21.5731	23.0054	23.1379	22.3239	22.2244	22.6364	22.3725	23.0674	23.1488	24.217	23.8764	23.3376	23.3511	23.2051	23.0526	22.3962	22.1825	23.2463	23.2036	23.0935	23.1047	22.823	22.7512	22.4972	22.6475	24.7995	24.7796	22.6342	22.5731	23.5869	23.7077	22.6209	22.44	23.5983	23.4298	23.654	22.8932	22.0886	21.8689
APOA1_HUMAN	DSGRDYVSQFEGSALGK	2	20.99	-0.417	-1.25	0.2165	1.57	0.2165	19.7634	19.6078	21.5869	21.2302	19.9127	19.4656	20.5823	20.1457	20.7796	21.1704	22.3805	22.1795	21.5404	21.3592	20.9672	21.0156	19.9601	19.4314	21.4923	21.002	21.1269	21.1765	20.5069	20.343	20.5638	20.7389	23.391	23.019	20.7471	20.8269	21.9495	21.7389	20.5451	20.3645	21.9388	21.8113	21.3484	21.2707	20.4972	20.002
APOA1_HUMAN	WQEEMELYR	2	22.12	-0.464	-1.29	0.20416	1.66	0.20416	20.7634	20.6364	22.5545	22.4601	21.0359	20.68	21.4476	21.1332	22.3936	22.5165	23.5754	23.3101	22.6907	22.8034	22.6562	22.7512	19.9459	19.3233	22.58	22.4751	22.5333	22.5189	22.1856	22.0854	21.8113	21.9061	24.2244	24.3307	21.85	21.8073	22.9916	23.1379	21.7756	21.6364	22.6209	22.4972	22.8423	22.1457	21.1704	20.9459
APOA1_HUMAN	ETEGLRQEMSK	2	21.17	-0.241	-0.74	0.46563	0.54	0.46563	19.6293	19.5545	21.3699	21.4067	20.3321	20.0951	20.9024	20.0691	21.3699	21.417	22.2066	22.4196	21.5823	21.8073	21.8576	21.7512	20.3321	19.8802	21.6409	21.3962	21.2821	21.4874	21.265	20.8727	20.7634	20.9024	23.1174	23.1976	20.8727	20.9742	21.6497	22.019	20.7553	20.6886	21.7389	21.6628	21.714	21.0691	20.0156	19.8018
APOA1_HUMAN	VSFLSALEEYTK	2	25.3	-0.502	-1.41	0.16458	2	0.16458	23.895	24.0854	25.6918	25.7441	24.4362	24.3101	24.6918	24.217	25.5135	25.792	26.8741	26.6865	25.902	25.9203	25.7208	25.5783	23.1991	22.6843	25.0894	24.8623	25.8361	25.6348	25.3444	24.9361	25.0484	25.3066	27.4154	27.4473	25.1253	25.239	26.2096	26.2768	24.9672	24.8528	26.1946	25.8764	25.9203	25.4105	23.9043	23.9933
APOA1_HUMAN	AKPALEDLR	2	22.74	-0.293	-0.94	0.35427	0.88	0.35427	21.3156	21.4726	22.895	22.8365	22.2214	22.0459	22.4874	21.7876	22.7077	23.1565	23.9584	23.7695	23.2535	23.417	23.211	23.1901	21.6141	21.2066	22.823	22.4676	23.2346	23.0493	22.8802	22.2419	22.5846	22.743	24.2891	24.4105	22.6671	22.6518	23.4041	23.6096	22.1363	22.0983	23.3511	23.2051	23.3511	22.8249	21.6364	21.3376
APOA1_HUMAN	LEALKEN(+.98)GGAR	2	21.32	-0.316	-0.86	0.39423	0.74	0.39423	19.6731	19.8003	21.5731	21.5451	20.8346	20.4775	21.1765	20.4273	21.654	21.714	22.5165	22.7203	21.823	22.1457	21.8461	21.632	20.0559	19.4314	21.1946	21.0756	21.5498	21.7307	21.5309	21.0625	21.0691	21.0756	23.4425	23.4676	21.1704	21.265	22.1015	22.3857	20.6453	20.7553	21.9388	21.9951	22.2006	21.0951	19.734	19.4293
APOA1_HUMAN	LSPLGEEMR	2	24.08	-0.334	-1.07	0.29227	1.14	0.29227	22.8519	22.8171	23.9134	24.0526	23.48	23.4551	23.5285	22.8461	24.275	24.2607	25.2821	25.2133	24.5105	24.5638	24.7543	24.4614	22.8595	22.8307	24.275	24.1095	24.5522	24.6431	24.4298	24.1253	23.8764	23.9933	25.8927	25.8717	23.8191	23.7895	24.8044	24.9406	23.48	23.417	24.3844	24.3031	24.8858	23.8385	23.1348	22.8307
APOA1_HUMAN	DLATVYVDVLK(+57.02)DSGR	3	18.65	-0.493	-1.2	0.23749	1.43	0.23749	17.0847	17.2967	18.5049	18.5694	18.1556	17.9258	18.5657	17.9658	18.9229	19.2232	20.8346	20.3962	19.661	19.4972	19.1282	19.1282	16.3887	15.887	17.5582	17.4656	19.3034	18.6731	18.8113	18.3836	18.6168	18.6766	20.8727	21.1457	18.6937	18.606	19.5731	19.9601	18.1898	17.6523	19.6132	19.1777	19.4025	19.0074	16.9083	16.7602
APOA1_HUMAN	DLATVYVDVLK(+57.02)DSGR	2	15.97	-0.671	-1.33	0.19307	1.76	0.19307	14.2288	13.9658	15.0532	NA	14.1908	14.0447	14.4831	14.2659	16.0405	16.0806	17.9826	17.9992	16.9992	16.786	16.1236	16.0102	NA	NA	NA	NA	16.3615	16.3684	15.3853	15.2023	15.4383	15.8823	18.7764	18.4775	NA	15.2099	17.2696	17.0426	NA	NA	16.4366	15.1946	16.0554	15.6325	NA	NA
APOA1_HUMAN	LREQLGPVTQEFWDNLEKETEGLR	3	16.83	-0.564	-1.32	0.19334	1.75	0.19334	14.3718	14.5265	17.5507	17.1053	NA	15.3127	15.8337	15.7576	16.6382	16.5296	18.1053	18.3581	17.6311	17.3408	16.734	16.624	NA	NA	16.7731	16.1888	17.0532	16.6096	16.68	16.0722	16.1536	16.1297	19.7683	19.8423	16.601	16.7207	17.9937	18.0691	16.2512	16.2604	18.1946	17.9024	16.7731	17.1457	15.8188	15.1556
APOA1_HUMAN	DYVSQFEGSALGK	2	24.79	-0.172	-0.61	0.5456	0.37	0.5456	23.6209	23.7077	24.7945	24.895	24.0526	24.0443	24.3031	24.0359	25.0567	24.9977	26.1642	25.8623	25.2426	25.4298	25.3376	25.2535	23.8288	23.6209	24.9628	24.8093	24.9628	25.0275	24.6595	24.4862	24.3975	24.5345	26.4362	26.4984	24.2317	24.3307	25.5195	25.5696	24.4551	24.3578	25.2785	25.0894	25.2714	24.6153	23.9225	23.8191
APOA1_HUMAN	DYVSQFEGSALGK	3	16.16	-0.203	-0.21	0.83761	0.04	0.83761	NA	NA	NA	NA	14.997	16.2004	NA	NA	14.9012	NA	19.5242	NA	NA	16.5188	NA	17.1946	14.4576	14.4448	NA	NA	NA	NA	NA	NA	NA	NA	NA	16.0806	NA	NA	NA	NA	NA	16.624	16.8606	NA	NA	NA	NA	NA
APOA1_HUMAN	VKDLATVYVDVLK	2	20.1	-0.391	-1.17	0.24644	1.38	0.24644	18.6488	18.7207	20.2184	20.1581	19.3365	18.9742	19.7699	19.2967	19.7923	20.0292	21.4825	21.3045	20.85	20.6364	20.4676	20.265	18.8936	18.6276	20.5165	20.0559	20.417	20.3101	20.1332	19.6382	19.7553	19.9316	22.5638	22.2214	19.8346	19.6937	21.0625	20.8576	19.654	19.2558	20.9171	20.7223	20.2989	19.8697	19.6505	19.0743
APOA1_HUMAN	VKDLATVYVDVLK	3	18.8	-0.615	-1.58	0.12168	2.49	0.12168	16.7207	17.2137	18.9742	18.9229	17.5127	17.5951	17.7273	17.2604	18.8361	18.9658	20.1457	19.8846	20.0292	19.8861	19.1079	19.5299	16.6024	16.6523	19.0506	19.1922	19.7356	19.2989	19.0346	18.6558	18.417	18.7273	21.2821	21.4825	18.1507	18.5951	19.8315	19.853	18.0691	18.5204	19.4795	18.9373	19.1231	18.7796	18.3794	17.7667
APOA1_HUMAN	ATEHLSTLSEK	2	22.63	-0.215	-0.67	0.50946	0.44	0.50946	21.2125	21.265	22.7816	22.7553	21.9601	21.7675	22.3831	21.9098	22.928	22.9654	23.8385	23.976	23.0707	23.2679	23.3778	23.2288	21.5165	21.0559	22.6907	22.5475	22.8132	22.9189	22.6992	22.391	22.3294	22.4041	24.6757	24.604	22.3457	22.4825	23.2821	23.5404	21.953	21.9601	23.1158	23.0625	23.3101	22.5754	21.1395	21.2006
APOA1_HUMAN	LREQLGPVTQEFW(+31.99)DNLEK	3	20.3	-0.314	-0.95	0.34641	0.91	0.34641	19.3773	19.4496	18.0899	NA	19.2512	19.3857	20.4775	20.0951	20.0951	20.6096	21.2821	21.0886	20.5451	20.6276	21.7223	21.4626	19.4893	19.6505	20.3962	20.3645	20.1206	20.2989	19.6222	19.5842	20.0559	20.2302	21.8764	22.1856	19.2349	19.5768	20.8034	21.2244	19.9316	19.9459	20.8727	20.6714	21.2302	20.5823	20.1457	20.0156
APOA1_HUMAN	KWQEEMELYR	3	21.95	-0.396	-1.09	0.28118	1.19	0.28118	20.5731	20.2302	22.2792	22.2361	20.9171	20.7389	21.8034	21.1269	22.0658	22.0756	23.5404	23.1825	22.3266	22.3321	22.6907	22.417	20.3752	19.6505	22.2764	22.1795	22.3511	22.1047	22.1332	21.6584	21.6186	21.5165	24.1332	23.9316	21.7223	21.714	22.7715	22.9812	21.8307	21.5309	22.4701	22.265	22.8689	22.0625	20.8113	20.4576
APOA1_HUMAN	KWQEEMELYR	2	22.33	-0.475	-1.22	0.22799	1.5	0.22799	21.2989	20.7634	22.8557	22.5754	21.3645	20.6886	22.1426	21.4825	22.2332	22.4947	23.9225	23.5165	22.9495	22.7389	22.8727	22.7836	20.4676	19.6258	22.8307	22.2535	22.7955	22.5213	22.3619	21.8385	22.3538	21.9243	24.8528	24.3444	22.0821	22.1111	23.391	23.1503	22.0983	21.7715	22.9459	22.6929	22.9566	22.5846	21.5213	21.0625
APOA1_HUMAN	DLATVYVDVLK(+162.05)DSGR	3	18.32	-0.16	-0.47	0.63837	0.22	0.63837	16.448	16.6523	18.2558	18.4972	17.7987	17.5805	17.5356	17.0847	18.6869	18.9171	20.0426	19.7683	19.1777	19.0951	19.0211	19.0453	17.1155	16.6523	18.7764	18.624	18.9798	18.3624	18.0585	17.5582	18.209	18.1994	19.2989	19.6114	17.6593	17.6311	18.547	19.0156	18.3056	17.9258	18.8936	18.6453	19.3602	18.8081	17.4334	17.4656
APOA1_HUMAN	VSFLSP(sub A)LEEYTK	2	19.21	-0.684	-1.76	0.08506	3.11	0.08506	17.7471	17.9431	19.4815	19.4933	18.209	17.9316	18.2372	17.8906	19.4795	19.6329	20.85	20.8113	19.8906	19.8361	19.7715	19.7987	16.2913	16.2949	19.0532	18.7796	19.8667	19.9601	19.3815	18.92	19.2442	19.3983	21.4324	21.4923	NA	19.1206	20.0951	20.1825	18.7039	18.724	20.2066	20.0691	20.0821	19.5768	17.5951	17.8545
APOA1_HUMAN	PLRAELQEGAR	2	18.38	-0.219	-0.32	0.74907	0.1	0.74907	15.4704	17.5878	17.8238	19.7039	17.2696	17.9373	18.0795	17.3408	19.2184	19.7812	18.8727	20.002	18.0585	19.5694	18.9459	18.1206	16.8484	17.6731	18.1053	19.0976	18.0532	18.6168	18.1801	18.1704	17.2326	18.9287	19.6204	20.9316	17.6937	18.734	17.6593	20.0156	17.2787	18.4375	19.1181	19.6329	19.719	17.7731	16.4366	17.6453
APOA1_HUMAN	ATEHLSTLSE(+21.98)K	2	18.78	-0.552	-1.46	0.15152	2.13	0.15152	19.6783	19.4334	17.7406	17.4087	17.9083	17.8238	18.8144	18.3145	18.7537	18.8846	20.0156	19.6132	19.7667	19.4496	18.1307	18.2419	17.3581	15.9904	18.68	18.1507	20.3857	19.8832	17.5878	17.0319	19.7955	19.7389	20.3857	19.92	18.265	18.1002	19.7634	19.624	18.6096	18.2042	18.7537	18.6903	18.7537	18.7039	19.4516	19.5489
APOA1_HUMAN	LLDNWDSVTSTFSK(+57.02)LR	3	18.53	-0.548	-1.39	0.17265	1.92	0.17265	16.734	17.0532	18.265	18.4933	17.528	17.4252	18.3277	17.5582	18.7634	18.8361	20.4972	20.2764	19.4067	19.4415	18.9083	19.1282	16.7471	16.0951	17.9316	17.7602	18.8906	18.4415	18.4576	18.0743	18.4415	18.2042	20.895	21.1886	18.2466	18.2741	19.2741	19.7056	18.3495	18.0156	19.7307	19.4108	19.3538	18.8606	17.1053	17.2137
APOA1_HUMAN	LLDNW(+31.99)DSVTSTFSK	2	19.92	-0.131	-0.45	0.6569	0.2	0.6569	19.1257	19.2535	18.7892	19.1704	18.8484	19.1155	NA	19.6714	20.0156	20.2535	20.6453	20.6453	20.1457	20.4476	21.0951	20.7796	19.5337	19.562	20.2535	19.9459	19.692	19.8787	19.5694	19.3688	19.8175	19.9742	21.5356	21.5498	18.8238	19.2232	20.5545	20.6971	19.4004	19.4874	20.1581	20.0821	20.7223	19.9742	19.8175	19.2877
APOA1_HUMAN	Q(-17.03)GLLPVLESFK(+57.02)	2	17.71	-0.555	-1.33	0.19113	1.76	0.19113	16.1536	16.2232	17.2326	17.2787	16.9545	16.9992	17.0532	16.7987	17.714	17.7731	19.8965	19.8591	19.0717	19.1482	18.3709	18.5356	15.4219	15.3581	16.4203	16.3339	17.6869	17.9545	17.4415	17.3667	18.1507	18.3012	20.1825	20.2066	17.0102	16.977	19.1898	19.3123	17.0847	17.0847	18.7471	18.5049	18.714	18.2922	15.6964	15.7961
APOA1_HUMAN	LREQLGPVTQEFWDN(+.98)LEK	3	17.97	-0.607	-1.51	0.13809	2.28	0.13809	16.7207	16.4153	18.0899	17.92	17.0951	16.7207	17.3233	16.786	18.0426	18.1556	19.6886	19.7602	18.6558	18.714	18.547	18.6731	15.2913	14.7731	18.1257	17.7537	18.5356	18.4854	17.9992	17.6168	18.0156	17.9545	20.3101	20.4273	17.5432	17.5805	19.1104	18.9965	17.5049	17.6311	19.0319	18.7373	18.5878	18.1053	16.9545	16.2549
APOA1_HUMAN	LLDNW(+3.99)DSVTSTFSK	2	18.34	-0.203	-0.55	0.58618	0.3	0.58618	17.4656	17.1946	17.8787	16.7602	17.1556	17.0211	18.5915	18.5768	17.392	18.3538	18.7699	18.9742	18.6835	18.8576	19.6114	19.8515	18.0102	17.9992	19.265	18.417	18.1507	18.3452	18.3277	18.3012	18.2967	18.6971	20.6971	20.2302	17.1752	17.1257	19.1655	18.8636	16.8606	16.977	18.0585	18.1946	19.2349	19.1432	18.7207	18.3277
APOA1_HUMAN	LLDNW(+3.99)DSVTSTFSK	3	17.71	-0.174	-0.46	0.65054	0.21	0.65054	15.8582	16.7073	15.3547	15.8088	17.2232	17.0102	17.9142	18.0211	17.0743	17.8113	18.7764	17.8906	17.7471	18.5127	19.4716	19.8651	17.5432	17.7537	18.2558	17.8606	17.624	17.6869	17.7005	17.6731	17.2877	18.0479	19.1777	19.5933	16.7073	16.6523	18.0319	18.4046	17.2877	17.4815	17.4893	17.68	17.9658	18.4775	17.392	17.5878
APOA1_HUMAN	EQLGPVTQEFW(+3.99)DNLEK	3	18.02	-0.147	-0.38	0.70407	0.15	0.70407	16.5096	17.1257	16.2213	16.1811	17.0743	17.1457	18.1655	18.5915	17.1257	18.4375	18.9054	18.8392	18.1801	18.5731	19.692	20.2877	17.9373	17.9373	18.2419	17.7406	18.1507	17.8545	17.7406	17.714	17.9992	18.3321	19.8469	20.0426	17.0319	16.9882	18.2184	18.7892	16.9545	17.6096	17.5356	17.5049	18.6971	19.0612	17.7667	18.0156
APOA1_HUMAN	EQLGPVTQEFW(+3.99)DNLEK	2	16.7	-0.29	-0.64	0.52911	0.4	0.52911	15.3887	NA	NA	NA	14.6096	NA	16.7073	16.9083	15.1713	15.9408	17.3233	17.2232	17.0102	17.2967	18.1257	18.5694	15.8337	15.6607	16.8965	16.4783	16.2913	16.1811	15.7046	16.1497	16.5356	16.786	19.1382	18.4933	NA	NA	17.6311	17.3145	14.7783	NA	NA	16.4104	16.9431	17.8667	16.8113	16.2604
APOA1_HUMAN	PYLDDFQK	2	17.55	-0.148	-0.25	0.80128	0.06	0.80128	15.8751	17.1357	16.4544	18.2604	16.6096	16.9431	16.5158	16.3163	18.4211	18.7569	18.5011	19.0506	17.1752	18.8787	18.2512	17.7602	15.7834	16.92	17.4576	18.3794	17.392	18.2604	17.5951	17.5582	16.734	17.8667	19.1002	20.1825	16.734	17.2877	17.6523	19.0638	15.9545	17.4736	17.5878	17.8545	18.5394	16.4893	16.2841	16.7987
APOA1_HUMAN	LLDNWDSVTSTFS(+162.05)KLR	3	18.62	-0.303	-0.76	0.44906	0.58	0.44906	NA	16.8484	18.9287	18.1752	17.7471	17.3752	17.4656	17.5507	19.1155	19.4893	20.68	20.3538	19.5375	19.3815	NA	19.0156	16.9545	16.3836	18.6311	18.7537	19.0399	18.7796	18.0795	17.9826	18.5951	18.5582	19.4273	19.6869	17.7207	NA	18.9992	19.3815	18.5242	18.417	20.002	19.6042	20.0292	19.1307	17.1556	17.4736
APOA1_HUMAN	EQLGPVTQEFW(+31.99)DNLEK	2	18.85	-0.163	-0.49	0.62573	0.24	0.62573	18.3624	18.0211	18.0951	18.0265	17.4736	17.6937	19.2489	18.4893	18.7731	18.9742	19.9024	19.8606	18.9937	19.0821	20.3211	19.8018	18.2326	18.2696	19.0717	18.6869	18.4456	18.7471	18.5165	18.2967	18.6593	18.8144	20.7471	20.7307	17.417	17.8423	19.7764	19.8802	18.2967	18.1752	19.1002	18.8965	19.8742	18.9826	18.9573	18.4775
APOA1_HUMAN	EQLGPVTQEFW(+31.99)DNLEK	3	17.22	-0.503	-0.53	0.60622	0.28	0.60622	NA	NA	NA	NA	16.1752	16.4831	17.3408	NA	NA	NA	NA	NA	NA	NA	NA	18.805	16.9431	16.8113	16.9431	NA	17.4815	17.9882	NA	NA	NA	NA	NA	NA	NA	NA	NA	NA	NA	NA	NA	NA	NA	NA	NA	NA
APOA1_HUMAN	L(+57.02)SPLGEEMR	2	18	-0.345	-0.92	0.36099	0.85	0.36099	16.4862	16.734	16.6662	16.6523	17.8787	17.7602	17.5878	17.2604	18.2466	18.2604	19.7223	19.6222	18.9488	18.9459	18.9573	18.6593	16.734	16.7987	17.3581	17.3056	18.185	18.3709	18.3495	18.0532	17.9083	18.2741	20.1457	20.1332	16.9545	16.9882	19.4025	19.586	17.3321	17.1053	18.4736	18.3233	19.0292	18.1104	16.346	16.4054
APOA1_HUMAN	V(+57.02)SFLSALEEYTK	2	19.55	-0.449	-1.08	0.2849	1.17	0.2849	18.0691	18.4334	18.8081	19.4129	19.0292	19.2184	19.3123	18.7173	19.7073	19.9882	21.5165	21.3699	20.7307	20.654	20.265	20.1946	17.5432	16.8606	18.4129	18.2419	19.7764	19.615	19.5526	19.4576	19.4854	19.7602	22.0156	22.0426	18.6347	18.9459	20.8802	21.002	18.8454	18.7471	20.4676	20.3211	20.4775	19.8787	17.7602	17.805
APOA1_HUMAN	V(+57.02)KDLATVYVDVLK	3	18.06	-0.405	-0.85	0.39798	0.73	0.39798	NA	15.9036	17.786	17.4415	17.1946	17.0426	17.7273	17.3581	18.2787	18.0743	20.1206	19.7273	19.2113	19.3012	18.8515	18.417	16.3039	16.0992	17.3056	16.8965	18.5242	17.8113	18.4004	17.8965	17.9083	17.9083	21.002	20.8423	17.5049	16.3216	19.4273	19.5069	17.4972	17.2512	18.9714	18.7005	NA	18.0638	NA	15.6495
APOA1_HUMAN	EHLSTLSEK	2	16.41	-0.142	-0.24	0.80818	0.06	0.80818	14.0701	15.464	15.8411	17.0426	15.9613	16.3478	16.0764	15.9223	17.2512	17.4252	17.1556	18.1407	16.2549	17.4334	16.9431	15.913	14.6382	15.4318	16.3667	17.0211	16.1791	16.8606	16.4672	16.7602	15.0617	16.5761	18.209	19.1507	15.7126	16.365	16.7073	17.9431	15.1277	16.1713	16.9431	17.3145	17.5582	15.691	13.6211	15.1196
APOA1_HUMAN	VQPYLD(+21.98)DFQK	2	17.37	-0.265	-0.59	0.5609	0.34	0.5609	19.0743	18.3752	NA	NA	16.977	16.4925	16.6662	16.4544	16.5507	17.2604	18.0372	17.9373	18.2558	17.7731	16.6096	16.7471	16.3233	15.5922	17.4815	16.7073	19.3538	18.963	16.0722	15.6828	18.8515	18.4004	18.5049	18.1407	16.1927	16.1576	18.606	17.9992	16.8606	16.2586	NA	15.6579	NA	16.68	19.163	18.606
APOA1_HUMAN	KWQEEM(+15.99)ELYR	3	17.2	-0.399	-1.04	0.30555	1.08	0.30555	14.7471	15.7706	16.1536	16.6382	16.8727	16.8846	16.4431	15.8337	17.4496	17.9316	18.3101	18.0847	17.4815	17.9431	17.7796	17.7005	16.5204	15.734	18.0047	17.7005	17.6731	17.6168	17.3667	16.7471	16.8965	17.5356	18.8269	19.2718	16.8361	16.734	17.6453	18.3145	16.8846	16.8484	17.7923	17.6662	18.0319	17.0211	16.0124	16.24
APOA1_HUMAN	KWQEEM(+15.99)ELYR	2	17.38	-0.514	-1.41	0.16529	1.99	0.16529	15.4021	15.726	16.9431	16.9083	16.68	16.464	16.6096	15.8965	17.3145	17.977	18.4334	18.4656	17.9024	18.0638	17.8727	17.9601	16.3286	15.5173	18.3145	17.6662	17.9992	17.714	17.1655	16.4366	17.392	17.9316	19.3773	19.4375	17.1752	17.2326	17.9937	18.2466	17.1655	16.7731	17.9937	18.0585	18.0156	17.528	16.4909	16.5981
APOA1_HUMAN	DLATVYVDVLK(+57.02)	2	17.72	-0.4	-1	0.32181	1	0.32181	16.1965	16.7207	16.7602	17.0951	16.9992	16.8238	17.2696	16.7073	17.8906	17.92	19.6714	19.4991	18.8269	18.9083	18.83	18.5204	16.2732	15.691	17.0532	16.8361	17.9024	17.5204	17.7273	17.2967	17.6096	17.7406	20.2989	20.4273	17.0426	16.6382	18.8667	18.9658	17.2232	17.0951	18.2967	18.2419	18.7634	18.0951	16.346	16.3954
APOA1_HUMAN	QLNLK(+57.02)LLDNWDSVTSTFSK	3	17.08	-0.64	-1.4	0.16824	1.97	0.16824	15.4153	15.3478	17.1556	16.8846	15.6634	15.0014	16.8727	16.2895	17.2419	17.5657	19.1053	18.8392	18.1206	18.0047	17.6168	17.185	14.2363	NA	16.5127	16.1791	17.3667	16.5627	17.1946	16.6523	16.6382	16.7602	19.7537	19.8034	16.7602	16.624	18.1898	18.528	16.8606	16.68	18.4046	17.7005	18.0899	17.4334	15.1437	15.6039
APOA1_HUMAN	LSPLGE(+21.98)EMR	2	18.14	-0.65	-1.7	0.09729	2.88	0.09729	19.163	18.5242	NA	15.3752	17.7073	17.5731	17.9316	17.1752	18.1104	18.4815	18.8787	18.6628	18.7273	18.8757	18.0585	17.6593	16.2042	15.9703	18.1457	17.7537	19.8113	19.6186	17.392	17.0532	19.0795	19.197	19.2018	18.8697	NA	17.2137	19.1898	19.0873	17.5878	17.9714	17.6453	17.3836	18.2232	17.7602	19.2372	18.8423
APOA1_HUMAN	WQEEM(+15.99)ELYR	2	17.29	-0.176	-0.47	0.64101	0.22	0.64101	15.7153	16.1655	NA	NA	16.8113	16.786	NA	16.008	16.977	17.4736	18.1053	18.5165	17.528	18.1704	17.5951	18.2279	16.5849	16.4153	17.7537	18.0479	17.8727	18.2967	17.1257	17.5951	17.0319	17.2967	19.1231	19.2442	16.2913	16.0554	17.5204	18.2741	16.1196	16.4752	17.0951	17.6662	17.2604	17.1257	16.4203	17.0951
APOA1_HUMAN	VQPYLDDFQKK	3	20.21	-0.266	-0.91	0.36711	0.83	0.36711	18.5545	18.2419	19.8906	20.1581	19.6886	19.6222	20.1079	19.8097	20.3101	20.3321	21.4825	21.1519	20.6006	20.4676	20.343	20.1946	19.8331	19.5823	20.6096	20.5069	20.5823	20.5356	20.4476	20.0559	19.8515	19.9601	22.2273	22.1976	19.9601	20.0156	20.9742	21.0359	19.3645	19.4736	20.7796	20.6628	20.1079	20.1206	19.3343	19.1307
APOA1_HUMAN	VQPYLDDFQKK	2	18.66	-0.37	-1.2	0.23701	1.44	0.23701	17.5049	17.3408	18.6593	18.4854	17.9083	17.5356	18.4854	18.1002	18.3233	18.7569	19.8066	19.6186	19.2208	18.8906	18.6096	18.7796	17.977	17.5582	19.2442	18.7634	19.2489	19.1556	18.4616	18.1507	18.4815	18.3752	21.0088	20.5356	18.3101	18.4004	19.7569	19.4736	18.0426	17.7207	19.2255	19.0664	18.8269	18.7699	18.1946	17.7731
APOA1_HUMAN	THLAPYSD(+21.98)ELR	2	17.74	-0.837	-1.21	0.23272	1.47	0.23272	19.0612	18.185	16.9992	12.8591	17.2604	16.7987	17.2787	15.6211	17.2967	18.2558	19.3857	18.562	18.9742	18.4046	17.7987	17.83	16.0701	15.3339	17.805	16.8484	19.9601	18.8995	16.7602	15.1635	19.4129	19.0743	19.0479	18.547	17.0847	17.1655	19.1922	18.9258	17.392	17.2877	18.0743	17.9882	17.9488	NA	19.1556	18.3012
APOA1_HUMAN	D(+57.02)LATVYVDVLK	2	17.25	-0.246	-0.58	0.56192	0.34	0.56192	16.0743	15.9992	16.7731	16.3321	16.8965	16.8238	16.9083	16.2549	17.5432	17.5805	19.3167	19.0821	18.6132	18.4736	18.2877	17.9316	15.8037	15.2512	16.4704	16.0909	17.0102	16.68	16.8846	16.3718	17.2326	17.1257	20.1457	20.0559	15.9499	16.0211	18.9142	18.7602	16.6662	16.5158	17.5951	17.4415	18.4087	17.6869	16.0297	15.9362
APOA1_HUMAN	Q(+.98)GLLPVLESFK	2	16.76	-0.493	-1.25	0.21933	1.55	0.21933	15.3056	15.508	16.92	17.1752	15.9613	16.0469	15.8287	15.2175	17.1357	17.2232	18.392	18.4972	17.6662	17.7207	17.3408	16.8113	14.4512	14.3021	16.3819	16.3198	17.3667	17.2042	16.6662	16.5746	16.4399	16.9658	19.1382	19.1556	16.7731	16.5049	17.8238	17.9083	16.0532	15.968	17.5049	17.4415	17.5657	16.8727	14.7731	15.3615
APOA1_HUMAN	DYVSQFEGSALGKQLN(+162.05)LK	3	18.58	0.157	0.48	0.63675	0.23	0.63675	17.3233	17.2512	NA	18.8484	17.9488	17.8423	18.4456	17.7667	19.0346	19.2208	20.2302	20.1332	19.3012	19.4636	19.6988	19.5204	17.6168	17.392	18.6488	18.4375	18.7796	18.5165	18.2922	18.1407	18.4293	18.3495	18.92	NA	NA	17.4334	18.8636	19.1307	18.1898	18.392	NA	NA	19.9316	19.4415	17.7406	17.7987
APOA1_HUMAN	DLATVYVDVLKDSGRDYVSQFEGSALGK	3	14.83	-1.036	-0.87	0.41862	0.75	0.41862	NA	NA	NA	NA	NA	NA	NA	NA	NA	NA	NA	NA	NA	NA	NA	NA	NA	NA	14.1357	NA	NA	NA	NA	NA	NA	NA	NA	15.6382	NA	NA	14.7046	NA	NA	NA	NA	NA	NA	NA	NA	NA
APOA1_HUMAN	LSPLGEEM(-48.00)R	2	16.79	-0.088	-0.14	0.88548	0.02	0.88548	14.2805	15.8188	15.7233	16.7731	17.0102	17.3581	17.185	16.6662	17.8423	18.0795	18.0156	19.0238	17.185	18.5242	17.9373	17.2137	14.4054	14.9613	15.0826	15.9153	16.1733	17.0211	16.0971	16.4496	15.6828	16.8238	18.3365	19.4656	15.5597	15.9926	17.714	18.9658	15.5018	16.6382	17.7073	18.1457	18.2512	16.7471	14.0701	15.4252
APOA1_HUMAN	ATEHLSTLSEK(+57.02)	2	18.03	-0.26	-0.64	0.52308	0.41	0.52308	16.6096	16.601	16.7731	17.8846	17.6731	17.5127	17.9992	17.528	18.2042	18.209	19.3752	19.5432	19.2764	19.0691	18.805	18.9516	16.786	16.4624	17.4496	17.3836	18.1206	17.8846	18.3836	18.0426	18.2232	18.4415	20.0821	20.2184	17.6523	17.6869	18.9488	19.4952	17.3233	17.5878	19.1104	19.0372	18.417	17.3667	15.5775	15.6964
APOA1_HUMAN	PPQSPWDR	2	18.15	0.012	0.02	0.98146	0	0.98146	NA	17.2137	16.9992	18.6937	17.2419	17.6523	17.5731	17.1457	18.83	19.2396	18.6766	19.6714	NA	19.265	19.0074	18.2232	16.6937	17.3145	18.1556	18.9402	18.1357	18.562	18.209	18.0585	17.2967	18.4375	19.5988	20.4375	NA	17.7406	18.4087	19.6835	16.6053	17.8423	17.6662	18.6731	18.5127	17.4893	16.3529	17.2137
APOA1_HUMAN	TEHLSTLSEK	2	17.86	-0.13	-0.21	0.83127	0.05	0.83127	NA	17.5731	17.2232	18.5318	16.9882	17.5657	17.6869	17.4087	18.7073	18.9431	18.2832	19.5731	17.0951	18.9258	18.0265	17.0847	15.977	16.7731	17.3056	18.3794	17.0638	18.2558	17.4496	18.0795	15.9992	17.9083	19.0506	20.5545	16.6082	17.9431	17.7471	19.2535	16.4021	17.8787	18.4211	18.8697	NA	17.5657	NA	17.7796
APOA1_HUMAN	EALKEN(+.98)GGAR	2	16.12	-0.223	-0.31	0.75529	0.1	0.75529	12.8376	14.7987	15.5173	16.786	15.2475	16.0743	15.8138	14.9106	17.2512	17.4736	16.8606	17.9373	15.7445	17.2696	17.1155	15.726	NA	14.8582	15.0951	16.5567	15.5234	16.5805	16.2512	16.3937	14.1033	16.1635	17.8906	19.0638	15.4054	16.1984	16.1094	17.7796	14.6883	15.7706	16.4846	17.5356	17.4736	15.2805	NA	14.1596
APOA1_HUMAN	AK(+26.02)PALEDLR	2	16.79	-0.546	-1.46	0.15199	2.13	0.15199	15.2363	15.601	16.7602	16.3581	16.3904	16.2549	16.1908	14.7628	16.9083	16.8361	18.0372	17.9024	17.3233	17.5049	17.4252	16.9316	15.4383	15.3512	16.977	16.3987	17.92	17.734	17.185	16.579	16.8606	16.7731	18.6558	18.2042	16.412	16.208	17.528	17.6869	15.6579	15.2175	17.2137	17.3056	17.1457	17.0638	NA	NA
APOA1_HUMAN	SPLGEEMR	2	17.03	-0.305	-0.58	0.56425	0.34	0.56425	14.7366	16.2769	17.2042	17.4893	16.2931	16.1635	16.0575	15.6579	17.9142	17.7667	18.5049	18.3321	17.1053	18.0265	17.4334	16.9545	14.4186	15.9083	17.6662	17.6523	16.6523	17.714	17.3321	17.3408	15.906	17.3321	19.692	20.3101	15.6745	15.6855	17.9316	18.3277	NA	16.4736	NA	17.4656	17.6731	16.7731	15.2877	16.0764
APOA1_HUMAN	DYVSQFEGSALGK(+57.02)QLNLK	3	17.71	-0.571	-1.17	0.25019	1.36	0.25019	15.5417	15.3163	18.547	18.7923	15.9948	15.7885	16.7731	16.2137	18.4576	18.6971	19.9459	19.816	18.8392	18.0847	17.5951	18.1898	16.1927	16.0426	16.4878	17.1457	16.9658	16.7731	16.8965	16.2004	16.9083	16.4448	19.7828	19.7844	17.9714	18.1357	18.7955	19.197	18.714	18.4252	19.7389	19.4415	19.5299	18.9316	15.5746	15.6607
APOA1_HUMAN	QLN(+162.05)LKLLDNWDSVTSTFSK	3	17.1	-0.203	-0.42	0.67457	0.18	0.67457	15.3269	14.8727	17.977	17.5657	15.8163	15.1713	16.68	16.2137	18.0372	18.1407	19.1282	18.9573	18.3495	18.4576	18.185	16.977	14.1596	NA	17.3495	16.7073	17.3321	17.0102	16.008	15.9408	16.5937	16.5462	17.5878	17.7073	NA	NA	17.6731	17.9992	16.5065	16.624	18.265	17.7923	18.8727	18.4087	16.1257	15.5417
APOA1_HUMAN	LSPLGEEMRDR	2	17.15	-0.3	-0.82	0.41438	0.68	0.41438	15.9293	15.4318	18.0951	NA	16.7073	16.4893	17.5049	16.5908	17.1457	17.714	16.9658	NA	17.3581	17.5657	17.2326	17.4656	16.6937	15.8846	17.7406	17.4576	18.1994	17.4415	17.7602	16.417	17.4087	17.5432	NA	18.4893	17.3408	17.2512	17.7667	17.8787	16.6096	16.7602	17.5049	17.1946	17.528	17.1155	16.601	15.7654
APOA1_HUMAN	L(+57.02)REQLGPVTQEFWDNLEK	3	18.9	-0.585	-1.23	0.22576	1.51	0.22576	17.5204	17.5432	18.2184	18.6096	18.1457	18.0372	18.1155	18.1053	19.2232	19.5413	21.2877	21.0359	20.1825	20.002	19.7731	19.8066	16.0447	14.863	18.1053	17.9882	19.1752	18.6382	18.5988	18.3056	19.0821	19.0292	21.2764	21.743	18.0265	18.4576	20.1946	20.5165	18.7602	18.4456	20.2184	19.7223	19.8667	19.6869	16.9658	17.1457
APOA1_HUMAN	Q(-17.03)K(+57.02)LHELQEK	2	16.7	0.036	0.11	0.90915	0.01	0.90915	15.6068	15.8703	17.0743	17.3321	16.3021	15.8703	17.185	16.5265	16.977	16.8727	17.4004	17.68	16.624	16.6937	17.2604	16.9431	16.2604	16.2004	16.7602	16.8361	15.5018	15.9948	16.8484	16.4431	15.6828	15.2985	17.7987	17.8606	16.4893	16.5612	17.2232	17.5878	17.0743	16.9431	17.2604	17.2696	17.8423	16.579	15.7287	15.5657
APOA1_HUMAN	T(+43.01)HLAPYSDELR	2	16.38	0.408	0.74	0.46742	0.54	0.46742	14.6439	15.3853	NA	NA	16.5341	16.5597	NA	14.887	18.0795	18.1946	17.4736	17.624	17.1257	17.3408	15.768	15.7313	NA	NA	NA	NA	14.6439	14.9106	NA	14.2213	NA	14.5265	16.8727	16.7073	NA	NA	18.9054	18.9516	15.6662	15.3233	17.1155	17.3581	17.5582	16.4285	15.2023	15.2732
APOA1_HUMAN	V(+162.05)KDLATVYVDVLK	3	16.45	0.426	1.09	0.28108	1.2	0.28108	NA	NA	15.9792	16.1135	15.5657	NA	NA	NA	16.9992	16.8846	18.0743	17.805	17.0951	17.2042	17.2787	16.8606	NA	15.1196	16.8606	16.4219	16.4301	16.2326	15.8509	15.6634	15.9339	15.6467	17.8727	17.4334	NA	14.3718	17.0638	17.1752	16.1576	15.7018	16.2175	16.5049	17.4415	16.417	15.3718	15.0617
APOA1_HUMAN	VSFLSALEEYTKK	3	17.47	-0.381	-1.15	0.25723	1.32	0.25723	16.4236	15.9882	18.0265	17.8113	16.9431	17.0743	17.4087	16.8606	17.3752	17.6731	18.6488	18.265	17.9826	17.4815	17.5127	17.2787	16.1655	15.6607	17.7667	17.3408	18.3145	17.6731	17.9882	17.5204	17.1655	16.8361	19.724	19.6593	17.5805	17.2326	17.9992	18.0743	17.1752	16.92	18.3495	17.9258	17.1457	17.1457	16.3598	16.5111
APOA1_HUMAN	AK(+57.02)VQPYLDDFQK	3	16.16	-0.383	-0.99	0.32773	0.98	0.32773	14.3373	14.3092	14.8533	15.435	15.1155	15.4736	16.0124	15.5893	16.4464	16.5642	18.1002	17.9373	17.0102	17.0847	16.448	16.4987	15.3304	15.0232	15.4893	15.5018	16.3971	16.2419	16.1536	15.9635	15.92	15.5951	18.4736	18.5842	15.669	15.4956	17.2419	17.7602	15.5951	15.4415	16.8846	16.5951	16.8846	16.2493	NA	14.3443
APOA1_HUMAN	VSFLSALEEY(+15.99)TK	2	16.99	-0.41	-0.55	0.58832	0.3	0.58832	13.6883	16.7987	14.5265	15.7419	17.0426	18.1457	NA	15.6325	18.1752	18.3836	17.5507	18.6869	17.3495	18.6382	14.3443	16.5893	16.0743	16.4799	NA	17.2967	17.977	18.9112	15.4576	17.7406	16.8361	18.185	18.0047	19.1079	17.1946	17.4972	17.2877	18.1407	14.8188	16.3954	17.5507	17.8606	NA	15.6551	NA	15.7731
APOA1_HUMAN	LLDN(+.98)WDSVTSTFSK	2	19.59	-0.392	-1.13	0.26376	1.28	0.26376	18.1155	18.5394	19.7039	19.8438	18.7764	18.5951	18.92	18.2967	19.7022	19.9112	21.1946	21.1395	20.2302	20.2184	20.1704	19.9258	18.0426	17.5507	19.6186	19.4334	19.8238	19.8238	19.4129	19.0453	19.4893	19.4191	21.5685	21.7471	19.0453	19.1581	20.6006	20.6186	19.2673	19.0691	20.5731	20.2302	20.2419	19.6697	18.3752	18.5988
APOA1_HUMAN	VEPLRAELQE(+21.98)GAR	2	15.89	-0.44	-0.73	0.47239	0.53	0.47239	16.734	16.4137	NA	NA	15.3056	15.2475	16.5477	14.3443	15.2622	16.6937	16.8727	16.7471	16.6523	16.7207	15.0659	14.7783	14.5447	12.2761	15.8337	15.3198	17.9142	16.7602	13.9926	NA	17.2419	17.5127	NA	16.7073	14.9926	15.3198	16.2118	17.185	14.7419	15.4087	15.92	NA	NA	15.3021	17.3836	16.4512
APOA1_HUMAN	V(+57.02)QPYLDDFQK	2	19.16	-0.219	-0.6	0.55495	0.35	0.55495	17.9316	18.1002	18.6523	18.9024	18.9488	18.5915	18.6417	18.392	19.3343	19.4556	20.9171	20.7223	20.0156	19.9882	19.734	19.5223	18.0426	18.3581	18.3878	18.4696	18.9345	19.1922	18.9798	18.9402	18.8876	19.2442	21.4221	21.0625	18.5842	18.1407	20.3962	20.5545	18.3056	18.1357	19.9316	19.7073	20.5261	19.2877	17.6593	17.5878
APOA1_HUMAN	AK(+27.99)VQPYLDDFQK	2	16.42	-0.237	-0.67	0.50493	0.45	0.50493	15.6937	15.5111	NA	NA	15.2622	15.183	17.0426	16.464	15.7313	15.5687	17.0211	17.2787	16.624	16.8361	17.5878	17.7406	16.3819	15.6579	15.6183	15.7731	16.5567	16.5492	16.0254	16.0058	16.4021	16.5158	18.392	18.3101	NA	NA	17.1257	17.2512	NA	15.4862	17.0743	16.2194	16.2118	16.456	15.5922	15.3819
APOA1_HUMAN	VSFLSALE(+21.98)EYTK	2	17.66	-0.287	-0.75	0.46016	0.56	0.46016	17.9431	18.4576	NA	NA	17.4004	17.5049	17.5356	16.92	17.6593	18.392	18.2696	18.6731	17.7406	18.0951	17.417	17.1752	15.7834	15.0145	17.5657	16.9882	19.4874	18.8392	17.1752	16.7073	18.2466	18.7273	18.7731	18.5432	16.068	NA	18.0426	18.3836	17.2232	17.5582	17.4893	17.0102	17.3667	17.1752	17.8906	18.1307
APOA1_HUMAN	LEALKENGGAR	2	16.3	-0.236	-0.54	0.59306	0.29	0.59306	14.365	15.0058	16.624	17.7471	15.6354	15.3127	16.5582	15.9904	16.6662	16.7471	16.624	17.0211	16.0469	16.4104	16.435	15.9246	15.4893	15.6211	16.68	16.7602	16.3408	16.3904	16.435	16.2326	15.4925	15.887	18.3056	18.2232	15.9269	16.0617	16.6096	18.3101	15.4704	15.8188	17.9992	16.4236	16.8113	15.7099	14.7885	15.1517
APOA1_HUMAN	ETEGLRQEM(+15.99)SK	2	15.51	-0.075	-0.16	0.87683	0.02	0.87683	12.7649	15.3987	15.0405	14.7313	15.0951	15.2586	14.8386	15.9083	15.8163	16.2232	15.7419	16.6937	15.4893	16.4318	15.2622	15.5018	15.049	15.7366	15.7471	16.0617	15.2805	16.1155	14.9385	15.4862	14.6937	15.8037	17.2604	17.2326	14.9837	15.2023	16.183	16.3547	14.2805	15.0058	15.7808	16.0232	15.968	15.1946	NA	14.1196
APOA1_HUMAN	A(+43.01)TEHLSTLSEK	2	15.91	-0.004	-0.01	0.99343	0	0.99343	14.6551	14.6096	NA	NA	16.3904	16.4752	16.4656	15.6439	17.3752	17.7005	16.2251	NA	16.4592	17.1357	16.4783	16.4956	13.7099	13.464	15.3987	15.5417	16.068	16.2099	15.9476	14.9792	15.2769	15.5981	NA	17.734	14.3373	NA	16.8965	17.9826	15.1869	15.5981	NA	NA	NA	16.1556	NA	15.0992
APOA1_HUMAN	N(sub Q)P(sub G)LLPVLESFK	2	18.73	-0.55	-1.49	0.14434	2.21	0.14434	17.2967	17.528	18.9798	18.9112	17.9601	17.9714	17.8545	17.4004	18.8545	19.1231	20.3962	20.2184	19.4435	19.4334	19.4067	19.0873	16.4004	16.2493	18.417	18.2558	19.6937	19.3983	18.7602	18.5394	18.6204	18.8269	20.953	20.9171	18.4616	18.5694	19.3495	19.6168	18.3277	18.1457	19.7373	19.3962	19.64	18.9714	17.0426	17.2232
APOA1_HUMAN	KWQEEM(-48.00)ELYR	3	16.47	0.111	0.16	0.87115	0.03	0.87115	NA	15.1317	15.2288	16.8846	16.0701	16.68	16.8846	16.4448	17.185	17.8484	18.0691	18.3878	16.5096	17.9992	17.6593	16.7073	13.5507	14.6495	NA	16.3529	15.2023	16.0319	15.9012	16.2156	14.8088	16.6096	18.2466	19.8128	13.8823	15.5657	17.185	18.8081	14.9431	16.1984	17.2696	17.9714	17.8484	16.5158	14.3233	14.4576
APOA1_HUMAN	LREQLGPVTQEFWDNLEK(+57.02)	3	18.23	-0.671	-1.31	0.19617	1.73	0.19617	16.0659	16.1257	17.5204	17.5805	17.5204	17.0319	17.6731	17.4004	18.3452	18.5165	20.6364	20.4576	19.5451	19.4232	18.6697	18.83	14.7471	NA	16.9658	16.8606	18.2042	17.8113	17.8727	17.6024	18.3878	18.0479	20.85	21.0088	17.7537	17.6024	19.6276	19.9287	17.786	18.1307	19.6222	19.2161	19.3211	19.0559	NA	15.0992
APOA1_HUMAN	VQPYLDDFQK(+57.02)	2	19.32	-0.289	-0.84	0.40336	0.71	0.40336	17.9545	18.2741	18.528	18.4536	18.9714	18.8018	19.1407	18.7439	19.29	19.4496	20.8876	20.9459	20.0559	20.3857	20.0156	19.8727	18.5731	18.2279	18.4129	18.5657	19.2604	19.2855	19.1307	19.0769	19.0976	19.2512	21.4676	21.5261	18.4375	18.4496	20.4576	20.714	18.83	18.7955	20.002	19.9316	20.265	19.7223	17.9714	17.6662
APOA1_HUMAN	LLDNWD(+21.98)SVTSTFSK	2	16.97	-0.521	-0.87	0.38774	0.76	0.38774	17.9545	17.8846	15.2696	15.6039	17.2042	17.0319	16.9658	16.1655	17.1946	17.734	17.9826	17.7667	17.2696	17.4087	12.4717	16.7987	15.9792	15.6991	17.2419	16.4878	18.5011	18.2604	15.5234	15.9177	17.9601	17.7731	18.265	17.8787	15.5537	16.1674	18.0426	17.83	16.7731	16.8846	NA	16.8113	16.9992	16.7207	18.1898	17.5951
APOA1_HUMAN	VSFLSALEEYTK(+57.02)	2	19.84	-0.575	-1.4	0.16804	1.97	0.16804	18.3277	18.6558	19.4893	19.2208	19.2326	19.0453	NA	19.0319	20.0426	20.3211	21.8346	21.5823	20.8651	20.9243	20.4775	20.3101	17.6168	17.2326	18.68	18.6488	20.0156	19.9316	19.9316	19.6042	19.7173	20.1581	22.3045	22.2736	19.0873	19.2764	21.1457	21.417	19.4004	19.2581	20.8876	20.4874	20.85	20.2184	18.0899	18.1155
APOA1_HUMAN	LLDNW(+15.99)DSVTSTFSK	2	17.21	0.305	0.75	0.45709	0.56	0.45709	16.049	16.464	16.2787	16.3408	17.528	17.6593	NA	16.8484	18.417	18.4576	18.0319	18.3667	17.6937	18.7073	16.8846	17.3581	16.2714	17.2042	17.5204	18.0265	18.1206	18.6628	16.8484	17.6523	17.2137	17.2042	18.5049	18.8906	16.1074	16.8727	17.9545	18.0532	15.3056	15.8894	17.2696	17.7073	15.7073	16.1277	15.4608	15.3954
APOA1_HUMAN	W(+57.02)QEEMELYR	2	15.81	-0.259	-0.39	0.70154	0.15	0.70154	NA	NA	NA	NA	13.9106	13.8337	NA	NA	15.863	15.1596	17.7923	17.4496	16.68	16.3339	16.1477	16.034	NA	NA	NA	13.9012	15.1596	14.392	15.1984	15.2805	15.1196	14.4252	18.6869	18.4775	NA	NA	16.5127	16.5188	NA	NA	16.1012	15.1437	16.464	14.6991	NA	NA
APOA1_HUMAN	LREQLGPVTQEFW(+3.99)DNLEK	3	18.55	-0.092	-0.15	0.88516	0.02	0.88516	17.7273	16.8965	NA	NA	NA	17.2232	18.5951	18.6731	NA	15.3233	19.0612	19.5489	18.7039	19.5165	20.3857	20.9812	18.1898	18.2232	19.5694	18.5951	17.3836	18.4293	18.3012	18.2137	18.1801	19.113	21.2593	20.9171	17.2696	14.6039	18.7537	18.9258	NA	17.1556	NA	18.3277	19.4815	19.9459	18.4893	18.624
APOA1_HUMAN	KW(+31.99)QEEM(+15.99)ELYR	3	15.09	-0.153	-0.28	0.78066	0.08	0.78066	11.8994	NA	NA	NA	14.0014	13.9385	14.8727	NA	NA	15.9499	15.3887	15.6467	14.8533	15.1908	16.4846	16.0868	14.365	14.5805	16.68	15.2586	NA	14.4186	15.464	14.6551	13.9012	15.4054	16.8965	16.5937	NA	NA	15.2326	15.9431	NA	13.7419	14.1908	14.8727	15.6382	15.4512	NA	NA
APOA1_HUMAN	KW(+31.99)QEEM(+15.99)ELYR	2	14.72	-0.408	-0.62	0.53909	0.39	0.53909	12.7292	NA	NA	NA	12.4383	13.1389	14.1357	NA	NA	15.8238	15.435	15.2586	14.6325	NA	16.093	16.2023	13.5507	13.2258	16.3904	14.4448	NA	14.5204	14.1674	12.8494	14.2586	15.4383	17.1556	16.4704	NA	NA	14.5922	15.6495	NA	NA	NA	NA	15.2549	NA	14.1984	NA
APOA1_HUMAN	VSFLSALEEYTK(+57.02)K	3	16.34	-0.562	-1.2	0.23795	1.43	0.23795	14.5746	14.7419	15.3718	15.5018	15.5597	15.68	16.2859	15.2985	16.5492	16.3512	18.8667	18.2877	17.3667	17.0211	16.7602	17.0847	14.9153	14.3163	15.0014	14.5805	17.0319	16.6523	16.1694	16.435	16.1517	16.2288	19.3145	19.1002	15.8484	16.0575	17.3836	17.4415	16.049	15.0232	17.9258	17.1556	16.5356	16.5567	13.8918	NA
APOA1_HUMAN	L(+43.01)LDNWDSVTSTFSK	2	15.52	-0.453	-0.87	0.38745	0.76	0.38745	14.1033	14.7153	15.0659	15.2363	14.9012	14.6211	15.6551	15.2061	17.0847	17.1053	16.977	17.2967	16.4846	16.5981	15.5537	15.6607	12.6817	11.697	14.7731	13.9012	14.3718	14.5326	NA	NA	13.6551	14.4956	17.0102	17.2967	NA	13.8138	18.0102	17.8727	15.6523	15.8113	17.1155	16.5672	16.5049	16.1176	14.8582	15.0701
APOA1_HUMAN	D(+15.99)YVSQFEGSALGK	2	16.37	0.05	0.08	0.93503	0.01	0.93503	14.5567	15.9703	NA	NA	16.7471	17.3145	NA	15.0743	17.4087	17.3495	16.2641	17.6731	16.4815	17.5356	NA	15.5204	16.0276	16.9882	15.049	17.1053	16.9992	17.6731	14.7313	16.7731	15.2438	17.2877	16.8361	17.5582	15.7393	16.365	16.6096	17.2137	15.3478	15.2099	16.1094	16.68	NA	15.6607	16.4893	15.4186
APOA1_HUMAN	LREQLGPVTQEFW(+15.99)DNLEK	3	16.64	-0.61	-1.49	0.14493	2.22	0.14493	14.7419	15.2175	NA	15.3021	16.0405	16.4219	15.6579	15.8918	17.1155	17.4972	17.4972	17.6937	16.6662	17.6523	17.2326	17.2967	14.8238	14.6439	16.7207	16.7602	17.3408	17.2696	16.525	16.5111	16.1216	17.1257	18.4696	18.5356	NA	NA	17.3321	17.6731	NA	NA	16.1733	16.6523	NA	16.528	NA	15.8965
APOA1_HUMAN	THLAPYSDELRQR	3	15.44	-0.287	-0.79	0.43335	0.63	0.43335	13.5627	13.9567	15.392	15.8484	15.4252	15.0405	NA	NA	15.7471	15.7393	15.9106	15.5716	15.049	14.8582	15.8287	15.6523	14.9476	14.5204	NA	16.0447	16.1236	16.1417	16.4512	15.4448	15.4893	15.0575	17.4972	17.3667	NA	NA	15.6523	15.887	14.6607	14.4893	15.8138	15.5627	15.1397	14.8037	14.1517	NA
APOA1_HUMAN	DY(+15.99)VSQFEGSALGK	2	16.94	0.333	0.39	0.69815	0.15	0.69815	15.601	16.977	NA	NA	17.2042	18.0156	NA	NA	18.1507	18.2184	16.4862	18.1994	16.977	18.4334	12.6883	16.7471	16.9316	17.92	16.5311	17.8965	17.8545	18.5507	15.6183	17.5582	16.7073	18.0319	16.8113	17.9142	15.7783	16.734	17.0102	17.8423	14.7419	17.1155	16.2232	17.0638	NA	15.1556	NA	16.1357
APOA1_HUMAN	Q(+57.02)GLLPVLESFK	2	18.14	-0.354	-0.87	0.39028	0.75	0.39028	16.8846	17.0847	17.3752	17.5731	18.0532	18.0795	17.8906	17.2326	18.2832	18.6628	20.1825	20.0559	19.1482	19.3645	18.7892	18.6697	16.5537	16.1216	16.68	16.6382	18.1257	18.2042	18.1556	17.9431	18.3277	18.3709	20.5261	20.5261	17.4252	17.4656	19.7257	19.778	17.0951	17.0847	18.9826	18.805	19.0976	18.5768	15.9499	16.2326
APOA1_HUMAN	K(+57.02)WQEEMELYR	3	16.9	-0.694	-1.37	0.17679	1.89	0.17679	15.0659	14.8679	16.5995	15.8965	15.9476	15.6382	16.5731	16.5003	16.8606	16.5612	18.9798	18.5432	18.3667	17.9258	17.4736	17.5582	14.9748	13.8037	15.9246	16.4925	17.5127	16.8113	17.5657	17.1257	16.68	16.494	19.8003	19.1655	NA	NA	18.1206	18.8965	15.9083	16.4252	17.5049	17.4252	17.6731	16.68	14.8775	NA
APOA1_HUMAN	K(+57.02)WQEEMELYR	2	16.57	-0.872	-1.64	0.10947	2.68	0.10947	14.7936	13.9748	16.5296	16.2419	15.1437	14.3718	16.5447	15.9177	15.9545	16.3127	19.0717	18.4129	17.7005	NA	17.0847	17.392	14.2363	13.5746	15.7419	NA	16.8361	16.7207	16.6937	16.1257	17.624	17.2137	20.2535	19.2627	15.8557	15.1317	18.3667	18.1605	15.8727	15.2137	17.5432	17.6096	17.3145	17.4576	15.0014	NA
APOA1_HUMAN	Q(+43.01)GLLPVLESFK	2	16.06	-0.124	-0.24	0.81513	0.06	0.81513	14.6325	14.9106	NA	NA	16.0764	15.9545	16.3701	16.0868	17.6382	17.7987	17.4893	17.528	16.9545	17.1155	NA	15.8411	NA	14.2213	13.1908	13.7936	14.9882	15.24	NA	13.3304	14.6937	14.6096	16.9316	16.786	NA	NA	18.4933	18.6132	16.2549	15.9545	17.2232	17.1556	16.9545	16.8606	14.8088	15.4736
APOA1_HUMAN	QGLLPVLESFK(+57.02)	2	18.74	-0.462	-1.17	0.24741	1.37	0.24741	17.2787	17.3321	18.0265	18.1605	18.2419	18.3581	18.3538	17.7207	18.7955	19.0691	20.6628	20.5823	19.9258	19.9316	19.4087	19.4334	17.2137	16.8238	17.4656	17.392	18.786	18.8361	18.7828	18.5694	18.8515	18.8576	21.1269	21.1704	18.2232	18.3752	20.0426	20.1457	18.0951	18.0102	19.7731	19.3602	19.7323	19.1679	16.7073	16.8113
APOA1_HUMAN	QLNLK(+145.02)LLDNWDSVTSTFSK	3	14.68	0.284	0.53	0.60316	0.28	0.60316	NA	NA	NA	14.6495	NA	NA	13.0498	NA	15.4415	14.7471	17.1155	16.624	15.4087	15.718	14.5864	15.6154	12.1196	NA	14.8823	14.5204	14.4767	13.9658	13.5387	NA	13.2732	13.6991	15.2099	15.68	NA	NA	14.6096	15.4021	14.5687	NA	14.906	14.997	15.8965	15.8846	11.9801	13.0566
APOA1_HUMAN	V(+43.01)SFLSALEEYTK	2	15.48	-0.199	-0.33	0.74617	0.11	0.74617	12.8376	NA	15.1357	NA	14.0951	12.8669	NA	14.6937	17.1752	17.2512	17.6311	17.6523	16.2622	16.8361	15.2732	15.0909	NA	NA	14.412	13.8037	13.5627	NA	12.8784	12.7142	13.5507	14.2805	16.9431	16.8727	14.8037	NA	17.8965	18.0047	16.1196	16.0785	17.1155	15.8533	16.9545	16.3786	14.9153	14.9476
APOA1_HUMAN	EQLGPVTQEFWDNLEK(+57.02)	2	16.04	-0.769	-1.11	0.27415	1.24	0.27415	14.2877	13.8727	NA	NA	14.6662	NA	NA	14.2586	16.1437	15.8606	18.6662	18.714	17.2696	17.5951	16.6937	16.734	NA	12.42	14.0102	14.9246	15.5265	16.0868	14.4448	15.3021	16.0575	15.9454	18.9545	19.1825	NA	NA	17.9431	17.9992	NA	NA	NA	16.734	15.0909	16.3039	NA	13.5387
APOA1_HUMAN	EQLGPVTQEFWDNLEK(+57.02)	3	15.99	1.339	0.63	0.54897	0.4	0.54897	NA	NA	NA	NA	NA	NA	NA	NA	NA	NA	17.3667	15.5018	NA	NA	NA	NA	NA	NA	NA	NA	NA	NA	NA	NA	NA	NA	NA	NA	NA	NA	NA	15.0951	NA	NA	NA	NA	NA	NA	NA	NA
APOA1_HUMAN	ETEGLRQEMSK(+57.02)	2	14.94	-0.31	-0.7	0.48941	0.49	0.48941	NA	NA	NA	13.9385	NA	13.3304	14.3021	13.9837	14.92	14.8582	16.5642	16.7731	15.8361	16.2118	15.3819	15.9339	13.7936	13.464	13.8337	13.6662	14.183	14.4512	14.6607	14.4956	14.7099	14.6773	17.2696	17.5657	13.863	13.3163	16.2175	16.275	13.5142	NA	15.3987	15.6125	14.9703	15.0575	NA	NA
APOA1_HUMAN	AKPALEDLRQGLLPVLESFK	3	15.22	-0.652	-1.35	0.18977	1.82	0.18977	14.4831	NA	NA	NA	NA	14.0701	15.5507	14.1517	15.1033	15.2949	NA	14.9476	NA	14.2949	15.7393	15.601	NA	NA	15.2061	14.6211	15.5922	15.4893	15.1791	NA	15.435	15.2137	17.5049	17.68	NA	NA	14.2659	14.8138	NA	NA	NA	NA	NA	NA	14.5447	NA
APOA1_HUMAN	T(+57.02)HLAPYSDELR	3	16.53	-0.778	-1.32	0.19506	1.74	0.19506	13.9476	12.973	NA	15.0743	16.786	17.1752	15.0785	NA	17.0426	17.2696	18.6558	18.5507	17.7731	17.7731	17.8423	17.1155	14.4576	12.6729	15.1713	NA	16.4021	16.2877	16.8965	16.4104	16.6082	16.3701	17.6168	18.1257	15.4893	15.3478	18.1357	18.734	15.2475	15.1674	17.6869	17.3836	18.2922	16.9083	NA	NA
APOA1_HUMAN	T(+57.02)HLAPYSDELR	2	16.02	-0.293	-0.59	0.56012	0.35	0.56012	13.92	NA	NA	NA	15.5567	14.9703	NA	NA	15.4576	15.4893	17.0638	17.1655	16.8113	16.6523	15.7153	16.2344	NA	NA	NA	NA	15.435	NA	15.5507	14.5746	15.8582	15.4925	17.8175	17.2696	NA	NA	17.0532	17.2326	NA	NA	15.7046	15.7498	15.6551	16.0189	NA	NA
APOA1_HUMAN	LLDN(+.98)W(+31.99)DSVTSTFSK	2	15.79	-0.302	-0.72	0.47873	0.51	0.47873	14.6325	14.3512	NA	NA	13.92	14.0447	16.0511	15.2985	15.5204	15.7576	16.4383	16.1236	15.8799	15.9083	17.977	17.4972	15.8942	15.8679	15.0319	15.6828	15.2023	15.2213	15.2732	15.2877	15.1277	15.412	17.6168	18.2419	NA	NA	16.2194	17.2042	14.6883	15.3478	15.5387	NA	16.7602	NA	16.0511	15.8965
APOA1_HUMAN	VKDLATVYVDVLK(+57.02)DSGR	3	15.99	-0.881	-1.31	0.20223	1.73	0.20223	NA	12.9996	NA	NA	14.6937	13.8238	NA	NA	15.5687	NA	NA	17.6731	NA	16.6382	15.5356	15.9522	NA	NA	NA	NA	NA	16.2382	16.0638	15.4318	15.2841	14.8138	18.7406	18.6731	NA	NA	17.0743	17.1752	NA	NA	NA	15.3478	NA	16.0701	NA	NA
APOA1_HUMAN	W(+31.99)QEEM(+15.99)ELYR	2	15.6	0.052	0.12	0.90347	0.01	0.90347	NA	NA	NA	NA	NA	NA	15.4153	15.392	15.1791	15.9431	15.7393	16.0764	NA	15.6607	16.9083	16.2859	14.5567	14.2586	15.5477	15.3752	NA	14.4186	15.6855	NA	15.0319	15.2549	16.8238	17.1655	NA	NA	15.6268	16.1012	NA	NA	NA	NA	NA	15.8012	NA	14.5687
APOA1_HUMAN	L(+57.02)LDNWDSVTSTFSK	2	19.01	-0.424	-1.12	0.26768	1.26	0.26768	17.8906	17.9316	18.2741	18.8175	18.5878	18.3752	18.7923	17.9658	18.8515	18.8787	20.6628	20.6453	19.9229	19.9083	19.6258	19.3145	NA	17.0319	17.9258	18.0795	18.9229	18.9909	18.7892	18.5049	19.0184	19.2922	21.1642	21.2821	18.3101	18.3145	20.2877	20.2764	18.3878	NA	19.6364	19.5507	19.7844	19.0664	17.7667	17.4334
APOA1_HUMAN	V(+27.99)KDLATVYVDVLK	2	14.82	-0.397	-0.71	0.48153	0.51	0.48153	13.2378	13.5387	NA	NA	NA	NA	NA	14.6096	13.5018	14.0785	15.7046	15.508	15.6096	15.0014	16.5761	16.2438	13.7419	12.388	NA	NA	15.1908	14.5387	13.464	13.6211	14.3581	14.6828	17.5356	16.8361	NA	NA	15.8965	15.4448	NA	NA	NA	14.7366	15.5657	NA	13.7731	NA
APOA1_HUMAN	QGLLPVLE(+21.98)SFK	2	16.5	-0.244	-0.55	0.5876	0.3	0.5876	16.9658	17.7987	NA	NA	16.8606	17.2787	16.3251	14.7524	16.6039	NA	NA	NA	16.734	17.3667	16.392	16.5597	15.4021	14.4893	15.887	15.365	18.4616	17.8846	15.5567	15.6991	17.4334	17.5432	NA	16.9316	NA	15.846	16.8113	17.0426	15.977	16.4624	15.8654	NA	NA	15.8965	16.5142	16.734
APOA1_HUMAN	HLAPYSDELR	2	15.84	-0.054	-0.07	0.94222	0.01	0.94222	13.6991	12.7669	16.6382	16.5158	NA	NA	NA	NA	14.392	NA	17.4815	17.528	15.7783	16.0659	16.1257	15.786	NA	NA	15.4862	15.7126	15.2137	15.0447	15.9725	14.4318	NA	12.7334	19.1752	18.9854	NA	NA	16.7471	17.417	13.6439	NA	NA	NA	16.5981	16.068	NA	NA
APOA1_HUMAN	H(sub Q)GLLPVLESFK	2	15.46	-0.409	-0.86	0.4001	0.73	0.4001	NA	NA	NA	NA	NA	NA	NA	NA	14.3512	14.2213	16.7073	16.4071	15.4219	15.8823	NA	14.9385	NA	NA	14.0868	NA	15.4544	15.2949	NA	NA	NA	14.5864	16.8484	16.977	NA	NA	16.0426	16.0992	14.2659	13.8823	15.9613	15.7287	15.7731	15.8337	NA	NA
APOA1_HUMAN	LLDNWDSVTSTFSK(+57.02)	2	18.84	-0.546	-1.29	0.20468	1.66	0.20468	17.0426	17.0319	18.0899	18.1104	17.9658	17.5657	17.9882	17.9882	18.9431	19.1181	20.8876	20.8191	19.9882	19.8636	19.7553	19.7373	NA	16.8606	17.7207	17.7667	18.9431	18.7602	18.4415	18.2922	19.113	18.8606	21.2302	21.3321	17.83	18.3962	20.265	20.3752	18.6766	NA	19.9009	19.7056	19.6749	19.3189	16.786	16.6937
APOA1_HUMAN	LLDNWDSVTSTFSK(+57.02)	3	15.57	0.466	0.16	0.8802	0.02	0.8802	NA	NA	NA	NA	NA	NA	NA	NA	NA	NA	17.2137	14.2288	NA	NA	NA	NA	NA	NA	NA	NA	NA	NA	NA	NA	NA	NA	NA	15.2549	NA	NA	NA	NA	NA	NA	NA	NA	NA	NA	NA	NA
APOA1_HUMAN	LHELQEK(+57.02)LSPLGEEMR	3	16.86	-0.499	-1.05	0.30058	1.11	0.30058	14.9658	NA	16.9658	16.5849	NA	NA	16.3547	15.68	16.786	16.7987	18.5582	18.417	17.4087	NA	16.3954	16.5018	NA	NA	NA	15.4767	17.0102	16.9316	16.6662	16.4087	NA	16.093	19.647	NA	16.0971	15.9792	17.6937	17.7406	15.8799	NA	17.8361	17.5657	NA	NA	NA	NA
APOA1_HUMAN	A(+57.02)KVQPYLDDFQK	2	15.25	-0.632	-1.1	0.27882	1.21	0.27882	14.2137	13.5746	NA	NA	NA	13.0885	14.5864	13.6662	14.7046	15.1357	17.5356	17.1357	16.3615	16.1946	14.997	15.0617	12.7628	NA	NA	NA	15.601	15.4054	14.6096	14.0014	15.3443	14.6773	18.265	17.83	NA	14.1033	16.7207	16.5537	13.3443	NA	16.0254	15.5387	NA	15.1196	NA	NA
APOA1_HUMAN	DLP(sub A)TVYVDVLK	2	15.52	-0.627	-1.52	0.13725	2.31	0.13725	13.8435	14.5864	NA	14.3373	14.8582	14.183	13.9012	14.0532	15.464	15.669	16.8484	16.8484	16.0659	16.4104	16.1733	16.3056	14.0701	14.1357	15.7654	16.0992	16.2696	16.0145	15.1596	14.997	15.0145	15.6382	17.6382	17.805	NA	NA	16.0405	16.4383	NA	NA	15.6991	NA	15.6662	NA	NA	14.6495
APOA1_HUMAN	ETEGLRQEM(-48.00)SK	2	11.14	-0.032	-0.04	0.96498	0	0.96498	NA	NA	NA	NA	11.043	10.8533	11.5265	10.8455	11.4868	12.1643	11.4094	12.1737	9.62571	10.973	10.4717	9.86728	NA	NA	NA	NA	NA	NA	NA	NA	NA	NA	11.4615	12.0396	NA	NA	12.0498	12.6528	8.6865	NA	11.1861	11.8533	11.697	9.91588	NA	NA
APOA1_HUMAN	RAELQEGAR	2	12.41	-0.175	-0.33	0.74066	0.11	0.74066	NA	NA	11.6165	NA	11.5411	11.0498	11.8455	11.697	13.0137	12.7793	14.0951	14.1752	NA	12.6948	12.989	12.3359	11.6393	11.2992	NA	12.1706	12.5957	12.5068	12.5435	12.4147	11.4041	11.7524	14.7936	14.5567	11.6618	11.7099	13.5018	13.863	11.5793	11.2348	NA	12.3663	13.3163	10.4717	NA	NA
APOA1_HUMAN	AKPALE(+21.98)DLR	2	16.79	-0.067	-0.09	0.92968	0.01	0.92968	17.6096	17.3667	NA	NA	NA	NA	17.0319	15.2438	NA	17.8238	NA	17.6096	NA	NA	NA	16.4203	NA	NA	14.4831	16.2604	18.5127	NA	14.6439	NA	18.3709	17.2232	16.0826	18.1655	15.5356	14.7153	17.9431	NA	16.2061	16.6523	NA	15.8918	17.3836	17.2326	18.2512	17.1457
APOA1_HUMAN	EQLGPVTQEFWDN(+.98)LEK	2	16.08	-0.093	-0.17	0.8632	0.03	0.8632	NA	14.3092	NA	NA	14.0868	NA	NA	NA	15.7046	16.2061	17.7667	17.6937	16.318	16.456	16.2659	15.3684	NA	NA	16.2232	16.1012	16.2175	16.5462	NA	15.0319	15.2438	14.9385	18.1407	18.3452	NA	NA	16.9431	17.1155	NA	14.0102	15.8606	15.7073	15.4383	NA	NA	NA
APOA1_HUMAN	D(+57.02)YVSQFEGSALGK	2	18.69	-0.221	-0.51	0.60965	0.26	0.60965	17.6662	18.0156	17.2877	18.1155	18.3012	18.1605	18.4815	17.8484	18.4576	18.2967	20.9024	20.6886	19.4556	19.5489	19.9882	19.615	18.2137	18.0479	17.6096	16.9545	18.6593	18.7273	18.6132	18.8817	19.0265	19.2512	21.1946	21.3045	16.4909	17.1556	20.2535	20.2764	17.1752	17.2787	19.4596	19.2922	19.5451	19.0399	17.2232	17.2326
APOA1_HUMAN	V(+57.02)EPLRAELQEGAR	2	15.57	-0.25	-0.34	0.73733	0.12	0.73733	NA	NA	NA	NA	13.8138	13.7731	NA	NA	NA	NA	16.1674	16.5537	15.601	16.0638	NA	NA	NA	NA	NA	NA	NA	14.0447	NA	NA	14.6991	14.7936	17.805	17.5805	NA	NA	15.7808	15.977	NA	NA	15.365	NA	NA	NA	NA	NA
APOA1_HUMAN	K(+162.05)WQEEMELYR	3	15.46	0.01	0.02	0.98582	0	0.98582	NA	NA	NA	NA	14.4252	13.7207	NA	NA	15.1556	15.4252	16.9992	16.8727	15.5173	15.1277	15.3478	15.6607	NA	NA	15.2549	15.5657	15.3269	15.1397	14.1752	14.8287	NA	14.1984	15.7233	15.9815	NA	NA	16.1074	16.0254	NA	NA	16.2641	15.8113	16.92	14.8484	NA	NA
APOA1_HUMAN	DSGRDYVSQFEGSALGK(+57.02)	3	16.48	-0.847	-1.81	0.07838	3.28	0.07838	13.4383	NA	NA	NA	15.3684	15.3547	16.3408	15.691	15.641	15.9859	18.2877	18.1407	17.4334	17.4815	17.4004	16.448	15.6268	15.1908	15.2288	15.0951	16.0701	16.1694	16.4301	15.9083	16.3954	16.3954	18.5915	18.8484	NA	NA	17.8787	18.0479	15.7366	15.913	16.8727	16.8361	17.1155	16.4137	NA	NA
APOA1_HUMAN	L(+57.02)HELQEK	2	16.28	-0.492	-1.05	0.30218	1.09	0.30218	13.8727	14.1437	15.8411	16.5492	15.7783	15.6937	16.2023	16.4318	16.7731	16.2985	17.9316	18.2137	NA	NA	16.6937	17.2042	14.7471	14.8386	15.7073	15.4054	16.3074	16.624	NA	16.3198	16.1965	16.3056	19.3211	19.3538	15.4318	16.2769	17.5049	17.6869	15.3127	15.3408	17.0638	16.4071	17.4087	16.3495	14.0014	14.6382
APOA1_HUMAN	SFLSALEEYTK	2	16.69	0.607	0.99	0.32895	0.99	0.32895	NA	NA	17.7731	NA	15.3408	15.2985	NA	NA	16.3339	15.7987	18.3495	17.92	16.5834	17.0532	16.8484	NA	NA	NA	17.0638	17.0532	16.1074	NA	16.0254	15.8411	NA	16.0014	19.9601	19.9009	14.3987	NA	17.3752	17.68	NA	15.8942	NA	NA	NA	16.4512	NA	13.4252
APOA1_HUMAN	VEP(+13.98)LRAELQEGAR	3	16.33	-2.099	-2.39	0.03523	5.73	0.03523	NA	14.4186	NA	NA	NA	NA	NA	16.0971	NA	NA	NA	16.1236	NA	NA	NA	NA	NA	14.4893	NA	NA	NA	17.5432	NA	17.1752	NA	NA	NA	19.5146	NA	NA	NA	NA	NA	NA	NA	NA	NA	NA	NA	15.2913
APOA1_HUMAN	VEP(+13.98)LRAELQEGAR	2	16.08	-3.131	-2.17	0.07124	4.73	0.07124	NA	NA	NA	NA	NA	NA	NA	13.9926	NA	NA	NA	NA	NA	NA	NA	NA	NA	NA	NA	NA	NA	15.8799	NA	NA	NA	NA	NA	18.3667	NA	NA	NA	NA	NA	NA	NA	NA	NA	NA	NA	NA
APOA1_HUMAN	VQPYLDDFQK(+57.02)K	3	16.34	-0.449	-0.84	0.40773	0.7	0.40773	13.6096	NA	NA	NA	15.6439	15.8484	15.9153	15.183	NA	16.1155	18.83	17.9083	NA	17.3836	16.8484	16.6937	15.7808	15.2251	14.5981	15.2438	16.7073	16.508	16.4496	16.2823	16.2438	16.1517	18.5204	18.5165	NA	NA	17.7005	17.9316	NA	15.2175	NA	NA	NA	16.1596	14.4186	NA
APOA1_HUMAN	V(+43.01)QPYLDDFQK	2	15.77	-0.395	-0.84	0.40861	0.7	0.40861	15.1869	15.2659	NA	NA	16.2475	15.9658	16.1417	16.1946	16.6382	16.8606	NA	16.0447	15.7126	16.2438	15.9177	15.7099	13.3304	13.7834	14.8727	NA	15.6745	15.755	NA	NA	14.5142	15.0532	NA	16.1094	NA	NA	17.5049	17.9882	NA	NA	NA	NA	NA	NA	15.5893	15.8312
APOA1_HUMAN	QKLHELQEK	2	11.97	-0.227	-0.6	0.55038	0.37	0.55038	NA	NA	NA	NA	11.3163	10.944	12.6188	NA	11.5411	11.6484	12.6461	12.5387	11.6795	NA	12.5167	12.0119	11.2527	NA	NA	11.1548	11.7855	11.8994	12.2644	12.2015	11.3608	11.6707	13.5387	13.4512	NA	NA	12.4409	12.1799	NA	NA	NA	12.1768	12.4014	NA	10.0362	NA
APOA1_HUMAN	QGLLPVLESFK(+57.02)VSFLSALEEYTK	3	16.6	-0.841	-0.72	0.48473	0.52	0.48473	NA	NA	16.5672	14.8965	NA	NA	NA	NA	NA	NA	16.3039	16.5462	15.6068	NA	NA	NA	NA	NA	NA	NA	NA	NA	NA	NA	NA	NA	19.3538	19.503	15.92	NA	NA	14.6883	NA	NA	NA	NA	NA	NA	NA	NA
APOA1_HUMAN	DLEEVKAK	2	13.7	-0.25	-0.52	0.60622	0.27	0.60622	NA	12.8158	NA	NA	12.9144	12.863	13.5746	14.1033	14.3512	14.3233	NA	NA	NA	NA	13.3021	NA	12.7545	13.169	14.5387	13.863	13.3021	14.183	13.9385	13.9658	12.4919	13.4252	15.8918	15.6634	NA	13.9476	14.464	NA	11.8494	NA	NA	NA	NA	NA	NA	13.0701
APOA1_HUMAN	TEGLRQEMSK	2	14.25	-0.671	-1.02	0.3209	1.04	0.3209	NA	NA	NA	13.7419	NA	12.9855	NA	NA	14.5746	14.8386	NA	15.1946	NA	14.2137	13.5746	NA	NA	12.6096	13.2863	14.6268	NA	13.6211	NA	13.9926	NA	NA	14.8965	16.6382	NA	NA	NA	14.768	NA	NA	NA	14.5018	NA	NA	NA	NA
APOA1_HUMAN	DYVSQFE(+21.98)GSALGK	2	16.62	-0.994	-0.9	0.3783	0.81	0.3783	17.5356	17.2137	NA	NA	NA	14.2805	NA	NA	NA	15.3819	18.2326	16.6382	17.2042	NA	NA	NA	NA	14.0102	NA	NA	17.8667	NA	NA	NA	NA	16.7471	18.1357	16.92	NA	NA	17.4087	16.0124	NA	NA	NA	NA	NA	NA	17.8727	14.4576
APOA1_HUMAN	T(+42.01)H(+15.99)LAPYSDELR	2	15.02	-0.324	-0.48	0.63404	0.23	0.63404	NA	NA	NA	NA	13.3718	NA	NA	NA	NA	13.9012	15.9293	16.2586	15.1596	15.3615	NA	14.4893	NA	NA	NA	NA	13.5265	13.6991	NA	NA	NA	NA	16.6523	16.6523	NA	NA	15.8846	15.5657	NA	NA	NA	13.863	NA	NA	NA	NA
APOA1_HUMAN	T(+42.01)H(+15.99)LAPYSDELR	3	15.7	-1.442	-1.45	0.18145	2.09	0.18145	NA	NA	NA	NA	NA	13.3163	NA	NA	NA	NA	15.9882	16.0297	NA	NA	NA	NA	NA	NA	NA	NA	NA	NA	NA	NA	NA	NA	16.5937	16.4956	NA	NA	NA	15.7602	NA	NA	NA	NA	NA	NA	NA	NA
APOA1_HUMAN	QGLLPVLES(-18.01)FK	2	16.6	-0.276	-0.39	0.70336	0.15	0.70336	NA	15.9177	NA	NA	15.1437	15.8557	NA	14.7099	17.3321	17.4972	NA	18.1002	NA	17.734	NA	NA	NA	15.2805	NA	17.0211	16.0405	17.1357	NA	16.2985	14.7885	16.68	16.9545	18.9054	NA	NA	NA	17.83	NA	NA	NA	17.0426	NA	NA	NA	15.718
APOA1_HUMAN	DLEEVK(+27.99)AK	2	14.8	-0.419	-0.85	0.40349	0.73	0.40349	NA	NA	NA	NA	13.6662	NA	NA	14.1674	NA	NA	15.3198	14.6382	14.0447	NA	16.049	NA	14.3786	14.1196	NA	NA	13.9012	14.5387	14.5627	14.4512	NA	14.5507	16.1517	16.4783	NA	NA	14.9926	15.6183	NA	NA	NA	NA	14.7313	NA	NA	NA
APOA1_HUMAN	LEALK(+27.99)EN(+.98)GGAR	2	15.27	-0.493	-0.86	0.40055	0.73	0.40055	NA	NA	NA	NA	13.9926	NA	15.6523	14.5922	14.1277	NA	15.7099	15.5326	15.1752	15.5142	16.8606	16.4252	14.3581	13.9385	NA	NA	NA	NA	NA	14.9522	14.5567	14.9658	NA	17.1946	NA	NA	15.5018	16.3408	NA	NA	14.8037	NA	NA	NA	NA	NA
APOA1_HUMAN	THLAPYSD(+57.02)ELR	2	16.39	-0.752	-1.31	0.19994	1.71	0.19994	13.9748	13.8533	16.7073	NA	15.6855	16.0426	14.4318	NA	16.6523	16.7207	17.9714	18.1053	16.5111	17.4736	15.2841	16.5188	NA	NA	14.6382	NA	16.318	14.6773	16.412	15.4893	16.6937	15.624	17.5049	18.0743	NA	15.6297	18.1307	18.1507	NA	NA	17.0102	16.9083	17.6096	16.8484	NA	NA
APOA1_HUMAN	A(+43.01)KPALEDLR	2	15.88	-0.302	-0.55	0.58539	0.3	0.58539	14.6325	14.8238	NA	NA	16.0297	16.0847	16.2967	15.2696	17.1655	17.3408	16.3853	16.6068	16.4004	15.7834	15.8062	15.7018	NA	13.5746	15.0189	14.7987	16.2641	15.6183	16.786	14.6211	14.3233	NA	17.1457	17.2877	15.1397	13.5142	17.9826	18.1155	NA	16.9316	16.0014	15.7602	16.5173	NA	NA	14.4767
APOA1_HUMAN	THLAPY(+15.99)SDELR	2	17.46	-1.208	-0.61	0.55769	0.37	0.55769	NA	15.9293	NA	NA	NA	NA	NA	16.3443	NA	NA	NA	18.2042	NA	NA	NA	NA	NA	NA	NA	NA	NA	NA	NA	17.8361	NA	NA	16.3443	20.0821	NA	NA	NA	NA	NA	NA	NA	NA	NA	NA	NA	NA
APOA1_HUMAN	QK(+57.02)LHELQEK	2	13.94	-0.277	-0.57	0.57448	0.32	0.57448	NA	NA	NA	13.5018	12.4512	NA	NA	13.3021	13.5018	13.3853	15.0826	15.3304	NA	13.9012	NA	NA	NA	NA	NA	NA	13.8918	14.0276	13.7207	NA	12.9513	13.1405	16.1635	16.0992	NA	12.8514	14.3786	14.392	NA	NA	NA	13.7313	14.0014	13.0189	NA	NA
APOA1_HUMAN	VSFLSALEEYTK(+162.05)	2	15.34	0.721	1.18	0.25016	1.39	0.25016	NA	NA	NA	NA	NA	NA	NA	NA	14.8533	15.1397	16.8361	16.6096	15.365	15.9837	15.968	15.3443	NA	NA	NA	NA	15.5477	15.691	14.508	13.9658	13.7731	15.0701	16.3887	NA	NA	NA	16.2382	16.2061	NA	NA	NA	14.2805	NA	16.0659	13.0634	NA
APOA1_HUMAN	VSFLSALEEYTK(+43.01)	2	15.55	-1.285	-1.88	0.07018	3.55	0.07018	NA	NA	NA	NA	13.4512	13.8238	13.2877	NA	15.5597	16.1635	17.3752	NA	16.3904	15.9269	15.6551	16.2118	11.0224	NA	15.3512	14.9012	NA	NA	NA	14.6883	14.7628	15.1236	17.8545	17.9658	NA	NA	16.7073	16.6096	NA	15.8799	15.2659	16.4383	NA	16.8113	NA	NA
APOA1_HUMAN	THLAPYSDELR(+31.99)	2	17.05	-1.209	-0.97	0.36033	0.94	0.36033	NA	NA	NA	NA	NA	NA	NA	14.906	NA	NA	NA	17.734	NA	NA	NA	NA	NA	NA	NA	NA	NA	15.9223	NA	17.3408	NA	NA	NA	19.3233	NA	NA	NA	NA	NA	NA	NA	NA	NA	NA	NA	NA
APOA1_HUMAN	Q(-17.03)LNLK(+57.02)LLDNWDSVTSTFSK	3	14.38	-0.498	-0.59	0.56347	0.35	0.56347	NA	NA	NA	NA	NA	NA	NA	12.2819	NA	12.9421	15.913	15.5387	13.9385	14.6039	13.4512	NA	NA	NA	NA	NA	12.4615	NA	13.0049	NA	NA	NA	16.4203	16.7987	NA	NA	14.4767	15.049	NA	NA	NA	NA	NA	NA	NA	NA
APOA1_HUMAN	VSFLSALEEY(+44.99)TK	2	14.95	-0.707	-1.16	0.25644	1.35	0.25644	NA	15.0014	NA	NA	14.1674	14.4448	NA	14.1357	15.6154	15.641	NA	NA	15.2099	16.2099	NA	NA	12.9069	12.7669	NA	NA	15.2913	15.9635	NA	14.508	14.412	15.3987	NA	16.8727	NA	NA	NA	15.5204	NA	14.6495	14.3092	15.9408	NA	NA	NA	NA
APOA1_HUMAN	LAEYHAK(+57.02)ATEHLSTLSEK	3	14.31	-0.139	-0.2	0.84207	0.04	0.84207	NA	NA	NA	NA	NA	NA	14.412	NA	NA	NA	14.6039	14.0189	13.9385	NA	14.0014	NA	NA	NA	NA	NA	12.8474	13.0206	13.5746	NA	NA	NA	16.5522	15.9567	NA	NA	14.6773	14.1277	NA	NA	NA	NA	NA	NA	NA	NA
APOA1_HUMAN	ATEHLSTLSE(+57.02)KAKPALEDLR	3	15.15	-0.425	-0.45	0.66102	0.2	0.66102	NA	NA	NA	NA	NA	NA	NA	NA	NA	NA	15.8557	NA	NA	14.3512	NA	13.8435	NA	NA	NA	NA	NA	NA	13.0735	NA	NA	NA	17.68	17.4415	NA	NA	15.049	14.4186	NA	NA	14.5387	15.2061	NA	NA	NA	NA
APOA1_HUMAN	KPALEDLR	2	16.27	-0.424	-0.79	0.43983	0.62	0.43983	NA	NA	NA	NA	14.9613	15.5834	NA	14.6211	16.3937	16.9316	16.68	17.0426	NA	16.8113	16.7471	16.1357	NA	NA	15.4767	16.2475	NA	16.3512	15.863	15.691	NA	NA	NA	18.3752	NA	NA	15.9362	17.3233	NA	15.1033	NA	16.6662	16.734	NA	NA	NA
APOA1_HUMAN	VSFLSALEEY(+125.90)TK	2	14.26	-0.311	-0.38	0.70943	0.15	0.70943	14.6154	NA	NA	NA	12.7524	NA	14.7885	NA	NA	NA	NA	NA	NA	NA	NA	NA	NA	NA	NA	NA	13.3021	NA	13.3853	NA	13.1721	NA	NA	NA	NA	NA	15.1074	NA	NA	NA	NA	NA	16.3408	NA	14.8727	NA
APOA1_HUMAN	D(+57.02)SGRDYVSQFEGSALGK	3	16.18	-0.176	-0.29	0.77488	0.08	0.77488	NA	NA	NA	NA	15.3615	NA	14.906	14.7099	14.4576	16.3887	17.9024	17.3667	17.0638	17.1357	16.3233	17.1257	15.1946	14.7313	NA	NA	15.4576	15.4925	15.2769	NA	15.2213	15.1155	18.6382	18.3408	NA	NA	17.4087	17.4893	NA	NA	NA	15.8606	NA	15.392	NA	NA
APOA1_HUMAN	D(+57.02)SGRDYVSQFEGSALGK	2	15.38	-0.944	-1.02	0.3331	1.03	0.3331	14.9476	NA	NA	NA	NA	NA	NA	NA	NA	NA	NA	14.1115	NA	NA	NA	NA	NA	NA	NA	NA	NA	NA	NA	NA	NA	NA	15.997	16.7471	16.0383	15.8894	13.9385	NA	NA	NA	NA	NA	NA	NA	NA	NA
APOA1_HUMAN	ATEHLSTLSE(+21.98)K(+57.02)	2	13.88	0.014	0.02	0.98227	0	0.98227	14.0276	14.0701	NA	NA	NA	NA	NA	12.3304	NA	NA	13.6991	NA	14.8138	NA	NA	NA	NA	NA	NA	NA	NA	NA	NA	NA	15.2475	14.7628	13.6096	NA	NA	NA	14.4252	14.0951	NA	NA	NA	NA	NA	12.2137	13.3021	NA
APOA1_HUMAN	KWQE(+21.98)EMELYR	2	15.16	-0.298	-0.26	0.79906	0.07	0.79906	16.624	15.3021	NA	NA	NA	NA	NA	NA	NA	13.1453	NA	NA	NA	NA	NA	NA	NA	NA	NA	NA	16.6662	15.624	12.8708	NA	15.9362	14.6883	15.049	NA	NA	NA	13.7731	NA	NA	NA	NA	NA	NA	NA	16.4972	15.6855
APOA1_HUMAN	E(+43.01)TEGLRQEMSK	2	14.8	-1.929	-1.59	0.14875	2.54	0.14875	NA	NA	NA	NA	12.9495	NA	NA	NA	14.8582	14.5922	NA	NA	NA	NA	NA	NA	NA	NA	NA	NA	NA	NA	NA	NA	NA	NA	NA	NA	NA	NA	15.4448	16.1772	NA	NA	NA	NA	NA	NA	NA	NA
APOA1_HUMAN	E(+43.01)QLGPVTQEFWDNLEK	2	15.13	-1.558	-2.03	0.06724	4.11	0.06724	NA	NA	NA	NA	NA	NA	NA	NA	15.1477	15.2023	NA	NA	14.6211	14.365	13.3581	NA	NA	NA	NA	NA	NA	NA	NA	NA	NA	NA	NA	15.2288	NA	NA	16.4846	16.6523	NA	NA	NA	NA	NA	NA	NA	NA
APOA1_HUMAN	LHELQEK(+43.01)	2	14.12	0.198	0.23	0.82194	0.05	0.82194	NA	NA	NA	NA	NA	NA	NA	NA	13.9385	NA	13.7524	14.7471	NA	NA	NA	NA	NA	NA	NA	NA	13.3581	NA	NA	12.8396	NA	NA	15.2438	14.8775	NA	NA	NA	14.2363	NA	NA	NA	NA	NA	NA	NA	NA
APOA1_HUMAN	A(+57.02)ELQEGAR	2	13.47	-1.596	-1.97	0.0642	3.88	0.0642	NA	NA	NA	NA	11.7814	12.2761	NA	NA	12.0119	NA	12.9766	14.7987	NA	NA	14.3718	13.7731	10.2644	NA	NA	NA	NA	NA	13.9476	13.9293	NA	NA	15.6382	15.4087	NA	NA	NA	14.5326	NA	NA	12.4331	NA	13.9476	NA	NA	NA
APOA1_HUMAN	LPVLESFK	2	14.36	-0.489	-0.56	0.59344	0.31	0.59344	NA	NA	NA	NA	NA	NA	NA	NA	NA	14.7987	NA	NA	NA	NA	NA	NA	NA	NA	NA	13.3304	NA	NA	NA	NA	NA	14.6773	NA	NA	NA	NA	NA	15.2213	NA	NA	NA	13.7628	NA	NA	NA	NA
APOA1_HUMAN	G(sub A)KPALEDLR	2	16.69	NA	NA	NA	NA	NA	NA	NA	NA	NA	NA	NA	NA	NA	NA	NA	NA	NA	NA	NA	NA	NA	NA	NA	NA	NA	NA	NA	NA	NA	NA	NA	17.1655	17.6382	NA	NA	NA	15.2732	NA	NA	NA	NA	NA	NA	NA	NA
APOA1_HUMAN	EQLGPVTQEFWDNLEKETEGLRQEMSK	3	15.96	-1.269	-1.18	0.27133	1.39	0.27133	NA	NA	NA	NA	NA	NA	NA	NA	NA	NA	15.8654	NA	NA	NA	NA	NA	NA	NA	14.1357	NA	NA	NA	NA	NA	NA	NA	17.4004	17.3056	NA	NA	15.0701	NA	NA	NA	NA	NA	NA	NA	NA	NA
APOA1_HUMAN	AKP(+13.98)ALEDLR	2	16.95	-3.292	-2.13	0.0652	4.53	0.0652	NA	14.464	15.7445	16.387	NA	NA	NA	NA	NA	NA	NA	18.5049	NA	NA	NA	NA	NA	NA	NA	NA	NA	NA	NA	NA	NA	NA	19.6276	NA	NA	NA	NA	NA	NA	NA	NA	NA	NA	NA	NA	NA
APOA1_HUMAN	LREQLGPVTQEFWD(+21.98)NLEK	3	16.85	-0.972	-2.16	0.04439	4.66	0.04439	16.5111	16.0617	NA	NA	15.7366	NA	NA	NA	16.0167	16.2714	NA	17.5731	16.9658	NA	NA	NA	NA	NA	16.1596	NA	18.1752	NA	NA	NA	16.8484	NA	18.0156	NA	NA	NA	17.6523	17.3233	NA	NA	NA	NA	NA	NA	16.7731	16.7207
APOA1_HUMAN	LLDNWDSVTSTFSK(+114.04)LR	3	16.29	-0.407	-0.38	0.71197	0.15	0.71197	NA	NA	NA	NA	NA	NA	NA	NA	NA	NA	NA	16.5387	15.0909	16.2269	NA	NA	NA	NA	NA	NA	NA	NA	NA	NA	NA	NA	16.5716	17.2967	NA	NA	NA	15.9859	NA	NA	NA	NA	NA	NA	NA	NA
APOA1_HUMAN	ATE(+21.98)HLSTLSEK	2	13.65	-1.585	-1.45	0.18037	2.1	0.18037	NA	NA	NA	NA	NA	13.1815	NA	12.2586	NA	NA	NA	NA	NA	NA	13.1357	NA	NA	NA	NA	NA	12.3498	NA	NA	NA	NA	NA	NA	16.8846	NA	NA	14.0951	NA	NA	NA	NA	NA	NA	NA	NA	NA
APOA1_HUMAN	L(+43.01)SPLGEEMR	2	15.17	0.011	0.01	0.99079	0	0.99079	NA	NA	NA	NA	14.6211	14.4383	NA	NA	15.5447	15.3304	NA	NA	NA	NA	NA	NA	NA	NA	NA	NA	NA	NA	NA	NA	NA	NA	NA	14.4448	NA	NA	16.7073	16.68	NA	NA	NA	NA	NA	13.5981	NA	NA
APOA1_HUMAN	Q(-17.03)GLLPVLESFK(+57.02)VSFLSALEEYTK	3	15.49	NA	NA	NA	NA	NA	NA	NA	NA	NA	NA	NA	NA	NA	NA	NA	NA	NA	NA	NA	NA	NA	NA	NA	NA	NA	NA	NA	NA	NA	NA	NA	15.2877	15.691	NA	NA	NA	NA	NA	NA	NA	NA	NA	NA	NA	NA
APOA1_HUMAN	A(+57.02)TEHLSTLSEK	2	17.67	-0.207	-0.32	0.75596	0.1	0.75596	NA	NA	NA	NA	NA	NA	NA	NA	16.734	16.6662	18.0211	18.4375	NA	17.7005	17.2512	NA	NA	NA	NA	NA	NA	16.2895	NA	NA	NA	NA	18.83	18.5657	NA	NA	18.1155	17.7073	NA	NA	NA	NA	NA	NA	NA	NA
APOA1_HUMAN	LREQLGPVTQEFWDNLEK(+57.02)ETEGLR	3	15.34	-1.965	-1.35	0.23154	1.83	0.23154	NA	NA	NA	NA	NA	NA	NA	NA	NA	NA	NA	14.3581	NA	NA	NA	NA	NA	NA	NA	NA	NA	NA	NA	NA	NA	NA	16.3233	NA	NA	NA	NA	NA	NA	NA	NA	NA	NA	NA	NA	NA
APOA1_HUMAN	QGLLPVLESFK(+114.04)VSFLSALEEYTK	3	15.14	NA	NA	NA	NA	NA	NA	NA	NA	NA	NA	NA	NA	NA	NA	NA	NA	NA	NA	NA	NA	NA	NA	NA	NA	NA	NA	NA	NA	NA	NA	NA	15.1357	NA	NA	NA	NA	NA	NA	NA	NA	NA	NA	NA	NA	NA
APOA1_HUMAN	TH(+57.02)LAPYSDELR	2	15.79	-0.211	-0.24	0.81774	0.06	0.81774	NA	NA	NA	NA	14.7731	NA	NA	NA	NA	16.4528	NA	NA	16.6662	15.6991	NA	14.7099	NA	NA	NA	NA	NA	NA	14.6325	NA	NA	13.7313	17.9545	NA	NA	NA	16.4203	16.8238	NA	NA	NA	NA	NA	NA	NA	NA
APOA1_HUMAN	LLDNW(+29.97)DSVTSTFSK	2	14.83	0.375	0.23	0.82742	0.05	0.82742	NA	NA	NA	NA	NA	NA	NA	NA	NA	15.2061	NA	NA	NA	NA	NA	NA	NA	NA	NA	NA	13.4383	15.4285	NA	NA	NA	NA	NA	15.8138	NA	NA	NA	14.2877	NA	NA	NA	NA	NA	NA	NA	NA
APOA1_HUMAN	LHELQEK(+114.04)	2	12.26	NA	NA	NA	NA	NA	NA	NA	NA	NA	NA	NA	NA	NA	NA	NA	NA	NA	NA	NA	NA	NA	NA	NA	NA	NA	NA	11.5507	NA	NA	NA	12.5362	12.865	13.3443	NA	NA	11.7814	11.4615	NA	NA	NA	NA	12.2497	NA	NA	NA
APOA1_HUMAN	DLEEVK(+114.04)AK	2	13.79	NA	NA	NA	NA	NA	NA	NA	NA	NA	NA	NA	NA	NA	NA	NA	NA	NA	NA	NA	NA	NA	NA	NA	NA	NA	NA	NA	NA	NA	NA	NA	NA	15.2769	NA	NA	NA	14.0447	NA	NA	NA	NA	NA	12.0396	NA	NA
APOA1_HUMAN	VQPY(+15.99)LDDFQK	2	16.12	-1.377	-1.31	0.23173	1.71	0.23173	NA	NA	NA	NA	NA	NA	NA	NA	NA	15.183	NA	16.0405	NA	16.1115	NA	NA	NA	NA	NA	NA	17.1556	NA	NA	NA	NA	NA	NA	NA	NA	NA	NA	NA	NA	NA	NA	NA	NA	NA	NA	NA
APOA1_HUMAN	LREQLGPVTQ(+.98)EFWDNLEK	3	15.06	-0.503	-0.25	0.81282	0.06	0.81282	NA	NA	NA	NA	NA	NA	NA	NA	NA	NA	NA	NA	NA	NA	NA	14.7207	NA	NA	NA	NA	17.6382	NA	NA	NA	12.8098	NA	NA	NA	NA	NA	NA	NA	NA	NA	NA	NA	NA	NA	NA	NA
APOA2_HUMAN	EPC(+57.02)VESLVSQYFQTVTDYGK	3	24.72	-0.4	-0.87	0.38925	0.76	0.38925	23.0854	23.4676	25.4457	25.5045	23.2821	23.2679	24.5812	24.2607	24.8336	25.0484	26.5754	26.2732	25.2821	25.5404	25.5955	25.6784	22.4298	20.2877	24.918	25.0275	24.4738	24.4041	23.9316	23.654	23.9933	24.1253	26.6595	26.9316	24.4551	24.7182	25.6486	25.8927	24.5926	24.3778	25.1908	25.2571	25.8167	25.4707	24.4234	24.3712
APOA2_HUMAN	EPC(+57.02)VESLVSQYFQTVTDYGK	2	22.35	-0.411	-0.93	0.35961	0.86	0.35961	21.3211	20.9024	23.3511	22.9207	21.0691	20.714	21.9882	21.6186	22.3778	22.6387	23.976	24.0854	23.3101	23.0559	23.1642	22.9495	19.8936	18.3709	22.9298	22.3045	22.0359	21.9951	21.8269	21.5498	21.4576	21.5069	24.8717	24.7182	22.265	22.2506	23.5869	23.4041	21.6186	21.8461	22.8269	22.8307	23.48	23.0592	22.1111	21.9207
APOA2_HUMAN	VKSPELQAEAK	2	21.57	-0.007	-0.02	0.982	0	0.982	20.0156	20.2877	21.8876	21.7915	20.9171	20.68	21.654	21.1946	21.5404	21.5592	22.8014	22.8442	22.0224	22.1795	22.0789	22.3101	20.7796	20.4874	22.239	22.0526	21.391	21.4972	21.1642	20.8727	20.8269	21.0088	23.3645	23.3376	21.1269	21.1395	22.2564	22.4651	20.8113	20.7553	21.9566	21.8307	22.48	21.7756	20.6886	20.714
APOA2_HUMAN	EQLTPLIK	2	23.9	-0.035	-0.12	0.90545	0.01	0.90545	22.5938	22.5638	23.9316	24.141	23.4298	23.391	23.5983	23.1734	23.848	24.0359	25.2021	24.8576	24.2961	24.3844	24.6096	24.3844	23.0854	22.9916	24.6096	24.4298	23.976	24.002	23.5638	23.3239	23.2081	23.2463	25.417	25.2463	23.5754	23.5165	24.7182	24.8044	23.3239	23.1363	24.0854	23.7895	24.824	24.0443	23.3511	23.0983
APOA2_HUMAN	SPELQAEAK	2	20.43	0.069	0.21	0.83659	0.04	0.83659	18.5204	18.8787	20.5545	20.6971	20.1079	20.0426	20.4775	19.7699	20.5823	20.5545	21.5356	21.7348	20.714	21.0559	21.417	20.9388	19.5933	19.7586	21.1395	21.1519	19.9459	20.2302	20.3211	20.0426	19.3538	19.6523	22.0559	22.0691	19.9882	20.0821	21.0691	21.3484	19.9301	19.8606	20.5451	20.5356	21.5869	20.4972	19.392	19.3386
APOA2_HUMAN	SKEQLTPLIK	2	21.21	-0.143	-0.41	0.68321	0.17	0.68321	19.7651	19.8891	21.2006	21.3645	20.5545	20.4067	21.3045	20.3211	20.6886	21.1395	22.6693	22.4601	21.9707	21.9601	21.85	21.6843	20.5261	19.9214	21.6929	21.3645	21.2125	21.0224	20.8876	19.9882	20.7634	20.9243	22.9584	22.6562	20.7307	20.8651	21.9171	22.265	20.4874	20.4375	21.9601	21.8152	22.3073	21.5915	20.6276	20.1825
APOA2_HUMAN	AGTELVNFLSYFVELGTQPATQ	3	20.21	-0.429	-0.63	0.53429	0.39	0.53429	18.2967	18.5165	21.4221	21.1457	NA	NA	18.8965	18.5768	NA	20.5165	22.4626	21.8839	20.7715	20.3101	20.4775	19.7521	18.0102	17.8965	20.417	20.0821	21.1519	20.7389	20.1946	19.8315	20.265	19.562	22.2764	22.2877	20.9882	21.3156	21.5404	21.6671	19.2627	18.8995	16.1377	20.6971	20.8346	20.2535	20.5823	19.9316
APOA2_HUMAN	AGTELVNFLSYFVELGTQPATQ	2	17.08	-0.581	-1.1	0.27884	1.21	0.27884	15.3478	15.435	18.624	17.4656	15.183	NA	15.3339	NA	17.4087	17.1357	18.9024	19.2718	17.5432	17.0211	17.6731	16.5003	14.7046	NA	17.2419	16.417	17.6311	17.5878	16.5372	16.2493	17.1357	16.1888	19.4795	19.4415	18.2042	17.6937	18.5694	18.4854	14.7153	14.6495	NA	17.2419	17.7602	16.4862	17.0532	16.6096
APOA2_HUMAN	V(+57.02)KSPELQAEAK	2	18.08	-0.071	-0.19	0.85204	0.04	0.85204	16.1437	16.6039	17.7987	17.6593	17.4972	17.2326	18.3752	17.9488	18.0211	17.9826	19.9039	19.9882	18.9992	19.0951	18.7923	18.9402	17.2137	16.9882	17.8361	17.7796	17.6096	17.7406	17.7005	17.4252	17.4415	17.6731	20.417	20.3538	17.3321	17.2512	19.2184	19.5638	16.9658	17.1053	18.68	18.5356	19.3386	18.6382	16.6096	16.6096
APOA2_HUMAN	VKSPE(+21.98)LQAEAK	2	17.34	-0.334	-0.78	0.43834	0.61	0.43834	18.3538	18.0426	15.9476	15.4285	16.5537	16.0405	17.6382	17.1752	17.0426	16.9882	18.8081	18.0426	18.3012	18.0211	16.6662	17.1357	16.5142	15.2622	18.0743	17.3321	18.714	18.3101	15.5746	14.7987	18.2232	17.9658	18.734	18.2232	16.5537	16.1596	18.5165	18.2137	17.1357	16.5657	17.0951	16.8965	17.1655	17.6937	18.8667	18.6488
APOA2_HUMAN	KAGTELVNFLSYFVELGTQPATQ	3	19.97	-0.682	-1.3	0.20201	1.68	0.20201	17.9024	17.9488	21.2933	20.7876	18.1053	16.8238	18.8846	18.8846	20.5261	20.5731	22.5568	21.8113	20.8876	20.8191	20.895	21.4775	16.4656	15.6354	20.4476	19.9459	20.7553	20.265	19.8651	19.8667	19.5185	19.113	21.7715	21.8385	20.8113	20.6628	21.4324	21.5165	18.6096	18.0319	20.6886	20.2535	20.714	20.7223	19.9459	19.9316
APOA2_HUMAN	KAGTELVNFLSYFVELGTQPATQ	2	17.27	0.185	0.34	0.73466	0.12	0.73466	NA	NA	18.5242	16.9545	NA	NA	14.9792	NA	17.1155	16.9658	19.0821	18.8965	18.1994	17.1556	17.7273	17.805	NA	NA	17.1155	16.4415	17.0847	16.977	16.0617	15.1033	16.1457	15.5567	19.2255	18.9024	17.83	17.1946	18.5805	18.1104	NA	NA	17.3321	16.6096	17.0426	17.0426	16.9431	16.579
APOA2_HUMAN	C(+57.02)VESLVSQYFQTVTDYGK	2	16.6	-0.235	-0.49	0.62839	0.24	0.62839	15.5265	15.3987	17.417	16.7207	15.2137	15.0785	15.7313	15.3233	16.8606	16.786	18.6488	18.9601	17.5582	17.7273	17.8787	17.3408	13.6773	13.6096	17.0951	17.1155	15.9926	16.4576	16.1927	15.8386	15.9948	15.9106	19.6258	19.6114	16.1176	16.1277	18.3878	18.2042	14.8823	14.4704	16.6096	16.977	17.8238	16.8113	16.3887	15.9408
APOA2_HUMAN	EPC(+57.02)VESLVSQYFQTVTDYGK(+57.02)	3	18.79	-0.433	-0.72	0.47731	0.51	0.47731	16.8484	17.2967	18.9516	18.9798	17.3581	17.3233	18.9882	18.5318	18.8757	19.1507	21.1765	20.9388	20.0951	20.0951	20.0156	19.9459	16.624	13.2834	18.3233	18.3709	18.0951	17.6382	17.7073	17.6168	18.2604	18.2741	21.1015	21.4972	NA	18.1556	20.2184	20.5731	18.4696	18.3878	19.6132	19.7039	20.3321	20.002	18.0156	17.8545
APOA2_HUMAN	EPC(+57.02)VESLVSQYFQTVTDYGK(+57.02)	2	15.34	-0.49	-0.68	0.50054	0.46	0.50054	12.7834	13.2091	15.1236	NA	13.5265	12.9801	15.624	13.7419	14.9246	14.8918	17.5878	17.9826	17.417	16.5402	16.0058	16.2841	12.3987	NA	NA	NA	13.8238	13.9926	14.464	14.1908	14.2586	NA	18.3233	18.6697	NA	NA	17.6869	17.1752	NA	NA	14.906	15.6828	16.7207	16.2137	NA	12.9385
APOA2_HUMAN	SPELQAE(+21.98)AK	2	16.34	-0.19	-0.4	0.6878	0.16	0.6878	16.92	16.6937	15.6523	13.92	16.2641	15.2659	16.3426	16.0617	15.8654	16.1053	17.7406	17.185	17.4893	16.9545	16.1196	16.3127	15.6125	14.7419	17.2877	16.3198	17.68	16.9658	14.6495	14.1196	17.0847	16.7073	17.8423	16.734	15.6211	14.92	17.624	17.0638	16.4496	15.7783	16.1155	15.3304	16.2288	16.8965	17.5731	17.2604
APOA2_HUMAN	Q(-17.03)AKE(+57.02)PC(+57.02)VESLVSQYFQTVTDYGK	3	16.81	-0.072	-0.15	0.87789	0.02	0.87789	15.8751	15.6382	16.3701	16.3564	14.9748	15.4219	17.0211	16.582	16.6096	16.9992	19.3056	19.0319	17.9714	18.1357	17.8545	17.9992	14.7936	NA	16.318	15.9948	15.6964	16.0511	14.8965	15.5567	16.0254	NA	19.2535	19.4354	15.669	16.0232	18.2419	18.4656	16.0868	15.6125	17.4576	17.734	18.2604	17.8846	15.5234	15.8113
APOA2_HUMAN	EQLTPLIK(+57.02)	2	17.69	-0.027	-0.08	0.93918	0.01	0.93918	15.9837	16.1655	16.7602	17.1655	17.3321	17.2604	17.6593	17.3408	17.624	17.6937	19.4736	19.1556	18.6276	18.9112	18.7207	18.5657	17.0638	17.0847	17.4087	17.5582	17.4252	17.4004	17.3056	17.1457	17.1257	17.2232	19.4556	19.5107	16.8361	16.734	19.0319	19.3299	16.9083	16.9316	18.0743	17.7005	18.9909	18.2741	16.2326	16.4592
APOA2_HUMAN	SK(+57.02)EQLTPLIK	2	17.42	-0.11	-0.25	0.80347	0.06	0.80347	15.7602	16.0909	17.0638	17.1655	16.8238	16.5716	17.7273	16.7073	16.9431	17.4334	19.8003	19.4716	18.6204	18.7173	18.265	18.2512	16.3598	15.9153	16.9992	16.6523	17.4004	17.1457	16.9545	16.1012	17.2512	17.2877	19.7892	19.6168	16.7471	16.9658	18.734	19.1457	16.0167	NA	NA	18.2419	NA	18.1994	15.8918	15.6068
APOA2_HUMAN	SKEQLTPLIKK	2	14.66	-0.478	-0.94	0.35535	0.88	0.35535	12.9961	13.6211	NA	NA	13.5142	13.5507	15.0058	14.1517	NA	NA	15.9454	15.049	15.2137	15.2841	NA	15.2622	13.3987	12.6484	14.6662	14.4186	14.5142	13.9658	13.1501	NA	13.9476	NA	16.9992	17.4893	NA	NA	15.2475	15.7808	NA	NA	15.6068	14.8138	15.1713	15.0743	13.9748	NA
APOA2_HUMAN	KAGTELVN(+.98)FLSYFVELGTQPATQ	3	15.53	0.776	1.1	0.28307	1.2	0.28307	NA	NA	15.4318	13.7313	NA	NA	NA	NA	14.6773	15.3954	18.2326	17.1357	15.7524	15.7498	NA	NA	NA	NA	16.6523	15.5951	14.768	NA	13.6773	NA	12.5722	NA	17.1053	16.5731	NA	NA	16.4704	16.8361	14.0701	NA	15.4831	15.4544	16.4301	NA	14.8582	14.5265
APOA2_HUMAN	EQLTPLIKK	2	16.63	-0.062	-0.14	0.88828	0.02	0.88828	15.2949	15.4893	17.185	16.9658	16.2732	16.0826	16.3356	15.3021	16.6523	16.8846	18.0047	17.7471	17.2787	16.5447	17.4334	16.7731	15.5981	16.068	17.392	16.624	16.734	15.8799	15.4383	14.6718	15.9792	16.3701	18.624	18.0211	16.4269	16.4846	17.4656	17.8667	16.2859	NA	17.7471	17.7602	17.9882	16.0447	15.464	15.5627
APOA2_HUMAN	VESLVSQYFQTVTDYGK	2	16.61	-0.169	-0.34	0.73394	0.12	0.73394	15.5893	15.6964	NA	17.4252	NA	14.9106	15.5981	14.7731	17.0532	16.6662	NA	18.3145	17.4252	17.7073	17.5356	17.3836	14.2586	14.0785	17.3667	17.185	NA	16.0785	16.3286	15.6297	15.0743	16.2251	18.7173	18.8697	NA	16.1236	17.9431	17.7005	NA	14.9522	15.5834	NA	17.7273	17.1257	17.7923	17.4252
APOA2_HUMAN	EQLTPLIK(+57.02)K	2	15.4	-0.228	-0.31	0.76183	0.1	0.76183	NA	NA	NA	NA	NA	NA	NA	NA	13.7834	13.8138	16.5537	16.311	15.1946	NA	NA	NA	NA	NA	NA	NA	NA	NA	NA	NA	NA	13.8727	16.4576	16.68	NA	NA	15.7602	16.0211	NA	NA	NA	14.9567	NA	NA	NA	NA
APOA2_HUMAN	E(+57.02)PC(+57.02)VESLVSQYFQTVTDYGK	2	15.86	0.285	0.36	0.72377	0.13	0.72377	NA	NA	NA	NA	NA	NA	14.2732	NA	NA	14.9748	17.528	18.1104	16.9083	NA	NA	15.3954	NA	NA	NA	NA	13.8823	14.5204	14.0102	13.7419	14.3718	NA	18.8238	18.6417	NA	NA	17.1357	16.8361	NA	NA	15.4576	14.6828	16.6937	15.3987	NA	NA
APOA2_HUMAN	EPC(+57.02)VESLVSQYFQTVTDY(+15.99)GK	2	14.47	0.028	0.04	0.96695	0	0.96695	NA	NA	NA	NA	13.9658	13.6096	NA	NA	14.6154	15.0058	NA	15.7783	14.5447	15.4448	NA	NA	NA	12.2527	14.2732	15.0276	NA	15.049	NA	14.1596	NA	12.7545	15.2251	16.2714	NA	NA	14.0189	13.9748	NA	NA	NA	NA	NA	NA	NA	NA
APOA2_HUMAN	V(+57.02)K(+57.02)SPELQAEAK	2	15.52	-0.772	-0.97	0.35151	0.95	0.35151	NA	NA	NA	NA	NA	NA	NA	NA	NA	NA	15.6991	16.0297	14.4252	14.365	NA	NA	NA	NA	NA	NA	NA	NA	NA	NA	NA	NA	16.5387	16.4528	NA	NA	15.3786	15.2363	NA	NA	NA	NA	NA	NA	NA	NA
APOA2_HUMAN	EPC(+57.02)VE(+21.98)SLVSQYFQTVTDYGK	2	13.94	1.03	0.73	0.48273	0.54	0.48273	14.7099	NA	NA	NA	NA	NA	NA	NA	NA	NA	NA	NA	NA	NA	NA	NA	NA	NA	NA	NA	13.5507	12.6904	NA	NA	13.0464	NA	NA	NA	NA	NA	NA	NA	NA	NA	NA	NA	NA	NA	15.4576	14.1674
APOA2_HUMAN	EPC(+57.02)VESLVSQYFQTVTDYGKDLMEK	3	17.52	0.459	0.52	0.60906	0.27	0.60906	NA	NA	NA	NA	NA	NA	NA	16.4815	NA	NA	19.2326	16.6662	18.1206	17.92	NA	18.2787	NA	NA	17.1257	16.68	NA	NA	NA	NA	NA	13.9106	19.606	19.5601	NA	NA	17.977	17.977	NA	NA	16.412	NA	17.977	17.6731	16.2877	NA
APOA2_HUMAN	SKEQLTPLIK(+57.02)K	2	14.89	-1.756	-1.16	0.28174	1.35	0.28174	NA	NA	NA	NA	NA	NA	NA	NA	NA	NA	14.4512	13.5627	NA	NA	NA	NA	NA	NA	NA	NA	NA	NA	NA	NA	NA	NA	15.3786	16.1477	NA	NA	NA	NA	NA	NA	NA	NA	NA	NA	NA	NA
APOA2_HUMAN	E(-18.01)QLTPLIK	2	15.22	-1.81	-1.7	0.13112	2.9	0.13112	NA	NA	NA	NA	NA	13.9926	NA	NA	NA	NA	NA	14.6382	NA	NA	NA	NA	NA	NA	NA	NA	NA	NA	NA	NA	NA	NA	NA	NA	NA	NA	16.2307	16.0211	NA	NA	NA	NA	NA	NA	NA	NA
APOA2_HUMAN	S(+43.01)KEQLTPLIK	2	14.95	-2.037	-2.81	0.01818	7.89	0.01818	NA	NA	NA	NA	13.3443	13.6325	NA	NA	NA	NA	NA	NA	NA	14.508	NA	14.6718	NA	NA	NA	NA	NA	NA	NA	NA	NA	NA	NA	16.5204	NA	NA	15.9454	16.0058	NA	NA	NA	NA	NA	NA	NA	NA
APOA4_HUMAN	LAPLAEDVR	2	21.31	-0.218	-0.84	0.40568	0.71	0.40568	19.9742	20.0951	21.8423	21.6006	21.0625	20.9672	21.4015	20.8576	20.8269	21.0951	21.895	21.7512	21.6186	21.7223	21.8839	21.6231	20.7553	20.5638	21.343	21.1519	20.8802	20.9601	21.0691	20.7307	21.0292	21.0359	22.2961	22.4526	20.9459	21.0088	21.5165	21.8034	20.9882	20.8802	21.9672	21.85	22.6757	21.9352	21.3266	21.0426
APOA4_HUMAN	LEPYADQLR	2	20.7	-0.24	-0.81	0.41987	0.66	0.41987	18.9431	19.4536	21.2477	21.0559	20.417	20.2535	20.9024	20.1704	20.3962	20.3857	21.2877	21.2764	21.0625	21.1642	21.3752	20.9316	20.0292	19.8469	20.7471	20.6453	20.0691	20.0559	20.5451	20.1581	20.4273	20.4874	21.9171	22.1765	20.1704	20.3538	20.953	21.3101	20.265	20.1581	21.2989	21.2764	22.1946	21.2989	20.7634	20.5069
APOA4_HUMAN	LTPYADEFK	2	21.12	-0.252	-0.95	0.34563	0.91	0.34563	19.9882	19.9316	21.4874	21.5356	20.68	20.5638	21.2302	20.6971	20.7634	20.85	21.7265	21.5545	21.4626	21.4874	21.632	21.4273	20.4874	20.2535	21.1519	20.9951	20.6714	20.7056	20.8034	20.6096	20.7056	20.8423	22.502	22.3101	20.8727	20.654	21.632	21.6714	20.8651	20.6453	21.8307	21.3962	22.4526	21.7715	21.2066	20.7876
APOA4_HUMAN	LGEVNTYAGDLQK	2	21.69	-0.174	-0.64	0.5227	0.42	0.5227	20.4067	20.4576	22.155	22.2764	21.1581	21.1704	21.8538	21.3592	21.5069	21.5731	22.2448	22.2564	21.9495	22.1238	22.1111	21.9951	21.0156	20.895	21.8307	21.7634	21.0886	21.1581	21.2764	21.1269	21.0493	21.3266	23.1063	23.1534	21.3752	21.3645	22.0122	22.3266	21.2535	21.265	22.3936	22.0459	22.9513	22.0821	21.6628	21.5685
APOA4_HUMAN	LGEVNTYAGDLQK	3	15.2	0.057	0.09	0.92988	0.01	0.92988	NA	NA	NA	15.7628	14.2659	15.4054	15.0319	NA	NA	15.4054	NA	14.9476	NA	15.6718	15.8138	15.624	NA	13.8727	14.3786	15.9316	NA	13.8238	NA	14.0014	NA	14.6382	14.3853	16.68	NA	NA	NA	16.1377	NA	15.5951	15.6495	NA	17.2232	15.2512	NA	14.1357
APOA4_HUMAN	ALVQQMEQLR	2	21.62	-0.27	-1.03	0.30814	1.06	0.30814	20.4576	20.4476	22.2477	22.2273	21.002	20.9601	21.5961	21.1825	21.3805	21.3752	22.1734	22.0156	21.8913	22.0156	22.0592	21.8614	20.9243	20.7955	21.6276	21.4626	21.1765	21.2066	21.0756	20.9388	21.3211	21.4324	23.0609	22.8595	21.3484	21.4375	22.0054	22.0592	21.2593	21.1395	22.3936	22.2764	22.9388	22.1047	21.6886	21.3857
APOA4_HUMAN	SLAELGGHLDQQVEEFR	3	21.53	-0.243	-0.91	0.36886	0.82	0.36886	20.5545	20.5731	22.0559	21.9601	20.9316	20.8576	21.7098	21.4476	21.2933	21.2989	22.3211	22.0559	21.9316	22.0156	21.9882	21.9134	20.3101	20.0559	21.5213	21.3645	21.1143	21.0886	20.9672	20.8423	21.1946	21.3538	22.9352	23.1063	21.2764	21.3211	21.9601	22.0393	21.2244	21.1825	22.3484	22.0156	22.538	22.0756	21.4726	20.9601
APOA4_HUMAN	SLAELGGHLDQQVEEFR	2	18.53	-0.356	-1.07	0.29242	1.14	0.29242	17.7406	17.83	19.5049	19.1679	17.528	17.5507	18.6488	18.3012	18.0265	18.5204	19.4496	19.2604	18.9965	19.0532	18.7373	18.7955	16.8238	16.3074	18.805	18.0585	18.0532	18.0847	17.5507	17.2326	18.2042	18.4656	20.5638	20.2066	18.2877	18.3709	19.2442	18.9573	18.185	18.1307	19.6042	19.3299	19.562	19.3123	18.7892	18.1002
APOA4_HUMAN	SELTQQLNALFQDK	2	21.52	-0.327	-1.16	0.25243	1.35	0.25243	20.4476	20.6453	21.9637	22.3592	20.8346	20.8576	21.502	21.0426	21.2244	21.3592	22.1734	22.2125	21.8651	21.9459	21.85	21.68	20.3645	19.9742	21.4576	21.3857	21.0156	20.9812	20.9812	20.68	21.2244	21.3376	23.181	23.1658	21.3156	21.2593	22.0559	22.1673	21.1395	21.1395	22.3831	22.1642	22.7077	22.0426	21.343	21.3962
APOA4_HUMAN	SELTQQLNALFQDK	3	16.53	0.5	0.7	0.49303	0.49	0.49303	NA	NA	NA	NA	16.92	17.4736	16.1946	NA	NA	NA	18.6382	NA	16.7987	NA	NA	17.4252	16.9658	14.5018	15.9567	NA	15.6211	NA	15.8138	NA	16.3547	14.92	NA	16.1094	NA	NA	NA	NA	17.4736	NA	NA	NA	NA	16.9882	NA	16.7987
APOA4_HUMAN	SLAELGGHLDQQVEEFRR	3	20.33	-0.391	-1.21	0.23159	1.47	0.23159	19.5146	19.0691	21.1765	20.8423	19.7618	19.4913	20.6971	20.2302	19.8682	19.9882	20.895	20.7553	20.9171	20.6006	20.5069	20.417	19.0585	18.5204	20.4576	19.8861	19.8787	19.7537	19.9742	19.4756	20.265	19.9287	22.4015	22.0821	20.0292	19.9459	21.1457	20.714	19.5088	19.6293	21.343	21.1581	21.5213	21.1015	20.5731	20.0426
APOA4_HUMAN	ENADSLQASLRPHADELK	3	20.24	-0.187	-0.64	0.52757	0.41	0.52757	19.2627	18.9373	20.8651	20.85	19.64	19.547	20.7796	20.3211	19.7586	19.8846	21.1395	20.895	20.5731	20.4273	20.5165	20.4874	19.5694	19.0743	20.4067	20.0292	19.5127	19.6024	19.8018	19.503	19.6435	19.9459	22.0625	21.9352	19.7422	19.668	20.8576	20.7876	19.7005	19.6311	21.1332	20.8113	21.3376	20.6628	20.265	20.1079
APOA4_HUMAN	ENADSLQASLRPHADELK	2	16.54	-0.244	-0.57	0.5742	0.32	0.5742	16.2232	15.2769	17.6311	17.3495	15.7783	15.1397	17.3581	16.7987	15.2549	16.1135	17.714	17.5657	17.1357	17.0532	16.3971	16.5672	15.6523	14.4448	16.4496	16.4831	16.1674	16.0276	15.7287	14.9476	15.7808	16.2567	19.0184	18.724	15.5326	15.5775	17.2419	17.2042	15.641	14.7524	18.0047	17.3752	17.6024	17.3836	17.3581	16.9431
APOA4_HUMAN	LNHQLEGLTFQMK	3	21.19	-0.31	-1.04	0.30316	1.09	0.30316	19.92	19.805	21.9916	22.0359	20.265	20.265	21.3156	20.8423	20.9024	21.002	22.019	21.8913	21.3538	21.4526	21.68	21.5404	20.1079	19.8576	21.3045	21.1332	20.7056	20.6364	20.8576	20.5638	20.6628	20.7796	23.1222	22.7695	21.002	21.0756	21.4273	21.6584	20.7796	20.7223	21.9707	21.8034	22.5915	21.7715	21.1143	20.8727
APOA4_HUMAN	LNHQLEGLTFQMK	2	18.77	-0.405	-1.26	0.2151	1.58	0.2151	17.7731	17.6523	19.9459	19.5713	17.7796	17.3752	18.7731	18.3794	18.1053	18.5204	19.5657	19.719	19.1777	19.1307	18.977	19.0399	17.3836	17.0319	18.9658	18.4736	18.3233	18.2741	18.0211	17.6937	18.5049	18.5657	20.9316	20.4676	18.5356	18.5204	19.4108	19.1407	18.3233	18.1257	19.9009	19.5337	19.7504	19.6417	18.963	18.8144
APOA4_HUMAN	TQVNTQAEQLR	2	19.47	-0.008	-0.03	0.97913	0	0.97913	16.7602	17.2967	20.1206	20.1332	19.2442	19.2232	19.9882	19.3794	19.6204	19.4046	20.2419	20.4273	19.8331	20.1206	20.2419	19.9459	18.9882	18.8906	19.7089	19.724	18.8965	19.0925	19.3731	19.1282	18.9882	19.1728	20.417	20.3645	19.1922	19.2208	19.1181	19.3386	19.3386	19.2627	20.2419	20.2066	20.3857	19.2232	19.29	19.2066
APOA4_HUMAN	SLAPYAQDTQEK	2	20.48	-0.145	-0.44	0.6601	0.2	0.6601	18.7699	19.2466	20.895	21.1519	20.1825	20.3211	20.7876	19.9459	20.2419	20.343	20.9098	20.9243	20.5915	20.8727	21.1642	20.5261	20.002	19.9459	20.5915	20.68	19.6575	19.8128	20.4273	20.0426	19.9243	20.1946	21.8576	22.0526	20.0559	20.0951	20.7876	21.1519	20.0951	19.9316	20.9672	21.0625	22.1332	20.5823	20.0821	20.0821
APOA4_HUMAN	LLPHANEVSQK	2	18.87	-0.219	-0.75	0.4586	0.56	0.4586	17.8606	17.5582	19.7439	19.417	18.2466	17.8906	19.1231	18.6311	18.4736	18.5127	19.5451	19.5489	19.3645	19.2208	19.3688	19.4252	18.1994	17.4415	19.0211	18.547	18.4893	18.2419	18.2967	17.9658	18.6132	18.4456	20.2877	20.265	18.5878	18.5165	19.2718	19.3101	18.4736	18.3365	19.7039	19.4775	20.0156	19.6783	18.8207	18.714
APOA4_HUMAN	IDQTVEELRR	2	19.31	-0.282	-0.95	0.34598	0.91	0.34598	17.9431	18.1104	20.002	19.8253	18.8906	18.5694	19.5432	18.92	18.6488	19.0951	19.8636	19.6697	19.5526	19.8361	19.5676	19.7907	18.6869	18.1257	19.3962	19.2442	18.9402	18.7987	18.68	18.1994	18.8727	19.2989	20.8269	20.9171	19.0047	19.0453	19.7005	19.9127	18.6697	18.7373	20.1581	20.0292	20.6186	20.1704	19.2066	19.1432
APOA4_HUMAN	LGPHAGDVEGHLSFLEK	3	20.5	-0.293	-1.08	0.28423	1.18	0.28423	19.4314	19.3731	21.1642	21.1079	19.9459	19.8515	20.5545	20.343	20.0292	20.1206	21.1457	21.2184	20.8576	20.714	20.68	20.8346	19.6132	19.1728	20.5731	20.3857	20.0821	19.9601	19.8921	19.9156	20.1581	20.1704	22.4247	22.2066	20.2184	20.1704	21.0886	21.0292	19.8018	19.7828	21.3538	21.2361	21.3266	21.2707	20.5356	20.3538
APOA4_HUMAN	LGPHAGDVEGHLSFLEK	2	17	-0.326	-0.98	0.33235	0.96	0.33235	16.1377	16.1377	17.9826	17.4496	16.4496	16.3003	17.0319	16.7987	15.9658	16.5127	17.83	17.8846	17.5049	17.3145	17.0847	17.2512	15.8727	15.2326	17.0951	16.8484	16.8238	16.5995	15.9316	15.8606	16.7073	16.734	19.3962	18.9742	16.412	16.4415	17.805	17.4496	15.8435	16.185	18.0532	17.8965	17.4496	17.9826	17.4736	17.1946
APOA4_HUMAN	ISASAEELR	2	20.42	-0.175	-0.61	0.54716	0.37	0.54716	18.6903	19.002	20.8191	20.8113	20.2989	20.2184	20.654	20.0426	20.0951	20.2877	20.9024	20.7553	20.68	20.8727	21.0756	20.7876	19.9459	19.7207	20.5638	20.4067	19.8361	19.7955	20.343	19.9301	19.9459	20.1206	21.4676	21.8913	20.002	20.0426	20.7876	21.0756	20.002	19.9601	21.0156	20.895	21.9171	20.895	20.2066	20.002
APOA4_HUMAN	VNSFFSTFK	2	20.24	-0.21	-0.79	0.43124	0.63	0.43124	18.92	19.1357	20.9243	20.9243	19.8144	19.6835	20.2764	19.9214	20.0426	20.0559	20.8576	20.4972	20.5356	20.6628	20.7389	20.6096	19.4516	19.2696	20.2419	20.1946	19.668	19.7586	19.6731	19.5731	19.7907	19.8727	21.7471	21.6497	19.9214	20.0559	20.7389	20.8876	19.8621	19.654	20.9672	20.7471	21.3645	20.7553	20.1457	20.1206
APOA4_HUMAN	VEPYGENFNK	2	17.93	-0.143	-0.51	0.61518	0.26	0.61518	16.5311	16.8113	18.5768	18.5768	17.7667	17.5805	18.1002	17.3408	17.5951	17.68	18.4293	18.2967	18.2967	18.3145	18.5049	18.3408	17.2787	17.0426	18.0479	17.9714	17.4004	17.3321	17.6382	17.0532	17.5127	17.5805	19.3101	19.3516	17.624	17.4252	18.3101	18.5951	17.3752	17.3408	18.4616	18.3233	19.2741	18.5731	17.7731	17.6869
APOA4_HUMAN	LKEEIGKELEELR	3	19.57	-0.319	-1.09	0.28264	1.18	0.28264	18.2419	18.2232	20.0559	20.265	18.8817	18.9431	19.8757	19.597	19.1382	19.3602	20.2184	20.2419	19.7715	20.0426	19.8787	19.7173	18.7207	18.4415	19.417	19.265	18.8906	18.9573	19.1079	18.9431	19.0399	19.2673	21.502	21.5451	19.2137	19.3145	20.0292	20.2184	18.7796	19.0664	20.68	20.4676	20.8423	20.3538	19.2877	19.1679
APOA4_HUMAN	LKEEIGKELEELR	2	16.89	-0.359	-1.02	0.31278	1.04	0.31278	15.786	16.0405	17.5805	17.5356	15.8361	16.0511	17.3667	16.92	15.9269	16.68	17.624	17.5951	17.2512	17.4893	17.0532	17.1457	15.5447	15.1791	17.0211	16.5582	16.4415	16.2344	16.2269	15.4987	16.6382	16.786	19.2673	19.0506	16.2307	16.4448	17.6096	17.4576	15.669	15.8361	18.2137	17.8175	18.0372	17.8667	17.1946	16.8361
APOA4_HUMAN	IDQNVEELK	2	20.36	-0.128	-0.44	0.65872	0.2	0.65872	18.7106	19.3079	20.5451	20.9316	20.1457	20.1457	20.6096	20.0559	20.0156	20.3321	20.7389	20.7471	20.4676	20.8423	21.0559	20.7471	19.8018	19.7471	20.4972	20.5069	19.7273	19.7039	20.1704	19.7828	19.8066	20.0691	21.391	21.8689	19.9601	20.0426	20.6006	21.0292	19.8484	19.9459	20.6886	20.8034	21.7223	20.8423	20.3645	20.1457
APOA4_HUMAN	KLVPFATELHER	3	20.25	-0.249	-0.87	0.39053	0.75	0.39053	19.2558	18.8757	20.6714	20.7389	19.6114	19.528	20.7307	20.2184	19.8392	19.9601	20.9098	20.7634	20.5069	20.5545	20.7389	20.4576	19.4516	19.1825	20.3962	20.1332	19.6937	19.7173	19.8667	19.6311	19.8423	19.7796	21.9707	21.85	19.9882	19.7828	20.7876	20.7471	19.8128	19.562	21.2302	20.8423	21.5404	20.7955	20.1704	19.9024
APOA4_HUMAN	KLVPFATELHER	2	17.36	-0.389	-1.13	0.26559	1.27	0.26559	16.6382	16.2194	18.3752	18.2787	16.365	16.1477	17.5878	17.2232	16.7073	16.5716	18.2042	18.1801	17.92	17.714	17.5731	17.4576	16.1417	15.7126	17.4252	16.9545	16.8727	16.8484	16.5096	15.7885	16.9431	17.0426	19.6114	19.4913	16.9316	17.0319	18.1053	17.9488	16.7207	16.3598	18.7273	18.2419	18.6204	18.2922	17.6311	17.4576
APOA4_HUMAN	TLSLPELEQQQEQQQEQQQEQVQMLAPLES	3	19.58	-0.944	-2.45	0.01899	6.02	0.01899	17.9545	17.9882	19.64	19.8269	18.7923	18.8207	20.343	20.0426	18.8113	18.9229	NA	NA	19.113	19.5507	20.7553	20.6096	17.6937	17.2232	19.3012	19.0951	18.2558	18.606	19.5805	19.2255	19.8377	19.9156	21.5069	21.743	NA	NA	20.7056	20.895	19.8846	19.7455	19.6222	19.8408	21.2302	20.7223	NA	NA
APOA4_HUMAN	TQVNTQAEQLRR	3	17.81	0.137	0.41	0.68733	0.16	0.68733	15.5507	15.3684	18.0265	18.4576	17.9937	18.0211	18.7307	18.0585	17.9024	17.7923	18.4252	18.4656	17.8965	18.3495	18.9316	18.1002	17.6869	17.7667	18.0426	18.0211	17.2877	17.2787	17.8846	17.5582	17.2137	17.4815	18.5011	18.6903	17.3321	17.5356	17.2232	17.7796	17.4893	17.2877	18.4456	18.6347	18.92	17.4893	17.5878	17.2232
APOA4_HUMAN	TQVNTQAEQLRR	2	17.54	-0.016	-0.05	0.96189	0	0.96189	15.0447	14.8386	18.5127	18.2604	17.2604	17.1257	18.3581	17.714	17.4972	17.68	18.4129	18.4087	18.1002	18.2279	17.9601	18.0691	17.5878	16.5158	17.6731	17.3233	16.9992	17.0951	17.2696	16.8727	17.0847	17.3495	18.6096	18.4854	17.3752	17.417	17.2877	17.3836	17.2877	17.1752	18.6628	18.5988	18.0426	17.5049	17.2696	17.1155
APOA4_HUMAN	PHANEVSQK	2	16.61	-0.149	-0.3	0.76423	0.09	0.76423	14.8287	15.7099	16.6523	17.8113	16.008	16.3769	17.0951	16.4783	16.7602	16.8606	16.6096	17.417	16.1811	17.5049	16.9882	16.5893	15.3547	15.9658	16.365	17.1655	15.6297	16.1791	16.185	16.4203	15.4219	16.4576	17.5951	18.7602	15.7393	16.4767	16.2042	17.7273	15.8727	16.6662	17.3581	17.8238	18.3365	16.5642	15.8606	16.417
APOA4_HUMAN	RVEPYGENFNK	2	19.08	-0.228	-0.73	0.47222	0.53	0.47222	17.7207	17.8238	19.4815	19.0847	18.7373	18.0102	19.4129	19.3452	18.5011	18.7634	19.5299	19.4991	19.4736	19.7106	19.4149	20.002	18.5988	17.8667	19.3233	18.9459	18.3495	18.6204	18.6558	18.1307	18.6766	18.6523	20.3321	20.7876	18.6662	18.7471	19.714	19.6558	18.5318	18.7602	19.5988	19.4656	20.0951	20.1581	19.5107	18.7005
APOA4_HUMAN	RVEPYGENFNK	3	18.29	-0.091	-0.21	0.83235	0.05	0.83235	16.8846	16.7073	18.6417	18.5127	18.3145	18.2787	19.0638	18.3365	18.2137	18.1994	19.0074	18.547	18.6523	18.7892	19.1155	18.8331	17.9992	17.6662	18.6453	16.4672	17.8846	17.7471	18.4972	17.6311	17.9258	17.7987	19.7073	18.2696	17.786	17.734	18.9229	19.185	18.0479	17.7537	18.9345	18.805	19.9459	18.4536	18.1655	17.4972
APOA4_HUMAN	SLAE(+14.02)LGGHLD(+14.02)QQ(+.98)VEEFR	3	16.32	-0.298	-0.59	0.55883	0.35	0.55883	13.8435	14.8533	17.6453	18.0047	14.5922	14.6937	16.2456	15.5981	16.7731	16.9658	17.9601	17.2967	16.3971	16.1196	17.1155	17.0211	14.1908	NA	16.8113	15.8012	15.8606	14.7046	16.7471	15.4544	14.464	15.1115	16.7073	17.2696	17.2967	17.1752	15.8238	16.1733	17.7923	17.2042	17.9826	17.4004	17.2419	17.3836	14.5864	16.0785
APOA4_HUMAN	IDQNVEELKGR	2	15.96	-0.337	-1.03	0.30853	1.06	0.30853	13.7731	14.6883	16.5731	16.7471	15.4987	15.4736	16.1908	15.5507	15.7073	15.7366	16.2949	16.6096	16.3373	16.5966	15.8582	16.0426	15.4608	15.2769	15.755	15.6855	15.3887	15.5296	15.412	15.3056	15.8435	16.0868	17.6168	17.7602	15.6718	15.3752	16.624	16.5834	14.8823	15.7073	16.8113	16.8113	17.392	16.5582	15.4576	15.7783
APOA4_HUMAN	IDQTVEELR	2	18.53	-0.175	-0.57	0.57429	0.32	0.57429	16.734	17.3667	19.0319	19.3233	18.1357	18.1898	18.5694	17.6937	18.1605	18.4616	19.1507	18.9573	18.8207	19.0559	19.1655	19.002	17.9024	17.9083	18.6593	18.6132	17.9826	17.9826	18.1556	17.624	18.0585	18.3012	19.6168	19.6714	18.1002	18.3624	18.5915	19.2809	18.1257	18.2326	19.1531	19.0743	20.0426	19.0664	18.528	18.4456
APOA4_HUMAN	DKVN(+.98)SFFSTFK	2	16.97	-0.323	-0.84	0.40836	0.7	0.40836	16.3819	15.6634	18.2419	16.8846	16.5111	16.0447	17.0743	16.624	NA	16.2659	17.4087	17.4815	17.3321	17.3145	17.3408	17.4004	16.2696	15.4021	17.1655	16.7073	16.6937	16.3373	16.3478	16.0254	16.8113	16.8361	19.3211	18.5951	16.0058	16.0596	17.9826	17.3145	16.508	15.5597	17.8113	17.624	17.9258	18.0585	17.4736	17.0532
APOA4_HUMAN	SELTQQLN(+.98)ALFQDK	2	16.6	-0.087	-0.22	0.8267	0.05	0.8267	15.1236	16.4815	15.8799	NA	16.624	16.6937	17.2042	16.4862	15.8942	16.1094	16.8965	16.6096	16.7987	17.1655	17.2877	17.0211	16.5687	16.4236	16.8238	16.6662	15.9522	16.5372	16.6937	16.2099	16.6382	16.734	18.1307	18.3962	14.412	15.9499	17.528	17.6662	14.5627	15.4186	16.624	16.5864	17.5951	16.8484	16.9658	17.0532
APOA4_HUMAN	TQVS(sub N)TQAEQLR	2	19.13	-2.415	-2.51	0.02862	6.3	0.02862	17.1457	17.4893	NA	NA	NA	NA	NA	NA	NA	NA	NA	NA	NA	NA	NA	NA	NA	NA	NA	NA	NA	NA	NA	NA	NA	NA	20.2066	20.3645	NA	NA	19.1432	19.3709	NA	NA	NA	NA	20.0951	19.2137	NA	NA
APOA4_HUMAN	LVPFATELHER	2	17.95	-0.246	-0.81	0.42245	0.66	0.42245	17.2232	17.0847	18.9287	18.6628	17.4893	17.0319	17.9373	17.7073	17.2604	17.6869	18.5805	NA	18.392	18.547	18.3581	18.1257	16.8846	16.7731	17.977	17.7667	17.2787	17.3667	16.9316	16.8846	17.7731	17.7537	19.816	19.3473	17.8423	17.6311	18.6347	18.3581	17.1357	NA	18.8965	NA	19.0847	18.7987	18.0265	18.1556
APOA4_HUMAN	LGEVN(+.98)TYAGDLQK	2	17.47	-0.196	-0.68	0.50299	0.46	0.50299	16.0426	16.208	17.7667	18.1002	17.0319	16.9431	17.5204	17.0638	17.0951	17.0211	18.2184	18.3277	17.9083	18.1002	18.0899	17.9316	16.8965	16.7471	17.3581	17.1457	16.6382	16.7987	17.0638	17.0102	16.7602	17.0211	19.2489	19.3962	16.7471	16.9882	17.977	18.2558	16.7207	16.8361	18.1104	17.9545	18.6024	18.2184	17.528	17.5507
APOA4_HUMAN	Q(-17.03)LTPYAQR	2	17.42	-0.145	-0.44	0.66256	0.19	0.66256	16.093	16.0764	17.3408	NA	17.92	17.6382	17.2604	16.7987	17.5049	17.1946	NA	17.3667	18.2042	17.6731	18.2604	17.734	17.1357	17.392	17.5049	17.1053	17.0951	16.8727	17.4576	16.9992	16.977	16.0847	18.7173	18.4211	17.185	17.0426	18.3056	18.1801	17.1946	16.5296	17.9601	17.8361	18.9488	17.7667	17.0532	17.1752
APOA4_HUMAN	LNHQLEGLTFQM(+15.99)K	3	16.09	-0.232	-0.6	0.5504	0.36	0.5504	NA	15.4576	14.9153	15.7576	16.1053	16.4252	NA	15.4054	16.3547	16.6523	16.0596	16.3286	16.068	16.6937	15.3547	15.863	15.7018	16.2251	16.1791	NA	15.6125	16.3339	14.8138	15.9408	15.5204	16.734	17.0743	17.4972	15.6439	15.6297	15.8509	16.734	NA	15.5775	16.9316	16.4972	17.3408	16.4137	15.3718	16.1635
APOA4_HUMAN	VN(+.98)SFFSTFK	2	17.48	-0.235	-0.71	0.47883	0.51	0.47883	15.9815	16.977	16.4576	17.786	16.9545	16.9431	17.6523	17.2967	17.0426	17.1357	18.3012	18.0847	18.0585	18.1507	18.1053	18.1206	16.7073	16.6523	17.3667	17.5204	16.977	17.1257	16.9083	16.786	17.1457	17.3056	19.1946	19.1206	16.8484	16.8113	18.2604	18.1407	16.9545	16.9992	18.185	17.7923	18.734	17.9826	17.6024	17.1155
APOA4_HUMAN	LNHQ(+.98)LEGLTFQMK	3	15.96	-0.176	-0.54	0.59383	0.29	0.59383	14.0102	NA	16.68	16.5937	15.4054	NA	15.6325	NA	15.412	15.7126	16.8484	16.3819	15.8965	16.2567	16.9658	NA	15.1477	14.7471	16.1811	16.0189	15.3198	15.3684	15.7126	15.2841	NA	15.4448	17.1053	17.5731	15.8557	15.7987	16.3021	16.2823	15.0532	NA	16.4672	15.8846	16.7731	16.6662	16.1576	15.8263
APOA4_HUMAN	RVEPYGEN(+.98)FNK	2	14.67	-0.4	-0.88	0.38537	0.77	0.38537	12.5651	NA	15.3512	15.4831	13.6211	NA	NA	13.6439	14.1596	14.3373	15.464	15.2175	15.1984	15.5265	15.3853	15.1437	13.5746	NA	15.0743	13.3987	14.1984	13.4767	13.9926	13.0379	14.3373	13.4512	16.786	16.5537	14.7419	NA	15.5477	15.365	NA	13.9567	15.669	NA	15.7099	15.768	14.3786	14.0014
APOA4_HUMAN	PFATELHER	2	16.51	-0.093	-0.16	0.87226	0.03	0.87226	14.7471	16.1417	NA	17.6168	15.8037	16.472	16.2512	16.093	16.5951	17.0426	16.1576	17.1257	15.9658	17.5657	17.0743	16.624	15.0992	16.3039	16.2769	16.8484	14.8337	16.3735	14.9246	16.2475	15.412	16.7207	17.5127	18.5507	NA	15.9177	16.1674	17.7005	NA	16.253	17.185	17.5432	18.2877	16.5065	16.2567	NA
APOA4_HUMAN	A(+57.02)LVQQMEQLR	2	15.4	-0.498	-1.16	0.25363	1.35	0.25363	13.3718	NA	14.9792	15.2659	14.5265	15.0405	NA	NA	15.2363	15.0232	16.6662	16.0868	16.2118	16.3904	15.9012	15.7911	14.7153	14.5326	13.6662	NA	14.4893	14.4512	14.8138	14.7419	14.768	15.6964	17.3581	17.417	NA	14.863	16.624	16.8238	14.5922	14.2512	16.6523	NA	16.7471	15.7046	14.7576	NA
APOA4_HUMAN	LLPHAN(+.98)EVSQK	2	14.74	-0.048	-0.13	0.90074	0.02	0.90074	NA	NA	15.6718	14.8965	14.0951	13.6662	15.1074	14.3443	14.6211	14.4448	15.4987	15.5805	15.24	15.2023	15.2175	15.5049	13.9837	12.8494	14.7099	14.0014	14.0447	13.9748	14.3233	NA	14.2805	14.4512	16.2549	16.2512	14.0951	14.0868	15.5864	15.1556	13.5981	13.6211	15.6991	15.1946	16.0426	15.2913	14.7313	13.9106
APOA4_HUMAN	EAVE(+21.98)HLQK	2	13.59	-0.864	-1.88	0.06715	3.55	0.06715	13.7207	13.6883	12.8317	15.0276	NA	12.0396	13.8823	13.3853	12.8138	12.9961	13.9748	13.8435	14.2137	13.9293	12.6551	12.1293	11.8956	11.5746	13.5864	12.577	14.1196	13.6883	NA	NA	14.0014	14.1752	15.718	14.1674	12.6991	12.7524	14.464	14.0189	13.2877	12.9819	13.8337	NA	13.9012	14.2512	15.1713	15.1674
APOA4_HUMAN	LLPHANE(+21.98)VSQK	2	14.79	-0.614	-1.42	0.16529	2.01	0.16529	15.7046	14.92	NA	NA	14.1115	15.0014	14.9476	15.2622	13.3718	NA	15.0014	14.365	15.2251	15.8037	13.5142	13.1938	13.3581	NA	14.3373	13.6096	15.3021	14.5746	NA	NA	15.4054	15.3478	15.0992	16.1053	13.2046	NA	15.0014	15.2137	14.1033	14.0102	NA	14.6096	15.4544	15.1674	16.786	16.2769
APOA4_HUMAN	RRVEPYGENFNK	3	14.5	0.08	0.14	0.88796	0.02	0.88796	11.7482	11.8533	15.0659	14.5142	13.8238	14.2438	15.0868	14.6268	14.392	14.4893	15.5922	15.4415	14.1674	15.3198	16.1397	14.726	14.3853	13.118	15.6154	14.4956	12.5142	NA	15.6354	13.7099	13.5387	13.6096	16.5065	16.8846	12.5507	NA	15.1196	15.4799	13.4252	13.0735	15.3581	15.624	16.0722	14.8386	NA	13.7099
APOA4_HUMAN	TQVS(sub N)TQAEQLRR	2	17	-2.583	-2.85	0.01548	8.14	0.01548	15.1556	14.9658	NA	NA	NA	NA	NA	NA	NA	NA	NA	NA	NA	NA	NA	NA	NA	NA	NA	NA	NA	NA	NA	NA	NA	NA	18.3624	18.2372	NA	NA	17.1556	17.0638	NA	NA	NA	NA	17.8606	17.185	NA	NA
APOA4_HUMAN	EVSADQVATVMWDYFSQLSNNAK	2	15.5	-0.745	-0.69	0.49953	0.47	0.49953	NA	NA	17.714	15.718	NA	NA	NA	NA	NA	NA	14.0102	15.5018	15.8213	14.4767	NA	NA	NA	NA	14.3163	13.4252	NA	NA	NA	NA	NA	NA	18.3277	18.1605	NA	NA	15.1437	13.4767	NA	NA	NA	NA	15.4576	15.5204	15.464	15.392
APOA4_HUMAN	ALVQQME(+21.98)QLR	2	14.88	-0.976	-1.45	0.1677	2.1	0.1677	14.9792	14.9748	NA	NA	NA	NA	NA	13.7936	NA	NA	NA	NA	14.1196	15.1196	NA	NA	13.7731	NA	NA	NA	14.3373	14.9385	NA	NA	14.8823	15.2769	NA	NA	NA	NA	NA	NA	NA	NA	NA	NA	NA	NA	16.4496	15.8703
APOA4_HUMAN	DKVNSFFSTFK	2	18.91	-0.489	-1.19	0.243	1.43	0.243	17.6731	NA	19.5601	18.8081	NA	17.9316	NA	18.3878	NA	NA	19.3408	19.1777	19.3962	19.0559	18.9573	19.002	18.0743	17.4496	NA	NA	NA	NA	NA	NA	18.6382	NA	20.6886	20.2302	NA	17.9714	19.7747	19.2018	18.0426	NA	NA	19.4556	NA	19.3365	18.8906	NA
APOA4_HUMAN	K(+57.02)LVPFATELHER	3	14.96	-1.21	-2	0.05854	4	0.05854	NA	NA	NA	NA	NA	NA	14.3092	13.5864	NA	NA	14.9339	15.3581	15.3198	15.0102	13.6551	13.6883	13.0668	NA	NA	NA	NA	NA	NA	NA	13.5018	NA	17.3836	16.6523	NA	NA	15.6937	15.9223	NA	NA	15.5204	14.8582	15.6551	15.2549	NA	NA
APOA4_HUMAN	ISASAE(+21.98)ELR	2	15.05	-1.455	-1.93	0.06888	3.74	0.06888	15.3819	14.9431	NA	NA	NA	NA	NA	NA	NA	NA	NA	NA	15.4219	NA	NA	NA	NA	10.7566	14.5265	NA	15.392	14.6154	NA	NA	15.7911	15.3092	15.1277	14.5746	NA	NA	15.5477	NA	NA	NA	NA	NA	NA	15.1277	16.786	16.4415
APOA4_HUMAN	LLPHANEVSQ(+.98)K	2	13.76	-0.409	-0.85	0.40269	0.72	0.40269	NA	NA	14.2512	13.9658	13.0498	12.8823	13.2	13.5864	13.3021	13.1098	14.2659	14.1437	14.6991	NA	13.9476	NA	NA	11.888	13.6773	NA	13.0172	12.0396	NA	NA	13.464	13.7834	16.977	15.7393	NA	12.6662	NA	14.0014	NA	NA	14.0362	13.6325	15.2769	NA	13.3987	13.6325
APOA4_HUMAN	ALVQQM(+15.99)EQLR	2	15.03	-0.342	-0.68	0.50191	0.47	0.50191	NA	14.5567	13.6883	NA	NA	15.959	14.6828	15.0405	NA	NA	NA	NA	NA	16.2641	14.8188	14.508	14.5326	15.1196	13.9837	15.4544	NA	15.1674	NA	NA	NA	16.1477	NA	NA	NA	13.7731	NA	15.968	NA	14.7153	NA	NA	NA	15.8088	NA	15.3512
APOA4_HUMAN	LGEVNTYAGD(+21.98)LQK	2	14.91	-0.782	-1.11	0.27898	1.24	0.27898	16.3971	14.8037	NA	NA	13.3163	13.0785	NA	13.464	NA	NA	NA	NA	14.7987	NA	15.9153	NA	NA	NA	13.7313	NA	15.0145	14.9748	NA	NA	14.7419	15.0785	NA	NA	NA	NA	14.8823	NA	NA	NA	NA	NA	NA	13.9926	17.5878	16.8606
APOA4_HUMAN	LNHQLEGLTFQMK(+57.02)	3	15.44	-0.244	-0.41	0.68555	0.17	0.68555	NA	NA	NA	NA	NA	NA	NA	14.8727	NA	NA	15.786	15.786	15.4544	15.8894	14.7731	15.5326	NA	NA	NA	NA	NA	NA	NA	NA	14.2949	14.5507	NA	16.9658	NA	NA	14.9246	15.8918	NA	NA	15.464	NA	NA	16.0276	NA	NA
APOA4_HUMAN	RQLTPYAQR	2	15.03	-0.036	-0.07	0.94185	0.01	0.94185	NA	NA	16.0638	15.913	14.2659	NA	NA	NA	14.1115	NA	15.2061	NA	14.9106	15.2805	14.9703	15.3304	13.8238	NA	14.8037	NA	13.5627	NA	13.7313	NA	NA	NA	16.734	16.624	NA	NA	14.7885	15.1236	NA	NA	NA	NA	15.0276	15.2949	NA	NA
APOA4_HUMAN	ENADSLQ(+.98)ASLRPHADELK	3	15.71	-0.774	-0.86	0.39524	0.74	0.39524	15.7153	15.7834	14.5507	NA	16.0847	NA	NA	NA	NA	NA	17.4893	14.3163	15.6579	14.6495	NA	14.2659	NA	15.959	NA	13.3987	16.093	NA	16.0426	15.8263	NA	13.7313	16.8361	18.5127	16.1216	16.2156	17.4415	15.0532	NA	15.9246	15.1397	17.4334	NA	NA	16.4054	13.7419
APOA4_HUMAN	LGEVNTYP(sub A)GDLQK	2	15.1	0.024	0.03	0.97479	0	0.97479	14.5627	NA	NA	NA	NA	15.3127	15.508	13.4252	NA	NA	NA	NA	16.1216	16.1655	16.3836	16.1357	13.5265	11.8218	16.0297	15.8965	15.5716	15.4767	15.2288	15.1713	15.2985	13.1908	NA	NA	14.1033	NA	NA	16.2512	NA	13.4893	NA	NA	NA	NA	16.3598	16.2512
APOA4_HUMAN	SLAPYAQD(+21.98)TQEK	2	16.23	-0.905	-1.55	0.13641	2.42	0.13641	16.5878	16.3286	NA	NA	NA	NA	16.4087	NA	NA	NA	NA	NA	15.5049	16.1556	NA	NA	NA	NA	NA	13.412	16.3718	16.0189	NA	NA	16.68	16.5265	16.6523	NA	NA	NA	16.7207	16.2023	NA	NA	NA	NA	NA	15.5018	17.5356	17.0532
APOA4_HUMAN	LAPLAE(+21.98)DVR	2	15.06	-0.398	-0.34	0.74066	0.12	0.74066	NA	NA	NA	NA	NA	NA	NA	NA	NA	NA	NA	NA	NA	14.6096	NA	NA	NA	NA	NA	NA	NA	NA	NA	NA	14.2586	NA	NA	NA	NA	NA	NA	NA	NA	NA	NA	NA	NA	NA	15.6662	15.7046
APOA4_HUMAN	LVQQMEQLR	2	17.55	-1.511	-1.04	0.34359	1.09	0.34359	NA	NA	NA	NA	NA	NA	NA	NA	NA	NA	NA	NA	NA	NA	NA	NA	NA	NA	NA	16.7987	NA	NA	NA	NA	NA	NA	NA	18.3101	NA	NA	NA	NA	NA	NA	NA	NA	NA	NA	NA	NA
APOA4_HUMAN	IDQNVE(+21.98)ELK	2	15.9	-1.658	-1.56	0.16087	2.44	0.16087	15.4318	15.392	NA	NA	NA	NA	15.6125	NA	NA	NA	NA	NA	NA	NA	NA	NA	NA	NA	NA	NA	NA	NA	NA	NA	NA	NA	NA	NA	NA	NA	NA	NA	NA	NA	NA	NA	NA	NA	17.1655	NA
APOA4_HUMAN	SELTQQ(+.98)LNALFQDK	3	16.09	-1.82	-2.06	0.07285	4.23	0.07285	NA	NA	NA	NA	NA	NA	NA	14.7366	NA	16.253	NA	NA	NA	15.1033	NA	NA	NA	NA	NA	NA	NA	NA	NA	NA	NA	NA	NA	NA	NA	NA	NA	NA	NA	NA	17.8846	NA	NA	16.4846	NA	NA
APOA4_HUMAN	LLP(+13.98)HANEVSQK	2	14.7	NA	NA	NA	NA	NA	NA	NA	NA	NA	NA	NA	NA	NA	NA	NA	NA	NA	NA	NA	NA	NA	NA	NA	NA	NA	NA	NA	NA	NA	NA	NA	14.7046	NA	NA	NA	NA	NA	NA	NA	NA	NA	NA	NA	NA	NA
APOB_HUMAN	NLQNNAEWVYQGAIR	3	17.74	-0.414	-0.74	0.46357	0.55	0.46357	18.7731	17.7667	18.2604	16.2194	17.5127	16.6382	18.528	17.786	17.624	17.6523	18.6593	17.8113	18.8081	17.8175	16.7602	17.2042	16.7073	14.887	18.1801	16.624	19.0184	18.2137	16.68	NA	18.4004	17.7796	18.2372	16.4799	18.2512	17.5356	18.4815	17.3495	18.7471	17.8238	18.2326	17.6731	17.7923	18.3878	18.6766	17.8113
APOB_HUMAN	NLQNNAEWVYQGAIR	2	17.42	-0.61	-0.92	0.36399	0.84	0.36399	19.0238	18.1507	17.6937	14.3163	16.9083	16.2061	18.4375	17.0638	16.8965	17.6523	18.547	16.92	18.6417	17.5731	16.6662	16.5356	15.8582	14.6325	17.805	16.0701	19.0612	18.1507	15.5567	NA	18.5242	17.9083	17.4252	15.6855	17.7073	17.5805	17.9488	17.1556	18.6311	17.8484	17.8787	17.4087	17.6453	18.1704	19.1155	18.4252
APOB_HUMAN	VPSYTLILPSLELPVLHVPR	3	16	1.618	1.2	0.25767	1.44	0.25767	NA	NA	NA	NA	NA	NA	NA	NA	18.2137	18.4496	NA	14.6154	NA	NA	NA	NA	NA	NA	NA	NA	NA	NA	NA	12.3554	NA	NA	NA	16.4104	NA	NA	16.1694	15.7783	NA	NA	NA	NA	NA	NA	NA	NA
APOB_HUMAN	ATGVLYDYVNK	2	16.05	2.436	2.04	0.07978	4.16	0.07978	NA	NA	NA	NA	NA	NA	NA	NA	17.1257	17.4087	NA	NA	NA	NA	NA	NA	NA	NA	NA	NA	NA	NA	NA	NA	NA	NA	NA	NA	NA	NA	14.8582	14.8037	NA	NA	NA	NA	NA	NA	NA	NA
APOB_HUMAN	TSSFALNLPTLPEVK	2	16.5	2.153	1.65	0.14938	2.71	0.14938	NA	NA	NA	NA	NA	NA	NA	NA	17.1155	17.3145	NA	NA	NA	NA	NA	NA	NA	NA	NA	NA	NA	NA	NA	NA	NA	NA	NA	NA	NA	NA	15.0617	NA	NA	NA	NA	NA	NA	NA	NA	NA
APOB_HUMAN	IADFELPTIIVPEQTIEIPSIK	3	15.15	1.524	1.72	0.11328	2.95	0.11328	NA	NA	NA	NA	NA	NA	NA	NA	17.4415	17.5507	14.1517	NA	NA	NA	NA	NA	NA	NA	NA	NA	NA	NA	NA	NA	NA	NA	NA	13.8727	NA	NA	14.3512	14.7471	14.2949	NA	NA	NA	14.8037	NA	NA	NA
APOB_HUMAN	SVSDGIAALDLNAVANK	2	16.77	NA	NA	NA	NA	NA	NA	NA	NA	NA	NA	NA	NA	NA	16.9083	16.624	NA	NA	NA	NA	NA	NA	NA	NA	NA	NA	NA	NA	NA	NA	NA	NA	NA	NA	NA	NA	NA	NA	NA	NA	NA	NA	NA	NA	NA	NA
APOB_HUMAN	VSALLTPAEQTGTWK	2	16.39	NA	NA	NA	NA	NA	NA	NA	NA	NA	NA	NA	NA	NA	16.24	16.5356	NA	NA	NA	NA	NA	NA	NA	NA	NA	NA	NA	NA	NA	NA	NA	NA	NA	NA	NA	NA	NA	NA	NA	NA	NA	NA	NA	NA	NA	NA
APOB_HUMAN	YENYELTLK	2	15.09	NA	NA	NA	NA	NA	NA	NA	NA	NA	NA	NA	NA	NA	15.1196	15.0617	NA	NA	NA	NA	NA	NA	NA	NA	NA	NA	NA	NA	NA	NA	NA	NA	NA	NA	NA	NA	NA	NA	NA	NA	NA	NA	NA	NA	NA	NA
APOB_HUMAN	VNWEEEAASGLLTSLKDNVPK	3	15.66	2.543	1.94	0.0985	3.78	0.0985	NA	NA	NA	NA	NA	NA	NA	NA	17.3581	NA	NA	NA	NA	NA	NA	NA	NA	NA	NA	NA	NA	NA	NA	NA	NA	NA	NA	NA	NA	NA	14.7153	14.9153	NA	NA	NA	NA	NA	NA	NA	NA
APOB_HUMAN	DFSLWEK	2	15.47	0.09	0.16	0.87525	0.03	0.87525	NA	NA	NA	NA	NA	NA	NA	15.0145	NA	NA	NA	16.1615	NA	NA	NA	15.4415	NA	NA	NA	NA	NA	NA	NA	15.2622	NA	NA	NA	16.5612	NA	NA	15.2023	15.4987	NA	15.049	NA	NA	NA	15.7706	NA	14.7099
APOB_HUMAN	FSVPAGIVIPSFQALTAR	3	16.2	NA	NA	NA	NA	NA	NA	NA	NA	NA	NA	NA	NA	NA	15.9036	16.4956	NA	NA	NA	NA	NA	NA	NA	NA	NA	NA	NA	NA	NA	NA	NA	NA	NA	NA	NA	NA	NA	NA	NA	NA	NA	NA	NA	NA	NA	NA
APOB_HUMAN	HSITNPLAVLC(+57.02)EFISQSIK	3	16.2	NA	NA	NA	NA	NA	NA	NA	NA	NA	NA	NA	NA	NA	15.887	16.5204	NA	NA	NA	NA	NA	NA	NA	NA	NA	NA	NA	NA	NA	NA	NA	NA	NA	NA	NA	NA	NA	NA	NA	NA	NA	NA	NA	NA	NA	NA
APOB_HUMAN	TEVIPPLIENR	2	16.58	2.404	1.73	0.12554	3	0.12554	NA	NA	NA	NA	NA	NA	NA	NA	17.6662	17.8906	NA	NA	NA	NA	NA	NA	NA	NA	NA	NA	NA	NA	NA	NA	NA	NA	NA	NA	NA	NA	15.8188	14.9293	NA	NA	NA	NA	NA	NA	NA	NA
APOB_HUMAN	VQGVEFSHR	2	13.44	NA	NA	NA	NA	NA	NA	NA	NA	NA	NA	NA	NA	NA	13.5018	13.3718	NA	NA	NA	NA	NA	NA	NA	NA	NA	NA	NA	NA	NA	NA	NA	NA	NA	NA	NA	NA	NA	NA	NA	NA	NA	NA	NA	NA	NA	NA
APOB_HUMAN	SVSLPSLDPASAK	2	17.63	0.383	0.29	0.77857	0.09	0.77857	NA	NA	NA	NA	NA	NA	NA	NA	17.8361	17.68	NA	NA	NA	NA	NA	NA	NA	NA	NA	NA	NA	NA	NA	NA	NA	NA	NA	NA	NA	NA	NA	NA	NA	NA	NA	17.3752	NA	NA	NA	NA
APOB_HUMAN	FVTQAEGAK	2	13.97	NA	NA	NA	NA	NA	NA	NA	NA	NA	NA	NA	NA	NA	NA	13.9658	NA	NA	NA	NA	NA	NA	NA	NA	NA	NA	NA	NA	NA	NA	NA	NA	NA	NA	NA	NA	NA	NA	NA	NA	NA	NA	NA	NA	NA	NA
APOB_HUMAN	LTISEQNIQR	2	14.06	NA	NA	NA	NA	NA	11.2935	NA	NA	NA	NA	NA	NA	NA	15.4383	15.4415	NA	NA	NA	NA	NA	NA	NA	NA	NA	NA	NA	NA	NA	NA	NA	NA	NA	NA	NA	NA	NA	NA	NA	NA	NA	NA	NA	NA	NA	NA
APOB_HUMAN	EFNLQNMGLPDFHIPENLFLK	3	14.31	NA	NA	NA	NA	NA	NA	NA	NA	NA	NA	NA	NA	NA	14.3092	NA	NA	NA	NA	NA	NA	NA	NA	NA	NA	NA	NA	NA	NA	NA	NA	NA	NA	NA	NA	NA	NA	NA	NA	NA	NA	NA	NA	NA	NA	NA
APOC1_HUMAN	EWFSETFQK	2	17.93	-0.228	-0.45	0.65611	0.2	0.65611	15.8823	15.8727	18.68	18.6096	17.6662	17.3321	17.2326	16.9431	18.547	18.5507	19.7089	19.4815	18.3624	18.4252	18.2184	18.417	NA	NA	NA	15.7153	18.8965	18.9573	17.6168	17.6024	18.4854	18.3452	20.4775	20.343	17.7731	17.7731	19.647	19.6937	15.8989	16.2732	18.7667	18.6593	18.4129	17.7602	14.2288	14.2213
APOC1_HUMAN	LKEFGNTLEDK	2	17.43	-0.059	-0.11	0.91272	0.01	0.91272	15.4252	15.6154	17.7796	18.0047	17.1357	16.7731	16.624	15.7099	17.4815	17.8727	18.8144	18.6488	17.7073	17.5731	17.2877	17.5951	NA	NA	NA	NA	18.265	18.0479	17.0951	15.8799	17.8238	18.0211	19.7586	19.3624	16.9083	17.0211	18.83	19.1181	NA	14.6154	18.209	18.0899	17.83	17.4656	NA	14.0701
APOC1_HUMAN	MREWFSETFQK	3	17.54	-0.894	-1.64	0.1099	2.68	0.1099	14.8775	14.2288	18.0319	18.265	16.9083	16.4576	16.5065	16.5142	17.7273	17.7207	19.5713	19.2137	17.7923	17.7406	17.9258	17.5731	NA	NA	NA	14.4448	18.528	18.0638	17.2967	16.8846	17.9024	17.805	20.4676	20.1946	17.5432	17.2696	19.1655	19.3034	14.5447	15.0276	18.6276	18.1898	18.3145	17.4087	NA	NA
APOC1_HUMAN	MREWFSETFQK	2	16.49	-0.767	-1.29	0.20525	1.68	0.20525	NA	NA	17.2232	16.6662	14.8287	13.8138	NA	14.0701	15.7808	16.1176	18.2466	17.9826	16.4301	16.1576	15.6154	16.3304	NA	NA	NA	NA	17.3056	16.8113	14.6495	14.5142	16.5127	16.4219	19.5878	18.9937	15.5477	NA	18.2184	17.7602	NA	NA	17.1155	16.6382	NA	15.959	NA	NA
APOC1_HUMAN	LKEFGN(+.98)TLEDK	2	15.15	-0.841	-1.92	0.06423	3.67	0.06423	16.1517	15.2769	NA	NA	13.8337	13.6325	14.7207	NA	NA	NA	15.2877	14.997	15.0701	14.5746	NA	13.9012	13.5018	NA	14.6439	NA	16.6053	15.5537	13.4252	NA	16.1791	16.049	NA	14.1908	15.412	15.6125	15.3684	15.1984	15.2175	14.3233	16.3039	15.9431	NA	15.5687	16.92	15.9748
APOC1_HUMAN	EFGNTLEDK	2	18.41	-0.701	-1.37	0.18307	1.87	0.18307	16.4448	NA	18.2419	18.3495	NA	NA	18.4087	17.2137	18.0319	18.8876	18.7106	18.9882	17.6382	18.2372	NA	18.606	NA	NA	NA	NA	18.5915	18.8817	18.6382	17.2137	NA	18.8936	NA	20.0292	NA	NA	18.83	19.4596	NA	NA	18.5356	NA	18.1457	18.3752	NA	NA
APOC1_HUMAN	IKQSELSAK	2	12.21	NA	NA	NA	NA	NA	NA	NA	NA	NA	NA	NA	NA	NA	NA	NA	NA	NA	NA	NA	NA	NA	NA	NA	NA	NA	NA	10.6073	NA	NA	10.4305	NA	14.464	14.2061	NA	NA	11.7056	11.8611	NA	NA	NA	NA	NA	NA	NA	NA
[truncated: 6,311 more rows]
