# Supplementary material for: Analysis of the Cerebrospinal Fluid Proteome in Alzheimer's Disease
Source: PLoS One. 2016 Mar 7;11(3):e0150672. doi: 10.1371/journal.pone.0150672 (PMC4780771; doi:10.1371/journal.pone.0150672)
Supplement: S16 DataFile — (XLSX) [file pone.0150672.s016.xlsx]

## Sheet: PEAKS_reference_normalized_data
S16 DataFile. PEAKS reference normalized data quantification data.
Protein (Uniprot ID)	Peptide	Charge	A	Coef	t	p.value	F	F.p.value	AD1_1	AD1_2	AD2_1	AD2_2	AD3_1	AD3_2	AD4_1	AD4_2	AD5_1	AD5_2	AD6_1	AD6_2	AD7_1	AD7_2	AD8_1	AD8_2	AD9_1	AD9_2	AD10_1	AD10_2	C1_1	C1_2	C2_1	C2_2	C3_1	C3_2	C4_1	C4_2	C5_1	C5_2	C6_1	C6_2	C7_1	C7_2	C8_1	C8_2	C9_1	C9_2	C10_1	C10_2
1433E_HUMAN	LIC(+57.02)C(+57.02)DILDVLDK	2	15.81	0.335	1.64	0.10902	2.7	0.10902	15.5457	15.6867	16.8133	16.7339	15.6297	15.6197	15.1871	15.0499	16.3395	16.2833	16.2709	16.3438	15.2995	15.6049	16.1736	15.5951	16.1158	16.2305	16.1425	15.8949	15.8508	15.9342	15.6155	15.7772	16.1996	16.1144	NA	NA	15.8298	15.4757	NA	14.6072	15.6056	15.5786	16.0238	15.7546	NA	15.1038	15.4111	15.7078
1433Z_HUMAN	DSTLIMQLLR	2	17.06	0.202	0.96	0.34308	0.92	0.34308	16.8604	16.6272	17.7021	17.8661	16.8421	16.8536	16.7934	16.7426	17.5395	17.543	17.6251	17.4518	17.0326	16.6459	17.4812	17.3752	17.1307	16.4009	17.4166	17.2197	17.4996	16.882	17.4188	17.2588	17.4355	17.2382	15.7622	15.766	17.4632	17.1368	16.5968	16.6744	17.3049	16.9863	16.9772	16.476	16.593	16.5456	17.5729	17.5289
1433Z_HUMAN	TAFDEAIAELDTLSEESYK	3	16.33	0.261	0.88	0.38623	0.77	0.38623	15.6302	15.9343	17.3111	17.5413	15.2319	15.8377	16.1351	16.3683	17.2069	17.1458	17.3695	17.2272	16.2617	16.2472	17.1521	17.185	15.8579	14.3693	16.7059	16.5894	15.8579	16.1438	15.738	16.0003	16.4235	16.6696	14.782	14.5318	16.7263	16.7298	15.9955	16.5059	16.7314	16.2627	16.2868	16.4443	15.8112	16.0817	17.2015	17.1556
1433Z_HUMAN	FLIPNASQAESK	2	15.65	0.496	2.37	0.02334	5.61	0.02334	NA	NA	16.4035	16.4266	15.618	15.6744	15.0688	15.7462	16.4099	16.0579	16.0945	15.8273	15.2434	15.294	16.018	15.9725	15.8681	16.2165	15.888	16.1613	15.5941	15.2131	15.8476	15.8848	15.2648	15.329	NA	NA	15.8525	15.3863	NA	15.2204	15.0967	15.2256	14.9373	15.2671	14.9985	14.6465	15.8233	16.2034
1433Z_HUMAN	DIC(+57.02)NDVLSLLEK	2	16.41	0.055	0.25	0.80739	0.06	0.80739	15.9912	16.0956	17.1128	NA	15.8595	16.0035	15.9422	16.1901	16.9755	16.8541	16.9859	17.3156	16.7743	16.7192	16.9799	16.8727	15.1243	15.1395	16.5354	16.199	16.0345	16.4491	16.6895	16.4248	16.1605	16.7809	15.637	NA	16.7263	16.9291	16.4753	16.3828	16.4431	16.4616	NA	NA	15.8363	15.9693	16.6769	16.8646
1433Z_HUMAN	NLLSVAYK	2	16.88	0.31	1.31	0.19709	1.73	0.19709	16.6773	16.3455	17.248	17.1964	17.0577	17.102	16.4838	16.8798	17.249	17.0405	NA	17.1887	16.6913	16.5379	NA	17.3752	17.3382	17.5347	16.9867	17.1493	17.2923	16.9613	17.4969	17.4019	17.437	16.9139	15.483	NA	NA	17.0453	16.5674	15.418	16.7427	NA	16.5186	16.6343	16.362	16.469	16.962	17.1235
1433Z_HUMAN	SVTEQGAELSNEER	2	14.72	0.604	2.03	0.05345	4.1	0.05345	NA	NA	NA	14.8155	14.0705	14.843	14.7428	14.8343	15.5597	15.7983	NA	15.0903	14.5481	14.4904	15.1485	15.0785	14.4649	15.342	14.8439	NA	NA	14.1904	14.9141	15.3367	14.1357	14.7615	NA	NA	NA	NA	14.2011	NA	NA	14.4293	13.2514	NA	NA	NA	NA	14.3705
1A24_HUMAN	WAAVVVPSGEEQR	2	15.61	-1.71	-3.29	0.00394	10.86	0.00394	15.948	16.2532	NA	NA	NA	NA	15.6135	15.7892	NA	13.9503	14.1869	NA	NA	NA	NA	12.9855	NA	NA	14.0405	14.8978	16.2141	16.3268	16.3095	16.3245	NA	NA	NA	NA	NA	NA	17.7785	17.6315	NA	15.7642	NA	NA	NA	15.421	NA	NA
1A24_HUMAN	DGEDQTQDTELVETRPAGDGTFQK	3	14.94	-0.261	-0.41	0.69231	0.16	0.69231	15.2928	NA	NA	NA	NA	NA	15.3208	16.0469	NA	NA	NA	NA	NA	NA	NA	NA	NA	NA	NA	12.8056	14.8256	14.9813	15.1911	15.4191	NA	NA	NA	NA	NA	NA	15.2011	15.1962	NA	14.1118	NA	NA	NA	NA	NA	NA
4F2_HUMAN	GQSEDPGSLLSLFR	2	15.86	0.187	0.89	0.38086	0.79	0.38086	16.0019	16.5002	15.5685	15.5191	16.049	15.8054	15.7479	16.1384	16.0796	16.014	15.543	15.8491	16.1679	15.7247	16.186	16.2787	15.6835	15.6776	15.857	16.1943	16.5421	16.0269	15.9745	15.981	16.0204	15.8743	NA	14.7109	16.2307	15.9767	15.3909	15.2868	16.5756	16.3902	15.8032	15.1488	15.6365	16.0592	14.8484	15.396
4F2_HUMAN	IGDLQAFQGHGAGNLAGLK	3	14.92	-0.442	-0.88	0.39648	0.77	0.39648	15.2037	NA	13.9435	NA	NA	NA	NA	NA	NA	14.7616	NA	NA	15.1679	14.1424	NA	NA	NA	NA	14.9602	NA	NA	NA	NA	NA	NA	NA	NA	NA	15.834	14.9676	14.8275	NA	15.4949	NA	14.8244	NA	NA	NA	NA	NA
7B2_HUMAN	SVPHFSDEDKDPE	3	21.06	0.397	2.33	0.02504	5.41	0.02504	20.8839	21.1265	20.9893	21.3473	21.401	21.5183	21.4422	21.257	21.3886	21.4524	20.7957	20.8558	21.0385	21.2984	21.3857	21.0691	21.5865	21.7735	21.1312	21.3782	20.9621	20.9965	21.121	20.9437	21.0793	21.2495	19.7681	20.2565	21.02	21.1246	20.2779	20.6722	21.109	21.1872	20.978	21.124	21.3447	20.8613	20.5885	20.5144
7B2_HUMAN	SVPHFSDEDKDPE	2	20.53	0.334	2.26	0.02917	5.11	0.02917	20.799	20.8395	20.5039	20.5838	20.6372	20.4039	20.8196	20.7571	20.7739	20.8803	20.4272	20.4305	20.8584	20.8107	20.553	20.7796	20.9894	20.6789	20.7648	20.6518	20.7636	20.6643	20.2196	20.1518	20.7971	20.8117	19.5056	19.4757	20.5288	20.5295	20.2645	20.0963	20.6496	20.6078	20.4951	20.5781	20.0882	20.6169	20.2253	20.1934
7B2_HUMAN	KSVPHFSDEDKDPE	3	18.72	0.37	2.41	0.02031	5.82	0.02031	18.7933	18.55	18.6475	18.7444	19.0084	19.0023	19.4412	19.1867	19.1772	18.9474	18.4884	18.6963	18.8733	18.8845	19.0566	18.6311	19.2597	19.1296	18.7403	18.7816	18.5984	18.705	18.8123	18.7638	18.9313	18.714	18.25	18.2858	18.6007	18.5386	18.1494	18.2264	18.6675	18.6844	18.7403	18.8083	18.9727	18.4853	17.9753	17.7305
7B2_HUMAN	KSVPHFSDEDKDPE	2	16.4	0.249	0.88	0.38583	0.77	0.38583	16.6026	16.2196	17.1192	16.4574	16.3805	15.2474	17.1449	16.9619	16.3912	16.2516	16.4619	16.3298	17.1787	16.8123	16.3172	17.0638	16.9009	16.2671	16.5157	15.7084	16.9456	16.4658	15.8131	15.3184	17.0441	16.0624	16.1717	NA	16.6339	16.4984	16.2563	15.4076	16.5629	16.2793	16.8572	16.6249	15.6508	16.3315	16.2415	15.9852
7B2_HUMAN	EFQLHQHLFDPEHDYPGLGK	3	16.45	0.374	1.14	0.26388	1.29	0.26388	17.1523	16.5517	17.9529	17.7834	15.4312	NA	16.572	16.2882	16.6923	16.8665	16.4256	16.5762	16.5937	16.0559	16.1285	16.7987	NA	NA	16.6178	15.8747	16.9947	16.2548	NA	14.8848	15.7406	15.7263	NA	15.4871	16.8131	16.4078	NA	14.7907	16.9026	16.5813	17.1966	17.2982	NA	17.4624	16.1934	15.8252
7B2_HUMAN	SVNPYLQGQR	2	21.86	0.345	2.29	0.02745	5.23	0.02745	21.6925	21.9298	21.7593	21.9057	22.2793	22.2386	22.0647	21.9907	22.1209	22.1822	21.5757	21.5829	21.9974	22.1972	22.1577	22.0592	22.4172	22.4578	21.9897	22.0919	21.9414	21.923	21.9434	21.8068	22.0613	22.1648	20.5896	20.999	21.8475	21.8421	21.2645	21.4345	21.8943	21.9781	21.7014	21.7447	22.0162	21.8169	21.4502	21.3769
7B2_HUMAN	TADDGC(+57.02)LENTPDTAEFSR	2	18.13	0.327	1.92	0.06199	3.68	0.06199	18.3808	18.2819	18.7792	18.8737	17.9341	17.9354	17.9743	18.2231	18.5977	18.6507	17.7079	18.129	18.2208	18.2193	18.2522	18.2466	18.7733	18.5196	18.0451	18.1251	17.9203	18.3679	17.5184	17.7638	17.8829	17.9563	17.0558	17.3634	18.3407	18.2859	17.3508	17.2944	18.4466	18.4337	18.3536	18.4336	18.3555	18.4558	17.8464	17.9074
7B2_HUMAN	TADDGC(+57.02)LENTPDTAEFSR	3	15.77	0.751	2.11	0.0427	4.44	0.0427	NA	15.9751	NA	16.8623	16.493	16.4902	15.6247	15.4442	16.8305	16.4927	15.26	14.9972	15.0791	15.5032	15.6554	16.0806	16.7868	17.1371	NA	16.0053	15.3639	15.3424	15.428	15.7411	NA	13.9178	NA	13.9566	15.9799	15.7843	NA	NA	16.7539	17.0648	15.5535	14.0285	16.3447	15.6557	NA	15.1023
7B2_HUMAN	VSEADIQR	2	15.72	0.461	2.04	0.04771	4.18	0.04771	15.4248	15.4323	15.5964	15.6564	16.4962	16.5137	15.0892	15.3324	15.9781	15.987	15.0444	15.162	15.8727	16.316	16.2446	16.4767	16.8502	17.1881	15.5914	15.9839	15.1834	15.5395	15.3242	15.5763	15.3993	15.6391	NA	14.102	NA	15.5233	15.0837	15.4146	15.9715	16.2101	15.8259	15.8784	16.1179	16.0748	15.0275	15.1852
7B2_HUMAN	DFSEDQGYPDPPNPC(+57.02)PVGK	2	18.52	0.461	2.45	0.0187	5.99	0.0187	19.1558	18.8669	19.2998	19.1005	18.4592	18.3629	18.6219	18.8361	18.8374	18.7308	17.9651	18.1965	18.6254	18.4603	18.7639	18.6971	19.19	19.2884	18.8848	18.7222	18.5984	18.857	18.3841	18.3336	18.4824	18.4088	17.0477	16.962	18.1786	18.4506	17.8521	17.3774	18.72	18.6813	18.4832	18.6984	18.4254	18.6763	18.6758	18.5575
7B2_HUMAN	DFSEDQGYPDPPNPC(+57.02)PVGK	3	18.52	0.294	1.09	0.28118	1.2	0.28118	18.2754	18.624	18.4218	19.0046	18.7127	18.8054	18.4823	18.702	18.7521	19.0702	18.1796	17.2647	17.7601	18.4644	18.7401	19.0717	19.6038	18.9859	18.4121	19.0973	18.6247	18.5237	18.5811	18.3412	18.2394	NA	NA	NA	18.3075	18.3429	NA	17.4388	18.5787	19.3694	18.4495	17.7811	18.5406	18.469	NA	18.1705
7B2_HUMAN	LLHGVMEQLGIAR	3	15.77	0.542	1.12	0.27268	1.25	0.27268	16.674	NA	16.0334	16.3077	16.765	NA	16.0037	NA	16.2899	16.0665	15.4879	15.0114	16.0373	15.7464	13.9429	16.9431	NA	NA	16.5354	15.4124	16.5792	15.3216	NA	NA	NA	15.3865	13.7092	NA	15.4182	15.6797	15.2928	NA	16.9325	16.3687	15.9973	15.8609	15.5738	14.8333	15.4876	15.2636
7B2_HUMAN	K(sub R)SVNPYLQGQR	2	13.8	0.568	2.68	0.01352	7.19	0.01352	NA	NA	14.1333	NA	NA	NA	NA	14.1019	13.7506	13.9961	NA	NA	14.1722	14.2222	14.1081	14.2438	14.2979	13.9941	13.6163	13.8032	NA	13.4667	NA	13.2798	13.4638	NA	NA	NA	NA	13.3644	NA	NA	NA	13.6844	14.1445	13.9881	12.951	13.0522	NA	NA
7B2_HUMAN	LLHGVMEQLGIARPR	3	16.02	0.06	0.13	0.89587	0.02	0.89587	NA	NA	16.6453	NA	NA	NA	NA	15.2782	16.0655	NA	15.8953	NA	NA	NA	NA	NA	NA	NA	NA	NA	NA	NA	NA	NA	NA	NA	15.0801	NA	16.1039	16.2334	NA	NA	16.4151	NA	16.9567	16.7162	15.9783	NA	NA	14.8205
A1AG1_HUMAN	EQLGEFYEALDC(+57.02)LR	2	24.41	-1.048	-4.76	2e-05	22.68	2e-05	24.2672	24.0596	23.2622	23.2369	23.4454	23.5	23.8554	24.0332	23.1507	23.1173	24.5749	24.6004	25.0125	24.8631	24.0439	24.0854	23.2891	22.9643	24.2967	24.1531	24.4857	24.4827	24.3428	24.4629	25.1477	24.9596	26.0167	26.0612	25.5973	25.5495	25.5998	25.4012	23.8542	23.7922	25.0182	24.8786	24.8046	25.011	24.6097	24.6888
A1AG1_HUMAN	EQLGEFYEALDC(+57.02)LR	3	22.72	-0.896	-3.69	0.00064	13.64	0.00064	22.1896	22.9419	21.1588	21.5092	22.1079	22.4492	22.3994	22.3792	21.31	21.6756	23.007	22.7574	22.8688	23.1229	22.4375	22.5685	22.1682	21.5361	22.5572	22.3326	22.7487	22.6051	22.9107	22.7296	23.5114	23.2567	23.7078	24.0345	23.7339	23.5822	23.3918	23.7238	22.598	22.6502	23.4099	23.0113	23.0485	23.1259	22.2637	23.3491
A1AG1_HUMAN	SDVVYTDWK	2	23.36	-0.999	-4.12	0.00018	16.95	0.00018	23.204	22.9932	20.7149	20.8293	22.7101	22.5643	23.0775	23.13	22.1385	21.9904	23.2954	23.3124	23.7457	23.7677	23.2155	23.1363	23.3098	23.186	23.3841	23.4501	23.4622	23.4863	23.706	23.7705	23.922	23.8199	24.7596	24.8008	24.5035	24.4465	24.3918	24.3698	22.7049	22.6836	23.6807	23.6334	23.9486	23.7238	23.686	23.6416
A1AG1_HUMAN	TYMLAFDVNDEK	2	23.7	-1.075	-3.55	0.00097	12.63	0.00097	23.6589	23.482	21.8417	22.5365	22.7015	22.7831	23.3866	23.3919	22.4435	22.2517	23.8873	23.8169	24.3156	24.2561	23.4964	21.7634	22.9598	22.7331	23.767	23.7811	23.8963	23.8112	24.0627	23.9881	24.2898	24.2226	25.1628	25.5194	25.1271	25.1794	24.8838	24.7402	23.1008	22.9954	24.1809	23.3777	24.1339	23.7578	24.2782	24.0556
A1AG1_HUMAN	TEDTIFLR	2	21.94	-0.79	-4.06	0.00021	16.47	0.00021	21.7229	21.7579	20.3485	20.4175	21.3796	21.4655	21.4071	21.4918	20.6904	20.7017	21.8621	21.8558	22.2567	22.352	21.7257	21.6584	21.8987	22.053	21.8451	21.9738	22.1321	22.2013	22.1558	22.2952	22.518	22.465	23.1147	23.0479	22.9647	22.8667	22.7153	22.6926	21.1414	21.2621	22.1285	22.1219	22.1981	22.1517	22.2441	22.2568
A1AG1_HUMAN	WFYIASAFR	2	22.93	-1.21	-4.38	8e-05	19.22	8e-05	22.2672	22.3121	22.0662	21.9425	21.7892	21.5287	22.3395	22.461	21.6319	21.7017	23.3161	23.3456	23.8437	23.5068	22.6874	23.2492	21.2742	21.0677	22.0336	22.084	23.0737	22.6803	23.0764	23.0428	23.542	23.1257	25.145	25.0107	24.4087	24.4567	23.9742	24.2372	22.3888	22.3963	23.8229	23.446	23.2804	23.6169	22.8759	23.0525
A1AG1_HUMAN	NWGLSVYADKPETTKEQLGEFYEALDC(+57.02)LR	3	16.64	NA	NA	NA	NA	NA	NA	NA	NA	NA	NA	NA	NA	NA	NA	NA	NA	NA	NA	NA	NA	NA	NA	NA	NA	NA	NA	NA	16.6432	NA	NA	NA	NA	NA	NA	NA	NA	NA	NA	NA	NA	NA	NA	NA	NA	NA
A1AG1_HUMAN	SDVVYTDWKK	2	19.23	-1.101	-3.58	0.00089	12.82	0.00089	19.2254	18.9459	17.0266	16.5556	18.7664	18.2673	19.3866	18.8614	17.5224	17.6327	19.3584	19.175	19.9172	19.6897	18.7431	18.8876	19.0566	18.3906	19.311	18.9359	19.2252	18.9316	19.9981	19.0902	20.2287	19.9492	21.1628	20.759	20.6219	20.5218	20.6315	20.5779	18.4009	18.24	19.5756	19.6552	19.567	19.636	19.5854	19.3155
A1AG1_HUMAN	YVGGQEHFAHLLILR	3	23.36	-1.073	-4.48	6e-05	20.06	6e-05	23.4109	23.3244	22.1272	22.1294	22.5896	22.8547	23.0566	23.2083	22.0704	21.9869	23.1981	23.4201	23.8646	23.6932	22.7446	22.9795	21.8349	21.6048	23.1596	23.201	23.4929	23.4494	23.5692	23.6669	24.2239	24.0388	25.2179	25.0243	24.6808	24.6006	24.4299	24.2526	22.4178	22.4725	24.0562	23.7528	23.5231	23.8072	23.6324	23.6036
A1AG1_HUMAN	YVGGQEHFAHLLILR	2	21.01	-1.148	-4.36	9e-05	18.98	9e-05	21.089	21.0315	19.8753	19.674	20.1789	20.4676	20.773	20.8232	19.5309	19.6236	21.0792	20.9849	21.4406	21.4406	20.3713	20.654	19.25	18.8566	20.7296	20.8863	21.2079	21.2748	21.1558	21.1625	21.9997	21.7919	23.0776	22.8197	22.3247	22.2923	22.0583	21.8802	19.872	20.1025	21.7641	21.6638	20.9186	21.4274	21.5006	21.4261
A1AG1_HUMAN	NWGLSVYADKPETTK	2	21.96	-1.08	-4.13	0.00017	17.08	0.00017	22.0368	21.702	21.0283	20.9104	20.4324	20.1596	21.7044	21.5837	20.452	20.6218	22.2679	22.2831	22.5453	22.3767	21.4282	21.6096	20.925	20.5958	22.0902	21.7039	22.0325	21.9655	21.7522	21.8068	22.5312	22.2924	24.0069	23.6239	23.4033	23.2968	23.2879	22.9153	21.2692	21.1199	22.5445	22.5705	22.2442	22.5193	22.4964	22.3819
A1AG1_HUMAN	NWGLSVYADKPETTK	3	23.85	-0.892	-4.25	0.00012	18.1	0.00012	23.7179	23.5282	22.5116	22.5823	22.9574	22.9501	23.568	23.612	22.6319	22.5275	24.0197	23.785	24.1803	24.1164	23.5074	23.5285	23.4253	23.2905	23.841	23.8636	23.8827	23.8513	24.0162	24.1081	24.1205	24.2102	25.4753	25.3154	25.097	24.9868	24.9164	24.7672	23.0731	23.0048	24.1578	24.1813	24.3192	24.1389	24.2042	24.1612
A1AG1_HUMAN	FYIASAFR	2	18.94	-1.024	-2.3	0.0264	5.31	0.0264	19.214	18.8256	18.738	18.3765	17.8118	17.4209	18.6565	18.6201	16.9629	16.7643	19.8873	19.6797	19.4682	19.3537	18.605	18.7471	14.8003	NA	19.7153	19.6131	18.9118	18.7199	19.2392	19.3145	19.1739	18.9276	22.0876	21.9879	20.1662	20.0193	20.5564	20.3796	17.8142	17.5059	17.4124	17.2255	19.8001	19.9044	19.2193	19.06
A1AG1_HUMAN	TYM(+15.99)LAFDVNDEK	2	20.08	-1.013	-1.54	0.13166	2.37	0.13166	20.3474	20.8887	14.542	17.8737	19.9803	20.5932	17.4977	20.4986	19.6219	19.7543	19.0802	20.5028	20.5735	21.1534	17.4955	19.4004	19.9553	20.9944	20.048	20.7039	20.1957	21.2748	19.4667	20.8539	20.6051	21.5617	20.7681	21.3677	21.4548	21.8818	20.8717	21.2992	18.0736	19.4114	20.1717	20.6724	19.3337	20.219	20.8567	21.4261
A1AG1_HUMAN	E(+21.98)QLGEFYEALDC(+57.02)LR	3	16.61	-1.453	-2.77	0.00864	7.68	0.00864	17.9453	17.5124	NA	NA	15.5645	14.8745	16.2355	15.8781	NA	13.9503	17.0024	15.8472	17.4682	16.4024	14.622	15.508	15.1158	13.7877	16.6884	15.1589	18.1904	17.1932	15.7526	NA	18.6714	17.9081	18.0558	16.7366	17.7918	17.2454	18.1494	17.0689	16.8302	15.6769	17.0753	16.1748	16.3003	17.4019	17.8567	18.3849
A1AG1_HUMAN	E(+21.98)QLGEFYEALDC(+57.02)LR	2	16.35	-1.242	-2.32	0.02839	5.38	0.02839	18.0512	17.7424	NA	NA	15.1209	14.843	14.9885	15.6091	NA	NA	NA	13.9353	16.3909	16.1628	NA	NA	NA	14.2443	15.4289	NA	17.9118	17.2629	NA	NA	18.3224	17.9178	16.483	NA	15.7037	16.3534	17.0714	16.6641	NA	14.3118	NA	NA	15.6648	16.0782	18.3199	18.1612
A1AG1_HUMAN	GGQEHFAHLLILR	3	19.8	-1.047	-2.16	0.03677	4.66	0.03677	18.9992	20.2407	17.8979	19.2131	18.4178	19.6359	19.3533	19.6001	19.2255	19.3711	19.4604	20.2081	18.9691	20.9118	19.4522	19.2349	17.436	18.5196	19.0508	20.3846	19.1512	20.232	19.8166	20.466	19.926	20.9611	21.0851	22.0744	20.9618	21.3672	19.9609	21.3342	17.9763	19.463	20.57	20.7979	20.45	19.7375	19.6493	20.5325
A1AG1_HUMAN	GGQEHFAHLLILR	2	18.37	-1.043	-1.92	0.06136	3.7	0.06136	17.8647	18.9714	16.1758	17.7043	17.1971	18.2272	17.9354	18.1076	17.2386	17.8353	17.9093	18.7422	17.9156	19.5993	18.1521	17.83	15.5114	17.142	17.8025	19.0401	17.9621	18.9316	18.3364	18.9829	18.8665	19.5349	19.7556	20.7459	19.573	19.9749	18.644	19.9245	15.2087	17.9297	19.1388	19.2848	18.8441	18.306	18.5476	19.2601
A1AG1_HUMAN	N(+.98)WGLSVYADKPETTK	3	18.79	-1.144	-2.32	0.02556	5.4	0.02556	18.5886	18.1765	NA	NA	17.7729	17.6041	18.4784	18.5489	NA	17.0836	18.7597	18.9905	19.3355	19.1316	18.474	14.3718	18.4117	18.0398	18.8492	18.7777	19.0108	18.6898	18.9923	18.8775	19.298	19.1962	20.4647	20.4387	20.103	19.9522	19.9119	19.8458	17.9424	17.9192	19.1373	19.3333	19.3447	19.3689	19.124	18.9725
A1AG1_HUMAN	E(+57.02)QLGEFYEALDC(+57.02)LR	2	16.3	-1.26	-3.27	0.00233	10.67	0.00233	15.71	15.0099	NA	NA	15.2696	15.601	16.2227	15.6831	14.2593	NA	16.5317	16.857	17.3307	17.0493	16.0988	15.6382	14.1597	14.0582	NA	14.9318	15.7702	15.7249	15.7743	16.4835	17.224	16.9639	18.0187	18.3668	17.0638	17.5417	17.9692	18.118	15.1177	15.5324	17.3246	17.2863	17.2867	16.8675	15.3713	16.6048
A1AG1_HUMAN	E(-18.01)QLGE(+57.02)FYEALDC(+57.02)LR	2	15.96	-1.341	-3.08	0.00397	9.46	0.00397	13.861	NA	NA	NA	13.9023	13.6576	14.8375	15.8137	NA	NA	16.5088	16.5762	16.9967	17.2241	14.8876	15.8263	14.666	14.5747	14.5468	14.5859	15.2551	15.2243	15.499	15.2684	16.3208	17.1313	18.0841	18.0962	17.1988	17.2603	17.8377	17.6389	14.6155	14.8354	16.9149	17.0113	16.494	17.6005	15.7762	16.067
A1AG1_HUMAN	NWGLSVYADKPE(+57.02)TTK	3	19.16	-0.368	-0.46	0.64546	0.21	0.64546	20.2589	NA	NA	17.1279	18.4834	18.632	19.2437	19.2712	18.2333	18.4097	19.5928	19.5231	19.986	19.9851	19.0347	18.9909	19.0112	18.9155	18.7296	18.2481	19.4825	19.4115	19.183	19.3222	20.0504	20.003	20.8585	20.8598	20.1559	20.1246	20.5117	20.4977	13.2152	18.6937	19.7641	19.7338	20.0551	19.4918	19.9706	15.1778
A1AG1_HUMAN	W(+57.02)FYIASAFR	2	17.07	-0.855	-1.49	0.14896	2.23	0.14896	NA	NA	NA	NA	NA	NA	14.459	15.1954	NA	NA	17.1869	17.2119	17.8567	17.4644	15.6605	16.2622	NA	NA	NA	NA	NA	NA	15.7885	NA	16.7622	16.4116	19.0208	19.2491	18.1948	17.8961	17.7633	18.0689	NA	15.381	18.0722	17.5424	17.1025	17.0096	NA	NA
A1AG1_HUMAN	TYM(-48.00)LAFDVNDEK	3	17.47	-0.806	-1.46	0.15368	2.13	0.15368	NA	17.3101	NA	NA	17.062	17.8189	16.9907	17.4575	16.3492	16.2478	16.8376	18.0497	17.2516	19.1213	16.9387	16.2895	16.0089	17.84	14.8596	16.4043	NA	16.4587	NA	17.0657	16.9239	18.4832	18.3924	19.7393	17.939	18.5508	18.1318	19.404	NA	16.5406	18.1463	18.7425	18.7679	17.9823	16.4417	17.5855
A1AG1_HUMAN	TYM(-48.00)LAFDVNDEK	2	15.94	-1.55	-3.4	0.0024	11.58	0.0024	NA	15.7875	NA	NA	14.6809	NA	14.9489	15.5645	NA	NA	15.4183	NA	NA	17.2996	14.622	14.0276	NA	14.5211	NA	13.9649	NA	NA	NA	NA	NA	16.8001	16.9102	17.8731	15.9649	16.1998	16.8406	17.726	NA	NA	NA	17.2744	16.4782	16.2081	15.3885	16.1556
A1AG1_HUMAN	E(-18.01)QLGEFYEALDC(+57.02)LR	2	15.49	-1.509	-3.44	0.0014	11.86	0.0014	14.4327	15.2778	NA	NA	NA	13.606	14.5083	15.1522	13.5361	13.6854	15.7718	16.1872	16.5857	16.6632	14.2564	15.1074	13.7569	12.9542	13.7903	14.5499	14.2224	14.5794	13.9651	14.3844	15.5166	16.2257	17.1196	17.3906	16.7703	16.9103	18.0276	18.0238	15.2249	15.3902	16.7582	16.8673	16.1878	16.9544	15.9639	16.6847
A1AG1_HUMAN	TYMLAFDVN(+.98)DEK	2	20.04	-0.878	-1.95	0.05801	3.81	0.05801	20.2254	19.5957	17.8829	18.5908	19.1665	19.3442	19.8287	NA	18.2333	17.4473	20.1687	18.5851	20.5112	20.6215	19.7639	21.8152	19.8751	19.6979	20.9596	20.0706	20.2574	20.1589	20.505	19.9536	20.8329	20.7852	22.3238	22.0665	20.7649	NA	20.8176	20.2873	19.872	19.2735	19.4951	18.6083	20.2131	21.295	21.1991	20.3197
A1AG1_HUMAN	SDVVYTDWK(+57.02)	2	17.09	-0.937	-2.89	0.00639	8.38	0.00639	15.6233	16.2154	NA	NA	15.7677	15.0223	16.4368	16.6601	NA	NA	17.1503	17.3853	17.7166	17.8378	16.749	16.9316	16.7895	16.8775	15.6101	15.9785	16.3862	16.3628	17.183	16.8555	17.8609	17.7308	18.6863	18.7655	17.8999	17.9056	18.5848	18.574	NA	16.0988	17.9007	17.4009	18.0999	17.8169	16.3913	16.7405
A1AG1_HUMAN	Y(+57.02)VGGQEHFAHLLILR	3	17.55	-1.485	-3.75	0.00054	14.05	0.00054	17.479	17.3377	14.7583	14.2804	17.1229	17.3849	17.3191	17.6831	15.4663	14.3395	17.6927	18.1572	18.7813	18.6452	17.059	17.0102	16.3418	16.2024	16.3661	16.6986	17.3311	17.3424	17.5913	17.7525	18.872	18.6213	19.8644	19.6576	18.8078	18.889	19.621	19.2584	15.9811	16.3702	18.7641	18.7533	18.4459	18.804	17.5603	17.5433
A1AG1_HUMAN	Y(+57.02)VGGQEHFAHLLILR	2	15.22	-1.334	-2.07	0.05675	4.29	0.05675	NA	NA	NA	NA	NA	13.0989	NA	NA	NA	NA	NA	NA	14.8078	15.0667	NA	NA	NA	NA	NA	NA	NA	NA	NA	NA	14.9512	14.5054	16.8074	16.5917	15.5042	15.1189	16.2389	15.4525	NA	NA	NA	14.6001	NA	15.1601	NA	NA
A1AG1_HUMAN	VGGQEHFAHLLILR	3	18.24	-1.244	-2.23	0.03117	4.98	0.03117	17.3624	18.7246	16.1256	17.4926	16.692	17.9723	17.7298	18.2296	17.2798	17.4959	17.8191	18.626	17.6868	19.311	18.0051	17.6593	15.0181	16.6327	17.4342	18.9906	17.4534	18.7971	18.3485	19.1388	18.298	19.4699	20.6313	20.7193	19.5527	19.8937	18.7898	19.8683	15.4514	17.8653	19.2226	19.3476	18.9868	18.1055	18.2193	18.9988
A1AG1_HUMAN	VGGQEHFAHLLILR	2	15.76	-1.695	-1.97	0.07214	3.86	0.07214	NA	14.039	NA	NA	NA	NA	NA	NA	NA	NA	15.4595	NA	NA	NA	NA	NA	NA	NA	13.8227	14.1493	NA	NA	NA	NA	NA	NA	18.9827	18.5071	NA	15.6325	16.751	16.6802	NA	NA	NA	NA	15.3306	NA	NA	13.9674
A1AG1_HUMAN	NW(+31.99)GLSVYADKPETTK	3	15.81	-0.379	-0.67	0.50924	0.45	0.50924	NA	15.1322	NA	NA	14.2932	16.3292	NA	14.7571	NA	14.7456	NA	NA	NA	16.6416	NA	14.9703	14.6892	16.6945	16.8752	16.4003	NA	16.1673	15.1196	16.2395	15.8917	17.4226	16.7481	16.3771	16.0513	16.8624	16.0187	16.5965	NA	13.2727	NA	15.8529	NA	16.6876	14.9524	15.0709
A1AG1_HUMAN	TYMLP(sub A)FDVNDEK	2	16.68	-1.42	-3.76	0.0006	14.13	0.0006	15.948	16.1322	NA	14.4245	NA	14.601	15.4208	13.6258	NA	NA	16.1694	16.2211	17.1242	16.8378	15.8029	16.5716	16.1581	16.2671	16.8623	16.8863	16.9372	17.0075	16.8928	16.8848	17.0712	17.3808	18.1619	18.4007	18.1908	18.5508	17.3303	17.4215	15.847	NA	17.3457	17.5324	16.4459	17.5825	16.931	16.6638
A1AG1_HUMAN	DTKTY(+162.05)MLAFDVNDEK	3	16.11	-0.539	-1.39	0.17938	1.92	0.17938	NA	NA	NA	NA	NA	NA	NA	14.4796	NA	NA	16.0759	NA	16.3035	16.4677	NA	NA	NA	NA	16.1339	15.1541	16.0686	16.3268	15.3193	15.8427	16.3368	16.5489	NA	NA	16.7918	16.2823	16.4622	16.1634	NA	NA	16.2537	16.3898	16.9441	16.5825	15.4279	NA
A1AG1_HUMAN	EQLGEFYE(+57.02)ALDC(+57.02)LR	2	15.97	-0.889	-1.58	0.1272	2.51	0.1272	NA	NA	NA	NA	NA	NA	14.8082	15.2374	NA	NA	15.0122	15.939	16.1829	16.3782	14.4798	NA	NA	NA	NA	NA	NA	NA	14.3388	14.9654	15.55	15.9789	17.3025	17.9018	16.5605	15.9272	17.644	17.3503	NA	NA	15.5841	16.31	15.3447	16.469	NA	NA
A1AG1_HUMAN	GLSVYADKPETTK	2	17.28	-0.974	-2.07	0.0474	4.3	0.0474	16.3142	17.3725	NA	15.4493	NA	NA	NA	16.5416	NA	16.2796	NA	17.3298	NA	18.3359	16.9282	16.5805	NA	14.7699	NA	17.6088	NA	17.5903	NA	17.4503	NA	17.8273	17.9281	19.4993	18.1287	18.374	17.4584	18.6501	NA	16.6078	17.119	17.7294	17.5252	16.4821	16.7297	17.8737
A1AG1_HUMAN	N(+57.02)WGLSVYADKPETTK	3	16.09	-0.905	-1.78	0.08666	3.18	0.08666	NA	NA	NA	NA	NA	14.2248	15.3583	15.3373	NA	NA	15.7427	15.1102	16.5214	16.8629	14.7656	14.9431	NA	NA	NA	NA	14.3589	NA	NA	15.306	16.0402	15.9601	17.8074	17.8875	16.5479	16.6071	17.8084	17.7947	NA	NA	16.8791	16.1488	17.1179	16.6763	14.2758	NA
A1AG1_HUMAN	YVGGQEH(+57.02)FAHLLILR	3	17.09	-1.076	-2.58	0.01423	6.65	0.01423	15.9203	16.5584	NA	NA	16.2088	16.6803	17.0544	17.595	14.5895	NA	17.1503	17.2196	18.0027	17.6488	15.3059	16.4878	NA	NA	15.3081	NA	15.9834	16.1789	16.5354	16.9556	17.9046	17.6857	19.102	18.9206	17.9771	17.6973	18.9222	18.9352	15.5932	15.4558	18.0594	17.9711	17.3663	17.9868	17.2031	17.0205
A1AG1_HUMAN	WFY(+15.99)IASAFR	2	16.62	-1.198	-1.38	0.18317	1.9	0.18317	15.2754	15.9135	NA	NA	NA	NA	NA	NA	NA	NA	NA	NA	14.7799	17.5824	NA	NA	NA	NA	NA	15.3384	NA	16.8443	NA	17.1125	NA	17.4766	16.0145	18.145	18.0987	18.6501	16.9015	17.5622	NA	NA	16.2977	15.8104	NA	16.2741	15.3362	16.3046
A1AG1_HUMAN	W(+57.02)(+15.99)FYIASAFR	2	15.15	-0.703	-0.86	0.40355	0.74	0.40355	NA	NA	NA	NA	NA	NA	NA	NA	NA	NA	14.054	NA	14.9347	14.8579	NA	NA	NA	NA	NA	NA	NA	NA	NA	NA	14.5934	NA	15.4512	14.3272	NA	NA	17.3406	16.4677	NA	NA	14.1493	14.2744	15.4213	16.558	14.4823	NA
A1AG1_HUMAN	EQLGEFY(+15.99)EALDC(+57.02)LR	2	16.18	-0.844	-1.39	0.17986	1.94	0.17986	NA	NA	NA	NA	NA	NA	NA	NA	NA	NA	NA	14.8823	NA	16.366	NA	NA	15.3308	16.0319	NA	15.3042	15.4882	16.599	NA	16.3122	15.3993	17.3949	NA	16.8875	17.6692	17.915	15.4183	16.155	NA	NA	15.7343	16.2501	NA	NA	NA	16.0469
A1AG1_HUMAN	S(+57.02)DVVYTDWK	2	16.71	-0.86	-2.11	0.04402	4.46	0.04402	NA	16.0582	NA	NA	NA	NA	15.6386	16.4284	NA	NA	15.9743	NA	17.0676	17.2433	15.6706	16.1791	16.278	16.3463	NA	15.621	NA	NA	16.1803	16.5634	15.896	16.7418	17.7582	18.834	17.3517	16.6187	18.3859	18.6315	NA	NA	16.1493	16.0257	17.5633	17.0005	NA	16.291
A1AG1_HUMAN	SDVVYTDWKK(+57.02)	2	15.4	-1.112	-2.06	0.04837	4.24	0.04837	13.9644	13.4249	NA	NA	NA	NA	15.4273	14.3227	NA	NA	16.0587	15.5999	16.6049	16.268	15.016	15.1277	14.7347	13.4059	13.9938	13.4331	NA	NA	NA	13.3245	16.6965	15.8943	NA	17.4173	16.4155	16.4474	17.3303	17.5463	NA	NA	16.2537	15.9792	16.0869	16.3741	13.9769	14.0421
A1AG1_HUMAN	NWGLSVYADK(+57.02)PETTK	2	17.59	-0.688	-1.35	0.18995	1.82	0.18995	NA	NA	NA	NA	NA	NA	16.6633	NA	NA	NA	17.5486	17.5215	17.8433	18.267	NA	17.0319	NA	NA	15.8387	NA	17.4057	NA	17.486	NA	18.5665	NA	19.381	19.2528	18.2307	17.8721	18.7898	18.5303	14.7915	15.0436	17.7502	17.9711	17.273	17.8169	NA	NA
A1AG1_HUMAN	Y(+43.01)VGGQEHFAHLLILR	3	15.97	-1.37	-2.23	0.04468	4.99	0.04468	NA	NA	NA	NA	NA	NA	NA	NA	14.1028	NA	15.2295	NA	15.6564	NA	NA	NA	NA	NA	NA	NA	NA	NA	NA	NA	NA	NA	15.7977	15.9234	NA	15.4395	17.6523	NA	NA	NA	17.0879	16.7073	16.5019	15.5456	NA	NA
A1AG1_HUMAN	IPK(+57.02)SDVVYTDWK	3	15.28	-0.538	-1.33	0.19731	1.77	0.19731	14.5194	NA	NA	NA	NA	NA	NA	NA	NA	NA	15.3191	14.7825	15.3686	15.4412	NA	14.464	14.5814	NA	NA	NA	NA	13.9813	NA	14.9013	15.6407	15.1938	16.9281	16.7681	15.706	15.2529	15.624	16.3917	NA	NA	14.7214	14.5374	NA	15.4291	NA	NA
A1AG1_HUMAN	TYM(+15.99)LAFDVN(+.98)DEK	2	16.43	-0.719	-1.09	0.29734	1.18	0.29734	NA	14.7171	NA	NA	NA	16.0223	NA	NA	NA	NA	NA	NA	NA	NA	NA	NA	NA	16.8476	NA	16.3064	NA	16.6498	NA	NA	15.7645	17.5788	NA	16.8875	NA	17.6919	NA	NA	NA	NA	NA	16.2982	NA	NA	NA	15.9554
A1AG1_HUMAN	D(+57.02)TKTYMLAFDVNDEK	3	15.39	-0.658	-0.6	0.55926	0.36	0.55926	NA	NA	NA	NA	NA	NA	NA	NA	NA	NA	14.552	NA	NA	NA	NA	NA	NA	NA	NA	NA	NA	NA	NA	NA	14.6765	NA	17.3826	17.2416	15.568	15.4833	15.6572	15.6315	NA	NA	NA	13.6676	14.0271	NA	NA	NA
A1AG1_HUMAN	SDVVY(+15.99)TDWK	2	15.55	-0.807	-0.78	0.45456	0.61	0.45456	NA	NA	NA	NA	15.0875	16.0409	NA	NA	NA	NA	NA	NA	NA	NA	NA	NA	15.5876	17.0687	NA	13.0143	NA	15.5169	NA	NA	NA	NA	NA	15.4226	NA	16.6416	NA	NA	NA	NA	NA	NA	NA	NA	NA	NA
A1AG1_HUMAN	SD(+21.98)VVYTDWK	2	16.97	-0.9	-0.95	0.359	0.9	0.359	19.3185	17.6867	NA	NA	14.5025	NA	NA	16.1328	NA	NA	NA	NA	NA	NA	NA	NA	NA	NA	NA	14.7785	18.2923	17.3294	NA	NA	NA	NA	16.4211	NA	NA	NA	NA	16.5949	NA	NA	14.9064	NA	NA	16.5945	19.479	18.6265
A1AG1_HUMAN	SVYADKPETTK	2	12.71	-0.453	-0.73	0.47464	0.54	0.47464	NA	NA	NA	NA	NA	NA	NA	NA	NA	NA	11.9076	NA	12.2556	12.7208	NA	NA	NA	NA	NA	NA	11.4369	NA	11.6804	NA	NA	NA	13.9387	13.3716	13.811	13.6164	13.2559	13.5825	NA	NA	12.1836	12.0834	12.6788	12.0717	NA	NA
A1AG1_HUMAN	EQLGEFYEALDC(+57.02)LR(+15.99)	2	16.48	0.435	0.6	0.56379	0.36	0.56379	NA	NA	NA	NA	NA	NA	NA	NA	NA	NA	NA	NA	NA	NA	NA	NA	NA	16.8139	NA	NA	NA	NA	NA	NA	NA	16.7285	NA	16.6378	16.4155	17.1287	NA	16.4058	NA	NA	NA	15.8137	NA	NA	NA	15.8577
A1AG1_HUMAN	TYMLAFDVNDEK(+57.02)	2	16.93	-1.806	-1.65	0.13572	2.72	0.13572	NA	NA	NA	NA	NA	NA	NA	NA	NA	NA	15.3809	NA	NA	NA	NA	NA	NA	NA	NA	NA	NA	NA	NA	NA	NA	NA	17.9891	16.6491	16.6098	16.1718	18.0276	17.6758	NA	NA	NA	NA	NA	NA	NA	NA
A1AG1_HUMAN	TYMLAFD(+21.98)VNDEK	2	15.23	NA	NA	NA	NA	NA	NA	NA	NA	NA	NA	NA	NA	NA	NA	NA	NA	NA	NA	NA	NA	NA	NA	NA	NA	NA	NA	NA	NA	NA	NA	NA	13.416	NA	NA	NA	NA	NA	NA	NA	NA	NA	NA	NA	17.0457	NA
A1AG1_HUMAN	DKC(+57.02)EPLEK	2	12.29	NA	NA	NA	NA	NA	NA	NA	NA	NA	NA	NA	NA	NA	NA	NA	NA	NA	NA	NA	NA	NA	NA	NA	NA	NA	NA	NA	NA	NA	NA	NA	12.4442	12.132	NA	NA	NA	NA	NA	NA	NA	NA	NA	NA	NA	NA
A1AG1_HUMAN	SDVVYTDW(+3.99)K	2	15.68	NA	NA	NA	NA	NA	NA	NA	NA	NA	NA	NA	NA	NA	NA	NA	NA	NA	NA	NA	NA	NA	NA	NA	15.6766	NA	NA	NA	NA	NA	NA	NA	NA	NA	NA	NA	NA	NA	NA	NA	NA	NA	NA	NA	NA	NA
A1AG1_HUMAN	YVGGQE(+21.98)HFAHLLILR	2	13.59	NA	NA	NA	NA	NA	NA	NA	NA	NA	NA	NA	NA	NA	NA	NA	NA	NA	NA	NA	NA	NA	NA	NA	NA	NA	NA	NA	NA	NA	13.7871	NA	NA	NA	NA	13.3863	NA	NA	NA	NA	NA	NA	NA	NA	NA	NA
A1AG2_HUMAN	TLMFGSYLDDEK	2	22.42	-0.629	-3.08	0.00365	9.5	0.00365	22.4837	22.3489	20.8514	20.965	21.9788	21.8832	21.9012	22.1494	21.6369	21.4879	22.6899	22.5866	22.9898	22.9361	22.4695	22.4825	22.1222	22.1249	21.9015	22.1342	22.858	22.9149	22.7436	22.8272	23.0278	22.964	23.7399	23.6853	23.0593	22.9407	23.2441	22.9515	21.8784	21.9907	22.5867	22.5016	21.6468	21.9403	22.6714	22.5379
A1AG2_HUMAN	EQLGEFYEALDC(+57.02)LC(+57.02)IPR	3	21.96	-0.754	-2.83	0.00729	7.99	0.00729	21.5187	21.8378	21.0578	21.33	21.0414	21.4438	21.4619	21.5645	21.3945	21.608	22.7057	22.453	22.6952	22.363	22.062	NA	20.8152	19.7021	21.5943	21.0073	22.4365	21.857	22.0114	21.9437	22.2479	22.502	23.3818	23.4427	22.5268	22.5082	22.7349	22.7083	22.0159	22.031	22.6677	22.3333	21.361	21.8892	21.7358	22.3363
A1AG2_HUMAN	EQLGEFYEALDC(+57.02)LC(+57.02)IPR	2	20.43	-0.874	-3.45	0.00132	11.88	0.00132	20.676	20.1123	19.5699	19.3845	19.3491	19.3015	19.7379	19.929	19.8682	19.6861	20.8593	21.2129	21.1032	21.1534	20.6678	20.3962	18.682	18.4908	19.907	19.8424	20.3327	20.7273	20.3212	20.6571	20.7737	20.8632	22.1098	22.1029	21.3634	21.3368	21.6263	21.4128	19.7925	20.031	20.9906	20.894	20.266	20.3583	20.8695	20.589
A1AG2_HUMAN	SDVMYTDWK	2	21.09	-0.46	-2.4	0.0208	5.78	0.0208	20.9809	20.7058	21.6525	21.6575	20.5462	20.3135	20.5147	20.6275	20.0534	19.9619	21.1457	21.1641	21.4791	21.3822	21.1063	21.1395	20.8333	20.6093	20.6089	20.6833	21.4476	21.3727	21.505	21.4433	21.6362	21.3341	22.3427	22.2634	21.6406	21.4866	21.7662	21.6903	20.4993	20.3183	21.1717	21.103	20.567	20.602	21.1154	21.065
A1AG2_HUMAN	NWGLSFYADKPETTK	3	21.62	-0.587	-2.75	0.00886	7.55	0.00886	21.6298	21.287	20.3209	20.1294	21.1079	21.0331	21.6667	21.558	20.8783	20.8018	22.1364	21.7898	22.1585	22.0917	21.953	21.8876	20.9952	20.4664	21.2415	21.3717	21.5471	21.8738	22.0162	22.0341	22.0613	21.9068	22.987	22.8119	22.1244	22.0463	22.6078	22.4237	21.2295	21.0248	21.8841	21.7795	21.3282	21.2717	21.7428	21.5468
A1AG2_HUMAN	NWGLSFYADKPETTK	2	19.45	-1.09	-2.6	0.01282	6.77	0.01282	19.6905	19.2768	18.7731	18.3818	18.3314	17.8719	19.2841	16.2086	17.4429	18.7308	20.3325	20.0667	20.2693	19.9707	19.4412	19.6114	18.4117	17.7096	19.2277	19.0007	19.9745	19.7638	19.4217	19.3674	20.1147	19.8117	21.4219	21.151	20.4033	20.3672	20.8268	20.3109	19.0936	18.9479	20.1791	20.2051	19.1457	19.5378	19.9919	19.8009
A1AG2_HUMAN	TLM(+15.99)FGSYLDDEK	2	18.44	-0.535	-1.01	0.31639	1.03	0.31639	18.089	19.3895	NA	15.7373	18.7795	19.4481	15.9929	18.1699	17.918	18.3315	17.4914	18.312	18.6371	19.6614	16.9282	18.0319	18.8719	19.879	17.836	18.6088	19.0423	19.9359	18.0038	19.6677	18.9366	20.2339	18.6408	19.3496	19.283	19.4425	18.5542	19.2388	16.8822	17.588	18.2226	18.7895	16.713	17.5642	17.9271	19.1235
A1AG2_HUMAN	EHVAHLLFLR	2	19.72	-0.832	-3.42	0.00142	11.69	0.00142	19.9349	19.8116	18.5486	18.2735	19.1863	19.2771	19.4051	19.512	18.7739	18.9	20.0448	20.2272	20.6136	20.3713	19.3732	19.7073	18.1222	18.1045	19.0015	18.9219	20.3167	20.2765	19.7522	19.8163	20.3951	20.4001	21.3448	21.2379	20.3945	20.4984	20.9576	20.5681	18.9424	18.9761	20.2368	20.1488	19.2545	19.5809	19.7773	19.868
A1AG2_HUMAN	SDVM(+15.99)YTDWK	2	15.82	-0.884	-2.31	0.03408	5.34	0.03408	NA	15.5449	NA	15.3824	NA	NA	NA	NA	NA	NA	NA	15.6254	NA	NA	NA	14.7936	NA	15.7441	NA	14.593	15.8964	16.7792	15.6115	16.6464	NA	16.4606	NA	16.4946	NA	NA	NA	16.3539	NA	NA	NA	15.623	NA	NA	NA	15.733
A1AG2_HUMAN	ITGK(+57.02)WFYIASAFR	3	16.14	-0.483	-0.49	0.63583	0.24	0.63583	NA	NA	NA	NA	NA	NA	NA	NA	NA	NA	NA	NA	NA	NA	NA	15.7783	NA	NA	NA	NA	NA	NA	NA	16.1799	NA	16.5959	NA	NA	17.1745	16.2484	NA	16.6494	NA	NA	15.7534	14.7494	NA	NA	NA	NA
A1AG2_HUMAN	NWGLSFYADK(+57.02)PETTK	2	15.12	-1.256	-1.89	0.09833	3.57	0.09833	NA	NA	NA	NA	NA	NA	NA	NA	NA	NA	14.0791	14.6573	NA	14.5348	NA	NA	NA	NA	NA	NA	NA	NA	NA	NA	NA	NA	16.2205	16.038	NA	NA	15.2145	NA	NA	NA	NA	NA	NA	NA	NA	NA
A1AT_HUMAN	SVLGQLGITK	2	15.41	-0.571	-1.19	0.25526	1.42	0.25526	NA	NA	NA	NA	15.5214	NA	15.1909	NA	14.0935	NA	NA	NA	NA	NA	NA	15.2438	NA	NA	NA	NA	NA	NA	15.1803	15.3547	16.674	16.8064	NA	NA	15.356	14.9676	15.1031	NA	NA	NA	NA	NA	NA	NA	NA	NA
A1AT_HUMAN	VFSN(+.98)GADLSGVTEEAPLK	2	14.89	-0.534	-1.16	0.26209	1.34	0.26209	NA	NA	NA	NA	14.5645	13.8786	14.7115	14.7786	NA	NA	NA	NA	14.4664	NA	15.3252	14.8484	NA	14.1553	NA	NA	NA	NA	15.2694	14.3487	16.4591	16.4633	NA	NA	NA	14.4025	NA	NA	NA	NA	NA	NA	NA	14.5256	15.3942	14.7129
A1BG_HUMAN	LETPDFQLFK	2	22.69	-0.24	-1.28	0.20668	1.65	0.20668	22.9496	22.6925	21.6047	21.7589	22.7933	22.8751	22.6646	22.8604	22.2135	22.1884	23.1176	23.0427	22.8521	22.994	22.8316	22.7614	22.8308	22.9773	21.6377	21.7141	23.0028	23.0219	23.2064	23.2556	23.1463	22.9402	23.563	23.7606	22.5328	22.5218	23.2286	23.2798	22.2445	22.2464	22.1399	22.2837	22.2646	22.3846	22.5846	22.5557
A1BG_HUMAN	SGLSTGWTQLSK	2	22.37	-0.165	-0.93	0.36029	0.86	0.36029	22.2877	22.2614	21.412	21.6097	22.1527	22.1873	22.3099	22.522	22.063	21.9105	22.6883	22.7291	22.5811	22.7278	22.332	22.3348	22.3841	22.4073	22.3323	22.4562	22.6908	22.6993	22.8642	22.9653	22.5224	22.5539	23.4705	23.6239	22.1429	22.1523	22.8494	22.9923	21.5882	21.785	21.7665	21.7283	22.2804	22.2117	22.0209	22.0835
A1BG_HUMAN	C(+57.02)EGPIPDVTFELLR	2	20.44	-0.355	-1.89	0.06584	3.57	0.06584	20.4405	20.3195	19.9761	19.7485	19.9631	19.9354	20.2346	20.327	20.0415	20.0729	20.9417	21.0127	20.9936	20.9043	20.5184	20.3752	19.5729	19.2489	20.3086	20.3457	20.7032	20.5294	20.7747	20.8539	20.7454	20.645	21.7271	21.878	20.3037	20.2787	21.1004	21.1758	20.2042	20.0187	20.1266	19.9562	20.3771	20.4019	20.2233	20.3567
A1BG_HUMAN	C(+57.02)LAPLEGAR	2	19.73	-0.066	-0.34	0.73448	0.12	0.73448	19.3706	19.4176	18.8772	19.0441	19.9429	19.9843	19.9012	19.2681	19.2149	19.3315	20.0448	19.8981	20.1242	20.0951	19.7814	19.7892	20.1355	19.9755	19.8816	19.9202	20.0674	19.7224	20.5709	19.8272	20.077	20.1284	20.3778	20.2749	19.5946	19.5718	19.9067	20.3684	19.2265	19.3062	19.2082	19.2145	19.816	19.4459	19.3785	19.2293
A1BG_HUMAN	SWVPHTFESELSDPVELLVAES	2	19.96	-0.629	-1.41	0.16748	1.97	0.16748	20.5886	19.7209	20.3278	19.5954	19.2348	18.3442	19.7996	19.9763	19.8816	19.6685	20.4796	20.8435	20.8667	20.4867	20.2182	20.3752	17.6557	14.9155	20.0622	19.8645	19.8903	19.8365	20.1069	20.696	19.9019	19.6914	22.1509	22.1234	20.4207	20.1843	20.9742	20.4977	19.4257	19.6321	19.4592	19.4309	20.0076	20.2287	20.3513	20.47
A1BG_HUMAN	SWVPHTFESELSDPVELLVAES	3	20.99	-0.195	-0.26	0.79584	0.07	0.79584	20.8291	21.0133	21.2384	21.2183	20.3203	20.2067	21.3815	21.5253	20.8949	20.9691	22.3366	21.8153	21.8832	21.732	21.595	21.8614	19.1695	15.2443	21.2539	21.4286	NA	20.9655	20.9434	21.1732	21.2794	21.1071	22.6948	23.1259	21.3362	21.4261	21.5891	21.2511	21.382	21.0001	20.7141	20.7555	21.1363	15.6534	21.5962	21.6908
A1BG_HUMAN	VTLTC(+57.02)VAPLSGVDFQLR	3	21.9	-0.249	-1.08	0.28682	1.16	0.28682	21.1544	21.8464	21.4315	21.4751	21.7144	21.7481	21.8423	21.5963	21.4062	21.8416	22.6081	22.1912	22.3721	22.2576	21.9627	22.1704	21.5171	20.8716	21.8034	21.6033	22.372	21.4344	22.2713	21.9312	22.1492	21.9611	22.7239	23.2472	22.2706	22.2968	22.1042	22.1099	21.9954	21.6991	21.9131	21.2555	21.5857	21.8707	21.3892	21.8069
A1BG_HUMAN	VTLTC(+57.02)VAPLSGVDFQLR	2	21.47	-0.32	-0.9	0.37336	0.81	0.37336	21.9453	21.5202	NA	NA	20.8635	20.6049	21.1762	21.658	21.6712	21.2488	21.2615	21.3324	22.4181	22.2457	20.7446	20.6628	21.0397	21.0232	20.3555	21.7738	21.1366	21.1331	22.2106	22.4389	21.4824	21.546	23.1979	22.3783	21.815	NA	21.9659	21.4237	20.4483	NA	NA	NA	NA	NA	21.8631	20.4979
A1BG_HUMAN	ATWSGAVLAGR	2	21.72	-0.202	-1.16	0.25456	1.33	0.25456	21.7128	21.5834	20.6989	20.7011	21.7565	21.6185	21.8158	21.8551	21.1731	21.0994	22.0323	21.7866	22.0568	22.0204	21.8103	21.7265	21.8349	21.7834	21.6566	21.7393	22.095	22.1049	22.291	22.4121	22.1147	21.9845	22.6583	22.5876	21.5167	21.3969	22.3239	22.2602	21.2789	21.0492	21.1864	21.1732	21.5995	21.4934	21.4923	21.4831
A1BG_HUMAN	SLPAPWLSMAPVSWITPGLK	3	20.05	-0.705	-1.51	0.13822	2.29	0.13822	19.6147	19.5115	20.0452	20.8391	18.2954	18.2373	19.6802	20.2601	19.7631	19.8416	21.6064	20.9849	20.3545	20.6932	19.8386	20.9024	18.1951	15.3073	20.1842	19.8736	20.3359	19.4539	20.0095	20.3087	20.3224	19.7391	21.2677	22.1081	20.4378	20.7231	20.0387	20.7947	20.6038	20.3867	20.032	20.1073	20.1582	21.043	20.0806	20.1751
A1BG_HUMAN	SLPAPWLSMAPVSWITPGLK	2	20.43	-0.708	-1.91	0.06325	3.64	0.06325	20.3448	19.8187	21.0495	20.6069	19.0949	18.6922	20.14	20.2807	20.093	20.0185	21.3528	21.5262	21.2567	20.8187	20.8103	20.8269	18.2933	16.3927	20.0622	20.0989	20.3501	20.3147	20.7747	20.7267	20.3816	20.1699	22.5648	22.772	20.9736	20.9174	21.506	21.1498	19.9954	20.2251	20.1493	20.1732	20.7265	20.8861	20.5364	20.4511
A1BG_HUMAN	HQFLLTGDTQGR	2	21.1	-0.186	-0.98	0.3339	0.96	0.3339	21.04	20.7975	20.6161	20.5183	20.8261	20.7374	21.2231	20.9859	20.4744	20.6756	21.5894	21.5339	21.5218	21.4406	21.0286	21.0426	21.0677	20.6115	21.3205	21.1643	21.5263	21.1789	21.6883	21.0282	21.4914	21.4566	22.3132	22.0665	20.9912	20.9636	21.5783	21.6445	20.5241	20.5059	20.7641	20.7715	20.9186	21.081	20.9073	20.5271
A1BG_HUMAN	HQFLLTGDTQGR	3	21.01	-0.09	-0.42	0.67501	0.18	0.67501	20.5507	20.4473	20.2048	20.1532	21.1962	21.1938	21.3815	20.8446	20.55	20.5754	21.4979	21.2414	21.3896	21.2277	21.2916	21.1332	21.298	20.8734	21.1312	21.2082	21.4253	20.9338	21.9484	21.2755	21.4179	21.23	21.7175	21.875	20.9318	20.7497	21.2441	21.6993	20.5484	20.4792	20.5978	20.4376	21.1582	20.751	20.6685	20.1018
A1BG_HUMAN	LELHVDGPPPRPQLR	3	20.02	-0.322	-1.28	0.20756	1.64	0.20756	20.2644	19.9682	19.3278	18.8813	19.6282	19.435	20.4071	20.485	19.0096	18.912	20.6064	20.7342	20.401	20.2576	19.6359	19.8284	19.649	19.727	20.2724	19.7913	20.601	20.5984	20.3212	20.384	20.4141	20.4036	22.0926	21.7326	19.8571	19.6753	21.0308	20.6722	19.1156	18.9557	19.8218	19.5096	19.5576	19.8675	19.6101	19.4358
A1BG_HUMAN	IFFHLNAVALGDGGHYTC(+57.02)R	3	19.08	-0.553	-1.46	0.15113	2.14	0.15113	19.3291	19.1094	18.277	17.9659	19.2059	18.8784	19.3742	19.5619	18.2228	18.2722	19.9839	19.9335	19.8332	19.5634	19.097	18.7699	16.8656	15.8077	18.9897	NA	19.8463	19.3294	19.9051	19.718	19.7058	19.6123	20.6036	21.1259	19.4276	18.6245	21.2978	19.881	18.2021	18.031	18.0658	18.7095	18.4921	18.7483	18.8772	18.8334
A1BG_HUMAN	IFFHLN(+.98)AVALGDGGHYTC(+57.02)R	3	17.16	-0.276	-0.85	0.40102	0.73	0.40102	16.7825	NA	NA	NA	16.5855	16.1218	17.0544	17.1356	16.4752	16.4604	17.4796	18.0016	NA	17.2717	NA	NA	NA	NA	17.2773	16.9007	NA	17.4892	17.3364	17.5967	17.4295	16.9601	18.7632	18.5009	16.9439	NA	NA	17.4128	NA	NA	NA	16.6154	NA	NA	NA	15.9894
A1BG_HUMAN	SLPAPWLSM(+15.99)APVSWITPGLK	3	17.84	-0.777	-1.54	0.13191	2.36	0.13191	16.2798	18.292	16.1758	17.4625	17.1873	17.312	16.0418	17.853	17.8849	17.9848	18.4408	18.8741	18.0502	18.8629	16.0298	18.2372	16.7291	16.1146	17.5273	17.7816	18.4298	18.5849	18.0114	18.6945	17.7927	18.7528	19.1409	19.7524	18.3149	19.1745	18.3148	18.5856	17.6007	17.9401	17.6687	18.2471	16.8238	18.2499	16.2851	18.2944
A1BG_HUMAN	SLPAPWLSM(+15.99)APVSWITPGLK	2	15.98	-0.643	-1.12	0.27311	1.25	0.27311	15.079	15.903	NA	NA	NA	14.6135	13.5677	14.9774	15.7536	15.4911	NA	17.0836	16.8567	16.7731	NA	NA	NA	NA	14.2616	16.2036	16.0532	17.0237	NA	17.3138	15.7212	16.8923	17.2887	18.137	16.6219	16.3254	16.7246	17.0352	NA	14.9096	NA	NA	14.2263	NA	15.0565	15.6872
A1BG_HUMAN	TPGAAANLELIFVGPQHAGNYR	3	21.94	-0.483	-1.66	0.10545	2.74	0.10545	22.1529	21.4764	21.6274	21.3473	21.523	21.1938	21.0902	21.9069	21.5864	21.7568	22.8873	22.5281	22.9936	22.2156	21.8491	22.1238	20.3215	19.7514	22.1546	21.5474	22.3836	21.8112	22.3219	21.9312	22.0971	21.5926	23.5984	23.6417	22.0313	22.0463	23.1812	22.5876	21.8195	21.583	21.9738	21.9632	22.0635	21.9254	21.3803	21.7616
A1BG_HUMAN	TPGAAANLELIFVGPQHAGNYR	2	16.13	0.297	0.36	0.72743	0.13	0.72743	NA	NA	NA	NA	NA	NA	NA	NA	NA	NA	16.5874	16.4387	NA	15.7678	NA	NA	NA	NA	NA	NA	NA	15.001	NA	NA	NA	NA	18.483	17.7098	15.1547	NA	16.7464	16.0577	NA	NA	NA	14.9251	14.8561	15.7751	NA	NA
A1BG_HUMAN	N(+.98)GVAQEPVHLDSPAIK	3	21.96	-0.082	-0.44	0.65936	0.2	0.65936	21.8197	21.9379	21.0909	21.089	21.906	21.9692	22.1582	22.2328	21.5073	21.5323	22.3141	22.2081	22.0604	22.2606	21.9786	21.7675	22.1088	22.1935	21.9289	22.2474	22.1682	22.2493	22.4674	22.6631	22.0431	22.0802	23.1979	23.1132	21.7374	21.6259	22.4238	22.5308	21.2643	21.2673	21.349	21.3333	21.6731	21.587	21.5006	21.6827
A1BG_HUMAN	N(+.98)GVAQEPVHLDSPAIK	2	19.64	-0.223	-1.08	0.28818	1.16	0.28818	20.0607	19.8669	19.0983	18.8565	19.126	18.9963	19.7588	19.933	18.7558	19.0595	20.1778	20.1887	20.0042	19.8982	19.2501	19.4676	19.4716	19.2603	19.7026	19.6326	20.094	20.1405	19.7362	19.8905	19.9959	19.9444	21.2048	20.8414	19.443	19.3586	20.3933	20.1886	18.8007	18.7571	19.2509	19.2177	19.0417	19.4558	19.6283	19.6366
A1BG_HUMAN	SGLSTGWTQLS(+162.05)KLLELTGPK	3	16.38	-0.512	-1.69	0.09943	2.84	0.09943	15.8398	14.9188	16.3055	16.3521	15.4962	15.3405	16.3226	16.3612	16.5546	16.1274	17.4559	17.7606	17.2617	17.2717	16.1137	15.6579	13.5889	NA	16.312	16.2128	16.8807	16.9427	16.9946	16.8406	16.7382	17.1793	16.9719	16.7152	15.8381	15.9512	16.777	17.1654	15.8884	15.8598	16.797	16.4443	16.9383	17.2575	15.7274	15.7919
A1BG_HUMAN	SGLSTGWTQLSK(+57.02)	2	16.29	-0.29	-1.01	0.31836	1.02	0.31836	15.9966	15.624	14.755	14.5054	15.9916	16.1692	16.2447	16.6601	15.4265	15.6342	17.0187	17.3438	17.0676	17.4058	16.2413	16.3547	16.4308	16.4496	15.5756	15.4904	16.0959	16.2629	16.7743	16.8597	16.7212	16.6971	17.9848	18.1249	15.8688	15.8507	17.1897	17.3411	15.5319	15.6286	15.8304	16.0679	16.8049	16.0782	NA	15.0709
A1BG_HUMAN	LHDNQN(+.98)GWSGDSAPVELILSDETLPAPEFSPEPESGR	3	20.34	-0.344	-1.12	0.26709	1.27	0.26709	21.3343	20.6771	19.7567	19.3575	19.4469	19.3582	20.9012	20.4714	19.9245	19.6668	20.487	21.0072	20.7276	20.6307	20.3615	20.2764	19.5332	18.1665	20.9971	20.3717	20.8989	20.3082	20.7522	20.5903	20.5901	20.1637	21.8759	21.804	20.103	20.1448	21.3622	20.9458	19.5273	19.709	19.7641	19.8493	20.2545	20.3583	21.1368	20.1957
A1BG_HUMAN	TLTC(+57.02)VAPLSGVDFQLR	2	16.04	-0.378	-0.73	0.47058	0.53	0.47058	15.6165	15.1322	15.5515	15.8171	NA	NA	15.6524	15.775	14.6283	NA	17.2912	17.4321	15.8806	16.0406	14.9219	14.9567	NA	NA	16.4041	16.7471	14.189	15.2575	15.4416	16.3029	NA	NA	19.1332	19.2675	NA	14.8507	17.3096	17.5059	NA	NA	NA	NA	15.8363	16.5331	14.6439	15.0061
A1BG_HUMAN	VTLTC(+57.02)VAPLSGVD(+21.98)FQLR	3	16.71	-0.704	-1.79	0.08193	3.21	0.08193	17.7148	17.8326	14.9892	NA	16.377	NA	NA	NA	15.2302	16.1879	17.1429	16.6115	17.1242	16.9357	NA	15.412	15.4582	NA	16.6528	15.5716	18.1974	16.8606	16.3652	NA	17.5934	17.6153	17.8362	17.544	16.4964	16.6529	17.2671	17.0007	16.6969	16.2527	15.7893	14.8942	16.2821	16.4425	18.1368	18.2514
A1BG_HUMAN	NGVAQEPVHLDSPAIK	2	15.26	-0.115	-0.34	0.73909	0.11	0.73909	15.8339	15.6046	NA	NA	14.1159	NA	15.0852	15.6289	14.3395	14.5259	15.5111	15.6069	NA	15.6167	NA	15.4318	14.6892	NA	15.0497	15.8214	15.9834	15.882	15.455	15.1967	NA	15.263	16.8644	16.0804	14.6599	13.6619	16.3528	15.887	14.0501	14.3871	NA	NA	NA	14.6372	15.6247	14.9382
A1BG_HUMAN	NGVAQEPVHLDSPAIK	3	18.31	0.284	1.36	0.18381	1.86	0.18381	NA	18.3121	NA	NA	18.2204	NA	18.784	18.7206	17.8443	18.115	18.6902	18.7606	18.3919	18.6703	18.059	18.1898	18.3941	18.4908	18.4077	18.9394	NA	NA	18.68	NA	NA	18.345	NA	NA	18.1159	17.8477	18.2938	NA	17.6734	17.5679	NA	NA	NA	18.08	NA	18.065
A1BG_HUMAN	C(+58.01)EGPIPDVTFELLR	2	15.51	-0.518	-1.78	0.08299	3.17	0.08299	15.1759	15.039	14.5982	14.0518	14.6354	14.5104	15.1488	15.4307	NA	14.182	16.2012	16.162	16.3229	16.2357	15.6906	15.5805	15.5436	14.4748	15.7403	15.3342	16.0686	15.6848	NA	16.1698	15.6199	16.0158	17.554	17.404	15.0901	15.0105	16.176	16.2343	15.2537	14.8968	14.8542	NA	15.5467	15.71	15.0637	15.3705
A1BG_HUMAN	LLELTGPK(+57.02)	2	15.82	-0.165	-0.5	0.62063	0.25	0.62063	14.9203	15.3494	NA	NA	15.7031	16.0082	15.8943	15.739	NA	NA	16.7129	15.9936	16.4399	16.3501	15.2017	15.3127	16.081	15.8804	14.2297	NA	15.9305	15.6929	16.4166	16.4503	16.2748	16.0834	17.3956	16.9979	14.8319	NA	16.7277	16.8667	NA	NA	14.6787	14.3943	15.4638	15.6302	NA	14.743
A1BG_HUMAN	LHDN(+.98)QNGWSGDSAPVELILSDETLPAPEFSPEPESGR	3	19.57	-0.439	-1.31	0.19797	1.72	0.19797	NA	NA	19.1541	18.7875	18.5385	NA	NA	19.5619	18.9942	18.9848	20.0045	20.3191	20.2182	20.1342	19.8525	19.6132	NA	17.4234	NA	19.7283	NA	19.7542	19.6583	20.2436	19.4679	19.7718	21.1	21.0425	19.6952	19.4343	20.6727	20.3226	18.6675	19.2251	19.0769	19.2516	19.45	19.5718	18.3785	19.8334
A1BG_HUMAN	V(+57.02)TLTC(+57.02)VAPLSGVDFQLR	2	15.15	-0.303	-0.54	0.59735	0.29	0.59735	NA	NA	NA	NA	NA	NA	14.5383	15.2932	14.3238	NA	15.9793	16.4902	16.0699	15.6459	14.6931	NA	NA	13.871	NA	13.6887	13.3985	13.9945	13.6195	15.1072	NA	15.1144	17.4462	17.5858	NA	NA	16.28	16.5303	NA	NA	NA	14.0055	14.8585	14.7623	NA	NA
A1BG_HUMAN	V(+57.02)TLTC(+57.02)VAPLSGVDFQLR	3	15.48	-0.324	-0.62	0.54454	0.38	0.54454	NA	NA	NA	NA	NA	NA	14.3277	NA	NA	NA	16.2979	15.6277	15.7911	15.4904	14.5904	15.0909	NA	NA	NA	NA	NA	NA	15.3958	NA	NA	NA	16.5995	17.1648	NA	NA	16.1103	15.7717	NA	14.8264	NA	NA	14.8313	14.3082	NA	NA
A1BG_HUMAN	TPGAAANLELIFVGPQ(+.98)HAGNYR	3	18.78	0.478	0.89	0.37863	0.8	0.37863	20.1075	18.0629	17.8562	17.7	19.7058	19.2722	19.7003	18.7661	18.0667	NA	20.0349	18.3647	19.666	18.8091	18.4848	19.2967	NA	NA	19.8377	19.4446	NA	17.9945	19.3455	NA	17.511	19.6123	20.6583	20.2472	NA	17.304	19.1783	NA	16.9619	17.9297	18.3004	16.9674	18.4762	19.0408	18.195	NA
A1BG_HUMAN	TPGAAAN(+.98)LELIFVGPQHAGN(+.98)YR	3	18.22	-0.171	-0.35	0.72692	0.12	0.72692	NA	19.7096	17.9885	18.1594	16.7782	16.3592	NA	19.3718	18.5309	19.4514	17.503	16.0769	NA	NA	18.8386	17.4496	18.8656	18.6467	17.3252	17.6937	NA	NA	18.8123	19.2556	17.2309	NA	NA	NA	18.0051	NA	18.376	16.9413	19.2877	18.8348	17.9078	17.6894	18.2404	NA	19.5315	19.561
A1BG_HUMAN	SWVP(+31.99)HTFESELSDPVELLVAES	3	15.48	-0.478	-0.91	0.3698	0.83	0.3698	NA	14.9083	NA	14.1854	NA	14.7668	NA	15.7426	NA	16.9734	NA	13.8192	NA	15.6858	NA	15.1397	14.7787	14.0244	16.3158	16.6018	NA	16.0896	15.7084	15.8212	15.146	16.4254	15.2263	17.2785	NA	15.4238	NA	NA	NA	15.8465	NA	14.8625	NA	16.1698	13.9647	16.0906
A1BG_HUMAN	SLPAPWLSMAPVSWITPGLK(+57.02)	2	15.21	-1.168	-1.3	0.2272	1.7	0.2272	NA	NA	NA	NA	NA	NA	NA	NA	NA	NA	14.0914	14.9648	14.5743	NA	NA	NA	NA	NA	NA	NA	NA	NA	NA	NA	NA	NA	16.7879	17.0921	NA	NA	14.4337	14.5575	NA	NA	NA	NA	NA	NA	NA	NA
A1BG_HUMAN	SLPAPWLSMAPVSWITPGLK(+57.02)	3	15.24	0.081	0.09	0.92723	0.01	0.92723	NA	NA	NA	NA	NA	NA	NA	NA	NA	NA	15.7368	NA	NA	14.7054	NA	15.3887	NA	NA	NA	NA	NA	NA	NA	NA	NA	NA	NA	16.3771	NA	NA	NA	NA	NA	NA	NA	NA	14.014	NA	NA	NA
A1BG_HUMAN	L(+57.02)LELTGPK	2	16.16	-0.374	-0.74	0.46757	0.55	0.46757	NA	NA	NA	NA	15.9411	15.7611	NA	15.6831	NA	NA	16.8284	15.6996	NA	NA	15.3878	NA	16.0318	16.2761	NA	NA	NA	NA	16.2592	16.489	NA	NA	17.4084	16.8488	NA	NA	16.929	16.6523	NA	NA	15.2243	NA	16.3271	14.973	NA	NA
A1BG_HUMAN	C(+57.02)LAPLE(+21.98)GAR	2	14.86	-0.413	-0.43	0.67569	0.19	0.67569	15.7546	14.7875	NA	NA	NA	NA	NA	NA	NA	NA	13.6887	NA	NA	NA	NA	NA	NA	NA	NA	NA	15.9736	NA	NA	NA	NA	NA	NA	13.6218	NA	NA	NA	14.0283	NA	NA	NA	NA	NA	NA	16.157	NA
A1BG_HUMAN	SWITPGLK	2	16.75	NA	NA	NA	NA	NA	NA	NA	NA	NA	NA	NA	NA	NA	NA	NA	NA	NA	NA	NA	NA	NA	13.9808	NA	18.2626	18.0172	NA	NA	NA	NA	NA	NA	NA	NA	NA	NA	NA	NA	NA	NA	NA	NA	NA	NA	NA	NA
A1BG_HUMAN	SW(+31.99)VPHTFESELSDPVELLVAES	2	14.57	-0.587	-0.97	0.3605	0.94	0.3605	NA	NA	NA	NA	NA	NA	NA	NA	NA	14.6629	NA	NA	NA	NA	NA	NA	NA	13.847	14.0127	14.621	NA	NA	NA	14.5079	NA	NA	15.38	14.9747	NA	NA	NA	NA	NA	NA	NA	NA	NA	NA	NA	NA
A2AP_HUMAN	LQQVLHAGSGPC(+57.02)LPHLLSR	3	17.79	-0.253	-0.95	0.34592	0.91	0.34592	17.3969	17.5668	16.7893	16.8468	17.692	17.2067	17.3105	17.6051	17.5309	17.2999	18.2365	18.4679	18.1297	18.3843	17.6115	17.6523	17.5548	17.4295	17.9986	17.9973	18.5877	18.654	17.2229	17.8723	18.1147	18.3949	19.4164	19.2858	17.6219	17.4731	18.4056	18.4643	NA	16.2776	17.4224	17.7469	17.3315	18.2033	16.9753	17.613
A2AP_HUMAN	LGNQEPGGQTALK	2	19.23	0.098	0.43	0.66717	0.19	0.66717	18.7624	18.9266	18.3526	18.7086	19.371	19.4783	19.0801	19.1563	19.2671	19.1098	19.2066	19.6217	19.3234	19.7715	19.2009	19.0479	19.8398	20.1108	19.4276	19.8479	19.2217	19.5008	19.5077	19.6945	19.3062	19.4599	20.2321	20.6364	18.6369	18.9861	19.4466	19.8538	18.2265	18.4775	18.6	18.8351	19.3115	18.8246	18.2897	18.613
A2AP_HUMAN	QEDDLANINQWVK	2	18.22	-0.019	-0.1	0.924	0.01	0.924	18.3395	18.1434	17.0604	17.3077	17.733	17.4936	17.6633	17.7661	17.9048	17.8603	18.6774	18.506	18.8264	18.7019	18.5851	18.4046	18.5923	18.5845	19.0594	19.0007	18.2988	18.3488	17.8762	17.7638	18.6265	18.3231	19.0145	19.1167	18.1867	17.8027	18.7823	18.6612	17.6436	17.6466	17.8386	17.6436	18.5985	18.3243	18.1453	17.9511
A2AP_HUMAN	WFLLEQPEIQVAHFPFK	3	19.52	-0.761	-2.22	0.03232	4.91	0.03232	18.2534	18.5916	19.8942	19.652	17.9223	17.6213	18.1497	18.6688	19.5689	19.4859	20.3885	20.5567	20.2439	20.1471	19.8386	19.9882	16.3382	NA	19.6301	19.4998	19.6037	19.3805	19.1316	19.3748	19.2815	19.6123	21.5138	21.5858	19.9677	19.8937	20.2645	20.2388	19.3011	19.4539	19.8773	19.5963	19.9585	20.5718	18.7498	19.3238
A2AP_HUMAN	FDPSLTQR	2	17.83	-0.12	-0.37	0.71406	0.14	0.71406	17.2556	17.5651	16.7567	16.9587	17.9458	18.0547	17.459	14.9206	17.4964	17.724	18.128	18.0016	18.2208	18.1547	17.9951	17.9601	18.8069	18.7715	18.5992	18.6771	18.3997	18.3805	17.8928	17.7063	18.1873	18.1678	18.5626	18.6293	17.6692	17.5295	18.1494	18.3729	17.4292	17.2187	17.2197	17.2192	18.2844	18.023	17.4553	17.3559
A2AP_HUMAN	EDFLEQSEQLFGAKPVSLTGK	3	16.41	-0.09	-0.37	0.71378	0.14	0.71378	16.3057	16.4139	NA	15.3256	15.9551	16.2434	15.9309	16.0962	16.395	16.751	16.7029	16.7448	16.1722	16.8378	16.3124	NA	16.3528	16.0425	17.1122	16.9704	16.9915	16.8497	16.3533	16.21	16.7764	16.7873	17.3826	17.9845	15.8969	16.028	16.8876	17.0909	15.5056	15.2956	15.4243	NA	16.8175	16.6302	15.7229	16.051
A2AP_HUMAN	NKFDPSLTQR	2	15.74	-0.427	-1.47	0.14908	2.17	0.14908	14.2454	NA	13.2689	NA	15.7886	15.5757	14.9798	NA	14.7681	14.9596	15.6682	15.749	16.0063	16.2027	15.8279	15.7911	16.9949	16.5718	16.2947	16.1756	16.3936	16.1875	15.8373	15.7683	16.4533	16.4005	16.6757	16.7681	15.2133	15.1765	16.4007	16.2559	14.9046	15.0043	15.6018	15.5029	16.0551	16.0644	NA	14.981
A2AP_HUMAN	ELKEQQDSPGNK	2	12.49	-0.243	-0.81	0.42264	0.66	0.42264	NA	10.3262	11.9903	11.8561	12.1995	11.9174	12.8404	12.7542	12.0674	12.3746	12.7462	13.1934	12.7754	12.9404	12.2003	12.1196	12.9329	13.2052	12.7527	12.5175	11.6615	12.5386	12.6804	12.7529	12.2875	12.1678	14.4561	14.3879	12.1849	12.179	13.2663	13.2051	11.3935	11.509	12.335	12.2215	12.8263	12.1961	NA	NA
A2AP_HUMAN	HQMDLVATLSQLGLQELFQAPDLR	3	17.08	0.516	0.85	0.40483	0.72	0.40483	NA	NA	17.9493	16.8234	NA	NA	NA	NA	16.4628	NA	18.2572	17.7017	17.8567	16.9475	17.0298	17.5582	NA	NA	17.5914	16.9704	16.5289	NA	15.9366	NA	NA	NA	20.0394	19.9484	18.1329	17.4603	NA	16.8014	15.4123	13.6025	16.2868	15.3697	17.4088	17.4558	16.4389	16.0788
A2AP_HUMAN	LGN(+.98)QEPGGQTALK	2	15.7	0.039	0.08	0.93524	0.01	0.93524	NA	15.5981	NA	NA	16.1332	16.186	NA	15.8172	14.715	NA	14.2655	14.6753	16.5531	NA	13.9921	14.8727	16.9547	17.3051	15.5273	16.7198	NA	16.3398	15.405	16.5267	16.4882	16.6948	15.78	17.2639	NA	15.45	15.4414	16.2164	NA	NA	13.621	NA	15.5113	14.5605	NA	15.0307
A2AP_HUMAN	MSLSSFSVNRPFLFFIFEDTTGLPLFVGSVR	3	16.24	-0.387	-0.33	0.75441	0.11	0.75441	NA	NA	NA	NA	NA	NA	NA	NA	NA	NA	15.9693	15.6185	NA	NA	NA	NA	NA	NA	NA	NA	14.7436	NA	NA	NA	NA	NA	17.6217	17.2565	NA	NA	NA	NA	NA	NA	NA	NA	NA	NA	NA	NA
A2AP_HUMAN	LGNQE(+21.98)PGGQTALK	2	14.93	0.105	0.13	0.90137	0.02	0.90137	16.1283	15.5037	NA	NA	NA	NA	NA	NA	NA	NA	NA	NA	NA	NA	NA	NA	NA	NA	13.6407	NA	15.774	15.1497	NA	NA	15.8742	15.4686	14.4806	14.141	NA	NA	NA	NA	NA	13.1454	NA	NA	NA	NA	NA	NA
A2AP_HUMAN	IQEFLSGLPEDTVLLLLNAIHFQGFWR	3	15.26	-0.866	-1.18	0.26459	1.39	0.26459	NA	NA	NA	NA	NA	NA	NA	NA	NA	NA	NA	14.4229	NA	NA	NA	NA	NA	NA	NA	NA	NA	NA	NA	NA	NA	NA	16.483	15.9602	15.309	15.0105	14.4641	NA	NA	NA	15.2803	NA	15.176	15.2575	NA	NA
A2AP_HUMAN	MSLSSFSVN(+.98)RPFLFFIFEDTTGLPLFVGSVR	3	14.1	-0.552	-0.66	0.52781	0.43	0.52781	NA	NA	15.0388	13.8123	NA	NA	NA	NA	NA	NA	NA	NA	13.5873	12.674	NA	NA	NA	NA	NA	NA	NA	13.8855	NA	NA	NA	NA	NA	NA	NA	NA	14.2628	NA	NA	NA	15.0133	14.5454	NA	NA	NA	NA
A2AP_HUMAN	DSFHLDEQFTVPVEMMQAR	3	18.38	0.168	0.2	0.84328	0.04	0.84328	NA	NA	NA	NA	NA	NA	17.8954	NA	NA	NA	NA	NA	NA	NA	NA	NA	NA	NA	19.2099	18.6476	NA	18.0349	18.4359	17.0268	18.532	NA	NA	NA	NA	NA	NA	NA	NA	NA	NA	NA	NA	NA	19.3048	18.328
A2AP_HUMAN	LVPPMEEDYPQFGSPK	2	16.22	-0.449	-0.6	0.56563	0.36	0.56563	NA	NA	NA	15.5034	NA	NA	16.9012	NA	NA	NA	NA	16.2632	16.0467	15.9891	NA	NA	NA	NA	NA	NA	NA	NA	NA	NA	NA	NA	NA	16.6149	NA	NA	NA	NA	NA	NA	NA	NA	NA	NA	NA	NA
A2GL_HUMAN	NALTGLPPGLFQASATLDTLVLK	3	19.12	-1.518	-2.95	0.00563	8.69	0.00563	NA	NA	17.8093	17.7589	18.036	17.3757	19.1928	19.3117	NA	NA	18.5117	18.1691	19.8092	19.8251	19.595	19.7356	16.9305	14.0498	18.192	18.6812	18.6708	18.0742	19.9254	19.9487	20.7212	20.6093	21.418	21.7393	NA	NA	19.5542	19.6277	19.4672	19.0908	19.3457	19.2394	19.9797	20.3583	19.5603	19.6027
A2GL_HUMAN	NALTGLPPGLFQASATLDTLVLK	2	15.28	-1.178	-1.34	0.20326	1.8	0.20326	NA	NA	NA	NA	NA	NA	13.2717	NA	NA	NA	NA	NA	15.0183	NA	NA	NA	NA	NA	NA	NA	NA	NA	14.8944	14.8848	15.465	16.0049	17.6435	17.4239	NA	NA	14.5085	NA	NA	NA	NA	13.4885	15.4734	NA	NA	NA
A2GL_HUMAN	DLLLPQPDLR	2	20.48	-1.099	-4.82	2e-05	23.19	2e-05	20.289	20.1711	18.7832	18.7128	20.4894	20.5287	20.0775	20.2681	18.7989	18.7443	19.7476	19.5881	20.6622	20.5265	20.332	20.2877	20.0898	20.1994	20.1579	20.1538	20.8881	20.7518	20.9334	21.0282	22.103	22.0856	21.4376	21.4427	21.7409	21.6822	21.5398	21.4183	19.7651	19.706	20.8953	20.7006	20.5903	20.6095	20.8567	20.4125
A2GL_HUMAN	VAAGAFQGLR	2	19.2	-1.248	-4.93	1e-05	24.27	1e-05	18.7856	18.6944	17.3929	16.9942	19.4304	19.3903	18.784	18.7795	17.1073	17.2815	18.4134	18.2119	19.2414	19.3042	19.1179	19.1332	18.8136	18.8415	18.9986	18.8608	19.7683	19.6848	20.0581	20.0022	20.9807	20.7852	19.8874	20.1805	20.5992	20.4506	20.3933	20.1886	18.3721	18.1883	19.6197	19.4309	19.5857	19.4575	19.5283	19.3729
A2GL_HUMAN	TLDLGENQLETLPPDLLR	2	19.45	-1.626	-5.84	0	34.13	0	19.2083	18.8395	17.5343	17.7915	18.7598	18.8848	18.7651	19.0536	17.5309	17.309	18.1392	18.7841	19.5613	19.5557	19.1965	19.0821	17.8909	18.4009	19.1122	19.2759	19.7541	20.0664	19.8762	20.1539	21.2373	21.3432	21.1628	21.2379	20.997	21.0356	20.898	20.8196	18.1002	18.6176	20.1342	20.1732	19.9369	19.9044	19.8541	19.8935
A2GL_HUMAN	TLDLGENQLETLPPDLLR	3	19.11	-1.565	-4.19	0.00014	17.58	0.00014	17.121	18.9587	16.9708	17.0825	19.2999	19.5572	18.8272	18.4959	15.9323	16.915	18.7622	18.0193	19.2768	19.0951	19.02	19.2302	18.7389	17.873	18.7717	18.6044	19.5526	18.9359	19.8699	19.5679	21.1717	20.8758	20.1098	20.4305	20.8762	20.7887	20.1954	20.2388	19.109	18.846	20.2509	19.6552	19.3663	19.8425	18.6403	19.5253
A2GL_HUMAN	LQELHLSSN(+.98)GLESLSPEFLRPVPQLR	3	17.64	-1.733	-5.49	0	30.16	0	17.4268	16.9751	NA	NA	16.8619	16.2393	16.6359	16.8378	15.0127	15.0317	16.2709	16.6573	17.6868	17.3359	16.8636	16.8238	NA	NA	16.8093	16.9567	18.0808	18.1932	17.9254	18.0676	19.2648	19.312	19.3229	19.1766	19.1455	19.2075	19.1436	18.771	15.9792	NA	18.6175	18.6366	17.9556	18.1994	18.0128	18.0945
A2GL_HUMAN	ENQLEVLEVSWLHGLK	3	20	-1.52	-5.62	0	31.58	0	19.4453	19.5792	18.7669	18.8851	19.3839	19.6397	19.6324	19.6471	18.6575	18.5314	19.6723	19.5044	20.3186	19.9103	20.071	20.0426	17.2587	16.6674	19.5816	19.5209	20.6142	20.2337	20.5449	20.4503	21.3503	21.3702	21.6106	21.64	21.4799	21.38	21.0699	21.1432	19.6451	19.3675	20.8636	20.6838	20.5434	20.5945	20.2052	20.3238
A2GL_HUMAN	ENQLEVLEVSWLHGLK	2	16.16	-1.771	-4.85	3e-05	23.57	3e-05	NA	15.9083	14.255	NA	14.0377	14.3994	15.0647	15.0201	NA	NA	14.3032	15.4387	15.8406	15.697	16.02	15.0992	NA	NA	15.5305	14.7534	16.5199	16.378	15.8878	15.9693	17.8829	17.5539	18.3025	18.0962	17.6866	17.8078	17.7785	17.3226	NA	14.9721	17.2648	16.8187	16.4861	16.4019	16.6839	16.0828
A2GL_HUMAN	DGFDISGNPWIC(+57.02)DQNLSDLYR	3	17.68	-1.604	-4.94	1e-05	24.43	1e-05	16.3969	16.8844	16.7649	16.9224	16.6383	16.2712	17.3363	17.4464	15.8688	15.7643	17.1355	17.1809	18.1242	17.4396	17.5917	18.3233	14.7787	NA	17.6301	17.3193	17.8238	17.3805	17.7725	17.6826	19.0382	18.9984	19.094	19.5071	NA	19.194	18.7246	19.1099	17.5042	17.4337	18.9567	18.507	18.1331	18.9141	17.7498	18.6532
A2GL_HUMAN	DGFDISGNPWIC(+57.02)DQNLSDLYR	2	16.1	-1.704	-3.32	0.00222	11.04	0.00222	14.4483	NA	14.5227	NA	NA	NA	13.4715	15.1576	NA	NA	NA	15.2925	16.2291	16.1849	15.6881	15.9815	NA	NA	13.7232	14.614	15.4605	15.4515	15.6075	15.8212	17.3993	17.1938	18.0518	18.1004	18.037	18.028	17.8805	17.0352	13.4542	15.4233	16.8935	16.9066	16.5482	17.295	16.5729	16.5659
A2GL_HUMAN	ALGHLDLSGNR	2	17.62	-1.314	-4.34	0.0001	18.87	0.0001	16.8806	16.8187	NA	NA	17.401	17.2966	17.403	16.6091	15.1119	15.385	16.6091	16.9335	18.0444	17.7598	17.3059	17.5805	16.8808	16.1146	17.2378	17.2868	18.2389	17.8659	17.9807	17.1816	19.2648	19.4566	18.5278	18.9415	19.0922	19.1062	18.5003	18.7504	16.7314	16.4703	18.3031	18.1813	18.0684	18.2838	17.9942	17.8508
A2GL_HUMAN	GQTLLAVAK	2	18.43	-1.096	-3.92	0.00036	15.4	0.00036	18.0512	NA	17.1634	16.6115	18.5614	17.9229	18.3533	18.0934	16.8025	16.829	17.5709	17.2119	18.6096	18.6879	18.7159	18.6766	18.2742	18.294	18.5677	18.2759	18.3751	18.6225	19.3273	18.5967	NA	20.1007	NA	19.4387	20.135	NA	18.8449	19.5283	18.0646	18.0063	19.1493	18.6894	18.8518	18.9707	18.9222	18.5361
A2GL_HUMAN	YLFLN(+.98)GNK	2	17.18	-1.531	-3.14	0.00362	9.89	0.00362	NA	NA	NA	NA	16.5338	16.6624	16.0993	16.4686	NA	NA	16.0728	NA	16.9722	16.8504	15.4419	15.2805	14.9133	NA	16.3024	18.2425	17.2923	18.6797	17.5077	17.5711	18.5596	19.1093	18.1157	17.8586	19.3131	18.2968	17.9222	18.0295	NA	NA	17.4713	17.1619	15.4654	17.0186	17.2851	17.0019
A2GL_HUMAN	ENQ(+.98)LEVLEVSWLHGLK	3	14.77	NA	NA	NA	NA	NA	NA	NA	NA	NA	NA	NA	NA	NA	NA	NA	NA	NA	NA	NA	NA	NA	NA	NA	NA	NA	14.1777	13.8996	NA	14.9257	16.0441	NA	NA	15.4357	NA	15.555	NA	NA	NA	NA	NA	NA	13.9464	NA	14.1737	NA
A2MG_HUMAN	LLIYAVLPTGDVIGDSAK	2	22.12	-0.379	-2.07	0.04496	4.28	0.04496	22.3211	22.0614	22.4916	22.2406	21.2908	21.1807	21.692	21.796	22.5181	22.2838	22.1105	22.2414	22.2972	22.2247	22.1855	22.1015	20.7319	20.4908	22.1074	22.1568	22.1183	22.1331	22.2392	22.4607	21.9154	21.9551	22.96	23.0072	22.4293	22.2323	22.5944	22.3628	22.2934	22.1054	21.8147	21.7283	22.2041	22.3179	22.686	22.5557
A2MG_HUMAN	LLIYAVLPTGDVIGDSAK	3	21.03	-0.327	-1.28	0.2078	1.64	0.2078	20.7467	21.209	21.3587	21.1995	20.4136	20.3489	20.641	20.401	21.3407	21.6668	21.4943	20.8435	21.3545	20.8347	21.065	21.3805	20.0979	19.2083	21.0118	20.6197	21.5053	20.7995	21.4709	20.9312	20.8609	20.4947	21.5212	21.7125	21.5127	21.0138	21.0544	21.0689	21.9132	21.3529	21.168	20.5903	20.9113	21.327	20.9682	21.5993
A2MG_HUMAN	SLFTDLEAENDVLHC(+57.02)VAFAVPK	3	22.46	-0.571	-2.24	0.03022	5.04	0.03022	22.5416	22.5468	22.8801	22.7064	21.6711	21.8588	21.894	22.119	22.6068	22.554	22.8451	22.8122	22.6882	22.5485	22.4852	22.6298	20.7868	19.3697	21.9558	22.0761	22.5777	22.3082	22.7493	22.6893	22.2638	22.4608	23.2545	23.3374	22.8018	23.065	23.0679	22.8299	22.6458	22.664	22.8052	22.8568	22.5647	22.8691	22.4157	22.773
A2MG_HUMAN	SLFTDLEAENDVLHC(+57.02)VAFAVPK	2	17.61	-0.758	-2.24	0.03073	5	0.03073	18.0512	17.7601	18.4088	17.8699	16.3526	16.7611	17.0334	17.0602	17.5977	17.8034	17.9524	18.0667	18.1462	17.7192	17.6881	17.4972	15.4783	13.4701	16.9258	17.0498	17.6809	17.783	17.7084	17.8191	17.4708	17.4766	18.7952	18.7393	17.9771	18.4441	18.4631	17.989	17.6436	17.8151	17.9704	18.0679	17.8671	18.1795	18.1025	17.8623
A2MG_HUMAN	DMYSFLEDMGLK	2	22.41	-0.47	-2.19	0.03385	4.82	0.03385	22.6667	22.3907	22.8197	22.8219	21.4531	21.5287	21.975	22.0609	22.5915	22.525	22.7353	22.6866	22.6037	22.5314	22.5846	22.7307	20.5591	19.8641	22.2815	22.168	22.372	22.5044	22.6553	22.5287	22.7265	22.6524	22.9325	23.0479	22.5992	22.6042	22.8561	22.8114	22.8061	22.585	22.3733	22.293	22.4166	22.7083	22.7874	22.7148
A2MG_HUMAN	DMYSFLEDMGLK	3	15.06	0.13	0.21	0.83457	0.04	0.83457	NA	14.2713	NA	16.0081	NA	NA	14.6135	NA	NA	15.4156	15.9387	NA	NA	14.9959	14.1664	16.0297	NA	NA	NA	14.4283	14.9169	NA	14.0385	NA	14.311	15.6486	NA	NA	15.4071	14.2198	NA	15.519	16.6131	16.0221	15.6654	14.2647	13.5329	16.1206	NA	14.1705
A2MG_HUMAN	VGFYESDVMGR	2	22.36	-0.224	-1.86	0.06993	3.46	0.06993	22.6028	22.4484	22.1915	22.1746	21.9134	21.8506	22.0122	22.175	22.4991	22.4265	22.2572	22.2647	22.3663	22.3184	22.2865	22.391	22.0184	22.0365	22.3642	22.362	22.5642	22.6085	22.6704	22.8539	22.5951	22.5262	22.579	22.571	22.4098	22.3757	22.7804	22.6492	22.2741	22.3107	22.1035	22.0796	22.2617	22.3337	22.4545	22.4454
A2MG_HUMAN	MC(+57.02)PQLQQYEMHGPEGLR	3	22.37	-0.227	-1.64	0.10946	2.68	0.10946	22.6667	22.3789	22.4251	22.4593	21.6534	21.4974	22.3072	22.3117	22.4799	22.4929	22.4386	22.1666	22.2376	22.1342	22.337	22.3266	22.0184	21.7229	22.5746	22.4862	22.637	22.4753	22.8133	22.7687	22.4131	22.2152	22.7415	22.7226	22.5546	22.5121	22.6419	22.5433	22.5076	22.3233	22.2596	22.1992	22.1981	22.1207	22.4798	22.5244
A2MG_HUMAN	MC(+57.02)PQLQQYEMHGPEGLR	2	17.08	-0.608	-1.76	0.08587	3.1	0.08587	17.9992	17.4915	18.0402	17.5317	14.8693	NA	16.6769	16.4079	17.0843	17.327	17.7079	17.1809	17.2208	16.6914	16.3252	16.5065	NA	14.4527	17.4602	16.2151	17.3183	16.9846	17.0998	16.5052	16.9387	16.8723	18.2817	17.7313	17.5915	17.4858	18.1019	17.0799	17.35	16.9244	17.1493	17.4708	16.6578	16.9544	17.8042	17.3689
A2MG_HUMAN	VTAAPQSVC(+57.02)ALR	2	21.1	-0.329	-1.95	0.05741	3.82	0.05741	21.0576	21.0878	20.2927	20.2517	21.159	21.0389	20.8647	20.2947	20.8614	20.9975	20.8706	20.8862	20.8914	20.9851	20.88	20.8876	21.567	21.5478	21.1711	21.1342	21.697	21.5643	21.3027	20.9805	21.6603	21.6885	20.4647	20.2472	21.1662	21.1794	20.9492	21.2511	21.0646	21.1025	21.8567	21.8668	21.2486	21.1076	21.5332	21.3769
A2MG_HUMAN	YNILPEKEEFPFALGVQTLPQTC(+57.02)DEPK	3	21.25	-0.245	-1.5	0.1406	2.26	0.1406	21.8009	21.5202	21.4791	21.5395	20.6209	20.7231	20.7965	21.097	21.6614	21.542	20.9682	21.072	21.1517	21.0818	21.327	21.2707	20.0898	19.8528	21.4878	21.5186	21.2841	21.3568	21.6152	21.7722	21.1147	21.0637	21.4876	21.6113	21.3407	21.2968	21.4238	21.3852	21.4825	21.519	20.9219	20.9609	21.2457	21.3315	21.6714	21.6248
A2MG_HUMAN	MVSGFIPLKPTVK	3	22.59	-0.193	-1.47	0.14937	2.16	0.14937	22.8567	22.614	22.7437	22.5138	22.0684	22.0576	22.3789	22.401	22.7489	22.6422	22.6331	22.4408	22.4068	22.2898	22.4165	22.4651	22.5069	22.4201	22.6234	22.6439	22.8357	22.7024	23.0558	23.0969	22.5909	22.4524	23.1746	22.9369	22.8134	22.6473	22.778	22.6813	22.6364	22.477	22.3243	22.2516	22.4295	22.5526	22.7111	22.5864
A2MG_HUMAN	MVSGFIPLKPTVK	2	20.28	-0.207	-1.42	0.16332	2.01	0.16332	20.9538	20.8063	20.51	20.2369	19.7297	19.6473	19.9853	20.0844	20.3346	20.4779	20.1411	20.363	20.1787	20.0273	19.9335	20.0156	19.9402	19.8224	20.2477	20.1908	20.5743	20.5574	20.347	20.445	20.4679	20.3541	20.8409	20.6435	20.3679	20.2878	20.5674	20.2992	20.1836	20.1707	20.032	19.9562	19.9296	20.2092	20.8042	20.7337
A2MG_HUMAN	QGIPFFGQVR	2	22.12	-0.193	-1.55	0.12864	2.4	0.12864	22.3731	22.3428	21.7873	21.6795	21.9501	21.8088	21.7168	21.876	22.1697	22.1157	22.1801	21.9793	22.2408	22.1278	22.0347	22.1238	21.982	21.9065	22.0118	21.9906	22.3287	22.3164	22.3634	22.5975	22.3845	22.3612	22.2094	22.2023	22.0759	22.049	22.5342	22.4128	22.227	22.2198	22.0299	21.9037	21.716	21.9521	22.1579	22.2238
A2MG_HUMAN	TEHPFTVEEFVLPK	3	21.6	-0.286	-1.82	0.07666	3.3	0.07666	21.8197	21.7487	20.6161	20.5244	21.401	21.3652	21.0965	21.3718	21.2399	21.1254	21.7041	21.3673	21.6234	21.5216	21.5657	21.5823	21.8987	21.9773	21.7252	21.8028	22.0855	22.0858	21.5709	21.8068	21.9997	21.9191	21.0343	21.1106	21.5086	21.3368	21.8084	21.7127	21.8975	21.8208	22.168	22.1009	21.3337	21.5213	21.9562	22.0208
A2MG_HUMAN	TEHPFTVEEFVLPK	2	19.06	-0.412	-2.16	0.03627	4.68	0.03627	19.6061	19.55	18.4729	18.0592	18.4592	18.3348	18.572	18.7661	18.5051	18.4514	19.1687	18.9793	19.1787	18.9765	18.5917	18.9658	18.9879	18.9651	19.4143	19.1282	19.6933	19.8042	18.6215	18.9635	19.6297	19.4329	18.6516	18.571	18.8799	18.8673	19.5117	19.1045	19.2682	19.3342	19.8028	19.8391	18.593	19.1223	19.8464	19.8422
A2MG_HUMAN	LPPNVVEESAR	2	22.34	-0.147	-0.84	0.4052	0.71	0.4052	22.2944	22.4141	22.0807	22.1033	22.2023	22.3182	22.0711	21.3792	22.2135	22.4108	22.2159	22.1666	22.3545	22.3184	22.3615	22.3725	22.4548	22.4578	22.6775	22.5559	22.7812	22.0468	22.6972	22.2098	22.5485	22.5964	22.0471	22.0717	22.425	22.4506	22.34	22.6044	22.4569	22.3796	22.4788	22.5411	22.4166	21.7204	22.8405	22.7108
A2MG_HUMAN	LLLQQVSLPELPGEYSMK	2	21.16	-0.351	-1.71	0.09507	2.92	0.09507	21.8839	21.2614	21.6498	21.4876	20.449	20.2722	20.6497	20.664	21.452	21.0928	20.6265	21.3012	20.986	21.1082	21.4282	20.9672	19.7107	19.89	21.3146	21.4161	21.0325	21.4419	21.443	21.693	21.2898	21.2102	21.6244	21.6077	21.5566	21.3542	21.4299	21.3628	20.9473	21.2621	20.8451	20.8643	21.3447	21.3088	21.7428	21.2623
A2MG_HUMAN	LLLQQVSLPELPGEYSMK	3	20.9	-0.291	-0.93	0.3574	0.87	0.3574	20.8676	21.4764	21.3069	21.5896	19.7892	19.7986	20.2346	20.07	21.0593	21.5848	21.3846	20.6866	21.1103	20.4766	21.3857	21.1825	20.2128	18.9581	21.1907	20.8123	21.4622	20.232	21.6583	21.1191	20.8187	20.0571	20.9158	21.3418	21.0649	21.0138	20.7614	20.9757	21.9257	21.4612	21.447	20.9515	20.6883	21.219	20.5137	21.3769
A2MG_HUMAN	NEDSLVFVQTDK	2	20.96	-0.128	-0.68	0.49736	0.47	0.49736	21.2672	21.287	19.6386	19.8775	20.9487	21.1136	20.552	20.6519	20.7188	20.7443	20.7537	20.8185	20.8075	21.0818	20.9594	20.8802	21.4758	21.7735	21.1907	21.4036	21.2591	21.4643	21.0114	21.3241	21.1939	21.3157	19.9436	20.2565	20.7094	20.6614	21.0621	21.0689	21.059	21.137	21.2403	21.3333	20.8587	20.5094	21.433	21.6664
A2MG_HUMAN	TGTHGLLVK	2	20.38	-0.141	-1.14	0.26245	1.29	0.26245	20.2562	20.4013	20.4347	20.2369	20.2035	20.1191	20.2908	20.0844	20.5288	20.3733	20.2743	20.4871	20.3307	20.4354	20.2916	20.4676	20.3423	20.0497	20.401	20.2648	20.4608	20.4131	20.8403	20.8136	20.4514	20.3612	20.805	20.5485	20.4799	20.4095	20.5783	20.5876	20.322	20.348	20.1418	20.0557	20.4035	20.3133	20.4016	20.3669
A2MG_HUMAN	SASNMAIVDVK	2	20.81	-0.196	-0.98	0.33294	0.96	0.33294	20.8384	20.9932	20.2927	20.6795	20.8324	20.705	20.6149	20.3163	20.6999	20.6579	20.2912	20.714	20.192	20.9043	20.6678	20.8423	21.2621	21.1327	20.8896	20.7738	21.0617	20.857	21.6583	21.6782	20.6856	20.8758	20.829	21.2611	20.5368	20.5969	20.8268	21.1031	20.5322	21.085	20.8312	20.1323	21.152	20.6389	20.6448	21.2404
A2MG_HUMAN	VDLSFSPSQSLPASHAHLR	3	19.92	-0.278	-1.78	0.08259	3.16	0.08259	20.5973	20.317	19.2998	19.201	19.4094	19.3254	19.6254	19.7639	19.5997	19.4637	19.8422	19.7475	19.8584	19.783	19.7067	20.0156	20.1222	19.8937	20.1579	19.9822	20.4088	20.3213	19.6607	19.7553	20.1695	20.0099	20.0082	19.7125	19.8443	19.7822	20.2372	19.9743	19.9226	19.8763	20.5978	20.572	19.6753	20.0096	20.4468	20.2966
A2MG_HUMAN	AVDQSVLLMKPDAELSASSVYNLLPEK	3	21.12	-0.418	-2.35	0.02347	5.54	0.02347	21.6822	21.2996	20.6989	20.578	20.3491	20.2673	20.6752	20.8124	21.0066	20.9619	21.0792	21.1641	20.9316	20.8187	21.2019	21.1395	20.5552	19.9299	21.6282	21.3523	21.6402	21.4344	21.2147	21.0969	21.5092	21.2102	20.6915	20.5635	21.1867	21.1042	21.3303	21.1822	21.6115	21.3626	21.7393	21.5659	21.0684	21.219	21.9381	21.829
A2MG_HUMAN	AIGYLNTGYQR	2	22.15	-0.156	-1.26	0.21322	1.6	0.21322	22.2877	22.2223	21.5313	21.7355	21.9859	22.1341	21.9681	22.0098	22.2849	22.2068	21.9656	22.0373	21.959	22.065	22.0917	22.1206	22.1747	22.1785	22.1907	22.3193	22.2166	22.4115	22.5805	22.6518	22.1994	22.2971	22.1746	22.2885	22.0977	21.9692	22.2372	22.4291	22.1468	22.209	22.1266	21.9491	22.0568	21.9074	22.302	22.3363
A2MG_HUMAN	TEVSSNHVLIYLDK	3	21.84	-0.181	-1.37	0.17704	1.89	0.17704	21.8197	21.9459	21.6745	21.7692	21.4834	21.6662	21.7612	21.8915	22.2102	22.0729	21.7476	21.697	21.6283	21.8621	21.7143	21.6584	21.2377	21.4762	21.7735	21.8405	21.9518	22.0168	22.227	22.3097	21.6362	21.8883	22.2411	22.3526	21.7683	21.7431	22.0852	22.1822	21.7857	21.8557	21.4951	21.5628	21.8682	21.6389	21.9622	21.9818
A2MG_HUMAN	TEVSSNHVLIYLDK	2	20.07	-0.283	-1.86	0.0706	3.44	0.0706	20.5071	20.4013	20.264	20.0475	19.318	19.5121	19.9578	19.9007	20.2069	20.2488	20.1503	20.1086	20.0962	20.0273	19.6615	19.805	19.2153	19.2432	20.104	19.8809	20.4238	20.2629	20.1016	20.1366	20.103	20.1637	20.8874	20.5257	20.037	20.0938	20.5998	20.2992	20.0071	20.0187	19.9042	19.9182	19.8548	20.097	20.546	20.3383
A2MG_HUMAN	Q(-17.03)GIPFFGQVR	2	20.26	-0.19	-1.17	0.24731	1.38	0.24731	20.3808	20.614	19.7463	19.7589	20.1413	20.0775	19.6393	20.0444	20.2722	20.3404	20.1958	20.1592	20.3426	20.2457	20.0225	20.4576	20.3718	20.1604	20.2099	20.0769	20.6657	20.5294	20.35	20.6631	20.5733	20.4532	20.0599	20.3548	20.1455	20.0083	20.5783	20.4874	20.6571	20.4245	20.0722	19.9655	19.7011	20.3042	20.2954	20.7768
A2MG_HUMAN	IAQWQSFQLEGGLK	2	20.27	-0.462	-2.83	0.00717	8	0.00717	20.4258	20.4059	19.3689	19.3711	19.8213	19.5451	19.8896	19.8102	19.8095	19.7017	20.3487	20.3887	20.4899	20.2694	20.322	20.2877	19.8656	19.5196	20.7992	20.3717	20.7155	20.5849	20.1105	20.2516	20.5951	20.4716	20.1	20.09	20.1867	20.2133	20.7029	20.5283	20.7085	20.583	20.9042	20.9702	20.3115	20.1895	21.0493	20.7844
A2MG_HUMAN	HYDGSYSTFGER	2	20.7	-0.206	-1.37	0.17942	1.87	0.17942	20.8457	20.6906	20.4729	20.411	20.3113	20.0576	20.7412	20.485	20.5915	20.7274	20.6723	20.5262	20.8332	20.6578	20.8386	20.7955	20.5412	20.1014	20.9211	20.6937	20.8101	20.7024	21.2633	20.5019	20.847	20.6742	21.1245	21.0372	20.688	20.6402	21.0776	20.9683	20.772	20.6875	20.5923	20.6023	20.649	20.8551	20.8042	20.7337
A2MG_HUMAN	HYDGSYSTFGER	3	19.73	-0.085	-0.54	0.59142	0.29	0.59142	19.7269	19.5584	19.1603	19.4498	19.8339	19.8155	19.8558	19.6664	19.834	19.5333	19.6198	19.3066	19.5977	19.5305	19.9594	19.7488	19.9002	19.6682	19.9023	20.1082	19.8881	19.6746	20.6704	20.0676	19.7663	19.5726	19.7681	19.9018	19.5111	19.4522	19.9307	20.0266	19.935	19.6466	19.3717	19.3275	19.9441	19.6534	19.8122	19.5645
A2MG_HUMAN	VSVQLEASPAFLAVPVEK	2	20.35	-0.305	-2	0.05253	3.99	0.05253	20.619	20.2768	20.1588	19.9872	19.7024	19.5287	19.6769	19.7159	20.4854	20.2488	20.1223	NA	20.4791	20.4249	20.4467	20.2419	20.0733	19.9651	20.7207	20.8218	20.4073	20.3758	20.2792	20.478	20.2244	20.2437	20.3531	20.2657	20.5127	20.3236	20.621	20.2753	20.6269	20.6078	20.5186	20.6023	20.414	20.5253	21.2092	21.0773
A2MG_HUMAN	VSVQLEASPAFLAVPVEK	3	19.4	-0.066	-0.25	0.80056	0.06	0.80056	19.3185	19.702	18.8485	19.139	19.2252	19.2119	18.7903	18.9743	18.8512	19.7889	19.6723	19.2215	19.4102	19.2764	19.6455	19.895	19.843	19.4009	19.6584	19.4495	19.7963	18.5463	19.5501	18.8723	19.4046	18.5222	18.9034	19.0285	19.6219	19.7822	18.7246	18.6831	20.5076	20.4337	20.0156	19.4708	19.3226	19.7778	19.8618	19.8217
A2MG_HUMAN	LVHVEEPHTETVR	3	19.8	-0.197	-1.36	0.18228	1.84	0.18228	19.9349	19.9839	19.1431	19.1215	19.5989	19.5079	19.8363	19.7412	19.3541	19.4617	19.7838	19.6658	NA	19.714	19.4902	19.6364	20.2573	20.0854	20.104	19.9131	20.1053	20.0087	19.901	19.7889	20.0234	20.0637	19.394	19.5149	19.4997	19.5063	20.002	19.9519	19.7925	19.8626	20.4224	20.2893	19.649	19.9521	20.2782	19.9699
A2MG_HUMAN	LVHVEEPHTETVR	2	17.13	-0.325	-1.29	0.20336	1.67	0.20336	17.9725	17.6352	16.1384	16.0219	16.3942	16.5852	17.3617	16.8598	16.461	16.8034	17.3439	17.2042	17.4769	17.071	16.5026	16.9992	17.3941	16.8108	17.5025	16.9007	17.8238	17.5903	16.7362	16.1698	17.9046	17.4633	16.8736	16.8291	16.8443	16.8329	17.6768	17.186	17.3049	17.261	17.8498	17.8146	16.5019	17.5518	18.1283	17.5993
A2MG_HUMAN	SLFTDLEAEN(+.98)DVLHC(+57.02)VAFAVPK	3	20.22	-0.441	-1.82	0.07649	3.3	0.07649	20.3369	20.2302	20.4088	20.5365	19.4754	19.5532	19.7524	19.9469	20.3827	20.3067	20.7476	20.6375	20.6812	20.4143	20.4095	20.3962	18.6674	17.3718	19.8816	19.7719	20.3295	20.1011	20.2441	20.2814	19.9575	20.1513	21.1486	21.1559	20.4964	20.251	20.6419	20.5779	20.4825	20.3183	20.6729	20.4903	20.2833	20.5014	20.2052	20.4454
A2MG_HUMAN	QFSFPLSSEPFQGSYK	2	20.62	-0.371	-2.43	0.01931	5.93	0.01931	20.9487	20.776	19.7254	20.0559	20.063	19.9631	20.1762	20.3894	20.4178	20.3514	20.5654	20.7931	20.6332	20.6215	20.553	20.6186	20.2352	20.2912	20.6566	20.7836	20.8441	20.9965	20.3767	20.693	20.9287	20.8632	20.1098	20.4223	20.5448	20.6042	20.8805	20.9383	20.8195	20.8348	21.2509	21.4968	20.6131	20.6606	21.0493	21.1139
A2MG_HUMAN	QFSFPLSSEPFQGSYK	3	18.24	-0.251	-0.65	0.5217	0.42	0.5217	18.4009	18.7688	16.3716	17.1406	18.5151	18.7428	17.6701	18.1217	16.5016	18.4555	18.8307	17.9927	18.4812	17.5127	18.4848	19.1257	18.8846	18.5005	18.0791	17.7423	19.3813	18.1789	18.0709	17.5711	18.9781	17.9845	16.8362	17.544	18.5542	18.4731	17.1553	18.3457	19.3144	19.3578	19.3457	18.6482	18.0444	18.4425	18.6699	18.4473
A2MG_HUMAN	ATVLNYLPK	2	20.73	-0.134	-0.82	0.41732	0.67	0.41732	20.9487	20.9102	19.9849	19.9057	20.6498	20.7499	20.1999	20.21	20.5073	20.4979	20.4272	20.2739	20.6332	20.5557	20.7814	20.6453	21.5571	21.6704	21.0692	21.1035	20.9309	20.9338	20.9632	20.9684	20.8187	20.8377	20.2048	19.9018	20.5605	20.4827	20.7324	20.5283	21.1145	20.9875	20.9219	20.8989	20.776	20.7375	21.3622	21.2944
A2MG_HUMAN	Q(-17.03)QNAQGGFSSTQDTVVALHALSK	3	19.49	-0.021	-0.13	0.9001	0.02	0.9001	19.6657	19.8702	18.9257	18.8926	19.3623	19.4084	19.7052	19.4877	19.6477	19.4012	19.1869	NA	19.3186	19.45	19.5392	19.2161	19.8069	19.8377	19.9762	19.6044	19.653	19.8158	20.0359	19.8136	19.4715	19.4832	19.48	19.5303	19.1159	19.4062	19.5739	19.4894	19.6511	19.6434	19.1538	19.1684	19.2775	18.8675	20.0448	19.3113
A2MG_HUMAN	DTVIKPLLVEPEGLEK	3	21.96	-0.178	-0.98	0.33445	0.95	0.33445	22.4356	22.3848	20.8658	20.663	22.055	22.1742	21.6105	21.7683	21.7558	21.5323	21.6658	21.3802	21.7457	21.7019	21.953	21.8802	22.512	22.627	22.3086	22.3588	22.5123	22.508	22.1856	22.1785	22.3699	22.3249	21.139	21.0479	21.6987	21.8235	22.0028	21.9037	22.1679	22.0582	22.3957	22.3547	21.5787	21.6243	22.565	22.5062
A2MG_HUMAN	DTVIKPLLVEPEGLEK	2	19.42	-0.284	-1.45	0.15466	2.1	0.15466	20.0384	19.8937	18.8601	18.5413	19.2442	18.9963	18.784	19.1111	18.9911	18.8384	19.1242	19.1789	19.3426	19.1699	19.0542	19.2066	19.6076	19.7991	19.9336	19.8218	19.9988	20.0703	18.9768	19.2716	19.8747	19.7501	18.8385	18.726	19.2887	19.2658	19.6231	19.4018	19.3463	19.5779	20.0879	20.2363	18.7889	19.4409	20.3803	20.2644
A2MG_HUMAN	HNVYIN(+.98)GITYTPVSSTNEK	2	18.45	-0.25	-1.26	0.21596	1.58	0.21596	19.0576	18.8256	18.6138	18.4031	17.3063	16.8189	18.7331	18.6592	18.5605	18.724	18.6671	18.6573	18.4984	18.3403	18.2606	18.2741	17.8267	17.3549	18.7543	18.1791	18.3936	18.5407	18.777	18.5711	18.4385	18.2783	19.2011	19.0838	18.3804	18.3775	19.1926	18.798	18.2184	18.3262	18.2759	18.4282	18.2521	18.6302	18.7161	18.6265
A2MG_HUMAN	HNVYIN(+.98)GITYTPVSSTNEK	3	21.99	-0.108	-0.63	0.5303	0.4	0.5303	22.2877	22.2485	21.9717	21.6097	21.6264	21.7123	22.2231	22.1876	22.2464	22.1477	22.2356	21.9651	21.3953	21.8026	22.0286	21.8802	21.9372	21.8604	21.3381	22.119	21.9724	22.0517	22.5317	22.512	21.84	21.9191	22.5432	22.3677	21.6772	21.6223	21.8268	22.2632	22.1226	21.883	21.9394	21.9585	22.2056	21.6749	21.9801	22.0835
A2MG_HUMAN	SIYKPGQTVK	2	18.39	-0.2	-1.24	0.22167	1.54	0.22167	18.3706	18.4809	17.3823	17.437	18.3225	18.1109	18.3617	18.0499	18.1016	17.909	18.0899	18.375	18.3733	18.3448	18.2937	18.714	18.9702	18.7794	18.7717	18.5956	18.5444	18.857	18.5396	18.5052	18.6394	18.6509	17.8597	17.989	18.2228	18.1287	18.371	18.4769	18.5371	18.5372	18.8553	18.9392	18.3137	18.3706	18.7161	18.7799
A2MG_HUMAN	ALLAYAFALAGNQDK	2	19.94	-0.387	-2.02	0.0495	4.09	0.0495	20.6061	20.2614	20.062	19.6069	19.6781	19.6511	19.3554	19.5093	19.7448	19.9619	19.9093	19.5597	20.138	19.6067	20.0469	20.1079	19.0788	18.5663	19.9336	19.5325	20.3134	20.0389	20.4045	20.2795	20.6051	20.0505	20.1956	19.9136	19.9795	19.9291	20.4056	19.9199	20.2245	19.9427	20.1937	20.0293	19.816	20.0096	20.3236	20.0724
A2MG_HUMAN	ALLAYAFALAGNQDK	3	19.26	-0.296	-1.87	0.06798	3.51	0.06798	19.6447	19.8395	19.0231	18.937	19.1565	19.3015	18.7651	18.6736	19.1772	19.5923	19.0187	18.9451	19.2617	19.2289	19.4057	19.4516	18.4966	18.1665	19.1945	19.0139	19.5526	19.1717	19.8317	19.6646	19.7394	19.5941	19.25	19.284	19.2677	19.2209	19.4251	19.2608	19.5803	19.346	19.5302	19.2516	19.0816	19.3898	19.3677	19.4125
A2MG_HUMAN	KYSDASDC(+57.02)HGEDSQAFC(+57.02)EK	3	17.96	-0.014	-0.08	0.93538	0.01	0.93538	17.8749	17.5651	16.8212	16.9801	17.9803	17.8976	18.2346	18.2744	18.0429	17.751	17.6305	17.8223	17.7092	17.6632	18.5096	18.2922	18.5292	18.4713	18.5149	18.5508	17.8056	18.2629	18.5964	18.603	18.1147	17.8377	17.6326	17.8537	17.5416	17.4145	18.2509	18.1445	18.0048	17.9401	18.0205	18.2035	17.6753	17.6184	17.8973	17.9831
A2MG_HUMAN	KYSDASDC(+57.02)HGEDSQAFC(+57.02)EK	2	13.26	0.036	0.08	0.93794	0.01	0.93794	NA	NA	12.684	NA	NA	NA	NA	NA	NA	13.182	13.6389	13.2896	13.2393	NA	NA	13.0189	NA	NA	14.5661	12.916	13.2069	12.4985	12.8033	12.663	NA	NA	NA	13.0954	12.811	NA	13.8099	13.7246	13.9521	13.2049	14.4597	14.2647	11.6474	13.0662	NA	NA
A2MG_HUMAN	YSDASDC(+57.02)HGEDSQAFC(+57.02)EK	3	17.43	0.058	0.27	0.78653	0.07	0.78653	17.084	17.2047	15.9779	16.363	17.8985	17.9103	17.6565	17.7206	17.6536	17.4307	16.8559	17.1492	17.0444	17.3269	17.7844	17.4334	18.1328	18.3906	17.8816	18.2977	17.3936	17.7638	18.1965	18.2232	17.2698	17.2491	16.817	17.3216	16.8648	16.9103	17.6189	17.788	17.4431	17.5129	17.1312	17.6529	17.1975	17.0885	17.2015	17.3992
A2MG_HUMAN	YSDASDC(+57.02)HGEDSQAFC(+57.02)EK	2	14.15	-0.213	-0.8	0.429	0.64	0.429	13.2129	13.8348	13.3145	13.1756	12.8946	12.5935	14.4144	13.8547	14.2428	14.6798	14.3759	14.3298	14.3268	13.9959	15.059	14.5204	14.4783	13.5644	15.151	14.8805	14.4369	14.1789	14.2795	13.9934	14.1748	13.8377	14.6629	14.1976	13.3589	14.2258	14.5158	14.7302	14.5293	14.5706	14.8062	14.9968	14.2674	13.6231	13.9934	13.7881
A2MG_HUMAN	QQNAQGGFSSTQDTVVALHALSK	3	20.7	-0.054	-0.36	0.7237	0.13	0.7237	20.9892	21.1123	20.4283	20.3438	20.4262	20.6922	21.0647	20.8446	20.7374	20.8179	20.4796	20.4055	20.4238	20.393	20.7295	20.3211	20.8053	20.7433	20.9133	20.7836	20.7517	20.7758	21.2392	21.0857	20.5901	20.6885	20.9325	20.5333	20.4548	20.4667	20.9906	20.6993	20.7157	20.5913	20.3193	20.4376	20.9002	20.3583	21.0937	20.9074
A2MG_HUMAN	DNSVHWERPQKPK	3	18.19	-0.048	-0.25	0.80492	0.06	0.80492	18.7068	17.8736	17.7525	17.7297	17.9916	17.6907	18.9661	18.7839	18.1853	18.0129	18.0548	18.0497	18.0905	17.8629	18.6439	18.3145	18.2742	17.6962	18.4772	18.1433	18.1763	17.978	19.1033	18.6341	18.511	18.0393	18.5424	18.6576	17.8078	17.6473	18.5717	18.4128	18.1436	17.8925	17.994	17.9066	17.9325	17.8775	18.3273	18.1139
A2MG_HUMAN	DNSVHWERPQKPK	2	15.59	0.034	0.08	0.93285	0.01	0.93285	16.1852	14.9802	16.0737	15.0838	NA	NA	16.5936	15.8913	15.2344	15.3677	16.137	15.5594	16.1108	15.045	15.4566	15.5567	NA	NA	15.9602	14.4362	15.774	14.5077	15.8235	14.8931	15.9387	14.7873	16.1008	15.8933	15.5429	15.2106	16.1007	15.3208	16.0336	15.2392	16.0626	15.4571	15.311	15.8735	16.1999	15.3379
A2MG_HUMAN	NALFC(+57.02)LESAWK	2	19.68	-0.521	-2.44	0.01909	5.95	0.01909	19.7148	19.4809	19.7771	19.9334	19.126	18.6699	19.3342	19.2775	19.5647	19.6965	19.7838	19.5702	19.8161	19.4228	20.0828	19.8712	18.6601	17.6432	19.6167	19.3562	20.1887	19.8411	19.8035	19.6434	20.1423	19.6597	19.6915	19.6576	20.0142	20.0517	19.8431	19.8163	20.1939	20.031	20.8076	20.5903	19.5857	19.9165	19.5666	19.7646
A2MG_HUMAN	KDTVIKPLLVEPEGLEK	3	18.52	-0.279	-1.58	0.12162	2.5	0.12162	19.0952	18.5834	17.5629	17.3951	18.201	18.2966	18.2974	18.4067	18.2798	18.0295	18.36	18.4222	18.226	18.103	18.3771	18.5768	18.9523	18.8566	18.8059	18.8791	19.0345	19.0229	18.6165	18.532	18.8609	18.7418	18.1732	17.9253	18.3732	18.1607	18.6398	18.4728	18.3611	18.6434	19.3326	19.3012	18.2957	18.4291	19.2743	19.0994
A2MG_HUMAN	LLLQQVSLPELPGEYSM(+15.99)K	3	17.88	-0.082	-0.18	0.86167	0.03	0.86167	17.5183	19.3121	17.132	17.4523	18.3753	19.049	15.8849	17.1631	18.249	18.9848	16.7229	17.5881	17.2414	18.2481	16.6881	18.0479	18.2645	18.7474	17.6528	18.3769	18.2658	18.2004	17.973	18.8931	18.2394	18.7528	16.483	17.989	18.7235	18.9056	17.1199	17.8213	17.9521	18.43	17.7502	17.4812	16.2451	17.6418	16.8317	18.6332
A2MG_HUMAN	LLLQQVSLPELPGEYSM(+15.99)K	2	16.7	-0.184	-0.29	0.77147	0.09	0.77147	17.3848	18.0629	15.54	16.089	16.2165	17.057	13.8614	16.7962	17.8512	17.4473	NA	16.7126	15.1935	16.8876	15.8548	16.1927	16.1664	18.1296	16.2577	17.7816	17.0501	18.4658	NA	18.532	15.7163	18.1007	16.1351	16.6149	16.9147	17.4603	16.044	17.186	15.1521	16.5129	NA	16.4549	14.9806	NA	16.6581	17.8039
A2MG_HUMAN	FQVDNNNR	2	18.29	0.032	0.17	0.86587	0.03	0.86587	17.674	18.1208	18.0231	18.2265	18.5307	18.5532	18.1497	17.9028	18.6961	18.5697	17.8649	18.3227	17.941	18.4312	18.6757	18.2832	18.3028	18.6895	18.5149	18.7303	18.0108	18.3616	19.06	19.063	17.7334	18.0213	18.25	18.4883	18.1116	18.4763	18.4865	18.6649	18.1856	18.3963	17.9601	18.092	18.5482	17.9403	17.7274	17.9831
A2MG_HUMAN	FSGQLNSHGC(+57.02)FYQQVK	3	18.41	-0.062	-0.31	0.75519	0.1	0.75519	18.8009	18.7542	17.0803	17.0692	18.4262	18.9416	18.59	18.4905	18.3637	18.244	18.0548	17.9883	17.8433	18.0977	18.5167	18.1155	19.0898	19.079	19.0423	18.9113	18.6958	18.7396	18.8762	18.8406	18.58	18.6568	17.7227	17.6378	18.1329	18.028	18.1199	18.4431	18.3937	18.5679	18.7019	18.489	18.3248	18.0141	19.0403	18.7368
A2MG_HUMAN	SSGSLLNNAIK	2	20.18	-0.065	-0.35	0.72631	0.12	0.72631	20.5001	20.573	19.245	19.7485	20.0949	20.282	20.0775	20.0645	20.3346	20.2838	19.4134	19.5293	19.7813	20.0683	20.483	20.1946	20.4334	20.8528	20.3086	20.6197	20.3247	20.6251	20.6215	20.8136	20.3143	20.4482	19.1993	19.6293	19.9677	20.0517	20.0913	20.3796	20.0188	20.3771	20.032	20.244	20.2889	19.9868	20.344	20.4377
A2MG_HUMAN	LHTEAQIQEEGTVVELTGR	3	20.73	-0.277	-1.77	0.08383	3.14	0.08383	20.9435	20.9917	19.5932	19.7589	20.5404	20.7195	20.7572	20.3835	20.5915	20.5659	20.8307	20.6658	20.5218	20.7698	20.88	20.6186	20.5392	20.5243	20.9596	20.6937	21.052	20.955	21.0114	20.8406	20.7319	20.8883	20.554	20.4468	20.4033	20.5969	20.9067	20.9534	20.8195	21.0001	21.032	21.1365	20.9039	20.5487	21.4502	21.1612
A2MG_HUMAN	ETTFNSLLC(+57.02)PSGGEVSEELSLK	2	19.21	-0.538	-2.2	0.03352	4.84	0.03352	19.7309	18.9587	19.3416	19.1995	18.1311	17.698	18.6565	18.739	19.5854	19.2177	18.9714	19.3351	19.1946	19.2022	19.2834	18.6937	17.8003	17.3442	19.9444	19.833	19.4767	19.6695	19.3242	19.4004	18.7752	19.0438	20.0082	19.7524	18.6546	19.3826	19.8593	19.6939	19.4791	19.4666	19.6197	19.7228	19.2428	18.9332	20.2072	19.8991
A2MG_HUMAN	ETTFNSLLC(+57.02)PSGGEVSEELSLK	3	20.29	-0.195	-0.51	0.61222	0.26	0.61222	19.4109	20.3989	19.9312	NA	19.9194	19.7951	20.1153	NA	20.1102	20.1254	20.1223	NA	20.1652	NA	20.7371	NA	20.4653	NA	21.0118	NA	21.0902	19.1932	20.8079	NA	19.8637	NA	NA	NA	20.3589	20.4011	NA	NA	21.3592	NA	19.8312	NA	20.231	NA	20.2627	21.3155
A2MG_HUMAN	SLNEEAVKK	2	17.32	-0.06	-0.39	0.69765	0.15	0.69765	17.015	17.1765	17.3662	17.2085	17.1291	17.102	17.6497	17.4686	17.5138	17.2722	17.1355	17.646	17.2311	17.2811	17.4522	16.8727	17.2012	17.5234	17.2277	17.2868	17.014	17.2493	17.699	17.8931	17.0185	17.0249	17.8314	17.5975	17.2925	17.3183	17.7246	17.5701	17.2819	17.184	17.3457	17.2623	17.362	17.1139	17.0091	17.1649
A2MG_HUMAN	FEVQVTVPK	2	20.98	-0.339	-2.68	0.01039	7.21	0.01039	20.9158	20.9886	20.3069	20.2878	20.7093	20.7249	20.4273	20.2744	20.7649	20.8572	20.9524	21.0016	20.9076	20.8347	21.0887	20.9243	20.8656	21.0725	21.0971	21.1568	21.2923	21.3082	21.1122	21.1518	21.0431	21.1071	20.8759	20.884	21.037	20.9291	21.0621	21.0827	21.1307	21.1818	21.3523	21.3041	21.1395	20.9754	21.5006	21.4644
A2MG_HUMAN	SSGSLLNN(+.98)AIK	2	17.72	-0.161	-0.8	0.42627	0.65	0.42627	17.6008	18.1982	16.7317	17.4472	17.692	17.7779	17.1833	17.4796	17.8235	17.9268	16.9776	17.2794	17.3872	17.7054	18.0001	17.9826	17.9402	18.4214	17.4857	17.8047	18.1256	18.4598	17.9573	18.3711	17.8609	18.2553	17.1118	17.141	17.4293	17.5109	17.6104	17.9534	17.7085	17.9557	18.1673	18.0783	17.7465	17.5014	17.5729	17.5433
A2MG_HUMAN	GHFSISIPVK	2	20.7	-0.203	-1.19	0.24069	1.42	0.24069	21.4233	21.054	20.8271	20.3978	20.5171	20.2449	20.4765	20.4575	20.6219	20.7527	20.4195	20.5262	20.7184	20.3603	20.5444	20.6006	20.4716	20.266	20.7117	20.4951	21.0713	20.9655	21.0944	20.9926	21.0674	20.6727	21.1486	20.7524	20.7784	20.6187	21.2712	20.6445	20.8328	20.583	20.2786	20.2363	20.3226	20.6389	21.1154	20.8652
A2MG_HUMAN	AYIFIDEAHITQALIWLSQR	3	18.72	-0.672	-1.75	0.08694	3.07	0.08694	18.8235	18.4083	19.7463	19.411	18.0139	18.9167	17.6836	17.8698	18.9374	18.5886	19.2709	18.8886	18.9252	18.2193	18.143	18.3145	17.4548	17.6415	16.193	18.1791	19.4767	18.857	19.4331	19.5052	19.2773	18.0659	20.2411	20.2285	19.9558	19.9861	19.3533	19.1758	17.7539	16.6078	19.4347	19.0077	18.2821	18.6876	19.1495	18.5855
A2MG_HUMAN	DM(+15.99)YSFLEDMGLK	2	17.82	-0.316	-0.8	0.42872	0.64	0.42872	17.9315	18.9266	16.829	17.0825	17.664	18.1649	16.1795	17.4575	18.6379	18.6685	16.8284	18.0625	17.6943	18.3314	16.8302	17.6869	17.0544	17.6221	17.5025	18.004	18.3375	18.8342	17.4416	18.7972	18.3224	18.9845	16.7977	17.9666	18.1116	18.4244	17.9425	18.4686	17.4976	18.0696	17.4323	17.9748	16.5558	17.7429	17.2384	18.5361
A2MG_HUMAN	MVSGFIPLK(+57.02)PTVK	3	18.19	-0.329	-1.92	0.06197	3.68	0.06197	18.3808	18.0864	17.4704	17.4472	17.4543	17.3461	18.1975	18.3055	18.1187	17.915	18.7204	18.5582	18.4942	18.4479	18.1789	18.185	18.3122	18.0918	17.3716	17.4323	18.1403	17.978	18.5862	18.7861	18.532	18.2706	19.1293	18.9089	18.0901	17.8329	18.801	18.7365	18.2623	18.0791	18.2704	18.2004	18.3555	18.4885	17.8464	17.8039
A2MG_HUMAN	NQGNTWLTAFVLK	2	21.55	-0.277	-1.65	0.10705	2.71	0.10705	22.0124	21.8887	21.7618	21.6658	21.0278	20.9167	21.4619	21.4295	21.6712	21.7401	21.6397	21.5529	21.7276	21.5216	21.7181	21.6671	20.4161	19.9191	21.3146	21.1035	21.6208	21.3883	21.9234	21.8995	21.7678	21.5849	22.0134	21.9569	21.7058	21.5969	22.0028	21.7607	21.6976	21.5492	21.4501	21.2363	21.5995	21.6678	21.6039	21.6746
A2MG_HUMAN	NQGNTWLTAFVLK	3	18.78	-0.133	-0.53	0.60118	0.28	0.60118	18.8892	19.4222	18.5816	18.6251	18.692	18.6243	19.0255	18.6101	18.7411	18.9676	18.9714	18.3954	19.0355	18.6738	19.2332	19.2184	18.2838	17.2962	18.7508	18.2082	19.2591	18.4359	19.7408	19.1475	19.1873	18.7084	18.6244	18.8291	18.7457	18.4112	18.8805	18.9413	19.2682	19.072	18.5845	17.9259	18.5482	18.8525	18.4279	19.3155
A2MG_HUMAN	DLTGFPGPLNDQDN(+.98)EDC(+57.02)INR	3	20.39	-0.038	-0.17	0.86475	0.03	0.86475	20.6362	21.0025	18.7463	19.2619	20.5073	20.541	19.9988	20.401	20.4407	20.0729	20.2743	20.1086	20.2567	20.4562	20.4919	20.6886	20.9568	21.0902	20.6186	20.9131	20.7636	20.8227	20.5317	20.8671	20.5984	20.7582	19.2212	19.7125	20.1662	20.1745	20.3174	20.4452	20.4993	20.9231	20.4036	20.4309	19.6578	20.2384	21.0266	20.6582
A2MG_HUMAN	DLTGFPGPLNDQDN(+.98)EDC(+57.02)INR	2	18.67	-0.24	-1.4	0.16995	1.95	0.16995	19.1968	18.9523	18.0024	18.0626	18.0028	17.8323	18.0595	18.5489	18.3732	18.6826	18.6384	18.9358	18.7565	18.5285	18.605	18.5204	18.5211	18.6895	19.0104	19.0205	18.7683	19.0229	18.4359	18.7004	18.91	18.7582	18.4524	18.2858	18.3804	18.6614	19.0434	18.9261	18.6586	18.5441	19.0753	19.3476	18.3856	18.6621	19.3458	19.3689
A2MG_HUMAN	NQGN(+.98)TWLTAFVLK	2	16.99	-0.396	-2.14	0.03865	4.56	0.03865	17.4846	17.1344	17.2597	16.8391	16.1893	15.9987	16.338	16.6982	17.3297	17.2815	17.0976	16.8472	17.1679	16.9591	17.248	17.1655	15.9182	15.5196	16.6633	16.645	17.0793	16.7715	17.3841	17.3517	17.3288	17.2351	17.44	17.0242	17.0726	17.028	17.5498	17.155	17.3352	17.2187	17.3246	17.0886	17.2071	17.2345	16.838	17.0348
A2MG_HUMAN	Q(-17.03)TVSWAVTPK	2	18.69	-0.238	-1.09	0.28266	1.18	0.28266	18.9792	18.8937	17.0059	16.8775	18.786	18.7213	18.37	18.4295	18.3346	18.0994	18.2119	18.375	18.7565	18.7158	19.0001	18.9601	19.3075	19.2258	19.2601	19.0785	19.3215	19.2527	19.06	19.0992	19.2648	19.1007	17.4891	17.5009	18.2887	18.1686	19.0528	19.0408	18.8848	19.048	18.5417	18.6201	18.5078	18.7456	19.5792	19.5785
A2MG_HUMAN	TAQEGDHGSHVYTK	3	15.71	0.108	0.55	0.58419	0.3	0.58419	14.9644	14.7291	15.9637	15.8406	15.7886	15.6624	16.1984	16.1132	15.9088	15.7322	15.5565	15.8373	15.4769	15.4611	16.1137	15.9153	16.0227	16.079	16.0104	15.9866	14.7889	15.4419	16.6704	16.5372	15.3175	15.1279	16.2205	16.141	15.5605	15.5766	15.9613	15.9486	15.3691	15.4846	16.0498	16.1619	15.9556	15.5256	14.7184	14.6399
A2MG_HUMAN	TAQEGDHGSHVYTK	2	14.64	-0.128	-0.75	0.45808	0.56	0.45808	14.553	14.4352	14.7649	14.3256	14.0166	13.6863	15.1947	15.079	14.4228	14.5629	14.8358	14.693	14.7572	14.4512	14.4151	14.508	14.7678	14.4527	14.9602	14.5644	14.7436	14.7523	14.827	14.4531	14.7834	14.4418	15.1911	14.6715	14.5016	14.4395	15.1365	14.7525	14.7062	14.3871	14.9457	15.0113	14.6536	14.6418	14.5754	14.3833
A2MG_HUMAN	AFQPFFVELTMPYSVIR	3	17.67	-0.757	-1.97	0.05581	3.88	0.05581	17.1688	16.903	18.2626	18.0491	16.4738	14.8536	16.7934	17.1217	18.0608	17.6614	18.3407	17.8273	18.2208	17.8123	18.0298	18.5204	14.2344	NA	17.2074	17.9636	17.6809	16.8112	17.5184	17.4642	17.4795	16.912	18.2029	18.559	18.5288	18.1165	17.9824	18.0065	18.4187	17.9401	18.1583	17.7853	18.0007	18.469	18.7104	18.8851
A2MG_HUMAN	AFQPFFVELTMPYSVIR	2	16.64	-0.171	-0.29	0.77243	0.08	0.77243	16.664	15.5313	17.8753	NA	15.2621	NA	15.5706	15.6485	16.9755	16.3198	16.8376	16.9427	17.7166	16.5363	16.9282	17.2512	NA	NA	16.1144	16.6018	16.3489	15.9846	16.4925	17.0249	15.9387	15.5812	13.0865	17.8241	17.7703	17.2304	17.1436	16.5206	17.0373	16.709	17.1493	16.7338	17.0764	17.1471	17.8042	17.8158
A2MG_HUMAN	VSNQTLSLFFTVLQDVPVR	3	19.58	-0.312	-1.22	0.2298	1.49	0.2298	19.5886	18.9135	20.1272	19.6183	NA	18.3348	19.1375	19.1529	19.9406	19.6418	19.9417	19.6375	19.6622	19.5147	19.0923	19.9742	NA	NA	19.1816	19.1282	19.7589	19.2004	19.7453	20.0653	19.1739	18.9468	20.8932	20.6221	20.1455	20.194	19.6748	19.8328	19.5677	19.2251	19.0139	19.0851	19.0684	19.7778	20.1807	NA
A2MG_HUMAN	VSNQTLSLFFTVLQDVPVR	2	13.99	0.358	0.57	0.58013	0.32	0.58013	NA	NA	15.2409	13.7	NA	NA	NA	NA	NA	13.593	NA	NA	14.5078	NA	NA	NA	NA	NA	14.0678	13.3248	NA	NA	13.6665	NA	NA	NA	15.1024	14.7152	14.8809	14.1765	NA	NA	NA	11.9963	NA	NA	13.3288	NA	13.543	NA
A2MG_HUMAN	YILN(+.98)GGTLLGLK	2	15.95	0.09	0.4	0.68809	0.16	0.68809	16.231	17.0172	15.7583	16.1406	15.7834	15.8483	15.3	15.9619	16.2778	16.3884	15.9128	15.8491	15.9118	15.7137	15.7913	16.1196	15.278	15.8863	15.9407	16.2737	NA	15.8855	16.5162	16.7342	15.4114	15.6153	15.8681	15.3272	16.0691	16.1074	16.1988	16.2144	16.116	16.2809	14.6416	NA	15.7727	16.0644	15.7674	16.1556
A2MG_HUMAN	D(+57.02)MYSFLEDMGLK	3	16.84	-0.043	-0.16	0.87647	0.02	0.87647	16.9034	NA	15.4794	16.0491	17.2527	NA	17.3866	17.4352	17.1524	16.9503	17.2365	17.2573	16.7077	17.0049	17.3771	17.2877	16.6363	16.1045	15.6224	15.9401	NA	15.614	16.6255	NA	16.298	NA	16.3696	17.3286	16.834	16.7822	17.3508	18.1498	17.4909	17.4263	17.3352	17.339	17.0282	17.1306	16.0165	16.5202
A2MG_HUMAN	D(+57.02)MYSFLEDMGLK	2	15.62	-0.749	-2.38	0.02182	5.68	0.02182	15.9752	15.1322	15.21	15.5132	14.4111	14.7999	15.0101	15.3659	15.6347	15.6486	16.4972	16.4518	16.0928	16.1072	16.0061	16.0909	13.863	12.7415	14.0946	14.2781	14.6069	15.5077	15.6588	15.6017	16.2581	16.0973	16.5995	16.809	15.3149	15.9767	16.6556	16.8147	16.2038	16.0819	16.2425	15.6436	16.3359	16.4156	15.3942	15.6872
A2MG_HUMAN	SLFTDLEAENDVLHC(+57.02)VAFAVPK(+57.02)	3	17.16	-0.812	-2.09	0.04324	4.36	0.04324	17.094	16.7989	16.7484	16.6475	16.7168	16.7414	16.9354	17.2165	17.0249	17.2249	17.8784	17.9288	17.8229	17.7665	17.1789	17.3836	15.1497	NA	15.55	12.9693	16.5597	16.8425	17.4074	17.2967	17.0065	17.4088	18.4493	18.318	17.3075	17.3112	18.3609	18.3319	17.3049	17.4485	17.967	17.9182	17.6994	18.054	16.4279	17.1311
A2MG_HUMAN	YDVEN(+.98)C(+57.02)LANK	2	16.19	-0.1	-0.4	0.69032	0.16	0.69032	16.1759	16.4432	14.4834	14.8312	16.6122	16.5661	15.8849	16.0848	16.0584	16.0051	15.396	15.8212	15.6191	16.1769	16.2548	16.5447	17.1497	17.2024	16.4738	17.0498	16.5597	16.8479	16.7325	16.8385	16.1605	16.7016	14.9458	15.7451	15.4592	15.8447	16.0934	16.2637	16.2329	16.3963	16.3405	16.6984	15.967	15.8536	16.4796	16.6716
A2MG_HUMAN	KDNSVHWERPQKPK	3	16.04	-0.1	-0.35	0.72593	0.12	0.72593	16.2885	15.699	15.8306	15.4916	16.0272	14.8536	17.1642	16.7535	16.0819	15.7696	15.9439	15.8152	16.2475	15.7219	15.9574	16.435	16.3455	15.3073	16.2438	15.8747	15.8543	15.5707	17.1965	16.4835	16.3684	16.148	17.072	16.7044	15.6622	15.0315	16.5048	16.3612	16.26	15.8354	16.0879	15.9328	15.2432	15.8794	16.157	15.4939
A2MG_HUMAN	NQ(+.98)GNTWLTAFVLK	2	16.79	-0.506	-2.51	0.01638	6.29	0.01638	16.7164	16.903	17.0266	17.1842	15.8396	15.3702	16.2022	NA	17.1635	16.6543	16.7328	16.9427	16.9347	16.8876	16.7005	16.977	15.6183	15.2071	16.524	16.6569	16.732	16.9697	17.3119	17.0492	16.8764	17.0085	17.7175	17.7044	NA	16.7925	17.3096	17.404	17.1264	17.0552	16.8935	16.7512	16.8852	16.8971	16.5244	16.7774
A2MG_HUMAN	SGFIPLKPTVK	2	16.76	-0.175	-0.28	0.78043	0.08	0.78043	16.0228	17.7904	15.992	17.8584	15.1126	16.4137	16.2982	16.5184	18.0188	18.2201	16.0759	17.7969	15.3573	17.3178	16.6115	16.5775	15.2626	16.9497	16.0197	17.5734	15.7047	17.3424	16.651	17.7525	15.1387	17.1076	16.892	18.293	16.5605	17.2968	NA	17.8278	15.5003	17.763	16.4809	17.0399	17.0118	15.8107	16.0275	17.4968
A2MG_HUMAN	QTVSWAVTPK	2	19.11	0.322	0.48	0.63346	0.23	0.63346	20.6039	NA	17.9202	16.3521	20.1839	20.0633	NA	20.2807	19.3468	19.1859	NA	15.7191	19.1625	NA	19.4245	20.1332	20.3718	NA	NA	20.4592	20.4651	20.6898	20.4359	20.8406	20.4422	20.5318	NA	NA	16.9912	16.8624	19.5364	NA	16.6496	18.7423	18.4372	17.194	17.915	NA	NA	NA
A2MG_HUMAN	TEVSSN(+.98)HVLIYLDK	3	17.91	-0.357	-0.9	0.37258	0.81	0.37258	15.5673	15.6176	18.0059	18.1532	17.4428	17.6151	17.9522	15.3659	18.5977	18.309	18.5709	17.9427	17.9347	18.0764	18.3654	18.0319	17.9034	18.079	18.5557	18.5279	18.3247	18.3359	18.8035	18.8723	17.6587	17.8783	18.8266	18.834	18.0638	17.9839	18.563	18.6758	18.4397	18.3342	18.182	18.0364	18.2637	17.6876	15.3539	16.6265
A2MG_HUMAN	TEVSSN(+.98)HVLIYLDK	2	15.78	-0.483	-1.63	0.11465	2.65	0.11465	16.2798	NA	15.8337	15.5346	NA	NA	NA	NA	16.0078	15.3815	15.918	15.4775	NA	14.4177	NA	15.3512	NA	NA	NA	14.9649	15.7512	15.461	NA	15.9135	NA	NA	17.0394	16.6378	15.7529	15.0657	16.3096	15.7717	15.7761	15.8399	15.7909	15.891	15.5738	15.1954	16.4279	16.775
A2MG_HUMAN	EQAPHC(+57.02)IC(+57.02)AN(+.98)GR	3	15.61	-0.26	-0.66	0.51479	0.43	0.51479	14.9091	14.6806	15.1307	15.1681	16.0748	15.6922	15.0015	14.4531	16.294	15.7616	13.4972	14.4647	14.0653	14.2453	16.1248	15.5387	16.5595	16.8324	17.6147	17.4124	16.7359	16.8552	16.3676	16.2905	15.9554	15.358	13.1243	13.477	16.0848	15.6951	14.8391	14.7853	16.4706	16.4543	17.1673	17.1488	15.8972	14.5993	15.7978	15.6238
A2MG_HUMAN	EQAPHC(+57.02)IC(+57.02)AN(+.98)GR	2	14.09	0.155	0.17	0.86847	0.03	0.86847	NA	NA	NA	13.5249	NA	NA	NA	NA	NA	NA	NA	NA	NA	NA	NA	NA	NA	NA	NA	14.8572	NA	14.631	NA	NA	NA	NA	NA	NA	NA	NA	NA	12.2355	NA	NA	NA	15.1645	NA	NA	NA	14.1131
A2MG_HUMAN	Q(-17.03)FSFPLSSEPFQGSYK	2	18.25	-0.621	-1.43	0.16179	2.04	0.16179	17.7779	19.1378	NA	16.7589	NA	NA	16.241	18.0276	17.5563	17.7035	18.1129	17.8717	NA	18.393	17.2139	18.5318	17.8783	18.316	18.6263	18.7019	18.9826	18.9487	17.9651	18.1301	18.6523	18.8982	NA	18.4007	17.3804	18.1124	18.6523	18.8377	18.2184	19.7571	19.2648	19.5349	16.7265	17.945	18.1283	19.4047
A2MG_HUMAN	FQVDNN(+.98)NR	2	17.13	0	0	0.99907	0	0.99907	15.9698	NA	16.9565	17.285	NA	NA	17.1833	16.4147	17.6692	17.3884	16.8829	17.2794	17.1353	17.2811	17.6503	17.3581	NA	NA	17.5835	17.7343	17.1691	17.654	18.0265	NA	16.9132	NA	16.9719	17.1167	17.3589	17.3183	17.2779	16.5763	17.4774	17.4775	17.185	17.2804	17.604	NA	16.8064	14.0788
A2MG_HUMAN	DMYSFLEDMGLK(+57.02)	2	16.18	-0.748	-2.7	0.01007	7.27	0.01007	16.2129	15.9802	15.7828	15.7137	15.036	14.6863	15.8008	15.6982	16.2552	15.7853	17.1355	17.2042	17.0087	16.7863	16.4031	16.7471	14.4239	13.4981	15.0858	14.9373	15.7047	16.2382	16.5333	16.4559	16.9046	16.6696	17.0801	17.1883	16.0388	16.1796	17.1668	17.155	16.6496	16.709	16.6348	16.5273	16.7985	16.6989	16.0457	15.7628
A2MG_HUMAN	MC(+57.02)PQLQQYEM(+15.99)HGPEGLR	3	18.07	-0.114	-0.33	0.74537	0.11	0.74537	18.0384	19.1037	16.4244	17.2206	18.2107	18.3629	17.3363	18.4796	18.6497	18.7742	17.401	17.9474	17.321	18.2996	17.0396	17.6869	18.1007	18.901	18.15	18.9042	18.5931	19.0819	18.0854	19.3068	18.0085	18.8632	17.3498	17.7524	18.0857	18.1843	18.0084	18.3457	17.5882	18.1795	17.6854	17.7895	16.967	17.6763	18.2193	18.868
A2MG_HUMAN	VGFYESDVM(+15.99)GR	2	17.51	-0.123	-0.34	0.73263	0.12	0.73263	17.5201	17.9901	16.2124	17.0759	17.692	18.3159	16.5068	17.401	17.8374	17.9961	17.4378	17.7866	17.0444	17.7054	15.9324	17.2232	17.4916	18.4811	17.4515	17.7816	17.8946	18.3679	17.5709	18.7806	17.6199	18.5539	16.817	17.5257	17.3661	17.3809	18.0776	18.118	17.2973	17.5813	16.4519	16.9748	16.3182	17.1875	17.1934	18.2688
A2MG_HUMAN	SASN(+.98)MAIVDVK	2	16.49	-0.077	-0.32	0.75043	0.1	0.75043	16.3395	16.5245	16.4552	17.1469	15.8595	15.9891	15.8058	15.702	17.5309	16.7376	16.8191	16.3012	16.1242	16.1769	16.7727	15.9567	16.6061	16.8015	16.5756	16.8093	16.5132	16.5305	17.2745	17.5187	16.1128	16.2964	16.5995	17.1249	16.3149	16.2289	16.466	16.9045	16.3262	16.5129	15.5965	16.6529	16.3359	16.1454	16.6839	16.4366
A2MG_HUMAN	N(+.98)QGNTWLTAFVLK	2	15.94	-0.43	-1.34	0.18887	1.79	0.18887	15.9644	16.4791	16.2243	15.9031	15.2546	15.2869	15.6359	16.079	16.1745	16.0878	15.7368	15.8977	16.7601	15.9404	16.0396	16.4186	14.0828	13.8852	15.4941	15.192	15.6968	16.2765	14.8812	16.9013	16.4996	16.4606	16.6217	17.0415	16.309	16.1937	16.0365	NA	16.5629	16.1447	15.6771	NA	NA	16.08	16.2096	15.5744
A2MG_HUMAN	GGVEDEVTLSAYITIALLEIPLTVTHPVVR	3	17.09	-0.389	-0.77	0.44645	0.6	0.44645	17.1475	NA	18.2538	17.652	NA	17.5037	NA	14.9398	16.8025	16.724	17.3822	17.1809	17.6254	NA	19.3059	16.624	16.5211	16.376	14.9986	16.0133	17.3183	17.1497	NA	NA	16.9302	16.0122	17.6597	17.5133	17.8999	NA	17.7556	NA	NA	15.9495	NA	18.0185	17.8112	17.3811	NA	NA
A2MG_HUMAN	GPTQEFKK	2	14.89	-0.068	-0.35	0.73039	0.12	0.73039	14.2147	14.4497	15.3908	15.0164	14.9176	14.5237	15.1947	14.8206	15.1255	14.941	14.8023	15.3098	14.846	14.9404	14.6115	14.6937	14.6542	14.8077	15.0678	14.7723	14.6069	14.7367	15.7196	15.5608	14.311	14.3523	16.0178	15.6469	15.1278	15.0859	15.6138	15.4491	14.4431	14.6844	14.7723	14.7769	14.7412	14.8333	13.8468	14.139
A2MG_HUMAN	TAQE(+21.98)GDHGSHVYTK	2	11.73	-0.591	-1.04	0.30358	1.09	0.30358	13.7009	13.0619	10.9424	9.37806	10.0811	NA	12.8092	12.3949	10.6957	11.1071	12.399	10.8014	12.6453	11.6326	10.0567	10.3772	11.028	NA	12.3036	10.3128	13.1197	13.0282	10.1623	NA	13.3006	12.6793	12.4422	9.99397	11.51	11.3489	12.8633	11.3913	12.5125	11.3475	11.8394	11.4549	10.7774	11.9775	13.4802	13.2299
A2MG_HUMAN	V(+57.02)GFYESDVMGR	2	15.63	-0.575	-2.26	0.02988	5.11	0.02988	14.8749	NA	14.5266	14.5782	15.3908	15.3629	15.1642	15.8032	15.8903	15.8265	16.1825	15.7846	15.9648	16.0581	15.4595	15.7524	15.2626	NA	13.6039	NA	15.1946	15.6684	16.3267	16.3785	15.8158	16.1007	16.4084	16.3906	15.2386	15.3394	16.5391	16.5495	15.8491	15.5241	15.3299	15.1116	16.0869	15.6695	NA	NA
A2MG_HUMAN	FSGQLN(+.98)SHGC(+57.02)FYQQVK	3	17.13	-0.235	-0.85	0.39881	0.73	0.39881	16.6806	17.2132	15.1459	NA	17.0162	17.6951	17.0122	17.401	16.7403	16.3519	16.8376	16.8071	16.2291	NA	17.4301	NA	17.8527	17.8551	17.7473	17.8199	NA	17.7249	17.6314	17.8406	17.2698	17.1076	16.6543	16.1281	16.573	NA	16.6572	NA	17.5501	17.3342	17.4856	17.6758	17.4822	16.8475	17.2463	17.5433
A2MG_HUMAN	HNVYIN(+.98)GITYTPVSSTN(+.98)EK	3	17.84	-0.26	-0.48	0.6373	0.23	0.6373	18.7148	18.6635	16.2362	18.2384	NA	16.403	18.7363	17.1217	18.6808	19.0432	16.8559	18.3084	17.8433	16.3032	18.4114	16.8965	16.8346	18.2716	16.9382	18.2082	16.8894	18.1717	17.4528	18.7411	18.2223	18.1841	17.6757	17.404	18.3945	18.391	18.0959	18.8409	16.1723	18.6593	NA	17.3898	17.7164	NA	18.3048	18.6332
A2MG_HUMAN	SSSNEEVMFLTVQVK	3	17.78	-0.562	-0.98	0.33111	0.97	0.33111	17.3624	17.5002	16.5246	15.393	18.0028	18.0316	18.1546	16.3129	18.4788	18.6685	18.2225	16.3578	17.9906	17.2338	18.915	17.8906	16.9426	NA	17.9747	16.7955	18.3183	17.857	19.3058	18.7581	18.0185	15.1414	19.1137	19.0859	18.3149	17.5478	18.4865	18.6538	18.5436	17.3183	NA	NA	17.7299	15.792	18.5088	18.47
A2MG_HUMAN	SSSNEEVMFLTVQVK	2	18.69	-0.081	-0.09	0.92724	0.01	0.92724	19.8494	19.7832	19.1192	18.2907	18.8496	18.3159	19.7508	18.3178	19.6078	19.4535	NA	18.9725	19.8416	19.1109	19.9465	18.1752	17.8136	15.1196	14.4394	18.6687	19.6884	19.2663	20.4217	19.4538	13.8636	18.7905	20.4647	18.8488	18.3875	18.9839	20.2779	19.8393	19.322	17.6208	16.7019	18.3731	NA	16.5945	20.4906	19.4164
A2MG_HUMAN	D(+21.98)LKPAIVK	2	14.99	-0.679	-1.31	0.20133	1.71	0.20133	17.1379	17.2175	NA	NA	14.4111	14.6624	14.8896	14.3612	13.6785	14.864	NA	13.4015	14.8514	15.0537	NA	13.0651	NA	13.3317	13.9554	NA	16.3234	15.2075	NA	NA	16.4853	16.2444	NA	14.0754	13.811	NA	14.6865	15.3539	15.0207	15.3593	13.1202	NA	NA	14.7011	17.6222	16.949
A2MG_HUMAN	LLIYAVLPTGD(+21.98)VIGDSAK	3	15.61	-0.464	-1.28	0.20909	1.65	0.20909	16.8604	16.6557	NA	NA	14.9458	NA	14.8614	14.3324	15.9856	16.0361	NA	14.4282	15.3074	15.071	NA	NA	NA	NA	14.5403	14.9704	16.8292	16.1615	NA	NA	15.4175	15.3053	15.703	15.7556	15.1513	15.1351	15.5796	15.6041	16.4151	15.8083	NA	13.9159	15.6648	15.6831	17.3611	17.1888
A2MG_HUMAN	LLIYAVLPTGD(+21.98)VIGDSAK	2	15.64	-0.557	-1.3	0.20317	1.7	0.20317	17.3541	17.3416	NA	NA	15.3839	14.9154	15.2355	15.6717	15.7681	15.3288	NA	13.7017	NA	14.6998	14.4031	NA	NA	NA	14.8957	15.1445	16.4346	16.5968	NA	15.7086	15.5334	16.1212	15.2775	15.2609	NA	NA	15.4716	15.8538	NA	14.5706	NA	NA	14.5723	NA	17.9271	17.4805
A2MG_HUMAN	M(+15.99)C(+57.02)PQLQQYEMHGPEGLR	3	17.3	0.026	0.06	0.95418	0	0.95418	17.3747	18.4176	16.8979	16.7506	17.4962	17.8719	16.3634	17.4464	17.9114	18.1046	NA	16.7554	16.5889	17.3886	15.6832	16.7987	17.5114	18.2024	17.4941	18.1613	17.9118	18.5574	17.0069	18.6403	17.0922	18.232	16.3025	17.4565	17.7374	17.7874	17.0084	17.5934	16.3352	17.1483	17.1066	17.0748	14.9918	16.8374	16.7652	18.0143
A2MG_HUMAN	Q(-17.03)KDN(+.98)GC(+57.02)FR	2	13.13	-0.483	-2.04	0.049	4.16	0.049	NA	11.5758	12.3393	12.7539	13.1711	12.7645	12.9426	12.3266	12.986	13.1946	NA	12.9413	NA	12.9941	13.5957	13.0918	13.1497	NA	13.0822	13.3518	13.2312	13.5547	13.7921	13.8169	12.7721	12.91	12.6757	12.7866	13.0513	NA	13.1002	13.4111	13.2152	13.3625	14.4043	14.5652	13.2414	13.08	NA	NA
A2MG_HUMAN	SLNE(+21.98)EAVKK	2	13.15	-0.351	-0.78	0.43975	0.61	0.43975	15.1185	15.294	11.7623	11.3185	NA	11.7645	13.5677	13.3725	12.6181	12.421	12.6805	NA	13.1144	13.2559	NA	NA	NA	NA	13.022	11.8747	14.5019	13.7784	11.7807	NA	14.4708	14.0041	12.3769	NA	12.9705	12.5903	13.7371	12.86	13.5188	12.8228	12.1966	11.4818	NA	13.4101	14.9369	14.9382
A2MG_HUMAN	M(+15.99)VSGFIPLKPTVK	3	17.08	0.073	0.13	0.89784	0.02	0.89784	17.1088	18.4985	17.2597	15.8941	17.6019	18.02	NA	16.6485	17.9755	17.9734	15.4902	17.3156	16.2414	17.4396	14.8833	15.9635	17.8527	19.1543	16.7821	17.8274	NA	18.4717	16.4483	18.4917	17.0363	18.2082	16.8074	16.9801	17.3732	17.6187	16.5409	17.4302	15.285	17.0359	16.7343	16.9221	15.9325	15.9896	15.8021	18.0143
A2MG_HUMAN	M(+15.99)VSGFIPLKPTVK	2	15.48	-0.019	-0.02	0.98232	0	0.98232	NA	16.9447	NA	NA	NA	NA	NA	NA	15.6025	NA	NA	14.1996	NA	15.366	NA	NA	13.8773	16.9886	NA	NA	NA	16.3059	NA	16.1143	NA	NA	NA	15.0242	14.4592	NA	14.8735	15.252	NA	NA	NA	NA	NA	NA	NA	16.2566
A2MG_HUMAN	LTAQPAPTSEDLTSATNIVK	2	15.16	-0.063	-0.19	0.84786	0.04	0.84786	NA	NA	15.2267	14.1854	14.477	14.843	14.7581	NA	14.9114	NA	NA	15.3127	14.8567	14.9166	15.0279	15.2175	15.8527	15.1096	16.2773	15.9318	15.3936	15.1961	15.1911	15.4531	14.9429	15.329	15.2607	15.6033	13.8194	14.8309	15.9955	15.1424	14.6687	NA	14.7909	15.1953	13.9372	15.3112	16.3392	16.2566
A2MG_HUMAN	EEFPFALGVQTLPQTC(+57.02)DEPK	3	18.29	0.125	0.39	0.70143	0.15	0.70143	NA	19.0864	17.8485	18.2236	18.201	NA	18.4629	NA	19.1988	19.4657	18.3536	18.3048	17.8832	18.393	NA	16.9882	NA	NA	NA	NA	18.0423	NA	18.851	18.5967	18.0382	NA	17.8456	18.6632	18.5062	18.5718	18.371	18.9169	18.2184	NA	NA	NA	17.2119	17.8775	17.282	18.3363
A2MG_HUMAN	KLSFYYLIMAK	2	15.91	-0.355	-0.64	0.5266	0.41	0.5266	14.8864	16.0342	17.2827	15.9942	NA	13.9689	NA	NA	NA	NA	16.5203	16.1492	16.0514	15.4709	16.4884	14.92	NA	NA	15.397	NA	NA	NA	16.8928	16.1458	NA	14.8622	NA	16.3906	NA	NA	17.1553	15.6583	16.5241	15.2324	16.4616	15.5886	NA	16.0132	15.3303	16.2739
A2MG_HUMAN	KLSFYYLIMAK	3	16.44	-0.417	-0.93	0.35759	0.87	0.35759	NA	16.5517	16.6892	16.7915	NA	15.1734	16.5677	15.9077	NA	16.6965	17.5088	16.4902	16.3817	15.8654	17.4076	16.417	NA	NA	14.1971	15.192	16.2949	14.7753	17.4074	16.7203	16.4708	15.8043	16.9546	16.9345	NA	16.5837	17.059	16.2753	17.8248	16.2084	NA	NA	17.0282	NA	NA	17.0246
A2MG_HUMAN	A(+57.02)IGYLNTGYQR	2	16.14	0.007	0.02	0.98419	0	0.98419	15.0989	15.8601	NA	NA	15.4576	15.5303	15.8709	16.5332	NA	16.4424	15.918	16.5153	16.6717	16.7329	15.8833	16.4285	NA	16.5271	NA	NA	NA	NA	16.6274	17.1353	15.9089	16.6177	15.5609	16.3216	15.0477	NA	16.4066	16.8278	15.6687	16.8708	16.5912	NA	16.2637	16.2128	15.092	15.482
A2MG_HUMAN	DMYSFLEDMGLK(+57.02)AFTNSK	3	14.2	-0.301	-0.86	0.39811	0.73	0.39811	NA	NA	13.9319	13.9399	NA	NA	13.4961	14.0081	14.3238	NA	14.5742	14.7277	14.2956	14.802	14.0318	14.6551	NA	NA	12.6138	12.176	NA	NA	14.405	14.1001	NA	13.4418	15.5023	16.0067	13.9009	13.8546	14.3948	14.5383	14.8637	14.0819	14.0601	13.9343	14.9185	15.1601	NA	13.0291
A2MG_HUMAN	DMYSFLEDM(+15.99)GLK	2	17.06	-0.123	-0.28	0.78298	0.08	0.78298	17.3949	18.1874	14.7182	16.4776	NA	NA	NA	NA	17.73	18.1356	NA	16.9793	16.8298	17.1948	NA	17.0102	16.0454	17.3291	16.7543	17.4323	NA	17.978	NA	NA	NA	NA	NA	17.141	17.3589	17.6302	16.9015	17.3594	16.7427	17.3656	16.4224	16.8432	NA	16.732	16.4111	17.5575
A2MG_HUMAN	ALLAYAFALAGNQDKR	3	16.76	-0.241	-0.66	0.51115	0.44	0.51115	17.9992	17.6698	NA	NA	16.7703	17.0864	NA	17.3894	15.4981	NA	15.7387	NA	NA	16.2491	16.8525	17.3836	14.9426	15.6844	16.0902	16.4961	17.4298	16.7386	17.8762	18.0117	17.6714	17.7308	15.9857	NA	15.733	NA	17.2991	16.8538	NA	16.2443	NA	15.5514	NA	16.0609	17.6463	17.396
A2MG_HUMAN	VYDYYETDEFAIAEYNAPC(+57.02)SK	3	17.33	0.138	0.21	0.8351	0.04	0.8351	18.4109	NA	NA	NA	NA	17.2373	18.403	NA	16.0225	NA	15.2682	NA	NA	NA	17.9697	NA	17.8267	NA	18.0278	NA	16.8526	NA	19.4074	NA	17.3652	NA	14.9633	NA	NA	NA	17.2563	16.4198	17.4362	NA	NA	NA	17.1533	NA	19.1111	16.8828
A2MG_HUMAN	AVDQSVLLM(+15.99)KPDAELSASSVYNLLPEK	3	17.02	0.169	0.29	0.77379	0.09	0.77379	16.3354	17.5584	NA	NA	NA	17.1607	NA	NA	16.2717	NA	NA	NA	NA	NA	NA	NA	17.2253	17.9299	NA	17.2648	16.9355	17.8388	NA	17.1458	16.3175	17.9938	NA	NA	NA	16.3112	NA	NA	NA	15.7164	NA	16.4864	NA	NA	NA	17.8963
A2MG_HUMAN	NQGNTWLTAFVLK(+57.02)TFAQAR	3	14.83	-0.806	-1.91	0.06617	3.65	0.06617	14.0029	NA	NA	13.3077	NA	NA	NA	14.2932	13.4806	13.9221	15.6785	15.6277	16.144	14.6488	14.6981	15.0014	NA	NA	NA	12.662	14.7282	14.0957	15.2795	14.0102	14.6965	NA	NA	14.6446	NA	14.916	NA	15.519	14.6056	14.7945	16.3405	16.3787	15.9783	16.1715	NA	14.7628
A2MG_HUMAN	IGYLNTGYQR	2	16.04	-0.15	-0.29	0.77672	0.08	0.77672	NA	16.2365	15.9143	16.2384	NA	NA	NA	NA	14.0935	NA	15.918	16.4255	NA	NA	14.622	15.601	NA	NA	16.9382	17.2082	14.8256	NA	NA	16.2747	NA	NA	16.9805	17.6935	NA	NA	16.8039	16.7607	NA	14.0591	NA	NA	16.1975	15.7122	NA	16.2566
A2MG_HUMAN	LLIYP(sub A)VLPTGDVIGDSAK	2	14.3	-0.643	-2.01	0.05287	4.03	0.05287	14.2382	14.2043	14.5343	14.7068	13.1159	NA	13.0762	NA	13.8081	13.3746	NA	14.4122	14.4452	NA	14.7983	13.5507	13.1294	14.2498	NA	13.7019	14.8256	15.2846	14.9588	15.1766	14.387	NA	15.0345	14.9382	15.1005	13.8702	NA	13.9725	13.8965	14.8174	14.5823	13.9939	14.3911	14.58	NA	14.3833
A2MG_HUMAN	LLIYP(sub A)VLPTGDVIGDSAK	3	13.44	-0.841	-2.35	0.02704	5.51	0.02704	NA	NA	NA	13.6652	NA	NA	NA	12.4673	13.2577	13.2118	13.3085	NA	12.3558	NA	NA	NA	12.0089	NA	NA	13.1513	NA	13.8204	13.7046	12.6396	13.4114	13.7066	NA	NA	13.4699	13.2852	NA	14.317	14.3337	14.331	14.3468	13.6894	13.3638	14.3199	13.7613	12.721
A2MG_HUMAN	M(-48.00)VSGFIPLKPTVK	3	16.9	0.054	0.18	0.85966	0.03	0.85966	NA	17.2469	NA	NA	16.3243	17.2333	17.1738	17.401	16.7883	17.1958	NA	NA	NA	17.6774	16.1394	16.008	NA	17.3007	NA	16.3881	NA	16.2018	NA	17.3153	NA	17.014	16.0913	NA	NA	NA	NA	17.9291	NA	16.9963	NA	16.6154	17.1025	NA	NA	16.8485
A2MG_HUMAN	S(+57.02)LFTDLEAENDVLHC(+57.02)VAFAVPK	3	14.96	-0.517	-1.44	0.15954	2.09	0.15954	13.9381	14.9395	14.1333	NA	14.3976	13.6648	14.7272	NA	14.721	14.8787	14.5249	15.6185	14.9845	15.1868	14.6427	15.3478	NA	NA	NA	NA	NA	NA	14.9651	14.9964	15.0004	14.7788	15.6672	15.9675	13.7594	NA	16.064	NA	NA	14.5157	15.8349	15.4119	15.3775	15.9786	NA	NA
A2MG_HUMAN	DMYSFLE(+21.98)DMGLK	2	14.39	-0.844	-1.34	0.19924	1.79	0.19924	15.7608	15.5176	NA	NA	11.9843	NA	14.1133	NA	NA	NA	NA	NA	13.0145	13.1539	NA	NA	NA	NA	NA	NA	14.5984	14.7753	NA	NA	14.6562	14.8043	NA	NA	NA	NA	NA	NA	14.0428	14.1555	NA	NA	NA	13.2484	16.3626	15.6976
A2MG_HUMAN	VVSMDENFHPLN(+.98)ELIPLVYIQDPK	3	15.44	-0.837	-2.08	0.04659	4.34	0.04659	15.9859	14.2746	NA	NA	13.9771	NA	14.2134	NA	NA	NA	NA	14.3961	15.558	NA	15.3474	15.448	14.0792	NA	16.3214	15.4751	15.9338	15.5529	15.5832	NA	15.6094	NA	14.5047	NA	15.5854	14.5837	NA	15.2204	16.4292	NA	16.6	16.2004	15.6926	15.7386	16.7718	16.3705
A2MG_HUMAN	SLFTDLEAEN(+.98)DVLHC(+57.02)VAF	2	14.05	-0.254	-0.7	0.49254	0.48	0.49254	NA	13.1285	14.055	13.8806	NA	NA	13.0296	NA	NA	14.4815	13.8504	14.7277	13.5743	13.8629	13.2764	14.887	NA	NA	13.9938	NA	NA	NA	NA	14.2492	NA	13.3932	14.9771	15.4279	13.4484	13.9457	14.1079	NA	14.9166	14.5268	NA	14.1224	13.1956	NA	14.1737	13.9277
A2MG_HUMAN	DLTGFPGPLNDQ(+.98)DN(+.98)EDC(+57.02)INR	3	17.4	0.232	0.49	0.62829	0.24	0.62829	17.3848	18.1765	NA	NA	NA	17.4315	16.8423	18.0276	16.9755	NA	NA	16.9883	17.0791	17.3448	16.8188	18.1994	16.6453	18.3377	17.519	18.5417	17.8147	17.8926	17.5501	18.0767	17.9575	16.4499	15.0111	NA	NA	17.3394	NA	18.0963	17.5819	18.2693	NA	17.5324	15.9896	NA	17.5978	16.5347
A2MG_HUMAN	DMYSFLEDM(-48.00)GLK	3	15.77	-0.058	-0.06	0.95192	0	0.95192	NA	NA	NA	NA	NA	NA	NA	NA	16.7477	16.1356	14.3191	15.7969	NA	NA	NA	NA	NA	NA	NA	NA	NA	NA	NA	NA	NA	NA	NA	16.4173	NA	14.9272	14.5516	16.7047	NA	16.0123	15.3697	16.0954	16.1682	NA	NA	NA
A2MG_HUMAN	VVSM(+15.99)DENFHPLNELIPLVYIQDPK	3	19.53	-0.415	-0.56	0.58227	0.31	0.58227	NA	20.3919	NA	NA	19.5151	19.4741	NA	20.485	18.6808	20.4265	NA	NA	NA	18.656	NA	NA	18.6228	17.7245	18.6186	20.2786	20.2027	20.0781	20.4001	18.9487	18.5934	20.1678	NA	NA	NA	NA	NA	NA	NA	NA	NA	20.2593	NA	NA	NA	NA
A2MG_HUMAN	HYD(+21.98)GSYSTFGER	2	15.83	-0.077	-0.08	0.93628	0.01	0.93628	17.9725	16.9161	NA	NA	NA	NA	NA	NA	NA	NA	14.054	NA	14.6988	NA	NA	NA	NA	NA	NA	NA	16.3157	15.0333	NA	NA	16.1532	NA	13.7175	NA	NA	NA	15.4144	NA	14.5654	NA	NA	NA	NA	NA	17.8359	17.3297
A2MG_HUMAN	SASNM(-48.00)AIVDVK	2	14.14	0.394	0.83	0.42028	0.69	0.42028	NA	NA	NA	14.3032	NA	NA	14.4208	NA	14.7506	14.8441	NA	14.0289	NA	NA	13.9677	NA	NA	NA	NA	NA	NA	NA	NA	NA	NA	NA	NA	14.5367	12.7854	NA	13.1829	14.6671	NA	13.9721	NA	14.3356	13.9873	NA	NA	NA
A2MG_HUMAN	VTGEGC(+57.02)VYLQTSLK	2	17.45	-0.334	-0.84	0.40942	0.7	0.40942	18.2534	NA	NA	NA	16.5307	17.2067	16.7556	NA	NA	18.166	NA	15.087	NA	17.3886	17.8581	NA	NA	16.7146	18.4857	17.5734	17.8056	17.9529	18.4914	18.0117	17.4968	17.4633	17.5939	17.0838	18.2735	NA	17.1199	16.3863	NA	16.6844	NA	NA	NA	NA	18.2352	17.613
A2MG_HUMAN	AYIFIDEAHITQALIW(+31.99)LSQR	3	14.74	-0.692	-1.25	0.23584	1.57	0.23584	NA	NA	13.725	NA	NA	NA	NA	NA	NA	14.9916	NA	NA	NA	14.0667	NA	14.6662	NA	NA	NA	NA	NA	14.6394	15.1586	14.1001	NA	15.4898	NA	NA	NA	NA	NA	NA	NA	NA	NA	NA	NA	16.1923	14.3828	NA
A2MG_HUMAN	VGFYE(+21.98)SDVMGR	2	16.31	1.03	0.97	0.36185	0.94	0.36185	17.4541	16.3801	NA	NA	NA	NA	NA	NA	NA	NA	NA	NA	NA	NA	NA	NA	NA	NA	NA	NA	15.413	NA	NA	NA	15.7309	NA	NA	NA	NA	NA	NA	NA	NA	NA	NA	NA	NA	NA	16.9053	15.9725
A2MG_HUMAN	LVHVEEPHTETVRK	3	13.13	-0.007	-0.02	0.98813	0	0.98813	NA	12.8147	NA	NA	NA	NA	13.4715	14.0201	NA	NA	12.2233	12.9619	13.2491	NA	NA	13.0583	NA	NA	NA	NA	NA	13.0859	11.8692	13.0886	12.9089	13.9457	13.0212	13.3159	NA	NA	NA	12.6694	NA	12.5856	14.0954	13.4968	NA	13.5456	NA	NA
A2MG_HUMAN	QQN(+.98)AQGGFSSTQDTVVALHALSK	3	16.98	0.632	0.83	0.4129	0.69	0.4129	18.0124	17.965	NA	16.8391	17.3296	17.6995	17.6428	17.739	17.7448	NA	14.1926	NA	NA	14.6488	17.6246	17.1556	18.0898	17.9054	18.15	NA	NA	17.9529	18.5553	18.2232	NA	14.6153	NA	NA	NA	NA	NA	14.5125	17.8407	18.06	14.1153	NA	17.2404	13.5752	18.1453	NA
A2MG_HUMAN	LPPNVVE(+21.98)ESAR	2	17.29	0.338	0.35	0.73281	0.13	0.73281	17.5071	NA	NA	NA	NA	NA	NA	NA	NA	NA	NA	NA	NA	NA	NA	NA	NA	NA	NA	NA	16.6748	NA	NA	NA	16.3304	16.8232	NA	NA	NA	NA	NA	NA	NA	NA	NA	NA	NA	NA	18.4485	17.9403
A2MG_HUMAN	SLNE(+21.98)EAVK	2	14.09	-0.73	-1.2	0.25239	1.43	0.25239	15.4941	15.2111	NA	NA	NA	12.7328	NA	NA	NA	NA	NA	12.1505	NA	NA	NA	NA	NA	NA	13.5661	NA	14.8184	NA	NA	NA	NA	14.1938	NA	NA	NA	NA	NA	13.4525	13.6687	13.4932	NA	NA	NA	NA	14.9446	15.3575
A2MG_HUMAN	LVHVE(+21.98)EPHTETVR	2	15.26	0.711	0.89	0.39685	0.8	0.39685	15.7356	15.7171	NA	NA	NA	NA	NA	NA	NA	NA	NA	NA	NA	NA	NA	NA	NA	NA	NA	NA	14.6402	NA	NA	NA	14.539	14.4739	NA	NA	NA	NA	NA	NA	NA	NA	NA	NA	NA	NA	16.1999	15.5056
A2MG_HUMAN	AAQVTIQSSGTFSSK	2	16.18	0.179	0.18	0.86077	0.03	0.86077	NA	NA	15.0973	NA	NA	NA	16.0973	13.3987	NA	NA	17.1724	15.7299	17.9027	16.3287	18.0542	17.1053	NA	NA	16.2577	NA	14.8894	NA	18.1489	NA	16.2066	NA	17.6326	NA	NA	NA	NA	NA	NA	NA	13.9758	NA	16.7265	14.343	NA	NA
A2MG_HUMAN	V(+57.02)TAAPQSVC(+57.02)ALR	2	14.41	-0.648	-1.31	0.21598	1.72	0.21598	NA	NA	NA	NA	NA	NA	NA	NA	13.4419	NA	NA	NA	NA	NA	NA	13.412	15.0898	14.5407	NA	NA	14.1432	NA	NA	NA	14.387	14.1547	NA	NA	NA	NA	NA	14.8435	NA	NA	15.0929	14.9822	NA	NA	NA	NA
A2MG_HUMAN	N(+.98)EDSLVFVQTDK	2	15.6	-0.477	-1.54	0.1353	2.39	0.1353	14.6233	NA	NA	NA	15.6412	NA	14.5735	NA	NA	14.449	15.2899	15.341	NA	15.6717	15.4998	NA	15.7178	16.1543	15.888	16.1732	16.1691	NA	NA	15.7772	NA	15.8459	NA	NA	NA	NA	14.6407	15.5157	16.3589	15.557	NA	15.8832	15.3499	NA	16.1704	16.5518
A2MG_HUMAN	DLTGFPGPLN(+.98)DQDN(+.98)EDC(+57.02)INR	2	15.61	-0.082	-0.24	0.80903	0.06	0.80903	15.509	15.1853	NA	NA	14.3421	NA	NA	NA	15.9655	NA	NA	15.9811	NA	15.6138	NA	NA	15.0898	16.1543	15.8066	15.9345	15.9169	NA	14.6195	15.685	15.094	15.6391	14.8247	NA	NA	15.2469	16.0084	15.7552	15.9126	15.5268	NA	16.4968	NA	15.1666	16.2384	16.5347
A2MG_HUMAN	DLTGFPGPLN(+.98)DQDN(+.98)EDC(+57.02)INR	3	16.74	-0.7	-0.62	0.55044	0.38	0.55044	NA	NA	NA	NA	NA	NA	NA	NA	NA	NA	NA	NA	NA	NA	NA	NA	18.2548	16.8716	14.5914	NA	16.8543	16.4226	15.0385	NA	NA	17.7745	NA	NA	NA	NA	NA	NA	NA	NA	NA	NA	NA	NA	NA	18.0847
A2MG_HUMAN	HYDGSY(+15.99)STFGER	2	14.74	NA	NA	NA	NA	NA	NA	NA	NA	NA	NA	NA	NA	NA	NA	NA	NA	NA	NA	NA	NA	NA	NA	NA	NA	NA	NA	NA	NA	15.7547	NA	NA	NA	13.7281	NA	NA	NA	NA	NA	NA	NA	NA	NA	NA	NA	NA
A2MG_HUMAN	HYDGSY(+15.99)STFGER	3	15.33	NA	NA	NA	NA	NA	NA	NA	NA	NA	NA	NA	NA	NA	NA	NA	NA	NA	NA	NA	NA	NA	NA	NA	NA	NA	NA	NA	NA	15.3306	NA	NA	NA	NA	NA	NA	NA	NA	NA	NA	NA	NA	NA	NA	NA	NA
A2MG_HUMAN	SASNMAIVD(+21.98)VK	2	16.35	NA	NA	NA	NA	NA	NA	NA	NA	NA	NA	NA	NA	NA	NA	NA	NA	NA	NA	NA	NA	NA	NA	NA	NA	NA	NA	NA	NA	NA	NA	NA	NA	NA	NA	NA	NA	NA	NA	NA	NA	NA	NA	NA	16.4823	16.2213
A2MG_HUMAN	ETTFN(+.98)SLLC(+57.02)PSGGEVSEELSLK	3	16.64	-0.824	-1.12	0.27819	1.26	0.27819	NA	NA	NA	17.4876	14.7677	15.4902	NA	NA	16.477	NA	NA	NA	NA	NA	NA	NA	16.2857	17.9721	15.8957	16.0264	16.2416	NA	NA	NA	16.2682	15.4254	19.068	NA	NA	NA	18.381	NA	16.4706	17.2693	NA	NA	NA	NA	NA	NA
A2MG_HUMAN	LSFYYLIMAK	2	14.9	NA	NA	NA	NA	NA	NA	NA	NA	NA	NA	NA	NA	NA	NA	NA	NA	NA	NA	NA	NA	NA	NA	NA	NA	NA	NA	NA	NA	NA	NA	NA	NA	NA	NA	NA	NA	NA	NA	NA	NA	NA	14.902	NA	NA	NA
A2MG_HUMAN	VTAAPQSVC(+57.02)ALR(+15.99)	2	14.97	NA	NA	NA	NA	NA	NA	NA	NA	NA	NA	NA	NA	NA	NA	NA	NA	NA	NA	NA	NA	NA	NA	NA	NA	NA	NA	NA	NA	14.9732	NA	NA	NA	NA	NA	NA	NA	NA	NA	NA	NA	NA	NA	NA	NA	NA
A4_HUMAN	LALENYITALQAVPPRPR	3	21.93	0.279	1.26	0.21368	1.59	0.21368	22.8972	22.7533	22.8682	22.7459	21.9859	21.8751	22.0839	22.0239	22.4091	22.4627	21.8984	21.7342	21.401	21.1661	22.3295	22.4375	21.2742	20.9616	22.0692	21.9351	21.9775	21.6707	20.7635	20.7121	22.1147	21.7919	20.6175	20.4946	22.3154	22.194	21.7029	21.5483	22.1705	21.8728	22.7932	22.5302	22.0265	22.1745	22.1631	22.0896
A4_HUMAN	VESLEQEAANER	2	20.8	0.456	2.4	0.02111	5.75	0.02111	21.3078	21.5936	21.2892	21.4175	21.0817	21.2697	20.8794	20.6519	21.3827	21.3459	20.3161	20.3887	20.1787	20.2576	21.2128	21.0951	21.2621	21.4265	21.0902	21.201	20.6142	20.5984	19.9553	19.9337	20.7105	20.9372	19.19	19.3855	20.9073	20.8937	20.3174	20.663	20.6421	20.7333	21.0761	21.2478	20.7921	20.804	21.0151	21.1018
A4_HUMAN	VESLEQEAANER	3	16.55	0.763	1.45	0.15431	2.11	0.15431	14.7546	17.5415	16.3389	17.7423	17.4378	18.0887	17.2115	16.4056	17.1073	17.4959	16.4256	15.5928	15.6687	15.5595	17.5513	17.4334	17.8527	17.0104	16.8492	17.4904	15.6236	15.0523	15.9525	14.8169	15.926	16.7745	NA	13.811	17.2696	16.9476	14.4865	16.8409	17.0646	17.7689	16.8047	17.3618	16.9556	16.7857	15.5754	16.0945
A4_HUMAN	LEVPTDGNAGLLAEPQIAMFC(+57.02)GR	3	21.29	0.024	0.13	0.89672	0.02	0.89672	21.4837	21.614	22.1743	22.2771	20.639	20.7428	20.8647	21.0332	21.6952	21.7692	21.4461	21.5223	21.2051	21.0683	21.5992	21.6276	20.7952	20.3404	21.1177	21.0801	21.1727	20.955	20.5964	20.5237	21.2373	21.1178	20.6783	20.8598	21.6553	21.6079	21.0928	20.9153	21.6756	21.5788	22.119	21.9609	21.3744	21.5718	21.3161	21.5993
A4_HUMAN	LEVPTDGNAGLLAEPQIAMFC(+57.02)GR	2	17.92	-0.118	-0.4	0.69226	0.16	0.69226	18.8085	17.8326	19.7669	19.4625	16.4378	16.1776	17.2115	17.401	18.5094	18.2722	18.1317	18.4518	17.7529	17.726	18.1202	18.3189	16.6483	16.7146	17.6899	17.7423	17.7106	17.9613	16.7344	16.8406	17.9366	17.8581	17.4586	17.4436	18.0987	18.5325	17.9425	17.4474	17.6852	18.0885	18.9429	19.1123	18.452	18.5331	18.7663	17.9936
A4_HUMAN	LVFFAEDVGSNK	2	19.13	0.323	1.68	0.10017	2.83	0.10017	19.2644	19.0629	18.8961	18.522	18.6136	18.7569	19.1786	19.2296	19.461	19.4799	19.2154	19.1209	19.8799	19.9073	19.5149	19.5318	19.5412	19.7514	19.4857	19.3219	19.1146	19.0973	18.114	18.2476	19.5699	19.4799	18.0019	17.7152	19.0814	19.0623	18.5003	18.5263	19.6705	19.5509	19.8123	19.6436	19.0007	19.0051	19.1827	18.8907
A4_HUMAN	ISYGNDALMPSLTETK	2	19.86	0.423	2.05	0.04638	4.22	0.04638	20.7682	20.681	20.7359	20.8342	19.786	19.7285	19.9012	20.0088	20.4293	20.3948	19.3471	19.1127	19.2104	19.1213	20.1965	20.1825	20.0733	20.2316	20.2846	20.4592	19.7707	19.9101	18.8339	18.8671	19.8692	19.9324	18.2249	18.4074	20.1244	20.1347	19.4561	19.5503	19.9594	19.9032	20.3259	20.3115	19.5764	19.6035	20.1889	20.0872
A4_HUMAN	ISYGNDALMPSLTETK	3	15.92	0.797	2.11	0.04345	4.47	0.04345	15.8398	16.2981	16.1384	17.2907	15.9458	16.5303	15.3583	15.6793	16.1897	16.7103	NA	NA	NA	NA	16.1575	16.6662	15.9761	16.5196	15.7289	16.4382	15.2923	15.4563	NA	NA	NA	15.0869	NA	NA	16.303	15.3644	NA	13.9242	16.2647	16.709	NA	16.1224	NA	NA	14.9601	14.9725
A4_HUMAN	GLTTRPGSGLTNIK	3	19.67	0.441	1.91	0.06249	3.67	0.06249	19.7585	19.8046	20.4347	20.6011	19.9045	19.8848	20.1522	19.4464	20.0578	20.2128	19.4149	19.3491	19.5134	19.5861	20.0347	19.8936	20.1926	20.0165	19.7099	19.8791	19.7131	19.3229	19.2902	18.4917	19.7273	19.6742	18.0229	18.1883	19.9912	20.1246	18.5586	19.2825	19.8975	19.9938	20.2297	20.2744	20.1012	19.6491	19.4174	19.0847
A4_HUMAN	GLTTRPGSGLTNIK	2	18.7	0.318	1.43	0.1606	2.04	0.1606	19.1258	19.2614	19.6935	19.674	18.4345	18.435	18.9012	18.3835	18.9438	19.2722	18.5117	18.54	18.5937	18.7054	18.7727	18.9431	18.8202	18.6895	18.8261	18.7303	19.0148	18.4892	17.7903	17.0584	18.7394	18.8833	17.4462	17.2037	19.0051	19.041	18.0714	18.51	18.8061	18.9736	19.3717	19.4443	18.7744	18.9284	18.7718	18.5645
A4_HUMAN	Q(-17.03)QLVETHMAR	2	19.34	0.361	1.61	0.11545	2.59	0.11545	19.7428	19.8904	20.1031	20.2443	19.4954	19.4783	19.2775	18.7113	19.7685	19.9105	18.8399	19.0561	18.6793	18.7019	19.9465	19.8965	19.682	19.4762	19.6566	19.8104	19.2625	19.12	18.5553	17.9033	19.2522	19.4865	17.665	18.3074	19.6428	19.6753	18.6808	19.186	19.278	19.3519	19.7542	19.8593	19.604	19.4772	19.5854	19.4924
A4_HUMAN	MDVC(+57.02)ETHLHWHTVAK	3	19.04	0.266	0.65	0.52177	0.42	0.52177	20.0189	NA	19.9403	19.9959	19.5878	18.9478	19.526	19.941	19.2149	19.0782	18.8121	18.6202	18.2156	18.5246	19.17	19.5988	18.6674	18.079	19.6031	19.182	20.1164	18.0819	18.7453	16.5399	19.2564	20.1326	17.8266	17.6826	19.2484	19.0171	18.6357	18.3411	18.9251	18.6045	19.5417	19.3759	NA	19.2707	20.5396	NA
A4_HUMAN	MDVC(+57.02)ETHLHWHTVAK	2	15.91	0.05	0.1	0.91962	0.01	0.91962	16.3685	NA	17.7484	17.4926	NA	14.6135	16.4746	14.6368	15.7389	16.1539	16.3112	15.6162	16.1787	14.3412	15.5223	16.1674	15.3234	NA	16.4806	16.0159	15.8111	14.2575	14.6274	NA	15.5053	NA	NA	NA	16.4565	16.2213	15.0886	14.6011	16.4706	15.7759	17.1732	17.061	15.3146	16.7537	16.8832	NA
A4_HUMAN	AVIQHFQEK	2	18.02	0.306	1.59	0.12057	2.51	0.12057	18.3909	18.632	18.9849	18.6273	17.9458	17.8976	18.3061	18.1834	18.5138	18.161	17.5983	17.7763	17.4328	17.4058	18.4848	18.5768	18.3122	17.8952	18.3158	18.0817	17.9288	17.9359	16.9366	16.9713	18.0382	18.0122	16.9719	16.726	18.1948	18.1246	17.7935	17.5934	17.9126	18.0261	18.6197	18.5449	18.3226	18.2151	18.2666	18.2688
A4_HUMAN	C(+57.02)LVGEFVSDALLVPDK	2	20.22	0.119	0.63	0.53306	0.4	0.53306	20.907	20.767	21.2421	21.2698	19.7957	20.0775	19.8257	19.7206	20.6808	20.6034	20.1503	20.2081	19.9316	19.9268	20.6197	20.4972	19.4291	19.4416	20.2099	NA	19.9887	20.1589	19.3958	19.5451	20.1423	20.1962	19.3875	19.2821	20.4378	20.4261	19.9476	19.8064	20.3775	20.4612	20.8312	20.8135	20.4551	20.4772	20.4365	20.5838
A4_HUMAN	C(+57.02)LVGEFVSDALLVPDK	3	16.21	0.148	0.2	0.84186	0.04	0.84186	NA	17.0582	17.3823	17.363	16.2807	17.3197	16.3329	15.1631	15.7506	17.5039	17.4256	14.0565	16.0444	14.0049	16.7844	17.2232	16.0898	14.0852	16.5256	15.2999	17.0219	14.2575	14.9334	NA	15.834	15.4472	NA	NA	16.5854	16.0606	NA	14.0996	18.2305	16.8488	17.9324	16.6343	15.7727	17.2726	NA	16.3769
A4_HUMAN	EQNYSDDVLANMISEPR	2	18.62	0.544	2.4	0.0212	5.74	0.0212	19.816	19.7832	19.3139	19.4498	18.1615	18.5532	18.7102	18.6151	19.2722	19.1356	18.0428	18.5491	17.9027	17.9591	19.4884	19.1704	18.6601	18.9227	19.0707	19.2977	18.3874	18.4775	17.4188	17.5711	18.4679	18.6273	17.0229	16.9253	18.5915	18.5538	18.6929	18.4474	18.3163	18.7212	18.6066	18.9932	18.5136	18.4558	19.0128	19.1843
A4_HUMAN	EQNYSDDVLANMISEPR	3	17.83	0.82	2.13	0.03998	4.52	0.03998	19.231	18.8533	17.6001	17.9407	18.8924	18.7141	17.7934	18.5385	18.5138	18.0514	16.8739	16.9335	16.5953	17.0924	18.7189	18.9965	NA	19.0854	17.8623	18.382	17.9704	17.0428	15.9462	NA	17.9046	17.6273	NA	15.4921	18.2619	17.4474	17.4678	17.5622	18.5175	18.3656	17.3871	17.6011	15.9208	17.5642	17.9172	18.8737
A4_HUMAN	YLETPGDENEHAHFQK	3	18.06	0.635	3	0.00452	9.02	0.00452	19.1319	19.0922	18.6762	18.9224	18.1814	18.02	18.3191	18.4631	18.5936	18.6826	17.5874	17.5091	17.5027	17.6197	18.9465	19.0372	18.3763	18.1543	18.3898	18.3666	17.9621	17.8838	16.856	17.051	17.7089	17.5788	16.1474	16.9979	18.0944	17.9928	17.9153	17.8982	17.872	18.0791	18.2704	18.3217	18.1306	18.3133	17.9073	17.8851
A4_HUMAN	YLETPGDENEHAHFQK	2	15.37	0.52	1.22	0.22843	1.5	0.22843	16.81	16.3061	17.4192	17.2146	14.1567	13.8557	15.4961	15.2218	15.2004	16.0708	15.396	15.3041	14.8298	14.4968	16.1982	16.3954	14.4514	NA	15.9258	14.593	15.5333	14.7209	12.6401	NA	14.6765	NA	13.2205	NA	15.9874	15.7594	15.5409	14.6961	14.8924	15.1192	16.3614	16.6713	15.6926	16.5703	14.9677	14.9725
A4_HUMAN	STNLHDYGM(+15.99)LLPC(+57.02)GIDK	3	18.12	0.484	0.97	0.33708	0.94	0.33708	18.479	19.8937	17.8677	18.6183	18.8558	19.4438	16.5501	18.36	19.0696	19.2953	16.3759	17.9927	17.1462	18.0656	16.99	18.1206	19.0284	19.9651	18.0394	19.0205	18.3311	19.0742	16.7956	18.3931	17.6587	18.942	15.8588	16.2785	18.2228	18.6302	17.0212	17.74	17.1939	18.1118	18.3112	18.6939	17.3048	17.8525	17.9848	19.1042
A4_HUMAN	WYFDVTEGK	2	18.35	0.212	1.03	0.30912	1.06	0.30912	18.8676	18.55	19.0983	18.9994	18.2862	18.2673	18.4784	18.2932	18.8816	18.7543	18.3211	18.4615	18.3498	18.0764	19.1109	19.0664	17.4134	17.0131	18.4559	18.4519	18.4357	17.9444	17.6215	17.775	18.2898	18.1093	17.0312	17.55	18.398	18.6473	18.2123	18.0799	18.7142	18.6241	18.6729	18.6482	18.5252	18.6476	18.7553	18.2774
A4_HUMAN	VEAMLNDR	2	18.9	0.39	1.93	0.06004	3.74	0.06004	19.1794	19.1874	19.7463	19.663	19.2442	19.186	18.9298	18.5437	19.1244	19.3135	18.6118	18.4321	18.0791	18.2386	19.5444	19.343	19.442	19.3591	19.4166	19.3379	18.773	18.8018	18.236	18.2067	18.872	18.8683	17.1581	17.8683	19.1159	19.0917	18.3958	18.6612	18.9276	18.9244	19.2368	19.3476	19.1457	18.8221	19.022	18.6466
A4_HUMAN	STNLHDYGMLLPC(+57.02)GIDK	3	21.62	0.291	1.27	0.21087	1.62	0.21087	22.553	21.6925	22.3174	22.3778	21.0414	21.7917	21.0189	21.4224	22.0519	22.3459	21.1457	21.6552	21.0162	20.9707	21.7668	22.0983	22.298	22.273	21.6424	21.7293	21.1183	21.2233	20.5964	21.1081	20.9678	21.0303	20.665	20.9934	21.6369	21.4906	21.5674	21.4506	21.3592	21.6601	22.2509	22.1772	21.776	21.9954	22.1474	22.1785
A4_HUMAN	STNLHDYGMLLPC(+57.02)GIDK	2	16.56	2.407	2.32	0.05647	5.4	0.05647	NA	17.382	18.3361	NA	NA	NA	NA	NA	NA	NA	NA	NA	NA	NA	NA	NA	16.2971	15.9441	NA	NA	NA	NA	NA	NA	NA	NA	NA	NA	NA	NA	NA	NA	NA	NA	NA	NA	NA	NA	NA	14.8205
A4_HUMAN	WDSDPSGTK	2	17.91	0.45	2.52	0.01584	6.33	0.01584	17.7546	17.8601	18.4322	18.5954	18.3491	18.3254	17.8242	17.7839	18.5977	18.309	17.5928	17.7342	17.5694	17.5595	18.6567	18.4252	18.3673	18.557	18.0104	18.3299	17.1548	17.654	17.6314	17.8512	17.236	17.3949	16.7879	17.1086	17.9582	17.9613	17.532	17.7538	17.9473	17.9863	18.0562	18.1488	18.45	17.945	17.4689	17.5993
A4_HUMAN	KAVIQHFQEK	2	16.87	0.356	1.75	0.08836	3.05	0.08836	17.3416	17.676	17.8524	17.7255	16.6122	16.4244	17.4823	17.2807	17.3199	17.309	16.4972	16.8071	16.1063	16.1156	17.0298	17.4087	17.1497	16.7179	17.0791	16.929	16.326	16.6331	15.8373	16.1766	16.7622	17.0782	15.9047	16.0653	17.0188	16.9839	16.373	16.5059	16.8302	16.6719	17.5462	17.7338	16.7265	17.0627	16.6723	16.8369
A4_HUMAN	QQLVETHMAR	2	17.64	0.326	1.49	0.14604	2.21	0.14604	17.9034	NA	18.9239	18.7732	17.2414	NA	17.697	17.5541	17.8235	18.024	17.4619	17.5999	16.9845	16.9357	18.314	18.1946	17.6228	NA	17.816	17.6262	17.4298	17.2629	16.3144	NA	17.3977	NA	16.6757	16.8191	17.9677	18.041	17.371	17.2559	17.4976	17.3578	18.3998	18.4336	18.0711	17.6876	17.4417	NA
A4_HUMAN	EWEEAER	2	17.14	0.603	2.63	0.01191	6.92	0.01191	17.5762	16.8897	17.6674	17.9766	17.8118	17.7357	17.5204	16.9681	17.8715	17.6181	17.1724	16.8071	16.2917	16.4479	18.1833	17.4252	17.8136	17.7113	17.5597	17.7582	16.6627	16.8296	16.727	16.3245	16.3527	16.4061	15.7681	15.876	17.1988	17.0623	16.6735	17.155	17.3201	17.0932	17.4998	17.5622	17.5857	17.1389	16.9133	16.602
A4_HUMAN	EGILQYC(+57.02)QEVYPELQITNVVEANQPVTIQNWC(+57.02)K	3	18.46	-0.146	-0.36	0.72245	0.13	0.72245	19.4502	18.8326	20.182	19.4625	17.8864	17.2986	17.9522	18.4686	NA	18.903	18.3759	18.802	18.7055	18.2623	19.104	19.2466	16.4239	14.1862	18.6752	18.9873	17.9947	17.8838	17.5501	18.1036	18.1605	17.6032	18.483	18.5946	19.2906	19.0517	18.5364	18.5018	18.2062	18.5372	18.5576	18.6436	18.6276	18.8576	19.8096	19.9019
A4_HUMAN	EVC(+57.02)SEQAETGPC(+57.02)R	2	16.34	0.667	3.27	0.00222	10.68	0.00222	16.028	16.2449	16.7317	16.7339	17.0875	17.0887	16.4305	16.7874	17.0958	16.8034	15.806	16.4647	15.8216	16.103	17.231	16.977	17.3308	17.5552	NA	16.6837	15.5421	15.8926	15.9173	16.2652	15.5334	15.6626	15.297	15.5963	16.4565	16.2289	15.7648	16.003	16.2489	16.6078	16.1966	16.6059	16.4213	16.3881	15.7319	15.9978
A4_HUMAN	SQVMTHLR	2	18.59	0.41	2.14	0.03821	4.58	0.03821	19.3959	18.9331	19.4347	19.424	18.6426	18.4084	18.8211	18.4067	19.0489	18.9705	18.2048	18.3819	17.9092	18.0384	19.1498	19.2627	18.982	18.638	19.0508	18.8935	18.4357	18.4775	17.7991	17.7411	18.5733	18.5222	17.2747	17.3973	18.8366	18.8103	17.9824	18.1809	18.6007	18.4775	19.0769	18.9968	18.6077	18.8195	18.6343	18.5433
A4_HUMAN	STNLHDYGMLLPC(+57.02)GIDKFR	3	17.11	-0.183	-0.32	0.75643	0.1	0.75643	NA	NA	17.8212	17.8775	NA	NA	NA	NA	NA	NA	NA	NA	NA	16.7598	NA	16.6662	NA	NA	NA	16.3635	NA	NA	NA	NA	NA	NA	NA	NA	17.1244	NA	NA	NA	NA	NA	NA	NA	NA	NA	NA	17.1254
A4_HUMAN	EVEPVDARPAADR	2	14.54	0.394	1.43	0.16029	2.05	0.16029	NA	13.7219	15.6074	15.5288	14.5885	13.7533	14.5618	14.4442	15.0513	14.7931	14.2925	14.859	15.202	14.6998	14.9921	15.1984	15.1413	14.5834	14.4874	14.1004	14.774	14.9135	14.5954	14.6415	13.9429	13.721	NA	12.4019	14.6458	14.6118	13.7371	13.769	15.1038	14.9391	14.9401	15.0568	14.2966	15.1306	13.8812	13.7149
A4_HUMAN	FVSDALLVPDK	2	16.29	0.268	1.15	0.25593	1.33	0.25593	16.2489	NA	17.2597	17.0491	16.2509	16.4279	15.0271	NA	16.2737	16.3936	16.1621	16.3853	16.6426	16.3014	16.7005	16.624	16.7375	16.7667	16.0057	NA	16.444	16.2299	15.0504	NA	15.5166	16.0303	15.38	15.6715	16.3531	16.3254	NA	15.1297	16.179	16.0686	16.6433	16.5963	16.7265	16.9165	16.8913	16.7871
A4_HUMAN	LNMHMNVQN(+.98)GK	2	18.6	0.315	1.52	0.1371	2.3	0.1371	18.9725	19.2196	19.5581	19.5244	18.2395	18.0082	18.5648	18.625	19.0096	18.9904	18.4287	18.1572	18.3015	18.1898	18.7579	19.1457	18.9583	18.638	19.0791	18.8461	18.6402	18.4419	17.9334	17.3457	18.6199	18.8632	17.2677	17.4565	19.0748	18.915	18.0776	18.2559	18.6131	18.6176	19.102	18.9124	18.531	18.9189	18.8412	18.4775
A4_HUMAN	QQLVETHM(+15.99)AR	2	13.86	0.472	1.48	0.14616	2.21	0.14616	13.7293	14.9701	14.4511	14.626	NA	NA	14.4337	14.462	15.0608	14.6854	12.797	13.5351	12.5534	13.2814	13.5306	13.5265	14.2948	14.4623	13.8648	14.2151	13.198	13.7799	12.3714	NA	13.9546	14.2444	NA	12.3068	13.9781	14.1058	13.219	13.1725	13.8216	13.8083	14.6279	14.9494	13.5753	14.0592	13.2808	NA
A4_HUMAN	HDSGYEVHHQ	2	13.38	0.131	0.48	0.63733	0.23	0.63733	12.482	12.638	NA	14.3651	13.0551	12.6576	14.0313	13.7857	13.7854	13.9688	13.7049	13.803	13.5873	13.0771	13.8211	13.6991	13.4404	12.9542	13.7001	12.5528	12.8008	12.8366	13.1353	12.4007	12.8951	12.3683	13.9102	13.9926	13.6969	13.4706	13.6993	13.1791	13.8637	13.7139	14.2151	14.1953	14.2186	13.8656	12.0722	12.1054
A4_HUMAN	SQVM(+15.99)THLR	2	13.53	0.346	0.95	0.34777	0.91	0.34777	13.6261	14.7644	13.6909	13.8684	14.2546	14.3086	13.0109	13.6509	14.148	14.2889	NA	NA	11.9009	12.7957	13.0474	13.1131	13.9093	14.8804	13.5008	13.9866	NA	13.8713	11.6986	12.7161	13.0865	14.2194	NA	NA	13.8688	13.9309	12.6761	12.8056	12.89	13.4114	13.9484	14.3217	12.8659	13.4425	NA	13.5335
A4_HUMAN	VE(+21.98)SLEQEAANER	2	15.41	-0.494	-0.93	0.36055	0.87	0.36055	18.3909	17.7424	NA	NA	14.4898	14.1218	15.1604	NA	14.5224	14.8787	NA	NA	14.2718	NA	14.5526	14.0189	14.7787	NA	15.3158	14.4597	16.2334	15.4985	NA	NA	16.3078	16.0049	NA	NA	14.5327	NA	15.4603	NA	15.0646	14.6643	NA	NA	NA	14.3023	17.867	17.1081
A4_HUMAN	VESLEQEAAN(+.98)ER	2	15.85	0.7	1.64	0.10918	2.7	0.10918	NA	16.965	16.0197	16.3845	16.0139	16.6892	16.1909	16.1439	16.4981	16.4274	NA	14.7277	14.7457	15.1093	16.5716	16.3564	16.6718	17.0944	15.8413	16.4885	14.0345	NA	14.7921	15.2747	16.2101	16.3053	NA	NA	15.5454	15.7489	NA	15.6133	14.4597	15.806	16.1613	16.2863	16.0973	14.8616	16.6174	14.139
A4_HUMAN	THPHFVIPYR	2	18.79	0.355	1.1	0.27999	1.2	0.27999	20.3132	19.1037	19.4729	19.2677	19.4052	18.6166	18.9041	19.625	18.9787	18.829	18.2945	18.9702	17.9284	18.0656	18.5851	19.2419	18.5923	18.4515	19.15	19.1097	18.9032	19.3992	17.3119	17.4362	19.0135	18.4898	17.4337	NA	18.7318	18.4953	18.2345	18.3273	18.8248	18.8348	19.3846	18.7832	18.231	19.596	19.8122	18.8451
A4_HUMAN	WDSD(+21.98)PSGTK	2	14.04	-0.584	-1.16	0.25832	1.33	0.25832	16.1234	16.159	NA	NA	13.4352	12.7867	13.8327	NA	NA	13.5445	13.1984	NA	13.5214	NA	11.7447	13.1532	14.6183	NA	13.7001	12.7958	14.7126	14.132	NA	NA	14.6356	14.4845	NA	NA	13.563	NA	13.9877	13.3334	14.3923	13.0011	NA	NA	NA	14.4898	15.7409	15.8623
A4_HUMAN	TEE(+21.98)ISEVK	2	14.55	-0.31	-0.52	0.60458	0.27	0.60458	16.4169	16.6208	NA	NA	NA	NA	NA	14.1245	13.998	13.4156	13.7368	NA	14.5481	13.9118	12.2197	13.6551	14.5563	NA	14.368	NA	15.7926	15.3372	NA	11.5875	15.5445	15.0589	NA	NA	NA	NA	14.2628	13.3289	14.6399	14.3118	NA	NA	NA	14.2786	16.6174	16.775
A4_HUMAN	AVIQHFQ(+.98)EK	2	15.89	0.253	0.46	0.65174	0.21	0.65174	NA	15.318	NA	16.7423	NA	16.1087	NA	15.3276	17.0726	17.309	15.0508	16.5642	NA	16.1967	15.3724	NA	NA	15.8745	NA	NA	NA	NA	NA	NA	NA	NA	14.0607	15.2988	NA	15.9457	14.2279	16.2944	NA	15.4818	16.0238	16.7684	17.3577	NA	NA	15.2978
A4_HUMAN	HDSGYEVHHQK	2	10.97	0.266	0.58	0.5658	0.34	0.5658	NA	NA	11.3759	10.9947	NA	NA	12.0364	10.9411	NA	11.127	11.5786	10.9793	11.9855	11.1093	11.117	10.6795	11.3557	10.1576	11.7771	10.0265	10.3573	9.57487	NA	NA	10.9496	10.0578	10.8086	9.74676	11.1953	NA	10.9322	10.5319	NA	11.1192	NA	11.8058	11.7523	NA	NA	NA
A4_HUMAN	HVFNM(+15.99)LK	2	15.1	0.495	0.95	0.35071	0.91	0.35071	14.506	16.2573	NA	NA	NA	16.3178	NA	14.8547	15.8498	15.014	NA	NA	NA	NA	14.016	14.6937	15.2703	16.1146	15.0405	14.9373	NA	NA	NA	NA	15.0789	15.8377	NA	NA	14.9893	15.314	NA	14.3684	13.079	NA	14.8062	15.4549	NA	NA	NA	15.3113
A4_HUMAN	LEVPTDGN(+.98)AGLLAEPQIAMFC(+57.02)GR	2	14.58	-0.077	-0.15	0.88331	0.02	0.88331	14.1908	NA	16.0469	15.8561	NA	NA	NA	NA	13.8849	NA	NA	NA	NA	NA	13.2896	NA	NA	NA	NA	NA	NA	NA	NA	NA	NA	NA	NA	NA	14.9743	14.5789	NA	NA	NA	13.8532	14.9484	14.4336	14.8213	NA	14.092	NA
A4_HUMAN	C(+58.01)LVGEFVSDALLVPDK	2	13.72	0.434	0.83	0.4216	0.68	0.4216	14.5001	14.103	15.1434	13.8123	NA	NA	NA	NA	NA	NA	NA	NA	NA	NA	NA	13.4512	NA	NA	13.2184	NA	NA	NA	NA	NA	NA	13.5423	NA	NA	13.7507	13.3754	NA	NA	12.9459	13.4587	NA	14.2452	12.7857	NA	NA	NA
A4_HUMAN	C(+57.02)(+57.02)LVGEFVSDALLVPDK	2	14.97	-0.05	-0.1	0.92199	0.01	0.92199	NA	15.8491	NA	NA	NA	15.1043	14.9972	NA	NA	NA	14.2098	15.4308	NA	15.4644	NA	14.5864	15.1664	13.4827	NA	NA	NA	NA	NA	NA	NA	15.85	NA	NA	14.3356	15.1512	NA	14.1083	14.7871	NA	15.7613	NA	15.4734	NA	14.6909	NA
A4_HUMAN	VEAM(+15.99)LNDR	2	14.54	1.037	2.68	0.01837	7.2	0.01837	NA	15.1678	NA	NA	15.1932	15.4834	NA	14.2731	14.9579	NA	NA	NA	NA	NA	14.0396	14.2213	NA	15.2258	NA	14.5572	NA	NA	NA	13.9013	NA	NA	NA	NA	NA	NA	NA	NA	13.4095	NA	NA	NA	NA	NA	NA	13.9911
A4_HUMAN	VEAMLN(+.98)DR	2	15.38	0.352	1.15	0.26744	1.31	0.26744	NA	15.3101	NA	15.9801	NA	NA	15.0892	NA	15.3893	15.3884	NA	NA	NA	NA	NA	15.8509	NA	NA	NA	15.6854	14.3788	NA	NA	NA	NA	15.0518	NA	NA	15.181	15.7425	NA	NA	15.5109	15.1118	15.4184	15.8137	NA	NA	15.2384	NA
A4_HUMAN	NMHMNVQN(+.98)GK	2	14.15	1.567	1.44	0.21727	2.07	0.21727	NA	NA	NA	15.1903	NA	NA	NA	NA	NA	NA	NA	NA	NA	NA	NA	NA	NA	NA	NA	NA	NA	NA	NA	NA	NA	NA	NA	NA	NA	12.8561	NA	NA	NA	NA	NA	14.3898	NA	NA	NA	NA
A4_HUMAN	M(+15.99)DVC(+57.02)ETHLHWHTVAK	3	14.28	-0.006	-0.01	0.99116	0	0.99116	14.077	NA	NA	14.0464	NA	NA	NA	NA	14.4155	NA	NA	NA	NA	NA	NA	NA	NA	NA	14.3233	NA	NA	NA	NA	NA	NA	NA	13.6586	NA	NA	NA	NA	NA	NA	NA	14.6244	14.8038	NA	NA	NA	NA
AACT_HUMAN	HPNSPLDEENLTQENQDR	3	21.4	-0.139	-0.7	0.48599	0.49	0.48599	21.1823	21.3966	20.4666	21.0808	21.2442	21.3063	21.3126	21.0239	20.7374	20.7775	21.4272	21.5415	21.138	21.4143	21.4	21.1206	22.3503	22.2589	21.6519	21.7884	21.2079	21.0954	22.2106	21.7931	21.8678	22.019	21.6071	22.0506	21.7784	21.9026	21.145	21.6676	20.846	21.1199	21.0958	21.3078	21.2369	20.8613	21.2782	21.3155
AACT_HUMAN	HPNSPLDEENLTQENQDR	2	17.94	-0.446	-1.67	0.10248	2.79	0.10248	18.1137	17.5449	18.0703	18.015	16.6469	16.0593	17.7298	17.1631	16.609	17.2153	18.36	18.3887	18.2768	17.8753	17.7128	17.68	18.4716	17.6776	18.5273	18.1433	17.9456	17.4775	18.4246	17.5451	18.633	18.5413	19.2817	18.9299	18.6779	18.8866	18.2454	18.1126	17.6192	17.4558	18.1673	18.2532	17.5329	17.8873	17.9271	17.6532
AACT_HUMAN	EQLSLLDR	2	20.87	-0.124	-0.45	0.65255	0.21	0.65255	20.9909	21.001	19.4476	19.6183	21.3796	21.4547	20.3969	20.4436	19.5709	19.6126	20.6397	20.3456	20.2182	20.3713	20.6278	20.4775	23.4226	23.5213	21.2477	21.3653	21.1183	21.1789	21.5383	21.6014	21.5355	21.5381	20.5967	20.5858	20.7985	20.8204	20.6523	20.663	20.8128	20.7258	20.9219	20.9421	20.361	20.1491	21.0493	21.0399
AACT_HUMAN	EIGELYLPK	2	21.24	-0.132	-0.51	0.61052	0.26	0.61052	21.2395	21.2996	20.1666	20.1532	21.4428	21.5183	20.6497	20.8446	20.0173	20.0185	20.9577	21.1034	20.6622	20.7945	20.8031	20.9171	23.6915	23.8248	21.5992	21.7443	21.4622	21.5984	21.609	21.8272	21.7454	21.9251	21.1723	20.9253	21.2317	21.2603	21.0928	21.1628	21.1468	21.1818	21.3259	21.4241	20.5146	20.6095	21.4157	21.4549
AACT_HUMAN	NLAVSQVVHK	2	19.9	-0.157	-0.55	0.58446	0.3	0.58446	19.6698	19.5415	18.8979	18.7381	20.1665	20.1964	19.6853	19.2712	18.3589	18.6034	19.6851	19.5672	19.3498	19.4122	19.5683	19.2535	22.6982	22.5361	20.6659	20.4832	20.3102	20.0819	20.5964	20.1147	20.6651	20.5286	19.6244	19.726	19.9558	19.9636	19.5891	19.6849	19.694	19.7512	20.201	20.1488	19.2191	19.3724	20.2392	20.0195
AACT_HUMAN	MEEVEAMLLPETLKR	3	19.99	-0.265	-1.01	0.32014	1.01	0.32014	20.1198	19.7688	19.2213	19.2414	19.9134	19.6587	19.317	19.52	18.5007	18.5275	20.0841	19.8248	19.3498	19.2168	19.5496	19.6382	22.3673	22.1405	20.5796	20.6729	20.5471	20.318	20.4914	20.5663	20.6667	20.3826	20.1098	20.1999	20.3768	20.2968	19.5162	19.6277	20.0188	19.8488	20.4347	20.326	18.9585	19.2518	20.2173	20.3486
AACT_HUMAN	MEEVEAMLLPETLKR	2	15.59	0.484	0.86	0.40089	0.73	0.40089	15.8339	14.7644	NA	NA	NA	NA	NA	NA	NA	NA	14.552	14.1934	NA	NA	NA	NA	18.4548	18.1543	15.8544	15.5965	15.7165	15.398	NA	NA	16.5555	NA	14.9352	14.6671	15.1613	15.5978	14.7495	14.0192	NA	NA	15.2357	15.6305	NA	NA	16.2352	16.0061
AACT_HUMAN	WEMPFDPQDTHQSR	3	19.8	-0.255	-0.95	0.34813	0.9	0.34813	19.7388	19.3071	19.0402	18.9057	19.5151	19.3015	19.0149	19.1631	18.5689	18.2488	20.0045	19.7475	19.0848	19.1445	19.4019	19.503	22.4226	22.1558	20.5496	20.6937	20.1566	19.98	20.2918	20.2436	20.2877	20.0076	19.8988	20.0155	20.0027	19.8818	19.532	19.6087	19.9835	19.9427	20.2717	20.1732	19.1582	19.2014	20.0082	19.9565
AACT_HUMAN	KLINDYVK	2	18.25	-0.238	-0.82	0.41809	0.67	0.41809	18.1258	18.1656	17.3929	17.1657	18.584	18.3629	18.1103	17.3894	16.6505	16.8541	18.0308	17.7072	17.8229	17.6984	17.88	17.8113	20.843	20.5219	18.9196	18.6561	18.8056	18.4359	18.8845	17.9829	19.1695	19.0076	18.072	18.1167	18.5542	18.4277	18.0212	18.1392	18.2021	18.0696	18.706	18.613	17.498	17.8323	18.664	18.2514
AACT_HUMAN	ADLSGITGAR	2	20.16	-0.098	-0.33	0.7442	0.11	0.7442	19.7467	20.135	NA	19.0475	20.6516	20.834	19.599	19.1529	18.7847	18.829	19.8984	19.7606	19.6136	19.5805	19.7401	19.7537	22.9635	23.0072	20.6472	20.7343	20.4402	20.2799	20.851	20.5002	20.8329	20.913	19.4876	19.547	20.3407	20.194	19.6523	20.0689	20.098	20.1818	20.2855	20.3041	19.6131	19.4542	20.4209	20.2859
AACT_HUMAN	ITLLSALVETR	2	20.12	-0.371	-1.54	0.13074	2.38	0.13074	19.9657	19.9714	19.1304	19.1873	20.3513	20.2196	19.2139	19.1597	18.827	18.9	20.0248	19.8862	19.6793	19.5918	19.6757	19.8269	22.1875	21.9245	20.5894	20.4099	20.8441	20.3392	20.6215	20.5727	20.847	20.7168	20.0291	20.1609	20.4799	20.4587	19.6929	19.8409	20.4993	20.3183	20.4951	20.3547	19.3663	19.4837	20.5088	20.5071
AACT_HUMAN	LYGSEAFATDFQDSAAAK	2	19.24	-0.325	-0.82	0.41852	0.67	0.41852	19.4742	19.2459	17.7021	15.3521	19.7297	19.5491	19.1053	19.2522	17.7448	17.8226	19.1958	18.9241	18.893	18.9118	18.962	18.4576	21.6982	21.6048	20.1579	19.706	19.7179	19.7024	20.121	19.7324	20.2711	20.1071	19.483	18.8562	19.2366	19.1921	19.3859	19.3319	19.1068	18.8037	19.2923	19.3618	18.5368	18.3915	19.9048	19.4587
AACT_HUMAN	LYGSEAFATDFQDSAAAK	3	16.7	NA	NA	NA	NA	NA	NA	NA	NA	NA	NA	NA	NA	NA	NA	NA	NA	NA	NA	NA	NA	NA	16.8707	16.5309	NA	NA	NA	NA	NA	NA	NA	NA	NA	NA	NA	NA	NA	NA	NA	NA	NA	NA	NA	NA	NA	NA
AACT_HUMAN	FNRPFLMIIVPTDTQNIFFMSK	3	18.12	-0.739	-2.19	0.03437	4.8	0.03437	17.5956	16.9188	18.8923	18.1903	17.0117	15.6564	16.8896	16.9959	17.3297	16.9848	18.9375	18.7342	18.4725	17.5127	18.2095	18.4375	NA	NA	18.3943	17.9359	18.4476	17.6848	18.5811	18.5517	17.9984	17.4766	19.4981	19.5961	19.3112	19.1226	18.3303	18.0065	18.051	17.4703	18.8386	18.3981	17.9499	18.395	18.8618	18.7677
AACT_HUMAN	MEEVEAMLLPETLK	3	17.22	0.123	0.31	0.76195	0.09	0.76195	16.6573	17.6929	15.2942	15.9061	17.5261	17.5868	16.4384	16.3635	NA	NA	16.9524	16.6908	15.4417	16.1648	17.097	17.0102	20.298	20.1171	18.2626	18.3871	17.6908	17.3805	18.1898	18.0022	17.4968	17.3187	NA	16.2624	17.4632	17.5356	NA	16.3076	17.1856	17.1118	17.1312	16.7425	NA	15.558	17.6699	17.9074
AACT_HUMAN	MEEVEAMLLPETLK	2	17.94	-0.263	-0.82	0.41509	0.68	0.41509	18.6061	17.9003	17.1384	17.0956	17.6166	17.6366	17.0439	17.2296	15.9604	15.9102	17.7622	17.7969	17.2414	17.0493	17.4449	17.8545	20.6656	20.2603	19.0707	18.8461	18.5444	18.518	18.5964	18.5517	18.5867	18.4363	17.9891	17.726	18.3	18.3568	17.6929	17.3863	17.8302	17.709	18.3085	17.9785	16.7198	17.0186	18.7935	18.3445
AACT_HUMAN	RLYGSEAFATDFQDSAAAK	3	18.71	-0.142	-0.49	0.62825	0.24	0.62825	18.5619	NA	NA	NA	18.9574	18.8456	18.4071	18.36	16.8982	16.6965	18.6037	NA	18.0444	17.8937	18.326	18.2877	20.9018	20.9738	19.2527	19.1791	19.0732	18.8112	19.3987	19.1518	19.3062	19.176	18.9633	NA	18.7429	18.5386	18.366	18.4215	18.5241	18.1927	19.1113	18.9124	18.2545	17.8775	18.9271	18.8099
AACT_HUMAN	SPLDEENLTQENQDR	2	16.6	0.052	0.18	0.85852	0.03	0.85852	16.7003	16.8573	NA	NA	16.7303	17.0058	16.0376	16.3227	15.4946	15.318	16.2845	16.6115	16.2208	16.4177	16.6375	16.1655	17.8656	18.1785	16.5533	17.1373	16.2791	16.5552	16.9636	16.4105	17.1873	17.5158	17.1039	17.5257	16.6219	16.8913	16.548	17.0799	NA	15.9286	15.192	15.5553	NA	15.2112	17.2257	17.2479
AACT_HUMAN	WRDSLEFR	2	16.76	-0.525	-1.92	0.06165	3.69	0.06165	16.5164	16.4139	15.7115	15.4995	16.7912	16.3849	16.1966	16.0528	14.998	14.724	17.0744	16.8373	16.2536	16.5426	16.186	16.4087	18.7319	18.4811	17.287	16.9149	17.3564	17.0988	16.8762	17.1423	17.6714	17.7637	NA	16.8875	17.3224	17.028	17.1199	16.9169	16.6007	16.6719	17.6518	17.4812	16.1179	16.495	16.3998	16.9789
AACT_HUMAN	KLIN(+.98)DYVK	2	15.91	0.132	0.33	0.74157	0.11	0.74157	NA	15.1765	NA	NA	16.1084	15.6863	NA	NA	NA	NA	15.3296	15.1233	14.6868	NA	15.0781	15.0058	18.8398	18.529	16.6331	16.2402	16.1315	15.882	16.6274	15.3427	16.5362	16.5689	15.6543	15.6671	15.9534	15.8856	15.6273	15.758	15.1316	15.3531	16.2759	16.31	NA	14.6418	16.0529	15.3113
AACT_HUMAN	AVLDVFEEGTEASAATAVK	2	18.39	-0.536	-1.21	0.23511	1.46	0.23511	18.3078	18.632	NA	17.089	17.9689	18.8256	17.6149	17.2932	NA	16.569	18.1014	NA	17.641	NA	NA	17.1357	21.1088	NA	18.8784	18.4174	18.6657	18.5574	18.8123	18.5711	18.9883	18.7473	19.454	18.0328	NA	NA	19.24	18.118	19.7651	18.3656	18.3846	18.3926	17.8972	17.0005	19.2233	18.7179
AACT_HUMAN	AVLDVFEEGTEASAATAVK	3	17.92	-0.552	-1.57	0.12565	2.47	0.12565	18.1852	NA	NA	15.8714	18.7465	18.5037	NA	17.3178	15.9477	16.113	17.4559	17.8668	17.3872	NA	18.17	18.4656	NA	NA	19.0846	18.4665	18.6351	18.7249	NA	18.5903	18.7574	18.8683	18.0187	17.5071	17.9487	17.8128	17.1436	17.6975	NA	18.6012	17.9359	NA	17.2821	16.5205	19.0894	18.8851
AACT_HUMAN	N(+.98)SPLDEENLTQENQDR	2	16.24	0.259	0.82	0.41642	0.67	0.41642	16.1088	15.8709	14.9084	14.8684	16.8092	16.9329	16.5677	16.5013	15.9114	15.6137	16.2572	16.6797	15.8963	15.9868	16.4256	16.1576	17.9034	18.0398	16.7543	17.2197	16.0376	16.2657	15.9776	15.0929	16.8475	16.8602	17.2956	17.839	15.94	16.3394	17.0837	17.1233	14.9206	14.7333	15.526	15.6566	14.5421	14.8775	16.3684	16.9141
AACT_HUMAN	DLDSQTMMVLVNYIFFK	3	15.77	-1.326	-3.24	0.00273	10.47	0.00273	13.9665	NA	15.9637	16.1406	14.3279	14.333	14.1681	NA	NA	NA	16.7129	16.1651	14.8727	NA	14.9048	NA	13.278	14.5674	15.4112	15.2999	16.8292	16.6288	16.9915	16.6218	16.9408	16.0158	16.9281	17.1004	17.2542	17.6473	15.0238	15.0465	14.9404	NA	16.5553	16.5671	14.4113	NA	17.1934	15.9768
AACT_HUMAN	DLDSQTMMVLVNYIFFK	2	13.59	-1.063	-1.34	0.20625	1.8	0.20625	NA	NA	NA	NA	NA	NA	NA	NA	NA	NA	12.768	12.6982	NA	NA	NA	NA	NA	NA	NA	NA	13.4101	NA	13.6557	NA	NA	NA	14.7977	13.8586	13.836	NA	NA	NA	NA	NA	13.8453	12.8529	NA	NA	14.1868	NA
AACT_HUMAN	EQLSLLDRFTEDAK	3	14.96	0.569	1.01	0.32731	1.01	0.32731	NA	14.705	NA	NA	15.0006	15.2393	NA	14.38	NA	NA	NA	NA	NA	NA	NA	NA	17.1455	17.544	13.8227	14.38	14.0345	14.1438	15.6933	14.9496	15.9345	15.4418	NA	NA	NA	NA	NA	NA	NA	NA	14.0652	14.2839	NA	NA	NA	13.5586
AACT_HUMAN	DLD(+57.02)SQTMMVLVNYIFFK	3	15.6	-1.048	-3.39	0.00228	11.5	0.00228	NA	NA	NA	NA	NA	NA	14.2645	NA	NA	NA	NA	NA	14.5547	15.0839	14.6981	15.1033	15.1829	NA	NA	14.9539	15.1374	NA	15.9173	16.2001	NA	15.9411	15.6884	16.3771	15.5198	NA	16.4566	15.7744	15.8616	16.0781	16.5092	15.9082	15.967	15.3053	15.8275	16.163
AACT_HUMAN	DYNLNDILLQLGIEEAFTSK	3	16.54	-0.299	-0.37	0.7182	0.14	0.7182	NA	NA	16.3607	NA	NA	NA	NA	NA	NA	NA	NA	NA	15.2917	NA	NA	NA	NA	NA	17.5108	16.267	15.3589	NA	16.6471	NA	NA	NA	17.9502	17.1648	17.1662	15.3506	NA	NA	16.872	NA	15.8123	NA	NA	NA	17.6463	16.1668
AACT_HUMAN	MEEVEAM(+15.99)LLPETLKR	3	15.97	1.101	1.01	0.33989	1.01	0.33989	NA	14.1195	NA	NA	NA	NA	NA	NA	NA	NA	NA	NA	NA	NA	NA	NA	18.3308	19.0131	NA	15.8892	NA	16.1789	NA	NA	NA	NA	NA	NA	14.1346	15.0623	NA	NA	NA	NA	NA	NA	NA	NA	NA	15.0226
AACT_HUMAN	ITDLIKDLDSQTMMVLVNYIFFK	3	15.05	-0.577	-0.59	0.57728	0.35	0.57728	NA	NA	NA	NA	NA	NA	NA	NA	NA	NA	14.4737	NA	NA	NA	NA	NA	NA	NA	NA	NA	NA	NA	NA	NA	NA	NA	15.8285	15.5963	14.294	NA	NA	NA	NA	NA	NA	NA	NA	NA	NA	NA
AACT_HUMAN	DLDSQTMM(+15.99)VLVNYIFFK	3	14.19	-0.027	-0.03	0.97533	0	0.97533	NA	NA	NA	NA	NA	NA	NA	NA	NA	NA	NA	NA	NA	NA	NA	NA	NA	NA	14.3825	13.9539	NA	NA	NA	NA	NA	14.9178	NA	NA	14.5977	NA	NA	NA	NA	NA	NA	12.9763	NA	NA	NA	14.291
AACT_HUMAN	A(+57.02)DLSGITGAR	2	16.82	NA	NA	NA	NA	NA	NA	NA	NA	NA	NA	NA	NA	NA	NA	NA	NA	NA	NA	NA	NA	NA	17.0295	16.6008	NA	NA	NA	NA	NA	NA	NA	NA	NA	NA	NA	NA	NA	NA	NA	NA	NA	NA	NA	NA	NA	NA
AACT_HUMAN	MEEVEAMLLPETLK(+57.02)R	3	16.86	NA	NA	NA	NA	NA	NA	NA	NA	NA	NA	NA	NA	NA	NA	NA	NA	NA	NA	NA	NA	NA	16.8858	16.8324	NA	NA	NA	NA	NA	NA	NA	NA	NA	NA	NA	NA	NA	NA	NA	NA	NA	NA	NA	NA	NA	NA
AACT_HUMAN	ADLS(-18.01)GITGAR	2	14.7	1.69	1.58	0.16308	2.48	0.16308	15.6026	16.294	NA	NA	NA	NA	NA	14.5056	NA	13.941	NA	NA	NA	NA	NA	NA	NA	NA	NA	NA	NA	NA	NA	NA	NA	NA	NA	13.1601	NA	NA	NA	NA	NA	NA	NA	NA	NA	NA	NA	NA
AACT_HUMAN	N(+57.02)LAVSQVVHK	2	16.76	NA	NA	NA	NA	NA	NA	NA	NA	NA	NA	NA	NA	NA	NA	NA	NA	NA	NA	NA	NA	NA	16.6979	16.8201	NA	NA	NA	NA	NA	NA	NA	NA	NA	NA	NA	NA	NA	NA	NA	NA	NA	NA	NA	NA	NA	NA
AACT_HUMAN	NLAVSQVVHK(+57.02)	2	17.4	NA	NA	NA	NA	NA	NA	NA	NA	NA	NA	NA	NA	NA	NA	NA	NA	NA	NA	NA	NA	NA	17.3976	NA	NA	NA	NA	NA	NA	NA	NA	NA	NA	NA	NA	NA	NA	NA	NA	NA	NA	NA	NA	NA	NA	NA
AACT_HUMAN	M(+15.99)EEVEAMLLPETLKR	3	17.78	NA	NA	NA	NA	NA	NA	NA	NA	NA	NA	NA	NA	NA	NA	NA	NA	NA	NA	NA	NA	NA	17.135	18.4315	NA	NA	NA	NA	NA	NA	NA	NA	NA	NA	NA	NA	NA	NA	NA	NA	NA	NA	NA	NA	NA	NA
AACT_HUMAN	NLAVSQVVHK(+21.98)	2	14.13	NA	NA	NA	NA	NA	NA	NA	NA	NA	NA	NA	NA	NA	NA	NA	NA	NA	NA	NA	NA	NA	NA	NA	NA	NA	NA	NA	NA	NA	NA	NA	NA	NA	11.5183	NA	NA	NA	NA	NA	NA	NA	NA	NA	15.5904	15.2705
AACT_HUMAN	GTHVDLGLASANVDFAFSLYK	3	16.12	-0.52	-0.57	0.57887	0.32	0.57887	NA	NA	NA	NA	16.3279	15.7213	NA	14.9774	NA	NA	NA	17.1086	NA	NA	17.1063	NA	16.1747	13.2314	NA	15.3717	NA	NA	17.043	15.6415	NA	NA	17.1274	17.6149	NA	NA	17.6273	15.4319	NA	16.2743	15.2151	NA	NA	NA	NA	NA
AACT_HUMAN	E(+57.02)IGELYLPK	2	16.43	NA	NA	NA	NA	NA	NA	NA	NA	NA	NA	NA	NA	NA	NA	NA	NA	NA	NA	NA	NA	NA	NA	16.4254	NA	NA	NA	NA	NA	NA	NA	NA	NA	NA	NA	NA	NA	NA	NA	NA	NA	NA	NA	NA	NA	NA
AATC_HUMAN	TDDC(+57.02)HPWVLPVVK	3	16.26	-0.522	-1.54	0.13281	2.36	0.13281	15.5815	NA	16.9275	17.1532	NA	15.6382	15.605	15.9587	16.7594	16.5841	16.0853	16.0718	15.5969	15.6019	16.3075	16.3718	15.0272	15.0158	15.9158	16.0291	17.8685	17.8479	15.0622	15.3487	16.4591	16.5639	NA	NA	17.4832	17.4667	14.1271	14.6494	17.1605	16.8598	17.7777	17.8513	16.9727	17.4019	15.2635	14.9119
AATC_HUMAN	LALGDDSPALK	2	15.84	-0.581	-1.67	0.1052	2.78	0.1052	14.1302	NA	15.5381	16.2146	15.5025	15.8377	NA	NA	16.0151	15.806	15.8595	15.8609	15.2877	15.7572	15.4181	15.3581	14.9619	15.2443	15.1425	15.6518	17.3311	17.5008	NA	15.0343	NA	16.2752	NA	NA	16.9439	16.6416	NA	14.317	16.4569	16.3871	17.3562	17.0185	16.1682	15.773	NA	14.318
AATC_HUMAN	NLDYVATSIHEAVTK	3	16	-1.023	-3.28	0.00248	10.76	0.00248	NA	14.6806	16.4653	16.8075	15.4641	NA	NA	15.4307	16.3278	16.0118	15.6368	15.3578	15.2637	15.071	15.789	15.68	14.4649	14.6502	15.6766	15.621	17.4298	17.654	14.901	14.8169	15.6459	16.0375	NA	NA	17.1497	16.9009	NA	NA	16.4009	16.8151	17.4713	17.4549	16.6508	16.1389	NA	NA
AATC_HUMAN	IANDNSLNHEYLPILGLAEFR	3	16.53	-0.313	-0.85	0.4023	0.72	0.4023	NA	NA	16.829	17.1086	15.6976	16.0409	15.4838	16.0558	16.8305	16.3395	16.2845	16.3298	16.1175	16.226	16.5983	16.6039	NA	NA	15.5565	15.9758	17.7493	17.9359	14.749	NA	16.5988	16.8043	NA	NA	17.3444	17.3112	NA	14.6434	16.9325	16.9963	18.069	18.1123	16.967	17.1552	NA	15.0788
AATC_HUMAN	INVSGLTTK	2	15.93	-0.681	-1.75	0.09356	3.06	0.09356	NA	NA	15.6274	16.363	NA	NA	NA	NA	15.3159	16.1025	15.8154	15.457	15.4452	15.3269	14.789	NA	NA	NA	14.9058	NA	16.6195	16.3855	NA	NA	NA	NA	14.519	NA	16.8546	17.1448	NA	14.9486	16.2988	16.3625	17.0942	17.0041	16.2167	15.9241	NA	NA
AATC_HUMAN	VGGVQSLGGTGALR	2	15.65	-1.919	-2.23	0.04873	4.98	0.04873	NA	NA	NA	NA	NA	NA	NA	NA	NA	NA	NA	NA	NA	NA	NA	NA	NA	13.9429	NA	NA	16.247	16.4869	NA	NA	NA	NA	NA	NA	15.5016	15.6071	NA	NA	14.5241	15.5866	16.4023	16.5374	NA	NA	NA	NA
AATC_HUMAN	IVASTLSNPELFEEWTGNVK	2	14.61	0.09	0.08	0.94205	0.01	0.94205	NA	NA	NA	14.6862	NA	NA	NA	NA	NA	NA	NA	NA	NA	NA	NA	NA	NA	NA	NA	NA	13.9305	14.5529	NA	NA	NA	NA	NA	NA	NA	NA	NA	NA	NA	NA	14.3384	15.5612	NA	NA	NA	NA
AATC_HUMAN	IVASTLSNPELFEEWTGNVK	3	16.98	-1.099	-1.51	0.16449	2.27	0.16449	NA	NA	NA	17.089	NA	NA	NA	NA	NA	NA	15.1007	NA	NA	NA	NA	NA	NA	NA	NA	NA	NA	NA	NA	NA	NA	NA	NA	NA	17.3224	17.1124	NA	NA	17.5175	NA	18.1159	17.4389	16.178	NA	NA	NA
AATC_HUMAN	EPESILQVLSQMEK	2	14.54	-0.898	-0.59	0.57705	0.35	0.57705	NA	NA	NA	NA	NA	NA	NA	NA	NA	NA	NA	NA	13.8884	NA	NA	NA	NA	NA	NA	NA	16.047	NA	NA	NA	NA	13.9669	NA	NA	NA	NA	NA	NA	15.3065	13.4932	NA	NA	NA	NA	NA	NA
AATC_HUMAN	TPGTWNHITDQIGMFSFTGLNPK	3	16.84	0.39	0.35	0.73623	0.12	0.73623	NA	NA	17.2942	17.0219	NA	NA	NA	NA	NA	NA	NA	NA	NA	NA	NA	NA	NA	NA	NA	NA	NA	NA	NA	NA	NA	NA	NA	NA	16.1125	17.7028	NA	NA	NA	16.9761	17.6305	17.5019	15.1199	16.1731	NA	NA
ABCA2_HUMAN	DAVC(+57.02)SGQAAAR	2	11.45	0.345	1.14	0.26217	1.31	0.26217	NA	NA	11.4657	11.3781	11.5861	10.8069	10.8229	NA	11.8171	11.5272	11.5538	11.8047	11.3589	11.5608	12.4151	11.944	11.7852	12.1435	11.424	NA	NA	NA	11.3751	NA	NA	NA	10.6517	NA	NA	11.0698	NA	11.21	11.1916	11.0154	10.6098	11.7653	12.1305	11.3836	NA	NA
ACBP_HUMAN	WDAWNELK	2	17.32	0.139	0.64	0.52497	0.41	0.52497	17.8676	17.0197	17.7893	17.4574	17.1794	16.8456	17.7363	17.7113	17.0004	17.2345	17.4439	17.3368	17.641	17.4726	17.6757	17.7987	16.7976	16.3676	17.6752	17.7182	17.4417	17.2215	17.9334	17.8827	17.4562	16.8622	17.1428	16.9979	17.3075	17.2454	16.6189	16.733	17.6616	17.8376	16.7582	16.7769	17.7432	17.6534	17.3611	16.3478
ACBP_HUMAN	TKPSDEEMLFIYGHYK	3	17.88	0.29	0.58	0.56519	0.34	0.56519	17.8457	17.249	19.0231	NA	16.852	17.0035	17.5053	17.5645	NA	NA	18.5203	18.3298	18.6679	18.6233	19.2095	NA	16.2352	16.2535	19.065	NA	NA	NA	NA	17.6093	NA	15.0158	17.9719	18.3002	18.9935	17.5356	18.1783	NA	19.303	19.1685	NA	NA	NA	NA	17.7608	17.0429
ACTB_HUMAN	SYELPDGQVITIGNER	2	17.5	-0.427	-1.53	0.13465	2.33	0.13465	16.5127	16.8017	17.8093	17.9587	17.692	17.6243	17.9961	17.9109	17.9566	17.909	17.9983	18.0061	17.3402	17.1239	16.4419	16.1115	15.666	16.4376	17.1339	17.2197	18.232	18.3424	18.8887	18.9974	17.224	17.5413	17.5712	17.7044	17.5977	17.7562	19.0776	19.1099	17.2741	17.0456	17.4224	17.6106	15.8731	16.3257	17.3048	17.2842
ACTB_HUMAN	AGFAGDDAPR	2	16.15	-0.062	-0.26	0.79528	0.07	0.79528	15.828	15.3725	16.1758	16.1279	16.8092	16.7972	16.3617	16.3917	16.6754	16.3108	16.2845	16.6346	15.737	15.9638	15.5608	15.5111	15.9378	15.4733	15.9891	16.1202	16.4511	16.6415	17.6314	17.6826	15.6664	15.4363	15.2321	15.6826	16.3589	16.2662	17.0714	17.2559	16.0132	15.9223	15.7247	15.8705	NA	15.0417	15.9715	16.055
ACTB_HUMAN	IWHHTFYNELR	3	15.78	-0.508	-1.61	0.1173	2.58	0.1173	14.5956	NA	16.5051	16.2502	15.1774	14.8951	16.0481	15.9989	15.4448	15.7931	16.2845	16.5028	14.9697	15.2755	15.0435	14.5687	NA	NA	15.2257	15.0343	16.6069	16.2438	17.5501	17.3577	14.7834	14.4199	16.2747	NA	16.0691	16.0521	17.4202	17.3319	15.7628	15.1519	16.0238	15.7215	NA	14.8853	15.147	NA
ACTB_HUMAN	DLTDYLMK	2	16.08	-0.261	-0.81	0.42504	0.65	0.42504	NA	NA	16.8677	16.6386	15.8396	15.9103	15.7428	15.8275	16.4006	16.2326	16.6619	16.1965	15.431	NA	NA	15.0102	15.081	14.7699	15.6286	15.8949	16.8685	16.9444	17.7635	17.6218	NA	15.4579	15.3458	15.3906	16.3444	16.4078	17.3609	17.4643	16.0985	16.2032	15.7909	NA	14.4312	NA	NA	14.8015
ACTB_HUMAN	DSYVGDEAQSK	2	13.34	-0.038	-0.09	0.92869	0.01	0.92869	NA	NA	NA	13.0518	14.3839	14.0666	13.7934	13.497	13.3473	13.64	NA	13.0359	NA	12.8768	11.8516	12.8037	NA	NA	13.2313	13.0519	NA	14.1438	15.1965	15.3785	NA	11.9894	NA	12.523	13.2635	13.0589	14.6002	14.5825	NA	12.2459	11.7071	12.2569	NA	NA	NA	NA
ACTB_HUMAN	HQGVMVGMGQK	2	14.61	-0.82	-1.75	0.0984	3.07	0.0984	NA	NA	NA	NA	13.8476	NA	14.5323	14.1576	NA	13.8738	NA	NA	NA	NA	NA	NA	13.4155	NA	14.6101	14.2956	15.1605	14.7981	16.3388	15.9176	NA	NA	NA	NA	NA	NA	15.3012	15.4761	NA	14.1555	NA	NA	NA	NA	NA	13.207
ACTB_HUMAN	Q(-17.03)EYDESGPSIVHR	2	15.12	-1.036	-2.33	0.03466	5.44	0.03466	NA	NA	NA	NA	14.3279	NA	NA	NA	14.9426	14.5259	14.8649	14.5975	NA	NA	NA	NA	NA	NA	NA	13.9973	15.1256	14.7981	16.3119	15.9176	NA	NA	NA	NA	NA	14.5159	16.2607	16.3263	NA	NA	NA	NA	NA	NA	NA	NA
ACTB_HUMAN	GYSFTTTAER	2	15.45	-1.132	-2.27	0.03902	5.16	0.03902	NA	NA	NA	NA	NA	15.1985	NA	NA	NA	NA	NA	NA	NA	NA	NA	14.2512	14.3323	14.3351	NA	15.0186	15.9704	15.8425	17.1695	16.9907	14.9429	NA	14.8285	NA	NA	NA	NA	17.0352	NA	14.9349	NA	NA	NA	NA	NA	NA
ACTB_HUMAN	QEYDESGPSIVHR	3	14.75	-0.025	-0.04	0.9668	0	0.9668	NA	NA	14.2689	14.9716	15.1043	15.2231	NA	NA	14.7389	NA	NA	NA	NA	NA	NA	NA	NA	NA	13.6286	NA	14.9237	15.001	15.962	16.0268	NA	NA	NA	NA	12.9369	NA	NA	NA	NA	14.198	NA	NA	NA	NA	NA	NA
ACTC_HUMAN	YPIEHGIITNWDDMEK	3	17.03	-0.628	-1.71	0.09508	2.92	0.09508	15.7546	NA	18.2303	18.039	16.6238	15.9601	16.9127	17.2034	17.8374	17.751	17.7909	17.5277	16.5985	16.6372	15.8833	16.1536	15.3959	14.1494	16.4095	16.9007	18.0808	17.9945	18.7499	18.8136	16.0865	16.263	17.1732	17.4436	17.698	17.7244	18.7595	18.7538	17.1939	17.4485	17.2759	17.4496	15.3962	15.5281	16.2225	16.2461
ADA22_HUMAN	GQAGDASLMELEK	2	19.24	0.262	1.66	0.10497	2.75	0.10497	19.7348	19.8326	19.2998	19.5122	19.2395	19.3015	19.2841	19.2932	19.4384	19.4473	18.8468	18.7099	19.1435	19.1849	19.4919	19.4476	19.4117	19.5243	19.4815	19.7323	19.2044	19.3992	19.0038	19.1169	19.3699	19.3844	17.8644	18.394	19.4068	19.2878	18.6315	18.6315	19.2123	19.1818	19.3846	19.4968	19.3877	19.2014	19.3124	19.2382
ADA22_HUMAN	FILKPRPK	2	14.82	0.077	0.3	0.76718	0.09	0.76718	14.1665	15.1411	15.3607	15.4635	14.0807	14.3554	15.2824	14.9898	15.1657	15.5039	14.5698	15.0008	14.5873	15.4109	15.1266	15.1115	14.0579	14.0769	14.4254	15.1202	14.6319	14.941	14.1531	14.1698	14.9924	15.3523	14.0928	14.4565	15.303	15.3026	13.8216	14.2324	14.1212	14.9054	15.7691	16.0113	15.0993	14.9951	NA	14.5173
ADA22_HUMAN	SGGEDESRHDALDTR	3	14.36	0.423	1.64	0.10983	2.68	0.10983	NA	14.1393	14.542	NA	15.0184	15.0954	15.1449	15.1132	14.8249	14.6965	13.6805	13.89	14.1286	14.6603	14.6063	14.3512	14.4783	15.0372	14.2216	14.7785	13.1245	13.8855	14.4772	14.5608	13.5676	14.1678	12.9029	13.835	14.294	14.2379	13.9235	13.9045	14.1823	14.381	15	15.0954	14.8163	14.1072	NA	NA
ADA22_HUMAN	SGGEDESRHDALDTR	2	12.31	0.131	0.47	0.63932	0.22	0.63932	NA	12.4598	12.9608	12.5946	11.7228	12.4392	12.325	12.833	12.2209	12.437	12.031	12.6355	12.8989	12.3469	11.7255	11.6795	11.9714	12.3213	12.1485	12.1685	NA	NA	NA	NA	12.3845	11.9349	11.4522	NA	11.999	12.6127	NA	12.0926	12.2281	12.1684	13.662	13.1116	12.7857	12.4847	NA	11.0094
ADA22_HUMAN	LFEFSLDDLPSEFQQVNITPSK	3	16.78	0.167	0.49	0.62643	0.24	0.62643	16.7197	16.7171	17.6542	17.7465	15.4962	15.3254	16.8058	16.6621	17.7374	17.3536	17.4855	17.3012	17.321	17.071	NA	17.2512	14.8215	NA	17.022	16.9149	16.5377	15.5925	NA	15.2363	16.2815	16.2351	NA	NA	17.6398	17.5778	NA	NA	15.8066	15.9516	17.5644	17.5573	16.713	17.2575	17.0797	17.396
ADA22_HUMAN	TDLMAVTLAQSLAHNIGIISDK	3	15.24	-0.116	-0.33	0.74204	0.11	0.74204	15.24	14.8655	16.445	16.2964	NA	NA	NA	13.7857	15.3278	15.3466	14.9793	15.2333	14.5873	NA	14.8302	14.9106	NA	NA	NA	15.0652	14.3985	NA	NA	14.5187	NA	13.9894	NA	NA	16.2085	16.0792	NA	NA	15.4815	15.315	16.3922	16.1877	15.0806	NA	NA	NA
AFAM_HUMAN	HELTDEELQSLFTNFANVVDK	3	20.69	-0.39	-1.36	0.18028	1.86	0.18028	20.9487	20.7939	20.1588	20.2878	20.1311	20.1807	19.9156	20.0107	20.3827	20.3841	21.4943	21.5605	20.9473	20.9043	21.1855	21.1765	19.6303	17.817	20.9822	20.9042	21.1366	21.0954	21.4074	21.1301	20.4179	20.6153	21.832	22.0264	20.2658	20.2968	21.5837	21.4291	20.8328	20.7106	20.2717	20.3476	20.1768	20.5253	20.7358	20.7677
AFAM_HUMAN	HELTDEELQSLFTNFANVVDK	2	14.65	-1.337	-1.97	0.07894	3.88	0.07894	NA	NA	NA	NA	NA	NA	NA	NA	NA	NA	14.8757	14.3798	13.8352	NA	13.6681	NA	NA	NA	13.7117	NA	NA	NA	NA	NA	NA	NA	16.5071	16.0014	NA	NA	14.2542	NA	NA	NA	NA	NA	NA	NA	NA	NA
AFAM_HUMAN	IAPQLSTEELVSLGEK	2	19.97	-0.065	-0.3	0.76495	0.09	0.76495	20.3474	20.2249	18.9293	18.8756	19.9888	19.888	19.1881	19.4067	19.4429	19.3798	20.3806	20.4387	20.192	20.0273	20.071	19.9742	20.6114	20.5361	20.445	20.3717	20.6402	20.7638	20.5709	20.6186	20.1053	20.0235	20.8644	20.9018	19.0814	18.9771	20.7991	20.4452	19.7228	19.6609	19.2368	19.3231	19.1331	19.2053	19.961	19.9805
AFAM_HUMAN	IAPQLSTEELVSLGEK	3	19.14	0.055	0.19	0.8483	0.04	0.8483	18.7388	19.5373	17.2124	17.9695	19.4954	19.5532	18.4152	18.7971	18.7989	18.2999	19.8191	18.977	19.2051	19.4122	19.5114	19.7323	20.0925	20.2083	19.6089	19.8971	19.9097	19.955	19.9533	20.1147	19.0912	19.0921	19.5175	19.9823	18.3149	18.0917	19.4105	19.2314	19.2992	19.3771	18.3846	18.5096	17.8518	18.143	18.9989	18.9619
AFAM_HUMAN	SDVGFLPPFPTLDPEEK	2	20.64	-0.116	-0.55	0.58316	0.31	0.58316	21.0702	20.9395	19.6047	19.7171	20.6118	20.6699	19.7524	19.8884	20.1524	20.0994	20.9994	21.1936	20.7901	20.8583	20.7814	20.6971	20.9835	20.9859	20.9133	21.0156	21.3564	21.3164	21.2473	21.4166	20.6699	20.7446	21.6244	21.6784	19.8571	19.795	21.3495	21.2449	20.4134	20.3963	19.9307	20.0988	19.7679	19.9983	20.484	20.6466
AFAM_HUMAN	SDVGFLPPFPTLDPEEK	3	16.5	0.095	0.16	0.87061	0.03	0.87061	NA	16.9523	NA	14.2146	17.3099	17.1776	15.2208	14.7643	15.2635	16.64	18.0308	16.4122	16.9845	NA	16.9387	16.977	18.3028	16.5496	17.4429	15.9758	17.9621	15.6969	17.851	15.6415	16.0674	15.2994	16.817	17.3973	15.0761	NA	16.4337	16.2184	17.6496	16.4846	16.7182	NA	NA	15.7078	NA	16.4023
AFAM_HUMAN	IC(+57.02)AMEGLPQK	2	19.02	0.082	0.33	0.74391	0.11	0.74391	19.0639	19.0805	17.8715	18.175	19.3447	19.3903	18.4472	17.935	18.4108	18.5621	19.3487	19.2647	19.1517	19.1135	19.5323	19.4232	20.0454	19.51	19.6935	19.8274	19.9497	19.3552	20.121	19.2834	19.2309	19.2201	19.3498	19.2583	18.3037	18.3004	19.338	19.7573	18.9619	18.9988	18.0466	18.2255	18.1483	18.097	19.085	18.5144
AFAM_HUMAN	FTFEYSR	2	19.08	-0.013	-0.05	0.9565	0	0.9565	19.3185	19.2459	17.7233	17.7423	19.3967	19.3015	18.3907	18.485	18.6575	18.6071	19.6331	19.3438	19.2414	19.2386	19.5699	19.6132	19.6674	19.5148	19.432	19.4446	19.8816	19.8456	20.0563	20.1753	19.2564	19.0747	19.9654	19.9369	18.3224	18.2677	19.7246	19.6722	19.0024	18.766	18.3085	18.2982	17.9556	17.9497	18.7386	18.6265
AFAM_HUMAN	DADPDTFFAK	2	19.85	0.027	0.11	0.91094	0.01	0.91094	20.0384	20.057	18.6542	18.6069	20.1913	20.2348	18.9961	19.2744	19.2874	19.2605	20.2048	20.1592	19.8766	20.0273	20.0225	20.1946	20.8119	20.9738	20.1711	20.3193	20.5877	20.7518	20.6461	20.8539	19.8802	19.8247	20.4415	20.5635	19.0966	18.9794	20.4178	20.5283	19.4638	19.532	18.8971	18.9086	18.8762	19.2838	19.5186	19.7799
AFAM_HUMAN	AESPEVC(+57.02)FNEESPK	2	18.7	0.074	0.26	0.79285	0.07	0.79285	19.0058	19.057	17.0934	17.015	19.1565	19.049	18.1546	18.0862	18.1745	17.9386	18.9735	19.1926	18.5489	18.7797	19.0566	19.0612	19.682	20.1077	19.2428	19.3743	19.3118	19.549	19.7385	19.9059	18.7394	18.8064	19.5263	19.7655	17.4632	17.5047	19.381	19.479	18.2934	18.4411	17.4519	17.3618	17.8425	17.6876	18.4621	18.5575
AFAM_HUMAN	AIPVTQYLK	2	19.08	-0.107	-0.48	0.63671	0.23	0.63671	19.4453	19.2971	17.9601	17.7465	19.2059	19.217	18.349	18.2807	18.305	18.309	19.4333	18.9451	19.184	19.0629	19.4559	19.547	20.0198	20.0063	19.5025	19.2731	19.8574	19.8227	19.9846	19.9974	19.2179	19.0303	19.7805	19.353	18.5127	18.2859	19.5977	19.3752	19.1002	18.7951	18.3352	18.3419	18.684	18.7072	19.0673	18.8334
AFAM_HUMAN	KSDVGFLPPFPTLDPEEK	3	19.32	-0.023	-0.1	0.92306	0.01	0.92306	19.3808	19.702	17.7893	18.1215	19.5346	19.5121	18.5053	18.7526	18.6017	18.7938	19.9417	19.91	19.426	19.2623	19.5237	19.714	20.3028	20.1203	19.5835	19.6518	20.0978	19.9655	20.2131	20.2253	19.156	19.0527	20.1675	20.3548	18.4395	18.6445	19.7108	19.923	19.3482	19.1302	18.7855	18.7895	18.3962	18.2151	18.8721	19.1091
AFAM_HUMAN	LPNNVLQEK	2	19.32	0.045	0.19	0.84925	0.04	0.84925	19.2366	19.3801	18.1447	18.2265	19.8276	19.8719	18.7492	18.0425	18.7113	18.9648	19.5928	19.5762	19.4372	19.588	19.7113	19.6628	20.1772	20.3323	19.7243	19.8349	20.0187	19.8411	20.2114	19.761	19.3816	19.5601	19.5684	19.726	18.5224	18.6473	19.4725	20.2013	18.9691	19.1905	18.5162	18.6529	18.8144	18.53	19.1991	19.0994
AFAM_HUMAN	RHPDLSIPELLR	3	20.45	-0.102	-0.48	0.63719	0.23	0.63719	20.776	20.5895	19.4476	19.2176	20.5132	20.3812	20.0775	20.07	19.8322	19.7527	21.1223	20.868	20.6136	20.393	20.8386	20.8269	20.7089	20.5708	20.7821	20.6833	21.2507	21.1049	21.2633	21.2253	20.6507	20.4158	21.4838	21.1951	19.7094	19.5248	21.2095	21.0619	20.3407	20.0552	19.7738	19.7662	19.9076	19.804	20.282	20.0798
AFAM_HUMAN	RHPDLSIPELLR	2	17.03	-0.325	-1.08	0.28887	1.16	0.28887	17.5673	17.5432	15.9143	14.8653	16.6809	16.5979	16.4464	16.6031	15.9062	NA	17.5764	17.646	17.3498	17.4228	16.8414	17.417	16.7841	16.6945	17.4515	17.1613	18.2183	17.8749	17.4528	17.6707	17.1587	16.8943	18.7879	18.1648	15.993	NA	17.9758	18.0238	16.8195	17.0552	16.3405	16.4655	15.7727	16.152	17.1283	16.8715
AFAM_HUMAN	TINPAVDHC(+57.02)C(+57.02)K	2	17.33	0.071	0.33	0.74029	0.11	0.74029	17.2798	17.4249	16.4347	16.3189	17.3544	17.0797	16.9466	16.8715	16.8305	16.829	17.6978	17.9194	17.4506	17.5595	17.6503	17.7731	18.1222	18.1785	17.9196	17.8572	17.7777	NA	18.0114	17.8931	17.124	17.3363	18.4243	18.0838	16.5094	16.5233	18.0276	17.923	17.1521	17.0648	16.7263	16.7512	16.5329	16.7962	16.7718	16.9831
AFAM_HUMAN	ESLLNHFLYEVAR	3	20	-0.399	-1.55	0.12944	2.39	0.12944	20.1647	20.209	19.3139	19.1437	19.9458	19.9993	19.273	19.0645	19.3419	19.4224	20.9891	20.7606	20.3663	20.1972	20.6033	20.4676	18.4966	18.2489	20.2099	19.8368	20.9621	20.5435	20.9334	20.6341	20.4403	19.9822	21.3238	21.136	19.412	19.1979	20.9742	20.6813	20.3126	19.9685	19.7932	19.2363	19.5097	19.6491	19.7018	19.6366
AFAM_HUMAN	ESLLNHFLYEVAR	2	17.78	-0.595	-2.12	0.04022	4.49	0.04022	17.6905	18.1208	16.9565	16.9942	17.7465	17.6519	16.7428	16.5437	16.9502	17.166	18.5145	18.7943	18.3686	17.9936	18.2268	17.9937	15.7403	15.7635	17.816	17.8047	18.773	18.7542	18.5862	18.6886	17.9678	17.9938	19.5468	19.4484	17.2386	17.1205	18.9358	18.7224	17.6852	17.5059	17.4998	17.2378	16.9613	17.4492	17.7274	17.6265
AFAM_HUMAN	FTDSENVC(+57.02)QER	2	18.32	0.194	0.75	0.45788	0.56	0.45788	18.1258	18.3801	16.8904	17.2677	18.8864	18.8122	17.762	17.9587	18.0489	17.8416	18.4826	18.8886	18.321	18.616	18.6788	18.5204	19.4117	19.664	18.7508	19.0139	18.7349	19.0229	19.3334	19.4397	18.0185	18.1596	18.7756	19.3038	17.1662	17.3254	18.7363	19.0577	17.8822	18.0696	17.3299	17.5866	17.5019	17.495	17.6343	17.8737
AFAM_HUMAN	GQC(+57.02)IINSNK	2	16.71	0.126	0.44	0.66362	0.19	0.66362	16.089	16.4756	15.3908	15.6897	17.3063	17.361	15.7784	16.2322	16.4484	16.3918	16.7129	17.3438	16.4804	16.8123	17.2564	17.0211	17.5923	18.1171	17.1553	17.4809	16.922	17.2075	17.7814	18.0022	16.224	16.5209	17.2956	17.839	15.7218	15.9549	17.0714	17.5383	NA	16.6593	15.5752	15.8104	NA	15.7011	16.0202	16.1778
AFAM_HUMAN	LC(+57.02)FFYNK	2	17.77	-0.02	-0.1	0.92402	0.01	0.92402	17.7593	17.9776	17.1128	16.9001	17.9574	17.8189	16.8661	16.9509	17.2175	17.2629	18.2811	18.1371	17.7813	17.9238	18.1877	18.1257	18.2933	18.4515	18.0336	18.0817	18.5716	18.5574	18.5023	18.7861	17.7574	17.7637	18.6462	18.1688	16.9818	16.9839	18.2991	18.1233	17.7483	17.5268	17.2977	17.2623	16.9208	16.926	17.2635	17.4396
AFAM_HUMAN	RPC(+57.02)FESLK	2	18.32	-0.017	-0.07	0.94824	0	0.94824	18.5348	18.2302	17.3055	16.7255	18.6354	18.4084	18.0015	17.6831	17.5395	17.7443	18.6541	18.4354	18.4461	18.295	18.9229	18.6766	19.3628	18.9441	19.048	18.6771	19.3247	18.9359	19.4074	18.8982	18.6459	18.4019	18.9589	19.1127	17.6159	17.275	19.0116	18.8571	18.1436	17.9711	17.5823	17.2562	17.4419	17.71	18.2193	17.8392
AFAM_HUMAN	RNPFVFAPTLLTVAVHFEEVAK	3	16.43	-0.425	-0.88	0.382	0.78	0.382	16.7293	16.3839	16.8368	15.9399	16.6469	15.9795	NA	14.5479	15.7968	15.9711	17.7909	17.4647	17.2208	16.5191	17.5167	17.0319	13.9657	12.9497	16.6825	16.2977	17.577	17.2765	17.475	17.3696	16.2547	14.2568	18.9589	18.571	16.2681	16.0175	18.0212	17.4128	NA	15.3779	15.3363	15.4141	15.7985	16.5945	16.4471	15.6238
AFAM_HUMAN	ESLLN(+.98)HFLYEVAR	3	16.12	-0.21	-0.67	0.50672	0.45	0.50672	16.0486	15.9395	NA	14.6546	16.0095	16.3776	14.4838	NA	15.0843	15.5134	16.8098	16.7126	16.4751	16.5254	15.8767	16.7207	16.55	16.8656	16.3139	16.3861	17.0578	17.3424	16.7177	17.5187	15.9924	16.3977	16.9976	17.6033	15.1176	15.1058	16.3909	16.7744	16.3292	16.0417	14.9973	15.0314	15.3341	15.5306	15.5704	15.5347
AFAM_HUMAN	VMNHIC(+57.02)SK	2	15.26	-0.047	-0.17	0.86558	0.03	0.86558	16.9644	16.5176	14.3323	14.0464	14.9551	14.6744	14.5083	14.5395	NA	14.3252	15.6262	15.7763	14.9246	15.0139	15.2463	15.1635	15.9426	15.6502	15.5788	15.3042	15.5244	15.5169	15.9683	15.8765	14.8295	14.6626	16.3564	16.2099	14.5016	14.2379	15.6961	15.6434	14.6056	14.6182	14.3717	NA	NA	14.2786	16.4167	16.1593
AFAM_HUMAN	FIEDNIEYITIIAFAQYVQEATFEEMEK	3	16.62	-0.46	-1.06	0.29526	1.13	0.29526	16.2534	16.9135	16.6453	16.1279	16.4641	NA	15.8033	15.4125	15.3434	15.178	17.4317	18.0625	17.3498	16.7329	17.1521	17.2042	16.5372	16.1737	13.6884	16.2737	17.0235	17.3164	17.4528	17.6341	16.465	16.1313	18.3297	18.5858	16.6219	16.8128	17.9084	17.9474	NA	15.2989	16.3717	16.2501	15.3672	16.3881	16.9734	15.8346
AFAM_HUMAN	FTD(+21.98)SENVC(+57.02)QER	2	14.02	-0.043	-0.08	0.93876	0.01	0.93876	15.948	15.114	NA	NA	12.7907	NA	NA	NA	NA	NA	14.1694	NA	13.9398	13.6138	NA	12.7121	14.4239	NA	13.2216	NA	15.1197	15.1731	NA	NA	14.8295	14.7788	12.9102	NA	NA	NA	14.426	13.3583	13.0574	12.0621	NA	NA	NA	12.1859	15.3064	15.351
AFAM_HUMAN	TINPAVD(+21.98)HC(+57.02)C(+57.02)K	2	13.74	-0.459	-0.77	0.449	0.59	0.449	15.742	15.4967	NA	NA	NA	11.8682	NA	NA	NA	NA	12.8935	NA	13.4523	12.8509	NA	11.7313	13.6636	NA	13.6407	NA	15.5199	14.705	NA	NA	14.7927	13.8895	13.197	12.6545	NA	NA	14.4641	13.6194	NA	12.4352	NA	NA	NA	11.864	15.092	14.876
AFAM_HUMAN	RLC(+57.02)FFYNK	2	17.63	0.374	0.64	0.52954	0.4	0.52954	17.121	17.763	17.1384	16.5268	18.2862	17.6197	16.3499	16.9446	NA	NA	18.6645	18.5339	16.7457	18.8219	19.1271	17.9992	NA	17.5081	19.0104	18.6937	NA	NA	15.1911	18.422	NA	17.0393	19.0538	18.8828	16.8546	16.3112	18.8911	19.0744	17.5565	NA	17.3457	17.2317	17.2357	15.3199	17.3856	17.2496
AFAM_HUMAN	VMN(+.98)HIC(+57.02)SK	2	11.94	-0.27	-0.59	0.55951	0.35	0.55951	NA	NA	NA	NA	NA	10.2097	NA	NA	NA	NA	NA	NA	11.8287	11.2559	11.801	11.9513	11.6589	12.6992	12.4212	12.2207	12.1432	NA	12.9826	12.7602	10.7886	NA	13.2088	12.7635	NA	NA	12.2047	12.2164	11.1378	11.5834	10.9205	NA	NA	NA	NA	NA
AFAM_HUMAN	GQC(+57.02)IINSNKDDRPK	3	12.76	0.026	0.05	0.95783	0	0.95783	NA	NA	NA	NA	NA	12.6284	NA	NA	NA	NA	NA	12.4872	NA	11.8807	NA	NA	13.6753	13.5165	12.5061	12.422	NA	NA	13.5392	13.8376	NA	NA	NA	NA	NA	NA	NA	13.0715	NA	11.8725	NA	NA	11.6451	NA	NA	NA
AFAM_HUMAN	HELTDEELQSLFTNFANVVD(+57.02)K	3	15.11	-0.135	-0.22	0.82915	0.05	0.82915	13.9091	NA	NA	NA	NA	NA	NA	NA	NA	NA	NA	15.803	NA	14.781	15.2896	15.1596	NA	NA	NA	NA	NA	NA	14.9205	NA	NA	14.073	16.3956	16.5799	NA	NA	14.4183	15.934	NA	NA	NA	NA	14.7144	14.4264	NA	NA
AFAM_HUMAN	LKHELTDEELQSLFTNFANVVDK	3	15.67	NA	NA	NA	NA	NA	NA	NA	NA	NA	NA	NA	NA	NA	NA	NA	NA	NA	NA	NA	NA	NA	NA	NA	NA	NA	NA	NA	15.3045	15.3547	NA	14.6811	16.7175	16.726	NA	NA	NA	15.2559	NA	NA	NA	NA	NA	NA	NA	NA
AFAM_HUMAN	LKHELTDEELQ(+.98)SLFTNFANVVDK	3	14.49	-0.491	-0.83	0.42557	0.69	0.42557	NA	NA	NA	NA	NA	NA	NA	NA	NA	13.7827	14.5874	14.8152	14.6441	NA	NA	NA	NA	NA	NA	13.8274	NA	14.393	NA	NA	NA	NA	NA	NA	NA	NA	15.9981	NA	13.847	NA	NA	NA	NA	NA	NA	NA
AGRIN_HUMAN	TEATQGLVLWSGK	2	17.53	0.283	1.43	0.16132	2.03	0.16132	17.206	16.8102	18.5723	18.7975	17.3117	17.1218	17.8242	17.853	18.0901	17.8603	17.4559	17.5642	17.5112	17.6197	17.7128	17.7005	17.8136	17.6571	17.3158	17.6	17.2791	17.4658	17.5396	17.5711	17.7693	17.591	16.7781	16.6149	17.6279	17.6416	15.9235	16.0397	17.4292	17.6593	17.8935	17.9182	17.6648	17.71	17.7161	17.8963
AGRIN_HUMAN	STVPVNTNR	2	15.16	0.308	1.39	0.17234	1.93	0.17234	13.8446	14.5517	16.2362	16.1657	15.2395	15.1734	15.3	15.0848	15.6347	15.5537	14.8468	15.4361	14.7967	15.2183	15.5499	15.2913	15.7458	16.0158	14.9058	15.1104	14.4082	14.6969	15.4639	15.3902	14.8204	14.9639	NA	14.7743	15.4806	15.2997	NA	14.1592	14.7108	15.0969	15.5698	15.5982	NA	15.3769	14.6534	14.6075
AGRIN_HUMAN	SAGDVDTLAFDGR	2	18.13	-0.011	-0.06	0.95578	0	0.95578	17.8676	17.7231	18.6115	NA	17.9689	18.02	17.9798	18.5013	18.1469	18.0622	NA	NA	NA	18.1749	17.7727	18.1655	18.5048	18.6979	17.6147	17.9567	17.8597	18.0973	17.9885	18.0947	18.3143	18.263	NA	NA	NA	NA	NA	NA	NA	18.06	18.3139	18.0644	NA	18.1593	18.1704	18.4164
AGRIN_HUMAN	SIESTLDDLFR	2	13.94	0.035	0.08	0.93537	0.01	0.93537	14.1608	14.5784	NA	NA	13.5251	14.09	13.7834	14.1019	NA	NA	NA	NA	NA	NA	NA	NA	NA	NA	NA	13.5293	13.4445	NA	NA	NA	14.3495	13.6811	NA	NA	NA	NA	NA	NA	NA	13.7619	NA	NA	NA	NA	NA	14.318
AGRIN_HUMAN	ALQSNHFELSLR	3	15.73	0.067	0.19	0.84861	0.04	0.84861	NA	NA	NA	16.7423	15.3839	15.7779	15.7505	15.9366	16.2218	16.1397	NA	NA	NA	14.9118	NA	15.0701	NA	15.7571	NA	15.5965	15.7963	NA	NA	NA	NA	15.7572	NA	NA	NA	15.7698	NA	NA	NA	15.2826	NA	NA	NA	NA	NA	NA
AJAP1_HUMAN	AGLAKPPAAAK	2	14.16	0.245	1.22	0.22904	1.49	0.22904	13.7917	14.1231	15.1077	14.5931	13.9004	14.0279	14.6022	14.5395	14.709	14.599	13.806	13.7105	14.5214	14.6138	14.0705	13.9385	14.5563	14.448	14.1035	13.8153	14.0838	14.535	13.8061	13.6783	14.2309	13.9609	13.3216	13.0954	14.6969	14.314	13.4611	13.1237	14.6448	14.6234	14.6279	14.5573	14.6479	14.3199	13.4673	13.4724
AJAP1_HUMAN	DQAAALVPK	2	15.27	0.328	1.33	0.19653	1.77	0.19653	NA	NA	NA	15.5171	NA	15.4066	15.3981	15.1076	15.355	15.7103	NA	NA	15.2062	15.4611	14.7844	NA	15.9329	16.0265	15.1339	NA	15.7626	15.2187	15.3817	NA	15.1165	NA	NA	NA	NA	15.0623	13.9981	NA	NA	15.4204	14.8776	NA	NA	15.4237	NA	14.6184
ALBU_HUMAN	VFDEFKPLVEEPQNLIK	3	20.93	0.073	0.27	0.78671	0.07	0.78671	20.3395	20.6752	20.2494	20.3912	22.1715	22.2132	21.6539	21.6878	21.6856	21.8298	20.8762	20.831	21.2051	21.0951	21.3419	21.3376	19.2933	19.1785	20.5496	20.6412	21.5471	21.4569	21.9234	21.8931	21.8678	21.645	19.3398	19.559	21.1611	21.2085	21.1004	21.13	20.3407	20.0063	20.8028	20.6319	20.8199	20.8613	20.1262	20.3689
ALBU_HUMAN	VFDEFKPLVEEPQNLIK	2	15.46	-0.032	-0.08	0.94005	0.01	0.94005	15.5311	14.9498	14.2219	NA	16.6781	16.7611	16.2627	16.5353	15.4592	15.5197	NA	NA	NA	14.7915	14.9134	NA	NA	NA	14.8906	13.9758	15.7512	15.709	16.3242	16.439	16.1496	16.213	NA	NA	NA	NA	15.2714	15.0329	NA	NA	NA	14.3987	13.8948	NA	NA	NA
ALBU_HUMAN	LVNEVTEFAK	2	19.68	0.158	0.59	0.55743	0.35	0.55743	19.0189	18.8937	19.116	19.0339	21.1464	21.2323	20.5147	20.676	20.3827	20.4473	19.5792	19.1472	19.7385	19.9223	19.9976	19.8651	18.7389	18.7555	19.5066	19.5163	20.2972	20.2612	20.7747	20.9059	20.6166	20.6108	18.2212	18.149	19.7235	19.7163	19.7363	19.7312	18.7427	18.5338	19.3973	19.4036	19.567	19.6678	18.9023	19.1187
ALBU_HUMAN	SHC(+57.02)IAEVENDEMPADLPSLAADFVESK	3	19.46	0.005	0.01	0.98917	0	0.98917	18.4884	18.1094	18.7953	18.7548	20.4754	20.4868	20.692	20.6996	20.4632	20.5078	19.6463	19.6057	19.7583	19.5324	20.1408	20.1581	17.0766	16.4254	19.836	19.589	20.4298	20.1825	20.9132	20.7722	20.6981	20.6198	17.3025	17.4883	19.8571	19.8204	19.8928	19.7295	18.051	18.0113	19.1598	18.9748	19.5097	19.682	19.0266	19.0195
ALBU_HUMAN	RMPC(+57.02)AEDYLSVVLNQLC(+57.02)VLHEK	3	16.86	0.139	0.27	0.79018	0.07	0.79018	NA	NA	16.0197	15.3234	17.9104	16.8976	17.7934	17.5849	17.4247	17.2535	16.5088	17.1965	16.9092	16.2453	17.6311	17.4736	NA	NA	16.6178	15.6953	17.5662	17.5237	18.3545	18.3184	17.6199	16.9882	NA	NA	17.1826	15.3282	17.1553	17.1126	NA	NA	15.6603	NA	15.7062	17.2651	16.0885	14.4579
ALBU_HUMAN	AVMDDFAAFVEK	2	18.96	0.244	0.62	0.53747	0.39	0.53747	17.8589	17.8601	17.5198	17.6386	20.6798	20.5451	20.1762	20.2554	19.7594	19.8179	19.1166	19.0105	19.2941	19.0791	19.7579	19.7471	17.8527	17.6415	19.0763	19.0139	20.2131	20.0605	20.5317	20.4148	20.4027	20.1942	15.7257	16.3496	19.3679	19.4294	19.1982	19.2289	17.1264	17.0261	18.182	18.1089	18.8363	19.0864	18.7104	18.6332
ALBU_HUMAN	LC(+57.02)TVATLR	2	18.69	0.194	0.58	0.56299	0.34	0.56299	17.5293	17.7035	17.769	17.9872	20.3774	20.4995	19.7249	18.943	19.4062	19.5697	18.5654	18.3262	19.0296	18.9268	19.2268	19.1946	17.7868	17.8108	18.6935	18.7423	19.4593	19.1753	20.08	19.4538	19.8329	19.9203	16.3956	16.2311	19.0004	18.8842	NA	19.1018	17.5629	17.6906	18.3352	18.4838	18.816	18.7402	18.0312	17.7677
ALBU_HUMAN	RPC(+57.02)FSALEVDETYVPK	3	18.79	0.309	0.68	0.49872	0.47	0.49872	17.3909	17.1567	17.445	17.5171	20.5822	20.5121	20.3554	20.4986	19.8682	19.8353	19.1976	19.0367	19.1946	18.9794	19.5289	19.6293	17.1328	16.7079	19.1553	19.1035	19.9414	19.9821	20.3334	20.4076	20.1851	20.1678	16.096	15.2491	19.2677	19.0897	19.0465	19.118	16.1038	16.3021	18.0973	18.0954	19.0145	19.3741	18.3713	18.4086
ALBU_HUMAN	KVPQVSTPTLVEVSR	3	19.67	-0.026	-0.07	0.94162	0.01	0.94162	19.0448	18.7975	18.6183	18.5196	20.8449	20.9167	20.7572	20.7905	20.3468	20.3514	19.2777	19.1552	19.4484	19.6721	19.9465	19.8346	18.4548	18.51	19.2651	19.488	20.0827	20.0664	22.5837	22.6287	20.3601	20.3844	17.7481	NA	19.348	19.3944	19.6189	19.793	18.3866	18.481	19.2786	19.157	19.7181	19.5284	18.7881	NA
ALBU_HUMAN	KVPQVSTPTLVEVSR	2	16.98	-0.455	-1.09	0.28357	1.18	0.28357	16.5457	16.3571	16.5149	15.937	18.1913	17.8848	18.1203	18.1563	17.0127	17.4879	16.3759	15.8112	17.0326	17.0049	16.6631	17.0951	NA	14.3055	16.7543	16.3214	17.3564	17.5008	19.9193	20.0093	17.9678	17.9845	NA	NA	16.3875	15.776	17.1668	16.633	NA	NA	16.3717	16.6804	16.6077	16.8169	15.9053	15.7774
ALBU_HUMAN	FQNALLVR	2	19.28	0.171	0.62	0.5391	0.38	0.5391	18.7933	18.5998	18.1415	18.4751	20.7631	20.7779	20.0647	20.0987	19.9818	20.0323	18.9375	18.8147	19.4942	19.4603	19.6294	19.6628	18.1222	18.4713	19.0902	19.3484	19.8619	19.897	20.2392	20.3986	20.1582	20.1368	NA	17.5917	19.3371	19.3236	19.4032	19.4431	18.4501	18.3733	18.9533	18.5399	19.231	19.1835	18.4209	18.4086
ALBU_HUMAN	VHTEC(+57.02)C(+57.02)HGDLLEC(+57.02)ADDR	3	16.98	0.315	0.72	0.47265	0.53	0.47265	15.8864	15.4176	16.1881	16.363	18.7989	18.5451	18.6667	18.1425	18.0843	18.1202	17.0587	17.1651	17.0676	17.1135	17.755	17.7796	15.247	14.5256	17.3898	17.4124	18.1403	17.9697	18.3782	17.6586	18.1423	18.1178	14.615	13.1346	16.9724	17.1843	17.4584	17.4643	15.3065	15.3405	16.8349	16.8104	16.967	17.3243	16.4111	16.2034
ALBU_HUMAN	YLYEIAR	2	18.23	-0.061	-0.14	0.8863	0.02	0.8863	17.5457	16.9083	17.151	17.2146	19.865	19.7675	19.0724	19.0718	18.9787	18.9298	18.0065	17.857	18.2966	18.2717	18.725	18.6168	16.9571	16.6432	18.022	NA	18.8463	19.0625	21.9384	22.0399	19.1193	19.228	16.0753	15.7969	18.2542	17.9009	18.5761	18.4601	17.0373	16.7571	17.7303	17.476	18.2357	18.1634	17.3582	17.1311
ALBU_HUMAN	YIC(+57.02)ENQDSISSK	2	18.22	0.105	0.22	0.8235	0.05	0.8235	16.6472	17.2428	15.262	17.0956	19.9746	20.0316	19.3342	19.4295	19.1552	19.0994	17.5145	18.0411	18.0848	18.3178	18.8103	18.5951	17.1849	17.6133	18.1816	18.5823	18.5053	18.8659	21.5514	21.5856	18.6523	18.942	NA	16.3771	17.9049	18.0538	18.1079	18.404	NA	17.0063	16.6854	17.3562	17.4088	17.9777	17.1214	17.4983
ALBU_HUMAN	LDELRDEGK	2	16.41	0.215	0.67	0.50768	0.45	0.50768	15.1088	15.8046	15.7714	16.0626	18.025	17.9229	17.4511	17.1766	17.3874	17.1859	16.0024	16.3853	16.8298	16.8998	16.7727	16.734	14.7347	15.3073	16.413	16.4244	16.6069	16.9912	17.6704	17.6945	16.8498	17.2813	14.8957	14.9419	16.2818	16.6071	16.8593	16.7469	14.8174	15.2049	16.1004	16.4009	17.0921	16.2876	15.2635	15.4998
ALBU_HUMAN	RHPDYSVVLLLR	3	18.82	-0.225	-0.53	0.60206	0.28	0.60206	18.3706	17.9395	18.2392	18.1594	20.1079	19.9385	20.1522	19.9666	19.8529	19.7742	19.0389	18.7342	19.4572	19.1824	19.6132	19.6006	14.9714	14.1957	18.4515	18.3139	19.7106	19.4775	20.1385	19.9757	19.9046	19.6828	17.064	16.4946	19.4207	19.1287	19.3174	19.1524	18.4569	18.0885	18.797	18.8432	19.4088	19.2726	18.4279	17.8039
ALBU_HUMAN	RHPDYSVVLLLR	2	15.35	0.109	0.27	0.79361	0.07	0.79361	NA	NA	NA	NA	15.9597	15.3024	15.915	15.2477	NA	15.6019	NA	NA	14.402	NA	15.4181	15.24	NA	NA	NA	NA	15.4322	15.2131	16.0622	15.5399	15.0004	15.7484	NA	NA	14.8319	NA	NA	NA	NA	NA	NA	NA	14.6308	NA	NA	NA
ALBU_HUMAN	LDELRDEGQ(sub K)	2	15.33	0.556	1.88	0.06766	3.53	0.06766	15.4089	14.8546	15.7567	15.0164	16.4212	16.3367	16.2447	16.2086	16.0726	15.5007	15.6326	15.8212	15.6808	15.7994	15.6452	15.4799	16.0722	16.1096	13.9843	13.7407	14.2002	14.3628	NA	NA	14.3495	14.0869	14.2088	13.631	14.7507	14.3478	15.7679	15.3282	15.9482	15.8421	15.8776	15.6639	16.2821	16.3082	14.8812	14.7628
ALBU_HUMAN	ETYGEMADC(+57.02)C(+57.02)AK	2	16.56	0.302	0.76	0.4542	0.57	0.4542	14.4637	14.4352	15.8677	16.089	18.4994	18.5693	17.7746	17.9509	17.8095	17.596	16.3244	16.3578	16.346	16.7054	17.5581	17.2326	15.1328	15.6571	16.6796	17.1373	17.0532	17.4775	18.0854	18.2873	17.6067	17.6509	13.8736	14.6218	16.4832	16.6753	16.9955	16.892	15.0682	15.0397	15.866	15.9733	16.8487	16.2002	15.4111	16.0389
ALBU_HUMAN	C(+57.02)C(+57.02)TESLVNR	2	15.58	-0.173	-0.38	0.7026	0.15	0.7026	14.6905	NA	13.561	13.7339	17.1635	17.3867	16.5662	16.2832	16.5445	16.0708	14.7947	15.475	14.9143	15.4245	16.1503	15.8918	14.2024	14.2571	15.1553	15.6484	15.6236	15.9613	19.1105	19.0492	16.0978	16.1313	NA	NA	15.2635	15.3169	15.4414	15.7274	13.6007	NA	14.3042	14.3448	15.9091	14.973	15.1934	14.876
ALBU_HUMAN	TC(+57.02)VADESAENC(+57.02)DK	2	14.58	0.592	1.37	0.17677	1.89	0.17677	12.0384	12.9395	14.0496	14.3032	16.7964	16.9027	16.0668	15.9712	15.8222	15.8086	14.1219	14.9538	14.3946	14.9166	15.601	15.2841	13.8914	13.9963	14.7059	15.0498	14.2114	15.1018	16.5012	16.4808	14.7163	15.2752	12.0762	13.1976	14.6831	14.8856	14.7739	14.9291	13.1622	13.5268	13.9317	14.2839	14.796	14.5356	12.0378	12.6633
ALBU_HUMAN	QTALVELVK	2	17.07	-0.35	-0.91	0.37126	0.82	0.37126	15.637	15.6304	15.1282	14.9744	19.0139	19.1054	18.075	18.1766	17.6923	17.4473	16.7525	16.7234	16.5857	16.5222	17.5581	17.5805	15.6776	15.8262	16.624	16.8334	17.8946	17.9862	18.5077	18.7238	18.4084	18.2706	NA	NA	16.8949	16.9383	17.2563	17.2064	NA	NA	NA	15.4271	16.9951	16.7537	16.099	16.4149
ALBU_HUMAN	QNC(+57.02)ELFEQLGEYK	2	17.6	-0.012	-0.03	0.97532	0	0.97532	16.1088	16.1634	NA	NA	19.2059	19.1435	18.6667	18.9859	18.378	18.4139	17.0822	16.9883	17.0444	17.5127	17.9543	17.5204	15.4514	NA	17.0565	17.2759	17.8597	18.2215	18.4805	18.7063	18.5039	18.4158	NA	NA	17.1662	17.0453	17.9955	17.8667	NA	NA	16.2311	NA	17.0062	16.4821	NA	16.6924
ALBU_HUMAN	QNC(+57.02)ELFEQLGEYK	3	16.32	NA	NA	NA	NA	NA	NA	NA	NA	NA	16.2546	16.3921	NA	NA	NA	NA	NA	NA	NA	NA	NA	NA	NA	NA	NA	NA	NA	NA	NA	NA	NA	NA	NA	NA	NA	NA	NA	NA	NA	NA	NA	NA	NA	NA	NA	NA
ALBU_HUMAN	LVAASQAALGL	2	17.56	-0.069	-0.17	0.86841	0.03	0.86841	NA	NA	NA	NA	19.0305	18.764	18.0015	17.8864	17.73	17.6543	17.0822	15.9166	17.3402	NA	17.7668	17.8545	15.9902	NA	17.344	16.6586	18.2524	17.7734	18.6559	18.4291	18.5039	18.4699	NA	NA	16.9912	16.7822	17.3303	NA	NA	NA	NA	NA	16.6004	NA	16.2881	NA
ALBU_HUMAN	ALVLIAFAQYLQQC(+57.02)PFEDHVK	3	16.5	-0.254	-0.52	0.60688	0.27	0.60688	15.8339	15.2111	17.067	16.3411	17.9341	17.3994	17.5204	17.3894	17.5479	17.6181	16.2845	16.0735	15.6988	16.3817	17.0298	17.3233	NA	12.0954	15.1339	NA	17.1974	16.9342	17.6115	17.9437	17.4023	16.8703	NA	15.0788	17.3224	16.4603	NA	16.33	NA	NA	16.2311	NA	16.273	NA	15.251	15.2356
ALBU_HUMAN	KQTALVELVK	2	16.86	-0.482	-1.02	0.31564	1.04	0.31564	14.7035	15.3494	NA	14.3389	18.7127	18.5204	18.2254	18.2869	16.7165	17.0405	16.1098	NA	16.1636	16.2903	16.8636	17.2042	15.3159	NA	16.6347	16.1128	17.8056	17.7734	18.3841	18.3107	18.2479	18.0747	NA	NA	NA	16.4603	17.1783	16.6118	NA	NA	15.029	NA	16.0764	NA	16.3154	NA
ALBU_HUMAN	SLHTLFGDK	2	17.75	0.194	0.63	0.53125	0.4	0.53125	17.2622	16.9951	17.6183	17.0424	19.3796	19.1807	18.687	18.775	18.1908	18.4759	17.5088	17.7448	17.7672	17.4562	17.8963	18.1605	16.663	16.5863	17.5517	17.4224	18.5662	18.7445	18.8382	18.9337	18.7927	18.9081	16.3431	NA	17.6634	17.6586	18.0652	17.8667	15.7015	15.9516	17.3666	17.2255	17.0172	17.4755	17.3713	17.333
ALBU_HUMAN	Q(-17.03)NC(+57.02)ELFEQLGEYK	2	16.73	0.058	0.13	0.8944	0.02	0.8944	15.3929	15.9498	NA	NA	18.6282	18.2869	17.8242	18.005	17.5813	17.3359	15.2267	16.3298	16.8298	17.0049	16.6881	16.9882	15.3382	14.9497	16.5835	16.6535	17.7683	17.9529	17.8928	18.4004	17.525	17.9563	NA	NA	16.5094	16.3394	16.0084	16.6148	NA	NA	14.3758	15.0651	16.0007	16.5205	15.7001	16.526
ALBU_HUMAN	LKEC(+57.02)C(+57.02)EKPLLEK	2	15.28	-0.287	-0.78	0.44086	0.61	0.44086	NA	NA	14.0657	14.5014	NA	15.9354	16.2965	16.664	15.7418	16.2759	15.5676	15.6022	14.6001	14.6138	14.9006	15.3373	12.7369	NA	15.2012	14.8214	15.6607	15.575	15.8235	15.6707	15.9089	16.0049	NA	NA	15.3297	15.0487	15.8959	15.0952	NA	NA	14.8032	14.4421	NA	15.0902	NA	NA
ALBU_HUMAN	LKEC(+57.02)C(+57.02)EKPLLEK	3	17.81	2.442	2.1	0.11609	4.41	0.11609	NA	NA	NA	NA	NA	NA	NA	19.0351	NA	NA	NA	NA	NA	NA	NA	NA	NA	NA	NA	NA	NA	NA	NA	NA	NA	NA	NA	NA	NA	NA	NA	NA	NA	NA	NA	NA	16.593	NA	NA	NA
ALBU_HUMAN	ADDKETC(+57.02)FAEEGKK	3	14.83	0.311	0.68	0.50294	0.46	0.50294	NA	NA	NA	NA	16.6033	16.4173	16.1662	15.9959	15.3199	14.9456	13.4207	14.2058	13.7107	13.541	15.0894	14.7576	NA	NA	14.2537	14.7214	14.1432	15.1497	16.1668	15.9887	15.146	14.9256	NA	NA	13.573	NA	14.7556	14.5638	NA	NA	NA	NA	13.8804	13.4101	NA	NA
ALBU_HUMAN	ADDKETC(+57.02)FAEEGKK	2	13.32	0.374	0.86	0.39478	0.75	0.39478	NA	NA	14.5496	13.9106	13.5176	13.3375	14.5383	15.7571	13.0843	12.8178	12.4305	13.1298	12.9815	NA	12.9856	13.1131	NA	NA	NA	NA	12.7949	12.813	13.0645	NA	13.9612	12.9037	13.5882	NA	13.4699	12.7164	11.9793	12.3942	14.1002	NA	14.3342	12.9763	12.4638	NA	NA	NA
ALBU_HUMAN	LGEYG(sub K)FQNALLVR	2	21.99	NA	NA	NA	NA	NA	NA	NA	NA	NA	NA	NA	NA	NA	NA	NA	NA	NA	NA	NA	NA	NA	NA	NA	NA	NA	NA	NA	21.9827	21.9986	NA	NA	NA	NA	NA	NA	NA	NA	NA	NA	NA	NA	NA	NA	NA	NA
ALBU_HUMAN	LVNE(+14.02)VTEFAK	2	20.48	NA	NA	NA	NA	NA	NA	NA	NA	NA	NA	NA	NA	NA	NA	NA	NA	NA	NA	NA	NA	NA	NA	NA	NA	NA	NA	NA	22.5317	22.7041	NA	NA	NA	NA	NA	NA	NA	NA	NA	NA	NA	NA	16.1975	NA	NA	NA
ALBU_HUMAN	DDNPNLPR	2	17.34	0.184	0.48	0.63756	0.23	0.63756	NA	15.4469	NA	NA	19.1814	19.0547	18.4938	18.485	18.3248	17.8603	NA	17.0237	17.2818	17.1239	17.4812	17.2604	NA	16.2351	16.6957	16.7407	17.047	17.3424	18.0926	18.1036	17.4023	17.3216	NA	NA	16.5854	16.7925	17.786	17.7469	NA	NA	NA	NA	NA	17.4358	15.8275	15.4149
ALBU_HUMAN	FQN(+.98)ALLVR	2	15.61	0.191	0.5	0.62358	0.25	0.62358	NA	NA	NA	14.0081	17.23	17.3292	16.3035	15.965	16.3742	16.3017	NA	14.4492	15.8433	15.5254	15.775	15.5356	NA	NA	14.6407	14.8093	16.2169	16.1438	NA	NA	16.5988	16.5158	NA	NA	15.1777	15.3863	15.3179	15.466	NA	NA	14.7534	14.8561	NA	15.3315	NA	13.964
ALBU_HUMAN	RHPYFYAPELLFFAK	3	18.32	0.067	0.16	0.87506	0.03	0.87506	16.0989	NA	NA	17.7548	19.1464	18.6699	19.2022	19.1766	19.0519	NA	18.0187	18.5028	NA	18.1135	18.7579	19.1874	NA	NA	17.3346	17.2648	18.6351	18.4892	19.1864	19.3562	19.1053	18.7418	15.6062	NA	18.6007	18.6187	18.563	NA	16.9026	NA	NA	NA	18.3941	18.1512	NA	NA
ALBU_HUMAN	HPYFYAPELLFFAK	3	15.21	0.265	0.9	0.37953	0.8	0.37953	NA	NA	14.9694	14.5054	15.5338	NA	15.3684	15.3753	15.7536	15.4324	15.2126	15.2393	15.0745	14.6488	15.397	15.8138	NA	NA	NA	NA	NA	14.3006	16.1695	16.396	14.324	NA	NA	NA	NA	15.1058	15.1127	15.2084	NA	NA	14.513	NA	NA	15.1503	NA	NA
ALBU_HUMAN	TC(+57.02)VADESAH(sub E)NCE(sub D)K	2	14.07	-2.819	-1.98	0.09185	3.93	0.09185	12.2092	NA	NA	NA	NA	NA	NA	NA	11.8216	NA	NA	NA	NA	NA	NA	NA	NA	NA	NA	NA	NA	NA	16.9494	16.9615	NA	NA	NA	NA	NA	NA	NA	NA	NA	NA	NA	NA	12.4113	NA	NA	NA
ALBU_HUMAN	C(+57.02)C(+57.02)AAADPHEC(+57.02)YAK	3	12.98	0.524	0.95	0.35422	0.91	0.35422	NA	NA	NA	NA	14.6238	14.2728	13.5908	13.4279	13.0176	13.0869	11.6507	NA	NA	NA	13.474	NA	NA	NA	11.9976	12.1647	12.189	12.12	14.4947	14.0328	NA	NA	NA	NA	NA	11.9778	NA	11.5422	NA	NA	NA	NA	NA	NA	NA	NA
ALBU_HUMAN	YIC(+57.02)E(+21.98)NQDSISSK	2	14.1	-0.838	-1.13	0.27345	1.28	0.27345	14.7035	13.077	NA	NA	14.4641	12.672	13.5323	13.8946	NA	12.941	NA	NA	NA	NA	NA	NA	NA	NA	NA	NA	14.9101	13.7615	15.2177	14.6415	15.6094	14.744	NA	NA	NA	NA	13.5373	NA	NA	NA	NA	NA	NA	NA	NA	13.7608
ALBU_HUMAN	LKEC(+57.02)C(+57.02)D(sub E)KPLLEK	3	16.85	-3.346	-2.72	0.03264	7.38	0.03264	14.6233	NA	NA	NA	NA	NA	NA	NA	14.4592	NA	NA	NA	NA	NA	NA	NA	NA	NA	NA	NA	NA	NA	19.768	19.532	NA	NA	NA	NA	NA	NA	NA	NA	NA	NA	NA	NA	15.8731	NA	NA	NA
ALBU_HUMAN	ADDKETC(+57.02)FAEEGK	2	13.73	0.492	0.75	0.46781	0.57	0.46781	NA	NA	NA	NA	14.7886	14.4834	14.3549	13.8681	NA	NA	NA	NA	NA	NA	NA	13.5142	NA	NA	NA	12.4597	NA	NA	13.6002	13.7959	NA	12.7048	NA	NA	NA	NA	NA	NA	NA	NA	NA	NA	NA	NA	NA	NA
ALBU_HUMAN	ADDKETC(+57.02)FAEEGK	3	13.8	0.519	0.67	0.52702	0.45	0.52702	NA	NA	NA	NA	14.3701	14.1666	13.5677	13.526	NA	NA	NA	NA	NA	NA	NA	NA	NA	NA	NA	NA	NA	NA	13.3883	NA	NA	NA	NA	NA	NA	NA	NA	NA	NA	NA	NA	NA	NA	NA	NA	NA
ALBU_HUMAN	Q(-17.03)EPERNEC(+57.02)FLQHK	3	15.84	0.309	0.41	0.68741	0.17	0.68741	NA	NA	NA	NA	17.0425	17.3367	16.1449	16.1019	NA	15.4975	NA	NA	NA	NA	NA	NA	NA	NA	NA	14.0498	NA	NA	NA	16.2492	NA	15.9022	NA	NA	NA	NA	NA	NA	NA	NA	NA	NA	NA	14.2545	NA	NA
ALBU_HUMAN	KQTALVELVK(+14.02)	2	20.54	NA	NA	NA	NA	NA	NA	NA	NA	NA	NA	NA	NA	NA	NA	NA	NA	NA	NA	NA	NA	NA	NA	NA	NA	NA	NA	NA	20.5964	20.4832	NA	NA	NA	NA	NA	NA	NA	NA	NA	NA	NA	NA	NA	NA	NA	NA
ALBU_HUMAN	TC(+57.02)VAD(+21.98)ESAENC(+57.02)DK	2	11.51	0.415	0.7	0.49715	0.48	0.49715	NA	NA	NA	NA	12.3193	11.4448	12.6314	12.3688	NA	11.9259	NA	NA	NA	NA	NA	10.3219	NA	NA	NA	NA	12.115	12.0049	NA	NA	NA	12.2982	NA	NA	10.715	10.7164	11.6179	10.3215	NA	NA	NA	NA	NA	10.3567	NA	NA
ALBU_HUMAN	FKDLGEEH(sub N)FK	2	16.52	-1.803	-1.58	0.1716	2.48	0.1716	15.0486	NA	NA	NA	NA	NA	NA	NA	NA	NA	NA	NA	NA	NA	NA	NA	NA	NA	NA	NA	NA	NA	17.8762	16.9397	NA	NA	NA	NA	NA	NA	NA	NA	NA	NA	NA	NA	16.2167	NA	NA	NA
ALBU_HUMAN	DLGEEH(sub N)FK	2	18.63	NA	NA	NA	NA	NA	NA	NA	NA	NA	NA	NA	NA	NA	NA	NA	NA	NA	NA	NA	NA	NA	NA	NA	NA	NA	NA	NA	18.727	18.5253	NA	NA	NA	NA	NA	NA	NA	NA	NA	NA	NA	NA	NA	NA	NA	NA
ALBU_HUMAN	TYETTLEK	2	17.56	-0.12	-0.24	0.81324	0.06	0.81324	NA	16.705	NA	NA	18.8742	18.9229	17.9466	17.9028	NA	NA	NA	NA	NA	NA	NA	17.3667	NA	16.3927	16.9258	17.3405	NA	17.6848	18.4359	18.628	NA	17.8683	NA	NA	NA	NA	NA	NA	NA	NA	NA	NA	NA	NA	16.2635	16.1668
ALBU_HUMAN	MPC(+57.02)AEDYLSVVLNQLC(+57.02)VLHEK	3	14.68	NA	NA	NA	NA	NA	NA	NA	NA	NA	NA	NA	NA	NA	NA	NA	NA	NA	NA	NA	NA	NA	NA	NA	NA	NA	NA	NA	NA	NA	NA	NA	14.6799	NA	NA	NA	NA	NA	NA	NA	NA	NA	NA	NA	NA	NA
ALBU_HUMAN	LVN(+.98)EVTE(+14.02)FAK	2	17.96	NA	NA	NA	NA	NA	NA	NA	NA	NA	NA	NA	NA	NA	NA	NA	NA	NA	NA	NA	NA	NA	NA	NA	NA	NA	NA	NA	17.8166	18.0947	NA	NA	NA	NA	NA	NA	NA	NA	NA	NA	NA	NA	NA	NA	NA	NA
ALBU_HUMAN	RPC(+57.02)FG(sub S)ALEVDETYVPK	2	18.9	NA	NA	NA	NA	NA	NA	NA	NA	NA	NA	NA	NA	NA	NA	NA	NA	NA	NA	NA	NA	NA	NA	NA	NA	NA	NA	NA	18.8762	18.9287	NA	NA	NA	NA	NA	NA	NA	NA	NA	NA	NA	NA	NA	NA	NA	NA
ALBU_HUMAN	A(+57.02)LVLIAFAQYLQQC(+57.02)PFEDHVK	3	13.93	-0.703	-2.32	0.03534	5.39	0.03534	NA	NA	NA	NA	13.598	NA	13.3277	NA	13.8849	NA	NA	NA	NA	13.6488	13.2087	13.5507	NA	NA	NA	NA	14.1432	14.3628	14.3676	14.2998	NA	NA	NA	NA	14.2757	NA	14.7679	NA	NA	NA	13.6887	NA	NA	NA	NA	NA
ALBU_HUMAN	EC(+57.02)C(+57.02)EKPLLEK	2	14.3	0.531	1.18	0.25256	1.39	0.25256	NA	NA	NA	12.8059	15.3839	15.3405	NA	15.206	14.9167	15.0006	NA	13.9427	NA	14.0139	14.4624	14.7783	NA	NA	NA	13.8513	14.1663	NA	14.6665	14.6415	NA	NA	NA	NA	NA	NA	NA	13.8743	NA	15.198	12.4188	NA	NA	12.6511	NA	NA
ALBU_HUMAN	LVNE(+14.02)VTEFAK(+57.02)	2	16.48	NA	NA	NA	NA	NA	NA	NA	NA	NA	NA	NA	NA	NA	NA	NA	NA	NA	NA	NA	NA	NA	NA	NA	NA	NA	NA	NA	16.3652	16.6042	NA	NA	NA	NA	NA	NA	NA	NA	NA	NA	NA	NA	NA	NA	NA	NA
ALBU_HUMAN	DA(sub V)FLGS(sub M)FLYEYS(sub A)R	2	21.39	NA	NA	NA	NA	NA	NA	NA	NA	NA	NA	NA	NA	NA	NA	NA	NA	NA	NA	NA	NA	NA	NA	NA	NA	NA	NA	NA	21.1981	21.5856	NA	NA	NA	NA	NA	NA	NA	NA	NA	NA	NA	NA	NA	NA	NA	NA
ALBU_HUMAN	LVN(+.98)E(+14.02)VTEFAK	2	15.95	NA	NA	NA	NA	NA	NA	NA	NA	NA	NA	NA	NA	NA	NA	NA	NA	NA	NA	NA	NA	NA	NA	NA	NA	NA	NA	NA	NA	15.9536	NA	NA	NA	NA	NA	NA	NA	NA	NA	NA	NA	NA	NA	NA	NA	NA
ALBU_HUMAN	ALVLIAFAK(sub Q)YLQQC(+57.02)PFEDHVK	3	12.74	NA	NA	NA	NA	NA	NA	NA	NA	NA	NA	NA	NA	NA	NA	NA	NA	NA	NA	NA	NA	NA	NA	NA	NA	NA	NA	NA	NA	NA	NA	NA	NA	NA	NA	NA	NA	NA	NA	NA	NA	NA	12.7439	NA	NA	NA
ALDOA_HUMAN	RALAN(+.98)SLAC(+57.02)Q(+.98)GK	2	17.89	0.22	1.01	0.32067	1.01	0.32067	17.1594	17.9776	17.8368	18.1934	18.4262	18.4173	18.2437	18.0862	18.0726	18.2815	17.3947	17.6853	17.8567	18.3756	18.2522	17.9658	18.0341	18.0265	17.7821	17.9906	17.577	17.9613	17.9334	17.8512	17.511	17.7852	16.5769	17.7472	17.9196	18.2266	17.4105	17.6011	18.2465	18.4189	18.0238	18.2004	18.3025	17.8971	17.2635	17.2142
ALDOA_HUMAN	IGEHTPSALAIMENANVLAR	3	18.41	0.003	0.01	0.98892	0	0.98892	18.5256	17.8187	18.6274	18.8352	17.9916	17.9354	17.6903	17.8781	18.7703	18.9819	18.36	18.5215	18.6868	18.3669	18.9256	19.0372	17.9879	18.079	18.4899	18.4519	19.1439	19.1125	18.1898	18.1732	18.0085	18.0122	NA	17.8828	19.3661	19.2018	17.6357	17.5701	18.8899	19.0743	NA	18.2953	18.3092	18.7266	18.1537	17.8276
ALDOA_HUMAN	GILAADESTGSIAK	2	16.7	0.306	1.15	0.25725	1.32	0.25725	NA	NA	16.6542	17.015	16.9388	16.7723	16.1584	NA	16.9502	17.0941	16.4619	16.8668	16.3965	16.7863	17.4301	17.1556	17.1158	17.7873	16.484	16.8138	16.9539	17.4054	16.6952	16.8082	15.3746	15.9295	15.6586	15.7618	17.3224	17.4921	15.5302	16.2944	17.1177	16.7453	16.2868	16.4228	17.2451	16.6649	NA	NA
ALDOA_HUMAN	ALANSLAC(+57.02)QGK	2	15.16	0.219	0.73	0.46991	0.53	0.46991	NA	NA	15.2124	15.5403	15.1209	15.3702	14.4652	14.2731	15.4155	15.9316	14.9893	15.146	NA	14.8378	16.3043	15.734	15.3528	15.2165	14.4874	15.3676	15.7474	15.132	NA	14.0253	NA	NA	14.118	14.6715	15.9029	16.1843	NA	NA	15.3337	15.5268	14.9233	15.2911	15.3182	15.1273	NA	13.981
ALDOA_HUMAN	QLLLTADDR	2	16.09	0.078	0.29	0.77311	0.08	0.77311	16.2037	14.776	NA	16.3411	15.8346	16.215	15.0313	NA	16.4429	16.2114	16.0106	16.3716	NA	15.781	16.907	16.5642	16.5783	16.7278	16.1909	16.0421	16.6789	16.6929	16.2617	15.8082	15.6147	15.8085	NA	NA	16.2355	16.5233	15.375	NA	16.1264	16.6466	15.929	NA	16.0869	15.7364	15.6295	15.4458
ALDOA_HUMAN	FSHEEIAMATVTALR	3	16.05	-0.06	-0.16	0.87363	0.03	0.87363	16.0019	14.6046	16.248	15.6493	NA	NA	NA	NA	16.1875	16.4004	15.8882	15.7406	16.0255	16.1072	16.9491	16.786	15.5372	15.2071	16.1361	15.6887	16.9271	16.6161	15.927	15.7133	NA	NA	14.9065	16.0937	17.7207	17.4921	14.5158	NA	16.9619	16.6593	14.9035	NA	16.4541	16.2128	15.4111	NA
ALDOA_HUMAN	ELSDIAHR	2	14.34	0.15	0.56	0.58036	0.31	0.58036	NA	NA	14.5304	NA	14.2088	13.862	13.4079	13.5906	NA	14.6965	14.1636	14.2779	NA	14.2755	15.1557	15.183	14.7787	NA	14.6163	14.1589	14.2658	14.4892	13.9525	14.2232	NA	13.5723	13.1489	NA	15.3789	15.1828	NA	NA	14.26	14.7041	14.1251	NA	NA	14.6557	NA	NA
ALDOA_HUMAN	KELSDIAHR	2	13.46	0.37	1.2	0.24495	1.44	0.24495	NA	NA	NA	13.8186	NA	NA	NA	NA	13.9271	13.2516	13.391	NA	13.5214	13.4644	13.5195	14.2137	13.5205	13.0749	13.5533	13.7909	NA	NA	NA	12.6898	NA	NA	NA	13.1216	NA	13.2499	NA	NA	13.2911	13.1483	NA	NA	NA	13.8169	NA	NA
ALDOA_HUMAN	AAQEEYVK	2	12.71	0.088	0.26	0.79812	0.07	0.79812	NA	NA	NA	NA	12.325	NA	NA	NA	13.1604	13.1038	12.285	NA	NA	NA	13.1947	13.2303	12.2842	NA	12.5114	NA	NA	NA	NA	12.4191	NA	NA	NA	NA	13.4155	13.0315	NA	11.617	NA	12.7236	NA	NA	12.9138	12.5053	NA	NA
ALDOA_HUMAN	LQSIGTENTEENRR	2	12.99	-0.644	-0.55	0.61418	0.31	0.61418	NA	NA	NA	NA	NA	NA	NA	NA	NA	NA	NA	NA	NA	NA	12.6641	NA	NA	NA	NA	NA	NA	NA	NA	NA	NA	NA	NA	NA	NA	13.3083	NA	NA	NA	NA	NA	NA	NA	NA	NA	NA
ALDOC_HUMAN	DNAGAATEEFIK	2	16.56	0.219	0.95	0.34776	0.9	0.34776	16.4865	16.9726	15.7616	16.3189	16.8219	16.9601	15.7036	16.2139	16.6568	16.5353	16.641	16.4518	16.9845	17.1547	17.4076	17.3752	16.4274	16.8262	16.5419	16.9567	16.8561	17.129	16.499	16.9054	15.2848	15.9178	15.8957	15.9215	17.2773	17.0453	16.28	16.381	17.1521	17.2443	15.9567	15.8957	NA	16.7857	NA	15.7579
ALDOC_HUMAN	TPSALAILENANVLAR	3	16.43	0.188	0.53	0.59918	0.28	0.59918	15.8398	17.0245	16.4754	16.33	16.4543	16.9867	15.7194	15.6011	16.2614	16.6269	16.5542	16.4902	16.6853	16.6211	17.2396	17.4087	16.1158	15.4654	16.6737	16.4904	17.0868	16.068	16.714	16.2001	15.2377	NA	14.4211	NA	17.3661	17.2152	14.607	15.4927	17.8142	17.5059	16.8572	16.0817	16.7531	16.973	NA	NA
ALDOC_HUMAN	TPSALAILENANVLAR	2	16.47	0.295	0.91	0.36684	0.83	0.36684	17.2378	16.3455	16.7063	16.7506	16.6092	16.5336	15.5965	15.9044	16.727	16.3306	16.2434	16.6115	16.7883	17.0162	17.1789	17.2787	15.6542	15.9609	16.5581	16.5894	16.7067	17.0633	16.0265	16.6292	15.4114	15.9411	NA	13.811	17.5288	17.7351	15.8791	15.4111	17.5175	17.4038	16.382	16.3448	17.1878	17.2112	14.8893	NA
ALDOC_HUMAN	YTPEEIAMATVTALR	3	16.41	-0.165	-0.55	0.58654	0.3	0.58654	16.4521	16.5279	16.8979	16.6386	15.6297	15.7668	15.2717	15.4839	16.4681	16.4139	16.8917	16.646	17.0207	16.7731	17.3615	17.417	15.2153	14.5028	16.7683	16.2128	17.3183	16.9912	16.6895	15.9135	15.4414	15.9022	16.118	NA	17.7918	17.4474	15.918	15.4525	17.8142	17.4775	16.5462	16.1224	16.7597	17.0096	15.3713	15.3575
ALDOC_HUMAN	GILAADESVGSMAK	2	17.22	0.24	0.98	0.33281	0.96	0.33281	17.7341	17.7904	17.3278	16.9076	17.4111	17.285	16.6078	16.8102	16.4247	17.2535	17.4855	17.5822	17.0444	17.2811	18.338	18.0951	17.0499	17.2806	17.4941	17.6175	17.9372	18.12	17.5184	17.5451	16.5881	16.7658	16.0178	16.4305	18.4327	17.6919	16.3427	16.4215	18.0825	18.0407	16.8791	16.7769	17.0551	16.7962	16.2541	16.3213
ALDOC_HUMAN	RAEVN(+.98)GLAAQGK	2	13.95	0.087	0.32	0.75237	0.1	0.75237	13.2238	13.8568	13.829	13.4935	14.274	13.9374	13.4961	13.8412	13.7389	13.2149	13.821	14.2058	14.0373	14.3484	14.8256	14.8037	13.3411	14.0728	14.7627	14.13	13.4312	14.1438	14.0385	14.6707	12.6335	NA	14.155	13.5071	14.568	14.5356	13.2314	13.5825	14.3396	14.8399	13.3552	13.5769	14.124	14.08	NA	NA
ALDOC_HUMAN	RLSQIGVENTEENRR	3	14.36	-0.093	-0.33	0.74538	0.11	0.74538	12.512	NA	13.9722	14.2384	14.3976	14.3284	14.5677	14.2731	14.5697	13.8441	14.3809	NA	14.4452	14.7545	15.4595	14.6662	14.2407	14.1766	14.6825	14.6348	13.9964	14.7981	14.7046	14.4862	NA	13.6811	NA	14.6536	14.7681	14.9604	13.8216	14.1254	14.4652	14.9265	13.5644	14.363	14.7359	14.0868	NA	NA
ALDOC_HUMAN	KELSDIALR	2	15.02	-0.014	-0.05	0.96187	0	0.96187	14.816	14.8102	14.5266	15.1557	15.2319	14.6863	14.3617	13.9587	14.3704	14.8689	14.8613	15.2838	15.4769	15.1868	15.7443	15.9948	NA	14.3659	15.3532	15.4636	NA	15.4467	NA	13.7906	14.7261	NA	13.9174	NA	15.8298	15.9892	14.3386	NA	15.8428	15.7759	15.0343	14.732	15.6222	NA	NA	NA
ALDOC_HUMAN	VDKGVVPLAGTDGETTTQGLDGLSER	3	14.67	-0.137	-0.33	0.74147	0.11	0.74147	NA	13.4741	NA	15.5365	NA	NA	13.3277	NA	14.7029	14.8738	NA	15.0254	15.2434	14.6314	15.3316	NA	14.1072	NA	NA	14.3881	13.9964	NA	NA	NA	NA	NA	13.2775	14.5464	15.8607	15.291	NA	NA	14.9868	15.2118	NA	14.7971	14.861	14.5456	NA	NA
ALDOC_HUMAN	ALQASALNAWR	2	15.92	0.112	0.36	0.7244	0.13	0.7244	NA	16.4791	NA	15.744	16.5855	15.9987	NA	15.5645	NA	NA	NA	14.9279	NA	15.8226	NA	17.0319	15.9523	15.9213	16.0104	NA	NA	16.5123	NA	NA	15.1313	15.6811	14.8399	NA	NA	16.0589	NA	NA	16.5756	NA	15.9704	NA	16.2821	NA	NA	15.3897
ALDOC_HUMAN	GVVPLAGTDGETTTQGLDGLSER	3	16.88	0.13	0.25	0.80282	0.06	0.80282	17.6455	16.286	NA	NA	17.1893	NA	15.9058	17.354	16.8025	16.6269	NA	NA	NA	16.4545	17.02	17.7796	NA	18.0265	15.8674	17.6088	NA	17.4419	NA	17.7411	15.7502	16.9081	NA	NA	16.7374	NA	16.9824	16.3039	NA	16.9032	NA	NA	NA	NA	16.8588	16.1292
ALS_HUMAN	NLIAAVAPGAFLGLK	2	14.9	-0.198	-0.46	0.6458	0.22	0.6458	14.742	14.9802	NA	NA	14.9551	15.4137	NA	NA	15.1701	14.941	15.7966	16.294	15.5146	15.1135	13.7562	14.92	13.7525	13.467	13.8439	14.38	15.5377	15.5574	15.5626	15.8597	14.8204	14.4199	17.1807	NA	NA	13.3534	16.5445	NA	14.2973	13.4114	13.4204	NA	15.0007	15.0023	NA	14.9382
ALS_HUMAN	VAGLLEDTFPGLLGLR	2	14.75	-0.434	-0.87	0.3929	0.75	0.3929	14.3387	14.4526	NA	NA	14.0482	13.5783	NA	NA	14.9781	14.1088	15.4158	15.8313	15.1851	14.6942	NA	NA	NA	NA	NA	13.1704	14.3887	15.132	14.785	14.6513	13.1576	14.1938	17.0312	17.2491	NA	NA	16.1055	15.859	13.7783	13.9963	NA	NA	13.9138	15.1438	14.2257	NA
ALS_HUMAN	LAYLQPALFSGLAELR	3	14.4	-0.278	-0.64	0.52988	0.41	0.52988	NA	13.859	NA	NA	NA	14.0428	NA	NA	14.563	13.4291	15.534	14.77	15.0135	14.7491	13.5417	13.7313	NA	NA	13.3547	13.5644	14.1548	13.7814	14.901	14.6017	NA	NA	16.2887	16.8191	13.3589	NA	15.6036	15.5511	14.0132	13.7041	13.6348	NA	NA	13.3881	NA	NA
ALS_HUMAN	SLALGTFAHTPALASLGLSNNR	3	16.23	-0.653	-1.51	0.14491	2.27	0.14491	15.8398	14.887	NA	NA	15.7938	15.6922	NA	NA	NA	15.8239	17.1204	16.857	NA	NA	NA	15.601	14.8527	15.4009	NA	15.863	17.4178	16.7811	16.0738	16.3306	14.7645	NA	17.8409	18.0372	NA	NA	17.1318	17.4894	15.2217	NA	NA	NA	NA	NA	15.9212	16.4579
ALS_HUMAN	LEYLLLSR	2	15.85	-0.978	-1.32	0.23215	1.74	0.23215	NA	NA	NA	NA	NA	NA	NA	NA	NA	NA	NA	15.0701	NA	NA	NA	NA	NA	NA	NA	NA	NA	NA	NA	NA	NA	NA	16.2887	16.1522	NA	NA	15.8069	15.9437	NA	NA	NA	NA	NA	NA	NA	NA
ALS_HUMAN	TFTPQPPGLER	2	16.07	-1.474	-2.57	0.03176	6.62	0.03176	NA	NA	NA	NA	NA	NA	NA	NA	NA	NA	15.5961	15.3184	14.8989	NA	NA	NA	NA	NA	NA	NA	NA	NA	NA	NA	NA	NA	16.7175	16.8971	NA	NA	16.7324	16.3337	NA	NA	NA	NA	NA	NA	NA	NA
ALS_HUMAN	DLHFLEELQLGHNR	3	15.76	NA	NA	NA	NA	NA	NA	NA	NA	NA	NA	NA	NA	NA	NA	NA	NA	NA	NA	NA	NA	NA	NA	NA	NA	NA	NA	NA	NA	NA	NA	NA	16.5769	16.3771	NA	NA	15.1127	14.9534	NA	NA	NA	NA	NA	NA	NA	NA
AMBP_HUMAN	TVAAC(+57.02)NLPIVR	2	21.23	-0.28	-1.68	0.10002	2.83	0.10002	21.0655	20.9776	20.5932	20.6011	21.3579	21.4106	20.9784	21.07	20.8529	20.8955	21.1914	21.0072	21.2818	21.3713	21.0286	20.9601	21.3446	21.5005	21.104	21.1717	21.5402	21.6185	21.6883	21.8801	22.0308	22.0416	22.1886	22.1756	20.8183	20.8204	21.7177	21.6768	20.6115	20.6797	20.7242	20.7118	21.0551	20.8922	21.2292	21.2623
AMBP_HUMAN	ETLLQDFR	2	20.32	-0.525	-2.87	0.0065	8.22	0.0065	20.3317	20.317	19.9672	19.915	20.2793	20.3442	20.3969	20.512	19.3075	19.4432	20.1869	19.8981	20.1652	20.2576	19.6487	19.654	20.4312	20.5337	19.6339	19.8479	19.9968	20.0742	20.6704	20.7722	21.3102	21.3157	21.3322	21.2379	20.4548	20.3843	20.8176	20.8114	19.5549	19.6321	19.8498	19.8493	20.6177	20.5487	21.1579	21.1843
AMBP_HUMAN	VVAQGVGIPEDSIFTMADR	3	19.97	-0.509	-1.83	0.07425	3.35	0.07425	18.8235	20.217	19.9035	20.1918	19.7565	19.6736	20.1028	20.1164	18.6497	19.6327	20.1869	19.613	20.0429	19.6578	19.1745	19.8832	20.0426	19.7021	19.5087	19.4174	19.7228	19.1087	20.2665	19.7439	21.1717	20.7446	20.9214	21.2518	20.4882	20.5371	19.5003	20.1886	19.7789	19.8065	19.8218	19.5096	20.0214	20.419	20.664	20.8084
AMBP_HUMAN	VVAQGVGIPEDSIFTMADR	2	19.53	-0.714	-2.93	0.00542	8.61	0.00542	19.9555	19.3416	19.8753	19.7064	18.7263	18.6699	19.5109	19.8424	18.7954	18.3884	19.1355	19.5262	19.321	19.4685	18.7219	18.4293	18.8333	18.7311	19.0707	19.4689	18.9456	19.3327	19.5786	20.171	20.3738	20.3791	21.095	21.1259	19.8314	19.8078	20.3043	20.1233	18.6496	18.5094	19.1981	19.2593	19.9223	19.7645	20.6903	20.7384
AMBP_HUMAN	GEC(+57.02)VPGEQEPEPILIPR	2	19.85	-0.491	-2.55	0.01454	6.51	0.01454	20.0607	19.9135	19.9403	19.8488	19.451	19.4438	20.1522	20.2083	19.0035	18.9961	19.6064	19.6375	19.6622	19.8058	19.1086	19.0238	19.6416	19.7063	19.4429	19.4737	19.5025	19.6118	20.0489	20.1518	20.8014	20.7718	21.1245	20.9879	19.9196	19.9636	20.3559	20.2632	18.9251	18.9165	19.4224	19.5223	19.9441	19.9983	20.9073	20.8113
AMBP_HUMAN	GEC(+57.02)VPGEQEPEPILIPR	3	19.17	-0.387	-1.78	0.08384	3.16	0.08384	18.8964	18.8256	18.652	18.8603	18.9803	19.217	19.403	19.5147	NA	NA	19.1261	18.4839	18.641	19.1003	18.4522	18.8207	19.5807	19.3106	18.664	18.8161	18.7871	18.7249	19.5343	19.6707	20.0284	19.8479	20.1293	19.9253	19.1908	19.1607	NA	19.6333	18.3126	NA	18.6391	18.5019	19.3983	NA	19.9148	20.0896
AMBP_HUMAN	KEDSC(+57.02)QLGYSAGPC(+57.02)MGMTSR	3	19.29	-0.293	-1.54	0.13118	2.37	0.13118	19.2644	18.9587	18.7191	18.902	18.9045	18.9723	19.3825	19.452	19.037	18.724	19.2658	19.1946	19.0589	19.0134	19.1633	19.209	19.3354	19.0982	19.5252	19.7443	19.6708	19.6225	20.0908	20.141	19.8884	19.9154	20.4647	20.6853	18.8051	18.7615	19.6147	19.6239	18.6375	18.6241	18.6455	18.5647	18.9441	18.8221	19.6343	19.6265
AMBP_HUMAN	KEDSC(+57.02)QLGYSAGPC(+57.02)MGMTSR	2	15.6	-2.866	-2.67	0.05035	7.15	0.05035	NA	NA	13.6909	NA	NA	NA	NA	NA	NA	NA	NA	NA	NA	NA	NA	NA	NA	NA	NA	NA	NA	NA	NA	NA	NA	NA	16.7781	16.3356	NA	NA	NA	NA	NA	NA	NA	NA	NA	NA	NA	NA
AMBP_HUMAN	EYC(+57.02)GVPGDGDEELLR	2	20.73	-0.271	-1.44	0.15686	2.08	0.15686	20.5118	20.6459	19.9035	20.0219	20.8666	20.8832	20.457	20.6275	20.3709	20.3733	20.6658	20.6728	20.7184	20.8815	20.483	20.5638	20.8267	20.9979	20.6089	20.8218	20.9927	21.2145	21.2713	21.4433	21.518	21.6377	21.7013	21.7944	20.0704	20.2133	21.3622	21.3852	20.0419	20.1818	19.9738	20.0988	20.3003	20.295	20.8175	21.0014
AMBP_HUMAN	AFIQLWAFDAVK	2	19.91	-0.809	-2.74	0.00894	7.53	0.00894	19.8085	19.3942	19.7973	19.2878	19.6426	19.0432	19.5223	19.5515	19.8391	19.6738	20.4723	20.2272	20.5937	20.2457	20.2074	20.1946	17.5752	16.5234	19.2846	19.2676	20.4767	20.0349	20.3885	20.3895	20.9678	20.5941	21.4989	21.4868	20.135	19.8204	20.7709	20.6538	19.7651	19.6241	19.9567	19.4708	19.9076	20.0208	20.2112	20.1495
AMBP_HUMAN	AFIQLWAFDAVK	3	14.48	-0.161	-0.33	0.74823	0.11	0.74823	NA	NA	NA	NA	NA	NA	NA	NA	NA	NA	14.9076	NA	14.2637	NA	13.5306	14.6325	NA	NA	NA	NA	15.0716	NA	14.6742	NA	14.8295	14.3407	NA	NA	NA	NA	NA	14.1758	14.6829	NA	NA	NA	NA	NA	NA	14.1866
AMBP_HUMAN	FIQLWAFDAVK	2	17.47	-0.059	-0.14	0.89193	0.02	0.89193	17.2197	16.9472	18.3796	18.3845	16.4477	15.8216	17.1053	17.2932	16.6139	16.6685	18.1052	18.071	17.6096	17.2811	17.17	17.3836	NA	NA	17.8752	18.1493	16.7852	16.5395	18.034	17.8723	17.4635	17.6273	20.2677	20.293	16.7918	16.8229	18.4631	18.726	16.3004	16.7333	NA	13.5294	18.009	18.067	17.6463	17.9619
AMBP_HUMAN	C(+57.02)VLFPYGGC(+57.02)QGN(+.98)GNK	2	18.07	-0.365	-1.81	0.07849	3.26	0.07849	17.9034	17.6974	17.5343	17.089	18.025	18.0998	17.5427	17.6543	17.5479	17.724	18.1014	18.2498	17.9906	18.295	18.0001	18.0638	NA	17.7458	18.1122	18.382	18.4476	18.6695	18.6704	18.4917	18.8829	18.8117	19.4431	19.3074	17.7703	17.5837	18.6808	18.5701	17.4976	17.6143	17.6561	17.213	17.8081	17.6933	18.1453	17.8851
AMBP_HUMAN	KGVC(+57.02)EETSGAYEK	2	15.19	-0.545	-2.04	0.0481	4.16	0.0481	13.3083	14.4057	15.4098	15.2549	14.692	14.3761	15.8399	15.8781	14.6347	14.4089	15.1459	15.0359	15.4345	15.1342	14.7079	14.6382	15.3084	14.9721	15.0858	15.0955	14.8111	14.4323	15.4772	15.5133	16.2205	15.4309	17.0477	16.8971	15.5928	15.5307	NA	15.9094	14.4869	14.4352	14.6986	14.9494	15.5633	15.6488	15.6295	NA
AMBP_HUMAN	KGVC(+57.02)EETSGAYEK	3	14.69	NA	NA	NA	NA	NA	NA	NA	NA	NA	NA	NA	NA	NA	NA	NA	NA	NA	NA	NA	NA	NA	NA	NA	NA	NA	NA	NA	NA	14.9964	NA	NA	15.7721	15.5704	NA	NA	NA	NA	NA	NA	NA	13.0228	14.6648	NA	NA	14.1299
AMBP_HUMAN	EC(+57.02)LQTC(+57.02)R	2	16.6	-0.199	-0.94	0.35297	0.88	0.35297	15.6839	NA	16.3823	16.2619	16.8371	16.6197	16.6219	16.0528	16.6315	16.4291	16.6305	16.952	NA	16.6285	16.6115	16.3286	16.6273	16.7699	16.726	16.45	16.6464	16.7658	17.4528	17.3199	16.8498	16.5689	17.8074	17.568	16.3342	16.3809	17.059	17.0799	15.8843	16.2677	16.3193	16.3787	16.6578	NA	16.1836	15.5056
AMBP_HUMAN	HHGPTITAK	2	14.41	-0.593	-2.33	0.02502	5.41	0.02502	13.8351	13.3587	14.7909	14.3167	14.0325	13.601	15.4368	15.1522	13.6283	13.6167	14.4499	14.4335	14.2062	14.1829	13.5743	13.5018	14.2439	14.0287	14.2851	13.6754	13.7874	13.7662	14.9205	14.6513	15.146	14.9334	16.5882	16.1069	14.7195	14.7573	15.3303	15.2084	13.5806	13.6025	14.0186	13.8137	14.5512	14.8333	15.0054	14.894
AMBP_HUMAN	WYNLAIGSTC(+57.02)PWLK	3	15.38	-0.813	-1.53	0.14274	2.34	0.14274	NA	NA	15.0999	14.997	NA	NA	NA	NA	NA	NA	15.5362	14.4953	NA	NA	NA	14.4956	NA	NA	14.2773	NA	NA	NA	NA	NA	NA	NA	16.4211	17.544	16.0918	15.4629	16.039	15.3282	NA	14.198	15.2737	NA	15.2545	15.71	NA	15.163
AMBP_HUMAN	GVC(+57.02)EETSGAYEK	2	16.3	-0.079	-0.17	0.86543	0.03	0.86543	NA	NA	15.4774	15.7539	16.8496	16.5947	17.2573	17.0111	NA	NA	15.1098	15.9241	14.3798	16.6226	15.6881	NA	17.1788	16.9412	NA	16.5371	NA	NA	17.0459	17.1107	NA	16.466	17.1351	17.5257	NA	15.9803	NA	16.9413	14.8637	NA	15.0446	15.1008	16.3271	16.8374	NA	NA
AMBP_HUMAN	AVLPQEEEGS(-18.01)GGGQLVTEVTK	3	16.29	-0.128	-0.38	0.70797	0.14	0.70797	NA	16.3061	NA	NA	15.7729	16.2272	15.5648	15.8067	15.8109	16.318	NA	NA	NA	16.4279	NA	NA	16.2742	16.5791	NA	17.0238	16.3337	16.8056	16.7417	17.2636	16.7187	17.7852	15.8588	NA	16.0459	15.4158	15.5968	16.2442	16.3004	16.0857	15.7707	15.1143	NA	16.5703	NA	17.4117
AMBP_HUMAN	KEDSC(+57.02)QLGYSAGPC(+57.02)M(+15.99)GMTSR	3	14.22	0.17	0.41	0.68532	0.17	0.68532	NA	NA	NA	NA	13.8535	14.4698	NA	NA	NA	NA	NA	NA	NA	14.1668	NA	NA	NA	14.4873	NA	14.5055	13.7047	13.4303	NA	14.0178	14.5827	14.91	NA	NA	NA	NA	NA	14.2868	NA	NA	NA	NA	NA	NA	NA	NA
AMBP_HUMAN	A(+57.02)FIQLWAFDAVK	2	14.73	0.654	0.35	0.73633	0.12	0.73633	NA	NA	NA	NA	NA	NA	NA	NA	NA	NA	NA	NA	15.2516	NA	NA	NA	NA	NA	NA	NA	NA	NA	NA	NA	NA	NA	15.7009	13.4565	NA	NA	15.2234	14.01	NA	NA	NA	NA	NA	NA	NA	NA
AMD_HUMAN	IPVDEEAFVIDFKPR	3	18.63	-0.081	-0.34	0.73843	0.11	0.73843	18.5071	17.9776	19.7567	19.5954	18.4754	18.2373	18.7168	18.5541	18.9973	19.0157	19.0308	18.8789	18.5406	18.4143	18.5026	18.6835	18.0227	17.0292	18.6339	18.119	19.0266	18.759	17.9885	17.6218	18.3304	18.2706	18.2607	18.3668	19.4103	19.3324	18.4202	18.3952	19.3407	19.3421	19.6088	19.4173	18.5558	18.7044	18.3713	17.7919
AMD_HUMAN	IVQFSPSGK	2	18.33	0.082	0.46	0.64913	0.21	0.64913	17.8892	18.1094	18.9072	18.9169	18.4345	18.4262	18.1881	17.8189	18.461	18.6071	18.3276	18.125	18.5027	18.4058	18.3924	18.3056	18.6228	18.681	18.2125	18.1673	18.4357	18.2145	18.0489	17.5711	18.2223	18.2398	17.3761	17.4757	18.6398	18.6753	17.6768	17.9594	18.9473	18.8236	19.004	18.893	18.9412	18.6961	18.1453	17.8737
AMD_HUMAN	EGPVLILGR	2	18.82	-0.001	0	0.99682	0	0.99682	18.8676	18.7096	19.3278	19.1734	18.8054	18.7141	18.3948	18.485	18.7337	18.6826	18.9137	18.3508	18.8023	18.8091	18.8017	18.805	19.2645	19.2829	18.859	18.6895	19.0732	18.8296	18.513	18.5253	18.7752	18.6391	18.1881	17.7784	19.2009	19.0302	18.563	18.3319	19.4045	19.2123	19.4713	19.3476	19.231	19.0928	18.6932	18.5855
AMD_HUMAN	REEEEVLDQGDFYSLLSK	3	18.24	0.163	0.9	0.37151	0.82	0.37151	18.2754	18.1656	18.9165	19.2295	18.4428	18.5451	18.2573	18.5541	18.4565	18.5545	18.2538	18.4679	18.1462	18.1291	18.2095	18.2372	18.0341	17.9299	17.816	17.8791	18.3247	18.4892	17.2489	17.422	18.0577	18.1093	17.4647	17.9934	18.951	18.8477	17.9626	17.9169	18.6526	18.7423	18.8368	18.8187	17.9091	18.067	17.6463	17.7799
AMD_HUMAN	TIPPEANIPIPVK	2	17.57	-0.052	-0.14	0.88999	0.02	0.88999	NA	17.4064	19.3139	19.0219	17.4262	17.6443	17.3363	17.4125	18.0309	17.7376	17.7179	14.9241	17.2414	17.5974	17.3924	17.4415	17.4733	NA	17.344	17.2082	17.8508	17.8479	16.6895	16.718	16.9111	NA	16.7681	16.8683	18.2149	18.4112	17.4584	17.0352	18.4257	18.2693	18.4099	18.5474	17.5406	17.8425	17.8254	16.9316
AMD_HUMAN	AGIEVQEIK	2	17.4	0.226	1.19	0.24064	1.42	0.24064	16.9589	17.249	17.6453	17.6957	17.6354	17.8054	17.3105	16.9572	17.7954	17.8226	17.0976	17.3156	17.7092	17.7192	17.9016	17.5432	17.7458	17.6895	17.2675	17.4519	17.4651	17.3679	17.1281	16.6218	17.3304	17.326	16.1641	16.4693	17.7865	17.8624	16.7402	17.0465	17.846	17.8037	17.8009	17.8792	17.984	17.7537	16.8792	16.5318
AMD_HUMAN	DGNYWVTDVALHQVFK	3	16.35	-0.102	-0.33	0.74597	0.11	0.74597	15.9034	16.0817	17.277	17.0424	15.978	15.89	16.2681	15.394	NA	16.3953	16.7427	16.7448	16.7457	15.781	16.99	16.6937	15.9231	15.2984	16.1296	16.2036	NA	16.1932	16.4143	14.6898	16.3993	15.8541	15.3107	15.9438	16.6339	16.7615	16.379	15.9119	17.7085	17.0648	16.9635	16.8187	16.8731	16.945	16.3094	16.47
AMD_HUMAN	EDVVHVHK	2	13.26	0.182	0.86	0.39691	0.73	0.39691	12.6852	13.103	14.4265	14.3824	13.0482	12.8345	13.4208	13.175	13.5224	13.4686	13.2211	13.4229	13.5481	13.4109	13.1947	13.1501	13.4943	13.1435	13.4041	12.8394	13.2378	13.12	12.36	11.8273	13.0117	12.7012	NA	12.7718	13.963	13.8229	12.8495	12.8373	13.4542	13.7619	14.0904	13.8203	13.5268	13.5053	12.8877	12.8337
AMD_HUMAN	NLFYLPHGLSIDK	3	17.23	-0.013	-0.06	0.95162	0	0.95162	17.3949	16.8763	18.1096	18.0356	16.7989	16.8536	16.9688	16.791	17.3968	17.5197	17.6774	17.1965	17.1018	17.1135	17.1063	17.392	16.9642	16.9886	17.022	17.1128	17.0076	17.3805	16.5248	16.3577	17.1641	16.8336	16.0262	16.1743	17.8495	17.9883	16.3609	16.6553	18.2021	17.9453	18.2704	18.0005	17.7164	17.558	17.4553	17.2195
AMD_HUMAN	NLFYLPHGLSIDK	2	14.91	-0.214	-0.58	0.56732	0.34	0.56732	NA	NA	15.7012	15.4935	NA	NA	13.9798	NA	14.2344	14.9961	NA	14.89	14.4452	NA	NA	14.5018	NA	NA	14.5403	NA	NA	NA	NA	13.3984	NA	NA	NA	NA	15.5172	15.2409	14.2454	NA	15.7085	15.0894	16.0369	15.5253	14.9806	14.8932	14.7718	NA
AMD_HUMAN	QSPQLPQAFYPVGHPVDVSFGDLLAAR	3	16.89	-0.279	-0.77	0.44706	0.59	0.44706	16.9698	16.5718	18.5816	18.3818	16.3491	16.3216	16.7428	17.1631	NA	16.9961	17.1724	17.4775	17.1462	16.9936	17.1248	16.8846	14.9808	13.3386	16.2277	16.614	16.6132	17.1789	15.962	16.163	NA	16.688	17.1196	16.3634	18.0593	17.8721	17.1897	16.7469	17.7085	17.588	18.2197	18.0328	16.9267	17.3601	16.0565	15.9382
AMD_HUMAN	NNLVIFHR	2	17.55	0.025	0.11	0.91585	0.01	0.91585	18.231	17.4684	18.1384	17.7297	17.7729	17.1713	17.3105	17.33	17.3492	17.3359	17.2504	17.3647	17.7743	17.1135	17.4449	17.5049	18.0341	17.9581	17.4772	17.0238	17.8329	17.4658	17.0854	17.2556	17.872	17.0339	NA	16.2476	18.2347	17.9839	17.1668	16.6641	18.1002	17.8925	18.0271	18.1716	17.8238	17.902	17.6343	17.3247
AMD_HUMAN	GSGGLNLGNFFASR	2	16.93	0.274	1.26	0.21477	1.59	0.21477	16.1039	16.4213	17.3167	17.6652	16.827	16.9819	16.7168	17.1217	16.9374	17.2055	16.9267	17.0667	17.1999	17.3087	17.1248	17.3836	17.1539	17.0319	16.7543	17.1967	NA	16.3085	NA	NA	NA	16.688	16.0295	15.899	17.443	17.5718	16.1318	16.3226	17.1773	17.3733	17.4713	17.7029	17.0498	17.1223	15.9212	NA
AMD_HUMAN	IPLLQQPK	2	16.25	0.072	0.36	0.71916	0.13	0.71916	16.2445	15.8817	16.7484	NA	16.3135	16.6104	15.8302	15.9206	16.3219	16.2402	16.065	16.0986	NA	NA	16.0647	NA	16.4377	16.4173	16.3551	16.2581	16.5619	16.6204	NA	15.847	15.9089	15.9901	15.2407	NA	16.7374	16.6302	NA	NA	16.9325	16.7453	16.5644	15.9881	NA	15.8149	16.251	16.0984
AMD_HUMAN	MENKPTSSELQK	3	12.69	0.416	1.25	0.22052	1.56	0.22052	NA	NA	13.4098	13.6652	12.477	12.813	13.2859	12.509	12.7389	13.1851	11.7257	11.3929	NA	12.7915	13.4271	12.8455	13.0162	13.2314	12.424	12.5175	NA	12.2749	13.6099	12.6435	11.172	NA	NA	NA	12.9182	12.8229	NA	11.8621	13.3396	13.2049	12.2151	12.5131	13.5268	12.856	NA	10.8232
AMD_HUMAN	MENKPTSSELQK	2	12.63	0.225	0.76	0.45157	0.58	0.45157	NA	NA	13.8539	13.548	NA	12.2791	12.8728	13.0273	12.715	12.3209	12.2523	12.7482	12.6747	12.1523	12.1722	12.6393	13.0915	12.7826	NA	12.3128	12.0117	12.5777	12.2856	NA	NA	NA	NA	11.7264	13.2386	12.7387	12.6206	11.4848	13.6399	13.2049	12.504	12.9524	12.7649	12.792	NA	11.5899
AMD_HUMAN	GDHVWDGNSFDSK	3	15.44	0.298	0.95	0.35223	0.89	0.35223	NA	NA	15.6074	15.9942	15.8791	14.7668	NA	NA	15.3589	15.174	15.9198	15.6254	15.2678	14.802	16.0121	15.6354	NA	NA	15.888	15.9731	14.8685	NA	NA	14.8597	NA	NA	13.9387	14.839	15.3589	15.429	14.5934	14.9437	15.9982	15.7017	15.9007	15.6822	16.2637	15.9619	NA	NA
AMD_HUMAN	GDHVWDGNSFDSK	2	15.52	-0.246	-0.74	0.46977	0.54	0.46977	NA	NA	16.414	16.285	NA	NA	NA	15.3706	15.2879	NA	15.4547	15.1651	15.5415	15.2491	NA	14.8386	NA	NA	NA	14.7019	NA	NA	NA	NA	NA	NA	14.5701	15.0754	NA	15.751	15.1365	NA	15.9305	15.1875	16.0879	16.5769	15.7857	16.006	NA	NA
AMD_HUMAN	EEEEVLDQGDFYSLLSK	2	15.36	-0.296	-0.87	0.39009	0.76	0.39009	15.6773	15.1939	15.929	16.8155	NA	14.6259	14.9842	14.3987	15.8471	14.7021	14.6682	NA	14.7743	14.7652	15.9941	15.2363	15.8215	15.376	14.9747	14.9484	15.4082	15.7484	NA	NA	NA	NA	NA	NA	14.6646	15.3727	NA	NA	15.4348	15.5296	16.2537	16.2378	15.9896	15.616	14.8401	15.0469
AMD_HUMAN	HAVSFMTC(+57.02)TQNVAPDMFR	3	15.43	0.46	0.99	0.32987	0.98	0.32987	15.0071	NA	17.8212	17.8623	NA	NA	15.44	15.7643	16.0726	15.385	NA	15.2983	NA	14.2144	16.1412	16.208	NA	NA	14.9158	15.2151	15.9169	NA	15.2229	14.4753	NA	14.7873	13.8437	14.7784	16.3875	NA	NA	14.8692	15.7015	16.5679	16.382	16.054	13.6337	15.4291	14.4055	13.7745
AMD_HUMAN	ANILYAWAR	2	16.18	-0.005	-0.02	0.98768	0	0.98768	NA	NA	16.7063	16.6475	16.5645	16.1043	NA	NA	16.308	16.1088	NA	15.2513	NA	15.9238	16.0609	NA	16.2273	16.0582	NA	NA	16.6257	16.001	15.1364	14.5916	NA	15.7263	NA	NA	16.8131	16.6864	NA	NA	17.1856	16.8488	16.5279	16.8753	15.7727	NA	15.5754	NA
ANFC_HUMAN	TPPAEELAEPQAAGGGQK	3	16.93	0.552	1.89	0.06611	3.58	0.06611	15.7917	17.3021	16.5629	17.1215	17.7465	17.8848	17.4273	17.3777	17.1187	17.6614	NA	16.5762	17.0207	16.9822	17.5096	17.4415	17.3994	16.5936	17.3346	17.7343	17.0716	16.526	17.4639	17.1125	NA	16.6081	15.2859	15.811	15.7105	16.5233	NA	16.4576	17.3937	17.4038	16.4323	16.8104	16.9613	16.8675	NA	16.328
ANFC_HUMAN	TPPAEELAEPQAAGGGQK	2	16.36	0.379	1.57	0.1261	2.46	0.1261	16.664	NA	16.992	16.6296	NA	15.333	16.7809	16.8614	16.9114	16.6034	16.1052	15.8333	16.6394	16.5718	16.5983	16.7073	16.1413	16.6708	16.8623	16.9007	16.2658	16.3755	16.2098	15.9849	NA	NA	15.6926	15.3016	NA	NA	NA	NA	16.6734	16.5129	16.4124	16.3448	16.0551	16.2905	15.3303	16.2774
ANGI_HUMAN	NVVVAC(+57.02)EN(+.98)GLPVHLDQSIFR	3	17.53	-0.084	-0.34	0.7391	0.11	0.7391	17.7197	17.5932	NA	17.1342	18.23	NA	NA	NA	17.4247	17.439	NA	17.8273	NA	17.6343	17.3059	17.4576	16.9353	16.7212	17.6301	17.6262	17.4882	17.1717	NA	17.532	18.525	17.7196	18.3597	18.1688	17.4699	17.4078	NA	NA	NA	17.1118	16.7019	16.507	17.2263	17.8118	NA	18.5433
ANGI_HUMAN	SSFQVTTC(+57.02)K	2	15.06	0.205	0.76	0.45126	0.58	0.45126	NA	NA	NA	NA	NA	15.6863	15.5083	14.9898	NA	NA	14.7947	14.803	14.7629	15.3305	14.2497	14.9703	15.3528	15.9497	15.0127	15.2956	NA	NA	15.5913	15.6218	15.146	15.1007	14.7009	15.2037	14.4646	NA	15.0837	14.9486	NA	14.6844	NA	NA	14.505	14.5205	14.9979	15.4023
ANGT_HUMAN	SLDFTELDVAAEK	2	24.64	0.087	0.74	0.46602	0.54	0.46602	25.0548	25.0614	24.7142	24.7524	24.7123	24.7325	24.5961	24.7515	24.6131	24.5041	24.5444	24.5107	24.3896	24.3767	24.5455	24.48	24.655	24.7859	24.926	24.9948	24.4857	24.6135	24.4342	24.5875	24.6117	24.6651	24.4895	24.5025	24.7767	24.7231	24.5314	24.2828	24.7219	24.7786	24.7033	24.6802	24.4263	24.4914	24.7891	24.6685
ANGT_HUMAN	SLDFTELDVAAEK	3	20.69	0.3	1.22	0.22854	1.49	0.22854	20.6677	21.2743	19.8848	20.7011	21.256	21.5287	20.8042	20.9666	20.8614	20.7443	20.8133	19.8981	20.0252	20.5363	21.0163	21.0691	21.2253	21.335	21.0336	21.2226	20.6657	20.7149	20.7859	20.9312	20.5285	20.8758	19.5826	20.0796	20.9853	20.5748	19.7383	19.726	21.2789	21.6281	20.9175	20.3333	20.0684	20.6316	20.6207	20.1957
ANGT_HUMAN	DPTFIPAPIQAK	2	24.39	0.114	0.9	0.37389	0.81	0.37389	24.7937	24.8845	24.4005	24.2462	24.775	24.7981	24.3004	24.4366	24.2333	24.2324	24.1925	24.0891	23.9841	23.9887	24.2814	24.2961	24.7005	24.8344	24.706	24.7505	24.3247	24.3786	24.1729	24.3618	24.4013	24.4503	24.0586	23.9583	24.4304	24.3629	24.1936	24.1166	24.3978	24.3891	24.4371	24.4376	24.2981	24.3258	24.5709	24.5733
ANGT_HUMAN	FMQAVTGWK	2	23.09	-0.068	-0.48	0.6332	0.23	0.6332	23.4325	23.0651	23.6636	23.5061	22.8331	22.6234	22.9819	23.0309	22.9716	22.8079	23.1526	22.9218	22.8852	22.6954	23.0515	23.1238	22.9523	22.6597	23.4799	23.3276	23.0301	22.9681	23.0138	23.0164	23.2103	23.0047	23.1863	22.9934	23.4357	23.3629	22.945	22.6948	23.3638	23.2117	23.2872	23.2208	23.2732	23.2384	23.1341	22.9349
ANGT_HUMAN	VLSALQAVQGLLVAQGR	3	23.66	-0.137	-0.84	0.40311	0.71	0.40311	23.9061	23.9757	24.3756	24.3091	23.5966	23.652	23.4372	23.4575	23.6928	23.6843	23.7793	23.6935	23.5659	23.469	23.7028	23.7077	22.3157	22.335	23.6775	23.5587	23.601	23.3883	23.5692	23.6268	23.6382	23.6059	23.987	23.9077	24.1791	23.9763	23.3368	23.4046	24.0159	23.8965	24.0612	23.7795	23.6829	23.9314	23.4417	23.6079
ANGT_HUMAN	VLSALQAVQGLLVAQGR	2	21.03	-0.157	-0.81	0.42186	0.66	0.42186	21.553	21.209	22.0991	21.8293	21.0278	20.904	20.773	20.8124	20.9834	20.9327	21.24	21.1341	20.9784	20.7106	21.065	21.0691	19.5332	19.4265	20.952	20.7641	20.7517	20.5984	20.7969	20.9186	21.0308	20.8632	21.5063	21.4182	21.7235	21.4343	20.8539	20.6903	21.3638	21.1927	21.5302	21.1282	21.2191	21.4232	20.9197	20.7814
ANGT_HUMAN	ALQDQLVLVAAK	2	24.05	0.109	0.86	0.39588	0.74	0.39588	24.4852	24.4184	24.3672	24.3003	24.1931	24.3286	24.0631	24.079	24.0958	24.0493	23.7414	23.6321	23.5786	23.8386	23.9498	23.9134	24.1155	24.2083	24.3116	24.3782	23.9361	24.0244	23.9434	24.012	24.0749	23.9961	24.065	23.878	24.0662	24.0383	23.5592	23.6329	24.0939	24.0248	24.086	24.1303	24.0526	23.7991	24.2168	24.2432
ANGT_HUMAN	QPFVQGLALYTPVVLPR	3	22.68	0.008	0.04	0.96591	0	0.96591	22.7378	22.9932	23.2161	23.2277	22.6578	22.7744	22.6836	22.7711	22.7374	22.9528	22.8593	22.4871	22.4544	22.0951	22.6033	22.7876	22.3215	21.7932	22.9367	22.6781	22.3525	21.9444	22.7148	22.3757	22.2373	22.634	22.6684	22.7142	22.7717	22.7397	22.4743	22.2202	23.3866	23.2117	23.1992	22.8187	22.7617	22.9579	22.4756	22.9518
ANGT_HUMAN	QPFVQGLALYTPVVLPR	2	22.34	-0.175	-1.01	0.31619	1.03	0.31619	22.7078	22.3428	23.1092	23.0601	21.8134	21.7831	22.0647	22.1707	22.4771	22.3039	22.3747	22.6357	22.2182	22.2398	22.3069	22.1269	21.2002	21.1965	22.4396	22.4409	21.6908	22.0118	21.9334	22.1518	22.2212	22.2398	22.7805	22.8275	22.6608	22.6241	22.2945	22.2139	22.4888	22.6382	22.8636	22.6695	22.5529	22.615	22.6493	22.3819
ANGT_HUMAN	Q(-17.03)PFVQGLALYTPVVLPR	2	21.71	-0.118	-0.59	0.55809	0.35	0.55809	21.9538	21.6925	22.6636	22.535	21.0684	20.8767	21.3711	21.7571	21.8095	21.7485	21.7957	22.0127	21.6952	21.6443	21.6599	21.9171	20.8152	20.4466	21.7605	21.8773	20.7754	20.8682	21.1385	21.4076	21.4459	21.6302	22.0624	22.3374	22.0621	22.0083	21.6315	21.6068	22.1441	22.1845	21.7932	21.8341	21.7679	22.2764	22.1735	22.3155
ANGT_HUMAN	Q(-17.03)PFVQGLALYTPVVLPR	3	18.88	-0.12	-0.3	0.76692	0.09	0.76692	18.2534	19.209	19.0703	20.2878	17.9689	17.9601	18.9438	19.3718	19.1244	19.1909	19.7838	19.0773	18.2966	18.9879	18.6694	19.4756	18.1115	16.164	18.9657	19.4665	17.8238	17.5684	17.9254	17.584	19.0185	19.2002	18.2393	19.3617	19.1371	19.2094	18.2885	19.1783	20.3866	19.7378	19.2368	19.2501	19.0007	20.0319	19.141	19.4549
ANGT_HUMAN	VEGLTFQQNSLNWMK	2	22.68	0.003	0.02	0.98258	0	0.98258	23.2569	22.9816	23.0154	23.1013	22.5033	22.2636	22.6518	22.7711	22.5474	22.5801	22.6047	22.5624	22.3575	22.2277	22.7539	22.8327	22.3273	21.9944	23.2179	23.1228	22.5743	22.5364	22.4288	22.4737	22.7567	22.414	22.6244	22.7736	22.9165	22.9972	22.5314	22.3342	22.8443	22.7594	22.6937	22.7795	22.4551	22.6838	23.1447	22.8865
ANGT_HUMAN	VEGLTFQQNSLNWMK	3	18.69	0.348	0.76	0.45195	0.58	0.45195	NA	19.9745	NA	18.2907	19.2677	19.5693	18.8661	19.6076	17.7811	19.3755	18.8376	17.8619	16.9845	18.2529	18.7128	19.64	19.3763	19.2773	18.6752	18.4616	19.2114	17.6436	18.121	17.262	18.5934	18.4158	NA	17.7733	19.2811	19.5984	NA	17.6464	19.1648	20.5406	18.797	17.6436	NA	19.023	18.9023	17.6532
ANGT_HUMAN	LDTEDKLR	2	19.47	0.132	0.94	0.35281	0.88	0.35281	19.4502	19.636	19.8562	19.6408	19.8464	19.802	19.6531	19.8424	19.4178	19.2416	18.9942	19.3921	19.1103	19.2694	19.3771	19.4293	19.6266	19.5981	19.7278	19.8199	18.9456	19.1237	19.5023	19.6341	19.2856	19.4963	19.5424	19.3444	19.6038	NA	19.1582	19.3908	19.3333	19.4095	19.4592	19.6552	19.6666	19.3618	19.3086	19.3071
ANGT_HUMAN	VEGLTFQQ(+.98)NSLNWMK	2	20.61	-0.075	-0.45	0.65698	0.2	0.65698	20.9892	20.3392	21.2494	21.33	20.256	20.0141	20.4372	20.6151	20.5395	20.3948	20.6265	20.6517	20.2311	20.1082	20.5867	20.6096	20.2426	19.9616	21.1245	21.0879	20.4911	20.5152	20.3242	20.4849	20.5834	20.2839	20.7989	20.884	20.9618	21.0138	20.3043	20.3109	20.872	20.8694	20.8218	20.8442	20.567	20.751	20.8822	20.3321
ANGT_HUMAN	ADSQAQLLLSTVVGVFTAPGLHLK	3	23.26	-0.203	-0.59	0.55644	0.35	0.55644	23.7452	23.3937	24.6358	24.2323	22.8331	22.8256	22.992	22.9931	23.5154	23.4344	23.7104	23.5773	23.3751	23.1895	23.474	23.6971	21.3098	19.2773	23.5319	23.3782	22.2079	21.9914	23.0209	23.3572	23.006	22.9581	24.1147	24.0479	23.4033	23.3736	23.2321	22.9868	23.6057	23.4475	23.7192	23.6624	23.6278	23.9388	23.7601	23.7148
ANGT_HUMAN	ALYTPVVLPR	2	19.46	0.271	1.84	0.07363	3.37	0.07363	19.8821	19.7796	19.7771	19.437	19.5151	19.4217	19.4648	19.5567	19.4654	19.4718	19.5045	19.1572	19.1544	19.0548	19.3905	19.5451	20.2548	20.2745	19.9382	19.9481	18.9539	18.9101	19.1797	19.2314	19.5215	19.3914	19.1137	18.9461	19.3589	19.2805	19.2317	18.989	19.737	19.6176	19.3193	19.3898	19.3983	19.682	19.6611	19.6631
ANGT_HUMAN	ALQDQLVLVAAK(+57.02)	2	19.26	0.129	0.95	0.34787	0.9	0.34787	19.6657	19.616	NA	18.887	19.4714	19.5892	19.5335	19.4932	19.0066	19.161	19.2979	19.3245	19.2051	19.4249	19.2855	19.1777	19.6416	19.8069	18.8426	18.8863	18.6195	18.8659	19.1592	19.1689	19.3264	19.3268	19.3093	19.0264	18.9818	18.9476	19.4584	19.3388	19.2604	19.294	19.3058	19.3618	19.3003	19.4002	19.085	19.1888
ANGT_HUMAN	AN(-17.03)AGKPKDPTFIPAPIQAK	3	19.05	0.163	1.1	0.27719	1.21	0.27719	19.4109	19.533	19.0934	19.3711	19.277	19.4217	19.317	19.5306	19.0638	19.0045	18.601	18.6908	18.2768	18.6524	18.8046	18.7796	19.4716	19.5478	19.2991	19.4713	18.7349	18.923	18.8166	18.8723	18.9046	19.0393	18.9741	19.0775	19.1517	19.1686	18.6687	18.7947	18.9	18.9988	19.4347	19.3759	18.9091	18.7935	18.7935	19.0297
ANGT_HUMAN	TSPVDEK(+57.02)ALQDQLVLVAAK	3	17.22	0.027	0.15	0.88518	0.02	0.88518	17.5311	17.6713	16.7484	16.4574	17.3959	17.5171	17.2841	17.9587	17.1301	16.9268	17.5145	17.5028	17.321	17.4888	17.143	17.4972	17.2895	17.4947	16.5157	16.3697	16.5813	16.9862	17.0998	17.0566	17.1641	17.3187	17.1505	17.3839	16.9049	17.0366	17.4202	17.4728	17.1436	17.4263	17.9839	17.8473	17.2451	17.5518	16.7206	16.733
ANGT_HUMAN	TS(+162.05)PVDEKALQDQLVLVAAK	3	17.89	0.59	2.11	0.04126	4.44	0.04126	17.9034	17.8046	18.5909	18.6718	18.2584	18.3994	18.1053	18.5066	18.7037	18.4473	17.8917	17.9241	17.941	18.0924	16.749	16.8965	18.2742	18.3051	18.5476	18.4904	17.9032	17.8749	17.4416	17.2572	18.0959	18.1007	14.5927	NA	17.1497	17.1686	17.4202	17.2462	17.846	18.0838	18.611	18.4549	18.2475	18.4723	17.8359	17.5855
ANGT_HUMAN	LDAHKVLSALQAVQGLLVAQGR	3	16.96	-0.345	-0.92	0.36252	0.85	0.36252	17.5956	17.2738	17.4953	17.2384	16.7195	16.5369	16.3566	16.7243	16.3434	16.4274	17.0106	17.2573	17.4942	17.1342	NA	17.5878	12.2153	NA	17.9747	17.9704	16.6236	16.5596	16.2995	16.9196	16.7089	16.943	16.8074	16.6378	17.1244	17.2152	17.059	16.989	17.4009	17.2273	17.4519	17.3158	16.9267	17.4425	17.8149	17.4894
ANGT_HUMAN	LD(+57.02)AHKVLSALQAVQGLLVAQGR	3	17.11	-0.09	-0.43	0.66909	0.19	0.66909	17.6078	17.051	17.4088	17.1086	16.7438	16.5402	17.1449	17.1631	16.8443	16.9268	17.5374	17.7342	17.4594	17.1239	17.5026	17.1946	NA	NA	15.9554	16.0159	16.5705	16.383	16.9092	17.2346	17.0204	17.1678	17.892	17.834	17.2619	17.3254	17.2671	17.134	16.7539	16.6338	17.766	17.6201	17.45	17.8323	16.5603	16.3608
ANGT_HUMAN	SLDFTELDVAAEKIDR	3	17.32	-0.099	-0.45	0.6555	0.2	0.6555	18.231	18.0148	NA	16.115	18.3579	18.4525	17.8661	18.0499	17.1635	17.3536	16.4737	16.4902	16.6671	16.8123	17.0101	17.3056	16.8267	16.9068	17.2277	17.2425	17.3813	17.4775	17.3723	17.2873	17.9046	17.9752	NA	NA	17.2925	17.5109	17.1318	16.9413	17.1773	17.2101	17.6978	17.5622	16.6437	17.1139	17.4689	17.1042
ANGT_HUMAN	ALQD(+21.98)QLVLVAAK	2	16.92	0.003	0.01	0.99399	0	0.99399	19.6573	19.5288	14.9694	15.8499	17.6092	17.9963	17.2841	17.1766	16.9374	17.2815	16.0008	15.1556	16.042	16.7192	16.0021	15.92	16.8884	17.5158	16.7821	17.0626	18.1256	18.1275	15.8944	15.661	18.0284	18.1347	15.416	15.4252	16.4832	16.4731	15.9344	16.4542	17.0556	17.381	16.0106	16.476	16.5329	16.2128	19.2431	19.247
ANGT_HUMAN	PKDPTFIPAPIQAK	2	18.49	0.134	0.66	0.5123	0.44	0.5123	19.5302	19.4036	19.2303	18.6674	18.584	18.1649	18.6802	18.7661	18.1301	18.3404	18.3916	18.312	18.1517	17.8998	18.1294	18.4087	18.4716	18.2489	18.932	18.7463	18.2988	18.3164	17.7903	17.8512	18.525	18.4431	18.7098	18.2379	18.698	18.5325	18.4056	17.8667	18.5142	18.463	18.8442	18.7979	17.7662	18.6905	18.9123	18.8508
ANGT_HUMAN	LQAILGVPWK	2	16.71	0.097	0.37	0.71616	0.13	0.71616	18.1379	17.2047	17.6274	17.4776	16.8496	16.8745	16.9907	16.8614	16.7255	16.7775	16.7718	16.7763	15.9942	16.2472	17.2814	17.3667	15.5563	14.4575	16.7683	16.4184	16.6069	16.393	16.2845	16.4419	16.9111	16.5106	16.5071	16.0432	17.5854	17.4667	16.1806	16.0465	17.1436	16.8817	16.7502	16.9144	16.7727	17.1795	16.4581	16.1443
ANGT_HUMAN	ANAGKPKDPTFIPAPIQAK	3	20.76	0.144	0.89	0.37785	0.79	0.37785	21.6404	21.3367	20.8073	20.6575	21.1464	20.8539	21.318	21.5187	20.55	20.5468	20.2137	20.4469	20.3663	20.1724	20.3713	20.5069	21.0952	20.9581	21.1971	20.9131	20.5333	20.6898	20.609	20.5951	20.8329	20.8505	21.0187	20.7655	20.7023	20.6187	20.7991	20.4237	20.4909	20.4703	21.138	21.0513	20.2833	20.469	20.7358	20.6598
ANGT_HUMAN	ANAGKPKDPTFIPAPIQAK	2	15.71	0.316	0.83	0.41519	0.68	0.41519	17.3808	16.3839	NA	15.7068	15.7411	NA	16.7809	17.0336	NA	NA	NA	NA	NA	13.9776	14.5417	15.5567	15.8579	15.1881	16.4874	16.2357	15.4511	16.1556	15.1364	14.5187	16.1605	NA	NA	15.5728	NA	15.3781	NA	14.6315	15.1757	NA	16.2425	16.1488	NA	15.3601	NA	15.6716
ANGT_HUMAN	FMQAVTGWK(+57.02)	2	16.72	-0.189	-0.95	0.34664	0.91	0.34664	16.5991	16.3141	16.8133	16.8391	16.1774	16.1131	16.6497	17.1356	16.0441	NA	17.2979	17.1887	16.8161	17.0162	16.749	16.9545	16.8959	16.3204	16.2115	15.9064	16.2197	16.0333	16.5647	16.8212	17.0402	16.8541	17.0477	16.8586	16.9342	16.7404	16.9824	16.9413	16.8302	17.0456	17.3299	17.2683	17.0869	17.5268	16.1368	15.7381
ANGT_HUMAN	SLDFTE(+21.98)LDVAAEK	2	17.22	0.126	0.28	0.78448	0.08	0.78448	20.1349	20.057	15.2987	15.3909	18.201	18.02	17.6219	17.702	17.1187	17.309	16.5088	16.5642	17.0207	16.9936	16.0551	16.3426	17.314	17.4515	17.6528	16.9429	18.5109	18.3294	15.0854	15.1833	18.6394	18.5286	16.1305	14.6536	17.0987	17.1686	17.1079	16.1778	17.737	17.8151	16.2977	16.4864	16.0336	16.6418	19.8359	19.7179
ANGT_HUMAN	VEGLTFQQNSLNWM(+15.99)K	2	17.19	0.451	0.97	0.33706	0.95	0.33706	17.4287	18.702	16.6542	16.7171	18.2107	18.5121	15.2894	17.354	17.3	17.5118	NA	17.1331	16.2798	16.8123	NA	16.9882	17.3906	18.5478	17.6825	18.3299	17.0624	18.0896	16.1196	17.8618	16.7974	18.0659	15.5378	NA	17.4565	17.3254	16.6357	NA	16.2505	17.0838	16.5092	17.3731	NA	16.495	16.6746	17.5855
ANGT_HUMAN	VEGLTFQQNSLNWM(+15.99)K	3	15.97	0.824	1.77	0.09651	3.13	0.09651	NA	17.0558	NA	NA	16.2954	16.9867	NA	15.1356	15.7536	NA	NA	NA	NA	NA	NA	NA	16.1286	17.0158	NA	16.692	14.9305	14.8278	NA	16.1107	NA	16.1841	NA	NA	NA	NA	NA	14.6903	NA	NA	NA	NA	NA	NA	NA	15.7129
ANGT_HUMAN	AAMVGMLANFLGFR	2	15.78	0.015	0.04	0.9682	0	0.9682	16.697	15.5651	17.6453	16.915	14.8496	14.0811	15.5022	15.4664	16.02	15.4123	16.0728	15.6908	16.2062	15.5472	16.8414	17.0743	NA	NA	14.4602	14.0601	15.2443	14.535	15.7779	15.5451	16.1855	15.5713	15.9352	15.8702	17.1908	16.7719	15.5445	15.2559	15.8174	14.6694	16.2759	16.054	16.5406	16.7645	15.1059	14.723
ANGT_HUMAN	AAMVGMLANFLGFR	3	14.42	0.337	0.95	0.35155	0.9	0.35155	14.1778	13.7433	15.5477	15.7915	NA	NA	13.971	14.1793	14.6219	13.7294	14.4059	14.1428	NA	14.3973	14.9303	15.6467	NA	NA	NA	NA	NA	NA	13.6925	13.7853	13.9362	14.073	NA	14.141	15.443	15.1384	NA	13.0429	14.189	13.35	14.7723	14.4379	14.7359	15.1954	NA	NA
ANGT_HUMAN	DPTFIPAPIQAK(+57.02)	2	18.23	0.021	0.12	0.90493	0.01	0.90493	18.5439	18.624	17.5002	17.3133	18.4994	18.8522	18.4273	18.485	17.677	17.7643	18.36	18.261	18.2917	18.1598	18.314	18.2372	18.8846	19.1725	17.7473	17.6937	17.7397	17.6848	17.9885	18.2395	18.6265	18.5349	18.1694	17.989	17.9245	17.7615	18.2832	18.4431	18.3757	18.1483	18.6729	18.7294	18.6348	18.419	17.9942	18.0348
ANGT_HUMAN	SLDFTELDVAAEK(+57.02)	2	18.08	0.154	0.88	0.38151	0.78	0.38151	18.2971	18.2407	17.5051	17.6386	18.5989	18.5932	18.5128	18.6784	18.1413	17.8416	18.5001	18.3716	18.0962	18.2193	18.015	17.9826	18.3673	18.4811	17.4254	17.5462	17.1834	17.4419	17.8079	17.8723	17.9883	18.1922	17.5769	18.1249	17.834	17.8078	18.523	18.2412	18.2973	18.2358	18.2648	18.6319	18.316	18.3881	17.7718	17.473
ANGT_HUMAN	AN(+.98)AGKPKDPTFIPAPIQAK	3	19.19	0.197	0.97	0.33997	0.93	0.33997	20.1379	19.9069	19.2998	19.2355	19.4094	19.435	19.697	19.921	18.8409	18.7476	19.0528	19.2139	18.8832	18.6632	18.6974	19.1332	19.4674	19.3538	19.445	19.3166	19.0266	19.0507	18.8804	19.2476	17.926	19.232	19.5684	19.5133	19.2868	19.2473	19.1318	18.9045	19.0118	18.9401	19.6624	19.4036	18.7011	18.9868	19.1025	19.0896
ANGT_HUMAN	LDTEDK(+57.02)LR	2	14.4	0.294	0.99	0.32672	0.99	0.32672	13.7696	14.5916	14.1734	14.5171	14.8888	14.7555	15.1681	15.1631	14.3395	14.244	14.7602	15.0043	14.2311	14.7705	14.8658	14.7731	14.3557	14.3143	13.8957	13.2514	NA	11.7241	NA	14.262	14.2848	14.7084	14.3748	14.6892	14.3238	NA	14.7183	15.051	14.079	14.4703	14.7597	14.919	14.8948	14.792	13.0465	13.9691
ANGT_HUMAN	PFLFAVYDQSATALHFLGR	3	16.04	-0.091	-0.23	0.82055	0.05	0.82055	16.8487	15.5037	17.7021	17.1342	15.3908	16.1607	16.0626	15.4883	16.5513	16.2421	16.6723	16.2196	15.8161	15.5989	16.907	16.2622	13.4015	NA	15.1339	15.8364	15.865	15.3059	16.1112	15.4419	15.0244	14.6439	17.0801	16.9065	17.3297	16.9839	16.369	14.7744	16.1073	15.0003	16.4421	16.1619	16.615	16.558	16.0779	15.9936
ANGT_HUMAN	VEGLTFQQN(+.98)SLNWMK	3	17.87	0.174	0.37	0.71096	0.14	0.71096	NA	18.5584	17.5391	19.0792	NA	17.2752	NA	NA	17.4062	18.5773	18.4226	17.7711	17.1787	17.1445	17.9951	18.1053	18.2742	17.9441	17.8426	18.1613	18.3813	16.2438	17.3485	NA	17.684	NA	16.937	18.1727	18.5915	19.0083	15.2757	16.636	19.0071	19.2589	18.5417	17.7206	17.5406	18.0583	18.022	NA
ANGT_HUMAN	VEGLTFQQN(+.98)SLNWMK	2	15.14	NA	NA	NA	NA	NA	NA	NA	NA	NA	NA	NA	NA	NA	NA	NA	NA	NA	NA	NA	NA	NA	NA	NA	NA	NA	NA	NA	NA	NA	NA	NA	NA	NA	NA	NA	NA	14.7907	15.8407	16.8708	13.0904	NA	15.2803	13.5555	15.1402	16.5115
ANGT_HUMAN	FM(+15.99)QAVTGWK	2	17.25	0.02	0.05	0.96384	0	0.96384	16.578	18.3895	16.3055	16.7086	17.6781	17.9354	18.6462	17.005	16.8305	17.115	17.5542	17.2423	16.3649	17.2903	15.9324	16.8238	17.3122	18.3269	17.4166	17.7738	16.905	18.0586	19.1592	17.9635	16.2205	18.1678	17.7072	17.2491	17.2307	17.5233	16.4828	17.0007	16.2787	17.3963	16.9359	17.2623	16.2821	16.6534	16.6149	17.7305
ANGT_HUMAN	F(+57.02)MQAVTGWK	2	16.15	0.158	0.74	0.46518	0.54	0.46518	16.3269	16.3141	15.992	15.8107	16.6033	16.2313	16.4574	16.7643	15.6999	15.9221	16.6198	16.2272	16.3015	16.1729	NA	16.5018	16.4204	15.7889	15.6163	16.0472	NA	NA	15.4639	15.6366	16.189	15.8541	NA	15.2341	16.2542	15.7986	16.371	16.0666	16.798	16.2956	16.6348	16.2378	16.7857	16.4019	15.7319	15.7823
ANGT_HUMAN	VQGLALYTPVVLPR	2	17.19	0.162	0.69	0.49665	0.47	0.49665	18.1379	17.6667	17.0334	17.0491	17.5855	17.4332	17.2483	17.3777	17.0608	16.7376	NA	16.7763	16.5146	16.034	17.5375	17.3056	17.4783	17.7441	17.6972	17.7893	16.9169	16.9596	16.99	17.4642	17.437	17.189	16.6106	16.4305	16.8443	16.7719	17.0212	16.7744	17.1436	17.2527	NA	NA	16.1975	17.1552	18.4209	18.0945
ANGT_HUMAN	D(+57.02)PTFIPAPIQAK	2	17.89	0.292	1.41	0.16656	1.98	0.16656	18.5348	18.4985	17.0266	16.9801	18.664	18.8976	18.14	18.33	17.7667	17.6614	17.8784	17.9427	17.7166	17.9178	18.2052	18.1104	18.6303	18.879	17.2675	17.6262	16.7796	17.3424	17.2745	17.6707	18.2815	18.0834	17.5482	17.0328	17.4898	17.3464	18.0276	18.2264	17.7539	17.9244	18.3794	17.9748	18.0551	18.1097	17.8149	17.7179
ANGT_HUMAN	D(+21.98)PTFIPAPIQAK	2	17.5	-0.267	-0.62	0.54008	0.38	0.54008	20.0576	19.9363	16.0604	15.3608	18.3839	18.2869	17.3866	17.3421	17.1413	17.3711	NA	16.2012	16.7121	16.3178	NA	15.7783	17.4982	17.6553	17.816	NA	18.4417	18.3032	NA	NA	18.6587	18.5028	16.4586	NA	16.6219	17.3534	17.0212	16.6889	17.4151	17.3733	NA	16.7853	16.3534	16.9165	19.7302	19.5253
ANGT_HUMAN	LD(+21.98)TEDKLR	2	14.61	-0.359	-0.69	0.49333	0.48	0.49333	17.079	16.9266	12.7384	12.8561	14.692	NA	15.2717	15.3129	13.9579	13.9779	NA	NA	14.8779	NA	12.4648	13.8823	14.7007	13.1236	14.9407	14.2956	15.4558	15.2575	NA	NA	16.0903	15.7528	NA	NA	NA	13.8933	14.1829	NA	14.9715	14.3687	13.9704	13.5374	13.7492	14.7751	16.6391	NA
ANGT_HUMAN	ADSQAQLLLSTVVGVFTAPGLH(+57.02)LK	3	17.24	-0.225	-0.36	0.71968	0.13	0.71968	16.9287	NA	18.427	18.0825	NA	NA	NA	NA	16.9374	17.3711	18.4041	18.1691	17.85	17.2717	17.0781	17.5805	15.3382	NA	17.2378	13.516	NA	NA	15.0796	15.3844	16.8609	NA	18.5626	18.3973	16.2712	16.4984	17.6104	16.8014	18.1939	18.031	18.5734	18.2804	16.7198	18.3811	17.152	17.328
ANGT_HUMAN	Q(+57.02)PFVQGLALYTPVVLPR	3	16.14	-0.206	-0.5	0.62411	0.25	0.62411	15.509	NA	15.5496	16.363	15.9961	NA	16.0585	16.4284	16.2069	15.677	17.0187	16.1903	16.2311	NA	16.4682	16.0596	16.3084	14.8566	15.5371	NA	NA	NA	14.727	NA	NA	NA	15.6968	16.6033	16.0549	14.7531	15.9533	16.0076	17.2584	17.1663	17.214	16.3333	16.7265	17.2345	NA	NA
ANGT_HUMAN	FM(-48.00)QAVTGWK	2	17.51	0.34	0.85	0.40389	0.72	0.40389	16.828	17.361	16.4552	17.3411	18.6209	18.1218	18.8513	18.4631	17.6536	17.8603	NA	17.7448	NA	NA	17.7005	17.4893	NA	16.8385	NA	17.5279	NA	NA	16.935	15.8038	NA	16.9938	17.1807	17.3973	NA	NA	17.449	18.6612	16.8407	18.0013	17.6771	18.0679	NA	NA	NA	16.8692
ANGT_HUMAN	ADSQAQLLLSM(sub T)VVGVFTAPGLHLK	3	17.93	-2.692	-1.74	0.11816	3.03	0.11816	NA	NA	NA	NA	NA	16.0409	NA	NA	NA	NA	NA	15.1556	NA	NA	NA	NA	NA	NA	NA	NA	19.6168	19.1789	NA	NA	NA	NA	NA	NA	20.7512	20.2603	NA	NA	NA	NA	NA	NA	14.4956	NA	NA	NA
ANGT_HUMAN	ANAGK(+57.02)PKDPTFIPAPIQAK	3	17.08	-0.096	-0.23	0.82045	0.05	0.82045	18.3185	17.5965	13.4593	NA	17.7989	17.4066	18.0698	18.33	NA	NA	16.4972	17.1412	NA	16.9238	16.3443	17.1946	17.9523	17.7392	16.388	16.0159	16.3337	17.1034	17.1558	17.2298	17.5665	17.0375	17.0477	17.3634	15.8929	NA	17.5586	17.3774	NA	NA	17.6305	17.7029	NA	16.9165	NA	16.4939
ANGT_HUMAN	FVQGLALYTPVVLPR	3	14.58	0.112	0.29	0.77537	0.08	0.77537	NA	15.5176	15.3323	14.5556	14.5645	14.3863	NA	NA	NA	14.0665	NA	NA	NA	NA	14.7177	14.4252	14.2872	13.4124	15.0902	14.8689	NA	NA	14.5205	NA	NA	13.237	NA	15.0483	14.7105	15.148	NA	NA	15.4264	15.1734	NA	NA	14.5723	14.4847	13.3315	14.5173
ANGT_HUMAN	FMQAVTGWK(+21.98)	2	16.33	1.661	1.62	0.12998	2.63	0.12998	18.0384	17.2025	NA	NA	NA	NA	NA	NA	NA	NA	NA	NA	NA	NA	NA	NA	NA	NA	NA	NA	16.6278	15.941	NA	NA	16.5418	15.4254	NA	NA	NA	NA	NA	NA	15.4179	15.0667	NA	NA	NA	14.9241	17.6343	16.8299
ANGT_HUMAN	TGC(+57.02)SLT(sub M)GASVDSTLAFNTYVHFQGK	3	13.34	-0.559	-0.96	0.35194	0.92	0.35194	NA	NA	13.4834	13.548	NA	NA	NA	NA	NA	NA	14.3759	13.89	NA	NA	NA	NA	NA	11.9853	11.3428	12.9069	13.7679	13.6343	NA	13.6257	NA	NA	NA	NA	14.4806	13.8467	NA	NA	12.98	13.3993	NA	NA	NA	12.8987	NA	NA
ANGT_HUMAN	TGC(+57.02)SLMGASVDSTLAFNTYVHFQGK	3	18.51	-1.455	-0.77	0.45189	0.59	0.45189	20.191	18.9587	12.9948	NA	18.5765	NA	NA	18.8488	NA	NA	NA	NA	19.7276	18.8876	20.1855	13.0154	NA	NA	NA	17.8047	NA	NA	NA	NA	NA	NA	20.8817	20.7459	NA	NA	19.5739	18.7504	18.9399	NA	20.501	NA	19.2545	12.0991	20.6192	19.561
ANGT_HUMAN	HLVIHNESTC(+57.02)EQLAK	3	14.37	0.079	0.25	0.80216	0.06	0.80216	NA	13.5107	NA	14.7802	14.0006	14.7097	15.4368	NA	14.5763	14.6108	14.5385	NA	13.294	NA	14.703	NA	13.4541	13.8518	14.9258	14.8689	13.8894	14.5794	14.7046	NA	NA	14.01	NA	NA	NA	14.0589	NA	14.2403	14.956	14.7139	14.4243	15.1825	NA	NA	13.3527	NA
ANGT_HUMAN	SALQAVQGLLVAQGR	2	14.84	0.157	0.35	0.72806	0.13	0.72806	NA	15.7527	NA	16.2735	NA	15.2474	NA	13.5727	NA	NA	NA	NA	NA	14.3341	NA	NA	NA	13.927	NA	15.3128	NA	14.2355	NA	14.2873	NA	15.1212	NA	NA	NA	NA	NA	NA	NA	15.9096	NA	14.7425	14.1602	NA	NA	14.8669
ANGT_HUMAN	VGEVLNSIFFELEADER	3	16.99	0.551	0.92	0.36189	0.85	0.36189	17.2445	17.3667	17.2184	16.6914	16.7465	17.2534	17.6149	18.0499	17.7225	16.8163	17.7279	17.5702	16.9092	14.9591	17.4812	17.417	NA	NA	17.9505	17.0879	NA	NA	17.236	NA	13.2143	17.05	17.363	16.7577	16.2402	17.1998	NA	14.3393	17.1436	16.8037	17.0434	17.1748	17.3359	NA	18.1537	17.6795
ANGT_HUMAN	AD(+21.98)SQAQLLLSTVVGVFTAPGLHLK	3	16.52	-0.304	-0.58	0.57487	0.33	0.57487	16.7917	17.0933	NA	16.0491	NA	NA	NA	NA	NA	NA	NA	NA	NA	NA	NA	NA	NA	NA	16.0497	15.5859	NA	NA	NA	NA	NA	NA	NA	NA	NA	NA	NA	NA	16.6131	16.6844	NA	NA	15.6926	NA	17.1999	17.3944
ANGT_HUMAN	MQAVTGWK	2	15.9	-0.883	-1.1	0.29907	1.21	0.29907	14.9535	NA	16.7484	16.7086	14.7031	NA	NA	NA	NA	NA	15.8468	15.3825	NA	NA	NA	NA	NA	NA	NA	NA	NA	NA	NA	NA	NA	NA	16.519	16.3356	NA	NA	NA	NA	NA	NA	NA	NA	NA	NA	NA	NA
ANGT_HUMAN	A(+57.02)DSQAQLLLSTVVGVFTAPGLHLK	3	16.28	-0.241	-0.32	0.75439	0.1	0.75439	NA	NA	16.3055	15.9356	NA	NA	NA	NA	NA	NA	16.641	16.4647	15.4942	NA	NA	NA	NA	NA	15.1553	16.9149	NA	NA	NA	NA	NA	NA	16.855	16.7366	NA	NA	15.2323	NA	15.4652	15.6182	16.4616	16.3448	18.6437	16.2407	NA	NA
ANGT_HUMAN	VLSP(sub A)LQAVQGLLVAQGR	3	13.76	0.66	1.07	0.32327	1.15	0.32327	NA	NA	14.4347	NA	NA	NA	NA	NA	NA	NA	NA	NA	NA	NA	NA	NA	NA	NA	13.8855	NA	NA	NA	NA	NA	NA	NA	13.0865	NA	NA	NA	NA	NA	NA	14.0359	NA	NA	NA	13.3769	NA	NA
ANGT_HUMAN	Q(+43.01)PFVQGLALYTPVVLPR	2	13.2	0.117	0.18	0.8581	0.03	0.8581	NA	NA	NA	NA	NA	NA	13.2428	NA	13.0234	13.7722	NA	NA	NA	NA	NA	NA	NA	NA	NA	NA	NA	NA	NA	NA	NA	NA	NA	NA	NA	NA	NA	13.0501	NA	14.2989	12.4674	12.8784	NA	12.8861	NA	NA
ANGT_HUMAN	P(sub A)DSQAQLLLSTVVGVFTAPGLHLK	3	15.33	1.102	0.86	0.42568	0.74	0.42568	NA	NA	16.7893	16.0759	NA	NA	NA	NA	NA	NA	NA	14.1809	NA	NA	NA	NA	NA	NA	NA	NA	NA	NA	NA	NA	NA	NA	NA	NA	NA	NA	NA	NA	NA	14.2793	NA	NA	NA	NA	NA	NA
ANGT_HUMAN	VEGLTFQQN(+.98)SLNWM(+15.99)K	2	15.73	0.176	0.24	0.81978	0.06	0.81978	NA	NA	NA	NA	NA	14.2084	NA	NA	15.8525	NA	NA	NA	NA	NA	NA	NA	15.9902	16.5533	NA	16.4104	NA	NA	NA	15.8889	NA	NA	NA	NA	NA	NA	NA	15.1716	NA	NA	NA	NA	NA	NA	NA	NA
ANGT_HUMAN	S(+57.02)LDFTELDVAAEK	2	17.64	0.519	1.23	0.24359	1.51	0.24359	NA	18.1434	16.9493	NA	18.1413	18.1649	NA	17.9028	NA	NA	NA	NA	NA	NA	NA	NA	NA	18.2716	NA	17.1251	17.2252	NA	NA	NA	NA	NA	17.0145	NA	NA	NA	NA	NA	NA	NA	17.5045	NA	NA	NA	NA	NA
ANGT_HUMAN	AD(+45.99)SQAQLLLSTVVGVFTAPGLHLK	3	14.92	NA	NA	NA	NA	NA	NA	NA	NA	NA	NA	NA	NA	NA	NA	NA	NA	NA	NA	NA	NA	NA	NA	NA	NA	NA	NA	NA	NA	NA	NA	NA	NA	NA	14.5016	15.3366	NA	NA	NA	NA	NA	NA	NA	NA	NA	NA
ANT3_HUMAN	VAEGTQVLELPFK	2	22.72	0.047	0.24	0.81333	0.06	0.81333	22.9367	22.9658	21.8098	21.9717	23.1079	23.1102	22.5358	22.8864	22.2593	22.3432	22.8118	22.6935	22.6332	22.866	22.6951	22.7856	23.1617	23.2374	22.8139	23.1754	22.9673	23.1377	22.9132	23.2046	23.3329	23.4376	23.2982	23.5218	21.7615	21.9636	22.8651	23.1449	22.0731	22.179	21.7616	21.7662	22.1644	22.288	22.9502	23.1229
ANT3_HUMAN	EVPLNTIIFMGR	2	22.78	-0.171	-0.99	0.32592	0.99	0.32592	22.7673	22.7067	22.1152	22.159	23.0035	22.9229	22.5543	22.6182	22.2135	22.3152	22.9682	22.8373	22.9841	22.868	22.8698	22.9584	22.7767	22.4762	22.8995	22.859	23.223	23.0042	23.1342	23.1732	23.593	23.3857	23.7319	23.7276	22.292	22.2556	23.0852	23.0929	22.3477	22.1707	22.1361	22.0158	22.4926	22.6749	22.8695	22.8829
ANT3_HUMAN	EVPLNTIIFMGR	3	17.77	0.159	0.3	0.76378	0.09	0.76378	NA	18.4359	15.7714	17.089	18.7531	19.0375	17.5793	17.3178	16.858	17.5811	18.4469	17.4055	18.1075	18.1135	18.3419	18.8697	18.4204	17.5234	17.7613	17.8791	18.4882	16.425	18.6607	NA	18.7693	18.4898	17.477	18.9711	17.963	18.0149	15.4975	17.9654	18.2386	18.3925	17.4616	16.6436	17.0227	17.8475	15.6487	18.004
ANT3_HUMAN	EQLQDMGLVDLFSPEK	2	22.44	-0.175	-1.01	0.32047	1.01	0.32047	22.5698	22.4314	21.8586	21.9493	22.2144	22.336	22.2741	22.2288	22.0142	21.9762	22.5356	22.6285	22.5375	22.4302	22.4986	22.4425	22.356	22.1327	22.9367	22.7616	22.8215	22.8112	22.735	22.7368	23.1492	23.1724	23.392	23.5218	21.6987	21.7231	22.7685	22.7326	21.8975	21.8864	21.8194	21.7795	22.114	22.3156	22.767	22.7768
ANT3_HUMAN	EQLQDMGLVDLFSPEK	3	20.73	-0.047	-0.19	0.85177	0.04	0.85177	20.4646	21.0495	19.4978	19.8964	21	21.1543	20.6752	20.5773	20.1524	20.5659	21.0937	20.5491	20.8584	20.3381	20.8868	20.9171	21.4226	20.7146	21.344	20.9481	21.554	21.0664	21.4288	21.1301	21.2373	21.3523	21.3531	21.4868	19.4816	19.5763	20.5003	20.8442	20.8784	20.3183	20.1717	19.8891	20.0816	20.5174	20.8567	21.3259
ANT3_HUMAN	VAEGTQVLELPFKGDDITMVLILPKPEK	3	17.97	-0.452	-1.39	0.17383	1.92	0.17383	18.35	17.8736	18.0934	17.7875	17.9803	NA	17.7168	17.625	17.4062	17.5811	17.9942	18.3438	18.1679	18.103	18.2522	18.1155	14.5436	NA	18.3299	17.9704	18.4238	18.0269	18.3242	18.3412	18.431	18.2002	19.7556	19.7125	17.4224	17.4011	18.9659	18.6427	17.0001	16.6719	17.3562	17.047	17.713	18.0713	18.6699	18.328
ANT3_HUMAN	GDDITMVLILPKPEK	3	21.24	-0.131	-0.72	0.47657	0.52	0.47657	21.4478	21.045	20.7669	20.674	21.401	21.282	21.3072	21.2885	20.7739	20.8803	21.487	21.35	21.2941	21.1849	21.4236	21.4676	20.7284	20.5958	21.6377	21.4161	21.6657	21.5849	21.6942	21.5287	21.7898	21.7238	22.2002	22.2862	20.7094	20.6753	21.523	21.5232	20.8262	20.5913	20.2717	20.2668	21.0214	20.9926	21.565	21.6416
ANT3_HUMAN	GDDITMVLILPKPEK	2	18.78	-0.299	-1.3	0.20173	1.68	0.20173	19.2423	18.887	18.3982	18.2821	18.6063	18.4953	18.762	18.6151	18.1908	18.3755	18.9071	19.1106	19.0147	18.7896	18.8718	18.8423	17.8136	17.4654	19.287	18.7463	19.4027	19.4359	19.0265	18.8027	19.5766	19.4226	20.2321	20.0585	18.1988	18.4277	19.4226	19.0465	17.9176	18.0743	17.7893	17.7684	18.4378	18.558	19.6162	19.4625
ANT3_HUMAN	FATTFYQHLADSK	3	22.29	-0.056	-0.31	0.7573	0.1	0.7573	22.2254	22.1683	21.5581	21.503	22.5033	22.4868	22.3475	22.4918	21.9358	21.8258	22.4021	21.9933	22.2343	22.2635	22.1855	22.2679	22.738	22.7073	22.7363	22.6962	22.6434	22.6546	22.64	22.7581	22.9484	22.967	23.2208	23.0345	21.6332	21.5673	22.6157	22.5308	21.6608	21.6362	21.5215	21.4609	22.1252	22.0997	22.3161	22.3618
ANT3_HUMAN	FATTFYQHLADSK	2	20.23	-0.169	-0.77	0.44719	0.59	0.44719	20.619	20.4129	19.7567	19.3845	20.2204	20.0346	20.2346	20.29	19.6477	19.5754	20.3885	20.1492	20.3896	20.0818	19.7959	20.0691	20.5826	20.2432	20.7207	20.3588	20.8329	20.6514	20.2425	20.2834	21.2479	20.9251	21.5504	20.9823	19.4782	19.4779	20.8717	20.4664	19.5533	19.3771	19.6088	19.5223	19.7265	20.2287	20.7498	20.5522
ANT3_HUMAN	DDLYVSDAFHK	2	20.89	-0.112	-0.51	0.61418	0.26	0.61418	21.1618	20.902	20.151	19.7692	21.0278	20.8357	20.9853	20.8967	20.1935	20.2369	20.9735	20.7672	21.0311	20.7615	20.8456	20.9459	21.356	21.0725	21.6377	21.201	21.4402	21.3082	21.2064	21.1301	21.922	21.6742	21.9923	21.6541	20.1968	20.0623	21.4117	21.0689	20.2245	19.9938	19.9394	19.984	20.4449	20.7645	21.3531	21.2293
ANT3_HUMAN	RVWELSK	2	21.11	-0.068	-0.3	0.76614	0.09	0.76614	20.8179	20.7001	20.5581	20.4751	21.5614	21.3881	21.4422	20.5515	20.55	20.7017	21.2954	20.7995	21.3125	21.2095	21.4329	21.2989	21.3785	21.0822	21.5446	21.3846	21.4695	21.1789	21.7522	20.6677	21.9154	21.8182	21.8556	21.7944	20.4293	20.3499	21.3685	21.5972	20.6496	20.4612	20.4713	20.4309	21.3744	21.1285	21.3067	20.8305
ANT3_HUMAN	SKLPGIVAEGR	2	19.96	-0.067	-0.32	0.75244	0.1	0.75244	19.9826	20.051	19.1447	19.0792	20.2228	20.0775	20.0902	19.6201	19.1524	19.4939	19.9093	19.8248	20.0962	20.0273	19.8386	20.0559	20.5571	20.4239	20.5992	20.3717	20.4753	20.3836	20.2602	19.7525	20.9678	20.9728	20.743	20.2749	19.2943	19.2209	20.1509	20.3109	19.1563	19.2079	19.2509	19.1877	19.6926	19.9165	20.4536	20.2795
ANT3_HUMAN	NDNDNIFLSPLSISTAFAMTK	3	20.6	-0.404	-1.36	0.18149	1.85	0.18149	20.2944	20.2589	20.5283	20.6011	20.0843	19.8122	20.4957	20.59	20.3709	20.2369	21.2996	20.7342	20.6234	20.7531	20.8456	NA	19.8069	17.8154	21.0622	21.0642	20.7032	20.5712	20.7747	20.404	21.2373	20.9845	21.7303	21.9879	20.2849	20.3672	21.1154	21.0895	20.8912	20.3382	19.9738	19.8792	20.361	20.682	21.433	21.2838
ANT3_HUMAN	NDNDNIFLSPLSISTAFAMTK	2	18.7	-0.434	-1.51	0.13745	2.29	0.13745	18.9589	18.0148	18.9744	18.4751	18.249	17.7213	18.403	18.3835	18.3444	18.4307	19.0065	18.952	19.2337	18.8155	18.9594	18.6382	17.5876	16.3968	19.3988	18.8085	18.8193	18.6591	19	18.9437	19.1147	18.8479	20.5468	20.4305	18.4699	18.3877	19.4275	19.1233	18.1856	18.3925	17.994	17.7979	18.6077	18.6933	19.576	19.4125
ANT3_HUMAN	HGSPVDIC(+57.02)TAKPR	2	19.44	0.068	0.26	0.79739	0.07	0.79739	19.3291	19.4083	19.2228	18.7692	19.3491	19.1327	20.1522	19.8446	19.0459	18.7873	19.8307	19.9566	19.7348	19.647	19.4189	19.6078	19.6856	18.9927	19.9274	19.5553	19.8685	19.6873	19.6264	19.3785	20.431	20.2082	21.0851	20.8103	17.8392	17.7719	20.0668	19.8409	18.8407	18.7748	18.1281	17.9524	19.2889	19.4358	19.5476	19.4625
ANT3_HUMAN	TSDQIHFFFAK	2	20.65	-0.194	-1.01	0.31909	1.02	0.31909	20.9052	20.8803	20.3139	20.0475	20.6044	20.3949	20.6324	20.7905	20.1662	20.1382	20.7957	20.5262	20.8914	20.7447	20.5271	20.5915	20.3098	20.2024	20.9596	20.6197	21.109	21.1049	20.8296	20.7296	21.4643	21.4733	21.8759	21.726	19.9196	20.0834	21.2095	20.9153	19.9226	19.9557	19.9219	19.9182	20.3392	20.3315	21.1262	20.9619
ANT3_HUMAN	ANRPFLVFIR	2	19.47	-0.317	-1.61	0.11594	2.58	0.11594	NA	19.7134	18.3742	18.2473	19.9282	19.8654	19.3575	19.4768	19.1961	19.2201	19.2945	19.1984	19.9489	19.6343	19.4504	19.5223	19.2002	19.1045	19.0045	18.9359	20.1293	20.1294	19.5501	19.9732	20.6965	20.6436	19.8527	19.4613	19.0347	18.9407	20.0164	19.6975	18.9977	18.9112	19.6624	19.6436	18.9441	19.0518	19.7636	19.5217
ANT3_HUMAN	ADGESC(+57.02)SASMMYQEGK	2	19.54	0.063	0.28	0.78358	0.08	0.78358	19.4837	19.4222	18.9797	18.9641	19.9253	19.7709	19.6565	19.3806	19.0249	18.903	19.2641	19.1391	19.4616	19.4685	19.7594	19.5988	20.1798	20.1725	20.3898	20.447	19.9927	19.9862	20.4074	19.6061	20.2309	20.1114	20.6449	20.2379	18.6309	18.6725	19.8963	19.8014	18.9251	18.8151	18.2481	18.5223	18.9868	19.0561	19.7358	19.6332
ANT3_HUMAN	ADGESC(+57.02)SASMMYQEGK	3	14.59	-0.231	-0.42	0.6796	0.17	0.6796	NA	NA	NA	14.4411	15.2242	15.5434	14.2859	12.9959	NA	NA	14.1459	NA	NA	13.6372	13.8392	14.6551	15.081	14.6362	14.5403	16.3614	NA	NA	15.455	13.3655	13.9446	15.1007	NA	15.1184	NA	NA	NA	15.2124	14.6639	14.613	NA	NA	15.4524	NA	14.0113	13.8467
ANT3_HUMAN	LQPLDFKENAEQSR	3	19.46	0.024	0.11	0.91251	0.01	0.91251	19.5798	19.5916	18.1288	18.4801	19.8464	20.0229	19.8348	19.9109	19.0987	18.9791	19.3822	19.2479	19.3826	19.5824	19.4884	19.4252	19.9613	20.0661	19.5914	19.7621	19.7349	19.7566	19.8845	20.1059	20.3163	20.4329	20.1486	20.2749	18.4395	18.2454	19.7879	19.9683	18.6645	18.7718	18.8424	18.4655	19.4088	19.0474	19.2431	19.3363
ANT3_HUMAN	LQPLDFKENAEQSR	2	16.65	-0.117	-0.37	0.71657	0.13	0.71657	17.3375	17.249	15.0737	14.7339	16.8219	16.3139	17.0334	17.2034	15.6315	16.0514	16.543	16.7017	17.1131	16.7329	16.5716	16.8484	17.0722	16.6605	17.0902	16.6227	17.1519	17.2355	16.8201	16.8169	17.872	17.9845	18.0187	17.9392	NA	15.3054	17.6768	17.2164	15.3307	15.7212	15.7407	15.0762	15.7198	16.5825	16.9524	16.9294
ANT3_HUMAN	EVPLNTIIFM(+15.99)GR	2	19.01	-0.011	-0.03	0.97826	0	0.97826	19.0639	19.9682	17.2942	17.4421	20.0737	20.4372	17.8543	18.9666	18.7225	19.0268	18.4041	19.2702	18.8766	19.5088	18.0828	18.7106	19.7284	20.4565	18.7578	19.5116	19.4825	20.3375	18.8887	20.0992	20.0407	20.7718	19.2176	19.699	18.5029	18.7745	18.8805	19.2801	17.4222	18.1347	17.9533	18.2593	17.8762	18.295	18.7718	19.686
ANT3_HUMAN	KATEDEGSEQKIPEATNR	3	18.12	0.146	0.59	0.56122	0.34	0.56122	17.8309	17.7276	16.5629	17.0356	18.9104	18.7141	18.8543	19.0425	17.8305	17.5735	17.8739	18.1003	18.1242	18.0977	18.2606	18.2558	18.9034	18.9859	18.4941	18.6175	17.886	18.1717	18.8845	19.0352	18.6587	18.7084	19.1732	19.3409	17.0549	17.0366	18.6189	18.5895	17.2819	17.35	17.0562	17.2863	17.8238	17.6876	17.5088	17.7179
ANT3_HUMAN	KATEDEGSEQKIPEATNR	2	14.83	0.019	0.06	0.95003	0	0.95003	14.0176	14.2213	14.7182	14.4411	14.7782	14.2807	16.0933	15.8715	14.0465	13.7722	15.2517	15.1683	15.1419	14.6942	14.9048	15.0145	15.1158	14.557	15.5338	15.1779	14.6809	14.7523	15.2541	15.163	15.6965	15.5311	17.1657	16.6491	13.6219	13.5598	16.0491	15.3612	13.6782	13.9391	13.9973	14.5253	14.6394	14.9203	13.6666	13.5609
ANT3_HUMAN	IEDGFSLK	2	20.7	0.029	0.12	0.90383	0.01	0.90383	20.5908	20.5521	19.6047	19.4751	21.3135	21.3767	20.7412	NA	20.4964	20.4473	20.8536	20.1086	20.6332	20.6932	20.8595	20.7796	21.3446	21.5478	20.8976	21.2648	21.2337	21.0858	21.1898	21.3711	21.4824	21.5061	20.9816	21.1805	20.103	19.8452	20.8268	20.5779	20.322	19.689	19.8773	19.5963	20.6312	20.0096	21.1474	21.0773
ANT3_HUMAN	ATEDEGSEQKIPEATNR	3	18.11	0.171	0.66	0.5109	0.44	0.5109	17.819	18.051	16.7233	17.0288	18.9045	18.9167	18.6531	18.8102	17.9048	17.6327	17.8051	18.1492	18.0848	18.2386	18.2052	17.9937	18.8136	19.0854	18.3898	18.7542	17.7301	18.3805	18.8424	19.1125	18.525	18.5028	18.9191	19.1208	16.9439	17.1205	18.4957	18.808	17.2663	17.4558	16.797	17.194	18.1483	17.6763	17.6932	17.8158
ANT3_HUMAN	ATEDEGSEQKIPEATNR	2	16.72	0.131	0.56	0.58084	0.31	0.58084	15.8516	16.2697	16.1758	15.7883	17.125	16.7242	17.3363	17.3178	16.0958	16.158	16.7814	16.8373	17.0087	16.9707	17.059	17.0847	17.5227	17.1616	17.3158	17.0879	16.6668	16.9256	17.3119	17.3306	17.1442	17.2178	18.0145	17.8439	15.7638	15.6164	17.3508	17.0238	15.7628	15.9328	16.0369	15.8497	16.3706	16.5825	16.0814	16.2356
ANT3_HUMAN	NRPFLVFIR	2	19.5	-0.202	-0.53	0.59591	0.29	0.59591	19.928	19.8395	19.8753	19.5954	19.5915	19.3442	19.5297	19.7252	18.8916	18.9705	20.5088	20.2177	19.8946	19.7748	19.6694	19.5915	16.2431	16.5158	20.2353	20.0785	19.4996	19.6898	20.0019	20.0376	20.0936	19.9938	21.8556	21.6329	18.963	18.8153	20.7991	20.4018	18.2345	18.3848	16.9906	17.31	19.9296	19.8675	19.9848	19.568
ANT3_HUMAN	ITDVIPSEAINELTVLVLVNTIYFK	3	20.17	-0.64	-2.02	0.05077	4.07	0.05077	19.6233	19.8116	20.4729	20.3711	19.9253	19.8223	18.6735	19.0126	19.6885	19.6345	NA	20.9041	20.4572	20.2457	21.2658	20.1079	18.8719	NA	18.4602	19.5139	20.7155	20.7877	20.6942	20.8	20.7574	20.2725	21.7556	21.9879	20.3407	20.4506	21.0544	21.1031	18.7085	18.4739	NA	19.9182	20.2718	20.267	20.7218	20.2688
ANT3_HUMAN	ITDVIPSEAINELTVLVLVNTIYFK	2	14.97	NA	NA	NA	NA	NA	NA	NA	NA	NA	NA	NA	NA	NA	NA	NA	NA	NA	NA	NA	NA	NA	NA	NA	NA	NA	14.1315	NA	NA	NA	15.2715	NA	NA	15.517	NA	NA	NA	NA	NA	NA	NA	NA	NA	NA	NA	NA
ANT3_HUMAN	EVPLN(+.98)TIIFMGR	2	17.25	-0.185	-0.67	0.50461	0.45	0.50461	16.637	NA	16.2124	15.8896	17.664	17.5773	17.0852	17.1631	16.4411	16.182	17.6305	17.3988	17.4238	17.3625	17.3537	17.5731	17.7178	17.3885	17.6301	17.8274	17.5877	17.654	17.8928	18.0767	18.4459	18.1178	18.5219	18.8365	16.2588	16.4343	17.7402	17.8857	16.2087	16.6078	16.3193	16.0257	16.2545	17.0186	17.232	17.5027
ANT3_HUMAN	EQLQDM(+15.99)GLVDLFSPEK	2	18.12	0.317	0.52	0.60322	0.27	0.60322	18.089	19.3706	NA	NA	19.1053	19.5532	16.3617	18.2165	18.1469	18.3884	16.1825	18.3473	17.8567	18.7329	16.1557	17.7207	19.1487	20.0854	18.3062	19.3457	18.9456	19.6331	17.5709	19.4642	19.077	20.105	17.7731	18.962	17.2149	17.5047	17.9626	18.6649	16.0188	17.0261	16.8047	17.129	15.6207	16.945	17.7935	19.133
ANT3_HUMAN	EQLQDM(+15.99)GLVDLFSPEK	3	16.56	1.338	2.35	0.03097	5.51	0.03097	NA	17.0956	NA	NA	17.572	18.4525	NA	NA	NA	NA	NA	NA	NA	NA	NA	15.6773	17.8398	18.2024	NA	16.4382	16.3739	16.126	15.3864	NA	16.8112	18.0303	NA	15.8702	NA	14.4757	NA	NA	15.1212	NA	NA	NA	NA	15.5129	NA	NA
ANT3_HUMAN	SPVDIC(+57.02)TAKPR	2	16.55	-0.799	-2.46	0.01831	6.06	0.01831	15.3437	15.699	15.4368	15.1125	NA	NA	16.3516	16.4464	15.718	15.5102	16.401	16.7126	16.4924	16.4279	16.3569	16.5893	16.5907	16.0841	16.6468	16.4043	16.4973	16.4201	16.6895	16.6731	17.0421	17.1093	17.6863	17.544	18.8825	18.9544	16.7262	16.5716	15.1247	15.1265	18.8461	18.8891	15.7857	16.1682	16.0673	15.7628
ANT3_HUMAN	RVAEGTQVLELPFK	2	16.81	-0.117	-0.41	0.68108	0.17	0.68108	17.1379	17.1048	15.8662	15.5613	16.7465	16.7184	16.473	17.2425	16.3799	16.2685	17.0024	16.9427	17.0326	16.9822	16.5306	16.9658	16.8109	16.5972	17.4857	17.1373	17.3936	17.535	16.7903	17.073	17.8158	17.8883	18.1466	18.145	15.6646	15.6507	17.7246	17.4215	15.7427	15.8264	15.6365	15.7769	15.7985	16.973	17.2789	17.0348
ANT3_HUMAN	RVAEGTQVLELPFK	3	19.1	-0.014	-0.07	0.94659	0	0.94659	18.8892	18.9331	18.1384	18.1842	19.3045	19.2424	19.1473	19.4239	18.834	18.5391	19.3869	18.91	19.0237	19.1056	19.3459	19.2489	19.513	19.5478	19.5415	19.5045	19.4505	19.4687	19.4416	19.6061	19.6651	19.7825	19.8644	19.878	18.2542	18.1448	19.6294	19.5622	18.6345	18.3963	18.0498	17.9524	19.0145	18.8525	19.2666	19.1235
ANT3_HUMAN	PLNTIIFMGR	2	16.56	-0.119	-0.23	0.81577	0.06	0.81577	15.9535	17.2635	14.4511	16.4057	16.2917	16.9453	16.385	16.2832	16.5977	17.0185	16.0284	17.1965	15.7312	16.7329	17.0493	16.0722	16.2312	17.3248	16.3988	17.5553	16.6005	17.4775	16.8729	17.478	16.6613	17.6857	17.1039	18.2639	14.9245	15.3282	15.4716	17.2657	14.7108	16.6078	NA	16.2255	16.4702	NA	16.7957	17.5173
ANT3_HUMAN	FSPENTRK	2	15.83	0.007	0.03	0.9755	0	0.9755	15.089	15.0956	15.6364	15.3009	16.2658	16.0639	16.0709	16.0848	15.378	15.2666	16.137	16.3853	15.7166	16.0049	15.7936	15.669	16.1705	16.1785	16.2398	15.9177	15.8825	16.0237	16.5227	16.1353	16.1713	16.073	17.3364	16.9711	15.2849	15.2968	16.4414	16.3792	14.6969	15.2426	NA	15.3006	15.6788	15.558	14.9829	14.9207
ANT3_HUMAN	DIPMNPMC(+57.02)IYR	2	22.58	-0.129	-0.66	0.51128	0.44	0.51128	22.7866	22.573	22.0431	22.0241	22.6444	22.3301	22.3234	22.461	21.995	21.8803	22.712	22.5204	22.7502	22.5093	22.6893	22.7856	22.7336	22.4137	23.03	23.0361	23.0737	22.9444	23.065	23.1679	23.518	23.2567	23.4513	23.4828	21.9257	21.9026	23.0048	22.836	22.0561	21.9685	21.7065	21.6201	22.0128	22.2141	22.8727	22.7423
ANT3_HUMAN	TSDQIHFFFAK(+57.02)	3	16.88	-0.181	-0.6	0.55365	0.36	0.55365	15.9644	16.3259	NA	15.3077	17.3649	17.3405	17.1449	17.4464	15.9806	15.8933	17.5983	16.9972	17.4855	17.4228	17.0298	17.3667	17.1243	17.3291	16.0746	15.9064	16.8964	17.0428	17.4416	17.5582	17.7927	17.7852	18.3297	18.3737	15.6458	NA	18.0084	18.0689	15.6663	15.8925	16.1128	15.7477	16.6294	16.9638	16.3568	16.1215
ANT3_HUMAN	NDNDN(+.98)IFLSPLSISTAFAMTK	3	17.55	-0.552	-1.11	0.27218	1.24	0.27218	17.2014	16.96	17.2421	17.522	16.4738	15.5303	17.7298	17.1076	17.2899	17.2055	18.6671	17.8273	17.6487	17.9357	18.0686	17.3145	17.2193	13.4319	18.7821	18.3717	18.3997	17.1064	18.0489	17.7972	18.58	18.0747	18.9102	18.8971	16.9439	17.0959	18.1079	17.3952	18.1046	17.5813	16.2977	16.5769	17.615	17.7537	18.7718	18.5071
ANT3_HUMAN	LPGIVAEGR	2	18.52	0.078	0.34	0.73241	0.12	0.73241	17.9589	18.027	NA	NA	18.9458	18.9723	18.4784	18.0499	NA	NA	NA	18.2721	18.3686	18.4058	18.4301	18.3667	19.0169	18.9996	18.9474	18.9704	18.773	18.6848	18.8845	18.5386	19.3621	19.4499	NA	18.5379	17.6634	17.4731	18.3457	18.5934	NA	17.8264	NA	NA	NA	18.1875	18.8307	18.3113
ANT3_HUMAN	SISTAFAMTK	2	16.49	-0.297	-1.12	0.27099	1.25	0.27099	16.1331	16.1939	14.8844	NA	16.3666	16.5137	15.7607	16.1981	15.7448	15.2778	16.2154	NA	16.063	16.4379	16.4884	16.5402	17.5892	17.3591	17.2773	17.351	16.8632	16.6182	16.7325	16.9176	17.2782	17.3128	17.1274	17.1086	NA	NA	16.5012	16.4677	NA	15.5296	NA	NA	15.9556	15.9582	16.6699	16.6048
ANT3_HUMAN	D(+57.02)IPMNPMC(+57.02)IYR	2	17.84	-0.084	-0.44	0.66414	0.19	0.66414	18.089	17.8187	16.6092	17.2265	17.9803	17.8456	17.9578	18.079	17.6536	17.4879	18.2675	18.1044	18.0676	17.9993	17.847	18.1257	18.3673	18.0661	17.0902	17.2648	17.3689	17.2765	17.7814	18.1561	18.6067	18.4963	18.1919	18.6149	17.0726	17.2454	18.3148	18.0689	17.6192	17.7151	17.7343	17.9066	18.105	18.023	17.6932	17.6399
ANT3_HUMAN	DIPM(+15.99)NPMC(+57.02)IYR	2	18.17	0.055	0.13	0.90091	0.02	0.90091	18.2083	18.9901	16.3389	16.1903	19.0843	19.5287	16.9907	18.2681	18.0784	18.2104	17.2295	18.2757	17.9284	18.7797	17.0686	18.0479	18.9402	19.901	18.6147	19.1908	18.886	19.5435	18.3181	19.4883	19.124	19.9539	18.6994	18.7913	17.4085	17.7244	18.32	18.5661	16.0076	17.0648	16.5912	17.1357	16.9031	17.1634	18.1453	18.9294
ANT3_HUMAN	FRIEDGFSLK	2	18.39	0.069	0.25	0.8059	0.06	0.8059	18.7467	18.7615	17.8715	NA	18.5614	NA	18.6219	18.5798	17.7225	NA	NA	18.5308	18.7848	18.5402	18.2139	18.3012	18.3941	18.2603	18.7992	18.5462	18.9246	18.9187	18.5396	18.7296	19.5285	19.3157	17.0061	16.0294	17.6458	17.7719	19.2563	18.5895	17.9226	17.588	NA	NA	17.9868	18.2575	19.1368	18.9457
ANT3_HUMAN	DIPMNPM(+15.99)C(+57.02)IYR	2	18.27	-0.06	-0.14	0.88996	0.02	0.88996	18.2534	19.1037	16.2362	16.6652	19.063	19.3903	17.1738	18.2932	17.918	18.2249	17.128	18.2721	18.0962	18.743	17.4884	18.1407	18.8398	19.5981	18.4983	19.0626	18.8989	19.4658	18.4416	19.4642	19.2815	19.9938	18.8122	18.8562	17.4766	17.6753	18.2123	18.4259	15.9443	17.6782	NA	17.0185	NA	17.7044	17.9753	18.8851
ANT3_HUMAN	DIPM(-48.00)NPMC(+57.02)IYR	3	16.28	0.449	0.99	0.33163	0.97	0.33163	NA	16.1939	NA	NA	16.4411	16.9843	16.8543	16.8085	16.3297	16.4539	16.2572	16.7866	15.3909	17.2717	16.3955	16.0167	NA	16.6362	NA	16.0053	NA	15.0269	NA	16.2967	NA	17.3949	16.7681	17.7989	NA	13.7489	15.9371	17.3594	NA	NA	15.2514	15.2911	16.5482	16.0257	NA	15.6716
ANT3_HUMAN	ELTPEVLQEWLDELEEMMLVVHMPR	3	16.82	-0.783	-1.07	0.29732	1.14	0.29732	NA	NA	16.8446	16.4876	NA	NA	NA	NA	NA	NA	17.4134	16.7448	15.9697	NA	14.5904	NA	NA	NA	NA	NA	17.6299	16.8204	16.7435	16.0965	17.4038	15.1076	19.5684	19.399	16.8025	NA	17.3609	16.8014	NA	NA	NA	15.6286	16.1281	NA	NA	NA
ANT3_HUMAN	FATTFYQHLADSK(+57.02)	3	16.33	0.298	0.78	0.44414	0.6	0.44414	15.6706	15.0486	NA	NA	16.5885	16.6863	16.6769	17.2034	15.4911	NA	16.8284	16.9147	16.6808	16.8123	15.988	16.2714	17.0204	16.8566	NA	NA	16.0156	16.1109	16.6549	NA	17.0922	NA	17.8314	17.8828	14.6505	NA	17.4007	NA	NA	14.8083	15.1803	15.638	16.4378	16.6534	14.3713	NA
ANT3_HUMAN	EQLQD(+21.98)MGLVDLFSPEK	3	15.54	-0.673	-1.07	0.29674	1.14	0.29674	17.3142	NA	NA	NA	14.5885	NA	14.4464	14.7571	NA	NA	NA	13.7105	15.1108	14.2453	NA	NA	15.8732	14.3608	15.7599	NA	17.2389	16.4128	NA	NA	17.2765	16.6105	15.965	NA	NA	NA	NA	15.0374	NA	13.3871	NA	NA	NA	14.7666	17.2897	16.6048
ANT3_HUMAN	NDN(+.98)DNIFLSPLSISTAFAMTK	2	15.97	-0.713	-1.59	0.12118	2.54	0.12118	15.4089	NA	16.1634	15.1952	NA	NA	15.8471	14.4442	14.037	NA	16.0555	NA	16.5348	15.9142	16.2225	15.4767	14.7787	NA	16.5898	16.4789	16.1168	15.9746	16.3628	15.9887	16.5334	16.2098	18.516	18.2076	15.4592	14.1765	17.0465	NA	15.1108	14.7991	NA	NA	15.9208	NA	17.1163	16.3445
ANT3_HUMAN	E(+57.02)VPLNT(-18.01)IIFMGR	2	14.96	-0.561	-1.41	0.17193	1.98	0.17193	NA	13.964	NA	NA	14.7357	14.698	14.1681	14.8275	NA	NA	NA	NA	14.7686	15.5348	NA	15.5417	15.0633	14.6221	14.0033	14.3468	14.2334	14.4799	NA	15.2873	15.4295	16.3865	16.5882	16.3216	NA	NA	15.3589	15.4457	NA	NA	NA	NA	NA	NA	14.3828	13.9012
ANT3_HUMAN	E(+21.98)QLQDMGLVDLFSPEK	2	15.78	-1.239	-1.85	0.08782	3.43	0.08782	16.2666	16.6463	NA	NA	15.0006	NA	NA	NA	NA	NA	NA	NA	NA	NA	NA	NA	NA	13.1862	15.1253	NA	16.5333	15.6436	NA	NA	16.2101	16.073	NA	NA	NA	NA	NA	NA	NA	NA	NA	NA	NA	NA	16.6793	16.2601
ANT3_HUMAN	ADGE(+21.98)SC(+57.02)SASMMYQEGK	2	14.99	-0.412	-0.48	0.64165	0.23	0.64165	17.0588	15.5916	NA	NA	14.1159	NA	NA	NA	NA	NA	NA	12.8961	NA	NA	NA	NA	NA	NA	14.2537	NA	NA	13.1743	NA	NA	16.3746	15.6056	NA	NA	NA	NA	14.0084	NA	14.079	14.2858	NA	NA	NA	NA	17.1283	16.2774
ANT3_HUMAN	ADGESC(+57.02)SASM(+15.99)MYQEGK	2	13.83	-0.166	-0.15	0.88618	0.02	0.88618	NA	NA	NA	NA	12.9289	13.8021	NA	NA	NA	NA	NA	NA	NA	NA	11.9677	NA	14.2994	15.2258	13.5141	14.4204	NA	13.2421	13.0313	16.0785	NA	14.4845	13.3107	15.7109	NA	NA	11.6393	NA	NA	NA	NA	NA	NA	NA	NA	NA
ANT3_HUMAN	TTFYQHLADSK	2	16.18	0.035	0.07	0.94774	0	0.94774	NA	16.6775	NA	NA	15.4111	NA	NA	16.0587	15.7997	NA	NA	16.1762	NA	16.4262	NA	16.208	NA	16.681	14.9554	17.185	15.8894	16.7009	NA	16.3091	15.7881	16.7285	15.8362	17.5318	NA	NA	NA	16.7047	NA	15.6893	NA	NA	14.8536	NA	NA	NA
ANT3_HUMAN	AFLEVNEEGSEAAASTAVVIAGR	3	17.94	-0.283	-0.32	0.74916	0.1	0.74916	17.9175	17.6272	15.0683	14.9744	19.5989	18.6397	18.5241	16.8241	NA	17.3798	19.1091	17.646	18.906	18.3537	19.312	18.9229	19.0112	14.3993	18.4941	17.6687	19.9927	18.8388	19.4102	17.4917	20.4179	19.6002	20.3696	18.0585	14.578	15.4264	19.5955	16.0076	16.9126	15.6517	NA	NA	18.3248	16.4558	19.3495	18.8851
ANT3_HUMAN	NDNDNIFLSPLSISTAFAM(+15.99)TK	2	15.4	-0.687	-1.4	0.17594	1.96	0.17594	NA	NA	NA	NA	14.5885	NA	NA	15.0962	13.968	15.0273	14.2709	14.2363	NA	15.7274	NA	NA	NA	15.9776	15.1122	16.2847	NA	15.7484	NA	15.981	15.4414	16.6925	15.0897	16.2053	NA	NA	15.2498	15.1922	NA	NA	NA	NA	NA	NA	15.6863	16.4968
ANT3_HUMAN	SDQIHFFFAK	2	16.94	-0.425	-0.81	0.42796	0.65	0.42796	NA	NA	NA	NA	15.7834	16.6382	NA	16.8309	17.249	17.0405	NA	16.8071	15.9722	18.0384	16.4241	16.3512	NA	16.8893	16.2155	17.6	NA	17.1483	16.0415	NA	NA	17.7418	16.7977	18.3702	NA	NA	NA	17.8147	NA	NA	NA	NA	16.7792	NA	NA	17.1997
ANT3_HUMAN	DDLYVSDAFHK(+57.02)	2	15.07	0.116	0.23	0.82341	0.05	0.82341	NA	NA	NA	NA	15.0447	NA	NA	15.0261	NA	NA	NA	NA	15.1063	14.9776	NA	NA	15.3817	NA	NA	NA	NA	NA	NA	13.8931	15.9637	15.358	NA	15.7493	NA	NA	16.0665	15.0192	NA	NA	NA	NA	14.0952	14.1666	NA	NA
ANT3_HUMAN	N(+.98)DNDNIFLSPLSISTAFAMTK	3	16.03	0.061	0.09	0.927	0.01	0.927	NA	NA	NA	NA	NA	NA	NA	NA	NA	NA	NA	NA	NA	NA	NA	16.1596	15.1581	NA	16.9133	15.8394	NA	NA	NA	NA	NA	NA	17.1351	17.3286	NA	NA	NA	NA	16.353	15.7759	14.6	NA	15.1642	NA	16.3362	15.6399
ANT3_HUMAN	N(+.98)DNDNIFLSPLSISTAFAMTK	2	14.4	-0.048	-0.05	0.96071	0	0.96071	NA	NA	NA	NA	NA	NA	NA	NA	NA	NA	NA	NA	NA	NA	NA	NA	NA	NA	14.368	NA	NA	NA	NA	NA	NA	NA	14.6842	NA	NA	NA	NA	NA	NA	NA	NA	NA	NA	NA	14.147	NA
ANT3_HUMAN	E(-18.01)QLQD(+57.02)MGLVDLFSPEK	2	14.12	-0.087	-0.17	0.87146	0.03	0.87146	NA	NA	NA	NA	NA	NA	NA	NA	NA	NA	13.7985	13.9427	14.4523	NA	NA	13.9567	13.931	14.0456	NA	NA	NA	NA	12.3561	NA	NA	15.073	14.4709	14.811	NA	NA	NA	14.4388	NA	NA	NA	NA	NA	NA	NA	NA
ANT3_HUMAN	ATEDEGSE(+57.02)QKIPEATNR	3	13.58	-0.31	-0.46	0.6612	0.21	0.6612	NA	NA	NA	NA	12.8752	13.7555	13.3817	NA	NA	NA	NA	NA	NA	NA	NA	NA	NA	13.8324	NA	NA	NA	NA	NA	13.5314	NA	NA	NA	NA	NA	NA	NA	14.0909	NA	NA	NA	NA	NA	NA	NA	NA
ANT3_HUMAN	ATE(+21.98)DEGSEQKIPEATNR	2	12.86	-1.456	-1.55	0.19	2.4	0.19	NA	NA	NA	NA	NA	NA	NA	NA	NA	NA	NA	NA	NA	NA	NA	NA	NA	NA	11.8916	NA	12.9651	NA	NA	NA	NA	NA	NA	NA	NA	NA	NA	NA	NA	NA	NA	NA	NA	NA	NA	13.731
ANT3_HUMAN	EQLQDMGLVDLFSPEK(+57.02)	2	16.42	0.409	0.49	0.63213	0.24	0.63213	NA	NA	NA	NA	NA	NA	NA	NA	NA	NA	16.2979	NA	16.5264	NA	NA	NA	16.5563	16.6043	NA	NA	NA	NA	NA	NA	17.4069	NA	17.513	17.8141	13.885	NA	17.0084	16.892	14.0646	NA	NA	NA	NA	NA	NA	NA
ANT3_HUMAN	F(+57.02)ATTFYQHLADSK	3	15.53	-0.355	-0.49	0.63567	0.24	0.63567	NA	NA	NA	NA	NA	NA	NA	NA	NA	NA	15.2462	15.2983	14.8989	15.7491	NA	NA	NA	NA	NA	NA	NA	NA	NA	NA	NA	NA	15.8606	16.4173	NA	NA	16.3117	NA	NA	NA	NA	NA	14.441	NA	NA	NA
ANT3_HUMAN	NDN(+.98)DNIFLSPLSISTAFAM(+15.99)TK	3	15.75	-0.803	-0.9	0.38804	0.81	0.38804	NA	14.4541	NA	17.2206	NA	NA	NA	NA	NA	NA	NA	NA	NA	NA	NA	NA	14.3024	15.0582	15.6528	NA	17.0959	16.9066	NA	NA	14.0865	15.6439	NA	NA	NA	17.0623	NA	NA	NA	NA	NA	NA	NA	NA	NA	NA
ANT3_HUMAN	GDDITMVLILPK(+57.02)PEK	3	17.44	-0.762	-1.01	0.34292	1.03	0.34292	NA	NA	NA	15.915	NA	NA	NA	NA	NA	NA	17.7909	NA	NA	17.2144	NA	NA	NA	NA	NA	NA	NA	NA	NA	NA	NA	17.0375	18.2029	18.4883	NA	NA	NA	NA	NA	NA	NA	NA	NA	NA	NA	NA
ANT3_HUMAN	KATEDEGSE(+21.98)QKIPEATNR	3	14.19	NA	NA	NA	NA	NA	NA	NA	NA	NA	NA	NA	NA	NA	NA	NA	NA	NA	NA	NA	NA	NA	NA	NA	NA	NA	NA	NA	NA	NA	NA	NA	NA	NA	NA	NA	NA	NA	NA	NA	NA	NA	NA	NA	14.1868	NA
ANT3_HUMAN	HGSPVDIC(+57.02)TQ(sub A)KPR	2	15.43	-0.451	-0.45	0.67359	0.2	0.67359	NA	NA	NA	NA	NA	NA	NA	NA	NA	NA	NA	15.1298	NA	NA	NA	NA	NA	NA	NA	NA	NA	NA	NA	NA	NA	NA	15.6565	15.5046	NA	NA	NA	NA	NA	NA	NA	NA	NA	NA	NA	NA
ANT3_HUMAN	K(+57.02)ATEDEGSEQKIPEATNR	3	14.61	NA	NA	NA	NA	NA	NA	NA	NA	NA	NA	NA	NA	NA	NA	NA	NA	NA	NA	NA	NA	NA	NA	NA	NA	NA	NA	NA	NA	NA	NA	NA	14.3484	15.0311	NA	NA	14.4566	NA	NA	NA	NA	NA	NA	NA	NA	NA
ANT3_HUMAN	VAEGTQ(+.98)VLELPFKGDDITMVLILPKPEK	3	17.07	NA	NA	NA	NA	NA	NA	NA	NA	NA	NA	17.0729	NA	NA	NA	NA	NA	NA	NA	NA	NA	NA	NA	NA	NA	NA	NA	NA	NA	NA	NA	NA	NA	NA	NA	NA	NA	NA	NA	NA	NA	NA	NA	NA	NA	NA
AP2B1_HUMAN	APEVSQYIYQVYDSILK	3	13.68	0.454	0.74	0.48292	0.55	0.48292	NA	NA	14.0763	NA	NA	NA	NA	NA	13.4095	NA	NA	14.097	NA	NA	NA	NA	NA	NA	NA	NA	NA	NA	NA	NA	NA	NA	NA	NA	13.7594	NA	NA	NA	NA	13.0545	NA	NA	NA	NA	NA	NA
APLP1_HUMAN	AALEGFLAALQADPPQAER	3	22.88	0.094	0.46	0.64502	0.22	0.64502	22.8972	23.209	23.6288	23.645	22.5662	22.7348	22.8757	22.9069	23.2432	23.4979	23.0817	22.7672	22.9532	22.7363	22.8049	23.0674	22.6756	22.186	22.6636	22.4652	23.157	22.6185	22.5932	22.4031	22.6076	22.8821	21.765	21.9795	23.1004	23.1916	22.3336	22.1854	23.6154	23.5255	23.5302	23.2305	23.0485	23.4083	22.5332	23.0143
APLP1_HUMAN	AALEGFLAALQADPPQAER	2	21.26	0.018	0.09	0.92812	0.01	0.92812	21.7818	21.4653	22.1934	22.1571	20.5709	20.6108	21.1642	21.1408	21.6904	21.6126	21.0744	21.5567	21.3426	21.4406	21.4095	21.0559	20.4862	20.7372	20.9289	20.9219	21.0227	21.4643	20.5449	20.8801	21.2373	21.2102	20.5249	20.6004	21.6257	21.6042	20.6929	20.7693	21.322	21.7029	21.8099	21.709	21.7307	21.7443	21.5412	21.2514
APLP1_HUMAN	GFPFHSSEIQ	2	22.7	0.193	1.21	0.23216	1.47	0.23216	22.9876	22.9298	23.2713	23.2735	22.5756	22.5892	22.4197	22.5741	23.0161	23.015	22.6013	22.6177	22.7069	22.7904	22.752	22.7796	23.0076	23.2009	22.3982	22.501	22.7986	22.9311	22.2392	22.5245	22.5528	22.6633	21.5861	21.5598	23.0171	22.9407	22.1079	22.0195	22.9054	22.9828	22.9524	22.9655	23.1536	22.9754	22.5729	22.7028
APLP1_HUMAN	QMYPELQIAR	2	21.42	0.139	0.88	0.38344	0.78	0.38344	21.619	21.4985	22.2067	22.2369	20.9164	20.957	21.1881	21.2807	21.7094	21.6579	21.3688	21.4305	21.4238	21.409	21.553	21.6186	21.6341	21.5005	21.2415	21.3259	21.5263	21.4936	21.0854	21.1518	21.3203	21.2591	20.4647	20.4946	21.8249	21.7028	20.7518	20.7607	21.7651	21.8243	21.6807	21.6348	21.8336	21.8799	21.2782	21.2731
APLP1_HUMAN	MNPLEQYER	2	22	0.209	1.37	0.17888	1.87	0.17888	22.2877	22.182	22.5932	22.6795	21.8604	21.867	21.8423	21.9069	22.3468	22.3265	21.7778	21.6482	21.9434	22.0204	22.2342	22.1642	22.3331	22.3684	21.8492	21.9307	22.1229	22.1968	21.735	21.8801	21.7529	21.6742	20.9654	20.999	22.2366	22.237	21.3239	21.3284	22.3173	22.3771	22.1606	22.1178	22.4035	22.295	21.8885	21.9752
APLP1_HUMAN	SLAGGSPGAAEAPGSAQVAGLC(+57.02)GR	3	22.19	0.314	1.7	0.09756	2.87	0.09756	22.3603	22.5094	22.3906	22.8342	22.1962	22.3652	22.2658	22.4401	22.688	22.6996	22.0374	21.6123	21.9316	22.284	22.3145	22.3645	22.7027	22.7585	21.9634	22.1342	22.1682	22.2407	21.851	22.0744	21.8816	22.0471	20.7303	20.9767	22.3724	22.365	21.2845	21.6068	22.522	22.7163	22.2456	22.2555	22.6109	22.587	21.8822	22.1553
APLP1_HUMAN	SLAGGSPGAAEAPGSAQVAGLC(+57.02)GR	2	20.45	0.224	1.35	0.18537	1.81	0.18537	20.6945	20.6848	21.4251	21.2698	19.8589	19.8155	20.5147	20.4986	20.8698	20.8879	20.4574	20.5866	20.4899	20.546	20.5358	20.3962	20.5272	20.6553	20.2477	20.2509	20.2354	20.6251	19.9092	20.0744	20.2458	20.3468	19.6516	19.5961	20.6443	20.7758	19.917	19.7065	20.6571	20.5913	20.8451	20.9794	20.8001	20.7645	20.2292	20.1401
APLP1_HUMAN	C(+57.02)LPGEFVSEALLVPEGC(+57.02)R	3	20.33	0.031	0.14	0.88955	0.02	0.88955	20.3448	20.5792	21.3587	21.259	19.7024	19.9261	19.9716	19.9489	20.6517	20.7938	20.586	20.3191	20.6037	20.3156	20.483	20.6276	19.9761	19.5663	20.0622	19.7423	20.5194	20.1932	19.9865	19.6975	20.2501	19.9611	19.2212	19.3634	20.8762	20.7163	19.7285	19.5543	21.2741	21.0248	20.9948	20.7228	20.7139	21.0485	19.9344	20.4242
APLP1_HUMAN	C(+57.02)LPGEFVSEALLVPEGC(+57.02)R	2	18.56	-0.072	-0.28	0.78272	0.08	0.78272	18.9926	18.5668	19.8172	19.8775	17.3925	17.4473	17.9743	18.1967	19.1329	18.8131	18.6384	19.1127	18.7601	18.9822	18.8581	18.3581	17.4064	17.7046	18.2378	18.2923	18.1108	18.825	17.4188	17.9437	18.1695	18.4363	17.8314	18.0879	19.037	19.3447	18.2725	18.0744	18.9151	19.2058	19.2509	19.2953	19.3663	19.4591	18.6403	18.3113
APLP1_HUMAN	Q(-17.03)ALNEHFQSILQTLEEQVSGER	3	20.84	-0.363	-0.8	0.4302	0.63	0.4302	20.8309	21.0239	22.3468	22.2914	19.8276	19.5733	20.6836	21.249	21.6119	21.7359	21.4386	21.3716	21.1449	21.4458	21.0828	21.5404	17.4767	15.1196	20.7906	20.6729	20.9203	20.7638	20.0378	20.5369	20.3951	20.4815	20.5612	20.9541	21.6663	21.9174	20.2372	20.5483	21.382	21.2411	21.2333	21.3583	21.3226	21.9254	21.4244	21.6079
APLP1_HUMAN	Q(-17.03)ALNEHFQSILQTLEEQVSGER	2	17.19	0.181	0.59	0.55574	0.35	0.55574	17.282	16.7081	19.4603	18.285	16.1291	NA	16.6497	16.3373	17.5813	17.9268	17.2225	17.5582	17.8366	17.4479	17.725	17.2232	NA	NA	16.6255	16.3655	16.7721	16.5838	16.0325	16.2232	16.5881	16.6971	17.2607	17.0242	18.3	18.0453	16.929	16.4267	16.6131	17.1118	17.3769	17.507	17.6365	17.9544	17.1934	17.4117
APLP1_HUMAN	WEPDPQR	2	20.28	0.207	1.32	0.19251	1.76	0.19251	19.9826	20.0179	20.9174	20.8391	20.309	20.2119	20.1522	20.1917	20.4632	20.318	20.1317	20.3456	20.4461	20.3269	20.5008	20.6186	20.7716	20.681	20.2227	20.1433	20.2708	20.3213	20.2457	20.2676	20.2005	20.0438	19.1937	19.2749	20.6068	20.5063	19.6707	19.6758	20.7511	20.5577	20.2717	20.2593	20.649	20.7844	20.0583	19.8479
APLP1_HUMAN	DDTPMTLPK	2	20.79	0.267	1.58	0.12162	2.5	0.12162	20.8676	20.8618	21.3553	21.2914	20.8527	20.9167	20.5793	20.3117	21.0593	21.0459	20.6198	20.6013	20.7813	20.7363	21.1633	21.0821	21.356	21.0822	20.8244	21.0156	21.0325	20.8456	20.7969	20.2232	20.7559	20.7446	19.5219	19.6576	20.9618	21.0193	20.0852	20.1758	21.0925	21.1256	20.7192	20.7392	21.1331	20.9868	20.8567	20.5976
APLP1_HUMAN	VEQATQAIPMER	2	21.96	0.228	1.3	0.19938	1.7	0.19938	21.9623	22.039	22.4603	22.7064	21.7144	21.8256	21.8794	21.7171	22.2754	22.3404	21.7957	21.714	22.02	22.0028	22.1883	22.1174	22.356	22.4265	21.9328	22.0919	22.1229	22.0067	21.8563	21.3336	22.0308	22.0019	20.6106	20.6077	22.3247	22.3434	21.2095	21.4399	22.2118	22.3233	21.9801	22.0903	22.3364	22.248	22.0661	21.8652
APLP1_HUMAN	VEQATQAIPMER	3	16.73	0.269	0.65	0.51729	0.43	0.51729	NA	15.741	NA	17.7548	17.1695	16.7695	16.7556	NA	15.6661	17.5583	16.8917	15.6022	16.6913	16.2046	17.4151	17.6311	17.6348	16.817	16.3139	16.7247	16.1403	NA	16.4188	NA	15.511	16.4606	NA	NA	17.1244	17.1998	NA	15.887	17.7539	17.9453	16.5462	16.5671	17.6258	17.1139	NA	14.903
APLP1_HUMAN	HYQHVAAVDPEK	3	20.08	0.338	1.77	0.08439	3.13	0.08439	20.1852	19.8046	20.5463	20.7011	19.937	19.8588	20.641	20.4153	20.7094	20.4473	19.7476	19.9451	19.8212	20.0134	20.8386	20.1946	20.4653	20.5148	20.0763	20.0958	19.7204	19.8273	20.1333	19.9211	19.6265	19.6538	19.2103	19.3356	20.0256	20.1042	19.2832	19.5182	20.4483	20.3578	20.2923	20.3829	21.0042	20.1994	19.6343	19.5108
APLP1_HUMAN	HYQHVAAVDPEK	2	19.29	0.203	1.02	0.31324	1.04	0.31324	19.4694	19.0864	20.3889	20.1374	18.6354	18.2966	19.7217	19.6051	19.6139	19.4698	19.4333	19.4711	19.5218	19.3994	19.4504	19.4972	19.4716	18.9927	19.2748	18.8461	19.0732	19.0973	18.7408	18.5582	19.1053	18.8064	18.9414	18.5409	19.5839	19.4984	18.7972	18.5661	19.6911	19.4953	19.8953	19.8792	19.7349	19.9638	18.9271	18.8276
APLP1_HUMAN	VIALINDQR	2	22.04	0.166	1.06	0.29467	1.13	0.29467	22.2741	22.0465	22.4869	22.366	21.9356	22.0141	21.8976	21.922	22.3407	22.2547	21.955	21.8404	22.1483	21.9562	22.2449	22.1612	22.3446	22.5536	21.8695	21.8123	22.1682	22.2621	21.64	21.7439	21.9549	22.0471	20.9158	20.7524	22.2943	22.1745	21.5998	21.4717	22.4888	22.3257	22.2226	22.2012	22.3904	22.3292	22.0883	22.0272
APLP1_HUMAN	Q(-17.03)MYPELQIAR	2	20.58	0.205	1.15	0.25743	1.32	0.25743	20.9826	21.0834	20.9082	20.9515	20.5538	20.3489	20.3234	20.5773	20.7558	20.7359	20.2828	20.1789	20.6429	20.6307	20.7814	20.9742	21.1088	20.8734	20.4342	20.5756	20.8773	20.857	20.315	20.5808	20.7825	20.7582	18.9259	19.145	20.7023	20.7364	20.0052	20.0123	21.0188	21.0431	20.4409	20.3968	20.5097	20.8297	20.7908	20.8794
APLP1_HUMAN	DELAPAGTGVSR	2	19.78	0.47	2.35	0.02352	5.53	0.02352	19.8567	20.0179	18.9744	18.9623	20.5053	20.6568	19.8706	19.7183	20.0652	20.1509	19.487	19.4106	19.9875	20.1213	20.5008	20.2989	20.8687	21.0431	19.8377	19.9687	19.6168	19.7877	20.0114	20.2046	20.0746	20.2687	18.3059	18.726	19.2943	19.4506	19.4275	19.6557	19.5913	19.6127	19.1658	19.1373	19.9369	19.4358	19.5571	19.6332
APLP1_HUMAN	QALNEHFQSILQTLEEQVSGER	3	21.86	-0.206	-0.53	0.59966	0.28	0.59966	22.1075	NA	23.1781	23.2089	21.1209	NA	NA	21.8551	22.5787	22.4576	22.3548	22.3102	22.4068	22.048	22.068	22.1238	19.5211	17.5644	21.4232	21.2579	21.3486	NA	21.2229	21.0046	21.5699	21.7514	21.4609	21.7393	22.5448	22.642	21.3995	21.3514	22.5525	22.4612	22.8521	22.7118	22.3904	22.8519	21.6787	21.7844
APLP1_HUMAN	QALNEHFQSILQTLEEQVSGER	2	15.11	0.903	1.29	0.22449	1.67	0.22449	NA	NA	16.2124	16.7	NA	NA	NA	NA	NA	NA	14.4785	NA	NA	NA	NA	NA	NA	NA	NA	NA	NA	14.3216	13.4982	NA	NA	NA	NA	NA	NA	14.8309	NA	NA	NA	14.7852	15.7893	15.3675	NA	NA	NA	NA
APLP1_HUMAN	RAALEGFLAALQADPPQAER	3	20.69	0.078	0.4	0.69279	0.16	0.69279	20.8964	21.0163	21.3789	21.4845	20.3666	20.4698	20.7809	20.8124	21.1173	21.1059	20.8928	20.7207	20.8161	20.6932	20.7067	20.9812	20.1168	19.664	20.1971	20.3058	20.8552	20.5849	20.1847	20.19	20.8747	20.6568	19.4951	19.8291	21.0704	21.1794	19.9153	19.9153	21.1414	21.0612	21.501	21.2478	21.0383	21.1389	20.5055	20.5838
APLP1_HUMAN	SGSC(+57.02)AHPHHQVVPFR	3	19.31	0.283	1.68	0.1003	2.83	0.1003	19.5619	19.1434	19.8368	19.7995	19.0028	18.7428	19.9988	19.8382	19.5437	19.5197	19.0937	19.303	19.4102	19.3735	19.7683	19.6258	19.8398	19.4664	19.2822	18.9429	19.2389	19.2355	19.2131	18.9878	19.4422	19.0834	18.591	18.6963	19.3963	19.3004	18.6273	18.6427	19.6481	19.5338	19.5867	19.6667	19.4192	19.4853	19.0035	18.6265
APLP1_HUMAN	SGSC(+57.02)AHPHHQVVPFR	2	16.68	0.118	0.4	0.68992	0.16	0.68992	17.3828	16.6744	17.8829	17.4776	15.3839	15.1306	17.4668	17.3178	16.8166	17.0514	17.1204	16.9335	17.1018	16.9822	16.6631	16.7602	16.6601	15.664	16.4772	15.8364	16.9152	16.5794	15.8026	14.9887	17.0441	16.4336	15.9685	15.9084	17.0987	17.0017	16.2033	15.7771	17.3574	17.1302	17.5912	17.5818	16.9783	17.395	16.5373	16.133
APLP1_HUMAN	HQEAQEAC(+57.02)SSQGLILHGSGMLLPC(+57.02)GSDR	3	17.73	-0.145	-0.38	0.70578	0.14	0.70578	18.674	18.209	18.9655	18.9497	16.9527	16.8848	18.0492	17.8864	17.8715	18.2249	15.131	17.4775	17.4855	17.2144	18.0101	17.6382	17.6497	16.7952	17.7958	17.5186	17.8056	17.9187	17.0415	16.8848	17.4591	17.4226	NA	NA	NA	NA	NA	NA	18.0825	18.1164	17.8791	18.2035	18.2521	18.353	18.1111	17.8623
APLP1_HUMAN	LVETHATR	2	17.62	0.166	1	0.32528	0.99	0.32528	17.2644	17.3279	18.4903	18.1995	17.3839	17.3178	17.7996	17.7927	17.8916	17.903	17.8604	17.9427	17.6868	17.6774	17.3771	17.4972	17.8909	18.0265	17.4429	17.1967	17.3311	17.783	17.2489	17.2524	17.2615	17.2858	17.2176	16.7577	18.0188	17.8913	17.371	17.2164	17.7871	17.7029	18.0238	17.9711	18.1878	18.1139	17.157	17.067
APLP1_HUMAN	FVSEALLVPEGC(+57.02)R	2	17.58	0.024	0.11	0.91504	0.01	0.91504	17.6165	17.3971	18.4679	18.3548	17.2972	17.2653	16.6903	16.6963	17.7954	17.5583	17.8238	17.6517	18.0962	17.9475	18.0686	18.3101	17.387	17.2739	17.0451	17.1004	17.7106	17.4892	16.6971	16.6489	16.852	16.8064	17.6161	17.568	18.077	18.0323	16.5012	16.2043	17.872	17.8488	18.6957	18.6106	18.2023	18.2688	17.7718	17.8963
APLP1_HUMAN	GGLQPPDSKDDTPMTLPK	3	17.75	0.354	1.27	0.2102	1.62	0.2102	17.6872	18.051	18.6848	18.8718	17.5584	17.8189	17.8242	18.2994	17.7954	17.9904	17.4678	17.3227	17.8366	17.9591	17.5917	18.0047	18.4117	18.5005	17.3625	17.3717	17.9118	17.9862	17.4416	17.6093	NA	17.2979	15.2635	16.6715	17.9342	18.1882	16.8876	16.8147	17.9375	18.4189	18.5711	18.6436	18.4233	18.2499	16.6558	17.0689
APLP1_HUMAN	FQVHTHLQVIEER	3	18.54	0.242	1.28	0.20917	1.63	0.20917	19.1499	18.9901	18.6978	18.5196	18.6282	18.9843	18.8954	18.8946	18.5977	18.7103	18.2845	18.1809	18.4984	18.5786	18.7609	18.8606	18.513	18.1045	18.6186	18.1312	18.5222	18.495	18.2745	18.2716	18.4896	18.5413	16.8456	NA	18.6575	18.4699	17.9425	17.8014	18.8407	18.8488	18.4785	18.6083	18.7695	19.0163	18.932	18.7305
APLP1_HUMAN	FQVHTHLQVIEER	2	14.55	-0.349	-0.83	0.41849	0.68	0.41849	NA	15.3725	15.3301	14.8468	14.0942	14.333	NA	14.7499	13.2725	14.3108	14.3348	NA	14.0278	NA	NA	NA	NA	NA	NA	13.9866	NA	NA	NA	NA	NA	NA	NA	NA	NA	14.3917	NA	NA	15.2152	NA	14.2514	14.7285	14.7359	15.4019	NA	NA
APLP1_HUMAN	QALN(+.98)EHFQSILQTLEEQVSGER	3	17.77	-0.653	-1.42	0.16256	2.02	0.16256	17.9992	18.051	19.0587	19.0874	14.2681	16.7834	16.0271	15.9366	18.6017	18.4097	18.4943	18.4582	18.2104	18.3359	18.322	18.2558	15.8424	13.8027	17.4342	17.4124	17.6708	18.0108	17.142	17.3562	17.7454	17.8683	17.3161	17.6881	18.4733	18.7298	17.5934	17.6315	18.6969	18.637	18.8161	18.7073	18.6204	18.9141	18.1786	18.055
APLP1_HUMAN	D(+57.02)(+14.02)DTPMTLPK	2	19.27	0.154	0.5	0.62001	0.25	0.62001	19.7068	19.7058	17.8446	19.0356	19.4387	19.4481	19.2753	19.1217	19.5751	19.6738	18.2641	18.9427	19.1999	19.3973	19.8103	19.5489	20.1381	20.3078	19.4254	19.3536	19.6479	19.6643	19.3394	19.4076	19.3102	19.1135	16.4586	17.8971	19.4293	19.3672	18.801	18.6427	18.9977	19.6561	19.9481	NA	20.2251	19.5472	19.5348	19.3769
APLP1_HUMAN	EWAMADNQSK	2	19.46	0.278	1.29	0.20587	1.65	0.20587	NA	NA	19.9849	20.3161	19.1765	19.2272	19.5166	19.4658	19.7448	19.6418	19.0004	18.9497	19.2311	19.5595	19.8936	19.8269	19.9908	19.9083	19.607	19.859	19.5388	19.6198	19.5709	19.2273	19.3264	19.345	17.4951	18.3805	19.7784	19.6614	18.8047	18.9624	19.737	20.0187	19.2509	19.3188	20.0076	19.9165	19.4451	19.1424
APLP1_HUMAN	QM(+15.99)YPELQIAR	2	17.41	0.088	0.16	0.87378	0.03	0.87378	17.2197	18.7832	NA	17.1842	17.8496	18.3348	15.8685	17.512	18.3827	18.4097	14.5874	16.9883	NA	17.9649	16.0279	16.8965	18.0788	19.1543	16.6023	17.5371	17.4767	18.518	NA	17.6945	17.2665	18.3083	NA	NA	17.7757	18.0453	15.5121	NA	17.0914	18.0359	17.3085	17.6984	16.3271	17.0275	16.4027	17.9619
APLP1_HUMAN	C(+57.02)LRDPQR	2	14.97	0.131	0.69	0.49429	0.48	0.49429	14.637	14.5107	15.9363	NA	14.5025	14.5757	14.9842	15.0558	15.308	15.4943	15.0316	15.307	15.0883	15.226	15.0474	14.9476	15.0454	15.3591	14.7289	14.5859	14.6319	15.1497	14.8201	14.9496	14.387	14.5861	14.3748	14.1601	15.421	15.4858	14.4716	14.466	15.2631	15.2793	15.7423	15.2958	15.5663	15.4976	14.5552	14.3575
APLP1_HUMAN	AALE(+21.98)GFLAALQADPPQAER	3	16.89	-0.464	-1.15	0.25929	1.31	0.25929	18.9926	18.322	16.6978	NA	16.5645	16.6197	17.075	16.906	17.0489	17.6685	16.5203	15.3213	16.6317	16.0646	15.6656	16.417	16.6776	15.7571	16.2497	15.6	18.1034	17.0726	15.3436	15.2684	17.5665	17.6153	NA	NA	16.3875	16.9749	NA	NA	17.9424	17.4114	16.8047	16.6713	16.861	17.5456	18.5792	18.065
APLP1_HUMAN	VIALIN(+.98)DQR	2	19.83	0.138	0.82	0.41627	0.67	0.41627	19.9725	19.7832	20.095	20.4625	19.5112	19.6243	19.5611	19.5722	20.1799	20.176	19.7597	19.7606	19.9552	20.0548	20.0347	19.9316	20.1142	20.3051	19.5149	19.5394	19.9203	20.0488	19.2164	19.3931	19.8301	19.7446	18.7977	18.726	20.1765	20.1647	19.2151	19.2338	20.3314	20.2776	20.2226	19.984	20.3877	20.1593	19.6699	19.6466
APLP1_HUMAN	LVE(+21.98)THATR	2	14.29	-0.202	-0.5	0.62188	0.25	0.62188	15.742	15.585	14.3972	13.6722	13.4431	13.2018	14.7009	14.5809	14.209	14.4021	14.925	13.9501	15.056	14.4041	12.8971	13.2167	14.3673	13.9155	14.1889	13.0249	15.5244	15.3679	12.5526	11.9337	15.3495	14.91	13.742	12.1164	14.7725	14.1765	14.5445	13.7018	15.2249	14.5759	14.5167	14.2695	14.2894	15.2361	15.7184	15.3897
APLP1_HUMAN	A(+57.02)ALEGFLAALQADPPQAER	3	16.21	0.222	0.62	0.54183	0.38	0.54183	15.3603	16.705	16.5816	17.0288	15.6809	15.6684	16.365	16.4239	16.68	16.5796	17.3568	16.7017	16.922	16.5595	16.5444	16.3145	16.5372	16.2212	14.2053	NA	NA	14.9342	15.0504	14.6898	15.9842	16.111	14.2493	15.1601	16.4015	16.1983	15.712	15.7987	17.5436	16.8376	17.6175	17.2255	17.2167	17.2112	15.3828	16.1778
APLP1_HUMAN	A(+57.02)ALEGFLAALQADPPQAER	2	14.35	-0.61	-1.11	0.29933	1.22	0.29933	NA	NA	NA	NA	NA	NA	NA	NA	NA	NA	NA	NA	14.3946	13.8925	13.9758	NA	NA	14.1336	NA	NA	NA	NA	NA	NA	NA	NA	NA	NA	NA	NA	NA	NA	NA	NA	14.3922	14.8464	14.7857	NA	NA	NA
APLP1_HUMAN	DDTPM(+15.99)TLPK	2	16.09	0.275	0.9	0.3748	0.81	0.3748	15.8691	16.1545	16.5343	16.0491	16.6122	16.8377	15.6275	15.8814	16.9245	16.915	15.1782	15.8172	15.827	16.1789	15.768	15.5447	16.8162	17.4376	15.9283	15.8542	16.0838	16.6909	15.7671	16.21	15.561	16.2661	13.9029	NA	16.4155	16.4858	14.9824	14.9045	16.2911	16.5406	15.9567	16.3217	17.0711	16.1189	15.6295	16.6585
APLP1_HUMAN	GSTEQDAASPEK	2	14.6	0.544	1.98	0.05492	3.91	0.05492	13.2737	13.872	15.6274	15.6404	14.7357	14.6382	14.8132	14.6831	15.4006	15.2629	14.5385	15.2513	14.5214	14.7329	15.2497	14.7987	15.0181	15.512	14.4738	14.6	13.5199	13.968	14.5709	14.5608	13.2336	13.2469	13.9458	14.0137	14.8769	15.0315	14.0886	14.2084	14.8344	14.9181	14.9649	15.1697	15.7597	14.9356	12.7666	NA
APLP1_HUMAN	GGLQ(+.98)PPDSK	2	19.77	0.883	1.37	0.18024	1.88	0.18024	19.8785	NA	20.4729	NA	21.1209	20.8928	21.0582	20.4575	20.1524	NA	NA	20.3102	20.9395	20.4766	20.5271	19.6852	20.0312	20.0628	18.7578	18.9113	15.7926	19.0269	20.0114	20.0902	20.0358	19.6509	NA	NA	19.6098	16.0742	20.5342	19.7896	19.2838	19.7512	20.1791	NA	20.9549	NA	NA	18.328
APLP1_HUMAN	VE(+21.98)QATQAIPMER	2	16.18	-0.833	-1.57	0.12604	2.46	0.12604	19.2589	18.1656	14.9551	NA	15.2917	15.0316	16.1584	15.7857	15.3199	15.7722	15.4183	14.0219	16.7601	15.4578	14.6063	15.4153	16.6	15.2716	15.7821	14.992	18.0578	16.973	NA	NA	17.3127	16.9525	NA	NA	16.4293	16.3672	15.8507	15.3058	16.72	16.3932	NA	15.1089	15.1562	16.6649	18.7161	18.0246
APLP1_HUMAN	Q(+.98)ALNEHFQSILQTLEEQVSGER	3	16.18	0.498	1.03	0.3098	1.06	0.3098	16.1039	15.6682	17.1447	17.5073	NA	NA	NA	NA	16.7477	16.6385	16.6826	16.8172	16.3891	16.3215	16.5026	16.6096	NA	NA	15.3898	15.3635	15.8685	15.8241	NA	14.8681	15.7261	15.5209	15.2378	15.833	16.8236	17.2823	NA	15.2637	13.2409	16.5679	17.0817	16.8593	16.8112	17.0364	16.0457	15.9894
APLP1_HUMAN	C(+58.01)LPGEFVSEALLVPEGC(+57.02)R	3	15.13	-0.307	-0.75	0.45652	0.57	0.45652	13.5472	14.7171	16.7484	16.6386	13.403	14.2807	14.1909	14.3612	15.5224	15.6313	15.3734	14.972	14.9195	15.3695	15.0894	15.6325	15.1072	14.3557	14.1553	14.7343	15.3887	14.6054	NA	NA	14.774	15.232	NA	NA	16.0495	15.6642	NA	13.934	16.3156	16.1997	15.9973	15.6135	15.3689	16.6418	13.7453	NA
APLP1_HUMAN	Q(-17.03)ALN(+.98)EHFQSILQTLEEQVSGER	3	15.98	-0.175	-0.36	0.71918	0.13	0.71918	NA	NA	17.414	17.5698	NA	NA	NA	NA	15.9955	16.3035	16.1113	15.7234	15.3649	15.7863	14.1877	15.8965	NA	NA	15.0858	15.3085	NA	NA	NA	NA	NA	NA	14.8475	14.5751	16.4832	16.6753	NA	NA	16.9906	16.9863	16.0369	16.2255	15.6365	16.8169	15.7805	15.7967
APLP1_HUMAN	HYQHVAAVD(+21.98)PEK	2	15.23	0.09	0.13	0.89923	0.02	0.89923	17.9453	16.9852	13.7714	NA	NA	NA	15.9972	15.3659	NA	NA	15.0508	NA	15.6503	NA	NA	NA	NA	NA	14.3532	12.9451	16.4202	14.544	NA	NA	16.5637	15.6008	NA	NA	14.3415	13.9084	14.8848	NA	15.8386	14.6338	14.1202	13.8004	13.5812	15.233	17.1554	16.7847
APLP1_HUMAN	VEQATQAIPM(+15.99)ER	2	17.01	0.151	0.25	0.80309	0.06	0.80309	14.9203	18.3318	16.663	16.7753	17.3526	17.8719	17.1928	18.1834	17.3	17.6756	16.2845	16.6908	16.1914	17.7665	16.0894	16.1437	18.4548	19.3485	15.9007	16.8572	16.2443	18.2561	16.0325	18.2636	NA	18.232	NA	16.556	17.0638	18.1124	15.1031	16.1233	16.7761	17.1663	16.5644	16.725	16.6857	16.469	15.9601	18.065
APLP1_HUMAN	H(+57.02)YQHVAAVDPEK	3	14.32	0.312	0.72	0.47603	0.52	0.47603	NA	12.3525	14.0763	14.3994	13.9195	NA	15.1719	14.8137	15.2047	14.5259	13.768	14.5738	14.1462	14.9684	15.8592	NA	14.0898	NA	NA	NA	NA	12.9918	14.2995	NA	13.4402	NA	NA	NA	13.7418	13.9531	13.8099	14.317	14.7382	14.3748	15	15.1409	16.1382	14.9767	12.1496	NA
APLP1_HUMAN	GSTE(+21.98)QDAASPEK	2	11.8	-0.18	-0.57	0.5755	0.32	0.5755	NA	NA	12.2296	NA	10.5533	NA	12.1495	11.7102	11.5684	12.0033	12.0103	11.4481	12.4005	11.7009	11.2031	10.9873	11.8773	NA	11.799	NA	12.2334	11.8627	NA	NA	11.7946	NA	10.9044	NA	12.1692	11.6311	11.5961	10.66	12.8165	11.9931	12.0101	11.8374	12.5144	12.7109	NA	NA
APLP1_HUMAN	CM(sub L)PT(sub G)EFVSEALLVPEGC(+57.02)R	2	14.87	-0.889	-2.01	0.05524	4.02	0.05524	16.2971	15.3416	15.6613	NA	NA	NA	14.0729	NA	14.3159	14.1171	NA	NA	14.3268	13.2081	NA	13.3304	13.4239	NA	14.0588	NA	15.822	15.2952	NA	NA	15.2031	15.2444	NA	NA	NA	14.8546	14.3629	NA	15.7472	15.6719	13.8863	13.9159	15.3324	15.5205	17.0565	15.743
APLP1_HUMAN	HYQHVAAVDPEK(+57.02)	2	13.57	0.124	0.27	0.78986	0.07	0.78986	NA	NA	13.8601	NA	NA	NA	14.3617	NA	13.1246	13.4021	13.4785	NA	13.4238	NA	13.9758	12.5265	NA	NA	NA	NA	NA	NA	NA	NA	NA	NA	12.3727	NA	NA	NA	12.9918	NA	13.6302	13.3118	14.1779	13.7937	14.3217	14.3082	NA	NA
APLP1_HUMAN	Q(-17.03)M(+15.99)YPELQIAR	2	16.83	0.182	0.26	0.80015	0.07	0.80015	16.8428	17.5534	NA	NA	16.9223	17.449	NA	15.4708	NA	17.0729	NA	NA	15.2062	17.4562	NA	16.1811	17.6878	18.6979	NA	NA	NA	17.6746	NA	16.21	15.4235	17.0103	NA	NA	NA	NA	NA	NA	NA	16.0743	NA	NA	NA	NA	NA	17.1593
APLP1_HUMAN	C(+57.02)(+57.02)LPGEFVSEALLVPEGC(+57.02)R	3	14.73	-0.623	-1.39	0.18275	1.94	0.18275	NA	14.4684	NA	NA	NA	13.8578	NA	14.9587	NA	14.9456	14.2709	14.0903	13.8779	NA	NA	14.6607	NA	14.386	NA	NA	13.5606	NA	NA	NA	NA	14.9411	NA	NA	NA	NA	NA	NA	15.9424	15.2118	NA	NA	15.4861	16.2499	NA	NA
APLP1_HUMAN	A(+43.01)ALEGFLAALQADPPQAER	3	13.61	-1.651	-1.49	0.19221	2.22	0.19221	NA	NA	12.1674	NA	NA	NA	NA	NA	NA	NA	NA	NA	NA	NA	NA	NA	NA	NA	NA	NA	NA	NA	NA	NA	NA	NA	NA	NA	NA	NA	NA	NA	14.6448	14.8576	12.7534	NA	NA	NA	NA	NA
APLP1_HUMAN	QALNEY(sub H)FQSILQTLEEQVSGER	3	14.12	-0.175	-0.31	0.75866	0.1	0.75866	NA	NA	15.3345	NA	NA	NA	NA	NA	14.2593	NA	NA	13.7448	NA	NA	14.1007	NA	NA	NA	12.6334	NA	13.3121	NA	NA	NA	NA	NA	NA	NA	NA	15.1607	NA	NA	NA	NA	14.4362	14.2935	13.8948	NA	NA	NA
APLP1_HUMAN	HY(+15.99)QHVAAVDPEK	3	12.42	NA	NA	NA	NA	NA	NA	NA	NA	NA	11.2902	12.6672	NA	NA	NA	12.3718	NA	NA	NA	NA	NA	NA	11.8278	13.9676	NA	NA	NA	NA	NA	NA	NA	NA	NA	NA	NA	NA	NA	NA	NA	NA	NA	NA	NA	NA	NA	NA
APLP1_HUMAN	EWAMAD(+21.98)NQSK	2	15.6	0.964	1.01	0.33863	1.02	0.33863	16.0588	15.741	NA	NA	NA	NA	16.6078	NA	NA	NA	NA	NA	NA	NA	NA	NA	NA	NA	NA	NA	15.7474	13.8352	NA	NA	15.2031	NA	NA	NA	NA	NA	NA	NA	NA	NA	NA	NA	NA	NA	16.0312	15.5631
APLP2_HUMAN	EMIFNAER	2	19.58	0.181	1.28	0.20805	1.64	0.20805	19.8857	19.4176	19.7359	19.7485	19.8402	19.8489	19.4919	19.4905	19.6239	19.5098	19.4041	19.4255	19.6812	19.7498	19.752	19.5489	19.9219	19.9511	19.607	19.7101	19.7131	19.742	19.7247	19.6975	19.6965	19.4599	18.7278	18.8414	19.6038	19.7163	18.9857	18.9261	19.859	19.7777	19.7343	19.6781	19.6131	19.6065	19.4417	19.1705
APLP2_HUMAN	GSGVGEQDGGLIGAEEK	2	17.55	0.679	3.02	0.00434	9.11	0.00434	17.6673	18.0629	17.7106	18.0525	18.0139	18.1543	18.1497	17.7661	17.9942	18.1098	16.9942	17.5028	17.6868	17.9533	17.9439	17.977	17.8783	18.0131	17.9566	18.1433	17.2252	17.176	17.68	17.1143	17.7212	17.8883	15.6693	16.1522	15.891	16.2137	16.7618	17.1758	17.8512	18.0696	17.7502	17.9373	17.7727	17.4755	17.3856	17.2408
APLP2_HUMAN	VSIDNWC(+57.02)R	2	17.9	0.278	1.19	0.23975	1.42	0.23975	18.7702	18.4083	17.7608	18.175	18.4592	18.2869	17.8661	18.1631	18.2696	18.2201	17.5145	17.4452	17.3113	17.3537	17.9282	18.0847	17.5404	18.079	18.3252	18.5778	NA	17.5574	NA	17.8618	18.3699	18.3737	16.6326	16.1569	17.7972	17.7351	17.7324	17.6464	17.8874	17.7393	18.5045	18.3275	17.9061	17.7698	18.3495	17.1943
APLP2_HUMAN	EM(+15.99)IFNAER	2	15.84	0.213	0.72	0.47301	0.52	0.47301	15.553	16.4101	15.3345	15.7255	16.852	17.215	15.7859	15.4442	16.5462	16.8163	15.1926	15.5666	15.3611	16.3069	15.4271	15.4544	16.0135	16.7179	15.4254	15.6348	16.0282	16.5373	15.7743	15.7319	15.6613	16.2257	NA	NA	16.0495	16.2543	14.3467	15.4215	15.6734	16.1173	15.8169	15.902	16.1281	15.7687	14.5654	15.063
APLP2_HUMAN	VGGLEEERESVGPLR	3	16.19	0.171	0.67	0.50665	0.45	0.50665	15.9698	16.2111	15.9377	16.6652	15.9734	16.5499	16.5936	16.7481	16.8305	16.6543	16.3759	15.7928	16.6112	16.4774	16.1682	15.9316	16.1951	16.1929	15.1166	16.1565	15.5553	16.3755	16.1364	16.4191	NA	16.5311	15.665	15.0415	16.0406	15.9009	NA	15.2324	16.4976	16.4455	16.5462	16.5273	16.273	16.5078	NA	NA
APLP2_HUMAN	FIYGGC(+57.02)GGNR	2	16.1	0.302	1.36	0.18229	1.84	0.18229	15.8921	16.4613	16.2243	16.4162	16.4608	16.5071	16.2374	16.4531	16.3376	16.6181	15.2899	15.7342	15.9697	16.1197	16.3443	16.4104	16.1328	15.9441	16.2317	16.4003	15.5199	15.857	15.3958	15.7273	17.5528	17.5158	NA	14.7825	15.9127	15.8408	15.3629	NA	16.2834	16.0648	16.3717	15.8334	16.0973	15.8893	15.9172	15.6506
APLP2_HUMAN	AVC(+57.02)SQEAMTGPC(+57.02)R	2	15.86	0.484	2.36	0.02419	5.55	0.02419	NA	16.0099	16.3278	16.437	16.2807	16.1564	15.7505	15.6755	16.2154	16.2268	15.2462	15.8293	15.7312	15.4412	16.3268	16.0638	16.0499	16.0738	16.5091	16.6175	NA	15.7867	15.6235	15.5556	NA	15.5713	NA	14.3328	15.573	15.8067	15.5621	15.1634	15.8924	16.2459	15.7816	16.054	15.861	15.4237	NA	NA
APLP2_HUMAN	EMIFN(+.98)AER	2	15.87	0.128	0.61	0.54737	0.37	0.54737	NA	15.6494	15.9637	16.178	16.0705	16.1262	15.1642	15.9743	NA	15.6428	15.4523	15.6045	16.2698	16.3695	15.8143	15.906	16.0042	16.0635	15.8855	15.8572	15.7777	15.917	15.9745	NA	15.9554	16.1447	NA	14.3879	16.3268	15.9928	NA	15.0192	16.5756	16.132	15.9007	15.9297	16.0658	15.8045	NA	15.5173
APLP2_HUMAN	HYQHVLAVDPEK	3	15.08	0.816	2.49	0.01728	6.21	0.01728	16.0176	15.741	16.2243	16.285	14.4378	15.1218	16.139	15.4796	16.0465	15.6826	15.2041	14.9901	13.4381	13.9591	16.6246	15.9012	15.0181	14.381	16.1209	16.0829	NA	NA	14.0854	13.7959	NA	14.2444	14.2663	13.9046	14.724	14.2379	13.8791	14.7302	15.0574	15.1302	15.8424	16.0257	NA	15.3053	14.5854	14.0209
APLP2_HUMAN	Q(-17.03)QLVETHLAR	2	15.58	0.591	2.17	0.03714	4.73	0.03714	15.6905	16.3686	16.1881	16.2502	15.8693	15.4698	NA	15.7426	15.9451	16.166	NA	NA	15.4734	14.5348	15.749	15.7808	15.5308	16.2212	16.1057	16.2581	NA	14.6477	NA	15.0492	15.1091	15.0303	NA	NA	14.3238	15.1512	15.1506	15.8409	15.079	15.4645	16.0106	15.902	NA	15.6603	15.3064	NA
APLP2_HUMAN	KGSGVGEQDGGLIGAEEK	3	14.74	0.79	2.37	0.0243	5.62	0.0243	15.2754	15.4613	13.9551	15.4916	14.9916	15.6135	15.3549	15.462	14.9426	14.8034	NA	NA	NA	14.0581	15.3786	15.4252	14.9523	15.2984	14.8281	15.513	13.8755	13.1533	14.2489	14.1284	14.0418	13.8799	NA	NA	NA	NA	NA	NA	NA	15.3687	14.9866	14.6116	14.3394	13.9951	NA	14.0044
APLP2_HUMAN	KGSGVGEQDGGLIGAEEK	2	13.3	NA	NA	NA	NA	NA	NA	NA	NA	13.6005	NA	NA	13.4208	NA	NA	NA	NA	NA	NA	NA	NA	NA	NA	NA	12.8855	NA	NA	NA	NA	NA	NA	NA	NA	NA	NA	NA	NA	NA	NA	NA	NA	NA	NA	NA	NA	NA
APLP2_HUMAN	C(+57.02)LVGEFVSDVLLVPEK	2	15.19	-0.098	-0.27	0.7882	0.07	0.7882	15.7917	15.4967	16.7812	16.7995	NA	15.0409	15.3717	14.6678	15.6536	16.18	15.4207	14.8977	13.846	14.0049	14.9006	14.6662	NA	12.8946	15.3606	15.0804	NA	13.9546	NA	NA	15.2848	15.3465	NA	NA	15.5172	15.4264	14.6929	14.3756	15.1143	14.9433	16.2082	16.2744	15.4079	15.5104	NA	NA
APLP2_HUMAN	EWEEAELQAK	2	15.67	0.746	2.78	0.00969	7.73	0.00969	16.6806	16.5037	14.8904	15.749	16.0917	15.864	15.6551	15.9334	NA	15.7643	NA	NA	NA	14.8479	16.2497	16.0971	16.1413	16.1785	16.4289	16.2977	NA	13.9813	15.2071	14.9732	15.9046	15.7219	NA	NA	NA	NA	15.3179	NA	15.5449	NA	NA	15.0399	15.1562	NA	15.2447	NA
APLP2_HUMAN	Q(-17.03)TLIQHFQAMVK	2	16	0.476	1.42	0.16409	2.02	0.16409	16.8428	17.29	17.0059	16.8234	15.9551	NA	16.0481	15.7426	16.0127	16.385	NA	15.3716	NA	14.7545	16.3188	16.5462	16.1497	15.512	16.9505	16.5055	15.6443	15.1731	NA	14.8765	16.2748	16.0122	NA	NA	15.3209	15.9179	14.667	NA	16.6969	16.0571	NA	16.2982	14.5663	15.9299	15.9601	16.5056
APLP2_HUMAN	MEVC(+57.02)ENHQHWHTVVK	3	14.47	0.626	1.4	0.17306	1.96	0.17306	15.4009	14.4541	15.0334	14.6652	14.451	NA	15.5735	15.0321	15.2635	14.8137	NA	NA	NA	NA	13.6375	14.8337	13.4294	NA	15.5305	14.5279	NA	13.4167	NA	NA	NA	NA	NA	NA	13.8277	12.8451	13.8904	13.6072	14.1956	14.3748	15.8153	14.9614	14.2966	13.8495	NA	NA
APLP2_HUMAN	SQVMTHLHVIEER	3	15.91	0.204	0.48	0.635	0.23	0.635	16.5238	15.3338	16.6274	16.2384	NA	NA	16.473	15.9109	15.6938	15.6457	NA	NA	14.1198	NA	16.9697	16.4285	15.9329	15.2443	16.3606	16.2977	NA	NA	14.8407	NA	16.8112	NA	NA	NA	NA	NA	NA	NA	NA	15.9619	16.0106	16.31	NA	15.2846	15.0348	NA
APLP2_HUMAN	EEVLQYC(+57.02)QEMYPELQITNVMEANQR	3	15.94	-0.307	-0.36	0.72502	0.13	0.72502	16.5673	14.887	16.3389	17.4726	NA	NA	15.5323	NA	14.858	NA	NA	NA	NA	NA	15.3252	NA	NA	NA	16.4429	15.3759	NA	NA	NA	NA	NA	NA	NA	NA	NA	NA	NA	NA	NA	15.6363	16.4616	16.3562	NA	NA	NA	NA
APLP2_HUMAN	VPYVAQEIQEEIDELLQEQR	3	16.67	0.392	0.8	0.4329	0.64	0.4329	15.5956	NA	18.9146	NA	NA	NA	15.96	NA	NA	17.0622	16.6305	16.9793	NA	NA	NA	NA	NA	NA	17.1764	16.5017	NA	NA	NA	NA	NA	NA	NA	NA	17.7037	16.7615	15.5266	NA	16.1856	16.229	16.7893	16.5172	15.7985	16.7211	16.6367	16.9957
APLP2_HUMAN	LNMHVNIQTGK	2	15.16	-0.079	-0.18	0.86323	0.03	0.86323	15.6773	15.2532	NA	14.4975	15.3491	15.0316	NA	NA	NA	NA	NA	NA	14.8884	NA	NA	NA	NA	NA	NA	NA	15.5199	NA	NA	NA	NA	NA	NA	NA	14.1745	NA	15.7556	14.9193	NA	NA	NA	14.8847	NA	NA	15.8317	15.2496
APOA1_HUMAN	Q(-17.03)GLLPVLESFK	2	23.73	-0.244	-1.01	0.32004	1.01	0.32004	23.5274	23.5521	23.2622	23.1803	23.7186	23.8319	22.8196	22.9714	23.7739	23.8298	24.6666	24.5727	24.3896	24.2927	23.9252	24.1174	22.4966	22.5005	23.2906	23.4052	24.3836	24.6135	23.5481	23.8915	24.4482	24.5121	25.1147	25.0744	23.1533	23.1042	24.7029	24.6329	23.0115	22.8172	23.4713	23.4376	23.13	23.6444	23.1341	23.1728
APOA1_HUMAN	LREQLGPVTQEFWDNLEK	3	25.01	-0.326	-1.28	0.20749	1.64	0.20749	24.4538	24.7984	24.5343	24.599	24.8834	24.7766	24.314	24.327	25.1576	25.1674	26.1812	26.024	25.5106	25.4367	25.1034	25.2607	23.5322	22.8836	24.9691	24.9843	25.5936	25.4363	25.2604	25.1081	25.5158	25.1532	26.5874	26.7849	24.5288	24.596	25.8505	25.8452	24.5312	24.3529	25.0761	24.9421	24.5529	24.603	24.4902	24.6164
APOA1_HUMAN	LREQLGPVTQEFWDNLEK	2	15.22	NA	NA	NA	NA	NA	NA	NA	NA	NA	NA	17.8976	NA	NA	NA	NA	NA	12.9604	NA	NA	NA	NA	NA	14.8077	NA	NA	NA	NA	NA	NA	NA	NA	NA	NA	NA	NA	NA	NA	NA	NA	NA	NA	NA	NA	NA	NA
APOA1_HUMAN	EQLGPVTQEFWDNLEK	2	23.9	-0.201	-0.84	0.40602	0.7	0.40602	24	23.7209	23.384	23.3694	23.6467	23.4868	23.0918	23.0768	24.1402	24.0829	24.8162	24.9558	24.4599	24.3423	24.1251	24.0609	22.6105	22.4884	24.0604	24.0053	24.5811	24.6051	23.9802	24.0515	24.4131	24.2948	25.3089	25.4427	23.0593	23.065	24.9164	24.7456	23.1679	23.1845	23.5867	23.6187	23.4614	23.471	23.4502	23.5357
APOA1_HUMAN	EQLGPVTQEFWDNLEK	3	21.44	-0.117	-0.26	0.7927	0.07	0.7927	20.3909	21.6038	20.7721	20.5061	22.0209	22.3652	20.9156	20.3555	20.3589	21.5941	23.1641	22.1838	22.2279	21.4302	21.8936	22.3073	21.4226	19.5981	21.5395	20.9822	22.5368	21.2663	21.8403	20.8272	22.2898	21.5141	22.095	22.4326	20.997	21.0623	22.2269	21.5182	21.7012	21.3675	21.9351	20.5659	20.649	21.6606	20.0561	21.4261
APOA1_HUMAN	DLATVYVDVLK	2	24.25	-0.101	-0.46	0.64504	0.22	0.64504	23.9496	24.1458	23.6288	23.6169	24.2936	24.1905	23.5335	23.4986	24.4463	24.4917	25.0726	24.8326	24.801	24.6767	24.5615	24.6209	23.5913	23.3485	24.3841	24.3375	24.9877	24.6383	24.4691	24.3265	24.5048	24.3746	25.6874	25.8437	23.6898	23.5729	24.8336	24.8553	23.6627	23.4589	23.6611	23.5888	23.812	23.7409	24.1395	24.1871
APOA1_HUMAN	LLDNWDSVTSTFSK	2	25.35	-0.122	-0.59	0.55843	0.35	0.55843	25.2672	25.1336	24.7042	24.7589	25.4233	25.2449	24.5961	24.7084	25.396	25.4376	26.0786	26.1021	25.7625	25.7041	25.5347	25.5696	24.8889	24.761	25.3483	25.3539	25.9557	25.9136	25.4253	25.402	25.8531	25.5954	26.6625	26.7849	24.5781	24.7062	26.2069	26.0457	24.658	24.5944	25.1055	25.0309	24.8389	24.8432	25.1195	24.8865
APOA1_HUMAN	LLDNWDSVTSTFSK	3	18.85	0.428	0.64	0.52311	0.42	0.52311	17.6539	18.9963	NA	18.5365	19.6246	20.1702	18.3105	18.8318	17.5563	20.5078	20.7104	18.7633	18.7493	18.9678	19.2009	20.3321	19.2253	19.0131	18.2074	NA	20.653	17.9697	18.9254	15.8299	19.0959	17.9178	18.0103	19.9018	18.6952	18.6359	17.7785	18.1758	19.4604	19.9032	19.9307	18.5399	18.1902	19.1306	17.4139	NA
APOA1_HUMAN	VEPLRAELQEGAR	3	22.84	-0.012	-0.06	0.9554	0	0.9554	22.0287	22.255	22.2403	22.2351	23.1559	23.2851	22.6083	22.3117	22.9094	23.0629	23.3668	23.2899	23.1969	23.2095	22.917	22.7574	22.982	22.8557	22.9444	22.9738	23.4695	23.2233	23.3315	22.9684	23.3153	23.2877	23.817	23.9934	22.2658	22.2085	23.1136	23.6676	21.9715	22.0125	22.6278	22.6201	22.5647	22.182	22.2342	21.9484
APOA1_HUMAN	VEPLRAELQEGAR	2	21.91	-0.14	-0.67	0.50635	0.45	0.50635	21.5071	21.4428	21.6691	21.5633	21.9208	21.8003	21.5883	21.3193	21.7649	22.1059	22.4815	22.5281	22.4709	22.2782	21.6074	21.7553	21.7336	21.3618	21.9934	21.8636	22.6657	22.3647	21.9827	21.6171	22.4459	22.4898	23.351	23.1878	21.3634	21.4866	22.5481	22.6044	20.9594	20.9557	21.8704	21.8618	21.3198	21.5331	21.5571	21.3968
APOA1_HUMAN	VQPYLDDFQK	2	25.05	-0.038	-0.18	0.85471	0.03	0.85471	24.8174	24.895	24.1391	24.1995	25.2648	25.2449	24.3802	24.5053	25.1576	25.1713	25.5962	25.6543	25.3193	25.4137	25.2554	25.2463	24.9466	25.0754	25.1126	25.27	25.6862	25.7676	25.3428	25.4791	25.4654	25.4237	26.2405	26.253	24.2354	24.1733	25.7337	25.7238	24.1481	24.2117	24.475	24.4871	24.5995	24.4812	24.7376	24.7577
APOA1_HUMAN	THLAPYSDELR	2	23.42	-0.28	-1.08	0.2852	1.17	0.2852	23.2324	23.1441	22.8918	22.8342	23.6196	23.4217	21.8867	21.6336	23.4744	23.6623	24.3518	24.226	24.112	23.9526	23.6638	23.8191	22.7894	22.4453	23.3841	23.1493	24.3347	24.1331	23.8536	23.3572	24.1548	24.0527	24.9429	24.6284	22.9287	22.8682	24.4072	24.3698	22.4591	22.3819	23.2526	23.2875	23.0816	23.2263	22.8759	22.7068
APOA1_HUMAN	QGLLPVLESFK	2	24.92	-0.142	-0.65	0.51651	0.43	0.51651	24.7078	24.7872	24.3545	24.4027	25.1193	25.2291	24.1415	24.0677	25.036	25.1674	25.6907	25.6499	25.4181	25.3353	25.0627	25.0935	24.3288	24.0693	24.6717	24.6611	25.6705	25.5669	25.2604	25.2214	25.4131	25.2531	26.1906	26.3963	24.441	24.4667	25.6841	25.5882	24.1481	24.0923	24.7255	24.4911	24.3904	24.4295	24.1262	24.2838
APOA1_HUMAN	DSGRDYVSQFEGSALGK	3	23.16	-0.018	-0.09	0.92875	0.01	0.92875	22.777	22.7395	22.3451	22.4798	23.3497	23.336	22.6061	22.8419	23.2317	23.1791	23.7942	23.568	23.4736	23.3903	23.0695	23.0526	23.4758	23.4884	23.3483	23.4803	23.6386	23.6739	23.2988	23.5492	23.3699	23.3901	24.4219	24.4629	22.3835	22.2603	23.8222	23.7884	22.3978	22.3006	22.875	22.8315	22.6666	22.615	22.8502	22.7882
APOA1_HUMAN	DSGRDYVSQFEGSALGK	2	21.18	-0.208	-0.88	0.38157	0.78	0.38157	21.0287	20.7742	20.9266	20.5721	20.9385	20.5773	20.552	20.6151	20.9438	21.2007	21.9577	21.8711	21.6764	21.3983	20.8316	21.0156	21.0397	20.7372	21.5943	21.2786	21.6721	21.7457	20.9827	21.141	21.4366	21.4815	23.0134	22.7024	20.4964	20.514	22.1848	21.8196	20.322	20.2251	21.2154	21.213	20.361	20.9926	21.2588	20.9212
APOA1_HUMAN	WQEEMELYR	2	22.31	-0.256	-1.01	0.31756	1.02	0.31756	22.0287	21.8028	21.8942	21.802	22.0617	21.7917	21.4172	21.6026	22.5579	22.5468	23.1526	23.0016	22.8268	22.8426	22.5206	22.7512	21.0255	20.6292	22.6821	22.7517	23.0784	23.0882	22.6613	22.8834	22.684	22.6487	23.8468	24.0141	21.5992	21.4945	23.2269	23.2186	21.5525	21.4971	21.8975	21.8989	21.8548	21.8675	21.932	21.8652
APOA1_HUMAN	ETEGLRQEMSK	2	21.37	-0.033	-0.15	0.87958	0.02	0.87958	20.8946	20.7209	20.7095	20.7485	21.3579	21.2067	20.872	20.5385	21.5341	21.4473	21.7838	22.1111	21.7184	21.8465	21.7219	21.7512	21.4117	21.186	21.7429	21.6729	21.8272	22.0566	21.7408	21.6707	21.6362	21.645	22.7399	22.881	20.6219	20.6614	21.8849	22.0997	20.5322	20.5492	21.0156	21.0644	20.7265	20.7909	20.7773	20.7211
APOA1_HUMAN	VSFLSALEEYTK	2	25.49	-0.294	-1.21	0.2334	1.46	0.2334	25.1603	25.2517	25.0315	25.086	25.462	25.4217	24.6614	24.6864	25.6778	25.8223	26.4513	26.378	26.038	25.9594	25.5852	25.5783	24.2787	23.9902	25.1915	25.139	26.3812	26.204	25.8201	25.7341	25.9212	26.0492	27.0378	27.1306	24.8746	24.9262	26.4448	26.3575	24.7441	24.7134	25.4713	25.2781	24.9328	25.1324	24.6659	24.9126
APOA1_HUMAN	AKPALEDLR	2	22.93	-0.085	-0.4	0.68764	0.16	0.68764	22.5809	22.639	22.2347	22.1784	23.2472	23.1576	22.457	22.257	22.8719	23.1868	23.5356	23.4611	23.3896	23.4562	23.0754	23.1901	22.6937	22.5124	22.925	22.7443	23.7798	23.6185	23.356	23.0399	23.4574	23.4857	23.9116	24.0939	22.4163	22.339	23.6393	23.6903	21.9132	21.9589	22.6278	22.6068	22.3637	22.5468	22.3981	22.2568
APOA1_HUMAN	LEALKEN(+.98)GGAR	2	21.52	-0.108	-0.44	0.6633	0.19	0.6633	20.9384	20.9666	20.9128	20.887	21.8604	21.5892	21.1461	20.8967	21.8183	21.7443	22.0937	22.4118	21.959	22.1849	21.7105	21.632	21.1355	20.7372	21.2967	21.3523	22.095	22.2999	22.0067	21.8605	21.9418	21.8182	23.065	23.151	20.9196	20.9522	22.3368	22.4664	20.4222	20.6159	21.2154	21.3968	21.2131	20.8169	20.4956	20.3486
APOA1_HUMAN	LSPLGEEMR	2	24.28	-0.125	-0.55	0.58795	0.3	0.58795	24.1171	23.9835	23.2531	23.3945	24.5058	24.5668	23.4981	23.3155	24.4393	24.291	24.8593	24.9048	24.6466	24.603	24.6187	24.4614	23.9391	24.1366	24.377	24.3862	25.0973	25.2123	24.9056	24.9233	24.7492	24.736	25.5152	25.5551	23.5683	23.4767	25.0397	25.0213	23.2569	23.2776	23.6611	23.7048	23.8983	23.5603	23.8964	23.75
APOA1_HUMAN	DLATVYVDVLK(+57.02)DSGR	3	18.85	-0.285	-0.92	0.36473	0.84	0.36473	18.35	18.4631	17.8446	17.9113	19.1814	19.0375	18.5353	18.4352	19.0872	19.2535	20.4118	20.0878	19.7971	19.5363	18.9926	19.1282	17.4683	17.1929	17.6603	17.7423	19.8486	19.2424	19.2871	19.1816	19.4896	19.4192	20.4951	20.8291	18.443	18.2932	19.8084	20.0408	17.9667	17.5129	18.8899	18.5794	18.415	18.7293	17.6699	17.6795
APOA1_HUMAN	DLATVYVDVLK(+57.02)DSGR	2	16.12	-0.491	-1.12	0.27289	1.25	0.27289	15.4941	15.1322	14.3929	NA	15.2165	15.1564	14.4527	14.7353	16.2047	16.1109	17.5598	17.6908	17.1353	16.8251	15.988	16.0102	NA	NA	NA	NA	16.9067	16.9376	15.8611	16.0003	16.311	16.6249	18.3988	18.1609	NA	14.8971	17.5048	17.1233	NA	NA	15.7133	14.5963	15.0679	15.3544	NA	NA
APOA1_HUMAN	LREQLGPVTQEFWDNLEKETEGLR	3	16.94	-0.46	-1.38	0.17659	1.9	0.17659	15.637	15.6929	16.8904	16.4472	NA	16.4244	15.8033	16.227	16.8025	16.5599	17.6826	18.0497	17.7672	17.38	16.5983	16.624	NA	NA	16.8752	16.4655	17.5984	17.1789	17.1558	16.8702	17.0264	16.8723	19.3907	19.5257	16.3502	16.4078	18.229	18.1498	16.0281	16.121	17.4713	17.3041	15.7857	16.8675	16.5804	16.0749
APOA1_HUMAN	DYVSQFEGSALGK	2	24.98	0.036	0.18	0.86127	0.03	0.86127	24.8861	24.874	24.1342	24.2369	25.0784	25.1559	24.2728	24.5053	25.221	25.028	25.7414	25.5539	25.3787	25.469	25.2019	25.2535	24.9084	24.9267	25.0648	25.086	25.5079	25.5967	25.1353	25.2842	25.2703	25.2771	26.0586	26.1817	23.9809	24.0179	25.7548	25.6503	24.232	24.2185	24.5552	24.4911	24.284	24.3371	24.6842	24.7384
APOA1_HUMAN	DYVSQFEGSALGK	3	16.45	0.552	0.69	0.50124	0.48	0.50124	NA	NA	NA	NA	16.0228	17.312	NA	NA	15.0655	NA	19.1014	NA	NA	16.558	NA	17.1946	15.5372	15.7506	NA	NA	NA	NA	NA	NA	NA	NA	NA	15.7639	NA	NA	NA	NA	NA	16.4846	16.1373	NA	NA	NA	NA	NA
APOA1_HUMAN	VKDLATVYVDVLK	2	20.29	-0.183	-0.75	0.45832	0.56	0.45832	19.914	19.887	19.5581	19.5	20.3623	20.0859	19.7395	19.7661	19.9566	20.0595	21.0597	20.9961	20.986	20.6756	20.332	20.265	19.9732	19.9334	20.6186	20.3326	20.9621	20.8793	20.609	20.4362	20.6281	20.6742	22.1863	21.9048	19.5839	19.3809	21.2978	20.9383	19.4309	19.1164	20.1937	20.124	19.3115	19.5915	20.4122	19.9936
APOA1_HUMAN	VKDLATVYVDVLK	3	18.99	-0.407	-1.32	0.19387	1.74	0.19387	17.9859	18.3801	18.3139	18.2648	18.5385	18.7068	17.697	17.7298	19.0004	18.9961	19.7229	19.5762	20.1652	19.9253	18.9723	19.5299	17.682	17.9581	19.1526	19.4689	20.2808	19.8682	19.5103	19.4538	19.2898	19.4699	20.9045	21.1658	17.8999	18.2823	20.0668	19.9337	17.846	18.381	18.7562	18.339	18.1357	18.5014	19.141	18.686
APOA1_HUMAN	ATEHLSTLSEK	2	22.83	-0.007	-0.03	0.97502	0	0.97502	22.4778	22.4314	22.1213	22.0972	22.9859	22.8792	22.3527	22.3792	23.0922	22.9957	23.4157	23.6675	23.2068	23.307	23.2422	23.2288	22.5961	22.3618	22.7928	22.8241	23.3584	23.4881	23.175	23.189	23.2021	23.1467	24.2982	24.2874	22.095	22.1696	23.5173	23.6211	21.73	21.8208	22.3925	22.4642	22.3226	22.2973	21.9011	22.1199
APOA1_HUMAN	LREQLGPVTQEFW(+31.99)DNLEK	3	20.51	-0.088	-0.29	0.77078	0.09	0.77078	20.6425	20.616	17.4296	NA	20.277	20.4974	20.4472	20.5645	20.2593	20.64	20.8593	20.7802	20.6812	20.6667	21.5867	21.4626	20.5689	20.9564	20.4983	20.6412	20.6657	20.8682	20.098	20.3822	20.9287	20.9728	21.4989	21.8689	18.9842	19.264	21.0387	21.3051	19.7085	19.8065	20.1493	20.0731	20.2428	20.3042	20.9073	20.9349
APOA1_HUMAN	KWQEEMELYR	3	22.14	-0.188	-0.8	0.43028	0.63	0.43028	21.8384	21.3966	21.6189	21.578	21.9429	21.8506	21.773	21.5963	22.2301	22.1059	23.1176	22.8741	22.4627	22.3713	22.5551	22.417	21.4548	20.9564	22.3784	22.4562	22.8963	22.6739	22.609	22.4564	22.4914	22.2591	23.7556	23.6149	21.4716	21.4011	23.0068	23.0619	21.6077	21.3915	21.7468	21.6667	21.8815	21.7844	21.5729	21.3769
APOA1_HUMAN	KWQEEMELYR	2	22.52	-0.267	-0.97	0.33794	0.94	0.33794	22.5642	21.9298	22.1954	21.9173	22.3903	21.8003	22.1122	21.9519	22.3974	22.525	23.4997	23.2081	23.0855	22.7781	22.7371	22.7836	21.5472	20.9316	22.9328	22.5302	23.3407	23.0906	22.8376	22.6365	23.2266	22.6669	24.4753	24.0277	21.8314	21.7982	23.6263	23.2311	21.8752	21.6321	22.2226	22.0945	21.9691	22.3065	22.283	21.9818
APOA1_HUMAN	DLATVYVDVLK(+162.05)DSGR	3	18.51	0.049	0.21	0.83785	0.04	0.83785	17.7132	17.8187	17.5955	17.8391	18.8245	18.6922	17.5053	17.5541	18.8512	18.9474	19.6198	19.4599	19.3137	19.1342	18.8854	19.0453	18.1951	17.9581	18.8784	18.9007	19.525	18.9316	18.5343	18.3562	19.0817	18.942	18.9214	19.2948	17.4085	17.3183	18.7823	19.0963	18.0825	17.7864	18.1702	18.047	18.3728	18.53	18.195	18.3849
APOA1_HUMAN	VSFLSP(sub A)LEEYTK	2	19.42	-0.479	-1.69	0.09905	2.85	0.09905	19.0124	19.1094	18.8212	18.8352	19.2348	19.0432	18.2069	18.36	19.6438	19.6632	20.4272	20.5028	20.0267	19.8753	19.6359	19.7987	17.3709	17.6008	19.1553	19.0562	20.4118	20.5294	19.8573	19.718	20.117	20.1409	21.0548	21.1756	NA	18.8078	20.3303	20.2632	18.4808	18.5846	19.4832	19.4708	19.0947	19.2987	18.3568	18.7738
APOA1_HUMAN	PLRAELQEGAR	2	18.58	-0.01	-0.02	0.98514	0	0.98514	16.7356	18.7542	17.1634	19.0458	18.2954	19.049	18.0492	17.8102	19.3827	19.8115	18.4499	19.6935	18.1946	19.6086	18.8103	18.1206	17.928	18.979	18.2074	19.3743	18.5984	19.1861	18.6559	18.9684	18.1053	19.6713	19.2429	20.6149	17.443	18.4211	17.8945	20.0963	17.0556	18.2981	18.3947	19.0346	18.7315	17.495	17.1983	18.5645
APOA1_HUMAN	ATEHLSTLSE(+21.98)K	2	18.98	-0.344	-0.89	0.37647	0.8	0.37647	20.9435	20.5998	17.0803	16.7506	18.9341	18.9354	18.784	18.7839	18.918	18.915	19.5928	19.3048	19.9027	19.4888	17.9951	18.2419	18.4377	17.2962	18.7821	18.4273	20.9309	20.4524	18.0636	17.8299	20.6683	20.4815	20.0082	19.6033	18.0142	17.7874	19.9987	19.7047	18.3866	18.0648	18.0304	18.092	17.7662	18.4257	20.2132	20.4681
APOA1_HUMAN	LLDNWDSVTSTFSK(+57.02)LR	3	18.73	-0.34	-1.21	0.23336	1.46	0.23336	17.9992	18.2196	17.6047	17.8352	18.5538	18.5369	18.2974	18.0276	18.9277	18.8665	20.0744	19.968	19.5427	19.4807	18.7727	19.1282	17.8267	17.4009	18.0336	18.0369	19.4357	19.0108	18.9334	18.8723	19.3143	18.9468	20.5175	20.8719	17.9958	17.9613	19.5094	19.7863	18.1264	17.8763	19.0073	18.8125	18.3663	18.5825	17.867	18.133
APOA1_HUMAN	LLDNW(+31.99)DSVTSTFSK	2	20.12	0.101	0.4	0.69372	0.16	0.69372	20.3909	20.4199	18.1288	18.5122	19.8742	20.2272	NA	20.1408	20.1799	20.2838	20.2225	20.3368	20.2818	20.4867	20.9594	20.7796	20.6133	20.8678	20.3555	20.2226	20.2371	20.4479	20.0452	20.1668	20.6903	20.7168	21.1581	21.2332	18.573	18.9103	20.7898	20.7778	19.1773	19.348	19.4347	19.4838	19.7349	19.6961	20.5792	20.207
APOA1_HUMAN	Q(-17.03)GLLPVLESFK(+57.02)	2	17.9	-0.347	-1	0.32091	1.01	0.32091	17.4189	17.3895	16.5723	16.6206	17.9803	18.1109	17.0229	17.2681	17.8783	17.8034	19.4737	19.5506	19.2077	19.1873	18.2353	18.5356	16.5015	16.664	16.5223	16.6105	18.232	18.5237	17.9173	18.1647	19.0234	19.0438	19.805	19.8899	16.7594	16.6642	19.4251	19.393	16.8616	16.9453	18.0238	17.9066	17.7265	18.0141	16.4581	16.7154
APOA1_HUMAN	LREQLGPVTQEFWDN(+.98)LEK	3	18.16	-0.398	-1.34	0.18868	1.79	0.18868	17.9859	17.5817	17.4296	17.2619	18.1209	17.8323	17.293	17.2554	18.2069	18.1859	19.2658	19.4518	18.7918	18.7531	18.4114	18.6731	16.3709	16.079	18.2277	18.0304	19.0808	19.0547	18.475	18.4148	18.8884	18.6971	19.9325	20.1106	17.2925	17.2677	19.3457	19.0772	17.2819	17.4917	18.3085	18.139	17.6004	17.8272	17.7161	17.1741
APOA1_HUMAN	LLDNW(+3.99)DSVTSTFSK	2	18.54	0.005	0.01	0.98902	0	0.98902	18.7309	18.361	17.2184	16.1021	18.1814	18.1327	18.5611	19.0462	17.5563	18.3841	18.3471	18.6658	18.8195	18.8967	19.4758	19.8515	19.0898	19.3051	19.367	18.6937	18.6958	18.9144	18.8035	19.0992	19.1695	19.4397	20.3195	19.9136	16.9245	16.8128	19.4007	18.9443	16.6375	16.8376	17.3352	17.5963	18.2475	18.8651	19.4823	19.247
APOA1_HUMAN	LLDNW(+3.99)DSVTSTFSK	3	17.9	0.034	0.09	0.93136	0.01	0.93136	17.1234	17.8736	14.6943	15.1507	18.249	18.1218	17.8838	18.4905	17.2386	17.8416	18.3536	17.5822	17.8832	18.5518	19.336	19.8651	18.6228	19.0595	18.3579	18.1373	18.1691	18.2561	18.1763	18.4711	18.1605	18.7905	18.8001	19.2767	16.4565	16.3394	18.2671	18.4853	17.0646	17.3421	16.766	17.0817	16.9783	18.1994	18.1537	18.5071
APOA1_HUMAN	EQLGPVTQEFW(+3.99)DNLEK	3	18.21	0.061	0.16	0.87651	0.02	0.87651	17.7748	18.292	15.561	15.523	18.1001	18.2574	18.1351	19.0609	17.2899	18.4678	18.4826	18.5308	18.3162	18.6123	19.5564	20.2877	19.0169	19.2432	18.344	18.0172	18.6958	18.4238	18.2164	18.512	18.872	19.0747	19.4693	19.726	16.7811	16.6753	18.4537	18.8699	16.7314	17.4703	16.8123	16.9066	17.7096	18.783	18.5283	18.9349
APOA1_HUMAN	EQLGPVTQEFW(+3.99)DNLEK	2	16.96	-0.053	-0.13	0.90027	0.02	0.90027	16.6539	NA	NA	NA	15.6354	NA	16.6769	17.3777	15.3356	15.9711	16.9006	16.9147	17.1462	17.3359	17.99	18.5694	16.9133	16.9665	16.9986	16.755	16.8365	16.7503	16.1803	16.9477	17.4084	17.5286	18.7607	18.1766	NA	NA	17.8664	17.3952	14.5552	NA	NA	15.8121	15.9556	17.5885	17.5729	17.1797
APOA1_HUMAN	PYLDDFQK	2	17.74	0.06	0.12	0.90406	0.01	0.90406	17.1403	18.3021	15.7941	17.6023	17.6354	18.0547	16.4854	16.7857	18.5854	18.7873	18.0783	18.7422	17.3113	18.9178	18.1156	17.7602	16.863	18.2258	17.5597	18.6561	17.9372	18.8296	18.0709	18.3562	17.6067	18.6093	18.7227	19.8659	16.4832	16.9749	17.8876	19.1445	15.7314	17.3342	16.8645	17.2562	17.552	16.2112	17.0457	17.7179
APOA1_HUMAN	LLDNWDSVTSTFS(+162.05)KLR	3	18.81	-0.108	-0.38	0.70736	0.14	0.70736	NA	18.0148	18.2684	17.5171	18.7729	18.4868	17.4353	18.0201	19.2798	19.5197	20.2572	20.0454	19.6736	19.4207	NA	19.0156	18.0341	17.6895	18.7332	19.0304	19.5851	19.3488	18.5553	18.7806	19.4679	19.3009	19.0497	19.3702	17.4699	NA	19.2345	19.4622	18.3011	18.2776	19.2786	19.0059	19.0417	18.8525	17.9172	18.3928
APOA1_HUMAN	EQLGPVTQEFW(+31.99)DNLEK	2	19.04	0.046	0.17	0.86964	0.03	0.86964	19.6276	19.1874	17.4347	17.3684	18.4994	18.8054	19.2185	18.9587	18.9374	19.0045	19.4796	19.5522	19.1297	19.1213	20.1855	19.8018	19.3122	19.5754	19.1737	18.9636	18.9907	19.3164	18.9923	19.0947	19.532	19.557	20.3696	20.414	17.1662	17.5295	20.0116	19.9609	18.0736	18.0359	18.3769	18.2982	18.8867	18.7044	19.7189	19.3968
APOA1_HUMAN	EQLGPVTQEFW(+31.99)DNLEK	3	17.85	-0.566	-0.77	0.45752	0.6	0.45752	NA	NA	NA	NA	17.201	17.5947	17.3105	NA	NA	NA	NA	NA	NA	NA	NA	18.805	18.0227	18.1171	17.0451	NA	18.0266	18.5574	NA	NA	NA	NA	NA	NA	NA	NA	NA	NA	NA	NA	NA	NA	NA	NA	NA	NA
APOA1_HUMAN	L(+57.02)SPLGEEMR	2	18.2	-0.136	-0.42	0.6779	0.17	0.6779	17.7514	17.9003	16.0059	15.9942	18.9045	18.8719	17.5575	17.7298	18.4108	18.2907	19.2996	19.3138	19.0848	18.9851	18.8217	18.6593	17.8136	18.1045	17.4602	17.5823	18.7301	18.9402	18.8253	18.8512	18.7811	19.0167	19.7681	19.8166	16.7037	16.6753	19.6378	19.6667	17.109	16.966	17.7502	17.725	18.0417	17.8323	17.1077	17.3247
APOA1_HUMAN	V(+57.02)SFLSALEEYTK	2	19.74	-0.241	-0.73	0.47043	0.53	0.47043	19.3343	19.5998	18.1478	18.7548	20.055	20.3301	19.2819	19.1867	19.8715	20.0185	21.0937	21.0614	20.8667	20.6932	20.1294	20.1946	18.6228	18.1665	18.5149	18.5186	20.3215	20.1843	20.0284	20.2556	20.3582	20.5028	21.6381	21.726	18.3839	18.6331	21.1154	21.0827	18.6223	18.6078	19.7443	19.7228	19.4901	19.6005	18.5218	18.7243
APOA1_HUMAN	V(+57.02)KDLATVYVDVLK	3	18.24	-0.254	-0.65	0.51741	0.43	0.51741	NA	17.07	17.1256	16.7834	18.2204	18.1543	17.697	17.8275	18.4429	18.1046	19.6978	19.4189	19.3474	19.3403	18.7159	18.417	17.3834	17.405	17.4077	17.1732	19.0694	18.3805	18.8762	18.6945	18.7811	18.6509	20.6244	20.5257	17.2542	16.0087	19.6625	19.5876	17.2741	17.1118	18.2481	18.1022	NA	17.7857	NA	16.5687
APOA1_HUMAN	EHLSTLSEK	2	16.6	0.066	0.14	0.89098	0.02	0.89098	15.3354	16.6304	15.1808	16.3845	16.9871	17.4594	16.046	16.3917	17.4155	17.4555	16.7328	17.8323	16.3909	17.4726	16.8074	15.913	15.7178	16.7376	16.4687	17.2977	16.7243	17.4298	16.943	17.5582	15.9345	17.3187	17.8314	18.834	15.4619	16.0521	16.9425	18.0238	14.9046	16.032	16.2197	16.7162	16.5708	15.4128	14.3828	16.0389
APOA1_HUMAN	VQPYLD(+21.98)DFQK	2	17.67	-0.014	-0.03	0.97743	0	0.97743	20.3395	19.5415	NA	NA	18.0028	17.6041	16.6359	16.9238	16.715	17.2907	17.6145	17.6289	18.3919	17.8123	16.474	16.7471	17.4029	16.8981	17.5835	16.9839	19.8989	19.5322	16.548	16.4808	19.7242	19.143	18.1274	17.8241	15.9419	15.8447	18.8413	18.0799	16.6375	16.1192	NA	15.0596	NA	16.4019	19.9246	19.5253
APOA1_HUMAN	KWQEEM(+15.99)ELYR	3	17.39	-0.191	-0.65	0.52222	0.42	0.52222	16.0124	16.9369	15.4933	15.9801	17.8985	17.9963	16.4128	16.3031	17.6139	17.9619	17.8873	17.7763	17.6175	17.9822	17.6439	17.7005	17.6	17.0398	18.1068	17.9772	18.2183	18.1861	17.8424	17.5451	17.7693	18.2783	18.4493	18.9552	16.5854	16.4211	17.8805	18.3952	16.6616	16.709	17.069	17.0679	17.0444	16.7429	16.774	17.1593
APOA1_HUMAN	KWQEEM(+15.99)ELYR	2	17.57	-0.306	-1.14	0.26006	1.3	0.26006	16.6673	16.8924	16.2827	16.2502	17.7058	17.5757	16.5793	16.3659	17.4788	18.0073	18.0106	18.1572	18.0385	18.103	17.7371	17.9601	17.4082	16.8232	18.4166	17.9429	18.5444	18.2832	17.6412	17.2346	18.2648	18.6742	18.9997	19.1208	16.9245	16.9197	18.229	18.3273	16.9424	16.6338	17.2704	17.4602	17.0282	17.2499	17.2525	17.5173
APOA1_HUMAN	DLATVYVDVLK(+57.02)	2	17.92	-0.192	-0.61	0.54781	0.37	0.54781	17.4618	17.887	16.0999	16.437	18.025	17.9354	17.2392	17.1766	18.0549	17.9503	19.2486	19.1907	18.9629	18.9475	18.6944	18.5204	17.3528	16.9968	17.1553	17.1128	18.4476	18.0896	18.2031	18.0947	18.4824	18.4832	19.9214	20.1106	16.7918	16.3254	19.1019	19.0465	17.0001	16.9557	17.5734	17.6436	17.776	17.8169	17.1077	17.3147
APOA1_HUMAN	QLNLK(+57.02)LLDNWDSVTSTFSK	3	17.24	-0.446	-1.34	0.18738	1.8	0.18738	16.6806	16.5141	16.4953	16.2265	16.6892	16.1131	16.8423	16.7589	17.4062	17.596	18.6826	18.5308	18.2567	18.0439	17.4812	17.185	15.3159	NA	16.6147	16.4558	17.9118	17.132	17.6704	17.4503	17.511	17.5028	19.3761	19.4868	16.5094	16.3112	18.4251	18.6087	16.6375	16.5406	17.6812	17.1022	17.1025	17.1552	15.9053	16.5231
APOA1_HUMAN	LSPLGE(+21.98)EMR	2	18.37	-0.428	-1	0.32249	1	0.32249	20.4282	19.6906	NA	14.7171	18.733	18.6848	17.9012	17.6446	18.2747	18.5118	18.4559	18.3543	18.8634	18.9148	17.9229	17.6593	17.2838	17.2761	18.2477	18.0304	20.3564	20.1879	17.8678	17.8512	19.9523	19.9396	18.8242	18.553	NA	16.9009	19.4251	19.168	17.3647	17.832	16.9219	16.7853	17.2357	17.4821	19.9989	19.7616
APOA1_HUMAN	WQEEM(+15.99)ELYR	2	17.54	0.169	0.48	0.63095	0.23	0.63095	16.9806	17.3318	NA	NA	17.8371	17.8976	NA	16.4774	17.1413	17.5039	17.6826	18.2081	17.6641	18.2095	17.4595	18.2279	17.6645	17.7212	17.8557	18.3246	18.4178	18.8659	17.6014	18.3931	17.9046	18.0393	18.7456	18.9276	16.0406	15.7425	17.7556	18.3548	15.8965	16.3358	16.3717	17.0679	16.273	16.8475	17.1819	18.0143
APOA1_HUMAN	VQPYLDDFQKK	3	20.4	-0.058	-0.23	0.81577	0.05	0.81577	19.8197	19.4083	19.2303	19.5	20.7144	20.7339	20.0775	20.2791	20.4744	20.3624	21.0597	20.8435	20.7367	20.5068	20.2074	20.1946	20.9127	20.8882	20.7117	20.7836	21.1275	21.1049	20.9234	20.8539	20.7242	20.7027	21.8497	21.881	19.7094	19.7028	21.2095	21.1166	19.1414	19.3342	20.0562	20.0644	19.1204	19.8425	20.0959	20.05
APOA1_HUMAN	VQPYLDDFQKK	2	18.86	-0.162	-0.64	0.52497	0.41	0.52497	18.7702	18.5072	17.999	17.8273	18.9341	18.6473	18.455	18.5696	18.4876	18.7873	19.3838	19.3102	19.3569	18.9298	18.474	18.7796	19.0566	18.8641	19.3463	19.0401	19.794	19.7249	18.9374	18.9487	19.3542	19.1178	20.6313	20.219	18.0593	18.0876	19.9922	19.5543	17.8195	17.5813	18.5022	18.4681	17.8394	18.4918	18.9562	18.6924
APOA1_HUMAN	THLAPYSD(+21.98)ELR	2	17.95	-0.607	-0.93	0.35564	0.87	0.35564	20.3264	19.3513	16.3389	12.201	18.2862	17.9103	17.2483	16.0905	17.461	18.2861	18.963	18.2535	19.1103	18.4437	17.6631	17.83	17.1497	16.6397	17.907	17.1251	20.5053	19.4687	17.236	15.9615	20.2856	19.8169	18.6704	18.2303	16.834	16.8526	19.4275	19.0065	17.169	17.1483	17.351	17.3898	16.9613	NA	19.9172	19.2204
APOA1_HUMAN	D(+57.02)LATVYVDVLK	2	17.44	-0.038	-0.11	0.91273	0.01	0.91273	17.3395	17.1656	16.1128	15.674	17.9223	17.9354	16.8779	16.7243	17.7075	17.6108	18.8939	18.7737	18.7493	18.5127	18.1521	17.9316	16.8833	16.557	16.5725	16.3676	17.5553	17.2493	17.3604	17.1698	18.1053	17.8683	19.7681	19.7393	15.6992	15.7082	19.1494	18.8409	16.4431	16.3764	16.8718	16.8432	17.4213	17.4087	16.7913	16.8554
APOA1_HUMAN	Q(+.98)GLLPVLESFK	2	16.95	-0.285	-0.95	0.34635	0.91	0.34635	16.5709	16.6744	16.2597	16.5171	16.9871	17.1585	15.7984	15.6869	17.3	17.2535	17.9693	18.1887	17.8023	17.7598	17.2052	16.8113	15.5308	15.6079	16.484	16.5965	17.9118	17.7734	17.142	17.3726	17.3127	17.7084	18.7607	18.839	16.5224	16.1921	18.059	17.989	15.8302	15.8287	16.7816	16.8432	16.5782	16.5945	15.5348	16.2808
APOA1_HUMAN	DYVSQFEGSALGKQLN(+162.05)LK	3	18.88	0.283	1.24	0.22195	1.54	0.22195	18.5886	18.4176	NA	18.1903	18.9746	18.954	18.4152	18.2361	19.1988	19.2511	19.8074	19.8248	19.4372	19.5028	19.5632	19.5204	18.6964	18.6979	18.7508	18.7141	19.3247	19.0858	18.768	18.9387	19.3021	19.0921	18.5424	NA	NA	17.1205	19.0989	19.2114	17.9667	18.2527	NA	NA	18.9441	19.1634	18.5022	18.7179
APOA1_HUMAN	DLATVYVDVLKDSGRDYVSQFEGSALGK	3	14.83	-0.893	-0.99	0.37232	0.99	0.37232	NA	NA	NA	NA	NA	NA	NA	NA	NA	NA	NA	NA	NA	NA	NA	NA	NA	NA	14.2378	NA	NA	NA	NA	NA	NA	NA	NA	15.3216	NA	NA	14.9398	NA	NA	NA	NA	NA	NA	NA	NA	NA
APOA1_HUMAN	LSPLGEEM(-48.00)R	2	16.99	0.12	0.23	0.81623	0.05	0.81623	15.5457	16.9852	15.063	16.115	18.036	18.4698	17.1546	17.1356	18.0066	18.1098	17.5928	18.7153	17.321	18.5634	17.8017	17.2137	15.485	16.2671	15.1847	16.192	16.7184	17.5903	16.5729	17.2476	16.5555	17.5664	17.9589	19.149	15.309	15.6797	17.9492	19.0465	15.2787	16.4988	16.9839	17.5474	17.2637	16.469	14.8317	16.3445
APOA1_HUMAN	ATEHLSTLSEK(+57.02)	2	18.23	-0.052	-0.16	0.87472	0.03	0.87472	17.8749	17.7673	16.1128	17.2265	18.6989	18.6243	17.9688	17.9974	18.3685	18.2393	18.9524	19.2348	19.4125	19.1082	18.6694	18.9516	17.8656	17.7683	17.5517	17.6603	18.6657	18.4539	18.8594	18.8406	19.0959	19.1841	19.7046	19.9018	17.4015	17.374	19.184	19.5759	17.1002	17.4485	18.3871	18.4389	17.4295	17.0885	16.3392	16.6157
APOA1_HUMAN	PPQSPWDR	2	18.33	0.199	0.44	0.66014	0.2	0.66014	NA	18.3801	16.3389	18.0356	18.2677	18.764	17.5427	17.6151	18.9942	19.2699	18.2538	19.363	NA	19.3042	18.8718	18.2232	17.7733	18.6204	18.2577	19.2169	18.6809	19.1312	18.6847	18.8565	18.1695	19.1801	19.2212	20.1208	NA	17.4277	18.644	19.7642	16.3822	17.7029	16.9429	18.0748	17.5252	17.2112	17.1146	18.133
APOA1_HUMAN	TEHLSTLSEK	2	18.04	0.023	0.04	0.96634	0	0.96634	NA	18.7395	16.5629	17.8737	18.0139	18.6774	17.6565	17.8781	18.8715	18.9734	17.8604	19.2647	17.2311	18.9649	17.8909	17.0847	17.0566	18.079	17.4077	18.6561	17.609	18.825	17.9254	18.8775	16.872	18.6509	18.673	20.2379	16.3574	17.6302	17.9824	19.3342	16.179	17.7393	17.6978	18.2714	NA	17.2876	NA	18.6988
APOA1_HUMAN	EALKEN(+.98)GGAR	2	16.28	-0.016	-0.03	0.97774	0	0.97774	14.1029	15.965	14.857	16.1279	16.2733	17.186	15.7834	15.38	17.4155	17.5039	16.4378	17.6289	15.8806	17.3087	16.9799	15.726	NA	16.164	15.1971	16.8334	16.0686	17.1497	16.727	17.1917	14.9761	16.9061	17.513	18.7472	15.1547	15.8856	16.3447	17.8603	14.4652	15.6312	15.7613	16.9373	16.4861	15.0023	NA	15.0788
APOA1_HUMAN	AK(+26.02)PALEDLR	2	16.95	-0.254	-0.8	0.42648	0.65	0.42648	16.5016	16.7673	16.0999	15.7	17.4162	17.3665	16.1604	15.2322	17.0726	16.8665	17.6145	17.594	17.4594	17.5441	17.2896	16.9316	16.5179	16.6571	17.0791	16.6754	18.4651	18.3032	17.6607	17.377	17.7334	17.5158	18.2782	17.8875	16.1613	15.8952	17.7633	17.7676	15.4348	15.0781	16.4904	16.7073	16.1582	16.7857	NA	NA
APOA1_HUMAN	SPLGEEMR	2	17.26	-0.121	-0.27	0.78494	0.08	0.78494	16.0019	17.4432	16.5439	16.8312	17.3189	17.2752	16.0271	16.1273	18.0784	17.797	18.0822	18.0237	17.2414	18.0656	17.2978	16.9545	15.4982	17.2142	17.7683	17.929	17.1974	18.2832	17.8079	18.1388	16.7787	18.0747	19.3144	19.9934	15.4238	15.3727	18.1668	18.4084	NA	16.3342	NA	16.8673	16.6857	16.495	16.0493	16.9957
APOA1_HUMAN	DYVSQFEGSALGK(+57.02)QLNLK	3	17.9	-0.362	-1.07	0.29176	1.14	0.29176	16.8069	16.4827	17.8867	18.1342	17.0206	16.9002	16.7428	16.6831	18.6219	18.7274	19.5231	19.5075	18.9753	18.1239	17.4595	18.1898	17.2723	17.3485	16.5898	17.4224	17.5109	17.3424	17.3723	16.9984	17.7811	17.1874	19.4052	19.4677	17.7207	17.8229	19.0308	19.2777	18.4909	18.2858	19.0156	18.8432	18.5425	18.6534	16.3362	16.5799
APOA1_HUMAN	QLN(+162.05)LKLLDNWDSVTSTFSK	3	17.29	-0.049	-0.15	0.88262	0.02	0.88262	16.5921	16.039	17.3167	16.9076	16.8421	16.283	16.6497	16.6831	18.2015	18.171	18.7054	18.6489	18.4855	18.4968	18.0493	16.977	15.2392	NA	17.4515	16.9839	17.8773	17.5794	16.4838	16.7388	17.4664	17.2888	17.2103	17.3906	NA	NA	17.9084	18.0799	16.2834	16.4846	17.5417	17.194	17.8852	18.1306	16.8873	16.461
APOA1_HUMAN	LSPLGEEMRDR	2	17.4	-0.084	-0.31	0.76022	0.09	0.76022	17.1945	16.5981	17.4347	NA	17.733	17.601	17.4746	17.0602	17.31	17.7443	16.543	NA	17.4942	17.6049	17.097	17.4656	17.7733	17.1905	17.8426	17.7343	18.7446	18.0108	18.236	17.215	18.2815	18.2858	NA	18.1727	17.0901	16.9383	18.002	17.9594	16.3866	16.6208	16.7816	16.5963	16.5406	16.8374	17.3626	16.6847
APOA1_HUMAN	L(+57.02)REQLGPVTQEFWDNLEK	3	19.09	-0.377	-0.99	0.33015	0.97	0.33015	18.7856	18.7096	17.5581	17.9515	19.1715	19.1489	18.0852	18.5747	19.3874	19.5716	20.8649	20.7275	20.3186	20.0411	19.6375	19.8066	17.1243	16.1689	18.2074	18.2648	19.7204	19.2075	19.0746	19.1036	19.9549	19.7718	20.8988	21.4264	17.7757	18.1448	20.4299	20.5972	18.5371	18.3062	19.4951	19.124	18.8792	19.4087	17.7274	18.065
APOA1_HUMAN	Q(-17.03)K(+57.02)LHELQEK	2	16.89	0.244	1.29	0.20433	1.66	0.20433	16.872	17.0366	16.414	16.674	17.3279	16.9819	17.1546	16.9959	17.1413	16.903	16.9776	17.3716	16.7601	16.7329	17.1248	16.9431	17.34	17.5062	16.8623	17.1128	16.047	16.564	17.3242	17.2411	16.5555	16.0411	17.4211	17.544	16.2386	16.2484	17.4584	17.6685	16.8512	16.8037	16.5371	16.6713	16.8548	16.3009	16.4903	16.485
APOA1_HUMAN	T(+43.01)HLAPYSDELR	2	16.57	0.636	1.45	0.15715	2.1	0.15715	15.9091	16.5517	NA	NA	17.5599	17.6714	NA	15.3564	18.2438	18.2249	17.0508	17.3156	17.2617	17.38	15.6324	15.7313	NA	NA	NA	NA	15.189	15.4799	NA	15.0193	NA	15.2691	16.4951	16.3906	NA	NA	19.1406	19.0323	15.4431	15.184	16.3922	16.7598	16.5708	16.1503	15.9639	16.1925
APOA1_HUMAN	V(+162.05)KDLATVYVDVLK	3	16.54	0.509	1.64	0.11043	2.68	0.11043	NA	NA	15.3189	15.4554	16.5915	NA	NA	NA	17.1635	16.915	17.6515	17.4966	17.2311	17.2433	17.143	16.8606	NA	16.4254	16.9627	16.6986	16.9753	16.8018	16.3267	16.4614	16.8066	16.3893	17.4951	17.1167	NA	14.0589	17.2991	17.2559	15.9345	15.5625	15.4942	15.9066	16.4541	16.1389	16.1334	15.981
APOA1_HUMAN	VSFLSALEEYTKK	3	17.67	-0.172	-0.66	0.51469	0.43	0.51469	17.6888	17.1545	17.3662	17.1532	17.9689	18.186	17.3784	17.33	17.5395	17.7035	18.226	17.9566	18.1186	17.5206	17.3771	17.2787	17.2451	16.9665	17.8687	17.6175	18.8597	18.2424	18.4639	18.3184	18.0382	17.5788	19.3465	19.3426	17.3297	16.9197	18.2345	18.155	16.9521	16.7806	17.6262	17.3275	16.1582	16.8675	17.1214	17.4304
APOA1_HUMAN	AK(+57.02)VQPYLDDFQK	3	16.33	-0.178	-0.57	0.57501	0.32	0.57501	15.6026	15.4756	14.193	14.7769	16.1413	16.5852	15.982	16.0587	16.6106	16.5945	17.6774	17.6289	17.1462	17.1239	16.3124	16.4987	16.41	16.3291	15.5914	15.7785	16.9422	16.8112	16.6294	16.7615	16.7927	16.3378	18.096	18.2675	15.4182	15.1828	17.4772	17.8409	15.3721	15.3021	16.1613	15.9968	15.8972	15.9712	NA	15.2636
APOA1_HUMAN	VSFLSALEEY(+15.99)TK	2	17.21	-0.214	-0.3	0.76561	0.09	0.76561	14.9535	17.965	13.8662	15.0838	18.0684	19.2574	NA	16.1019	18.3395	18.4139	17.128	18.3784	17.4855	18.6774	14.2087	16.5893	17.1539	17.7858	NA	17.5734	18.5222	19.4805	15.9334	18.5386	17.7089	18.9276	17.6271	18.7913	16.9439	17.1843	17.523	18.2214	14.5957	16.256	16.8274	17.2623	NA	15.3769	NA	16.6924
APOA1_HUMAN	LLDN(+.98)WDSVTSTFSK	2	19.79	-0.184	-0.76	0.45216	0.58	0.45216	19.3808	19.7058	19.0436	19.1857	19.8022	19.7068	18.8896	18.7661	19.8665	19.9415	20.7718	20.831	20.3663	20.2576	20.0347	19.9258	19.1222	18.8566	19.7207	19.7101	20.3689	20.393	19.8887	19.8433	20.3621	20.1617	21.1909	21.4305	18.7945	18.8452	20.8359	20.6993	19.0442	18.9297	19.8498	19.6319	19.2545	19.3915	19.1368	19.518
APOA1_HUMAN	VEPLRAELQE(+21.98)GAR	2	16.2	-0.165	-0.3	0.76454	0.09	0.76454	17.9992	17.5801	NA	NA	16.3314	16.3592	16.5174	14.8137	15.4265	16.724	16.4499	16.4387	16.7883	16.7598	14.9303	14.7783	15.6243	13.582	15.9357	15.5965	18.4593	17.3294	14.4684	NA	18.1147	18.2553	NA	16.3906	14.7418	15.007	16.4471	17.2657	14.5188	15.2693	15.1966	NA	NA	15.0239	18.1453	17.3705
APOA1_HUMAN	V(+57.02)QPYLDDFQK	2	19.36	-0.01	-0.04	0.9718	0	0.9718	19.1968	19.2666	17.992	18.2443	19.9746	19.7032	18.6114	18.8614	19.4986	19.4859	20.4943	20.4139	20.1517	20.0273	19.5983	19.5223	19.1222	19.664	18.4899	18.7463	19.4796	19.7614	19.4556	19.7382	19.7604	19.9868	21.0446	20.7459	18.3334	17.8279	20.6315	20.6352	18.0825	17.9963	19.2082	19.1089	19.5387	19.0096	18.4209	18.5071
APOA1_HUMAN	AK(+27.99)VQPYLDDFQK	2	16.7	0.025	0.08	0.93543	0.01	0.93543	16.9589	16.6775	NA	NA	16.288	16.2947	17.0122	16.9334	15.8956	15.599	16.5983	16.9702	16.7601	16.8753	17.4522	17.7406	17.4615	16.9637	15.7203	16.0498	17.1019	17.1185	16.5012	16.8038	17.2748	17.2584	18.0145	17.9934	NA	NA	17.3609	17.3319	NA	15.3468	16.351	15.6211	15.2244	16.1779	16.3539	16.3012
APOA1_HUMAN	VSFLSALE(+21.98)EYTK	2	17.91	0.015	0.04	0.96916	0	0.96916	19.2083	19.624	NA	NA	18.4262	18.6166	17.5053	17.3894	17.8235	18.4224	17.8468	18.3647	17.8766	18.1342	17.2814	17.1752	16.863	16.3204	17.6677	17.2648	20.0325	19.4085	17.651	17.5052	19.1193	19.4699	18.3956	18.2266	15.8173	NA	18.2779	18.4643	17.0001	17.4189	16.766	16.4119	16.3792	16.8971	18.6522	19.05
APOA1_HUMAN	LEALKENGGAR	2	16.5	-0.028	-0.08	0.9329	0.01	0.9329	15.6302	16.1722	15.9637	17.089	16.6612	16.4244	16.5279	16.4598	16.8305	16.7775	16.2012	16.7126	16.1829	16.4495	16.2994	15.9246	16.5689	16.927	16.7821	17.0369	16.886	16.9596	16.9108	17.0306	16.3652	16.6296	17.9281	17.9065	15.6762	15.7489	16.8449	18.3908	15.2473	15.6794	17.2759	15.8253	15.8238	15.4318	15.5501	16.0709
APOA1_HUMAN	ETEGLRQEM(+15.99)SK	2	15.68	0.131	0.3	0.76723	0.09	0.76723	14.0301	16.5651	14.3801	14.0732	16.1209	16.3702	14.8082	16.3777	15.9806	16.2535	15.3191	16.3853	15.6254	16.4709	15.1266	15.5018	16.1286	17.0425	15.8492	16.3384	15.8256	16.6848	15.4143	16.2842	15.5665	16.5463	16.8828	16.9159	14.733	14.8894	16.4183	16.4354	14.0574	14.8664	15.0575	15.4249	14.9806	14.9165	NA	15.0389
APOA1_HUMAN	A(+43.01)TEHLSTLSEK	2	16.29	0.163	0.42	0.6773	0.18	0.6773	15.9203	15.776	NA	NA	17.4162	17.5868	16.4353	16.1132	17.5395	17.7308	15.8023	NA	16.5953	17.1749	16.3427	16.4956	14.7895	14.7699	15.5008	15.8184	16.6132	16.7792	16.4234	15.7772	16.1496	16.3407	NA	17.4173	14.0866	NA	17.1318	18.0633	14.9638	15.4587	NA	NA	NA	15.8775	NA	16.0185
APOA1_HUMAN	N(sub Q)P(sub G)LLPVLESFK	2	18.93	-0.342	-1.28	0.20763	1.64	0.20763	18.5619	18.6944	18.3195	18.2531	18.9859	19.0831	17.8242	17.8698	19.0188	19.1534	19.9735	19.91	19.5796	19.4726	19.271	19.0873	17.48	17.5552	18.519	18.5325	20.2389	19.9676	19.236	19.3374	19.4932	19.5695	20.5755	20.6004	18.2109	18.2566	19.5848	19.6975	18.1046	18.0063	19.0139	18.7979	18.6525	18.6933	17.8042	18.1424
APOA1_HUMAN	KWQEEM(-48.00)ELYR	3	16.64	0.317	0.55	0.58205	0.31	0.58205	NA	16.2981	14.5685	16.2265	17.0959	17.7917	16.8543	16.9141	17.3492	17.8787	17.6463	18.0794	16.6456	18.0384	17.5237	16.7073	14.6303	15.9553	NA	16.6296	15.7474	16.6011	16.377	17.0136	15.6815	17.3523	17.869	19.4962	13.6315	15.2529	17.4202	18.8888	14.72	16.0591	16.5462	17.3731	16.861	16.2376	15.085	15.3769
APOA1_HUMAN	LREQLGPVTQEFWDNLEK(+57.02)	3	18.38	-0.483	-1.17	0.24778	1.38	0.24778	17.3312	17.292	16.8601	16.9224	18.5462	18.1435	17.6428	17.8698	18.5094	18.5468	20.2137	20.1492	19.6812	19.4623	18.5341	18.83	15.8267	NA	17.0678	17.1373	18.7493	18.3805	18.3485	18.4004	19.2606	18.7905	20.4724	20.6922	17.5029	17.2896	19.8628	20.0094	17.5629	17.9913	18.8989	18.6178	18.3337	18.7778	NA	16.0185
APOA1_HUMAN	VQPYLDDFQK(+57.02)	2	19.52	-0.081	-0.29	0.77464	0.08	0.77464	19.2197	19.4405	17.8677	17.7955	19.9972	19.9135	19.1103	19.2133	19.4542	19.4799	20.4648	20.6375	20.192	20.4249	19.88	19.8727	19.6527	19.5337	18.5149	18.8424	19.8056	19.8547	19.6065	19.8749	19.9704	19.9938	21.0901	21.2095	18.1867	18.1368	20.6929	20.7947	18.6069	18.6561	19.2786	19.3333	19.2775	19.4442	18.733	18.5855
APOA1_HUMAN	LLDNWD(+21.98)SVTSTFSK	2	17.19	-0.329	-0.55	0.58744	0.3	0.58744	19.2197	19.051	14.6092	14.9457	18.23	18.1435	16.9354	16.6349	17.3589	17.7643	17.5598	17.4582	17.4056	17.4479	12.3361	16.7987	17.0588	17.005	17.344	16.7644	19.0462	18.8296	15.9992	16.7156	18.8329	18.5158	17.8874	17.562	15.303	15.8546	18.2779	17.9107	16.5501	16.7453	NA	16.213	16.0118	16.4425	18.9514	18.5144
APOA1_HUMAN	VSFLSALEEYTK(+57.02)	2	20.04	-0.342	-1.07	0.28896	1.15	0.28896	19.593	19.8222	18.829	18.5627	20.2584	20.1569	NA	19.5013	20.2069	20.3514	21.4118	21.2739	21.0012	20.9635	20.3419	20.3101	18.6964	18.5384	18.7821	18.9254	20.5608	20.5008	20.4074	20.4022	20.5901	20.9007	21.927	21.9569	18.8366	18.9636	21.381	21.4977	19.1773	19.1187	20.1643	19.8891	19.8625	19.9403	18.8515	19.0348
APOA1_HUMAN	LLDNW(+15.99)DSVTSTFSK	2	17.41	0.538	1.24	0.22194	1.54	0.22194	17.3142	17.6304	15.6183	15.6827	18.5538	18.7709	NA	17.3178	18.5813	18.4879	17.6091	18.0582	17.8298	18.7464	16.749	17.3581	17.351	18.51	17.6224	18.3032	18.6657	19.232	17.3242	18.4503	18.0865	17.9468	18.1274	18.574	15.8566	16.5598	18.1897	18.134	15.0825	15.75	16.5462	17.1089	14.7198	15.8495	16.2225	16.3147
APOA1_HUMAN	W(+57.02)QEEMELYR	2	15.93	-0.144	-0.27	0.78764	0.07	0.78764	NA	NA	NA	NA	14.9364	14.9453	NA	NA	16.0273	15.1899	17.3695	17.1412	16.8161	16.373	16.0121	16.034	NA	NA	NA	14.1779	15.7047	14.9613	15.6742	16.0785	15.9924	15.1678	18.3093	18.1609	NA	NA	16.7479	16.5995	NA	NA	15.3779	14.5454	15.4766	14.421	NA	NA
APOA1_HUMAN	LREQLGPVTQEFW(+3.99)DNLEK	3	18.81	0.202	0.33	0.73993	0.11	0.73993	18.9926	18.0629	NA	NA	NA	18.3348	18.5648	19.1425	NA	15.3536	18.6384	19.2404	18.8399	19.5557	20.2501	20.9812	19.2694	19.529	19.6715	18.8718	17.9288	18.9986	18.777	19.0117	19.0529	19.8556	20.8817	20.6004	17.0188	14.291	18.989	19.0065	NA	17.0162	NA	17.7294	18.494	19.6678	19.251	19.5433
APOA1_HUMAN	KW(+31.99)QEEM(+15.99)ELYR	3	15.29	0.175	0.4	0.69399	0.16	0.69399	13.1646	NA	NA	NA	15.0272	15.0501	14.8423	NA	NA	15.9802	14.9659	15.3382	14.9894	15.2299	16.349	16.0868	15.4445	15.8863	16.7821	15.5352	NA	14.9879	15.9398	15.4531	14.774	16.148	16.519	16.277	NA	NA	15.4678	16.0238	NA	13.6025	13.4674	14.2744	14.6508	15.1731	NA	NA
APOA1_HUMAN	KW(+31.99)QEEM(+15.99)ELYR	2	15.05	-0.262	-0.54	0.59584	0.29	0.59584	13.9944	NA	NA	NA	13.4641	14.2506	14.1053	NA	NA	15.8541	15.0122	14.9501	14.7686	NA	15.9574	16.2023	14.6303	14.5317	16.4924	14.7214	NA	15.0896	14.6432	13.6474	15.1313	16.1809	16.7781	16.1538	NA	NA	14.8275	15.7302	NA	NA	NA	NA	14.2674	NA	14.9601	NA
APOA1_HUMAN	VSFLSALEEYTK(+57.02)K	3	16.51	-0.345	-0.87	0.38692	0.77	0.38692	15.8398	15.9083	14.7115	14.8437	16.5855	16.7917	16.2555	15.7679	16.7135	16.3815	18.4439	17.9793	17.5027	17.0602	16.6246	17.0847	15.9949	15.6221	15.1035	14.8572	17.577	17.2215	16.6452	17.233	17.0244	16.9714	18.937	18.7836	15.5977	15.7446	17.6189	17.5222	15.8259	14.8839	17.2025	16.5573	15.5482	16.2786	14.6534	NA
APOA1_HUMAN	L(+43.01)LDNWDSVTSTFSK	2	15.7	-0.191	-0.45	0.65232	0.21	0.65232	15.3685	15.8817	14.4056	14.5782	15.927	15.7328	15.6247	15.6755	17.249	17.1356	16.5542	16.9883	16.6207	16.6372	15.4181	15.6607	13.7613	13.0028	14.8752	14.1779	14.9169	15.1018	NA	NA	14.5278	15.2382	16.6326	16.9801	NA	13.5009	18.2454	17.9534	15.4292	15.6719	16.3922	15.9689	15.5175	15.8394	15.6198	15.9894
APOA1_HUMAN	D(+15.99)YVSQFEGSALGK	2	16.66	0.37	0.64	0.52933	0.4	0.52933	15.822	17.1367	NA	NA	17.7729	18.4262	NA	15.5437	17.573	17.3798	15.8413	17.3647	16.6175	17.5748	NA	15.5204	17.1072	18.294	15.151	17.382	17.5444	18.2424	15.2071	17.5711	16.1165	18.0303	16.4586	17.2416	15.4885	16.0521	16.8449	17.2944	15.1247	15.0705	15.3861	16.0817	NA	15.3825	17.251	16.3379
APOA1_HUMAN	LREQLGPVTQEFW(+15.99)DNLEK	3	16.93	-0.523	-1.47	0.15167	2.15	0.15167	16.0071	16.3839	NA	14.644	17.0663	17.5336	15.6275	16.3612	17.2798	17.5275	17.0744	17.3853	16.8023	17.6914	17.097	17.2967	15.9034	15.9497	16.8227	17.0369	17.886	17.8388	17.0008	17.3091	16.9944	17.8683	18.0921	18.219	NA	NA	17.5674	17.7538	NA	NA	15.45	16.054	NA	16.2499	NA	16.8158
APOA1_HUMAN	THLAPYSDELRQR	3	15.64	-0.09	-0.29	0.7751	0.08	0.7751	14.828	15.1231	14.7317	15.1903	16.451	16.1521	NA	NA	15.9114	15.7696	15.4879	15.2632	15.1851	14.8973	15.6931	15.6523	16.0272	15.8262	NA	16.3214	16.6688	16.711	16.927	16.2428	16.3621	15.8001	17.1196	17.05	NA	NA	15.8876	15.9677	14.4376	14.35	15.0904	14.9644	14.1523	14.5256	14.9133	NA
APOA1_HUMAN	DY(+15.99)VSQFEGSALGK	2	17.2	0.626	0.76	0.45405	0.57	0.45405	16.8662	18.1434	NA	NA	18.23	19.1273	NA	NA	18.3149	18.2488	16.0634	17.891	17.1131	18.4726	12.5526	16.7471	18.0112	19.2258	16.6331	18.1732	18.3997	19.12	16.0941	18.3562	17.58	18.7745	16.4337	17.5975	15.5275	16.4211	17.2454	17.923	14.5188	16.9761	15.4998	16.4655	NA	14.8775	NA	17.055
APOA1_HUMAN	Q(+57.02)GLLPVLESFK	2	18.34	-0.146	-0.42	0.6735	0.18	0.6735	18.1499	18.2511	16.7149	16.915	19.079	19.1912	17.8602	17.702	18.4475	18.6931	19.7597	19.7475	19.2842	19.4037	18.6535	18.6697	17.6333	17.4275	16.7821	16.9149	18.6708	18.7734	18.6314	18.7411	19.2005	19.1135	20.1486	20.2095	17.1745	17.1528	19.9609	19.8587	16.872	16.9453	18.2593	18.2067	18.1102	18.2987	16.7115	17.1518
APOA1_HUMAN	K(+57.02)WQEEMELYR	3	17.1	-0.517	-1.28	0.20831	1.64	0.20831	16.3312	16.0342	15.9392	15.2384	16.9734	16.7499	16.5427	16.9697	17.0249	16.5915	18.557	18.2348	18.5027	17.9649	17.338	17.5582	16.0544	15.1096	16.0267	16.7691	18.0578	17.3805	18.0415	17.9237	17.5528	17.2367	19.4227	18.8488	NA	NA	18.3559	18.9772	15.6852	16.2858	16.7816	16.8269	16.6857	16.4019	15.6391	NA
APOA1_HUMAN	K(+57.02)WQEEMELYR	2	16.75	-0.656	-1.47	0.15038	2.15	0.15038	16.0588	15.1411	15.8692	15.5838	16.1695	15.4834	16.5143	16.387	16.1187	16.3431	18.6489	18.1044	17.8366	NA	16.9491	17.392	15.3159	14.8804	15.8439	NA	17.3813	17.2899	17.1695	16.9237	18.4968	17.9563	19.8759	18.9461	15.605	14.8189	18.6019	18.2412	15.6496	15.0743	16.8199	17.0113	16.3271	17.1795	15.763	NA
APOA1_HUMAN	Q(+43.01)GLLPVLESFK	2	16.31	0.152	0.35	0.7295	0.12	0.7295	15.8978	16.077	NA	NA	17.1022	17.0661	16.3397	16.5562	17.8025	17.829	17.0666	17.2196	17.0905	17.1547	NA	15.8411	NA	15.5271	13.2928	14.0703	15.5333	15.8093	NA	14.1284	15.5665	15.3523	16.554	16.4693	NA	NA	18.7285	18.6939	16.0318	15.8151	16.4998	16.5573	15.967	16.5825	15.5704	16.3928
APOA1_HUMAN	QGLLPVLESFK(+57.02)	2	18.93	-0.254	-0.8	0.42571	0.65	0.42571	18.5439	18.4985	17.3662	17.5024	19.2677	19.4698	18.3234	18.1901	18.9598	19.0994	20.24	20.2739	20.0618	19.9707	19.2731	19.4334	18.2933	18.1296	17.5677	17.6687	19.3311	19.4054	19.2586	19.3674	19.7242	19.6002	20.7494	20.8537	17.9724	18.0623	20.2779	20.2264	17.872	17.8708	19.0498	18.7619	18.7449	18.8898	17.4689	17.7305
APOA1_HUMAN	QLNLK(+145.02)LLDNWDSVTSTFSK	3	14.74	0.227	0.52	0.60857	0.27	0.60857	NA	NA	NA	13.9914	NA	NA	13.0195	NA	15.6058	14.7775	16.6927	16.3156	15.5448	15.7572	14.4508	15.6154	13.1992	NA	14.9843	14.797	15.0219	14.535	14.0145	NA	14.146	14.4418	14.8324	15.3634	NA	NA	14.8449	15.4828	14.3456	NA	14.1826	14.3987	14.9091	15.6065	12.7418	13.9759
APOA1_HUMAN	V(+43.01)SFLSALEEYTK	2	15.62	-0.06	-0.12	0.90211	0.02	0.90211	14.1029	NA	14.4754	NA	15.1209	13.9786	NA	15.1631	17.3395	17.2815	17.2083	17.3438	16.3983	16.8753	15.1376	15.0909	NA	NA	14.5141	14.0804	14.1079	NA	13.3542	13.5122	14.4235	15.0231	16.5655	16.556	14.553	NA	18.1318	18.0854	15.8965	15.9391	16.3922	15.255	15.967	16.1004	15.6769	15.8669
APOA1_HUMAN	EQLGPVTQEFWDNLEK(+57.02)	2	16.31	-0.531	-0.87	0.38877	0.76	0.38877	15.553	15.039	NA	NA	15.692	NA	NA	14.728	16.308	15.8909	18.2434	18.4055	17.4056	17.6343	16.5581	16.734	NA	13.7258	14.1122	15.2013	16.0716	16.656	14.9205	16.1001	16.9302	16.688	18.5769	18.8659	NA	NA	18.1783	18.0799	NA	NA	NA	16.1357	14.1035	16.0257	NA	14.4579
APOA1_HUMAN	EQLGPVTQEFWDNLEK(+57.02)	3	15.77	0.893	0.47	0.66062	0.22	0.66062	NA	NA	NA	NA	NA	NA	NA	NA	NA	NA	16.9439	15.1934	NA	NA	NA	NA	NA	NA	NA	NA	NA	NA	NA	NA	NA	NA	NA	NA	NA	NA	NA	15.1758	NA	NA	NA	NA	NA	NA	NA	NA
APOA1_HUMAN	ETEGLRQEMSK(+57.02)	2	15.04	-0.112	-0.27	0.78731	0.07	0.78731	NA	NA	NA	13.2804	NA	14.442	14.2717	14.4531	15.0843	14.8885	16.1414	16.4647	15.9722	16.251	15.2463	15.9339	14.8732	14.7699	13.9357	13.9429	14.7282	15.0205	15.1364	15.2936	15.5827	15.4199	16.892	17.2491	13.6123	13.0034	16.4528	16.3557	13.2911	NA	14.6754	15.0142	13.9828	14.7793	NA	NA
APOA1_HUMAN	AKPALEDLRQGLLPVLESFK	3	15.52	-0.74	-2.11	0.04596	4.44	0.04596	15.7483	NA	NA	NA	NA	15.1818	15.5204	14.621	15.2676	15.3252	NA	14.6392	NA	14.3341	15.6036	15.601	NA	NA	15.3081	14.8978	16.1374	16.0586	15.6549	NA	16.3078	15.9563	17.1274	17.3634	NA	NA	14.5012	14.8945	NA	NA	NA	NA	NA	NA	15.3064	NA
APOA1_HUMAN	T(+57.02)HLAPYSDELR	3	16.7	-0.494	-0.97	0.3364	0.95	0.3364	15.2129	14.1393	NA	14.4162	17.8118	18.2869	15.0481	NA	17.2069	17.2999	18.233	18.2423	17.9092	17.8123	17.7067	17.1155	15.5372	13.9787	15.2734	NA	16.9472	16.857	17.3723	17.2084	17.481	17.1127	17.2393	17.809	15.2386	15.0349	18.371	18.8147	15.0244	15.028	16.9635	16.7853	17.3048	16.6302	NA	NA
APOA1_HUMAN	T(+57.02)HLAPYSDELR	2	16.16	-0.022	-0.05	0.95736	0	0.95736	15.1852	NA	NA	NA	16.5825	16.082	NA	NA	15.6219	15.5197	16.641	16.857	16.9473	16.6914	15.5797	16.2344	NA	NA	NA	NA	15.9802	NA	16.0265	15.3726	16.7309	16.2351	17.44	16.9529	NA	NA	17.2885	17.3133	NA	NA	14.9812	15.1515	14.6676	15.7408	NA	NA
APOA1_HUMAN	LLDN(+.98)W(+31.99)DSVTSTFSK	2	16.1	-0.008	-0.02	0.98162	0	0.98162	15.8978	15.5176	NA	NA	14.9458	15.1564	16.0208	15.7679	15.6846	15.7879	16.0155	15.8152	16.0159	15.9475	17.8414	17.4972	16.9737	17.1737	15.1339	15.9594	15.7474	15.7905	15.749	16.0857	16.0004	16.1547	17.2393	17.9253	NA	NA	16.4547	17.2849	14.4652	15.2084	14.8153	NA	15.7727	NA	16.8128	16.8158
APOA1_HUMAN	VKDLATVYVDVLK(+57.02)DSGR	3	16.27	-0.691	-1.29	0.21108	1.67	0.21108	NA	14.166	NA	NA	15.7195	14.9354	NA	NA	15.7329	NA	NA	17.3647	NA	16.6774	15.4	15.9522	NA	NA	NA	NA	NA	16.8074	16.5396	16.2298	16.1569	15.5564	18.363	18.3565	NA	NA	17.3096	17.2559	NA	NA	NA	14.7494	NA	15.792	NA	NA
APOA1_HUMAN	W(+31.99)QEEM(+15.99)ELYR	2	15.84	-0.089	-0.31	0.75904	0.1	0.75904	NA	NA	NA	NA	NA	NA	15.385	15.8614	15.3434	15.9734	15.3165	15.768	NA	15.6998	16.7727	16.2859	15.6363	15.5644	15.6498	15.6518	NA	14.9879	16.1613	NA	15.9046	15.9975	16.4462	16.8488	NA	NA	15.8621	16.1819	NA	NA	NA	NA	NA	15.5231	NA	15.4879
APOA1_HUMAN	L(+57.02)LDNWDSVTSTFSK	2	19.19	-0.214	-0.72	0.47343	0.52	0.47343	19.1558	19.0979	17.6138	18.1594	19.6136	19.4868	18.762	18.4352	19.0158	18.909	20.24	20.3368	20.0589	19.9475	19.4902	19.3145	NA	18.3377	18.0278	18.3562	19.468	19.5602	19.2649	19.3029	19.8911	20.0348	20.7867	20.9654	18.0593	18.0017	20.523	20.3571	18.1648	NA	18.9131	18.9524	18.7969	18.7883	18.5283	18.3527
APOA1_HUMAN	V(+27.99)KDLATVYVDVLK	2	15.11	-0.17	-0.4	0.69347	0.16	0.69347	14.503	14.705	NA	NA	NA	NA	NA	15.079	13.6661	14.1088	15.2818	15.1996	15.7457	15.0406	16.4405	16.2438	14.8215	13.6939	NA	NA	15.7359	15.1079	13.9398	14.4191	15.2309	15.4254	17.1581	16.5195	NA	NA	16.1318	15.5255	NA	NA	NA	14.1383	14.5782	NA	14.5348	NA
APOA1_HUMAN	QGLLPVLE(+21.98)SFK	2	16.88	0.118	0.26	0.79766	0.07	0.79766	18.231	18.965	NA	NA	17.8864	18.3903	16.2947	15.2218	16.7681	NA	NA	NA	16.87	17.4058	16.2564	16.5597	16.4817	15.7952	15.9891	15.6416	19.0068	18.4539	16.0325	16.4971	18.3062	18.2858	NA	16.6149	NA	15.5331	17.0465	17.1233	15.7539	16.3231	15.1421	NA	NA	15.6184	17.2758	17.6532
APOA1_HUMAN	HLAPYSDELR	2	15.93	-0.113	-0.19	0.85283	0.04	0.85283	14.9644	13.9333	15.9779	15.8577	NA	NA	NA	NA	14.5563	NA	17.0587	17.2196	15.9143	16.1051	15.99	15.786	NA	NA	15.5883	15.9893	15.7589	15.614	16.4483	15.2298	NA	13.4761	18.7977	18.6687	NA	NA	16.9824	17.4977	13.4208	NA	NA	NA	15.6106	15.7899	NA	NA
APOA1_HUMAN	H(sub Q)GLLPVLESFK	2	15.38	-0.359	-0.85	0.40627	0.72	0.40627	NA	NA	NA	NA	NA	NA	NA	NA	14.5155	14.2516	16.2845	16.0986	15.558	15.9214	NA	14.9385	NA	NA	14.1889	NA	15.9996	15.8642	NA	NA	NA	15.329	16.4709	16.6604	NA	NA	16.2779	16.1799	14.0428	13.7429	15.2379	15.1304	14.7857	15.5555	NA	NA
APOA1_HUMAN	LLDNWDSVTSTFSK(+57.02)	2	19.02	-0.335	-0.98	0.33424	0.96	0.33424	18.3078	18.1982	17.4296	17.4523	18.9916	18.6774	17.9578	18.4575	19.1073	19.1484	20.4648	20.5107	20.1242	19.9028	19.6197	19.7373	NA	18.1665	17.8227	18.0434	19.4882	19.3294	18.9173	19.0902	19.9858	19.6032	20.8527	21.0155	17.5792	18.0834	20.5003	20.4559	18.4535	NA	19.1776	19.1073	18.6874	19.0408	17.5476	17.613
APOA1_HUMAN	LLDNWDSVTSTFSK(+57.02)	3	15.22	0.417	0.15	0.88949	0.02	0.88949	NA	NA	NA	NA	NA	NA	NA	NA	NA	NA	16.7909	13.9204	NA	NA	NA	NA	NA	NA	NA	NA	NA	NA	NA	NA	NA	NA	NA	14.9382	NA	NA	NA	NA	NA	NA	NA	NA	NA	NA	NA	NA
APOA1_HUMAN	LHELQEK(+57.02)LSPLGEEMR	3	16.91	-0.47	-1.22	0.23262	1.49	0.23262	16.231	NA	16.3055	15.9268	NA	NA	16.3243	16.1494	16.9502	16.829	18.1355	18.1086	17.5448	NA	16.2598	16.5018	NA	NA	NA	15.7534	17.5553	17.5008	17.142	17.2067	NA	16.8356	19.2695	NA	15.8464	15.6664	17.929	17.8213	15.6568	NA	17.1128	16.9674	NA	NA	NA	NA
APOA1_HUMAN	A(+57.02)KVQPYLDDFQK	2	15.46	-0.28	-0.58	0.56436	0.34	0.56436	15.479	14.741	NA	NA	NA	14.2001	14.556	14.1356	14.8688	15.166	17.1129	16.8273	16.4976	16.2338	14.8614	15.0617	13.8424	NA	NA	NA	16.1461	15.9746	15.0854	14.7994	16.2171	15.4199	17.8874	17.5133	NA	13.7904	16.9559	16.6345	13.1212	NA	15.3021	14.9404	NA	14.8414	NA	NA
APOA1_HUMAN	DLP(sub A)TVYVDVLK	2	15.82	-0.467	-1.31	0.19776	1.73	0.19776	15.1088	15.7527	NA	13.6792	15.884	15.2947	13.8709	14.5226	15.6283	15.6993	16.4256	16.54	16.202	16.4495	16.0377	16.3056	15.1497	15.4416	15.8674	16.3759	16.8147	16.5838	15.6353	15.795	15.8873	16.3808	17.2607	17.4883	NA	NA	16.2757	16.519	NA	NA	14.9758	NA	14.6788	NA	NA	15.5687
APOA1_HUMAN	ETEGLRQEM(-48.00)SK	2	11.09	0.472	0.77	0.45222	0.59	0.45222	NA	NA	NA	NA	12.0688	11.965	11.4961	11.3149	11.6511	12.1946	10.9866	11.8652	9.76177	11.0121	10.3361	9.86728	NA	NA	NA	NA	NA	NA	NA	NA	NA	NA	11.0839	11.723	NA	NA	12.2851	12.7335	8.46341	NA	10.4628	11.255	10.7095	9.63774	NA	NA
APOA1_HUMAN	RAELQEGAR	2	12.56	0.018	0.04	0.96704	0	0.96704	NA	NA	10.9562	NA	12.5669	12.1615	11.8151	12.1664	13.1779	12.8096	13.6723	13.8668	NA	12.734	12.8534	12.3359	12.7189	12.6051	NA	12.4472	13.1409	13.076	13.0193	13.2127	12.2768	12.495	14.416	14.2401	11.411	11.3971	13.7371	13.9437	11.3562	11.0954	NA	11.768	12.3288	10.1935	NA	NA
APOA1_HUMAN	AKPALE(+21.98)DLR	2	16.95	0.088	0.12	0.90917	0.01	0.90917	18.8749	18.533	NA	NA	NA	NA	17.0015	15.7132	NA	17.8541	NA	17.3012	NA	NA	NA	16.4203	NA	NA	14.5851	16.5371	19.0578	NA	15.1196	NA	19.2437	17.9658	15.7051	17.8488	15.2849	14.4025	18.1783	NA	15.983	16.5129	NA	15.2935	16.3962	16.9544	19.0128	18.065
APOA1_HUMAN	EQLGPVTQEFWDN(+.98)LEK	2	16.19	0.155	0.34	0.73815	0.11	0.73815	NA	15.4756	NA	NA	15.1126	NA	NA	NA	15.8688	16.2364	17.3439	17.3853	16.4541	16.4952	16.1303	15.3684	NA	NA	16.3252	16.3779	16.7626	17.1155	NA	15.8299	16.1165	15.6811	17.7632	18.0285	NA	NA	17.1783	17.1962	NA	13.8708	15.1373	15.1089	14.4508	NA	NA	NA
APOA1_HUMAN	D(+57.02)YVSQFEGSALGK	2	18.89	-0.013	-0.03	0.97399	0	0.97399	18.9315	19.182	16.6274	17.4574	19.327	19.2722	18.4511	18.3178	18.6219	18.327	20.4796	20.3802	19.5917	19.588	19.8525	19.615	19.2933	19.3538	17.7117	17.2311	19.2044	19.2966	19.089	19.6797	19.8992	19.9938	20.817	20.9879	16.2402	16.8428	20.4888	20.3571	16.9521	17.1393	18.7363	18.6939	18.5576	18.7618	17.9848	18.1518
APOA1_HUMAN	V(+57.02)EPLRAELQEGAR	2	15.76	-0.099	-0.18	0.85814	0.03	0.85814	NA	NA	NA	NA	14.8396	14.8848	NA	NA	NA	NA	15.7446	16.2453	15.737	16.103	NA	NA	NA	NA	NA	NA	NA	14.614	NA	NA	15.5719	15.5362	17.4274	17.2639	NA	NA	16.0161	16.0577	NA	NA	14.6416	NA	NA	NA	NA	NA
APOA1_HUMAN	K(+162.05)WQEEMELYR	3	15.54	0.12	0.32	0.74872	0.1	0.74872	NA	NA	NA	NA	15.451	14.8323	NA	NA	15.3199	15.4555	16.5764	16.5642	15.6534	15.1668	15.2121	15.6607	NA	NA	15.3569	15.8424	15.872	15.709	14.651	15.6267	NA	14.9411	15.3458	15.6648	NA	NA	16.3427	16.1061	NA	NA	15.5407	15.213	15.9325	14.5703	NA	NA
APOA1_HUMAN	DSGRDYVSQFEGSALGK(+57.02)	3	16.68	-0.483	-1.38	0.17798	1.89	0.17798	14.7035	NA	NA	NA	16.3942	16.4663	16.3105	16.1604	15.8053	16.0162	17.8649	17.8323	17.5694	17.5206	17.2648	16.448	16.7064	16.4966	15.3309	15.3717	16.6153	16.7386	16.9059	16.7063	17.2682	17.138	18.2139	18.5318	NA	NA	18.1139	18.1286	15.5135	15.7736	16.1493	16.2378	16.1281	16.1355	NA	NA
APOA1_HUMAN	L(+57.02)HELQEK	2	16.47	-0.269	-0.69	0.4918	0.48	0.4918	15.1379	15.3101	15.1808	15.8911	16.8041	16.8054	16.1719	16.9012	16.9374	16.3288	17.5088	17.9053	NA	NA	16.5581	17.2042	15.8267	16.1445	15.8093	15.6821	16.8526	17.1932	NA	17.1178	17.0693	17.0482	18.9436	19.0372	15.181	15.964	17.7402	17.7676	15.0897	15.2014	16.3405	15.8088	16.4213	16.0713	14.763	15.5575
APOA1_HUMAN	SFLSALEEYTK	2	16.84	0.424	0.81	0.42341	0.66	0.42341	NA	NA	17.1128	NA	16.3666	16.4102	NA	NA	16.4981	15.829	17.9267	17.6115	16.7195	17.0924	16.7128	NA	NA	NA	17.1659	17.3299	16.6525	NA	16.5012	16.6391	NA	16.744	19.5826	19.5843	14.148	NA	17.6104	17.7607	NA	15.7548	NA	NA	NA	16.1731	NA	14.3445
APOA1_HUMAN	VEP(+13.98)LRAELQEGAR	3	16.91	-1.933	-3.07	0.01266	9.44	0.01266	NA	15.585	NA	NA	NA	NA	NA	16.5665	NA	NA	NA	15.8152	NA	NA	NA	NA	NA	15.7952	NA	NA	NA	18.1125	NA	17.9732	NA	NA	NA	19.198	NA	NA	NA	NA	NA	NA	NA	NA	NA	NA	NA	16.2106
APOA1_HUMAN	VEP(+13.98)LRAELQEGAR	2	16.32	-2.788	-2.52	0.0597	6.36	0.0597	NA	NA	NA	NA	NA	NA	NA	14.462	NA	NA	NA	NA	NA	NA	NA	NA	NA	NA	NA	NA	NA	16.4491	NA	NA	NA	NA	NA	18.05	NA	NA	NA	NA	NA	NA	NA	NA	NA	NA	NA	NA
APOA1_HUMAN	VQPYLDDFQK(+57.02)K	3	16.69	-0.342	-0.79	0.43315	0.63	0.43315	14.8749	NA	NA	NA	16.6697	16.9601	15.8849	15.6524	NA	16.1458	18.4072	17.5999	NA	17.4228	16.7128	16.6937	16.8604	16.5309	14.7001	15.5204	17.2524	17.0773	16.9254	17.0803	17.1165	16.8943	18.1428	18.1999	NA	NA	17.9358	18.0123	NA	15.0781	NA	NA	NA	15.8814	15.1803	NA
APOA1_HUMAN	V(+43.01)QPYLDDFQK	2	16.24	-0.406	-1.03	0.31343	1.06	0.31343	16.4521	16.4323	NA	NA	17.2733	17.0775	16.1113	16.664	16.8025	16.8909	NA	15.7363	15.8487	16.2829	15.782	15.7099	14.41	15.0893	14.9747	NA	16.2197	16.3242	NA	NA	15.387	15.7959	NA	15.7928	NA	NA	17.7402	18.0689	NA	NA	NA	NA	NA	NA	16.3509	16.7505
APOA1_HUMAN	QKLHELQEK	2	12.2	-0.106	-0.38	0.70997	0.14	0.70997	NA	NA	NA	NA	12.3421	12.0556	12.5885	NA	11.7054	11.6787	12.2233	12.2302	11.8155	NA	12.3811	12.0119	12.3323	NA	NA	11.4315	12.3306	12.4686	12.7402	12.9995	12.2336	12.4133	13.1611	13.1346	NA	NA	12.6761	12.2606	NA	NA	NA	11.5785	11.414	NA	10.7978	NA
APOA1_HUMAN	QGLLPVLESFK(+57.02)VSFLSALEEYTK	3	16.29	-1.003	-0.92	0.38086	0.84	0.38086	NA	NA	15.9069	14.2384	NA	NA	NA	NA	NA	NA	15.8811	16.2378	15.7428	NA	NA	NA	NA	NA	NA	NA	NA	NA	NA	NA	NA	NA	18.9762	19.1864	15.6692	NA	NA	14.769	NA	NA	NA	NA	NA	NA	NA	NA
APOA1_HUMAN	DLEEVKAK	2	14.14	-0.002	0	0.99682	0	0.99682	NA	13.9822	NA	NA	13.9402	13.9747	13.5442	14.5727	14.5155	14.3536	NA	NA	NA	NA	13.1664	NA	13.8341	14.4748	14.6407	14.1397	13.8472	14.7523	14.4143	14.7638	13.3646	14.1678	15.5142	15.3468	NA	13.6348	14.6993	NA	11.6263	NA	NA	NA	NA	NA	NA	13.9894
APOA1_HUMAN	TEGLRQEMSK	2	14.38	-0.561	-0.99	0.33536	0.98	0.33536	NA	NA	NA	13.0838	NA	14.0972	NA	NA	14.7389	14.8689	NA	14.8862	NA	14.2529	13.439	NA	NA	13.9155	13.3883	14.9035	NA	14.1904	NA	14.7906	NA	NA	14.519	16.3216	NA	NA	NA	14.8487	NA	NA	NA	13.9035	NA	NA	NA	NA
APOA1_HUMAN	DYVSQFE(+21.98)GSALGK	2	17.05	-0.783	-0.81	0.42893	0.66	0.42893	18.8009	18.3801	NA	NA	NA	15.3921	NA	NA	NA	15.4123	17.8098	16.3298	17.3402	NA	NA	NA	NA	15.316	NA	NA	18.4118	NA	NA	NA	NA	17.4898	17.7582	16.6033	NA	NA	17.644	16.0931	NA	NA	NA	NA	NA	NA	18.6343	15.3769
APOA1_HUMAN	T(+42.01)H(+15.99)LAPYSDELR	2	15.07	-0.139	-0.24	0.81231	0.06	0.81231	NA	NA	NA	NA	14.3976	NA	NA	NA	NA	13.9316	15.5065	15.9501	15.2956	15.4007	NA	14.4893	NA	NA	NA	NA	14.0716	14.2684	NA	NA	NA	NA	16.2747	16.3356	NA	NA	16.1199	15.6464	NA	NA	NA	13.2647	NA	NA	NA	NA
APOA1_HUMAN	T(+42.01)H(+15.99)LAPYSDELR	3	15.66	-0.955	-1.5	0.17466	2.25	0.17466	NA	NA	NA	NA	NA	14.4279	NA	NA	NA	NA	15.5654	15.7213	NA	NA	NA	NA	NA	NA	NA	NA	NA	NA	NA	NA	NA	NA	16.2161	16.179	NA	NA	NA	15.8409	NA	NA	NA	NA	NA	NA	NA	NA
APOA1_HUMAN	QGLLPVLES(-18.01)FK	2	17.03	-0.077	-0.13	0.89451	0.02	0.89451	NA	17.084	NA	NA	16.1695	16.9674	NA	15.1793	17.4964	17.5275	NA	17.7918	NA	17.7731	NA	NA	NA	16.5863	NA	17.2977	16.5856	17.705	NA	17.0965	15.6613	17.4226	16.5769	18.5887	NA	NA	NA	17.9107	NA	NA	NA	16.4443	NA	NA	NA	16.6373
APOA1_HUMAN	DLEEVK(+27.99)AK	2	15.07	-0.17	-0.43	0.67156	0.19	0.67156	NA	NA	NA	NA	14.692	NA	NA	14.6368	NA	NA	14.897	14.3298	14.1808	NA	15.9134	NA	15.4582	15.4254	NA	NA	14.4464	15.1079	15.0385	15.2492	NA	15.2934	15.7741	16.1617	NA	NA	15.2279	15.699	NA	NA	NA	NA	13.7439	NA	NA	NA
APOA1_HUMAN	LEALK(+27.99)EN(+.98)GGAR	2	15.54	-0.333	-0.78	0.44301	0.61	0.44301	NA	NA	NA	NA	15.0184	NA	15.6219	15.0616	14.2919	NA	15.2872	15.2242	15.3113	15.5534	16.725	16.4252	15.4377	15.2443	NA	NA	NA	NA	NA	15.7502	15.4295	15.7084	NA	16.878	NA	NA	15.7371	16.4215	NA	NA	14.0804	NA	NA	NA	NA	NA
APOA1_HUMAN	THLAPYSD(+57.02)ELR	2	16.53	-0.604	-1.24	0.22541	1.53	0.22541	15.24	15.0197	16.0469	NA	16.7113	17.1543	14.4014	NA	16.8166	16.751	17.5486	17.7969	16.6472	17.5127	15.1485	16.5188	NA	NA	14.7403	NA	16.8632	15.2465	16.8878	16.2873	17.5665	16.3666	17.1274	17.7577	NA	15.3169	18.366	18.2314	NA	NA	16.2868	16.31	16.6222	16.5703	NA	NA
APOA1_HUMAN	A(+43.01)KPALEDLR	2	16.1	0.036	0.08	0.93673	0.01	0.93673	15.8978	15.9901	NA	NA	17.0555	17.1964	16.2663	15.739	17.3297	17.3711	15.9625	16.2983	16.5365	15.8226	15.6706	15.7018	NA	14.8804	15.1209	15.0753	16.8092	16.1875	17.2617	15.4191	15.1961	NA	16.7681	16.9711	14.889	13.2014	18.2179	18.1962	NA	16.7922	15.2781	15.1619	15.5298	NA	NA	15.396
APOA1_HUMAN	THLAPY(+15.99)SDELR	2	17.7	-0.956	-0.51	0.62347	0.26	0.62347	NA	17.0956	NA	NA	NA	NA	NA	16.8137	NA	NA	NA	17.8958	NA	NA	NA	NA	NA	NA	NA	NA	NA	NA	NA	18.6341	NA	NA	15.9667	19.7655	NA	NA	NA	NA	NA	NA	NA	NA	NA	NA	NA	NA
APOA1_HUMAN	QK(+57.02)LHELQEK	2	13.99	-0.205	-0.5	0.6235	0.25	0.6235	NA	NA	NA	12.8437	13.477	NA	NA	13.7715	13.6661	13.4156	14.6599	15.0219	NA	13.9404	NA	NA	NA	NA	NA	NA	14.4369	14.5968	14.1965	NA	13.824	13.8831	15.7859	15.7825	NA	12.5385	14.6138	14.4728	NA	NA	NA	13.133	13.014	12.7408	NA	NA
APOA1_HUMAN	VSFLSALEEYTK(+162.05)	2	15.51	0.427	0.87	0.39237	0.76	0.39237	NA	NA	NA	NA	NA	NA	NA	NA	15.0176	15.17	16.4134	16.3012	15.501	16.0229	15.8324	15.3443	NA	NA	NA	NA	16.0929	16.2602	14.9838	14.7638	14.6459	15.8127	16.0111	NA	NA	NA	16.4735	16.2868	NA	NA	NA	13.6822	NA	15.7878	13.825	NA
APOA1_HUMAN	VSFLSALEEYTK(+43.01)	2	15.7	-1.071	-1.91	0.06783	3.64	0.06783	NA	NA	NA	NA	14.477	14.9354	13.2573	NA	15.724	16.1938	16.9524	NA	16.5264	15.9661	15.5195	16.2118	12.102	NA	15.4533	15.1779	NA	NA	NA	15.4862	15.6356	15.8662	17.477	17.6491	NA	NA	16.9425	16.6903	NA	15.7405	14.5426	15.84	NA	16.5331	NA	NA
APOA1_HUMAN	THLAPYSDELR(+31.99)	2	17.29	-1.479	-1.48	0.18648	2.19	0.18648	NA	NA	NA	NA	NA	NA	NA	15.3753	NA	NA	NA	17.4255	NA	NA	NA	NA	NA	NA	NA	NA	NA	16.4915	NA	18.1388	NA	NA	NA	19.0067	NA	NA	NA	NA	NA	NA	NA	NA	NA	NA	NA	NA
APOA1_HUMAN	Q(-17.03)LNLK(+57.02)LLDNWDSVTSTFSK	3	14.41	-0.684	-1	0.33451	1	0.33451	NA	NA	NA	NA	NA	NA	NA	12.7513	NA	12.9725	15.4902	15.2302	14.0745	14.643	13.3156	NA	NA	NA	NA	NA	13.0066	NA	13.4807	NA	NA	NA	16.0427	16.482	NA	NA	14.712	15.1297	NA	NA	NA	NA	NA	NA	NA	NA
APOA1_HUMAN	VSFLSALEEY(+44.99)TK	2	15.37	-0.196	-0.38	0.71126	0.14	0.71126	NA	16.1678	NA	NA	15.1932	15.5564	NA	14.6051	15.7797	15.6713	NA	NA	15.346	16.2491	NA	NA	13.9865	14.0728	NA	NA	15.8365	16.5328	NA	15.306	15.2848	16.1414	NA	16.556	NA	NA	NA	15.6011	NA	14.5101	13.5859	15.3425	NA	NA	NA	NA
APOA1_HUMAN	LAEYHAK(+57.02)ATEHLSTLSEK	3	14.35	-0.454	-0.85	0.41013	0.72	0.41013	NA	NA	NA	NA	NA	NA	14.3817	NA	NA	NA	14.1811	13.7105	14.0745	NA	13.8658	NA	NA	NA	NA	NA	13.3926	13.5899	14.0504	NA	NA	NA	16.1747	15.6401	NA	NA	14.9125	14.2084	NA	NA	NA	NA	NA	NA	NA	NA
APOA1_HUMAN	ATEHLSTLSE(+57.02)KAKPALEDLR	3	14.99	-0.456	-0.54	0.59993	0.29	0.59993	NA	NA	NA	NA	NA	NA	NA	NA	NA	NA	15.433	NA	NA	14.3904	NA	13.8435	NA	NA	NA	NA	NA	NA	13.5493	NA	NA	NA	17.3025	17.1249	NA	NA	15.2843	14.4993	NA	NA	13.8153	14.6078	NA	NA	NA	NA
APOA1_HUMAN	KPALEDLR	2	16.39	-0.138	-0.3	0.76463	0.09	0.76463	NA	NA	NA	NA	15.9871	16.6951	NA	15.0905	16.558	16.9619	16.2572	16.7342	NA	16.8504	16.6115	16.1357	NA	NA	15.5788	16.5242	NA	16.9205	16.3388	16.489	NA	NA	NA	18.0585	NA	NA	16.1714	17.404	NA	14.9639	NA	16.0679	15.7465	NA	NA	NA
APOA1_HUMAN	VSFLSALEEY(+125.90)TK	2	14.72	0.125	0.2	0.84489	0.04	0.84489	15.8806	NA	NA	NA	13.7782	NA	14.7581	NA	NA	NA	NA	NA	NA	NA	NA	NA	NA	NA	NA	NA	13.8472	NA	13.8611	NA	14.0449	NA	NA	NA	NA	NA	15.3427	NA	NA	NA	NA	NA	15.3534	NA	15.6343	NA
APOA1_HUMAN	D(+57.02)SGRDYVSQFEGSALGK	3	16.4	-0.006	-0.01	0.99009	0	0.99009	NA	NA	NA	NA	16.3873	NA	14.8756	15.1793	14.6219	16.419	17.4796	17.0582	17.1999	17.1749	16.1877	17.1257	16.2742	16.0372	NA	NA	16.0028	16.0617	15.7526	NA	16.094	15.8581	18.2607	18.0242	NA	NA	17.644	17.5701	NA	NA	NA	15.2623	NA	15.1139	NA	NA
APOA1_HUMAN	D(+57.02)SGRDYVSQFEGSALGK	2	15.37	-0.334	-0.37	0.72257	0.13	0.72257	16.2129	NA	NA	NA	NA	NA	NA	NA	NA	NA	NA	13.803	NA	NA	NA	NA	NA	NA	NA	NA	NA	NA	NA	NA	NA	NA	15.6194	16.4305	15.7876	15.5766	14.1737	NA	NA	NA	NA	NA	NA	NA	NA	NA
APOA1_HUMAN	ATEHLSTLSE(+21.98)K(+57.02)	2	14.27	0.155	0.21	0.83668	0.04	0.83668	15.2928	15.2365	NA	NA	NA	NA	NA	12.7998	NA	NA	13.2764	NA	14.9498	NA	NA	NA	NA	NA	NA	NA	NA	NA	NA	NA	16.1202	15.5054	13.2321	NA	NA	NA	14.6605	14.1758	NA	NA	NA	NA	NA	11.9356	14.0637	NA
APOA1_HUMAN	KWQE(+21.98)EMELYR	2	15.76	-0.072	-0.06	0.95478	0	0.95478	17.8892	16.4684	NA	NA	NA	NA	NA	NA	NA	13.1756	NA	NA	NA	NA	NA	NA	NA	NA	NA	NA	17.2114	16.1932	13.3465	NA	16.8089	15.4309	14.6714	NA	NA	NA	14.0084	NA	NA	NA	NA	NA	NA	NA	17.2588	16.6048
APOA1_HUMAN	E(+43.01)TEGLRQEMSK	2	15.11	-1.542	-1.76	0.12649	3.08	0.12649	NA	NA	NA	NA	13.9753	NA	NA	NA	15.0225	14.6225	NA	NA	NA	NA	NA	NA	NA	NA	NA	NA	NA	NA	NA	NA	NA	NA	NA	NA	NA	NA	15.68	16.2579	NA	NA	NA	NA	NA	NA	NA	NA
APOA1_HUMAN	E(+43.01)QLGPVTQEFWDNLEK	2	15.16	-1.472	-2	0.07544	3.99	0.07544	NA	NA	NA	NA	NA	NA	NA	NA	15.312	15.2326	NA	NA	14.7572	14.4041	13.2225	NA	NA	NA	NA	NA	NA	NA	NA	NA	NA	NA	NA	14.9122	NA	NA	16.7199	16.733	NA	NA	NA	NA	NA	NA	NA	NA
APOA1_HUMAN	LHELQEK(+43.01)	2	14.14	-0.176	-0.27	0.79374	0.07	0.79374	NA	NA	NA	NA	NA	NA	NA	NA	14.1028	NA	13.3296	14.4387	NA	NA	NA	NA	NA	NA	NA	NA	13.9032	NA	NA	13.6376	NA	NA	14.8662	14.5608	NA	NA	NA	14.317	NA	NA	NA	NA	NA	NA	NA	NA
APOA1_HUMAN	A(+57.02)ELQEGAR	2	13.57	-0.98	-1.31	0.20843	1.71	0.20843	NA	NA	NA	NA	12.8072	13.3878	NA	NA	12.1762	NA	12.5538	14.4902	NA	NA	14.2362	13.7731	11.344	NA	NA	NA	NA	NA	14.4234	14.7273	NA	NA	15.2607	15.0921	NA	NA	NA	14.6133	NA	NA	11.7097	NA	12.9602	NA	NA	NA
APOA1_HUMAN	LPVLESFK	2	14.46	-0.411	-0.45	0.66447	0.21	0.66447	NA	NA	NA	NA	NA	NA	NA	NA	NA	14.829	NA	NA	NA	NA	NA	NA	NA	NA	NA	13.607	NA	NA	NA	NA	NA	15.4199	NA	NA	NA	NA	NA	15.302	NA	NA	NA	13.1645	NA	NA	NA	NA
APOA1_HUMAN	G(sub A)KPALEDLR	2	16.49	NA	NA	NA	NA	NA	NA	NA	NA	NA	NA	NA	NA	NA	NA	NA	NA	NA	NA	NA	NA	NA	NA	NA	NA	NA	NA	NA	NA	NA	NA	NA	16.7879	17.3216	NA	NA	NA	15.3539	NA	NA	NA	NA	NA	NA	NA	NA
APOA1_HUMAN	EQLGPVTQEFWDNLEKETEGLRQEMSK	3	15.8	-1.372	-1.65	0.1468	2.73	0.1468	NA	NA	NA	NA	NA	NA	NA	NA	NA	NA	15.4427	NA	NA	NA	NA	NA	NA	NA	14.2378	NA	NA	NA	NA	NA	NA	NA	17.0229	16.989	NA	NA	15.3054	NA	NA	NA	NA	NA	NA	NA	NA	NA
APOA1_HUMAN	AKP(+13.98)ALEDLR	2	16.78	-2.884	-2.24	0.06404	5	0.06404	NA	15.6304	15.0842	15.7289	NA	NA	NA	NA	NA	NA	NA	18.1965	NA	NA	NA	NA	NA	NA	NA	NA	NA	NA	NA	NA	NA	NA	19.25	NA	NA	NA	NA	NA	NA	NA	NA	NA	NA	NA	NA	NA
APOA1_HUMAN	LREQLGPVTQEFWD(+21.98)NLEK	3	17.29	-0.993	-2.81	0.0123	7.91	0.0123	17.7764	17.2281	NA	NA	16.7624	NA	NA	NA	16.181	16.3017	NA	17.2647	17.1018	NA	NA	NA	NA	NA	16.2616	NA	18.7204	NA	NA	NA	17.7212	NA	17.6381	NA	NA	NA	17.8876	17.404	NA	NA	NA	NA	NA	NA	17.5348	17.6399
APOA1_HUMAN	LLDNWDSVTSTFSK(+114.04)LR	3	16.16	-0.372	-0.43	0.68081	0.18	0.68081	NA	NA	NA	NA	NA	NA	NA	NA	NA	NA	NA	16.2302	15.227	16.2661	NA	NA	NA	NA	NA	NA	NA	NA	NA	NA	NA	NA	16.1941	16.9801	NA	NA	NA	16.0666	NA	NA	NA	NA	NA	NA	NA	NA
APOA1_HUMAN	ATE(+21.98)HLSTLSEK	2	13.97	-1.257	-1.29	0.23614	1.66	0.23614	NA	NA	NA	NA	NA	14.2931	NA	12.728	NA	NA	NA	NA	NA	NA	13.0001	NA	NA	NA	NA	NA	12.895	NA	NA	NA	NA	NA	NA	16.568	NA	NA	14.3303	NA	NA	NA	NA	NA	NA	NA	NA	NA
APOA1_HUMAN	L(+43.01)SPLGEEMR	2	15.43	0.706	0.78	0.45231	0.61	0.45231	NA	NA	NA	NA	15.6469	15.5499	NA	NA	15.709	15.3607	NA	NA	NA	NA	NA	NA	NA	NA	NA	NA	NA	NA	NA	NA	NA	NA	NA	14.1281	NA	NA	16.9425	16.7607	NA	NA	NA	NA	NA	13.3199	NA	NA
APOA1_HUMAN	Q(-17.03)GLLPVLESFK(+57.02)VSFLSALEEYTK	3	15.14	NA	NA	NA	NA	NA	NA	NA	NA	NA	NA	NA	NA	NA	NA	NA	NA	NA	NA	NA	NA	NA	NA	NA	NA	NA	NA	NA	NA	NA	NA	NA	14.9102	15.3743	NA	NA	NA	NA	NA	NA	NA	NA	NA	NA	NA	NA
APOA1_HUMAN	A(+57.02)TEHLSTLSEK	2	17.63	-0.423	-0.84	0.41665	0.71	0.41665	NA	NA	NA	NA	NA	NA	NA	NA	16.8982	16.6965	17.5983	18.129	NA	17.7397	17.1156	NA	NA	NA	NA	NA	NA	16.8588	NA	NA	NA	NA	18.4524	18.2491	NA	NA	18.3508	17.788	NA	NA	NA	NA	NA	NA	NA	NA
APOA1_HUMAN	LREQLGPVTQEFWDNLEK(+57.02)ETEGLR	3	15	-1.896	-1.63	0.19101	2.66	0.19101	NA	NA	NA	NA	NA	NA	NA	NA	NA	NA	NA	14.0497	NA	NA	NA	NA	NA	NA	NA	NA	NA	NA	NA	NA	NA	NA	15.9458	NA	NA	NA	NA	NA	NA	NA	NA	NA	NA	NA	NA	NA
APOA1_HUMAN	QGLLPVLESFK(+114.04)VSFLSALEEYTK	3	14.76	NA	NA	NA	NA	NA	NA	NA	NA	NA	NA	NA	NA	NA	NA	NA	NA	NA	NA	NA	NA	NA	NA	NA	NA	NA	NA	NA	NA	NA	NA	NA	14.7582	NA	NA	NA	NA	NA	NA	NA	NA	NA	NA	NA	NA	NA
APOA1_HUMAN	TH(+57.02)LAPYSDELR	2	16.03	-0.181	-0.24	0.81107	0.06	0.81107	NA	NA	NA	NA	15.7989	NA	NA	NA	NA	16.4831	NA	NA	16.8023	15.7383	NA	14.7099	NA	NA	NA	NA	NA	NA	15.1083	NA	NA	14.4739	17.5769	NA	NA	NA	16.6556	16.9045	NA	NA	NA	NA	NA	NA	NA	NA
APOA1_HUMAN	LLDNW(+29.97)DSVTSTFSK	2	15.02	0.283	0.19	0.85748	0.03	0.85748	NA	NA	NA	NA	NA	NA	NA	NA	NA	15.2364	NA	NA	NA	NA	NA	NA	NA	NA	NA	NA	13.9834	15.9977	NA	NA	NA	NA	NA	15.4971	NA	NA	NA	14.3684	NA	NA	NA	NA	NA	NA	NA	NA
APOA1_HUMAN	LHELQEK(+114.04)	2	12.25	NA	NA	NA	NA	NA	NA	NA	NA	NA	NA	NA	NA	NA	NA	NA	NA	NA	NA	NA	NA	NA	NA	NA	NA	NA	NA	12.12	NA	NA	NA	13.2789	12.4874	13.0277	NA	NA	12.0166	11.5422	NA	NA	NA	NA	11.2623	NA	NA	NA
APOA1_HUMAN	DLEEVK(+114.04)AK	2	13.62	NA	NA	NA	NA	NA	NA	NA	NA	NA	NA	NA	NA	NA	NA	NA	NA	NA	NA	NA	NA	NA	NA	NA	NA	NA	NA	NA	NA	NA	NA	NA	NA	14.9602	NA	NA	NA	14.1254	NA	NA	NA	NA	NA	11.7615	NA	NA
APOA1_HUMAN	VQPY(+15.99)LDDFQK	2	16.2	-2.002	-2.43	0.0555	5.92	0.0555	NA	NA	NA	NA	NA	NA	NA	NA	NA	15.2133	NA	15.732	NA	16.1506	NA	NA	NA	NA	NA	NA	17.7008	NA	NA	NA	NA	NA	NA	NA	NA	NA	NA	NA	NA	NA	NA	NA	NA	NA	NA	NA
APOA1_HUMAN	LREQLGPVTQ(+.98)EFWDNLEK	3	15.53	-1.212	-0.59	0.58503	0.35	0.58503	NA	NA	NA	NA	NA	NA	NA	NA	NA	NA	NA	NA	NA	NA	NA	14.7207	NA	NA	NA	NA	18.1834	NA	NA	NA	13.6825	NA	NA	NA	NA	NA	NA	NA	NA	NA	NA	NA	NA	NA	NA	NA
APOA2_HUMAN	EPC(+57.02)VESLVSQYFQTVTDYGK	3	24.91	-0.192	-0.58	0.56277	0.34	0.56277	24.3506	24.634	24.7854	24.8463	24.3079	24.3795	24.5508	24.7301	24.9979	25.0787	26.1526	25.9648	25.4181	25.5795	25.4599	25.6784	23.5094	21.5936	25.02	25.3042	25.019	24.9733	24.4074	24.452	24.8661	24.868	26.2819	26.6149	24.2044	24.4053	25.8838	25.9734	24.3695	24.2384	24.4675	24.6588	24.8292	25.1926	25.185	25.2905
APOA2_HUMAN	EPC(+57.02)VESLVSQYFQTVTDYGK	2	22.55	-0.203	-0.63	0.52942	0.4	0.52942	22.5864	22.0688	22.6908	22.2626	22.0949	21.8256	21.9578	22.088	22.5421	22.669	23.5532	23.7769	23.4461	23.0951	23.0286	22.9495	20.9732	19.6768	23.0318	22.5812	22.5811	22.5643	22.3027	22.3478	22.3304	22.2495	24.4942	24.4015	22.0142	21.9378	23.8222	23.4848	21.3955	21.7068	22.1035	22.2324	22.4926	22.7811	22.8727	22.84
APOA2_HUMAN	VKSPELQAEAK	2	21.76	0.201	0.98	0.334	0.96	0.334	21.2809	21.4541	21.2273	21.1334	21.9429	21.7917	21.6237	21.664	21.7047	21.5895	22.3787	22.5358	22.1585	22.2187	21.9433	22.3101	21.8592	21.7932	22.341	22.3293	21.9361	22.0664	21.64	21.6707	21.6996	21.7514	22.987	23.0209	20.8762	20.8266	22.4916	22.5458	20.5882	20.6159	21.2333	21.2324	21.4926	21.4974	21.4502	21.6332
APOA2_HUMAN	EQLTPLIK	2	24.09	0.174	0.86	0.39575	0.74	0.39575	23.859	23.7302	23.2713	23.4829	24.4556	24.5027	23.568	23.6428	24.0123	24.0662	24.7793	24.5491	24.4322	24.4236	24.474	24.3844	24.165	24.2975	24.7117	24.7065	24.5211	24.5712	24.0396	24.1219	24.0808	23.9889	25.0394	24.9296	23.3247	23.2037	24.9534	24.8851	23.1008	22.997	23.362	23.1912	23.8365	23.7661	24.1127	24.0176
APOA2_HUMAN	SPELQAEAK	2	20.62	0.277	1.25	0.21756	1.57	0.21756	19.7856	20.045	19.8942	20.039	21.1337	21.1543	20.4472	20.2393	20.7466	20.5848	21.1129	21.4264	20.85	21.0951	21.2814	20.9388	20.6729	21.0644	21.2415	21.4286	20.4911	20.7995	20.7969	20.8406	20.2266	20.3949	21.6783	21.7524	19.7374	19.7693	21.3043	21.4291	19.707	19.7212	19.8218	19.9373	20.5995	20.219	20.1537	20.2579
APOA2_HUMAN	SKEQLTPLIK	2	21.4	0.065	0.29	0.77377	0.08	0.77377	21.0303	21.0555	20.5403	20.7064	21.5803	21.5183	21.2741	20.7905	20.8529	21.1698	22.2465	22.1517	22.1068	21.9993	21.7143	21.6843	21.6057	21.2273	21.7949	21.6412	21.7577	21.5917	21.3634	20.7861	21.6362	21.6669	22.5808	22.3396	20.4799	20.5523	22.1523	22.3457	20.2643	20.2981	21.2368	21.2169	21.3198	21.3133	21.3892	21.1018
APOA2_HUMAN	AGTELVNFLSYFVELGTQPATQ	3	20.36	-0.313	-0.52	0.60833	0.27	0.60833	19.5619	19.6829	20.7618	20.4876	NA	NA	18.8661	19.0462	NA	20.5468	22.0399	21.5755	20.9076	20.3492	20.3419	19.7521	19.0898	19.2024	20.519	20.3588	21.697	21.3082	20.6704	20.6295	21.1378	20.3046	21.8988	21.9711	20.7374	21.0028	21.7756	21.7478	19.0396	18.7601	15.4144	20.0988	19.8472	19.9754	21.344	20.8508
APOA2_HUMAN	AGTELVNFLSYFVELGTQPATQ	2	17.24	-0.431	-0.99	0.33053	0.97	0.33053	16.613	16.6014	17.9637	16.8075	16.2088	NA	15.3035	NA	17.573	17.166	18.4796	18.9634	17.6793	17.0602	17.5375	16.5003	15.7841	NA	17.344	16.6937	18.1763	18.1571	17.0129	17.0473	18.0085	16.9314	19.102	19.1249	17.9534	17.3809	18.8047	18.5661	14.4922	14.5101	NA	16.6436	16.7727	16.2081	17.8149	17.5289
APOA2_HUMAN	V(+57.02)KSPELQAEAK	2	18.27	0.138	0.48	0.63124	0.23	0.63124	17.4089	17.7702	17.1384	17.0012	18.523	18.3442	18.3448	18.4182	18.1853	18.0129	19.4811	19.6797	19.1353	19.1342	18.6567	18.9402	18.2933	18.294	17.9382	18.0562	18.1548	18.3098	18.1763	18.2232	18.3143	18.4158	20.0394	20.0372	17.0814	16.9383	19.4537	19.6445	16.7427	16.966	17.9567	17.9373	18.3512	18.3601	17.3713	17.5289
APOA2_HUMAN	VKSPE(+21.98)LQAEAK	2	17.53	-0.126	-0.28	0.77959	0.08	0.77959	19.619	19.209	15.2873	14.7704	17.5795	17.1521	17.6078	17.6446	17.2069	17.0185	18.3854	17.7342	18.4372	18.0602	16.5306	17.1357	17.5938	16.5681	18.1764	17.6088	19.2591	18.8793	16.0504	15.5967	19.0959	18.7084	18.3564	17.9065	16.303	15.8467	18.7518	18.2944	16.9126	16.4263	16.3717	16.2982	16.178	17.4156	19.6283	19.568
APOA2_HUMAN	KAGTELVNFLSYFVELGTQPATQ	3	20.17	-0.474	-1.12	0.26824	1.26	0.26824	19.1677	19.1151	20.633	20.1294	19.1311	17.9354	18.8543	19.354	20.6904	20.6034	22.1341	21.5028	21.0237	20.8583	20.7594	21.4775	17.5452	16.9412	20.5496	20.2226	21.3005	20.8342	20.3409	20.6646	20.3912	19.8556	21.394	21.5218	20.5605	20.3499	21.6676	21.5972	18.3866	17.8925	19.9653	19.6552	19.7265	20.4442	20.7076	20.8508
APOA2_HUMAN	KAGTELVNFLSYFVELGTQPATQ	2	17.29	-0.034	-0.07	0.94338	0.01	0.94338	NA	NA	17.8639	16.2964	NA	NA	14.9489	NA	17.2798	16.9961	18.6593	18.5881	18.3355	17.1948	17.5917	17.805	NA	NA	17.2176	16.7182	17.6299	17.5463	16.5375	15.9013	17.0185	16.2994	18.848	18.5858	17.5792	16.8818	18.8158	18.1911	NA	NA	16.6088	16.0113	16.0551	16.7645	17.7047	17.4983
APOA2_HUMAN	C(+57.02)VESLVSQYFQTVTDYGK	2	16.79	-0.027	-0.07	0.94523	0	0.94523	16.7917	16.5651	16.7567	16.0626	16.2395	16.1902	15.7009	15.7927	17.0249	16.8163	18.226	18.6517	17.6943	17.7665	17.7431	17.3408	14.7569	14.9155	17.1971	17.3922	16.5377	17.0269	16.6685	16.6366	16.8676	16.6533	19.2482	19.2948	15.8668	15.8148	18.6231	18.2849	14.6592	14.331	15.8863	16.3787	16.8363	16.5331	17.1503	16.86
APOA2_HUMAN	EPC(+57.02)VESLVSQYFQTVTDYGK(+57.02)	3	18.99	-0.229	-0.49	0.6285	0.24	0.6285	18.1137	18.4631	18.2913	18.3217	18.3839	18.435	18.9578	19.0012	19.04	19.181	20.7537	20.6303	20.2311	20.1342	19.88	19.9459	17.7036	14.5892	18.4254	18.6476	18.6402	18.2075	18.183	18.4148	19.1332	19.0167	20.7239	21.1805	NA	17.8428	20.4537	20.6538	18.2465	18.2485	18.8899	19.1056	19.3447	19.7238	18.7773	18.7738
APOA2_HUMAN	EPC(+57.02)VESLVSQYFQTVTDYGK(+57.02)	2	15.54	-0.361	-0.64	0.52694	0.41	0.52694	14.0486	14.3755	14.4633	NA	14.5523	14.0918	15.5936	14.2113	15.0889	14.9221	17.1651	17.6742	17.5531	16.5793	15.8702	16.2841	13.4783	NA	NA	NA	14.3689	14.5618	14.9398	14.9887	15.1313	NA	17.9458	18.353	NA	NA	17.9222	17.2559	NA	NA	14.1826	15.0845	15.7332	15.9356	NA	13.8577
APOA2_HUMAN	SPELQAE(+21.98)AK	2	16.53	0.019	0.04	0.96874	0	0.96874	18.1852	17.8601	14.992	13.2619	17.2899	16.3776	16.3122	16.5311	16.0297	16.1356	17.3178	16.8765	17.6254	16.9936	15.984	16.3127	16.6921	16.0477	17.3898	16.5965	18.2252	17.535	15.1253	14.9176	17.9575	17.4499	17.4647	16.4173	15.3704	14.6071	17.8593	17.1445	16.2265	15.6389	15.3922	14.732	15.2414	16.6184	18.3347	18.1797
APOA2_HUMAN	Q(-17.03)AKE(+57.02)PC(+57.02)VESLVSQYFQTVTDYGK	3	16.96	0.121	0.32	0.74826	0.1	0.74826	17.1403	16.8046	15.7098	15.6983	16.0006	16.5336	16.9907	17.0514	16.7739	17.0295	18.8829	18.7234	18.1075	18.1749	17.7189	17.9992	15.8732	NA	16.4201	16.2715	16.2416	16.6204	15.3723	16.3547	16.8982	NA	18.8759	19.1188	15.4182	15.7104	18.4772	18.5463	15.8637	15.4731	16.7343	17.1357	17.273	17.6065	16.2851	16.7305
APOA2_HUMAN	EQLTPLIK(+57.02)	2	17.89	0.181	0.63	0.52976	0.4	0.52976	17.2489	17.3318	16.0999	16.5073	18.3579	18.3721	17.6289	17.8102	17.7883	17.724	19.0508	18.8472	18.7636	18.9504	18.5851	18.5657	18.1434	18.3906	17.5108	17.8349	17.9704	17.9697	17.7814	17.9437	17.9984	17.9658	19.0781	19.1941	16.5854	16.4211	19.2671	19.4106	16.6852	16.7922	17.351	17.1022	18.0035	17.996	16.9942	17.3785
APOA2_HUMAN	SK(+57.02)EQLTPLIK	2	17.68	0.041	0.12	0.90329	0.01	0.90329	17.0254	17.2573	16.4035	16.5073	17.8496	17.6833	17.697	17.1766	17.1073	17.4637	19.3775	19.1632	18.7565	18.7565	18.1294	18.2512	17.4394	17.2212	17.1013	16.929	17.9456	17.7149	17.4303	16.8992	18.124	18.0303	19.4116	19.3002	16.4964	16.6529	18.9692	19.2264	15.7936	NA	NA	17.6436	NA	17.9213	16.6534	16.526
APOA2_HUMAN	SKEQLTPLIKK	2	14.93	-0.157	-0.44	0.66094	0.2	0.66094	14.2614	14.7875	NA	NA	14.54	14.6624	14.9754	14.621	NA	NA	15.5226	14.7406	15.3498	15.3233	NA	15.2622	14.4783	13.9542	14.7683	14.6953	15.0594	14.535	13.6258	NA	14.8204	NA	16.6217	17.1727	NA	NA	15.4828	15.8616	NA	NA	14.8834	14.2155	14.1839	14.7962	14.7364	NA
APOA2_HUMAN	KAGTELVN(+.98)FLSYFVELGTQPATQ	3	15.5	0.563	0.94	0.35852	0.88	0.35852	NA	NA	14.7714	13.0732	NA	NA	NA	NA	14.8416	15.4257	17.8098	16.8273	15.8884	15.7889	NA	NA	NA	NA	16.7543	15.8718	15.3131	NA	14.1531	NA	13.445	NA	16.7278	16.2565	NA	NA	16.7057	16.9169	13.847	NA	14.7597	14.8561	15.4427	NA	15.6198	15.4458
APOA2_HUMAN	EQLTPLIKK	2	16.84	0.145	0.49	0.62702	0.24	0.62702	16.5601	16.6557	16.5246	16.3077	17.299	17.1943	16.3052	15.7715	16.8166	16.915	17.5819	17.4387	17.4147	16.5839	17.2978	16.7731	16.6776	17.3739	17.4941	16.9007	17.2791	16.4491	15.9141	15.4698	16.852	17.1127	18.2464	17.7044	16.1761	16.1718	17.7009	17.9474	16.0628	NA	17.0238	17.1619	17.0007	15.7666	16.2257	16.482
APOA2_HUMAN	VESLVSQYFQTVTDYGK	2	16.87	0.035	0.09	0.93119	0.01	0.93119	16.8545	16.8628	NA	16.7671	NA	16.0223	15.5677	15.2425	17.2175	16.6965	NA	18.0061	17.5613	17.7464	17.4	17.3836	15.3382	15.3843	17.4687	17.4616	NA	16.6477	16.8044	16.4277	15.9471	16.9677	18.3398	18.553	NA	15.8108	18.1783	17.7812	NA	14.8128	14.8601	NA	16.7399	16.8475	18.554	18.3445
APOA2_HUMAN	EQLTPLIK(+57.02)K	2	15.34	-0.278	-0.46	0.6504	0.22	0.6504	NA	NA	NA	NA	NA	NA	NA	NA	13.9477	13.8441	16.131	16.0025	15.3307	NA	NA	NA	NA	NA	NA	NA	NA	NA	NA	NA	NA	14.6153	16.0801	16.3634	NA	NA	15.9955	16.1018	NA	NA	NA	14.3584	NA	NA	NA	NA
APOA2_HUMAN	E(+57.02)PC(+57.02)VESLVSQYFQTVTDYGK	2	15.85	0.17	0.25	0.80604	0.06	0.80604	NA	NA	NA	NA	NA	NA	14.2428	NA	NA	15.0051	17.1052	17.802	17.0444	NA	NA	15.3954	NA	NA	NA	NA	14.4274	15.0896	14.486	14.5399	15.2445	NA	18.4462	18.3251	NA	NA	17.371	16.9169	NA	NA	14.7343	14.0845	15.7062	15.1206	NA	NA
APOA2_HUMAN	EPC(+57.02)VESLVSQYFQTVTDY(+15.99)GK	2	14.8	0.069	0.14	0.89189	0.02	0.89189	NA	NA	NA	NA	14.9916	14.7213	NA	NA	14.7797	15.0361	NA	15.4698	14.6808	15.4839	NA	NA	NA	13.5585	14.3753	15.3042	NA	15.6182	NA	14.9576	NA	13.4971	14.8475	15.9548	NA	NA	14.2542	14.0555	NA	NA	NA	NA	NA	NA	NA	NA
APOA2_HUMAN	V(+57.02)K(+57.02)SPELQAEAK	2	15.4	-0.816	-1.38	0.20089	1.89	0.20089	NA	NA	NA	NA	NA	NA	NA	NA	NA	NA	15.2764	15.7213	14.5613	14.4041	NA	NA	NA	NA	NA	NA	NA	NA	NA	NA	NA	NA	16.1611	16.1362	NA	NA	15.6138	15.317	NA	NA	NA	NA	NA	NA	NA	NA
APOA2_HUMAN	EPC(+57.02)VE(+21.98)SLVSQYFQTVTDYGK	2	14.76	1.537	1.23	0.2574	1.51	0.2574	15.9752	NA	NA	NA	NA	NA	NA	NA	NA	NA	NA	NA	NA	NA	NA	NA	NA	NA	NA	NA	14.0959	13.2597	NA	NA	13.9192	NA	NA	NA	NA	NA	NA	NA	NA	NA	NA	NA	NA	NA	16.2193	15.0867
APOA2_HUMAN	EPC(+57.02)VESLVSQYFQTVTDYGKDLMEK	3	17.49	0.53	0.7	0.49205	0.49	0.49205	NA	NA	NA	NA	NA	NA	NA	16.9509	NA	NA	18.8098	16.3578	18.2567	17.9591	NA	18.2787	NA	NA	17.2277	16.9567	NA	NA	NA	NA	NA	14.6533	19.2285	19.2435	NA	NA	18.2123	18.0577	NA	NA	15.6887	NA	16.9896	17.395	17.0493	NA
APOA2_HUMAN	SKEQLTPLIK(+57.02)K	2	14.53	-1.775	-1.41	0.21365	1.99	0.21365	NA	NA	NA	NA	NA	NA	NA	NA	NA	NA	14.0284	13.2543	NA	NA	NA	NA	NA	NA	NA	NA	NA	NA	NA	NA	NA	NA	15.001	15.831	NA	NA	NA	NA	NA	NA	NA	NA	NA	NA	NA	NA
APOA2_HUMAN	E(-18.01)QLTPLIK	2	15.5	-1.567	-1.83	0.1219	3.36	0.1219	NA	NA	NA	NA	NA	15.1043	NA	NA	NA	NA	NA	14.3298	NA	NA	NA	NA	NA	NA	NA	NA	NA	NA	NA	NA	NA	NA	NA	NA	NA	NA	16.466	16.1018	NA	NA	NA	NA	NA	NA	NA	NA
APOA2_HUMAN	S(+43.01)KEQLTPLIK	2	15.26	-1.576	-3.19	0.01202	10.18	0.01202	NA	NA	NA	NA	14.3701	14.7442	NA	NA	NA	NA	NA	NA	NA	14.5472	NA	14.6718	NA	NA	NA	NA	NA	NA	NA	NA	NA	NA	NA	16.2037	NA	NA	16.1806	16.0865	NA	NA	NA	NA	NA	NA	NA	NA
APOA4_HUMAN	LAPLAEDVR	2	21.5	-0.01	-0.06	0.95152	0	0.95152	21.2395	21.2614	21.182	20.9425	22.0883	22.0789	21.3711	21.327	20.9911	21.1254	21.4723	21.4428	21.7547	21.7615	21.7483	21.6231	21.8349	21.8697	21.445	21.4286	21.4253	21.5294	21.5449	21.5287	21.9019	21.7785	21.9186	22.136	20.6952	20.696	21.7518	21.8841	20.7651	20.7408	21.2439	21.2516	21.6883	21.657	22.0883	21.9619
APOA4_HUMAN	LEPYADQLR	2	20.89	-0.032	-0.17	0.86653	0.03	0.86653	20.2083	20.62	20.5874	20.3978	21.4428	21.3652	20.872	20.6397	20.5605	20.4161	20.8649	20.968	21.1986	21.2034	21.2396	20.9316	21.1088	21.1528	20.8492	20.9219	20.6142	20.6251	21.0209	20.9561	21.3	21.23	21.5395	21.8598	19.9196	20.041	21.1883	21.3908	20.0419	20.0187	20.5756	20.6781	21.2071	21.0208	21.5251	21.4261
APOA4_HUMAN	LTPYADEFK	2	21.31	-0.043	-0.26	0.7986	0.07	0.7986	21.2534	21.0979	20.8271	20.8775	21.7058	21.6755	21.1999	21.1665	20.9277	20.8803	21.3037	21.2461	21.5987	21.5265	21.4964	21.4273	21.567	21.5594	21.2539	21.2717	21.2166	21.2748	21.2792	21.4076	21.5783	21.5849	22.1245	21.9934	20.6219	20.3412	21.8673	21.7521	20.6421	20.5059	21.1074	20.7979	21.4652	21.4934	21.9682	21.7068
APOA4_HUMAN	LGEVNTYAGDLQK	2	21.89	0.034	0.2	0.83948	0.04	0.83948	21.6719	21.624	21.4947	21.6183	22.1839	22.282	21.8234	21.8286	21.6712	21.6034	21.822	21.9479	22.0855	22.1629	21.9755	21.9951	22.0952	22.2009	21.9328	22.0401	21.6338	21.7273	21.7522	21.9249	21.922	22.0692	22.7287	22.8368	21.1244	21.0517	22.2475	22.4073	21.0304	21.1256	21.6703	21.4476	21.9638	21.804	22.4244	22.4878
APOA4_HUMAN	LGEVNTYAGDLQK	3	15.33	0.114	0.23	0.82313	0.05	0.82313	NA	NA	NA	15.1047	15.2917	16.5171	15.0015	NA	NA	15.4357	NA	14.6392	NA	15.7109	15.6782	15.624	NA	15.1785	14.4806	16.2082	NA	14.393	NA	14.7994	NA	15.3808	14.0078	16.3634	NA	NA	NA	16.2184	NA	15.4558	14.9261	NA	16.2357	14.973	NA	15.055
APOA4_HUMAN	ALVQQMEQLR	2	21.81	-0.062	-0.39	0.69512	0.16	0.69512	21.7229	21.614	21.5874	21.5692	22.0278	22.0718	21.5657	21.6519	21.5447	21.4055	21.7506	21.7072	22.0274	22.0548	21.9236	21.8614	22.0039	22.1014	21.7296	21.7393	21.7216	21.7758	21.5514	21.7368	22.1939	22.175	22.6833	22.5428	21.0977	21.1246	22.2407	22.1399	21.0362	21.0001	21.6703	21.6781	21.9513	21.8266	22.4502	22.305
APOA4_HUMAN	SLAELGGHLDQQVEEFR	3	21.72	-0.035	-0.21	0.837	0.04	0.837	21.8197	21.7395	21.3956	21.302	21.9574	21.9692	21.6794	21.917	21.4576	21.3292	21.8984	21.7475	22.0676	22.0548	21.8525	21.9134	21.3897	21.3618	21.6234	21.6412	21.6594	21.6579	21.443	21.6403	22.0674	22.0964	22.5576	22.7897	21.0256	21.0083	22.1954	22.12	21.0013	21.0431	21.6251	21.4173	21.5506	21.7975	22.2342	21.8794
APOA4_HUMAN	SLAELGGHLDQQVEEFR	2	18.73	-0.148	-0.67	0.50461	0.45	0.50461	19.0058	18.9963	18.8446	18.5098	18.5538	18.6624	18.6184	18.7706	18.1908	18.5507	19.0268	18.952	19.1325	19.0924	18.6017	18.7955	17.9034	17.6133	18.907	18.3352	18.5984	18.654	18.0265	18.0306	19.077	19.2082	20.1863	19.8899	18.037	18.0581	19.4795	19.038	17.9619	17.9913	18.8809	18.7316	18.5745	19.0342	19.5508	19.0195
APOA4_HUMAN	SELTQQLNALFQDK	2	21.71	-0.119	-0.69	0.49299	0.48	0.49299	21.7128	21.8116	21.3034	21.7011	21.8604	21.9692	21.4717	21.512	21.3886	21.3895	21.7506	21.9041	22.0012	21.9851	21.7143	21.68	21.4441	21.2801	21.5597	21.6624	21.5608	21.5504	21.457	21.478	22.0971	22.0802	22.8035	22.8491	21.0649	20.9464	22.2912	22.248	20.9164	21.0001	21.6598	21.5659	21.7202	21.7645	22.1046	22.3155
APOA4_HUMAN	SELTQQLNALFQDK	3	16.94	0.538	0.87	0.39772	0.75	0.39772	NA	NA	NA	NA	17.9458	18.5852	16.1642	NA	NA	NA	18.2154	NA	16.9347	NA	NA	17.4252	18.0454	15.8077	16.0588	NA	16.1663	NA	16.2896	NA	17.2274	15.6626	NA	15.7928	NA	NA	NA	NA	17.2505	NA	NA	NA	NA	16.71	NA	17.7179
APOA4_HUMAN	SLAELGGHLDQQVEEFRR	3	20.52	-0.183	-0.81	0.42423	0.65	0.42423	20.7798	20.2354	20.5161	20.1842	20.7876	20.603	20.6667	20.6996	20.0324	20.0185	20.4723	20.4469	21.0531	20.6398	20.3713	20.417	20.1381	19.8262	20.5597	20.1628	20.4238	20.3229	20.45	20.2736	21.1378	20.6713	22.0239	21.7655	19.7784	19.6331	21.381	20.7947	19.2857	19.49	20.6197	20.5598	20.5339	20.8233	21.3347	20.9619
APOA4_HUMAN	ENADSLQASLRPHADELK	3	20.44	0.021	0.11	0.91486	0.01	0.91486	20.5279	20.1037	20.2048	20.1918	20.6658	20.6587	20.7492	20.7905	19.9228	19.915	20.7167	20.5866	20.7092	20.4664	20.3809	20.4874	20.649	20.3802	20.5087	20.3058	20.0578	20.1717	20.2776	20.301	20.5163	20.6885	21.6849	21.6185	19.4915	19.3551	21.0928	20.8683	19.4774	19.4917	20.4099	20.213	20.3501	20.3846	21.0266	21.0272
APOA4_HUMAN	ENADSLQASLRPHADELK	2	16.74	-0.036	-0.11	0.91583	0.01	0.91583	17.4884	16.4432	16.9708	16.6914	16.8041	16.2514	17.3277	17.2681	15.4192	16.1438	17.2912	17.2573	17.2718	17.0924	16.2615	16.5672	16.7319	15.7506	16.5517	16.7597	16.7126	16.5968	16.2044	15.7456	16.6536	16.9993	18.6408	18.4074	15.2818	15.2647	17.4772	17.2849	15.4179	14.613	17.2814	16.7769	16.615	17.1055	18.1197	17.8623
APOA4_HUMAN	LNHQLEGLTFQMK	3	21.38	-0.102	-0.62	0.53679	0.39	0.53679	21.1852	20.9714	21.3313	21.3778	21.2908	21.3767	21.2852	21.3117	21.0667	21.0323	21.5962	21.5829	21.4899	21.4918	21.5444	21.5404	21.1875	21.1634	21.4066	21.4099	21.2507	21.2057	21.3334	21.3618	21.5355	21.5222	22.7446	22.4529	20.7512	20.7628	21.6625	21.7391	20.5565	20.583	21.2474	21.2051	21.604	21.4934	21.8759	21.7919
APOA4_HUMAN	LNHQLEGLTFQMK	2	18.96	-0.197	-0.91	0.36941	0.82	0.36941	19.0384	18.8187	19.2856	18.9132	18.8054	18.4868	18.7428	18.8488	18.2696	18.5507	19.1429	19.4106	19.3137	19.1699	18.8414	19.0399	18.4632	18.3377	19.0678	18.7502	18.8685	18.8434	18.4969	18.4917	19.3777	19.3083	20.554	20.151	18.2849	18.2075	19.6461	19.2214	18.1002	17.9863	19.1776	18.9354	18.763	19.3636	19.7246	19.7337
APOA4_HUMAN	TQVNTQAEQLR	2	19.66	0.2	1.01	0.31626	1.03	0.31626	18.0254	18.4631	19.4603	19.4751	20.27	20.3348	19.9578	19.8488	19.7847	19.4349	19.8191	20.1188	19.9691	20.1598	20.1063	19.9459	20.0677	20.1965	19.811	20.0007	19.4417	19.6617	19.8488	19.9262	19.8609	19.9154	20.0394	20.0479	18.9414	18.908	19.3533	19.4194	19.1156	19.1233	19.5186	19.6083	19.3983	18.945	20.0516	20.1258
APOA4_HUMAN	SLAPYAQDTQEK	2	20.67	0.063	0.3	0.76515	0.09	0.76515	20.0352	20.4129	20.2347	20.4938	21.2083	21.4328	20.7572	20.4153	20.4062	20.3733	20.487	20.6159	20.7276	20.9118	21.0286	20.5261	21.0816	21.2518	20.6935	20.9567	20.2027	20.3821	20.903	20.8406	20.7971	20.9372	21.48	21.7359	19.8051	19.7822	21.0228	21.2326	19.872	19.7922	20.2439	20.4642	21.1457	20.3042	20.8438	21.0014
APOA4_HUMAN	LLPHANEVSQK	2	19.06	-0.01	-0.06	0.95597	0	0.95597	19.1258	18.7246	19.0835	18.7589	19.2724	19.0023	19.0928	19.1005	18.6379	18.543	19.1223	19.2404	19.5006	19.26	19.2332	19.4252	19.279	18.7474	19.1231	18.8237	19.0345	18.8112	18.7725	18.7638	19.486	19.1882	19.9102	19.9484	18.3371	18.2037	19.5071	19.3908	18.2505	18.1971	18.9805	18.8792	19.0282	19.4002	19.5823	19.6332
APOA4_HUMAN	IDQTVEELRR	2	19.5	-0.074	-0.39	0.69597	0.15	0.69597	19.2083	19.2768	19.3416	19.1672	19.9164	19.6811	19.5128	19.3894	18.8131	19.1254	19.4408	19.3613	19.6887	19.8753	19.4319	19.7907	19.7665	19.4315	19.4983	19.5209	19.4853	19.3679	19.1558	18.9974	19.7454	20.0416	20.4493	20.6004	18.754	18.7324	19.9358	19.9934	18.4466	18.5979	19.4347	19.4309	19.6312	19.8922	19.9682	20.0625
APOA4_HUMAN	LGPHAGDVEGHLSFLEK	3	20.7	-0.085	-0.42	0.6745	0.18	0.6745	20.6966	20.5394	20.5039	20.4498	20.9717	20.9631	20.5241	20.8124	20.1935	20.1509	20.7229	20.91	20.9936	20.7531	20.5444	20.8346	20.6928	20.4787	20.6752	20.6624	20.6273	20.5294	20.3679	20.7136	21.0308	20.913	22.0471	21.8899	19.9677	19.8575	21.3239	21.1099	19.5787	19.6434	20.6305	20.6378	20.3392	20.9926	21.2973	21.2731
APOA4_HUMAN	LGPHAGDVEGHLSFLEK	2	17.19	-0.118	-0.42	0.67554	0.18	0.67554	17.403	17.3041	17.3223	16.7915	17.4754	17.4119	17.0015	17.2681	16.1301	16.543	17.4072	17.5762	17.641	17.3537	16.9491	17.2512	16.9523	16.5384	17.1971	17.1251	17.3689	17.1687	16.4074	16.6586	17.58	17.4766	19.0187	18.6576	16.1613	16.1287	18.0403	17.5303	15.6204	16.0456	17.3299	17.2982	16.4621	17.7044	18.2352	18.1139
APOA4_HUMAN	ISASAEELR	2	20.61	0.033	0.18	0.85595	0.03	0.85595	19.9555	20.1683	20.1588	20.1532	21.3247	21.3301	20.6237	20.512	20.2593	20.318	20.4796	20.4469	20.8161	20.9118	20.94	20.7876	21.0255	21.0265	20.6659	20.6833	20.3813	20.3647	20.8188	20.7281	20.8187	20.8632	21.0901	21.5747	19.7512	19.7298	21.0228	21.1563	19.7789	19.8208	20.2923	20.2967	20.9296	20.6169	20.9682	20.9212
APOA4_HUMAN	VNSFFSTFK	2	20.44	-0.002	-0.01	0.99245	0	0.99245	20.1852	20.3021	20.264	20.2662	20.8402	20.7951	20.246	20.3908	20.2069	20.0862	20.4348	20.1887	20.6717	20.7019	20.6033	20.6096	20.5312	20.5754	20.344	20.4713	20.2131	20.3278	20.1489	20.3711	20.6635	20.6153	21.3696	21.333	19.6707	19.7431	20.9742	20.9683	19.639	19.5147	20.2439	20.1488	20.3771	20.4772	20.9073	21.0399
APOA4_HUMAN	VEPYGENFNK	2	18.12	0.065	0.37	0.71542	0.13	0.71542	17.7963	17.9776	17.9165	17.9187	18.7925	18.6922	18.0698	17.8102	17.7594	17.7103	18.0065	17.9883	18.4328	18.3537	18.3693	18.3408	18.3583	18.3485	18.15	18.2481	17.9456	17.9013	18.114	17.8512	18.3854	18.3231	18.9325	19.035	17.3732	17.1124	18.5454	18.6758	17.1521	17.2014	17.7383	17.725	18.2867	18.295	18.5348	18.6062
APOA4_HUMAN	LKEEIGKELEELR	3	19.77	-0.111	-0.58	0.56338	0.34	0.56338	19.5071	19.3895	19.3956	19.6069	19.9075	20.0547	19.8453	20.0664	19.3025	19.3906	19.7957	19.9335	19.9076	20.0818	19.7431	19.7173	19.8003	19.7474	19.519	19.5417	19.4357	19.5265	19.5837	19.7411	19.9127	20.0099	21.1245	21.2285	18.963	19.0017	20.2645	20.2992	18.5565	18.9271	19.9567	19.8693	19.8548	20.0757	20.0493	20.0872
APOA4_HUMAN	LKEEIGKELEELR	2	17.08	-0.15	-0.59	0.55991	0.35	0.55991	17.0512	17.2068	16.9202	16.8775	16.8619	17.1628	17.3363	17.3894	16.0912	16.7103	17.2012	17.2867	17.3872	17.5285	16.9176	17.1457	16.6243	16.485	17.1231	16.8349	16.9867	16.8037	16.7027	16.2967	17.511	17.5286	18.8897	18.734	15.9799	16.1319	17.8449	17.5383	15.4459	15.6968	17.4904	17.2192	17.0498	17.5885	17.9562	17.7554
APOA4_HUMAN	IDQNVEELK	2	20.56	0.08	0.41	0.68416	0.17	0.68416	19.9759	20.4742	19.8848	20.2735	21.1715	21.2574	20.5793	20.5253	20.1799	20.3624	20.3161	20.4387	20.6037	20.8815	20.9203	20.7471	20.8814	21.053	20.5992	20.7836	20.2725	20.2731	20.6461	20.5808	20.6793	20.8117	21.0134	21.5523	19.7094	19.7298	20.8359	21.1099	19.6253	19.8065	19.9653	20.2051	20.7349	20.5642	21.1262	21.065
APOA4_HUMAN	KLVPFATELHER	3	20.44	-0.041	-0.23	0.8214	0.05	0.8214	20.521	20.042	20.0111	20.0808	20.6372	20.6397	20.7003	20.6878	20.0035	19.9904	20.487	20.455	20.6429	20.5937	20.6033	20.4576	20.5312	20.4884	20.4983	20.4099	20.2389	20.2866	20.3424	20.4291	20.7151	20.5222	21.5932	21.5333	19.7374	19.4699	21.0228	20.8278	19.5898	19.4226	20.5069	20.244	20.5529	20.5174	20.932	20.8217
APOA4_HUMAN	KLVPFATELHER	2	17.56	-0.181	-0.75	0.4564	0.57	0.4564	17.9034	17.3858	17.7149	17.6206	17.3908	17.2594	17.5575	17.6926	16.8715	16.6019	17.7814	17.8717	18.056	17.7531	17.4375	17.4576	17.2213	17.0185	17.5273	17.2311	17.4178	17.4177	16.9854	16.5865	17.8158	17.7852	19.2339	19.1747	16.6808	16.719	18.3406	18.0295	16.4976	16.2204	18.004	17.6436	17.633	18.0141	18.3927	18.3769
APOA4_HUMAN	TLSLPELEQQQEQQQEQQQEQVQMLAPLES	3	19.8	-0.615	-2.2	0.0346	4.83	0.0346	19.2197	19.1545	18.9797	19.1688	19.8181	19.9323	20.3126	20.512	18.9755	18.9532	NA	NA	19.249	19.5899	20.6197	20.6096	18.7733	18.529	19.4032	19.3717	18.8009	19.1753	20.0563	20.0235	20.7105	20.6582	21.1293	21.4264	NA	NA	20.9408	20.9757	19.6616	19.6061	18.8989	19.2425	20.2428	20.4442	NA	NA
APOA4_HUMAN	TQVNTQAEQLRR	3	18	0.345	1.46	0.15231	2.13	0.15231	16.816	16.5347	17.3662	17.7995	19.0195	19.1327	18.7003	18.5279	18.0667	17.8226	18.0024	18.1572	18.0326	18.3886	18.7959	18.1002	18.7665	19.0725	18.1447	18.2977	17.8329	17.8479	18.3604	18.3562	18.0865	18.2241	18.1235	18.3737	17.0814	17.2228	17.4584	17.8603	17.2663	17.1483	17.7222	18.0364	17.9325	17.2112	18.3495	18.1424
APOA4_HUMAN	TQVNTQAEQLRR	2	17.73	0.192	0.91	0.36574	0.84	0.36574	16.31	16.005	17.8524	17.6023	18.2862	18.2373	18.3277	18.1834	17.6614	17.7103	17.9901	18.1003	18.2363	18.267	17.8245	18.0691	18.6674	17.8216	17.7752	17.6	17.5444	17.6643	17.7453	17.6707	17.9575	18.0921	18.2321	18.1688	17.1244	17.1042	17.523	17.4643	17.0646	17.0359	17.9394	18.0005	17.0551	17.2268	18.0312	18.0348
APOA4_HUMAN	PHANEVSQK	2	16.8	0.06	0.16	0.87741	0.02	0.87741	16.094	16.8763	15.992	17.1532	17.0338	17.4885	17.0647	16.9477	16.9245	16.8909	16.1869	17.1086	16.3171	17.5441	16.8525	16.5893	16.4343	17.2716	16.467	17.4421	16.1748	16.7484	16.6607	17.2183	16.2947	17.2002	17.2176	18.4436	15.4885	16.1639	16.4395	17.808	15.6496	16.5268	16.6348	17.2255	17.349	16.2861	16.6222	17.3363
APOA4_HUMAN	RVEPYGENFNK	2	19.27	-0.02	-0.08	0.9351	0.01	0.9351	18.9859	18.9901	18.8212	18.4266	19.7631	19.1218	19.3825	19.8146	18.6653	18.7938	19.1072	19.1907	19.6096	19.7498	19.2793	20.002	19.6784	19.1725	19.4254	19.2226	18.8946	19.1897	19.1316	18.9287	19.5494	19.3949	19.9546	20.4709	18.4155	18.4343	19.9492	19.7365	18.3088	18.6208	18.8754	18.8673	19.1076	19.8799	20.2724	19.6198
APOA4_HUMAN	RVEPYGENFNK	3	18.48	0.117	0.38	0.70945	0.14	0.70945	18.1499	17.8736	17.9814	17.8546	19.3403	19.3903	19.0334	18.8059	18.378	18.2297	18.5847	18.2385	18.7883	18.8283	18.9799	18.8331	19.0788	18.9721	18.7473	16.7439	18.4298	18.3164	18.973	18.4291	18.7986	18.5413	19.3297	17.9529	17.5352	17.4211	19.1582	19.2657	17.8248	17.6143	18.2111	18.2067	18.9585	18.1755	18.9271	18.4164
APOA4_HUMAN	SLAE(+14.02)LGGHLD(+14.02)QQ(+.98)VEEFR	3	16.48	-0.106	-0.3	0.76565	0.09	0.76565	15.1088	16.0197	16.9849	17.3466	15.618	15.8054	16.2153	16.0674	16.9374	16.9961	17.5374	16.9883	16.5331	16.1588	16.9799	17.0211	15.2703	NA	16.9133	16.0779	16.4057	15.2738	17.2229	16.2524	15.3368	15.8541	16.3297	16.9529	17.0459	16.8624	16.059	16.254	17.5692	17.0648	17.2593	16.8021	16.2545	17.1055	15.348	16.9978
APOA4_HUMAN	IDQNVEELKGR	2	16.16	-0.129	-0.54	0.59148	0.29	0.59148	15.0384	15.8546	15.9128	16.089	16.5245	16.5852	16.1604	16.0201	15.8715	15.7669	15.8721	16.3012	16.4734	16.6358	15.7226	16.0426	16.5404	16.5827	15.857	15.9622	15.9338	16.0988	15.8878	16.1036	16.7163	16.8294	17.2393	17.4436	15.421	15.0623	16.8593	16.6641	14.6592	15.5679	16.0879	16.213	16.4046	16.2801	16.2193	16.6976
APOA4_HUMAN	IDQTVEELR	2	18.73	0.033	0.18	0.85983	0.03	0.85983	17.9992	18.533	18.3716	18.6652	19.1615	19.3015	18.539	18.1631	18.3248	18.4919	18.7279	18.6489	18.9567	19.0951	19.0298	19.002	18.982	19.2142	18.7613	18.8899	18.5277	18.5518	18.6314	18.422	18.9313	19.0438	19.2393	19.3548	17.8495	18.0495	18.8268	19.3616	17.9026	18.0932	18.4298	18.476	19.0551	18.7883	19.2897	19.3648
APOA4_HUMAN	DKVN(+.98)SFFSTFK	2	17.17	-0.117	-0.36	0.71899	0.13	0.71899	17.6472	16.8298	17.5816	16.2265	17.5369	17.1564	17.0439	17.0934	NA	16.2962	16.9859	17.173	17.4682	17.3537	17.2052	17.4004	17.3492	16.7079	17.2675	16.9839	17.2389	16.9066	16.8235	16.8234	17.684	17.5788	18.9436	18.2785	15.755	15.7468	18.2179	17.3952	16.285	15.4204	17.0879	17.0257	16.9383	17.7804	18.2352	17.9725
APOA4_HUMAN	SELTQQLN(+.98)ALFQDK	2	16.81	0.135	0.36	0.72135	0.13	0.72135	16.3889	17.6479	15.2196	NA	17.6498	17.8054	17.1738	16.9556	16.0584	16.1397	16.4737	16.3012	16.9347	17.2046	17.1521	17.0211	17.6483	17.7294	16.9258	16.9429	16.4973	17.1064	17.1695	17.0079	17.511	17.4766	17.7531	18.0796	14.1613	15.6371	17.7633	17.7469	14.3396	15.2793	15.9007	15.9881	16.6077	16.5703	17.7274	17.9725
APOA4_HUMAN	TQVS(sub N)TQAEQLR	2	19.23	-0.925	-1.5	0.16688	2.24	0.16688	18.4109	18.6557	NA	NA	NA	NA	NA	NA	NA	NA	NA	NA	NA	NA	NA	NA	NA	NA	NA	NA	NA	NA	NA	NA	NA	NA	19.829	20.0479	NA	NA	19.3785	19.4516	NA	NA	NA	NA	19.1076	18.9356	NA	NA
APOA4_HUMAN	LVPFATELHER	2	18.19	-0.041	-0.18	0.85572	0.03	0.85572	18.4884	18.2511	18.2684	18.0046	18.5151	18.1435	17.907	18.1766	17.4247	17.7172	18.1577	NA	18.5281	18.5861	18.2225	18.1257	17.9642	18.079	18.0791	18.0434	17.8238	17.9359	17.4074	17.6826	18.6459	18.4963	19.4384	19.0307	17.5915	17.3183	18.8699	18.4388	16.9126	NA	18.1732	NA	18.0973	18.5205	18.7881	19.0749
APOA4_HUMAN	LGEVN(+.98)TYAGDLQK	2	17.67	0.013	0.06	0.95296	0	0.95296	17.3078	17.3744	17.1064	17.4421	18.0577	18.0547	17.49	17.5332	17.2593	17.0514	17.7957	18.0193	18.0444	18.1394	17.9543	17.9316	17.9761	18.053	17.4602	17.4224	17.1834	17.3679	17.5396	17.8082	17.633	17.7637	18.8713	19.0796	16.4964	16.6753	18.2123	18.3365	16.4976	16.6968	17.3871	17.3562	17.615	17.9403	18.2897	18.47
APOA4_HUMAN	Q(-17.03)LTPYAQR	2	17.65	0.089	0.33	0.74093	0.11	0.74093	17.3582	17.2428	16.6805	NA	18.9458	18.7499	17.23	17.2681	17.6692	17.2249	NA	17.0582	18.3402	17.7123	18.1248	17.734	18.2153	18.6979	17.607	17.382	17.6402	17.4419	17.9334	17.7972	17.8498	16.8273	18.3398	18.1045	16.9342	16.7298	18.5409	18.2608	16.9715	16.3902	17.2368	17.2378	17.9613	17.4885	17.8149	18.0945
APOA4_HUMAN	LNHQLEGLTFQM(+15.99)K	3	16.27	-0.029	-0.08	0.93636	0.01	0.93636	NA	16.624	14.255	15.0995	17.1311	17.5369	NA	15.8748	16.5189	16.6826	15.6368	16.0202	16.2041	16.7329	15.219	15.863	16.7814	17.5309	16.2812	NA	16.1577	16.9031	15.2896	16.7388	16.3931	17.4766	16.6968	17.1805	15.3931	15.3169	16.0861	16.8147	NA	15.4382	16.2082	15.8989	16.3534	16.1355	16.1334	17.0828
APOA4_HUMAN	VN(+.98)SFFSTFK	2	17.68	-0.027	-0.1	0.91961	0.01	0.91961	17.2467	18.1434	15.7973	17.1279	17.9803	18.0547	17.6219	17.7661	17.2069	17.166	17.8784	17.7763	18.1946	18.1898	17.9697	18.1206	17.7868	17.9581	17.4687	17.797	17.5222	17.6949	17.3841	17.584	18.0185	18.0482	18.817	18.804	16.5977	16.4984	18.4957	18.2214	16.7314	16.8598	17.4616	17.194	17.7465	17.7044	18.364	18.0348
APOA4_HUMAN	LNHQ(+.98)LEGLTFQMK	3	16.09	0.002	0.01	0.99321	0	0.99321	15.2754	NA	16.0197	15.9356	16.4312	NA	15.6022	NA	15.5763	15.7429	16.4256	16.0735	16.0326	16.2959	16.8302	NA	16.2273	16.053	16.2831	16.2956	15.865	15.9376	16.1884	16.0821	NA	16.1874	16.7278	17.2565	15.605	15.4858	16.5373	16.363	14.8302	NA	15.7439	15.2863	15.7857	16.3881	16.9192	16.7455
APOA4_HUMAN	RVEPYGEN(+.98)FNK	2	14.83	-0.218	-0.67	0.50922	0.44	0.50922	13.8303	NA	14.6909	14.825	14.6469	NA	NA	14.1132	14.3238	14.3677	15.0413	14.9091	15.3345	15.5657	15.2497	15.1437	14.6542	NA	15.1764	13.6754	14.7436	14.046	14.4684	13.8359	15.2101	14.1938	16.4084	16.2371	14.4911	NA	15.783	15.4457	NA	13.8174	14.9457	NA	14.7225	15.4898	15.1402	14.9207
APOA4_HUMAN	PFATELHER	2	16.73	0.128	0.27	0.7867	0.07	0.7867	16.0124	17.3081	NA	16.9587	16.8295	17.5837	16.2208	16.5624	16.7594	17.0729	15.7348	16.8172	16.1018	17.6049	16.9387	16.624	16.1788	17.6097	16.3789	17.1251	15.3788	16.9427	15.4004	17.0455	16.2848	17.4633	17.1351	18.2341	NA	15.6048	16.4027	17.7812	NA	16.1137	16.4616	16.9449	17.3003	16.2283	17.0184	NA
APOA4_HUMAN	A(+57.02)LVQQMEQLR	2	15.57	-0.276	-0.82	0.41648	0.68	0.41648	14.637	NA	14.3189	14.6078	15.5523	16.1521	NA	NA	15.4006	15.0535	16.2434	15.7784	16.3479	16.4295	15.7656	15.7911	15.7949	15.8385	13.7683	NA	15.0345	15.0205	15.2896	15.5399	15.6407	16.439	16.9805	17.1004	NA	14.5502	16.8593	16.9045	14.3691	14.1118	15.929	NA	15.7597	15.4264	15.5192	NA
APOA4_HUMAN	LLPHAN(+.98)EVSQK	2	14.86	0.078	0.29	0.77507	0.08	0.77507	NA	NA	15.0114	14.2384	15.1209	14.7779	15.077	14.8137	14.7854	14.4751	15.0759	15.2721	15.3761	15.2414	15.0819	15.5049	15.0633	14.1553	14.812	14.2781	14.5899	14.544	14.7991	NA	15.1532	15.1938	15.8773	15.9345	13.8443	13.774	15.8216	15.2363	13.375	13.4818	14.9758	14.5963	15.0551	15.0132	15.4929	14.8299
APOA4_HUMAN	EAVE(+21.98)HLQK	2	13.76	-0.602	-1.36	0.1807	1.86	0.1807	14.9859	14.8546	12.1714	14.3695	NA	13.1513	13.8519	13.8547	12.9781	13.0264	13.552	13.5351	14.3498	13.9684	12.5195	12.1293	12.9752	12.8804	13.6884	12.8536	14.6647	14.2575	NA	NA	14.8742	14.9178	15.3404	13.8508	12.4484	12.4395	14.6993	14.0996	13.0646	12.8425	13.1103	NA	12.9138	13.973	15.933	16.0867
APOA4_HUMAN	LLPHANE(+21.98)VSQK	2	15.03	-0.274	-0.57	0.57105	0.33	0.57105	16.9698	16.0864	NA	NA	15.1373	16.1131	14.9173	15.7316	13.5361	NA	14.5786	14.0565	15.3611	15.8429	13.3786	13.1938	14.4377	NA	14.4394	13.8863	15.8472	15.1438	NA	NA	16.2782	16.0904	14.7216	15.7887	12.9538	NA	15.2367	15.2944	13.8802	13.8708	NA	14.0113	14.467	14.8893	17.5476	17.1961
APOA4_HUMAN	RRVEPYGENFNK	3	14.68	0.277	0.64	0.5239	0.41	0.5239	13.0134	13.0197	14.4056	13.8561	14.8496	15.3554	15.0564	15.0962	14.5563	14.5197	15.1694	15.1331	14.3035	15.359	16.0041	14.726	15.4649	14.4238	15.7175	14.7723	13.0594	NA	16.1112	14.5079	14.4114	14.3523	16.1289	16.568	12.3	NA	15.3549	15.5606	13.2021	12.9341	14.6348	15.0257	15.0848	14.5605	NA	14.6292
APOA4_HUMAN	TQVS(sub N)TQAEQLRR	2	17.1	-1.094	-1.72	0.11846	2.95	0.11846	16.4208	16.1322	NA	NA	NA	NA	NA	NA	NA	NA	NA	NA	NA	NA	NA	NA	NA	NA	NA	NA	NA	NA	NA	NA	NA	NA	17.9848	17.9206	NA	NA	17.3909	17.1445	NA	NA	NA	NA	16.8731	16.9068	NA	NA
APOA4_HUMAN	EVSADQVATVMWDYFSQLSNNAK	2	15.4	-0.937	-0.94	0.36105	0.88	0.36105	NA	NA	17.0537	15.0599	NA	NA	NA	NA	NA	NA	13.5874	15.1934	15.9573	14.5159	NA	NA	NA	NA	14.4183	13.7019	NA	NA	NA	NA	NA	NA	17.9502	17.8439	NA	NA	15.379	13.5575	NA	NA	NA	NA	14.4702	15.2422	16.2257	16.3113
APOA4_HUMAN	ALVQQME(+21.98)QLR	2	15.59	-0.994	-1.64	0.12516	2.68	0.12516	16.2445	16.1411	NA	NA	NA	NA	NA	14.263	NA	NA	NA	NA	14.2556	15.1588	NA	NA	14.8527	NA	NA	NA	14.8825	15.5077	NA	NA	15.755	16.0195	NA	NA	NA	NA	NA	NA	NA	NA	NA	NA	NA	NA	17.2112	16.7895
APOA4_HUMAN	DKVNSFFSTFK	2	19.05	-0.139	-0.41	0.68209	0.17	0.68209	18.9384	NA	18.8998	18.15	NA	19.0432	NA	18.8572	NA	NA	18.918	18.8692	19.5323	19.0951	18.8217	19.002	19.1539	18.7555	NA	NA	NA	NA	NA	NA	19.511	NA	20.311	19.9136	NA	17.6586	20.01	19.2825	17.8195	NA	NA	18.8573	NA	19.0583	19.6522	NA
APOA4_HUMAN	K(+57.02)LVPFATELHER	3	14.89	-0.899	-1.96	0.06439	3.85	0.06439	NA	NA	NA	NA	NA	NA	14.2788	14.0558	NA	NA	14.5111	15.0497	15.4559	15.0493	13.5195	13.6883	14.1464	NA	NA	NA	NA	NA	NA	NA	14.3746	NA	17.0061	16.3356	NA	NA	15.929	16.003	NA	NA	14.797	14.2599	14.6676	14.9767	NA	NA
APOA4_HUMAN	ISASAE(+21.98)ELR	2	15.56	-1.055	-1.43	0.17108	2.05	0.17108	16.6472	16.1094	NA	NA	NA	NA	NA	NA	NA	NA	NA	NA	15.558	NA	NA	NA	NA	12.0624	14.6286	NA	15.9372	15.1846	NA	NA	16.6638	16.0518	14.7501	14.258	NA	NA	15.783	NA	NA	NA	NA	NA	NA	14.8495	17.5476	17.3608
APOA4_HUMAN	LLPHANEVSQ(+.98)K	2	13.89	-0.239	-0.6	0.55575	0.36	0.55575	NA	NA	13.5909	13.3077	14.0756	13.9939	13.1696	14.0558	13.4663	13.1401	13.8431	13.8353	14.8352	NA	13.812	NA	NA	13.1938	13.7793	NA	13.5623	12.6088	NA	NA	14.3368	14.526	16.5995	15.4226	NA	12.3534	NA	14.0821	NA	NA	13.3128	13.0342	14.2894	NA	14.1604	14.5518
APOA4_HUMAN	ALVQQM(+15.99)EQLR	2	15.36	-0.173	-0.28	0.77957	0.08	0.77957	NA	15.7231	13.0279	NA	NA	17.0707	14.6524	15.5099	NA	NA	NA	NA	NA	16.3032	14.6832	14.508	15.6122	16.4254	14.0858	15.7311	NA	15.7367	NA	NA	NA	16.8903	NA	NA	NA	13.4603	NA	16.0487	NA	14.5759	NA	NA	NA	15.5306	NA	16.2705
APOA4_HUMAN	LGEVNTYAGD(+21.98)LQK	2	15.51	-0.742	-1.02	0.32344	1.03	0.32344	17.6623	15.9701	NA	NA	14.3421	14.1902	NA	13.9334	NA	NA	NA	NA	14.9347	NA	15.7797	NA	NA	NA	13.8334	NA	15.5597	15.544	NA	NA	15.6147	15.8211	NA	NA	NA	NA	15.1175	NA	NA	NA	NA	NA	NA	13.7144	18.3495	17.7799
APOA4_HUMAN	LNHQLEGLTFQMK(+57.02)	3	15.47	-0.173	-0.38	0.7106	0.14	0.7106	NA	NA	NA	NA	NA	NA	NA	15.3421	NA	NA	15.3632	15.4775	15.5905	15.9286	14.6375	15.5326	NA	NA	NA	NA	NA	NA	NA	NA	15.1677	15.2934	NA	16.6491	NA	NA	15.1599	15.9725	NA	NA	14.7407	NA	NA	15.7494	NA	NA
APOA4_HUMAN	RQLTPYAQR	2	15.03	0.086	0.23	0.82021	0.05	0.82021	NA	NA	15.4035	15.2549	15.2917	NA	NA	NA	14.2757	NA	14.7833	NA	15.0467	15.3196	14.8347	15.3304	14.9034	NA	14.9058	NA	14.1079	NA	14.2071	NA	NA	NA	16.3564	16.3074	NA	NA	15.0238	15.2043	NA	NA	NA	NA	14.0401	15.0168	NA	NA
APOA4_HUMAN	ENADSLQ(+.98)ASLRPHADELK	3	15.93	-0.574	-0.68	0.5012	0.46	0.5012	16.9806	16.9498	13.8904	NA	17.1105	NA	NA	NA	NA	NA	17.0666	14.0078	15.7939	14.6886	NA	14.2659	NA	17.2649	NA	13.6754	16.6382	NA	16.5184	16.6242	NA	14.4739	16.4586	18.196	15.8709	15.9028	17.6768	15.134	NA	15.7852	14.4164	16.8351	NA	NA	17.167	14.6612
APOA4_HUMAN	LGEVNTYP(sub A)GDLQK	2	15.58	0.18	0.27	0.78638	0.08	0.78638	15.828	NA	NA	NA	NA	16.4244	15.4777	13.8946	NA	NA	NA	NA	16.2577	16.2046	16.248	16.1357	14.6061	13.1276	16.1318	16.1732	16.1168	16.046	15.7046	15.9693	16.1713	13.9334	NA	NA	13.8525	NA	NA	16.3319	NA	13.35	NA	NA	NA	NA	17.1214	17.1705
APOA4_HUMAN	SLAPYAQD(+21.98)TQEK	2	16.66	-0.806	-1.25	0.22653	1.57	0.22653	17.8531	17.495	NA	NA	NA	NA	16.3784	NA	NA	NA	NA	NA	15.641	16.1948	NA	NA	NA	NA	NA	13.6887	16.9169	16.5881	NA	NA	17.5528	17.2691	16.2747	NA	NA	NA	16.9559	16.283	NA	NA	NA	NA	NA	15.2237	18.2973	17.9725
APOA4_HUMAN	LAPLAE(+21.98)DVR	2	15.71	-1.226	-1.27	0.25511	1.62	0.25511	NA	NA	NA	NA	NA	NA	NA	NA	NA	NA	NA	NA	NA	14.6488	NA	NA	NA	NA	NA	NA	NA	NA	NA	NA	15.1313	NA	NA	NA	NA	NA	NA	NA	NA	NA	NA	NA	NA	NA	16.4279	16.6238
APOA4_HUMAN	LVQQMEQLR	2	17.53	-0.918	-0.79	0.48148	0.62	0.48148	NA	NA	NA	NA	NA	NA	NA	NA	NA	NA	NA	NA	NA	NA	NA	NA	NA	NA	NA	17.0753	NA	NA	NA	NA	NA	NA	NA	17.9934	NA	NA	NA	NA	NA	NA	NA	NA	NA	NA	NA	NA
APOA4_HUMAN	IDQNVE(+21.98)ELK	2	16.69	-1.787	-2.01	0.09695	4.03	0.09695	16.697	16.5584	NA	NA	NA	NA	15.5821	NA	NA	NA	NA	NA	NA	NA	NA	NA	NA	NA	NA	NA	NA	NA	NA	NA	NA	NA	NA	NA	NA	NA	NA	NA	NA	NA	NA	NA	NA	NA	17.9271	NA
APOA4_HUMAN	SELTQQ(+.98)LNALFQDK	3	16	-1.14	-1.67	0.14289	2.79	0.14289	NA	NA	NA	NA	NA	NA	NA	15.206	NA	16.2833	NA	NA	NA	15.1424	NA	NA	NA	NA	NA	NA	NA	NA	NA	NA	NA	NA	NA	NA	NA	NA	NA	NA	NA	NA	17.1613	NA	NA	16.2065	NA	NA
APOA4_HUMAN	LLP(+13.98)HANEVSQK	2	14.33	NA	NA	NA	NA	NA	NA	NA	NA	NA	NA	NA	NA	NA	NA	NA	NA	NA	NA	NA	NA	NA	NA	NA	NA	NA	NA	NA	NA	NA	NA	NA	14.327	NA	NA	NA	NA	NA	NA	NA	NA	NA	NA	NA	NA	NA
APOB_HUMAN	NLQNNAEWVYQGAIR	3	17.92	-0.188	-0.36	0.71727	0.13	0.71727	20.0384	18.9331	17.6001	15.5613	18.5385	17.7499	18.4977	18.2554	17.7883	17.6826	18.2365	17.5028	18.9442	17.8567	16.6246	17.2042	17.7868	16.1929	18.2822	16.9007	19.5635	18.783	17.1558	NA	19.2732	18.5222	17.8597	16.1633	18.0004	17.2228	18.7168	17.4302	18.5241	17.6844	17.5092	17.0748	16.8049	18.1097	19.4382	18.7305
APOB_HUMAN	NLQNNAEWVYQGAIR	2	17.6	-0.387	-0.62	0.53842	0.39	0.53842	20.289	19.317	17.0334	13.6582	17.9341	17.3178	18.4071	17.5332	17.0608	17.6826	18.1242	16.6115	18.7778	17.6123	16.5306	16.5356	16.9378	15.9384	17.907	16.3468	19.6063	18.7199	16.0325	NA	19.397	18.6509	17.0477	15.3689	17.4565	17.2677	18.184	17.2363	18.408	17.709	17.1553	16.8104	16.6578	17.8922	19.8772	19.3445
APOB_HUMAN	VPSYTLILPSLELPVLHVPR	3	16.1	1.333	1.03	0.33232	1.06	0.33232	NA	NA	NA	NA	NA	NA	NA	NA	18.378	18.4799	NA	14.307	NA	NA	NA	NA	NA	NA	NA	NA	NA	NA	NA	13.1533	NA	NA	NA	16.0937	NA	NA	16.4046	15.859	NA	NA	NA	NA	NA	NA	NA	NA
APOB_HUMAN	ATGVLYDYVNK	2	16.18	2.376	2.67	0.04085	7.15	0.04085	NA	NA	NA	NA	NA	NA	NA	NA	17.2899	17.439	NA	NA	NA	NA	NA	NA	NA	NA	NA	NA	NA	NA	NA	NA	NA	NA	NA	NA	NA	NA	15.0934	14.8844	NA	NA	NA	NA	NA	NA	NA	NA
APOB_HUMAN	TSSFALNLPTLPEVK	2	16.64	2.015	2.03	0.10571	4.13	0.10571	NA	NA	NA	NA	NA	NA	NA	NA	17.2798	17.3448	NA	NA	NA	NA	NA	NA	NA	NA	NA	NA	NA	NA	NA	NA	NA	NA	NA	NA	NA	NA	15.297	NA	NA	NA	NA	NA	NA	NA	NA	NA
APOB_HUMAN	IADFELPTIIVPEQTIEIPSIK	3	14.97	1.729	1.88	0.09088	3.55	0.09088	NA	NA	NA	NA	NA	NA	NA	NA	17.6058	17.5811	13.7289	NA	NA	NA	NA	NA	NA	NA	NA	NA	NA	NA	NA	NA	NA	NA	NA	13.556	NA	NA	14.5865	14.8278	14.0718	NA	NA	NA	13.8163	NA	NA	NA
APOB_HUMAN	SVSDGIAALDLNAVANK	2	16.86	NA	NA	NA	NA	NA	NA	NA	NA	NA	NA	NA	NA	NA	17.0726	16.6543	NA	NA	NA	NA	NA	NA	NA	NA	NA	NA	NA	NA	NA	NA	NA	NA	NA	NA	NA	NA	NA	NA	NA	NA	NA	NA	NA	NA	NA	NA
APOB_HUMAN	VSALLTPAEQTGTWK	2	16.49	NA	NA	NA	NA	NA	NA	NA	NA	NA	NA	NA	NA	NA	16.4043	16.5659	NA	NA	NA	NA	NA	NA	NA	NA	NA	NA	NA	NA	NA	NA	NA	NA	NA	NA	NA	NA	NA	NA	NA	NA	NA	NA	NA	NA	NA	NA
APOB_HUMAN	YENYELTLK	2	15.19	NA	NA	NA	NA	NA	NA	NA	NA	NA	NA	NA	NA	NA	15.2839	15.092	NA	NA	NA	NA	NA	NA	NA	NA	NA	NA	NA	NA	NA	NA	NA	NA	NA	NA	NA	NA	NA	NA	NA	NA	NA	NA	NA	NA	NA	NA
APOB_HUMAN	VNWEEEAASGLLTSLKDNVPK	3	15.82	2.549	2.57	0.05644	6.61	0.05644	NA	NA	NA	NA	NA	NA	NA	NA	17.5224	NA	NA	NA	NA	NA	NA	NA	NA	NA	NA	NA	NA	NA	NA	NA	NA	NA	NA	NA	NA	NA	14.9506	14.996	NA	NA	NA	NA	NA	NA	NA	NA
APOB_HUMAN	DFSLWEK	2	15.61	-0.045	-0.11	0.91126	0.01	0.91126	NA	NA	NA	NA	NA	NA	NA	15.4839	NA	NA	NA	15.8531	NA	NA	NA	15.4415	NA	NA	NA	NA	NA	NA	NA	16.0602	NA	NA	NA	16.2446	NA	NA	15.4375	15.5794	NA	14.9096	NA	NA	NA	15.4924	NA	15.6292
APOB_HUMAN	FSVPAGIVIPSFQALTAR	3	16.3	NA	NA	NA	NA	NA	NA	NA	NA	NA	NA	NA	NA	NA	16.0679	16.5259	NA	NA	NA	NA	NA	NA	NA	NA	NA	NA	NA	NA	NA	NA	NA	NA	NA	NA	NA	NA	NA	NA	NA	NA	NA	NA	NA	NA	NA	NA
APOB_HUMAN	HSITNPLAVLC(+57.02)EFISQSIK	3	16.3	NA	NA	NA	NA	NA	NA	NA	NA	NA	NA	NA	NA	NA	16.0513	16.5507	NA	NA	NA	NA	NA	NA	NA	NA	NA	NA	NA	NA	NA	NA	NA	NA	NA	NA	NA	NA	NA	NA	NA	NA	NA	NA	NA	NA	NA	NA
APOB_HUMAN	TEVIPPLIENR	2	16.7	2.344	1.94	0.10604	3.76	0.10604	NA	NA	NA	NA	NA	NA	NA	NA	17.8305	17.9209	NA	NA	NA	NA	NA	NA	NA	NA	NA	NA	NA	NA	NA	NA	NA	NA	NA	NA	NA	NA	16.0541	15.01	NA	NA	NA	NA	NA	NA	NA	NA
APOB_HUMAN	VQGVEFSHR	2	13.53	NA	NA	NA	NA	NA	NA	NA	NA	NA	NA	NA	NA	NA	13.6661	13.4021	NA	NA	NA	NA	NA	NA	NA	NA	NA	NA	NA	NA	NA	NA	NA	NA	NA	NA	NA	NA	NA	NA	NA	NA	NA	NA	NA	NA	NA	NA
APOB_HUMAN	SVSLPSLDPASAK	2	17.5	1.079	1.05	0.3475	1.11	0.3475	NA	NA	NA	NA	NA	NA	NA	NA	18.0004	17.7103	NA	NA	NA	NA	NA	NA	NA	NA	NA	NA	NA	NA	NA	NA	NA	NA	NA	NA	NA	NA	NA	NA	NA	NA	NA	16.7769	NA	NA	NA	NA
APOB_HUMAN	FVTQAEGAK	2	14	NA	NA	NA	NA	NA	NA	NA	NA	NA	NA	NA	NA	NA	NA	13.9961	NA	NA	NA	NA	NA	NA	NA	NA	NA	NA	NA	NA	NA	NA	NA	NA	NA	NA	NA	NA	NA	NA	NA	NA	NA	NA	NA	NA	NA	NA
APOB_HUMAN	LTISEQNIQR	2	14.54	NA	NA	NA	NA	NA	12.5587	NA	NA	NA	NA	NA	NA	NA	15.6025	15.4718	NA	NA	NA	NA	NA	NA	NA	NA	NA	NA	NA	NA	NA	NA	NA	NA	NA	NA	NA	NA	NA	NA	NA	NA	NA	NA	NA	NA	NA	NA
APOB_HUMAN	EFNLQNMGLPDFHIPENLFLK	3	14.47	NA	NA	NA	NA	NA	NA	NA	NA	NA	NA	NA	NA	NA	14.4735	NA	NA	NA	NA	NA	NA	NA	NA	NA	NA	NA	NA	NA	NA	NA	NA	NA	NA	NA	NA	NA	NA	NA	NA	NA	NA	NA	NA	NA	NA	NA
APOC1_HUMAN	EWFSETFQK	2	18.07	-0.103	-0.23	0.8167	0.05	0.8167	17.1475	17.039	18.0197	17.9515	18.692	18.4438	17.2022	17.4125	18.7113	18.5811	19.2862	19.173	18.4984	18.4644	18.0828	18.417	NA	NA	NA	15.992	19.4417	19.5265	18.0926	18.4004	19.3582	19.0878	20.1	20.0264	17.5224	17.4603	19.8823	19.7744	15.6758	16.1338	18.0434	18.061	17.4254	17.4821	14.9904	15.1406
APOC1_HUMAN	LKEFGNTLEDK	2	17.56	0.029	0.06	0.9487	0	0.9487	16.6905	16.7818	17.1192	17.3466	18.1615	17.8848	16.5936	16.1793	17.6458	17.903	18.3916	18.3403	17.8433	17.6123	17.1521	17.5951	NA	NA	NA	NA	18.8101	18.6172	17.5709	16.6779	18.6965	18.7637	19.381	19.0457	16.6575	16.7082	19.0652	19.1988	NA	14.476	17.4856	17.4916	16.8425	17.1875	NA	14.9894
APOC1_HUMAN	MREWFSETFQK	3	17.65	-0.685	-1.42	0.1648	2.01	0.1648	16.1427	15.3952	17.3716	17.6069	17.9341	17.5693	16.4761	16.9836	17.8916	17.751	19.1485	18.9053	17.9284	17.7797	17.7902	17.5731	NA	NA	NA	14.7214	19.0732	18.6331	17.7725	17.6826	18.7752	18.5476	20.0901	19.878	17.2925	16.9567	19.4007	19.3841	14.3216	14.8882	17.9042	17.5915	17.3271	17.1306	NA	NA
APOC1_HUMAN	MREWFSETFQK	2	16.59	-0.772	-1.53	0.13703	2.34	0.13703	NA	NA	16.5629	16.0081	15.8545	14.9254	NA	14.5395	15.9451	16.1479	17.8238	17.6742	16.5662	16.1967	15.4798	16.3304	NA	NA	NA	NA	17.8508	17.3805	15.1253	15.3122	17.3854	17.1645	19.2103	18.6771	15.297	NA	18.4537	17.8409	NA	NA	16.3922	16.0399	NA	15.6809	NA	NA
APOC1_HUMAN	LKEFGN(+.98)TLEDK	2	15.41	-0.56	-1.24	0.2236	1.54	0.2236	17.4169	16.4432	NA	NA	14.8595	14.7442	14.6903	NA	NA	NA	14.8649	14.6886	15.2062	14.6138	NA	13.9012	14.5814	NA	14.7459	NA	17.1505	16.123	13.901	NA	17.0519	16.7916	NA	13.8741	15.1613	15.2997	15.6036	15.2791	14.9944	14.184	15.5805	15.3448	NA	15.2905	17.6816	16.894
APOC1_HUMAN	EFGNTLEDK	2	18.46	-0.689	-1.67	0.10688	2.8	0.10688	17.71	NA	17.5816	17.6914	NA	NA	18.3784	17.6831	18.1961	18.9179	18.2878	18.6797	17.7743	18.2764	NA	18.606	NA	NA	NA	NA	19.1366	19.4509	19.114	18.0117	NA	19.6362	NA	19.7125	NA	NA	19.0652	19.5403	NA	NA	17.8123	NA	17.1582	18.097	NA	NA
APOC1_HUMAN	IKQSELSAK	2	12.39	NA	NA	NA	NA	NA	NA	NA	NA	NA	NA	NA	NA	NA	NA	NA	NA	NA	NA	NA	NA	NA	NA	NA	NA	NA	NA	11.1766	NA	NA	11.3032	NA	14.0865	13.8895	NA	NA	11.9409	11.9418	NA	NA	NA	NA	NA	NA	NA	NA
APOC2_HUMAN	TYLPAVDEK	2	16.99	-0.323	-0.99	0.32903	0.98	0.32903	NA	NA	16.6001	16.6652	17.9223	17.8189	16.2645	15.7462	17.1853	17.3624	17.8694	17.7554	17.0326	17.1342	16.1718	15.412	16.6122	16.4214	16.5517	16.3468	18.577	18.2832	16.8356	16.306	18.2136	17.8273	17.6326	17.3356	16.7594	16.6529	18.2725	18.6011	15.6424	15.7876	17.0879	17.0399	16.1179	15.7189	NA	NA
[truncated: 6,310 more rows]
