# Supplementary material for: Analysis of the Cerebrospinal Fluid Proteome in Alzheimer's Disease
Source: PLoS One. 2016 Mar 7;11(3):e0150672. doi: 10.1371/journal.pone.0150672 (PMC4780771; doi:10.1371/journal.pone.0150672)
Supplement: S17 DataFile — (XLSX) [file pone.0150672.s017.xlsx]

## Sheet: PEAKS_spiked_in_normalized_data
S17 DataFile. PEAKS spiked in normalized data quantification data.
Protein (Uniprot ID)	Peptide	Charge	A	Coef	t	p.value	F	F.p.value	AD1_1	AD1_2	AD2_1	AD2_2	AD3_1	AD3_2	AD4_1	AD4_2	AD5_1	AD5_2	AD6_1	AD6_2	AD7_1	AD7_2	AD8_1	AD8_2	AD9_1	AD9_2	AD10_1	AD10_2	C1_1	C1_2	C2_1	C2_2	C3_1	C3_2	C4_1	C4_2	C5_1	C5_2	C6_1	C6_2	C7_1	C7_2	C8_1	C8_2	C9_1	C9_2	C10_1	C10_2
1433E_HUMAN	LIC(+57.02)C(+57.02)DILDVLDK	2	15.56	0.006	0.02	0.98686	0	0.98686	14.3562	14.3259	17.9349	17.79	14.0949	14.1047	15.0972	14.6264	16.2773	16.2701	16.6224	16.8788	15.2362	15.5902	15.7386	14.8976	14.8039	14.9942	15.6111	15.3161	15.571	15.8272	15.5417	15.5329	15.7777	15.3564	NA	NA	16.307	16.0759	NA	14.6266	15.4721	15.4549	17.1815	16.768	NA	15.0017	14.3374	14.7249
1433Z_HUMAN	DSTLIMQLLR	2	16.88	-0.252	-0.71	0.48033	0.51	0.48033	15.6709	15.2664	18.8237	18.9222	15.3073	15.3386	16.7034	16.3191	17.4773	17.5298	17.9766	17.9867	16.9693	16.6313	17.0462	16.6776	15.8189	15.1647	16.8852	16.6409	17.2198	16.775	17.3451	17.0145	17.0136	16.4803	16.7961	16.6906	17.9404	17.737	16.6131	16.6938	17.1714	16.8626	18.1349	17.4894	16.7337	16.4435	16.4992	16.546
1433Z_HUMAN	TAFDEAIAELDTLSEESYK	3	16.16	-0.192	-0.44	0.66455	0.19	0.66455	14.4407	14.5735	18.4327	18.5974	13.6971	14.3227	16.0451	15.9448	17.1447	17.1326	17.721	17.7621	16.1984	16.2325	16.7171	16.4874	14.5461	13.133	16.1745	16.0106	15.5781	16.0369	15.6643	15.756	16.0016	15.9116	15.8159	15.4564	17.2035	17.33	16.0118	16.5253	16.5978	16.139	17.4446	17.4577	15.9519	15.9795	16.1278	16.1727
1433Z_HUMAN	FLIPNASQAESK	2	15.47	0.244	0.7	0.4871	0.49	0.4871	NA	NA	17.5251	17.4827	14.0832	14.1594	14.9789	15.3227	16.3477	16.0447	16.446	16.3622	15.1801	15.2794	15.583	15.275	14.5563	14.9803	15.3566	15.5825	15.3143	15.1061	15.7738	15.6405	14.8429	14.571	NA	NA	16.3298	15.9865	NA	15.2398	14.9632	15.1019	16.0951	16.2806	15.1392	14.5443	14.7496	15.2205
1433Z_HUMAN	DIC(+57.02)NDVLSLLEK	2	16.1	-0.282	-0.7	0.48653	0.49	0.48653	14.8018	14.7348	18.2345	NA	14.3247	14.4884	15.8522	15.7666	16.9134	16.8409	17.3374	17.8505	16.711	16.7046	16.5449	16.1751	13.8125	13.9033	16.004	15.6202	15.7547	16.3421	16.6157	16.1805	15.7386	16.023	16.6709	NA	17.2035	17.5293	16.4916	16.4022	16.3096	16.3379	NA	NA	15.977	15.8672	15.6032	15.8817
1433Z_HUMAN	NLLSVAYK	2	16.65	-0.147	-0.4	0.68935	0.16	0.68935	15.4878	14.9847	18.3696	18.2525	15.5229	15.587	16.3939	16.4563	17.1868	17.0273	NA	17.7237	16.628	16.5233	NA	16.6776	16.0263	16.2984	16.4553	16.5705	17.0125	16.8543	17.4231	17.1576	17.0151	16.156	16.517	NA	NA	17.6455	16.5837	15.4375	16.6092	NA	17.6763	17.6477	16.5027	16.3669	15.8882	16.1406
1433Z_HUMAN	SVTEQGAELSNEER	2	14.39	0.422	0.94	0.35563	0.88	0.35563	NA	NA	NA	15.8716	12.5358	13.328	14.6528	14.4108	15.4975	15.7851	NA	15.6252	14.4848	14.4757	14.7135	14.3809	13.1531	14.1058	14.3125	NA	NA	14.0834	14.8403	15.0924	13.7139	14.0036	NA	NA	NA	NA	14.2174	NA	NA	14.3056	14.4092	NA	NA	NA	NA	13.3876
1A24_HUMAN	WAAVVVPSGEEQR	2	15.29	-2.025	-3.54	0.00203	12.56	0.00203	14.7585	14.8924	NA	NA	NA	NA	15.5235	15.3657	NA	13.9371	14.5383	NA	NA	NA	NA	12.2879	NA	NA	13.5091	14.319	15.9343	16.2199	16.2357	16.0802	NA	NA	NA	NA	NA	NA	17.7948	17.6509	NA	15.6405	NA	NA	NA	15.3189	NA	NA
1A24_HUMAN	DGEDQTQDTELVETRPAGDGTFQK	3	14.67	-0.822	-1.12	0.28048	1.26	0.28048	14.1033	NA	NA	NA	NA	NA	15.2309	15.6234	NA	NA	NA	NA	NA	NA	NA	NA	NA	NA	NA	12.2268	14.5458	14.8743	15.1174	15.1748	NA	NA	NA	NA	NA	NA	15.2174	15.2156	NA	13.9881	NA	NA	NA	NA	NA	NA
4F2_HUMAN	GQSEDPGSLLSLFR	2	15.65	-0.249	-0.76	0.45156	0.58	0.45156	14.8124	15.1394	16.6901	16.5752	14.5143	14.2904	15.658	15.7149	16.0174	16.0008	15.8945	16.3841	16.1046	15.71	15.751	15.5811	14.3716	14.4414	15.3256	15.6155	16.2623	15.9199	15.9008	15.7367	15.5986	15.1164	NA	15.6355	16.708	16.5769	15.4072	15.3062	16.4421	16.2665	16.9609	16.1623	15.7772	15.9571	13.7747	14.4131
4F2_HUMAN	IGDLQAFQGHGAGNLAGLK	3	15.05	-0.964	-1.52	0.15101	2.31	0.15101	14.0142	NA	15.0652	NA	NA	NA	NA	NA	NA	14.7484	NA	NA	15.1046	14.1278	NA	NA	NA	NA	14.4288	NA	NA	NA	NA	NA	NA	NA	NA	NA	16.3112	15.5678	14.8438	NA	15.3614	NA	15.9821	NA	NA	NA	NA	NA
7B2_HUMAN	SVPHFSDEDKDPE	3	20.88	-0.057	-0.18	0.85821	0.03	0.85821	19.6944	19.7657	22.111	22.4034	19.8662	20.0033	21.3523	20.8335	21.3264	21.4392	21.1471	21.3907	20.9752	21.2838	20.9507	20.3715	20.2747	20.5372	20.5998	20.7993	20.6823	20.8895	21.0473	20.6994	20.6575	20.4916	20.802	21.1811	21.4972	21.7248	20.2942	20.6916	20.9755	21.0635	22.1357	22.1374	21.4854	20.7592	19.5148	19.5315
7B2_HUMAN	SVPHFSDEDKDPE	2	20.36	-0.12	-0.43	0.6728	0.18	0.6728	19.6095	19.4787	21.6255	21.6399	19.1025	18.8889	20.7296	20.3336	20.7117	20.8671	20.7786	20.9654	20.7951	20.7961	20.118	20.082	19.6775	19.4427	20.2334	20.073	20.4838	20.5573	20.1459	19.9075	20.3752	20.0537	20.5395	20.4003	21.006	21.1297	20.2808	20.1157	20.5161	20.4841	21.6528	21.5916	20.2289	20.5148	19.1515	19.2105
7B2_HUMAN	KSVPHFSDEDKDPE	3	18.54	-0.084	-0.25	0.80216	0.06	0.80216	17.6038	17.1892	19.7692	19.8005	17.4736	17.4873	19.3513	18.7632	19.115	18.9342	18.8399	19.2312	18.81	18.8699	18.6216	17.9336	17.9479	17.8934	18.2089	18.2028	18.3186	18.598	18.7385	18.5195	18.5094	17.9561	19.2839	19.2104	19.0779	19.1388	18.1657	18.2458	18.534	18.5607	19.898	19.8218	19.1134	18.3832	16.9016	16.7477
7B2_HUMAN	KSVPHFSDEDKDPE	2	16.2	-0.202	-0.44	0.66416	0.19	0.66416	15.4131	14.8588	18.2409	17.5135	14.8457	13.7324	17.0549	16.5384	16.329	16.2384	16.8133	16.8647	17.1154	16.7977	15.8822	16.3663	15.589	15.0309	15.9843	15.1296	16.6657	16.3588	15.7394	15.0741	16.6222	15.3045	17.2056	NA	17.1111	17.0986	16.2726	15.427	16.4293	16.1556	18.0149	17.6383	15.7915	16.2294	15.1678	15.0023
7B2_HUMAN	EFQLHQHLFDPEHDYPGLGK	3	16.33	0.061	0.12	0.90477	0.01	0.90477	15.9628	15.1909	19.0746	18.8395	13.8964	NA	16.4821	15.8647	16.6301	16.8533	16.7771	17.1111	16.5304	16.0413	15.6935	16.1011	NA	NA	16.0864	15.2959	16.7149	16.1478	NA	14.6405	15.3187	14.9684	NA	16.4117	17.2903	17.008	NA	14.8101	16.769	16.4576	18.3544	18.3116	NA	17.3603	15.1196	14.8423
7B2_HUMAN	SVNPYLQGQR	2	21.69	-0.109	-0.39	0.69888	0.15	0.69888	20.503	20.569	22.8809	22.9618	20.7445	20.7236	21.9747	21.5672	22.0587	22.169	21.9272	22.1178	21.9341	22.1826	21.7227	21.3616	21.1053	21.2215	21.4583	21.513	21.6616	21.8161	21.8697	21.5625	21.6395	21.4068	21.6235	21.9236	22.3248	22.4423	21.2808	21.4539	21.7608	21.8543	22.8591	22.7581	22.1569	21.7148	20.3765	20.394
7B2_HUMAN	TADDGC(+57.02)LENTPDTAEFSR	2	17.96	-0.127	-0.39	0.70085	0.15	0.70085	17.1913	16.9211	19.9008	19.9298	16.3993	16.4204	17.8844	17.7996	18.5355	18.6375	18.0594	18.6639	18.1575	18.2046	17.8172	17.549	17.4615	17.2833	17.5137	17.5463	17.6405	18.2609	17.4446	17.5195	17.4611	17.1984	18.0897	18.288	18.818	18.8861	17.3671	17.3138	18.3131	18.31	19.5113	19.447	18.4962	18.3537	16.7726	16.9245
7B2_HUMAN	TADDGC(+57.02)LENTPDTAEFSR	3	15.59	0.309	0.64	0.52641	0.41	0.52641	NA	14.6143	NA	17.9183	14.9582	14.9752	15.5348	15.0207	16.7683	16.4795	15.6114	15.5321	15.0158	15.4886	15.2205	15.383	15.475	15.9008	NA	15.4265	15.0841	15.2354	15.3542	15.4968	NA	13.1599	NA	14.8812	16.4572	16.3845	NA	NA	16.6204	16.9411	16.7112	15.042	16.4854	15.5536	NA	14.1194
7B2_HUMAN	VSEADIQR	2	15.5	0.023	0.07	0.94085	0.01	0.94085	14.2353	14.0715	16.718	16.7125	14.9614	14.9987	14.9993	14.9089	15.9159	15.9738	15.3959	15.6969	15.8094	16.3014	15.8097	15.7792	15.5383	15.9519	15.06	15.4051	14.9035	15.4325	15.2505	15.332	14.9774	14.8812	NA	15.0266	NA	16.1235	15.1	15.434	15.838	16.0864	16.9836	16.8919	16.2586	15.9727	13.9538	14.2023
7B2_HUMAN	DFSEDQGYPDPPNPC(+57.02)PVGK	2	18.35	0.007	0.02	0.9824	0	0.9824	17.9663	17.5061	20.4215	20.1566	16.9244	16.8479	18.532	18.4126	18.7752	18.7176	18.3165	18.7314	18.5621	18.4456	18.3289	17.9995	17.8782	18.0522	18.3534	18.1434	18.3186	18.75	18.3103	18.0893	18.0605	17.6509	18.0816	17.8866	18.6558	19.0508	17.8684	17.3968	18.5864	18.5576	19.641	19.7118	18.5661	18.5742	17.602	17.5746
7B2_HUMAN	DFSEDQGYPDPPNPC(+57.02)PVGK	3	18.32	-0.085	-0.22	0.82704	0.05	0.82704	17.0859	17.2632	19.5434	20.0607	17.1779	17.2904	18.3924	18.2785	18.6899	19.057	18.5311	17.7996	17.6968	18.4497	18.3051	18.3741	18.292	17.7497	17.8807	18.5185	18.3448	18.4167	18.5074	18.0969	17.8176	NA	NA	NA	18.7847	18.9431	NA	17.4582	18.4452	19.2457	19.6072	18.7945	18.6813	18.3669	NA	17.1876
7B2_HUMAN	LLHGVMEQLGIAR	3	15.72	0.239	0.39	0.69538	0.16	0.69538	15.4845	NA	17.155	17.3638	15.2303	NA	15.9137	NA	16.2278	16.0533	15.8393	15.5463	15.974	15.7318	13.5079	16.2455	NA	NA	16.004	14.8336	16.2993	15.2146	NA	NA	NA	14.6285	14.7432	NA	15.8955	16.2799	15.3091	NA	16.799	16.245	17.1551	16.8743	15.7145	14.7312	14.4139	14.2807
7B2_HUMAN	K(sub R)SVNPYLQGQR	2	13.69	0.179	0.44	0.66674	0.19	0.66674	NA	NA	15.2549	NA	NA	NA	NA	13.6784	13.6885	13.9829	NA	NA	14.1089	14.2075	13.6732	13.5462	12.986	12.7579	13.0849	13.2243	NA	13.3597	NA	13.0355	13.0419	NA	NA	NA	NA	13.9646	NA	NA	NA	13.5607	15.3023	15.0015	13.0917	12.9501	NA	NA
7B2_HUMAN	LLHGVMEQLGIARPR	3	16.37	0.025	0.03	0.97404	0	0.97404	NA	NA	17.7669	NA	NA	NA	NA	14.8547	16.0033	NA	16.2467	NA	NA	NA	NA	NA	NA	NA	NA	NA	NA	NA	NA	NA	NA	NA	16.114	NA	16.5811	16.8336	NA	NA	16.2816	NA	18.1144	17.7296	16.119	NA	NA	13.8376
A1AG1_HUMAN	EQLGEFYEALDC(+57.02)LR	2	24.24	-1.501	-3.97	0.00027	15.76	0.00027	23.0777	22.6988	24.3838	24.293	21.9106	21.985	23.7654	23.6097	23.0885	23.1041	24.9263	25.1353	24.9492	24.8485	23.6089	23.3878	21.9773	21.728	23.7652	23.5743	24.2059	24.3757	24.2691	24.2186	24.7259	24.2016	27.0506	26.9858	26.0745	26.1497	25.6161	25.4206	23.7206	23.6685	26.1759	25.892	24.9453	24.9088	23.5359	23.7059
A1AG1_HUMAN	EQLGEFYEALDC(+57.02)LR	3	22.55	-1.35	-3.45	0.00128	11.87	0.00128	21.0001	21.5811	22.2804	22.5653	20.5731	20.9342	22.3095	21.9557	21.2478	21.6624	23.3585	23.2923	22.8055	23.1083	22.0025	21.8709	20.8564	20.2998	22.0258	21.7537	22.4689	22.4982	22.837	22.4853	23.0895	22.4988	24.7417	24.9591	24.2111	24.1824	23.4081	23.7432	22.4644	22.5265	24.5676	24.0247	23.1891	23.0238	21.1899	22.3662
A1AG1_HUMAN	SDVVYTDWK	2	23.18	-1.453	-4.25	0.00011	18.06	0.00011	22.0145	21.6324	21.8365	21.8854	21.1753	21.0493	22.9876	22.7065	22.0763	21.9772	23.6468	23.8474	23.6824	23.7531	22.7805	22.4388	21.998	21.9498	22.8527	22.8713	23.1824	23.3793	23.6323	23.5262	23.5002	23.0619	25.7935	25.7254	24.9808	25.0467	24.4081	24.3892	22.5713	22.5599	24.8385	24.6468	24.0893	23.6217	22.6122	22.6587
A1AG1_HUMAN	TYMLAFDVNDEK	2	23.53	-1.529	-3.29	0.00201	10.82	0.00201	22.4694	22.1212	22.9633	23.5926	21.1667	21.2681	23.2967	22.9684	22.3813	22.2385	24.2388	24.3518	24.2523	24.2415	23.0614	21.0659	21.6479	21.4969	23.2356	23.2023	23.6164	23.7042	23.989	23.7438	23.8679	23.4647	26.1967	26.444	25.6043	25.7796	24.9001	24.7596	22.9673	22.8717	25.3387	24.3911	24.2746	23.6556	23.2044	23.0727
A1AG1_HUMAN	TEDTIFLR	2	21.77	-1.244	-3.94	0.0003	15.5	0.0003	20.5334	20.3971	21.4701	21.4736	19.8448	19.9505	21.3171	21.0683	20.6282	20.6885	22.2136	22.3907	22.1934	22.3374	21.2908	20.9608	20.5869	20.8168	21.3137	21.3949	21.8522	22.0943	22.0821	22.0509	22.0962	21.707	24.1486	23.9725	23.442	23.4668	22.7316	22.712	21.0079	21.1384	23.2863	23.1354	22.3388	22.0495	21.1703	21.2739
A1AG1_HUMAN	WFYIASAFR	2	22.75	-1.664	-3.72	0.00058	13.8	0.00058	21.0777	20.9513	23.1878	22.9986	20.2545	20.0137	22.2495	22.0375	21.5697	21.6885	23.6676	23.8805	23.7804	23.4922	22.2524	22.5516	19.9624	19.8314	21.5022	21.5052	22.7938	22.5733	23.0026	22.7985	23.1201	22.3678	26.1789	25.9353	24.886	25.0569	23.9905	24.2567	22.2553	22.2725	24.9807	24.4594	23.4211	23.5148	21.8021	22.0696
A1AG1_HUMAN	NWGLSVYADKPETTKEQLGEFYEALDC(+57.02)LR	3	16.57	NA	NA	NA	NA	NA	NA	NA	NA	NA	NA	NA	NA	NA	NA	NA	NA	NA	NA	NA	NA	NA	NA	NA	NA	NA	NA	NA	16.5695	NA	NA	NA	NA	NA	NA	NA	NA	NA	NA	NA	NA	NA	NA	NA	NA	NA
A1AG1_HUMAN	SDVVYTDWKK	2	19.06	-1.555	-3.62	0.00076	13.14	0.00076	18.0359	17.5851	18.1482	17.6117	17.2316	16.7523	19.2967	18.4379	17.4602	17.6195	19.7098	19.7099	19.8539	19.6751	18.3081	18.1901	17.7448	17.1543	18.7796	18.3571	18.9453	18.8247	19.9243	18.8459	19.8068	19.1912	22.1967	21.6836	21.0991	21.122	20.6478	20.5973	18.2674	18.1163	20.7333	20.6686	19.7077	19.5339	18.5116	18.3326
A1AG1_HUMAN	YVGGQEHFAHLLILR	3	23.19	-1.527	-3.97	0.00027	15.73	0.00027	22.2214	21.9636	23.2489	23.1855	21.0549	21.3397	22.9667	22.7848	22.0082	21.9737	23.5495	23.9551	23.8013	23.6786	22.3096	22.2819	20.5231	20.3686	22.6282	22.6222	23.213	23.3424	23.4955	23.4226	23.802	23.2808	26.2518	25.9489	25.158	25.2008	24.4462	24.272	22.2842	22.3488	25.214	24.7662	23.6638	23.7051	22.5587	22.6207
A1AG1_HUMAN	YVGGQEHFAHLLILR	2	20.84	-1.602	-3.96	0.00028	15.69	0.00028	19.8995	19.6707	20.997	20.7301	18.6442	18.9526	20.6831	20.3997	19.4688	19.6104	21.4307	21.5198	21.3773	21.426	19.9363	19.9565	17.9381	17.6204	20.1982	20.3075	20.9281	21.1678	21.0821	20.9182	21.5778	21.0339	24.1115	23.7443	22.8019	22.8925	22.0746	21.8996	19.7384	19.9788	22.9218	22.6772	21.0593	21.3253	20.4268	20.4433
A1AG1_HUMAN	NWGLSVYADKPETTK	2	21.79	-1.534	-3.61	0.0008	13.01	0.0008	20.8473	20.3412	22.1499	21.9665	18.8977	18.6446	21.6145	21.1602	20.3898	20.6086	22.6194	22.818	22.482	22.3621	20.9932	20.9121	19.6131	19.3596	21.5588	21.1251	21.7527	21.8585	21.6784	21.5625	22.1093	21.5345	25.0408	24.5485	23.8805	23.897	23.3042	22.9347	21.1357	20.9962	23.7022	23.5839	22.3849	22.4172	21.4227	21.399
A1AG1_HUMAN	NWGLSVYADKPETTK	3	23.68	-1.346	-3.81	0.00044	14.5	0.00044	22.5284	22.1674	23.6332	23.6384	21.4226	21.4351	23.478	23.1885	22.5697	22.5143	24.3712	24.3199	24.117	24.1018	23.0725	22.8309	22.1135	22.0543	23.3096	23.2848	23.6029	23.7443	23.9424	23.8638	23.6986	23.4523	26.5092	26.24	25.5742	25.587	24.9327	24.7866	22.9395	22.881	25.3155	25.1947	24.4599	24.0367	23.1304	23.1783
A1AG1_HUMAN	FYIASAFR	2	18.8	-1.493	-2.6	0.0127	6.78	0.0127	18.0245	17.4648	19.8596	19.4325	16.277	15.9059	18.5666	18.1966	16.9008	16.7511	20.2388	20.2146	19.4049	19.339	18.17	18.0496	13.4884	NA	19.1839	19.0343	18.632	18.6129	19.1655	19.0702	18.7521	18.1696	23.1215	22.9125	20.6435	20.6195	20.5727	20.3991	17.6806	17.3822	18.5701	18.2389	19.9408	19.8022	18.1455	18.0771
A1AG1_HUMAN	TYM(+15.99)LAFDVNDEK	2	19.91	-1.467	-1.89	0.06523	3.58	0.06523	19.1579	19.5279	15.6636	18.9298	18.4455	19.0782	17.4077	20.0751	19.5597	19.7411	19.4317	21.0378	20.5102	21.1388	17.0605	18.7028	18.6434	19.7582	19.5166	20.1251	19.9158	21.1678	19.393	20.6096	20.1832	20.8038	21.802	22.2923	21.932	22.482	20.888	21.3186	17.9401	19.2877	21.3294	21.6858	19.4744	20.1169	19.7829	20.4433
A1AG1_HUMAN	E(+21.98)QLGEFYEALDC(+57.02)LR	3	16.37	-2.087	-3.16	0.00302	10	0.00302	16.7558	16.1516	NA	NA	14.0297	13.3595	16.1456	15.4546	NA	13.9371	17.3539	16.3821	17.4049	16.3878	14.187	14.8105	13.8039	12.5514	16.157	14.5801	17.9106	17.0863	15.6789	NA	18.2496	17.1501	19.0897	17.6612	18.2691	17.8456	18.1657	17.0883	16.6966	15.5532	18.2331	17.1882	16.441	17.2997	16.7829	17.402
A1AG1_HUMAN	E(+21.98)QLGEFYEALDC(+57.02)LR	2	15.99	-1.821	-3.31	0.00257	10.96	0.00257	16.8617	16.3816	NA	NA	13.5861	13.328	14.8986	15.1856	NA	NA	NA	14.4703	16.3276	16.1482	NA	NA	NA	13.0081	14.8975	NA	17.632	17.156	NA	NA	17.9005	17.1599	17.517	NA	16.1809	16.9536	17.0877	16.6836	NA	14.1881	NA	NA	15.8055	15.9761	17.2461	17.1783
A1AG1_HUMAN	GGQEHFAHLLILR	3	19.63	-1.5	-2.21	0.03282	4.86	0.03282	17.8097	18.8799	19.0196	20.2691	16.8831	18.1209	19.2633	19.1766	19.1633	19.3579	19.8118	20.743	18.9058	20.8972	19.0172	18.5373	16.1242	17.2833	18.5194	19.8057	18.8713	20.125	19.7429	20.2217	19.5041	20.2031	22.119	22.999	21.439	21.9674	19.9772	21.3536	17.8428	19.3393	21.7277	21.8113	20.5907	19.6353	18.5755	19.5496
A1AG1_HUMAN	GGQEHFAHLLILR	2	18.19	-1.496	-2.03	0.04895	4.11	0.04895	16.6753	17.6105	17.2975	18.7604	15.6624	16.7122	17.8455	17.6841	17.1764	17.8221	18.2608	19.2771	17.8523	19.5846	17.7171	17.1324	14.1995	15.9058	17.2711	18.4613	17.6823	18.8247	18.2626	18.7387	18.4446	18.777	20.7896	21.6705	20.0502	20.5751	18.6603	19.944	15.0751	17.806	20.2965	20.2983	18.9848	18.2039	17.4738	18.2772
A1AG1_HUMAN	N(+.98)WGLSVYADKPETTK	3	18.55	-1.771	-2.51	0.01625	6.3	0.01625	17.3991	16.8157	NA	NA	16.2382	16.0891	18.3885	18.1254	NA	17.0704	19.1112	19.5254	19.2722	19.117	18.039	13.6742	17.0999	16.8036	18.3178	18.1989	18.7309	18.5829	18.9186	18.6332	18.8761	18.4383	21.4987	21.3633	20.5803	20.5523	19.9282	19.8652	17.8088	17.7954	20.295	20.3467	19.4854	19.2667	18.0503	17.9896
A1AG1_HUMAN	E(+57.02)QLGEFYEALDC(+57.02)LR	2	16.06	-1.9	-3.29	0.00213	10.82	0.00213	14.5205	13.6491	NA	NA	13.7348	14.086	16.1327	15.2596	14.1972	NA	16.8831	17.3919	17.2674	17.0347	15.6638	14.9406	12.8479	12.822	NA	14.3529	15.4904	15.6179	15.7005	16.2392	16.8021	16.206	19.0526	19.2914	17.541	18.1419	17.9855	18.1374	14.9842	15.4087	18.4823	18.2998	17.4274	16.7654	14.2975	15.6219
A1AG1_HUMAN	E(-18.01)QLGE(+57.02)FYEALDC(+57.02)LR	2	15.74	-2.018	-3.41	0.00156	11.61	0.00156	12.6715	NA	NA	NA	12.3675	12.1426	14.7475	15.3902	NA	NA	16.8602	17.1111	16.9334	17.2095	14.4526	15.1287	13.3541	13.3385	14.0154	14.007	14.9753	15.1173	15.4253	15.0241	15.8989	16.3734	19.118	19.0208	17.6761	17.8605	17.854	17.6584	14.482	14.7117	18.0726	18.0247	16.6347	17.4984	14.7024	15.0841
A1AG1_HUMAN	NWGLSVYADKPE(+57.02)TTK	3	18.99	-0.824	-0.8	0.42669	0.64	0.42669	19.0694	NA	NA	18.1839	16.9487	17.117	19.1538	18.8477	18.1712	18.3965	19.9443	20.058	19.9227	19.9705	18.5998	18.2934	17.6993	17.6793	18.1982	17.6693	19.2026	19.3046	19.1093	19.0779	19.6286	19.2451	21.8924	21.7844	20.6331	20.7248	20.528	20.5171	13.0817	18.57	20.9218	20.7472	20.1958	19.3896	18.8968	14.1949
A1AG1_HUMAN	W(+57.02)FYIASAFR	2	17.21	-1.175	-1.55	0.13456	2.39	0.13456	NA	NA	NA	NA	NA	NA	14.369	14.7719	NA	NA	17.5383	17.7469	17.7934	17.4497	15.2255	15.5647	NA	NA	NA	NA	NA	NA	15.7148	NA	16.3403	15.6537	20.0547	20.1737	18.672	18.4963	17.7796	18.0883	NA	15.2573	19.2299	18.5558	17.2432	16.9074	NA	NA
A1AG1_HUMAN	TYM(-48.00)LAFDVNDEK	3	17.26	-1.414	-1.87	0.06923	3.5	0.06923	NA	15.9493	NA	NA	15.5272	16.3039	16.9007	17.034	16.287	16.2346	17.1891	18.5846	17.1883	19.1067	16.5037	15.592	14.697	16.6037	14.3282	15.8255	NA	16.3517	NA	16.8214	16.502	17.7252	19.4263	20.6639	18.4163	19.151	18.1481	19.4235	NA	16.4169	19.3041	19.7559	18.9086	17.8801	15.3679	16.6026
A1AG1_HUMAN	TYM(-48.00)LAFDVNDEK	2	15.72	-2.306	-3.46	0.00196	11.95	0.00196	NA	14.4267	NA	NA	13.1461	NA	14.8589	15.141	NA	NA	15.7697	NA	NA	17.2849	14.187	13.33	NA	13.2849	NA	13.3861	NA	NA	NA	NA	NA	16.0422	17.9441	18.7978	16.4421	16.8	16.8569	17.7454	NA	NA	NA	18.2878	16.6189	16.1059	14.3147	15.1727
A1AG1_HUMAN	E(-18.01)QLGEFYEALDC(+57.02)LR	2	15.28	-2.125	-3.72	0.00062	13.81	0.00062	13.2432	13.917	NA	NA	NA	12.091	14.4183	14.7287	13.4739	13.6722	16.1233	16.7221	16.5224	16.6485	13.8214	14.4098	12.4451	11.718	13.2589	13.9711	13.9426	14.4724	13.8914	14.1401	15.0947	15.4677	18.1535	18.3152	17.2475	17.5105	18.0439	18.0432	15.0914	15.2665	17.9159	17.8807	16.3285	16.8523	14.8902	15.7018
A1AG1_HUMAN	TYMLAFDVN(+.98)DEK	2	19.85	-1.309	-2.39	0.02152	5.71	0.02152	19.0359	18.2349	19.0045	19.6468	17.6317	17.8292	19.7388	NA	18.1712	17.4341	20.5202	19.12	20.4479	20.6069	19.3289	21.1176	18.5633	18.4617	20.4282	19.4918	19.9776	20.0519	20.4312	19.7093	20.411	20.0273	23.3577	22.9911	21.2421	NA	20.8339	20.3067	19.7384	19.1498	20.6528	19.6217	20.3538	21.1928	20.1253	19.3368
A1AG1_HUMAN	SDVVYTDWK(+57.02)	2	16.83	-1.617	-3.18	0.00292	10.12	0.00292	14.4338	14.8546	NA	NA	14.2329	13.5073	16.3469	16.2366	NA	NA	17.5018	17.9202	17.6532	17.8232	16.314	16.234	15.4777	15.6413	15.0787	15.3997	16.1064	16.2559	17.1093	16.6112	17.439	16.9728	19.7202	19.6901	18.3771	18.5058	18.6011	18.5934	NA	15.9751	19.0584	18.4143	18.2406	17.7148	15.3176	15.7577
A1AG1_HUMAN	Y(+57.02)VGGQEHFAHLLILR	3	17.38	-1.939	-3.94	0.00029	15.54	0.00029	16.2895	15.9769	15.88	15.3365	15.5881	15.8699	17.2292	17.2596	15.4042	14.3263	18.0442	18.6921	18.718	18.6306	16.624	16.3126	15.03	14.9661	15.8347	16.1198	17.0513	17.2354	17.5176	17.5082	18.4501	17.8633	20.8983	20.5822	19.285	19.4891	19.6373	19.2778	15.8476	16.2465	19.9218	19.7668	18.5866	18.7018	16.4866	16.5604
A1AG1_HUMAN	Y(+57.02)VGGQEHFAHLLILR	2	15.32	-2.405	-2.45	0.02634	5.98	0.02634	NA	NA	NA	NA	NA	11.5839	NA	NA	NA	NA	NA	NA	14.7445	15.0521	NA	NA	NA	NA	NA	NA	NA	NA	NA	NA	14.5294	13.7475	17.8413	17.5163	15.9815	15.7191	16.2552	15.4719	NA	NA	NA	15.6136	NA	15.058	NA	NA
A1AG1_HUMAN	VGGQEHFAHLLILR	3	18.06	-1.697	-2.23	0.03109	4.97	0.03109	16.1729	17.3638	17.2473	18.5486	15.1572	16.4573	17.6399	17.8061	17.2176	17.4827	18.1706	19.1609	17.6235	19.2964	17.5701	16.9617	13.7062	15.3965	16.9028	18.4118	17.1736	18.6901	18.2747	18.8945	17.8761	18.712	21.6652	21.6439	20.0299	20.4939	18.8061	19.8877	15.3179	17.7416	20.3803	20.361	19.1275	18.0033	17.1455	18.0159
A1AG1_HUMAN	VGGQEHFAHLLILR	2	15.72	-2.331	-1.98	0.06731	3.93	0.06731	NA	12.6782	NA	NA	NA	NA	NA	NA	NA	NA	15.8109	NA	NA	NA	NA	NA	NA	NA	13.2913	13.5705	NA	NA	NA	NA	NA	NA	20.0166	19.4317	NA	16.2327	16.7673	16.6996	NA	NA	NA	NA	15.4713	NA	NA	12.9845
A1AG1_HUMAN	NW(+31.99)GLSVYADKPETTK	3	15.48	-1.164	-1.59	0.12321	2.52	0.12321	NA	13.7713	NA	NA	12.7584	14.8142	NA	14.3336	NA	14.7324	NA	NA	NA	16.6269	NA	14.2727	13.3774	15.4583	16.3438	15.8215	NA	16.0603	15.0459	15.9952	15.4698	16.6647	17.782	17.3017	16.5285	17.4626	16.035	16.6159	NA	13.1489	NA	16.8663	NA	16.5855	13.8786	14.088
A1AG1_HUMAN	TYMLP(sub A)FDVNDEK	2	16.5	-1.929	-3.63	0.00084	13.15	0.00084	14.7585	14.7713	NA	15.4806	NA	13.086	15.3309	13.2023	NA	NA	16.5209	16.756	17.0609	16.8232	15.3679	15.8741	14.8463	15.0309	16.3308	16.3075	16.6574	16.9005	16.819	16.6405	16.6493	16.6229	19.1958	19.3253	18.668	19.151	17.3466	17.4409	15.7135	NA	18.5035	18.5458	16.5866	17.4803	15.8573	15.6809
A1AG1_HUMAN	DTKTY(+162.05)MLAFDVNDEK	3	16.07	-0.682	-1.14	0.26506	1.3	0.26506	NA	NA	NA	NA	NA	NA	NA	14.0561	NA	NA	16.4274	NA	16.2402	16.453	NA	NA	NA	NA	15.6025	14.5753	15.7888	16.2199	15.2456	15.5984	15.9149	15.7909	NA	NA	17.2691	16.8825	16.4785	16.1828	NA	NA	17.4114	17.4033	17.0848	16.4803	14.3541	NA
A1AG1_HUMAN	EQLGEFYE(+57.02)ALDC(+57.02)LR	2	16.14	-1.236	-1.73	0.09574	3.01	0.09574	NA	NA	NA	NA	NA	NA	14.7183	14.8139	NA	NA	15.3637	16.474	16.1196	16.3636	14.0448	NA	NA	NA	NA	NA	NA	NA	14.2651	14.7211	15.1282	15.221	18.3364	18.8264	17.0377	16.5274	17.6603	17.3697	NA	NA	16.7418	17.3234	15.4854	16.3669	NA	NA
A1AG1_HUMAN	GLSVYADKPETTK	2	17.19	-1.31	-2.03	0.05078	4.14	0.05078	15.1247	16.0117	NA	16.5054	NA	NA	NA	16.1181	NA	16.2664	NA	17.8647	NA	18.3212	16.4932	15.8829	NA	13.5337	NA	17.03	NA	17.4833	NA	17.206	NA	17.0694	18.962	20.4239	18.6059	18.9742	17.4747	18.6695	NA	16.4841	18.2767	18.7428	17.6659	16.3799	15.6559	16.8909
A1AG1_HUMAN	N(+57.02)WGLSVYADKPETTK	3	16.09	-1.323	-1.77	0.08802	3.13	0.08802	NA	NA	NA	NA	NA	12.7098	15.2684	14.9138	NA	NA	16.0941	15.6451	16.4581	16.8483	14.3306	14.2455	NA	NA	NA	NA	14.0791	NA	NA	15.0617	15.6183	15.2022	18.8413	18.8122	17.0251	17.2073	17.8247	17.8141	NA	NA	18.0368	17.1623	17.2586	16.5742	13.2021	NA
A1AG1_HUMAN	YVGGQEH(+57.02)FAHLLILR	3	16.92	-1.629	-3.01	0.00467	9.06	0.00467	14.7308	15.1976	NA	NA	14.674	15.1653	16.9644	17.1715	14.5273	NA	17.5018	17.7545	17.9394	17.6342	14.8709	15.7902	NA	NA	14.7767	NA	15.7036	16.0719	16.4616	16.7113	17.4828	16.9277	20.1359	19.8452	18.4543	18.2975	18.9385	18.9546	15.4597	15.332	19.2172	18.9845	17.507	17.8847	16.1294	16.0376
A1AG1_HUMAN	WFY(+15.99)IASAFR	2	16.55	-1.891	-1.63	0.1167	2.67	0.1167	14.0859	14.5527	NA	NA	NA	NA	NA	NA	NA	NA	NA	NA	14.7166	17.5677	NA	NA	NA	NA	NA	14.7596	NA	16.7373	NA	16.8682	NA	16.7186	17.0484	19.0696	18.576	19.2503	16.9178	17.5816	NA	NA	17.4555	16.8238	NA	16.172	14.2625	15.3217
A1AG1_HUMAN	W(+57.02)(+15.99)FYIASAFR	2	15.38	-0.677	-0.67	0.50992	0.45	0.50992	NA	NA	NA	NA	NA	NA	NA	NA	NA	NA	14.4054	NA	14.8714	14.8433	NA	NA	NA	NA	NA	NA	NA	NA	NA	NA	14.1716	NA	16.4851	15.2518	NA	NA	17.3569	16.4871	NA	NA	15.3071	15.2878	15.562	16.4559	13.4086	NA
A1AG1_HUMAN	EQLGEFY(+15.99)EALDC(+57.02)LR	2	16.11	-1.272	-1.57	0.13017	2.48	0.13017	NA	NA	NA	NA	NA	NA	NA	NA	NA	NA	NA	15.4172	NA	16.3514	NA	NA	14.019	14.7956	NA	14.7254	15.2084	16.492	NA	16.0679	14.9774	16.637	NA	17.8122	18.1464	18.5152	15.4346	16.1744	NA	NA	16.892	17.2635	NA	NA	NA	15.0641
A1AG1_HUMAN	S(+57.02)DVVYTDWK	2	16.59	-1.517	-2.8	0.00901	7.83	0.00901	NA	14.6973	NA	NA	NA	NA	15.5487	16.0049	NA	NA	16.3257	NA	17.0043	17.2287	15.2356	15.4816	14.9662	15.1101	NA	15.0421	NA	NA	16.1066	16.3191	15.4741	15.9839	18.7921	19.7586	17.8289	17.2189	18.4022	18.6509	NA	NA	17.3071	17.0391	17.704	16.8984	NA	15.3082
A1AG1_HUMAN	SDVVYTDWKK(+57.02)	2	15.17	-1.694	-2.21	0.03484	4.87	0.03484	12.7749	12.0641	NA	NA	NA	NA	15.3373	13.8992	NA	NA	16.4102	16.1348	16.5416	16.2533	14.5811	14.4301	13.4229	12.1696	13.4624	12.8542	NA	NA	NA	13.0802	16.2747	15.1363	NA	18.3419	16.8927	17.0476	17.3466	17.5657	NA	NA	17.4114	16.9927	16.2276	16.272	12.9031	13.0592
A1AG1_HUMAN	NWGLSVYADK(+57.02)PETTK	2	17.76	-1.082	-1.7	0.10072	2.9	0.10072	NA	NA	NA	NA	NA	NA	16.5734	NA	NA	NA	17.9001	18.0565	17.78	18.2524	NA	16.3343	NA	NA	15.3073	NA	17.1259	NA	17.4122	NA	18.1446	NA	20.4149	20.1774	18.708	18.4723	18.8061	18.5497	14.6579	14.9199	18.908	18.9845	17.4136	17.7148	NA	NA
A1AG1_HUMAN	Y(+43.01)VGGQEHFAHLLILR	3	16.42	-1.845	-2.32	0.0361	5.37	0.0361	NA	NA	NA	NA	NA	NA	NA	NA	14.0406	NA	15.581	NA	15.5931	NA	NA	NA	NA	NA	NA	NA	NA	NA	NA	NA	NA	NA	16.8316	16.848	NA	16.0397	17.6686	NA	NA	NA	18.2457	17.7207	16.6426	15.4435	NA	NA
A1AG1_HUMAN	IPK(+57.02)SDVVYTDWK	3	15.34	-1.278	-2.11	0.04627	4.44	0.04627	13.3299	NA	NA	NA	NA	NA	NA	NA	NA	NA	15.6706	15.3174	15.3053	15.4266	NA	13.7665	13.2696	NA	NA	NA	NA	13.8743	NA	14.657	15.2189	14.4359	17.962	17.6927	16.1832	15.853	15.6403	16.4111	NA	NA	15.8792	15.5508	NA	15.327	NA	NA
A1AG1_HUMAN	TYM(+15.99)LAFDVN(+.98)DEK	2	16.03	-2.025	-2.37	0.03261	5.61	0.03261	NA	13.3563	NA	NA	NA	14.5073	NA	NA	NA	NA	NA	NA	NA	NA	NA	NA	NA	15.6113	NA	15.7276	NA	16.5428	NA	NA	15.3427	16.8208	NA	17.8122	NA	18.2921	NA	NA	NA	NA	NA	17.3116	NA	NA	NA	14.9726
A1AG1_HUMAN	D(+57.02)TKTYMLAFDVNDEK	3	15.8	-0.661	-0.51	0.62102	0.26	0.62102	NA	NA	NA	NA	NA	NA	NA	NA	NA	NA	14.9034	NA	NA	NA	NA	NA	NA	NA	NA	NA	NA	NA	NA	NA	14.2546	NA	18.4166	18.1662	16.0453	16.0835	15.6735	15.6509	NA	NA	NA	14.681	14.1678	NA	NA	NA
A1AG1_HUMAN	SDVVY(+15.99)TDWK	2	14.95	-2.455	-2.12	0.05783	4.47	0.05783	NA	NA	NA	NA	13.5527	14.5259	NA	NA	NA	NA	NA	NA	NA	NA	NA	NA	14.2758	15.8324	NA	12.4355	NA	15.4099	NA	NA	NA	NA	NA	16.3472	NA	17.2418	NA	NA	NA	NA	NA	NA	NA	NA	NA	NA
A1AG1_HUMAN	SD(+21.98)VVYTDWK	2	16.56	-1.996	-2.12	0.04993	4.49	0.04993	18.129	16.3259	NA	NA	12.9678	NA	NA	15.7093	NA	NA	NA	NA	NA	NA	NA	NA	NA	NA	NA	14.1997	18.0125	17.2225	NA	NA	NA	NA	17.455	NA	NA	NA	NA	16.6143	NA	NA	16.0641	NA	NA	16.4924	18.4052	17.6436
A1AG1_HUMAN	SVYADKPETTK	2	13.05	-0.633	-0.73	0.47697	0.53	0.47697	NA	NA	NA	NA	NA	NA	NA	NA	NA	NA	12.259	NA	12.1923	12.7062	NA	NA	NA	NA	NA	NA	11.1571	NA	11.6066	NA	NA	NA	14.9726	14.2962	14.2882	14.2166	13.2722	13.602	NA	NA	13.3413	13.0968	12.8195	11.9695	NA	NA
A1AG1_HUMAN	EQLGEFYEALDC(+57.02)LR(+15.99)	2	16.48	-0.928	-0.78	0.45178	0.61	0.45178	NA	NA	NA	NA	NA	NA	NA	NA	NA	NA	NA	NA	NA	NA	NA	NA	NA	15.5777	NA	NA	NA	NA	NA	NA	NA	15.9706	NA	17.5624	16.8927	17.7289	NA	16.4252	NA	NA	NA	16.8271	NA	NA	NA	14.8749
A1AG1_HUMAN	TYMLAFDVNDEK(+57.02)	2	17.42	-1.967	-1.4	0.19118	1.96	0.19118	NA	NA	NA	NA	NA	NA	NA	NA	NA	NA	15.7324	NA	NA	NA	NA	NA	NA	NA	NA	NA	NA	NA	NA	NA	NA	NA	19.023	17.5738	17.0871	16.772	18.0439	17.6953	NA	NA	NA	NA	NA	NA	NA	NA
A1AG1_HUMAN	TYMLAFD(+21.98)VNDEK	2	15.21	NA	NA	NA	NA	NA	NA	NA	NA	NA	NA	NA	NA	NA	NA	NA	NA	NA	NA	NA	NA	NA	NA	NA	NA	NA	NA	NA	NA	NA	NA	NA	14.45	NA	NA	NA	NA	NA	NA	NA	NA	NA	NA	NA	15.972	NA
A1AG1_HUMAN	DKC(+57.02)EPLEK	2	13.27	NA	NA	NA	NA	NA	NA	NA	NA	NA	NA	NA	NA	NA	NA	NA	NA	NA	NA	NA	NA	NA	NA	NA	NA	NA	NA	NA	NA	NA	NA	NA	13.4781	13.0566	NA	NA	NA	NA	NA	NA	NA	NA	NA	NA	NA	NA
A1AG1_HUMAN	SDVVYTDW(+3.99)K	2	15.15	NA	NA	NA	NA	NA	NA	NA	NA	NA	NA	NA	NA	NA	NA	NA	NA	NA	NA	NA	NA	NA	NA	NA	15.1452	NA	NA	NA	NA	NA	NA	NA	NA	NA	NA	NA	NA	NA	NA	NA	NA	NA	NA	NA	NA	NA
A1AG1_HUMAN	YVGGQE(+21.98)HFAHLLILR	2	13.68	NA	NA	NA	NA	NA	NA	NA	NA	NA	NA	NA	NA	NA	NA	NA	NA	NA	NA	NA	NA	NA	NA	NA	NA	NA	NA	NA	NA	NA	13.3653	NA	NA	NA	NA	13.9865	NA	NA	NA	NA	NA	NA	NA	NA	NA	NA
A1AG2_HUMAN	TLMFGSYLDDEK	2	22.25	-1.083	-3.34	0.00175	11.14	0.00175	21.2942	20.9881	21.973	22.0211	20.4441	20.3682	21.8112	21.7259	21.5747	21.4747	23.0413	23.1215	22.9265	22.9214	22.0345	21.7849	20.8104	20.8887	21.3701	21.5554	22.5782	22.808	22.6699	22.5829	22.6059	22.2061	24.7738	24.6099	23.5365	23.5408	23.2604	22.9709	21.7449	21.867	23.7445	23.515	21.7875	21.8382	21.5976	21.555
A1AG2_HUMAN	EQLGEFYEALDC(+57.02)LC(+57.02)IPR	3	21.8	-1.191	-2.76	0.00851	7.62	0.00851	20.3292	20.477	22.1795	22.3861	19.5067	19.9288	21.372	21.141	21.3323	21.5948	23.0572	22.9879	22.6319	22.3484	21.627	NA	19.5034	18.4659	21.0629	20.4285	22.1567	21.75	21.9377	21.6994	21.8261	21.7441	24.4157	24.3674	23.004	23.1084	22.7512	22.7277	21.8824	21.9073	23.8254	23.3467	21.5017	21.787	20.6621	21.3534
A1AG2_HUMAN	EQLGEFYEALDC(+57.02)LC(+57.02)IPR	2	20.26	-1.328	-3.12	0.00318	9.76	0.00318	19.4865	18.7515	20.6915	20.4406	17.8144	17.7865	19.648	19.5055	19.806	19.6729	21.2107	21.7478	21.0399	21.1388	20.2328	19.6987	17.3702	17.2546	19.3756	19.2635	20.0529	20.6203	20.2474	20.4128	20.3518	20.1053	23.1437	23.0275	21.8406	21.937	21.6426	21.4322	19.659	19.9073	22.1484	21.9074	20.4067	20.2562	19.7958	19.6061
A1AG2_HUMAN	SDVMYTDWK	2	20.92	-0.914	-2.45	0.01829	6.02	0.01829	19.7914	19.345	22.7742	22.7136	19.0114	18.7985	20.4248	20.204	19.9912	19.9487	21.4972	21.6991	21.4158	21.3675	20.6713	20.4419	19.5215	19.373	20.0775	20.1045	21.1677	21.2657	21.4312	21.199	21.2143	20.5762	23.3766	23.188	22.1178	22.0868	21.7825	21.7098	20.3657	20.1945	22.3294	22.1164	20.7077	20.4999	20.0417	20.0821
A1AG2_HUMAN	NWGLSFYADKPETTK	3	21.45	-1.041	-2.84	0.00683	8.08	0.00683	20.4403	19.9262	21.4425	21.1855	19.5731	19.5181	21.5768	21.1345	20.8161	20.7886	22.4878	22.3248	22.0952	22.0771	21.518	21.1901	19.6834	19.2302	20.7101	20.7929	21.2673	21.7668	21.9424	21.7898	21.6395	21.1489	24.0209	23.7365	22.6016	22.6465	22.6241	22.4431	21.096	20.9011	23.0418	22.7929	21.4689	21.1695	20.6691	20.5639
A1AG2_HUMAN	NWGLSFYADKPETTK	2	19.27	-1.544	-2.48	0.01719	6.14	0.01719	18.501	17.916	19.8947	19.4379	16.7967	16.3569	19.1942	15.7851	17.3808	18.7176	20.684	20.6017	20.206	19.9561	19.0062	18.9139	17.0999	16.4734	18.6963	18.4219	19.6946	19.6569	19.348	19.1231	19.6928	19.0537	22.4558	22.0756	20.8805	20.9674	20.8431	20.3303	18.9601	18.8242	21.3368	21.2185	19.2864	19.4357	18.9181	18.818
A1AG2_HUMAN	TLM(+15.99)FGSYLDDEK	2	18.24	-1.015	-1.67	0.10285	2.78	0.10285	16.8995	18.0287	NA	16.7934	17.2447	17.9331	15.9029	17.7464	17.8558	18.3183	17.8428	18.8469	18.5738	19.6467	16.4932	17.3343	17.5601	18.6427	17.3046	18.03	18.7625	19.8289	17.9301	19.4234	18.5147	19.476	19.6747	20.2742	19.7602	20.0427	18.5705	19.2582	16.7487	17.4642	19.3803	19.803	16.8537	17.462	16.8533	18.1406
A1AG2_HUMAN	EHVAHLLFLR	2	19.55	-1.285	-3.34	0.00173	11.16	0.00173	18.7454	18.4508	19.6703	19.3295	17.6516	17.7621	19.3151	19.0885	18.7117	18.8868	20.3963	20.7621	20.5503	20.3566	18.9382	19.0097	16.8104	16.8683	18.4701	18.3431	20.0368	20.1695	19.6784	19.5721	19.9732	19.6422	22.3787	22.1625	20.8717	21.0986	20.9739	20.5875	18.8088	18.8524	21.3945	21.1623	19.3952	19.4788	18.7035	18.8852
A1AG2_HUMAN	SDVM(+15.99)YTDWK	2	15.63	-1.24	-2	0.06078	4	0.06078	NA	14.1841	NA	16.4384	NA	NA	NA	NA	NA	NA	NA	16.1604	NA	NA	NA	14.096	NA	14.5079	NA	14.0141	15.6165	16.6722	15.5377	16.4021	NA	15.7027	NA	17.4193	NA	NA	NA	16.3733	NA	NA	NA	16.6364	NA	NA	NA	14.7502
A1AG2_HUMAN	ITGK(+57.02)WFYIASAFR	3	16.34	-1.337	-1.08	0.30411	1.16	0.30411	NA	NA	NA	NA	NA	NA	NA	NA	NA	NA	NA	NA	NA	NA	NA	15.0807	NA	NA	NA	NA	NA	NA	NA	15.9356	NA	15.838	NA	NA	17.6517	16.8486	NA	16.6688	NA	NA	16.9111	15.7629	NA	NA	NA	NA
A1AG2_HUMAN	NWGLSFYADK(+57.02)PETTK	2	15.6	-1.534	-1.46	0.17685	2.14	0.17685	NA	NA	NA	NA	NA	NA	NA	NA	NA	NA	14.4305	15.1923	NA	14.5201	NA	NA	NA	NA	NA	NA	NA	NA	NA	NA	NA	NA	17.2544	16.9626	NA	NA	15.2308	NA	NA	NA	NA	NA	NA	NA	NA	NA
A1AT_HUMAN	SVLGQLGITK	2	15.15	-1.111	-2.08	0.05596	4.34	0.05596	NA	NA	NA	NA	13.9866	NA	15.101	NA	14.0314	NA	NA	NA	NA	NA	NA	14.5462	NA	NA	NA	NA	NA	NA	15.1066	15.1104	16.2521	16.0485	NA	NA	15.8332	15.5678	15.1194	NA	NA	NA	NA	NA	NA	NA	NA	NA
A1AT_HUMAN	VFSN(+.98)GADLSGVTEEAPLK	2	14.33	-0.987	-1.52	0.14486	2.31	0.14486	NA	NA	NA	NA	13.0297	12.3636	14.6216	14.3551	NA	NA	NA	NA	14.4031	NA	14.8902	14.1509	NA	12.919	NA	NA	NA	NA	15.1956	14.1044	16.0373	15.7053	NA	NA	NA	15.0027	NA	NA	NA	NA	NA	NA	NA	14.4234	14.3204	13.73
A1BG_HUMAN	LETPDFQLFK	2	22.52	-0.694	-2.28	0.02793	5.18	0.02793	21.7601	21.3317	22.7263	22.815	21.2585	21.3601	22.5747	22.4369	22.1514	22.1752	23.469	23.5776	22.7888	22.9794	22.3966	22.0639	21.519	21.741	21.1063	21.1353	22.723	22.9149	23.1327	23.0113	22.7244	22.1823	24.5969	24.6852	23.01	23.122	23.2449	23.2992	22.111	22.1227	23.2976	23.2971	22.4053	22.2825	21.5109	21.5728
A1BG_HUMAN	SGLSTGWTQLSK	2	22.19	-0.619	-1.97	0.05567	3.87	0.05567	21.0982	20.9006	22.5337	22.6658	20.6179	20.6723	22.22	22.0985	22.0008	21.8973	23.0397	23.2641	22.5178	22.7131	21.897	21.6373	21.0723	21.1711	21.8009	21.8773	22.411	22.5923	22.7904	22.721	22.1005	21.7959	24.5044	24.5485	22.6201	22.7525	22.8657	23.0117	21.4547	21.6612	22.9242	22.7417	22.4211	22.1095	20.9471	21.1006
A1BG_HUMAN	C(+57.02)EGPIPDVTFELLR	2	20.27	-0.809	-2.28	0.02752	5.21	0.02752	19.251	18.9587	21.0978	20.8046	18.4283	18.4204	20.1447	19.9035	19.9793	20.0597	21.2932	21.5476	20.9303	20.8897	20.0834	19.6776	18.261	18.0127	19.7772	19.7669	20.4234	20.4224	20.701	20.6096	20.3236	19.8871	22.7611	22.8026	20.781	20.8788	21.1167	21.1952	20.0706	19.895	21.2843	20.9696	20.5178	20.2997	19.1495	19.3738
A1BG_HUMAN	C(+57.02)LAPLEGAR	2	19.56	-0.52	-1.53	0.13262	2.35	0.13262	18.1811	18.0567	19.9989	20.1002	18.4081	18.4693	19.8112	18.8446	19.1527	19.3183	20.3963	20.4331	20.0609	20.0804	19.3465	19.0916	18.8237	18.7393	19.3502	19.3414	19.7876	19.6154	20.4971	19.5829	19.6551	19.3704	21.4117	21.1995	20.0718	20.172	19.923	20.3878	19.093	19.1825	20.366	20.2279	19.9567	19.3437	18.3047	18.2465
A1BG_HUMAN	SWVPHTFESELSDPVELLVAES	2	19.79	-1.083	-1.74	0.089	3.03	0.089	19.3991	18.3601	21.4495	20.6515	17.7	16.8292	19.7096	19.5528	19.8194	19.6553	20.8311	21.3784	20.8034	20.4721	19.7832	19.6776	16.3438	13.6793	19.5308	19.2857	19.6105	19.7295	20.0332	20.4517	19.4801	18.9335	23.1849	23.048	20.8979	20.7845	20.9905	20.5171	19.2922	19.5084	20.6169	20.4443	20.1483	20.1266	19.2775	19.4871
A1BG_HUMAN	SWVPHTFESELSDPVELLVAES	3	20.82	-0.658	-0.66	0.51476	0.43	0.51476	19.6396	19.6525	22.3601	22.2744	18.7855	18.6917	21.2915	21.1018	20.8328	20.9559	22.6881	22.3502	21.8199	21.7174	21.1601	21.1638	17.8577	14.0081	20.7225	20.8497	NA	20.8585	20.8697	20.9289	20.8575	20.3492	23.7287	24.0505	21.8134	22.0263	21.6054	21.2705	21.2485	20.8764	21.8719	21.7689	21.277	15.5513	20.5225	20.7079
A1BG_HUMAN	VTLTC(+57.02)VAPLSGVDFQLR	3	21.72	-0.702	-1.77	0.08349	3.14	0.08349	19.9649	20.4856	22.5532	22.5312	20.1796	20.2331	21.7523	21.1728	21.344	21.8284	22.9595	22.7261	22.3088	22.243	21.5277	21.4728	20.2052	19.6353	21.272	21.0245	22.0922	21.3274	22.1975	21.6869	21.7273	21.2031	23.7578	24.1718	22.7478	22.897	22.1205	22.1293	21.8618	21.5754	23.0708	22.2689	21.7264	21.7685	20.3154	20.824
A1BG_HUMAN	VTLTC(+57.02)VAPLSGVDFQLR	2	21.1	-0.795	-1.51	0.14118	2.27	0.14118	20.7558	20.1594	NA	NA	19.3287	19.0899	21.0862	21.2345	21.609	21.2356	21.613	21.8673	22.3548	22.2311	20.3096	19.9652	19.7279	19.787	19.8241	21.195	20.8568	21.0261	22.1368	22.1946	21.0605	20.7881	24.2318	23.303	22.2923	NA	21.9822	21.4431	20.3148	NA	NA	NA	NA	NA	20.7894	19.515
A1BG_HUMAN	ATWSGAVLAGR	2	21.55	-0.656	-2.18	0.03446	4.77	0.03446	20.5233	20.2226	21.8205	21.7572	20.2217	20.1035	21.7258	21.4316	21.1109	21.0862	22.3838	22.3216	21.9935	22.0057	21.3753	21.0289	20.5231	20.5472	21.1251	21.1605	21.8151	21.9979	22.2172	22.1678	21.6928	21.2266	23.6923	23.5122	21.994	21.9971	22.3402	22.2796	21.1454	20.9255	22.3442	22.1866	21.7402	21.3912	20.4185	20.5002
A1BG_HUMAN	SLPAPWLSMAPVSWITPGLK	3	19.88	-1.159	-1.78	0.08154	3.18	0.08154	18.4252	18.1507	21.1669	21.8951	16.7606	16.7223	19.5903	19.8366	19.7009	19.8284	21.9578	21.5198	20.2912	20.6786	19.4036	20.2049	16.8833	14.071	19.6528	19.2948	20.0561	19.3469	19.9358	20.0644	19.9005	18.9811	22.3016	23.0327	20.9151	21.3233	20.055	20.8141	20.4702	20.263	21.1897	21.1207	20.2989	20.9408	19.0068	19.1922
A1BG_HUMAN	SLPAPWLSMAPVSWITPGLK	2	20.26	-1.162	-2.09	0.04257	4.37	0.04257	19.1553	18.4578	22.1711	21.663	17.5601	17.1772	20.05	19.8572	20.0308	20.0053	21.7042	22.0611	21.1934	20.8041	20.3753	20.1293	16.9815	15.1564	19.5308	19.5201	20.0703	20.2078	20.701	20.4824	19.9597	19.4119	23.5987	23.6966	21.4508	21.5176	21.5223	21.1692	19.8618	20.1014	21.3071	21.1866	20.8672	20.7839	19.4626	19.4682
A1BG_HUMAN	HQFLLTGDTQGR	2	20.93	-0.639	-1.8	0.07944	3.23	0.07944	19.8505	19.4367	21.7377	21.5744	19.2913	19.2224	21.1332	20.5624	20.4122	20.6624	21.9409	22.0688	21.4585	21.426	20.5936	20.345	19.7559	19.3753	20.7891	20.5855	21.2465	21.0719	21.6146	20.7839	21.0695	20.6986	23.3471	22.9911	21.4684	21.5637	21.5946	21.664	20.3905	20.3822	21.9218	21.785	21.0593	20.9789	19.8336	19.5442
A1BG_HUMAN	HQFLLTGDTQGR	3	20.84	-0.544	-1.49	0.14459	2.21	0.14459	19.3612	19.0865	21.3265	21.2093	19.6614	19.6788	21.2915	20.4211	20.4878	20.5622	21.8494	21.7763	21.3263	21.2131	20.8567	20.4356	19.9862	19.6372	20.5998	20.6294	21.1455	20.8268	21.8746	21.0312	20.996	20.4721	22.7514	22.7996	21.409	21.3499	21.2604	21.7187	20.4149	20.3555	21.7555	21.451	21.2989	20.6489	19.5947	19.1189
A1BG_HUMAN	LELHVDGPPPRPQLR	3	19.85	-0.776	-1.99	0.05296	3.96	0.05296	19.075	18.6074	20.4495	19.9374	18.0934	17.92	20.3171	20.0615	18.9475	18.8988	20.9578	21.2691	20.3377	20.243	19.2009	19.1309	18.3372	18.4907	19.741	19.2125	20.3212	20.4914	20.2474	20.1397	19.9922	19.6457	23.1265	22.6572	20.3344	20.2755	21.0471	20.6916	18.982	18.832	20.9795	20.523	19.6983	19.7654	18.5363	18.4529
A1BG_HUMAN	IFFHLNAVALGDGGHYTC(+57.02)R	3	18.92	-1.002	-1.98	0.05431	3.92	0.05431	18.1396	17.7486	19.3986	19.022	17.6711	17.3634	19.2842	19.1384	18.1606	18.259	20.3353	20.4684	19.7699	19.5487	18.662	18.0724	15.5537	14.5715	18.4583	NA	19.5665	19.2225	19.8313	19.4737	19.284	18.8543	21.6376	22.0505	19.9048	19.2247	21.3141	19.9004	18.0686	17.9073	19.2235	19.723	18.6328	18.6462	17.8034	17.8505
A1BG_HUMAN	IFFHLN(+.98)AVALGDGGHYTC(+57.02)R	3	16.97	-0.789	-1.42	0.16752	2.02	0.16752	15.593	NA	NA	NA	15.0508	14.6068	16.9644	16.7121	16.4131	16.4472	17.8311	18.5366	NA	17.2571	NA	NA	NA	NA	16.7459	16.3218	NA	17.3822	17.2626	17.3524	17.0076	16.2022	19.7971	19.4255	17.4211	NA	NA	17.4322	NA	NA	NA	17.6288	NA	NA	NA	15.0065
A1BG_HUMAN	SLPAPWLSM(+15.99)APVSWITPGLK	3	17.67	-1.231	-1.84	0.07267	3.39	0.07267	15.0903	16.9312	17.2975	18.5186	15.6525	15.797	15.9519	17.4295	17.8228	17.9716	18.7923	19.409	17.9869	18.8483	15.5949	17.5397	15.4173	14.8784	16.9959	17.2028	18.15	18.4779	17.9377	18.4502	17.3709	17.9949	20.1748	20.677	18.7922	19.7747	18.3311	18.6051	17.4671	17.8164	18.8264	19.2605	16.9645	18.1477	15.2113	17.3116
A1BG_HUMAN	SLPAPWLSM(+15.99)APVSWITPGLK	2	15.76	-1.019	-1.37	0.18	1.88	0.18	13.8895	14.5422	NA	NA	NA	13.0985	13.4777	14.5539	15.6914	15.4779	NA	17.6185	16.7934	16.7585	NA	NA	NA	NA	13.7302	15.6248	15.7734	16.9167	NA	17.0695	15.2993	16.1343	18.3226	19.0616	17.0991	16.9256	16.7409	17.0546	NA	14.7859	NA	NA	14.367	NA	13.9828	14.7044
A1BG_HUMAN	TPGAAANLELIFVGPQHAGNYR	3	21.77	-0.937	-2	0.05134	4.02	0.05134	20.9634	20.1156	22.749	22.4034	19.9882	19.6788	21.0003	21.4834	21.5242	21.7436	23.2388	23.063	22.9303	22.201	21.4141	21.4262	19.0097	18.5152	21.6232	20.9686	22.1038	21.7042	22.2482	21.6869	21.6752	20.8346	24.6323	24.5663	22.5085	22.6465	23.1975	22.607	21.686	21.4592	23.1315	22.9766	22.2042	21.8233	20.3065	20.7787
A1BG_HUMAN	TPGAAANLELIFVGPQHAGNYR	2	16.48	0.134	0.13	0.89753	0.02	0.89753	NA	NA	NA	NA	NA	NA	NA	NA	NA	NA	16.9388	16.9736	NA	15.7532	NA	NA	NA	NA	NA	NA	NA	14.894	NA	NA	NA	NA	19.517	18.6345	15.6319	NA	16.7627	16.0771	NA	NA	NA	15.9385	14.9968	15.673	NA	NA
A1BG_HUMAN	N(+.98)GVAQEPVHLDSPAIK	3	21.78	-0.536	-1.68	0.09969	2.83	0.09969	20.6302	20.5771	22.2126	22.1451	20.3712	20.4542	22.0683	21.8093	21.4451	21.5191	22.6655	22.743	21.9971	22.2459	21.5437	21.0699	20.797	20.9572	21.3975	21.6686	21.8884	22.1423	22.3937	22.4188	21.6212	21.3222	24.2318	24.0378	22.2146	22.2261	22.4402	22.5502	21.1308	21.1436	22.5067	22.3467	21.8138	21.4849	20.4268	20.6998
A1BG_HUMAN	N(+.98)GVAQEPVHLDSPAIK	2	19.47	-0.677	-1.97	0.05578	3.86	0.05578	18.8713	18.5061	20.2199	19.9126	17.5912	17.4813	19.6688	19.5095	18.6936	19.0463	20.5293	20.7237	19.9409	19.8836	18.8151	18.7701	18.1598	18.0241	19.1712	19.0538	19.8142	20.0335	19.6624	19.6462	19.574	19.1865	22.2387	21.7661	19.9202	19.9588	20.4097	20.208	18.6672	18.6334	20.4086	20.2311	19.1824	19.3537	18.5545	18.6537
A1BG_HUMAN	SGLSTGWTQLS(+162.05)KLLELTGPK	3	16.24	-0.976	-1.98	0.05419	3.92	0.05419	14.6503	13.5579	17.4271	17.4082	13.9614	13.8255	16.2326	15.9377	16.4925	16.1142	17.8073	18.2956	17.1984	17.2571	15.6787	14.9603	12.2771	NA	15.7806	15.634	16.6009	16.8357	16.9209	16.5963	16.3163	16.4213	18.0058	17.6398	16.3153	16.5514	16.7933	17.1848	15.7548	15.7361	17.9548	17.4577	17.079	17.1554	14.6537	14.8091
A1BG_HUMAN	SGLSTGWTQLSK(+57.02)	2	16.14	-0.749	-1.79	0.0805	3.21	0.0805	14.8071	14.2632	15.8767	15.5615	14.4568	14.6542	16.1547	16.2366	15.3643	15.621	17.3702	17.8788	17.0043	17.3912	15.8063	15.6571	15.119	15.2133	15.0442	14.9116	15.8161	16.156	16.7005	16.6154	16.2993	15.9391	19.0187	19.0495	16.3461	16.4508	17.206	17.3605	15.3984	15.5049	16.9881	17.0813	16.9456	15.9761	NA	14.088
A1BG_HUMAN	LHDNQN(+.98)GWSGDSAPVELILSDETLPAPEFSPEPESGR	3	20.17	-0.798	-1.73	0.09119	2.99	0.09119	20.1448	19.3163	20.8783	20.4136	17.9121	17.8432	20.8112	20.0479	19.8623	19.6535	20.8384	21.5421	20.6642	20.616	19.9266	19.5788	18.2214	16.9302	20.4657	19.7929	20.6191	20.2012	20.6784	20.346	20.1682	19.4058	22.9099	22.7286	20.5803	20.745	21.3785	20.9653	19.3938	19.5853	20.9218	20.8627	20.3952	20.2562	20.0631	19.2128
A1BG_HUMAN	TLTC(+57.02)VAPLSGVDFQLR	2	15.95	-0.557	-0.81	0.42299	0.66	0.42299	14.427	13.7713	16.6731	16.8731	NA	NA	15.5624	15.3515	14.5661	NA	17.6426	17.9671	15.8173	16.0259	14.4869	14.2592	NA	NA	15.8727	16.1683	13.9092	15.1505	15.3678	16.0586	NA	NA	20.1671	20.1921	NA	15.4508	17.3259	17.5253	NA	NA	NA	NA	15.977	16.431	13.5701	14.0232
A1BG_HUMAN	VTLTC(+57.02)VAPLSGVD(+21.98)FQLR	3	16.59	-1.206	-2.58	0.01408	6.66	0.01408	16.5253	16.4718	16.1108	NA	14.8422	NA	NA	NA	15.168	16.1747	17.4944	17.1465	17.0609	16.9211	NA	14.7145	14.1463	NA	16.1214	14.9928	17.9176	16.7536	16.2914	NA	17.1716	16.8573	18.8701	18.4686	16.9736	17.2531	17.2834	17.0201	16.5634	16.129	16.9471	15.9076	16.4228	16.3404	17.0631	17.2685
A1BG_HUMAN	NGVAQEPVHLDSPAIK	2	15	-0.601	-1.24	0.22382	1.54	0.22382	14.6444	14.2438	NA	NA	12.5811	NA	14.9952	15.2055	14.2773	14.5127	15.8625	16.1418	NA	15.6021	NA	14.7342	13.3774	NA	14.5183	15.2426	15.7036	15.775	15.3813	14.9524	NA	14.505	17.8983	17.005	15.1371	14.2621	16.3691	15.9064	13.9166	14.2634	NA	NA	NA	14.535	14.5509	13.9553
A1BG_HUMAN	NGVAQEPVHLDSPAIK	3	17.96	-0.082	-0.22	0.83044	0.05	0.83044	NA	16.9513	NA	NA	16.6856	NA	18.6941	18.2971	17.7821	18.1018	19.0417	19.2956	18.3286	18.6556	17.624	17.4922	17.0823	17.2546	17.8763	18.3606	NA	NA	18.6062	NA	NA	17.5871	NA	NA	18.5931	18.4479	18.3101	NA	17.5399	17.4442	NA	NA	NA	17.9778	NA	17.0821
A1BG_HUMAN	C(+58.01)EGPIPDVTFELLR	2	15.3	-0.968	-2.29	0.02717	5.26	0.02717	13.9864	13.6782	15.7199	15.1079	13.1007	12.9954	15.0588	15.0072	NA	14.1688	16.5527	16.6969	16.2596	16.2211	15.2556	14.8829	14.2318	13.2386	15.2089	14.7553	15.7888	15.5778	NA	15.9255	15.198	15.2579	18.5879	18.3286	15.5673	15.6107	16.1923	16.2537	15.1201	14.7731	16.0119	NA	15.6874	15.6079	13.9899	14.3876
A1BG_HUMAN	LLELTGPK(+57.02)	2	15.57	-0.869	-1.88	0.06881	3.53	0.06881	13.7308	13.9886	NA	NA	14.1683	14.4932	15.8043	15.3155	NA	NA	17.0644	16.5286	16.3766	16.3355	14.7667	14.6152	14.7692	14.6442	13.6983	NA	15.6506	15.5859	16.3428	16.206	15.853	15.3255	18.4295	17.9225	15.3091	NA	16.7441	16.8861	NA	NA	15.8365	15.4077	15.6045	15.528	NA	13.7601
A1BG_HUMAN	LHDN(+.98)QNGWSGDSAPVELILSDETLPAPEFSPEPESGR	3	19.55	-0.813	-1.58	0.12216	2.51	0.12216	NA	NA	20.2757	19.8435	17.0037	NA	NA	19.1384	18.9321	18.9716	20.3559	20.854	20.1549	20.1196	19.4176	18.9157	NA	16.1872	NA	19.1495	NA	19.6472	19.5846	19.9993	19.046	19.0139	22.1339	21.9672	20.1724	20.0345	20.689	20.342	18.534	19.1014	20.2346	20.2651	19.5907	19.4697	17.3047	18.8505
A1BG_HUMAN	V(+57.02)TLTC(+57.02)VAPLSGVDFQLR	2	15.13	-0.745	-1.03	0.31481	1.05	0.31481	NA	NA	NA	NA	NA	NA	14.4483	14.8697	14.2617	NA	16.3307	17.0252	16.0066	15.6313	14.2581	NA	NA	12.6347	NA	13.1099	13.1186	13.8875	13.5457	14.8629	NA	14.3564	18.4801	18.5104	NA	NA	16.2963	16.5497	NA	NA	NA	15.019	14.9992	14.6602	NA	NA
A1BG_HUMAN	V(+57.02)TLTC(+57.02)VAPLSGVDFQLR	3	15.58	-0.561	-0.78	0.44362	0.61	0.44362	NA	NA	NA	NA	NA	NA	14.2378	NA	NA	NA	16.6493	16.1627	15.7278	15.4757	14.1554	14.3934	NA	NA	NA	NA	NA	NA	15.322	NA	NA	NA	17.6334	18.0895	NA	NA	16.1267	15.7911	NA	14.7027	NA	NA	14.972	14.2061	NA	NA
A1BG_HUMAN	TPGAAANLELIFVGPQ(+.98)HAGNYR	3	18.67	0.087	0.13	0.89868	0.02	0.89868	18.918	16.7021	18.9778	18.7561	18.171	17.7572	19.6103	18.3426	18.0045	NA	20.3863	18.8996	19.6027	18.7944	18.0498	18.5991	NA	NA	19.3063	18.8658	NA	17.8875	19.2717	NA	17.0891	18.8543	21.6923	21.1718	NA	17.9042	19.1946	NA	16.8283	17.806	19.4582	17.9808	18.6169	18.9386	17.1213	NA
A1BG_HUMAN	TPGAAAN(+.98)LELIFVGPQHAGN(+.98)YR	3	17.98	-0.602	-1	0.32365	1	0.32365	NA	18.3488	19.1101	19.2155	15.2434	14.8441	NA	18.9483	18.4688	19.4382	17.8545	16.6118	NA	NA	18.4036	16.752	17.5537	17.4104	16.7938	17.1148	NA	NA	18.7385	19.0113	16.809	NA	NA	NA	18.4823	NA	18.3923	16.9607	19.1541	18.7111	19.0655	18.7028	18.3811	NA	18.4578	18.5781
A1BG_HUMAN	SWVP(+31.99)HTFESELSDPVELLVAES	3	15.22	-0.959	-1.43	0.16356	2.05	0.16356	NA	13.5474	NA	15.2415	NA	13.2517	NA	15.3191	NA	16.9602	NA	14.3542	NA	15.6712	NA	14.4421	13.4669	12.7882	15.7844	16.0229	NA	15.9826	15.6346	15.5769	14.7241	15.6674	16.2602	18.2031	NA	16.024	NA	NA	NA	15.7228	NA	15.8759	NA	16.0677	12.8909	15.1077
A1BG_HUMAN	SLPAPWLSMAPVSWITPGLK(+57.02)	2	15.62	-1.466	-1.18	0.26621	1.39	0.26621	NA	NA	NA	NA	NA	NA	NA	NA	NA	NA	14.4429	15.4997	14.511	NA	NA	NA	NA	NA	NA	NA	NA	NA	NA	NA	NA	NA	17.8218	18.0167	NA	NA	14.45	14.5769	NA	NA	NA	NA	NA	NA	NA	NA
A1BG_HUMAN	SLPAPWLSMAPVSWITPGLK(+57.02)	3	15.39	-0.571	-0.5	0.62781	0.25	0.62781	NA	NA	NA	NA	NA	NA	NA	NA	NA	NA	16.0882	NA	NA	14.6908	NA	14.6911	NA	NA	NA	NA	NA	NA	NA	NA	NA	NA	NA	17.3017	NA	NA	NA	NA	NA	NA	NA	NA	14.1547	NA	NA	NA
A1BG_HUMAN	L(+57.02)LELTGPK	2	16	-1.412	-1.97	0.06295	3.88	0.06295	NA	NA	NA	NA	14.4063	14.2461	NA	15.2596	NA	NA	17.1799	16.2345	NA	NA	14.9528	NA	14.72	15.0399	NA	NA	NA	NA	16.1854	16.2447	NA	NA	18.4423	17.7734	NA	NA	16.9453	16.6718	NA	NA	16.382	NA	16.4678	14.8709	NA	NA
A1BG_HUMAN	C(+57.02)LAPLE(+21.98)GAR	2	14.49	-0.826	-0.88	0.39929	0.77	0.39929	14.5651	13.4267	NA	NA	NA	NA	NA	NA	NA	NA	14.0401	NA	NA	NA	NA	NA	NA	NA	NA	NA	15.6938	NA	NA	NA	NA	NA	NA	14.5465	NA	NA	NA	14.0478	NA	NA	NA	NA	NA	NA	15.0833	NA
A1BG_HUMAN	SWITPGLK	2	15.95	NA	NA	NA	NA	NA	NA	NA	NA	NA	NA	NA	NA	NA	NA	NA	NA	NA	NA	NA	NA	NA	12.669	NA	17.7312	17.4384	NA	NA	NA	NA	NA	NA	NA	NA	NA	NA	NA	NA	NA	NA	NA	NA	NA	NA	NA	NA
A1BG_HUMAN	SW(+31.99)VPHTFESELSDPVELLVAES	2	14.48	-1.57	-1.59	0.1419	2.54	0.1419	NA	NA	NA	NA	NA	NA	NA	NA	NA	14.6496	NA	NA	NA	NA	NA	NA	NA	12.6107	13.4813	14.0421	NA	NA	NA	14.2636	NA	NA	16.414	15.8993	NA	NA	NA	NA	NA	NA	NA	NA	NA	NA	NA	NA
A2AP_HUMAN	LQQVLHAGSGPC(+57.02)LPHLLSR	3	17.62	-0.7	-1.78	0.0821	3.17	0.0821	16.2074	16.206	17.9109	17.9029	16.1572	15.6917	17.2205	17.1816	17.4688	17.2867	18.5879	19.0028	18.0664	18.3697	17.1765	16.9547	16.2429	16.1933	17.4672	17.4185	18.3079	18.547	17.1492	17.628	17.6928	17.637	20.4503	20.2104	18.0991	18.0733	18.4219	18.4838	NA	16.1539	18.5801	18.7603	17.4722	18.1012	15.9016	16.6301
A2AP_HUMAN	LGNQEPGGQTALK	2	19.06	-0.356	-0.97	0.33685	0.94	0.33685	17.5729	17.5658	19.4742	19.7646	17.8362	17.9633	18.9901	18.7328	19.2049	19.0966	19.558	20.1566	19.2601	19.7568	18.7659	18.3504	18.528	18.8746	18.8962	19.2691	18.9419	19.3938	19.4339	19.4502	18.8843	18.702	21.266	21.561	19.1141	19.5863	19.4629	19.8733	18.093	18.3537	19.7577	19.8485	19.4522	18.7225	17.2159	17.6301
A2AP_HUMAN	QEDDLANINQWVK	2	18.05	-0.473	-1.42	0.16395	2.01	0.16395	17.1501	16.7826	18.182	18.3638	16.1983	15.9786	17.5734	17.3426	17.8427	17.8471	19.0289	19.0409	18.7631	18.6873	18.1501	17.707	17.2805	17.3483	18.528	18.4219	18.019	18.2418	17.8024	17.5195	18.2046	17.5652	20.0484	20.0414	18.6639	18.4029	18.7986	18.6806	17.51	17.5229	18.9964	18.657	18.7392	18.2221	17.0715	16.9683
A2AP_HUMAN	WFLLEQPEIQVAHFPFK	3	19.37	-1.226	-2.33	0.02474	5.42	0.02474	17.0639	17.2308	21.0158	20.7081	16.3875	16.1063	18.0598	18.2453	19.5067	19.4727	20.7399	21.0916	20.1806	20.1324	19.4036	19.2906	15.0263	NA	19.0987	18.921	19.3239	19.2735	19.0578	19.1305	18.8596	18.8543	22.5477	22.5104	20.4449	20.4939	20.2808	20.2582	19.1676	19.3302	21.035	20.6097	20.0992	20.4697	17.676	18.341
A2AP_HUMAN	FDPSLTQR	2	17.66	-0.574	-1.22	0.23072	1.48	0.23072	16.0661	16.2043	17.8783	18.0148	16.411	16.5397	17.369	14.4971	17.4342	17.7108	18.4794	18.5366	18.1575	18.1401	17.5601	17.2626	17.4951	17.5353	18.0678	18.0983	18.1198	18.2735	17.819	17.462	17.7654	17.4099	19.5966	19.5539	18.1464	18.1297	18.1657	18.3923	17.2957	17.095	18.3775	18.2326	18.4251	17.9209	16.3816	16.373
A2AP_HUMAN	EDFLEQSEQLFGAKPVSLTGK	3	16.19	-0.544	-1.46	0.1523	2.13	0.1523	15.1162	15.053	NA	16.3817	14.4203	14.7284	15.8409	15.6727	16.3328	16.7378	17.0543	17.2797	16.1089	16.8232	15.8774	NA	15.041	14.8062	16.5808	16.3916	16.7117	16.7427	16.2795	15.9657	16.3545	16.0294	18.4166	18.9092	16.3742	16.6282	16.9039	17.1103	15.372	15.1719	16.5821	NA	16.9582	16.528	14.6491	15.0681
A2AP_HUMAN	NKFDPSLTQR	2	15.59	-0.887	-2.47	0.01809	6.09	0.01809	13.0559	NA	14.3906	NA	14.2538	14.0607	14.8898	NA	14.706	14.9464	16.0196	16.284	15.943	16.188	15.3929	15.0935	15.6831	15.3355	15.7633	15.5967	16.1137	16.0805	15.7636	15.524	16.0314	15.6425	17.7096	17.6927	15.6905	15.7767	16.417	16.2754	14.7711	14.8806	16.7595	16.5163	16.1958	15.9623	NA	13.9981
A2AP_HUMAN	ELKEQQDSPGNK	2	12.39	-0.829	-1.74	0.08994	3.02	0.08994	NA	8.96543	13.1119	12.9122	10.6647	10.4024	12.7504	12.3307	12.0052	12.3614	13.0977	13.7283	12.7121	12.9258	11.7653	11.422	11.6211	11.969	12.2212	11.9386	11.3817	12.4316	12.6066	12.5086	11.8656	11.4099	15.49	15.3125	12.6621	12.7792	13.2826	13.2246	11.2599	11.3853	13.4927	13.2349	12.967	12.0939	NA	NA
A2AP_HUMAN	HQMDLVATLSQLGLQELFQAPDLR	3	17.2	0.436	0.56	0.58237	0.31	0.58237	NA	NA	19.071	17.8795	NA	NA	NA	NA	16.4006	NA	18.6087	18.2367	17.7934	16.9328	16.5949	16.8607	NA	NA	17.06	16.3916	16.249	NA	15.8629	NA	NA	NA	21.0734	20.873	18.6101	18.0605	NA	16.8208	15.2788	13.4788	17.4446	16.3831	17.5495	17.3537	15.3652	15.0959
A2AP_HUMAN	LGN(+.98)QEPGGQTALK	2	15.43	-0.653	-1.19	0.24364	1.41	0.24364	NA	14.2373	NA	NA	14.5984	14.671	NA	15.3937	14.6528	NA	14.6169	15.2102	16.4898	NA	13.5571	14.1751	15.6428	16.0688	14.9959	16.141	NA	16.2328	15.3313	16.2824	16.0663	15.9369	16.8139	18.1885	NA	16.0501	15.4577	16.2358	NA	NA	14.7787	NA	15.652	14.4583	NA	14.0478
A2AP_HUMAN	MSLSSFSVNRPFLFFIFEDTTGLPLFVGSVR	3	16.75	-0.279	-0.17	0.86786	0.03	0.86786	NA	NA	NA	NA	NA	NA	NA	NA	NA	NA	16.3207	16.1534	NA	NA	NA	NA	NA	NA	NA	NA	14.4638	NA	NA	NA	NA	NA	18.6556	18.1811	NA	NA	NA	NA	NA	NA	NA	NA	NA	NA	NA	NA
A2AP_HUMAN	LGNQE(+21.98)PGGQTALK	2	14.65	-0.844	-0.89	0.3894	0.79	0.3894	14.9388	14.1429	NA	NA	NA	NA	NA	NA	NA	NA	NA	NA	NA	NA	NA	NA	NA	NA	13.1093	NA	15.4941	15.0428	NA	NA	15.4523	14.7107	15.5145	15.0656	NA	NA	NA	NA	NA	13.0217	NA	NA	NA	NA	NA	NA
A2AP_HUMAN	IQEFLSGLPEDTVLLLLNAIHFQGFWR	3	15.79	-0.864	-0.78	0.44979	0.61	0.44979	NA	NA	NA	NA	NA	NA	NA	NA	NA	NA	NA	14.9578	NA	NA	NA	NA	NA	NA	NA	NA	NA	NA	NA	NA	NA	NA	17.517	16.8848	15.7862	15.6107	14.4804	NA	NA	NA	16.438	NA	15.3167	15.1554	NA	NA
A2AP_HUMAN	MSLSSFSVN(+.98)RPFLFFIFEDTTGLPLFVGSVR	3	14.62	-0.369	-0.3	0.77001	0.09	0.77001	NA	NA	16.1605	14.8684	NA	NA	NA	NA	NA	NA	NA	NA	13.524	12.6593	NA	NA	NA	NA	NA	NA	NA	13.7785	NA	NA	NA	NA	NA	NA	NA	NA	14.2791	NA	NA	NA	16.171	15.5588	NA	NA	NA	NA
A2AP_HUMAN	DSFHLDEQFTVPVEMMQAR	3	17.92	0.257	0.24	0.81309	0.06	0.81309	NA	NA	NA	NA	NA	NA	17.8055	NA	NA	NA	NA	NA	NA	NA	NA	NA	NA	NA	18.6785	18.0688	NA	17.9279	18.3622	16.7825	18.1102	NA	NA	NA	NA	NA	NA	NA	NA	NA	NA	NA	NA	NA	18.2311	17.3451
A2AP_HUMAN	LVPPMEEDYPQFGSPK	2	16.61	-1.013	-1.06	0.31812	1.12	0.31812	NA	NA	NA	16.5595	NA	NA	16.8112	NA	NA	NA	NA	16.7981	15.9834	15.9744	NA	NA	NA	NA	NA	NA	NA	NA	NA	NA	NA	NA	NA	17.5395	NA	NA	NA	NA	NA	NA	NA	NA	NA	NA	NA	NA
A2GL_HUMAN	NALTGLPPGLFQASATLDTLVLK	3	18.96	-1.854	-2.74	0.0095	7.48	0.0095	NA	NA	18.9309	18.815	16.5012	15.8607	19.1028	18.8882	NA	NA	18.8631	18.704	19.7459	19.8105	19.1601	19.0381	15.6186	12.8136	17.6606	18.1024	18.391	17.9672	19.8516	19.7044	20.2993	19.8513	22.4519	22.6639	NA	NA	19.5705	19.6471	19.3337	18.9671	20.5035	20.2528	20.1204	20.2562	18.4866	18.6198
A2GL_HUMAN	NALTGLPPGLFQASATLDTLVLK	2	15.41	-1.46	-1.47	0.16257	2.17	0.16257	NA	NA	NA	NA	NA	NA	13.1817	NA	NA	NA	NA	NA	14.955	NA	NA	NA	NA	NA	NA	NA	NA	NA	14.8207	14.6405	15.0431	15.2469	18.6774	18.3485	NA	NA	14.5248	NA	NA	NA	NA	14.5019	15.6141	NA	NA	NA
A2GL_HUMAN	DLLLPQPDLR	2	20.31	-1.553	-5.04	1e-05	25.44	1e-05	19.0995	18.8103	19.9049	19.7689	18.9547	19.0137	19.9876	19.8446	18.7368	18.7311	20.099	20.123	20.5989	20.5119	19.897	19.5901	18.7779	18.9632	19.6265	19.575	20.6083	20.6448	20.8597	20.7839	21.6811	21.3277	22.4715	22.3674	22.2181	22.2824	21.5561	21.4377	19.6315	19.5823	22.053	21.714	20.731	20.5073	19.7829	19.4296
A2GL_HUMAN	VAAGAFQGLR	2	19.03	-1.702	-5.27	0	27.74	0	17.5961	17.3336	18.5146	18.0503	17.8956	17.8753	18.6941	18.356	17.0452	17.2683	18.7648	18.7469	19.1781	19.2895	18.6829	18.4356	17.5017	17.6053	18.4672	18.282	19.4885	19.5778	19.9844	19.7579	20.5588	20.0273	20.9213	21.1051	21.0764	21.0508	20.4097	20.208	18.2385	18.0646	20.7774	20.4443	19.7264	19.3553	18.4546	18.39
A2GL_HUMAN	TLDLGENQLETLPPDLLR	2	19.27	-2.08	-5.31	0	28.21	0	18.0188	17.4787	18.6559	18.8476	17.225	17.3698	18.6752	18.6301	17.4688	17.2958	18.4906	19.319	19.498	19.5411	18.7615	18.3846	16.579	17.1647	18.5808	18.6971	19.4743	19.9594	19.8024	19.9097	20.8154	20.5853	22.1967	22.1625	21.4742	21.6358	20.9143	20.839	17.9667	18.4939	21.292	21.1866	20.0776	19.8022	18.7804	18.9106
A2GL_HUMAN	TLDLGENQLETLPPDLLR	3	18.94	-2.019	-4.23	0.00012	17.86	0.00012	15.9315	17.5979	18.0924	18.1385	17.7651	18.0422	18.7372	18.0724	15.8701	16.9018	19.1136	18.5542	19.2135	19.0804	18.585	18.5327	17.427	16.6368	18.2403	18.0256	19.2728	18.8289	19.7962	19.3236	20.7498	20.1179	21.1437	21.3551	21.3534	21.3888	20.2117	20.2582	18.9755	18.7223	21.4086	20.6686	19.507	19.7403	17.5666	18.5424
A2GL_HUMAN	LQELHLSSN(+.98)GLESLSPEFLRPVPQLR	3	17.46	-2.252	-5.16	1e-05	26.6	1e-05	16.2373	15.6143	NA	NA	15.3272	14.7243	16.5459	16.4143	14.9505	15.0185	16.6224	17.1923	17.6235	17.3212	16.4286	16.1262	NA	NA	16.2779	16.3779	17.801	18.0863	17.8516	17.8233	18.8429	18.5541	20.3568	20.1012	19.6227	19.8077	19.1599	18.7904	15.8457	NA	19.7752	19.65	18.0963	18.0972	16.9391	17.1116
A2GL_HUMAN	ENQLEVLEVSWLHGLK	3	19.82	-1.974	-4.81	2e-05	23.13	2e-05	18.2558	18.2184	19.8886	19.9412	17.8491	18.1247	19.5424	19.2236	18.5954	18.5182	20.0237	20.0393	20.2553	19.8957	19.636	19.345	15.9469	15.4312	19.0502	18.9421	20.3344	20.1268	20.4711	20.206	20.9284	20.6122	22.6445	22.5646	21.9571	21.9802	21.0862	21.1626	19.5115	19.2438	22.0213	21.6972	20.6841	20.4924	19.1314	19.341
A2GL_HUMAN	ENQLEVLEVSWLHGLK	2	16.04	-2.164	-3.98	0.00032	15.81	0.00032	NA	14.5474	15.3766	NA	12.5029	12.8844	14.9747	14.5966	NA	NA	14.6547	15.9736	15.7773	15.6824	15.585	14.4016	NA	NA	14.9991	14.1746	16.2401	16.271	15.8141	15.725	17.4611	16.7959	19.3364	19.0208	18.1638	18.408	17.7948	17.342	NA	14.8484	18.4225	17.8321	16.6268	16.2997	15.6102	15.0999
A2GL_HUMAN	DGFDISGNPWIC(+57.02)DQNLSDLYR	3	17.52	-2.071	-4.32	9e-05	18.7	9e-05	15.2074	15.5236	17.8865	17.9785	15.1035	14.7562	17.2463	17.0229	15.8066	15.7511	17.4869	17.7158	18.0609	17.4249	17.1567	17.6258	13.4669	NA	17.0987	16.7404	17.544	17.2735	17.6987	17.4383	18.6163	18.2405	20.128	20.4317	NA	19.7942	18.7409	19.1293	17.3707	17.31	20.1144	19.5204	18.2738	18.8119	16.676	17.6704
A2GL_HUMAN	DGFDISGNPWIC(+57.02)DQNLSDLYR	2	16.06	-1.909	-2.89	0.00661	8.37	0.00661	13.2588	NA	15.6443	NA	NA	NA	13.3815	14.7341	NA	NA	NA	15.8274	16.1658	16.1702	15.2532	15.2839	NA	NA	13.1918	14.0352	15.1806	15.3445	15.5337	15.5769	16.9774	16.4359	19.0857	19.025	18.5142	18.6282	17.8968	17.0546	13.3207	15.2996	18.0512	17.9201	16.6889	17.1928	15.4992	15.5831
A2GL_HUMAN	ALGHLDLSGNR	2	17.38	-1.933	-4.53	5e-05	20.51	5e-05	15.6911	15.4578	NA	NA	15.8662	15.7816	17.3131	16.1856	15.0497	15.3718	16.9605	17.4684	17.9811	17.7452	16.8709	16.8829	15.569	14.8784	16.7064	16.708	17.959	17.759	17.907	16.9373	18.8429	18.6986	19.5617	19.8661	19.5695	19.7064	18.5166	18.7698	16.5978	16.3465	19.4609	19.1947	18.2091	18.1817	16.9205	16.868
A2GL_HUMAN	GQTLLAVAK	2	18.24	-1.515	-3.91	0.00035	15.32	0.00035	16.8617	NA	18.2851	17.6675	17.0267	16.4079	18.2633	17.6699	16.7403	16.8158	17.9224	17.7469	18.5463	18.6733	18.2809	17.979	16.9624	17.0578	18.0363	17.6971	18.0953	18.5155	19.2535	18.3524	NA	19.3428	NA	20.3633	20.6122	NA	18.8612	19.5477	17.9311	17.8826	20.3071	19.7028	18.9925	18.8686	17.8484	17.5532
A2GL_HUMAN	YLFLN(+.98)GNK	2	17	-2.175	-3.4	0.00178	11.55	0.00178	NA	NA	NA	NA	14.9991	15.1474	16.0094	16.0451	NA	NA	16.4243	NA	16.9089	16.8358	15.0069	14.5829	13.6015	NA	15.771	17.6636	17.0125	18.5727	17.4339	17.3268	18.1378	18.3513	19.1496	18.7832	19.7903	18.897	17.9385	18.0489	NA	NA	18.629	18.1753	15.6061	16.9164	16.2113	16.019
A2GL_HUMAN	ENQ(+.98)LEVLEVSWLHGLK	3	14.71	NA	NA	NA	NA	NA	NA	NA	NA	NA	NA	NA	NA	NA	NA	NA	NA	NA	NA	NA	NA	NA	NA	NA	NA	NA	13.8979	13.7926	NA	14.6814	15.6222	NA	NA	16.3604	NA	16.1552	NA	NA	NA	NA	NA	NA	14.0871	NA	13.0999	NA
A2MG_HUMAN	LLIYAVLPTGDVIGDSAK	2	21.94	-0.833	-2.3	0.02629	5.29	0.02629	21.1316	20.7006	23.6132	23.2967	19.756	19.6657	21.602	21.3725	22.4559	22.2706	22.4619	22.7763	22.2339	22.2101	21.7505	21.4039	19.4201	19.2546	21.576	21.578	21.8384	22.0261	22.1655	22.2165	21.4935	21.1972	23.9939	23.9319	22.9065	22.8325	22.6107	22.3822	22.1599	21.9817	22.9724	22.7417	22.3448	22.2158	21.6122	21.5728
A2MG_HUMAN	LLIYAVLPTGDVIGDSAK	3	20.85	-0.781	-1.82	0.07608	3.3	0.07608	19.5572	19.8482	22.4803	22.2555	18.8789	18.8339	20.5511	19.9775	21.2786	21.6535	21.8457	21.3784	21.2912	20.82	20.63	20.6829	18.7861	17.972	20.4804	20.0408	21.2255	20.6925	21.3971	20.6869	20.439	19.7367	22.5551	22.6372	21.9899	21.614	21.0707	21.0883	21.7797	21.2292	22.3257	21.6037	21.052	21.2248	19.8945	20.6164
A2MG_HUMAN	SLFTDLEAENDVLHC(+57.02)VAFAVPK	3	22.29	-1.025	-2.38	0.02195	5.65	0.02195	21.3521	21.186	24.0017	23.7625	20.1363	20.3438	21.804	21.6956	22.5446	22.5408	23.1965	23.3471	22.6249	22.5338	22.0503	21.9322	19.475	18.1334	21.4244	21.4973	22.2979	22.2012	22.6756	22.445	21.8419	21.7028	24.2884	24.262	23.2791	23.6652	23.0843	22.8493	22.5123	22.5403	23.9629	23.8702	22.7054	22.767	21.3419	21.7901
A2MG_HUMAN	SLFTDLEAENDVLHC(+57.02)VAFAVPK	2	17.44	-1.212	-2.31	0.02553	5.35	0.02553	16.8617	16.3992	19.5304	18.926	14.8179	15.2461	16.9435	16.6367	17.5355	17.7902	18.3038	18.6017	18.0829	17.7046	17.2532	16.7996	14.1665	12.2339	16.3944	16.471	17.401	17.676	17.6346	17.5748	17.0489	16.7186	19.8292	19.6639	18.4543	19.0443	18.4795	18.0084	17.51	17.6914	19.1281	19.0813	18.0078	18.0773	17.0287	16.8794
A2MG_HUMAN	DMYSFLEDMGLK	2	22.24	-0.924	-2.37	0.02242	5.61	0.02242	21.4772	21.0299	23.9413	23.878	19.9183	20.0137	21.8851	21.6374	22.5294	22.5118	23.0867	23.2216	22.5404	22.5168	22.1497	22.0331	19.2473	18.6279	21.7501	21.5892	22.0922	22.3974	22.5815	22.2844	22.3047	21.8944	23.9664	23.9725	23.0764	23.2044	22.8724	22.8308	22.6726	22.4613	23.5311	23.3064	22.5573	22.6061	21.7137	21.7319
A2MG_HUMAN	DMYSFLEDMGLK	3	15	0.015	0.02	0.98538	0	0.98538	NA	12.9105	NA	17.0642	NA	NA	14.5235	NA	NA	15.4024	16.2902	NA	NA	14.9813	13.7315	15.3322	NA	NA	NA	13.8495	14.6371	NA	13.9648	NA	13.8892	14.8906	NA	NA	15.8843	14.82	NA	15.5384	16.4795	15.8984	16.8231	15.2781	13.6736	16.0185	NA	13.1876
A2MG_HUMAN	VGFYESDVMGR	2	22.19	-0.678	-2.35	0.0235	5.52	0.0235	21.4133	21.0876	23.3132	23.2307	20.3786	20.3356	21.9223	21.7515	22.4369	22.4133	22.6087	22.7996	22.303	22.3038	21.8515	21.6934	20.7065	20.8003	21.8328	21.7832	22.2843	22.5015	22.5966	22.6096	22.1732	21.7682	23.613	23.4956	22.887	22.9759	22.7967	22.6686	22.1405	22.187	23.2613	23.093	22.4024	22.2316	21.3807	21.4625
A2MG_HUMAN	MC(+57.02)PQLQQYEMHGPEGLR	3	22.2	-0.681	-2.1	0.04193	4.4	0.04193	21.4772	21.0181	23.5467	23.5154	20.1186	19.9824	22.2172	21.8882	22.4177	22.4797	22.79	22.7015	22.1742	22.1196	21.902	21.6291	20.7065	20.4866	22.0432	21.9074	22.3572	22.3684	22.7396	22.5244	21.9913	21.4573	23.7754	23.6472	23.0319	23.1123	22.6582	22.5628	22.374	22.1995	23.4173	23.2126	22.3388	22.0186	21.406	21.5415
A2MG_HUMAN	MC(+57.02)PQLQQYEMHGPEGLR	2	16.97	-1.065	-1.98	0.05394	3.94	0.05394	16.8097	16.1307	19.1618	18.5878	13.3345	NA	16.5869	15.9844	17.0221	17.3138	18.0594	17.7158	17.1575	16.6768	15.8902	15.8089	NA	13.2165	16.9287	15.6363	17.0385	16.8776	17.026	16.261	16.5168	16.1144	19.3156	18.6559	18.0688	18.086	18.1182	17.0993	17.2165	16.8007	18.3071	18.4842	16.7985	16.8523	16.7305	16.386
A2MG_HUMAN	VTAAPQSVC(+57.02)ALR	2	20.93	-0.783	-2.67	0.01057	7.15	0.01057	19.8681	19.727	21.4144	21.3077	19.6242	19.5239	20.7747	19.8712	20.7992	20.9843	21.222	21.4211	20.8281	20.9705	20.445	20.1901	20.2552	20.3115	20.6397	20.5554	21.4172	21.4573	21.2289	20.7362	21.2384	20.9306	21.4987	21.1718	21.6435	21.7796	20.9656	21.2705	20.9311	20.9788	23.0144	22.8802	21.3893	21.0055	20.4594	20.394
A2MG_HUMAN	YNILPEKEEFPFALGVQTLPQTC(+57.02)DEPK	3	21.08	-0.699	-2.14	0.03809	4.58	0.03809	20.6114	20.1594	22.6008	22.5956	19.0862	19.2081	20.7065	20.6735	21.5993	21.5288	21.3197	21.607	21.0884	21.0671	20.892	20.5731	18.7779	18.6166	20.9564	20.9398	21.0042	21.2498	21.5415	21.5279	20.6928	20.3058	22.5215	22.5359	21.818	21.897	21.4402	21.4046	21.3489	21.3953	22.0797	21.9743	21.3864	21.2294	20.5976	20.6419
A2MG_HUMAN	MVSGFIPLKPTVK	3	22.42	-0.647	-2.1	0.04175	4.4	0.04175	21.6672	21.2531	23.8654	23.5699	20.5336	20.5426	22.2889	21.9775	22.6867	22.629	22.9846	22.9757	22.3435	22.2751	21.9816	21.7676	21.195	21.1839	22.092	22.065	22.5558	22.5955	22.9821	22.8526	22.1691	21.6944	24.2085	23.8615	23.2906	23.2475	22.7943	22.7007	22.5028	22.3533	23.482	23.2651	22.5702	22.4505	21.6374	21.6035
A2MG_HUMAN	MVSGFIPLKPTVK	2	20.11	-0.661	-2.14	0.0381	4.58	0.0381	19.7643	19.4455	21.6317	21.293	18.1949	18.1323	19.8953	19.6609	20.2725	20.4647	20.4925	20.8979	20.1154	20.0127	19.4985	19.3181	18.6284	18.5862	19.7163	19.612	20.2945	20.4504	20.2732	20.2007	20.046	19.5961	21.8748	21.5681	20.8451	20.8879	20.5837	20.3186	20.05	20.047	21.1897	20.9696	20.0703	20.1071	19.7305	19.7508
A2MG_HUMAN	QGIPFFGQVR	2	21.94	-0.647	-2.37	0.02249	5.6	0.02249	21.1836	20.982	22.9089	22.7355	20.4154	20.2938	21.6268	21.4525	22.1075	22.1025	22.5315	22.5142	22.1775	22.1131	21.5998	21.4262	20.6702	20.6702	21.4804	21.4118	22.0489	22.2094	22.2897	22.3532	21.9626	21.6033	23.2433	23.1269	22.5531	22.6492	22.5505	22.4322	22.0935	22.0961	23.1877	22.9171	21.8567	21.8499	21.0841	21.2409
A2MG_HUMAN	TEHPFTVEEFVLPK	3	21.42	-0.74	-2.91	0.00571	8.46	0.00571	20.6302	20.3879	21.7377	21.5805	19.8662	19.8502	21.0066	20.9483	21.1777	21.1122	22.0556	21.9022	21.5601	21.507	21.1307	20.8848	20.5869	20.741	21.1937	21.224	21.8057	21.9788	21.4971	21.5625	21.5778	21.1611	22.0682	22.0352	21.9859	21.937	21.8247	21.7321	21.764	21.697	23.3257	23.1143	21.4744	21.4192	20.8825	21.0379
A2MG_HUMAN	TEHPFTVEEFVLPK	2	18.89	-0.866	-2.94	0.00529	8.63	0.00529	18.4166	18.1892	19.5945	19.1153	16.9244	16.8198	18.4821	18.3426	18.4429	18.4382	19.5202	19.5142	19.1154	18.9619	18.1567	18.2682	17.6761	17.7289	18.8829	18.5493	19.4135	19.6972	18.5477	18.7192	19.2078	18.675	19.6855	19.4956	19.3572	19.4675	19.528	19.1239	19.1347	19.2105	20.9605	20.8526	18.7337	19.0201	18.7726	18.8593
A2MG_HUMAN	LPPNVVEESAR	2	22.17	-0.601	-1.82	0.07643	3.3	0.07643	21.1049	21.0533	23.2023	23.1594	20.6675	20.8032	21.9812	20.9557	22.1514	22.3976	22.5673	22.7015	22.2912	22.3038	21.9266	21.675	21.1429	21.2215	22.1461	21.9771	22.5014	21.9398	22.6234	21.9655	22.1266	21.8384	23.0811	22.9964	22.9022	23.0508	22.3563	22.6238	22.3234	22.2558	23.6365	23.5546	22.5573	21.6182	21.7668	21.7279
A2MG_HUMAN	LLLQQVSLPELPGEYSMK	2	20.98	-0.804	-2.07	0.04454	4.28	0.04454	20.6944	19.9006	22.7714	22.5437	18.9142	18.7572	20.5597	20.2405	21.3898	21.0796	20.9779	21.8361	20.9227	21.0936	20.9932	20.2696	18.3989	18.6538	20.7832	20.8373	20.7527	21.3349	21.3692	21.4487	20.8679	20.4523	22.6583	22.5323	22.0338	21.9544	21.4462	21.3822	20.8137	21.1384	22.0029	21.8777	21.4854	21.2066	20.6691	20.2794
A2MG_HUMAN	LLLQQVSLPELPGEYSMK	3	20.73	-0.745	-1.51	0.13888	2.27	0.13888	19.6782	20.1156	22.4285	22.6457	18.2545	18.2835	20.1447	19.6465	20.9971	21.5716	21.736	21.2216	21.047	20.462	20.9507	20.485	18.901	17.7219	20.6593	20.2335	21.1824	20.125	21.5846	20.8748	20.3968	19.2992	21.9497	22.2664	21.5421	21.614	20.7777	20.9952	21.7922	21.3375	22.6047	21.9649	20.829	21.1169	19.4399	20.394
A2MG_HUMAN	NEDSLVFVQTDK	2	20.79	-0.582	-2.24	0.03007	5.03	0.03007	20.0777	19.9262	20.7603	20.9336	19.4139	19.5986	20.462	20.2284	20.6566	20.7311	21.1051	21.3534	20.7442	21.0671	20.5245	20.1826	20.164	20.5372	20.6593	20.8248	20.9793	21.3573	20.9377	21.0798	20.772	20.5578	20.9775	21.1811	21.1866	21.2616	21.0784	21.0883	20.9254	21.0133	22.3981	22.3467	20.9994	20.4073	20.3593	20.6835
A2MG_HUMAN	TGTHGLLVK	2	20.21	-0.595	-1.93	0.06009	3.73	0.06009	19.0667	19.0405	21.5564	21.293	18.6687	18.6041	20.2008	19.6609	20.4666	20.3601	20.6258	21.022	20.2674	20.4208	19.8567	19.7701	19.0305	18.8135	19.8696	19.686	20.1809	20.3061	20.7666	20.5693	20.0295	19.6033	21.8389	21.4731	20.9571	21.0097	20.5946	20.607	20.1885	20.2243	21.2995	21.0691	20.5442	20.2112	19.3279	19.384
A2MG_HUMAN	SASNMAIVDVK	2	20.64	-0.65	-1.89	0.06498	3.59	0.06498	19.6489	19.6324	21.4144	21.7355	19.2976	19.19	20.5249	19.8928	20.6377	20.6447	20.6426	21.2489	20.1287	20.8897	20.2328	20.1447	19.9503	19.8965	20.3582	20.195	20.7818	20.75	21.5846	21.4339	20.2637	20.1179	21.8629	22.1857	21.014	21.1971	20.8431	21.1225	20.3987	20.9613	21.9889	21.1458	21.2927	20.5368	19.571	20.2575
A2MG_HUMAN	VDLSFSPSQSLPASHAHLR	3	19.75	-0.732	-2.55	0.01445	6.5	0.01445	19.4079	18.9562	20.4215	20.2571	17.8747	17.8104	19.5355	19.3404	19.5375	19.4505	20.1937	20.2824	19.7951	19.7684	19.2717	19.3181	18.8104	18.6575	19.6265	19.4034	20.1289	20.2143	19.587	19.511	19.7476	19.252	21.0421	20.6372	20.3215	20.3824	20.2535	19.9937	19.7891	19.7525	21.7555	21.5855	19.816	19.9074	19.3731	19.3137
A2MG_HUMAN	AVDQSVLLMKPDAELSASSVYNLLPEK	3	20.94	-0.872	-2.7	0.00994	7.27	0.00994	20.4927	19.9388	21.8205	21.6341	18.8144	18.7523	20.5852	20.3889	20.9444	20.9487	21.4307	21.6991	20.8683	20.8041	20.767	20.4419	19.2433	18.6936	21.0968	20.7735	21.3604	21.3274	21.141	20.8526	21.0873	20.4523	21.7254	21.4881	21.6639	21.7043	21.3466	21.2016	21.478	21.2389	22.897	22.5793	21.2091	21.1169	20.8643	20.8461
A2MG_HUMAN	AIGYLNTGYQR	2	21.98	-0.61	-2.22	0.03143	4.95	0.03143	21.0982	20.8615	22.6529	22.7916	20.4512	20.6191	21.8782	21.5863	22.2227	22.1936	22.317	22.5722	21.8957	22.0503	21.6567	21.423	20.8628	20.9423	21.6593	21.7404	21.9367	22.3046	22.5067	22.4075	21.7775	21.5392	23.2085	23.2131	22.5749	22.5694	22.2535	22.4485	22.0132	22.0853	23.2843	22.9626	22.1975	21.8053	21.2283	21.3534
A2MG_HUMAN	TEVSSNHVLIYLDK	3	21.66	-0.635	-2.1	0.04139	4.42	0.04139	20.6302	20.5851	22.7962	22.8252	19.9487	20.1512	21.6712	21.468	22.148	22.0597	22.099	22.2319	21.565	21.8475	21.2794	20.9608	19.9258	20.24	21.2421	21.2617	21.672	21.9098	22.1533	22.0654	21.2143	21.1304	23.275	23.2772	22.2455	22.3432	22.1015	22.2016	21.6522	21.732	22.6528	22.5763	22.0089	21.5368	20.8885	20.9989
A2MG_HUMAN	TEVSSNHVLIYLDK	2	19.9	-0.737	-2.25	0.02995	5.04	0.02995	19.3177	19.0405	21.3857	21.1035	17.7832	17.9971	19.8678	19.4772	20.1447	20.2356	20.5018	20.6435	20.0329	20.0127	19.2265	19.1074	17.9035	18.0069	19.5726	19.3021	20.144	20.156	20.0278	19.8923	19.6811	19.4058	21.9213	21.4503	20.5142	20.694	20.6161	20.3186	19.8736	19.895	21.062	20.9316	19.9955	19.9949	19.4722	19.3554
A2MG_HUMAN	Q(-17.03)GIPFFGQVR	2	20.09	-0.644	-2.37	0.02246	5.61	0.02246	19.1913	19.2531	20.868	20.815	18.6066	18.5625	19.5494	19.6209	20.21	20.3272	20.5473	20.6941	20.2793	20.2311	19.5875	19.7601	19.06	18.9241	19.6785	19.4981	20.3859	20.4224	20.2762	20.4188	20.1514	19.6953	21.0938	21.2794	20.6227	20.6085	20.5946	20.5068	20.5235	20.3007	21.2299	20.9789	19.8418	20.202	19.2216	19.7939
A2MG_HUMAN	IAQWQSFQLEGGLK	2	20.1	-0.916	-3.01	0.00431	9.08	0.00431	19.2363	19.0451	20.4905	20.4272	18.2865	18.0301	19.7997	19.3867	19.7474	19.6885	20.7002	20.9236	20.4266	20.2548	19.887	19.5901	18.5537	18.2833	20.2677	19.7929	20.4357	20.4779	20.0367	20.0073	20.1732	19.7137	21.1339	21.0146	20.6639	20.8135	20.7192	20.5477	20.5749	20.4592	22.062	21.9836	20.4522	20.0873	19.9756	19.8015
A2MG_HUMAN	HYDGSYSTFGER	2	20.53	-0.66	-1.99	0.0531	3.96	0.0531	19.6562	19.3298	21.5945	21.467	18.7765	18.5426	20.6512	20.0615	20.5294	20.7142	21.0237	21.0611	20.7699	20.6432	20.4036	20.0979	19.2294	18.8651	20.3897	20.1148	20.5303	20.5955	21.1896	20.2576	20.4251	19.9162	22.1584	21.9618	21.1652	21.2404	21.0939	20.9877	20.6384	20.5638	21.75	21.6157	20.7897	20.7529	19.7305	19.7508
A2MG_HUMAN	HYDGSYSTFGER	3	19.56	-0.539	-1.76	0.08597	3.09	0.08597	18.5374	18.1976	20.282	20.5059	18.2992	18.3005	19.7658	19.2429	19.7718	19.5201	19.9713	19.8415	19.5344	19.5158	19.5245	19.0512	18.5884	18.432	19.3709	19.5294	19.6083	19.5676	20.5966	19.8233	19.3445	18.8146	20.802	20.8264	19.9883	20.0524	19.947	20.046	19.8015	19.5229	20.5295	20.3409	20.0848	19.5513	18.7385	18.5816
A2MG_HUMAN	VSVQLEASPAFLAVPVEK	2	20.16	-0.774	-2.52	0.01548	6.37	0.01548	19.4295	18.916	21.2804	21.0432	18.1676	18.0137	19.5869	19.2924	20.4232	20.2356	20.4738	NA	20.4158	20.4103	20.0117	19.5443	18.7615	18.7289	20.1893	20.2429	20.1274	20.2688	20.2054	20.2337	19.8025	19.4857	21.387	21.1903	20.9899	20.9238	20.6373	20.2947	20.4933	20.4841	21.6763	21.6157	20.5547	20.4231	20.1355	20.0945
A2MG_HUMAN	VSVQLEASPAFLAVPVEK	3	19.23	-0.52	-1.32	0.19545	1.73	0.19545	18.129	18.3412	19.9701	20.1951	17.6904	17.6969	18.7003	18.5508	18.789	19.7757	20.0237	19.7564	19.3469	19.2618	19.2106	19.1975	18.5312	18.1647	19.127	18.8706	19.5165	18.4393	19.4763	18.628	18.9827	17.7642	19.9373	19.9531	20.0991	20.3824	18.7409	18.7025	20.374	20.31	21.1733	20.4842	19.4633	19.6756	18.7881	18.8388
A2MG_HUMAN	LVHVEEPHTETVR	3	19.63	-0.651	-2.39	0.02125	5.73	0.02125	18.7454	18.6231	20.2647	20.1775	18.0641	17.9929	19.7463	19.3177	19.2919	19.4485	20.1352	20.2007	NA	19.6994	19.0552	18.9389	18.9454	18.8492	19.5726	19.3343	19.8254	19.9018	19.8273	19.5446	19.6015	19.3058	20.4279	20.4395	19.9769	20.1064	20.0183	19.9713	19.659	19.7389	21.5801	21.3027	19.7897	19.8499	19.2044	18.987
A2MG_HUMAN	LVHVEEPHTETVR	2	16.96	-0.779	-2.11	0.04044	4.46	0.04044	16.783	16.2744	17.26	17.078	14.8594	15.0702	17.2717	16.4363	16.3988	16.7902	17.6954	17.7392	17.4136	17.0564	16.0676	16.3016	16.0823	15.5746	16.9711	16.3218	17.544	17.4833	16.6624	15.9255	17.4828	16.7053	17.9075	17.7537	17.3215	17.433	17.6931	17.2055	17.1714	17.1373	19.0075	18.828	16.6426	17.4497	17.0545	16.6164
A2MG_HUMAN	SLFTDLEAEN(+.98)DVLHC(+57.02)VAFAVPK	3	20.04	-0.895	-2.12	0.0394	4.51	0.0394	19.1474	18.8694	21.5304	21.5926	17.9406	18.0382	19.6624	19.5234	20.3205	20.2935	21.099	21.1724	20.6179	20.3997	19.9745	19.6987	17.3556	16.1355	19.3502	19.1931	20.0497	19.9941	20.1703	20.0372	19.5356	19.3934	22.1825	22.0806	20.9736	20.8512	20.6582	20.5973	20.3489	20.1945	21.8306	21.5037	20.424	20.3993	19.1314	19.4625
A2MG_HUMAN	QFSFPLSSEPFQGSYK	2	20.44	-0.825	-2.79	0.00776	7.8	0.00776	19.7592	19.4152	20.8471	21.112	18.5283	18.4481	20.0862	19.9659	20.3556	20.3382	20.9168	21.328	20.5699	20.6069	20.118	19.9211	18.9234	19.055	20.1251	20.2047	20.5643	20.8895	20.303	20.4487	20.5068	20.1053	21.1437	21.3469	21.022	21.2044	20.8968	20.9577	20.686	20.7111	22.4086	22.5102	20.7538	20.5585	19.9756	20.131
A2MG_HUMAN	QFSFPLSSEPFQGSYK	3	18.07	-0.705	-1.43	0.15998	2.04	0.15998	17.2115	17.408	17.4932	18.1967	16.9804	17.2278	17.5802	17.6982	16.4394	18.4423	19.1822	18.5277	18.4179	17.4981	18.0498	18.4281	17.5728	17.2642	17.5477	17.1635	19.1015	18.0719	17.9972	17.3268	18.5562	17.2266	17.8701	18.4686	19.0315	19.0733	17.1716	18.3651	19.1809	19.2341	20.5035	19.6617	18.1851	18.3404	17.5962	17.4644
A2MG_HUMAN	ATVLNYLPK	2	20.56	-0.588	-2.35	0.0232	5.54	0.0232	19.7592	19.5494	21.1066	20.9618	19.115	19.2349	20.1099	19.7865	20.4451	20.4847	20.7786	20.8088	20.5699	20.5411	20.3465	19.9477	20.2453	20.4341	20.5378	20.5247	20.6511	20.8268	20.8894	20.7241	20.3968	20.0797	21.2387	20.8264	21.0377	21.0829	20.7487	20.5477	20.9809	20.8638	22.0797	21.9123	20.9167	20.6353	20.2885	20.3116
A2MG_HUMAN	Q(-17.03)QNAQGGFSSTQDTVVALHALSK	3	19.3	-0.491	-1.61	0.11555	2.58	0.11555	18.4762	18.5094	20.0473	19.9487	17.8275	17.8934	19.6153	19.0642	19.5856	19.388	19.5383	NA	19.2553	19.4353	19.1043	18.5185	18.4951	18.6015	19.4448	19.0256	19.3732	19.7088	19.9621	19.5693	19.0497	18.7252	20.5139	20.4549	19.5931	20.0064	19.5902	19.5088	19.5176	19.5197	20.3116	20.1818	19.4182	18.7654	18.9711	18.3284
A2MG_HUMAN	DTVIKPLLVEPEGLEK	3	21.79	-0.632	-2.64	0.01147	6.97	0.01147	21.2461	21.024	21.9874	21.7191	20.5202	20.6592	21.5205	21.3448	21.6936	21.5191	22.0173	21.9151	21.6824	21.6873	21.518	21.1826	21.2001	21.3908	21.7772	21.78	22.2325	22.401	22.1118	21.9342	21.9481	21.567	22.1729	21.9725	22.176	22.4237	22.0191	21.9231	22.0344	21.9345	23.5534	23.3682	21.7194	21.5221	21.4913	21.5233
A2MG_HUMAN	DTVIKPLLVEPEGLEK	2	19.25	-0.737	-2.65	0.01133	7	0.01133	18.8489	18.5329	19.9817	19.5974	17.7095	17.4813	18.6941	18.6876	18.929	18.8252	19.4757	19.7139	19.2793	19.1552	18.6192	18.509	18.2958	18.5629	19.4022	19.2429	19.7189	19.9633	18.9031	19.0273	19.4528	18.9921	19.8724	19.6506	19.7659	19.866	19.6394	19.4213	19.2128	19.4542	21.2457	21.2497	18.9296	19.3387	19.3065	19.2815
A2MG_HUMAN	HNVYIN(+.98)GITYTPVSSTNEK	2	18.28	-0.703	-1.85	0.07068	3.44	0.07068	17.8681	17.4648	19.7354	19.4592	15.7715	15.3039	18.6431	18.2357	18.4983	18.7108	19.0186	19.1923	18.4351	18.3257	17.8256	17.5766	16.5149	16.1186	18.2229	17.6003	18.1137	18.4337	18.7032	18.3268	18.0166	17.5203	20.235	20.0084	18.8576	18.9776	19.2089	18.8174	18.0849	18.2025	19.4336	19.4416	18.3928	18.528	17.6423	17.6436
A2MG_HUMAN	HNVYIN(+.98)GITYTPVSSTNEK	3	21.82	-0.561	-1.65	0.10551	2.73	0.10551	21.0982	20.8877	23.0933	22.6658	20.0916	20.1973	22.1332	21.7641	22.1842	22.1345	22.5871	22.5	21.332	21.788	21.5936	21.1826	20.6253	20.6241	20.8067	21.5401	21.6926	21.9447	22.4579	22.2677	21.4181	21.1611	23.5771	23.2923	22.1544	22.2225	21.8431	22.2826	21.9891	21.7593	23.0971	22.9719	22.3463	21.5728	20.9063	21.1006
A2MG_HUMAN	SIYKPGQTVK	2	18.22	-0.654	-2.38	0.0218	5.67	0.0218	17.1811	17.1201	18.5039	18.493	16.7877	16.5959	18.2717	17.6264	18.0394	17.8958	18.4413	18.9099	18.31	18.3302	17.8587	18.0164	17.6584	17.5432	18.2403	18.0168	18.2645	18.75	18.4659	18.261	18.2176	17.893	18.8936	18.9136	18.7	18.7289	18.3873	18.4964	18.4036	18.4135	20.013	19.9526	18.4544	18.2685	17.6423	17.797
A2MG_HUMAN	ALLAYAFALAGNQDK	2	19.77	-0.84	-2.4	0.02058	5.78	0.02058	19.4166	18.9006	21.1837	20.663	18.1433	18.1361	19.2654	19.0858	19.6826	19.9487	20.2608	20.0946	20.0747	19.5921	19.6119	19.4103	17.767	17.33	19.4022	18.9536	20.0336	19.9319	20.3307	20.0352	20.1832	19.2925	21.2295	20.8382	20.4567	20.5293	20.4219	19.9393	20.091	19.819	21.3515	21.0427	19.9567	19.9074	19.2499	19.0895
A2MG_HUMAN	ALLAYAFALAGNQDK	3	19.09	-0.75	-2.46	0.0181	6.04	0.0181	18.4552	18.4787	20.1448	19.9931	17.6217	17.7865	18.6752	18.2501	19.115	19.5791	19.3702	19.48	19.1984	19.2143	18.9707	18.7541	17.1848	16.9302	18.6631	18.4351	19.2728	19.0647	19.758	19.4204	19.3175	18.8362	20.2839	20.2086	19.7449	19.8211	19.4414	19.2802	19.4468	19.2223	20.6879	20.2651	19.2223	19.2877	18.2939	18.4296
A2MG_HUMAN	KYSDASDC(+57.02)HGEDSQAFC(+57.02)EK	3	17.79	-0.468	-1.58	0.12082	2.5	0.12082	16.6854	16.2043	17.9428	18.0362	16.4455	16.3826	18.1447	17.8509	17.9808	17.7378	17.9819	18.3572	17.6459	17.6485	18.0747	17.5947	17.2174	17.2351	17.9835	17.972	17.5257	18.156	18.5226	18.3587	17.6928	17.0797	18.6665	18.7783	18.0188	18.0147	18.2672	18.1639	17.8713	17.8164	19.1783	19.2169	17.816	17.5162	16.8236	17.0002
A2MG_HUMAN	KYSDASDC(+57.02)HGEDSQAFC(+57.02)EK	2	13.39	-0.178	-0.29	0.77376	0.08	0.77376	NA	NA	13.8056	NA	NA	NA	NA	NA	NA	13.1688	13.9904	13.8245	13.176	NA	NA	12.3213	NA	NA	14.0347	12.3372	12.9271	12.3915	12.7296	12.4187	NA	NA	NA	14.02	13.2882	NA	13.8262	13.744	13.8186	13.0812	15.6174	15.2781	11.7881	12.964	NA	NA
A2MG_HUMAN	YSDASDC(+57.02)HGEDSQAFC(+57.02)EK	3	17.26	-0.396	-1.33	0.19202	1.76	0.19202	15.8945	15.8439	17.0995	17.419	16.3637	16.3953	17.5666	17.2971	17.5914	17.4175	17.2073	17.6841	16.9811	17.3122	17.3494	16.7358	16.821	17.1543	17.3502	17.7189	17.1137	17.6569	18.1227	17.9789	16.848	16.4912	17.851	18.2462	17.342	17.5105	17.6352	17.8074	17.3096	17.3892	18.2889	18.6663	17.3382	16.9864	16.1278	16.4163
A2MG_HUMAN	YSDASDC(+57.02)HGEDSQAFC(+57.02)EK	2	13.98	-0.667	-1.49	0.1448	2.21	0.1448	12.0234	12.474	14.4361	14.2317	11.3598	11.0785	14.3244	13.4312	14.1806	14.6666	14.7273	14.8647	14.2635	13.9813	14.624	13.8228	13.1665	12.3282	14.6196	14.3017	14.1571	14.0719	14.2058	13.7491	13.753	13.0797	15.6968	15.1222	13.8361	14.826	14.5321	14.7496	14.3958	14.4469	15.9639	16.0102	14.4081	13.521	12.9197	12.8052
A2MG_HUMAN	QQNAQGGFSSTQDTVVALHALSK	3	20.53	-0.508	-1.67	0.10237	2.79	0.10237	19.7998	19.7515	21.5499	21.3999	18.8914	19.1772	20.9747	20.4211	20.6752	20.8047	20.8311	20.9405	20.3605	20.3783	20.2945	19.6236	19.4934	19.5071	20.3819	20.2047	20.4719	20.6688	21.1655	20.8414	20.1682	19.9306	21.9664	21.4579	20.932	21.0669	21.0069	20.7187	20.5821	20.4676	21.477	21.451	21.0409	20.2562	20.02	19.9245
A2MG_HUMAN	DNSVHWERPQKPK	3	18.02	-0.502	-1.4	0.16745	1.97	0.16745	17.5173	16.5128	18.8742	18.7858	16.4568	16.1757	18.8761	18.3604	18.1232	17.9997	18.4062	18.5846	18.0272	17.8483	18.209	17.6169	16.9624	16.46	17.9458	17.5645	17.8964	17.871	19.0296	18.3898	18.0891	17.2814	19.5763	19.5822	18.285	18.2475	18.588	18.4322	18.01	17.7688	19.1517	18.9201	18.0732	17.7753	17.2536	17.131
A2MG_HUMAN	DNSVHWERPQKPK	2	15.55	-0.17	-0.28	0.7803	0.08	0.7803	14.9957	13.6193	17.1953	16.1399	NA	NA	16.5037	15.4678	15.1722	15.3544	16.4884	16.0943	16.0475	15.0303	15.0216	14.8592	NA	NA	15.4288	13.8574	15.4941	14.4007	15.7498	14.6488	15.5168	14.0294	17.1347	16.8179	16.0201	15.8108	16.117	15.3402	15.9001	15.1155	17.2204	16.4705	15.4517	15.7714	15.1262	14.355
A2MG_HUMAN	NALFC(+57.02)LESAWK	2	19.51	-0.974	-2.41	0.02032	5.81	0.02032	18.5253	18.1201	20.8988	20.9895	17.5912	17.1549	19.2442	18.854	19.5025	19.6833	20.1352	20.1052	19.7528	19.4082	19.6478	19.1736	17.3483	16.407	19.0853	18.7774	19.9088	19.7341	19.7298	19.3991	19.7205	18.9017	20.7254	20.5822	20.4915	20.6519	19.8594	19.8357	20.0604	19.9073	21.9653	21.6037	19.7264	19.8143	18.4929	18.7817
A2MG_HUMAN	KDTVIKPLLVEPEGLEK	3	18.35	-0.733	-2.62	0.01201	6.88	0.01201	17.9057	17.2226	18.6845	18.4512	16.6663	16.7816	18.2074	17.9832	18.2176	18.0163	18.7114	18.9571	18.1627	18.0883	17.9421	17.8792	17.6404	17.6204	18.2745	18.3003	18.7547	18.9159	18.5427	18.2877	18.439	17.9839	19.2071	18.8499	18.8505	18.7609	18.6561	18.4922	18.2275	18.5197	20.4903	20.3146	18.4364	18.327	18.2006	18.1165
A2MG_HUMAN	LLLQQVSLPELPGEYSM(+15.99)K	3	17.7	-0.535	-0.94	0.35327	0.88	0.35327	16.3288	17.9513	18.2536	18.5084	16.8405	17.534	15.795	16.7396	18.1868	18.9716	17.0744	18.123	17.1781	18.2335	16.2532	17.3504	16.9527	17.5111	17.1214	17.7981	17.986	18.0934	17.8992	18.6488	17.8176	17.9949	17.517	18.9136	19.2007	19.5058	17.1362	17.8407	17.8186	18.3063	18.908	18.4946	16.3858	17.5397	15.758	17.6504
A2MG_HUMAN	LLLQQVSLPELPGEYSM(+15.99)K	2	16.47	-0.624	-0.81	0.42303	0.66	0.42303	16.1953	16.7021	16.6617	17.1451	14.6818	15.542	13.7715	16.3727	17.789	17.4341	NA	17.2476	15.1302	16.873	15.4198	15.4951	14.8546	16.8934	15.7263	17.2028	16.7703	18.3588	NA	18.2877	15.2944	17.3428	17.169	17.5395	17.3919	18.0605	16.0603	17.2055	15.0186	16.3892	NA	17.4684	15.1213	NA	15.5844	16.821
A2MG_HUMAN	FQVDNNNR	2	18.12	-0.422	-1.18	0.24481	1.39	0.24481	16.4845	16.76	19.1448	19.2826	16.996	17.0382	18.0598	17.4793	18.6339	18.5565	18.2164	18.8576	17.8777	18.4166	18.2407	17.5856	16.9909	17.4533	17.9835	18.1515	17.7309	18.2546	18.9862	18.8187	17.3115	17.2633	19.2839	19.413	18.5889	19.0765	18.5028	18.6843	18.0521	18.2725	19.1179	19.1054	18.6889	17.8382	16.6537	17.0002
A2MG_HUMAN	FSGQLNSHGC(+57.02)FYQQVK	3	18.23	-0.516	-1.91	0.06305	3.64	0.06305	17.6114	17.3934	18.2019	18.1253	16.8914	17.4266	18.5001	18.067	18.3015	18.2308	18.4062	18.5232	17.78	18.0831	18.0817	17.418	17.7779	17.8428	18.5108	18.3325	18.416	18.6326	18.8024	18.5963	18.1581	17.8988	18.7566	18.5624	18.6101	18.6282	18.1362	18.4625	18.2602	18.4442	19.8596	19.5024	18.4655	17.9119	17.9665	17.7539
A2MG_HUMAN	SSGSLLNNAIK	2	20	-0.519	-1.83	0.07439	3.34	0.07439	19.3107	19.2122	20.3667	20.8046	18.5601	18.767	19.9876	19.641	20.2725	20.2706	19.7648	20.0642	19.718	20.0537	20.048	19.497	19.1216	19.6166	19.7772	20.0408	20.0449	20.5182	20.5477	20.5693	19.8924	19.6902	20.2332	20.5539	20.4449	20.6519	20.1076	20.3991	19.8853	20.2534	21.1897	21.2574	20.4296	19.8847	19.2702	19.4548
A2MG_HUMAN	LHTEAQIQEEGTVVELTGR	3	20.56	-0.731	-2.52	0.01567	6.33	0.01567	19.7541	19.6309	20.7148	20.815	19.0056	19.2045	20.6672	19.96	20.5294	20.5527	21.1822	21.2007	20.4585	20.7552	20.445	19.9211	19.2274	19.2881	20.4282	20.1148	20.7722	20.848	20.9377	20.5963	20.31	20.1304	21.5879	21.3714	20.8805	21.1971	20.923	20.9728	20.686	20.8764	22.1897	22.1499	21.0446	20.4466	20.3765	20.1783
A2MG_HUMAN	ETTFNSLLC(+57.02)PSGGEVSEELSLK	2	19.04	-0.991	-2.32	0.02515	5.38	0.02515	18.5414	17.5979	20.4633	20.2555	16.5964	16.183	18.5666	18.3155	19.5232	19.2045	19.3228	19.87	19.1313	19.1875	18.8485	17.9961	16.4884	16.1079	19.4129	19.2542	19.1969	19.5625	19.2505	19.1561	18.3533	18.2858	21.0421	20.677	19.1318	19.9828	19.8756	19.7134	19.3456	19.3429	20.7774	20.7362	19.3835	18.831	19.1334	18.9162
A2MG_HUMAN	ETTFNSLLC(+57.02)PSGGEVSEELSLK	3	19.99	-0.574	-1.1	0.27895	1.22	0.27895	18.2214	19.0381	21.0528	NA	18.3846	18.2801	20.0254	NA	20.048	20.1122	20.4738	NA	20.1019	NA	20.3021	NA	19.1535	NA	20.4804	NA	20.8104	19.0863	20.7341	NA	19.4418	NA	NA	NA	20.8361	21.0013	NA	NA	21.2257	NA	20.9889	NA	20.3717	NA	19.1889	20.3326
A2MG_HUMAN	SLNEEAVKK	2	17.15	-0.514	-1.45	0.15341	2.11	0.15341	15.8255	15.8157	18.4878	18.2646	15.5943	15.587	17.5597	17.0451	17.4516	17.259	17.4869	18.181	17.1678	17.2664	17.0172	16.1751	15.8894	16.2871	16.6963	16.708	16.7341	17.1423	17.6252	17.6488	16.5966	16.267	18.8653	18.5221	17.7697	17.9185	17.7409	17.5895	17.1483	17.0602	18.5035	18.2757	17.5027	17.0118	15.9354	16.182
A2MG_HUMAN	FEVQVTVPK	2	20.8	-0.793	-2.83	0.00701	8.02	0.00701	19.7263	19.6278	21.4285	21.3439	19.1745	19.2099	20.3373	19.8509	20.7027	20.844	21.3038	21.5366	20.8443	20.82	20.6537	20.2268	19.5537	19.8363	20.5657	20.578	21.0125	21.2012	21.0385	20.9075	20.6212	20.3492	21.9099	21.8086	21.5142	21.5293	21.0784	21.1021	20.9972	21.058	22.51	22.3175	21.2802	20.8732	20.4268	20.4815
A2MG_HUMAN	SSGSLLNN(+.98)AIK	2	17.55	-0.615	-2.01	0.05067	4.04	0.05067	16.4113	16.8374	17.8534	18.5033	16.1572	16.2629	17.0934	17.0561	17.7614	17.9136	17.3291	17.8143	17.3239	17.6908	17.5651	17.285	16.6284	17.1852	16.9543	17.2259	17.8458	18.3529	17.8835	18.1268	17.439	17.4974	18.1457	18.0656	17.9065	18.1111	17.6267	17.9728	17.5749	17.832	19.325	19.0917	17.8872	17.3993	16.4992	16.5604
A2MG_HUMAN	GHFSISIPVK	2	20.52	-0.657	-2.03	0.04865	4.12	0.04865	20.2338	19.6932	21.9487	21.4539	18.9823	18.7299	20.3866	20.034	20.5597	20.7394	20.771	21.0611	20.6551	20.3457	20.1094	19.903	19.1598	19.0298	20.1803	19.9163	20.7914	20.8585	21.0207	20.7483	20.6455	19.9148	22.1825	21.677	21.2556	21.2189	21.2875	20.664	20.6993	20.4592	21.4364	21.2497	20.4633	20.5368	20.0417	19.8823
A2MG_HUMAN	AYIFIDEAHITQALIWLSQR	3	18.54	-1.126	-1.97	0.0555	3.87	0.0555	17.634	17.0475	20.868	20.467	16.4792	17.4017	17.5936	17.4463	18.8752	18.5753	19.6224	19.4235	18.8619	18.2046	17.7081	17.6169	16.1429	16.4052	15.6616	17.6003	19.1969	18.75	19.3593	19.261	18.8555	17.308	21.275	21.1531	20.433	20.5863	19.3696	19.1952	17.6204	16.4841	20.5925	20.0211	18.4228	18.5855	18.0757	17.6026
A2MG_HUMAN	DM(+15.99)YSFLEDMGLK	2	17.64	-0.77	-1.53	0.13267	2.35	0.13267	16.742	17.5658	17.9507	18.1385	16.1292	16.6499	16.0896	17.034	18.5757	18.6553	17.1799	18.5974	17.631	18.3167	16.3952	16.9893	15.7425	16.3859	16.9711	17.4252	18.0576	18.7273	17.3678	18.5529	17.9005	18.2266	17.8316	18.8912	18.5889	19.0246	17.9588	18.488	17.364	17.9459	18.59	18.9882	16.6965	17.6408	16.1646	17.5532
A2MG_HUMAN	MVSGFIPLK(+57.02)PTVK	3	18.02	-0.783	-2.33	0.02433	5.45	0.02433	17.1913	16.7255	18.592	18.5033	15.9195	15.8311	18.1076	17.882	18.0566	17.9018	19.0719	19.0931	18.4309	18.4333	17.7439	17.4874	17.0003	16.8556	16.8402	16.8535	17.8605	17.871	18.5125	18.5419	18.1102	17.5127	20.1632	19.8335	18.5673	18.433	18.8173	18.7559	18.1288	17.9554	19.4281	19.2138	18.4962	18.3864	16.7726	16.821
A2MG_HUMAN	NQGNTWLTAFVLK	2	21.37	-0.731	-2.1	0.04162	4.41	0.04162	20.8229	20.5279	22.8835	22.7219	19.493	19.4017	21.372	21.006	21.609	21.7269	21.9912	22.0878	21.6642	21.507	21.2832	20.9695	19.1042	18.6829	20.7832	20.5247	21.3409	21.2814	21.8496	21.6552	21.3459	20.827	23.0474	22.8815	22.1831	22.1971	22.0191	21.7801	21.5641	21.4255	22.6078	22.2497	21.7402	21.5656	20.5302	20.6917
A2MG_HUMAN	NQGNTWLTAFVLK	3	18.61	-0.587	-1.47	0.14897	2.16	0.14897	17.6997	18.0614	19.7032	19.6812	17.1572	17.1093	18.9356	18.1866	18.6789	18.9544	19.3228	18.9304	18.9722	18.6592	18.7982	18.5209	16.972	16.06	18.2194	17.6294	18.9793	18.3289	19.667	18.9032	18.7654	17.9505	19.6583	19.7537	19.2229	19.0114	18.8968	18.9607	19.1347	18.9482	19.7423	18.9393	18.6889	18.7504	17.3541	18.3326
A2MG_HUMAN	DLTGFPGPLNDQDN(+.98)EDC(+57.02)INR	3	20.22	-0.491	-1.97	0.05565	3.87	0.05565	19.4467	19.6417	19.868	20.318	18.9725	19.026	19.9089	19.9775	20.3785	20.0597	20.6258	20.6435	20.1934	20.4415	20.057	19.991	19.6449	19.854	20.0872	20.3343	20.4838	20.7158	20.4579	20.6228	20.1766	20.0003	20.2551	20.6372	20.6435	20.7747	20.3337	20.4646	20.3657	20.7994	21.5613	21.4443	19.7985	20.1362	19.9529	19.6753
A2MG_HUMAN	DLTGFPGPLNDQDN(+.98)EDC(+57.02)INR	2	18.49	-0.693	-2.25	0.02976	5.05	0.02976	18.0073	17.5915	19.1241	19.1186	16.468	16.3173	17.9696	18.1254	18.3111	18.6694	18.9899	19.4707	18.6932	18.5139	18.17	17.8228	17.2093	17.4533	18.4789	18.4417	18.4885	18.9159	18.3622	18.4561	18.4881	18.0003	19.4863	19.2104	18.8576	19.2616	19.0597	18.9455	18.525	18.4204	20.2331	20.361	18.5263	18.5599	18.272	18.386
A2MG_HUMAN	NQGN(+.98)TWLTAFVLK	2	16.81	-0.85	-2.33	0.02428	5.45	0.02428	16.2951	15.7736	18.3813	17.8951	14.6545	14.4837	16.248	16.2747	17.2676	17.2683	17.449	17.3821	17.1046	16.9445	16.813	16.4679	14.6064	14.2833	16.1319	16.0662	16.7994	16.6645	17.3103	17.1074	16.9069	16.4772	18.4739	17.9488	17.5498	17.6282	17.5661	17.1744	17.2016	17.095	18.4823	18.102	17.3478	17.1324	15.7643	16.0519
A2MG_HUMAN	Q(-17.03)TVSWAVTPK	2	18.52	-0.692	-2.99	0.00457	8.95	0.00457	17.7897	17.5329	18.1275	17.9336	17.2512	17.2063	18.2801	18.006	18.2725	18.0862	18.5633	18.9099	18.6932	18.7011	18.5651	18.2626	17.9957	17.9896	18.7287	18.4997	19.0417	19.1457	18.9862	18.8549	18.8429	18.3428	18.523	18.4255	18.7659	18.7688	19.0691	19.0603	18.7513	18.9243	19.6994	19.6336	18.6485	18.6435	18.5054	18.5957
A2MG_HUMAN	TAQEGDHGSHVYTK	3	15.54	-0.346	-0.88	0.38446	0.77	0.38446	13.7749	13.3683	17.0853	16.8967	14.2538	14.1474	16.1085	15.6898	15.8466	15.719	15.9079	16.3722	15.4136	15.4465	15.6787	15.2178	14.7108	14.8428	15.4789	15.4078	14.5091	15.3349	16.5966	16.293	14.8956	14.37	17.2544	17.0656	16.0377	16.1768	15.9776	15.968	15.2356	15.3609	17.2075	17.1753	16.0963	15.4234	13.6446	13.6571
A2MG_HUMAN	TAQEGDHGSHVYTK	2	14.46	-0.581	-1.6	0.1168	2.56	0.1168	13.3635	13.0744	15.8865	15.3817	12.4818	12.1713	15.1047	14.6555	14.3607	14.5497	15.1872	15.2279	14.6939	14.4366	13.9801	13.8105	13.456	13.2165	14.4288	13.9856	14.4638	14.6453	14.7533	14.2088	14.3615	13.6838	16.225	15.5961	14.9788	15.0397	15.1528	14.7719	14.5726	14.2634	16.1034	16.0247	14.7943	14.5397	13.5017	13.4004
A2MG_HUMAN	AFQPFFVELTMPYSVIR	3	17.52	-1.224	-2.19	0.03444	4.78	0.03444	15.9793	15.5422	19.3842	19.1052	14.939	13.3386	16.7034	16.6982	17.9986	17.6482	18.6921	18.3622	18.1575	17.7977	17.5949	17.8228	12.9226	NA	16.676	17.3847	17.401	16.7042	17.4446	17.2199	17.0576	16.154	19.2369	19.4837	19.006	18.7167	17.9987	18.0259	18.2851	17.8164	19.3161	18.7987	18.1414	18.3669	17.6367	17.9022
A2MG_HUMAN	AFQPFFVELTMPYSVIR	2	16.54	-0.526	-0.67	0.5098	0.44	0.5098	15.4745	14.1705	18.997	NA	13.7273	NA	15.4806	15.225	16.9134	16.3066	17.1891	17.4777	17.6532	16.5217	16.4932	16.5536	NA	NA	15.583	16.0229	16.069	15.8776	16.4188	16.7806	15.5168	14.8233	14.1204	18.7487	18.2475	17.8306	17.1599	16.54	16.9038	16.5853	18.3071	17.7472	17.2171	17.0449	16.7305	16.8329
A2MG_HUMAN	VSNQTLSLFFTVLQDVPVR	3	19.53	-0.67	-1.57	0.12441	2.47	0.12441	18.3991	17.5527	21.2489	20.6744	NA	16.8198	19.0476	18.7294	19.8785	19.6285	20.2932	20.1724	19.5989	19.5001	18.6573	19.2766	NA	NA	18.6502	18.5493	19.479	19.0934	19.6716	19.821	18.7521	18.1889	21.9271	21.5467	20.6227	20.7942	19.6911	19.8522	19.4341	19.1014	20.1717	20.0986	19.2091	19.6756	19.1069	NA
A2MG_HUMAN	VSNQTLSLFFTVLQDVPVR	2	14.2	0.416	0.46	0.65205	0.21	0.65205	NA	NA	16.3626	14.7561	NA	NA	NA	NA	NA	13.5798	NA	NA	14.4445	NA	NA	NA	NA	NA	13.5364	12.746	NA	NA	13.5928	NA	NA	NA	16.1363	15.6398	15.3582	14.7767	NA	NA	NA	11.8726	NA	NA	13.4695	NA	12.4692	NA
A2MG_HUMAN	YILN(+.98)GGTLLGLK	2	15.75	-0.366	-1.12	0.26994	1.25	0.26994	15.0415	15.6564	16.88	17.1967	14.2486	14.3333	15.21	15.5384	16.2156	16.3752	16.2643	16.3841	15.8485	15.6991	15.3563	15.422	13.9662	14.6501	15.4093	15.6948	NA	15.7785	16.4425	16.4899	14.9896	14.8573	16.902	16.2518	16.5463	16.7076	16.2151	16.2338	15.9825	16.1572	15.7993	NA	15.9134	15.9623	14.6937	15.1727
A2MG_HUMAN	D(+57.02)MYSFLEDMGLK	3	16.76	-0.502	-1.23	0.22714	1.51	0.22714	15.714	NA	16.601	17.1052	15.718	NA	17.2967	17.0117	17.0902	16.9371	17.5879	17.7922	16.6444	16.9903	16.9421	16.5901	15.3245	14.8683	15.091	15.3613	NA	15.507	16.5517	NA	15.8761	NA	17.4035	18.2532	17.3112	17.3824	17.3671	18.1692	17.3574	17.3026	18.4929	18.3524	17.1689	17.0284	14.9428	15.5373
A2MG_HUMAN	D(+57.02)MYSFLEDMGLK	2	15.45	-1.203	-2.42	0.01971	5.87	0.01971	14.7857	13.7713	16.3316	16.5693	12.8763	13.2849	14.9201	14.9424	15.5725	15.6354	16.8487	16.9867	16.0295	16.0926	15.5711	15.3934	12.5512	11.5053	13.5632	13.6993	14.327	15.4007	15.5851	15.3574	15.8362	15.3393	17.6334	17.7336	15.7922	16.5769	16.6719	16.8341	16.0702	15.9582	17.4002	16.657	16.4766	16.3134	14.3204	14.7044
A2MG_HUMAN	SLFTDLEAENDVLHC(+57.02)VAFAVPK(+57.02)	3	17.02	-1.271	-2.24	0.0303	5.03	0.0303	15.9045	15.4381	17.87	17.7036	15.182	15.2264	16.8455	16.793	16.9627	17.2117	18.2298	18.4637	17.7596	17.7519	16.7439	16.6861	13.8379	NA	15.0186	12.3905	16.2799	16.7355	17.3336	17.0524	16.5846	16.6509	19.4832	19.2426	17.7847	17.9113	18.3772	18.3513	17.1714	17.3247	19.1247	18.9316	17.8401	17.9518	15.3541	16.1482
A2MG_HUMAN	YDVEN(+.98)C(+57.02)LANK	2	16.02	-0.554	-1.93	0.05988	3.73	0.05988	14.9864	15.0824	15.605	15.8873	15.0774	15.0511	15.795	15.6613	15.9963	15.9919	15.7475	16.3562	15.5558	16.1622	15.8198	15.8472	15.8379	15.9661	15.9424	16.471	16.2799	16.7409	16.6588	16.5942	15.7386	15.9437	15.9797	16.6697	15.9364	16.4449	16.1097	16.2831	16.0994	16.2725	17.4982	17.7118	16.1077	15.7514	15.4059	15.6888
A2MG_HUMAN	KDNSVHWERPQKPK	3	15.87	-0.554	-1.27	0.21202	1.6	0.21202	15.099	14.3382	16.9522	16.5476	14.4924	13.3386	17.0743	16.33	16.0197	15.7564	16.2953	16.3501	16.1842	15.7073	15.5224	15.7375	15.0337	14.071	15.7124	15.2959	15.5745	15.4637	17.1227	16.2392	15.9465	15.3901	18.106	17.629	16.1395	15.6316	16.5211	16.3806	16.1264	15.7117	17.2457	16.9462	15.3839	15.7773	15.0833	14.511
A2MG_HUMAN	NQ(+.98)GNTWLTAFVLK	2	16.61	-0.948	-2.4	0.02082	5.78	0.02082	15.527	15.5422	18.1482	18.2403	14.3048	13.8552	16.1122	NA	17.1013	16.6411	17.0843	17.4777	16.8714	16.873	16.2655	16.2794	14.3064	13.9709	15.9926	16.0781	16.4522	16.8627	17.2382	16.8049	16.4545	16.2506	18.7514	18.629	NA	17.3927	17.3259	17.4235	16.9929	16.9315	18.0512	17.7646	17.0259	16.7949	15.4507	15.7946
A2MG_HUMAN	SGFIPLKPTVK	2	16.58	-0.634	-0.74	0.46387	0.55	0.46387	14.8333	16.4296	17.1136	18.9145	13.5778	14.8987	16.2083	16.0949	17.9566	18.2069	16.4274	18.3318	15.294	17.3032	16.1765	15.88	13.9508	15.7135	15.4883	16.9945	15.4249	17.2354	16.5773	17.5082	14.7168	16.3496	17.9259	19.2176	17.0377	17.897	NA	17.8473	15.3667	17.6393	17.6386	18.0533	17.1525	15.7086	14.9538	16.5139
A2MG_HUMAN	QTVSWAVTPK	2	18.97	-0.161	-0.25	0.80368	0.06	0.80368	19.4144	NA	19.0418	17.4082	18.6491	18.5483	NA	19.8572	19.2846	19.1727	NA	16.254	19.0992	NA	18.9895	19.4356	19.06	NA	NA	19.8804	20.1853	20.5829	20.3622	20.5963	20.0203	19.7738	NA	NA	17.4684	17.4626	19.5527	NA	16.5161	18.6186	19.5949	18.2074	18.0557	NA	NA	NA
A2MG_HUMAN	TEVSSN(+.98)HVLIYLDK	3	17.74	-0.81	-1.34	0.18711	1.8	0.18711	14.3778	14.2568	19.1275	19.2093	15.908	16.1001	17.8623	14.9424	18.5355	18.2958	18.9224	18.4777	17.8714	18.0618	17.9305	17.3343	16.5915	16.8428	18.0243	17.949	18.0449	18.2289	18.7298	18.628	17.2369	17.1204	19.8605	19.7586	18.541	18.5841	18.5793	18.6953	18.3061	18.2105	19.3398	19.0498	18.4044	17.5855	14.2801	15.6436
A2MG_HUMAN	TEVSSN(+.98)HVLIYLDK	2	15.89	-0.728	-1.66	0.1081	2.74	0.1081	15.0903	NA	16.9554	16.5907	NA	NA	NA	NA	15.9456	15.3683	16.2695	16.0124	NA	14.4031	NA	14.6537	NA	NA	NA	14.3861	15.4714	15.354	NA	15.6692	NA	NA	18.0734	17.5624	16.2301	15.6659	16.3259	15.7911	15.6426	15.7162	16.9486	16.9045	15.7145	15.0933	15.3541	15.7921
A2MG_HUMAN	EQAPHC(+57.02)IC(+57.02)AN(+.98)GR	3	15.43	-0.714	-1.46	0.15166	2.13	0.15166	13.7196	13.3198	16.2524	16.2242	14.54	14.1772	14.9115	14.0296	16.2318	15.7484	13.8487	14.9996	14.002	14.2306	15.6898	14.8411	15.2477	15.5961	17.0833	16.8336	16.4561	16.7482	16.2938	16.0462	15.5335	14.6001	14.1582	14.4016	16.5621	16.2953	14.8554	14.8047	16.3371	16.3306	18.325	18.1623	16.0379	14.4972	14.7241	14.6409
A2MG_HUMAN	EQAPHC(+57.02)IC(+57.02)AN(+.98)GR	2	14.16	0.408	0.37	0.72312	0.13	0.72312	NA	NA	NA	14.581	NA	NA	NA	NA	NA	NA	NA	NA	NA	NA	NA	NA	NA	NA	NA	14.2783	NA	14.524	NA	NA	NA	NA	NA	NA	NA	NA	NA	12.2549	NA	NA	NA	16.1779	NA	NA	NA	13.1302
A2MG_HUMAN	Q(-17.03)FSFPLSSEPFQGSYK	2	18.08	-0.955	-1.79	0.08088	3.22	0.08088	16.5884	17.777	NA	17.815	NA	NA	16.1511	17.6041	17.4941	17.6902	18.4643	18.4066	NA	18.3783	16.7789	17.8343	16.5664	17.0798	18.0948	18.1231	18.7028	18.8417	17.8914	17.8858	18.2305	18.1403	NA	19.3253	17.8576	18.7126	18.6686	18.8571	18.0849	19.6334	20.4225	20.5483	16.8672	17.8429	17.0545	18.4218
A2MG_HUMAN	FQVDNN(+.98)NR	2	17.16	-0.24	-0.4	0.69206	0.16	0.69206	14.7803	NA	18.0781	18.341	NA	NA	17.0934	15.9912	17.607	17.3752	17.2343	17.8143	17.072	17.2664	17.2154	16.6605	NA	NA	17.0521	17.1555	16.8893	17.547	17.9528	NA	16.4914	NA	18.0058	18.0414	17.8361	17.9185	17.2942	16.5957	17.3439	17.3537	18.3427	18.2938	17.7447	NA	15.7326	13.0959
A2MG_HUMAN	DMYSFLEDMGLK(+57.02)	2	16.01	-1.202	-2.64	0.01147	6.98	0.01147	15.0234	14.6193	16.9045	16.7698	13.5012	13.1713	15.7109	15.2747	16.193	15.7721	17.4869	17.7392	16.9454	16.7717	15.9681	16.0496	13.1121	12.2619	14.5544	14.3585	15.4249	16.1313	16.4595	16.2116	16.4828	15.9116	18.114	18.1129	16.516	16.7798	17.1831	17.1744	16.5161	16.5853	17.7925	17.5408	16.9392	16.5967	14.972	14.7799
A2MG_HUMAN	MC(+57.02)PQLQQYEM(+15.99)HGPEGLR	3	17.9	-0.568	-1.36	0.18078	1.85	0.18078	16.8489	17.7429	17.546	18.2766	16.676	16.8479	17.2463	18.0561	18.5875	18.761	17.7524	18.4823	17.2577	18.2849	16.6046	16.9893	16.7888	17.6648	17.6186	18.3254	18.3132	18.9749	18.0117	19.0625	17.5866	18.1053	18.3837	18.677	18.5629	18.7845	18.0247	18.3651	17.4547	18.0558	18.8431	18.803	17.1077	17.5742	17.1455	17.8852
A2MG_HUMAN	VGFYESDVM(+15.99)GR	2	17.33	-0.577	-1.34	0.18878	1.78	0.18878	16.3306	16.6293	17.334	18.1319	16.1572	16.8009	16.4168	16.9775	17.7752	17.9829	17.7893	18.3216	16.9811	17.6908	15.4974	16.5256	16.1798	17.2449	16.9201	17.2028	17.6148	18.2609	17.4971	18.5363	17.198	17.7959	17.851	18.4503	17.8433	17.9811	18.0939	18.1374	17.1638	17.4576	17.6096	17.9882	16.4589	17.0853	16.1196	17.2859
A2MG_HUMAN	SASN(+.98)MAIVDVK	2	16.32	-0.531	-1.36	0.18241	1.84	0.18241	15.1501	15.1637	17.5768	18.203	14.3247	14.4741	15.7158	15.2785	17.4688	16.7244	17.1706	16.8361	16.0609	16.1622	16.3377	15.2592	15.2943	15.5652	16.0442	16.2304	16.2334	16.4235	17.2007	17.2744	15.6909	15.5384	17.6334	18.0495	16.7922	16.8291	16.4823	16.9239	16.1926	16.3892	16.7542	17.6663	16.4766	16.0433	15.6102	15.4537
A2MG_HUMAN	N(+.98)QGNTWLTAFVLK	2	15.72	-0.868	-1.81	0.07774	3.28	0.07774	14.7749	15.1183	17.346	16.9592	13.7198	13.7719	15.5459	15.6555	16.1123	16.0746	16.0882	16.4326	16.6968	15.9258	15.6046	15.7211	12.7709	12.6489	14.9627	14.6132	15.417	16.1695	14.8074	16.657	16.0777	15.7027	17.6556	17.9661	16.7862	16.7938	16.0528	NA	16.4293	16.021	16.8348	NA	NA	15.9778	15.1359	14.5915
A2MG_HUMAN	GGVEDEVTLSAYITIALLEIPLTVTHPVVR	3	16.97	-0.985	-1.34	0.18859	1.81	0.18859	15.958	NA	19.3755	18.7081	NA	15.9887	NA	14.5163	16.7403	16.7108	17.7337	17.7158	17.5621	NA	18.8709	15.9264	15.2093	15.1397	14.4672	15.4345	17.0385	17.0428	NA	NA	16.5084	15.2542	18.6936	18.4379	18.3771	NA	17.7719	NA	NA	15.8258	NA	19.0319	17.9519	17.279	NA	NA
A2MG_HUMAN	GPTQEFKK	2	14.72	-0.522	-1.31	0.19719	1.72	0.19719	13.0252	13.0889	16.5124	16.0725	13.3828	13.0087	15.1047	14.3971	15.0634	14.9277	15.1537	15.8448	14.7827	14.9258	14.1765	13.9961	13.3424	13.5715	14.5364	14.1935	14.327	14.6297	15.6458	15.3165	13.8892	13.5943	17.0518	16.5715	15.605	15.6861	15.6301	15.4685	14.3096	14.5607	15.93	15.7903	14.8819	14.7312	12.773	13.1562
A2MG_HUMAN	TAQE(+21.98)GDHGSHVYTK	2	11.63	-1.043	-1.48	0.14796	2.18	0.14796	12.5114	11.7011	12.064	10.4341	8.5463	NA	12.7193	11.9714	10.6335	11.0939	12.7504	11.3363	12.582	11.6179	9.62169	9.67965	9.71614	NA	11.7722	9.73402	12.8399	12.9212	10.0885	NA	12.8787	11.9213	13.4761	10.9186	11.9872	11.9491	12.8796	11.4107	12.3789	11.2237	12.9971	12.4684	10.9181	11.8753	12.4064	12.247
A2MG_HUMAN	V(+57.02)GFYESDVMGR	2	15.58	-1.139	-3.05	0.00418	9.29	0.00418	13.6854	NA	15.6482	15.6343	13.856	13.8479	15.0743	15.3797	15.8281	15.8132	16.534	16.3195	15.9015	16.0434	15.0245	15.0548	13.9508	NA	13.0725	NA	14.9148	15.5614	16.2529	16.1342	15.394	15.3428	17.4423	17.3152	15.7158	15.9396	16.5554	16.5689	15.7156	15.4004	16.4876	16.1251	16.2276	15.5673	NA	NA
A2MG_HUMAN	FSGQLN(+.98)SHGC(+57.02)FYQQVK	3	16.91	-0.697	-2.1	0.04241	4.42	0.04241	15.4911	15.8524	16.2676	NA	15.4814	16.1801	16.9223	16.9775	16.6782	16.3387	17.1891	17.342	16.1658	NA	16.9951	NA	16.5409	16.6189	17.2159	17.2411	NA	17.6179	17.5576	17.5963	16.848	16.3496	17.6882	17.0527	17.0502	NA	16.6735	NA	17.4165	17.2105	18.6434	18.6892	17.6229	16.7454	16.1725	16.5604
A2MG_HUMAN	HNVYIN(+.98)GITYTPVSSTN(+.98)EK	3	17.67	-0.705	-0.93	0.35983	0.86	0.35983	17.5253	17.3027	17.3578	19.2945	NA	14.888	18.6464	16.6982	18.6186	19.03	17.2073	18.8433	17.78	16.2886	17.9764	16.199	15.5228	17.0354	16.4068	17.6294	16.6096	18.0647	17.379	18.4968	17.8004	17.4262	18.7096	18.3286	18.8717	18.9912	18.1122	18.8603	16.0388	18.5356	NA	18.4033	17.8571	NA	17.2311	17.6504
A2MG_HUMAN	SSSNEEVMFLTVQVK	3	17.56	-0.901	-1.13	0.26355	1.29	0.26355	16.1729	16.1394	17.6463	16.4491	16.468	16.5166	18.0646	15.8894	18.4166	18.6553	18.5739	16.8927	17.9273	17.2191	18.48	17.193	15.6308	NA	17.4433	16.2167	18.0385	17.75	19.232	18.5138	17.5966	14.3834	20.1477	20.0105	18.7922	18.148	18.5028	18.6732	18.4101	17.1945	NA	NA	17.8706	15.6898	17.435	17.4871
A2MG_HUMAN	SSSNEEVMFLTVQVK	2	18.5	-0.508	-0.45	0.65236	0.21	0.65236	18.6599	18.4224	20.2409	19.3468	17.3148	16.8009	19.6608	17.8943	19.5456	19.4403	NA	19.5074	19.7783	19.0962	19.5115	17.4777	16.5017	13.8834	13.908	18.0899	19.4085	19.1594	20.348	19.2095	13.4417	18.0326	21.4987	19.7734	18.8647	19.5841	20.2942	19.8587	19.1885	17.4971	17.8596	19.3865	NA	16.4924	19.4169	18.4335
A2MG_HUMAN	D(+21.98)LKPAIVK	2	14.65	-1.281	-2.51	0.01734	6.32	0.01734	15.9484	15.8567	NA	NA	12.8763	13.1474	14.7997	13.9377	13.6163	14.8508	NA	13.9364	14.7881	15.0391	NA	12.3675	NA	12.0955	13.424	NA	16.0436	15.1005	NA	NA	16.0634	15.4865	NA	15	14.2882	NA	14.7028	15.3733	14.8871	15.2356	14.2779	NA	NA	14.599	16.5485	15.9661
A2MG_HUMAN	LLIYAVLPTGD(+21.98)VIGDSAK	3	15.43	-0.975	-2.47	0.0191	6.09	0.0191	15.6709	15.2949	NA	NA	13.411	NA	14.7715	13.9089	15.9234	16.0229	NA	14.9631	15.2441	15.0564	NA	NA	NA	NA	14.0089	14.3916	16.5494	16.0545	NA	NA	14.9956	14.5474	16.7369	16.6802	15.6285	15.7353	15.5959	15.6236	16.2816	15.6845	NA	14.9293	15.8055	15.581	16.2874	16.2059
A2MG_HUMAN	LLIYAVLPTGD(+21.98)VIGDSAK	2	15.29	-0.887	-2.25	0.03195	5.08	0.03195	16.1646	15.9808	NA	NA	13.8491	13.4004	15.1456	15.2482	15.706	15.3156	NA	14.2367	NA	14.6852	13.9681	NA	NA	NA	14.3642	14.5657	16.1547	16.4898	NA	15.4643	15.1116	15.3632	16.3114	16.1855	NA	NA	15.4879	15.8733	NA	14.4469	NA	NA	14.713	NA	16.8533	16.4976
A2MG_HUMAN	M(+15.99)C(+57.02)PQLQQYEMHGPEGLR	3	17.12	-0.429	-0.8	0.42985	0.64	0.42985	16.1852	17.0567	18.0196	17.8067	15.9614	16.3569	16.2734	17.0229	17.8492	18.0914	NA	17.2903	16.5256	17.374	15.2482	16.1011	16.1995	16.9661	16.9627	17.5825	17.632	18.4504	16.9331	18.396	16.6703	17.474	17.3364	18.3811	18.2146	18.3876	17.0247	17.6128	16.2016	17.0246	18.2644	18.0883	15.1325	16.7352	15.6915	17.0314
A2MG_HUMAN	Q(-17.03)KDN(+.98)GC(+57.02)FR	2	13.03	-1.047	-2.52	0.01637	6.34	0.01637	NA	10.215	13.461	13.81	11.6363	11.2495	12.8527	11.9031	12.9239	13.1814	NA	13.4762	NA	12.9795	13.1607	12.3942	11.8379	NA	12.5508	12.773	12.9514	13.4477	13.7183	13.5726	12.3502	12.1521	13.7096	13.7113	13.5285	NA	13.1165	13.4305	13.0817	13.2387	15.5621	15.5786	13.3821	12.9778	NA	NA
A2MG_HUMAN	SLNE(+21.98)EAVKK	2	13.05	-0.674	-1.42	0.16407	2.02	0.16407	13.9291	13.9332	12.8839	12.3745	NA	10.2495	13.4777	12.949	12.5559	12.4078	13.032	NA	13.0511	13.2413	NA	NA	NA	NA	12.4906	11.2959	14.2221	13.6714	11.707	NA	14.0489	13.2462	13.4108	NA	13.4478	13.1905	13.7534	12.8794	13.3853	12.6991	13.3544	12.4953	NA	13.308	13.8631	13.9553
A2MG_HUMAN	M(+15.99)VSGFIPLKPTVK	3	16.91	-0.417	-0.59	0.56091	0.34	0.56091	15.9193	17.1377	18.3813	16.9502	16.0671	16.505	NA	16.225	17.9134	17.9602	15.8417	17.8505	16.1781	17.4249	14.4483	15.266	16.5409	17.918	16.2507	17.2486	NA	18.3647	16.3746	18.2474	16.6144	17.4503	17.8413	17.9047	17.8505	18.2189	16.5572	17.4496	15.1514	16.9121	17.892	17.9355	16.0732	15.8874	14.7283	17.0314
A2MG_HUMAN	M(+15.99)VSGFIPLKPTVK	2	15.22	-0.486	-0.49	0.63255	0.24	0.63255	NA	15.5838	NA	NA	NA	NA	NA	NA	15.5404	NA	NA	14.7345	NA	15.3514	NA	NA	12.5654	15.7524	NA	NA	NA	16.1989	NA	15.87	NA	NA	NA	15.9488	14.9364	NA	14.8898	15.2714	NA	NA	NA	NA	NA	NA	NA	15.2737
A2MG_HUMAN	LTAQPAPTSEDLTSATNIVK	2	15.04	-0.404	-0.93	0.35598	0.87	0.35598	NA	NA	16.3483	15.2415	12.9422	13.328	14.6682	NA	14.8492	NA	NA	15.8476	14.7934	14.902	14.5929	14.5199	14.5409	13.8733	15.7459	15.3529	15.1137	15.0891	15.1174	15.2088	14.521	14.571	16.2946	16.528	14.2966	15.4311	16.0118	15.1618	14.5352	NA	15.9486	16.2087	14.0779	15.209	15.2654	15.2737
A2MG_HUMAN	EEFPFALGVQTLPQTC(+57.02)DEPK	3	18.25	-0.085	-0.18	0.86102	0.03	0.86102	NA	17.7255	18.9701	19.2796	16.6663	NA	18.3729	NA	19.1367	19.4525	18.705	18.8397	17.8199	18.3783	NA	16.2906	NA	NA	NA	NA	17.7625	NA	18.7772	18.3524	17.6163	NA	18.8795	19.5878	18.9834	19.172	18.3873	18.9363	18.0849	NA	NA	NA	17.3526	17.7753	16.2083	17.3534
A2MG_HUMAN	KLSFYYLIMAK	2	15.78	-0.673	-0.8	0.43215	0.64	0.43215	13.6969	14.6734	18.4044	17.0503	NA	12.4539	NA	NA	NA	NA	16.8717	16.6841	15.9881	15.4563	16.0534	14.2224	NA	NA	14.8656	NA	NA	NA	16.819	15.9015	NA	14.1043	NA	17.3152	NA	NA	17.1716	15.6777	16.3905	15.1087	17.6193	16.602	NA	15.911	14.2565	15.291
A2MG_HUMAN	KLSFYYLIMAK	3	16.34	-0.68	-1.05	0.30338	1.09	0.30338	NA	15.1909	17.8108	17.8476	NA	13.6584	16.4777	15.4842	NA	16.6833	17.8602	17.0252	16.3184	15.8508	16.9726	15.7194	NA	NA	13.6657	14.6132	16.0151	14.6684	17.3336	16.476	16.0489	15.0464	17.9885	17.8592	NA	17.1839	17.0753	16.2947	17.6913	16.0847	NA	NA	17.1689	NA	NA	16.0417
A2MG_HUMAN	A(+57.02)IGYLNTGYQR	2	15.88	-0.613	-1.25	0.22037	1.56	0.22037	13.9094	14.4993	NA	NA	13.9228	14.0153	15.7809	16.1097	NA	16.4291	16.2695	17.0503	16.6084	16.7182	15.4483	15.7309	NA	15.2909	NA	NA	NA	NA	16.5537	16.891	15.4871	15.8598	16.5948	17.2462	15.525	NA	16.4229	16.8473	15.5352	16.7471	17.7489	NA	16.4044	16.1106	14.0182	14.4991
A2MG_HUMAN	DMYSFLEDMGLK(+57.02)AFTNSK	3	14.31	-0.362	-0.7	0.49061	0.49	0.49061	NA	NA	15.0535	14.996	NA	NA	13.4062	13.5846	14.2617	NA	14.9257	15.2627	14.2323	14.7873	13.5968	13.9575	NA	NA	12.0824	11.5972	NA	NA	14.3313	13.8558	NA	12.6838	16.5362	16.9313	14.3781	14.4548	14.4111	14.5578	14.7302	13.9582	15.2178	14.9477	15.0592	15.058	NA	12.0462
A2MG_HUMAN	DMYSFLEDM(+15.99)GLK	2	16.96	-0.559	-0.96	0.34349	0.93	0.34349	16.2054	16.8266	15.8399	17.5337	NA	NA	NA	NA	17.6678	18.1224	NA	17.5142	16.7665	17.1801	NA	16.3126	14.7336	16.0929	16.2229	16.8535	NA	17.871	NA	NA	NA	NA	NA	18.0656	17.8361	18.2304	16.9178	17.3788	16.6092	17.2419	17.5801	17.8566	NA	16.6299	15.3374	16.5746
A2MG_HUMAN	ALLAYAFALAGNQDKR	3	16.34	-0.857	-2.31	0.02732	5.35	0.02732	16.8097	16.309	NA	NA	15.2355	15.5714	NA	16.9659	15.436	NA	16.0902	NA	NA	16.2344	16.4176	16.6861	13.6308	14.4482	15.5588	15.9172	17.15	16.6316	17.8024	17.7674	17.2496	16.9728	17.0196	NA	16.2102	NA	17.3154	16.8733	NA	16.1205	NA	16.5648	NA	15.9588	16.5725	16.4131
A2MG_HUMAN	VYDYYETDEFAIAEYNAPC(+57.02)SK	3	16.97	-0.356	-0.54	0.5979	0.29	0.5979	17.2214	NA	NA	NA	NA	15.7223	18.3131	NA	15.9603	NA	15.6197	NA	NA	NA	17.5347	NA	16.5149	NA	17.4964	NA	16.5727	NA	19.3336	NA	16.9434	NA	15.9972	NA	NA	NA	17.2726	16.4392	17.3026	NA	NA	NA	17.294	NA	18.0374	15.8999
A2MG_HUMAN	AVDQSVLLM(+15.99)KPDAELSASSVYNLLPEK	3	16.49	-0.699	-1.05	0.3047	1.11	0.3047	15.1459	16.1976	NA	NA	NA	15.6457	NA	NA	16.2095	NA	NA	NA	NA	NA	NA	NA	15.9135	16.6936	NA	16.686	16.6557	17.7318	NA	16.9015	15.8956	17.2359	NA	NA	NA	16.9113	NA	NA	NA	15.5927	NA	17.4998	NA	NA	NA	16.9134
A2MG_HUMAN	NQGNTWLTAFVLK(+57.02)TFAQAR	3	14.82	-1.061	-1.85	0.07433	3.42	0.07433	12.8134	NA	NA	14.3638	NA	NA	NA	13.8697	13.4184	13.9089	16.0299	16.1627	16.0807	14.6342	14.2631	14.3038	NA	NA	NA	12.0832	14.4483	13.9888	15.2058	13.7659	14.2747	NA	NA	15.5692	NA	15.5162	NA	15.5384	14.4721	14.6708	17.4982	17.3921	16.119	16.0693	NA	13.7799
A2MG_HUMAN	IGYLNTGYQR	2	16.03	-0.224	-0.33	0.7418	0.11	0.7418	NA	14.8757	17.0359	17.2945	NA	NA	NA	NA	14.0314	NA	16.2695	16.9605	NA	NA	14.187	14.9034	NA	NA	16.4068	16.6294	14.5458	NA	NA	16.0304	NA	NA	18.0145	18.6182	NA	NA	16.8202	16.7801	NA	13.9354	NA	NA	16.3382	15.6101	NA	15.2737
A2MG_HUMAN	LLIYP(sub A)VLPTGDVIGDSAK	2	14.21	-1.111	-2.15	0.03874	4.61	0.03874	13.0487	12.8434	15.6559	15.7629	11.5811	NA	12.9862	NA	13.746	13.3614	NA	14.9472	14.3819	NA	14.3633	12.8532	11.8176	13.0136	NA	13.1231	14.5458	15.1776	14.8851	14.9323	13.9651	NA	16.0684	15.8629	15.5777	14.4704	NA	13.9919	13.763	14.6936	15.74	15.0073	14.5318	14.4779	NA	13.4004
A2MG_HUMAN	LLIYP(sub A)VLPTGDVIGDSAK	3	13.37	-0.952	-1.7	0.1011	2.88	0.1011	NA	NA	NA	14.7213	NA	NA	NA	12.0438	13.1955	13.1986	13.66	NA	12.2925	NA	NA	NA	10.697	NA	NA	12.5724	NA	13.7134	13.6309	12.3953	12.9896	12.9487	NA	NA	13.9471	13.8854	NA	14.3364	14.2001	14.2073	15.5045	14.7028	13.5045	14.2178	12.6875	11.7381
A2MG_HUMAN	M(-48.00)VSGFIPLKPTVK	3	16.52	-0.633	-1.46	0.15789	2.12	0.15789	NA	15.8861	NA	NA	14.7895	15.7183	17.0839	16.9775	16.7261	17.1826	NA	NA	NA	17.6627	15.7044	15.3104	NA	16.0644	NA	15.8093	NA	16.0948	NA	17.071	NA	16.2561	17.1252	NA	NA	NA	NA	17.9485	NA	16.8726	NA	17.6288	17.2432	NA	NA	15.8656
A2MG_HUMAN	S(+57.02)LFTDLEAENDVLHC(+57.02)VAFAVPK	3	14.89	-0.988	-1.84	0.07506	3.4	0.07506	12.7486	13.5787	15.2549	NA	12.8628	12.1498	14.6373	NA	14.6588	14.8655	14.8763	16.1534	14.9212	15.1722	14.2077	14.6502	NA	NA	NA	NA	NA	NA	14.8914	14.7521	14.5786	14.0208	16.7011	16.8921	14.2366	NA	16.0803	NA	NA	14.392	16.9926	16.4253	15.5182	15.8764	NA	NA
A2MG_HUMAN	DMYSFLE(+21.98)DMGLK	2	13.84	-1.167	-1.69	0.10852	2.85	0.10852	14.5714	14.1568	NA	NA	10.4496	NA	14.0234	NA	NA	NA	NA	NA	12.9512	13.1392	NA	NA	NA	NA	NA	NA	14.3186	14.6684	NA	NA	14.2343	14.0464	NA	NA	NA	NA	NA	NA	13.9093	14.0318	NA	NA	NA	13.1462	15.2888	14.7147
A2MG_HUMAN	VVSMDENFHPLN(+.98)ELIPLVYIQDPK	3	15.21	-1.542	-2.86	0.00783	8.16	0.00783	14.7964	12.9138	NA	NA	12.4423	NA	14.1234	NA	NA	NA	NA	14.931	15.4947	NA	14.9125	14.7504	12.7674	NA	15.79	14.8963	15.654	15.446	15.5094	NA	15.1875	NA	15.5386	NA	16.0626	15.1839	NA	15.2398	16.2957	NA	17.7577	17.2138	15.8333	15.6364	15.6981	15.3876
A2MG_HUMAN	SLFTDLEAEN(+.98)DVLHC(+57.02)VAF	2	14.08	-0.43	-0.78	0.44015	0.61	0.44015	NA	11.7677	15.1766	14.9367	NA	NA	12.9397	NA	NA	14.4683	14.2019	15.2627	13.511	13.8483	12.8414	14.1895	NA	NA	13.4624	NA	NA	NA	NA	14.0049	NA	12.6353	16.011	16.3525	13.9256	14.5459	14.1242	NA	14.7831	14.4031	NA	15.1358	13.3363	NA	13.0999	12.9448
A2MG_HUMAN	DLTGFPGPLNDQ(+.98)DN(+.98)EDC(+57.02)INR	3	17.05	-0.376	-0.64	0.52557	0.41	0.52557	16.1953	16.8157	NA	NA	NA	15.9165	16.7523	17.6041	16.9134	NA	NA	17.5232	17.0158	17.3302	16.3839	17.5018	15.3335	17.1015	16.9876	17.9628	17.5349	17.7856	17.4763	17.8324	17.5356	15.6919	16.045	NA	NA	17.9396	NA	18.1157	17.4484	18.1456	NA	18.5458	16.1303	NA	16.524	15.5518
A2MG_HUMAN	DMYSFLEDM(-48.00)GLK	3	16.15	-0.302	-0.24	0.8099	0.06	0.8099	NA	NA	NA	NA	NA	NA	NA	NA	16.6855	16.1224	14.6706	16.3318	NA	NA	NA	NA	NA	NA	NA	NA	NA	NA	NA	NA	NA	NA	NA	17.3419	NA	15.5274	14.5679	16.7241	NA	15.8886	16.5274	17.1088	16.3089	NA	NA	NA
A2MG_HUMAN	VVSM(+15.99)DENFHPLNELIPLVYIQDPK	3	19	-1.156	-1.2	0.24393	1.44	0.24393	NA	19.0311	NA	NA	17.9804	17.9591	NA	20.0615	18.6186	20.4133	NA	NA	NA	18.6414	NA	NA	17.311	16.4883	18.0872	19.6998	19.9228	19.9711	20.3264	18.7044	18.1716	19.4099	NA	NA	NA	NA	NA	NA	NA	NA	NA	21.2727	NA	NA	NA	NA
A2MG_HUMAN	HYD(+21.98)GSYSTFGER	2	15.48	-0.314	-0.38	0.70771	0.15	0.70771	16.783	15.5553	NA	NA	NA	NA	NA	NA	NA	NA	14.4054	NA	14.6355	NA	NA	NA	NA	NA	NA	NA	16.0359	14.9263	NA	NA	15.7314	NA	14.7514	NA	NA	NA	15.4307	NA	14.4319	NA	NA	NA	NA	NA	16.7622	16.3468
A2MG_HUMAN	SASNM(-48.00)AIVDVK	2	14.4	0.186	0.28	0.782	0.08	0.782	NA	NA	NA	15.3592	NA	NA	14.3309	NA	14.6885	14.8309	NA	14.5638	NA	NA	13.5327	NA	NA	NA	NA	NA	NA	NA	NA	NA	NA	NA	NA	15.4613	13.2626	NA	13.1992	14.6865	NA	13.8484	NA	15.349	14.128	NA	NA	NA
A2MG_HUMAN	VTGEGC(+57.02)VYLQTSLK	2	17.12	-0.765	-1.53	0.13651	2.35	0.13651	17.0639	NA	NA	NA	14.996	15.6917	16.6656	NA	NA	18.1528	NA	15.6219	NA	17.374	17.4231	NA	NA	15.4783	17.9543	16.9945	17.5257	17.8459	18.4177	17.7674	17.0749	16.7053	18.6278	18.0084	18.7507	NA	17.1362	16.4058	NA	16.5607	NA	NA	NA	NA	17.1615	16.6301
A2MG_HUMAN	AYIFIDEAHITQALIW(+31.99)LSQR	3	14.54	-0.163	-0.22	0.82967	0.05	0.82967	NA	NA	14.8466	NA	NA	NA	NA	NA	NA	14.9784	NA	NA	NA	14.0521	NA	13.9687	NA	NA	NA	NA	NA	14.5324	15.0848	13.8558	NA	14.7318	NA	NA	NA	NA	NA	NA	NA	NA	NA	NA	NA	16.0901	13.309	NA
A2MG_HUMAN	VGFYE(+21.98)SDVMGR	2	15.42	0.354	0.26	0.80394	0.07	0.80394	16.2646	15.0193	NA	NA	NA	NA	NA	NA	NA	NA	NA	NA	NA	NA	NA	NA	NA	NA	NA	NA	15.1332	NA	NA	NA	15.3091	NA	NA	NA	NA	NA	NA	NA	NA	NA	NA	NA	NA	NA	15.8316	14.9896
A2MG_HUMAN	LVHVEEPHTETVRK	3	13.16	-0.51	-0.85	0.40403	0.72	0.40403	NA	11.4539	NA	NA	NA	NA	13.3815	13.5966	NA	NA	12.5748	13.4968	13.1858	NA	NA	12.3608	NA	NA	NA	NA	NA	12.9789	11.7954	12.8443	12.4871	13.1877	14.0551	14.2405	NA	NA	NA	12.6888	NA	12.4618	15.2532	14.5102	NA	13.4435	NA	NA
A2MG_HUMAN	QQN(+.98)AQGGFSSTQDTVVALHALSK	3	16.59	0.328	0.39	0.70139	0.15	0.70139	16.8229	16.6042	NA	17.8951	15.7949	16.1845	17.5528	17.3155	17.6826	NA	14.5441	NA	NA	14.6342	17.1896	16.458	16.7779	16.6691	17.6186	NA	NA	17.8459	18.4816	17.9789	NA	13.8573	NA	NA	NA	NA	NA	14.5319	17.7072	17.9363	15.273	NA	17.3811	13.473	17.0715	NA
A2MG_HUMAN	LPPNVVE(+21.98)ESAR	2	16.5	-0.201	-0.19	0.85286	0.04	0.85286	16.3177	NA	NA	NA	NA	NA	NA	NA	NA	NA	NA	NA	NA	NA	NA	NA	NA	NA	NA	NA	16.395	NA	NA	NA	15.9085	16.0652	NA	NA	NA	NA	NA	NA	NA	NA	NA	NA	NA	NA	17.3748	16.9574
A2MG_HUMAN	SLNE(+21.98)EAVK	2	13.47	-1.024	-1.65	0.11978	2.72	0.11978	14.3046	13.8503	NA	NA	NA	11.2178	NA	NA	NA	NA	NA	12.6854	NA	NA	NA	NA	NA	NA	13.0347	NA	14.5385	NA	NA	NA	NA	13.4359	NA	NA	NA	NA	NA	13.4719	13.5352	13.3694	NA	NA	NA	NA	13.8709	14.3747
A2MG_HUMAN	LVHVE(+21.98)EPHTETVR	2	14.39	0.084	0.08	0.93659	0.01	0.93659	14.5462	14.3563	NA	NA	NA	NA	NA	NA	NA	NA	NA	NA	NA	NA	NA	NA	NA	NA	NA	NA	14.3604	NA	NA	NA	14.1171	13.716	NA	NA	NA	NA	NA	NA	NA	NA	NA	NA	NA	NA	15.1262	14.5228
A2MG_HUMAN	AAQVTIQSSGTFSSK	2	16.25	-0.051	-0.04	0.96826	0	0.96826	NA	NA	16.2189	NA	NA	NA	16.0073	12.9752	NA	NA	17.5238	16.2648	17.8394	16.314	17.6192	16.4078	NA	NA	15.7263	NA	14.6096	NA	18.0752	NA	15.7847	NA	18.6665	NA	NA	NA	NA	NA	NA	NA	15.1335	NA	16.8672	14.2408	NA	NA
A2MG_HUMAN	V(+57.02)TAAPQSVC(+57.02)ALR	2	14.15	-1.423	-1.92	0.07712	3.68	0.07712	NA	NA	NA	NA	NA	NA	NA	NA	13.3797	NA	NA	NA	NA	NA	NA	12.7145	13.7779	13.3044	NA	NA	13.8634	NA	NA	NA	13.9651	13.3967	NA	NA	NA	NA	NA	14.8629	NA	NA	16.2507	15.9956	NA	NA	NA	NA
A2MG_HUMAN	N(+.98)EDSLVFVQTDK	2	15.23	-0.838	-1.98	0.05828	3.92	0.05828	13.4338	NA	NA	NA	14.1064	NA	14.4835	NA	NA	14.4357	15.6413	15.876	NA	15.6571	15.0648	NA	14.406	14.918	15.3566	15.5944	15.8893	NA	NA	15.5329	NA	15.088	NA	NA	NA	NA	14.657	15.5351	16.2253	15.4333	NA	16.8966	15.4906	NA	15.0966	15.5689
A2MG_HUMAN	DLTGFPGPLN(+.98)DQDN(+.98)EDC(+57.02)INR	2	15.26	-0.716	-1.41	0.16816	2	0.16816	14.3195	13.8245	NA	NA	12.8073	NA	NA	NA	15.9033	NA	NA	16.516	NA	15.5991	NA	NA	13.7779	14.918	15.2752	15.3557	15.6371	NA	14.5457	15.4407	14.6722	14.8812	15.8586	NA	NA	15.8471	16.0247	15.7746	15.7791	15.4031	NA	17.5102	NA	15.0645	15.1646	15.5518
A2MG_HUMAN	DLTGFPGPLN(+.98)DQDN(+.98)EDC(+57.02)INR	3	16.08	-1.166	-1.08	0.30287	1.17	0.30287	NA	NA	NA	NA	NA	NA	NA	NA	NA	NA	NA	NA	NA	NA	NA	NA	16.943	15.6353	14.06	NA	16.5745	16.3156	14.9648	NA	NA	17.0165	NA	NA	NA	NA	NA	NA	NA	NA	NA	NA	NA	NA	NA	17.1018
A2MG_HUMAN	HYDGSY(+15.99)STFGER	2	15.08	NA	NA	NA	NA	NA	NA	NA	NA	NA	NA	NA	NA	NA	NA	NA	NA	NA	NA	NA	NA	NA	NA	NA	NA	NA	NA	NA	NA	15.5104	NA	NA	NA	14.6527	NA	NA	NA	NA	NA	NA	NA	NA	NA	NA	NA	NA
A2MG_HUMAN	HYDGSY(+15.99)STFGER	3	15.09	NA	NA	NA	NA	NA	NA	NA	NA	NA	NA	NA	NA	NA	NA	NA	NA	NA	NA	NA	NA	NA	NA	NA	NA	NA	NA	NA	NA	15.0863	NA	NA	NA	NA	NA	NA	NA	NA	NA	NA	NA	NA	NA	NA	NA	NA
A2MG_HUMAN	SASNMAIVD(+21.98)VK	2	15.32	NA	NA	NA	NA	NA	NA	NA	NA	NA	NA	NA	NA	NA	NA	NA	NA	NA	NA	NA	NA	NA	NA	NA	NA	NA	NA	NA	NA	NA	NA	NA	NA	NA	NA	NA	NA	NA	NA	NA	NA	NA	NA	NA	15.4086	15.2384
A2MG_HUMAN	ETTFN(+.98)SLLC(+57.02)PSGGEVSEELSLK	3	16.21	-1.333	-1.24	0.2315	1.53	0.2315	NA	NA	NA	18.5437	13.2329	13.9752	NA	NA	16.4148	NA	NA	NA	NA	NA	NA	NA	14.9739	16.7358	15.3642	15.4476	15.9617	NA	NA	NA	15.8463	14.6674	20.1019	NA	NA	NA	18.3973	NA	16.3371	17.1456	NA	NA	NA	NA	NA	NA
A2MG_HUMAN	LSFYYLIMAK	2	15.04	NA	NA	NA	NA	NA	NA	NA	NA	NA	NA	NA	NA	NA	NA	NA	NA	NA	NA	NA	NA	NA	NA	NA	NA	NA	NA	NA	NA	NA	NA	NA	NA	NA	NA	NA	NA	NA	NA	NA	NA	NA	15.0427	NA	NA	NA
A2MG_HUMAN	VTAAPQSVC(+57.02)ALR(+15.99)	2	14.73	NA	NA	NA	NA	NA	NA	NA	NA	NA	NA	NA	NA	NA	NA	NA	NA	NA	NA	NA	NA	NA	NA	NA	NA	NA	NA	NA	NA	14.7289	NA	NA	NA	NA	NA	NA	NA	NA	NA	NA	NA	NA	NA	NA	NA	NA
A4_HUMAN	LALENYITALQAVPPRPR	3	21.75	-0.174	-0.48	0.63146	0.23	0.63146	21.7078	21.3925	23.9898	23.802	20.4512	20.3601	21.9939	21.6004	22.3469	22.4495	22.2498	22.2691	21.3377	21.1514	21.8945	21.7399	19.9624	19.7254	21.5378	21.3562	21.6977	21.5638	20.6897	20.4679	21.6928	21.0339	21.6514	21.4193	22.7926	22.7942	21.7192	21.5677	22.037	21.7491	23.9509	23.5436	22.1672	22.0723	21.0893	21.1067
A4_HUMAN	VESLEQEAANER	2	20.63	0.003	0.01	0.99291	0	0.99291	20.1183	20.2328	22.4108	22.4736	19.5469	19.7547	20.7894	20.2284	21.3205	21.3327	20.6676	20.9236	20.1154	20.243	20.7778	20.3975	19.9503	20.1902	20.5588	20.6222	20.3344	20.4914	19.8815	19.6894	20.2886	20.1793	20.2239	20.3102	21.3845	21.4939	20.3337	20.6824	20.5085	20.6096	22.2339	22.2612	20.9328	20.7018	19.9414	20.1189
A4_HUMAN	VESLEQEAANER	3	16.35	0.333	0.5	0.6201	0.25	0.6201	13.5651	16.1807	17.4605	18.7984	15.9031	16.5737	17.1216	15.9821	17.0452	17.4827	16.7771	16.1277	15.6054	15.5449	17.1163	16.7358	16.5409	15.7742	16.3178	16.9116	15.3438	14.9453	15.8788	14.5726	15.5041	16.0165	NA	14.7356	17.7468	17.5478	14.5028	16.8603	16.9311	17.6452	17.9624	18.3752	17.0963	16.6835	14.5017	15.1116
A4_HUMAN	LEVPTDGNAGLLAEPQIAMFC(+57.02)GR	3	21.12	-0.429	-1.17	0.2483	1.37	0.2483	20.2942	20.2531	23.2959	23.3331	19.1043	19.2278	20.7747	20.6097	21.633	21.756	21.7976	22.0572	21.1418	21.0537	21.1642	20.93	19.4834	19.1042	20.5863	20.5013	20.8929	20.848	20.5226	20.2794	20.8154	20.3598	21.7123	21.7844	22.1326	22.2081	21.1091	20.9347	21.5421	21.4551	23.2767	22.9743	21.5151	21.4697	20.2424	20.6164
A4_HUMAN	LEVPTDGNAGLLAEPQIAMFC(+57.02)GR	2	17.75	-0.572	-1.19	0.24222	1.41	0.24222	17.619	16.4718	20.8886	20.5186	14.9031	14.6626	17.1216	16.9775	18.4473	18.259	18.4832	18.9867	17.6896	17.7114	17.6852	17.6214	15.3364	15.4783	17.1585	17.1635	17.4308	17.8543	16.6606	16.5963	17.5147	17.1002	18.4925	18.3682	18.576	19.1327	17.9588	17.4668	17.5517	17.9648	20.1006	20.1257	18.5927	18.431	17.6926	17.0107
A4_HUMAN	LVFFAEDVGSNK	2	18.95	-0.13	-0.4	0.68912	0.16	0.68912	18.075	17.7021	20.0177	19.5781	17.0789	17.2419	19.0886	18.8061	19.3988	19.4667	19.5669	19.6558	19.8166	19.8927	19.0799	18.8343	18.2294	18.5152	18.9543	18.7431	18.8347	18.9903	18.0402	18.0033	19.148	18.7219	19.0358	18.6398	19.5586	19.6625	18.5166	18.5457	19.5369	19.4272	20.97	20.657	19.1414	18.9029	18.109	17.9078
A4_HUMAN	ISYGNDALMPSLTETK	2	19.69	-0.031	-0.1	0.92161	0.01	0.92161	19.5787	19.3202	21.8576	21.8903	18.2512	18.2135	19.8112	19.5853	20.3671	20.3816	19.6986	19.6476	19.1471	19.1067	19.7615	19.485	18.7615	18.9954	19.7532	19.8804	19.4908	19.8031	18.7601	18.6228	19.4473	19.1745	19.2588	19.332	20.6016	20.7349	19.4724	19.5697	19.8259	19.7795	21.4837	21.3249	19.7171	19.5014	19.1151	19.1043
A4_HUMAN	ISYGNDALMPSLTETK	3	15.55	0.338	0.6	0.55381	0.36	0.55381	14.6503	14.9373	17.26	18.3468	14.411	15.0153	15.2684	15.2558	16.1275	16.6971	NA	NA	NA	NA	15.7225	15.9687	14.6643	15.2833	15.1975	15.8594	15.0125	15.3493	NA	NA	NA	14.329	NA	NA	16.7802	15.9646	NA	13.9436	16.1312	16.5853	NA	17.1358	NA	NA	13.8863	13.9896
A4_HUMAN	GLTTRPGSGLTNIK	3	19.5	-0.013	-0.03	0.97312	0	0.97312	18.569	18.4438	21.5564	21.6572	18.3697	18.3698	20.0622	19.0229	19.9957	20.1996	19.7664	19.884	19.4501	19.5715	19.5998	19.196	18.8808	18.7802	19.1785	19.3003	19.4332	19.2159	19.2164	18.2474	19.3054	18.9162	19.0568	19.1129	20.4684	20.7248	18.5749	19.3019	19.764	19.8701	21.3874	21.2878	20.2419	19.5469	18.3437	18.1018
A4_HUMAN	GLTTRPGSGLTNIK	2	18.53	-0.135	-0.36	0.72123	0.13	0.72123	17.9363	17.9006	20.8151	20.7301	16.8997	16.92	18.8112	17.96	18.8817	19.259	18.8631	19.0749	18.5304	18.6908	18.3377	18.2455	17.5083	17.4533	18.2947	18.1515	18.7349	18.3822	17.7165	16.8141	18.3175	18.1254	18.4801	18.1283	19.4823	19.6412	18.0877	18.5294	18.6726	18.8499	20.5295	20.4577	18.9151	18.8263	17.6981	17.5816
A4_HUMAN	Q(-17.03)QLVETHMAR	2	19.16	-0.092	-0.26	0.79805	0.07	0.79805	18.5533	18.5296	21.2248	21.3004	17.9606	17.9633	19.1875	18.2878	19.7063	19.8973	19.1914	19.591	18.616	18.6873	19.5115	19.199	18.3702	18.24	19.1251	19.2316	18.9826	19.013	18.4816	17.659	18.8303	18.7285	18.699	19.232	20.12	20.2755	18.6971	19.2055	19.1444	19.2282	20.9119	20.8727	19.7447	19.375	18.5116	18.5095
A4_HUMAN	MDVC(+57.02)ETHLHWHTVAK	3	18.92	-0.171	-0.32	0.74778	0.1	0.74778	18.8294	NA	21.0619	21.052	18.053	17.4328	19.436	19.5175	19.1527	19.065	19.1636	19.1552	18.1523	18.51	18.735	18.9012	17.3556	16.8428	19.0717	18.6032	19.8366	17.9749	18.6716	16.2956	18.8345	19.3746	18.8605	18.6072	19.7256	19.6173	18.652	18.3605	18.7916	18.4808	20.6994	20.3893	NA	19.1686	19.4658	NA
A4_HUMAN	MDVC(+57.02)ETHLHWHTVAK	2	15.83	-0.314	-0.46	0.65079	0.21	0.65079	15.179	NA	18.87	18.5486	NA	13.0985	16.3846	14.2133	15.6767	16.1407	16.6626	16.1511	16.1154	14.3266	15.0873	15.4699	14.0115	NA	15.9492	15.4371	15.5312	14.1505	14.5537	NA	15.0834	NA	NA	NA	16.9337	16.8215	15.1049	14.6205	16.3371	15.6522	18.3309	18.0744	15.4553	16.6516	15.8095	NA
A4_HUMAN	AVIQHFQEK	2	17.85	-0.148	-0.44	0.66148	0.19	0.66148	17.2014	17.2712	20.1066	19.6834	16.411	16.3826	18.2161	17.7599	18.4516	18.1478	17.9497	18.3112	17.3695	17.3912	18.0498	17.8792	17.0003	16.6589	17.7844	17.5028	17.649	17.8289	16.8629	16.727	17.6163	17.2542	18.0058	17.6506	18.672	18.7248	17.8098	17.6128	17.7791	17.9024	19.7774	19.5583	18.4633	18.113	17.1928	17.2859
A4_HUMAN	C(+57.02)LVGEFVSDALLVPDK	2	20.05	-0.332	-0.92	0.36062	0.85	0.36062	19.7175	19.4062	22.3637	22.3259	18.2609	18.5625	19.7357	19.2971	20.6186	20.5902	20.5018	20.743	19.8683	19.9122	20.1847	19.7996	18.1173	18.2053	19.6785	NA	19.7089	20.0519	19.322	19.3008	19.7205	19.4383	20.4214	20.2068	20.9151	21.0263	19.9639	19.8258	20.244	20.3375	21.9889	21.8269	20.5958	20.375	19.3627	19.6009
A4_HUMAN	C(+57.02)LVGEFVSDALLVPDK	3	16.02	-0.206	-0.22	0.82998	0.05	0.82998	NA	15.6973	18.5039	18.419	14.7459	15.8047	16.2429	14.7396	15.6885	17.4907	17.7771	14.5914	15.9811	13.9903	16.3494	16.5256	14.7779	12.8489	15.9942	14.7211	16.7421	14.1505	14.8597	NA	15.4122	14.6892	NA	NA	17.0626	16.6608	NA	14.119	18.097	16.7251	19.0902	17.6477	15.9134	17.1705	NA	15.394
A4_HUMAN	EQNYSDDVLANMISEPR	2	18.45	0.091	0.27	0.79185	0.07	0.79185	18.6265	18.4224	20.4355	20.5059	16.6267	17.0382	18.6202	18.1916	19.21	19.1224	18.3943	19.0841	17.8394	17.9445	19.0534	18.4728	17.3483	17.6865	18.5392	18.7189	18.1076	18.3706	17.3451	17.3268	18.046	17.8693	18.0568	17.8499	19.0688	19.154	18.7092	18.4668	18.1828	18.5975	19.7643	20.0066	18.6543	18.3537	17.9391	18.2014
A4_HUMAN	EQNYSDDVLANMISEPR	3	17.65	0.4	0.97	0.33964	0.93	0.33964	18.0415	17.4924	18.7217	18.9968	17.3577	17.1991	17.7034	18.115	18.4516	18.0382	17.2254	17.4684	16.532	17.0778	18.2839	18.2989	NA	17.8492	17.3308	17.8032	17.6905	16.9358	15.8724	NA	17.4828	16.8693	NA	16.4167	18.7391	18.0476	17.4841	17.5816	18.3839	18.2419	18.5448	18.6145	16.0615	17.462	16.8435	17.8909
A4_HUMAN	YLETPGDENEHAHFQK	3	17.89	0.181	0.56	0.57728	0.32	0.57728	17.9424	17.7313	19.7978	19.9785	16.6466	16.505	18.2292	18.0396	18.5314	18.6694	17.9388	18.044	17.4394	17.605	18.5115	18.3397	17.0645	16.918	17.8584	17.7878	17.6823	17.7768	16.7823	16.8067	17.287	16.8208	17.1813	17.9225	18.5716	18.593	17.9316	17.9176	17.7384	17.9554	19.4281	19.3351	18.2713	18.2112	16.8336	16.9022
A4_HUMAN	YLETPGDENEHAHFQK	2	15.22	0.058	0.1	0.92023	0.01	0.92023	15.6205	14.9453	18.5408	18.2707	12.6219	12.3407	15.4062	14.7983	15.1383	16.0576	15.7475	15.839	14.7665	14.4822	15.7633	15.6978	13.1395	NA	15.3944	14.0141	15.2535	14.6139	12.5663	NA	14.2546	NA	14.2544	NA	16.4646	16.3596	15.5572	14.7155	14.7589	14.9955	17.5191	17.6847	15.8333	16.4681	13.894	13.9896
A4_HUMAN	STNLHDYGM(+15.99)LLPC(+57.02)GIDK	3	17.94	0.03	0.05	0.96	0	0.96	17.2895	18.5329	18.9893	19.6744	17.321	17.9288	16.4602	17.9365	19.0075	19.2821	16.7273	18.5277	17.0829	18.051	16.5551	17.423	17.7165	18.7289	17.508	18.4417	18.0513	18.9672	16.7218	18.1488	17.2369	18.1841	16.8927	17.2031	18.7	19.2304	17.0375	17.7594	17.0604	17.9881	19.469	19.7073	17.4455	17.7504	16.9111	18.1213
A4_HUMAN	WYFDVTEGK	2	18.18	-0.242	-0.67	0.50846	0.44	0.50846	17.6782	17.1892	20.2199	20.0555	16.7514	16.7523	18.3885	17.8697	18.8194	18.7411	18.6725	18.9964	18.2865	18.0618	18.676	18.3689	16.1016	15.7769	17.9244	17.8731	18.1559	17.8374	17.5477	17.5307	17.8679	17.3513	18.0651	18.4746	18.8752	19.2475	18.2286	18.0993	18.5807	18.5004	19.8306	19.6617	18.6659	18.5455	17.6816	17.2945
A4_HUMAN	VEAMLNDR	2	18.73	-0.064	-0.19	0.85001	0.04	0.85001	17.9899	17.8266	20.868	20.7191	17.7095	17.671	18.8398	18.1202	19.0622	19.3003	18.9632	18.9671	18.0158	18.2239	19.1094	18.6454	18.1302	18.1229	18.8852	18.759	18.4932	18.6948	18.1622	17.9624	18.4501	18.1103	18.192	18.7929	19.5931	19.6919	18.4121	18.6806	18.794	18.8007	20.3945	20.361	19.2864	18.7199	17.9483	17.6637
A4_HUMAN	STNLHDYGMLLPC(+57.02)GIDK	3	21.44	-0.163	-0.45	0.65733	0.2	0.65733	21.3635	20.3317	23.439	23.4339	19.5067	20.2767	20.9289	20.9989	21.9897	22.3327	21.4972	22.1902	20.9529	20.9561	21.3318	21.4007	20.9862	21.0368	21.111	21.1505	20.8384	21.1163	20.5226	20.8638	20.546	20.2724	21.699	21.9181	22.1141	22.0908	21.5837	21.47	21.2257	21.5364	23.4086	23.1907	21.9167	21.8933	21.0736	21.1956
A4_HUMAN	STNLHDYGMLLPC(+57.02)GIDK	2	15.8	2.888	1.67	0.13306	2.79	0.13306	NA	16.0212	19.4578	NA	NA	NA	NA	NA	NA	NA	NA	NA	NA	NA	NA	NA	14.9853	14.7078	NA	NA	NA	NA	NA	NA	NA	NA	NA	NA	NA	NA	NA	NA	NA	NA	NA	NA	NA	NA	NA	13.8376
A4_HUMAN	WDSDPSGTK	2	17.73	-0.003	-0.01	0.99196	0	0.99196	16.5651	16.4993	19.5538	19.6515	16.8144	16.8104	17.7342	17.3604	18.5355	18.2958	17.9443	18.2691	17.5061	17.5449	18.2217	17.7277	17.0555	17.3208	17.4789	17.7511	16.875	17.547	17.5576	17.6069	16.8141	16.637	17.8218	18.0332	18.4354	18.5615	17.5483	17.7733	17.8137	17.8626	19.214	19.1623	18.5907	17.8429	16.3951	16.6164
A4_HUMAN	KAVIQHFQEK	2	16.69	-0.098	-0.28	0.7817	0.08	0.7817	16.1521	16.3151	18.974	18.7816	15.0774	14.9094	17.3924	16.8572	17.2577	17.2958	16.8487	17.342	16.043	16.1009	16.5949	16.7112	15.8379	15.4817	16.5477	16.3501	16.0462	16.5261	15.7636	15.9323	16.3403	16.3203	16.9386	16.9899	17.496	17.5841	16.3893	16.5253	16.6966	16.5482	18.704	18.7472	16.8672	16.9605	15.5985	15.854
A4_HUMAN	QQLVETHMAR	2	17.62	-0.133	-0.33	0.74205	0.11	0.74205	16.714	NA	20.0455	19.8293	15.7066	NA	17.607	17.1306	17.7614	18.0108	17.8133	18.1348	16.9212	16.9211	17.879	17.497	16.311	NA	17.2846	17.0473	17.15	17.156	16.2406	NA	16.9759	NA	17.7096	17.7437	18.4449	18.6412	17.3873	17.2754	17.364	17.2341	19.5575	19.447	18.2118	17.5855	16.3679	NA
A4_HUMAN	EWEEAER	2	16.97	0.149	0.38	0.70241	0.15	0.70241	16.3867	15.5289	18.789	19.0326	16.277	16.2207	17.4304	16.5446	17.8093	17.6049	17.5238	17.342	16.2284	16.4333	17.7483	16.7277	16.5017	16.475	17.0283	17.1793	16.3829	16.7227	16.6532	16.0802	15.9308	15.6481	16.802	16.8007	17.6761	17.6625	16.6898	17.1744	17.1866	16.9695	18.6576	18.5756	17.7264	17.0367	15.8395	15.6192
A4_HUMAN	EGILQYC(+57.02)QEVYPELQITNVVEANQPVTIQNWC(+57.02)K	3	18.29	-0.597	-1.05	0.3009	1.1	0.3009	18.2607	17.4718	21.3036	20.5186	16.3516	15.7836	17.8623	18.0451	NA	18.8898	18.7273	19.3369	18.6422	18.2477	18.669	18.549	15.1121	12.95	18.1438	18.4085	17.7149	17.7768	17.4763	17.8593	17.7386	16.8453	19.517	19.5192	19.7678	19.6519	18.5527	18.5212	18.0727	18.4135	19.7153	19.657	18.7683	18.7554	18.7358	18.919
A4_HUMAN	EVC(+57.02)SEQAETGPC(+57.02)R	2	16.18	0.212	0.63	0.53505	0.39	0.53505	14.8385	14.884	17.8534	17.79	15.5527	15.5737	16.3405	16.3639	17.0337	16.7902	16.1575	16.9996	15.7583	16.0883	16.7961	16.2794	16.019	16.319	NA	16.1049	15.2623	15.7856	15.8436	16.0209	15.1116	14.9047	16.3309	16.521	16.9337	16.8291	15.7811	16.0224	16.1154	16.4841	17.3544	17.6193	16.562	16.2859	14.6582	15.0149
A4_HUMAN	SQVMTHLR	2	18.42	-0.043	-0.13	0.89902	0.02	0.89902	18.2064	17.5722	20.5564	20.4801	17.1079	16.8934	18.7312	17.9832	18.9867	18.9573	18.5562	18.9168	17.8459	18.0237	18.7149	18.5651	17.6702	17.4017	18.5194	18.3147	18.1559	18.3706	17.7254	17.4968	18.1514	17.7642	18.3086	18.322	19.3138	19.4105	17.9987	18.2003	18.4671	18.3537	20.2346	20.0102	18.7484	18.7174	17.5606	17.5604
A4_HUMAN	STNLHDYGMLLPC(+57.02)GIDKFR	3	17.16	0.028	0.03	0.97886	0	0.97886	NA	NA	18.9428	18.9336	NA	NA	NA	NA	NA	NA	NA	NA	NA	16.7452	NA	15.9687	NA	NA	NA	15.7846	NA	NA	NA	NA	NA	NA	NA	NA	17.6016	NA	NA	NA	NA	NA	NA	NA	NA	NA	NA	16.1425
A4_HUMAN	EVEPVDARPAADR	2	14.36	-0.045	-0.1	0.91827	0.01	0.91827	NA	12.3611	16.7291	16.5849	13.0537	12.2383	14.4719	14.0207	14.9891	14.7799	14.644	15.3939	15.1387	14.6852	14.5571	14.5009	13.8295	13.3472	13.956	13.5216	14.4941	14.8066	14.5216	14.3972	13.521	12.963	NA	13.3265	15.123	15.212	13.7534	13.7884	14.9702	14.8154	16.0978	16.0702	14.4373	15.0284	12.8075	12.732
A4_HUMAN	FVSDALLVPDK	2	16.17	-0.162	-0.45	0.65607	0.2	0.65607	15.0595	NA	18.3813	18.1052	14.7161	14.9129	14.9372	NA	16.2115	16.3803	16.5136	16.9202	16.5792	16.2868	16.2655	15.9264	15.4256	15.5305	15.4742	NA	16.1642	16.1229	14.9766	NA	15.0947	15.2724	16.414	16.5961	16.8303	16.9256	NA	15.1491	16.0455	15.9449	17.8011	17.6097	16.8672	16.8143	15.8176	15.8042
A4_HUMAN	LNMHMNVQN(+.98)GK	2	18.43	-0.138	-0.41	0.68577	0.17	0.68577	17.783	17.8588	20.6798	20.5805	16.7047	16.4932	18.4748	18.2015	18.9475	18.9772	18.7802	18.6921	18.2382	18.1752	18.323	18.4481	17.6464	17.4017	18.5477	18.2673	18.3604	18.3349	17.8597	17.1014	18.198	18.1053	18.3016	18.3811	19.552	19.5152	18.0939	18.2754	18.4795	18.4939	20.2597	19.9259	18.6717	18.8167	17.7674	17.4946
A4_HUMAN	QQLVETHM(+15.99)AR	2	13.75	0.156	0.35	0.72528	0.13	0.72528	12.5398	13.6093	15.5728	15.6821	NA	NA	14.3437	14.0385	14.9986	14.6722	13.1484	14.07	12.4901	13.2668	13.0956	12.8289	12.983	13.226	13.3334	13.6363	12.9182	13.6729	12.2976	NA	13.5327	13.4865	NA	13.2314	14.4553	14.706	13.2353	13.1919	13.6881	13.6845	15.7856	15.9628	13.716	13.9571	12.207	NA
A4_HUMAN	HDSGYEVHHQ	2	13.17	-0.333	-0.67	0.50704	0.45	0.50704	11.2925	11.2772	NA	15.4212	11.5203	11.1426	13.9414	13.3622	13.7232	13.9556	14.0563	14.3379	13.524	13.0624	13.3861	13.0016	12.1286	11.718	13.1687	11.974	12.5209	12.7296	13.0616	12.1564	12.4733	11.6104	14.9441	14.9172	14.1741	14.0708	13.7156	13.1985	13.7302	13.5902	15.3729	15.2087	14.3593	13.7634	10.9985	11.1225
A4_HUMAN	SQVM(+15.99)THLR	2	13.28	-0.126	-0.27	0.78569	0.08	0.78569	12.4366	13.4036	14.8125	14.9245	12.7198	12.7936	12.921	13.2274	14.0858	14.2757	NA	NA	11.8376	12.7811	12.6124	12.4155	12.5975	13.6442	12.9694	13.4078	NA	13.7643	11.6248	12.4718	12.6646	13.4614	NA	NA	14.3461	14.5311	12.6924	12.8251	12.7565	13.2877	15.1062	15.3351	13.0066	13.3404	NA	12.5506
A4_HUMAN	VE(+21.98)SLEQEAANER	2	14.87	-0.933	-1.67	0.10706	2.78	0.10706	17.2014	16.3816	NA	NA	12.9551	12.6068	15.0704	NA	14.4602	14.8655	NA	NA	14.2085	NA	14.1176	13.3213	13.4669	NA	14.7844	13.8809	15.9536	15.3915	NA	NA	15.8859	15.2469	NA	NA	15.0099	NA	15.4766	NA	14.9311	14.5406	NA	NA	NA	14.2002	16.7932	16.1252
A4_HUMAN	VESLEQEAAN(+.98)ER	2	15.62	0.362	0.64	0.52845	0.4	0.52845	NA	15.6042	17.1413	17.4406	14.4792	15.1742	16.101	15.7204	16.436	16.4142	NA	15.2627	14.6824	15.0947	16.1367	15.6588	15.36	15.8581	15.3099	15.9097	13.7547	NA	14.7183	15.0304	15.7882	15.5474	NA	NA	16.0226	16.3491	NA	15.6327	14.3262	15.6823	17.319	17.2998	16.238	14.7594	15.5436	13.1562
A4_HUMAN	THPHFVIPYR	2	18.59	-0.091	-0.2	0.8394	0.04	0.8394	19.1237	17.7429	20.5945	20.3238	17.8704	17.1016	18.8141	19.2015	18.9165	18.8158	18.646	19.5052	17.8651	18.051	18.1501	18.5443	17.2805	17.2153	18.6186	18.5309	18.6234	19.2922	17.2382	17.1919	18.5916	17.7318	18.4676	NA	19.2091	19.0955	18.2508	18.3467	18.6913	18.7111	20.5423	19.7966	18.3717	19.4939	18.7385	17.8622
A4_HUMAN	WDSD(+21.98)PSGTK	2	13.54	-0.925	-1.7	0.10042	2.89	0.10042	14.9339	14.7981	NA	NA	11.9004	11.2717	13.7427	NA	NA	13.5313	13.5498	NA	13.4581	NA	11.3097	12.4557	13.3064	NA	13.1687	12.217	14.4327	14.025	NA	NA	14.2137	13.7266	NA	NA	14.0403	NA	14.004	13.3528	14.2588	12.8774	NA	NA	NA	14.3877	14.6671	14.8794
A4_HUMAN	TEE(+21.98)ISEVK	2	14.13	-0.44	-0.75	0.4608	0.56	0.4608	15.2274	15.26	NA	NA	NA	NA	NA	13.701	13.9358	13.4024	14.0882	NA	14.4848	13.8972	11.7848	12.9575	13.2445	NA	13.8366	NA	15.5128	15.2302	NA	11.3432	15.1227	14.301	NA	NA	NA	NA	14.2791	13.3483	14.5064	14.1881	NA	NA	NA	14.1765	15.5436	15.7921
A4_HUMAN	AVIQHFQ(+.98)EK	2	15.92	-0.403	-0.52	0.60972	0.27	0.60972	NA	13.9572	NA	17.7984	NA	14.5937	NA	14.9041	17.0104	17.2958	15.4022	17.0992	NA	16.1821	14.9374	NA	NA	14.6383	NA	NA	NA	NA	NA	NA	NA	NA	15.0946	16.2234	NA	16.5459	14.2442	16.3138	NA	15.358	17.1815	17.7818	17.4984	NA	NA	14.3149
A4_HUMAN	HDSGYEVHHQK	2	10.95	-0.107	-0.16	0.87669	0.02	0.87669	NA	NA	12.4975	12.0508	NA	NA	11.9464	10.5176	NA	11.1138	11.9301	11.5142	11.9222	11.0947	10.6821	9.98192	10.0439	8.92137	11.2457	9.44772	10.0775	9.46789	NA	NA	10.5277	9.29982	11.8425	10.6714	11.6725	NA	10.9485	10.5513	NA	10.9955	NA	12.8192	11.893	NA	NA	NA
A4_HUMAN	HVFNM(+15.99)LK	2	14.7	-0.293	-0.47	0.63978	0.22	0.63978	13.3165	14.8965	NA	NA	NA	14.8028	NA	14.4312	15.7876	15.0008	NA	NA	NA	NA	13.5811	13.9961	13.9585	14.8784	14.5091	14.3585	NA	NA	NA	NA	14.657	15.0797	NA	NA	15.4665	15.9142	NA	14.3878	12.9454	NA	15.9639	16.4684	NA	NA	NA	14.3284
A4_HUMAN	LEVPTDGN(+.98)AGLLAEPQIAMFC(+57.02)GR	2	14.8	-0.355	-0.41	0.68706	0.17	0.68706	13.0013	NA	17.1686	16.9122	NA	NA	NA	NA	13.8228	NA	NA	NA	NA	NA	12.8546	NA	NA	NA	NA	NA	NA	NA	NA	NA	NA	NA	NA	NA	15.4515	15.1791	NA	NA	NA	13.7295	16.1062	15.447	14.962	NA	13.0182	NA
A4_HUMAN	C(+58.01)LVGEFVSDALLVPDK	2	13.69	-0.089	-0.11	0.91591	0.01	0.91591	13.3106	12.7422	16.265	14.8684	NA	NA	NA	NA	NA	NA	NA	NA	NA	NA	NA	12.7536	NA	NA	12.687	NA	NA	NA	NA	NA	NA	12.7844	NA	NA	14.2279	13.9756	NA	NA	12.8124	13.335	NA	15.2586	12.9264	NA	NA	NA
A4_HUMAN	C(+57.02)(+57.02)LVGEFVSDALLVPDK	2	14.68	-0.674	-0.94	0.35781	0.89	0.35781	NA	14.4883	NA	NA	NA	13.5893	14.9072	NA	NA	NA	14.5612	15.9657	NA	15.4497	NA	13.8888	13.8546	12.2464	NA	NA	NA	NA	NA	NA	NA	15.0921	NA	NA	14.8128	15.7514	NA	14.1277	14.6536	NA	16.919	NA	15.6141	NA	13.6171	NA
A4_HUMAN	VEAM(+15.99)LNDR	2	13.77	0.665	1.34	0.20134	1.78	0.20134	NA	13.807	NA	NA	13.6584	13.9684	NA	13.8496	14.8957	NA	NA	NA	NA	NA	13.6046	13.5237	NA	13.9896	NA	13.9783	NA	NA	NA	13.657	NA	NA	NA	NA	NA	NA	NA	NA	13.2759	NA	NA	NA	NA	NA	NA	13.0082
A4_HUMAN	VEAMLN(+.98)DR	2	15.33	0.159	0.28	0.78608	0.08	0.78608	NA	13.9493	NA	17.0362	NA	NA	14.9993	NA	15.3272	15.3752	NA	NA	NA	NA	NA	15.1533	NA	NA	NA	15.1066	14.099	NA	NA	NA	NA	14.2939	NA	NA	15.6582	16.3427	NA	NA	15.3773	14.9881	16.5761	16.8271	NA	NA	14.1646	NA
A4_HUMAN	NMHMNVQN(+.98)GK	2	15.04	1.817	1.28	0.24594	1.65	0.24594	NA	NA	NA	16.2464	NA	NA	NA	NA	NA	NA	NA	NA	NA	NA	NA	NA	NA	NA	NA	NA	NA	NA	NA	NA	NA	NA	NA	NA	NA	13.4563	NA	NA	NA	NA	NA	15.4033	NA	NA	NA	NA
A4_HUMAN	M(+15.99)DVC(+57.02)ETHLHWHTVAK	3	14.63	-1.233	-1.49	0.16756	2.21	0.16756	12.8875	NA	NA	15.1025	NA	NA	NA	NA	14.3533	NA	NA	NA	NA	NA	NA	NA	NA	NA	13.7919	NA	NA	NA	NA	NA	NA	NA	14.6925	NA	NA	NA	NA	NA	NA	NA	15.7822	15.8172	NA	NA	NA	NA
AACT_HUMAN	HPNSPLDEENLTQENQDR	3	21.23	-0.593	-1.79	0.08092	3.19	0.08092	19.9928	20.0358	21.5882	22.1369	19.7095	19.7913	21.2227	20.6004	20.6752	20.7642	21.7786	22.0764	21.0747	21.3997	20.965	20.423	21.0385	21.0227	21.1205	21.2096	20.9281	20.9884	22.1368	21.5488	21.446	21.2611	22.641	22.9752	22.2556	22.5028	21.1613	21.687	20.7125	20.9962	22.2535	22.3212	21.3776	20.7592	20.2044	20.3326
AACT_HUMAN	HPNSPLDEENLTQENQDR	2	17.76	-0.9	-1.98	0.05355	3.94	0.05355	16.9242	16.1841	19.192	19.0711	15.1122	14.5443	17.6399	16.7396	16.5469	17.2021	18.7114	18.9236	18.2135	17.8607	17.2778	16.9825	17.1598	16.4414	17.9959	17.5645	17.6657	17.3706	18.3508	17.3008	18.2111	17.7833	20.3156	19.8545	19.1551	19.4868	18.2618	18.132	17.4857	17.332	19.325	19.2666	17.6736	17.7852	16.8533	16.6704
AACT_HUMAN	EQLSLLDR	2	20.7	-0.578	-2.04	0.04705	4.18	0.04705	19.8014	19.6402	20.5692	20.6744	19.8448	19.9397	20.3069	20.0201	19.5087	19.5994	20.9912	20.8805	20.1549	20.3566	20.1928	19.78	22.1108	22.2851	20.7163	20.7865	20.8384	21.0719	21.4645	21.3571	21.1136	20.7802	21.6306	21.5104	21.2757	21.4206	20.6686	20.6824	20.6793	20.602	22.0797	21.9555	20.5017	20.047	19.9756	20.057
AACT_HUMAN	EIGELYLPK	2	21.07	-0.586	-2.07	0.04402	4.3	0.04402	20.05	19.9388	21.2882	21.2093	19.908	20.0033	20.5597	20.4211	19.9551	20.0053	21.3091	21.6383	20.5989	20.7798	20.3682	20.2195	22.3797	22.5886	21.0678	21.1655	21.1824	21.4914	21.5352	21.5829	21.3236	21.1672	22.2062	21.8499	21.7089	21.8605	21.1091	21.1822	21.0132	21.058	22.4837	22.4375	20.6553	20.5073	20.3419	20.472
AACT_HUMAN	NLAVSQVVHK	2	19.72	-0.611	-1.85	0.07182	3.41	0.07182	18.4803	18.1807	20.0196	19.7942	18.6317	18.6814	19.5953	18.8477	18.2967	18.5902	20.0366	20.1022	19.2865	19.3976	19.1333	18.5559	21.3864	21.2998	20.1345	19.9044	20.0304	19.9749	20.5226	19.8704	20.2432	19.7706	20.6583	20.6506	20.433	20.5637	19.6054	19.7043	19.5604	19.6275	21.3587	21.1623	19.3598	19.2702	19.1654	19.0366
AACT_HUMAN	MEEVEAMLLPETLKR	3	19.82	-0.718	-2.24	0.03015	5.03	0.03015	18.9303	18.408	20.343	20.2975	18.3786	18.1437	19.227	19.0965	18.4386	18.5143	20.4356	20.3597	19.2865	19.2022	19.1146	18.9406	21.0555	20.9042	20.0482	20.0941	20.2673	20.211	20.4177	20.322	20.2448	19.6246	21.1437	21.1245	20.854	20.897	19.5325	19.6471	19.8853	19.7251	21.5925	21.3394	19.0992	19.1496	19.1435	19.3657
AACT_HUMAN	MEEVEAMLLPETLKR	2	15.45	-0.335	-0.55	0.58524	0.31	0.58524	14.6444	13.4036	NA	NA	NA	NA	NA	NA	NA	NA	14.9034	14.7283	NA	NA	NA	NA	17.1429	16.918	15.323	15.0177	15.4366	15.291	NA	NA	16.1337	NA	15.9691	15.5917	15.6385	16.198	14.7658	14.0386	NA	NA	16.3934	16.6439	NA	NA	15.1615	15.0232
AACT_HUMAN	WEMPFDPQDTHQSR	3	19.63	-0.708	-2.12	0.03965	4.5	0.03965	18.5493	17.9463	20.1618	19.9618	17.9804	17.7865	18.9249	18.7396	18.5067	18.2356	20.3559	20.2824	19.0215	19.1299	18.9669	18.8054	21.1108	20.9196	20.0182	20.1148	19.8768	19.8731	20.218	19.9993	19.8658	19.2497	20.9328	20.9401	20.48	20.482	19.5483	19.6281	19.85	19.819	21.4295	21.1866	19.2989	19.0992	18.9344	18.9736
AACT_HUMAN	KLINDYVK	2	18.08	-0.692	-1.96	0.05654	3.84	0.05654	16.9363	16.8048	18.5146	18.2217	17.0493	16.8479	18.0204	16.9659	16.5883	16.8409	18.3823	18.2421	17.7596	17.6838	17.445	17.1137	19.5312	19.2857	18.3882	18.0773	18.5257	18.3289	18.8108	17.7387	18.7476	18.2497	19.106	19.0414	19.0315	19.0279	18.0375	18.1587	18.0686	17.9459	19.8637	19.6264	17.6387	17.7302	17.5903	17.2685
AACT_HUMAN	ADLSGITGAR	2	19.95	-0.572	-1.8	0.07975	3.22	0.07975	18.5572	18.7742	NA	20.1035	19.1168	19.319	19.509	18.7294	18.7225	18.8158	20.2498	20.2956	19.5503	19.5659	19.3051	19.0561	21.6517	21.771	20.1157	20.1555	20.1604	20.1729	20.7772	20.2559	20.411	20.155	20.5215	20.4716	20.818	20.7942	19.6686	20.0883	19.9645	20.058	21.4432	21.3175	19.7538	19.352	19.3472	19.303
AACT_HUMAN	ITLLSALVETR	2	19.95	-0.825	-2.85	0.00662	8.14	0.00662	18.7762	18.6105	20.2521	20.2433	18.8166	18.7046	19.1239	18.7362	18.7648	18.8868	20.3763	20.4211	19.616	19.5772	19.2407	19.1293	20.8757	20.6883	20.058	19.831	20.5643	20.2322	20.5477	20.3284	20.4251	19.9589	21.063	21.0855	20.9571	21.0589	19.7092	19.8603	20.3657	20.1945	21.6528	21.3682	19.507	19.3815	19.435	19.5242
AACT_HUMAN	LYGSEAFATDFQDSAAAK	2	19.06	-0.779	-1.74	0.08848	3.04	0.08848	18.2847	17.8851	18.8237	16.4082	18.1949	18.0341	19.0154	18.8287	17.6826	17.8094	19.5473	19.4591	18.8297	18.8972	18.527	17.7601	20.3864	20.3686	19.6265	19.1272	19.4381	19.5955	20.0473	19.4882	19.8492	19.3492	20.517	19.7808	19.7139	19.7923	19.4022	19.3513	18.9733	18.68	20.45	20.3752	18.6774	18.2894	18.8311	18.4758
AACT_HUMAN	LYGSEAFATDFQDSAAAK	3	15.43	NA	NA	NA	NA	NA	NA	NA	NA	NA	NA	NA	NA	NA	NA	NA	NA	NA	NA	NA	NA	NA	15.5588	15.2947	NA	NA	NA	NA	NA	NA	NA	NA	NA	NA	NA	NA	NA	NA	NA	NA	NA	NA	NA	NA	NA	NA
AACT_HUMAN	FNRPFLMIIVPTDTQNIFFMSK	3	18	-1.096	-2.07	0.0449	4.28	0.0449	16.4061	15.5579	20.0139	19.2464	15.4769	14.1414	16.7997	16.5724	17.2676	16.9716	19.2889	19.2691	18.4092	17.4981	17.7746	17.7399	NA	NA	17.8629	17.3571	18.1677	17.5778	18.5074	18.3074	17.5765	16.7186	20.532	20.5207	19.7884	19.7228	18.3466	18.0259	17.9175	17.3465	19.9964	19.4116	18.0906	18.2929	17.7881	17.7848
AACT_HUMAN	MEEVEAMLLPETLK	3	16.99	-0.332	-0.82	0.41592	0.68	0.41592	15.4678	16.3321	16.4158	16.9622	15.9913	16.0718	16.3485	15.94	NA	NA	17.3038	17.2257	15.3784	16.1502	16.662	16.3126	18.9862	18.8809	17.7312	17.8083	17.411	17.2735	18.116	17.7579	17.0749	16.5607	NA	17.187	17.9404	18.1358	NA	16.3271	17.0521	16.9881	18.2889	17.7559	NA	15.4559	16.5962	16.9245
AACT_HUMAN	MEEVEAMLLPETLK	2	17.77	-0.717	-2.02	0.04959	4.08	0.04959	17.4166	16.5395	18.26	18.1517	16.0818	16.1216	16.954	16.8061	15.8982	15.897	18.1136	18.3318	17.1781	17.0347	17.0099	17.157	19.3538	19.0241	18.5392	18.2673	18.2645	18.411	18.5226	18.3074	18.1649	17.6784	19.023	18.6506	18.7772	18.957	17.7092	17.4058	17.6966	17.5853	19.4663	18.9919	16.8605	16.9164	17.7198	17.3616
AACT_HUMAN	RLYGSEAFATDFQDSAAAK	3	18.44	-0.764	-2.2	0.03424	4.82	0.03424	17.3724	NA	NA	NA	17.4226	17.3306	18.3171	17.9365	16.8361	16.6833	18.9552	NA	17.9811	17.8791	17.891	17.5901	19.59	19.7376	18.7213	18.6003	18.7933	18.7042	19.3249	18.9075	18.8843	18.4181	19.9972	NA	19.2202	19.1388	18.3823	18.4409	18.3905	18.069	20.269	19.9259	18.3952	17.7753	17.8533	17.827
AACT_HUMAN	SPLDEENLTQENQDR	2	16.35	-0.548	-1.53	0.13286	2.36	0.13286	15.5108	15.4965	NA	NA	15.1956	15.4908	15.9477	15.8992	15.4325	15.3048	16.6359	17.1465	16.1575	16.4031	16.2025	15.4679	16.5537	16.9423	16.0219	16.5584	15.9993	16.4482	16.8898	16.1662	16.7654	16.7578	18.1378	18.4503	17.0991	17.4915	16.5643	17.0993	NA	15.8049	16.3497	16.5687	NA	15.1091	16.1519	16.265
AACT_HUMAN	WRDSLEFR	2	16.55	-0.966	-2.81	0.00749	7.89	0.00749	15.3269	15.053	16.8331	16.5556	15.2564	14.8699	16.1066	15.6293	14.9358	14.7108	17.4258	17.3722	16.1903	16.5279	15.751	15.7112	17.4201	17.2449	16.7556	16.3361	17.0766	16.9918	16.8024	16.898	17.2496	17.0057	NA	17.8122	17.7996	17.6282	17.1362	16.9363	16.4671	16.5482	18.8096	18.4946	16.2586	16.3929	15.3261	15.996
AACT_HUMAN	KLIN(+.98)DYVK	2	15.67	-0.62	-1.29	0.20507	1.67	0.20507	NA	13.8157	NA	NA	14.5737	14.1713	NA	NA	NA	NA	15.6811	15.6582	14.6235	NA	14.6431	14.3082	17.528	17.2928	16.1017	15.6614	15.8517	15.775	16.5537	15.0984	16.1143	15.8109	16.6882	16.5917	16.4307	16.4858	15.6436	15.7774	14.998	15.2294	17.4336	17.3234	NA	14.5397	14.9792	14.3284
AACT_HUMAN	AVLDVFEEGTEASAATAVK	2	18.14	-0.984	-1.83	0.07534	3.36	0.07534	17.1183	17.2712	NA	18.1451	16.4341	17.3106	17.5249	16.8697	NA	16.5558	18.4529	NA	17.5777	NA	NA	16.4381	19.797	NA	18.347	17.8386	18.3859	18.4504	18.7385	18.3268	18.5664	17.9894	20.4879	18.9575	NA	NA	19.2563	18.1374	19.6315	18.2419	19.5423	19.406	18.0379	16.8984	18.1495	17.7351
AACT_HUMAN	AVLDVFEEGTEASAATAVK	3	17.77	-0.937	-2.52	0.01665	6.34	0.01665	16.9957	NA	NA	16.9275	17.2117	16.9887	NA	16.8943	15.8855	16.0998	17.8073	18.4017	17.3239	NA	17.735	17.7681	NA	NA	18.5532	17.8876	18.3552	18.6179	NA	18.346	18.3355	18.1103	19.0526	18.4317	18.4259	18.413	17.1599	17.717	NA	18.4775	19.0937	NA	17.4228	16.4184	18.0156	17.9022
AACT_HUMAN	N(+.98)SPLDEENLTQENQDR	2	16.07	-0.195	-0.5	0.6217	0.25	0.6217	14.9193	14.5101	16.03	15.9245	15.2744	15.4179	16.4777	16.0778	15.8492	15.6005	16.6087	17.2146	15.833	15.9722	15.9906	15.46	16.5915	16.8036	16.2229	16.6409	15.7578	16.1587	15.9039	14.8486	16.4257	16.1022	18.3295	18.7636	16.4172	16.9396	17.1	17.1427	14.7871	14.6096	16.6837	16.67	14.6828	14.7753	15.2946	15.9312
AACT_HUMAN	DLDSQTMMVLVNYIFFK	3	15.65	-1.785	-2.94	0.00583	8.62	0.00583	12.7771	NA	17.0853	17.1967	12.7931	12.818	14.0781	NA	NA	NA	17.0644	16.7001	14.8094	NA	14.4699	NA	11.9662	13.3311	14.8798	14.7211	16.5494	16.5219	16.9178	16.3775	16.5189	15.2579	17.962	18.025	17.7314	18.2475	15.0401	15.0659	14.8069	NA	17.7131	17.5806	14.552	NA	16.1196	14.9939
AACT_HUMAN	DLDSQTMMVLVNYIFFK	2	14	-0.827	-0.67	0.51422	0.45	0.51422	NA	NA	NA	NA	NA	NA	NA	NA	NA	NA	13.1194	13.2332	NA	NA	NA	NA	NA	NA	NA	NA	13.1303	NA	13.5819	NA	NA	NA	15.8316	14.7832	14.3133	NA	NA	NA	NA	NA	15.0031	13.8663	NA	NA	13.1131	NA
AACT_HUMAN	EQLSLLDRFTEDAK	3	14.42	-0.309	-0.45	0.65408	0.21	0.65408	NA	13.3442	NA	NA	13.4658	13.7243	NA	13.9565	NA	NA	NA	NA	NA	NA	NA	NA	15.8337	16.3078	13.2913	13.8011	13.7547	14.0369	15.6195	14.7054	15.5126	14.6838	NA	NA	NA	NA	NA	NA	NA	NA	15.2229	15.2974	NA	NA	NA	12.5757
AACT_HUMAN	DLD(+57.02)SQTMMVLVNYIFFK	3	15.51	-1.581	-3.25	0.00308	10.56	0.00308	NA	NA	NA	NA	NA	NA	14.1746	NA	NA	NA	NA	NA	14.4914	15.0693	14.2631	14.4057	13.8711	NA	NA	14.3751	14.8575	NA	15.8436	15.9558	NA	15.1831	16.7223	17.3017	15.997	NA	16.4729	15.7938	15.7281	15.9544	17.667	16.9216	16.1077	15.2031	14.7538	15.1802
AACT_HUMAN	DYNLNDILLQLGIEEAFTSK	3	16.65	-0.319	-0.3	0.7644	0.09	0.7644	NA	NA	17.4824	NA	NA	NA	NA	NA	NA	NA	NA	NA	15.2284	NA	NA	NA	NA	NA	16.9794	15.6882	15.0791	NA	16.5734	NA	NA	NA	18.9841	18.0895	17.6435	15.9508	NA	NA	16.7384	NA	16.97	NA	NA	NA	16.5725	15.1839
AACT_HUMAN	MEEVEAM(+15.99)LLPETLKR	3	15.41	0.129	0.11	0.91726	0.01	0.91726	NA	12.7587	NA	NA	NA	NA	NA	NA	NA	NA	NA	NA	NA	NA	NA	NA	17.019	17.7769	NA	15.3104	NA	16.0719	NA	NA	NA	NA	NA	NA	14.6118	15.6625	NA	NA	NA	NA	NA	NA	NA	NA	NA	14.0397
AACT_HUMAN	ITDLIKDLDSQTMMVLVNYIFFK	3	15.74	-0.943	-0.71	0.50296	0.5	0.50296	NA	NA	NA	NA	NA	NA	NA	NA	NA	NA	14.8252	NA	NA	NA	NA	NA	NA	NA	NA	NA	NA	NA	NA	NA	NA	NA	16.8625	16.521	14.7712	NA	NA	NA	NA	NA	NA	NA	NA	NA	NA	NA
AACT_HUMAN	DLDSQTMM(+15.99)VLVNYIFFK	3	13.96	-0.52	-0.49	0.63375	0.24	0.63375	NA	NA	NA	NA	NA	NA	NA	NA	NA	NA	NA	NA	NA	NA	NA	NA	NA	NA	13.8511	13.3751	NA	NA	NA	NA	NA	14.1599	NA	NA	15.0749	NA	NA	NA	NA	NA	NA	13.9897	NA	NA	NA	13.3082
AACT_HUMAN	A(+57.02)DLSGITGAR	2	15.54	NA	NA	NA	NA	NA	NA	NA	NA	NA	NA	NA	NA	NA	NA	NA	NA	NA	NA	NA	NA	NA	15.7177	15.3645	NA	NA	NA	NA	NA	NA	NA	NA	NA	NA	NA	NA	NA	NA	NA	NA	NA	NA	NA	NA	NA	NA
AACT_HUMAN	MEEVEAMLLPETLK(+57.02)R	3	15.59	NA	NA	NA	NA	NA	NA	NA	NA	NA	NA	NA	NA	NA	NA	NA	NA	NA	NA	NA	NA	NA	15.574	15.5961	NA	NA	NA	NA	NA	NA	NA	NA	NA	NA	NA	NA	NA	NA	NA	NA	NA	NA	NA	NA	NA	NA
AACT_HUMAN	ADLS(-18.01)GITGAR	2	14.29	0.154	0.14	0.89249	0.02	0.89249	14.4131	14.9332	NA	NA	NA	NA	NA	14.0821	NA	13.9277	NA	NA	NA	NA	NA	NA	NA	NA	NA	NA	NA	NA	NA	NA	NA	NA	NA	14.0847	NA	NA	NA	NA	NA	NA	NA	NA	NA	NA	NA	NA
AACT_HUMAN	N(+57.02)LAVSQVVHK	2	15.48	NA	NA	NA	NA	NA	NA	NA	NA	NA	NA	NA	NA	NA	NA	NA	NA	NA	NA	NA	NA	NA	15.386	15.5838	NA	NA	NA	NA	NA	NA	NA	NA	NA	NA	NA	NA	NA	NA	NA	NA	NA	NA	NA	NA	NA	NA
AACT_HUMAN	NLAVSQVVHK(+57.02)	2	16.09	NA	NA	NA	NA	NA	NA	NA	NA	NA	NA	NA	NA	NA	NA	NA	NA	NA	NA	NA	NA	NA	16.0858	NA	NA	NA	NA	NA	NA	NA	NA	NA	NA	NA	NA	NA	NA	NA	NA	NA	NA	NA	NA	NA	NA	NA
AACT_HUMAN	M(+15.99)EEVEAMLLPETLKR	3	16.51	NA	NA	NA	NA	NA	NA	NA	NA	NA	NA	NA	NA	NA	NA	NA	NA	NA	NA	NA	NA	NA	15.8231	17.1953	NA	NA	NA	NA	NA	NA	NA	NA	NA	NA	NA	NA	NA	NA	NA	NA	NA	NA	NA	NA	NA	NA
AACT_HUMAN	NLAVSQVVHK(+21.98)	2	13.6	NA	NA	NA	NA	NA	NA	NA	NA	NA	NA	NA	NA	NA	NA	NA	NA	NA	NA	NA	NA	NA	NA	NA	NA	NA	NA	NA	NA	NA	NA	NA	NA	NA	11.9955	NA	NA	NA	NA	NA	NA	NA	NA	NA	14.5166	14.2876
AACT_HUMAN	GTHVDLGLASANVDFAFSLYK	3	15.89	-1.503	-1.26	0.22279	1.59	0.22279	NA	NA	NA	NA	14.7931	14.2063	NA	14.5539	NA	NA	NA	17.6435	NA	NA	16.6713	NA	14.8628	11.9952	NA	14.7929	NA	NA	16.9692	15.3972	NA	NA	18.1613	18.5395	NA	NA	17.6436	15.4513	NA	16.1506	16.3729	NA	NA	NA	NA	NA
AACT_HUMAN	E(+57.02)IGELYLPK	2	15.19	NA	NA	NA	NA	NA	NA	NA	NA	NA	NA	NA	NA	NA	NA	NA	NA	NA	NA	NA	NA	NA	NA	15.1892	NA	NA	NA	NA	NA	NA	NA	NA	NA	NA	NA	NA	NA	NA	NA	NA	NA	NA	NA	NA	NA	NA
AATC_HUMAN	TDDC(+57.02)HPWVLPVVK	3	16.09	-0.853	-1.71	0.09581	2.91	0.09581	14.392	NA	18.0491	18.2093	NA	14.1232	15.515	15.5352	16.6972	16.5709	16.4367	16.6067	15.5336	15.5872	15.8725	15.6742	13.7154	13.7796	15.3844	15.4502	17.5887	17.7409	14.9884	15.1044	16.0373	15.8059	NA	NA	17.9604	18.0669	14.1434	14.6688	17.027	16.7361	18.9355	18.8647	17.1134	17.2997	14.1897	13.929
AATC_HUMAN	LALGDDSPALK	2	15.67	-0.906	-1.67	0.10359	2.8	0.10359	12.9407	NA	16.6598	17.2707	13.9678	14.3227	NA	NA	15.953	15.7928	16.211	16.3959	15.2244	15.7425	14.9831	14.6605	13.65	14.0081	14.6111	15.073	17.0513	17.3938	NA	14.79	NA	15.5173	NA	NA	17.4211	17.2418	NA	14.3364	16.3234	16.2634	18.5139	18.0319	16.3089	15.6708	NA	13.3351
AATC_HUMAN	NLDYVATSIHEAVTK	3	15.86	-1.52	-2.94	0.00585	8.65	0.00585	NA	13.3198	17.587	17.8636	13.9293	NA	NA	15.0072	16.2656	15.9986	15.9883	15.8927	15.2004	15.0564	15.354	14.9825	13.1531	13.4139	15.1452	15.0421	17.15	17.547	14.8273	14.5726	15.224	15.2796	NA	NA	17.6269	17.5011	NA	NA	16.2674	16.6914	18.629	18.4684	16.7915	16.0367	NA	NA
AATC_HUMAN	IANDNSLNHEYLPILGLAEFR	3	16.45	-0.437	-0.83	0.41303	0.69	0.41303	NA	NA	17.9507	18.1647	14.1628	14.5259	15.3939	15.6323	16.7683	16.3263	16.6359	16.8647	16.0542	16.2114	16.1634	15.9063	NA	NA	15.0251	15.397	17.4695	17.8289	14.6752	NA	16.1769	16.0464	NA	NA	17.8216	17.9113	NA	14.6628	16.799	16.8726	19.2267	19.1257	17.1077	17.0531	NA	14.0959
AATC_HUMAN	INVSGLTTK	2	16.19	-0.91	-1.67	0.10669	2.8	0.10669	NA	NA	16.749	17.419	NA	NA	NA	NA	15.2537	16.0893	16.1669	15.9919	15.3819	15.3122	14.354	NA	NA	NA	14.3744	NA	16.3396	16.2785	NA	NA	NA	NA	15.5529	NA	17.3318	17.745	NA	14.968	16.1653	16.2387	18.2519	18.0175	16.3574	15.822	NA	NA
AATC_HUMAN	VGGVQSLGGTGALR	2	15.8	-3.48	-2.85	0.01456	8.12	0.01456	NA	NA	NA	NA	NA	NA	NA	NA	NA	NA	NA	NA	NA	NA	NA	NA	NA	12.7067	NA	NA	15.9672	16.3799	NA	NA	NA	NA	NA	NA	15.9788	16.2073	NA	NA	14.3905	15.4629	17.56	17.5508	NA	NA	NA	NA
AATC_HUMAN	IVASTLSNPELFEEWTGNVK	2	15.18	0.7	0.43	0.6764	0.19	0.6764	NA	NA	NA	15.7423	NA	NA	NA	NA	NA	NA	NA	NA	NA	NA	NA	NA	NA	NA	NA	NA	13.6506	14.446	NA	NA	NA	NA	NA	NA	NA	NA	NA	NA	NA	NA	15.4961	16.5747	NA	NA	NA	NA
AATC_HUMAN	IVASTLSNPELFEEWTGNVK	3	17.57	-0.81	-0.79	0.44452	0.63	0.44452	NA	NA	NA	18.1451	NA	NA	NA	NA	NA	NA	15.4521	NA	NA	NA	NA	NA	NA	NA	NA	NA	NA	NA	NA	NA	NA	NA	NA	NA	17.7996	17.7126	NA	NA	17.3839	NA	19.2736	18.4524	16.3187	NA	NA	NA
AATC_HUMAN	EPESILQVLSQMEK	2	14.27	-0.587	-0.32	0.75739	0.1	0.75739	NA	NA	NA	NA	NA	NA	NA	NA	NA	NA	NA	NA	13.8251	NA	NA	NA	NA	NA	NA	NA	15.7672	NA	NA	NA	NA	13.209	NA	NA	NA	NA	NA	NA	15.1729	13.3694	NA	NA	NA	NA	NA	NA
AATC_HUMAN	TPGTWNHITDQIGMFSFTGLNPK	3	17.43	1.087	0.71	0.48857	0.51	0.48857	NA	NA	18.4158	18.078	NA	NA	NA	NA	NA	NA	NA	NA	NA	NA	NA	NA	NA	NA	NA	NA	NA	NA	NA	NA	NA	NA	NA	NA	16.5897	18.303	NA	NA	NA	16.8524	18.7882	18.5153	15.2606	16.0709	NA	NA
ABCA2_HUMAN	DAVC(+57.02)SGQAAAR	2	11.42	-0.301	-0.64	0.52492	0.41	0.52492	NA	NA	12.5874	12.4341	10.0514	9.29189	10.733	NA	11.7549	11.514	11.9052	12.3396	11.2956	11.5461	11.9801	11.2464	10.4734	10.9072	10.8926	NA	NA	NA	11.3014	NA	NA	NA	11.6856	NA	NA	11.67	NA	11.2294	11.0581	10.8917	11.7675	12.7787	12.2712	11.2815	NA	NA
ACBP_HUMAN	WDAWNELK	2	17.15	-0.315	-0.81	0.41963	0.66	0.41963	16.6782	15.6589	18.9109	18.5135	15.6447	15.3306	17.6464	17.2878	16.9382	17.2213	17.7953	17.8717	17.5777	17.4579	17.2407	17.1011	15.4858	15.1313	17.1438	17.1394	17.1618	17.1145	17.8597	17.6384	17.0343	16.1043	18.1767	17.9225	17.7847	17.8456	16.6352	16.7524	17.528	17.7139	17.9159	17.7903	17.8839	17.5513	16.2874	15.3649
ACBP_HUMAN	TKPSDEEMLFIYGHYK	3	17.57	-0.022	-0.03	0.97544	0	0.97544	16.6562	15.8882	20.1448	NA	15.3173	15.4884	17.4153	17.141	NA	NA	18.8717	18.8647	18.6046	18.6087	18.7746	NA	14.9234	15.0173	18.5336	NA	NA	NA	NA	17.365	NA	14.2579	19.0058	19.2248	19.4707	18.1358	18.1946	NA	19.1695	19.0448	NA	NA	NA	NA	16.6871	16.06
ACTB_HUMAN	SYELPDGQVITIGNER	2	17.32	-0.88	-2.07	0.04488	4.27	0.04488	15.3232	15.4409	18.9309	19.0148	16.1572	16.1093	17.9062	17.4874	17.8944	17.8958	18.3498	18.541	17.2769	17.1093	16.0069	15.4139	14.3541	15.2013	16.6025	16.6409	17.9522	18.2354	18.8149	18.7531	16.8021	16.7833	18.6051	18.629	18.0749	18.3564	19.0939	19.1293	17.1405	16.9219	18.5801	18.6241	16.0138	16.2236	16.2311	16.3013
ACTB_HUMAN	AGFAGDDAPR	2	15.97	-0.499	-1.35	0.18519	1.81	0.18519	14.6385	14.0117	17.2975	17.1839	15.2744	15.2822	16.2717	15.9682	16.6132	16.2976	16.6359	17.1695	15.6737	15.9492	15.1258	14.8136	14.6259	14.237	15.4577	15.5414	16.1713	16.5345	17.5576	17.4383	15.2445	14.6784	16.266	16.6072	16.8361	16.8664	17.0877	17.2754	15.8797	15.7986	16.8824	16.8839	NA	14.9395	14.8978	15.0721
ACTB_HUMAN	IWHHTFYNELR	3	15.69	-0.835	-1.63	0.11073	2.67	0.11073	13.4061	NA	17.6268	17.3063	13.6427	13.3801	15.9582	15.5754	15.3826	15.7799	16.6359	17.0378	14.9064	15.2608	14.6085	13.8711	NA	NA	14.6943	14.4554	16.327	16.1368	17.4763	17.1134	14.3615	13.662	17.3086	NA	16.5463	16.6523	17.4365	17.3513	15.6293	15.0282	17.1815	16.7349	NA	14.7832	14.0732	NA
ACTB_HUMAN	DLTDYLMK	2	15.97	-0.632	-1.34	0.1885	1.8	0.1885	NA	NA	17.9893	17.6947	14.3048	14.3953	15.6528	15.404	16.3384	16.2194	17.0134	16.7314	15.3677	NA	NA	14.3126	13.7692	13.5337	15.0971	15.3161	16.5887	16.8374	17.6897	17.3775	NA	14.7	16.3797	16.3152	16.8216	17.008	17.3772	17.4838	15.965	16.0795	16.9486	NA	14.5719	NA	NA	13.8186
ACTB_HUMAN	DSYVGDEAQSK	2	13.29	-0.404	-0.85	0.40083	0.73	0.40083	NA	NA	NA	14.1079	12.8491	12.5516	13.7034	13.0735	13.2851	13.6267	NA	13.5708	NA	12.8622	11.4167	12.1062	NA	NA	12.6999	12.473	NA	14.0369	15.1227	15.1342	NA	11.2314	NA	13.4476	13.7407	13.6591	14.6165	14.602	NA	12.1222	12.8648	13.2704	NA	NA	NA	NA
ACTB_HUMAN	HQGVMVGMGQK	2	14.19	-1.249	-1.81	0.08624	3.29	0.08624	NA	NA	NA	NA	12.3128	NA	14.4424	13.7341	NA	13.8606	NA	NA	NA	NA	NA	NA	12.1037	NA	14.0787	13.7167	14.8807	14.6911	16.2651	15.6733	NA	NA	NA	NA	NA	NA	15.3175	15.4955	NA	14.0318	NA	NA	NA	NA	NA	12.2241
ACTB_HUMAN	Q(-17.03)EYDESGPSIVHR	2	15.01	-1.49	-2.37	0.03061	5.62	0.03061	NA	NA	NA	NA	12.7931	NA	NA	NA	14.8804	14.5127	15.2164	15.1324	NA	NA	NA	NA	NA	NA	NA	13.4185	14.8458	14.6911	16.2382	15.6733	NA	NA	NA	NA	NA	15.1161	16.277	16.3457	NA	NA	NA	NA	NA	NA	NA	NA
ACTB_HUMAN	GYSFTTTAER	2	15.02	-2.155	-3.72	0.00184	13.84	0.00184	NA	NA	NA	NA	NA	13.6835	NA	NA	NA	NA	NA	NA	NA	NA	NA	13.5536	13.0204	13.0989	NA	14.4397	15.6905	15.7355	17.0957	16.7464	14.521	NA	15.8625	NA	NA	NA	NA	17.0546	NA	14.8112	NA	NA	NA	NA	NA	NA
ACTB_HUMAN	QEYDESGPSIVHR	3	14.6	-0.257	-0.37	0.71917	0.13	0.71917	NA	NA	15.3906	16.0277	13.5695	13.7081	NA	NA	14.6767	NA	NA	NA	NA	NA	NA	NA	NA	NA	13.0971	NA	14.6439	14.894	15.8882	15.7825	NA	NA	NA	NA	13.4141	NA	NA	NA	NA	14.0743	NA	NA	NA	NA	NA	NA
ACTC_HUMAN	YPIEHGIITNWDDMEK	3	16.88	-1.072	-2.02	0.0495	4.09	0.0495	14.5651	NA	19.3519	19.0951	15.0891	14.4451	16.8227	16.7799	17.7752	17.7378	18.1424	18.0626	16.5352	16.6226	15.4483	15.4561	14.0841	12.9132	15.8781	16.3218	17.801	17.8875	18.6762	18.5693	15.6646	15.505	18.2071	18.3682	18.1752	18.3246	18.7758	18.7733	17.0604	17.3247	18.4336	18.463	15.5369	15.426	15.1487	15.2632
ADA22_HUMAN	GQAGDASLMELEK	2	19.06	-0.191	-0.67	0.50388	0.45	0.50388	18.5454	18.4718	20.4215	20.5683	17.7047	17.7865	19.1942	18.8697	19.3762	19.4341	19.1982	19.2448	19.0802	19.1702	19.057	18.75	18.0999	18.2881	18.9501	19.1535	18.9246	19.2922	18.9301	18.8726	18.9481	18.6264	18.8983	19.3186	19.884	19.8879	18.6478	18.6509	19.0788	19.058	20.5423	20.5102	19.5284	19.0992	18.2386	18.2553
ADA22_HUMAN	FILKPRPK	2	14.67	-0.387	-0.88	0.38619	0.77	0.38619	12.977	13.7803	16.4824	16.5196	12.546	12.8404	15.1924	14.5663	15.1035	15.4907	14.9213	15.5357	14.524	15.3963	14.6916	14.4139	12.7461	12.8407	13.894	14.5414	14.3521	14.834	14.0793	13.9255	14.5705	14.5943	15.1268	15.3811	15.7802	15.9028	13.8379	14.2518	13.9877	14.7816	16.9269	17.0247	15.24	14.8929	NA	13.5344
ADA22_HUMAN	SGGEDESRHDALDTR	3	14.23	-0.163	-0.4	0.6909	0.16	0.6909	NA	12.7785	15.6636	NA	13.4836	13.5804	15.0549	14.6898	14.7628	14.6833	14.032	14.4249	14.0653	14.6457	14.1713	13.6537	13.1665	13.8009	13.6902	14.1997	12.8446	13.7785	14.4034	14.3165	13.1457	13.4099	13.9368	14.7596	14.7712	14.8381	13.9398	13.9239	14.0488	14.2573	16.1577	16.1088	14.957	14.005	NA	NA
ADA22_HUMAN	SGGEDESRHDALDTR	2	12.16	-0.384	-0.77	0.44823	0.59	0.44823	NA	11.099	14.0824	13.6506	10.188	10.9242	12.235	12.4095	12.1587	12.4238	12.3825	13.1705	12.8356	12.3323	11.2905	10.9819	10.6596	11.085	11.6171	11.5896	NA	NA	NA	NA	11.9626	11.177	12.4861	NA	12.4762	13.2129	NA	12.112	12.0946	12.0447	14.8197	14.1251	12.9264	12.3825	NA	10.0265
ADA22_HUMAN	LFEFSLDDLPSEFQQVNITPSK	3	16.57	-0.173	-0.32	0.75055	0.1	0.75055	15.5302	15.3563	18.7758	18.8026	13.9614	13.8104	16.7158	16.2386	17.6752	17.3404	17.837	17.8361	17.2577	17.0564	NA	16.5536	13.5097	NA	16.4906	16.3361	16.2579	15.4855	NA	14.992	15.8596	15.4772	NA	NA	18.1171	18.1779	NA	NA	15.6731	15.8278	18.7221	18.5707	16.8537	17.1554	16.0059	16.4131
ADA22_HUMAN	TDLMAVTLAQSLAHNIGIISDK	3	15.25	-0.344	-0.59	0.55886	0.35	0.55886	14.0505	13.5047	17.5666	17.3524	NA	NA	NA	13.3622	15.2656	15.3334	15.3307	15.7682	14.524	NA	14.3952	14.2131	NA	NA	NA	14.4864	14.1186	NA	NA	14.2744	NA	13.2314	NA	NA	16.6857	16.6794	NA	NA	15.3479	15.1913	17.5499	17.2011	15.2213	NA	NA	NA
AFAM_HUMAN	HELTDEELQSLFTNFANVVDK	3	20.51	-0.844	-1.95	0.05761	3.81	0.05761	19.7592	19.4331	21.2804	21.3439	18.5964	18.6657	19.8256	19.5872	20.3205	20.3709	21.8457	22.0954	20.884	20.8897	20.7505	20.4789	18.3185	16.5808	20.4508	20.3254	20.8568	20.9884	21.3336	20.8858	19.996	19.8573	22.8659	22.951	20.743	20.897	21.6	21.4485	20.6993	20.5869	21.4295	21.361	20.3175	20.4231	19.6621	19.7848
AFAM_HUMAN	HELTDEELQSLFTNFANVVDK	2	14.88	-1.97	-2	0.07089	3.99	0.07089	NA	NA	NA	NA	NA	NA	NA	NA	NA	NA	15.2272	14.9147	13.7719	NA	13.2331	NA	NA	NA	13.1803	NA	NA	NA	NA	NA	NA	NA	17.541	16.926	NA	NA	14.2705	NA	NA	NA	NA	NA	NA	NA	NA	NA
AFAM_HUMAN	IAPQLSTEELVSLGEK	2	19.8	-0.519	-1.73	0.09055	3	0.09055	19.1579	18.8641	20.051	19.9317	18.454	18.373	19.0981	18.9832	19.3808	19.3666	20.7321	20.9736	20.1287	20.0127	19.636	19.2766	19.2996	19.2998	19.9136	19.7929	20.3604	20.6569	20.4971	20.3744	19.6835	19.2656	21.8983	21.8264	19.5586	19.5773	20.8154	20.4646	19.5893	19.5372	20.3945	20.3365	19.2738	19.1032	18.8873	18.9976
AFAM_HUMAN	IAPQLSTEELVSLGEK	3	18.96	-0.399	-1.24	0.22177	1.54	0.22177	17.5493	18.1765	18.334	19.0255	17.9606	18.0382	18.3252	18.3736	18.7368	18.2867	20.1706	19.5119	19.1418	19.3976	19.0764	19.0348	18.7807	18.972	19.0775	19.3183	19.6298	19.848	19.8796	19.8704	18.6693	18.3342	20.5514	20.9069	18.7922	18.6919	19.4268	19.2508	19.1657	19.2534	19.5423	19.523	17.9925	18.0408	17.9251	17.979
AFAM_HUMAN	SDVGFLPPFPTLDPEEK	2	20.47	-0.569	-1.89	0.06486	3.59	0.06486	19.8807	19.5787	20.7263	20.7732	19.077	19.1549	19.6624	19.4649	20.0902	20.0862	21.3508	21.7285	20.7268	20.8436	20.3465	19.9995	19.6717	19.7497	20.3819	20.4368	21.0766	21.2094	21.1736	21.1723	20.248	19.9866	22.6583	22.603	20.3344	20.3952	21.3658	21.2643	20.2798	20.2725	21.0884	21.1122	19.9086	19.8961	19.4102	19.6637
AFAM_HUMAN	SDVGFLPPFPTLDPEEK	3	16.27	-0.369	-0.51	0.61445	0.26	0.61445	NA	15.5915	NA	15.2707	15.7751	15.6626	15.1309	14.3408	15.2013	16.6267	18.3823	16.9472	16.9212	NA	16.5037	16.2794	16.9909	15.3134	16.9115	15.397	17.6823	15.5899	17.7772	15.3972	15.6455	14.5414	17.851	18.322	15.5533	NA	16.45	16.2378	17.5161	16.3609	17.8759	NA	NA	15.6056	NA	15.4194
AFAM_HUMAN	IC(+57.02)AMEGLPQK	2	18.85	-0.372	-1.1	0.27537	1.22	0.27537	17.8744	17.7197	18.9932	19.231	17.81	17.8753	18.3572	17.5115	18.3487	18.5489	19.7002	19.7996	19.0884	19.0988	19.0974	18.7256	18.7336	18.2738	19.1621	19.2486	19.6699	19.2482	20.0473	19.0391	18.809	18.4622	20.3837	20.1829	18.781	18.9006	19.3543	19.7767	18.8283	18.8751	19.2043	19.2389	18.289	17.9949	18.0112	17.5315
AFAM_HUMAN	FTFEYSR	2	18.91	-0.467	-1.53	0.13377	2.34	0.13377	18.129	17.8851	18.845	18.7984	17.8619	17.7865	18.3008	18.0615	18.5954	18.5939	19.9846	19.8788	19.1781	19.2239	19.135	18.9157	18.3556	18.2786	18.9006	18.8658	19.6018	19.7387	19.9825	19.931	18.8345	18.3168	20.9994	20.8615	18.7996	18.8678	19.7409	19.6916	18.8689	18.6423	19.4663	19.3116	18.0963	17.8476	17.6649	17.6436
AFAM_HUMAN	DADPDTFFAK	2	19.68	-0.427	-1.49	0.14319	2.22	0.14319	18.8489	18.6962	19.7758	19.663	18.6565	18.7198	18.9062	18.8509	19.2252	19.2473	20.5562	20.6941	19.8133	20.0127	19.5875	19.497	19.5001	19.7376	19.6397	19.7404	20.3079	20.6448	20.5724	20.6096	19.4583	19.0668	21.4754	21.4881	19.5738	19.5796	20.4341	20.5477	19.3303	19.4083	20.0548	19.922	19.0169	19.1817	18.4448	18.797
AFAM_HUMAN	AESPEVC(+57.02)FNEESPK	2	18.53	-0.38	-1.19	0.24056	1.42	0.24056	17.8163	17.6962	18.215	18.0711	17.6217	17.534	18.0646	17.6627	18.1123	17.9254	19.3249	19.7275	18.4856	18.7651	18.6216	18.3636	18.3702	18.8715	18.7114	18.7955	19.032	19.4421	19.6647	19.6616	18.3175	18.0485	20.5602	20.6901	17.9404	18.1049	19.3973	19.4984	18.1599	18.3174	18.6096	18.3752	17.9832	17.5855	17.3884	17.5746
AFAM_HUMAN	AIPVTQYLK	2	18.91	-0.561	-1.92	0.06134	3.69	0.06134	18.2558	17.9363	19.0817	18.8026	17.6711	17.702	18.2591	17.8572	18.2428	18.2958	19.7847	19.48	19.1207	19.0483	19.0209	18.8494	18.708	18.7701	18.9711	18.6943	19.5776	19.7158	19.9109	19.7531	18.7961	18.2724	20.8144	20.2777	18.9899	18.8861	19.614	19.3946	18.9667	18.6714	19.4929	19.3553	18.8247	18.6051	17.9935	17.8505
AFAM_HUMAN	KSDVGFLPPFPTLDPEEK	3	19.15	-0.477	-1.52	0.13659	2.3	0.13659	18.1913	18.3412	18.9109	19.1775	17.9998	17.9971	18.4153	18.3291	18.5396	18.7805	20.2932	20.4449	19.3627	19.2477	19.0887	19.0164	18.9909	18.884	19.0521	19.073	19.8179	19.8585	20.1393	19.981	18.7341	18.2948	21.2015	21.2794	18.9168	19.2447	19.7271	19.9424	19.2146	19.0065	19.9432	19.803	18.5369	18.113	17.7983	18.1262
AFAM_HUMAN	LPNNVLQEK	2	19.14	-0.408	-1.26	0.21533	1.58	0.21533	18.0472	18.0193	19.2663	19.2826	18.2929	18.3569	18.6592	17.619	18.6491	18.9516	19.9443	20.1111	19.3739	19.5734	19.2763	18.9652	18.8654	19.0961	19.1929	19.2561	19.7389	19.7341	20.1377	19.5167	18.9597	18.8022	20.6023	20.6506	18.9996	19.2475	19.4888	20.2207	18.8356	19.0668	19.674	19.6663	18.9551	18.4278	18.1253	18.1165
AFAM_HUMAN	RHPDLSIPELLR	3	20.28	-0.556	-1.76	0.08608	3.09	0.08608	19.5865	19.2287	20.5692	20.2737	18.9784	18.8662	19.9876	19.6465	19.7701	19.7394	21.4738	21.4029	20.5503	20.3783	20.4036	20.1293	19.3971	19.3346	20.2507	20.1045	20.9709	20.9979	21.1896	20.981	20.2289	19.6578	22.5177	22.1197	20.1866	20.125	21.2258	21.0813	20.2072	19.9315	20.9316	20.7796	20.0483	19.7018	19.2083	19.0969
AFAM_HUMAN	RHPDLSIPELLR	2	16.84	-0.773	-1.97	0.05512	3.9	0.05512	16.3778	16.1824	17.0359	15.9214	15.1461	15.0829	16.3564	16.1796	15.844	NA	17.9279	18.181	17.2865	17.4082	16.4064	16.7194	15.4723	15.4583	16.9201	16.5825	17.9385	17.7679	17.379	17.4264	16.7368	16.1363	19.8218	19.0895	16.4702	NA	17.9921	18.0432	16.686	16.9315	17.4982	17.4789	15.9134	16.0498	16.0545	15.8886
AFAM_HUMAN	TINPAVDHC(+57.02)C(+57.02)K	2	17.16	-0.379	-1.18	0.24324	1.4	0.24324	16.0903	16.0641	17.5564	17.375	15.8196	15.5647	16.8567	16.448	16.7683	16.8158	18.0493	18.4544	17.3873	17.5449	17.2154	17.0756	16.8104	16.9423	17.3882	17.2783	17.4979	NA	17.9377	17.6488	16.7021	16.5784	19.4582	19.0084	16.9867	17.1235	18.0439	17.9424	17.0186	16.9411	17.884	17.7646	16.6736	16.694	15.6981	16.0002
AFAM_HUMAN	ESLLNHFLYEVAR	3	19.83	-0.853	-2.15	0.03758	4.6	0.03758	18.9752	18.8482	20.4355	20.1998	18.411	18.4843	19.1831	18.641	19.2798	19.4092	21.3405	21.2956	20.303	20.1826	20.1683	19.7701	17.1848	17.0127	19.6785	19.258	20.6823	20.4365	20.8597	20.3898	20.0184	19.2243	22.3577	22.0606	19.8892	19.7981	20.9905	20.7007	20.179	19.8448	20.9509	20.2497	19.6504	19.5469	18.6281	18.6537
AFAM_HUMAN	ESLLNHFLYEVAR	2	17.6	-1.048	-2.57	0.01356	6.63	0.01356	16.501	16.76	18.0781	18.0503	16.2117	16.1369	16.6528	16.1202	16.8881	17.1528	18.866	19.3293	18.3053	17.979	17.7918	17.2961	14.4284	14.5273	17.2846	17.2259	18.4932	18.6472	18.5125	18.4443	17.546	17.2359	20.5807	20.373	17.7158	17.7207	18.9521	18.7419	17.5517	17.3822	18.6576	18.2513	17.102	17.347	16.6537	16.6436
AFAM_HUMAN	FTDSENVC(+57.02)QER	2	18.15	-0.26	-0.79	0.43368	0.62	0.43368	16.9363	17.0193	18.0121	18.3238	17.3516	17.2972	17.672	17.5352	17.9867	17.8284	18.834	19.4235	18.2577	18.6013	18.2438	17.8228	18.0999	18.4277	18.2194	18.4351	18.4551	18.9159	19.2596	19.1954	17.5966	17.4017	19.8095	20.2284	17.6435	17.9256	18.7526	19.0771	17.7487	17.9459	18.4876	18.6001	17.6426	17.3929	16.5606	16.8909
AFAM_HUMAN	GQC(+57.02)IINSNK	2	16.53	-0.313	-0.86	0.39604	0.74	0.39604	14.8995	15.1148	16.5124	16.7457	15.7715	15.846	15.6884	15.8087	16.3862	16.3786	17.0644	17.8788	16.4171	16.7977	16.8214	16.3235	16.2805	16.8809	16.6239	16.902	16.6422	17.1005	17.7077	17.7579	15.8021	15.763	18.3295	18.7636	16.199	16.5551	17.0877	17.5578	NA	16.5356	16.7329	16.8238	NA	15.599	14.9464	15.1949
AFAM_HUMAN	LC(+57.02)FFYNK	2	17.59	-0.474	-1.51	0.13807	2.28	0.13807	16.5698	16.6168	18.2345	17.9562	16.4226	16.3039	16.7762	16.5274	17.1553	17.2497	18.6325	18.672	17.718	17.9092	17.7527	17.4281	16.9815	17.2153	17.5022	17.5028	18.2918	18.4504	18.4285	18.5419	17.3355	17.0057	19.6801	19.0934	17.459	17.5841	18.3154	18.1427	17.6148	17.4031	18.4555	18.2757	17.0615	16.8239	16.1897	16.4568
AFAM_HUMAN	RPC(+57.02)FESLK	2	18.15	-0.471	-1.37	0.17664	1.89	0.17664	17.3453	16.8694	18.4271	17.7816	17.1007	16.8934	17.9115	17.2596	17.4773	17.7311	19.0056	18.9703	18.3828	18.2803	18.4879	17.979	18.051	17.7078	18.5166	18.0983	19.0449	18.8289	19.3336	18.6539	18.224	17.6439	19.9928	20.0373	18.0931	17.8752	19.0279	18.8765	18.01	17.8474	18.74	18.2696	17.5826	17.6079	17.1455	16.8564
AFAM_HUMAN	RNPFVFAPTLLTVAVHFEEVAK	3	16.25	-0.9	-1.38	0.17485	1.91	0.17485	15.5398	15.0231	17.9585	16.996	15.1122	14.4645	NA	14.1244	15.7346	15.9579	18.1424	17.9996	17.1575	16.5044	17.0817	16.3343	12.6538	11.7135	16.1511	15.7189	17.2972	17.1695	17.4012	17.1253	15.8328	13.4989	19.9928	19.4956	16.7453	16.6177	18.0375	17.4322	NA	15.2542	16.494	16.4275	15.9392	16.4924	15.3734	14.6409
AFAM_HUMAN	ESLLN(+.98)HFLYEVAR	3	15.92	-0.678	-1.81	0.07742	3.28	0.07742	14.8592	14.5787	NA	15.7107	14.4747	14.8626	14.3939	NA	15.0221	15.5002	17.1612	17.2476	16.4118	16.5107	15.4418	16.0231	15.2382	15.6294	15.7825	15.8073	16.778	17.2354	16.6439	17.2744	15.5705	15.6398	18.0315	18.528	15.5948	15.706	16.4072	16.7938	16.1956	15.918	16.1551	16.0448	15.4748	15.4285	14.4966	14.5518
AFAM_HUMAN	VMNHIC(+57.02)SK	2	15.04	-0.484	-1.41	0.16749	1.98	0.16749	15.7749	15.1568	15.4539	15.1025	13.4203	13.1594	14.4183	14.116	NA	14.312	15.9777	16.3112	14.8613	14.9993	14.8113	14.4659	14.6308	14.4139	15.0474	14.7254	15.2446	15.4099	15.8945	15.6322	14.4076	13.9047	17.3903	17.1345	14.9788	14.8381	15.7124	15.6628	14.4721	14.4945	15.5295	NA	NA	14.1765	15.343	15.1764
AFAM_HUMAN	FIEDNIEYITIIAFAQYVQEATFEEMEK	3	16.48	-0.9	-1.53	0.13491	2.33	0.13491	15.0639	15.5527	17.7669	17.1839	14.9293	NA	15.7134	14.989	15.2812	15.1648	17.7832	18.5974	17.2865	16.7182	16.7171	16.5066	15.2254	14.9375	13.157	15.6948	16.7436	17.2094	17.379	17.3898	16.0431	15.3734	19.3636	19.5104	17.0991	17.413	17.9247	17.9668	NA	15.1752	17.5295	17.2635	15.5079	16.2859	15.8997	14.8517
AFAM_HUMAN	FTD(+21.98)SENVC(+57.02)QER	2	13.58	-0.601	-0.98	0.33911	0.95	0.33911	14.7585	13.7532	NA	NA	11.2559	NA	NA	NA	NA	NA	14.5209	NA	13.8765	13.5991	NA	12.0145	13.1121	NA	12.6902	NA	14.8399	15.0661	NA	NA	14.4076	14.0208	13.9441	NA	NA	NA	14.4423	13.3777	12.9239	11.9384	NA	NA	NA	12.0837	14.2326	14.3681
AFAM_HUMAN	TINPAVD(+21.98)HC(+57.02)C(+57.02)K	2	13.35	-1.021	-1.56	0.1319	2.43	0.1319	14.5525	14.1359	NA	NA	NA	10.3532	NA	NA	NA	NA	13.245	NA	13.389	12.8363	NA	11.0338	12.3518	NA	13.1093	NA	15.2401	14.598	NA	NA	14.3709	13.1316	14.2309	13.5792	NA	NA	14.4804	13.6388	NA	12.3115	NA	NA	NA	11.7618	14.0182	13.8931
AFAM_HUMAN	RLC(+57.02)FFYNK	2	17.49	-0.126	-0.16	0.87294	0.03	0.87294	15.9315	16.4022	18.26	17.5829	16.7514	16.1047	16.2599	16.5211	NA	NA	19.016	19.0688	16.6824	18.8073	18.6921	17.3016	NA	16.2719	18.4789	18.1148	NA	NA	15.1174	18.1777	NA	16.2814	20.0877	19.8074	17.3318	16.9113	18.9074	19.0938	17.4229	NA	18.5035	18.2451	17.3764	15.2178	16.3119	16.2667
AFAM_HUMAN	VMN(+.98)HIC(+57.02)SK	2	11.71	-1.217	-1.93	0.06589	3.73	0.06589	NA	NA	NA	NA	NA	8.6947	NA	NA	NA	NA	NA	NA	11.7654	11.2413	11.366	11.2537	10.3471	11.463	11.8898	11.6418	11.8634	NA	12.9088	12.5159	10.3668	NA	14.2427	13.6881	NA	NA	12.221	12.2358	11.0042	11.4597	12.0783	NA	NA	NA	NA	NA
AFAM_HUMAN	GQC(+57.02)IINSNKDDRPK	3	12.35	-0.509	-0.9	0.37969	0.82	0.37969	NA	NA	NA	NA	NA	11.1134	NA	NA	NA	NA	NA	13.0221	NA	11.8661	NA	NA	12.3635	12.2803	11.9747	11.8431	NA	NA	13.4654	13.5933	NA	NA	NA	NA	NA	NA	NA	13.0909	NA	11.7488	NA	NA	11.7858	NA	NA	NA
AFAM_HUMAN	HELTDEELQSLFTNFANVVD(+57.02)K	3	15.06	-0.492	-0.53	0.60346	0.28	0.60346	12.7196	NA	NA	NA	NA	NA	NA	NA	NA	NA	NA	16.3379	NA	14.7664	14.8546	14.462	NA	NA	NA	NA	NA	NA	14.8468	NA	NA	13.315	17.4295	17.5045	NA	NA	14.4346	15.9534	NA	NA	NA	NA	14.8551	14.3243	NA	NA
AFAM_HUMAN	LKHELTDEELQSLFTNFANVVDK	3	15.82	NA	NA	NA	NA	NA	NA	NA	NA	NA	NA	NA	NA	NA	NA	NA	NA	NA	NA	NA	NA	NA	NA	NA	NA	NA	NA	NA	15.2308	15.1104	NA	13.9231	17.7514	17.6506	NA	NA	NA	15.2754	NA	NA	NA	NA	NA	NA	NA	NA
AFAM_HUMAN	LKHELTDEELQ(+.98)SLFTNFANVVDK	3	14.49	-0.467	-0.59	0.56511	0.35	0.56511	NA	NA	NA	NA	NA	NA	NA	NA	NA	13.7695	14.9388	15.3501	14.5808	NA	NA	NA	NA	NA	NA	13.2486	NA	14.286	NA	NA	NA	NA	NA	NA	NA	NA	16.0144	NA	13.7135	NA	NA	NA	NA	NA	NA	NA
AGRIN_HUMAN	TEATQGLVLWSGK	2	17.36	-0.17	-0.46	0.64552	0.21	0.64552	16.0165	15.4494	19.6939	19.8536	15.7769	15.6068	17.7342	17.4295	18.0279	17.8471	17.8073	18.0992	17.4479	17.605	17.2778	17.0029	16.5017	16.4208	16.7844	17.0212	16.9993	17.3588	17.4659	17.3268	17.3474	16.8331	17.812	17.5395	18.1051	18.2418	15.9398	16.0591	17.2957	17.5356	19.0512	18.9316	17.8055	17.6079	16.6423	16.9134
AGRIN_HUMAN	STVPVNTNR	2	14.94	-0.119	-0.29	0.77202	0.09	0.77202	12.6551	13.1909	17.3578	17.2217	13.7047	13.6584	15.21	14.6613	15.5725	15.5405	15.1982	15.971	14.7334	15.2037	15.1149	14.5938	14.434	14.7796	14.3744	14.5315	14.1283	14.5899	15.3902	15.1459	14.3985	14.206	NA	15.6989	15.9578	15.8999	NA	14.1786	14.5773	14.9732	16.7275	16.6116	NA	15.2748	13.5797	13.6246
AGRIN_HUMAN	SAGDVDTLAFDGR	2	17.7	-0.352	-0.9	0.37709	0.8	0.37709	16.6782	16.3623	19.7332	NA	16.4341	16.505	17.8898	18.0778	18.0847	18.049	NA	NA	NA	18.1602	17.3377	17.4679	17.193	17.4617	17.0833	17.3779	17.5798	17.9903	17.9147	17.8504	17.8924	17.505	NA	NA	NA	NA	NA	NA	NA	17.9363	19.4716	19.0779	NA	18.0572	17.0966	17.4335
AGRIN_HUMAN	SIESTLDDLFR	2	13.17	-0.387	-0.62	0.54463	0.38	0.54463	12.9713	13.2176	NA	NA	11.9904	12.575	13.6935	13.6784	NA	NA	NA	NA	NA	NA	NA	NA	NA	NA	NA	12.9505	13.1647	NA	NA	NA	13.9276	12.9231	NA	NA	NA	NA	NA	NA	NA	13.6382	NA	NA	NA	NA	NA	13.3351
AGRIN_HUMAN	ALQSNHFELSLR	3	15.35	-0.213	-0.35	0.73344	0.12	0.73344	NA	NA	NA	17.7984	13.8491	14.2629	15.6605	15.5131	16.1596	16.1265	NA	NA	NA	14.8972	NA	14.3726	NA	14.5208	NA	15.0177	15.5165	NA	NA	NA	NA	14.9992	NA	NA	NA	16.37	NA	NA	NA	15.1588	NA	NA	NA	NA	NA	NA
AJAP1_HUMAN	AGLAKPPAAAK	2	13.98	-0.208	-0.55	0.58428	0.3	0.58428	12.6022	12.7623	16.2293	15.6492	12.3656	12.5129	14.5122	14.116	14.6468	14.5858	14.1575	14.2454	14.4581	14.5991	13.6355	13.2409	13.2445	13.2117	13.5721	13.2365	13.804	14.428	13.7324	13.434	13.809	13.2029	14.3555	14.02	15.1741	14.9142	13.4774	13.1431	14.5112	14.4997	15.7856	15.5707	14.7886	14.2178	12.3935	12.4895
AJAP1_HUMAN	DQAAALVPK	2	15.04	-0.038	-0.09	0.92691	0.01	0.92691	NA	NA	NA	16.5732	NA	13.8916	15.3082	14.6841	15.2928	15.6971	NA	NA	15.1429	15.4465	14.3494	NA	14.6211	14.7903	14.6025	NA	15.4828	15.1117	15.308	NA	14.6947	NA	NA	NA	NA	15.6625	14.0144	NA	NA	15.2966	16.0354	NA	NA	15.3216	NA	13.6355
ALBU_HUMAN	VFDEFKPLVEEPQNLIK	3	20.75	-0.381	-1.06	0.29432	1.13	0.29432	19.1501	19.3144	21.3711	21.4472	20.6367	20.6982	21.564	21.2643	21.6234	21.8166	21.2276	21.3659	21.1418	21.0804	20.9069	20.64	17.9815	17.9423	20.0182	20.0624	21.2673	21.3499	21.8496	21.6488	21.446	20.8871	20.3737	20.4837	21.6383	21.8087	21.1167	21.1494	20.2072	19.8826	21.9605	21.6453	20.9606	20.7592	19.0524	19.386
ALBU_HUMAN	VFDEFKPLVEEPQNLIK	2	15.15	-0.438	-0.97	0.34035	0.94	0.34035	14.3417	13.589	15.3436	NA	15.1433	15.2461	16.1728	16.1118	15.397	15.5064	NA	NA	NA	14.7769	14.4784	NA	NA	NA	14.3592	13.397	15.4714	15.602	16.2505	16.1947	15.7277	15.4551	NA	NA	NA	NA	15.2877	15.0523	NA	NA	NA	15.4121	14.0355	NA	NA	NA
ALBU_HUMAN	LVNEVTEFAK	2	19.51	-0.296	-0.87	0.38706	0.76	0.38706	17.8294	17.5329	20.2377	20.09	19.6116	19.7173	20.4248	20.2525	20.3205	20.4341	19.9306	19.6821	19.6752	19.9077	19.5626	19.1676	17.427	17.5192	18.9752	18.9374	20.0174	20.1543	20.701	20.6616	20.1948	19.8528	19.2551	19.0736	20.2007	20.3165	19.7526	19.7506	18.6092	18.4101	20.555	20.4171	19.7077	19.5656	17.8286	18.1358
ALBU_HUMAN	SHC(+57.02)IAEVENDEMPADLPSLAADFVESK	3	19.29	-0.449	-1.01	0.31929	1.02	0.31929	17.2989	16.7486	19.9169	19.8108	18.9406	18.9718	20.602	20.2761	20.401	20.4946	19.9977	20.1406	19.695	19.5178	19.7058	19.4605	15.7648	15.1892	19.3046	19.0101	20.15	20.0755	20.8395	20.5279	20.2762	19.8618	18.3364	18.413	20.3344	20.4206	19.9091	19.7489	17.9175	17.8876	20.3176	19.9882	19.6504	19.5798	17.9529	18.0366
ALBU_HUMAN	RMPC(+57.02)AEDYLSVVLNQLC(+57.02)VLHEK	3	16.72	0.006	0.01	0.99303	0	0.99303	NA	NA	17.1413	16.3795	16.3757	15.3826	17.7034	17.1614	17.3625	17.2403	16.8602	17.7314	16.8459	16.2306	17.1961	16.776	NA	NA	16.0864	15.1165	17.2864	17.4167	18.2807	18.0741	17.198	16.2303	NA	NA	17.6599	15.9284	17.1716	17.132	NA	NA	16.818	NA	15.8469	17.1629	15.0147	13.4751
ALBU_HUMAN	AVMDDFAAFVEK	2	18.79	-0.21	-0.51	0.61139	0.26	0.61139	16.6694	16.4993	18.6414	18.6947	19.1451	19.0301	20.0862	19.8319	19.6972	19.8047	19.4681	19.5454	19.2308	19.0645	19.323	19.0496	16.5409	16.4052	18.5449	18.4351	19.9333	19.9536	20.4579	20.1705	19.9808	19.4363	16.7596	17.2742	19.8451	20.0296	19.2145	19.2483	16.9929	16.9024	19.3398	19.1224	18.977	18.9842	17.6367	17.6504
ALBU_HUMAN	LC(+57.02)TVATLR	2	18.51	-0.263	-0.66	0.5128	0.44	0.5128	16.3398	16.3427	18.8906	19.0432	18.8427	18.9845	19.635	18.5195	19.344	19.5565	18.9168	18.8612	18.9663	18.9122	18.7918	18.497	16.475	16.5746	18.1621	18.1635	19.1795	19.0683	20.0063	19.2095	19.411	19.1623	17.4295	17.1557	19.4777	19.4844	NA	19.1212	17.4293	17.5669	19.4929	19.4972	18.9567	18.6381	16.9574	16.7848
ALBU_HUMAN	RPC(+57.02)FSALEVDETYVPK	3	18.61	-0.145	-0.3	0.76583	0.09	0.76583	16.2014	15.7959	18.5666	18.5732	19.0474	18.9971	20.2654	20.0751	19.806	19.8221	19.5491	19.5716	19.1313	18.9647	19.0939	18.9318	15.821	15.4717	18.6239	18.5247	19.6616	19.8751	20.2596	20.1633	19.7632	19.4099	17.1299	16.1737	19.7449	19.6898	19.0628	19.1374	15.9702	16.1784	19.255	19.1088	19.1552	19.272	17.2975	17.4257
ALBU_HUMAN	KVPQVSTPTLVEVSR	3	19.49	-0.468	-1.15	0.25495	1.33	0.25495	17.8553	17.4367	19.74	19.5756	19.3101	19.4017	20.6672	20.367	20.2846	20.3382	19.6292	19.6901	19.3851	19.6574	19.5115	19.137	17.1429	17.2738	18.7336	18.9092	19.8029	19.9594	22.5099	22.3844	19.9383	19.6264	18.782	NA	19.8252	19.9946	19.6352	19.8124	18.253	18.3573	20.4364	20.1704	19.8588	19.4263	17.7144	NA
ALBU_HUMAN	KVPQVSTPTLVEVSR	2	16.78	-0.818	-1.64	0.10848	2.7	0.10848	15.3562	14.9963	17.6366	16.9931	16.6565	16.3698	18.0303	17.7328	16.9505	17.4747	16.7273	16.3461	16.9693	16.9903	16.2281	16.3975	NA	13.0693	16.2229	15.7426	17.0766	17.3938	19.8456	19.765	17.546	17.2266	NA	NA	16.8647	16.3762	17.1831	16.6524	NA	NA	17.5295	17.6938	16.7484	16.7148	14.8316	14.7946
ALBU_HUMAN	FQNALLVR	2	19.08	-0.263	-0.76	0.45006	0.58	0.45006	17.6038	17.2389	19.2631	19.5312	19.2283	19.2629	19.9747	19.6752	19.9196	20.0191	19.2889	19.3496	19.4309	19.4456	19.1945	18.9652	16.8104	17.2351	18.5588	18.7695	19.582	19.79	20.1655	20.1543	19.7363	19.3788	NA	18.5163	19.8143	19.9238	19.4195	19.4625	18.3165	18.2496	20.111	19.5533	19.3717	19.0814	17.3472	17.4257
ALBU_HUMAN	VHTEC(+57.02)C(+57.02)HGDLLEC(+57.02)ADDR	3	16.81	-0.139	-0.27	0.78867	0.07	0.78867	14.6969	14.0567	17.3097	17.419	17.2642	17.0301	18.5768	17.719	18.0221	18.107	17.4102	17.7001	17.0043	17.0988	17.32	17.082	13.9352	13.2894	16.8584	16.8336	17.8605	17.8627	18.3045	17.4143	17.7205	17.3598	15.6489	14.0592	17.4496	17.7845	17.4747	17.4838	15.1729	15.2168	17.9926	17.8238	17.1077	17.2221	15.3374	15.2205
ALBU_HUMAN	YLYEIAR	2	18.07	-0.512	-1.11	0.27489	1.22	0.27489	16.3562	15.5474	18.2726	18.2707	18.3302	18.2524	18.9824	18.6483	18.9165	18.9166	18.358	18.3919	18.2333	18.2571	18.29	17.9193	15.6452	15.407	17.4906	NA	18.5665	18.9555	21.8647	21.7956	18.6974	18.4701	17.1092	16.7215	18.7314	18.5011	18.5924	18.4795	16.9038	16.6334	18.888	18.4894	18.3764	18.0612	16.2845	16.1482
ALBU_HUMAN	YIC(+57.02)ENQDSISSK	2	18.01	-0.324	-0.64	0.52585	0.41	0.52585	15.4577	15.882	16.3836	18.1517	18.4398	18.5166	19.2442	19.006	19.093	19.0862	17.866	18.576	18.0215	18.3032	18.3753	17.8976	15.8731	16.377	17.6502	18.0035	18.2255	18.759	21.4777	21.3413	18.2305	18.1841	NA	17.3017	18.3821	18.654	18.1242	18.4235	NA	16.8826	17.8431	18.3696	17.5495	17.8755	16.0477	16.5154
ALBU_HUMAN	LDELRDEGK	2	16.24	-0.239	-0.56	0.58118	0.31	0.58118	13.9193	14.4438	16.8931	17.1186	16.4902	16.4079	17.3612	16.7531	17.3253	17.1727	16.3539	16.9202	16.7665	16.8851	16.3377	16.0364	13.4229	14.071	15.8816	15.8455	16.327	16.8842	17.5966	17.4502	16.4279	16.5233	15.9296	15.8665	16.7591	17.2073	16.8756	16.7663	14.6838	15.0812	17.2582	17.4143	17.2328	16.1854	14.1897	14.5169
ALBU_HUMAN	RHPDYSVVLLLR	3	18.64	-0.679	-1.3	0.19953	1.7	0.19953	17.1811	16.5787	19.3608	19.2155	18.5731	18.4235	20.0622	19.5431	19.7907	19.761	19.3903	19.2691	19.3939	19.1677	19.1782	18.903	13.6596	12.9595	17.9201	17.7351	19.4308	19.3706	20.0648	19.7314	19.4828	18.9249	18.0979	17.4193	19.8979	19.7289	19.3337	19.1718	18.3234	17.9648	19.9548	19.8566	19.5495	19.1705	17.3541	16.821
ALBU_HUMAN	RHPDYSVVLLLR	2	14.97	-0.31	-0.55	0.59164	0.3	0.59164	NA	NA	NA	NA	14.4249	13.7874	15.825	14.8242	NA	15.5887	NA	NA	14.3387	NA	14.9831	14.5425	NA	NA	NA	NA	15.1523	15.1061	15.9884	15.2956	14.5786	14.9905	NA	NA	15.3091	NA	NA	NA	NA	NA	NA	NA	14.7715	NA	NA	NA
ALBU_HUMAN	LDELRDEGQ(sub K)	2	15.15	0.079	0.18	0.85638	0.03	0.85638	14.2194	13.4938	16.8783	16.0725	14.8864	14.8217	16.1547	15.7851	16.0104	15.4875	15.984	16.3562	15.6175	15.7847	15.2102	14.7823	14.7604	14.8733	13.4529	13.1619	13.9204	14.2559	NA	NA	13.9276	13.329	15.2427	14.5556	15.2279	14.948	15.7842	15.3476	15.8147	15.7184	17.0354	16.6773	16.4228	16.2061	13.8075	13.7799
ALBU_HUMAN	ETYGEMADC(+57.02)C(+57.02)AK	2	16.39	-0.152	-0.32	0.74815	0.1	0.74815	13.2742	13.0744	16.9893	17.1451	16.9646	17.0543	17.6847	17.5274	17.7474	17.5828	16.6758	16.8927	16.2827	16.6908	17.1231	16.535	13.821	14.4208	16.1482	16.5584	16.7734	17.3706	18.0117	18.043	17.1849	16.893	14.9075	15.5465	16.9604	17.2755	17.0118	16.9114	14.9347	14.916	17.0237	16.9867	16.9894	16.098	14.3374	15.056
ALBU_HUMAN	C(+57.02)C(+57.02)TESLVNR	2	15.37	-0.502	-0.99	0.32783	0.98	0.32783	13.501	NA	14.6826	14.79	15.6287	15.8717	16.4763	15.8597	16.4824	16.0576	15.1462	16.0099	14.851	15.4099	15.7153	15.1942	12.8906	13.0209	14.6239	15.0696	15.3438	15.8543	19.0367	18.8049	15.6759	15.3734	NA	NA	15.7407	15.917	15.4577	15.7468	13.4671	NA	15.462	15.3582	16.0498	14.8709	14.1196	13.8931
ALBU_HUMAN	TC(+57.02)VADESAENC(+57.02)DK	2	14.41	0.138	0.26	0.79507	0.07	0.79507	10.8489	11.5787	15.1713	15.3592	15.2616	15.3877	15.9768	15.5477	15.76	15.7954	14.4734	15.4887	14.3313	14.902	15.166	14.5865	12.5795	12.7601	14.1745	14.471	13.9315	14.9949	16.4274	16.2365	14.2944	14.5173	13.1101	14.1222	15.1603	15.4858	14.7902	14.9485	13.0287	13.4031	15.0895	15.2974	14.9367	14.4335	10.964	11.6804
ALBU_HUMAN	QTALVELVK	2	16.79	-0.681	-1.63	0.11232	2.64	0.11232	14.4475	14.2696	16.2498	16.0305	17.4792	17.5904	17.985	17.7531	17.6301	17.4341	17.1039	17.2584	16.5224	16.5076	17.1231	16.8829	14.3658	14.59	16.0926	16.2546	17.6148	17.8793	18.4339	18.4795	17.9865	17.5127	NA	NA	17.3722	17.5385	17.2726	17.2258	NA	NA	NA	16.4405	17.1358	16.6516	15.0252	15.432
ALBU_HUMAN	QNC(+57.02)ELFEQLGEYK	2	17.29	-0.547	-1.12	0.26964	1.26	0.26964	14.9193	14.8026	NA	NA	17.6711	17.6285	18.5768	18.5624	18.3158	18.4007	17.4336	17.5232	16.9811	17.4981	17.5193	16.8228	14.1395	NA	16.5251	16.6971	17.5798	18.1145	18.4067	18.462	18.082	17.6578	NA	NA	17.6435	17.6455	18.0118	17.8861	NA	NA	17.3889	NA	17.1469	16.3799	NA	15.7095
ALBU_HUMAN	QNC(+57.02)ELFEQLGEYK	3	14.8	NA	NA	NA	NA	NA	NA	NA	NA	NA	14.7198	14.8771	NA	NA	NA	NA	NA	NA	NA	NA	NA	NA	NA	NA	NA	NA	NA	NA	NA	NA	NA	NA	NA	NA	NA	NA	NA	NA	NA	NA	NA	NA	NA	NA	NA	NA
ALBU_HUMAN	LVAASQAALGL	2	17.24	-0.358	-0.72	0.47782	0.52	0.47782	NA	NA	NA	NA	17.4957	17.249	17.9115	17.4629	17.6678	17.6411	17.4336	16.4515	17.2769	NA	17.3318	17.157	14.6784	NA	16.8126	16.0798	17.9726	17.6665	18.5821	18.1848	18.082	17.712	NA	NA	17.4684	17.3824	17.3466	NA	NA	NA	NA	NA	16.7411	NA	15.2144	NA
ALBU_HUMAN	ALVLIAFAQYLQQC(+57.02)PFEDHVK	3	16.29	-0.73	-1.18	0.24739	1.38	0.24739	14.6444	13.8503	18.1886	17.3972	16.3993	15.8844	17.4304	16.9659	17.4857	17.6049	16.6359	16.6084	15.6355	16.3671	16.5949	16.6258	NA	10.8592	14.6025	NA	16.9176	16.8272	17.5377	17.6994	16.9804	16.1123	NA	16.0034	17.7996	17.0605	NA	16.3495	NA	NA	17.3889	NA	16.4136	NA	14.1772	14.2527
ALBU_HUMAN	KQTALVELVK	2	16.53	-0.88	-1.83	0.07647	3.35	0.07647	13.514	13.9886	NA	15.395	17.1779	17.0054	18.1355	17.8634	16.6543	17.0273	16.4613	NA	16.1003	16.2757	16.4286	16.5066	14.0041	NA	16.1032	15.534	17.5257	17.6665	18.3103	18.0664	17.8261	17.3168	NA	NA	NA	17.0605	17.1946	16.6312	NA	NA	16.1868	NA	16.2171	NA	15.2416	NA
ALBU_HUMAN	SLHTLFGDK	2	17.55	-0.252	-0.67	0.50889	0.44	0.50889	16.0727	15.6343	18.74	18.0985	17.8448	17.6657	18.597	18.3515	18.1286	18.4627	17.8602	18.2797	17.7039	17.4415	17.4613	17.463	15.3512	15.3501	17.0202	16.8435	18.2864	18.6375	18.7644	18.6894	18.3709	18.1501	17.377	NA	18.1406	18.2588	18.0815	17.8861	15.568	15.8278	18.5243	18.2389	17.1579	17.3734	16.2975	16.3501
ALBU_HUMAN	Q(-17.03)NC(+57.02)ELFEQLGEYK	2	16.41	-0.468	-0.95	0.3481	0.9	0.3481	14.2034	14.589	NA	NA	17.0934	16.7719	17.7342	17.5815	17.5191	17.3227	15.5782	16.8647	16.7665	16.9903	16.2532	16.2906	14.0263	13.7135	16.0521	16.0747	17.4885	17.8459	17.819	18.1561	17.1032	17.1984	NA	NA	16.9867	16.9396	16.0247	16.6342	NA	NA	15.5336	16.0786	16.1414	16.4184	14.6264	15.5431
ALBU_HUMAN	LKEC(+57.02)C(+57.02)EKPLLEK	2	15.24	-0.668	-1.41	0.16842	1.99	0.16842	NA	NA	15.1873	15.5575	NA	14.4204	16.2065	16.2405	15.6796	16.2627	15.919	16.1371	14.5368	14.5991	14.4656	14.6398	11.4251	NA	14.6698	14.2426	15.3808	15.4681	15.7498	15.4264	15.4871	15.2469	NA	NA	15.807	15.6489	15.9122	15.1147	NA	NA	15.9609	15.4556	NA	14.9881	NA	NA
ALBU_HUMAN	LKEC(+57.02)C(+57.02)EKPLLEK	3	17.67	1.878	1.2	0.28314	1.44	0.28314	NA	NA	NA	NA	NA	NA	NA	18.6116	NA	NA	NA	NA	NA	NA	NA	NA	NA	NA	NA	NA	NA	NA	NA	NA	NA	NA	NA	NA	NA	NA	NA	NA	NA	NA	NA	NA	16.7337	NA	NA	NA
ALBU_HUMAN	ADDKETC(+57.02)FAEEGKK	3	14.58	0.036	0.07	0.94689	0	0.94689	NA	NA	NA	NA	15.0686	14.9023	16.0762	15.5724	15.2577	14.9324	13.7722	14.7407	13.6473	13.5264	14.6545	14.06	NA	NA	13.7223	14.1426	13.8634	15.0428	16.093	15.7444	14.7241	14.1677	NA	NA	14.0502	NA	14.7719	14.5832	NA	NA	NA	NA	14.0211	13.308	NA	NA
ALBU_HUMAN	ADDKETC(+57.02)FAEEGKK	2	13.36	0.033	0.05	0.95782	0	0.95782	NA	NA	15.6712	14.9666	11.9829	11.8225	14.4483	15.3336	13.0221	12.8046	12.782	13.6648	12.9182	NA	12.5506	12.4155	NA	NA	NA	NA	12.515	12.706	12.9907	NA	13.5393	12.1458	14.6221	NA	13.9471	13.3166	11.9956	12.4136	13.9667	NA	15.4919	13.9897	12.6045	NA	NA	NA
ALBU_HUMAN	LGEYG(sub K)FQNALLVR	2	21.83	NA	NA	NA	NA	NA	NA	NA	NA	NA	NA	NA	NA	NA	NA	NA	NA	NA	NA	NA	NA	NA	NA	NA	NA	NA	NA	NA	21.9089	21.7543	NA	NA	NA	NA	NA	NA	NA	NA	NA	NA	NA	NA	NA	NA	NA	NA
ALBU_HUMAN	LVNE(+14.02)VTEFAK	2	20.42	NA	NA	NA	NA	NA	NA	NA	NA	NA	NA	NA	NA	NA	NA	NA	NA	NA	NA	NA	NA	NA	NA	NA	NA	NA	NA	NA	22.4579	22.4598	NA	NA	NA	NA	NA	NA	NA	NA	NA	NA	NA	NA	16.3382	NA	NA	NA
ALBU_HUMAN	DDNPNLPR	2	16.95	-0.177	-0.34	0.73473	0.12	0.73473	NA	14.086	NA	NA	17.6466	17.5397	18.4039	18.0615	18.2626	17.8471	NA	17.5586	17.2184	17.1093	17.0462	16.5628	NA	14.9989	16.1643	16.1619	16.7672	17.2354	18.0189	17.8593	16.9804	16.5637	NA	NA	17.0626	17.3927	17.8023	17.7663	NA	NA	NA	NA	NA	17.3337	14.7538	14.432
ALBU_HUMAN	FQN(+.98)ALLVR	2	15.46	0.014	0.03	0.97335	0	0.97335	NA	NA	NA	15.0642	15.6952	15.8142	16.2135	15.5415	16.312	16.2885	NA	14.9841	15.78	15.5107	15.34	14.8381	NA	NA	14.1093	14.2304	15.9371	16.0369	NA	NA	16.1769	15.7578	NA	NA	15.655	15.9865	15.3342	15.4854	NA	NA	15.9111	15.8695	NA	15.2294	NA	12.9811
ALBU_HUMAN	RHPYFYAPELLFFAK	3	18.14	-0.286	-0.58	0.56947	0.33	0.56947	14.9094	NA	NA	18.8108	17.6116	17.1549	19.1122	18.7531	18.9897	NA	18.3702	19.0378	NA	18.0988	18.323	18.4898	NA	NA	16.8032	16.686	18.3552	18.3822	19.1127	19.1119	18.6835	17.9839	16.6401	NA	19.0779	19.2189	18.5793	NA	16.769	NA	NA	NA	18.5348	18.049	NA	NA
ALBU_HUMAN	HPYFYAPELLFFAK	3	15.24	0.029	0.07	0.94258	0.01	0.94258	NA	NA	16.091	15.5615	13.9991	NA	15.2784	14.9518	15.6914	15.4192	15.564	15.7742	15.0112	14.6342	14.962	15.1162	NA	NA	NA	NA	NA	14.1936	16.0957	16.1518	13.9021	NA	NA	NA	NA	15.706	15.129	15.2278	NA	NA	15.6707	NA	NA	15.0482	NA	NA
ALBU_HUMAN	TC(+57.02)VADESAH(sub E)NCE(sub D)K	2	13.78	-3.366	-2.42	0.04146	5.86	0.04146	11.0197	NA	NA	NA	NA	NA	NA	NA	11.7594	NA	NA	NA	NA	NA	NA	NA	NA	NA	NA	NA	NA	NA	16.8756	16.7172	NA	NA	NA	NA	NA	NA	NA	NA	NA	NA	NA	NA	12.552	NA	NA	NA
ALBU_HUMAN	C(+57.02)C(+57.02)AAADPHEC(+57.02)YAK	3	12.67	0.059	0.1	0.91803	0.01	0.91803	NA	NA	NA	NA	13.0891	12.7578	13.5008	13.0044	12.9554	13.0737	12.0021	NA	NA	NA	13.039	NA	NA	NA	11.4662	11.5858	11.9092	12.013	14.4209	13.7885	NA	NA	NA	NA	NA	12.5779	NA	11.5616	NA	NA	NA	NA	NA	NA	NA	NA
ALBU_HUMAN	YIC(+57.02)E(+21.98)NQDSISSK	2	13.5	-1.233	-1.24	0.23039	1.54	0.23039	13.514	11.7162	NA	NA	12.9293	11.157	13.4424	13.4711	NA	12.9277	NA	NA	NA	NA	NA	NA	NA	NA	NA	NA	14.6303	13.6546	15.1439	14.3972	15.1875	13.9861	NA	NA	NA	NA	13.5536	NA	NA	NA	NA	NA	NA	NA	NA	12.7779
ALBU_HUMAN	LKEC(+57.02)C(+57.02)D(sub E)KPLLEK	3	16.57	-3.903	-3.05	0.01568	9.28	0.01568	13.4338	NA	NA	NA	NA	NA	NA	NA	14.397	NA	NA	NA	NA	NA	NA	NA	NA	NA	NA	NA	NA	NA	19.6942	19.2877	NA	NA	NA	NA	NA	NA	NA	NA	NA	NA	NA	NA	16.0138	NA	NA	NA
ALBU_HUMAN	ADDKETC(+57.02)FAEEGK	2	13.07	0.164	0.19	0.85057	0.04	0.85057	NA	NA	NA	NA	13.2538	12.9684	14.265	13.4446	NA	NA	NA	NA	NA	NA	NA	12.8167	NA	NA	NA	11.8809	NA	NA	13.5265	13.5516	NA	11.9468	NA	NA	NA	NA	NA	NA	NA	NA	NA	NA	NA	NA	NA	NA
ALBU_HUMAN	ADDKETC(+57.02)FAEEGK	3	13.08	-0.298	-0.26	0.79785	0.07	0.79785	NA	NA	NA	NA	12.8353	12.6516	13.4777	13.1025	NA	NA	NA	NA	NA	NA	NA	NA	NA	NA	NA	NA	NA	NA	13.3146	NA	NA	NA	NA	NA	NA	NA	NA	NA	NA	NA	NA	NA	NA	NA	NA	NA
ALBU_HUMAN	Q(-17.03)EPERNEC(+57.02)FLQHK	3	15.26	0.046	0.06	0.95368	0	0.95368	NA	NA	NA	NA	15.5077	15.8217	16.0549	15.6784	NA	15.4843	NA	NA	NA	NA	NA	NA	NA	NA	NA	13.471	NA	NA	NA	16.0049	NA	15.1442	NA	NA	NA	NA	NA	NA	NA	NA	NA	NA	NA	14.1523	NA	NA
ALBU_HUMAN	KQTALVELVK(+14.02)	2	20.38	NA	NA	NA	NA	NA	NA	NA	NA	NA	NA	NA	NA	NA	NA	NA	NA	NA	NA	NA	NA	NA	NA	NA	NA	NA	NA	NA	20.5226	20.2389	NA	NA	NA	NA	NA	NA	NA	NA	NA	NA	NA	NA	NA	NA	NA	NA
ALBU_HUMAN	TC(+57.02)VAD(+21.98)ESAENC(+57.02)DK	2	11.2	-0.145	-0.19	0.84852	0.04	0.84852	NA	NA	NA	NA	10.7845	9.92982	12.5414	11.9453	NA	11.9127	NA	NA	NA	NA	NA	9.62437	NA	NA	NA	NA	11.8352	11.8979	NA	NA	NA	11.5402	NA	NA	11.1923	11.3166	11.6342	10.3409	NA	NA	NA	NA	NA	10.2545	NA	NA
ALBU_HUMAN	FKDLGEEH(sub N)FK	2	16.18	-2.961	-1.97	0.08896	3.88	0.08896	13.8592	NA	NA	NA	NA	NA	NA	NA	NA	NA	NA	NA	NA	NA	NA	NA	NA	NA	NA	NA	NA	NA	17.8024	16.6954	NA	NA	NA	NA	NA	NA	NA	NA	NA	NA	NA	NA	16.3574	NA	NA	NA
ALBU_HUMAN	DLGEEH(sub N)FK	2	18.47	NA	NA	NA	NA	NA	NA	NA	NA	NA	NA	NA	NA	NA	NA	NA	NA	NA	NA	NA	NA	NA	NA	NA	NA	NA	NA	NA	18.6532	18.281	NA	NA	NA	NA	NA	NA	NA	NA	NA	NA	NA	NA	NA	NA	NA	NA
ALBU_HUMAN	TYETTLEK	2	16.81	-0.558	-0.87	0.39598	0.76	0.39598	NA	15.3442	NA	NA	17.3394	17.4079	17.8567	17.4793	NA	NA	NA	NA	NA	NA	NA	16.6691	NA	15.1564	16.3944	16.7617	NA	17.5778	18.3622	18.3837	NA	17.1103	NA	NA	NA	NA	NA	NA	NA	NA	NA	NA	NA	NA	15.1897	15.1839
ALBU_HUMAN	MPC(+57.02)AEDYLSVVLNQLC(+57.02)VLHEK	3	15.71	NA	NA	NA	NA	NA	NA	NA	NA	NA	NA	NA	NA	NA	NA	NA	NA	NA	NA	NA	NA	NA	NA	NA	NA	NA	NA	NA	NA	NA	NA	NA	15.7138	NA	NA	NA	NA	NA	NA	NA	NA	NA	NA	NA	NA	NA
ALBU_HUMAN	LVN(+.98)EVTE(+14.02)FAK	2	17.8	NA	NA	NA	NA	NA	NA	NA	NA	NA	NA	NA	NA	NA	NA	NA	NA	NA	NA	NA	NA	NA	NA	NA	NA	NA	NA	NA	17.7429	17.8504	NA	NA	NA	NA	NA	NA	NA	NA	NA	NA	NA	NA	NA	NA	NA	NA
ALBU_HUMAN	RPC(+57.02)FG(sub S)ALEVDETYVPK	2	18.74	NA	NA	NA	NA	NA	NA	NA	NA	NA	NA	NA	NA	NA	NA	NA	NA	NA	NA	NA	NA	NA	NA	NA	NA	NA	NA	NA	18.8024	18.6844	NA	NA	NA	NA	NA	NA	NA	NA	NA	NA	NA	NA	NA	NA	NA	NA
ALBU_HUMAN	A(+57.02)LVLIAFAQYLQQC(+57.02)PFEDHVK	3	13.79	-1.401	-2.91	0.0102	8.46	0.0102	NA	NA	NA	NA	12.0632	NA	13.2378	NA	13.8228	NA	NA	NA	NA	13.6342	12.7737	12.8532	NA	NA	NA	NA	13.8634	14.2559	14.2938	14.0555	NA	NA	NA	NA	14.753	NA	14.7842	NA	NA	NA	14.8464	NA	NA	NA	NA	NA
ALBU_HUMAN	EC(+57.02)C(+57.02)EKPLLEK	2	14.11	0.234	0.57	0.57197	0.33	0.57197	NA	NA	NA	13.862	13.8491	13.8255	NA	14.7825	14.8545	14.9874	NA	14.4777	NA	13.9993	14.0275	14.0807	NA	NA	NA	13.2724	13.8865	NA	14.5928	14.3972	NA	NA	NA	NA	NA	NA	NA	13.8937	NA	15.0743	13.5765	NA	NA	12.549	NA	NA
ALBU_HUMAN	LVNE(+14.02)VTEFAK(+57.02)	2	16.33	NA	NA	NA	NA	NA	NA	NA	NA	NA	NA	NA	NA	NA	NA	NA	NA	NA	NA	NA	NA	NA	NA	NA	NA	NA	NA	NA	16.2914	16.3599	NA	NA	NA	NA	NA	NA	NA	NA	NA	NA	NA	NA	NA	NA	NA	NA
ALBU_HUMAN	DA(sub V)FLGS(sub M)FLYEYS(sub A)R	2	21.23	NA	NA	NA	NA	NA	NA	NA	NA	NA	NA	NA	NA	NA	NA	NA	NA	NA	NA	NA	NA	NA	NA	NA	NA	NA	NA	NA	21.1244	21.3413	NA	NA	NA	NA	NA	NA	NA	NA	NA	NA	NA	NA	NA	NA	NA	NA
ALBU_HUMAN	LVN(+.98)E(+14.02)VTEFAK	2	15.71	NA	NA	NA	NA	NA	NA	NA	NA	NA	NA	NA	NA	NA	NA	NA	NA	NA	NA	NA	NA	NA	NA	NA	NA	NA	NA	NA	NA	15.7093	NA	NA	NA	NA	NA	NA	NA	NA	NA	NA	NA	NA	NA	NA	NA	NA
ALBU_HUMAN	ALVLIAFAK(sub Q)YLQQC(+57.02)PFEDHVK	3	12.88	NA	NA	NA	NA	NA	NA	NA	NA	NA	NA	NA	NA	NA	NA	NA	NA	NA	NA	NA	NA	NA	NA	NA	NA	NA	NA	NA	NA	NA	NA	NA	NA	NA	NA	NA	NA	NA	NA	NA	NA	NA	12.8846	NA	NA	NA
ALDOA_HUMAN	RALAN(+.98)SLAC(+57.02)Q(+.98)GK	2	17.72	-0.234	-0.63	0.53467	0.39	0.53467	15.9699	16.6168	18.9585	19.2495	16.8914	16.9023	18.1538	17.6627	18.0104	18.2683	17.7462	18.2202	17.7934	18.361	17.8172	17.2682	16.7222	16.7903	17.2507	17.4118	17.2972	17.8543	17.8597	17.6069	17.0891	17.0273	17.6108	18.6718	18.3968	18.8268	17.4268	17.6205	18.113	18.2951	19.1815	19.2138	18.4432	17.7949	16.1897	16.2313
ALDOA_HUMAN	IGEHTPSALAIMENANVLAR	3	18.17	-0.421	-1.13	0.26336	1.29	0.26336	17.3362	16.4578	19.749	19.8912	16.4568	16.4204	17.6003	17.4546	18.7081	18.9687	18.7114	19.0565	18.6235	18.3523	18.4906	18.3397	16.6761	16.8428	17.9585	17.8731	18.8641	19.0055	18.116	17.9289	17.5866	17.2542	NA	18.8074	19.8433	19.802	17.652	17.5895	18.7564	18.9506	NA	19.3087	18.4499	18.6244	17.0799	16.8447
ALDOA_HUMAN	GILAADESTGSIAK	2	16.65	-0.158	-0.4	0.69279	0.16	0.69279	NA	NA	17.7758	18.0711	15.404	15.2573	16.0685	NA	16.8881	17.0809	16.8133	17.4017	16.3332	16.7717	16.9951	16.458	15.8039	16.5511	15.9526	16.235	16.674	17.2984	16.6214	16.5639	14.9527	15.1716	16.6925	16.6865	17.7996	18.0923	15.5465	16.3138	16.9842	16.6216	17.4446	17.4362	17.3858	16.5628	NA	NA
ALDOA_HUMAN	ALANSLAC(+57.02)QGK	2	15.1	-0.221	-0.47	0.64211	0.22	0.64211	NA	NA	16.334	16.5964	13.5861	13.8552	14.3753	13.8496	15.3533	15.9183	15.3407	15.6809	NA	14.8232	15.8693	15.0364	14.041	13.9803	13.956	14.7888	15.4676	15.025	NA	13.781	NA	NA	15.152	15.5961	16.3801	16.7845	NA	NA	15.2001	15.4031	16.0811	16.3045	15.4589	15.0251	NA	12.9981
ALDOA_HUMAN	QLLLTADDR	2	15.77	-0.272	-0.6	0.5545	0.36	0.5545	15.0142	13.4152	NA	17.3972	14.2998	14.7	14.9414	NA	16.3808	16.1982	16.3621	16.9065	NA	15.7664	16.472	15.8666	15.2665	15.4916	15.6595	15.4632	16.399	16.5859	16.188	15.5639	15.1928	15.0506	NA	NA	16.7127	17.1235	15.3913	NA	15.9929	16.5229	17.0867	NA	16.2276	15.6343	14.5557	14.4629
ALDOA_HUMAN	FSHEEIAMATVTALR	3	15.98	-0.45	-0.84	0.40524	0.71	0.40524	14.8124	13.2438	17.3696	16.7054	NA	NA	NA	NA	16.1253	16.3872	16.2396	16.2755	15.9622	16.0926	16.5141	16.0884	14.2254	13.9709	15.6047	15.1099	16.6473	16.5091	15.8532	15.469	NA	NA	15.9405	17.0184	18.1979	18.0923	14.5321	NA	16.8283	16.5356	16.0612	NA	16.5948	16.1106	14.3374	NA
ALDOA_HUMAN	ELSDIAHR	2	14.2	-0.309	-0.74	0.46672	0.54	0.46672	NA	NA	15.6521	NA	12.674	12.347	13.3179	13.1671	NA	14.6833	14.515	14.8129	NA	14.2608	14.7207	14.4855	13.4669	NA	14.0849	13.5801	13.986	14.3822	13.8788	13.9789	NA	12.8144	14.1829	NA	15.8562	15.783	NA	NA	14.1264	14.5804	15.2828	NA	NA	14.5536	NA	NA
ALDOA_HUMAN	KELSDIAHR	2	13.32	-0.005	-0.01	0.99147	0	0.99147	NA	NA	NA	14.8747	NA	NA	NA	NA	13.8649	13.2384	13.7425	NA	13.4581	13.4497	13.0845	13.5161	12.2086	11.8386	13.0219	13.2121	NA	NA	NA	12.4455	NA	NA	NA	14.0462	NA	13.8501	NA	NA	13.1576	13.0246	NA	NA	NA	13.7148	NA	NA
ALDOA_HUMAN	AAQEEYVK	2	12.48	-0.559	-1.02	0.32242	1.03	0.32242	NA	NA	NA	NA	10.7902	NA	NA	NA	13.0982	13.0906	12.6365	NA	NA	NA	12.7598	12.5328	10.9723	NA	11.98	NA	NA	NA	NA	12.1748	NA	NA	NA	NA	13.8927	13.6316	NA	11.6364	NA	12.5999	NA	NA	13.0545	12.4031	NA	NA
ALDOA_HUMAN	LQSIGTENTEENRR	2	13.07	-1.679	-1.07	0.33157	1.15	0.33157	NA	NA	NA	NA	NA	NA	NA	NA	NA	NA	NA	NA	NA	NA	12.2291	NA	NA	NA	NA	NA	NA	NA	NA	NA	NA	NA	NA	NA	NA	13.9085	NA	NA	NA	NA	NA	NA	NA	NA	NA	NA
ALDOC_HUMAN	DNAGAATEEFIK	2	16.41	-0.234	-0.71	0.48144	0.5	0.48144	15.297	15.6118	16.8832	17.375	15.2872	15.4451	15.6136	15.7904	16.5946	16.522	16.9925	16.9867	16.9212	17.1401	16.9726	16.6776	15.1155	15.59	16.0105	16.3779	16.5763	17.022	16.4253	16.6611	14.8629	15.1599	16.9296	16.8462	17.7545	17.6455	16.2963	16.4004	17.0186	17.1205	17.1144	16.9092	NA	16.6835	NA	14.775
ALDOC_HUMAN	TPSALAILENANVLAR	3	16.29	-0.392	-0.84	0.40437	0.71	0.40437	14.6503	15.6637	17.597	17.3861	14.9195	15.4717	15.6294	15.1776	16.1992	16.6137	16.9057	17.0252	16.622	16.6065	16.8046	16.7112	14.8039	14.2292	16.1423	15.9116	16.807	15.961	16.6402	15.9558	14.8158	NA	15.455	NA	17.8433	17.8154	14.6234	15.5122	17.6806	17.3822	18.0149	17.0951	16.8938	16.8709	NA	NA
ALDOC_HUMAN	TPSALAILENANVLAR	2	16.28	-0.131	-0.3	0.76897	0.09	0.76897	16.0483	14.9847	17.828	17.8067	15.0745	15.0186	15.5065	15.4809	16.6648	16.3174	16.5949	17.1465	16.725	17.0015	16.7439	16.5811	14.3424	14.7247	16.0267	16.0106	16.4268	16.9563	15.9528	16.3849	14.9896	15.1831	NA	14.7356	18.006	18.3353	15.8954	15.4305	17.3839	17.2801	17.5397	17.3582	17.3285	17.1091	13.8156	NA
ALDOC_HUMAN	YTPEEIAMATVTALR	3	16.2	-0.615	-1.34	0.18654	1.8	0.18654	15.2626	15.1671	18.0196	17.6947	14.0949	14.2517	15.1817	15.0604	16.4059	16.4007	17.2432	17.181	16.9574	16.7585	16.9266	16.7194	13.9035	13.2665	16.2369	15.634	17.0385	16.8842	16.6157	15.6692	15.0196	15.1442	17.152	NA	18.2691	18.0476	15.9343	15.4719	17.6806	17.3537	17.704	17.1358	16.9004	16.9074	14.2975	14.3747
ALDOC_HUMAN	GILAADESVGSMAK	2	17.05	-0.214	-0.58	0.56329	0.34	0.56329	16.5446	16.4296	18.4495	17.9637	15.8763	15.77	16.5179	16.3867	16.3625	17.2403	17.837	18.1171	16.9811	17.2664	17.903	17.3975	15.7381	16.0444	16.9627	17.0387	17.6574	18.013	17.4446	17.3008	16.1662	16.0079	17.0518	17.3551	18.9099	18.2921	16.359	16.4409	17.949	17.917	18.0368	17.7903	17.1958	16.694	15.1804	15.3385
ALDOC_HUMAN	RAEVN(+.98)GLAAQGK	2	13.84	-0.503	-1.21	0.23243	1.47	0.23243	12.0343	12.496	14.9507	14.5496	12.7392	12.4224	13.4062	13.4177	13.6767	13.2017	14.1724	14.7407	13.974	14.3337	14.3907	14.1062	12.0293	12.8366	14.2313	13.5512	13.1514	14.0369	13.9648	14.4264	12.2116	NA	15.189	14.4317	15.0453	15.1358	13.2477	13.602	14.2061	14.7162	14.5129	14.5903	14.2647	13.9778	NA	NA
ALDOC_HUMAN	RLSQIGVENTEENRR	3	14.22	-0.65	-1.39	0.17146	1.94	0.17146	11.3225	NA	15.0939	15.2945	12.8628	12.8134	14.4777	13.8496	14.5075	13.8309	14.7324	NA	14.3819	14.7398	15.0245	13.9687	12.9289	12.9404	14.1511	14.0559	13.7165	14.6911	14.6309	14.2419	NA	12.9231	NA	15.5783	15.2454	15.5606	13.8379	14.1449	14.3316	14.8028	14.7221	15.3764	14.8766	13.9847	NA	NA
ALDOC_HUMAN	KELSDIALR	2	14.91	-0.615	-1.46	0.1546	2.12	0.1546	13.6265	13.4494	15.6482	16.2118	13.6971	13.1713	14.2717	13.5352	14.3082	14.8557	15.2128	15.8187	15.4136	15.1722	15.3093	15.2972	NA	13.1296	14.8218	14.8847	NA	15.3397	NA	13.5463	14.3042	NA	14.9513	NA	16.307	16.5894	14.3549	NA	15.7093	15.6522	16.192	15.7455	15.7629	NA	NA	NA
ALDOC_HUMAN	VDKGVVPLAGTDGETTTQGLDGLSER	3	14.73	-0.74	-1.21	0.2394	1.46	0.2394	NA	12.1133	NA	16.5926	NA	NA	13.2378	NA	14.6408	14.8606	NA	15.5603	15.1801	14.6168	14.8966	NA	12.7953	NA	NA	13.8093	13.7165	NA	NA	NA	NA	NA	14.3114	15.471	16.3379	15.8912	NA	NA	14.8533	15.0881	NA	15.8105	15.0017	14.4435	NA	NA
ALDOC_HUMAN	ALQASALNAWR	2	15.6	-0.513	-1.21	0.23955	1.46	0.23955	NA	15.1183	NA	16.8001	15.0508	14.4837	NA	15.141	NA	NA	NA	15.4628	NA	15.8079	NA	16.3343	14.6404	14.685	15.4789	NA	NA	16.4053	NA	NA	14.7095	14.9231	15.8739	NA	NA	16.6591	NA	NA	16.4421	NA	17.1281	NA	16.4228	NA	NA	14.4068
ALDOC_HUMAN	GVVPLAGTDGETTTQGLDGLSER	3	16.39	-0.315	-0.5	0.6188	0.25	0.6188	16.456	14.9251	NA	NA	15.6545	NA	15.8158	16.9305	16.7403	16.6137	NA	NA	NA	16.4399	16.585	17.082	NA	16.7903	15.336	17.03	NA	17.3349	NA	17.4968	15.3284	16.1501	NA	NA	17.2146	NA	16.9987	16.3233	NA	16.7795	NA	NA	NA	NA	15.785	15.1463
ALS_HUMAN	NLIAAVAPGAFLGLK	2	14.58	-0.869	-1.58	0.1235	2.49	0.1235	13.5525	13.6193	NA	NA	13.4203	13.8987	NA	NA	15.1079	14.9277	16.1481	16.8289	15.4513	15.0988	13.3212	14.2224	12.4406	12.2308	13.3125	13.8011	15.2579	15.4504	15.4888	15.6154	14.3985	13.662	18.2146	NA	NA	13.9536	16.5608	NA	14.1638	13.2877	14.5781	NA	15.1414	14.9002	NA	13.9553
ALS_HUMAN	VAGLLEDTFPGLLGLR	2	14.49	-0.81	-1.16	0.25628	1.34	0.25628	13.1492	13.0918	NA	NA	12.5134	12.0633	NA	NA	14.9159	14.0956	15.7673	16.3662	15.1218	14.6796	NA	NA	NA	NA	NA	12.5915	14.1088	15.025	14.7112	14.407	12.7357	13.4359	18.0651	18.1737	NA	NA	16.1218	15.8784	13.6448	13.8726	NA	NA	14.0545	15.0416	13.1519	NA
ALS_HUMAN	LAYLQPALFSGLAELR	3	14.33	-1.01	-1.75	0.09183	3.05	0.09183	NA	12.4982	NA	NA	NA	12.5278	NA	NA	14.5008	13.4158	15.8854	15.305	14.9502	14.7345	13.1067	13.0338	NA	NA	12.8233	12.9856	13.875	13.6745	14.8273	14.3574	NA	NA	17.3226	17.7437	13.8361	NA	15.6199	15.5705	13.8797	13.5804	14.7925	NA	NA	13.2859	NA	NA
ALS_HUMAN	SLALGTFAHTPALASLGLSNNR	3	15.8	-1.212	-1.87	0.07243	3.51	0.07243	14.6503	13.5262	NA	NA	14.259	14.1772	NA	NA	NA	15.8107	17.4719	17.3919	NA	NA	NA	14.9034	13.5409	14.1647	NA	15.2842	17.138	16.6741	16.0001	16.0863	14.3427	NA	18.8748	18.9618	NA	NA	17.1481	17.5088	15.0881	NA	NA	NA	NA	NA	14.8474	15.4751
ALS_HUMAN	LEYLLLSR	2	16.36	-0.941	-0.81	0.44009	0.66	0.44009	NA	NA	NA	NA	NA	NA	NA	NA	NA	NA	NA	15.6051	NA	NA	NA	NA	NA	NA	NA	NA	NA	NA	NA	NA	NA	NA	17.3226	17.0768	NA	NA	15.8232	15.9631	NA	NA	NA	NA	NA	NA	NA	NA
ALS_HUMAN	TFTPQPPGLER	2	16.47	-1.78	-2.03	0.06972	4.11	0.06972	NA	NA	NA	NA	NA	NA	NA	NA	NA	NA	15.9476	15.8533	14.8356	NA	NA	NA	NA	NA	NA	NA	NA	NA	NA	NA	NA	NA	17.7514	17.8217	NA	NA	16.7487	16.3532	NA	NA	NA	NA	NA	NA	NA	NA
ALS_HUMAN	DLHFLEELQLGHNR	3	16.25	NA	NA	NA	NA	NA	NA	NA	NA	NA	NA	NA	NA	NA	NA	NA	NA	NA	NA	NA	NA	NA	NA	NA	NA	NA	NA	NA	NA	NA	NA	NA	17.6108	17.3017	NA	NA	15.129	14.9728	NA	NA	NA	NA	NA	NA	NA	NA
AMBP_HUMAN	TVAAC(+57.02)NLPIVR	2	21.06	-0.734	-2.54	0.01462	6.47	0.01462	19.876	19.6168	21.7148	21.6572	19.8231	19.8956	20.8885	20.6465	20.7907	20.8822	21.5428	21.5421	21.2184	21.3566	20.5936	20.2626	20.0328	20.2642	20.5726	20.5929	21.2604	21.5115	21.6146	21.6358	21.609	21.2836	23.2225	23.1003	21.2955	21.4206	21.734	21.6962	20.478	20.556	21.882	21.7252	21.1958	20.7901	20.1555	20.2794
AMBP_HUMAN	ETLLQDFR	2	20.14	-0.979	-3.38	0.00156	11.41	0.00156	19.1422	18.9562	21.0889	20.9711	18.7445	18.8292	20.3069	20.0885	19.2453	19.43	20.5383	20.4331	20.1019	20.243	19.2138	18.9565	19.1194	19.2975	19.1025	19.2691	19.7169	19.9672	20.5966	20.5279	20.8883	20.5578	22.3661	22.1625	20.932	20.9845	20.8339	20.8308	19.4213	19.5084	21.0075	20.8627	20.7584	20.4466	20.0841	20.2014
AMBP_HUMAN	VVAQGVGIPEDSIFTMADR	3	19.8	-0.963	-2.32	0.02512	5.38	0.02512	17.634	18.8562	21.0252	21.2479	18.2217	18.1586	20.0129	19.6929	18.5875	19.6195	20.5383	20.1479	19.9796	19.6432	18.7395	19.1856	18.7307	18.4659	18.9773	18.8386	19.443	19.0017	20.1928	19.4996	20.7498	19.9866	21.9553	22.1765	20.9654	21.1373	19.5166	20.208	19.6453	19.6828	20.9795	20.523	20.1621	20.3168	19.5903	19.8255
AMBP_HUMAN	VVAQGVGIPEDSIFTMADR	2	19.36	-1.168	-2.98	0.00469	8.89	0.00469	18.766	17.9808	20.997	20.7625	17.1915	17.1549	19.421	19.4189	18.7332	18.3752	19.4869	20.0611	19.2577	19.4538	18.287	17.7317	17.5215	17.4948	18.5392	18.89	18.6657	19.2257	19.5048	19.9268	19.9519	19.6211	22.1289	22.0505	20.3086	20.408	20.3206	20.1427	18.5161	18.3857	20.3558	20.2727	20.063	19.6623	19.6166	19.7555
AMBP_HUMAN	GEC(+57.02)VPGEQEPEPILIPR	2	19.68	-0.945	-2.92	0.00557	8.52	0.00557	18.8713	18.5527	21.0619	20.9049	17.9162	17.9288	20.0622	19.7848	18.9413	18.9829	19.9578	20.1724	19.5989	19.7912	18.6736	18.3262	18.3297	18.47	18.9115	18.8949	19.2226	19.5049	19.9751	19.9075	20.3796	20.0139	22.1584	21.9125	20.3968	20.5637	20.3722	20.2826	18.7916	18.7928	20.5801	20.5357	20.0848	19.8961	19.8336	19.8285
AMBP_HUMAN	GEC(+57.02)VPGEQEPEPILIPR	3	18.98	-0.89	-2.67	0.01118	7.11	0.01118	17.7069	17.4648	19.7736	19.9164	17.4455	17.702	19.3131	19.0912	NA	NA	19.4775	19.0188	18.5777	19.0857	18.0172	18.1231	18.2688	18.0743	18.1326	18.2373	18.5072	18.6179	19.4606	19.4264	19.6065	19.09	21.1632	20.8499	19.668	19.7609	NA	19.6527	18.179	NA	19.7968	19.5153	19.539	NA	18.841	19.1067
AMBP_HUMAN	KEDSC(+57.02)QLGYSAGPC(+57.02)MGMTSR	3	19.12	-0.747	-2.39	0.02105	5.73	0.02105	18.075	17.5979	19.8407	19.9581	17.3697	17.4573	19.2925	19.0285	18.9748	18.7108	19.6173	19.7295	18.9956	18.9987	18.7283	18.5114	18.0236	17.862	18.9938	19.1655	19.391	19.5155	20.0171	19.8967	19.4665	19.1575	21.4987	21.6099	19.2824	19.3617	19.631	19.6433	18.504	18.5004	19.8032	19.5781	19.0848	18.7199	18.5606	18.6436
AMBP_HUMAN	KEDSC(+57.02)QLGYSAGPC(+57.02)MGMTSR	2	16.63	-2.724	-1.8	0.12194	3.22	0.12194	NA	NA	14.8125	NA	NA	NA	NA	NA	NA	NA	NA	NA	NA	NA	NA	NA	NA	NA	NA	NA	NA	NA	NA	NA	NA	NA	17.812	17.2603	NA	NA	NA	NA	NA	NA	NA	NA	NA	NA	NA	NA
AMBP_HUMAN	EYC(+57.02)GVPGDGDEELLR	2	20.56	-0.724	-2.53	0.0152	6.39	0.0152	19.3223	19.2851	21.0252	21.078	19.3318	19.3682	20.3671	20.204	20.3087	20.3601	21.0173	21.2077	20.6551	20.8668	20.048	19.8663	19.5149	19.7616	20.0775	20.2429	20.7129	21.1075	21.1975	21.199	21.0962	20.8797	22.7352	22.7191	20.5476	20.8135	21.3785	21.4046	19.9084	20.058	21.1315	21.1122	20.441	20.1928	19.7438	20.0185
AMBP_HUMAN	AFIQLWAFDAVK	2	19.74	-1.262	-2.78	0.00807	7.72	0.00807	18.619	18.0334	20.919	20.3439	18.1079	17.5282	19.4323	19.128	19.777	19.6606	20.8237	20.7621	20.5304	20.2311	19.7724	19.497	16.2634	15.2871	18.7532	18.6888	20.1969	19.9279	20.3147	20.1452	20.546	19.8362	22.5328	22.4114	20.6122	20.4206	20.7872	20.6732	19.6315	19.5004	21.1144	20.4842	20.0483	19.9187	19.1375	19.1666
AMBP_HUMAN	AFIQLWAFDAVK	3	14.17	0.084	0.12	0.90606	0.01	0.90606	NA	NA	NA	NA	NA	NA	NA	NA	NA	NA	15.259	NA	14.2004	NA	13.0956	13.935	NA	NA	NA	NA	14.7918	NA	14.6005	NA	14.4076	13.5827	NA	NA	NA	NA	NA	14.1952	14.5493	NA	NA	NA	NA	NA	NA	13.2038
AMBP_HUMAN	FIQLWAFDAVK	2	17.32	-0.381	-0.72	0.47674	0.52	0.47674	16.0302	15.5864	19.5012	19.4406	14.913	14.3066	17.0154	16.8697	16.5517	16.6553	18.4567	18.6059	17.5463	17.2664	16.735	16.6861	NA	NA	17.3438	17.5705	16.5054	16.4325	17.9603	17.628	17.0417	16.8693	21.3016	21.2176	17.2691	17.4231	18.4795	18.7454	16.1668	16.6096	NA	14.5428	18.1497	17.9649	16.5725	16.979
AMBP_HUMAN	C(+57.02)VLFPYGGC(+57.02)QGN(+.98)GNK	2	17.92	-0.81	-2.39	0.02162	5.69	0.02162	16.714	16.3366	18.6559	18.1451	16.4902	16.5848	17.4528	17.2308	17.4857	17.7108	18.4529	18.7847	17.9273	18.2803	17.5651	17.3663	NA	16.5095	17.5808	17.8032	18.1677	18.5625	18.5966	18.2474	18.4611	18.0537	20.477	20.232	18.2475	18.1839	18.6971	18.5895	17.364	17.4906	18.8138	18.2264	17.9488	17.5911	17.0715	16.9022
AMBP_HUMAN	KGVC(+57.02)EETSGAYEK	2	15.03	-1.006	-2.34	0.02423	5.47	0.02423	12.1188	13.0449	16.5314	16.311	13.1572	12.8611	15.7499	15.4546	14.5725	14.3957	15.4973	15.5708	15.3712	15.1196	14.2729	13.9406	13.9966	13.7358	14.5544	14.5166	14.5312	14.3253	15.4034	15.269	15.7986	14.6729	18.0816	17.8217	16.07	16.1309	NA	15.9288	14.3533	14.3115	15.8563	15.9628	15.704	15.5467	14.5557	NA
AMBP_HUMAN	KGVC(+57.02)EETSGAYEK	3	15.01	NA	NA	NA	NA	NA	NA	NA	NA	NA	NA	NA	NA	NA	NA	NA	NA	NA	NA	NA	NA	NA	NA	NA	NA	NA	NA	NA	NA	14.7521	NA	NA	16.806	16.495	NA	NA	NA	NA	NA	NA	NA	14.0362	14.8055	NA	NA	13.1471
AMBP_HUMAN	EC(+57.02)LQTC(+57.02)R	2	16.46	-0.653	-1.65	0.10723	2.71	0.10723	14.4944	NA	17.5039	17.318	15.3023	15.1047	16.532	15.6293	16.5693	16.4158	16.9819	17.4869	NA	16.6138	16.1765	15.631	15.3155	15.5337	16.1946	15.8711	16.3666	16.6588	17.379	17.0756	16.4279	15.8109	18.8413	18.4926	16.8114	16.9811	17.0753	17.0993	15.7508	16.144	17.477	17.3921	16.7985	NA	15.1098	14.5228
AMBP_HUMAN	HHGPTITAK	2	14.24	-1.047	-2.48	0.01703	6.16	0.01703	12.6456	11.9979	15.9125	15.3727	12.4977	12.086	15.3469	14.7287	13.5661	13.6035	14.8013	14.9684	14.1429	14.1682	13.1393	12.8043	12.932	12.7924	13.7537	13.0966	13.5076	13.6592	14.8468	14.407	14.7241	14.1754	17.6221	17.0316	15.1968	15.3575	15.3466	15.2278	13.4471	13.4788	15.1763	14.8271	14.6919	14.7312	13.9316	13.9112
AMBP_HUMAN	WYNLAIGSTC(+57.02)PWLK	3	15.67	-0.942	-1.23	0.23121	1.52	0.23121	NA	NA	16.2215	16.0531	NA	NA	NA	NA	NA	NA	15.8877	15.0302	NA	NA	NA	13.798	NA	NA	13.7459	NA	NA	NA	NA	NA	NA	NA	17.455	18.4686	16.569	16.0631	16.0553	15.3476	NA	14.0743	16.4314	NA	15.3952	15.6079	NA	14.1802
AMBP_HUMAN	GVC(+57.02)EETSGAYEK	2	16.27	-0.61	-1.06	0.29772	1.12	0.29772	NA	NA	16.599	16.81	15.3148	15.0797	17.1674	16.5876	NA	NA	15.4613	16.4591	14.3165	16.608	15.2532	NA	15.867	15.705	NA	15.9583	NA	NA	16.9722	16.8664	NA	15.708	18.169	18.4503	NA	16.5805	NA	16.9607	14.7302	NA	16.2024	16.1142	16.4678	16.7352	NA	NA
AMBP_HUMAN	AVLPQEEEGS(-18.01)GGGQLVTEVTK	3	16.04	-0.901	-2.26	0.03101	5.1	0.03101	NA	14.9453	NA	NA	14.2382	14.7122	15.4748	15.3832	15.7488	16.3048	NA	NA	NA	16.4132	NA	NA	14.9624	15.3428	NA	16.445	16.0538	16.6986	16.6679	17.0193	16.2969	17.0273	16.8927	NA	16.5232	16.016	15.6131	16.2636	16.1668	15.962	16.9284	16.1277	NA	16.4681	NA	16.4289
AMBP_HUMAN	KEDSC(+57.02)QLGYSAGPC(+57.02)M(+15.99)GMTSR	3	13.61	-0.422	-0.73	0.47659	0.53	0.47659	NA	NA	NA	NA	12.3188	12.9548	NA	NA	NA	NA	NA	NA	NA	14.1522	NA	NA	NA	13.2511	NA	13.9267	13.4249	13.3233	NA	13.7735	14.1608	14.1521	NA	NA	NA	NA	NA	14.3062	NA	NA	NA	NA	NA	NA	NA	NA
AMBP_HUMAN	A(+57.02)FIQLWAFDAVK	2	15.11	0.092	0.04	0.9697	0	0.9697	NA	NA	NA	NA	NA	NA	NA	NA	NA	NA	NA	NA	15.1883	NA	NA	NA	NA	NA	NA	NA	NA	NA	NA	NA	NA	NA	16.7348	14.3811	NA	NA	15.2397	14.0294	NA	NA	NA	NA	NA	NA	NA	NA
AMD_HUMAN	IPVDEEAFVIDFKPR	3	18.45	-0.535	-1.22	0.22835	1.49	0.22835	17.3177	16.6168	20.8783	20.6515	16.9406	16.7223	18.6268	18.1306	18.9352	19.0025	19.3823	19.4139	18.4773	18.3997	18.0676	17.9859	16.7108	15.793	18.1025	17.5401	18.7468	18.652	17.9147	17.3775	17.9085	17.5127	19.2946	19.2914	19.8875	19.9326	18.4365	18.4146	19.2072	19.2184	20.7665	20.4307	18.6965	18.6023	17.2975	16.8091
AMD_HUMAN	IVQFSPSGK	2	18.16	-0.372	-1.06	0.29508	1.12	0.29508	16.6997	16.7486	20.0289	19.9729	16.8997	16.9112	18.0981	17.3954	18.3988	18.5939	18.6791	18.6599	18.4394	18.3912	17.9574	17.6081	17.311	17.4448	17.6811	17.5884	18.1559	18.1075	17.9751	17.3268	17.8004	17.4818	18.41	18.4003	19.1171	19.2755	17.6931	17.9788	18.8137	18.6999	20.1617	19.9064	19.0819	18.5939	17.0715	16.8909
AMD_HUMAN	EGPVLILGR	2	18.65	-0.454	-1.4	0.16965	1.95	0.16965	17.6782	17.3488	20.4495	20.2295	17.2706	17.1991	18.3049	18.0615	18.6715	18.6694	19.2651	18.8858	18.739	18.7944	18.3667	18.1074	17.9527	18.0466	18.3276	18.1107	18.7933	18.7227	18.4393	18.281	18.3533	17.8812	19.2221	18.703	19.6781	19.6303	18.5793	18.3513	19.2709	19.0886	20.629	20.361	19.3717	18.9906	17.6194	17.6026
AMD_HUMAN	REEEEVLDQGDFYSLLSK	3	18.07	-0.291	-0.82	0.41813	0.67	0.41813	17.0859	16.8048	20.0381	20.2856	16.908	17.0301	18.1674	18.1306	18.3943	18.5413	18.6053	19.0028	18.0829	18.1144	17.7746	17.5397	16.7222	16.6936	17.2846	17.3003	18.0449	18.3822	17.1752	17.1777	17.6358	17.3513	18.4987	18.9181	19.4283	19.4479	17.9789	17.9363	18.5191	18.6186	19.9945	19.8321	18.0498	17.9649	16.5725	16.797
AMD_HUMAN	TIPPEANIPIPVK	2	17.47	-0.523	-0.98	0.33059	0.97	0.33059	NA	16.0456	20.4355	20.078	15.8914	16.1293	17.2463	16.989	17.9687	17.7244	18.0694	15.4591	17.1781	17.5828	16.9574	16.744	16.1615	NA	16.8126	16.6294	17.571	17.7409	16.6157	16.4737	16.4892	NA	17.802	17.7929	18.6921	19.0114	17.4747	17.0546	18.2922	18.1456	19.5676	19.5608	17.6813	17.7403	16.7517	15.9487
AMD_HUMAN	AGIEVQEIK	2	17.23	-0.227	-0.64	0.52484	0.41	0.52484	15.7695	15.8882	18.7669	18.7518	16.1007	16.2904	17.2205	16.5337	17.7332	17.8094	17.449	17.8505	17.6459	17.7046	17.4666	16.8457	16.434	16.4533	16.7361	16.8731	17.1853	17.2609	17.0543	16.3775	16.9085	16.5681	17.1981	17.3939	18.2637	18.4626	16.7565	17.0659	17.7125	17.68	18.9586	18.8926	18.1247	17.6516	15.8054	15.5489
AMD_HUMAN	DGNYWVTDVALHQVFK	3	16.17	-0.564	-1.1	0.27819	1.21	0.27819	14.714	14.7209	18.3986	18.0985	14.4432	14.3749	16.1782	14.9705	NA	16.3821	17.0941	17.2797	16.6824	15.7664	16.5551	15.9961	14.6113	14.0622	15.5982	15.6248	NA	16.0863	16.3405	14.4455	15.9774	15.0961	16.3446	16.8684	17.1111	17.3617	16.3953	15.9313	17.5749	16.9411	18.1213	17.8321	17.0138	16.8429	15.2356	15.4871
AMD_HUMAN	EDVVHVHK	2	13.06	-0.258	-0.62	0.53766	0.39	0.53766	11.4957	11.7422	15.5481	15.4384	11.5134	11.3195	13.3309	12.7515	13.4602	13.4554	13.5725	13.9578	13.4848	13.3963	12.7598	12.4525	12.1825	11.9072	12.8727	12.2606	12.9579	13.013	12.2862	11.583	12.5898	11.9432	NA	13.6964	14.4402	14.4231	12.8658	12.8567	13.3207	13.6382	15.2482	14.8338	13.6675	13.4031	11.8139	11.8508
AMD_HUMAN	NLFYLPHGLSIDK	3	17.06	-0.467	-1.18	0.24517	1.39	0.24517	16.2054	15.5155	19.2312	19.0917	15.2642	15.3386	16.8789	16.3675	17.3347	17.5064	18.0289	17.7314	17.0385	17.0988	16.6713	16.6945	15.6524	15.7524	16.4906	16.534	16.7278	17.2735	16.451	16.1134	16.7422	16.0756	17.0601	17.0989	18.3267	18.5885	16.3772	16.6747	18.0686	17.8216	19.4281	19.0139	17.8571	17.4559	16.3816	16.2367
AMD_HUMAN	NLFYLPHGLSIDK	2	15.06	-0.21	-0.36	0.72509	0.13	0.72509	NA	NA	16.8228	16.5496	NA	NA	13.8898	NA	14.1722	14.9829	NA	15.4249	14.3819	NA	NA	13.8043	NA	NA	14.0089	NA	NA	NA	NA	13.1541	NA	NA	NA	NA	15.9944	15.8411	14.2618	NA	15.5749	14.9657	17.1946	16.5387	15.1213	14.791	13.6981	NA
AMD_HUMAN	QSPQLPQAFYPVGHPVDVSFGDLLAAR	3	16.72	-0.72	-1.27	0.20964	1.62	0.20964	15.7803	15.211	19.7032	19.4379	14.8144	14.8066	16.6528	16.7396	NA	16.9829	17.5238	18.0124	17.0829	16.979	16.6898	16.1871	13.669	12.1024	15.6963	16.0352	16.3333	17.0719	15.8882	15.9187	NA	15.93	18.1535	17.288	18.5365	18.4723	17.206	16.7663	17.5749	17.4642	19.3775	19.0462	17.0674	17.2579	14.9828	14.9553
AMD_HUMAN	NNLVIFHR	2	17.35	-0.41	-1.06	0.29535	1.12	0.29535	17.0415	16.1076	19.26	18.7858	16.2382	15.6563	17.2205	16.9065	17.287	17.3227	17.6018	17.8996	17.711	17.0988	17.0099	16.8074	16.7222	16.7219	16.9458	16.445	17.553	17.3588	17.0117	17.0113	17.4501	16.276	NA	17.1722	18.7119	18.5841	17.1831	16.6836	17.9667	17.7688	19.1848	19.185	17.9645	17.7998	16.5606	16.3418
AMD_HUMAN	GSGGLNLGNFFASR	2	16.79	-0.199	-0.5	0.62031	0.25	0.62031	14.9144	15.0604	18.4383	18.7213	15.2922	15.4669	16.6268	16.6982	16.8752	17.1923	17.2782	17.6017	17.1366	17.2941	16.6898	16.6861	15.8421	15.7956	16.2229	16.6178	NA	16.2015	NA	NA	NA	15.93	17.0634	16.8236	17.9202	18.172	16.1481	16.342	17.0438	17.2496	18.629	18.7163	17.1905	17.0201	14.8474	NA
AMD_HUMAN	IPLLQQPK	2	15.98	-0.387	-1.02	0.31375	1.05	0.31375	15.055	14.5209	17.87	NA	14.7787	15.0954	15.7403	15.4971	16.2597	16.227	16.4164	16.6336	NA	NA	15.6298	NA	15.1259	15.1811	15.8237	15.6793	16.282	16.5134	NA	15.6027	15.4871	15.2322	16.2746	NA	17.2146	17.2304	NA	NA	16.799	16.6216	17.7221	17.0015	NA	15.7127	15.1772	15.1155
AMD_HUMAN	MENKPTSSELQK	3	12.55	0.137	0.26	0.79357	0.07	0.79357	NA	NA	14.5314	14.7213	10.9422	11.298	13.196	12.0855	12.6767	13.1719	12.0771	11.9278	NA	12.7769	12.9921	12.1479	11.7044	11.9952	11.8926	11.9386	NA	12.1679	13.5361	12.3992	10.7501	NA	NA	NA	13.3955	13.4231	NA	11.8815	13.2061	13.0812	13.3729	13.5266	13.6675	12.7538	NA	9.84026
AMD_HUMAN	MENKPTSSELQK	2	12.6	-0.199	-0.42	0.67537	0.18	0.67537	NA	NA	14.9755	14.6041	NA	10.7641	12.7828	12.6038	12.6528	12.3077	12.6037	13.2831	12.6114	12.1376	11.7372	11.9418	11.7797	11.5464	NA	11.734	11.7319	12.4707	12.2118	NA	NA	NA	NA	12.651	13.7158	13.3389	12.6369	11.5042	13.5064	13.0812	13.6617	13.9659	12.9056	12.6898	NA	10.607
AMD_HUMAN	GDHVWDGNSFDSK	3	15.51	-0.125	-0.26	0.79454	0.07	0.79454	NA	NA	16.7291	17.0503	14.3443	13.2517	NA	NA	15.2967	15.1608	16.2712	16.1604	15.2045	14.7873	15.5771	14.9378	NA	NA	15.3566	15.3943	14.5887	NA	NA	14.6154	NA	NA	14.9726	15.7636	15.8361	16.0292	14.6097	14.9631	15.8647	15.578	17.0584	16.6956	16.4044	15.8598	NA	NA
AMD_HUMAN	GDHVWDGNSFDSK	2	15.81	-0.705	-1.36	0.18569	1.86	0.18569	NA	NA	17.5356	17.341	NA	NA	NA	14.9471	15.2257	NA	15.8061	15.7001	15.4782	15.2344	NA	14.1411	NA	NA	NA	14.1231	NA	NA	NA	NA	NA	NA	15.604	16	NA	16.3512	15.1528	NA	15.797	15.0638	17.2457	17.5903	15.9264	15.9038	NA	NA
AMD_HUMAN	EEEEVLDQGDFYSLLSK	2	15.15	-0.756	-1.31	0.1983	1.72	0.1983	14.4878	13.8331	17.0506	17.8716	NA	13.1109	14.8942	13.9752	15.7849	14.6889	15.0196	NA	14.711	14.7505	15.5591	14.5388	14.5097	14.1397	14.4433	14.3696	15.1283	15.6414	NA	NA	NA	NA	NA	NA	15.1418	15.9729	NA	NA	15.3013	15.4059	17.4114	17.2513	16.1303	15.5139	13.7664	14.0641
AMD_HUMAN	HAVSFMTC(+57.02)TQNVAPDMFR	3	15.42	0.288	0.46	0.65134	0.21	0.65134	13.8176	NA	18.9428	18.9183	NA	NA	15.3501	15.3408	16.0104	15.3718	NA	15.8332	NA	14.1998	15.7063	15.5104	NA	NA	14.3844	14.6363	15.6371	NA	15.1492	14.231	NA	14.0294	14.8776	15.703	16.8647	NA	NA	14.8886	15.568	16.4442	17.5397	17.0674	13.7744	15.327	13.3317	12.7916
AMD_HUMAN	ANILYAWAR	2	16.06	-0.196	-0.39	0.70306	0.15	0.70306	NA	NA	17.828	17.7036	15.0297	14.5893	NA	NA	16.2458	16.0956	NA	15.7862	NA	15.9092	15.6259	NA	14.9155	14.822	NA	NA	16.3459	15.894	15.0627	14.3473	NA	14.9684	NA	NA	17.2903	17.2866	NA	NA	17.0521	16.7251	17.6856	17.8887	15.9134	NA	14.5017	NA
ANFC_HUMAN	TPPAEELAEPQAAGGGQK	3	16.77	0.098	0.24	0.80862	0.06	0.80862	14.6022	15.9413	17.6845	18.1775	16.2117	16.3698	17.3373	16.9542	17.0566	17.6482	NA	17.1111	16.9574	16.9676	17.0747	16.744	16.0876	15.3573	16.8032	17.1555	16.7918	16.419	17.3902	16.8682	NA	15.8501	16.3198	16.7356	16.1877	17.1235	NA	16.477	17.2602	17.2801	17.59	17.8238	17.102	16.7654	NA	15.3451
ANFC_HUMAN	TPPAEELAEPQAAGGGQK	2	16.24	-0.084	-0.19	0.8489	0.04	0.8489	15.4745	NA	18.1136	17.6857	NA	13.818	16.6909	16.4379	16.8492	16.5902	16.4567	16.3682	16.5761	16.5571	16.1634	16.0097	14.8295	15.4346	16.3308	16.3218	15.986	16.2685	16.136	15.7406	NA	NA	16.7265	16.2262	NA	NA	NA	NA	16.5399	16.3892	17.5701	17.3582	16.1958	16.1884	14.2565	15.2945
ANGI_HUMAN	NVVVAC(+57.02)EN(+.98)GLPVHLDQSIFR	3	17.36	-0.571	-1.48	0.14905	2.19	0.14905	16.5302	16.2324	NA	18.1903	16.6952	NA	NA	NA	17.3625	17.4258	NA	18.3622	NA	17.6197	16.8709	16.7601	15.6235	15.485	17.0987	17.0473	17.2084	17.0647	NA	17.2877	18.1032	16.9617	19.3936	19.0934	17.9471	18.008	NA	NA	NA	16.9881	17.8596	17.5204	17.367	17.7096	NA	17.5604
ANGI_HUMAN	SSFQVTTC(+57.02)K	2	14.8	-0.259	-0.66	0.51662	0.43	0.51662	NA	NA	NA	NA	NA	14.1713	15.4183	14.5663	NA	NA	15.1462	15.3379	14.6996	15.3158	13.8147	14.2727	14.041	14.7135	14.4813	14.7167	NA	NA	15.5176	15.3775	14.7241	14.3428	15.7348	16.1283	14.9418	NA	15.1	14.968	NA	14.5607	NA	NA	14.6457	14.4184	13.9242	14.4194
ANGT_HUMAN	SLDFTELDVAAEK	2	24.47	-0.367	-1.32	0.1928	1.75	0.1928	23.8653	23.7006	25.8358	25.8085	23.1775	23.2175	24.5061	24.328	24.5509	24.4909	24.8959	25.0456	24.3263	24.3621	24.1105	23.7824	23.3432	23.5496	24.3946	24.416	24.2059	24.5065	24.3604	24.3432	24.1898	23.9072	25.5234	25.4271	25.254	25.3233	24.5477	24.3022	24.5884	24.6549	25.861	25.6936	24.567	24.3892	23.7154	23.6856
ANGT_HUMAN	SLDFTELDVAAEK	3	20.52	-0.154	-0.48	0.63504	0.23	0.63504	19.4782	19.9135	21.0064	21.7572	19.7212	20.0137	20.7143	20.5431	20.7992	20.7311	21.1647	20.4331	19.9619	20.5217	20.5813	20.3715	19.9135	20.0988	20.5022	20.6438	20.3859	20.608	20.7121	20.6869	20.1067	20.1179	20.6165	21.0042	21.4625	21.175	19.7546	19.7454	21.1454	21.5044	22.0753	21.3467	20.2091	20.5295	19.547	19.2128
ANGT_HUMAN	DPTFIPAPIQAK	2	24.22	-0.34	-1.34	0.18835	1.79	0.18835	23.6042	23.5237	25.5222	25.3022	23.2402	23.2831	24.2104	24.0131	24.1712	24.2192	24.5439	24.624	23.9208	23.974	23.8464	23.5986	23.3886	23.5981	24.1746	24.1717	24.0449	24.2716	24.0991	24.1175	23.9794	23.6923	25.0925	24.883	24.9076	24.9631	24.2099	24.136	24.2642	24.2654	25.5948	25.451	24.4388	24.2237	23.4972	23.5904
ANGT_HUMAN	FMQAVTGWK	2	22.92	-0.522	-1.59	0.12024	2.51	0.12024	22.243	21.7043	24.7852	24.5622	21.2984	21.1084	22.8919	22.6074	22.9094	22.7947	23.5041	23.4567	22.8219	22.6807	22.6165	22.4262	21.6404	21.4234	22.9485	22.7488	22.7502	22.8611	22.94	22.7721	22.7885	22.2468	24.2202	23.9181	23.9129	23.9631	22.9614	22.7143	23.2303	23.088	24.4449	24.2342	23.4139	23.1362	22.0604	21.952
ANGT_HUMAN	VLSALQAVQGLLVAQGR	3	23.49	-0.591	-1.68	0.09966	2.83	0.09966	22.7166	22.6149	25.4972	25.3652	22.0618	22.137	23.3473	23.034	23.6306	23.6711	24.1308	24.2284	23.5026	23.4543	23.2679	23.0101	21.0039	21.0988	23.1461	22.9799	23.3212	23.2814	23.4955	23.3825	23.2164	22.8479	25.0209	24.8323	24.6563	24.5765	23.3531	23.424	23.8824	23.7728	25.219	24.7929	23.8236	23.8293	22.3679	22.625
ANGT_HUMAN	VLSALQAVQGLLVAQGR	2	20.86	-0.611	-1.59	0.12007	2.52	0.12007	20.3635	19.8482	23.2207	22.8854	19.493	19.389	20.6831	20.3889	20.9212	20.9195	21.5914	21.669	20.9151	20.6959	20.63	20.3715	18.2214	18.1902	20.4206	20.1852	20.4719	20.4914	20.7232	20.6743	20.609	20.1053	22.5403	22.3428	22.2007	22.0345	20.8702	20.7098	21.2303	21.069	22.6879	22.1416	21.3598	21.3211	19.846	19.7985
ANGT_HUMAN	ALQDQLVLVAAK	2	23.88	-0.345	-1.19	0.24128	1.41	0.24128	23.2957	23.0576	25.4888	25.3563	22.6583	22.8136	23.9731	23.6555	24.0337	24.0361	24.0929	24.167	23.5153	23.824	23.5148	23.2159	22.8037	22.972	23.7802	23.7993	23.6563	23.9174	23.8697	23.7677	23.653	23.2382	25.0989	24.8026	24.5435	24.6385	23.5755	23.6523	23.9604	23.9011	25.2437	25.1437	24.1933	23.697	23.143	23.2603
ANGT_HUMAN	QPFVQGLALYTPVVLPR	3	22.51	-0.446	-1.28	0.20567	1.65	0.20567	21.5483	21.6324	24.3377	24.2837	21.123	21.2594	22.5936	22.3476	22.6752	22.9396	23.2107	23.022	22.3911	22.0804	22.1683	22.09	21.0097	20.557	22.4053	22.0993	22.0727	21.8374	22.641	22.1314	21.8154	21.876	23.7023	23.6388	23.2489	23.3399	22.4906	22.2396	23.253	23.088	24.3569	23.8321	22.9024	22.8558	21.4019	21.9689
ANGT_HUMAN	QPFVQGLALYTPVVLPR	2	22.17	-0.629	-1.67	0.10163	2.8	0.10163	21.5183	20.982	24.2308	24.1161	20.2786	20.2681	21.9747	21.7472	22.4149	22.2907	22.7262	23.1706	22.1549	22.2251	21.8719	21.4294	19.8884	19.9602	21.9082	21.8621	21.411	21.9048	21.8597	21.9075	21.7993	21.4818	23.8144	23.7521	23.1381	23.2243	22.3108	22.2333	22.3553	22.5145	24.0213	23.683	22.6936	22.5129	21.5755	21.399
ANGT_HUMAN	Q(-17.03)PFVQGLALYTPVVLPR	2	21.54	-0.572	-1.54	0.13179	2.36	0.13179	20.7643	20.3317	23.7852	23.5911	19.5336	19.3617	21.2811	21.3336	21.7474	21.7353	22.1471	22.5476	21.6319	21.6297	21.2249	21.2195	19.5034	19.2103	21.229	21.2984	20.4955	20.7612	21.0648	21.1633	21.024	20.8723	23.0964	23.262	22.5393	22.6085	21.6478	21.6262	22.0106	22.0608	22.9509	22.8475	21.9086	22.1742	21.0997	21.3326
ANGT_HUMAN	Q(-17.03)PFVQGLALYTPVVLPR	3	18.71	-0.574	-1.03	0.30832	1.06	0.30832	17.0639	17.8482	20.192	21.3439	16.4341	16.4451	18.8539	18.9483	19.0622	19.1776	20.1352	19.6122	18.2333	18.9733	18.2344	18.778	16.7996	14.9278	18.4343	18.8876	17.544	17.4615	17.8516	17.3397	18.5966	18.4423	19.2732	20.2863	19.6143	19.8096	18.3048	19.1978	20.253	19.6141	20.3945	20.2635	19.1414	19.9298	18.0673	18.472
ANGT_HUMAN	VEGLTFQQNSLNWMK	2	22.51	-0.451	-1.42	0.16314	2.01	0.16314	22.0674	21.6207	24.137	24.1574	20.9686	20.7486	22.5618	22.3476	22.4852	22.5669	22.9562	23.0973	22.2942	22.2131	22.3189	22.1351	21.0155	20.7582	22.6865	22.544	22.2945	22.4295	22.3551	22.2294	22.3348	21.6561	23.6583	23.6982	23.3938	23.5974	22.5477	22.3536	22.7108	22.6356	23.8514	23.7929	22.5958	22.5816	22.071	21.9036
ANGT_HUMAN	VEGLTFQQNSLNWMK	3	18.46	-0.09	-0.16	0.87583	0.02	0.87583	NA	18.6137	NA	19.3468	17.7329	18.0543	18.7762	19.1841	17.7189	19.3623	19.1891	18.3968	16.9212	18.2382	18.2778	18.9424	18.0645	18.041	18.1438	17.8828	18.9315	17.5366	18.0473	17.0177	18.1716	17.6578	NA	18.6979	19.7583	20.1986	NA	17.6658	19.0312	20.4169	19.9548	18.657	NA	18.9209	17.8286	16.6704
ANGT_HUMAN	LDTEDKLR	2	19.28	-0.313	-1.02	0.31508	1.03	0.31508	18.2607	18.2752	20.9778	20.6969	18.3117	18.287	19.5631	19.4189	19.3556	19.2284	19.3457	19.927	19.047	19.2548	18.9421	18.7317	18.3148	18.3618	19.1964	19.2411	18.6657	19.0168	19.4285	19.3898	18.8638	18.7384	20.5763	20.269	20.081	NA	19.1745	19.4102	19.1997	19.2858	20.6169	20.6686	19.8073	19.2597	18.2349	18.3242
ANGT_HUMAN	VEGLTFQQ(+.98)NSLNWMK	2	20.43	-0.529	-1.48	0.14671	2.18	0.14671	19.7998	18.9784	22.3711	22.3861	18.7212	18.4991	20.3473	20.1916	20.4773	20.3816	20.9779	21.1866	20.1678	20.0936	20.1517	19.9121	18.9308	18.7254	20.5931	20.5091	20.2112	20.4082	20.2505	20.2406	20.1615	19.526	21.8328	21.8086	21.439	21.614	20.3206	20.3303	20.7384	20.7457	21.9795	21.8576	20.7077	20.6489	19.8085	19.3492
ANGT_HUMAN	ADSQAQLLLSTVVGVFTAPGLHLK	3	23.08	-0.657	-1.28	0.20693	1.64	0.20693	22.5558	22.0329	25.7575	25.2884	21.2984	21.3106	22.9021	22.5696	23.4532	23.4212	24.0619	24.1122	23.3118	23.1749	23.039	22.9995	19.998	18.041	23.0005	22.7993	21.9281	21.8844	22.9471	23.1129	22.5841	22.2002	25.1486	24.9725	23.8805	23.9738	23.2484	23.0062	23.4722	23.3238	24.8769	24.6758	23.7685	23.8367	22.6864	22.7319
ANGT_HUMAN	ALYTPVVLPR	2	19.29	-0.183	-0.67	0.50862	0.44	0.50862	18.6926	18.4188	20.8988	20.493	17.9804	17.9067	19.3749	19.1332	19.4033	19.4586	19.8559	19.6921	19.0911	19.0402	18.9555	18.8475	18.943	19.0382	19.4068	19.3693	18.674	18.8031	19.1059	18.9871	19.0997	18.6335	20.1477	19.8707	19.8361	19.8807	19.248	19.0084	19.6035	19.4939	20.477	20.4033	19.539	19.5798	18.5874	18.6802
ANGT_HUMAN	ALQDQLVLVAAK(+57.02)	2	19.05	-0.341	-1.18	0.2438	1.4	0.2438	18.4762	18.2552	NA	19.9431	17.9366	18.0742	19.4435	19.0697	18.9444	19.1478	19.6493	19.8594	19.1418	19.4103	18.8505	18.4801	18.3297	18.5707	18.3112	18.3075	18.3396	18.759	19.0855	18.9246	18.9045	18.5688	20.3432	19.951	19.459	19.5478	19.4747	19.3582	19.1268	19.1703	20.4636	20.3752	19.441	19.298	18.0112	18.2059
ANGT_HUMAN	AN(-17.03)AGKPKDPTFIPAPIQAK	3	18.88	-0.291	-0.98	0.33472	0.95	0.33472	18.2214	18.1722	20.215	20.4272	17.7422	17.9067	19.227	19.1071	19.0016	18.9913	18.9524	19.2257	18.2135	18.6378	18.3696	18.082	18.1598	18.3115	18.7677	18.8924	18.4551	18.8161	18.7429	18.628	18.4828	18.2814	20.008	20.0021	19.629	19.7688	18.685	18.8141	18.7665	18.8751	20.5925	20.3893	19.0498	18.6914	17.7198	18.0468
ANGT_HUMAN	TSPVDEK(+57.02)ALQDQLVLVAAK	3	17.05	-0.427	-1.34	0.18851	1.79	0.18851	16.3417	16.3105	17.87	17.5135	15.8611	16.0021	17.1942	17.5352	17.0679	16.9136	17.866	18.0378	17.2577	17.4741	16.7081	16.7996	15.9777	16.2584	15.9843	15.7909	16.3015	16.8793	17.026	16.8123	16.7422	16.5607	18.1844	18.3085	17.3821	17.6368	17.4365	17.4922	17.01	17.3026	19.1416	18.8607	17.3858	17.4497	15.6469	15.7502
ANGT_HUMAN	TS(+162.05)PVDEKALQDQLVLVAAK	3	17.69	0.153	0.42	0.67665	0.18	0.67665	16.714	16.4438	19.7125	19.7279	16.7236	16.8844	18.0154	18.0831	18.6415	18.4341	18.2432	18.4591	17.8777	18.0778	16.314	16.199	16.9624	17.0688	18.0162	17.9116	17.6234	17.7679	17.3678	17.0129	17.6741	17.3428	15.6266	NA	17.6269	17.7688	17.4365	17.2656	17.7125	17.9601	19.7687	19.4684	18.3882	18.3701	16.7622	16.6026
ANGT_HUMAN	LDAHKVLSALQAVQGLLVAQGR	3	16.82	-0.826	-1.64	0.10806	2.7	0.10806	16.4061	15.9129	18.6169	18.2945	15.1847	15.0219	16.2667	16.3008	16.2812	16.4142	17.3621	17.7922	17.4309	17.1196	NA	16.8903	10.9035	NA	17.4433	17.3916	16.3438	16.4526	16.2258	16.6753	16.287	16.185	17.8413	17.5624	17.6016	17.8154	17.0753	17.0084	17.2674	17.1036	18.6096	18.3293	17.0674	17.3404	16.7411	16.5065
ANGT_HUMAN	LD(+57.02)AHKVLSALQAVQGLLVAQGR	3	16.99	-0.447	-1.12	0.27095	1.25	0.27095	16.4183	15.6902	18.5304	18.1647	15.209	15.0252	17.0549	16.7396	16.7821	16.9136	17.8888	18.2691	17.3961	17.1093	17.0676	16.497	NA	NA	15.424	15.4371	16.2907	16.276	16.8354	16.9903	16.5986	16.4099	18.9259	18.7586	17.7391	17.9256	17.2834	17.1534	16.6204	16.51	18.9237	18.6336	17.5907	17.7302	15.4866	15.3779
ANGT_HUMAN	SLDFTELDVAAEKIDR	3	17.05	-0.47	-1.66	0.10412	2.77	0.10412	17.0415	16.654	NA	17.1711	16.8231	16.9375	17.7762	17.6264	17.1013	17.3404	16.8252	17.0252	16.6038	16.7977	16.5751	16.6081	15.5149	15.6706	16.6963	16.6636	17.1015	17.3706	17.2986	17.043	17.4828	17.2172	NA	NA	17.7697	18.1111	17.1481	16.9607	17.0438	17.0864	18.8555	18.5756	16.7844	17.0118	16.3951	16.1213
ANGT_HUMAN	ALQD(+21.98)QLVLVAAK	2	16.74	-0.451	-1.21	0.23388	1.46	0.23388	18.4678	18.1679	16.091	16.906	16.0745	16.4813	17.1942	16.7531	16.8752	17.2683	16.3522	15.6905	15.9787	16.7046	15.5671	15.2224	15.5765	16.2795	16.2507	16.4838	17.8458	18.0205	15.8207	15.4167	17.6065	17.3767	16.45	16.3499	16.9604	17.0733	15.9507	16.4736	16.922	17.2573	17.1684	17.4894	16.6736	16.1106	18.1694	18.2641
ANGT_HUMAN	PKDPTFIPAPIQAK	2	18.32	-0.32	-0.94	0.3544	0.88	0.3544	18.3407	18.0428	20.3519	19.7235	17.0493	16.6499	18.5903	18.3426	18.0679	18.3272	18.7431	18.8469	18.0884	17.8851	17.6944	17.7112	17.1598	17.0127	18.4006	18.1675	18.019	18.2094	17.7165	17.6069	18.1032	17.6852	19.7437	19.1625	19.1752	19.1327	18.4219	17.8861	18.3807	18.3393	20.0019	19.8113	17.9069	18.5883	17.8385	17.868
ANGT_HUMAN	LQAILGVPWK	2	16.54	-0.357	-0.83	0.40852	0.7	0.40852	16.9484	15.8439	18.749	18.5337	15.3148	15.3595	16.9007	16.4379	16.6633	16.7642	17.1233	17.3112	15.9309	16.2325	16.8464	16.6691	14.2445	13.2213	16.2369	15.8396	16.327	16.286	16.2108	16.1976	16.4892	15.7527	17.541	16.9678	18.0626	18.0669	16.1969	16.0659	17.01	16.758	17.908	17.9278	16.9134	17.0773	15.3843	15.1614
ANGT_HUMAN	ANAGKPKDPTFIPAPIQAK	3	20.59	-0.31	-1.03	0.30949	1.06	0.30949	20.4509	19.9759	21.9289	21.7136	19.6116	19.3389	21.2281	21.0952	20.4878	20.5336	20.5651	20.9818	20.303	20.1577	19.9363	19.8093	19.7834	19.7219	20.6657	20.3343	20.2535	20.5829	20.5352	20.3508	20.411	20.0926	22.0526	21.6901	21.1795	21.2189	20.8154	20.4431	20.3574	20.3465	22.2958	22.0648	20.424	20.3669	19.6621	19.677
ANGT_HUMAN	ANAGKPKDPTFIPAPIQAK	2	15.44	-0.326	-0.63	0.53241	0.4	0.53241	16.1913	15.0231	NA	16.7629	14.2063	NA	16.6909	16.6101	NA	NA	NA	NA	NA	13.963	14.1067	14.8592	14.5461	13.9519	15.956	15.6569	15.1713	16.0486	15.0627	14.2744	15.7386	NA	NA	16.4974	NA	15.9783	NA	14.6509	15.0421	NA	17.4002	17.1623	NA	15.2579	NA	14.6888
ANGT_HUMAN	FMQAVTGWK(+57.02)	2	16.54	-0.65	-1.74	0.08996	3.01	0.08996	15.4096	14.9532	17.9349	17.8951	14.6427	14.5981	16.5597	16.7121	15.982	NA	17.6493	17.7237	16.7528	17.0015	16.314	16.2569	15.5841	15.0842	15.6801	15.3275	15.9398	15.9263	16.4909	16.5769	16.6183	16.0961	18.0816	17.7832	17.4114	17.3406	16.9987	16.9607	16.6966	16.9219	18.4876	18.2818	17.2276	17.4247	15.0631	14.7552
ANGT_HUMAN	SLDFTE(+21.98)LDVAAEK	2	17.05	-0.328	-0.78	0.44087	0.61	0.44087	18.9454	18.6962	16.4203	16.447	16.6663	16.505	17.532	17.2785	17.0566	17.2958	16.8602	17.0992	16.9574	16.979	15.6201	15.645	16.0022	16.2153	17.1214	16.3641	18.2311	18.2225	15.0117	14.939	18.2176	17.7706	17.1644	15.5783	17.576	17.7688	17.1242	16.1972	17.6035	17.6914	17.4555	17.4998	16.1743	16.5397	18.7622	18.7351
ANGT_HUMAN	VEGLTFQQNSLNWM(+15.99)K	2	16.97	0.008	0.02	0.98771	0	0.98771	16.2392	17.3412	17.7758	17.7732	16.676	16.9971	15.1995	16.9305	17.2378	17.4986	NA	17.668	16.2165	16.7977	NA	16.2906	16.0787	17.3115	17.1511	17.7511	16.7826	17.9826	16.0459	17.6175	16.3755	17.308	16.5717	NA	17.9337	17.9256	16.652	NA	16.117	16.9601	17.667	18.3865	NA	16.3929	15.6009	16.6026
ANGT_HUMAN	VEGLTFQQNSLNWM(+15.99)K	3	15.22	0.354	0.66	0.51551	0.44	0.51551	NA	15.695	NA	NA	14.7606	15.4717	NA	14.7121	15.6914	NA	NA	NA	NA	NA	NA	NA	14.8168	15.7796	NA	16.1132	14.6506	14.7208	NA	15.8664	NA	15.4262	NA	NA	NA	NA	NA	14.7098	NA	NA	NA	NA	NA	NA	NA	14.73
ANGT_HUMAN	AAMVGMLANFLGFR	2	15.66	-0.342	-0.61	0.54431	0.37	0.54431	15.5075	14.2043	18.7669	17.9711	13.3148	12.5661	15.4123	15.0429	15.9578	15.3991	16.4243	16.2257	16.1429	15.5326	16.4064	16.3767	NA	NA	13.9287	13.4813	14.9645	14.428	15.7041	15.3008	15.7636	14.8134	16.9691	16.7949	17.668	17.3721	15.5608	15.2754	15.6838	14.5457	17.4336	17.0674	16.6813	16.6623	14.0322	13.7401
ANGT_HUMAN	AAMVGMLANFLGFR	3	14.46	0.046	0.09	0.93062	0.01	0.93062	12.9883	12.3825	16.6693	16.8476	NA	NA	13.8811	13.7558	14.5597	13.7162	14.7574	14.6777	NA	14.3826	14.4953	14.9491	NA	NA	NA	NA	NA	NA	13.6188	13.541	13.5143	13.315	NA	15.0656	15.9202	15.7386	NA	13.0623	14.0554	13.2263	15.93	15.4513	14.8766	15.0933	NA	NA
ANGT_HUMAN	DPTFIPAPIQAK(+57.02)	2	18.06	-0.433	-1.51	0.13803	2.28	0.13803	17.3544	17.2632	18.6219	18.3694	16.9646	17.3372	18.3373	18.0615	17.6148	17.7511	18.7114	18.7959	18.2284	18.1451	17.879	17.5397	17.5728	17.9363	17.2159	17.1148	17.4599	17.5778	17.9147	17.9952	18.2046	17.777	19.2033	18.9136	18.4017	18.3617	18.2995	18.4625	18.2422	18.0246	19.8306	19.7428	18.7755	18.3168	16.9205	17.0519
ANGT_HUMAN	SLDFTELDVAAEK(+57.02)	2	17.9	-0.3	-0.98	0.33136	0.97	0.33136	17.1076	16.8799	18.6268	18.6947	17.0641	17.0782	18.4229	18.2549	18.0791	17.8284	18.8516	18.9065	18.0329	18.2046	17.5801	17.285	17.0555	17.2449	16.894	16.9674	16.9035	17.3349	17.7341	17.628	17.5664	17.4343	18.6108	19.0495	18.3112	18.408	18.5393	18.2607	18.1638	18.1121	19.4225	19.6453	18.4567	18.2859	16.6981	16.4901
ANGT_HUMAN	AN(+.98)AGKPKDPTFIPAPIQAK	3	19.02	-0.257	-0.78	0.44025	0.61	0.44025	18.9484	18.5461	20.4215	20.2915	17.8747	17.92	19.607	19.4975	18.7787	18.7344	19.4042	19.7488	18.8199	18.6485	18.2625	18.4356	18.1556	18.1176	18.9136	18.7378	18.7468	18.9437	18.8066	19.0033	17.5041	18.474	20.6023	20.4379	19.764	19.8475	19.1481	18.9239	18.8783	18.8164	20.8201	20.4171	18.8418	18.8847	18.0287	18.1067
ANGT_HUMAN	LDTEDK(+57.02)LR	2	14.21	-0.142	-0.32	0.75307	0.1	0.75307	12.5801	13.2308	15.295	15.5732	13.354	13.2405	15.0781	14.7396	14.2773	14.2308	15.1117	15.5392	14.1678	14.7558	14.4308	14.0756	13.0439	13.0781	13.3642	12.6726	NA	11.6171	NA	14.0177	13.8629	13.9505	15.4087	15.6138	14.8011	NA	14.7346	15.0704	13.9454	14.3465	15.9175	15.9324	15.0355	14.6898	11.9727	12.9862
ANGT_HUMAN	PFLFAVYDQSATALHFLGR	3	15.9	-0.555	-0.9	0.37314	0.81	0.37314	15.6592	14.1429	18.8237	18.1903	13.856	14.6457	15.9727	15.0648	16.4891	16.2289	17.0237	16.7545	15.7528	15.5843	16.472	15.5647	12.0897	NA	14.6025	15.2576	15.5851	15.1989	16.0374	15.1976	14.6025	13.8859	18.114	17.8311	17.807	17.5841	16.3853	14.7938	15.9737	14.8766	17.5999	17.1753	16.7557	16.4559	15.0042	15.0107
ANGT_HUMAN	VEGLTFQQN(+.98)SLNWMK	3	17.82	-0.321	-0.52	0.60832	0.27	0.60832	NA	17.1976	18.6607	20.1353	NA	15.7602	NA	NA	17.344	18.5641	18.774	18.306	17.1154	17.1299	17.5601	17.4078	16.9624	16.7078	17.3112	17.5825	18.1015	16.1368	17.2747	NA	17.2622	NA	17.9709	19.0973	19.0688	19.6085	15.292	16.6554	18.8736	19.1352	19.6994	18.734	17.6813	17.9562	16.9483	NA
ANGT_HUMAN	VEGLTFQQN(+.98)SLNWMK	2	15	NA	NA	NA	NA	NA	NA	NA	NA	NA	NA	NA	NA	NA	NA	NA	NA	NA	NA	NA	NA	NA	NA	NA	NA	NA	NA	NA	NA	NA	NA	NA	NA	NA	NA	NA	NA	14.8101	15.7072	16.7471	14.2482	NA	15.421	13.4534	14.0664	15.5286
ANGT_HUMAN	FM(+15.99)QAVTGWK	2	17.08	-0.433	-0.72	0.47362	0.52	0.47362	15.3885	17.0287	17.4271	17.7646	16.1433	16.4204	18.5563	16.5815	16.7683	17.1018	17.9057	17.7772	16.3016	17.2757	15.4974	16.1262	16.0003	17.0907	16.8852	17.195	16.6251	17.9516	19.0855	17.7192	15.7986	17.4099	18.7411	18.1737	17.708	18.1235	16.4991	17.0201	16.1452	17.2725	18.0937	18.2757	16.4228	16.5513	15.5412	16.7477
ANGT_HUMAN	F(+57.02)MQAVTGWK	2	15.95	-0.315	-0.86	0.3931	0.75	0.3931	15.1375	14.9532	17.1136	16.8668	15.0686	14.7163	16.3674	16.3408	15.6377	15.9089	16.9713	16.7621	16.2382	16.1582	NA	15.8043	15.1086	14.5527	15.0849	15.4684	NA	NA	15.3902	15.3923	15.7672	15.0961	NA	16.1587	16.7314	16.3988	16.3873	16.086	16.6644	16.1719	17.7925	17.2513	16.9264	16.2997	14.6582	14.7994
ANGT_HUMAN	VQGLALYTPVVLPR	2	16.93	-0.177	-0.59	0.55936	0.35	0.55936	16.9484	16.3058	18.155	18.1052	16.0508	15.9182	17.1583	16.9542	16.9986	16.7244	NA	17.3112	16.4513	16.0193	17.1025	16.6081	16.1665	16.5079	17.1658	17.2105	16.6371	16.8526	16.9163	17.2199	17.0151	16.431	17.6445	17.3551	17.3215	17.3721	17.0375	16.7938	17.01	17.129	NA	NA	16.3382	17.0531	17.3472	17.1116
ANGT_HUMAN	D(+57.02)PTFIPAPIQAK	2	17.71	-0.162	-0.54	0.59418	0.29	0.59418	17.3453	17.1377	18.1482	18.0362	17.1292	17.3826	18.05	17.9065	17.7045	17.6482	18.2298	18.4777	17.6532	17.9032	17.7702	17.4129	17.3185	17.6427	16.7361	17.0473	16.4998	17.2354	17.2007	17.4264	17.8596	17.3255	18.5821	17.9575	17.967	17.9466	18.0439	18.2458	17.6204	17.8007	19.5372	18.9882	18.1958	18.0076	16.7411	16.7351
ANGT_HUMAN	D(+21.98)PTFIPAPIQAK	2	17.26	-0.732	-1.97	0.05696	3.87	0.05696	18.8681	18.5755	17.182	16.4169	16.8491	16.7719	17.2967	16.9186	17.0791	17.3579	NA	16.7361	16.6488	16.3032	NA	15.0807	16.1864	16.4191	17.2846	NA	18.1618	18.1962	NA	NA	18.2369	17.7449	17.4925	NA	17.0991	17.9536	17.0375	16.7083	17.2816	17.2496	NA	17.7987	16.4941	16.8143	18.6565	18.5424
ANGT_HUMAN	LD(+21.98)TEDKLR	2	14.36	-0.819	-1.58	0.12348	2.5	0.12348	15.8895	15.5658	13.8601	13.9122	13.1572	NA	15.1817	14.8894	13.8957	13.9647	NA	NA	14.8146	NA	12.0298	13.1847	13.3889	11.8874	14.4093	13.7167	15.176	15.1505	NA	NA	15.6684	14.9949	NA	NA	NA	14.4934	14.1992	NA	14.838	14.245	15.1281	14.5508	13.8899	14.673	15.5654	NA
ANGT_HUMAN	ADSQAQLLLSTVVGVFTAPGLH(+57.02)LK	3	17.25	-0.592	-0.7	0.49043	0.49	0.49043	15.7392	NA	19.5486	19.1385	NA	NA	NA	NA	16.8752	17.3579	18.7555	18.704	17.7867	17.2571	16.6431	16.8829	14.0263	NA	16.7064	12.9371	NA	NA	15.0059	15.1401	16.439	NA	19.5966	19.322	16.7484	17.0986	17.6267	16.8208	18.0604	17.9073	19.7311	19.2938	16.8605	18.279	16.0782	16.3451
ANGT_HUMAN	Q(+57.02)PFVQGLALYTPVVLPR	3	16.16	-0.931	-1.62	0.1154	2.62	0.1154	14.3195	NA	16.6712	17.419	14.4613	NA	15.9685	16.0049	16.1447	15.6638	17.3702	16.7252	16.1678	NA	16.0333	15.362	14.9966	13.6204	15.0057	NA	NA	NA	14.6532	NA	NA	NA	16.7307	17.528	16.5321	15.3533	15.9696	16.0271	17.1249	17.0425	18.3717	17.3467	16.8672	17.1324	NA	NA
ANGT_HUMAN	FM(-48.00)QAVTGWK	2	17.34	-0.114	-0.19	0.85233	0.04	0.85233	15.6385	16.0002	17.5768	18.3972	17.0862	16.6068	18.7613	18.0396	17.5914	17.8471	NA	18.2797	NA	NA	17.2655	16.7918	NA	15.6022	NA	16.949	NA	NA	16.8613	15.5595	NA	16.2359	18.2146	18.322	NA	NA	17.4653	18.6806	16.7072	17.8776	18.8348	19.0813	NA	NA	NA	15.8863
ANGT_HUMAN	ADSQAQLLLSM(sub T)VVGVFTAPGLHLK	3	17.91	-3.279	-2.1	0.06144	4.43	0.06144	NA	NA	NA	NA	NA	14.5259	NA	NA	NA	NA	NA	15.6905	NA	NA	NA	NA	NA	NA	NA	NA	19.337	19.0719	NA	NA	NA	NA	NA	NA	21.2284	20.8605	NA	NA	NA	NA	NA	NA	14.6363	NA	NA	NA
ANGT_HUMAN	ANAGK(+57.02)PKDPTFIPAPIQAK	3	16.85	-0.621	-1.33	0.19181	1.77	0.19181	17.129	16.2357	14.5809	NA	16.2642	15.8916	17.9799	17.9065	NA	NA	16.8487	17.6761	NA	16.9092	15.9093	16.497	16.6404	16.503	15.8566	15.4371	16.0538	16.9964	17.0821	16.9855	17.1446	16.2796	18.0816	18.288	16.3702	NA	17.5749	17.3968	NA	NA	18.7882	18.7163	NA	16.8143	NA	15.511
ANGT_HUMAN	FVQGLALYTPVVLPR	3	14.23	-0.403	-0.64	0.52682	0.41	0.52682	NA	14.1568	16.4539	15.6117	13.0297	12.8713	NA	NA	NA	14.0533	NA	NA	NA	NA	14.2827	13.7277	12.9754	12.1762	14.5588	14.2901	NA	NA	14.4468	NA	NA	12.479	NA	15.9729	15.1877	15.7482	NA	NA	15.2929	15.0496	NA	NA	14.713	14.3825	12.2577	13.5344
ANGT_HUMAN	FMQAVTGWK(+21.98)	2	15.74	0.81	0.62	0.54379	0.39	0.54379	16.8489	15.8417	NA	NA	NA	NA	NA	NA	NA	NA	NA	NA	NA	NA	NA	NA	NA	NA	NA	NA	16.348	15.834	NA	NA	16.1199	14.6674	NA	NA	NA	NA	NA	NA	15.2844	14.943	NA	NA	NA	14.822	16.5606	15.847
ANGT_HUMAN	TGC(+57.02)SLT(sub M)GASVDSTLAFNTYVHFQGK	3	13.4	-0.587	-0.69	0.50015	0.47	0.50015	NA	NA	14.605	14.6041	NA	NA	NA	NA	NA	NA	14.7273	14.4249	NA	NA	NA	NA	NA	10.7491	10.8114	12.3281	13.4881	13.5273	NA	13.3814	NA	NA	NA	NA	14.9578	14.4469	NA	NA	12.8464	13.2756	NA	NA	NA	12.7965	NA	NA
ANGT_HUMAN	TGC(+57.02)SLMGASVDSTLAFNTYVHFQGK	3	18.3	-2.121	-0.89	0.38136	0.8	0.38136	19.0015	17.5979	14.1164	NA	17.0418	NA	NA	18.4253	NA	NA	NA	NA	19.6642	18.873	19.7505	12.3179	NA	NA	NA	17.2259	NA	NA	NA	NA	NA	NA	21.9156	21.6705	NA	NA	19.5902	18.7698	18.8064	NA	21.6587	NA	19.3952	11.9969	19.5454	18.5781
ANGT_HUMAN	HLVIHNESTC(+57.02)EQLAK	3	14.09	-0.265	-0.5	0.62063	0.25	0.62063	NA	12.1499	NA	15.8362	12.4658	13.1947	15.3469	NA	14.5141	14.5976	14.8899	NA	13.2307	NA	14.268	NA	12.1423	12.6156	14.3944	14.2901	13.6096	14.4724	14.6309	NA	NA	13.252	NA	NA	NA	14.6591	NA	14.2597	14.8225	14.5902	15.5821	16.196	NA	NA	12.2789	NA
ANGT_HUMAN	SALQAVQGLLVAQGR	2	14.47	-0.273	-0.43	0.66987	0.19	0.66987	NA	14.3919	NA	17.3295	NA	13.7324	NA	13.1492	NA	NA	NA	NA	NA	14.3194	NA	NA	NA	12.6908	NA	14.734	NA	14.1285	NA	14.043	NA	14.3632	NA	NA	NA	NA	NA	NA	NA	15.7859	NA	15.7559	14.3009	NA	NA	13.884
ANGT_HUMAN	VGEVLNSIFFELEADER	3	16.88	0.148	0.2	0.84563	0.04	0.84563	16.055	16.0059	18.34	17.7475	15.2117	15.7384	17.5249	17.6264	17.6603	16.8031	18.0793	18.1052	16.8459	14.9445	17.0462	16.7194	NA	NA	17.4191	16.5091	NA	NA	17.1622	NA	12.7924	16.2921	18.3969	17.6823	16.7174	17.8	NA	14.3587	17.01	16.68	18.2011	18.1882	17.4766	NA	17.0799	16.6966
ANGT_HUMAN	AD(+21.98)SQAQLLLSTVVGVFTAPGLHLK	3	16.04	-0.233	-0.34	0.7392	0.12	0.7392	15.6022	15.7325	NA	17.1052	NA	NA	NA	NA	NA	NA	NA	NA	NA	NA	NA	NA	NA	NA	15.5183	15.007	NA	NA	NA	NA	NA	NA	NA	NA	NA	NA	NA	NA	16.4795	16.5607	NA	NA	15.8333	NA	16.1262	16.4115
ANGT_HUMAN	MQAVTGWK	2	16.19	-2.138	-1.43	0.17968	2.05	0.17968	13.764	NA	17.87	17.7646	13.1683	NA	NA	NA	NA	NA	16.1982	15.9175	NA	NA	NA	NA	NA	NA	NA	NA	NA	NA	NA	NA	NA	NA	17.5529	17.2603	NA	NA	NA	NA	NA	NA	NA	NA	NA	NA	NA	NA
ANGT_HUMAN	A(+57.02)DSQAQLLLSTVVGVFTAPGLHLK	3	16.65	-0.404	-0.38	0.70723	0.15	0.70723	NA	NA	17.4271	16.9917	NA	NA	NA	NA	NA	NA	16.9925	16.9996	15.4309	NA	NA	NA	NA	NA	14.6239	16.3361	NA	NA	NA	NA	NA	NA	17.8889	17.6612	NA	NA	15.2486	NA	15.3316	15.4945	17.6193	17.3582	18.7844	16.1385	NA	NA
ANGT_HUMAN	VLSP(sub A)LQAVQGLLVAQGR	3	14.04	0.686	0.71	0.49734	0.5	0.49734	NA	NA	15.5564	NA	NA	NA	NA	NA	NA	NA	NA	NA	NA	NA	NA	NA	NA	NA	13.3541	NA	NA	NA	NA	NA	NA	NA	14.1204	NA	NA	NA	NA	NA	NA	13.9121	NA	NA	NA	13.2748	NA	NA
ANGT_HUMAN	Q(+43.01)PFVQGLALYTPVVLPR	2	13.43	-0.192	-0.24	0.81535	0.06	0.81535	NA	NA	NA	NA	NA	NA	13.1529	NA	12.9612	13.759	NA	NA	NA	NA	NA	NA	NA	NA	NA	NA	NA	NA	NA	NA	NA	NA	NA	NA	NA	NA	NA	13.0695	NA	14.1752	13.6251	13.8919	NA	12.784	NA	NA
ANGT_HUMAN	P(sub A)DSQAQLLLSTVVGVFTAPGLHLK	3	15.98	2.017	1.25	0.24965	1.57	0.24965	NA	NA	17.9109	17.1319	NA	NA	NA	NA	NA	NA	NA	14.7158	NA	NA	NA	NA	NA	NA	NA	NA	NA	NA	NA	NA	NA	NA	NA	NA	NA	NA	NA	NA	NA	14.1556	NA	NA	NA	NA	NA	NA
ANGT_HUMAN	VEGLTFQQN(+.98)SLNWM(+15.99)K	2	15.02	-0.586	-0.57	0.58013	0.33	0.58013	NA	NA	NA	NA	NA	12.6934	NA	NA	15.7903	NA	NA	NA	NA	NA	NA	NA	14.6784	15.3171	NA	15.8316	NA	NA	NA	15.6446	NA	NA	NA	NA	NA	NA	NA	15.1911	NA	NA	NA	NA	NA	NA	NA	NA
ANGT_HUMAN	S(+57.02)LDFTELDVAAEK	2	17.28	-0.801	-1.33	0.2054	1.78	0.2054	NA	16.7826	18.071	NA	16.6066	16.6499	NA	17.4793	NA	NA	NA	NA	NA	NA	NA	NA	NA	17.0354	NA	16.5463	16.9453	NA	NA	NA	NA	NA	18.0484	NA	NA	NA	NA	NA	NA	NA	18.6623	NA	NA	NA	NA	NA
ANGT_HUMAN	AD(+45.99)SQAQLLLSTVVGVFTAPGLHLK	3	15.46	NA	NA	NA	NA	NA	NA	NA	NA	NA	NA	NA	NA	NA	NA	NA	NA	NA	NA	NA	NA	NA	NA	NA	NA	NA	NA	NA	NA	NA	NA	NA	NA	NA	14.9788	15.9368	NA	NA	NA	NA	NA	NA	NA	NA	NA	NA
ANT3_HUMAN	VAEGTQVLELPFK	2	22.54	-0.406	-1.54	0.13169	2.36	0.13169	21.7472	21.605	22.9314	23.0278	21.5731	21.5952	22.4458	22.4629	22.1972	22.33	23.1633	23.2284	22.5699	22.8514	22.2601	22.088	21.8499	22.0012	22.2825	22.5966	22.6875	23.0307	22.8395	22.9604	22.911	22.6797	24.3321	24.4464	22.2387	22.5637	22.8814	23.1643	21.9395	22.0553	22.9193	22.7796	22.3051	22.1859	21.8765	22.14
ANT3_HUMAN	EVPLNTIIFMGR	2	22.61	-0.625	-2.17	0.03538	4.72	0.03538	21.5778	21.3459	23.2369	23.2151	21.4687	21.4079	22.4643	22.1947	22.1514	22.302	23.3197	23.3722	22.9208	22.8533	22.4348	22.2608	21.4649	21.24	22.3681	22.2802	22.9432	22.8972	23.0604	22.9289	23.1711	22.6277	24.7658	24.6522	22.7692	22.8558	23.1015	23.1123	22.2142	22.047	23.2939	23.0292	22.6332	22.5728	21.7958	21.9001
ANT3_HUMAN	EVPLNTIIFMGR	3	17.63	-0.308	-0.46	0.64714	0.21	0.64714	NA	17.0751	16.8931	18.1451	17.2184	17.5225	17.4893	16.8943	16.7958	17.5678	18.7983	17.9405	18.0442	18.0988	17.9069	18.1721	17.1086	16.2871	17.2299	17.3003	18.2084	16.318	18.587	NA	18.3474	17.7318	18.5109	19.8957	18.4402	18.6151	15.5138	17.9848	18.105	18.2687	18.6193	17.657	17.1634	17.7454	14.5749	17.0211
ANT3_HUMAN	EQLQDMGLVDLFSPEK	2	22.27	-0.629	-2.13	0.03896	4.53	0.03896	21.3803	21.0706	22.9802	23.0054	20.6796	20.821	22.1842	21.8053	21.9521	21.963	22.887	23.1635	22.4742	22.4155	22.0636	21.745	21.0442	20.8965	22.4053	22.1828	22.5417	22.7042	22.6613	22.4925	22.7273	22.4145	24.4259	24.4464	22.176	22.3233	22.7848	22.752	21.764	21.7627	22.9771	22.7929	22.2547	22.2135	21.6933	21.7939
ANT3_HUMAN	EQLQDMGLVDLFSPEK	3	20.56	-0.501	-1.55	0.12941	2.39	0.12941	19.2751	19.6887	20.6194	20.9525	19.4652	19.6393	20.5852	20.1538	20.0902	20.5527	21.4452	21.0841	20.7951	20.3235	20.4518	20.2195	20.1108	19.4783	20.8126	20.3693	21.2741	20.9594	21.3551	20.8858	20.8154	20.5943	22.387	22.4114	19.9588	20.1765	20.5166	20.8636	20.7449	20.1945	21.3294	20.9025	20.2223	20.4152	19.7829	20.343
ANT3_HUMAN	VAEGTQVLELPFKGDDITMVLILPKPEK	3	17.86	-0.91	-1.94	0.05881	3.78	0.05881	17.1605	16.5128	19.215	18.8435	16.4455	NA	17.6268	17.2015	17.344	17.5678	18.3457	18.8788	18.1046	18.0883	17.8172	17.418	13.2318	NA	17.7985	17.3916	18.144	17.9199	18.2505	18.0969	18.0091	17.4423	20.7896	20.6372	17.8996	18.0013	18.9822	18.6621	16.8666	16.5482	18.5139	18.0604	17.8537	17.9692	17.5962	17.3451
ANT3_HUMAN	GDDITMVLILPKPEK	3	21.07	-0.585	-1.91	0.06275	3.65	0.06275	20.2583	19.6842	21.8886	21.7301	19.8662	19.767	21.2172	20.865	20.7117	20.8671	21.8384	21.8849	21.2308	21.1702	20.9886	20.7701	19.4166	19.3596	21.1063	20.8373	21.3859	21.4779	21.6205	21.2844	21.368	20.9659	23.2341	23.2108	21.1866	21.2755	21.5393	21.5426	20.6926	20.4676	21.4295	21.2802	21.1621	20.8904	20.4913	20.6587
ANT3_HUMAN	GDDITMVLILPKPEK	2	18.61	-0.753	-2.1	0.04133	4.42	0.04133	18.0528	17.5262	19.5199	19.3382	17.0715	16.9803	18.672	18.1916	18.1286	18.3623	19.2586	19.6455	18.9514	18.7749	18.4368	18.1447	16.5017	16.2292	18.7556	18.1675	19.1229	19.3289	18.9528	18.5584	19.1548	18.6647	21.266	20.9832	18.6761	19.0279	19.4389	19.0659	17.7841	17.9506	18.9471	18.7818	18.5785	18.4559	18.5424	18.4796
ANT3_HUMAN	FATTFYQHLADSK	3	22.12	-0.51	-1.87	0.06855	3.49	0.06855	21.0359	20.8075	22.6798	22.5591	20.9686	20.9718	22.2575	22.0683	21.8736	21.8126	22.7536	22.5282	22.171	22.2489	21.7505	21.5703	21.4262	21.4711	22.2049	22.1174	22.3636	22.5476	22.5663	22.5138	22.5265	22.209	24.2547	23.9591	22.1104	22.1675	22.632	22.5502	21.5273	21.5125	22.6792	22.4743	22.2659	21.9975	21.2424	21.3789
ANT3_HUMAN	FATTFYQHLADSK	2	20.06	-0.623	-1.95	0.05779	3.8	0.05779	19.4295	19.0521	20.8783	20.4406	18.6856	18.5196	20.1447	19.8665	19.5856	19.5622	20.7399	20.6841	20.3263	20.0671	19.361	19.3715	19.2708	19.0069	20.1893	19.78	20.553	20.5444	20.1687	20.0391	20.8261	20.1672	22.5843	21.9069	19.9555	20.0781	20.888	20.4859	19.4197	19.2534	20.7665	20.5357	19.8672	20.1266	19.676	19.5693
ANT3_HUMAN	DDLYVSDAFHK	2	20.72	-0.566	-1.86	0.06932	3.47	0.06932	19.9723	19.5412	21.2726	20.8252	19.493	19.3207	20.8953	20.4732	20.1313	20.2237	21.3249	21.3021	20.9678	20.7469	20.4106	20.2484	20.0442	19.8363	21.1063	20.6222	21.1604	21.2012	21.1327	20.8858	21.5002	20.9162	23.0262	22.5787	20.6741	20.6625	21.428	21.0883	20.091	19.8701	21.0971	20.9974	20.5856	20.6623	20.2794	20.2465
ANT3_HUMAN	RVWELSK	2	20.94	-0.522	-1.43	0.15941	2.05	0.15941	19.6284	19.3393	21.6798	21.5312	20.0267	19.8731	21.3523	20.128	20.4878	20.6885	21.6468	21.3344	21.2492	21.1949	20.9979	20.6014	20.0667	19.846	21.0132	20.8057	21.1897	21.0719	21.6784	20.4234	21.4935	21.0603	22.8895	22.7191	20.9065	20.9501	21.3848	21.6166	20.5161	20.3375	21.629	21.4443	21.5151	21.0264	20.233	19.8476
ANT3_HUMAN	SKLPGIVAEGR	2	19.79	-0.521	-1.76	0.08607	3.09	0.08607	18.7931	18.6902	20.2663	20.1353	18.688	18.5625	20.0003	19.1966	19.0902	19.4807	20.2608	20.3597	20.0329	20.0127	19.4036	19.3583	19.2453	19.1877	20.0678	19.7929	20.1954	20.2767	20.1864	19.5082	20.546	20.2149	21.777	21.1995	19.7716	19.8211	20.1672	20.3303	19.0228	19.0842	20.4086	20.2011	19.8333	19.8143	19.3799	19.2966
ANT3_HUMAN	NDNDNIFLSPLSISTAFAMTK	3	20.44	-0.842	-1.88	0.06753	3.52	0.06753	19.1049	18.898	21.6499	21.6572	18.5496	18.2972	20.4058	20.1665	20.3087	20.2237	21.651	21.2691	20.5601	20.7385	20.4106	NA	18.4951	16.5792	20.5308	20.4854	20.4234	20.4642	20.701	20.1597	20.8154	20.2266	22.7642	22.9125	20.7621	20.9674	21.1317	21.1089	20.7576	20.2144	21.1315	20.8926	20.5017	20.5798	20.3593	20.3009
ANT3_HUMAN	NDNDNIFLSPLSISTAFAMTK	2	18.53	-0.888	-1.97	0.05565	3.87	0.05565	17.7695	16.654	20.096	19.5312	16.7142	16.2063	18.3131	17.96	18.2822	18.4175	19.358	19.4869	19.1704	18.8009	18.5245	17.9406	16.2758	15.1606	18.8673	18.2297	18.5394	18.5522	18.9262	18.6994	18.6928	18.09	21.5807	21.3551	18.9471	18.9878	19.4438	19.1427	18.0521	18.2687	19.1517	18.8113	18.7484	18.5911	18.5023	18.4296
ANT3_HUMAN	HGSPVDIC(+57.02)TAKPR	2	19.26	-0.386	-1.04	0.30247	1.09	0.30247	18.1396	18.0475	20.3445	19.8252	17.8144	17.6177	20.0622	19.4211	18.9838	18.7741	20.1822	20.4915	19.6715	19.6324	18.9839	18.9103	18.3738	17.7565	19.396	18.9765	19.5887	19.5803	19.5527	19.1342	20.0091	19.4503	22.119	21.7349	18.3164	18.3721	20.0831	19.8603	18.7072	18.6511	19.2859	18.9659	19.4296	19.3337	18.4738	18.4796
ANT3_HUMAN	TSDQIHFFFAK	2	20.48	-0.648	-2.1	0.04153	4.41	0.04153	19.7157	19.5195	21.4355	21.1035	19.0697	18.8799	20.5424	20.367	20.1041	20.125	21.1471	21.0611	20.8281	20.7301	20.0922	19.8939	18.998	18.9661	20.4282	20.0408	20.8292	20.9979	20.7558	20.4853	21.0424	20.7153	22.9099	22.6506	20.3968	20.6836	21.2258	20.9347	19.7891	19.832	21.0797	20.9316	20.4799	20.2294	20.0524	19.979
ANT3_HUMAN	ANRPFLVFIR	2	19.32	-0.77	-2.72	0.00943	7.4	0.00943	NA	18.3525	19.4959	19.3033	18.3934	18.3504	19.2675	19.0533	19.134	19.2069	19.646	19.7334	19.8856	19.6197	19.0154	18.8247	17.8884	17.8683	18.4731	18.3571	19.8495	20.0224	19.4763	19.7289	20.2747	19.8856	20.8866	20.3859	19.5119	19.5408	20.0327	19.717	18.8642	18.7875	20.8201	20.657	19.0848	18.9496	18.6898	18.5388
ANT3_HUMAN	ADGESC(+57.02)SASMMYQEGK	2	19.37	-0.391	-1.23	0.22401	1.52	0.22401	18.2942	18.0614	20.1013	20.0202	18.3905	18.2559	19.5666	18.9571	18.9627	18.8898	19.6156	19.6741	19.3983	19.4538	19.3244	18.9012	18.868	18.9363	19.8584	19.8682	19.7129	19.8793	20.3336	19.3618	19.809	19.3535	21.6788	21.1625	19.1081	19.2727	19.9126	19.8208	18.7916	18.6914	19.4058	19.5357	19.1275	18.954	18.6621	18.6504
ANT3_HUMAN	ADGESC(+57.02)SASMMYQEGK	3	14.19	-0.489	-0.66	0.5168	0.43	0.5168	NA	NA	NA	15.4972	13.6895	14.0284	14.196	12.5724	NA	NA	14.4973	NA	NA	13.6226	13.4042	13.9575	13.7692	13.4	14.0089	15.7826	NA	NA	15.3813	13.1212	13.5227	14.3428	NA	16.043	NA	NA	NA	15.2318	14.5304	14.4893	NA	NA	15.5931	NA	12.9376	12.8638
ANT3_HUMAN	LQPLDFKENAEQSR	3	19.28	-0.429	-1.49	0.1443	2.21	0.1443	18.3903	18.2308	19.2505	19.5362	18.3117	18.5079	19.7448	19.4874	19.0365	18.9659	19.7337	19.7829	19.3193	19.5677	19.0534	18.7277	18.6494	18.8298	19.06	19.1833	19.4551	19.6496	19.8108	19.8616	19.8944	19.675	21.1825	21.1995	18.9168	18.8456	19.8042	19.9877	18.531	18.6481	20.0001	19.4789	19.5495	18.9452	18.1694	18.3534
ANT3_HUMAN	LQPLDFKENAEQSR	2	16.46	-0.566	-1.55	0.12899	2.4	0.12899	16.148	15.8882	16.1953	15.79	15.2872	14.7989	16.9435	16.7799	15.5693	16.0382	16.8945	17.2367	17.0498	16.7182	16.1367	16.1509	15.7604	15.4243	16.5588	16.0439	16.8721	17.1285	16.7463	16.5726	17.4501	17.2266	19.0526	18.8638	NA	15.9056	17.6931	17.2358	15.1971	15.5975	16.8984	16.0896	15.8605	16.4803	15.8786	15.9466
ANT3_HUMAN	EVPLNTIIFM(+15.99)GR	2	18.84	-0.465	-1.06	0.29496	1.12	0.29496	17.8744	18.6074	18.4158	18.4982	18.539	18.9222	17.7643	18.5431	18.6603	19.0136	18.7555	19.8051	18.8133	19.4941	17.6478	18.0131	18.4166	19.2203	18.2264	18.9328	19.2026	20.2306	18.8149	19.8549	19.6188	20.0139	20.2515	20.6236	18.9802	19.3747	18.8968	19.2995	17.2886	18.011	19.111	19.2727	18.0169	18.1928	17.6981	18.7031
ANT3_HUMAN	KATEDEGSEQKIPEATNR	3	17.94	-0.308	-0.97	0.33754	0.94	0.33754	16.6414	16.3668	17.6845	18.0917	17.3757	17.1991	18.7643	18.619	17.7683	17.5603	18.2254	18.6352	18.0609	18.0831	17.8256	17.5582	17.5915	17.7497	17.9627	18.0387	17.6061	18.0647	18.8108	18.7909	18.2369	17.9505	20.2071	20.2655	17.5321	17.6368	18.6352	18.6089	17.1483	17.2263	18.214	18.2998	17.9645	17.5855	16.435	16.7351
ANT3_HUMAN	KATEDEGSEQKIPEATNR	2	14.66	-0.434	-0.98	0.33387	0.96	0.33387	12.8281	12.8605	15.8399	15.4972	13.2434	12.7657	16.0033	15.448	13.9844	13.759	15.6032	15.7032	15.0786	14.6796	14.4699	14.317	13.8039	13.3208	15.0024	14.5991	14.401	14.6453	15.1803	14.9187	15.2747	14.7732	18.1996	17.5738	14.0991	14.16	16.0654	15.3806	13.5446	13.8154	15.1551	15.5387	14.7801	14.8182	12.5929	12.578
ANT3_HUMAN	IEDGFSLK	2	20.53	-0.41	-1.39	0.17076	1.94	0.17076	19.4013	19.1913	20.7263	20.5312	19.7787	19.8617	20.6512	NA	20.4342	20.4341	21.2051	20.6435	20.5699	20.6786	20.4245	20.082	20.0328	20.3115	20.3662	20.686	20.9539	20.9788	21.116	21.1268	21.0605	20.7481	22.0155	22.1051	20.5803	20.4454	20.8431	20.5973	20.1885	19.5653	21.035	20.6097	20.7719	19.9074	20.0736	20.0945
ANT3_HUMAN	ATEDEGSEQKIPEATNR	3	17.94	-0.283	-0.85	0.40096	0.72	0.40096	16.6295	16.6902	17.845	18.0849	17.3697	17.4017	18.5631	18.3867	17.8427	17.6195	18.1565	18.6841	18.0215	18.2239	17.7702	17.2961	17.5017	17.8492	17.8584	18.1754	17.4503	18.2735	18.7687	18.8682	18.1032	17.7449	19.9531	20.0454	17.4211	17.7207	18.512	18.8275	17.1327	17.332	17.9548	18.2074	18.289	17.5742	16.6194	16.8329
ANT3_HUMAN	ATEDEGSEQKIPEATNR	2	16.55	-0.323	-0.94	0.35198	0.89	0.35198	14.6621	14.9088	17.2975	16.8443	15.5902	15.2092	17.2463	16.8943	16.0337	16.1448	17.1329	17.3722	16.9454	16.9561	16.624	16.3872	16.2109	15.9254	16.7844	16.5091	16.3869	16.8186	17.2382	17.0863	16.7223	16.4598	19.0484	18.7685	16.241	16.2166	17.3671	17.0432	15.6293	15.8091	17.1946	16.8631	16.5113	16.4803	15.0077	15.2527
ANT3_HUMAN	NRPFLVFIR	2	19.33	-0.656	-1.36	0.18106	1.85	0.18106	18.7385	18.4787	20.997	20.6515	18.0567	17.8292	19.4398	19.3017	18.8294	18.9573	20.8602	20.7526	19.8313	19.7602	19.2344	18.8939	14.9313	15.2795	19.7038	19.4997	19.2198	19.5829	19.9282	19.7933	19.6717	19.2359	22.8895	22.5575	19.4402	19.4155	20.8154	20.4213	18.101	18.2611	18.1484	18.3234	20.0703	19.7654	18.9111	18.5852
ANT3_HUMAN	ITDVIPSEAINELTVLVLVNTIYFK	3	19.97	-1.07	-2.2	0.03401	4.82	0.03401	18.4338	18.4508	21.5945	21.4272	18.3905	18.3073	18.5835	18.5891	19.6263	19.6213	NA	21.439	20.3939	20.2311	20.8309	19.4103	17.5601	NA	17.9287	18.9351	20.4357	20.6807	20.6205	20.5557	20.3355	19.5146	22.7896	22.9125	20.818	21.0508	21.0707	21.1225	18.5749	18.3502	NA	20.9316	20.4125	20.1648	19.648	19.2859
ANT3_HUMAN	ITDVIPSEAINELTVLVLVNTIYFK	2	15.05	NA	NA	NA	NA	NA	NA	NA	NA	NA	NA	NA	NA	NA	NA	NA	NA	NA	NA	NA	NA	NA	NA	NA	NA	NA	13.8517	NA	NA	NA	14.8496	NA	NA	16.4417	NA	NA	NA	NA	NA	NA	NA	NA	NA	NA	NA	NA
ANT3_HUMAN	EVPLN(+.98)TIIFMGR	2	17.11	-0.627	-1.82	0.07524	3.33	0.07524	15.4475	NA	17.334	16.9457	16.1292	16.0623	16.9952	16.7396	16.3789	16.1688	17.9819	17.9337	17.3605	17.3479	16.9187	16.8756	16.406	16.1523	17.0987	17.2486	17.3079	17.547	17.819	17.8324	18.024	17.3598	19.5558	19.7611	16.7361	17.0345	17.7565	17.9051	16.0751	16.4841	17.477	17.0391	16.3952	16.9164	16.1583	16.5198
ANT3_HUMAN	EQLQDM(+15.99)GLVDLFSPEK	2	17.88	-0.303	-0.43	0.66851	0.19	0.66851	16.8995	18.0097	NA	NA	17.5705	18.0382	16.2717	17.793	18.0847	18.3752	16.534	18.8823	17.7934	18.7182	15.7207	17.0231	17.8368	18.8492	17.7748	18.7669	18.6657	19.5261	17.4971	19.2199	18.6551	19.3471	18.807	19.8866	17.6921	18.1049	17.9789	18.6843	15.8853	16.9024	17.9624	18.1424	15.7614	16.8429	16.7198	18.1501
ANT3_HUMAN	EQLQDM(+15.99)GLVDLFSPEK	3	16.02	0.186	0.33	0.74461	0.11	0.74461	NA	15.7348	NA	NA	16.0373	16.9375	NA	NA	NA	NA	NA	NA	NA	NA	NA	14.9797	16.528	16.9661	NA	15.8594	16.094	16.019	15.3127	NA	16.3894	17.2724	NA	16.7949	NA	15.0759	NA	NA	14.9877	NA	NA	NA	NA	15.4108	NA	NA
ANT3_HUMAN	SPVDIC(+57.02)TAKPR	2	16.45	-1.128	-2.42	0.02026	5.83	0.02026	14.1542	14.3382	16.5584	16.1685	NA	NA	16.2616	16.0229	15.6558	15.497	16.7524	17.2476	16.4291	16.4132	15.9219	15.8917	15.2789	14.8479	16.1154	15.8255	16.2175	16.3131	16.6157	16.4288	16.6203	16.3513	18.7202	18.4686	19.3597	19.5546	16.7425	16.591	14.9911	15.0028	20.0038	19.9025	15.9264	16.0661	14.9935	14.7799
ANT3_HUMAN	RVAEGTQVLELPFK	2	16.63	-0.57	-1.69	0.09744	2.87	0.09744	15.9484	15.744	16.9878	16.6174	15.2117	15.2034	16.3831	16.819	16.3177	16.2553	17.3539	17.4777	16.9693	16.9676	16.0956	16.2682	15.4991	15.3609	16.9543	16.5584	17.1137	17.428	16.7165	16.8287	17.394	17.1304	19.1806	19.0696	16.1418	16.2509	17.7409	17.4409	15.6092	15.7027	16.7942	16.7903	15.9392	16.8709	16.2052	16.0519
ANT3_HUMAN	RVAEGTQVLELPFK	3	18.92	-0.468	-1.69	0.09904	2.84	0.09904	17.6997	17.5722	19.26	19.2403	17.7697	17.7274	19.0573	19.0004	18.7718	18.5259	19.7384	19.4449	18.9604	19.091	18.9109	18.5513	18.2012	18.3115	19.0101	18.9257	19.1707	19.3617	19.3678	19.3618	19.2432	19.0246	20.8983	20.8026	18.7314	18.745	19.6457	19.5816	18.5009	18.2725	19.2075	18.9659	19.1552	18.7504	18.1928	18.1406
ANT3_HUMAN	PLNTIIFMGR	2	16.35	-0.567	-0.85	0.39959	0.72	0.39959	14.764	15.9027	15.5728	17.4618	14.7569	15.4303	16.295	15.8597	16.5355	17.0053	16.3799	17.7314	15.6679	16.7182	16.6144	15.3747	14.9194	16.0885	15.8673	16.9765	16.3207	17.3706	16.7991	17.2337	16.2394	16.9277	18.1378	19.1885	15.4017	15.9284	15.4879	17.2851	14.5773	16.4841	NA	17.2389	16.6109	NA	15.7219	16.5344
ANT3_HUMAN	FSPENTRK	2	15.62	-0.43	-1.13	0.26431	1.28	0.26431	13.8995	13.7348	16.758	16.357	14.7311	14.5489	15.9809	15.6613	15.3158	15.2534	16.4884	16.9202	15.6532	15.9903	15.3587	14.9714	14.8587	14.9423	15.7084	15.3389	15.6027	15.9167	16.4489	15.891	15.7494	15.315	18.3703	17.8957	15.7621	15.897	16.4577	16.3986	14.5634	15.1189	NA	16.314	15.8195	15.4559	13.9092	13.9378
ANT3_HUMAN	DIPMNPMC(+57.02)IYR	2	22.4	-0.583	-1.99	0.05285	3.96	0.05285	21.5971	21.2122	23.1648	23.0802	21.1096	20.8151	22.2335	22.0375	21.9328	21.8671	23.0634	23.0553	22.6869	22.4946	22.2543	22.088	21.4218	21.1775	22.4986	22.4572	22.7938	22.8374	22.9912	22.9236	23.0962	22.4988	24.4852	24.4074	22.4029	22.5028	23.0211	22.8554	21.9226	21.8448	22.8642	22.6336	22.1535	22.112	21.799	21.7594
ANT3_HUMAN	TSDQIHFFFAK(+57.02)	3	16.66	-0.641	-1.72	0.09378	2.94	0.09378	14.7749	14.9651	NA	16.3638	15.8301	15.8255	17.0549	17.0229	15.9184	15.8801	17.9497	17.5321	17.4222	17.4082	16.5949	16.6691	15.8125	16.0929	15.5432	15.3275	16.6165	16.9358	17.3678	17.3139	17.3709	17.0273	19.3636	19.2983	16.123	NA	18.0247	18.0883	15.5328	15.7688	17.2705	16.7611	16.7701	16.8616	15.283	15.1387
ANT3_HUMAN	NDNDN(+.98)IFLSPLSISTAFAMTK	3	17.38	-1.006	-1.49	0.14383	2.22	0.14383	16.0119	15.5992	18.3637	18.5781	14.939	14.0153	17.6399	16.6841	17.2278	17.1923	19.0186	18.3622	17.5854	17.9211	17.6336	16.6169	15.9075	12.1957	18.2507	17.7929	18.1198	16.9994	17.9751	17.5529	18.1581	17.3168	19.9441	19.8217	17.4211	17.6961	18.1242	17.4146	17.9711	17.4576	17.4555	17.5903	17.7557	17.6516	17.6981	17.5242
ANT3_HUMAN	LPGIVAEGR	2	18.1	-0.462	-1.38	0.1756	1.92	0.1756	16.7695	16.6662	NA	NA	17.411	17.4573	18.3885	17.6264	NA	NA	NA	18.807	18.3053	18.3912	17.9951	17.6691	17.7051	17.7633	18.416	18.3916	18.4932	18.5778	18.8108	18.2943	18.9402	18.6919	NA	19.4625	18.1406	18.0733	18.362	18.6128	NA	17.7027	NA	NA	NA	18.0853	17.757	17.3284
ANT3_HUMAN	SISTAFAMTK	2	16.13	-0.585	-1.83	0.07485	3.36	0.07485	14.9436	14.8331	16.006	NA	14.8318	14.9987	15.6707	15.7746	15.6826	15.2646	16.5669	NA	15.9997	16.4233	16.0534	15.8426	16.2774	16.1229	16.7459	16.7722	16.5834	16.5113	16.6588	16.6733	16.8563	16.5548	18.1613	18.0332	NA	NA	16.5175	16.4871	NA	15.4059	NA	NA	16.0963	15.856	15.5962	15.6219
ANT3_HUMAN	D(+57.02)IPMNPMC(+57.02)IYR	2	17.67	-0.538	-1.76	0.08575	3.09	0.08575	16.8995	16.4578	17.7309	18.2826	16.4455	16.3306	17.8678	17.6555	17.5914	17.4747	18.619	18.6394	18.0043	17.9847	17.412	17.4281	17.0555	16.8298	16.5588	16.686	17.0891	17.1695	17.7077	17.9118	18.1849	17.7384	19.2258	19.5395	17.5498	17.8456	18.3311	18.0883	17.4857	17.5914	18.892	18.9201	18.2457	17.9209	16.6194	16.6571
ANT3_HUMAN	DIPM(+15.99)NPMC(+57.02)IYR	2	17.99	-0.399	-0.84	0.40527	0.71	0.40527	17.0188	17.6293	17.4605	17.2464	17.5496	18.0137	16.9007	17.8446	18.0162	18.1972	17.581	18.8107	17.8651	18.7651	16.6336	17.3504	17.6284	18.6648	18.0833	18.612	18.6061	19.4365	18.2443	19.244	18.7021	19.196	19.7333	19.7159	17.8857	18.3246	18.3363	18.5855	15.8741	16.9411	17.7489	18.1491	17.0438	17.0612	17.0715	17.9466
ANT3_HUMAN	FRIEDGFSLK	2	18.13	-0.278	-0.81	0.42266	0.66	0.42266	17.5572	17.4007	18.9932	NA	17.0267	NA	18.532	18.1563	17.6603	NA	NA	19.0657	18.7215	18.5256	17.7789	17.6036	17.0823	17.0241	18.2677	17.9674	18.6447	18.8118	18.4659	18.4853	19.1067	18.5578	18.04	16.954	18.123	18.3721	19.2726	18.6089	17.7891	17.4642	NA	NA	18.1275	18.1554	18.0631	17.9629
ANT3_HUMAN	DIPMNPM(+15.99)C(+57.02)IYR	2	18.06	-0.479	-0.99	0.32741	0.98	0.32741	17.0639	17.7429	17.3578	17.7213	17.5283	17.8753	17.0839	17.8697	17.8558	18.2117	17.4794	18.807	18.0329	18.7284	17.0534	17.4431	17.528	18.3618	17.9669	18.4838	18.6191	19.3588	18.3678	19.2199	18.8596	19.2359	19.8461	19.7808	17.9538	18.2755	18.2286	18.4453	15.8108	17.5544	NA	18.0319	NA	17.6023	16.9016	17.9022
ANT3_HUMAN	DIPM(-48.00)NPMC(+57.02)IYR	3	16.13	-0.188	-0.31	0.75535	0.1	0.75535	NA	14.8331	NA	NA	14.9064	15.4693	16.7643	16.385	16.2676	16.4407	16.6087	17.3216	15.3276	17.2571	15.9605	15.3192	NA	15.4	NA	15.4265	NA	14.9199	NA	16.0524	NA	16.637	17.802	18.7235	NA	14.3491	15.9534	17.3788	NA	NA	16.4092	16.3045	16.6889	15.9236	NA	14.6888
ANT3_HUMAN	ELTPEVLQEWLDELEEMMLVVHMPR	3	17.04	-0.715	-0.72	0.48057	0.51	0.48057	NA	NA	17.9663	17.5437	NA	NA	NA	NA	NA	NA	17.7648	17.2797	15.9064	NA	14.1554	NA	NA	NA	NA	NA	17.35	16.7134	16.6698	15.8522	16.982	14.3496	20.6023	20.3236	17.2797	NA	17.3772	16.8208	NA	NA	NA	16.642	16.2688	NA	NA	NA
ANT3_HUMAN	FATTFYQHLADSK(+57.02)	3	16.1	-0.355	-0.69	0.4923	0.48	0.4923	14.4812	13.6878	NA	NA	15.0537	15.1713	16.5869	16.7799	15.4289	NA	17.1799	17.4497	16.6175	16.7977	15.553	15.5738	15.7085	15.6204	NA	NA	15.7357	16.004	16.5812	NA	16.6703	NA	18.8653	18.8074	15.1277	NA	17.417	NA	NA	14.6845	16.338	16.6514	16.5785	16.5513	13.2975	NA
ANT3_HUMAN	EQLQD(+21.98)MGLVDLFSPEK	3	15.1	-1.09	-1.62	0.11903	2.62	0.11903	16.1247	NA	NA	NA	13.0537	NA	14.3564	14.3336	NA	NA	NA	14.2454	15.0475	14.2306	NA	NA	14.5614	13.1246	15.2285	NA	16.959	16.3058	NA	NA	16.8546	15.8525	16.9989	NA	NA	NA	NA	15.0569	NA	13.2634	NA	NA	NA	14.6644	16.2159	15.6219
ANT3_HUMAN	NDN(+.98)DNIFLSPLSISTAFAMTK	2	15.84	-0.951	-1.53	0.13548	2.34	0.13548	14.2194	NA	17.2851	16.2513	NA	NA	15.7571	14.0207	13.9748	NA	16.407	NA	16.4715	15.8996	15.7875	14.7792	13.4669	NA	16.0584	15.9001	15.837	15.8677	16.2891	15.7444	16.1116	15.4519	19.5499	19.1322	15.9364	14.7767	17.0628	NA	14.9772	14.6754	NA	NA	16.0615	NA	16.0425	15.3616
ANT3_HUMAN	E(+57.02)VPLNT(-18.01)IIFMGR	2	14.47	-1.196	-2.11	0.04486	4.44	0.04486	NA	12.6032	NA	NA	13.201	13.183	14.0781	14.404	NA	NA	NA	NA	14.7053	15.5201	NA	14.8441	13.7515	13.3859	13.4719	13.768	13.9536	14.3729	NA	15.043	15.0076	15.6285	17.6221	17.2462	NA	NA	15.3752	15.4651	NA	NA	NA	NA	NA	NA	13.309	12.9183
ANT3_HUMAN	E(+21.98)QLQDMGLVDLFSPEK	2	14.92	-1.805	-2.3	0.03696	5.31	0.03696	15.0772	15.2855	NA	NA	13.4658	NA	NA	NA	NA	NA	NA	NA	NA	NA	NA	NA	NA	11.95	14.5939	NA	16.2535	15.5366	NA	NA	15.7882	15.315	NA	NA	NA	NA	NA	NA	NA	NA	NA	NA	NA	NA	15.6055	15.2772
ANT3_HUMAN	ADGE(+21.98)SC(+57.02)SASMMYQEGK	2	14.4	-0.749	-0.83	0.41681	0.69	0.41681	15.8693	14.2308	NA	NA	12.5811	NA	NA	NA	NA	NA	NA	13.4311	NA	NA	NA	NA	NA	NA	13.7223	NA	NA	13.0673	NA	NA	15.9527	14.8477	NA	NA	NA	NA	14.0247	NA	13.9454	14.1621	NA	NA	NA	NA	16.0545	15.2945
ANT3_HUMAN	ADGESC(+57.02)SASM(+15.99)MYQEGK	2	13.38	-1.132	-0.84	0.41411	0.7	0.41411	NA	NA	NA	NA	11.3941	12.2871	NA	NA	NA	NA	NA	NA	NA	NA	11.5327	NA	12.9875	13.9896	12.9827	13.8415	NA	13.1351	12.9576	15.8342	NA	13.7266	14.3446	16.6355	NA	NA	11.6557	NA	NA	NA	NA	NA	NA	NA	NA	NA
ANT3_HUMAN	TTFYQHLADSK	2	15.89	-0.551	-0.79	0.4376	0.62	0.4376	NA	15.3167	NA	NA	13.8763	NA	NA	15.6352	15.7375	NA	NA	16.7111	NA	16.4115	NA	15.5104	NA	15.4448	14.424	16.6061	15.6096	16.594	NA	16.0648	15.3662	15.9706	16.8701	18.4564	NA	NA	NA	16.7241	NA	15.5656	NA	NA	14.9943	NA	NA	NA
ANT3_HUMAN	AFLEVNEEGSEAAASTAVVIAGR	3	17.7	-0.625	-0.57	0.57301	0.32	0.57301	16.728	16.2664	16.19	16.0305	18.0641	17.1247	18.4342	16.4006	NA	17.3666	19.4605	18.181	18.8427	18.339	18.877	18.2253	17.6993	13.163	17.9627	17.0899	19.7129	18.7318	19.3365	17.2474	19.996	18.8422	21.4035	18.9832	15.0552	16.0266	19.6118	16.0271	16.7791	15.528	NA	NA	18.4655	16.3537	18.2757	17.9022
ANT3_HUMAN	NDNDNIFLSPLSISTAFAM(+15.99)TK	2	15.15	-0.985	-1.6	0.12296	2.56	0.12296	NA	NA	NA	NA	13.0537	NA	NA	14.6727	13.9058	15.0141	14.6224	14.7712	NA	15.7128	NA	NA	NA	14.7414	14.5808	15.7058	NA	15.6414	NA	15.7367	15.0196	15.9346	16.1236	17.1299	NA	NA	15.2661	15.2116	NA	NA	NA	NA	NA	NA	14.6125	15.5139
ANT3_HUMAN	SDQIHFFFAK	2	16.64	-0.805	-1.11	0.27769	1.23	0.27769	NA	NA	NA	NA	14.2486	15.1232	NA	16.4074	17.1868	17.0273	NA	17.342	15.9089	18.0237	15.9891	15.6537	NA	15.6531	15.6841	17.0212	NA	17.0413	15.9677	NA	NA	16.9839	17.8316	19.2949	NA	NA	NA	17.8341	NA	NA	NA	NA	16.9199	NA	NA	16.2169
ANT3_HUMAN	DDLYVSDAFHK(+57.02)	2	14.77	-0.707	-0.96	0.35302	0.91	0.35302	NA	NA	NA	NA	13.5099	NA	NA	14.6026	NA	NA	NA	NA	15.043	14.963	NA	NA	14.0698	NA	NA	NA	NA	NA	NA	13.6488	15.5418	14.6001	NA	16.6739	NA	NA	16.0828	15.0386	NA	NA	NA	NA	14.2359	14.0645	NA	NA
ANT3_HUMAN	N(+.98)DNDNIFLSPLSISTAFAMTK	3	15.85	-0.986	-1.13	0.27449	1.29	0.27449	NA	NA	NA	NA	NA	NA	NA	NA	NA	NA	NA	NA	NA	NA	NA	15.462	13.8463	NA	16.3819	15.2606	NA	NA	NA	NA	NA	NA	18.169	18.2532	NA	NA	NA	NA	16.2194	15.6522	15.7577	NA	15.3049	NA	15.2625	14.6571
ANT3_HUMAN	N(+.98)DNDNIFLSPLSISTAFAMTK	2	14.21	-0.559	-0.36	0.73023	0.13	0.73023	NA	NA	NA	NA	NA	NA	NA	NA	NA	NA	NA	NA	NA	NA	NA	NA	NA	NA	13.8366	NA	NA	NA	NA	NA	NA	NA	15.7181	NA	NA	NA	NA	NA	NA	NA	NA	NA	NA	NA	13.0732	NA
ANT3_HUMAN	E(-18.01)QLQD(+57.02)MGLVDLFSPEK	2	14	-0.534	-0.74	0.4693	0.55	0.4693	NA	NA	NA	NA	NA	NA	NA	NA	NA	NA	14.15	14.4777	14.389	NA	NA	13.2592	12.6191	12.8094	NA	NA	NA	NA	12.2824	NA	NA	14.315	15.5048	15.7356	NA	NA	NA	14.4582	NA	NA	NA	NA	NA	NA	NA	NA
ANT3_HUMAN	ATEDEGSE(+57.02)QKIPEATNR	3	12.81	-1.159	-1.19	0.26528	1.41	0.26528	NA	NA	NA	NA	11.3404	12.2405	13.2917	NA	NA	NA	NA	NA	NA	NA	NA	NA	NA	12.5961	NA	NA	NA	NA	NA	13.2871	NA	NA	NA	NA	NA	NA	NA	14.1103	NA	NA	NA	NA	NA	NA	NA	NA
ANT3_HUMAN	ATE(+21.98)DEGSEQKIPEATNR	2	12.26	-1.357	-1.09	0.31526	1.2	0.31526	NA	NA	NA	NA	NA	NA	NA	NA	NA	NA	NA	NA	NA	NA	NA	NA	NA	NA	11.3602	NA	12.6853	NA	NA	NA	NA	NA	NA	NA	NA	NA	NA	NA	NA	NA	NA	NA	NA	NA	NA	12.7482
ANT3_HUMAN	EQLQDMGLVDLFSPEK(+57.02)	2	16.38	-0.11	-0.12	0.90828	0.01	0.90828	NA	NA	NA	NA	NA	NA	NA	NA	NA	NA	16.6493	NA	16.4631	NA	NA	NA	15.2445	15.3681	NA	NA	NA	NA	NA	NA	16.985	NA	18.547	18.7387	14.3622	NA	17.0247	16.9114	13.9311	NA	NA	NA	NA	NA	NA	NA
ANT3_HUMAN	F(+57.02)ATTFYQHLADSK	3	15.89	-0.538	-0.55	0.59285	0.3	0.59285	NA	NA	NA	NA	NA	NA	NA	NA	NA	NA	15.5977	15.8332	14.8356	15.7345	NA	NA	NA	NA	NA	NA	NA	NA	NA	NA	NA	NA	16.8945	17.3419	NA	NA	16.328	NA	NA	NA	NA	NA	14.5817	NA	NA	NA
ANT3_HUMAN	NDN(+.98)DNIFLSPLSISTAFAM(+15.99)TK	3	15.31	-1.269	-1	0.33401	1.01	0.33401	NA	13.0933	NA	18.2766	NA	NA	NA	NA	NA	NA	NA	NA	NA	NA	NA	NA	12.9906	13.822	15.1214	NA	16.8161	16.7996	NA	NA	13.6646	14.8859	NA	NA	NA	17.6625	NA	NA	NA	NA	NA	NA	NA	NA	NA	NA
ANT3_HUMAN	GDDITMVLILPK(+57.02)PEK	3	17.87	-0.423	-0.41	0.69214	0.17	0.69214	NA	NA	NA	16.9711	NA	NA	NA	NA	NA	NA	18.1424	NA	NA	17.1998	NA	NA	NA	NA	NA	NA	NA	NA	NA	NA	NA	16.2796	19.2369	19.413	NA	NA	NA	NA	NA	NA	NA	NA	NA	NA	NA	NA
ANT3_HUMAN	KATEDEGSE(+21.98)QKIPEATNR	3	13.11	NA	NA	NA	NA	NA	NA	NA	NA	NA	NA	NA	NA	NA	NA	NA	NA	NA	NA	NA	NA	NA	NA	NA	NA	NA	NA	NA	NA	NA	NA	NA	NA	NA	NA	NA	NA	NA	NA	NA	NA	NA	NA	NA	13.1131	NA
ANT3_HUMAN	HGSPVDIC(+57.02)TQ(sub A)KPR	2	16.26	-0.895	-0.63	0.55428	0.39	0.55428	NA	NA	NA	NA	NA	NA	NA	NA	NA	NA	NA	15.6648	NA	NA	NA	NA	NA	NA	NA	NA	NA	NA	NA	NA	NA	NA	16.6904	16.4293	NA	NA	NA	NA	NA	NA	NA	NA	NA	NA	NA	NA
ANT3_HUMAN	K(+57.02)ATEDEGSEQKIPEATNR	3	15.27	NA	NA	NA	NA	NA	NA	NA	NA	NA	NA	NA	NA	NA	NA	NA	NA	NA	NA	NA	NA	NA	NA	NA	NA	NA	NA	NA	NA	NA	NA	NA	15.3824	15.9557	NA	NA	14.4729	NA	NA	NA	NA	NA	NA	NA	NA	NA
ANT3_HUMAN	VAEGTQ(+.98)VLELPFKGDDITMVLILPKPEK	3	15.56	NA	NA	NA	NA	NA	NA	NA	NA	NA	NA	15.5579	NA	NA	NA	NA	NA	NA	NA	NA	NA	NA	NA	NA	NA	NA	NA	NA	NA	NA	NA	NA	NA	NA	NA	NA	NA	NA	NA	NA	NA	NA	NA	NA	NA	NA
AP2B1_HUMAN	APEVSQYIYQVYDSILK	3	14.07	0.809	0.85	0.42234	0.71	0.42234	NA	NA	15.1979	NA	NA	NA	NA	NA	13.3474	NA	NA	14.6319	NA	NA	NA	NA	NA	NA	NA	NA	NA	NA	NA	NA	NA	NA	NA	NA	14.2366	NA	NA	NA	NA	12.9307	NA	NA	NA	NA	NA	NA
APLP1_HUMAN	AALEGFLAALQADPPQAER	3	22.71	-0.36	-1.01	0.31807	1.02	0.31807	21.7078	21.8482	24.7504	24.7011	21.0314	21.2198	22.7858	22.4834	23.181	23.4847	23.4331	23.3021	22.8899	22.7216	22.37	22.3699	21.3638	20.9498	22.1322	21.8864	22.8772	22.5115	22.5195	22.1588	22.1857	22.1241	22.7989	22.9041	23.5776	23.7918	22.3499	22.2048	23.4818	23.4018	24.6879	24.2439	23.1891	23.3062	21.4594	22.0314
APLP1_HUMAN	AALEGFLAALQADPPQAER	2	21.09	-0.436	-1.14	0.2625	1.29	0.2625	20.5923	20.1045	23.3151	23.2132	19.0361	19.0958	21.0743	20.7173	21.6282	21.5994	21.4258	22.0916	21.2793	21.426	20.9745	20.3583	19.1744	19.501	20.3975	20.3431	20.7429	21.3573	20.4711	20.6358	20.8154	20.4523	21.5588	21.525	22.1029	22.2044	20.7092	20.7887	21.1885	21.5792	22.9677	22.7224	21.8714	21.6421	20.4674	20.2685
APLP1_HUMAN	GFPFHSSEIQ	2	22.53	-0.261	-0.84	0.4034	0.71	0.4034	21.7981	21.569	24.3929	24.3295	21.0408	21.0742	22.3298	22.1506	22.954	23.0018	22.9528	23.1526	22.6436	22.7758	22.317	22.082	21.6957	21.9647	21.8668	21.9222	22.5188	22.8241	22.1655	22.2802	22.1309	21.9054	22.62	22.4844	23.4943	23.5408	22.1242	22.0389	22.7719	22.8591	24.1101	23.9789	23.2943	22.8732	21.4992	21.7199
APLP1_HUMAN	QMYPELQIAR	2	21.25	-0.315	-0.97	0.33929	0.93	0.33929	20.4295	20.1377	23.3283	23.293	19.3816	19.442	21.0981	20.8572	21.6472	21.6447	21.7202	21.9654	21.3605	21.3944	21.118	20.9211	20.3223	20.2642	20.7101	20.7471	21.2465	21.3866	21.0117	20.9075	20.8985	20.5012	21.4987	21.4193	22.3021	22.303	20.7681	20.7801	21.6315	21.7006	22.8385	22.6483	21.9743	21.7778	20.2044	20.2902
APLP1_HUMAN	MNPLEQYER	2	21.83	-0.245	-0.79	0.43207	0.63	0.43207	21.0982	20.8212	23.7148	23.7355	20.3256	20.352	21.7523	21.4834	22.2846	22.3132	22.1293	22.1831	21.8801	22.0057	21.7993	21.4667	21.0213	21.1321	21.3178	21.3519	21.843	22.0898	21.6613	21.6358	21.3311	20.9162	21.9994	21.9236	22.7139	22.8372	21.3402	21.3478	22.1838	22.2534	23.3183	23.1312	22.5442	22.1928	20.8148	20.9923
APLP1_HUMAN	SLAGGSPGAAEAPGSAQVAGLC(+57.02)GR	3	22.01	-0.14	-0.46	0.64921	0.21	0.64921	21.1708	21.1486	23.5122	23.8903	20.6614	20.8502	22.1758	22.0166	22.6258	22.6864	22.3888	22.1472	21.8683	22.2693	21.8795	21.667	21.3909	21.5222	21.432	21.5554	21.8884	22.1337	21.7772	21.8301	21.4597	21.2892	21.7642	21.9013	22.8496	22.9652	21.3008	21.6262	22.3885	22.5926	23.4033	23.2689	22.7516	22.4849	20.8085	21.1725
APLP1_HUMAN	SLAGGSPGAAEAPGSAQVAGLC(+57.02)GR	2	20.28	-0.23	-0.65	0.51821	0.42	0.51821	19.5051	19.324	22.5467	22.3259	18.3241	18.3005	20.4248	20.0751	20.8077	20.8747	20.8088	21.1215	20.4266	20.5314	20.1008	19.6987	19.2154	19.4191	19.7163	19.6721	19.9556	20.5182	19.8354	19.8301	19.8239	19.5889	20.6855	20.5207	21.1215	21.376	19.9333	19.7259	20.5235	20.4676	22.0029	21.9928	20.9408	20.6623	19.1555	19.1572
APLP1_HUMAN	C(+57.02)LPGEFVSEALLVPEGC(+57.02)R	3	20.15	-0.423	-1.09	0.28105	1.19	0.28105	19.1553	19.2184	22.4803	22.315	18.1676	18.4111	19.8816	19.5254	20.5895	20.7805	20.9375	20.854	20.5404	20.3009	20.048	19.93	18.6643	18.33	19.5308	19.1635	20.2395	20.0863	19.9128	19.4532	19.8282	19.2031	20.2551	20.288	21.3534	21.3165	19.7448	19.5737	21.1405	20.9011	22.1526	21.7362	20.8546	20.9463	18.8607	19.4413
APLP1_HUMAN	C(+57.02)LPGEFVSEALLVPEGC(+57.02)R	2	18.39	-0.526	-1.17	0.24913	1.36	0.24913	17.8031	17.206	20.9389	20.9336	15.8577	15.9323	17.8844	17.7732	19.0707	18.7999	18.9899	19.6476	18.6968	18.9676	18.4231	17.6605	16.0946	16.4684	17.7064	17.7135	17.831	18.7181	17.3451	17.6994	17.7476	17.6784	18.8653	19.0126	19.5142	19.9449	18.2888	18.0938	18.7816	19.0821	20.4086	20.3087	19.507	19.357	17.5666	17.3284
APLP1_HUMAN	Q(-17.03)ALNEHFQSILQTLEEQVSGER	3	20.67	-0.817	-1.33	0.18952	1.78	0.18952	19.6414	19.6631	23.4684	23.3475	18.2929	18.0583	20.5936	20.8255	21.5497	21.7227	21.79	21.9065	21.0816	21.4312	20.6478	20.8428	16.1648	13.8834	20.2592	20.0941	20.6405	20.6569	19.964	20.2926	19.9732	19.7236	21.5951	21.8787	22.1435	22.5176	20.2535	20.5677	21.2485	21.1174	22.391	22.3717	21.4633	21.8233	20.3506	20.625
APLP1_HUMAN	Q(-17.03)ALNEHFQSILQTLEEQVSGER	2	17.11	-0.173	-0.34	0.73552	0.12	0.73552	16.0925	15.3473	20.5819	19.341	14.5943	NA	16.5597	15.9138	17.5191	17.9136	17.5739	18.0931	17.7732	17.4333	17.29	16.5256	NA	NA	16.0941	15.7867	16.4923	16.4768	15.9588	15.9789	16.1662	15.9391	18.2946	17.9488	18.7772	18.6455	16.9453	16.4461	16.4795	16.9881	18.5346	18.5204	17.7772	17.8523	16.1196	16.4289
APLP1_HUMAN	WEPDPQR	2	20.1	-0.247	-0.79	0.43544	0.62	0.43544	18.7931	18.657	22.039	21.8951	18.7742	18.6969	20.0622	19.7682	20.401	20.3048	20.4832	20.8805	20.3828	20.3122	20.0658	19.9211	19.4598	19.4448	19.6912	19.5645	19.991	20.2143	20.172	20.0233	19.7786	19.2858	20.2276	20.1995	21.084	21.1064	19.687	19.6953	20.6176	20.434	21.4295	21.2727	20.7897	20.6822	18.9846	18.8651
APLP1_HUMAN	DDTPMTLPK	2	20.61	-0.187	-0.59	0.5552	0.35	0.5552	19.6782	19.501	22.4769	22.3475	19.3179	19.4017	20.4893	19.8882	20.9971	21.0327	20.9713	21.1362	20.718	20.7216	20.7283	20.3846	20.0442	19.846	20.293	20.4368	20.7527	20.7387	20.7232	19.9789	20.334	19.9866	20.5558	20.5822	21.439	21.6195	20.1015	20.1952	20.959	21.0019	21.8769	21.7527	21.2738	20.8847	19.7829	19.6147
APLP1_HUMAN	VEQATQAIPMER	2	21.79	-0.226	-0.7	0.48718	0.49	0.48718	20.7728	20.6782	23.5819	23.7625	20.1796	20.3106	21.7894	21.2936	22.2132	22.3272	22.1471	22.2489	21.9567	21.9882	21.7533	21.4199	21.0442	21.1902	21.4014	21.513	21.843	21.8997	21.7825	21.0893	21.609	21.2439	21.6445	21.5323	22.8019	22.9436	21.2258	21.4593	22.0783	22.1995	23.1378	23.1037	22.4771	22.1458	20.9924	20.8823
APLP1_HUMAN	VEQATQAIPMER	3	16.5	-0.083	-0.14	0.88641	0.02	0.88641	NA	14.3802	NA	18.8108	15.6347	15.2545	16.6656	NA	15.6039	17.5451	17.2432	16.1371	16.628	16.19	16.9801	16.9336	16.323	15.5808	15.7825	16.1458	15.8605	NA	16.3451	NA	15.0891	15.7027	NA	NA	17.6016	17.8	NA	15.9064	17.6204	17.8216	17.704	17.5806	17.7665	17.0118	NA	13.9201
APLP1_HUMAN	HYQHVAAVDPEK	3	19.91	-0.115	-0.31	0.76153	0.09	0.76153	18.9957	18.4438	21.6679	21.7572	18.4022	18.3438	20.5511	19.9918	20.6472	20.4341	20.099	20.48	19.7579	19.9987	20.4036	19.497	19.1535	19.2786	19.5449	19.5169	19.4406	19.7204	20.0596	19.6768	19.2046	18.8959	20.2442	20.2603	20.5029	20.7043	19.2995	19.5376	20.3148	20.2341	21.45	21.3963	21.1449	20.0972	18.5606	18.5279
APLP1_HUMAN	HYQHVAAVDPEK	2	19.11	-0.251	-0.63	0.53186	0.4	0.53186	18.2799	17.7255	21.5106	21.1935	17.1007	16.7816	19.6317	19.1816	19.5517	19.4566	19.7847	20.0061	19.4585	19.3848	19.0154	18.7996	18.1598	17.7565	18.7434	18.2673	18.7933	18.9903	18.667	18.3139	18.6835	18.0485	19.9753	19.4655	20.0611	20.0986	18.8135	18.5855	19.5575	19.3716	21.053	20.8926	19.8756	19.8616	17.8533	17.8447
APLP1_HUMAN	VIALINDQR	2	21.87	-0.288	-0.95	0.34672	0.91	0.34672	21.0846	20.6857	23.6086	23.4221	20.4008	20.4991	21.8076	21.4985	22.2786	22.2415	22.3065	22.3753	22.085	21.9416	21.8099	21.4636	21.0328	21.3173	21.3381	21.2335	21.8884	22.1551	21.5663	21.4996	21.533	21.2892	21.9497	21.677	22.7716	22.7747	21.6161	21.4911	22.3553	22.202	23.3803	23.2146	22.5311	22.2271	21.0145	21.0443
APLP1_HUMAN	Q(-17.03)MYPELQIAR	2	20.41	-0.249	-0.92	0.36346	0.84	0.36346	19.7931	19.7226	22.0298	22.0076	19.019	18.8339	20.2335	20.1538	20.6936	20.7227	20.6342	20.7139	20.5796	20.616	20.3465	20.2766	19.797	19.6372	19.9028	19.9968	20.5974	20.75	20.2413	20.3365	20.3607	20.0003	19.9598	20.0696	21.1795	21.3366	20.0215	20.0317	20.8853	20.9194	21.5986	21.4102	20.6504	20.7276	19.7171	19.8965
APLP1_HUMAN	DELAPAGTGVSR	2	19.61	0.017	0.06	0.94933	0	0.94933	18.6672	18.657	20.096	20.0184	18.9705	19.1418	19.7806	19.2948	20.003	20.1377	19.8384	19.9455	19.9242	20.1067	20.0658	19.6014	19.5569	19.8069	19.3063	19.3898	19.337	19.6807	19.9377	19.9604	19.6527	19.5108	19.3398	19.6506	19.7716	20.0508	19.4438	19.6751	19.4578	19.489	20.3235	20.1507	20.0776	19.3337	18.4834	18.6504
APLP1_HUMAN	QALNEHFQSILQTLEEQVSGER	3	21.75	-0.646	-1.14	0.26246	1.29	0.26246	20.918	NA	24.2998	24.265	19.5861	NA	NA	21.4316	22.5165	22.4444	22.7062	22.8451	22.3435	22.0333	21.633	21.4262	18.2093	16.3282	20.8918	20.679	21.0687	NA	21.1492	20.7603	21.148	20.9935	22.4948	22.6639	23.022	23.2422	21.4158	21.3708	22.4189	22.3375	24.0098	23.7252	22.5311	22.7498	20.6049	20.8015
APLP1_HUMAN	QALNEHFQSILQTLEEQVSGER	2	15.66	1.332	1.32	0.21049	1.75	0.21049	NA	NA	17.334	17.7561	NA	NA	NA	NA	NA	NA	14.8299	NA	NA	NA	NA	NA	NA	NA	NA	NA	NA	14.2146	13.4244	NA	NA	NA	NA	NA	NA	15.4311	NA	NA	NA	14.6615	16.9471	16.3809	NA	NA	NA	NA
APLP1_HUMAN	RAALEGFLAALQADPPQAER	3	20.51	-0.376	-1.04	0.30203	1.09	0.30203	19.7069	19.6555	22.5006	22.5406	18.8318	18.9548	20.6909	20.3889	21.0551	21.0927	21.2443	21.2557	20.7528	20.6786	20.2717	20.2836	18.805	18.4277	19.6657	19.727	20.5754	20.4779	20.111	19.9457	20.4528	19.8988	20.529	20.7537	21.5476	21.7796	19.9316	19.9347	21.0079	20.9375	22.6587	22.2612	21.179	21.0367	19.4317	19.6009
APLP1_HUMAN	SGSC(+57.02)AHPHHQVVPFR	3	19.14	-0.17	-0.48	0.63197	0.23	0.63197	18.3724	17.7826	20.9585	20.8556	17.468	17.2278	19.9089	19.4147	19.4815	19.5064	19.4452	19.8379	19.3469	19.3588	19.3333	18.9282	18.528	18.2302	18.7507	18.3641	18.959	19.1285	19.1393	18.7435	19.0203	18.3255	19.625	19.6209	19.8735	19.9006	18.6436	18.6621	19.5145	19.4101	20.7445	20.6801	19.5599	19.3832	17.9298	17.6436
APLP1_HUMAN	SGSC(+57.02)AHPHHQVVPFR	2	16.51	-0.336	-0.7	0.48944	0.49	0.48944	16.1933	15.3136	19.0045	18.5337	13.8491	13.6156	17.3768	16.8943	16.7544	17.0382	17.4719	17.4684	17.0385	16.9676	16.2281	16.0626	15.3483	14.4277	15.9458	15.2576	16.6354	16.4724	15.7289	14.7444	16.6222	15.6757	17.0024	16.833	17.576	17.6019	16.2196	15.7965	17.2239	17.0065	18.7489	18.5952	17.119	17.2929	15.4636	15.1501
APLP1_HUMAN	HQEAQEAC(+57.02)SSQGLILHGSGMLLPC(+57.02)GSDR	3	17.44	-0.402	-0.69	0.49534	0.47	0.49534	17.4845	16.8482	20.0871	20.0058	15.418	15.3698	17.9592	17.4629	17.8093	18.2117	15.4824	18.0124	17.4222	17.1998	17.5751	16.9406	16.3379	15.559	17.2643	16.9398	17.5257	17.8118	16.9677	16.6405	17.0373	16.6647	NA	NA	NA	NA	NA	NA	17.949	17.9927	19.0368	19.2169	18.3928	18.2508	17.0374	16.8794
APLP1_HUMAN	LVETHATR	2	17.44	-0.288	-0.79	0.43142	0.63	0.43142	16.075	15.9671	19.612	19.2555	15.8491	15.8028	17.7096	17.3692	17.8294	17.8898	18.2119	18.4777	17.6235	17.6627	16.9421	16.7996	16.579	16.7903	16.9115	16.6178	17.0513	17.676	17.1752	17.0081	16.8396	16.5279	18.2515	17.6823	18.496	18.4915	17.3873	17.2358	17.6536	17.5792	19.1815	18.9845	18.3285	18.0118	16.0833	16.0841
APLP1_HUMAN	FVSEALLVPEGC(+57.02)R	2	17.41	-0.43	-1.1	0.278	1.21	0.278	16.427	16.0363	19.5895	19.4109	15.7624	15.7503	16.6003	16.2728	17.7332	17.5451	18.1752	18.1866	18.0329	17.9328	17.6336	17.6125	16.0752	16.0377	16.5137	16.5216	17.4308	17.3822	16.6233	16.4046	16.4301	16.0485	18.65	18.4926	18.5542	18.6325	16.5175	16.2238	17.7384	17.7251	19.8534	19.6241	18.343	18.1667	16.6981	16.9134
APLP1_HUMAN	GGLQPPDSKDDTPMTLPK	3	17.59	-0.088	-0.21	0.83159	0.05	0.83159	16.4977	16.6902	19.8065	19.9279	16.0236	16.3039	17.7342	17.8759	17.7332	17.9772	17.8193	17.8576	17.7732	17.9445	17.1567	17.3071	17.0999	17.2642	16.831	16.7929	17.632	17.8793	17.3678	17.365	NA	16.5399	16.2974	17.5961	18.4114	18.7884	16.9039	16.8341	17.8039	18.2951	19.7289	19.657	18.564	18.1477	15.582	16.086
APLP1_HUMAN	FQVHTHLQVIEER	3	18.34	-0.202	-0.69	0.49455	0.47	0.49455	17.9604	17.6293	19.8194	19.5756	17.0934	17.4693	18.8055	18.4711	18.5355	18.6971	18.6359	18.7158	18.4351	18.564	18.3259	18.163	17.2012	16.8683	18.0872	17.5524	18.2423	18.388	18.2007	18.0273	18.0677	17.7833	17.8795	NA	19.1348	19.0701	17.9588	17.8208	18.7072	18.7251	19.6362	19.6217	18.9102	18.9142	17.8582	17.7477
APLP1_HUMAN	FQVHTHLQVIEER	2	14.53	-1.061	-1.74	0.09658	3.04	0.09658	NA	14.0117	16.4517	15.9029	12.5595	12.818	NA	14.3264	13.2103	14.2976	14.6863	NA	13.9645	NA	NA	NA	NA	NA	NA	13.4078	NA	NA	NA	NA	NA	NA	NA	NA	NA	14.9919	NA	NA	15.0817	NA	15.4092	15.742	14.8766	15.2997	NA	NA
APLP1_HUMAN	QALN(+.98)EHFQSILQTLEEQVSGER	3	17.59	-1.107	-1.71	0.09385	2.94	0.09385	16.8097	16.6902	20.1803	20.1435	12.7333	15.2684	15.9372	15.5131	18.5396	18.3965	18.8457	18.9932	18.1471	18.3212	17.887	17.5582	14.5306	12.5665	16.9028	16.8336	17.391	17.9038	17.0683	17.1119	17.3236	17.1103	18.3501	18.6127	18.9505	19.33	17.6097	17.6509	18.5634	18.5133	19.9738	19.7207	18.7611	18.8119	17.1049	17.0721
APLP1_HUMAN	D(+57.02)(+14.02)DTPMTLPK	2	19.07	-0.302	-0.75	0.45673	0.56	0.45673	18.5173	18.345	18.9663	20.0917	17.9039	17.9331	19.1853	18.6982	19.5129	19.6606	18.6156	19.4777	19.1366	19.3826	19.3753	18.8513	18.8263	19.0716	18.894	18.7748	19.3681	19.5573	19.2657	19.1633	18.8883	18.3556	17.4925	18.8217	19.9065	19.9674	18.8173	18.6621	18.8642	19.5324	21.1058	NA	20.3658	19.445	18.461	18.394
APLP1_HUMAN	EWAMADNQSK	2	19.34	-0.078	-0.23	0.82036	0.05	0.82036	NA	NA	21.1066	21.3722	17.6417	17.7122	19.4267	19.0423	19.6826	19.6285	19.3518	19.4846	19.1678	19.5449	19.4586	19.1293	18.679	18.672	19.0756	19.2802	19.259	19.5129	19.4971	18.983	18.9045	18.5871	18.529	19.3051	20.2556	20.2616	18.821	18.9818	19.6035	19.895	20.4086	20.3322	20.1483	19.8143	18.3713	18.1596
APLP1_HUMAN	QM(+15.99)YPELQIAR	2	17.12	-0.259	-0.38	0.70712	0.14	0.70712	16.0302	17.4224	NA	18.2403	16.3148	16.8198	15.7786	17.0885	18.3205	18.3965	14.9388	17.5232	NA	17.9503	15.5929	16.199	16.767	17.918	16.0709	16.9583	17.1969	18.411	NA	17.4502	16.8446	17.5504	NA	NA	18.2529	18.6455	15.5284	NA	16.9579	17.9121	18.4663	18.7118	16.4678	16.9253	15.3289	16.979
APLP1_HUMAN	C(+57.02)LRDPQR	2	14.77	-0.326	-0.83	0.41019	0.69	0.41019	13.4475	13.1499	17.0579	NA	12.9678	13.0607	14.8942	14.6323	15.2458	15.4811	15.3831	15.8419	15.025	15.2114	14.6124	14.2501	13.7336	14.1229	14.1975	14.007	14.3521	15.0428	14.7463	14.7054	13.9651	13.8282	15.4087	15.0847	15.8982	16.086	14.4879	14.4854	15.1296	15.1556	16.9	16.3093	15.707	15.3954	13.4815	13.3747
APLP1_HUMAN	AALE(+21.98)GFLAALQADPPQAER	3	16.6	-0.814	-1.68	0.1012	2.82	0.1012	17.8031	16.9612	17.8194	NA	15.0297	15.1047	16.985	16.4825	16.9867	17.6553	16.8717	15.8562	16.5684	16.0499	15.2306	15.7194	15.3658	14.5208	15.7183	15.0212	17.8236	16.9657	15.2699	15.0241	17.1446	16.8573	NA	NA	16.8647	17.5751	NA	NA	17.8088	17.2877	17.9624	17.6847	17.0017	17.4435	17.5054	17.0821
APLP1_HUMAN	VIALIN(+.98)DQR	2	19.65	-0.316	-0.95	0.34602	0.91	0.34602	18.783	18.4224	21.2166	21.5186	17.9764	18.1093	19.4712	19.1487	20.1177	20.1628	20.1112	20.2956	19.8918	20.0402	19.5998	19.234	18.8023	19.0688	18.9835	18.9605	19.6405	19.9418	19.1426	19.1488	19.4082	18.9866	19.8316	19.6506	20.6537	20.7649	19.2314	19.2533	20.1979	20.1539	21.3803	20.9974	20.5284	20.0572	18.5962	18.6637
APLP1_HUMAN	LVE(+21.98)THATR	2	14.12	-0.655	-1.27	0.20966	1.62	0.20966	14.5525	14.2242	15.5188	14.7283	11.9083	11.6868	14.611	14.1574	14.1468	14.3889	15.2764	14.4851	14.9927	14.3895	12.4621	12.5192	13.0555	12.6793	13.6574	12.446	15.2446	15.2609	12.4789	11.6894	14.9276	14.1521	14.7759	13.041	15.2497	14.7767	14.5608	13.7213	15.0914	14.4522	15.6744	15.283	14.4301	15.1339	14.6446	14.4068
APLP1_HUMAN	A(+57.02)ALEGFLAALQADPPQAER	3	16.05	-0.243	-0.48	0.63486	0.23	0.63486	14.1708	15.3442	17.7032	18.0849	14.1461	14.1534	16.2751	16.0004	16.6179	16.5663	17.7082	17.2367	16.8587	16.5449	16.1094	15.6169	15.2254	14.9849	13.6739	NA	NA	14.8272	14.9766	14.4455	15.5624	15.353	15.2832	16.0847	16.8788	16.7985	15.7283	15.8181	17.4101	16.7139	18.7752	18.2389	17.3574	17.1091	14.309	15.1949
APLP1_HUMAN	A(+57.02)ALEGFLAALQADPPQAER	2	14.43	-1.801	-2.21	0.05156	4.87	0.05156	NA	NA	NA	NA	NA	NA	NA	NA	NA	NA	NA	NA	14.3313	13.8778	13.5409	NA	NA	12.8974	NA	NA	NA	NA	NA	NA	NA	NA	NA	NA	NA	NA	NA	NA	NA	NA	15.5499	15.8599	14.9264	NA	NA	NA
APLP1_HUMAN	DDTPM(+15.99)TLPK	2	15.89	-0.167	-0.4	0.6883	0.16	0.6883	14.6796	14.7937	17.6559	17.1052	15.0774	15.3227	15.5375	15.4579	16.8623	16.9018	15.5296	16.3521	15.7637	16.1642	15.333	14.8472	15.5044	16.2013	15.3969	15.2754	15.804	16.5839	15.6933	15.9657	15.1391	15.5081	14.9368	NA	16.8927	17.086	14.9987	14.9239	16.1576	16.4169	17.1144	17.3351	17.2118	16.0168	14.5557	15.6756
APLP1_HUMAN	GSTEQDAASPEK	2	14.44	0.094	0.2	0.84397	0.04	0.84397	12.0842	12.5112	16.749	16.6965	13.201	13.1232	14.7232	14.2596	15.3384	15.2497	14.8899	15.7862	14.4581	14.7182	14.8147	14.1011	13.7062	14.2757	13.9424	14.0212	13.2401	13.861	14.4971	14.3165	12.8117	12.489	14.9797	14.9383	15.3541	15.6316	14.1049	14.2278	14.7009	14.7944	16.1226	16.1831	15.9004	14.8334	11.6928	NA
APLP1_HUMAN	GGLQ(+.98)PPDSK	2	19.49	0.504	0.58	0.56338	0.34	0.56338	18.689	NA	21.5945	NA	19.5861	19.3778	20.9683	20.034	20.0902	NA	NA	20.8451	20.8762	20.462	20.0922	18.9876	18.7194	18.8266	18.2264	18.3325	15.5128	18.9199	19.9377	19.8459	19.6139	18.893	NA	NA	20.0871	16.6744	20.5505	19.8091	19.1503	19.6275	21.3368	NA	21.0956	NA	NA	17.3451
APLP1_HUMAN	VE(+21.98)QATQAIPMER	2	15.86	-1.182	-2.03	0.04982	4.11	0.04982	18.0694	16.8048	16.0767	NA	13.7569	13.5166	16.0685	15.3622	15.2577	15.759	15.7697	14.5568	16.6968	15.4432	14.1713	14.7178	15.2881	14.0354	15.2507	14.4132	17.778	16.866	NA	NA	16.8908	16.1946	NA	NA	16.9065	16.9674	15.867	15.3252	16.5864	16.2695	NA	16.1224	15.2969	16.5628	17.6423	17.0417
APLP1_HUMAN	Q(+.98)ALNEHFQSILQTLEEQVSGER	3	16.16	0.325	0.46	0.6451	0.22	0.6451	14.9144	14.3074	18.2663	18.5634	NA	NA	NA	NA	16.6855	16.6253	17.034	17.3521	16.3258	16.3068	16.0676	15.9121	NA	NA	14.8584	14.7846	15.5887	15.7171	NA	14.6238	15.3042	14.763	16.2718	16.7576	17.3008	17.8825	NA	15.2831	13.1074	16.4442	18.2394	17.8727	16.9519	16.9342	14.972	15.0065
APLP1_HUMAN	C(+58.01)LPGEFVSEALLVPEGC(+57.02)R	3	14.9	-0.657	-1.11	0.27591	1.22	0.27591	12.3577	13.3563	17.87	17.6947	11.8682	12.7657	14.101	13.9377	15.4602	15.6181	15.7248	15.507	14.8562	15.3549	14.6545	14.935	13.7953	13.1195	13.6239	14.1555	15.1088	14.4984	NA	NA	14.3521	14.474	NA	NA	16.5267	16.2644	NA	13.9534	16.1821	16.076	17.1551	16.6269	15.5096	16.5397	12.6716	NA
APLP1_HUMAN	Q(-17.03)ALN(+.98)EHFQSILQTLEEQVSGER	3	16.13	-0.364	-0.57	0.57285	0.33	0.57285	NA	NA	18.5356	18.6259	NA	NA	NA	NA	15.9333	16.2903	16.4628	16.2584	15.3016	15.7717	13.7527	15.199	NA	NA	14.5544	14.7297	NA	NA	NA	NA	NA	NA	15.8814	15.4998	16.9604	17.2755	NA	NA	16.8571	16.8626	17.1946	17.2389	15.7772	16.7148	14.7068	14.8139
APLP1_HUMAN	HYQHVAAVD(+21.98)PEK	2	15.09	-0.019	-0.03	0.98012	0	0.98012	16.7558	15.6243	14.8931	NA	NA	NA	15.9072	14.9424	NA	NA	15.4022	NA	15.587	NA	NA	NA	NA	NA	13.8218	12.3663	16.1404	14.437	NA	NA	16.1419	14.8428	NA	NA	14.8187	14.5086	14.9011	NA	15.7051	14.51	15.2779	14.8139	13.7219	15.1308	16.0816	15.8018
APLP1_HUMAN	VEQATQAIPM(+15.99)ER	2	16.81	-0.284	-0.37	0.7156	0.13	0.7156	13.7308	16.971	17.7847	17.8314	15.8179	16.3569	17.1028	17.7599	17.2378	17.6624	16.6359	17.2257	16.1281	17.7519	15.6545	15.4461	17.1429	18.1122	15.3693	16.2783	15.9645	18.1491	15.9588	18.0193	NA	17.474	NA	17.4807	17.541	18.7126	15.1194	16.1427	16.6426	17.0425	17.7221	17.7384	16.8264	16.3669	14.8863	17.0821
APLP1_HUMAN	H(+57.02)YQHVAAVDPEK	3	14.29	-0.03	-0.05	0.96377	0	0.96377	NA	10.9917	15.1979	15.4555	12.3847	NA	15.0819	14.3902	15.1426	14.5127	14.1194	15.1087	14.0829	14.9538	15.4242	NA	12.7779	NA	NA	NA	NA	12.8849	14.2258	NA	13.0184	NA	NA	NA	14.2191	14.5533	13.8262	14.3364	14.6046	14.2511	16.1577	16.1544	16.2789	14.8746	11.0759	NA
APLP1_HUMAN	GSTE(+21.98)QDAASPEK	2	11.8	-0.71	-1.45	0.15752	2.1	0.15752	NA	NA	13.3512	NA	9.0185	NA	12.0596	11.2867	11.5062	11.9901	12.3617	11.983	12.3372	11.6863	10.7681	10.2897	10.5654	NA	11.2676	NA	11.9536	11.7557	NA	NA	11.3727	NA	11.9383	NA	12.6464	12.2313	11.6124	10.6794	12.683	11.8694	13.1678	12.8508	12.6551	12.6088	NA	NA
APLP1_HUMAN	CM(sub L)PT(sub G)EFVSEALLVPEGC(+57.02)R	2	14.66	-1.214	-2.2	0.03587	4.86	0.03587	15.1076	13.9808	16.7829	NA	NA	NA	13.983	NA	14.2537	14.1039	NA	NA	14.2635	13.1935	NA	12.6328	12.1121	NA	13.5274	NA	15.5422	15.1883	NA	NA	14.7812	14.4865	NA	NA	NA	15.4548	14.3792	NA	15.6137	15.5482	15.044	14.9293	15.4731	15.4184	15.9828	14.7601
APLP1_HUMAN	HYQHVAAVDPEK(+57.02)	2	13.76	-0.146	-0.22	0.83132	0.05	0.83132	NA	NA	14.9817	NA	NA	NA	14.2717	NA	13.0625	13.3889	13.8299	NA	13.3605	NA	13.5409	11.8289	NA	NA	NA	NA	NA	NA	NA	NA	NA	NA	13.4066	NA	NA	NA	13.0081	NA	13.4967	13.1881	15.3356	14.8072	14.4624	14.2061	NA	NA
APLP1_HUMAN	Q(-17.03)M(+15.99)YPELQIAR	2	16.12	-0.186	-0.23	0.82415	0.05	0.82415	15.6533	16.1926	NA	NA	15.3875	15.934	NA	15.0473	NA	17.0597	NA	NA	15.1429	17.4415	NA	15.4835	16.376	17.4617	NA	NA	NA	17.5676	NA	15.9657	15.0016	16.2524	NA	NA	NA	NA	NA	NA	NA	15.9506	NA	NA	NA	NA	NA	16.1764
APLP1_HUMAN	C(+57.02)(+57.02)LPGEFVSEALLVPEGC(+57.02)R	3	14.35	-0.92	-1.49	0.15341	2.22	0.15341	NA	13.1076	NA	NA	NA	12.3428	NA	14.5352	NA	14.9324	14.6224	14.6252	13.8146	NA	NA	13.9631	NA	13.1498	NA	NA	13.2807	NA	NA	NA	NA	14.1831	NA	NA	NA	NA	NA	NA	15.8088	15.0881	NA	NA	15.6268	16.1477	NA	NA
APLP1_HUMAN	A(+43.01)ALEGFLAALQADPPQAER	3	14.11	-0.991	-0.84	0.4284	0.71	0.4284	NA	NA	13.2891	NA	NA	NA	NA	NA	NA	NA	NA	NA	NA	NA	NA	NA	NA	NA	NA	NA	NA	NA	NA	NA	NA	NA	NA	NA	NA	NA	NA	NA	14.5112	14.7339	13.9111	NA	NA	NA	NA	NA
APLP1_HUMAN	QALNEY(sub H)FQSILQTLEEQVSGER	3	14.44	-0.447	-0.53	0.60745	0.28	0.60745	NA	NA	16.4561	NA	NA	NA	NA	NA	14.1972	NA	NA	14.2797	NA	NA	13.6657	NA	NA	NA	12.102	NA	13.0323	NA	NA	NA	NA	NA	NA	NA	NA	15.7609	NA	NA	NA	NA	15.594	15.3069	14.0355	NA	NA	NA
APLP1_HUMAN	HY(+15.99)QHVAAVDPEK	3	11.3	NA	NA	NA	NA	NA	NA	NA	NA	NA	9.75546	11.1522	NA	NA	NA	12.3586	NA	NA	NA	NA	NA	NA	10.516	12.7314	NA	NA	NA	NA	NA	NA	NA	NA	NA	NA	NA	NA	NA	NA	NA	NA	NA	NA	NA	NA	NA	NA
APLP1_HUMAN	EWAMAD(+21.98)NQSK	2	14.91	0.821	0.69	0.50467	0.48	0.50467	14.8693	14.3802	NA	NA	NA	NA	16.5179	NA	NA	NA	NA	NA	NA	NA	NA	NA	NA	NA	NA	NA	15.4676	13.7282	NA	NA	14.7812	NA	NA	NA	NA	NA	NA	NA	NA	NA	NA	NA	NA	NA	14.9574	14.5802
APLP2_HUMAN	EMIFNAER	2	19.4	-0.272	-0.9	0.37291	0.81	0.37291	18.6962	18.0567	20.8576	20.8046	18.3054	18.3339	19.402	19.067	19.5617	19.4966	19.7555	19.9605	19.6179	19.7351	19.317	18.8513	18.6101	18.7149	19.0756	19.1312	19.4332	19.6351	19.6509	19.4532	19.2747	18.702	19.7617	19.7661	20.081	20.3165	19.002	18.9455	19.7255	19.654	20.892	20.6915	19.7538	19.5044	18.3679	18.1876
APLP2_HUMAN	GSGVGEQDGGLIGAEEK	2	17.37	0.225	0.67	0.5092	0.44	0.5092	16.4778	16.7021	18.8322	19.1086	16.4792	16.6393	18.0598	17.3426	17.9321	18.0966	17.3457	18.0378	17.6235	17.9387	17.5089	17.2794	16.5664	16.7769	17.4252	17.5645	16.9453	17.069	17.6062	16.87	17.2993	17.1304	16.7032	17.0768	16.3682	16.8139	16.7781	17.1952	17.7177	17.9459	18.908	18.9507	17.9134	17.3734	16.3119	16.258
APLP2_HUMAN	VSIDNWC(+57.02)R	2	17.72	-0.179	-0.53	0.60193	0.28	0.60193	17.5807	17.0475	18.8824	19.231	16.9244	16.7719	17.7762	17.7396	18.2074	18.2069	17.866	17.9802	17.248	17.339	17.4932	17.3872	16.2286	16.8428	17.7938	17.999	NA	17.4504	NA	17.6175	17.9481	17.6158	17.6665	17.0816	18.2744	18.3353	17.7487	17.6658	17.7538	17.6156	19.6623	19.3409	18.0468	17.6676	17.2757	16.2114
APLP2_HUMAN	EM(+15.99)IFNAER	2	15.6	-0.138	-0.32	0.75093	0.1	0.75093	14.3635	15.0493	16.4561	16.7816	15.3173	15.7	15.696	15.0207	16.484	16.8031	15.5441	16.1016	15.2978	16.2923	14.9921	14.7569	14.7016	15.4817	14.894	15.0559	15.7484	16.4303	15.7005	15.4876	15.2394	15.4677	NA	NA	16.5267	16.8545	14.363	15.4409	15.5399	15.9936	16.9746	16.9154	16.2688	15.6666	13.4916	14.0801
APLP2_HUMAN	VGGLEEERESVGPLR	3	16.07	-0.391	-0.98	0.33448	0.95	0.33448	14.7803	14.8503	17.0594	17.7213	14.4387	15.0349	16.5037	16.3246	16.7683	16.6411	16.7273	16.3277	16.5479	16.4628	15.7333	15.234	14.8833	14.9567	14.5852	15.5777	15.2755	16.2685	16.0627	16.1748	NA	15.7732	16.699	15.9661	16.5178	16.5011	NA	15.2518	16.364	16.3218	17.704	17.5408	16.4136	16.4057	NA	NA
APLP2_HUMAN	FIYGGC(+57.02)GGNR	2	15.89	-0.131	-0.39	0.69749	0.15	0.69749	14.7026	15.1005	17.346	17.4723	14.926	14.9921	16.1474	16.0296	16.2754	16.6049	15.6413	16.2691	15.9064	16.1051	15.9093	15.7128	14.821	14.7078	15.7003	15.8215	15.2401	15.75	15.322	15.483	17.1309	16.7578	NA	15.7072	16.39	16.441	15.3792	NA	16.1499	15.9411	17.5295	16.8469	16.238	15.7871	14.8435	14.6677
APLP2_HUMAN	AVC(+57.02)SQEAMTGPC(+57.02)R	2	15.74	-0.074	-0.21	0.83608	0.04	0.83608	NA	14.6491	17.4495	17.493	14.7459	14.6414	15.6605	15.252	16.1532	16.2136	15.5977	16.3642	15.6679	15.4266	15.8918	15.3663	14.7381	14.8376	15.9777	16.0387	NA	15.6798	15.5497	15.3113	NA	14.8134	NA	15.2575	16.0502	16.4069	15.5784	15.1828	15.7589	16.1222	16.9393	17.0674	16.0017	15.3216	NA	NA
APLP2_HUMAN	EMIFN(+.98)AER	2	15.71	-0.329	-0.98	0.33276	0.96	0.33276	NA	14.2886	17.0853	17.2341	14.5358	14.6112	15.0743	15.5508	NA	15.6296	15.8037	16.1395	16.2065	16.3549	15.3793	15.2084	14.6924	14.8272	15.3541	15.2783	15.4979	15.81	15.9008	NA	15.5335	15.3868	NA	15.3125	16.804	16.593	NA	15.0386	16.4421	16.0083	17.0584	16.9431	16.2065	15.7024	NA	14.5344
APLP2_HUMAN	HYQHVLAVDPEK	3	14.9	0.358	0.71	0.48233	0.5	0.48233	14.8281	14.3802	17.346	17.341	12.9031	13.6068	16.049	15.0561	15.9844	15.6694	15.5555	15.525	13.3748	13.9445	16.1896	15.2037	13.7062	13.1448	15.5895	15.5041	NA	NA	14.0117	13.5516	NA	13.4865	15.3002	14.8293	15.2012	14.8381	13.8954	14.7496	14.9239	15.0065	17.0001	17.0391	NA	15.2031	13.5116	13.038
APLP2_HUMAN	Q(-17.03)QLVETHLAR	2	15.31	0.136	0.31	0.76166	0.09	0.76166	14.501	15.0078	17.3097	17.3063	14.3345	13.9548	NA	15.3191	15.8829	16.1528	NA	NA	15.4101	14.5201	15.314	15.0833	14.219	14.9849	15.5743	15.6793	NA	14.5407	NA	14.8049	14.6872	14.2724	NA	NA	14.8011	15.7514	15.1669	15.8603	14.9454	15.3408	17.1684	16.9154	NA	15.5582	14.2326	NA
APLP2_HUMAN	KGSGVGEQDGGLIGAEEK	3	14.41	0.41	0.83	0.41221	0.69	0.41221	14.0859	14.1005	15.0767	16.5476	13.4568	14.0985	15.265	15.0385	14.8804	14.7902	NA	NA	NA	14.0434	14.9436	14.7277	13.6404	14.0622	14.2967	14.9342	13.5957	13.0463	14.1752	13.8841	13.6199	13.122	NA	NA	NA	NA	NA	NA	NA	15.245	16.1443	15.625	14.4801	13.8929	NA	13.0215
APLP2_HUMAN	KGSGVGEQDGGLIGAEEK	2	13.45	NA	NA	NA	NA	NA	NA	NA	NA	14.6565	NA	NA	13.3309	NA	NA	NA	NA	NA	NA	NA	NA	NA	NA	NA	12.3541	NA	NA	NA	NA	NA	NA	NA	NA	NA	NA	NA	NA	NA	NA	NA	NA	NA	NA	NA	NA	NA
APLP2_HUMAN	C(+57.02)LVGEFVSDVLLVPEK	2	15.08	-0.603	-1.07	0.29232	1.14	0.29232	14.6022	14.1359	17.9028	17.8556	NA	13.5259	15.2818	14.2443	15.5914	16.1668	15.7722	15.4326	13.7827	13.9903	14.4656	13.9687	NA	11.6583	14.8292	14.5016	NA	13.8476	NA	NA	14.8629	14.5885	NA	NA	15.9944	16.0266	14.7092	14.395	14.9807	14.8196	17.366	17.2878	15.5486	15.4082	NA	NA
APLP2_HUMAN	EWEEAELQAK	2	15.27	0.364	0.98	0.33524	0.96	0.33524	15.4911	15.1429	16.0121	16.805	14.5569	14.349	15.5652	15.5099	NA	15.7511	NA	NA	NA	14.8333	15.8147	15.3996	14.8295	14.9423	15.8975	15.7189	NA	13.8743	15.1334	14.7289	15.4828	14.9639	NA	NA	NA	NA	15.3342	NA	15.4114	NA	NA	16.0533	15.2969	NA	14.1709	NA
APLP2_HUMAN	Q(-17.03)TLIQHFQAMVK	2	15.73	0.154	0.34	0.73908	0.11	0.73908	15.6533	15.9292	18.1275	17.8795	14.4203	NA	15.9582	15.3191	15.9505	16.3718	NA	15.9065	NA	14.7398	15.8838	15.8487	14.8379	14.2757	16.4191	15.9267	15.3645	15.0661	NA	14.6322	15.853	15.2542	NA	NA	15.7981	16.518	14.6833	NA	16.5634	15.9334	NA	17.3116	14.707	15.8277	14.8863	15.5228
APLP2_HUMAN	MEVC(+57.02)ENHQHWHTVVK	3	14.35	-0.16	-0.24	0.81538	0.06	0.81538	14.2115	13.0933	16.155	15.7213	12.9162	NA	15.4835	14.6086	15.2013	14.8005	NA	NA	NA	NA	13.2025	14.1361	12.1176	NA	14.9991	13.949	NA	13.3097	NA	NA	NA	NA	NA	NA	14.305	13.4453	13.9067	13.6266	14.062	14.2511	16.9731	15.9748	14.4373	13.7474	NA	NA
APLP2_HUMAN	SQVMTHLHVIEER	3	15.66	-0.07	-0.11	0.91353	0.01	0.91353	15.3343	13.973	17.749	17.2945	NA	NA	16.3831	15.4874	15.6316	15.6325	NA	NA	14.0565	NA	16.5347	15.7309	14.6211	14.0081	15.8292	15.7189	NA	NA	14.767	NA	16.3894	NA	NA	NA	NA	NA	NA	NA	NA	15.8381	17.1684	17.3234	NA	15.1824	13.9611	NA
APLP2_HUMAN	EEVLQYC(+57.02)QEMYPELQITNVMEANQR	3	15.94	-1.036	-0.83	0.42178	0.68	0.42178	15.3778	13.5262	17.4605	18.5287	NA	NA	15.4424	NA	14.7958	NA	NA	NA	NA	NA	14.8902	NA	NA	NA	15.9115	14.797	NA	NA	NA	NA	NA	NA	NA	NA	NA	NA	NA	NA	NA	15.5126	17.6193	17.3696	NA	NA	NA	NA
APLP2_HUMAN	VPYVAQEIQEEIDELLQEQR	3	16.7	0.269	0.37	0.71578	0.14	0.71578	14.4061	NA	20.0363	NA	NA	NA	15.87	NA	NA	17.049	16.9819	17.5142	NA	NA	NA	NA	NA	NA	16.645	15.9229	NA	NA	NA	NA	NA	NA	NA	NA	18.1809	17.3617	15.5429	NA	16.0521	16.1053	17.9471	17.5306	15.9392	16.6189	15.563	16.0128
APLP2_HUMAN	LNMHVNIQTGK	2	14.74	-0.591	-0.95	0.3555	0.91	0.3555	14.4878	13.8924	NA	15.5536	13.8144	13.5166	NA	NA	NA	NA	NA	NA	14.8251	NA	NA	NA	NA	NA	NA	NA	15.2401	NA	NA	NA	NA	NA	NA	NA	14.6517	NA	15.7719	14.9387	NA	NA	NA	15.8982	NA	NA	14.758	14.2667
APOA1_HUMAN	Q(-17.03)GLLPVLESFK	2	23.56	-0.698	-1.84	0.07199	3.4	0.07199	22.3379	22.1913	24.3838	24.2364	22.1839	22.3169	22.7296	22.5479	23.7117	23.8166	25.0181	25.1076	24.3263	24.278	23.4903	23.4199	21.1848	21.2642	22.7592	22.8263	24.1038	24.5065	23.4744	23.6472	24.0263	23.7542	26.1486	25.999	23.6305	23.7043	24.7192	24.6523	22.878	22.6935	24.629	24.451	23.2707	23.5422	22.0604	22.1899
APOA1_HUMAN	LREQLGPVTQEFWDNLEK	3	24.84	-0.78	-1.86	0.06915	3.47	0.06915	23.2643	23.4376	25.6559	25.6551	23.3486	23.2616	24.224	23.9035	25.0954	25.1542	26.5327	26.5589	25.4473	25.4221	24.6684	24.5631	22.2204	21.6474	24.4377	24.4055	25.3137	25.3293	25.1866	24.8638	25.094	24.3952	27.6213	27.7095	25.006	25.1962	25.8668	25.8646	24.3977	24.2292	26.2339	25.9555	24.6936	24.5008	23.4165	23.6335
APOA1_HUMAN	LREQLGPVTQEFWDNLEK	2	14.48	NA	NA	NA	NA	NA	NA	NA	NA	NA	NA	16.3826	NA	NA	NA	NA	NA	13.4953	NA	NA	NA	NA	NA	13.5715	NA	NA	NA	NA	NA	NA	NA	NA	NA	NA	NA	NA	NA	NA	NA	NA	NA	NA	NA	NA	NA	NA
APOA1_HUMAN	EQLGPVTQEFWDNLEK	2	23.72	-0.655	-1.67	0.10222	2.79	0.10222	22.8105	22.3601	24.5056	24.4255	22.1119	21.9718	23.0019	22.6533	24.0781	24.0697	25.1677	25.4908	24.3966	24.3277	23.6901	23.3633	21.2987	21.2522	23.529	23.4264	24.3012	24.4982	23.9065	23.8072	23.9913	23.5368	26.3428	26.3674	23.5365	23.6652	24.9327	24.765	23.0344	23.0608	24.7445	24.6321	23.6021	23.3689	22.3765	22.5528
APOA1_HUMAN	EQLGPVTQEFWDNLEK	3	21.27	-0.571	-0.93	0.35728	0.87	0.35728	19.2014	20.243	21.8937	21.5622	20.4861	20.8502	20.8256	19.932	20.2967	21.5809	23.5156	22.7188	22.1646	21.4155	21.4586	21.6097	20.1108	18.3618	21.0081	20.4034	22.2569	21.1594	21.7666	20.5829	21.8679	20.7562	23.1289	23.3572	21.4742	21.6625	22.2432	21.5376	21.5677	21.2438	23.0928	21.5793	20.7897	21.5585	18.9823	20.4433
APOA1_HUMAN	DLATVYVDVLK	2	24.08	-0.554	-1.56	0.1256	2.44	0.1256	22.7601	22.785	24.7504	24.673	22.7589	22.6755	23.4435	23.0751	24.3842	24.4785	25.424	25.3675	24.7377	24.6621	24.1265	23.9233	22.2795	22.1122	23.8527	23.7587	24.7078	24.5313	24.3954	24.0822	24.0829	23.6167	26.7213	26.7684	24.167	24.1731	24.8499	24.8747	23.5291	23.3352	24.8188	24.6022	23.9527	23.6387	23.0657	23.2042
APOA1_HUMAN	LLDNWDSVTSTFSK	2	25.18	-0.575	-1.63	0.11134	2.64	0.11134	24.0777	23.7728	25.8258	25.815	23.8886	23.7299	24.5061	24.2849	25.3338	25.4244	26.4301	26.637	25.6992	25.6895	25.0997	24.8721	23.5771	23.5248	24.8169	24.7751	25.6759	25.8066	25.3515	25.1577	25.4312	24.8375	27.6964	27.7095	25.0553	25.3064	26.2232	26.0651	24.5245	24.4707	26.2632	26.0443	24.9796	24.7411	24.0457	23.9036
APOA1_HUMAN	LLDNWDSVTSTFSK	3	18.68	-0.041	-0.05	0.9631	0	0.9631	16.4644	17.6355	NA	19.5926	18.0898	18.6552	18.2205	18.4083	17.4941	20.4946	21.0619	19.2982	18.686	18.9532	18.7659	19.6345	17.9135	17.7769	17.676	NA	20.3732	17.8627	18.8516	15.5856	18.6741	17.1599	19.0442	20.8264	19.1724	19.2361	17.7948	18.1952	19.3268	19.7795	21.0884	19.5533	18.3309	19.0284	16.3402	NA
APOA1_HUMAN	VEPLRAELQEGAR	3	22.66	-0.466	-1.28	0.20662	1.64	0.20662	20.8392	20.8942	23.3619	23.2912	21.6211	21.7701	22.5183	21.8882	22.8472	23.0496	23.7182	23.8248	23.1336	23.1949	22.482	22.0598	21.6702	21.6194	22.4129	22.3949	23.1897	23.1163	23.2577	22.7241	22.8934	22.5298	24.851	24.9181	22.743	22.8087	23.1299	23.687	21.838	21.8888	23.7855	23.6336	22.7054	22.0799	21.1605	20.9656
APOA1_HUMAN	VEPLRAELQEGAR	2	21.74	-0.594	-1.59	0.11819	2.54	0.11819	20.3177	20.082	22.7907	22.6194	20.3861	20.2853	21.4983	20.8958	21.7027	22.0927	22.8329	23.063	22.4076	22.2635	21.1724	21.0578	20.4218	20.1255	21.462	21.2848	22.3859	22.2578	21.9089	21.3728	22.024	21.7318	24.3849	24.1124	21.8406	22.0868	22.5644	22.6238	20.8259	20.832	23.0282	22.8752	21.4605	21.431	20.4834	20.4139
APOA1_HUMAN	VQPYLDDFQK	2	24.88	-0.492	-1.51	0.13783	2.29	0.13783	23.6279	23.5341	25.2608	25.2555	23.73	23.7299	24.2902	24.0818	25.0954	25.1581	25.9477	26.1893	25.256	25.399	24.8204	24.5487	23.6348	23.8391	24.5812	24.6912	25.4063	25.6606	25.2691	25.2348	25.0435	24.6658	27.2744	27.1776	24.7126	24.7735	25.75	25.7432	24.0146	24.088	25.6327	25.5005	24.7402	24.3791	23.6638	23.7748
APOA1_HUMAN	THLAPYSDELR	2	23.25	-0.734	-1.84	0.07309	3.38	0.07309	22.0429	21.7833	24.0135	23.8903	22.0848	21.9067	21.7967	21.2101	23.4122	23.6491	24.7032	24.7609	24.0487	23.938	23.2289	23.1215	21.4775	21.2091	22.8527	22.5705	24.0549	24.0261	23.7799	23.1129	23.733	23.2948	25.9768	25.553	23.406	23.4684	24.4235	24.3892	22.3256	22.2582	24.4104	24.3009	23.2223	23.1242	21.8021	21.7239
APOA1_HUMAN	QGLLPVLESFK	2	24.75	-0.596	-1.62	0.11169	2.64	0.11169	23.5183	23.4264	25.4761	25.4588	23.5845	23.7141	24.0516	23.6442	24.9738	25.1542	26.0421	26.1849	25.3548	25.3207	24.6278	24.3959	23.0169	22.8331	24.1403	24.0823	25.3907	25.4599	25.1866	24.9771	24.9913	24.4952	27.2245	27.3209	24.9183	25.0669	25.7004	25.6076	24.0146	23.9686	25.8832	25.5045	24.5311	24.3274	23.0524	23.3009
APOA1_HUMAN	DSGRDYVSQFEGSALGK	3	22.99	-0.472	-1.46	0.15244	2.12	0.15244	21.5875	21.3787	23.4667	23.5359	21.8149	21.821	22.5161	22.4184	23.1695	23.1659	24.1456	24.1029	23.4103	23.3756	22.6345	22.355	22.164	22.2522	22.8169	22.9014	23.3588	23.567	23.225	23.3049	22.9481	22.6321	25.4558	25.3875	22.8607	22.8605	23.8385	23.8078	22.2642	22.1769	24.0327	23.8449	22.8073	22.5129	21.7765	21.8053
APOA1_HUMAN	DSGRDYVSQFEGSALGK	2	21.01	-0.662	-1.72	0.09305	2.95	0.09305	19.8392	19.4134	22.0482	21.6282	19.4037	19.0623	20.462	20.1916	20.8817	21.1875	22.3091	22.406	21.6131	21.3837	20.3966	20.3181	19.7279	19.501	21.0629	20.6998	21.3922	21.6387	20.9089	20.8967	21.0147	20.7236	24.0474	23.627	20.9736	21.1142	22.2011	21.839	20.1885	20.1014	22.3732	22.2264	20.5017	20.8904	20.185	19.9383
APOA1_HUMAN	WQEEMELYR	2	22.14	-0.71	-1.79	0.07988	3.22	0.07988	20.8392	20.442	23.0158	22.8581	20.5269	20.2767	21.3273	21.1791	22.4957	22.5336	23.5041	23.5366	22.7635	22.8279	22.0856	22.0537	19.7137	19.393	22.1507	22.1729	22.7986	22.9812	22.5876	22.6391	22.2622	21.8908	24.8807	24.9387	22.0764	22.0947	23.2432	23.238	21.4189	21.3733	23.0553	22.9123	21.9955	21.7654	20.8582	20.8823
APOA1_HUMAN	ETEGLRQEMSK	2	21.19	-0.487	-1.31	0.19619	1.72	0.19619	19.7051	19.3601	21.8312	21.8046	19.8231	19.6917	20.7821	20.115	21.472	21.4341	22.1352	22.6461	21.6551	21.8319	21.287	21.0537	20.0999	19.9498	21.2115	21.0941	21.5474	21.9496	21.667	21.4264	21.2143	20.8871	23.7738	23.8056	21.0991	21.2616	21.9012	22.1191	20.3987	20.4255	22.1733	22.0779	20.8672	20.6888	19.7035	19.7382
APOA1_HUMAN	VSFLSALEEYTK	2	25.32	-0.748	-1.89	0.06575	3.57	0.06575	23.9708	23.8909	26.1531	26.142	23.9272	23.9067	24.5715	24.2629	25.6156	25.8091	26.8028	26.9129	25.9747	25.9448	25.1502	24.8807	22.9669	22.7539	24.6601	24.5602	26.1014	26.097	25.7464	25.4898	25.4993	25.2913	28.0717	28.0552	25.3518	25.5263	26.4611	26.3769	24.6106	24.5897	26.629	26.2915	25.0735	25.0303	23.5921	23.9297
APOA1_HUMAN	AKPALEDLR	2	22.76	-0.539	-1.56	0.12687	2.42	0.12687	21.3914	21.2781	23.3564	23.2345	21.7124	21.6426	22.3671	21.8335	22.8098	23.1736	23.887	23.996	23.3263	23.4415	22.6404	22.4925	21.3819	21.2762	22.3936	22.1655	23.4999	23.5115	23.2822	22.7956	23.0355	22.7277	24.9455	25.0185	22.8936	22.9392	23.6556	23.7098	21.7797	21.8352	23.7855	23.6202	22.5044	22.4446	21.3243	21.2739
APOA1_HUMAN	LEALKEN(+.98)GGAR	2	21.35	-0.562	-1.37	0.17646	1.89	0.17646	19.7489	19.6058	22.0344	21.9431	20.3256	20.0742	21.0561	20.4732	21.7561	21.7311	22.4452	22.9467	21.8957	22.1702	21.2755	20.9344	19.8237	19.501	20.7652	20.7735	21.8151	22.1929	21.9329	21.6162	21.52	21.0603	24.0989	24.0756	21.3968	21.5523	22.3531	22.4859	20.2886	20.4922	22.3732	22.4102	21.3538	20.7148	19.4218	19.3657
APOA1_HUMAN	LSPLGEEMR	2	24.1	-0.579	-1.64	0.10795	2.69	0.10795	22.9276	22.6227	24.3747	24.4506	22.971	23.0518	23.4082	22.892	24.3771	24.2778	25.2107	25.4398	24.5833	24.5884	24.1837	23.7638	22.6272	22.9004	23.8456	23.8073	24.8175	25.1053	24.8319	24.679	24.3273	23.978	26.5491	26.4797	24.0456	24.0769	25.056	25.0407	23.1234	23.1539	24.8188	24.7182	24.039	23.4582	22.8226	22.7671
APOA1_HUMAN	DLATVYVDVLK(+57.02)DSGR	3	18.68	-0.739	-1.65	0.10611	2.72	0.10611	17.1605	17.1023	18.9663	18.9674	17.6466	17.5225	18.4454	18.0117	19.025	19.2403	20.7633	20.6227	19.7338	19.5217	18.5576	18.4306	16.1565	15.9567	17.1289	17.1635	19.5687	19.1354	19.2133	18.9373	19.0677	18.6613	21.529	21.7537	18.9202	18.8934	19.8247	20.0603	17.8332	17.3892	20.0476	19.5928	18.5557	18.6272	16.5962	16.6966
APOA1_HUMAN	DLATVYVDVLK(+57.02)DSGR	2	16.04	-0.987	-1.76	0.08747	3.1	0.08747	14.3046	13.7713	15.5146	NA	13.6818	13.6414	14.3627	14.3118	16.1426	16.0977	17.9113	18.2257	17.072	16.8105	15.553	15.3126	NA	NA	NA	NA	16.6268	16.8306	15.7874	15.756	15.8892	15.8669	19.4327	19.0855	NA	15.4973	17.5211	17.1427	NA	NA	16.871	15.6097	15.2086	15.2523	NA	NA
APOA1_HUMAN	LREQLGPVTQEFWDNLEKETEGLR	3	16.87	-0.807	-1.61	0.11446	2.6	0.11446	14.4475	14.3321	18.0121	17.5033	NA	14.9094	15.7134	15.8035	16.7403	16.5467	18.034	18.5846	17.7039	17.3654	16.1634	15.9264	NA	NA	16.3438	15.8867	17.3186	17.0719	17.0821	16.6259	16.6045	16.1144	20.4247	20.4503	16.8274	17.008	18.2453	18.1692	15.8946	15.9973	18.629	18.3175	15.9264	16.7654	15.5067	15.092
APOA1_HUMAN	DYVSQFEGSALGK	2	24.81	-0.418	-1.29	0.20455	1.66	0.20455	23.6966	23.5132	25.2558	25.293	23.5436	23.6409	24.1828	24.0818	25.1588	25.0148	26.0929	26.0888	25.3154	25.4543	24.767	24.5559	23.5966	23.6905	24.5334	24.5072	25.2281	25.4898	25.0615	25.0399	24.8484	24.5191	27.0925	27.1064	24.4582	24.6181	25.7711	25.6698	24.0985	24.0947	25.7129	25.5045	24.4247	24.235	23.6104	23.7555
APOA1_HUMAN	DYVSQFEGSALGK	3	16.08	-0.65	-0.63	0.53597	0.4	0.53597	NA	NA	NA	NA	14.488	15.797	NA	NA	15.0033	NA	19.4529	NA	NA	16.5434	NA	16.497	14.2254	14.5144	NA	NA	NA	NA	NA	NA	NA	NA	NA	16.6885	NA	NA	NA	NA	NA	16.3609	17.295	NA	NA	NA	NA	NA
APOA1_HUMAN	VKDLATVYVDVLK	2	20.12	-0.636	-1.69	0.09902	2.84	0.09902	18.7245	18.5262	20.6798	20.5561	18.8275	18.5709	19.6496	19.3426	19.8944	20.0463	21.4111	21.531	20.9227	20.661	19.897	19.5674	18.6613	18.6972	20.0872	19.7537	20.6823	20.7723	20.5352	20.1919	20.2062	19.9162	23.2202	22.8294	20.0611	19.9811	21.3141	20.9577	19.2974	18.9927	21.3515	21.1374	19.4522	19.4894	19.3384	19.0107
APOA1_HUMAN	VKDLATVYVDVLK	3	18.82	-0.861	-2	0.05197	4	0.05197	16.7964	17.0193	19.4355	19.3209	17.0037	17.1918	17.607	17.3063	18.9382	18.9829	20.0744	20.1111	20.1019	19.9107	18.5373	18.8324	16.3702	16.7219	18.6212	18.89	20.0009	19.7612	19.4366	19.2095	18.8679	18.712	21.9384	22.0904	18.3771	18.8825	20.0831	19.9531	17.7125	18.2573	19.9139	19.3524	18.2764	18.3993	18.0673	17.7031
APOA1_HUMAN	ATEHLSTLSEK	2	22.65	-0.461	-1.25	0.2196	1.55	0.2196	21.2883	21.0706	23.2429	23.1533	21.4512	21.3642	22.2628	21.9557	23.0301	22.9825	23.7671	24.2024	23.1435	23.2924	22.8072	22.5312	21.2843	21.1255	22.2614	22.2453	23.0785	23.3812	23.1013	22.9447	22.7803	22.3887	25.3321	25.212	22.5722	22.7698	23.5336	23.6405	21.5964	21.697	23.5502	23.4776	22.4633	22.1951	20.8273	21.137
APOA1_HUMAN	LREQLGPVTQEFW(+31.99)DNLEK	3	20.31	-0.565	-1.64	0.10814	2.69	0.10814	19.453	19.2552	18.5512	NA	18.7422	18.9824	20.3572	20.141	20.1972	20.6267	21.2107	21.3151	20.6179	20.6521	21.1517	20.7651	19.2571	19.7202	19.9669	20.0624	20.3859	20.7612	20.0242	20.1379	20.5068	20.2149	22.5328	22.7935	19.4614	19.8642	21.055	21.3245	19.5749	19.6828	21.3071	21.0865	20.3835	20.202	19.8336	19.952
APOA1_HUMAN	KWQEEMELYR	3	21.97	-0.641	-1.61	0.11404	2.6	0.11404	20.6489	20.0358	22.7405	22.6341	20.4081	20.3356	21.6831	21.1728	22.1679	22.0927	23.469	23.409	22.3994	22.3566	22.1201	21.7194	20.1429	19.7202	21.847	21.8773	22.6164	22.567	22.5352	22.2121	22.0695	21.5012	24.7896	24.5395	21.9488	22.0013	23.0231	23.0813	21.4741	21.2678	22.9045	22.6801	22.0222	21.6822	20.4992	20.394
APOA1_HUMAN	KWQEEMELYR	2	22.35	-0.721	-1.64	0.10819	2.69	0.10819	21.3747	20.569	23.317	22.9734	20.8555	20.2853	22.0223	21.5284	22.3353	22.5118	23.8512	23.743	23.0222	22.7635	22.3021	22.086	20.2354	19.6954	22.4014	21.9513	23.0608	22.9836	22.7639	22.3922	22.8047	21.909	25.5092	24.9523	22.3086	22.3984	23.6426	23.2505	21.7417	21.5084	23.3803	23.108	22.1098	22.2043	21.2092	20.9989
APOA1_HUMAN	DLATVYVDVLK(+162.05)DSGR	3	18.34	-0.405	-1.15	0.25792	1.31	0.25792	16.5237	16.4578	18.7171	18.8951	17.2897	17.1772	17.4153	17.1306	18.789	18.9342	19.9713	19.9948	19.2504	19.1196	18.4505	18.3477	16.8833	16.7219	18.347	18.3218	19.2451	18.8247	18.4606	18.1119	18.6598	18.1841	19.9553	20.2194	17.8857	17.9185	18.7986	19.1157	17.949	17.6627	19.328	19.0604	18.5135	18.4278	17.1213	17.402
APOA1_HUMAN	VSFLSP(sub A)LEEYTK	2	19.23	-0.931	-2.13	0.03863	4.56	0.03863	17.8229	17.7486	19.9428	19.8912	17.7	17.5282	18.1169	17.9365	19.5816	19.65	20.7786	21.0378	19.9634	19.8607	19.2009	19.1011	16.0591	16.3645	18.6239	18.4774	20.132	20.4224	19.7836	19.4737	19.6951	19.383	22.0887	22.1003	NA	19.408	20.3466	20.2826	18.3473	18.4609	20.641	20.4842	19.2354	19.1965	17.283	17.7909
APOA1_HUMAN	PLRAELQEGAR	2	18.41	-0.464	-0.61	0.548	0.37	0.548	15.5462	17.3934	18.2851	20.1019	16.7606	17.534	17.9592	17.3867	19.3205	19.7983	18.8013	20.2284	18.1313	19.5939	18.3753	17.423	16.6162	17.7428	17.676	18.7955	18.3186	19.0791	18.5821	18.7241	17.6835	18.9134	20.2768	21.5395	17.9202	19.0213	17.9108	20.1157	16.922	18.1744	19.5525	20.048	18.8722	17.3929	16.1245	17.5816
APOA1_HUMAN	ATEHLSTLSE(+21.98)K	2	18.8	-0.798	-1.93	0.06026	3.72	0.06026	19.7541	19.2389	18.2019	17.8067	17.3993	17.4204	18.6941	18.3604	18.8558	18.9018	19.9443	19.8397	19.8394	19.4741	17.5601	17.5443	17.1259	16.06	18.2507	17.8485	20.6511	20.3454	17.9899	17.5856	20.2464	19.7236	21.0421	20.528	18.4915	18.3876	20.015	19.7241	18.253	17.9411	19.1881	19.1054	17.9069	18.3236	19.1395	19.4852
APOA1_HUMAN	LLDNWDSVTSTFSK(+57.02)LR	3	18.55	-0.793	-1.83	0.07381	3.36	0.07381	16.8097	16.8588	18.7263	18.8912	17.019	17.0219	18.2074	17.6041	18.8655	18.8533	20.4258	20.5029	19.4794	19.466	18.3377	18.4306	16.5149	16.1647	17.5022	17.458	19.1559	18.9038	18.8597	18.628	18.8924	18.1889	21.5514	21.7966	18.473	18.5615	19.5257	19.8057	17.9929	17.7525	20.1651	19.8259	18.507	18.4803	16.7932	17.1501
APOA1_HUMAN	LLDNW(+31.99)DSVTSTFSK	2	19.95	-0.369	-1.15	0.255	1.33	0.255	19.2014	19.0591	19.2505	19.5683	18.3394	18.7122	NA	19.7173	20.1177	20.2706	20.5739	20.8717	20.2184	20.4721	20.5245	20.082	19.3015	19.6316	19.8241	19.6438	19.9573	20.3409	19.9714	19.9225	20.2684	19.9589	22.192	22.1578	19.0502	19.5105	20.8061	20.7972	19.0438	19.2243	20.5925	20.4972	19.8756	19.5939	19.5054	19.2241
APOA1_HUMAN	Q(-17.03)GLLPVLESFK(+57.02)	2	17.73	-0.801	-1.73	0.09109	2.99	0.09109	16.2294	16.0287	17.6939	17.6766	16.4455	16.5959	16.9329	16.8446	17.8161	17.7902	19.8252	20.0856	19.1444	19.1727	17.8003	17.8381	15.1897	15.4277	15.9909	16.0317	17.9522	18.4167	17.8436	17.9204	18.6015	18.2858	20.8389	20.8146	17.2366	17.2644	19.4414	19.4124	16.7281	16.8216	19.1815	18.9201	17.8672	17.9119	15.3843	15.7325
APOA1_HUMAN	LREQLGPVTQEFWDN(+.98)LEK	3	17.99	-0.852	-1.92	0.06201	3.67	0.06201	16.7964	16.2209	18.5512	18.318	16.5861	16.3173	17.203	16.8319	18.1447	18.1727	19.6173	19.9867	18.7285	18.7385	17.9764	17.9756	15.0591	14.8428	17.6963	17.4515	18.801	18.9477	18.4012	18.1705	18.4665	17.9391	20.9664	21.0352	17.7697	17.8678	19.362	19.0966	17.1483	17.368	19.4663	19.1524	17.7411	17.725	16.6423	16.1913
APOA1_HUMAN	LLDNW(+3.99)DSVTSTFSK	2	18.36	-0.449	-1.09	0.28343	1.18	0.28343	17.5414	17.0002	18.34	17.1582	16.6466	16.6177	18.4712	18.6227	17.4941	18.3709	18.6986	19.2007	18.7562	18.8821	19.0408	19.1539	17.7779	18.0688	18.8356	18.1148	18.416	18.8074	18.7298	18.8549	18.7476	18.6818	21.3535	20.8382	17.4017	17.413	19.417	18.9637	16.504	16.7139	18.4929	18.6097	18.3882	18.7629	18.4086	18.2641
APOA1_HUMAN	LLDNW(+3.99)DSVTSTFSK	3	17.73	-0.42	-1.07	0.29125	1.14	0.29125	15.9339	16.5128	15.816	16.2067	16.7142	16.6068	17.7938	18.067	17.1764	17.8284	18.705	18.1171	17.8199	18.5372	18.901	19.1676	17.311	17.8233	17.8264	17.5584	17.8893	18.1491	18.1025	18.2268	17.7386	18.0326	19.834	20.2013	16.9337	16.9396	18.2834	18.5047	16.9311	17.2184	17.9237	18.0951	17.119	18.0972	17.0799	17.5242
APOA1_HUMAN	EQLGPVTQEFW(+3.99)DNLEK	3	18.04	-0.393	-0.96	0.34489	0.91	0.34489	16.5853	16.9312	16.6826	16.5791	16.5653	16.7424	18.0451	18.6374	17.2278	18.4546	18.834	19.0657	18.2529	18.5976	19.1214	19.5901	17.7051	18.0069	17.8126	17.4384	18.416	18.3168	18.1426	18.2677	18.4501	18.3168	20.5033	20.6506	17.2583	17.2755	18.47	18.8893	16.5978	17.3465	17.97	17.9201	17.8503	18.6809	17.4546	17.952
APOA1_HUMAN	EQLGPVTQEFW(+3.99)DNLEK	2	16.7	-0.569	-1.09	0.28122	1.2	0.28122	15.4644	NA	NA	NA	14.1007	NA	16.5869	16.9542	15.2734	15.9579	17.252	17.4497	17.0829	17.3212	17.5551	17.8718	15.6015	15.7303	16.4672	16.1762	16.5566	16.6433	16.1066	16.7034	16.9865	16.7706	19.7946	19.1012	NA	NA	17.8827	17.4146	14.4217	NA	NA	16.8255	16.0963	17.4864	16.4992	16.1968
APOA1_HUMAN	PYLDDFQK	2	17.57	-0.394	-0.59	0.55613	0.35	0.55613	15.9508	16.9413	16.9157	18.6584	16.1007	16.5397	16.3954	16.3622	18.5232	18.7741	18.4297	19.2771	17.248	18.9032	17.6806	17.0626	15.5512	16.9896	17.0283	18.0773	17.6574	18.7227	17.9972	18.1119	17.1849	17.8513	19.7566	20.7905	16.9604	17.5751	17.9039	19.1639	15.5978	17.2105	18.0222	18.2696	17.6927	16.1091	15.972	16.7351
APOA1_HUMAN	LLDNWDSVTSTFS(+162.05)KLR	3	18.65	-0.56	-1.3	0.20083	1.69	0.20083	NA	16.654	19.39	18.5732	17.2382	16.9718	17.3453	17.5966	19.2176	19.5064	20.6087	20.5803	19.6103	19.4061	NA	18.3181	16.7222	16.4533	18.2018	18.4515	19.3052	19.2418	18.4816	18.5363	19.046	18.5429	20.0836	20.2949	17.9471	NA	19.2508	19.4816	18.1676	18.1539	20.4364	20.0193	19.1824	18.7504	16.8435	17.41
APOA1_HUMAN	EQLGPVTQEFW(+31.99)DNLEK	2	18.87	-0.408	-1.13	0.26589	1.27	0.26589	18.4381	17.8266	18.5564	18.4245	16.9646	17.2904	19.1285	18.5352	18.8752	18.9913	19.8311	20.0871	19.0664	19.1067	19.7505	19.1043	18.0003	18.3392	18.6423	18.3847	18.7109	19.2094	18.9186	18.8504	19.1102	18.7991	21.4035	21.3386	17.6435	18.1297	20.0279	19.9803	17.9401	17.9121	19.5346	19.3116	19.0274	18.6023	18.6452	18.4139
APOA1_HUMAN	EQLGPVTQEFW(+31.99)DNLEK	3	17.04	-1.214	-1.18	0.26151	1.39	0.26151	NA	NA	NA	NA	15.6663	16.0797	17.2205	NA	NA	NA	NA	NA	NA	NA	NA	18.1074	16.7108	16.8809	16.5137	NA	17.7468	18.4504	NA	NA	NA	NA	NA	NA	NA	NA	NA	NA	NA	NA	NA	NA	NA	NA	NA	NA
APOA1_HUMAN	L(+57.02)SPLGEEMR	2	18.02	-0.59	-1.47	0.14959	2.15	0.14959	16.562	16.5395	17.1275	17.0503	17.3697	17.3569	17.4675	17.3063	18.3487	18.2775	19.651	19.8487	19.0215	18.9705	18.3867	17.9617	16.5017	16.8683	16.9287	17.0035	18.4503	18.8332	18.7515	18.6069	18.3592	18.2588	20.802	20.7412	17.1809	17.2755	19.6541	19.6861	16.9755	16.8422	18.908	18.7384	18.1824	17.7302	16.0339	16.3418
APOA1_HUMAN	V(+57.02)SFLSALEEYTK	2	19.57	-0.695	-1.55	0.1283	2.4	0.1283	18.1448	18.2389	19.2694	19.8108	18.5202	18.8151	19.192	18.7632	19.8093	20.0053	21.4452	21.5963	20.8034	20.6786	19.6944	19.497	17.311	16.9302	17.9835	17.9398	20.0417	20.0773	19.9547	20.0113	19.9363	19.7449	22.672	22.6506	18.8611	19.2333	21.1317	21.1021	18.4887	18.4841	20.902	20.7362	19.6308	19.4984	17.4481	17.7414
APOA1_HUMAN	V(+57.02)KDLATVYVDVLK	3	18.11	-0.704	-1.34	0.18676	1.8	0.18676	NA	15.7092	18.2473	17.8395	16.6856	16.6393	17.607	17.404	18.3808	18.0914	20.0493	19.9538	19.2841	19.3257	18.2809	17.7194	16.0716	16.1688	16.8763	16.5944	18.7895	18.2735	18.8024	18.4502	18.3592	17.893	21.6583	21.4503	17.7314	16.6089	19.6788	19.607	17.1405	16.9881	19.4058	19.1156	NA	17.6835	NA	15.5859
APOA1_HUMAN	EHLSTLSEK	2	16.43	-0.388	-0.58	0.56233	0.34	0.56233	14.1459	15.2696	16.3024	17.4406	15.4523	15.9444	15.9561	15.9682	17.3533	17.4423	17.0843	18.3672	16.3276	17.4579	16.3725	15.2154	14.406	15.5014	15.9373	16.7189	16.4444	17.3229	16.8693	17.3139	15.5126	16.5607	18.8653	19.7586	15.9391	16.6523	16.9588	18.0432	14.7711	15.9082	17.3775	17.7296	16.7115	15.3107	13.309	15.056
APOA1_HUMAN	VQPYLD(+21.98)DFQK	2	17.38	-0.588	-1.19	0.24315	1.4	0.24315	19.1501	18.1807	NA	NA	16.468	16.0891	16.5459	16.5003	16.6528	17.2775	17.9659	18.1638	18.3286	17.7977	16.039	16.0496	16.0911	15.6618	17.0521	16.4051	19.6191	19.4252	16.4743	16.2365	19.3024	18.3851	19.1613	18.7487	16.4191	16.4449	18.8576	18.0993	16.504	15.9955	NA	16.073	NA	16.2997	18.8509	18.5424
APOA1_HUMAN	KWQEEM(+15.99)ELYR	3	17.22	-0.645	-1.65	0.10541	2.74	0.10541	14.8229	15.5761	16.6149	17.0362	16.3637	16.4813	16.3228	15.8796	17.5517	17.9487	18.2388	18.3112	17.5542	17.9676	17.209	17.0029	16.2881	15.8036	17.5753	17.3983	17.9385	18.0791	17.7687	17.3008	17.3474	17.5203	19.4832	19.8798	17.0626	17.0213	17.8968	18.4146	16.528	16.5853	18.2267	18.0813	17.1851	16.6408	15.7002	16.1764
APOA1_HUMAN	KWQEEM(+15.99)ELYR	2	17.4	-0.76	-1.99	0.05256	3.97	0.05256	15.4778	15.5316	17.4044	17.3063	16.171	16.0607	16.4893	15.9424	17.4166	17.9941	18.3621	18.6921	17.9752	18.0883	17.3021	17.2626	16.0964	15.5869	17.8852	17.3641	18.2645	18.1762	17.5675	16.9903	17.8429	17.9162	20.0337	20.0454	17.4017	17.5199	18.2453	18.3467	16.8088	16.51	18.4281	18.4736	17.1689	17.1477	16.1788	16.5344
APOA1_HUMAN	DLATVYVDVLK(+57.02)	2	17.75	-0.646	-1.53	0.13375	2.34	0.13375	16.2723	16.5262	17.2215	17.493	16.4902	16.4204	17.1492	16.7531	17.9927	17.9371	19.6001	19.7256	18.8996	18.9328	18.2594	17.8228	16.041	15.7606	16.6239	16.534	18.1677	17.9826	18.1294	17.8504	18.0605	17.7252	20.9553	21.0352	17.2691	16.9256	19.1182	19.0659	16.8666	16.832	18.7311	18.657	17.9167	17.7148	16.0339	16.3318
APOA1_HUMAN	QLNLK(+57.02)LLDNWDSVTSTFSK	3	17.1	-0.906	-1.79	0.08062	3.2	0.08062	15.4911	15.1533	17.6169	17.2826	15.1545	14.5981	16.7523	16.3354	17.344	17.5828	19.034	19.0657	18.1934	18.0292	17.0462	16.4874	14.0041	NA	16.0833	15.877	17.632	17.025	17.5966	17.206	17.0891	16.7449	20.41	20.4114	16.9867	16.9113	18.4414	18.6281	16.504	16.4169	18.839	18.1156	17.2432	17.0531	14.8316	15.5402
APOA1_HUMAN	LSPLGE(+21.98)EMR	2	18.14	-0.907	-2.23	0.03116	4.98	0.03116	19.2387	18.3298	NA	15.7732	17.1983	17.1698	17.8112	17.2211	18.2125	18.4986	18.8073	18.8892	18.8001	18.9002	17.4879	16.9617	15.972	16.0399	17.7163	17.4515	20.0766	20.0809	17.7941	17.6069	19.5304	19.1817	19.8582	19.4776	NA	17.5011	19.4414	19.1874	17.2312	17.7083	18.0797	17.7987	17.3764	17.3799	18.9251	18.7787
APOA1_HUMAN	WQEEM(+15.99)ELYR	2	17.3	-0.476	-1.08	0.28797	1.16	0.28797	15.7911	15.971	NA	NA	16.3023	16.3826	NA	16.0539	17.0791	17.4907	18.034	18.743	17.6008	18.1949	17.0245	17.5303	16.3527	16.485	17.3243	17.7458	18.138	18.759	17.5277	18.1488	17.4828	17.2814	19.7795	19.8522	16.5178	16.3427	17.7719	18.3742	15.763	16.2121	17.5295	18.0813	16.4136	16.7454	16.1082	17.0314
APOA1_HUMAN	VQPYLDDFQKK	3	20.23	-0.512	-1.44	0.15734	2.07	0.15734	18.6302	18.0475	20.3519	20.5561	19.1796	19.2189	19.9876	19.8556	20.4122	20.3492	21.4111	21.3784	20.6734	20.4922	19.7724	19.497	19.6008	19.652	20.1803	20.2047	20.8476	20.9979	20.8496	20.6096	20.3024	19.9448	22.8836	22.8056	20.1866	20.303	21.2258	21.136	19.0079	19.2105	21.214	21.0779	19.2611	19.7403	19.0222	19.0671
APOA1_HUMAN	VQPYLDDFQKK	2	18.68	-0.616	-1.67	0.1016	2.8	0.1016	17.5807	17.1464	19.1206	18.8834	17.3993	17.1323	18.3651	18.1461	18.4254	18.7741	19.7352	19.8451	19.2936	18.9151	18.039	18.082	17.7448	17.6279	18.8149	18.4613	19.5142	19.6179	18.8637	18.7044	18.9324	18.3598	21.6652	21.1436	18.5365	18.6878	20.0085	19.5737	17.686	17.4576	19.6599	19.4816	17.9801	18.3896	17.8825	17.7095
APOA1_HUMAN	THLAPYSD(+21.98)ELR	2	17.78	-1.066	-1.4	0.16966	1.95	0.16966	19.1369	17.9905	17.4605	13.2571	16.7514	16.3953	17.1583	15.667	17.3988	18.2729	19.3144	18.7885	19.047	18.4291	17.2281	17.1324	15.8379	15.4035	17.3756	16.5463	20.2255	19.3617	17.1622	15.7172	19.8638	19.059	19.7043	19.155	17.3112	17.4528	19.4438	19.0259	17.0354	17.0246	18.5087	18.4033	17.102	NA	18.8435	18.2376
APOA1_HUMAN	D(+57.02)LATVYVDVLK	2	17.27	-0.492	-1.09	0.28227	1.19	0.28227	16.1501	15.8048	17.2345	16.7301	16.3875	16.4204	16.788	16.3008	17.6453	17.5976	19.2454	19.3086	18.686	18.4981	17.7171	17.234	15.5715	15.3208	16.041	15.7888	17.2755	17.1423	17.2867	16.9255	17.6835	17.1103	20.802	20.6639	16.1764	16.3084	19.1657	18.8603	16.3096	16.2527	18.0295	17.8566	17.562	17.3066	15.7176	15.8726
APOA1_HUMAN	Q(+.98)GLLPVLESFK	2	16.78	-0.738	-1.66	0.10485	2.74	0.10485	15.3814	15.3136	17.3813	17.5732	15.4523	15.6435	15.7084	15.2634	17.2378	17.2403	18.3207	18.7237	17.739	17.7452	16.7702	16.1137	14.219	14.3717	15.9526	16.0177	17.632	17.6665	17.0683	17.1283	16.8908	16.9505	19.7946	19.7636	16.9996	16.7923	18.0753	18.0084	15.6966	15.7049	17.9393	17.8566	16.7189	16.4924	14.461	15.2979
APOA1_HUMAN	DYVSQFEGSALGKQLN(+162.05)LK	3	18.55	-0.063	-0.18	0.85935	0.03	0.85935	17.3991	17.0567	NA	19.2464	17.4398	17.439	18.3252	17.8126	19.1367	19.2379	20.1589	20.3597	19.3739	19.4882	19.1282	18.8228	17.3846	17.4617	18.2194	18.1353	19.0449	18.9788	18.6942	18.6944	18.8802	18.3342	19.5763	NA	NA	17.7207	19.1152	19.2308	17.8332	18.129	NA	NA	19.0848	19.0612	17.4285	17.7351
APOA1_HUMAN	DLATVYVDVLKDSGRDYVSQFEGSALGK	3	14.97	-1.895	-1.44	0.20032	2.06	0.20032	NA	NA	NA	NA	NA	NA	NA	NA	NA	NA	NA	NA	NA	NA	NA	NA	NA	NA	13.7064	NA	NA	NA	NA	NA	NA	NA	NA	16.2462	NA	NA	14.9561	NA	NA	NA	NA	NA	NA	NA	NA	NA
APOA1_HUMAN	LSPLGEEM(-48.00)R	2	16.82	-0.334	-0.49	0.62624	0.24	0.62624	14.3562	15.6243	16.1847	17.1711	16.5012	16.9548	17.0646	16.7121	17.9444	18.0966	17.9443	19.2503	17.2577	18.5487	17.3667	16.5161	14.1732	15.0309	14.6533	15.6132	16.4386	17.4833	16.4992	17.0033	16.1337	16.8084	18.9928	20.0736	15.7862	16.2799	17.9656	19.0659	15.1452	16.3751	18.1416	18.5608	17.4044	16.3669	13.758	15.3616
APOA1_HUMAN	ATEHLSTLSEK(+57.02)	2	18.06	-0.506	-1.13	0.2628	1.29	0.2628	16.6854	16.4065	17.2345	18.2826	17.1642	17.1093	17.8789	17.5739	18.3063	18.2261	19.3038	19.7697	19.3492	19.0936	18.2344	18.2541	16.5537	16.5321	17.0202	17.0815	18.3859	18.3469	18.7857	18.5963	18.6741	18.4262	20.7385	20.8264	17.8788	17.9742	19.2004	19.5953	16.9667	17.3247	19.5448	19.4524	17.5702	16.9864	15.2654	15.6328
APOA1_HUMAN	PPQSPWDR	2	18.16	-0.251	-0.42	0.6781	0.17	0.6781	NA	17.0193	17.4605	19.0917	16.7329	17.249	17.4528	17.1916	18.9321	19.2567	18.6053	19.8979	NA	19.2895	18.4368	17.5256	16.4615	17.3841	17.7263	18.638	18.401	19.0242	18.611	18.6122	17.7476	18.4221	20.2551	21.0454	NA	18.0279	18.6603	19.7836	16.2487	17.5792	18.1006	19.0883	17.6659	17.1091	16.0408	17.1501
APOA1_HUMAN	TEHLSTLSEK	2	17.91	-0.43	-0.6	0.55098	0.36	0.55098	NA	17.3787	17.6845	18.9298	16.4792	17.1624	17.5666	17.4546	18.8093	18.9602	18.2119	19.7996	17.1678	18.9503	17.4559	16.3872	15.7448	16.8428	16.8763	18.0773	17.3291	18.7181	17.8516	18.6332	16.4501	17.893	19.7069	21.1625	16.8347	18.2304	17.9987	19.3536	16.0455	17.6156	18.8555	19.2848	NA	17.1854	NA	17.7159
APOA1_HUMAN	EALKEN(+.98)GGAR	2	16.16	-0.467	-0.59	0.55556	0.35	0.55556	12.9134	14.6042	15.9786	17.1839	14.7385	15.671	15.6935	14.9565	17.3533	17.4907	16.7893	18.1638	15.8173	17.2941	16.5449	15.0284	NA	14.9278	14.6657	16.2546	15.7888	17.0428	16.6532	16.9474	14.5542	16.1482	18.547	19.6718	15.6319	16.4858	16.361	17.8797	14.3316	15.5075	16.919	17.9507	16.6268	14.9002	NA	14.0959
APOA1_HUMAN	AK(+26.02)PALEDLR	2	16.82	-0.828	-1.95	0.05861	3.78	0.05861	15.3121	15.4065	17.2215	16.7561	15.8814	15.8515	16.0704	14.8087	17.0104	16.8533	17.9659	18.1289	17.3961	17.5295	16.8546	16.234	15.206	15.4208	16.5477	16.0966	18.1853	18.1962	17.587	17.1327	17.3115	16.7578	19.3121	18.8122	16.6385	16.4954	17.7796	17.787	15.3013	14.9544	17.6481	17.7207	16.2989	16.6835	NA	NA
APOA1_HUMAN	SPLGEEMR	2	17.05	-0.555	-0.94	0.3518	0.89	0.3518	14.8124	16.0824	17.6655	17.8873	15.7841	15.7602	15.9372	15.7038	18.0162	17.7838	18.4336	18.5586	17.1781	18.051	16.8628	16.2569	14.1864	15.9779	17.2369	17.3501	16.9176	18.1762	17.7341	17.8945	16.3568	17.3168	20.3484	20.9181	15.901	15.9729	18.1831	18.4278	NA	16.2105	NA	17.8807	16.8264	16.3929	14.9756	16.0128
APOA1_HUMAN	DYVSQFEGSALGK(+57.02)QLNLK	3	17.73	-0.816	-1.52	0.13461	2.33	0.13461	15.6174	15.1218	19.0083	19.1903	15.4858	15.3852	16.6528	16.2596	18.5597	18.7142	19.8746	20.0425	18.912	18.1093	17.0245	17.4922	15.9604	16.1122	16.0584	16.8435	17.2311	17.2354	17.2986	16.7541	17.3592	16.4294	20.4391	20.3923	18.1979	18.4231	19.0471	19.2971	18.3574	18.1621	20.1733	19.8566	18.6832	18.5513	15.2625	15.597
APOA1_HUMAN	QLN(+162.05)LKLLDNWDSVTSTFSK	3	17.1	-0.456	-0.87	0.3905	0.75	0.3905	15.4026	14.6782	18.4383	17.9637	15.3073	14.768	16.5597	16.2596	18.1393	18.1578	19.0568	19.1838	18.4222	18.4822	17.6144	16.2794	13.9273	NA	16.9201	16.4051	17.5974	17.4724	16.41	16.4945	17.0446	16.5309	18.2442	18.3152	NA	NA	17.9247	18.0993	16.1499	16.3609	18.6994	18.2074	18.0259	18.0284	15.8135	15.4781
APOA1_HUMAN	LSPLGEEMRDR	2	17.14	-0.556	-1.38	0.1743	1.91	0.1743	16.005	15.2373	18.5564	NA	16.1983	16.086	17.3846	16.6367	17.2478	17.7311	16.8945	NA	17.4309	17.5902	16.662	16.7681	16.4615	15.9543	17.3112	17.1555	18.4647	17.9038	18.1622	16.9707	17.8596	17.5279	NA	19.0973	17.5673	17.5385	18.0183	17.9788	16.253	16.4971	17.9393	17.6097	16.6813	16.7352	16.2888	15.7018
APOA1_HUMAN	L(+57.02)REQLGPVTQEFWDNLEK	3	18.92	-0.831	-1.63	0.1113	2.64	0.1113	17.5961	17.3488	18.6798	19.0076	17.6367	17.6339	17.9952	18.1512	19.3253	19.5584	21.2164	21.2624	20.2553	20.0265	19.2025	19.109	15.8125	14.9326	17.676	17.686	19.4406	19.1005	19.0008	18.8593	19.533	19.0139	21.9328	22.351	18.2529	18.745	20.4462	20.6166	18.4036	18.1825	20.6528	20.1374	19.0199	19.3066	16.6537	17.0821
APOA1_HUMAN	Q(-17.03)K(+57.02)LHELQEK	2	16.72	-0.21	-0.59	0.56021	0.34	0.56021	15.6825	15.6758	17.5356	17.7301	15.7931	15.4669	17.0646	16.5724	17.0791	16.8898	17.3291	17.9065	16.6968	16.7182	16.6898	16.2455	16.0282	16.27	16.3308	16.534	15.7672	16.4571	17.2505	16.9968	16.1337	15.2832	18.455	18.4686	16.7158	16.8486	17.4747	17.688	16.7177	16.68	17.6948	17.6847	16.9955	16.1987	15.4165	15.5021
APOA1_HUMAN	T(+43.01)HLAPYSDELR	2	16.37	0.167	0.29	0.77391	0.08	0.77391	14.7196	15.1909	NA	NA	16.0251	16.1564	NA	14.9329	18.1816	18.2117	17.4022	17.8505	17.1984	17.3654	15.1974	15.0338	NA	NA	NA	NA	14.9092	15.3729	NA	14.775	NA	14.5112	17.529	17.3152	NA	NA	19.1569	19.0517	15.3096	15.0602	17.5499	17.7732	16.7115	16.0482	14.8902	15.2096
APOA1_HUMAN	V(+162.05)KDLATVYVDVLK	3	16.49	0.176	0.42	0.67746	0.18	0.67746	NA	NA	16.4406	16.5115	15.0567	NA	NA	NA	17.1013	16.9018	18.003	18.0315	17.1678	17.2287	16.7081	16.163	NA	15.1892	16.4312	16.1198	16.6954	16.6948	16.2529	16.2171	16.3848	15.6313	18.529	18.0414	NA	14.6591	17.3154	17.2754	15.801	15.4388	16.6519	16.9201	16.5948	16.0367	15.0597	14.9981
APOA1_HUMAN	VSFLSALEEYTKK	3	17.5	-0.626	-1.54	0.1308	2.37	0.1308	16.4993	15.7937	18.4878	18.2093	16.4341	16.671	17.2884	16.9065	17.4773	17.6902	18.5774	18.4915	18.0553	17.506	16.9421	16.5811	15.9332	15.7303	17.3373	17.0387	18.5798	18.1354	18.3902	18.0741	17.6163	16.8208	20.3804	20.2672	17.807	17.5199	18.2508	18.1744	16.8186	16.6569	18.7839	18.3409	16.2989	16.7654	16.0477	16.4475
APOA1_HUMAN	AK(+57.02)VQPYLDDFQK	3	16.18	-0.638	-1.48	0.14552	2.2	0.14552	14.4131	14.1148	15.3146	15.833	14.6066	15.0702	15.892	15.6352	16.5485	16.5813	18.0289	18.1638	17.0829	17.1093	15.8774	15.8012	15.0981	15.0929	15.06	15.1997	16.6624	16.7042	16.5557	16.5172	16.3709	15.5798	19.1299	19.1921	15.8955	15.783	17.4935	17.8603	15.2385	15.1784	17.319	17.0102	16.0379	15.869	NA	14.2807
APOA1_HUMAN	VSFLSALEEY(+15.99)TK	2	17.06	-0.676	-0.8	0.43131	0.63	0.43131	13.764	16.6042	14.9878	16.1399	16.5336	17.7424	NA	15.6784	18.2773	18.4007	17.4794	18.9134	17.4222	18.6627	13.7737	15.8917	15.8421	16.5495	NA	16.9945	18.2423	19.3735	15.8597	18.2943	17.287	18.1696	18.6611	19.7159	17.4211	17.7845	17.5393	18.2408	14.4622	16.1323	17.9851	18.2757	NA	15.2748	NA	15.7095
APOA1_HUMAN	LLDN(+.98)WDSVTSTFSK	2	19.61	-0.638	-1.63	0.10948	2.67	0.10948	18.1913	18.345	20.1652	20.2418	18.2674	18.1918	18.7997	18.3426	19.8043	19.9283	21.1233	21.3659	20.303	20.243	19.5998	19.2282	17.8104	17.6204	19.1893	19.1312	20.0891	20.286	19.8149	19.599	19.9402	19.4037	22.2248	22.3551	19.2717	19.4454	20.8522	20.7187	18.9107	18.806	21.0075	20.6453	19.3952	19.2894	18.0631	18.5352
APOA1_HUMAN	VEPLRAELQE(+21.98)GAR	2	15.87	-0.75	-1.16	0.2543	1.34	0.2543	16.8097	16.2193	NA	NA	14.7967	14.8441	16.4274	14.3902	15.3643	16.7108	16.8013	16.9736	16.725	16.7452	14.4953	14.0807	14.3125	12.3457	15.4043	15.0177	18.1795	17.2225	14.3946	NA	17.6928	17.4974	NA	17.3152	15.2191	15.6072	16.4634	17.2851	14.3853	15.1456	16.3544	NA	NA	14.9218	17.0715	16.3876
APOA1_HUMAN	V(+57.02)QPYLDDFQK	2	19.19	-0.464	-1.15	0.25795	1.31	0.25795	18.0073	17.9058	19.1136	19.3004	18.4398	18.1882	18.5214	18.4379	19.4364	19.4727	20.8457	20.9488	20.0884	20.0127	19.1634	18.8247	17.8104	18.4277	17.9585	18.1675	19.1998	19.6545	19.3818	19.4939	19.3385	19.2289	22.0785	21.6705	18.8106	18.4281	20.6478	20.6546	17.949	17.8726	20.366	20.1224	19.6794	18.9074	17.3472	17.5242
APOA1_HUMAN	AK(+27.99)VQPYLDDFQK	2	16.41	-0.535	-1.27	0.2119	1.61	0.2119	15.7695	15.3167	NA	NA	14.7533	14.7797	16.9223	16.5099	15.8334	15.5858	16.9497	17.5052	16.6968	16.8607	17.0172	17.043	16.1497	15.7275	15.1889	15.471	16.8221	17.0115	16.4274	16.5595	16.853	16.5004	19.0484	18.9181	NA	NA	17.3772	17.3513	NA	15.2231	17.5087	16.6345	15.3651	16.0757	15.2801	15.3183
APOA1_HUMAN	VSFLSALE(+21.98)EYTK	2	17.65	-0.585	-1.39	0.17315	1.92	0.17315	18.0188	18.2632	NA	NA	16.8914	17.1016	17.4153	16.9659	17.7614	18.4092	18.1982	18.8996	17.8133	18.1196	16.8464	16.4777	15.5512	15.0842	17.1363	16.686	19.7527	19.3015	17.5773	17.261	18.6974	18.712	19.4295	19.1512	16.2945	NA	18.2942	18.4838	16.8666	17.2951	17.9237	17.4253	16.5199	16.7949	17.5785	18.0671
APOA1_HUMAN	LEALKENGGAR	2	16.32	-0.482	-0.96	0.3443	0.91	0.3443	14.4407	14.8114	17.0853	18.1451	15.1264	14.9094	16.4379	16.0363	16.7683	16.7642	16.5527	17.2476	16.1196	16.4349	15.8644	15.2271	15.2571	15.6908	16.2507	16.458	16.6061	16.8526	16.8371	16.7863	15.9434	15.8717	18.962	18.8311	16.1534	16.3491	16.8612	18.4102	15.1138	15.5557	18.4336	16.8387	15.9645	15.3297	14.4764	15.088
APOA1_HUMAN	ETEGLRQEM(+15.99)SK	2	15.53	-0.332	-0.6	0.5537	0.36	0.5537	12.8406	15.2043	15.5018	15.1293	14.5861	14.8552	14.7183	15.9542	15.9184	16.2403	15.6706	16.9202	15.5621	16.4563	14.6916	14.8043	14.8168	15.8062	15.3178	15.7596	15.5458	16.5778	15.3405	16.0399	15.1446	15.7884	17.9168	17.8405	15.2102	15.4896	16.4346	16.4548	13.9239	14.7427	16.2152	16.4383	15.1213	14.8143	NA	14.056
APOA1_HUMAN	A(+43.01)TEHLSTLSEK	2	15.88	-0.328	-0.65	0.52226	0.42	0.52226	14.7308	14.4152	NA	NA	15.8814	16.0718	16.3453	15.6898	17.4773	17.7176	16.1537	NA	16.532	17.1602	15.9077	15.798	13.4777	13.5337	14.9694	15.2395	16.3333	16.6722	16.3497	15.5329	15.7277	15.5827	NA	18.3419	14.5638	NA	17.1481	18.0827	14.8303	15.335	NA	NA	NA	15.7753	NA	15.0356
APOA1_HUMAN	N(sub Q)P(sub G)LLPVLESFK	2	18.76	-0.796	-1.93	0.06015	3.73	0.06015	17.3724	17.3336	19.4411	19.3092	17.4512	17.5681	17.7342	17.4463	18.9566	19.1402	20.3249	20.4449	19.5163	19.4579	18.8361	18.3898	16.1682	16.319	17.9876	17.9536	19.959	19.8606	19.1622	19.0931	19.0713	18.8115	21.6094	21.525	18.6881	18.8568	19.6011	19.717	17.9711	17.8826	20.1717	19.8113	18.7932	18.5911	16.7305	17.1596
APOA1_HUMAN	KWQEEM(-48.00)ELYR	3	16.51	-0.143	-0.19	0.85074	0.04	0.85074	NA	14.9373	15.6901	17.2826	15.5611	16.2767	16.7643	16.4907	17.287	17.8655	17.9977	18.6143	16.5823	18.0237	17.0887	16.0097	13.3185	14.7191	NA	16.0508	15.4676	16.4941	16.3033	16.7693	15.2597	16.5943	18.9029	20.4208	14.1087	15.853	17.4365	18.9083	14.5864	15.9354	17.704	18.3865	17.0017	16.1355	14.0112	14.394
APOA1_HUMAN	LREQLGPVTQEFWDNLEK(+57.02)	3	18.26	-0.945	-1.7	0.09626	2.9	0.09626	16.1417	15.9312	17.9817	17.9785	17.0114	16.6285	17.5528	17.4463	18.4473	18.5336	20.5651	20.6841	19.6179	19.4477	18.0991	18.1324	14.5149	NA	16.5364	16.5584	18.4695	18.2735	18.2747	18.1561	18.8387	18.0326	21.5063	21.6168	17.9802	17.8898	19.8791	20.0288	17.4293	17.8676	20.0566	19.6312	18.4744	18.6756	NA	15.0356
APOA1_HUMAN	VQPYLDDFQK(+57.02)	2	19.34	-0.535	-1.42	0.1617	2.03	0.1617	18.0302	18.0797	18.9893	18.8516	18.4624	18.3985	19.0204	18.7898	19.3921	19.4667	20.8163	21.1724	20.1287	20.4103	19.445	19.1751	18.3409	18.2975	17.9835	18.2635	19.5257	19.7477	19.5327	19.6306	19.5485	19.2359	22.124	22.1341	18.6639	18.737	20.7092	20.8141	18.4733	18.5324	20.4364	20.3467	19.4182	19.3421	17.6593	17.6026
APOA1_HUMAN	LLDNWD(+21.98)SVTSTFSK	2	16.98	-0.763	-1.14	0.2591	1.31	0.2591	18.0302	17.6902	15.7309	16.0018	16.6952	16.6285	16.8455	16.2114	17.2967	17.7511	17.9113	17.9932	17.3423	17.4333	11.9011	16.1011	15.747	15.7688	16.8126	16.1856	18.7664	18.7227	15.9255	16.4714	18.411	17.7578	18.9213	18.4866	15.7802	16.4548	18.2942	17.9301	16.4165	16.6216	NA	17.2264	16.1525	16.3404	17.8777	17.5315
APOA1_HUMAN	VSFLSALEEYTK(+57.02)	2	19.86	-0.815	-1.84	0.07256	3.39	0.07256	18.4035	18.4613	19.9507	19.6188	18.7236	18.6419	NA	19.0778	20.1447	20.3382	21.7633	21.8088	20.9379	20.9489	19.9069	19.6125	17.3846	17.3022	18.2507	18.3466	20.2809	20.3938	20.3336	20.1579	20.1682	20.1427	22.9609	22.8815	19.3138	19.5637	21.3973	21.5171	19.0438	18.995	21.322	20.9025	20.0032	19.8382	17.7778	18.0519
APOA1_HUMAN	LLDNW(+15.99)DSVTSTFSK	2	17.23	0.066	0.13	0.89867	0.02	0.89867	16.1247	16.2696	16.74	16.7388	17.019	17.2559	NA	16.8943	18.5191	18.4747	17.9605	18.5931	17.7665	18.7318	16.314	16.6605	16.0392	17.2738	17.091	17.7243	18.3859	19.125	17.2505	18.206	17.6646	17.1889	19.1613	19.4986	16.3338	17.16	18.206	18.1534	14.949	15.6263	17.704	18.1224	14.8605	15.7474	15.1487	15.3318
APOA1_HUMAN	W(+57.02)QEEMELYR	2	15.86	-0.705	-0.95	0.3505	0.9	0.3505	NA	NA	NA	NA	13.4017	13.4303	NA	NA	15.9651	15.1767	17.721	17.6761	16.7528	16.3584	15.5771	15.3365	NA	NA	NA	13.5991	15.4249	14.8543	15.6005	15.8342	15.5705	14.4099	19.3432	19.0855	NA	NA	16.7643	16.619	NA	NA	16.5356	15.5588	15.6173	14.3189	NA	NA
APOA1_HUMAN	LREQLGPVTQEFW(+3.99)DNLEK	3	18.56	-0.407	-0.59	0.55991	0.35	0.55991	17.8031	16.7021	NA	NA	NA	16.8198	18.4748	18.719	NA	15.3404	18.9899	19.7754	18.7766	19.5411	19.8151	20.2836	17.9576	18.2928	19.1401	18.293	17.649	18.8916	18.7032	18.7674	18.631	19.0977	21.9156	21.525	17.496	14.8912	19.0053	19.0259	NA	16.8925	NA	18.7428	18.6347	19.5656	18.1772	18.5604
APOA1_HUMAN	KW(+31.99)QEEM(+15.99)ELYR	3	15.09	-0.507	-0.9	0.37637	0.8	0.37637	11.9751	NA	NA	NA	13.4924	13.5351	14.7523	NA	NA	15.967	15.3174	15.8732	14.9261	15.2153	15.914	15.3892	14.1327	14.6501	16.2507	14.9564	NA	14.8809	15.8661	15.2088	14.3521	15.3901	17.5529	17.2017	NA	NA	15.4841	16.0432	NA	13.4788	14.6251	15.2878	14.7915	15.0709	NA	NA
APOA1_HUMAN	KW(+31.99)QEEM(+15.99)ELYR	2	14.7	-0.697	-1.02	0.3152	1.05	0.3152	12.8049	NA	NA	NA	11.9293	12.7356	14.0154	NA	NA	15.8409	15.3637	15.4851	14.7053	NA	15.5224	15.5047	13.3185	13.2954	15.961	14.1426	NA	14.9826	14.5695	13.4031	14.7095	15.4229	17.812	17.0784	NA	NA	14.8438	15.7496	NA	NA	NA	NA	14.4081	NA	13.8863	NA
APOA1_HUMAN	VSFLSALEEYTK(+57.02)K	3	16.36	-0.793	-1.51	0.13817	2.28	0.13817	14.6503	14.5474	15.8331	15.8998	15.0508	15.2767	16.1656	15.3444	16.6513	16.3683	18.7953	18.5142	17.4394	17.0456	16.1896	16.3872	14.6831	14.3859	14.5721	14.2783	17.2972	17.1145	16.5714	16.9887	16.6025	16.2135	19.9709	19.7082	16.0749	16.3448	17.6352	17.5416	15.6924	14.7601	18.3602	17.5707	15.6889	16.1765	13.5797	NA
APOA1_HUMAN	L(+43.01)LDNWDSVTSTFSK	2	15.51	-0.658	-1.22	0.23087	1.48	0.23087	14.179	14.5209	15.5272	15.6343	14.3923	14.2178	15.5348	15.252	17.1868	17.1224	16.9057	17.5232	16.5574	16.6226	14.9831	14.9631	12.4494	11.7666	14.3438	13.5991	14.6371	14.9949	NA	NA	14.106	14.4803	17.6665	17.9047	NA	14.1011	18.2618	17.9728	15.2957	15.5482	17.5499	16.9823	15.6582	15.7373	14.5461	15.0065
APOA1_HUMAN	D(+15.99)YVSQFEGSALGK	2	16.42	-0.281	-0.39	0.69684	0.15	0.69684	14.6325	15.7758	NA	NA	16.2382	16.9112	NA	15.1202	17.5108	17.3666	16.1927	17.8996	16.5542	17.5602	NA	14.8228	15.7953	17.0578	14.6196	16.8032	17.2645	18.1354	15.1334	17.3268	15.6947	17.2724	17.4925	18.1662	15.9657	16.6523	16.8612	17.3138	14.9911	14.9468	16.5438	17.0951	NA	15.2804	16.1772	15.355
APOA1_HUMAN	LREQLGPVTQEFW(+15.99)DNLEK	3	16.69	-0.956	-2.21	0.03344	4.89	0.03344	14.8176	15.0231	NA	15.7	15.5315	16.0186	15.5375	15.9377	17.2176	17.5143	17.4258	17.9202	16.739	17.6768	16.662	16.5991	14.5915	14.7135	16.2913	16.458	17.6061	17.7318	16.927	17.0648	16.5725	17.1103	19.126	19.1436	NA	NA	17.5837	17.7733	NA	NA	16.6077	17.0674	NA	16.1477	NA	15.8329
APOA1_HUMAN	THLAPYSDELRQR	3	15.46	-0.503	-1.16	0.25388	1.34	0.25388	13.6385	13.7623	15.8534	16.2464	14.9162	14.6371	NA	NA	15.8492	15.7564	15.8393	15.7981	15.1218	14.8827	15.2581	14.9547	14.7154	14.59	NA	15.7426	16.389	16.604	16.8532	15.9985	15.9402	15.0422	18.1535	17.9746	NA	NA	15.9039	15.9871	14.304	14.2263	16.2482	15.9778	14.293	14.4234	13.8395	NA
APOA1_HUMAN	DY(+15.99)VSQFEGSALGK	2	16.97	-0.024	-0.02	0.98134	0	0.98134	15.6767	16.7826	NA	NA	16.6952	17.6123	NA	NA	18.2528	18.2356	16.4149	18.4259	17.0498	18.4579	12.1176	16.0496	16.6993	17.9896	16.1017	17.5944	18.1198	19.013	16.0203	18.1119	17.1581	18.0165	17.4676	18.5221	16.0048	17.0213	17.2618	17.9424	14.3853	16.8524	16.6576	17.4789	NA	14.7753	NA	16.0721
APOA1_HUMAN	Q(+57.02)GLLPVLESFK	2	18.16	-0.599	-1.33	0.18991	1.77	0.18991	16.9604	16.8903	17.8365	17.9711	17.5443	17.6762	17.7703	17.2785	18.3853	18.6799	20.1112	20.2824	19.2209	19.3891	18.2186	17.9721	16.3215	16.1912	16.2507	16.3361	18.391	18.6665	18.5576	18.4968	18.7786	18.3556	21.1825	21.1341	17.6517	17.753	19.9772	19.8781	16.7384	16.8216	19.417	19.2201	18.2509	18.1965	15.6378	16.169
APOA1_HUMAN	K(+57.02)WQEEMELYR	3	16.91	-0.911	-1.63	0.11019	2.67	0.11019	15.1417	14.6734	17.0608	16.2945	15.4387	15.2349	16.4528	16.5462	16.9627	16.5783	18.9085	18.7697	18.4394	17.9503	16.903	16.8607	14.7425	13.8733	15.4953	16.1903	17.778	17.2735	17.9677	17.6794	17.1309	16.4787	20.4566	19.7734	NA	NA	18.3722	18.9966	15.5517	16.1621	17.9393	17.8403	16.8264	16.2997	14.5654	NA
APOA1_HUMAN	K(+57.02)WQEEMELYR	2	16.61	-1.104	-1.85	0.07234	3.41	0.07234	14.8693	13.7803	16.9909	16.6399	14.6347	13.9684	16.4244	15.9635	16.0566	16.3298	19.0004	18.6394	17.7732	NA	16.5141	16.6945	14.0041	13.6442	15.3125	NA	17.1015	17.1829	17.0957	16.6794	18.0749	17.1984	20.9099	19.8707	16.0822	15.419	18.6182	18.2607	15.5161	14.9506	17.9776	18.0247	16.4678	17.0773	14.6893	NA
APOA1_HUMAN	Q(+43.01)GLLPVLESFK	2	16.06	-0.406	-0.72	0.47906	0.51	0.47906	14.7083	14.7162	NA	NA	15.5674	15.5511	16.2497	16.1327	17.7403	17.8158	17.418	17.7545	17.0272	17.1401	NA	15.1435	NA	14.2909	12.7614	13.4914	15.2535	15.7023	NA	13.8841	15.1446	14.5943	17.5879	17.3939	NA	NA	18.7448	18.7134	15.8983	15.6914	17.6576	17.5707	16.1077	16.4803	14.4966	15.41
APOA1_HUMAN	QGLLPVLESFK(+57.02)	2	18.76	-0.708	-1.62	0.11243	2.63	0.11243	17.3544	17.1377	18.4878	18.5585	17.7329	17.9548	18.2335	17.7666	18.8976	19.0862	20.5914	20.8088	19.9985	19.9561	18.8381	18.7358	16.9815	16.8934	17.0363	17.0899	19.0513	19.2984	19.1848	19.1231	19.3024	18.8422	21.7833	21.7783	18.4496	18.6625	20.2942	20.2458	17.7384	17.7471	20.2075	19.7754	18.8856	18.7876	16.3951	16.7477
APOA1_HUMAN	QLNLK(+145.02)LLDNWDSVTSTFSK	3	14.69	0.055	0.09	0.92541	0.01	0.92541	NA	NA	NA	15.0475	NA	NA	12.9295	NA	15.5436	14.7642	17.0442	16.8505	15.4815	15.7425	14.0158	14.9178	11.8874	NA	14.4529	14.2182	14.7421	14.428	13.9407	NA	13.7241	13.6838	15.8663	16.288	NA	NA	14.8612	15.5022	14.212	NA	15.3403	15.4121	15.0498	15.5044	11.668	12.993
APOA1_HUMAN	V(+43.01)SFLSALEEYTK	2	15.49	-0.413	-0.66	0.51561	0.43	0.51561	12.9134	NA	15.597	NA	13.5861	12.4636	NA	14.7396	17.2773	17.2683	17.5598	17.8788	16.335	16.8607	14.7026	14.3934	NA	NA	13.9827	13.5016	13.828	NA	13.2805	13.2679	14.0016	14.2652	17.5994	17.4807	15.0302	NA	18.1481	18.1048	15.763	15.8154	17.5499	16.2684	16.1077	15.9983	14.6032	14.884
APOA1_HUMAN	EQLGPVTQEFWDNLEK(+57.02)	2	16.07	-1.118	-1.42	0.16561	2.01	0.16561	14.3635	13.6782	NA	NA	14.1572	NA	NA	14.3045	16.2458	15.8777	18.5949	18.9405	17.3423	17.6197	16.1231	16.0364	NA	12.4896	13.5808	14.6225	15.7918	16.5491	14.8468	15.8558	16.5084	15.93	19.6108	19.7905	NA	NA	18.1946	18.0993	NA	NA	NA	17.1491	14.2442	15.9236	NA	13.4751
APOA1_HUMAN	EQLGPVTQEFWDNLEK(+57.02)	3	16.07	1.317	0.61	0.56205	0.38	0.56205	NA	NA	NA	NA	NA	NA	NA	NA	NA	NA	17.2953	15.7283	NA	NA	NA	NA	NA	NA	NA	NA	NA	NA	NA	NA	NA	NA	NA	NA	NA	NA	NA	15.1952	NA	NA	NA	NA	NA	NA	NA	NA
APOA1_HUMAN	ETEGLRQEMSK(+57.02)	2	14.99	-0.597	-1.19	0.24308	1.41	0.24308	NA	NA	NA	14.3365	NA	12.927	14.1817	14.0296	15.0221	14.8753	16.4929	16.9996	15.9089	16.2363	14.8113	15.2363	13.5614	13.5337	13.4043	13.3641	14.4483	14.9135	15.0627	15.0493	15.1608	14.662	17.9259	18.1737	14.0895	13.6036	16.4691	16.3751	13.1576	NA	15.8331	16.0276	14.1235	14.6772	NA	NA
APOA1_HUMAN	AKPALEDLRQGLLPVLESFK	3	15.26	-1.039	-1.91	0.06808	3.64	0.06808	14.5588	NA	NA	NA	NA	13.6668	15.4304	14.1975	15.2054	15.312	NA	15.1741	NA	14.3194	15.1687	14.9034	NA	NA	14.7767	14.319	15.8575	15.9516	15.5812	NA	15.8859	15.1984	18.1613	18.288	NA	NA	14.5175	14.9139	NA	NA	NA	NA	NA	NA	14.2326	NA
APOA1_HUMAN	T(+57.02)HLAPYSDELR	3	16.56	-1.086	-1.76	0.08635	3.1	0.08635	14.0234	12.7785	NA	15.4723	16.277	16.7719	14.9582	NA	17.1447	17.2867	18.5845	18.7772	17.8459	17.7977	17.2717	16.418	14.2254	12.7425	14.742	NA	16.6674	16.75	17.2986	16.9641	17.0591	16.3547	18.2732	18.7336	15.7158	15.6351	18.3873	18.8341	14.8909	14.9043	18.1213	17.7987	17.4455	16.528	NA	NA
APOA1_HUMAN	T(+57.02)HLAPYSDELR	2	16.07	-0.664	-1.15	0.26197	1.31	0.26197	13.9957	NA	NA	NA	15.0478	14.567	NA	NA	15.5597	15.5064	16.9925	17.3919	16.884	16.6768	15.1447	15.5369	NA	NA	NA	NA	15.7003	NA	15.9528	15.1283	16.3091	15.4772	18.4739	17.8775	NA	NA	17.3048	17.3327	NA	NA	16.1389	16.1649	14.8083	15.6386	NA	NA
APOA1_HUMAN	LLDN(+.98)W(+31.99)DSVTSTFSK	2	15.78	-0.576	-1.25	0.22001	1.56	0.22001	14.7083	14.1568	NA	NA	13.411	13.6414	15.9308	15.3444	15.6225	15.7747	16.3669	16.3501	15.9526	15.9328	17.4064	16.7996	15.6619	15.9375	14.6025	15.3806	15.4676	15.6835	15.6752	15.8414	15.5786	15.3967	18.2732	18.8499	NA	NA	16.471	17.3043	14.3316	15.0847	15.9731	NA	15.9134	NA	15.739	15.8329
APOA1_HUMAN	VKDLATVYVDVLK(+57.02)DSGR	3	16.07	-1.328	-1.76	0.0921	3.1	0.0921	NA	12.8052	NA	NA	14.1847	13.4204	NA	NA	15.6708	NA	NA	17.8996	NA	16.6627	14.965	15.2546	NA	NA	NA	NA	NA	16.7004	16.4659	15.9855	15.735	14.7985	19.3969	19.2811	NA	NA	17.3259	17.2754	NA	NA	NA	15.7629	NA	15.6898	NA	NA
APOA1_HUMAN	W(+31.99)QEEM(+15.99)ELYR	2	15.62	-0.292	-0.63	0.53558	0.39	0.53558	NA	NA	NA	NA	NA	NA	15.295	15.4379	15.2812	15.9602	15.6679	16.3029	NA	15.6852	16.3377	15.5883	14.3245	14.3282	15.1184	15.073	NA	14.8809	16.0876	NA	15.4828	15.2396	17.4801	17.7734	NA	NA	15.8784	16.2014	NA	NA	NA	NA	NA	15.4209	NA	14.5051
APOA1_HUMAN	L(+57.02)LDNWDSVTSTFSK	2	19.04	-0.657	-1.59	0.12	2.52	0.12	17.9663	17.7371	18.7354	19.2155	18.0789	17.9718	18.672	18.0117	18.9536	18.8958	20.5914	20.8717	19.9956	19.9328	19.0552	18.6169	NA	17.1015	17.4964	17.7774	19.1882	19.4532	19.1912	19.0586	19.4692	19.2769	21.8206	21.89	18.5365	18.6019	20.5393	20.3765	18.0312	NA	20.0708	19.9659	18.9376	18.6862	17.4546	17.3698
APOA1_HUMAN	V(+27.99)KDLATVYVDVLK	2	14.89	-0.625	-1.08	0.28956	1.16	0.28956	13.3136	13.3442	NA	NA	NA	NA	NA	14.6555	13.6039	14.0956	15.6332	15.7345	15.6824	15.0259	16.0055	15.5462	13.5097	12.4576	NA	NA	15.4561	15.0009	13.8661	14.1748	14.809	14.6674	18.192	17.4441	NA	NA	16.1481	15.5449	NA	NA	NA	15.1517	14.7189	NA	13.461	NA
APOA1_HUMAN	QGLLPVLE(+21.98)SFK	2	16.48	-0.593	-1.26	0.21788	1.58	0.21788	17.0415	17.6042	NA	NA	16.3516	16.8753	16.2048	14.7983	16.706	NA	NA	NA	16.8067	17.3912	15.8214	15.8622	15.1699	14.559	15.4577	15.0628	18.727	18.3469	15.9588	16.2528	17.8843	17.5279	NA	17.5395	NA	16.1333	17.0628	17.1427	15.6204	16.1993	16.2998	NA	NA	15.5162	16.2021	16.6704
APOA1_HUMAN	HLAPYSDELR	2	15.87	-0.202	-0.25	0.80687	0.06	0.80687	13.7749	12.5725	17.0995	16.9137	NA	NA	NA	NA	14.4941	NA	17.4102	17.7545	15.851	16.0905	15.5551	15.0884	NA	NA	15.0569	15.4105	15.479	15.507	16.3746	14.9855	NA	12.7181	19.8316	19.5934	NA	NA	16.9987	17.5171	13.2872	NA	NA	NA	15.7513	15.6877	NA	NA
APOA1_HUMAN	H(sub Q)GLLPVLESFK	2	15.49	-0.684	-1.19	0.24689	1.41	0.24689	NA	NA	NA	NA	NA	NA	NA	NA	14.4533	14.2384	16.6359	16.6336	15.4947	15.9068	NA	14.2409	NA	NA	13.6574	NA	15.7197	15.7572	NA	NA	NA	14.571	17.5048	17.585	NA	NA	16.2942	16.1993	13.9093	13.6192	16.3957	16.1438	14.9264	15.4534	NA	NA
APOA1_HUMAN	LLDNWDSVTSTFSK(+57.02)	2	18.87	-0.78	-1.66	0.10473	2.75	0.10473	17.1183	16.8374	18.5512	18.5084	17.4568	17.1624	17.8678	18.034	19.0452	19.1352	20.8163	21.0456	20.0609	19.8882	19.1847	19.0397	NA	16.9302	17.2913	17.4645	19.2084	19.2225	18.8436	18.8459	19.5639	18.8453	21.8866	21.9401	18.0564	18.6836	20.5166	20.4753	18.32	NA	20.3353	20.1207	18.8281	18.9386	16.4738	16.6301
APOA1_HUMAN	LLDNWDSVTSTFSK(+57.02)	3	15.82	-0.064	-0.02	0.98429	0	0.98429	NA	NA	NA	NA	NA	NA	NA	NA	NA	NA	17.1424	14.4553	NA	NA	NA	NA	NA	NA	NA	NA	NA	NA	NA	NA	NA	NA	NA	15.8629	NA	NA	NA	NA	NA	NA	NA	NA	NA	NA	NA	NA
APOA1_HUMAN	LHELQEK(+57.02)LSPLGEEMR	3	16.99	-0.79	-1.47	0.15188	2.17	0.15188	15.0415	NA	17.4271	16.9829	NA	NA	16.2343	15.7259	16.8881	16.8158	18.4869	18.6435	17.4815	NA	15.8248	15.8043	NA	NA	NA	15.1746	17.2755	17.3938	17.0683	16.9624	NA	16.0777	20.3034	NA	16.3236	16.2666	17.9453	17.8407	15.5232	NA	18.2705	17.9808	NA	NA	NA	NA
APOA1_HUMAN	A(+57.02)KVQPYLDDFQK	2	15.33	-0.991	-1.51	0.14025	2.29	0.14025	14.2895	13.3802	NA	NA	NA	12.6851	14.466	13.7121	14.8066	15.1528	17.4643	17.3622	16.4343	16.2191	14.4264	14.3641	12.5306	NA	NA	NA	15.8663	15.8677	15.0117	14.5551	15.7952	14.662	18.9213	18.4379	NA	14.3906	16.9722	16.6539	12.9877	NA	16.4598	15.9538	NA	14.7393	NA	NA
APOA1_HUMAN	DLP(sub A)TVYVDVLK	2	15.54	-0.917	-2.09	0.04401	4.36	0.04401	13.9193	14.3919	NA	14.7353	14.3492	13.7797	13.7809	14.0991	15.5661	15.6861	16.7771	17.0749	16.1387	16.4349	15.6027	15.6081	13.8379	14.2053	15.336	15.797	16.5349	16.4768	15.5616	15.5507	15.4654	15.6229	18.2946	18.413	NA	NA	16.292	16.5384	NA	NA	16.1335	NA	14.8195	NA	NA	14.5859
APOA1_HUMAN	ETEGLRQEM(-48.00)SK	2	11.09	-0.237	-0.29	0.77387	0.08	0.77387	NA	NA	NA	NA	10.534	10.45	11.4062	10.8914	11.5889	12.1814	11.3381	12.4002	9.69846	10.9975	9.90107	9.16972	NA	NA	NA	NA	NA	NA	NA	NA	NA	NA	12.1178	12.6476	NA	NA	12.3014	12.753	8.32988	NA	11.6205	12.2684	10.8502	9.53559	NA	NA
APOA1_HUMAN	RAELQEGAR	2	12.44	-0.456	-0.81	0.42412	0.65	0.42412	NA	NA	12.0779	NA	11.0321	10.6465	11.7252	11.7429	13.1158	12.7964	14.0237	14.4017	NA	12.7193	12.4184	11.6384	11.4071	11.3688	NA	11.8684	12.861	12.9691	12.9456	12.9684	11.855	11.7371	15.45	15.1647	11.8882	11.9973	13.7534	13.9631	11.2227	10.9717	NA	12.7814	12.4695	10.0914	NA	NA
APOA1_HUMAN	AKPALE(+21.98)DLR	2	16.79	-0.34	-0.4	0.69255	0.16	0.69255	17.6854	17.1722	NA	NA	NA	NA	16.9115	15.2897	NA	17.8409	NA	17.8361	NA	NA	NA	15.7227	NA	NA	14.0537	15.9583	18.778	NA	15.0459	NA	18.8218	17.2078	16.739	18.7734	15.7621	15.0027	18.1946	NA	15.8495	16.3892	NA	16.3069	16.5369	16.8523	17.9391	17.0821
APOA1_HUMAN	EQLGPVTQEFWDN(+.98)LEK	2	16.11	-0.475	-0.74	0.4648	0.55	0.4648	NA	14.1148	NA	NA	13.5778	NA	NA	NA	15.8066	16.2232	17.6954	17.9202	16.3908	16.4806	15.6953	14.6708	NA	NA	15.7938	15.7991	16.4828	17.0085	NA	15.5856	15.6947	14.9231	18.7971	18.9531	NA	NA	17.1946	17.2156	NA	13.7471	16.295	16.1224	14.5915	NA	NA	NA
APOA1_HUMAN	D(+57.02)YVSQFEGSALGK	2	18.71	-0.467	-0.99	0.3269	0.98	0.3269	17.742	17.8212	17.749	18.5135	17.7922	17.7572	18.3612	17.8943	18.5597	18.3138	20.8311	20.9151	19.5284	19.5734	19.4176	18.9175	17.9815	18.1176	17.1803	16.6523	18.9246	19.1896	19.0153	19.4354	19.4774	19.2359	21.851	21.9125	16.7174	17.443	20.5051	20.3765	16.8186	17.0156	19.894	19.7073	18.6983	18.6596	16.9111	17.169
APOA1_HUMAN	V(+57.02)EPLRAELQEGAR	2	15.74	-0.735	-0.87	0.39561	0.76	0.39561	NA	NA	NA	NA	13.3048	13.3698	NA	NA	NA	NA	16.0961	16.7802	15.6737	16.0883	NA	NA	NA	NA	NA	NA	NA	14.507	NA	NA	15.15	14.7783	18.4613	18.1885	NA	NA	16.0324	16.0771	NA	NA	15.7993	NA	NA	NA	NA	NA
APOA1_HUMAN	K(+162.05)WQEEMELYR	3	15.47	-0.407	-0.71	0.48511	0.5	0.48511	NA	NA	NA	NA	13.9162	13.3173	NA	NA	15.2577	15.4423	16.9279	17.0992	15.5901	15.1522	14.7772	14.9631	NA	NA	14.8255	15.2635	15.5922	15.602	14.5773	15.3824	NA	14.1831	16.3797	16.5895	NA	NA	16.359	16.1255	NA	NA	16.6985	16.2264	16.0732	14.4681	NA	NA
APOA1_HUMAN	DSGRDYVSQFEGSALGK(+57.02)	3	16.48	-1.172	-2.31	0.02658	5.35	0.02658	13.514	NA	NA	NA	14.8594	14.9513	16.2205	15.7369	15.7431	16.003	18.2164	18.3672	17.5061	17.506	16.8298	15.7504	15.3946	15.2604	14.7995	14.7929	16.3354	16.6316	16.8322	16.462	16.8463	16.3801	19.2478	19.4564	NA	NA	18.1302	18.148	15.38	15.6499	17.3071	17.2513	16.2688	16.0334	NA	NA
APOA1_HUMAN	L(+57.02)HELQEK	2	16.28	-0.759	-1.42	0.16381	2.01	0.16381	13.9484	13.9493	16.3024	16.9472	15.2693	15.2904	16.0819	16.4777	16.8752	16.3156	17.8602	18.4402	NA	NA	16.1231	16.5066	14.5149	14.9082	15.2779	15.1033	16.5727	17.0863	NA	16.8735	16.6474	16.2903	19.9775	19.9618	15.6582	16.5642	17.7565	17.787	14.9561	15.0777	17.4982	16.8222	16.562	15.9692	13.6893	14.5746
APOA1_HUMAN	SFLSALEEYTK	2	16.73	0.39	0.58	0.56965	0.33	0.56965	NA	NA	18.2345	NA	14.8318	14.8952	NA	NA	16.436	15.8158	18.2782	18.1465	16.6562	17.0778	16.2778	NA	NA	NA	16.6345	16.7511	16.3727	NA	16.4274	16.3948	NA	15.9861	20.6165	20.5089	14.6252	NA	17.6267	17.7801	NA	15.6311	NA	NA	NA	16.0709	NA	13.3616
APOA1_HUMAN	VEP(+13.98)LRAELQEGAR	3	16.55	-2.452	-2.47	0.03079	6.12	0.03079	NA	14.2242	NA	NA	NA	NA	NA	16.143	NA	NA	NA	16.3501	NA	NA	NA	NA	NA	14.559	NA	NA	NA	18.0055	NA	17.7289	NA	NA	NA	20.1226	NA	NA	NA	NA	NA	NA	NA	NA	NA	NA	NA	15.2277
APOA1_HUMAN	VEP(+13.98)LRAELQEGAR	2	16.45	-3.62	-2.34	0.05703	5.48	0.05703	NA	NA	NA	NA	NA	NA	NA	14.0385	NA	NA	NA	NA	NA	NA	NA	NA	NA	NA	NA	NA	NA	16.3421	NA	NA	NA	NA	NA	18.9746	NA	NA	NA	NA	NA	NA	NA	NA	NA	NA	NA	NA
APOA1_HUMAN	VQPYLDDFQK(+57.02)K	3	16.34	-0.726	-1.23	0.22976	1.5	0.22976	13.6854	NA	NA	NA	15.1349	15.4451	15.795	15.2289	NA	16.1326	18.7586	18.1348	NA	17.4082	16.2778	15.9961	15.5486	15.2947	14.1687	14.9416	16.9726	16.9703	16.8516	16.836	16.6947	16.1363	19.1767	19.1245	NA	NA	17.9521	18.0317	NA	14.9544	NA	NA	NA	15.7793	14.1065	NA
APOA1_HUMAN	V(+43.01)QPYLDDFQK	2	15.73	-0.778	-1.5	0.14429	2.26	0.14429	15.2626	15.0715	NA	NA	15.7385	15.5625	16.0214	16.2405	16.7403	16.8777	NA	16.2712	15.7854	16.2683	15.3471	15.0124	13.0981	13.853	14.4433	NA	15.9398	16.2173	NA	NA	14.9651	15.0379	NA	16.7174	NA	NA	17.7565	18.0883	NA	NA	NA	NA	NA	NA	15.2772	15.7676
APOA1_HUMAN	QKLHELQEK	2	11.99	-0.57	-1.25	0.22047	1.57	0.22047	NA	NA	NA	NA	10.8073	10.5406	12.4985	NA	11.6432	11.6655	12.5748	12.7652	11.7522	NA	11.9461	11.3144	11.0204	NA	NA	10.8527	12.0508	12.3616	12.6665	12.7552	11.8117	11.6553	14.195	14.0592	NA	NA	12.6924	12.28	NA	NA	NA	12.5919	11.5547	NA	9.72405	NA
APOA1_HUMAN	QGLLPVLESFK(+57.02)VSFLSALEEYTK	3	16.9	-0.952	-0.71	0.48907	0.51	0.48907	NA	NA	17.0285	15.2945	NA	NA	NA	NA	NA	NA	16.2325	16.7727	15.6795	NA	NA	NA	NA	NA	NA	NA	NA	NA	NA	NA	NA	NA	20.0102	20.111	16.1464	NA	NA	14.7884	NA	NA	NA	NA	NA	NA	NA	NA
APOA1_HUMAN	DLEEVKAK	2	13.74	-0.714	-1.25	0.22114	1.57	0.22114	NA	12.6213	NA	NA	12.4054	12.4597	13.4543	14.1492	14.4533	14.3404	NA	NA	NA	NA	12.7315	NA	12.5222	13.2386	14.1093	13.5609	13.5674	14.6453	14.3405	14.5195	12.9427	13.4099	16.5481	16.2714	NA	14.235	14.7156	NA	11.4928	NA	NA	NA	NA	NA	NA	13.0065
APOA1_HUMAN	TEGLRQEMSK	2	14.37	-1.175	-1.56	0.13547	2.43	0.13547	NA	NA	NA	14.1399	NA	12.5822	NA	NA	14.6767	14.8557	NA	15.4211	NA	14.2382	13.004	NA	NA	12.6793	12.8569	14.3247	NA	14.0834	NA	14.5463	NA	NA	15.5529	17.2462	NA	NA	NA	14.8681	NA	NA	NA	14.9169	NA	NA	NA	NA
APOA1_HUMAN	DYVSQFE(+21.98)GSALGK	2	16.7	-1.221	-1.01	0.32567	1.02	0.32567	17.6114	17.0193	NA	NA	NA	13.8771	NA	NA	NA	15.3991	18.1612	16.8647	17.2769	NA	NA	NA	NA	14.0798	NA	NA	18.132	NA	NA	NA	NA	16.7318	18.7921	17.528	NA	NA	17.6603	16.1125	NA	NA	NA	NA	NA	NA	17.5606	14.394
APOA1_HUMAN	T(+42.01)H(+15.99)LAPYSDELR	2	15.15	-0.929	-1.2	0.24502	1.45	0.24502	NA	NA	NA	NA	12.8628	NA	NA	NA	NA	13.9183	15.8579	16.4851	15.2323	15.3861	NA	13.7918	NA	NA	NA	NA	13.7918	14.1614	NA	NA	NA	NA	17.3086	17.2603	NA	NA	16.1362	15.6658	NA	NA	NA	14.2781	NA	NA	NA	NA
APOA1_HUMAN	T(+42.01)H(+15.99)LAPYSDELR	3	15.88	-1.983	-1.7	0.12255	2.9	0.12255	NA	NA	NA	NA	NA	12.9129	NA	NA	NA	NA	15.9168	16.2562	NA	NA	NA	NA	NA	NA	NA	NA	NA	NA	NA	NA	NA	NA	17.25	17.1036	NA	NA	NA	15.8603	NA	NA	NA	NA	NA	NA	NA	NA
APOA1_HUMAN	QGLLPVLES(-18.01)FK	2	16.72	-0.664	-0.86	0.40107	0.73	0.40107	NA	15.7232	NA	NA	14.6347	15.4524	NA	14.7558	17.4342	17.5143	NA	18.3267	NA	17.7585	NA	NA	NA	15.3501	NA	16.7189	16.3058	17.598	NA	16.8522	15.2394	16.6647	17.6108	19.5133	NA	NA	NA	17.9301	NA	NA	NA	17.4577	NA	NA	NA	15.6544
APOA1_HUMAN	DLEEVK(+27.99)AK	2	14.88	-0.72	-1.32	0.19968	1.75	0.19968	NA	NA	NA	NA	13.1572	NA	NA	14.2133	NA	NA	15.2485	14.8647	14.1175	NA	15.4784	NA	14.1463	14.1892	NA	NA	14.1666	15.0009	14.9648	15.0049	NA	14.5354	16.808	17.0863	NA	NA	15.2442	15.7184	NA	NA	NA	NA	13.8846	NA	NA	NA
APOA1_HUMAN	LEALK(+27.99)EN(+.98)GGAR	2	15.31	-1.039	-1.79	0.08785	3.19	0.08785	NA	NA	NA	NA	13.4836	NA	15.532	14.6381	14.2298	NA	15.6386	15.7591	15.248	15.5388	16.29	15.7277	14.1259	14.0081	NA	NA	NA	NA	NA	15.5059	15.0076	14.9505	NA	17.8026	NA	NA	15.7534	16.4409	NA	NA	15.2381	NA	NA	NA	NA	NA
APOA1_HUMAN	THLAPYSD(+57.02)ELR	2	16.44	-1.119	-1.75	0.08947	3.06	0.08947	14.0505	13.6589	17.1686	NA	15.1765	15.6393	14.3114	NA	16.7544	16.7378	17.9001	18.3318	16.5839	17.4981	14.7135	15.8213	NA	NA	14.2089	NA	16.5834	15.1395	16.8141	16.043	17.1446	15.6087	18.1613	18.6823	NA	15.917	18.3823	18.2508	NA	NA	17.4446	17.3234	16.7629	16.4681	NA	NA
APOA1_HUMAN	A(+43.01)KPALEDLR	2	15.92	-0.621	-1.07	0.29219	1.14	0.29219	14.7083	14.6293	NA	NA	15.5207	15.6814	16.1764	15.3155	17.2676	17.3579	16.314	16.8332	16.4732	15.8079	15.2356	15.0043	NA	13.6442	14.5895	14.4965	16.5294	16.0805	17.188	15.1748	14.7742	NA	17.802	17.8957	15.3662	13.8016	18.2342	18.2156	NA	16.6685	16.4358	16.1753	15.6705	NA	NA	14.4131
APOA1_HUMAN	THLAPY(+15.99)SDELR	2	17.77	-1.774	-0.79	0.45063	0.62	0.45063	NA	15.7348	NA	NA	NA	NA	NA	16.3902	NA	NA	NA	18.4307	NA	NA	NA	NA	NA	NA	NA	NA	NA	NA	NA	18.3898	NA	NA	17.0007	20.6901	NA	NA	NA	NA	NA	NA	NA	NA	NA	NA	NA	NA
APOA1_HUMAN	QK(+57.02)LHELQEK	2	14.08	-0.492	-0.89	0.38278	0.79	0.38278	NA	NA	NA	13.8998	11.9422	NA	NA	13.348	13.6039	13.4024	15.0113	15.5568	NA	13.9258	NA	NA	NA	NA	NA	NA	14.1571	14.4898	14.1227	NA	13.4022	13.1252	16.8198	16.7072	NA	13.1387	14.6301	14.4922	NA	NA	NA	14.1464	13.1547	12.6386	NA	NA
APOA1_HUMAN	VSFLSALEEYTK(+162.05)	2	15.44	0.404	0.62	0.54035	0.39	0.54035	NA	NA	NA	NA	NA	NA	NA	NA	14.9554	15.1568	16.7648	16.8361	15.4377	16.0082	15.3974	14.6467	NA	NA	NA	NA	15.8131	16.1532	14.9101	14.5195	14.224	15.0548	17.045	NA	NA	NA	16.4898	16.3062	NA	NA	NA	14.6956	NA	15.6856	12.7513	NA
APOA1_HUMAN	VSFLSALEEYTK(+43.01)	2	15.54	-1.716	-2.39	0.02408	5.71	0.02408	NA	NA	NA	NA	12.9422	13.4204	13.1674	NA	15.6618	16.1806	17.3038	NA	16.4631	15.9515	15.0845	15.5142	10.7901	NA	14.9219	14.5991	NA	NA	NA	15.2419	15.2137	15.1083	18.5109	18.5738	NA	NA	16.9588	16.7098	NA	15.6168	15.7003	16.8534	NA	16.431	NA	NA
APOA1_HUMAN	THLAPYSDELR(+31.99)	2	17.42	-1.614	-1.22	0.25814	1.48	0.25814	NA	NA	NA	NA	NA	NA	NA	14.9518	NA	NA	NA	17.9605	NA	NA	NA	NA	NA	NA	NA	NA	NA	16.3846	NA	17.8945	NA	NA	NA	19.9313	NA	NA	NA	NA	NA	NA	NA	NA	NA	NA	NA	NA
APOA1_HUMAN	Q(-17.03)LNLK(+57.02)LLDNWDSVTSTFSK	3	14.53	-0.935	-1.05	0.30948	1.1	0.30948	NA	NA	NA	NA	NA	NA	NA	12.3278	NA	12.9593	15.8417	15.7652	14.0112	14.6284	12.8806	NA	NA	NA	NA	NA	12.7268	NA	13.407	NA	NA	NA	17.0766	17.4067	NA	NA	14.7283	15.1491	NA	NA	NA	NA	NA	NA	NA	NA
APOA1_HUMAN	VSFLSALEEY(+44.99)TK	2	15.05	-1.093	-1.63	0.11713	2.65	0.11713	NA	14.807	NA	NA	13.6584	14.0414	NA	14.1816	15.7175	15.6581	NA	NA	15.2827	16.2344	NA	NA	12.6747	12.8366	NA	NA	15.5566	16.4258	NA	15.0617	14.8629	15.3834	NA	17.4807	NA	NA	NA	15.6205	NA	14.3864	14.7436	16.3559	NA	NA	NA	NA
APOA1_HUMAN	LAEYHAK(+57.02)ATEHLSTLSEK	3	14.5	-0.66	-0.86	0.4027	0.74	0.4027	NA	NA	NA	NA	NA	NA	14.2917	NA	NA	NA	14.5325	14.2454	14.0112	NA	13.4308	NA	NA	NA	NA	NA	13.1128	13.4829	13.9766	NA	NA	NA	17.2086	16.5647	NA	NA	14.9289	14.2278	NA	NA	NA	NA	NA	NA	NA	NA
APOA1_HUMAN	ATEHLSTLSE(+57.02)KAKPALEDLR	3	15.36	-1.071	-1.01	0.3309	1.02	0.3309	NA	NA	NA	NA	NA	NA	NA	NA	NA	NA	15.7844	NA	NA	14.3757	NA	13.146	NA	NA	NA	NA	NA	NA	13.4755	NA	NA	NA	18.3364	18.0495	NA	NA	15.3006	14.5188	NA	NA	14.9731	15.6212	NA	NA	NA	NA
APOA1_HUMAN	KPALEDLR	2	16.23	-0.763	-1.2	0.24221	1.44	0.24221	NA	NA	NA	NA	14.4523	15.1801	NA	14.667	16.4958	16.9487	16.6087	17.2691	NA	16.8358	16.1765	15.4381	NA	NA	15.0474	15.9453	NA	16.8135	16.2651	16.2447	NA	NA	NA	18.9832	NA	NA	16.1878	17.4235	NA	14.8402	NA	17.0813	15.8872	NA	NA	NA
APOA1_HUMAN	VSFLSALEEY(+125.90)TK	2	14.22	-0.531	-0.7	0.49865	0.49	0.49865	14.6911	NA	NA	NA	12.2434	NA	14.6682	NA	NA	NA	NA	NA	NA	NA	NA	NA	NA	NA	NA	NA	13.5674	NA	13.7874	NA	13.623	NA	NA	NA	NA	NA	15.359	NA	NA	NA	NA	NA	15.4941	NA	14.5606	NA
APOA1_HUMAN	D(+57.02)SGRDYVSQFEGSALGK	3	16.25	-0.586	-0.88	0.38431	0.78	0.38431	NA	NA	NA	NA	14.8526	NA	14.7856	14.7558	14.5597	16.4058	17.8311	17.5931	17.1366	17.1602	15.7527	16.4281	14.9624	14.8009	NA	NA	15.723	15.9547	15.6789	NA	15.6722	15.1002	19.2946	18.9488	NA	NA	17.6603	17.5895	NA	NA	NA	16.2757	NA	15.0118	NA	NA
APOA1_HUMAN	D(+57.02)SGRDYVSQFEGSALGK	2	15.71	-1.165	-1.16	0.27375	1.34	0.27375	15.0234	NA	NA	NA	NA	NA	NA	NA	NA	NA	NA	14.3379	NA	NA	NA	NA	NA	NA	NA	NA	NA	NA	NA	NA	NA	NA	16.6534	17.3551	16.2648	16.1768	14.1901	NA	NA	NA	NA	NA	NA	NA	NA	NA
APOA1_HUMAN	ATEHLSTLSE(+21.98)K(+57.02)	2	13.94	-0.058	-0.07	0.94208	0.01	0.94208	14.1033	13.8757	NA	NA	NA	NA	NA	12.3763	NA	NA	13.6278	NA	14.8865	NA	NA	NA	NA	NA	NA	NA	NA	NA	NA	NA	15.6984	14.7475	14.266	NA	NA	NA	14.6768	14.1952	NA	NA	NA	NA	NA	11.8334	12.9899	NA
APOA1_HUMAN	KWQE(+21.98)EMELYR	2	15.32	-0.604	-0.46	0.65042	0.21	0.65042	16.6997	15.1076	NA	NA	NA	NA	NA	NA	NA	13.1624	NA	NA	NA	NA	NA	NA	NA	NA	NA	NA	16.9315	16.0863	13.2728	NA	16.3871	14.6729	15.7054	NA	NA	NA	14.0247	NA	NA	NA	NA	NA	NA	NA	16.185	15.6219
APOA1_HUMAN	E(+43.01)TEGLRQEMSK	2	14.8	-2.329	-1.71	0.12505	2.93	0.12505	NA	NA	NA	NA	12.4405	NA	NA	NA	14.9603	14.6093	NA	NA	NA	NA	NA	NA	NA	NA	NA	NA	NA	NA	NA	NA	NA	NA	NA	NA	NA	NA	15.6963	16.2773	NA	NA	NA	NA	NA	NA	NA	NA
APOA1_HUMAN	E(+43.01)QLGPVTQEFWDNLEK	2	15.21	-2.085	-2.43	0.03342	5.89	0.03342	NA	NA	NA	NA	NA	NA	NA	NA	15.2498	15.2194	NA	NA	14.6939	14.3895	12.7875	NA	NA	NA	NA	NA	NA	NA	NA	NA	NA	NA	NA	15.8368	NA	NA	16.7362	16.7524	NA	NA	NA	NA	NA	NA	NA	NA
APOA1_HUMAN	LHELQEK(+43.01)	2	14.43	-0.1	-0.1	0.92381	0.01	0.92381	NA	NA	NA	NA	NA	NA	NA	NA	14.0406	NA	13.6811	14.9736	NA	NA	NA	NA	NA	NA	NA	NA	13.6234	NA	NA	13.3933	NA	NA	15.9001	15.4855	NA	NA	NA	14.3364	NA	NA	NA	NA	NA	NA	NA	NA
APOA1_HUMAN	A(+57.02)ELQEGAR	2	13.46	-2.008	-2.12	0.04846	4.48	0.04846	NA	NA	NA	NA	11.2724	11.8728	NA	NA	12.114	NA	12.9052	15.0252	NA	NA	13.8012	13.0756	10.0322	NA	NA	NA	NA	NA	14.3497	14.483	NA	NA	16.2946	16.0167	NA	NA	NA	14.6327	NA	NA	12.8675	NA	13.1009	NA	NA	NA
APOA1_HUMAN	LPVLESFK	2	14.4	-0.798	-0.85	0.41793	0.73	0.41793	NA	NA	NA	NA	NA	NA	NA	NA	NA	14.8158	NA	NA	NA	NA	NA	NA	NA	NA	NA	13.0282	NA	NA	NA	NA	NA	14.662	NA	NA	NA	NA	NA	15.3214	NA	NA	NA	14.1779	NA	NA	NA	NA
APOA1_HUMAN	G(sub A)KPALEDLR	2	17.15	NA	NA	NA	NA	NA	NA	NA	NA	NA	NA	NA	NA	NA	NA	NA	NA	NA	NA	NA	NA	NA	NA	NA	NA	NA	NA	NA	NA	NA	NA	NA	17.8218	18.2462	NA	NA	NA	15.3733	NA	NA	NA	NA	NA	NA	NA	NA
APOA1_HUMAN	EQLGPVTQEFWDNLEKETEGLRQEMSK	3	16.16	-1.954	-1.61	0.1459	2.59	0.1459	NA	NA	NA	NA	NA	NA	NA	NA	NA	NA	15.7941	NA	NA	NA	NA	NA	NA	NA	13.7064	NA	NA	NA	NA	NA	NA	NA	18.0568	17.9136	NA	NA	15.3217	NA	NA	NA	NA	NA	NA	NA	NA	NA
APOA1_HUMAN	AKP(+13.98)ALEDLR	2	17.26	-3.785	-2.25	0.05443	5.05	0.05443	NA	14.2696	16.2058	16.785	NA	NA	NA	NA	NA	NA	NA	18.7314	NA	NA	NA	NA	NA	NA	NA	NA	NA	NA	NA	NA	NA	NA	20.2839	NA	NA	NA	NA	NA	NA	NA	NA	NA	NA	NA	NA	NA
APOA1_HUMAN	LREQLGPVTQEFWD(+21.98)NLEK	3	16.9	-1.341	-2.36	0.02944	5.59	0.02944	16.5869	15.8673	NA	NA	15.2276	NA	NA	NA	16.1188	16.2885	NA	17.7996	17.0385	NA	NA	NA	NA	NA	15.7302	NA	18.4406	NA	NA	NA	17.2993	NA	18.672	NA	NA	NA	17.9039	17.4235	NA	NA	NA	NA	NA	NA	16.461	16.6571
APOA1_HUMAN	LLDNWDSVTSTFSK(+114.04)LR	3	16.57	-0.638	-0.53	0.60665	0.28	0.60665	NA	NA	NA	NA	NA	NA	NA	NA	NA	NA	NA	16.7652	15.1637	16.2515	NA	NA	NA	NA	NA	NA	NA	NA	NA	NA	NA	NA	17.228	17.9047	NA	NA	NA	16.086	NA	NA	NA	NA	NA	NA	NA	NA
APOA1_HUMAN	ATE(+21.98)HLSTLSEK	2	13.68	-2.269	-1.94	0.08343	3.78	0.08343	NA	NA	NA	NA	NA	12.7781	NA	12.3045	NA	NA	NA	NA	NA	NA	12.5651	NA	NA	NA	NA	NA	12.6152	NA	NA	NA	NA	NA	NA	17.4926	NA	NA	14.3466	NA	NA	NA	NA	NA	NA	NA	NA	NA
APOA1_HUMAN	L(+43.01)SPLGEEMR	2	15.14	-0.308	-0.3	0.76843	0.09	0.76843	NA	NA	NA	NA	14.1122	14.0349	NA	NA	15.6468	15.3475	NA	NA	NA	NA	NA	NA	NA	NA	NA	NA	NA	NA	NA	NA	NA	NA	NA	15.0527	NA	NA	16.9588	16.7801	NA	NA	NA	NA	NA	13.2178	NA	NA
APOA1_HUMAN	Q(-17.03)GLLPVLESFK(+57.02)VSFLSALEEYTK	3	16.12	NA	NA	NA	NA	NA	NA	NA	NA	NA	NA	NA	NA	NA	NA	NA	NA	NA	NA	NA	NA	NA	NA	NA	NA	NA	NA	NA	NA	NA	NA	NA	15.9441	16.299	NA	NA	NA	NA	NA	NA	NA	NA	NA	NA	NA	NA
APOA1_HUMAN	A(+57.02)TEHLSTLSEK	2	17.83	-0.715	-0.93	0.36667	0.87	0.36667	NA	NA	NA	NA	NA	NA	NA	NA	16.8361	16.6833	17.9497	18.6639	NA	17.725	16.6806	NA	NA	NA	NA	NA	NA	16.7518	NA	NA	NA	NA	19.4863	19.1737	NA	NA	18.3671	17.8074	NA	NA	NA	NA	NA	NA	NA	NA
APOA1_HUMAN	LREQLGPVTQEFWDNLEK(+57.02)ETEGLR	3	15.78	-2.395	-1.53	0.18553	2.34	0.18553	NA	NA	NA	NA	NA	NA	NA	NA	NA	NA	NA	14.5846	NA	NA	NA	NA	NA	NA	NA	NA	NA	NA	NA	NA	NA	NA	16.9797	NA	NA	NA	NA	NA	NA	NA	NA	NA	NA	NA	NA	NA
APOA1_HUMAN	QGLLPVLESFK(+114.04)VSFLSALEEYTK	3	15.79	NA	NA	NA	NA	NA	NA	NA	NA	NA	NA	NA	NA	NA	NA	NA	NA	NA	NA	NA	NA	NA	NA	NA	NA	NA	NA	NA	NA	NA	NA	NA	15.7921	NA	NA	NA	NA	NA	NA	NA	NA	NA	NA	NA	NA	NA
APOA1_HUMAN	TH(+57.02)LAPYSDELR	2	15.82	-0.791	-0.76	0.4585	0.58	0.4585	NA	NA	NA	NA	14.2642	NA	NA	NA	NA	16.4699	NA	NA	16.739	15.7237	NA	14.0124	NA	NA	NA	NA	NA	NA	15.0346	NA	NA	13.716	18.6108	NA	NA	NA	16.6719	16.9239	NA	NA	NA	NA	NA	NA	NA	NA
APOA1_HUMAN	LLDNW(+29.97)DSVTSTFSK	2	15.13	0.031	0.02	0.98796	0	0.98796	NA	NA	NA	NA	NA	NA	NA	NA	NA	15.2232	NA	NA	NA	NA	NA	NA	NA	NA	NA	NA	13.7036	15.8908	NA	NA	NA	NA	NA	16.4218	NA	NA	NA	14.3878	NA	NA	NA	NA	NA	NA	NA	NA
APOA1_HUMAN	LHELQEK(+114.04)	2	12.43	NA	NA	NA	NA	NA	NA	NA	NA	NA	NA	NA	NA	NA	NA	NA	NA	NA	NA	NA	NA	NA	NA	NA	NA	NA	NA	12.013	NA	NA	NA	12.5209	13.5213	13.9523	NA	NA	12.0329	11.5616	NA	NA	NA	NA	11.403	NA	NA	NA
APOA1_HUMAN	DLEEVK(+114.04)AK	2	13.9	NA	NA	NA	NA	NA	NA	NA	NA	NA	NA	NA	NA	NA	NA	NA	NA	NA	NA	NA	NA	NA	NA	NA	NA	NA	NA	NA	NA	NA	NA	NA	NA	15.8848	NA	NA	NA	14.1449	NA	NA	NA	NA	NA	11.6593	NA	NA
APOA1_HUMAN	VQPY(+15.99)LDDFQK	2	16.26	-1.553	-1.36	0.2149	1.85	0.2149	NA	NA	NA	NA	NA	NA	NA	NA	NA	15.2001	NA	16.2669	NA	16.136	NA	NA	NA	NA	NA	NA	17.4209	NA	NA	NA	NA	NA	NA	NA	NA	NA	NA	NA	NA	NA	NA	NA	NA	NA	NA	NA
APOA1_HUMAN	LREQLGPVTQ(+.98)EFWDNLEK	3	15.06	-1.559	-0.76	0.47465	0.58	0.47465	NA	NA	NA	NA	NA	NA	NA	NA	NA	NA	NA	NA	NA	NA	NA	14.0231	NA	NA	NA	NA	17.9035	NA	NA	NA	13.2607	NA	NA	NA	NA	NA	NA	NA	NA	NA	NA	NA	NA	NA	NA	NA
APOA2_HUMAN	EPC(+57.02)VESLVSQYFQTVTDYGK	3	24.74	-0.646	-1.34	0.18698	1.8	0.18698	23.1611	23.2732	25.907	25.9024	22.7731	22.8645	24.4609	24.3066	24.9357	25.0655	26.5041	26.4997	25.3548	25.5649	25.0249	24.9809	22.1976	20.3573	24.4886	24.7253	24.7391	24.8663	24.3336	24.2077	24.4442	24.11	27.3158	27.5395	24.6816	25.0055	25.9001	25.9928	24.236	24.1147	25.6252	25.6722	24.9699	25.0904	24.1113	24.3076
APOA2_HUMAN	EPC(+57.02)VESLVSQYFQTVTDYGK	2	22.37	-0.657	-1.36	0.18074	1.85	0.18074	21.3969	20.708	23.8124	23.3187	20.5601	20.3106	21.8678	21.6645	22.4799	22.6558	23.9046	24.3119	23.3828	23.0804	22.5936	22.2519	19.6613	18.4405	22.5004	22.0024	22.3012	22.4573	22.2289	22.1035	21.9085	21.4916	25.5281	25.3261	22.4915	22.538	23.8385	23.5042	21.262	21.583	23.2613	23.2459	22.6332	22.6789	21.799	21.8571
APOA2_HUMAN	VKSPELQAEAK	2	21.59	-0.253	-0.74	0.46042	0.55	0.46042	20.0914	20.0933	22.3489	22.1895	20.4081	20.2767	21.5337	21.2405	21.6425	21.5763	22.7301	23.0707	22.0952	22.204	21.5083	21.6125	20.5473	20.557	21.8096	21.7504	21.6563	21.9594	21.5663	21.4264	21.2778	20.9935	24.0209	23.9455	21.3534	21.4268	22.508	22.5652	20.4547	20.4922	22.391	22.2459	21.6332	21.3953	20.3765	20.6504
APOA2_HUMAN	EQLTPLIK	2	23.92	-0.28	-0.88	0.38406	0.77	0.38406	22.6695	22.3694	24.3929	24.539	22.9208	22.9877	23.478	23.2193	23.9501	24.053	25.1308	25.0841	24.3689	24.409	24.039	23.6869	22.8531	23.0612	24.1803	24.1277	24.2413	24.4642	23.9659	23.8776	23.659	23.2309	26.0734	25.8542	23.8019	23.8039	24.9697	24.9045	22.9673	22.8732	24.5198	24.2047	23.9772	23.664	23.039	23.0347
APOA2_HUMAN	SPELQAEAK	2	20.45	-0.177	-0.49	0.62824	0.24	0.62824	18.5961	18.6842	21.0158	21.0951	19.5989	19.6393	20.3572	19.8158	20.6844	20.5716	21.4643	21.9613	20.7867	21.0804	20.8464	20.2412	19.3611	19.8282	20.7101	20.8497	20.2112	20.6925	20.7232	20.5963	19.8047	19.637	22.7123	22.677	20.2146	20.3695	21.3206	21.4485	19.5735	19.5975	20.9795	20.9507	20.7402	20.1169	19.0799	19.275
APOA2_HUMAN	SKEQLTPLIK	2	21.23	-0.389	-1.06	0.29436	1.13	0.29436	19.8408	19.6947	21.6619	21.7625	20.0455	20.0033	21.1842	20.367	20.7907	21.1566	22.5979	22.6866	22.0435	21.9847	21.2794	20.9868	20.2939	19.9911	21.2635	21.0624	21.4778	21.4847	21.2897	20.5419	21.2143	20.909	23.6147	23.2642	20.9571	21.1525	22.1686	22.3651	20.1308	20.1744	22.3945	22.2303	21.4605	21.2112	20.3154	20.1189
APOA2_HUMAN	AGTELVNFLSYFVELGTQPATQ	3	20.26	-0.64	-0.82	0.41445	0.68	0.41445	18.3724	18.3221	21.8835	21.5437	NA	NA	18.7762	18.6227	NA	20.5336	22.3913	22.1104	20.8443	20.3346	19.9069	19.0545	17.7779	17.9661	19.9876	19.78	21.4172	21.2012	20.5966	20.3852	20.7159	19.5466	22.9328	22.8957	21.2146	21.603	21.792	21.7672	18.9061	18.6364	16.5721	21.1122	19.9879	19.8732	20.2702	19.868
APOA2_HUMAN	AGTELVNFLSYFVELGTQPATQ	2	17.1	-0.86	-1.4	0.17048	1.95	0.17048	15.4235	15.2406	19.0853	17.8636	14.674	NA	15.2135	NA	17.5108	17.1528	18.8311	19.4983	17.616	17.0456	17.1025	15.8027	14.4723	NA	16.8126	16.1148	17.8964	18.0501	16.9392	16.803	17.5866	16.1735	20.1359	20.0495	18.4307	17.9811	18.821	18.5855	14.3587	14.3864	NA	17.657	16.9134	16.1059	16.7411	16.546
APOA2_HUMAN	V(+57.02)KSPELQAEAK	2	18.1	-0.316	-0.78	0.43945	0.61	0.43945	16.2194	16.4094	18.26	18.0572	16.9882	16.8292	18.2548	17.9947	18.1232	17.9997	19.8326	20.2146	19.072	19.1196	18.2217	18.2426	16.9815	17.0578	17.4068	17.4774	17.875	18.2028	18.1025	17.9789	17.8924	17.6578	21.0734	20.9618	17.5586	17.5385	19.47	19.664	16.6092	16.8422	19.1144	18.9507	18.4919	18.2579	16.2975	16.546
APOA2_HUMAN	VKSPE(+21.98)LQAEAK	2	17.36	-0.58	-1.27	0.2124	1.6	0.2124	18.4295	17.8482	16.409	15.8265	16.0448	15.6371	17.5179	17.2211	17.1447	17.0053	18.7368	18.2691	18.3739	18.0456	16.0956	16.4381	16.282	15.3319	17.645	17.03	18.9793	18.7723	15.9766	15.3524	18.6741	17.9505	19.3903	18.8311	16.7802	16.4469	18.7681	18.3138	16.7791	16.3026	17.5295	17.3116	16.3187	17.3134	18.5545	18.5852
APOA2_HUMAN	KAGTELVNFLSYFVELGTQPATQ	3	20	-0.928	-1.62	0.11155	2.64	0.11155	17.9782	17.7543	21.7547	21.1855	17.5964	16.4204	18.7643	18.9305	20.6282	20.5902	22.4855	22.0378	20.9604	20.8436	20.3244	20.78	16.2334	15.705	20.0182	19.6438	21.0206	20.7273	20.2672	20.4204	19.9693	19.0977	22.4279	22.4464	21.0377	20.9501	21.6839	21.6166	18.253	17.7688	21.123	20.6686	19.8672	20.3421	19.6338	19.868
APOA2_HUMAN	KAGTELVNFLSYFVELGTQPATQ	2	17.35	-0.089	-0.14	0.88779	0.02	0.88779	NA	NA	18.9855	17.3524	NA	NA	14.8589	NA	17.2176	16.9829	19.0108	19.123	18.2722	17.1801	17.1567	17.1074	NA	NA	16.6862	16.1394	17.35	17.4393	16.4637	15.657	16.5966	15.5414	19.8819	19.5104	18.0564	17.482	18.8321	18.2106	NA	NA	17.7665	17.0247	16.1958	16.6623	16.6309	16.5154
APOA2_HUMAN	C(+57.02)VESLVSQYFQTVTDYGK	2	16.62	-0.48	-0.91	0.36957	0.82	0.36957	15.6022	15.2043	17.8783	17.1186	14.7047	14.6752	15.611	15.3692	16.9627	16.8031	18.5774	19.1866	17.631	17.7519	17.3081	16.6433	13.4451	13.6793	16.6657	16.8134	16.2579	16.9199	16.5947	16.3923	16.4457	15.8953	20.2821	20.2194	16.344	16.415	18.6394	18.3043	14.5256	14.2073	17.044	17.3921	16.977	16.431	16.0766	15.8772
APOA2_HUMAN	EPC(+57.02)VESLVSQYFQTVTDYGK(+57.02)	3	18.8	-0.679	-1.08	0.28815	1.16	0.28815	16.9242	17.1023	19.4129	19.3778	16.8491	16.92	18.8678	18.5777	18.9778	19.1678	21.1051	21.1652	20.1678	20.1196	19.445	19.2484	16.3918	13.353	17.894	18.0688	18.3604	18.1005	18.1093	18.1705	18.7113	18.2588	21.7578	22.1051	NA	18.443	20.47	20.6732	18.113	18.1248	20.0476	20.119	19.4854	19.6217	17.7035	17.7909
APOA2_HUMAN	EPC(+57.02)VESLVSQYFQTVTDYGK(+57.02)	2	15.39	-0.806	-1.06	0.29756	1.12	0.29756	12.8592	13.0147	15.585	NA	13.0175	12.5768	15.5037	13.7878	15.0267	14.9089	17.5165	18.2091	17.4898	16.5647	15.4352	15.5865	12.1665	NA	NA	NA	14.0891	14.4548	14.8661	14.7444	14.7095	NA	18.9797	19.2777	NA	NA	17.9385	17.2754	NA	NA	15.3403	16.0979	15.8739	15.8334	NA	12.8749
APOA2_HUMAN	SPELQAE(+21.98)AK	2	16.36	-0.435	-0.84	0.40709	0.7	0.40709	16.9957	16.4993	16.1136	14.318	15.7551	14.8626	16.2222	16.1076	15.9675	16.1224	17.6692	17.4114	17.5621	16.979	15.549	15.6152	15.3803	14.8115	16.8584	16.0177	17.9453	17.428	15.0515	14.6733	17.5356	16.6919	18.4987	17.3419	15.8476	15.2073	17.8756	17.1639	16.093	15.5152	16.5499	15.7455	15.3821	16.5162	17.261	17.1968
APOA2_HUMAN	Q(-17.03)AKE(+57.02)PC(+57.02)VESLVSQYFQTVTDYGK	3	16.83	-0.356	-0.7	0.48652	0.49	0.48652	15.9508	15.4438	16.8314	16.7544	14.4658	15.0186	16.9007	16.6279	16.7117	17.0163	19.2343	19.2584	18.0442	18.1602	17.2839	17.3016	14.5614	NA	15.8887	15.6926	15.9617	16.5134	15.2986	16.1104	16.4763	NA	19.9099	20.0434	15.8955	16.3106	18.4935	18.5657	15.7302	15.3494	17.892	18.1491	17.4136	17.5044	15.2113	15.7477
APOA2_HUMAN	EQLTPLIK(+57.02)	2	17.71	-0.273	-0.72	0.47501	0.52	0.47501	16.0595	15.971	17.2215	17.5634	16.8231	16.8571	17.5389	17.3867	17.7261	17.7108	19.4022	19.3821	18.7003	18.9358	18.1501	17.8681	16.8316	17.1543	16.9794	17.2561	17.6905	17.8627	17.7077	17.6994	17.5765	17.2078	20.112	20.1187	17.0626	17.0213	19.2834	19.43	16.5517	16.6685	18.5087	18.1156	18.1442	17.8938	15.9205	16.3956
APOA2_HUMAN	SK(+57.02)EQLTPLIK	2	17.46	-0.38	-0.8	0.42609	0.65	0.42609	15.8359	15.8965	17.5251	17.5634	16.3148	16.1683	17.607	16.7531	17.0452	17.4505	19.7289	19.6981	18.6932	18.7419	17.6944	17.5536	16.1276	15.9849	16.5699	16.3501	17.6657	17.608	17.3565	16.6549	17.7021	17.2724	20.4455	20.2248	16.9736	17.2531	18.9855	19.2458	15.6601	NA	NA	18.657	NA	17.8191	15.5797	15.5431
APOA2_HUMAN	SKEQLTPLIKK	2	14.66	-0.848	-1.61	0.11844	2.58	0.11844	13.0719	13.4267	NA	NA	13.0052	13.1474	14.8855	14.1975	NA	NA	15.874	15.2755	15.2865	15.3086	NA	14.5647	13.1665	12.718	14.2369	14.1165	14.7795	14.428	13.5521	NA	14.3985	NA	17.6556	18.0973	NA	NA	15.4991	15.881	NA	NA	16.0411	15.2289	14.3246	14.694	13.6627	NA
APOA2_HUMAN	KAGTELVN(+.98)FLSYFVELGTQPATQ	3	15.64	0.724	0.99	0.33191	0.98	0.33191	NA	NA	15.8931	14.1293	NA	NA	NA	NA	14.7794	15.4125	18.1612	17.3622	15.8251	15.7743	NA	NA	NA	NA	16.2229	15.293	15.0333	NA	14.0793	NA	13.0231	NA	17.7617	17.1811	NA	NA	16.722	16.9363	13.7135	NA	15.9175	15.8695	15.5834	NA	14.5461	14.4629
APOA2_HUMAN	EQLTPLIKK	2	16.66	-0.306	-0.65	0.51694	0.43	0.51694	15.3707	15.2949	17.6463	17.3638	15.7642	15.6793	16.2153	15.348	16.7544	16.9018	17.9334	17.9736	17.3514	16.5693	16.8628	16.0756	15.3658	16.1376	16.9627	16.3218	16.9993	16.3421	15.8403	15.2255	16.4301	16.3547	19.2804	18.629	16.6533	16.772	17.7172	17.9668	15.9293	NA	18.1815	18.1753	17.1414	15.6644	15.1519	15.4991
APOA2_HUMAN	VESLVSQYFQTVTDYGK	2	16.63	-0.406	-0.8	0.42844	0.64	0.42844	15.665	15.502	NA	17.8232	NA	14.5073	15.4777	14.819	17.1553	16.6833	NA	18.541	17.498	17.7318	16.965	16.6861	14.0263	14.1481	16.9373	16.8828	NA	16.5407	16.7306	16.1834	15.5252	16.2097	19.3737	19.4776	NA	16.411	18.1946	17.8006	NA	14.6891	16.0178	NA	16.8806	16.7454	17.4802	17.3616
APOA2_HUMAN	EQLTPLIK(+57.02)K	2	15.62	-0.452	-0.56	0.58177	0.32	0.58177	NA	NA	NA	NA	NA	NA	NA	NA	13.8855	13.8309	16.4824	16.5375	15.2674	NA	NA	NA	NA	NA	NA	NA	NA	NA	NA	NA	NA	13.8573	17.114	17.288	NA	NA	16.0118	16.1212	NA	NA	NA	15.3718	NA	NA	NA	NA
APOA2_HUMAN	E(+57.02)PC(+57.02)VESLVSQYFQTVTDYGK	2	16.01	-0.119	-0.14	0.89001	0.02	0.89001	NA	NA	NA	NA	NA	NA	14.1529	NA	NA	14.9919	17.4567	18.3369	16.9811	NA	NA	14.6978	NA	NA	NA	NA	14.1476	14.9826	14.4122	14.2956	14.8227	NA	19.4801	19.2497	NA	NA	17.3873	16.9363	NA	NA	15.892	15.0979	15.8469	15.0185	NA	NA
APOA2_HUMAN	EPC(+57.02)VESLVSQYFQTVTDY(+15.99)GK	2	14.56	-0.408	-0.54	0.59218	0.3	0.59218	NA	NA	NA	NA	13.4568	13.2063	NA	NA	14.7175	15.0229	NA	16.0048	14.6175	15.4693	NA	NA	NA	12.3223	13.8439	14.7254	NA	15.5113	NA	14.7133	NA	12.7391	15.8814	16.8794	NA	NA	14.2705	14.0749	NA	NA	NA	NA	NA	NA	NA	NA
APOA2_HUMAN	V(+57.02)K(+57.02)SPELQAEAK	2	15.75	-1.113	-1.18	0.2628	1.39	0.2628	NA	NA	NA	NA	NA	NA	NA	NA	NA	NA	15.6278	16.2562	14.498	14.3895	NA	NA	NA	NA	NA	NA	NA	NA	NA	NA	NA	NA	17.195	17.0608	NA	NA	15.6301	15.3364	NA	NA	NA	NA	NA	NA	NA	NA
APOA2_HUMAN	EPC(+57.02)VE(+21.98)SLVSQYFQTVTDYGK	2	14.08	0.908	0.68	0.51413	0.46	0.51413	14.7857	NA	NA	NA	NA	NA	NA	NA	NA	NA	NA	NA	NA	NA	NA	NA	NA	NA	NA	NA	13.8161	13.1527	NA	NA	13.4973	NA	NA	NA	NA	NA	NA	NA	NA	NA	NA	NA	NA	NA	15.1455	14.1038
APOA2_HUMAN	EPC(+57.02)VESLVSQYFQTVTDYGKDLMEK	3	17.49	0.251	0.27	0.79133	0.07	0.79133	NA	NA	NA	NA	NA	NA	NA	16.5274	NA	NA	19.1612	16.8927	18.1934	17.9445	NA	17.5811	NA	NA	16.6963	16.3779	NA	NA	NA	NA	NA	13.8953	20.2624	20.1681	NA	NA	18.2286	18.0771	NA	NA	16.8464	NA	17.1303	17.2929	15.9756	NA
APOA2_HUMAN	SKEQLTPLIK(+57.02)K	2	15.24	-2.311	-1.49	0.17906	2.22	0.17906	NA	NA	NA	NA	NA	NA	NA	NA	NA	NA	14.3799	13.7892	NA	NA	NA	NA	NA	NA	NA	NA	NA	NA	NA	NA	NA	NA	16.0349	16.7557	NA	NA	NA	NA	NA	NA	NA	NA	NA	NA	NA	NA
APOA2_HUMAN	E(-18.01)QLTPLIK	2	15.26	-2.075	-1.69	0.13442	2.85	0.13442	NA	NA	NA	NA	NA	13.5893	NA	NA	NA	NA	NA	14.8647	NA	NA	NA	NA	NA	NA	NA	NA	NA	NA	NA	NA	NA	NA	NA	NA	NA	NA	16.4823	16.1212	NA	NA	NA	NA	NA	NA	NA	NA
APOA2_HUMAN	S(+43.01)KEQLTPLIK	2	14.86	-2.796	-3.4	0.00674	11.53	0.00674	NA	NA	NA	NA	12.8353	13.2292	NA	NA	NA	NA	NA	NA	NA	14.5326	NA	13.9742	NA	NA	NA	NA	NA	NA	NA	NA	NA	NA	NA	17.1283	NA	NA	16.1969	16.1059	NA	NA	NA	NA	NA	NA	NA	NA
APOA4_HUMAN	LAPLAEDVR	2	21.33	-0.464	-1.65	0.10675	2.71	0.10675	20.05	19.9006	22.3036	21.9986	20.5535	20.5639	21.2811	20.9035	20.929	21.1122	21.8237	21.9777	21.6914	21.7469	21.3133	20.9255	20.5231	20.6335	20.9136	20.8497	21.1455	21.4224	21.4711	21.2844	21.4801	21.0206	22.9525	23.0606	21.1724	21.2962	21.7681	21.9035	20.6315	20.6171	22.4016	22.2651	21.829	21.5549	21.0145	20.979
APOA4_HUMAN	LEPYADQLR	2	20.72	-0.485	-1.55	0.12796	2.41	0.12796	19.0188	19.2592	21.709	21.4539	19.908	19.8502	20.7821	20.2162	20.4983	20.4028	21.2164	21.5029	21.1353	21.1888	20.8046	20.234	19.797	19.9165	20.3178	20.3431	20.3344	20.5182	20.9471	20.7118	20.8782	20.4721	22.5734	22.7844	20.3968	20.6412	21.2046	21.4102	19.9084	19.895	21.7333	21.6915	21.3478	20.9187	20.4513	20.4433
APOA4_HUMAN	LTPYADEFK	2	21.14	-0.497	-1.73	0.09111	2.99	0.09111	20.0639	19.7371	21.9487	21.9336	20.171	20.1605	21.1099	20.743	20.8655	20.8671	21.6552	21.781	21.5354	21.5119	21.0614	20.7297	20.2552	20.3231	20.7225	20.6929	20.9367	21.1678	21.2054	21.1633	21.1565	20.827	23.1584	22.9181	21.0991	20.9414	21.8836	21.7715	20.5085	20.3822	22.2651	21.8113	21.6059	21.3912	20.8945	20.7239
APOA4_HUMAN	LGEVNTYAGDLQK	2	21.71	-0.42	-1.41	0.16452	2	0.16452	20.4824	20.2632	22.6163	22.6744	20.6491	20.767	21.7334	21.4051	21.609	21.5902	22.1735	22.4829	22.0222	22.1483	21.5405	21.2975	20.7834	20.9647	21.4014	21.4613	21.3539	21.6203	21.6784	21.6806	21.5002	21.3113	23.7627	23.7614	21.6016	21.6519	22.2638	22.4267	20.8969	21.0019	22.828	22.461	22.1045	21.7018	21.3506	21.5049
APOA4_HUMAN	LGEVNTYAGDLQK	3	15.16	-0.177	-0.26	0.79717	0.07	0.79717	NA	NA	NA	16.1608	13.7569	15.0021	14.9115	NA	NA	15.4225	NA	15.1741	NA	15.6963	15.2432	14.9264	NA	13.9423	13.9492	15.6294	NA	14.286	NA	14.5551	NA	14.6229	15.0417	17.288	NA	NA	NA	16.2378	NA	15.332	16.0839	NA	16.3764	14.8709	NA	14.0721
APOA4_HUMAN	ALVQQMEQLR	2	21.64	-0.516	-1.77	0.08465	3.12	0.08465	20.5334	20.2531	22.709	22.6253	20.493	20.5568	21.4757	21.2284	21.4826	21.3923	22.1021	22.2421	21.9641	22.0402	21.4886	21.1638	20.6921	20.8651	21.1982	21.1605	21.4418	21.6688	21.4777	21.4925	21.772	21.417	23.7172	23.4674	21.5749	21.7248	22.257	22.1593	20.9026	20.8764	22.828	22.6915	22.092	21.7244	21.3765	21.3221
APOA4_HUMAN	SLAELGGHLDQQVEEFR	3	21.55	-0.488	-1.64	0.10851	2.69	0.10851	20.6302	20.3787	22.5172	22.3581	20.4226	20.4542	21.5894	21.4935	21.3954	21.316	22.2498	22.2824	22.0043	22.0402	21.4176	21.2159	20.0779	20.1255	21.092	21.0624	21.3796	21.5509	21.3692	21.396	21.6455	21.3385	23.5915	23.7143	21.5029	21.6085	22.2117	22.1394	20.8677	20.9194	22.7828	22.4307	21.6913	21.6953	21.1605	20.8965
APOA4_HUMAN	SLAELGGHLDQQVEEFR	2	18.55	-0.602	-1.64	0.10761	2.7	0.10761	17.8163	17.6355	19.9663	19.5659	17.019	17.1474	18.5285	18.3471	18.1286	18.5375	19.3783	19.4869	19.0692	19.0778	18.1667	18.0979	16.5915	16.377	18.3756	17.7564	18.3186	18.547	17.9528	17.7863	18.6551	18.4503	21.2202	20.8146	18.5142	18.6583	19.4958	19.0574	17.8283	17.8676	20.0386	19.745	18.7152	18.932	18.477	18.0366
APOA4_HUMAN	SELTQQLNALFQDK	2	21.54	-0.572	-1.82	0.07616	3.3	0.07616	20.5233	20.4508	22.425	22.7572	20.3256	20.4542	21.3817	21.0885	21.3264	21.3763	22.1021	22.439	21.9379	21.9705	21.2794	20.9825	20.1323	20.0438	21.0283	21.0836	21.2809	21.4435	21.3832	21.2337	21.6752	21.3222	23.8374	23.7737	21.5421	21.5466	22.3075	22.2674	20.7828	20.8764	22.8175	22.5793	21.8609	21.6623	21.0309	21.3326
APOA4_HUMAN	SELTQQLNALFQDK	3	16.44	0.144	0.18	0.85522	0.03	0.85522	NA	NA	NA	NA	16.411	17.0702	16.0743	NA	NA	NA	18.5669	NA	16.8714	NA	NA	16.7277	16.7336	14.5715	15.5274	NA	15.8865	NA	16.2158	NA	16.8056	14.9047	NA	16.7174	NA	NA	NA	NA	17.117	NA	NA	NA	NA	16.6079	NA	16.7351
APOA4_HUMAN	SLAELGGHLDQQVEEFRR	3	20.35	-0.637	-1.71	0.09531	2.91	0.09531	19.5904	18.8746	21.6378	21.2403	19.2528	19.088	20.5768	20.2761	19.9703	20.0053	20.8237	20.9818	20.9898	20.6251	19.9363	19.7194	18.8263	18.59	20.0283	19.584	20.144	20.2159	20.3762	20.0293	20.7159	19.9134	23.0578	22.6901	20.2556	20.2333	21.3973	20.8141	19.1522	19.3663	21.7774	21.5732	20.6746	20.7212	20.261	19.979
APOA4_HUMAN	ENADSLQASLRPHADELK	3	20.26	-0.433	-1.33	0.18987	1.77	0.18987	19.3384	18.7429	21.3265	21.2479	19.131	19.1437	20.6592	20.367	19.8607	19.9018	21.0681	21.1215	20.6459	20.4518	19.9459	19.7898	19.3372	19.1439	19.9773	19.727	19.778	20.0647	20.2039	20.0567	20.0944	19.9306	22.7189	22.5431	19.9687	19.9553	21.1091	20.8877	19.3439	19.368	21.5676	21.2264	20.4908	20.2825	19.9529	20.0443
APOA4_HUMAN	ENADSLQASLRPHADELK	2	16.56	-0.49	-1.04	0.3053	1.08	0.3053	16.2989	15.0824	18.0924	17.7475	15.2693	14.7364	17.2378	16.8446	15.357	16.1306	17.6426	17.7922	17.2085	17.0778	15.8265	15.8696	15.4201	14.5144	16.0202	16.1809	16.4327	16.4898	16.1307	15.5013	16.2317	16.2414	19.6747	19.332	15.7591	15.8649	17.4935	17.3043	15.2844	14.4893	18.4391	17.7903	16.7557	17.0033	17.046	16.8794
APOA4_HUMAN	LNHQLEGLTFQMK	3	21.21	-0.556	-1.69	0.09764	2.87	0.09764	19.9957	19.6105	22.4529	22.4339	19.756	19.8617	21.1953	20.8882	21.0045	21.0191	21.9477	22.1178	21.4266	21.4771	21.1094	20.8428	19.8757	19.9272	20.8752	20.831	20.9709	21.0987	21.2596	21.1175	21.1136	20.7642	23.7785	23.3775	21.2284	21.363	21.6788	21.7585	20.4229	20.4592	22.4051	22.2185	21.7447	21.3912	20.8021	20.8091
APOA4_HUMAN	LNHQLEGLTFQMK	2	18.79	-0.651	-1.75	0.08787	3.05	0.08787	17.8489	17.4578	20.4072	19.9692	17.2706	16.9718	18.6528	18.4253	18.2074	18.5375	19.4944	19.9455	19.2504	19.1552	18.4064	18.3424	17.1514	17.1015	18.5364	18.1714	18.5887	18.7364	18.4231	18.2474	18.9558	18.5504	21.5879	21.0756	18.7621	18.8077	19.6624	19.2408	17.9667	17.8626	20.3353	19.9488	18.9037	19.2615	18.6508	18.7508
APOA4_HUMAN	TQVNTQAEQLR	2	19.49	-0.254	-0.75	0.45727	0.56	0.45727	16.8359	17.1023	20.5819	20.5312	18.7353	18.8198	19.8678	19.4253	19.7225	19.4217	20.1706	20.6537	19.9058	20.1451	19.6713	19.2484	18.7559	18.9602	19.2796	19.4219	19.1618	19.5548	19.7751	19.6819	19.439	19.1575	21.0734	20.9725	19.4187	19.5082	19.3696	19.4388	18.982	18.9996	20.6763	20.6217	19.539	18.8429	18.9778	19.143
APOA4_HUMAN	SLAPYAQDTQEK	2	20.5	-0.391	-1.12	0.2679	1.26	0.2679	18.8457	19.0521	21.3564	21.5499	19.6735	19.9178	20.6672	19.9918	20.344	20.3601	20.8384	21.1508	20.6642	20.8972	20.5936	19.8286	19.7697	20.0155	20.1621	20.3779	19.9228	20.2751	20.8293	20.5963	20.3752	20.1793	22.5139	22.6606	20.2824	20.3824	21.0391	21.252	19.7384	19.6685	21.4016	21.4776	21.2864	20.202	19.77	20.0185
APOA4_HUMAN	LLPHANEVSQK	2	18.89	-0.464	-1.41	0.1666	1.98	0.1666	17.9363	17.3638	20.2052	19.815	17.7376	17.4873	19.0028	18.677	18.5757	18.5298	19.4738	19.7754	19.4373	19.2453	18.7982	18.7277	17.9672	17.5111	18.5917	18.2448	18.7547	18.7042	18.6987	18.5195	19.0641	18.4302	20.9441	20.873	18.8143	18.8039	19.5234	19.4102	18.117	18.0734	20.1383	19.8926	19.1689	19.298	18.5085	18.6504
APOA4_HUMAN	IDQTVEELRR	2	19.33	-0.528	-1.7	0.09586	2.9	0.09586	18.0188	17.916	20.4633	20.2233	18.3816	18.1661	19.4229	18.9659	18.7509	19.1122	19.7923	19.8962	19.6254	19.8607	18.997	19.0932	18.4547	18.1953	18.9669	18.9421	19.2055	19.2609	19.0821	18.7531	19.3236	19.2836	21.4832	21.525	19.2312	19.3326	19.9521	20.0128	18.3131	18.4742	20.5925	20.4443	19.7719	19.7901	18.8945	19.0796
APOA4_HUMAN	LGPHAGDVEGHLSFLEK	3	20.52	-0.539	-1.67	0.10209	2.79	0.10209	19.5071	19.1786	21.6255	21.5059	19.4369	19.4481	20.4342	20.3889	20.1313	20.1377	21.0744	21.4449	20.9303	20.7385	20.1094	20.137	19.381	19.2424	20.1438	20.0836	20.3474	20.4224	20.2941	20.4693	20.609	20.155	23.0811	22.8146	20.4449	20.4577	21.3402	21.1293	19.4452	19.5197	21.7882	21.6512	20.4799	20.8904	20.2235	20.2902
APOA4_HUMAN	LGPHAGDVEGHLSFLEK	2	17.02	-0.572	-1.45	0.15445	2.1	0.15445	16.2135	15.9433	18.4439	17.8476	15.9406	15.8969	16.9115	16.8446	16.0679	16.5298	17.7586	18.1111	17.5777	17.339	16.5141	16.5536	15.6404	15.3022	16.6657	16.5463	17.0891	17.0618	16.3336	16.4143	17.1581	16.7186	20.0526	19.5822	16.6385	16.7289	18.0566	17.5497	15.4869	15.9219	18.4876	18.3116	16.6028	17.6023	17.1615	17.131
APOA4_HUMAN	ISASAEELR	2	20.44	-0.421	-1.41	0.16608	1.98	0.16608	18.766	18.8075	21.2804	21.2093	19.79	19.8151	20.5337	20.0885	20.1972	20.3048	20.8311	20.9818	20.7528	20.8972	20.505	20.09	19.7137	19.7903	20.1345	20.1045	20.1015	20.2578	20.745	20.4838	20.3968	20.1053	22.124	22.4993	20.2284	20.33	21.0391	21.1757	19.6453	19.697	21.45	21.3102	21.0703	20.5148	19.8945	19.9383
APOA4_HUMAN	VNSFFSTFK	2	20.26	-0.455	-1.54	0.13009	2.38	0.13009	18.9957	18.9413	21.3857	21.3223	19.3054	19.2801	20.1561	19.9673	20.1447	20.073	20.7862	20.7237	20.6084	20.6873	20.1683	19.9121	19.2194	19.3392	19.8126	19.8924	19.9333	20.2208	20.0752	20.1268	20.2416	19.8573	22.4035	22.2576	20.1479	20.3432	20.9905	20.9877	19.5055	19.3909	21.4016	21.1623	20.5178	20.375	19.8336	20.057
APOA4_HUMAN	VEPYGENFNK	2	17.95	-0.389	-1.29	0.2036	1.67	0.2036	16.6068	16.6168	19.0381	18.9748	17.2577	17.1772	17.9799	17.3867	17.6972	17.6971	18.358	18.5232	18.3695	18.339	17.9343	17.6433	17.0464	17.1122	17.6186	17.6693	17.6657	17.7944	18.0402	17.6069	17.9636	17.5652	19.9664	19.9596	17.8505	17.7126	18.5617	18.6953	17.0186	17.0777	18.896	18.7384	18.4274	18.1928	17.461	17.6233
APOA4_HUMAN	LKEEIGKELEELR	3	19.6	-0.565	-1.69	0.09822	2.86	0.09822	18.3177	18.0287	20.5172	20.663	18.3727	18.5397	19.7553	19.6429	19.2403	19.3774	20.1471	20.4684	19.8443	20.0671	19.3081	19.0198	18.4884	18.5111	18.9876	18.9628	19.1559	19.4196	19.5099	19.4968	19.4908	19.252	22.1584	22.1531	19.4402	19.6019	20.2808	20.3186	18.4229	18.8034	21.1144	20.8827	19.9955	19.9735	18.9756	19.1043
APOA4_HUMAN	LKEEIGKELEELR	2	16.91	-0.604	-1.55	0.12742	2.42	0.12742	15.8617	15.846	18.0418	17.9336	15.3272	15.6478	17.2463	16.9659	16.029	16.6971	17.5527	17.8216	17.3239	17.5139	16.4826	16.4481	15.3125	15.2488	16.5917	16.2561	16.7068	16.6967	16.629	16.0524	17.0891	16.7706	19.9236	19.6586	16.4572	16.7321	17.8612	17.5578	15.3124	15.5731	18.6481	18.2326	17.1905	17.4864	16.8825	16.7725
APOA4_HUMAN	IDQNVEELK	2	20.38	-0.374	-1.25	0.21984	1.55	0.21984	18.7864	19.1134	21.0064	21.3295	19.6367	19.7424	20.4893	20.1018	20.1177	20.3492	20.6676	20.9736	20.5404	20.8668	20.4853	20.0496	19.5696	19.8168	20.0678	20.2047	19.9927	20.1661	20.5724	20.3365	20.2575	20.0537	22.0474	22.4769	20.1866	20.33	20.8522	21.1293	19.4918	19.6828	21.123	21.2185	20.8756	20.462	20.0524	20.0821
APOA4_HUMAN	KLVPFATELHER	3	20.27	-0.495	-1.52	0.13649	2.3	0.13649	19.3315	18.6812	21.1327	21.1369	19.1025	19.1247	20.6103	20.2643	19.9413	19.9772	20.8384	20.9899	20.5796	20.579	20.1683	19.7601	19.2194	19.2522	19.9669	19.831	19.959	20.1796	20.2687	20.1848	20.2932	19.7642	22.6271	22.4579	20.2146	20.0701	21.0391	20.8473	19.4562	19.2989	21.6646	21.2574	20.6936	20.4152	19.8582	19.8388
APOA4_HUMAN	KLVPFATELHER	2	17.39	-0.635	-1.63	0.11059	2.65	0.11059	16.714	16.025	18.8365	18.6766	15.856	15.7443	17.4675	17.2691	16.8093	16.5887	18.1329	18.4066	17.9927	17.7385	17.0025	16.7601	15.9095	15.7823	16.9959	16.6523	17.138	17.3107	16.9116	16.3422	17.394	17.0273	20.2678	20.0993	17.158	17.3192	18.3569	18.0489	16.364	16.0967	19.1617	18.657	17.7737	17.9119	17.319	17.394
APOA4_HUMAN	TLSLPELEQQQEQQQEQQQEQVQMLAPLES	3	19.6	-1.237	-3.14	0.00329	9.87	0.00329	18.0302	17.7937	20.1013	20.2248	18.2834	18.4173	20.2227	20.0885	18.9134	18.94	NA	NA	19.1857	19.5753	20.1847	19.9121	17.4615	17.2928	18.8718	18.7929	18.5211	19.0683	19.9825	19.7792	20.2886	19.9003	22.1632	22.351	NA	NA	20.9571	20.9952	19.528	19.4824	20.0566	20.2559	20.3835	20.3421	NA	NA
APOA4_HUMAN	TQVNTQAEQLRR	3	17.83	-0.108	-0.3	0.76677	0.09	0.76677	15.6265	15.1739	18.4878	18.8556	17.4847	17.6177	18.6103	18.1044	18.0045	17.8094	18.3539	18.6921	17.9693	18.374	18.361	17.4026	17.4547	17.8363	17.6132	17.7189	17.553	17.7409	18.2867	18.1119	17.6646	17.4662	19.1574	19.2983	17.5586	17.823	17.4747	17.8797	17.1327	17.0246	18.88	19.0498	18.0732	17.1091	17.2757	17.1596
APOA4_HUMAN	TQVNTQAEQLRR	2	17.56	-0.261	-0.73	0.46907	0.53	0.46907	15.1205	14.6442	18.974	18.6584	16.7514	16.7223	18.2378	17.7599	17.5993	17.6971	18.3415	18.6352	18.173	18.2524	17.3895	17.3715	17.3556	16.5854	17.2438	17.0212	17.2645	17.5573	17.6716	17.4264	17.5356	17.3342	19.266	19.0934	17.6016	17.7043	17.5393	17.4838	16.9311	16.9121	19.0971	19.0139	17.1958	17.1247	16.9574	17.0519
APOA4_HUMAN	PHANEVSQK	2	16.63	-0.394	-0.71	0.48038	0.51	0.48038	14.9045	15.5155	17.1136	18.2093	15.499	15.9735	16.9747	16.5242	16.8623	16.8777	16.5383	17.6435	16.2538	17.5295	16.4176	15.8917	15.1224	16.0354	15.9356	16.8633	15.895	16.6414	16.587	16.974	15.8728	16.4423	18.2515	19.3682	15.9657	16.7641	16.4558	17.8275	15.5161	16.4031	17.7925	18.2389	17.4897	16.1839	15.5485	16.3534
APOA4_HUMAN	RVEPYGENFNK	2	19.1	-0.474	-1.38	0.1761	1.89	0.1761	17.7964	17.6293	19.9428	19.4827	18.2283	17.6068	19.2925	19.3911	18.6032	18.7805	19.4586	19.7256	19.5463	19.7351	18.8443	19.3044	18.3666	17.9363	18.894	18.6438	18.6148	19.0827	19.0578	18.6844	19.1275	18.637	20.9885	21.3955	18.8927	19.0345	19.9656	19.7559	18.1752	18.4971	20.0332	19.8807	19.2483	19.7778	19.1986	18.6369
APOA4_HUMAN	RVEPYGENFNK	3	18.31	-0.336	-0.74	0.46487	0.54	0.46487	16.9604	16.5128	19.1031	18.9107	17.8055	17.8753	18.9435	18.3824	18.3158	18.2165	18.9361	18.7735	18.725	18.8137	18.5449	18.1355	17.767	17.7358	18.2159	16.1651	18.15	18.2094	18.8992	18.1848	18.3767	17.7833	20.3636	18.8775	18.0124	18.0213	19.1745	19.2851	17.6913	17.4906	19.3688	19.2201	19.0992	18.0733	17.8533	17.4335
APOA4_HUMAN	SLAE(+14.02)LGGHLD(+14.02)QQ(+.98)VEEFR	3	16.34	-0.563	-1.03	0.30758	1.07	0.30758	13.9193	14.6589	18.1066	18.4027	14.0832	14.2904	16.1253	15.6439	16.8752	16.9829	17.8888	17.5232	16.4698	16.1441	16.5449	16.3235	13.9585	NA	16.3819	15.499	16.1259	15.1668	17.1492	16.0081	14.9149	15.0961	17.3636	17.8775	17.5232	17.4626	16.0753	16.2734	17.4357	16.9411	18.417	17.8155	16.3952	17.0033	14.2743	16.0149
APOA4_HUMAN	IDQNVEELKGR	2	15.98	-0.583	-1.58	0.12046	2.51	0.12046	13.8489	14.4938	17.0344	17.1451	14.9897	15.0702	16.0704	15.5966	15.8093	15.7537	16.2236	16.8361	16.4101	16.6211	15.2876	15.345	15.2286	15.3465	15.3256	15.3834	15.654	15.9918	15.8141	15.8593	16.2944	16.0715	18.2732	18.3682	15.8982	15.6625	16.8756	16.6836	14.5256	15.4442	17.2457	17.2264	16.5453	16.178	15.1455	15.7147
APOA4_HUMAN	IDQTVEELR	2	18.55	-0.42	-1.32	0.19292	1.75	0.19292	16.8097	17.1722	19.4932	19.7213	17.6267	17.7865	18.4491	17.7396	18.2626	18.4787	19.0793	19.1838	18.8934	19.0804	18.5949	18.3044	17.6702	17.9779	18.2299	18.3111	18.2479	18.4449	18.5576	18.1777	18.5094	18.2858	20.2732	20.2794	18.3267	18.6497	18.8431	19.3811	17.769	17.9695	19.5875	19.4894	19.1958	18.6862	18.2159	18.3819
APOA4_HUMAN	DKVN(+.98)SFFSTFK	2	16.99	-0.575	-1.29	0.20485	1.66	0.20485	16.4577	15.469	18.7032	17.2826	16.0022	15.6414	16.954	16.6699	NA	16.283	17.3374	17.708	17.4049	17.339	16.7702	16.7028	16.0373	15.4717	16.7361	16.4051	16.959	16.7996	16.7498	16.5791	17.2622	16.8208	19.9775	19.2031	16.2323	16.3469	18.2342	17.4146	16.1514	15.2966	18.2457	18.0391	17.079	17.6783	17.1615	16.9896
APOA4_HUMAN	SELTQQLN(+.98)ALFQDK	2	16.61	-0.335	-0.78	0.4419	0.6	0.4419	15.1994	16.287	16.3412	NA	16.115	16.2904	17.0839	16.5321	15.9963	16.1265	16.8252	16.8361	16.8714	17.19	16.7171	16.3235	16.3364	16.4932	16.3944	16.3641	16.2175	16.9994	17.0957	16.7636	17.0891	16.7186	18.787	19.0042	14.6385	16.2373	17.7796	17.7663	14.2061	15.1556	17.0584	17.0015	16.7484	16.4681	16.6537	16.9896
APOA4_HUMAN	TQVS(sub N)TQAEQLR	2	19.16	-2.539	-2.53	0.02767	6.41	0.02767	17.2214	17.2949	NA	NA	NA	NA	NA	NA	NA	NA	NA	NA	NA	NA	NA	NA	NA	NA	NA	NA	NA	NA	NA	NA	NA	NA	20.8629	20.9725	NA	NA	19.3948	19.471	NA	NA	NA	NA	19.2483	18.8334	NA	NA
APOA4_HUMAN	LVPFATELHER	2	17.96	-0.503	-1.41	0.16695	1.98	0.16695	17.2989	16.8903	19.39	19.0607	16.9804	16.6285	17.817	17.7531	17.3625	17.704	18.5092	NA	18.4648	18.5715	17.7875	17.4281	16.6524	16.8428	17.5477	17.4645	17.544	17.8289	17.3336	17.4383	18.224	17.7384	20.4723	19.9553	18.0688	17.9185	18.8862	18.4582	16.7791	NA	19.3309	NA	18.238	18.4184	17.7144	18.092
APOA4_HUMAN	LGEVN(+.98)TYAGDLQK	2	17.49	-0.441	-1.35	0.18346	1.83	0.18346	16.1183	16.0136	18.228	18.4982	16.5229	16.5397	17.4	17.1097	17.1972	17.0382	18.1471	18.5542	17.9811	18.1247	17.5193	17.234	16.6643	16.8168	16.9287	16.8435	16.9035	17.2609	17.4659	17.5639	17.2111	17.0057	19.9052	20.0042	16.9736	17.2755	18.2286	18.3559	16.364	16.5731	18.5448	18.3696	17.7557	17.8382	17.2159	17.4871
APOA4_HUMAN	Q(-17.03)LTPYAQR	2	17.43	-0.379	-1	0.32315	1	0.32315	16.1688	15.882	17.8021	NA	17.411	17.2349	17.1401	16.8446	17.607	17.2117	NA	17.5931	18.2769	17.6977	17.6898	17.0364	16.9035	17.4617	17.0756	16.8032	17.3604	17.3349	17.8597	17.5529	17.4279	16.0694	19.3737	19.0291	17.4114	17.33	18.5572	18.2802	16.838	16.2665	18.3945	18.2513	18.102	17.3864	16.7411	17.1116
APOA4_HUMAN	LNHQLEGLTFQM(+15.99)K	3	16.13	-0.495	-1.13	0.26479	1.28	0.26479	NA	15.2632	15.3766	16.1556	15.5964	16.0219	NA	15.4513	16.4568	16.6694	15.9883	16.5551	16.1408	16.7182	14.7841	15.1655	15.4696	16.2947	15.7498	NA	15.8778	16.7961	15.2158	16.4945	15.9713	16.7186	17.7307	18.1051	15.8703	15.917	16.1024	16.8341	NA	15.3145	17.366	16.9123	16.4941	16.0334	15.0597	16.0999
APOA4_HUMAN	VN(+.98)SFFSTFK	2	17.5	-0.48	-1.38	0.17551	1.9	0.17551	16.0572	16.7826	16.919	18.1839	16.4455	16.5397	17.532	17.3426	17.1447	17.1528	18.2298	18.3112	18.1313	18.1752	17.5347	17.423	16.475	16.7219	16.9373	17.2182	17.2423	17.5879	17.3103	17.3397	17.5966	17.2903	19.851	19.7286	17.0749	17.0986	18.512	18.2408	16.5978	16.7361	18.6193	18.2074	17.8872	17.6023	17.2903	17.0519
APOA4_HUMAN	LNHQ(+.98)LEGLTFQMK	3	16.02	-0.386	-1.09	0.28274	1.19	0.28274	14.0859	NA	17.1413	16.9917	14.8964	NA	15.5122	NA	15.5141	15.7297	16.7771	16.6084	15.9693	16.2813	16.3952	NA	14.9155	14.8168	15.7517	15.7167	15.5851	15.8306	16.1147	15.8378	NA	15.4294	17.7617	18.1811	16.0822	16.086	16.5536	16.3824	14.6966	NA	16.9016	16.2998	15.9264	16.2859	15.8455	15.7626
APOA4_HUMAN	RVEPYGEN(+.98)FNK	2	14.7	-0.655	-1.28	0.20976	1.63	0.20976	12.6408	NA	15.8125	15.881	13.1122	NA	NA	13.6898	14.2617	14.3544	15.3927	15.444	15.2712	15.551	14.8147	14.4461	13.3424	NA	14.645	13.0966	14.4638	13.939	14.3946	13.5916	14.7882	13.4359	17.4423	17.1617	14.9684	NA	15.7993	15.4651	NA	13.6936	16.1034	NA	14.8632	15.3877	14.0664	13.9378
APOA4_HUMAN	PFATELHER	2	16.52	-0.341	-0.53	0.60186	0.28	0.60186	14.8229	15.9473	NA	18.0148	15.2947	16.0687	16.1309	16.1389	16.6972	17.0597	16.0863	17.3521	16.0385	17.5902	16.5037	15.9264	14.867	16.3735	15.8475	16.5463	15.099	16.8357	15.3267	16.8012	15.8629	16.7053	18.169	19.1587	NA	16.205	16.419	17.8006	NA	15.9899	17.6193	17.9583	17.441	16.1262	15.9446	NA
APOA4_HUMAN	A(+57.02)LVQQMEQLR	2	15.42	-0.74	-1.64	0.10878	2.7	0.10878	13.4475	NA	15.4406	15.6639	14.0175	14.6371	NA	NA	15.3384	15.0403	16.5949	16.3133	16.2846	16.4149	15.3306	15.0935	14.4831	14.6022	13.2369	NA	14.7547	14.9135	15.2158	15.2956	15.2189	15.6811	18.0145	18.025	NA	15.1504	16.8756	16.9239	14.2356	13.9881	17.0867	NA	15.9004	15.3243	14.4455	NA
APOA4_HUMAN	LLPHAN(+.98)EVSQK	2	14.75	-0.288	-0.7	0.49054	0.48	0.49054	NA	NA	16.1331	15.2945	13.5861	13.2629	14.9871	14.3902	14.7232	14.4619	15.4274	15.807	15.3128	15.2268	14.6469	14.8074	13.7515	12.919	14.2806	13.6993	14.3101	14.437	14.7254	NA	14.7314	14.4359	16.9112	16.8592	14.3215	14.3742	15.8379	15.2557	13.2414	13.358	16.1335	15.6097	15.1958	14.911	14.4192	13.847
APOA4_HUMAN	EAVE(+21.98)HLQK	2	13.59	-1.065	-1.97	0.05547	3.9	0.05547	13.7964	13.4938	13.293	15.4255	NA	11.6363	13.7619	13.4312	12.9159	13.0132	13.9034	14.07	14.2865	13.9538	12.0845	11.4317	11.6633	11.6442	13.157	12.2748	14.3849	14.1505	NA	NA	14.4523	14.1599	16.3744	14.7754	12.9256	13.0397	14.7156	14.119	12.9311	12.7188	14.2681	NA	13.0545	13.8709	14.8592	15.1038
APOA4_HUMAN	LLPHANE(+21.98)VSQK	2	14.74	-0.887	-1.82	0.07782	3.3	0.07782	15.7803	14.7255	NA	NA	13.6025	14.5981	14.8273	15.3081	13.4739	NA	14.9301	14.5914	15.2978	15.8283	12.9436	12.4963	13.1259	NA	13.908	13.3075	15.5674	15.0369	NA	NA	15.8563	15.3324	15.7555	16.7133	13.431	NA	15.253	15.3138	13.7467	13.7471	NA	15.0247	14.6077	14.7871	16.4738	16.2132
APOA4_HUMAN	RRVEPYGENFNK	3	14.51	-0.156	-0.26	0.79512	0.07	0.79512	11.8239	11.6589	15.5272	14.9122	13.3148	13.8404	14.9665	14.6727	14.4941	14.5064	15.5209	15.668	14.2402	15.3443	15.5691	14.0284	14.1531	13.1876	15.186	14.1935	12.7795	NA	16.0374	14.2636	13.9896	13.5943	17.1628	17.4926	12.7772	NA	15.3712	15.58	13.0686	12.8104	15.7925	16.0391	15.2255	14.4583	NA	13.6463
APOA4_HUMAN	TQVS(sub N)TQAEQLRR	2	17.03	-2.708	-2.58	0.02558	6.64	0.02558	15.2314	14.7713	NA	NA	NA	NA	NA	NA	NA	NA	NA	NA	NA	NA	NA	NA	NA	NA	NA	NA	NA	NA	NA	NA	NA	NA	19.0187	18.8452	NA	NA	17.4072	17.1639	NA	NA	NA	NA	17.0138	16.8047	NA	NA
APOA4_HUMAN	EVSADQVATVMWDYFSQLSNNAK	2	15.52	-0.699	-0.52	0.60606	0.27	0.60606	NA	NA	18.1753	16.116	NA	NA	NA	NA	NA	NA	13.9388	15.7283	15.894	14.5013	NA	NA	NA	NA	13.8869	13.1231	NA	NA	NA	NA	NA	NA	18.9841	18.7685	NA	NA	15.3953	13.5769	NA	NA	NA	NA	14.6109	15.1401	15.1519	15.3284
APOA4_HUMAN	ALVQQME(+21.98)QLR	2	14.92	-1.161	-1.63	0.12466	2.64	0.12466	15.055	14.7803	NA	NA	NA	NA	NA	13.8395	NA	NA	NA	NA	14.1923	15.1441	NA	NA	13.5409	NA	NA	NA	14.6027	15.4007	NA	NA	15.3332	15.2615	NA	NA	NA	NA	NA	NA	NA	NA	NA	NA	NA	NA	16.1375	15.8067
APOA4_HUMAN	DKVNSFFSTFK	2	18.96	-0.661	-1.37	0.18359	1.87	0.18359	17.7489	NA	20.0214	19.2061	NA	17.5282	NA	18.4337	NA	NA	19.2695	19.4042	19.469	19.0804	18.3867	18.3044	17.8421	17.5192	NA	NA	NA	NA	NA	NA	19.0891	NA	21.3449	20.8382	NA	18.2588	20.0263	19.3019	17.686	NA	NA	19.8707	NA	18.9562	18.5785	NA
APOA4_HUMAN	K(+57.02)LVPFATELHER	3	14.99	-1.571	-2.27	0.0336	5.17	0.0336	NA	NA	NA	NA	NA	NA	14.1889	13.6323	NA	NA	14.8625	15.5846	15.3926	15.0347	13.0845	12.9907	12.8345	NA	NA	NA	NA	NA	NA	NA	13.9527	NA	18.04	17.2603	NA	NA	15.9453	16.0224	NA	NA	15.9548	15.2733	14.8083	14.8746	NA	NA
APOA4_HUMAN	ISASAE(+21.98)ELR	2	15.15	-1.703	-2.13	0.047	4.54	0.047	15.4577	14.7486	NA	NA	NA	NA	NA	NA	NA	NA	NA	NA	15.4947	NA	NA	NA	NA	10.8262	14.0971	NA	15.6574	15.0777	NA	NA	16.242	15.2939	15.784	15.1826	NA	NA	15.7993	NA	NA	NA	NA	NA	NA	14.7474	16.4738	16.3779
APOA4_HUMAN	LLPHANEVSQ(+.98)K	2	13.83	-0.624	-1.18	0.24555	1.4	0.24555	NA	NA	14.7125	14.3638	12.5409	12.4789	13.0797	13.6323	13.4042	13.1269	14.1946	14.3702	14.7719	NA	13.377	NA	NA	11.9576	13.2479	NA	13.2825	12.5019	NA	NA	13.9149	13.7681	17.6334	16.3472	NA	12.9536	NA	14.1015	NA	NA	14.4706	14.0476	14.4301	NA	13.0866	13.5689
APOA4_HUMAN	ALVQQM(+15.99)EQLR	2	14.91	-0.517	-0.91	0.3727	0.83	0.3727	NA	14.3623	14.1496	NA	NA	15.5557	14.5624	15.0864	NA	NA	NA	NA	NA	16.2886	14.2482	13.8105	14.3004	15.1892	13.5544	15.1523	NA	15.6297	NA	NA	NA	16.1324	NA	NA	NA	14.0605	NA	16.0682	NA	14.4522	NA	NA	NA	15.4285	NA	15.2876
APOA4_HUMAN	LGEVNTYAGD(+21.98)LQK	2	14.84	-1.064	-1.37	0.18579	1.88	0.18579	16.4728	14.6093	NA	NA	12.8073	12.6752	NA	13.5099	NA	NA	NA	NA	14.8714	NA	15.3447	NA	NA	NA	13.302	NA	15.2799	15.437	NA	NA	15.1928	15.0632	NA	NA	NA	NA	15.1338	NA	NA	NA	NA	NA	NA	13.6123	17.2757	16.797
APOA4_HUMAN	LNHQLEGLTFQMK(+57.02)	3	15.48	-0.584	-0.9	0.38189	0.81	0.38189	NA	NA	NA	NA	NA	NA	NA	14.9186	NA	NA	15.7146	16.0124	15.5272	15.9139	14.2025	14.835	NA	NA	NA	NA	NA	NA	NA	NA	14.7458	14.5354	NA	17.5738	NA	NA	15.1762	15.9919	NA	NA	15.8984	NA	NA	15.6473	NA	NA
APOA4_HUMAN	RQLTPYAQR	2	15.01	-0.357	-0.62	0.53955	0.39	0.53955	NA	NA	16.5251	16.311	13.7569	NA	NA	NA	14.2136	NA	15.1348	NA	14.9834	15.305	14.3997	14.6328	13.5915	NA	14.3744	NA	13.828	NA	14.1334	NA	NA	NA	17.3903	17.232	NA	NA	15.0401	15.2238	NA	NA	NA	NA	14.1808	14.9146	NA	NA
APOA4_HUMAN	ENADSLQ(+.98)ASLRPHADELK	3	15.81	-1.085	-1.08	0.2883	1.17	0.2883	15.7911	15.589	15.0121	NA	15.5757	NA	NA	NA	NA	NA	17.418	14.5428	15.7306	14.674	NA	13.5683	NA	16.0286	NA	13.0966	16.3583	NA	16.4446	16.3799	NA	13.716	17.4925	19.1207	16.3481	16.503	17.6931	15.1534	NA	15.6615	15.5741	17.8485	NA	NA	16.0933	13.6783
APOA4_HUMAN	LGEVNTYP(sub A)GDLQK	2	15.07	-0.31	-0.38	0.71062	0.14	0.71062	14.6385	NA	NA	NA	NA	14.9094	15.3877	13.4711	NA	NA	NA	NA	16.1944	16.19	15.813	15.4381	13.2943	11.8914	15.6004	15.5944	15.837	15.939	15.6309	15.725	15.7494	13.1754	NA	NA	14.3298	NA	NA	16.3513	NA	13.2263	NA	NA	NA	NA	16.0477	16.1876
APOA4_HUMAN	SLAPYAQD(+21.98)TQEK	2	16.29	-1.155	-1.71	0.10379	2.92	0.10379	16.6636	16.1342	NA	NA	NA	NA	16.2884	NA	NA	NA	NA	NA	15.5777	16.1801	NA	NA	NA	NA	NA	13.1099	16.6371	16.4812	NA	NA	17.1309	16.5112	17.3086	NA	NA	NA	16.9722	16.3024	NA	NA	NA	NA	NA	15.1215	17.2235	16.9896
APOA4_HUMAN	LAPLAE(+21.98)DVR	2	15.08	-0.484	-0.41	0.69731	0.16	0.69731	NA	NA	NA	NA	NA	NA	NA	NA	NA	NA	NA	NA	NA	14.6342	NA	NA	NA	NA	NA	NA	NA	NA	NA	NA	14.7095	NA	NA	NA	NA	NA	NA	NA	NA	NA	NA	NA	NA	NA	15.3541	15.6409
APOA4_HUMAN	LVQQMEQLR	2	17.71	-2.422	-1.55	0.18152	2.39	0.18152	NA	NA	NA	NA	NA	NA	NA	NA	NA	NA	NA	NA	NA	NA	NA	NA	NA	NA	NA	16.4965	NA	NA	NA	NA	NA	NA	NA	18.9181	NA	NA	NA	NA	NA	NA	NA	NA	NA	NA	NA	NA
APOA4_HUMAN	IDQNVE(+21.98)ELK	2	15.76	-1.434	-1.22	0.26034	1.5	0.26034	15.5075	15.1976	NA	NA	NA	NA	15.4922	NA	NA	NA	NA	NA	NA	NA	NA	NA	NA	NA	NA	NA	NA	NA	NA	NA	NA	NA	NA	NA	NA	NA	NA	NA	NA	NA	NA	NA	NA	NA	16.8533	NA
APOA4_HUMAN	SELTQQ(+.98)LNALFQDK	3	16.12	-1.818	-1.8	0.10908	3.24	0.10908	NA	NA	NA	NA	NA	NA	NA	14.7825	NA	16.2701	NA	NA	NA	15.1278	NA	NA	NA	NA	NA	NA	NA	NA	NA	NA	NA	NA	NA	NA	NA	NA	NA	NA	NA	NA	18.319	NA	NA	16.1043	NA	NA
APOA4_HUMAN	LLP(+13.98)HANEVSQK	2	15.36	NA	NA	NA	NA	NA	NA	NA	NA	NA	NA	NA	NA	NA	NA	NA	NA	NA	NA	NA	NA	NA	NA	NA	NA	NA	NA	NA	NA	NA	NA	NA	15.3609	NA	NA	NA	NA	NA	NA	NA	NA	NA	NA	NA	NA	NA
APOB_HUMAN	NLQNNAEWVYQGAIR	3	17.75	-0.647	-1.01	0.31798	1.02	0.31798	18.8489	17.5722	18.7217	16.6174	17.0037	16.2349	18.4077	17.8319	17.7261	17.6694	18.5879	18.0378	18.8809	17.8421	16.1896	16.5066	16.475	14.9567	17.7507	16.3218	19.2837	18.676	17.0821	NA	18.8513	17.7642	18.8936	17.0879	18.4777	17.823	18.7331	17.4496	18.3905	17.5607	18.667	18.0883	16.9456	18.0076	18.3645	17.7477
APOB_HUMAN	NLQNNAEWVYQGAIR	2	17.43	-0.841	-1.13	0.26459	1.28	0.26459	19.0995	17.9562	18.155	14.7143	16.3993	15.8028	18.3171	17.1097	16.9986	17.6694	18.4757	17.1465	18.7145	17.5976	16.0956	15.8381	15.6259	14.7022	17.3756	15.768	19.3265	18.6129	15.9588	NA	18.9751	17.893	18.0816	16.2935	17.9337	17.8678	18.2004	17.2557	18.2745	17.5853	18.3131	17.8238	16.7985	17.7901	18.8034	18.3616
APOB_HUMAN	VPSYTLILPSLELPVLHVPR	3	16.26	1.305	0.96	0.36088	0.92	0.36088	NA	NA	NA	NA	NA	NA	NA	NA	18.3158	18.4667	NA	14.8419	NA	NA	NA	NA	NA	NA	NA	NA	NA	NA	NA	12.9091	NA	NA	NA	17.0184	NA	NA	16.421	15.8784	NA	NA	NA	NA	NA	NA	NA	NA
APOB_HUMAN	ATGVLYDYVNK	2	16.17	2.32	1.78	0.11815	3.16	0.11815	NA	NA	NA	NA	NA	NA	NA	NA	17.2278	17.4258	NA	NA	NA	NA	NA	NA	NA	NA	NA	NA	NA	NA	NA	NA	NA	NA	NA	NA	NA	NA	15.1097	14.9038	NA	NA	NA	NA	NA	NA	NA	NA
APOB_HUMAN	TSSFALNLPTLPEVK	2	16.62	1.961	1.39	0.21284	1.94	0.21284	NA	NA	NA	NA	NA	NA	NA	NA	17.2176	17.3316	NA	NA	NA	NA	NA	NA	NA	NA	NA	NA	NA	NA	NA	NA	NA	NA	NA	NA	NA	NA	15.3133	NA	NA	NA	NA	NA	NA	NA	NA	NA
APOB_HUMAN	IADFELPTIIVPEQTIEIPSIK	3	15.13	1.6	1.72	0.11275	2.97	0.11275	NA	NA	NA	NA	NA	NA	NA	NA	17.5436	17.5678	14.0803	NA	NA	NA	NA	NA	NA	NA	NA	NA	NA	NA	NA	NA	NA	NA	NA	14.4807	NA	NA	14.6028	14.8473	13.9383	NA	NA	NA	13.957	NA	NA	NA
APOB_HUMAN	SVSDGIAALDLNAVANK	2	16.83	NA	NA	NA	NA	NA	NA	NA	NA	NA	NA	NA	NA	NA	17.0104	16.6411	NA	NA	NA	NA	NA	NA	NA	NA	NA	NA	NA	NA	NA	NA	NA	NA	NA	NA	NA	NA	NA	NA	NA	NA	NA	NA	NA	NA	NA	NA
APOB_HUMAN	VSALLTPAEQTGTWK	2	16.45	NA	NA	NA	NA	NA	NA	NA	NA	NA	NA	NA	NA	NA	16.3421	16.5527	NA	NA	NA	NA	NA	NA	NA	NA	NA	NA	NA	NA	NA	NA	NA	NA	NA	NA	NA	NA	NA	NA	NA	NA	NA	NA	NA	NA	NA	NA
APOB_HUMAN	YENYELTLK	2	15.15	NA	NA	NA	NA	NA	NA	NA	NA	NA	NA	NA	NA	NA	15.2217	15.0788	NA	NA	NA	NA	NA	NA	NA	NA	NA	NA	NA	NA	NA	NA	NA	NA	NA	NA	NA	NA	NA	NA	NA	NA	NA	NA	NA	NA	NA	NA
APOB_HUMAN	VNWEEEAASGLLTSLKDNVPK	3	15.81	2.469	1.76	0.12878	3.08	0.12878	NA	NA	NA	NA	NA	NA	NA	NA	17.4602	NA	NA	NA	NA	NA	NA	NA	NA	NA	NA	NA	NA	NA	NA	NA	NA	NA	NA	NA	NA	NA	14.9669	15.0154	NA	NA	NA	NA	NA	NA	NA	NA
APOB_HUMAN	DFSLWEK	2	15.51	-0.158	-0.23	0.81855	0.05	0.81855	NA	NA	NA	NA	NA	NA	NA	15.0604	NA	NA	NA	16.388	NA	NA	NA	14.744	NA	NA	NA	NA	NA	NA	NA	15.8159	NA	NA	NA	17.1692	NA	NA	15.4539	15.5988	NA	14.7859	NA	NA	NA	15.3903	NA	14.6463
APOB_HUMAN	FSVPAGIVIPSFQALTAR	3	16.26	NA	NA	NA	NA	NA	NA	NA	NA	NA	NA	NA	NA	NA	16.0057	16.5127	NA	NA	NA	NA	NA	NA	NA	NA	NA	NA	NA	NA	NA	NA	NA	NA	NA	NA	NA	NA	NA	NA	NA	NA	NA	NA	NA	NA	NA	NA
APOB_HUMAN	HSITNPLAVLC(+57.02)EFISQSIK	3	16.26	NA	NA	NA	NA	NA	NA	NA	NA	NA	NA	NA	NA	NA	15.9891	16.5375	NA	NA	NA	NA	NA	NA	NA	NA	NA	NA	NA	NA	NA	NA	NA	NA	NA	NA	NA	NA	NA	NA	NA	NA	NA	NA	NA	NA	NA	NA
APOB_HUMAN	TEVIPPLIENR	2	16.69	2.288	1.42	0.19911	2.01	0.19911	NA	NA	NA	NA	NA	NA	NA	NA	17.7683	17.9077	NA	NA	NA	NA	NA	NA	NA	NA	NA	NA	NA	NA	NA	NA	NA	NA	NA	NA	NA	NA	16.0704	15.0294	NA	NA	NA	NA	NA	NA	NA	NA
APOB_HUMAN	VQGVEFSHR	2	13.5	NA	NA	NA	NA	NA	NA	NA	NA	NA	NA	NA	NA	NA	13.6039	13.3889	NA	NA	NA	NA	NA	NA	NA	NA	NA	NA	NA	NA	NA	NA	NA	NA	NA	NA	NA	NA	NA	NA	NA	NA	NA	NA	NA	NA	NA	NA
APOB_HUMAN	SVSLPSLDPASAK	2	17.81	0.027	0.02	0.98529	0	0.98529	NA	NA	NA	NA	NA	NA	NA	NA	17.9382	17.6971	NA	NA	NA	NA	NA	NA	NA	NA	NA	NA	NA	NA	NA	NA	NA	NA	NA	NA	NA	NA	NA	NA	NA	NA	NA	17.7903	NA	NA	NA	NA
APOB_HUMAN	FVTQAEGAK	2	13.98	NA	NA	NA	NA	NA	NA	NA	NA	NA	NA	NA	NA	NA	NA	13.9829	NA	NA	NA	NA	NA	NA	NA	NA	NA	NA	NA	NA	NA	NA	NA	NA	NA	NA	NA	NA	NA	NA	NA	NA	NA	NA	NA	NA	NA	NA
APOB_HUMAN	LTISEQNIQR	2	14.12	NA	NA	NA	NA	NA	11.3692	NA	NA	NA	NA	NA	NA	NA	15.5404	15.4586	NA	NA	NA	NA	NA	NA	NA	NA	NA	NA	NA	NA	NA	NA	NA	NA	NA	NA	NA	NA	NA	NA	NA	NA	NA	NA	NA	NA	NA	NA
APOB_HUMAN	EFNLQNMGLPDFHIPENLFLK	3	14.41	NA	NA	NA	NA	NA	NA	NA	NA	NA	NA	NA	NA	NA	14.4113	NA	NA	NA	NA	NA	NA	NA	NA	NA	NA	NA	NA	NA	NA	NA	NA	NA	NA	NA	NA	NA	NA	NA	NA	NA	NA	NA	NA	NA	NA	NA
APOC1_HUMAN	EWFSETFQK	2	17.97	-0.472	-0.82	0.41528	0.68	0.41528	15.958	15.6782	19.1413	19.0076	17.1572	16.9288	17.1122	16.989	18.6491	18.5678	19.6376	19.708	18.4351	18.4497	17.6478	17.7194	NA	NA	NA	15.4132	19.1618	19.4196	18.0189	18.1561	18.9363	18.3298	21.1339	20.951	17.9996	18.0605	19.8986	19.7938	15.5423	16.0101	19.2011	19.0744	17.5661	17.3799	13.9167	14.1577
APOC1_HUMAN	LKEFGNTLEDK	2	17.5	-0.282	-0.48	0.63168	0.23	0.63168	15.501	15.421	18.2409	18.4027	16.6267	16.3698	16.5037	15.7558	17.5836	17.8898	18.7431	18.8753	17.78	17.5976	16.7171	16.8976	NA	NA	NA	NA	18.5303	18.5102	17.4971	16.4336	18.2747	18.0057	20.4149	19.9704	17.1348	17.3084	19.0815	19.2182	NA	14.3523	18.6434	18.505	16.9832	17.0853	NA	14.0065
APOC1_HUMAN	MREWFSETFQK	3	17.6	-1.177	-1.93	0.06146	3.71	0.06146	14.9532	14.0344	18.4932	18.663	16.3993	16.0543	16.3862	16.5601	17.8294	17.7378	19.4999	19.4402	17.8651	17.7651	17.3552	16.8756	NA	NA	NA	14.1426	18.7933	18.5261	17.6987	17.4383	18.3533	17.7897	21.124	20.8026	17.7697	17.5569	19.417	19.4035	14.1881	14.7645	19.062	18.6049	17.4678	17.0284	NA	NA
APOC1_HUMAN	MREWFSETFQK	2	16.62	-1.103	-1.67	0.10432	2.81	0.10432	NA	NA	17.6845	17.0642	14.3198	13.4104	NA	14.116	15.8829	16.1347	18.1752	18.2091	16.5029	16.1821	15.0448	15.6328	NA	NA	NA	NA	17.571	17.2735	15.0515	15.0679	16.9636	16.4066	20.2442	19.6017	15.7742	NA	18.47	17.8603	NA	NA	17.5499	17.0533	NA	15.5787	NA	NA
APOC1_HUMAN	LKEFGN(+.98)TLEDK	2	15.16	-1.222	-2.52	0.01704	6.33	0.01704	16.2274	15.0824	NA	NA	13.3247	13.2292	14.6003	NA	NA	NA	15.2164	15.2235	15.1429	14.5991	NA	13.2037	13.2696	NA	14.2145	NA	16.8706	16.016	13.8273	NA	16.63	16.0337	NA	14.7987	15.6385	15.8999	15.6199	15.2986	14.8609	14.0602	16.7382	16.3582	NA	15.1884	16.6079	15.9112
APOC1_HUMAN	EFGNTLEDK	2	18.51	-0.908	-1.57	0.12757	2.48	0.12757	16.5205	NA	18.7032	18.7475	NA	NA	18.2884	17.2596	18.134	18.9047	18.6393	19.2146	17.711	18.2618	NA	17.9085	NA	NA	NA	NA	18.8568	19.3439	19.0402	17.7674	NA	18.8782	NA	20.6372	NA	NA	19.0815	19.5598	NA	NA	18.97	NA	17.2989	17.9949	NA	NA
[truncated: 6,312 more rows]
