# Supplementary material for: Analysis of the Cerebrospinal Fluid Proteome in Alzheimer's Disease
Source: PLoS One. 2016 Mar 7;11(3):e0150672. doi: 10.1371/journal.pone.0150672 (PMC4780771; doi:10.1371/journal.pone.0150672)
Supplement: S18 DataFile — (XLSX) [file pone.0150672.s018.xlsx]

## Sheet: Sieve_median_normalized_data_qu
S18 DataFile. Sieve median normalized data quantification data.
Protein (Uniprot ID)	Peptide	Charge	A	Coef	t	p.value	F	F.p.value	AD1_1	AD1_2	AD2_1	AD2_2	AD3_1	AD3_2	AD4_1	AD4_2	AD5_1	AD5_2	AD6_1	AD6_2	AD7_1	AD7_2	AD8_1	AD8_2	AD9_1	AD9_2	AD10_1	AD10_2	C1_1	C1_2	C2_1	C2_2	C3_1	C3_2	C4_1	C4_2	C5_1	C5_2	C6_1	C6_2	C7_1	C7_2	C8_1	C8_2	C9_1	C9_2	C10_1	C10_2
7B2_HUMAN	R.SVNPYLQGQR.L	2	2.04	0.395	2.47	0.01768	6.11	0.01768	1.81742	2.09933	1.96109	2.12509	2.53396	2.51557	2.29954	2.24153	2.34609	2.42777	1.70546	1.71793	2.1615	2.39224	2.3173	2.20401	2.64789	2.8175	2.14447	2.25861	2.00606	2.01416	2.04341	1.96676	2.18477	2.33149	0.64784	0.994668	1.96403	1.99417	1.45907	1.69086	2.07012	2.17239	1.94236	2.01346	2.17666	1.99507	1.59425	1.56313
7B2_HUMAN	K.SVPHFSDEDKDPE.-	3	0.96	0.459	2.16	0.03686	4.66	0.03686	0.725783	1.03964	0.966312	1.30249	1.38264	1.51148	1.40196	1.24241	1.34925	1.39019	0.681845	0.733574	0.943394	1.21529	1.26893	0.982933	1.53858	1.82764	1.02475	1.28839	0.742885	0.847481	0.913186	0.800556	0.927412	1.14633	-0.470043	-0.0153776	0.856421	1.0277	0.160827	0.523953	1.01705	1.13945	0.976903	1.13706	1.26045	0.758947	0.458393	0.424829
7B2_HUMAN	K.SVPHFSDEDKDPE.-	2	0.51	0.334	2.36	0.02302	5.58	0.02302	0.70465	0.749744	0.686964	0.811146	0.621801	0.417969	0.819644	0.751371	0.768789	0.883752	0.347344	0.334867	0.740312	0.741696	0.488687	0.649554	0.918617	0.755676	0.70072	0.592997	0.620722	0.635921	0.272273	0.168094	0.730921	0.742189	-0.453568	-0.458412	0.613393	0.642238	0.156554	-0.0245412	0.614844	0.602495	0.521507	0.61861	0.0399651	0.516229	0.132849	0.118014
A1AG1_HUMAN	K.WFYIASAFR.N	2	2.71	-1.254	-3.44	0.00133	11.86	0.00133	2.08147	2.14693	2.14506	2.0138	1.70208	1.48886	2.20763	2.40033	1.76144	1.74036	3.30102	3.19583	3.66949	3.31473	2.64822	3.03959	-0.112769	-1.18409	1.97547	2.04046	2.79542	2.48358	2.73576	2.77238	3.26757	2.91626	4.62943	4.75436	4.24579	4.24613	3.78758	3.78306	2.36022	2.33346	3.75565	3.49834	3.24735	3.52551	2.64501	2.87539
A1AG1_HUMAN	K.EQLGEFYEALDCLR.I	2	4.01	-0.96	-4.73	3e-05	22.37	3e-05	3.82335	3.67174	2.94866	2.88639	3.13853	3.20968	3.51988	3.73949	2.82879	2.78116	4.10895	4.17459	4.5951	4.45836	3.6538	3.64579	2.97344	2.78159	3.88098	3.75216	3.97817	3.99729	3.84044	4.01098	4.6821	4.56203	5.44036	5.44475	5.1211	5.11317	5.11448	4.91855	3.47222	3.42349	4.6738	4.57607	4.39011	4.58725	4.13534	4.28483
A1AG1_HUMAN	K.EQLGEFYEALDCLR.I	3	2.38	-0.814	-2.63	0.01211	6.89	0.01211	1.80408	2.63878	0.924047	1.22516	1.85367	2.18275	2.1364	2.12595	1.08738	1.40267	2.62068	2.38871	2.54106	2.80387	2.08562	2.17748	1.9025	1.39579	2.22999	1.98018	2.33029	2.18368	2.47894	2.35666	3.11272	2.88781	3.21883	3.49234	3.3256	3.22554	2.97992	3.30592	2.25733	2.33925	3.12755	2.7596	2.70446	2.77709	1.89952	3.01807
A1AG1_HUMAN	K.SDVVYTDWK.K	2	3.48	-0.916	-4.05	0.00022	16.43	0.00022	3.2733	3.13636	0.916487	1.0419	2.92671	2.80811	3.28092	3.33861	2.32025	2.15923	3.36963	3.40847	3.85618	3.89642	3.3469	3.23553	3.48298	3.48319	3.49695	3.59494	3.46029	3.50936	3.72589	3.82669	3.99905	3.92394	4.72881	4.71627	4.56093	4.53441	4.42618	4.41923	2.85259	2.84191	3.86758	3.85239	4.08159	3.85654	3.73606	3.76985
A1AG1_HUMAN	K.NWGLSVYADKPETTK.E	3	3.57	-0.723	-4.24	0.00012	17.98	0.00012	3.43743	3.29368	2.556	2.57475	2.87129	2.86755	3.33919	3.39385	2.58325	2.48727	3.60515	3.47541	3.76313	3.75473	3.26279	3.25976	3.17457	3.2413	3.52682	3.64552	3.42509	3.44065	3.5965	3.76521	3.88325	3.90185	4.86229	4.73183	4.63688	4.56227	4.44707	4.32717	2.84498	2.85221	3.97293	3.94558	3.97985	3.78488	3.7688	3.83618
A1AG1_HUMAN	K.NWGLSVYADKPETTK.E	2	1.64	-0.98	-3.81	0.00045	14.54	0.00045	1.65335	1.37594	0.869325	0.680508	0.26589	0.00472618	1.45445	1.4048	0.241142	0.385411	1.88187	1.94059	2.18649	2.06719	1.11711	1.25378	0.687481	0.47676	1.70708	1.39136	1.56602	1.59342	1.31288	1.46226	2.15608	1.95336	3.47934	3.04219	2.97083	2.89608	2.87796	2.5076	0.958484	0.853483	2.31703	2.38531	1.97643	2.22918	2.06399	2.04393
A1AG1_HUMAN	K.TEDTIFLR.E	2	2.27	-0.697	-3.83	0.00043	14.67	0.00043	2.03868	2.10345	0.77066	0.82274	1.80028	1.90027	1.84139	1.93458	1.09916	1.10576	2.15117	2.16756	2.56827	2.70598	2.08747	1.97804	2.28538	2.5847	2.17571	2.32683	2.34912	2.44477	2.40619	2.56643	2.79987	2.78632	3.28454	3.17754	3.20682	3.14365	2.95079	2.96829	1.47776	1.61734	2.52544	2.54514	2.52337	2.51395	2.50162	2.58913
A1AG1_HUMAN	K.TYMLAFDVNDEK.N	2	3.11	-0.803	-3.29	0.00204	10.85	0.00204	3.23045	3.06911	1.65163	1.30897	2.51179	2.59671	3.02338	2.88478	1.90541	1.68257	3.14451	2.72268	3.49136	3.49818	2.89653	2.59667	2.74581	2.64164	3.39233	3.08907	3.23042	3.16888	3.56573	3.4569	3.74297	3.73477	4.43272	4.29952	4.08876	3.94587	4.08137	3.88647	2.56095	2.21942	3.07016	3.02424	3.31765	2.90272	3.81921	3.59555
A1AG1_HUMAN	R.YVGGQEHFAHLLILR.D	3	2.9	-0.959	-4.32	0.0001	18.7	0.0001	2.85083	2.69396	1.92273	1.77114	2.22719	2.48448	2.68129	2.81308	1.74314	1.64886	2.91246	2.95115	3.3378	3.23856	2.30209	2.48684	1.49702	1.32515	2.68183	2.73713	2.91593	2.88395	2.98022	3.11162	3.68418	3.49508	4.56509	4.32502	4.12184	4.06562	3.8507	3.69336	2.00401	2.06513	3.65118	3.57661	3.06205	3.31982	3.07183	3.05137
A1AG1_HUMAN	R.YVGGQEHFAHLLILR.D	2	0.68	-1.018	-4.1	0.00019	16.77	0.00019	0.70714	0.521061	-0.242367	-0.460171	-0.0987982	0.265526	0.540607	0.550812	-0.629373	-0.561597	0.817568	0.665036	1.08214	1.11691	0.0520701	0.234639	-0.823221	-1.19114	0.353068	0.546081	0.734714	0.850945	0.718396	0.748238	1.52607	1.38281	2.49261	2.20888	1.90586	1.86492	1.59878	1.42109	-0.302736	-0.127599	1.54647	1.40702	0.741732	1.06271	1.05505	0.97821
A1AG1_HUMAN	K.SDVVYTDWKK.D	2	-0.58	-0.908	-2.86	0.00655	8.21	0.00655	-0.659833	-0.831188	-2.55379	-2.8541	-0.927624	-1.27201	-0.363446	-0.845602	-1.91709	-1.85387	-0.551743	-0.740751	-0.0332338	-0.154667	-0.892819	-0.934658	-0.600733	-1.17354	-0.571204	-0.853192	-0.694954	-0.94023	0.0689874	-0.841538	0.29397	0.0969646	1.09762	0.612509	0.665078	0.583775	0.616848	0.497006	-1.33669	-1.48601	-0.263835	-0.147536	-0.282184	-0.246046	-0.280044	-0.448397
A1AG2_HUMAN	K.TLMFGSYLDDEK.N	2	2.3	-0.526	-2.89	0.0061	8.36	0.0061	2.29645	2.26233	0.994176	1.01061	1.94868	1.8478	1.94685	2.06245	1.5389	1.34618	2.57483	2.42866	2.81587	2.82517	2.32561	2.29464	2.07189	2.1816	1.89553	1.98479	2.59506	2.68843	2.50401	2.65012	2.85918	2.81017	3.45086	3.3447	2.85356	2.76353	3.02887	2.74912	1.73045	1.85081	2.56981	2.49713	1.58545	1.77219	2.46667	2.40226
A1AG2_HUMAN	K.NWGLSFYADKPETTK.E	3	1.32	-0.515	-2.85	0.00684	8.11	0.00684	1.2989	0.988568	0.19682	-0.00797136	0.880751	0.894366	1.35907	1.31588	0.719201	0.654702	1.74601	1.50007	1.79389	1.77871	1.56494	1.47858	0.733649	0.48704	0.934709	1.00927	1.53556	1.44038	1.61136	1.57226	1.67219	1.57298	2.48518	2.38831	1.81304	1.7703	2.11489	2.01874	0.761679	0.738883	1.67471	1.64607	1.1031	1.0608	1.3703	1.27336
A1AG2_HUMAN	K.NWGLSFYADKPETTK.E	2	-0.52	-0.688	-2.95	0.0052	8.71	0.0052	-0.513995	-0.764633	-1.12829	-1.21802	-1.65271	-1.79178	-0.706	-0.773057	-1.35409	-1.11171	0.112257	-0.0639675	0.135225	-0.129025	-0.636498	-0.563644	-1.4997	-1.69094	-0.890893	-1.12322	-0.346683	-0.534927	-0.806878	-0.810039	-0.164066	-0.365214	1.0866	0.778616	0.225191	0.223489	0.478902	0.114765	-0.788035	-0.996726	0.21909	0.201262	-0.932133	-0.546314	-0.235805	-0.402533
A1AG2_HUMAN	R.SDVMYTDWK.K	2	1.25	-0.375	-2.18	0.03477	4.77	0.03477	1.12046	0.859292	1.82924	1.83212	0.854218	0.572306	0.78253	0.895555	0.365725	0.194931	1.31101	1.27921	1.61547	1.54923	1.28369	1.22348	1.03758	0.98969	0.771394	0.83727	1.49013	1.45566	1.54928	1.56549	1.71801	1.48116	2.33953	2.20939	1.74267	1.60813	1.83636	1.74932	0.674001	0.570908	1.38658	1.37611	0.750623	0.794879	1.22248	1.18355
A1AG2_HUMAN	K.EQLGEFYEALDCLCIPR.S	3	1.22	-0.654	-2	0.05181	4.01	0.05181	0.704641	1.11402	0.417232	0.674132	0.422532	0.825408	0.785631	0.900867	0.716962	0.958765	1.89039	1.66637	1.92568	1.60439	1.33387	1.48322	0.180046	-0.864031	0.831126	0.316698	1.58084	1.01758	1.15684	1.10725	1.45147	1.75202	2.49379	2.51956	1.71819	1.75501	1.89993	1.91935	1.30442	1.35227	1.9725	1.68532	0.619108	1.15056	0.926859	1.58018
A1AG2_HUMAN	K.EQLGEFYEALDCLCIPR.S	2	-0.07	-0.763	-2.89	0.0062	8.33	0.0062	0.150946	-0.357436	-0.799552	-0.976733	-0.993877	-1.02601	-0.691969	-0.458824	-0.51268	-0.746453	0.283702	0.688205	0.593508	0.641434	0.133563	-0.149843	-1.69758	-1.84348	-0.591489	-0.65773	-0.291689	0.15447	-0.274443	0.00994503	0.156335	0.381039	1.42008	1.40373	0.742248	0.812237	1.03291	0.79486	-0.720494	-0.430736	0.572367	0.483872	-0.216264	-0.150282	0.285864	0.0829195
A1AG2_HUMAN	R.EHVAHLLFLR.D	2	-0.12	-0.705	-3.28	0.00211	10.77	0.00211	0.016882	0.00178603	-1.12049	-1.41959	-0.515365	-0.418489	-0.38092	-0.23571	-0.866814	-0.812311	0.158936	0.369488	0.56501	0.447268	-0.48165	-0.237702	-1.50675	-1.41628	-0.7438	-0.837163	0.349518	0.312266	-0.18132	-0.0406206	0.473837	0.519457	1.25745	1.15357	0.437892	0.560486	0.853789	0.543283	-0.793974	-0.729373	0.471713	0.410388	-0.515336	-0.285826	-0.111361	-0.0101086
A1BG_HUMAN	R.LETPDFQLFK.N	2	2.74	-0.167	-0.98	0.33515	0.95	0.33515	2.93702	2.77395	1.75477	1.85988	2.94012	3.02966	2.7967	3.00391	2.3089	2.29355	3.15392	3.07837	2.88274	3.03148	2.86589	2.7859	2.96856	3.18735	1.68006	1.77988	2.93097	2.96766	3.14458	3.24602	3.13761	3.01938	3.45195	3.61624	2.54123	2.58003	3.18993	3.24304	2.31856	2.32751	2.28486	2.44352	2.34391	2.44696	2.58879	2.62373
A1BG_HUMAN	R.TPGAAANLELIFVGPQHAGNYR.C	3	1.87	-0.309	-1.32	0.19455	1.74	0.19455	2.13471	1.6074	1.36408	1.19018	1.75794	1.60953	1.90504	2.15812	1.58404	1.58203	2.57989	2.31305	2.36202	2.13605	1.68378	2.02899	0.571979	0.258512	1.92333	1.62121	2.26175	1.97658	2.24294	2.11879	2.18747	1.80742	3.12443	3.13252	1.77945	1.83947	2.50381	2.35428	1.60385	1.45099	1.70404	1.75914	1.75216	1.77942	1.69416	1.47019
A1BG_HUMAN	R.ATWSGAVLAGR.D	2	1.96	-0.13	-0.86	0.3926	0.75	0.3926	1.87456	1.78988	1.0268	1.01937	2.03988	1.93018	2.11729	2.1553	1.50395	1.42211	2.19295	2.00825	2.29389	2.2935	2.07766	1.96101	2.148	2.13876	1.91361	2.00175	2.18331	2.23066	2.42324	2.55247	2.26768	2.16634	2.74138	2.62033	1.71936	1.60841	2.45937	2.41999	1.57978	1.3545	1.53294	1.57266	1.89672	1.75599	1.66177	1.7699
A1BG_HUMAN	R.SGLSTGWTQLSK.L	2	2.42	-0.094	-0.57	0.57414	0.32	0.57414	2.2963	2.34283	1.51035	1.72856	2.28932	2.34965	2.43238	2.65141	2.18523	2.01996	2.70723	2.77068	2.61555	2.79528	2.37234	2.35337	2.49069	2.66583	2.38504	2.52084	2.63023	2.65262	2.80114	2.95045	2.53579	2.59946	3.36959	3.49238	2.1308	2.19517	2.81906	2.98202	1.66766	1.89438	1.88801	1.90704	2.36392	2.27454	2.0484	2.1662
A1BG_HUMAN	K.VTLTCVAPLSGVDFQLR.R	2	2.32	-0.442	-1.78	0.08322	3.15	0.08322	1.85881	1.54592	3.23538	3.12737	1.12587	0.778734	1.68389	1.96529	2.56263	2.46147	2.9414	3.11216	2.80597	2.74054	1.98835	2.22154	0.6581	0.737993	2.13693	2.2149	1.99086	1.93447	1.68128	1.93163	1.8956	1.91545	3.603	3.6041	2.85473	2.85031	2.67394	2.65683	2.34503	2.58069	3.14155	3.08153	2.90747	2.74736	2.10639	2.23795
A1BG_HUMAN	K.VTLTCVAPLSGVDFQLR.R	3	1.67	-0.236	-0.74	0.46462	0.54	0.46462	0.648549	1.43725	1.72239	1.79998	1.33228	1.38672	1.45876	1.32167	1.30453	1.91683	2.44522	1.96093	2.11034	2.01998	1.58072	1.98451	1.09833	0.64371	1.49267	1.31847	1.83731	0.981292	1.69253	1.41848	1.69089	1.54257	2.27408	2.74829	2.1959	2.23869	1.60956	1.76753	2.05234	1.87425	2.19648	1.59999	1.56336	1.89985	0.968229	1.55837
A1BG_HUMAN	R.SWVPHTFESELSDPVELLVAES.-	3	0.62	-0.485	-0.67	0.50403	0.45	0.50403	0.2376	0.460107	0.740742	0.703426	-0.0790713	-0.154323	0.890957	1.05467	0.431521	0.444419	1.73335	1.22998	1.35824	1.19508	0.995869	1.27428	-1.22725	-5.2487	0.668758	0.877985	0.741886	0.374845	0.297048	0.597178	0.654539	0.561709	1.95156	2.34987	0.732014	0.852819	1.01352	1.44564	0.839321	0.484291	0.275956	0.288134	0.589427	1.13947	0.977936	1.11674
A1BG_HUMAN	R.SWVPHTFESELSDPVELLVAES.-	2	-0.48	-0.508	-0.95	0.34611	0.91	0.34611	0.0247309	-0.783446	-0.100957	-0.757637	-1.09664	-1.86066	-0.554173	-0.40091	-0.498078	-0.749097	0.0280831	0.349666	0.419788	0.0354077	-0.222207	-0.10347	-2.53092	-4.91438	-0.396209	-0.597586	-0.615933	-0.744951	-0.475198	0.12568	-0.573655	-0.73474	1.52855	1.39748	-0.0985832	-0.314538	0.398293	-0.00869733	-0.980974	-0.817777	-0.909506	-0.867007	-0.385943	-0.248591	-0.209497	-0.0229496
A1BG_HUMAN	K.HQFLLTGDTQGR.Y	3	1.18	-0.007	-0.03	0.97765	0	0.97765	0.639549	0.640496	0.568399	0.575212	1.44887	1.46352	1.56372	1.04904	0.803574	0.905429	1.54634	1.31714	1.48647	1.37631	1.4939	1.29523	1.55248	1.28211	1.24088	1.36316	1.43268	0.988114	1.95441	1.31684	1.4749	1.40382	1.58966	1.71466	1.0418	0.977806	1.2252	1.7766	0.906526	0.867239	0.8544	0.789794	1.34392	0.941893	0.778176	0.366282
A1BG_HUMAN	K.HQFLLTGDTQGR.Y	2	1.17	-0.119	-0.52	0.60537	0.27	0.60537	0.97621	0.902646	0.674531	0.56757	0.927478	0.865368	1.40064	1.09661	0.76435	0.872257	2.02658	1.50384	1.60122	1.49838	1.07293	1.03879	1.15263	0.822169	1.34428	1.17713	1.42891	1.09069	1.61238	1.0135	1.4541	1.47563	2.3132	1.88753	1.05297	1.00372	1.53491	1.57568	0.71811	0.609861	1.31143	0.909767	1.0195	1.13355	0.94252	0.573973
A1BG_HUMAN	K.SLPAPWLSMAPVSWITPGLK.T	2	-0.07	-0.632	-1.56	0.12716	2.42	0.12716	-0.209192	-0.59324	0.589871	0.157587	-1.29933	-1.67343	-0.363977	-0.21869	-0.297699	-0.442783	0.770943	0.984108	0.704525	0.299753	0.300395	0.276706	-2.12682	-3.75401	-0.434137	-0.442524	-0.251317	-0.295659	0.180942	0.15551	-0.177683	-0.291687	1.88606	2.04976	0.412594	0.380946	0.921843	0.579304	-0.496082	-0.321378	-0.268194	-0.210805	0.215975	0.381955	-0.00214018	0.0155674
A1BG_HUMAN	K.SLPAPWLSMAPVSWITPGLK.T	3	-0.42	-0.583	-0.97	0.33572	0.95	0.33572	-0.912364	-0.875374	-0.420488	0.381779	-1.87805	-1.96247	-0.705392	-0.145556	-0.602034	-0.561743	1.03557	0.492184	-0.125	0.206896	-0.593859	0.371007	-2.1812	-4.71518	-0.372762	-0.580865	-0.296834	-1.01827	-0.511738	-0.252582	-0.177045	-0.751723	0.573565	1.3646	-0.112945	0.188729	-0.540555	0.266714	0.149057	-0.0737987	-0.430765	-0.307312	-0.372174	0.521579	-0.390284	-0.319759
A1BG_HUMAN	R.CEGPIPDVTFELLR.E	2	0.18	-0.275	-1.72	0.09268	2.96	0.09268	0.169551	0.0744718	-0.209608	-0.352823	-0.193812	-0.18852	0.053411	0.136069	-0.167806	-0.120561	0.630584	0.689781	0.717305	0.655758	0.271192	0.0980905	-0.617753	-0.816027	0.0305075	0.0393277	0.337349	0.181952	0.419474	0.500238	0.431354	0.358531	1.31055	1.3985	0.0275699	0.0327063	0.752547	0.787188	-0.0761458	-0.190887	-0.000361205	-0.163204	0.10821	0.1322	-0.0718978	0.114194
A1BG_HUMAN	K.NGVAQEPVHLDSPAIK.H	2	-0.46	-0.125	-0.59	0.5577	0.35	0.5577	-0.0493304	-0.262841	-0.846325	-1.07382	-0.810146	-0.963399	-0.296316	-0.168071	-1.22019	-0.948168	-0.0554202	0.0916927	-0.141118	-0.198838	-0.911314	-0.626761	-0.570182	-0.557852	-0.388183	-0.452353	-0.196568	-0.0970973	-0.499055	-0.270453	-0.184641	-0.20535	0.876147	0.410405	-0.710027	-0.705118	0.160281	-0.0564956	-1.18631	-1.17344	-0.654531	-0.783798	-1.08904	-0.526171	-0.596197	-0.455967
A1BG_HUMAN	R.CLAPLEGAR.F	2	0.16	0.002	0.01	0.99123	0	0.99123	-0.264006	-0.161158	-0.570889	-0.411894	0.414018	0.482697	0.383264	-0.252071	-0.239059	-0.180388	0.400853	0.302481	0.517987	0.521316	0.209804	0.181261	0.606522	0.577574	0.306436	0.339225	0.372584	0.0759158	0.846274	0.197407	0.406936	0.523555	0.629221	0.484821	-0.011498	0.0298422	0.263391	0.673363	-0.294447	-0.22757	-0.269048	-0.238567	0.267912	-0.137145	-0.187922	-0.288394
A1BG_HUMAN	R.LHDNQNGWSGDSAPVELILSDETLPAPEFSPEPESGR.A	3	0.14	-0.396	-1.46	0.15177	2.13	0.15177	0.503372	-0.11636	-0.250363	-0.630506	-0.565742	-0.959167	0.210742	0.390656	-0.187117	-0.306229	0.50728	0.877632	0.690512	0.586708	0.298547	0.222092	-1.20964	-1.68101	0.174771	0.333777	-0.00679428	0.195702	0.437189	0.627229	0.293353	0.217838	1.57828	1.48207	0.0633793	0.0292808	1.14795	0.866829	-0.613364	-0.267114	-0.228024	-0.0936388	0.0829716	0.211036	0.527761	0.254371
A1BG_HUMAN	R.LELHVDGPPPRPQLR.A	3	-0.2	-0.203	-0.92	0.36499	0.84	0.36499	0.0707893	-0.317195	-0.771726	-1.03246	-0.558477	-0.5912	0.105835	0.22798	-0.945219	-0.805602	0.218963	0.262249	0.160749	0.0526012	-0.535344	-0.457801	-0.300832	-0.329978	-0.111057	-0.39067	0.202171	0.0257326	-0.0345645	0.136215	0.180103	0.213728	1.39179	0.909876	-0.363383	-0.600968	0.586539	0.214123	-1.07596	-1.02539	-0.429388	-0.545844	-0.511933	-0.28682	-0.398096	-0.571369
A2AP_HUMAN	K.LGNQEPGGQTALK.S	2	-0.64	0.152	0.57	0.56912	0.33	0.56912	-1.30215	-1.00775	-1.40649	-1.06723	-0.439804	-0.30939	-0.723408	-0.606626	-0.503157	-0.682825	-0.69892	-0.315542	-0.507867	-0.113463	-0.664205	-0.762445	0.0274569	0.411053	-0.440792	-0.0752918	-0.710035	-0.433631	-0.513267	-0.314375	-0.555248	-0.414072	0.159568	0.520704	-1.24929	-0.933213	-0.498248	-0.0787654	-1.58304	-1.2672	-1.10757	-1.01923	-0.510094	-1.04815	-1.52877	-1.1419
A2AP_HUMAN	R.WFLLEQPEIQVAHFPFK.N	3	-1.04	-0.823	-1.45	0.15528	2.1	0.15528	-1.97085	-1.85383	-0.438191	-0.706244	-2.22859	-2.28512	-2.28929	-1.60635	-0.758276	-0.827567	-0.0760127	0.0895445	-0.168959	-0.314332	-0.695482	-0.45742	-4.19039	-6.67981	-0.82474	-0.832153	-0.871231	-1.22795	-1.35739	-1.12409	-1.0675	-0.937937	0.880773	0.888359	-0.440889	-0.487807	-0.209352	-0.315713	-1.0827	-0.862704	-0.408089	-0.673764	-0.396653	0.0381867	-1.85581	-1.14951
A2GL_HUMAN	R.VAAGAFQGLR.Q	2	-0.28	-1.029	-4.68	3e-05	21.9	3e-05	-0.575861	-0.668933	-1.92154	-2.13523	-0.0101909	0.0135201	-0.566456	-0.587361	-2.03377	-1.758	-1.10667	-1.08289	-0.302104	-0.194119	-0.351985	-0.420181	-0.54472	-0.445441	-0.479735	-0.619708	0.0710777	0.0859758	0.361309	0.401659	1.308	1.15257	0.181431	0.407522	0.960534	0.831043	0.732799	0.530623	-1.00654	-1.07721	0.120628	-0.0250517	0.0191783	-0.0802092	-0.0902044	-0.0970535
A2GL_HUMAN	K.ENQLEVLEVSWLHGLK.A	3	-0.37	-1.371	-5.24	1e-05	27.5	1e-05	-0.9301	-0.739305	-1.31568	-1.34704	-0.83418	-0.570147	-0.676594	-0.65896	-1.58149	-1.72518	-0.688914	-0.867739	-0.0993286	-0.45431	-0.322185	-0.39191	-2.95606	-3.34207	-0.772883	-0.829542	0.0721812	-0.311811	0.0223283	2.62685e-05	0.901761	0.964842	1.06067	1.04277	1.03522	0.960306	0.564403	0.68463	-0.625704	-0.962546	0.553222	0.366265	0.133414	0.143964	-0.201487	-0.0881016
A2GL_HUMAN	K.GQTLLAVAK.S	2	-0.68	-0.974	-3.84	0.00041	14.77	0.00041	-1.42921	-1.43161	-2.01019	-2.34478	-0.379533	-0.35701	-0.66373	-1.19275	-2.27493	-2.10113	-1.5553	-1.56304	-0.593012	-0.647287	-0.658368	-0.722259	-0.799873	-0.896147	-0.821122	-0.983611	-0.34521	-0.654019	0.0755856	-0.474034	0.893798	0.726479	-0.273628	-0.312886	0.63427	0.49293	-0.238729	0.131109	-1.23051	-1.34667	-0.130591	-0.157903	-0.192624	-0.435932	-0.419389	-0.692234
A2GL_HUMAN	K.DLLLPQPDLR.Y	2	0.68	-0.972	-4.61	4e-05	21.25	4e-05	0.489618	0.423598	-0.894006	-0.898529	0.761755	0.789365	0.350477	0.558546	-0.838931	-0.934006	-0.0975777	-0.222073	0.789364	0.768176	0.525028	0.488164	0.37655	0.562277	0.38641	0.404492	0.942697	0.86691	1.01502	1.19741	2.21354	2.2105	1.42126	1.39053	1.81346	1.77977	1.58335	1.4936	-0.0524208	0.0143824	1.14932	0.981832	0.78356	0.817576	0.988244	0.623518
A2GL_HUMAN	R.NALTGLPPGLFQASATLDTLVLK.E	3	-1.98	-1.351	-1.7	0.09611	2.9	0.09611	-5.54346	-4.84747	-2.21582	-2.51758	-2.00175	-2.41224	-1.14792	-0.923232	-6.39446	-5.75425	-1.80968	-2.11798	-0.616939	-0.551432	-0.819976	-0.735881	-3.22957	-5.91378	-1.94108	-1.67149	-1.75501	-2.34309	-0.633421	-0.59359	0.19862	0.135695	0.794025	1.05467	-6.93713	-7.73729	-0.863646	-0.832495	-0.986138	-1.3459	-1.0191	-1.01348	-0.512849	-0.0789176	-0.890042	-0.78349
A2GL_HUMAN	K.ALGHLDLSGNR.L	2	-0.99	-0.587	-1.86	0.07063	3.44	0.07063	-1.47199	-1.84611	-1.4504	-1.54993	-1.07423	-1.40269	-1.00812	-1.73645	-1.83618	-1.6212	-0.925424	-1.04655	-0.527894	-0.677892	-1.23601	-1.10072	-1.25414	-1.57856	-1.13543	-1.27022	-0.481259	-1.00591	-0.830006	-1.67127	-0.150907	-0.101562	-0.210639	-0.301589	-0.135247	-0.0839269	-0.387434	-0.108282	-1.44303	-1.31153	-0.572568	-0.516858	-0.684004	-0.530207	-1.21318	-2.27798
A2MG_HUMAN	R.VGFYESDVMGR.G	2	2.4	-0.148	-1.53	0.13399	2.34	0.13399	2.61464	2.51461	2.30043	2.2784	2.06502	2.01092	2.13813	2.29943	2.59535	2.50878	2.27117	2.32171	2.37773	2.3792	2.3062	2.40102	2.10203	2.29048	2.40884	2.40477	2.50254	2.57167	2.62783	2.84807	2.58083	2.57184	2.49543	2.4069	2.39423	2.39741	2.72392	2.61481	2.30027	2.38297	2.24291	2.25513	2.31065	2.3901	2.44135	2.49828
A2MG_HUMAN	K.DMYSFLEDMGLK.A	2	2.21	-0.393	-1.92	0.06234	3.67	0.06234	2.42352	2.18298	2.66432	2.65941	1.35575	1.42739	1.85743	1.95674	2.47525	2.3687	2.48374	2.4927	2.39477	2.33163	2.38246	2.51236	0.44196	-0.0956276	2.0689	1.97794	2.04234	2.21048	2.34676	2.27785	2.47567	2.45737	2.58905	2.66327	2.34169	2.40339	2.59024	2.56244	2.59295	2.40857	2.27945	2.19824	2.20965	2.50923	2.53098	2.52775
A2MG_HUMAN	K.YDVENCLANK.V	2	3.75	0.101	0.49	0.62385	0.24	0.62385	3.41949	3.3705	2.82045	2.878	4.29908	4.17095	3.27402	3.10168	3.93488	3.83934	4.20896	4.30276	4.20233	4.21384	4.04884	4.01046	3.9771	3.87771	4.02403	4.12279	4.30868	4.13269	4.16324	3.76461	4.21701	4.18994	4.69736	4.54234	2.80696	2.78852	4.42906	4.49608	2.98652	2.95204	3.08178	3.19594	3.11051	3.29841	3.49495	3.42721
A2MG_HUMAN	K.MVSGFIPLKPTVK.M	3	2.47	-0.115	-1.01	0.31856	1.02	0.31856	2.65681	2.52107	2.69839	2.45897	2.04581	2.00969	2.34574	2.38094	2.69287	2.58283	2.47305	2.33634	2.2854	2.20716	2.28599	2.32428	2.47062	2.46555	2.49312	2.54554	2.59	2.47371	2.82311	2.91264	2.43022	2.30433	2.9248	2.62682	2.62827	2.50855	2.58892	2.51643	2.5177	2.40027	2.31014	2.23936	2.32489	2.43822	2.51615	2.50199
A2MG_HUMAN	K.MVSGFIPLKPTVK.M	2	0.21	-0.126	-0.89	0.38103	0.78	0.38103	0.814339	0.694842	0.481843	0.194533	-0.182773	-0.256512	-0.0718461	0.111578	0.350114	0.418216	0.0223819	0.279923	0.0932695	-0.031031	-0.158419	-0.0625417	-0.0363345	-0.0712097	0.141499	0.128228	0.399761	0.393252	0.140352	0.354425	0.304874	0.237529	0.595494	0.369616	0.254708	0.217774	0.37502	0.162344	0.125347	0.142108	0.0561064	0.00533213	-0.190686	0.146832	0.663012	0.618786
A2MG_HUMAN	R.SLFTDLEAENDVLHCVAFAVPK.S	3	1.91	-0.494	-1.63	0.11047	2.66	0.11047	1.91923	1.97803	2.37578	2.19215	1.18501	1.41308	1.43244	1.64491	2.12793	2.04655	2.23585	2.23993	2.12722	1.99697	1.94486	2.04977	0.33029	-1.00096	1.38566	1.54375	1.9315	1.66555	2.10468	2.07775	1.69286	1.85818	2.54575	2.59962	2.22113	2.4842	2.44024	2.1705	2.08685	2.12809	2.3073	2.38802	1.99389	2.30905	1.80618	2.23406
A2MG_HUMAN	R.SASNMAIVDVK.M	2	1.32	-0.007	-0.04	0.971	0	0.971	1.43947	1.6549	0.962116	1.244	1.31567	1.46993	1.15363	1.18593	1.46786	1.42562	0.983473	1.06838	0.894413	1.16204	1.30806	1.138	1.53973	2.05852	1.28091	1.54766	1.29813	1.51425	2.02674	2.16181	1.26434	1.46323	1.00998	1.45909	1.1153	1.26974	1.27252	1.51919	1.26341	1.29526	0.803857	0.799074	1.12031	0.829327	1.43069	1.52402
A2MG_HUMAN	R.VTAAPQSVCALR.A	2	1.16	-0.261	-1.47	0.14935	2.16	0.14935	1.07331	1.15166	0.411589	0.390088	1.31378	1.19781	0.997961	0.495083	0.970482	1.12002	0.846267	0.927493	0.936631	1.10956	0.90795	0.933849	1.67486	1.79164	1.23581	1.20041	1.62866	1.50485	1.28285	1.02292	1.66896	1.74009	0.433589	0.22421	1.20412	1.20491	0.918431	1.25621	1.16059	1.19654	1.98604	2.00194	1.27436	1.17961	1.55976	1.46192
A2MG_HUMAN	R.HNVYINGITYTPVSSTNEK.D	3	1.33	0.023	0.16	0.87601	0.02	0.87601	1.64222	1.54475	0.91383	1.29679	1.13776	1.21136	1.66537	1.68382	1.68219	1.54716	1.04359	1.23543	1.0468	1.24482	1.36442	1.22757	1.35798	1.32529	1.21477	1.50922	1.29602	1.33976	1.79965	1.79694	1.21648	1.22077	1.27649	1.59825	1.07248	1.05149	1.38451	1.58758	1.19697	1.38997	1.04572	1.08338	1.30573	1.11007	1.31769	1.35041
A2MG_HUMAN	R.NQGNTWLTAFVLK.T	2	1.39	-0.211	-1.35	0.18331	1.83	0.18331	1.79156	1.70786	1.67046	1.61595	0.948351	0.860948	1.35322	1.36443	1.60017	1.62609	1.46828	1.41712	1.5195	1.38953	1.59585	1.48778	0.32839	-0.0671077	1.12951	0.971523	1.35489	1.12784	1.6456	1.67869	1.54528	1.39391	1.73914	1.62353	1.49382	1.44739	1.75827	1.53373	1.58067	1.43705	1.42113	1.26545	1.52384	1.53275	1.38581	1.51657
A2MG_HUMAN	R.NQGNTWLTAFVLK.T	3	-1.15	-0.068	-0.21	0.8316	0.05	0.8316	-1.11502	-0.522588	-1.26616	-1.13453	-1.13183	-1.26869	-0.959587	-1.2834	-1.09414	-0.879647	-0.913118	-1.44864	-0.928598	-1.18413	-0.749049	-0.778996	-1.62658	-2.31058	-1.28441	-1.72158	-0.807158	-1.64359	-0.411707	-0.918948	-0.855104	-1.16983	-1.4387	-1.29276	-1.14624	-1.44559	-1.12453	-1.06436	-0.619198	-0.833742	-1.17504	-1.73991	-1.32856	-1.08548	-1.46831	-0.671728
A2MG_HUMAN	K.AIGYLNTGYQR.Q	2	2.26	-0.073	-0.61	0.54294	0.38	0.54294	2.35446	2.34052	1.64085	1.84608	2.18472	2.33857	2.16344	2.24405	2.48602	2.38875	2.00849	2.09365	2.07124	2.22588	2.24639	2.23335	2.3549	2.50325	2.31142	2.42957	2.19174	2.3978	2.55666	2.70687	2.2241	2.43501	2.12978	2.20549	2.17458	2.09128	2.29431	2.47458	2.29619	2.36779	2.19272	2.07631	2.18445	2.07007	2.37201	2.49092
A2MG_HUMAN	R.TEHPFTVEEFVLPK.F	3	1.27	-0.194	-1.22	0.22915	1.49	0.22915	1.46118	1.43097	0.345113	0.300045	1.1563	1.14561	0.856851	1.13709	0.965652	0.859799	1.37405	1.02183	1.30988	1.24201	1.23335	1.29129	1.62776	1.79326	1.39405	1.51719	1.64247	1.69722	1.15907	1.42108	1.59185	1.6058	0.52702	0.601676	1.13249	1.0136	1.37778	1.28054	1.53647	1.52701	1.91286	1.88518	1.03151	1.15397	1.55136	1.70049
A2MG_HUMAN	R.TEHPFTVEEFVLPK.F	2	-1.11	-0.288	-1.39	0.17194	1.93	0.17194	-0.552797	-0.655876	-1.6489	-1.85938	-1.58683	-1.58009	-1.58872	-1.26256	-1.56303	-1.55949	-1.05798	-1.22815	-1.07319	-1.28528	-1.50143	-1.16433	-1.1001	-0.970116	-0.768779	-1.10571	-0.657009	-0.595835	-1.57533	-1.2677	-0.694342	-0.705623	-1.49841	-1.85946	-1.30504	-1.40628	-0.774615	-1.14038	-0.891315	-0.841107	-0.385421	-0.293188	-1.54627	-1.08532	-0.442334	-0.379721
A2MG_HUMAN	R.LLIYAVLPTGDVIGDSAK.Y	2	1.63	-0.302	-1.72	0.09298	2.96	0.09298	1.78259	1.54903	2.0979	1.81463	0.908068	0.815281	1.32199	1.39292	2.09893	1.87091	1.60873	1.73264	1.80038	1.78112	1.69618	1.62075	0.301312	0.17674	1.60982	1.69993	1.5443	1.57527	1.63952	1.95543	1.40157	1.45933	2.30959	2.34174	1.88163	1.73522	2.0351	1.80464	1.80661	1.66151	1.44482	1.34865	1.72109	1.85628	2.127	2.06358
A2MG_HUMAN	R.LLIYAVLPTGDVIGDSAK.Y	3	0.58	-0.241	-0.73	0.47026	0.53	0.47026	0.277846	0.755691	0.991654	0.814777	0.0850204	-0.0096584	0.309111	0.0741716	0.908314	1.26765	1.02048	0.396026	0.919892	0.407405	0.67493	0.924423	-0.285563	-1.01843	0.559259	0.185537	0.912468	0.260192	0.905586	0.444826	0.316873	0.0326992	0.932906	1.0699	0.978343	0.565442	0.54738	0.575114	1.44443	0.958708	0.826229	0.341397	0.451103	0.885167	0.479234	1.15703
A2MG_HUMAN	R.TEVSSNHVLIYLDK.V	3	1.55	-0.105	-0.82	0.41612	0.67	0.41612	1.539	1.67415	1.46897	1.49566	1.20611	1.4457	1.53526	1.57807	1.97314	1.84682	1.40685	1.4041	1.37268	1.62143	1.45344	1.39886	1.05665	1.38743	1.54408	1.58147	1.55737	1.62905	1.80258	1.96016	1.33695	1.53577	1.77273	1.84566	1.441	1.46768	1.70578	1.79986	1.54321	1.65628	1.35866	1.36886	1.64666	1.40635	1.54953	1.7058
A2MG_HUMAN	R.TEVSSNHVLIYLDK.V	2	-0.07	-0.221	-1.48	0.14626	2.19	0.14626	0.271968	0.198255	0.142036	-0.122717	-0.675642	-0.511158	-0.0557163	-0.166877	0.0830181	0.124999	-0.117352	-0.0190664	-0.0843156	-0.0814837	-0.544721	-0.332195	-0.717467	-0.755344	-0.0605884	-0.25111	0.169451	0.00698115	-0.131325	-0.0787681	-0.0664218	-0.00171148	0.582404	0.251097	-0.220115	-0.0967839	0.412783	0.0291907	-0.0911805	-0.104817	-0.132512	-0.10778	-0.222557	-0.0978496	0.396581	0.246663
A2MG_HUMAN	R.QGIPFFGQVR.L	2	2.24	-0.117	-1.03	0.31077	1.05	0.31077	2.45514	2.4573	1.97728	1.85035	2.15573	2.02211	1.90333	2.12081	2.36529	2.27538	2.25662	2.08853	2.35128	2.26719	2.15281	2.21589	2.17401	2.20831	2.13168	2.11659	2.32281	2.35404	2.37395	2.67891	2.48276	2.48338	2.17997	2.12419	2.13766	2.1603	2.57289	2.4508	2.34161	2.37936	2.2092	2.11825	1.85313	2.07263	2.23685	2.34797
A2MG_HUMAN	R.TGTHGLLVK.Q	2	0.76	-0.074	-0.66	0.5159	0.43	0.5159	0.644711	0.786189	0.856391	0.631324	0.622947	0.600739	0.729595	0.560791	0.967453	0.802687	0.626158	0.851544	0.677459	0.835283	0.686815	0.795308	0.76234	0.644353	0.779092	0.670511	0.752547	0.709298	1.1231	1.10927	0.81093	0.748797	1.03664	0.737198	0.807712	0.778416	0.918393	0.933258	0.693078	0.774879	0.596514	0.529991	0.804671	0.687795	0.713114	0.743551
A2MG_HUMAN	K.NEDSLVFVQTDK.S	2	0.98	-0.051	-0.25	0.80191	0.06	0.80191	1.24465	1.2844	-0.204944	-0.012822	1.0449	1.21009	0.646556	0.790783	0.811973	0.825689	0.737223	0.815679	0.816679	1.1276	0.974149	0.893739	1.51433	1.95368	1.19742	1.38274	1.16581	1.33977	0.951807	1.26821	1.14347	1.29443	-0.029206	0.0965225	0.669962	0.667302	0.967778	1.01086	1.05008	1.18483	1.29833	1.444	0.894832	0.597013	1.38953	1.65997
A2MG_HUMAN	R.SSGSLLNNAIK.G	2	0.52	-0.005	-0.02	0.98134	0	0.98134	0.77059	0.873949	-0.261112	0.175784	0.491107	0.671073	0.475278	0.498948	0.756144	0.645141	-0.271987	-0.0499282	0.0773398	0.436413	0.775496	0.507002	0.79557	1.34156	0.618989	0.926872	0.551444	0.84338	0.839852	1.10549	0.579758	0.753577	-0.441753	-0.152725	0.236575	0.350903	0.366299	0.654596	0.400383	0.71509	0.517829	0.711728	0.642637	0.302853	0.630668	0.751623
A2MG_HUMAN	K.VTGEGCVYLQTSLK.Y	2	0.16	0.312	1.91	0.06334	3.64	0.06334	0.423338	0.478488	0.380039	0.502509	0.366499	0.629467	0.10751	0.090069	0.241582	0.342467	-0.135937	-0.0825595	-0.311527	-0.107704	0.455015	0.1795	0.728126	1.04369	0.532271	0.456232	-0.145027	0.0233687	0.070952	0.171754	-0.0434237	-2.38344e-06	-0.568882	-0.680679	0.242976	0.141563	-0.398623	-0.287978	0.419553	0.484684	0.105422	0.233996	0.403972	0.0121684	-0.187497	0.0734805
A2MG_HUMAN	K.DTVIKPLLVEPEGLEK.E	3	1.64	-0.101	-0.56	0.57981	0.31	0.57981	2.08568	2.04443	0.633589	0.445422	1.82973	1.95735	1.41179	1.51531	1.50913	1.26121	1.33889	1.03557	1.48295	1.43791	1.61505	1.55406	2.20419	2.42963	1.98091	2.02157	2.07012	2.01614	1.77175	1.85861	1.98604	2.02688	0.633233	0.543676	1.31258	1.44904	1.62395	1.59852	1.84467	1.77005	2.13092	2.16113	1.34031	1.32986	2.18473	2.15259
A2MG_HUMAN	K.HYDGSYSTFGER.Y	2	0.82	-0.069	-0.45	0.65607	0.2	0.65607	0.901096	0.800965	0.782938	0.752209	0.604115	0.405607	0.921451	0.610541	0.856734	0.905022	0.716979	0.611117	0.852242	0.754044	0.942923	0.863866	0.802848	0.595408	1.08858	0.913757	0.803119	0.743026	1.21705	0.506955	0.822369	0.761619	0.973112	0.838303	0.793297	0.760318	1.04288	0.894387	0.93832	0.881177	0.807669	0.830686	0.740301	0.901396	0.896749	0.913079
A2MG_HUMAN	K.HYDGSYSTFGER.Y	3	-0.21	0.001	0.01	0.99296	0	0.99296	-0.280604	-0.399907	-0.659279	-0.435242	0.0355551	0.00564289	-0.0690806	-0.156549	-0.0255986	-0.344896	-0.346896	-0.634031	-0.326243	-0.335659	-0.0864032	-0.198748	0.0152612	-0.116689	-0.0611029	0.151314	-0.192026	-0.389277	0.586786	0.0732443	-0.280979	-0.356726	-0.332273	-0.248077	-0.457999	-0.561713	-0.0974988	0.0245554	0.000507798	-0.219804	-0.489728	-0.506424	-0.0264865	-0.274984	-0.193373	-0.355891
A2MG_HUMAN	K.LHTEAQIQEEGTVVELTGR.Q	3	0.39	-0.125	-0.73	0.47206	0.53	0.47206	0.548418	0.597449	-0.36655	-0.45437	0.395415	0.561757	0.498298	0.164709	0.41607	0.360732	0.452674	0.21378	0.291851	0.386149	0.526427	0.157749	0.325948	0.476751	0.600271	0.346108	0.554001	0.360924	0.611374	0.441433	0.411791	0.55259	0.194273	-0.0423511	0.134313	0.135087	0.418256	0.450411	0.551022	0.536254	0.58886	0.679067	0.582558	0.105198	1.01275	0.730383
A2MG_HUMAN	K.ATVLNYLPK.C	2	1.05	-0.059	-0.38	0.70784	0.14	0.70784	1.22329	1.21774	0.386607	0.32202	1.08725	1.15102	0.567179	0.651591	0.893798	0.85767	0.723831	0.59948	0.889171	0.91613	1.10534	0.965071	1.89799	2.14377	1.37869	1.44565	1.12805	1.16861	1.12759	1.23835	1.08986	1.15049	0.353348	0.0881384	0.852431	0.813954	1.02203	0.850676	1.44607	1.35551	1.29822	1.34048	1.10688	1.04882	1.5311	1.59587
A2MG_HUMAN	K.LPPNVVEESAR.A	2	2.2	-0.082	-0.53	0.59671	0.28	0.59671	2.16343	2.33873	1.91033	1.94788	2.26994	2.30092	1.92552	1.55057	2.14553	2.30854	1.86951	1.85164	2.0735	2.11601	2.18625	2.15877	2.48276	2.65309	2.47925	2.53885	2.42809	2.32022	2.43091	2.16255	2.36236	2.49213	1.38846	1.47635	2.16899	2.24534	1.97485	2.33645	2.29844	2.36152	2.36611	2.46557	2.27135	2.04451	2.709	2.61354
A2MG_HUMAN	K.FEVQVTVPK.I	2	1.35	-0.214	-1.85	0.07126	3.43	0.07126	1.28948	1.37638	0.692453	0.804988	1.17852	1.28589	0.917319	0.848458	1.22796	1.28817	1.23247	1.32678	1.27228	1.25441	1.46593	1.2933	1.36215	1.69985	1.48221	1.56652	1.55137	1.57901	1.36245	1.44636	1.39133	1.49934	1.01125	1.0095	1.3683	1.29928	1.34624	1.34697	1.49915	1.59344	1.72085	1.72766	1.42813	1.3903	1.80209	1.77339
A2MG_HUMAN	R.IAQWQSFQLEGGLK.Q	2	0.11	-0.378	-2.48	0.01745	6.14	0.01745	0.254901	0.230212	-0.612527	-0.669361	-0.290337	-0.52706	-0.193099	-0.262769	-0.280908	-0.298684	0.194101	0.149852	0.28532	0.156773	0.195789	-0.00275246	-0.265214	-0.410279	0.589109	0.193471	0.463111	0.33354	-0.119171	0.0440376	0.422918	0.33863	-0.213785	-0.284417	-0.0220741	-0.00360458	0.42186	0.285833	0.505895	0.473375	0.810266	0.909883	0.0895771	0.0491333	0.810641	0.676419
A2MG_HUMAN	R.LLLQQVSLPELPGEYSMK.V	3	0.38	-0.207	-0.51	0.61615	0.26	0.61615	0.309303	0.874974	0.838883	1.06183	-0.445252	-0.388094	-0.218215	-0.321388	0.549258	1.09482	0.761917	0.0830289	0.525217	-0.0541819	0.767432	0.655114	-0.231701	-1.29154	0.635665	0.319653	0.813294	-0.275956	0.967595	0.513167	0.269012	-0.207468	0.196072	0.555179	0.437163	0.449506	0.135057	0.478915	1.34659	0.957352	0.954989	0.48757	0.110774	0.69653	-0.0667941	0.839195
A2MG_HUMAN	R.LLLQQVSLPELPGEYSMK.V	2	0.48	-0.288	-1.18	0.24628	1.38	0.24628	1.12426	0.569561	0.986701	0.867166	-0.199264	-0.302991	-0.013789	0.0858206	0.840545	0.466898	-0.0763459	0.586903	0.317017	0.448736	0.710088	0.299547	-0.858057	-0.588883	0.634034	0.777827	0.232484	0.676732	0.640802	1.0017	0.533078	0.531879	0.82432	0.746423	0.814	0.625116	0.691211	0.641391	0.330126	0.631481	0.320106	0.330004	0.666721	0.642332	0.985255	0.56473
A2MG_HUMAN	K.GHFSISIPVK.S	2	0.82	-0.041	-0.14	0.88622	0.02	0.88622	1.40707	1.03061	1.16603	0.77891	0.687002	0.353486	0.811291	0.778456	0.936346	1.03335	0.768981	0.79697	0.978558	0.651917	0.807906	0.694946	0.518838	0.22158	0.918547	0.645279	1.07823	0.839428	0.948369	0.914289	1.17473	0.00561741	1.3045	0.783378	1.00457	0.888933	1.43559	0.815189	1.07461	0.873822	0.782633	0.701152	0.663256	0.894065	0.123159	0.49549
A2MG_HUMAN	R.VSVQLEASPAFLAVPVEK.E	2	-0.14	-0.217	-1.5	0.14179	2.24	0.14179	0.0497646	-0.146279	-0.29812	-0.484843	-0.716445	-0.841714	-0.696856	-0.602094	0.0343866	-0.146089	-0.349173	-0.204267	-0.0843939	-0.0931723	-0.0835544	-0.201527	-0.348088	-0.374802	0.246295	0.318679	-0.207336	-0.203945	-0.271625	-0.0910912	-0.305763	-0.175402	-0.25268	-0.370531	-0.00889539	-0.259222	0.0641118	-0.269354	0.119011	0.142075	0.0930778	0.178444	-0.113268	-0.0438454	0.698701	0.585547
A2MG_HUMAN	R.VSVQLEASPAFLAVPVEK.E	3	-1.05	-0.019	-0.06	0.95562	0	0.95562	-1.09451	-0.771621	-1.566	-1.29579	-1.13604	-1.08166	-1.59572	-1.44256	-1.55535	-0.608802	-0.801359	-1.23742	-0.974378	-1.27206	-0.809215	-0.618688	-0.567549	-0.896351	-0.765677	-1.01728	-0.74727	-1.80725	-0.980987	-1.54363	-1.07674	-1.85523	-1.71377	-1.35838	-0.842778	-0.738258	-1.74562	-1.68114	0.0172124	-0.0845852	-0.479355	-0.943001	-1.14514	-0.725053	-0.572252	-0.701491
A2MG_HUMAN	K.QQNAQGGFSSTQDTVVALHALSK.Y	3	0.05	-0.062	-0.41	0.68561	0.17	0.68561	0.308027	0.34195	-0.241721	-0.125376	-0.128606	0.0859352	0.361871	0.156876	0.0705417	0.170543	-0.139159	-0.183502	-0.173665	-0.361383	-0.00453815	-0.366326	0.133323	0.275981	0.159638	0.123881	-0.0631779	-0.030694	0.418461	0.333786	-0.120872	2.38344e-06	0.31939	0.160389	-0.254472	-0.212384	0.530167	0.379067	-0.0642003	0.00946298	-0.134905	-0.00299183	0.287699	-0.247549	0.232924	0.171922
A2MG_HUMAN	K.QFSFPLSSEPFQGSYK.V	2	0.14	-0.29	-1.9	0.06456	3.61	0.06456	0.427775	0.321039	-0.640468	-0.427486	-0.232299	-0.305959	-0.254913	0.0133151	0.00896317	-0.0733616	0.0868533	0.233601	0.12387	0.192232	0.0947234	0.0865874	-0.120139	-0.052525	0.12247	0.347031	0.289563	0.382442	-0.17967	0.156356	0.411427	0.428032	-0.416056	-0.223251	-0.0457377	0.144329	0.285621	0.355051	0.361861	0.299625	0.845581	1.08522	0.136033	0.141143	0.596944	0.706425
A2MG_HUMAN	R.VVSMDENFHPLNELIPLVYIQDPK.G	3	0.47	-0.514	-1.24	0.22232	1.54	0.22232	0.964777	0.406298	0.402499	0.103141	0.331462	0.176334	0.0621837	0.257389	0.485861	0.290229	0.867257	0.807931	1.00281	0.593056	0.839927	0.884861	-1.59489	-3.55	0.576022	0.413423	0.63198	0.359329	0.710478	0.613623	0.534124	0.326119	0.611472	0.472205	0.623792	0.585796	1.04485	0.713481	0.895131	0.501284	1.05597	0.850823	0.655772	1.02915	1.18992	1.2021
A2MG_HUMAN	R.AYIFIDEAHITQALIWLSQR.Q	3	-1.52	-0.473	-0.99	0.32967	0.97	0.32967	-1.34429	-1.60322	-0.631872	-0.901022	-1.89938	-1.12373	-2.22067	-1.98819	-1.24484	-1.66997	-1.12268	-1.59688	-1.32987	-2.06115	-1.54634	-1.78367	-2.66913	-2.53445	-3.78576	-2.02021	-1.08052	-1.38395	-0.925444	-0.7046	-1.06619	-2.05126	-0.330196	-0.407712	-0.561734	-0.427985	-1.09718	-1.14209	-2.37658	-3.53475	-0.927819	-1.26236	-2.01341	-1.64034	-1.15193	-1.53362
A2MG_HUMAN	K.ALLAYAFALAGNQDK.R	2	-0.16	-0.281	-1.22	0.22924	1.49	0.22924	0.397966	0.164862	0.0827086	-0.281901	-0.326589	-0.315285	-0.627412	-0.514061	-0.314268	-0.0775223	-0.234813	-0.474479	0.0562171	-0.415078	-0.0816341	-0.0391991	-0.954565	-1.3768	-0.157784	-0.591229	0.0289973	-0.218759	0.15583	0.0353559	0.422052	-0.105988	-0.129061	-0.341482	-0.116859	-0.179532	0.24074	-0.218964	0.157174	-0.173347	0.219119	0.015036	-0.293234	0.00630531	0.125974	-0.0931949
A2MG_HUMAN	K.ALLAYAFALAGNQDK.R	3	-0.77	-0.228	-1.65	0.10638	2.73	0.10638	-0.408419	-0.334601	-0.956776	-0.833251	-0.741505	-0.526875	-1.21384	-1.33728	-0.837936	-0.514089	-1.11125	-1.01859	-0.772781	-0.83791	-0.645571	-0.642889	-1.456	-1.57396	-0.868712	-0.988023	-0.696223	-0.900986	-0.331173	-0.433685	-0.305717	-0.441427	-0.858946	-0.895888	-0.708904	-0.729537	-0.717802	-0.880839	-0.48173	-0.613086	-0.39638	-0.506867	-0.915273	-0.708248	-0.793012	-0.745299
A2MG_HUMAN	K.YNILPEKEEFPFALGVQTLPQTCDEPK.A	3	0.5	-0.175	-1.23	0.22555	1.51	0.22555	0.96063	0.795804	0.738375	0.837418	-0.0511169	0.0253927	0.105866	0.456748	0.929368	0.884224	0.226823	0.335529	0.479043	0.355454	0.492839	0.494895	-0.571758	-0.668183	0.696816	0.767508	0.416937	0.501937	0.811471	0.897719	0.300036	0.355978	0.649075	0.693595	0.528861	0.476457	0.660226	0.619326	0.738645	0.807111	0.276626	0.312755	0.497263	0.557325	0.841469	0.84112
A2MG_HUMAN	R.NALFCLESAWK.T	2	-0.24	-0.434	-2.08	0.04406	4.32	0.04406	-0.296887	-0.324755	-0.131249	-0.0404313	-0.688628	-1.07909	-0.526166	-0.54292	-0.366468	-0.254248	-0.190798	-0.381445	-0.141869	-0.448472	0.105659	-0.0639914	-1.21104	-1.77793	-0.222802	-0.603254	0.0680719	-0.254463	-0.22427	-0.405647	0.196158	-0.168559	-0.406211	-0.518551	0.036306	0.0237595	-0.247941	-0.112159	0.254993	0.118124	0.830864	0.730486	-0.0313789	-0.0261347	-0.252468	-0.11558
A2MG_HUMAN	R.LVHVEEPHTETVR.K	3	-0.2	-0.116	-0.9	0.37433	0.81	0.37433	-0.119324	-0.142159	-0.737663	-0.852915	-0.40716	-0.480628	0.032505	-0.185043	-0.598846	-0.397182	-0.345626	-0.347354	-0.243753	-0.229509	-0.344069	-0.260626	0.240107	0.178667	0.0710953	-0.064113	0.00210211	-0.095849	-0.184429	-0.321703	0.116828	0.104211	-0.720794	-0.703647	-0.385529	-0.455642	-0.164735	-0.251305	-0.194247	-0.160801	0.455921	0.354436	-0.19229	-0.236519	0.182694	-0.0695329
A2MG_HUMAN	K.FQVDNNNR.L	2	-1.14	0.074	0.3	0.76892	0.09	0.76892	-1.78207	-1.41002	-1.28216	-0.957294	-0.971666	-0.890103	-1.26187	-1.31584	-0.797492	-0.959012	-1.70253	-1.06224	-1.42363	-0.935244	-0.921726	-1.06916	-1.17264	-0.574385	-0.907136	-0.71959	-1.57331	-1.17787	-0.565837	-0.408251	-1.75552	-1.33202	-1.40238	-1.13279	-1.18276	-0.969334	-1.0979	-0.932058	-1.3552	-0.99647	-1.29902	-1.08626	-1.01634	-1.21442	-1.73959	-1.35642
A2MG_HUMAN	K.KLSFYYLIMAK.G	3	-2.75	-0.42	-0.41	0.68581	0.17	0.68581	-1.90692	-6.41691	-2.08129	-2.28735	-4.74307	NA	-2.79683	-3.75763	-2.45917	-2.15171	-1.7083	-2.56564	-2.24429	-2.91733	-1.8841	-2.80345	NA	NA	-2.93023	-4.53201	-2.55137	NA	-2.14428	-4.40667	-2.60933	NA	-1.99677	-2.2105	-1.96805	-2.39435	-1.9111	-2.60542	-1.59586	-2.55426	-2.55284	-2.76128	-2.20864	-2.94987	-4.00027	NA
A2MG_HUMAN	K.KLSFYYLIMAK.G	2	-3.26	0.26	0.24	0.81394	0.06	0.81394	-2.79184	NA	-2.28547	-3.1216	NA	NA	-3.10863	-6.09643	-2.88712	-2.9858	-2.48055	-3.20257	-2.5544	-3.28457	-2.80822	-3.33554	NA	NA	-3.51153	NA	-3.99406	-4.25269	-2.52739	-6.83214	-3.73982	NA	-1.93929	-2.46249	-2.64634	-3.29149	-2.15648	-2.93693	-2.22923	-3.73289	-2.87658	-3.07606	-2.72043	-3.14987	-5.28188	NA
A2MG_HUMAN	K.VDLSFSPSQSLPASHAHLR.V	3	-0.58	-0.206	-1.23	0.22412	1.52	0.22412	-0.0508618	-0.212687	-1.1388	-1.30119	-0.99857	-0.957346	-0.803843	-0.632268	-0.821438	-1.10731	-0.683588	-0.619616	-0.655083	-0.690918	-0.86248	-0.56049	-0.321016	-0.35965	-0.463947	-0.485635	-0.24014	-0.282015	-1.03813	-0.845201	-0.317728	-0.435189	-0.502709	-0.930093	-0.743737	-0.705027	-0.36468	-0.594128	-0.637889	-0.66067	0.161978	0.0666491	-0.794056	-0.475456	-0.108928	-0.169328
A2MG_HUMAN	R.QTVSWAVTPK.S	2	-0.29	0.174	0.2	0.8434	0.04	0.8434	0.810603	0.681868	-1.38281	-2.02532	0.665313	0.660265	0.273012	0.575289	-0.0289217	-0.192307	-5.94359	-1.79805	-0.269547	0.0339821	0.172399	0.563461	0.863719	1.06801	0.513471	0.787828	0.720938	0.855539	0.82609	0.994621	0.695703	0.805297	-4.99018	-4.01545	-1.63395	-1.45394	0.209159	0.426208	-1.11569	0.373927	-0.427333	-1.10172	-0.860097	0.165145	1.04097	1.02494
A2MG_HUMAN	K.DLTGFPGPLNDQDDEDCINR.H	3	0.13	0.027	0.1	0.92062	0.01	0.92062	0.295115	0.625195	-1.40936	-0.95993	0.259784	0.342872	-0.194723	0.261238	0.251715	-0.0802799	-0.0414293	-0.146984	-0.0395179	0.241481	0.238702	0.433764	0.739613	0.964833	0.32326	0.681435	0.439371	0.443172	0.157524	0.42564	0.412898	0.564261	-1.15369	-0.597526	-0.108984	-0.135098	-0.00247572	0.238684	0.316357	0.658121	0.0866501	0.227927	-0.697135	-0.120643	0.60794	0.493163
A2MG_HUMAN	K.ETTFNSLLCPSGGEVSEELSLK.L	3	0.15	-0.187	-0.55	0.58347	0.31	0.58347	-0.402756	0.487759	-0.341221	-0.0323738	0.0715162	0.0877416	-0.0964774	-0.367986	0.213048	0.541239	0.224275	-0.0775191	0.133022	0.25381	0.224051	0.37555	-0.00799516	-0.879976	0.485009	0.227905	0.519882	-0.403035	0.305757	-0.22752	0.0451787	-0.0868358	0.0471319	0.492756	0.540022	0.482037	-0.39813	0.272131	0.909377	0.707958	0.552755	0.216222	-0.109822	0.0764286	0.150348	0.768486
A2MG_HUMAN	R.AVDQSVLLMKPDAELSASSVYNLLPEK.D	3	-0.22	-0.372	-2.07	0.04453	4.3	0.04453	0.250126	-0.115054	-0.579308	-0.695629	-0.926988	-0.963412	-0.624515	-0.496337	-0.278569	-0.3074	-0.267198	-0.209075	-0.330598	-0.548092	-0.122703	-0.224319	-0.742661	-1.26586	0.271869	0.00779974	0.115144	-0.0769515	-0.225981	-0.333191	0.0493356	-0.0687045	-0.6255	-0.669321	-0.131698	-0.185799	-0.111443	-0.159256	0.291418	0.0827745	0.445702	0.241847	-0.24374	-0.0886559	0.552468	0.421024
A2MG_HUMAN	K.SIYKPGQTVK.F	2	-1.17	-0.125	-0.76	0.45386	0.57	0.45386	-1.18981	-1.1428	-2.07862	-2.04948	-1.08966	-1.37339	-1.15471	-1.46605	-1.35276	-1.55335	-1.47886	-1.22453	-1.22024	-1.18308	-1.30434	-0.8981	-0.54603	-0.616071	-0.846689	-0.95115	-1.09434	-0.822032	-1.11033	-1.13484	-0.934938	-0.982908	-1.74327	-1.74657	-1.37785	-1.35938	-1.25239	-1.17816	-1.02965	-1.00019	-0.67353	-0.565053	-1.23778	-1.24041	-0.935252	-0.802445
A4_HUMAN	K.STNLHDYGMLLPCGIDK.F	3	1.45	0.434	2.78	0.00825	7.71	0.00825	2.18031	2.11349	2.01434	2.09883	1.49523	1.50627	1.47507	1.65826	1.99881	1.81262	1.35723	1.1603	0.990078	0.966404	1.77932	1.89112	1.77476	1.89945	1.64271	1.57609	1.39547	1.32558	0.90706	1.01207	1.30389	1.13593	0.151194	0.37957	1.43192	1.25513	0.955058	0.876145	1.49144	1.48194	1.7926	1.76989	1.28987	1.42606	1.71192	1.62495
A4_HUMAN	K.STNLHDYGMLLPCGIDK.F	2	-0.89	0.291	1.14	0.2614	1.3	0.2614	-0.0969175	-0.0858951	0.394332	-0.264713	-1.1241	-1.8171	-0.864718	-0.707494	-0.516103	-0.572772	-0.940062	-1.11273	-1.14489	-1.18854	-0.792128	-0.83712	-0.78199	-0.690645	-0.792328	-0.942902	-0.91703	-0.958797	-1.91731	-1.66533	-0.772696	-0.616337	-1.69159	-1.89354	-0.707299	-0.987192	-1.31019	-1.54822	-0.930879	-0.857176	-0.437055	-0.183574	-1.23631	-0.649965	-0.548875	-0.860015
A4_HUMAN	K.VESLEQEAANER.Q	2	0.86	0.509	2.48	0.01739	6.14	0.01739	1.29753	1.66189	1.39663	1.51603	1.19681	1.35552	1.02544	0.827352	1.47209	1.4281	0.350569	0.426164	0.220776	0.373856	1.22594	1.15659	1.35521	1.65849	1.10688	1.27135	0.609881	0.601339	-0.0359847	-0.0634917	0.709845	0.986543	-0.736977	-0.703239	0.853917	0.923766	0.29043	0.645959	0.717416	0.804387	1.21046	1.39748	0.895136	0.866628	1.00836	1.15425
A4_HUMAN	R.MDVCETHLHWHTVAK.E	3	-1.32	0.319	0.65	0.51759	0.43	0.51759	-0.526748	-1.62078	-0.110239	-0.322252	-1.3863	-1.74623	-0.773936	-1.39816	-0.961006	-1.03004	-1.3178	-1.49447	-1.43914	-1.71865	-1.02894	-1.00482	-1.03947	-2.36828	-0.846174	-1.14933	-1.22014	-2.05225	-1.6766	-3.33059	-1.1385	-1.62832	-1.7426	-2.60312	-1.16274	-1.35787	-1.51269	-1.77629	-1.21794	-1.37729	-0.493463	-0.784047	-1.50822	-0.979523	-0.740433	-1.3549
A4_HUMAN	R.GLTTRPGSGLTNIK.T	2	-1.15	0.321	1.26	0.21654	1.58	0.21654	-0.809936	-0.594903	-0.184851	-0.225234	-1.2901	-1.28846	-0.949497	-1.44083	-0.883932	-0.602901	-1.43803	-1.32683	-1.27523	-1.07599	-1.13458	-1.02732	-0.909151	-1.04608	-1.11446	-1.25375	-0.985201	-1.43229	-2.01405	-2.71281	-1.0463	-0.948731	-2.35871	-2.70745	-0.936361	-0.898738	-1.87143	-1.39694	-1.03622	-0.909007	-0.489323	-0.376266	-1.06491	-0.933343	-1.01949	-1.16021
A4_HUMAN	R.VEAMLNDR.R	2	-0.31	0.282	1.42	0.16312	2.02	0.16312	-0.256867	-0.210357	0.358124	0.241379	0.0659998	0.0400498	-0.181379	-0.624879	-0.149072	0.0330824	-0.580884	-0.742204	-1.0692	-0.768176	0.164094	-0.0497911	0.104258	0.160422	0.0482899	0.0315631	-0.542439	-0.484827	-0.631994	-0.931487	-0.353473	-0.295205	-1.23836	-0.815628	-0.332072	-0.22712	-0.539581	-0.279187	-0.404414	-0.373215	-0.0852634	-0.00711892	-0.0522787	-0.542563	-0.279124	-0.603425
A4_HUMAN	K.LVFFAEDVGSNK.G	2	-0.53	0.337	1.58	0.12229	2.49	0.12229	-0.406213	-0.700322	-0.618756	-0.997699	-0.908772	-0.766552	-0.457079	-0.326242	-0.088322	-0.108893	-0.443728	-0.662037	0.10009	0.112762	-0.108319	-0.251493	-0.0566788	0.105781	-0.270356	-0.308921	-0.577102	-0.641735	-1.45132	-1.32417	-0.281598	0.366955	-1.68235	-1.8864	-0.614896	-0.516955	-1.14668	-1.24827	-0.11041	-0.189742	-0.0157537	-0.0915183	-0.779913	-0.528016	-0.576479	-0.613383
A4_HUMAN	R.LALENYITALQAVPPRPR.H	3	1.21	0.227	0.97	0.3371	0.94	0.3371	2.03575	1.90192	2.22547	2.06765	1.26854	1.22417	1.29751	1.317	1.70142	1.69291	1.27442	0.977948	0.879684	0.396478	1.54687	1.56654	0.510449	0.251654	1.28422	1.10762	1.13266	0.867568	0.114306	0.0132015	1.34332	1.07148	0.115645	-0.113924	1.60308	1.5094	0.988366	0.866501	1.50495	1.15862	2.16146	2.00578	1.46267	1.46649	1.38767	1.33473
A4_HUMAN	R.ISYGNDALMPSLTETK.T	2	-0.46	0.466	2.37	0.02237	5.63	0.02237	0.306171	0.277431	0.448195	0.557865	-0.447053	-0.527452	-0.306931	-0.174977	0.129675	0.0606813	-0.971349	-1.11294	-1.19772	-1.07186	-0.15377	-0.180465	-0.216913	-0.0825129	-0.0926708	0.1727	-0.634087	-0.56722	-1.56814	-1.45873	-0.429794	-0.370201	-2.08057	-1.95122	-0.332543	-0.259421	-0.97839	-0.856396	-0.437851	-0.396258	0.112737	0.0467805	-0.700798	-0.610156	-0.217992	-0.22079
A4_HUMAN	R.CLVGEFVSDALLVPDK.C	2	-0.16	0.192	1.04	0.30623	1.07	0.30623	0.484628	0.353766	0.902818	0.888329	-0.45124	-0.141885	-0.475186	-0.483614	0.414881	0.275094	-0.183763	-0.228556	-0.395964	-0.423299	0.246617	0.143278	-0.894135	-0.818258	-0.240516	-0.304722	-0.508891	-0.390726	-0.999934	-0.816857	-0.330096	-0.230591	-1.15036	-1.25335	0.0151997	0.0937417	-0.520635	-0.615911	0.0197629	0.116004	0.501633	0.601711	0.0702118	0.071859	-0.0210455	0.184594
A4_HUMAN	K.WDSDPSGTK.T	2	-1.66	0.491	2.26	0.02952	5.09	0.02952	-1.91133	-1.70166	-1.11848	-0.952314	-1.17966	-1.15236	-1.58155	-1.66807	-0.976247	-1.2196	-2.05143	-1.81714	-2.05864	-1.95828	-0.982521	-1.16264	-1.19618	-0.805731	-1.60483	-1.24865	-2.4717	-1.95418	-1.94985	-1.68713	-2.38404	-2.07525	-2.70443	-2.6208	-1.70236	-1.66595	-2.08526	-1.8966	-1.66735	-1.61049	-1.47049	-1.36563	-1.14444	-1.61278	-2.17364	-1.92779
A4_HUMAN	R.WYFDVTEGK.C	2	-0.9	0.141	0.59	0.55543	0.35	0.55543	-0.0951631	-0.740148	-0.394385	-0.597428	-0.913956	-1.17807	-0.855352	-1.12514	-0.505882	-0.67706	-0.804799	-0.949181	-0.736289	-1.03566	-0.346518	-0.429303	-1.63862	-2.01601	-0.688216	-0.896851	-0.635831	-1.05901	-1.53784	-1.48002	-0.778707	-1.06467	-1.61092	-1.89879	-0.943695	-0.825452	-0.767178	-1.06684	-0.498791	-0.597122	-0.75537	-0.782021	-0.869897	-0.650131	-0.578244	-1.03865
A4_HUMAN	R.SQVMTHLR.V	2	-0.9	0.428	2.21	0.03277	4.88	0.03277	-0.197568	-0.625689	-0.10565	-0.139275	-0.761634	-0.898361	-0.60607	-1.14696	-0.420116	-0.530691	-1.32092	-1.05657	-1.46501	-1.40922	-0.357356	-0.367559	-0.502219	-0.613567	-0.50599	-0.683725	-1.17061	-1.01866	-1.62143	-1.72985	-0.955197	-0.95715	-2.12794	-1.93946	-0.801957	-0.782563	-1.47396	-1.21862	-0.963592	-1.02876	-0.461018	-0.498419	-0.772782	-0.817519	-0.930502	-1.00282
A4_HUMAN	K.AVIQHFQEK.V	2	-1.53	0.379	1.85	0.07092	3.44	0.07092	-1.27861	-0.943887	-0.570405	-0.920523	-1.47616	-1.50334	-1.16894	-1.33994	-0.976163	-1.37229	-1.98354	-1.68519	-2.06307	-2.07232	-1.05938	-1.04359	-1.17838	-1.407	-1.29543	-1.47733	-1.75359	-1.6987	-2.56436	-2.56845	-1.56021	-1.59896	-2.61488	-2.93744	-1.40329	-1.49596	-1.8435	-2.02258	-1.58181	-1.52382	-0.852288	-0.945405	-1.34786	-1.37099	-1.34301	-1.3617
A4_HUMAN	R.QQLVETHMAR.V	2	-2	0.366	1.94	0.05964	3.75	0.05964	-1.73126	-1.56441	-0.926187	-0.973567	-2.17675	-2.24612	-1.86586	-1.9279	-1.71003	-1.60869	-2.31132	-1.9291	-2.65865	-2.66464	-1.52775	-1.419	-1.76126	-1.86226	-1.6869	-1.85903	-2.31082	-2.28933	-3.19659	-3.20875	-2.06846	-2.27292	-2.52414	-2.9076	-1.73095	-1.7153	-2.45309	-2.49103	-2.06781	-2.10153	-1.37411	-1.3688	-1.61658	-1.77376	-2.09712	-2.15276
A4_HUMAN	K.EQNYSDDVLANMISEPR.I	2	-1.48	0.541	2.41	0.0204	5.82	0.0204	-0.483234	-0.484842	-1.00363	-0.716787	-1.56693	-1.35365	-1.42979	-1.32985	-0.825713	-1.02555	-1.92677	-1.60642	-2.18223	-2.03784	-0.805825	-1.11679	-1.36793	-1.00527	-1.04044	-0.837073	-1.73303	-1.51733	-2.47553	-2.31195	-1.50195	-1.42031	-2.89467	-3.17009	-1.67253	-1.47169	-1.63283	-1.75128	-1.79096	-1.45643	-1.44165	-1.27421	-1.56706	-1.78316	-1.11572	-0.989124
A4_HUMAN	K.EQNYSDDVLANMISEPR.I	3	-2.05	0.726	1.55	0.12833	2.41	0.12833	-0.737959	-1.24674	-2.28411	-1.72216	-1.26252	-1.07218	-2.00524	-1.29117	-1.59577	-2.15574	-3.062	-2.4598	-2.94063	-2.24539	-1.3602	-1.05167	-0.792336	-1.0649	-1.99181	-1.45562	-1.76427	-2.43935	-3.21334	-2.67222	-2.03264	-2.27283	-4.81642	-3.77314	-1.8254	-2.22408	-2.49438	-2.44551	-1.42243	-1.5148	-2.51892	-2.12497	-3.40332	-2.18444	-1.98988	-1.17642
A4_HUMAN	K.THPHFVIPYR.C	2	-3.25	-0.571	-0.25	0.80131	0.06	0.80131	-5.83728	-7.81306	-0.367771	-0.605874	NA	-8.14867	-1.64841	NA	-1.23274	-1.15315	-1.30036	-1.18585	-1.54654	-4.44009	-1.23622	-7.7919	-7.42362	NA	-1.95994	-8.33591	-7.57336	NA	NA	NA	NA	-8.5735	-2.10689	-2.62407	-1.21927	-1.20679	-1.52997	-5.96663	-1.13656	-1.76635	-0.486775	-0.657762	-1.14556	-2.60993	NA	NA
AACT_HUMAN	R.EIGELYLPK.F	2	1.36	-0.068	-0.25	0.80093	0.06	0.80093	1.36529	1.46841	0.215693	0.341462	1.67446	1.78952	0.844271	1.00352	0.196831	0.108531	1.07265	1.28026	0.777225	0.858232	0.927363	0.991505	3.90543	4.17046	1.72411	1.87926	1.48724	1.63766	1.6707	1.93351	1.86044	2.03127	1.1067	0.851616	1.3132	1.34782	1.19511	1.21027	1.21698	1.35722	1.53699	1.65262	0.719751	0.684397	1.5055	1.64439
AACT_HUMAN	K.EQLSLLDR.F	2	1.27	-0.055	-0.21	0.83853	0.04	0.83853	1.33286	1.39818	-0.0444108	0.0873939	1.82143	1.91688	0.883165	0.914591	0.098775	0.157249	0.971048	0.730822	0.622262	0.775353	1.01342	0.853798	3.82341	4.04081	1.62076	1.75422	1.38127	1.47276	1.80399	1.95924	1.87132	1.94059	0.860415	0.819098	1.15591	1.18091	0.990116	1.01379	1.19522	1.17846	1.38294	1.4461	0.77504	0.610194	1.37414	1.45698
AACT_HUMAN	K.ADLSGITGAR.N	2	0.54	-0.042	-0.14	0.89156	0.02	0.89156	0.149044	0.502845	-0.560037	-0.535013	1.13777	1.31027	0.15105	-0.374321	-0.752066	-0.621274	0.309189	0.180696	0.0358069	0.0248992	0.157128	0.115826	3.37483	3.49975	1.0493	1.12195	0.737281	0.577099	1.1017	0.831462	1.16684	1.29475	-0.195642	-0.233364	0.664637	0.648898	-0.00691582	0.450977	0.52019	0.597333	0.782712	0.799359	0.114988	-0.154698	0.763557	0.664036
AACT_HUMAN	K.RLYGSEAFATDFQDSAAAK.K	3	0.12	0.156	0.81	0.42474	0.65	0.42474	-0.216936	-0.0301473	0.63266	0.969324	0.0125903	0.213428	0.0599709	0.0138023	0.123075	0.180177	-0.129192	-0.181926	-0.322714	0.0403156	-0.04104	0.0557649	1.17141	1.19926	-0.0528776	0.190197	0.283883	0.119479	0.063992	0.225942	0.0248916	0.00987248	-0.424881	-0.746618	0.257576	0.339375	-0.914101	-0.433693	0.325229	0.40295	0.462446	0.468873	0.213159	0.21278	-0.0121066	-0.101922
AACT_HUMAN	R.NLAVSQVVHK.A	2	0.18	-0.084	-0.3	0.76826	0.09	0.76826	-0.122662	-0.146042	-0.687157	-0.860916	0.475602	0.569048	0.0130732	-0.318479	-1.17808	-1.03456	-0.0272607	-0.151982	-0.376517	-0.266113	-0.144997	-0.445442	2.94796	2.90246	0.881739	0.740243	0.459958	0.248148	0.745231	0.321661	0.895912	0.796332	-0.246027	-0.133442	0.2245	0.255778	-0.201547	-0.122439	0.00529977	0.0414041	0.58315	0.528085	-0.417362	-0.319706	0.495364	0.283607
AACT_HUMAN	K.ITLLSALVETR.T	2	0.34	-0.289	-1.27	0.21188	1.61	0.21188	0.0750691	0.126355	-0.52048	-0.463528	0.554821	0.500837	-0.517067	-0.422384	-0.820389	-0.710839	0.264181	0.0815358	-0.0569692	-0.119715	-0.0853681	0.0546347	2.33379	2.20145	0.743874	0.597839	0.872613	0.460718	0.697559	0.714614	0.984495	0.877043	0.182266	0.236457	0.666301	0.68901	-0.145567	-0.0354556	0.699378	0.542503	0.792272	0.664726	-0.413626	-0.217344	0.635868	0.691429
AACT_HUMAN	K.MEEVEAMLLPETLKR.W	3	-0.33	-0.185	-0.71	0.48089	0.51	0.48089	-0.233974	-0.459102	-1.0384	-1.0597	-0.341236	-0.613389	-0.93689	-0.642906	-1.55489	-1.69164	-0.32182	-0.502808	-1.05974	-0.994422	-0.74634	-0.69766	1.99708	1.93804	0.141662	0.299328	0.0766936	-0.0410177	-0.00142071	0.108389	0.303353	0.0785679	-0.428221	-0.323507	-0.0698642	-0.0933857	-0.908944	-0.669902	-0.203503	-0.450441	0.133217	0.0512019	-1.28998	-1.07589	-0.113551	0.0911114
AACT_HUMAN	K.KLINDYVK.N	2	-1.3	-0.134	-0.43	0.66685	0.19	0.66685	-1.45045	-1.3636	-2.03064	-2.25556	-0.943183	-1.05677	-1.35591	-2.03062	-2.6991	-2.50883	-1.49349	-1.79887	-1.7671	-1.75415	-1.59648	-1.76082	1.21788	1.02799	-0.69159	-0.970393	-0.90803	-1.22662	-0.805126	-1.60822	-0.448168	-0.603223	-1.57124	-1.61936	-1.10965	-1.19421	-1.61384	-1.40862	-1.35439	-1.46985	-0.793643	-0.899476	-1.89145	-1.76367	-1.00127	-1.30901
AACT_HUMAN	K.WEMPFDPQDTHQSR.F	3	-0.44	-0.147	-0.58	0.56486	0.34	0.56486	-0.552393	-0.940811	-1.10837	-1.1773	-0.643219	-0.684928	-1.1133	-0.963097	-1.50994	-1.71746	-0.359086	-0.555612	-1.09342	-1.07621	-0.745904	-0.747672	2.101	1.91737	0.216678	0.40874	-0.182125	-0.425176	-0.139949	-0.103853	-0.0447811	-0.22956	-0.526351	-0.422923	-0.282264	-0.392786	-0.854595	-0.748167	-0.295176	-0.239012	0.0799584	0.0154834	-1.05184	-0.995351	-0.265285	-0.294396
AFAM_HUMAN	R.ESLLNHFLYEVAR.R	3	-0.13	-0.305	-1.21	0.2322	1.47	0.2322	-0.0760777	0.0669573	-0.599389	-0.828342	-0.072463	-0.0431932	-0.782685	-0.832389	-0.793976	-0.727581	0.729091	0.534715	0.230556	0.0305932	0.362056	0.23844	-1.37444	-1.60518	0.0606863	-0.254811	0.581698	0.303738	0.604501	0.436554	0.140062	-0.184259	0.986602	0.798439	-0.707391	-0.886502	0.769523	0.406772	0.233636	-0.217104	-0.221057	-0.701216	-0.524513	-0.403311	-0.523252	-0.530167
AFAM_HUMAN	R.ESLLNHFLYEVAR.R	2	-2.11	-0.445	-1.88	0.0671	3.54	0.0671	-1.99323	-1.76333	-2.74884	-2.86811	-2.01117	-2.05387	-3.04385	-2.96912	-2.84137	-2.65343	-1.5445	-1.19319	-1.69914	-1.8531	-1.76854	-1.91118	-3.77868	-3.70632	-2.19959	-2.13989	-1.33372	-1.43819	-1.41397	-1.29388	-1.8961	-1.9736	-0.671422	-0.796313	-2.65694	-2.75873	-1.17546	-1.34443	-2.1529	-2.33362	-2.34771	-2.45038	-2.71968	-2.55772	-2.32351	-2.19872
AFAM_HUMAN	R.RHPDLSIPELLR.I	3	0.47	-0.036	-0.18	0.85561	0.03	0.85561	0.726773	0.594757	-0.452623	-0.624012	0.615902	0.453238	0.190942	0.114616	-0.0382487	-0.136057	1.08544	0.800115	0.623713	0.470129	0.816041	0.831404	0.758261	0.762702	0.719839	0.67723	1.11228	1.00129	1.12942	1.1368	0.559102	0.382779	1.33023	0.974442	-0.282256	-0.377347	1.12185	0.948134	0.394834	0.165605	-0.0594364	-0.0223529	-0.0137792	-0.160083	0.213855	0.149293
AFAM_HUMAN	K.IAPQLSTEELVSLGEK.M	2	-0.22	0.009	0.04	0.96473	0	0.96473	0.0938038	-0.032246	-1.15692	-1.27107	-0.051192	-0.207592	-0.850554	-0.657272	-0.666897	-0.71868	0.108616	0.221534	-0.00852947	-0.184905	-0.177888	-0.173968	0.451258	0.507793	0.25486	0.261762	0.329035	0.437065	0.217028	0.379977	-0.144295	-0.232049	0.514337	0.471294	-1.13076	-1.15504	0.504829	0.209477	-0.47328	-0.433264	-0.888726	-0.677737	-0.968359	-0.922451	-0.257909	-0.211433
AFAM_HUMAN	K.IAPQLSTEELVSLGEK.M	3	-0.97	0.084	0.27	0.78764	0.07	0.78764	-1.2298	-0.564687	-2.75525	-2.0869	-0.637093	-0.597271	-1.6334	-1.19609	-1.32337	-1.60135	-0.384378	-1.19351	-0.853342	-0.783733	-0.64732	-0.430876	0.00158678	0.141809	-0.551211	-0.273212	-0.279827	-0.303196	-0.315171	-0.107837	-1.03141	-0.948868	-0.775548	-0.369793	-1.72928	-2.00226	-0.779215	-0.898294	-0.868652	-0.692158	-1.58828	-1.42067	-2.0468	-1.9901	-0.994435	-1.14188
AFAM_HUMAN	K.HELTDEELQSLFTNFANVVDK.C	3	-0.19	-0.308	-0.9	0.37297	0.81	0.37297	-0.0135191	-0.0896273	-0.634195	-0.44151	-0.70314	-0.549898	-0.833516	-0.739605	-0.364946	-0.433279	0.583441	0.653605	0.0588767	0.0833172	0.260037	0.309048	-1.187	-2.89753	0.0731718	0.00200316	0.118925	0.103435	0.440604	0.180473	-0.458761	-0.283214	0.747355	0.921355	-0.615615	-0.669037	0.627707	0.527435	-0.0511098	-0.111656	-0.480863	-0.371632	-0.70323	-0.311004	-0.214461	-0.100424
AFAM_HUMAN	K.FTFEYSR.R	2	-0.47	0.026	0.13	0.89733	0.02	0.89733	-0.285841	-0.347828	-1.66129	-1.72867	-0.12988	-0.149049	-1.01034	-0.919586	-0.883348	-0.853958	-0.0322998	-0.289433	-0.38578	-0.347388	-0.0596376	-0.0273178	0.166953	0.0553307	-0.164113	-0.12872	0.220124	0.172531	0.338093	0.445626	-0.363134	-0.465624	0.251205	0.171156	-1.15984	-1.27947	0.0679523	0.0117138	-0.57496	-0.744918	-1.11519	-1.06362	-1.49378	-1.54484	-0.815902	-0.76345
AFAM_HUMAN	R.DADPDTFFAK.F	2	0.07	0.099	0.46	0.64897	0.21	0.64897	0.238456	0.272505	-0.96788	-1.04539	0.509445	0.488911	-0.71603	-0.41382	-0.353857	-0.3668	0.358019	0.326182	0.0966184	0.187541	0.22429	0.391927	1.05394	1.25922	0.417404	0.481007	0.656179	0.807399	0.739087	0.958576	-0.0175563	-0.0208016	0.530671	0.559175	-0.721571	-0.805988	0.5286	0.618001	-0.285649	-0.162307	-0.722545	-0.705762	-0.735419	-0.448562	-0.292579	-0.0160781
AFAM_HUMAN	K.SDVGFLPPFPTLDPEEK.C	2	0.23	-0.038	-0.2	0.83898	0.04	0.83898	0.51952	0.510926	-0.636126	-0.511184	0.239119	0.318086	-0.439897	-0.341865	-0.128153	-0.145293	0.546304	0.728548	0.317569	0.438117	0.295612	0.30007	0.551969	0.694415	0.435757	0.568155	0.79757	0.774907	0.692783	0.9157	0.197137	0.291238	1.06337	1.05043	-0.612261	-0.625658	0.842045	0.767448	-0.0078463	0.0522997	-0.30988	-0.227203	-0.608254	-0.336059	0.0512806	0.242766
AFAM_HUMAN	K.AESPEVCFNEESPK.I	2	-1.17	0.151	0.59	0.55724	0.35	0.55724	-0.933889	-0.836811	-2.50613	-2.43312	-0.774278	-0.844406	-1.60371	-1.54328	-1.54659	-1.74119	-1.14747	-0.804882	-1.23927	-1.04668	-0.837178	-0.958463	-0.168115	0.254898	-0.63475	-0.588486	-0.788077	-0.508162	-0.392484	-0.150917	-1.23861	-0.964132	-0.655625	-0.505963	-2.30882	-2.11248	-0.698949	-0.522945	-1.66966	-1.49178	-2.20369	-2.15235	-1.84428	-2.07628	-1.27893	-1.383
AFAM_HUMAN	K.LPNNVLQEK.I	2	-0.31	0.106	0.41	0.68591	0.17	0.68591	-0.503941	-0.248064	-1.30116	-1.31109	0.268411	0.348873	-0.765192	-1.45076	-0.879078	-0.613479	-0.0891583	-0.0813507	-0.213347	-0.0927676	0.0804135	-0.0132711	0.572103	0.853373	0.094569	0.169782	0.255121	0.125517	0.449558	0.0657727	-0.257879	-0.0462629	-0.185841	-0.102128	-1.11814	-0.979727	-0.277854	0.427733	-0.566749	-0.401568	-0.945139	-0.890409	-0.813674	-1.04941	-0.509773	-0.46997
AGRIN_HUMAN	K.SAGDVDTLAFDGR.T	2	-1.51	0.23	1.2	0.23776	1.44	0.23776	-1.8777	-1.74615	-0.785377	-0.629359	-1.56525	-1.39163	-1.55977	-1.23122	-1.12121	-1.17961	-1.79167	-1.62183	-1.59746	-1.32721	-1.54845	-1.59095	-1.04228	-0.737696	-1.88889	-1.60139	-1.74451	-1.46442	-1.65561	-1.55403	-1.37684	-1.34867	-2.28982	-2.1605	-1.41053	-1.38739	-2.61506	-2.26846	-1.7671	-1.47137	-1.22085	-1.11397	-1.5321	-1.37498	-1.46702	-1.21354
ALBU_HUMAN	K.SLHTLFGDK.L	2	3.18	-0.202	-1.08	0.28656	1.17	0.28656	3.18394	3.01034	2.41663	2.40775	3.47559	3.33845	3.28385	3.29038	2.43697	2.40963	3.20356	3.02015	3.52724	3.32372	2.87612	2.81359	3.62758	3.60171	3.21342	3.12209	3.36286	3.30657	3.63319	3.71899	3.77065	3.62859	4.19307	3.87441	2.84915	2.6787	3.78759	3.57667	2.67794	2.40838	2.80978	2.49635	3.05416	2.97949	3.50274	3.3089
ALBU_HUMAN	K.YLYEIAR.R	2	-0.93	0.002	0.01	0.99552	0	0.99552	-1.46049	-1.97229	-1.31254	-1.58883	0.384575	0.316517	-0.352871	-0.306289	-0.257483	-0.499219	-1.21779	-1.36551	-0.950168	-0.960914	-0.678631	-0.742405	-1.56421	-1.64694	-1.20303	-1.25725	-0.623857	-0.479437	2.14269	2.29052	-0.363954	-0.24437	-3.03852	-3.09487	-0.835389	-1.0665	-1.07483	-1.06824	-1.47506	-1.7422	-1.03261	-1.32155	-0.798393	-1.03628	-1.75865	-2.05379
ALBU_HUMAN	K.LVNEVTEFAK.T	2	0.06	0.205	0.86	0.3926	0.75	0.3926	-0.526935	-0.571381	-0.337404	-0.392424	1.47	1.51294	0.845672	0.984802	0.752682	0.780475	-0.1872	-0.432654	0.128416	0.126035	0.295379	0.171202	-0.59465	-0.559823	-0.0448905	-0.11015	0.521718	0.485622	0.89848	1.12931	0.904283	0.903393	-1.57006	-1.64027	0.102777	0.12843	0.0139729	0.0549599	-0.612541	-0.733277	-0.0510277	-0.0648801	-0.0128992	0.0011063	-0.73697	-0.515633
ALBU_HUMAN	K.KVPQVSTPTLVEVSR.N	3	-0.51	0.13	0.29	0.77022	0.09	0.77022	-0.912884	-1.20889	-1.34745	-1.44122	0.713062	0.790469	0.621154	0.654866	0.30307	0.269857	-0.800834	-0.905894	-0.540297	-0.456835	-0.124355	-0.321333	-1.39785	-1.25728	-0.857324	-0.656152	-0.13517	-0.140896	2.24633	2.33496	0.178166	0.239744	-2.33706	-3.26725	-0.501775	-0.61916	-0.608306	-0.441496	-1.39819	-1.44023	-0.758793	-0.763068	-0.369493	-0.499267	-0.799253	-2.38864
ALBU_HUMAN	K.VFDEFKPLVEEPQNLIK.Q	3	0.33	0.126	0.5	0.62226	0.25	0.62226	-0.260415	0.0736093	-0.247719	-0.159433	1.60114	1.63093	1.06773	1.14281	1.09387	1.20042	0.267149	0.220635	0.574605	0.481889	0.704625	0.696597	-1.11241	-1.13258	-0.0821519	0.0566154	0.794827	0.724497	1.20063	1.24885	1.17955	1.047	-1.36763	-1.08064	0.475077	0.556496	0.416898	0.449516	-0.251168	-0.419335	0.256321	0.166446	0.217884	0.227176	-0.445601	-0.108149
ALBU_HUMAN	K.YICENQDSISSK.L	2	-1.58	0.191	0.49	0.6265	0.24	0.6265	-2.69972	-2.51155	-2.81071	-2.4155	-0.0312365	0.0835846	-0.49484	-0.462936	-0.71347	-0.784455	-2.06115	-1.69425	-1.72756	-1.40788	-1.11259	-1.35485	-2.53993	-2.04937	-1.68063	-1.31624	-1.5003	-1.20649	1.43646	1.52607	-1.14298	-0.957351	-3.59026	-3.36788	-1.85284	-1.66439	-1.66266	-1.43967	-2.79471	-2.70006	-2.31891	-2.0088	-1.49303	-1.97473	-2.562	-2.32571
ALBU_HUMAN	K.FQNALLVR.Y	2	-0.11	0.157	0.67	0.50721	0.45	0.50721	-0.689365	-0.644265	-1.01554	-0.819004	1.24969	1.23946	0.568659	0.625657	0.571146	0.596067	-0.387729	-0.325175	0.205215	0.250067	0.107778	0.182913	-1.1129	-0.711607	-0.341192	-0.217369	0.279737	0.366194	0.567352	0.863838	0.572993	0.653027	-1.17661	-1.27634	-0.16178	-0.0916454	-0.106786	0.0443909	-0.70585	-0.560844	-0.416594	-0.686414	-0.134712	-0.119951	-0.938808	-0.770647
ALBU_HUMAN	R.RHPDYSVVLLLR.L	3	-1.09	-0.119	-0.3	0.76763	0.09	0.76763	-1.51909	-1.82815	-1.5387	-1.66355	0.0966065	0.0342269	0.244687	0.0530045	0.0453721	-0.131519	-0.957954	-1.17703	-0.450999	-0.796291	-0.331955	-0.442306	-4.51897	-5.05228	-1.40965	-1.5695	-0.489804	-0.599766	0.02393	-0.108145	-0.147345	-0.349591	-2.68997	-3.12687	-0.737042	-0.804705	-0.68691	-0.85322	-1.54156	-1.76517	-1.02571	-0.946998	-0.532931	-0.657189	-1.44377	-2.04372
ALBU_HUMAN	K.LCTVATLR.E	2	-0.65	0.258	0.85	0.40267	0.72	0.40267	-1.54064	-1.32965	-1.21732	-1.27607	0.962695	1.11094	0.35042	-0.271209	0.00583485	0.166279	-0.843675	-1.05746	-0.427163	-0.502308	-0.248655	-0.283943	-1.39116	-1.27287	-0.664861	-0.607406	-0.13505	-0.379615	0.515487	0.086101	0.331423	0.459882	-2.5812	-2.43891	-0.536841	-0.638903	-0.94497	-0.402077	-1.65486	-1.58703	-1.02553	-0.727081	-0.543662	-0.681149	-1.23293	-1.37897
ALBU_HUMAN	K.AVMDDFAAFVEK.C	2	-0.85	0.23	0.68	0.49862	0.47	0.49862	-1.96338	-1.73992	-2.10076	-1.9436	0.799155	0.670633	0.291494	0.333242	-0.102294	-0.106201	-0.853983	-0.818162	-0.542476	-0.779725	-0.19512	-0.175017	-1.90193	-1.86127	-0.798719	-0.864605	0.185487	0.0451358	0.395332	0.352509	0.399233	0.212572	-3.36174	-3.00385	-0.527075	-0.468584	-0.667631	-0.731369	-2.33821	-2.5923	-1.41307	-1.57487	-0.903519	-0.849692	-1.25328	-1.16549
AMBP_HUMAN	R.TVAACNLPIVR.G	2	1.34	-0.207	-1.41	0.16622	1.99	0.16622	1.16133	1.08168	0.795787	0.783872	1.5434	1.58888	1.19691	1.25583	1.06167	1.05744	1.26983	1.12346	1.35939	1.4983	1.15695	1.06452	1.51439	1.76328	1.23878	1.29243	1.53546	1.63586	1.68837	1.92651	2.09997	2.11317	2.14246	2.05846	0.92348	0.947683	1.74462	1.71179	0.782875	0.843897	0.922541	0.963032	1.16393	1.02112	1.33367	1.39136
AMBP_HUMAN	R.ETLLQDFR.V	2	0.68	-0.432	-2.53	0.01532	6.4	0.01532	0.653563	0.681777	0.380884	0.352164	0.73103	0.798844	0.852275	0.970683	-0.235036	-0.0614917	0.48687	0.217176	0.530817	0.620392	0.016655	0.0413495	0.856652	1.08636	0.0318076	0.23973	0.30023	0.336495	0.909051	1.07621	1.59273	1.64575	1.51027	1.37324	0.758369	0.708134	1.08115	1.0869	-0.0119032	0.0291025	0.314655	0.369235	0.962382	0.916367	1.42282	1.50716
AMBP_HUMAN	R.VVAQGVGIPEDSIFTMADR.G	2	-0.69	-0.58	-2.67	0.01072	7.15	0.01072	-0.482485	-0.950648	-0.435559	-0.605924	-1.32189	-1.33821	-0.640165	-0.505904	-1.27283	-1.36093	-0.977368	-0.677729	-0.811734	-0.752005	-1.31242	-1.53649	-1.3296	-1.24379	-1.08509	-0.897796	-1.0961	-0.77937	-0.691457	-0.218272	0.00939442	0.0555227	0.690996	0.647063	-0.559381	-0.534437	0.0737601	-0.0475595	-1.60704	-1.57995	-0.872394	-0.85468	-0.428694	-0.622998	0.197885	0.272361
AMBP_HUMAN	R.VVAQGVGIPEDSIFTMADR.G	3	0.08	-0.343	-1.2	0.23852	1.43	0.23852	-0.989132	0.0408003	-0.197743	0.0986947	-0.0609964	0.0663579	0.128617	0.176467	-0.718851	0.0112372	0.453633	0.0679653	0.222986	-0.0256943	-0.331971	0.0337629	0.0816636	-0.0254142	-0.407548	-0.471113	0.21343	-0.203223	0.168046	-0.17082	0.90222	0.539574	0.974019	1.21918	0.225585	0.286545	0.167822	0.56833	-0.279682	-0.0989261	-0.0123493	-0.204235	-0.173251	0.166953	0.283274	0.445547
AMBP_HUMAN	R.AFIQLWAFDAVK.G	2	-0.16	-0.696	-2.31	0.02585	5.35	0.02585	-0.330133	-0.622262	-0.126034	-0.413082	-0.389975	-0.922521	-0.52984	-0.405427	-0.21682	-0.29564	0.288197	0.14915	0.469332	0.170304	0.120892	0.0624475	-2.34741	-3.22475	-0.74487	-0.77522	0.239372	-0.095006	0.167538	0.193869	0.791178	0.485301	1.25393	1.1283	-0.0134116	-0.247496	0.572807	0.465922	-0.245168	-0.374249	0.028334	-0.384083	-0.197204	-0.00768706	0.0208077	0.0595994
AMBP_HUMAN	R.EYCGVPGDGDEELLR.F	2	0.59	-0.182	-1.07	0.29072	1.15	0.29072	0.245999	0.443234	-0.0647104	0.0493346	0.762417	0.757481	0.372086	0.510304	0.385429	0.418547	0.601232	0.528052	0.567308	0.740108	0.409898	0.362614	0.684897	0.98094	0.567897	0.681072	0.712872	0.899079	0.950709	1.1782	1.24588	1.37241	1.38252	1.45918	0.00560969	0.177229	1.10028	1.15975	-0.0127634	0.107168	-0.0198149	0.16787	0.206497	0.251435	0.543197	0.765008
AMBP_HUMAN	K.KEDSCQLGYSAGPCMGMTSR.Y	3	-1.24	-0.15	-0.85	0.39836	0.73	0.39836	-1.2908	-1.43636	-1.77648	-1.50386	-1.52805	-1.46381	-1.04029	-0.981065	-1.36849	-1.70943	-1.28074	-1.35615	-1.43692	-1.28401	-1.3005	-1.36181	-1.08033	-1.27873	-0.954528	-0.78877	-0.903057	-0.955492	-0.634231	-0.548424	-0.742123	-0.651809	-0.31451	-0.117078	-1.77304	-1.8211	-0.987667	-0.919968	-1.76516	-1.72669	-1.89943	-1.78451	-1.54194	-1.74095	-1.28611	-1.10024
AMBP_HUMAN	R.GECVPGEQEPEPILIPR.V	2	-0.62	-0.387	-2.08	0.04355	4.34	0.04355	-0.392118	-0.45574	-0.465923	-0.56287	-0.837866	-0.901217	-0.289054	-0.19399	-1.28751	-1.47728	-0.844816	-0.960163	-0.861798	-0.64572	-1.42784	-1.4636	-0.785741	-0.60008	-0.965132	-0.919587	-1.11324	-0.913226	-0.558768	-0.405419	0.225145	0.214403	0.452185	0.181821	-0.588932	-0.562878	-0.170505	-0.314888	-1.5482	-1.34358	-0.979294	-0.801216	-0.538904	-0.49669	0.349506	0.305418
AMD_HUMAN	K.EGPVLILGR.S	2	-0.65	0.068	0.38	0.7076	0.14	0.7076	-0.590731	-0.702871	-0.131562	-0.310329	-0.570351	-0.667537	-0.939794	-0.847626	-0.64791	-0.761199	-0.701876	-1.14388	-0.653432	-0.652057	-0.667152	-0.739837	-0.141352	-0.0521227	-0.589491	-0.80287	-0.508677	-0.729788	-0.944402	-0.97815	-0.704866	-0.772556	-1.43136	-1.8608	-0.378635	-0.489295	-1.00417	-1.18091	-0.0948161	-0.280478	0.00484668	-0.0791811	-0.258775	-0.42273	-0.733015	-0.821587
AMD_HUMAN	R.IPVDEEAFVIDFKPR.A	3	-1.46	0.002	0.01	0.99177	0	0.99177	-1.56521	-1.90791	-0.455921	-0.635656	-1.30812	-1.44149	-1.2714	-1.36637	-1.17688	-1.16176	-1.15225	-1.31983	-1.51833	-1.71709	-1.72486	-1.41216	-2.07944	-2.43562	-1.52745	-1.90279	-1.26544	-1.24731	-2.38155	-2.15704	-1.50491	-1.63323	-1.88595	-1.80441	-0.854101	-0.930478	-1.72966	-1.84358	-0.944625	-0.934331	-0.616135	-0.61542	-1.59948	-1.50279	-1.69423	-1.97858
AMD_HUMAN	R.IVQFSPSGK.F	2	-1.22	0.121	0.66	0.51343	0.43	0.51343	-1.70428	-1.40157	-0.684862	-0.693005	-0.994736	-1.0152	-1.3384	-1.54466	-1.09497	-0.916761	-1.29744	-1.45145	-1.10754	-1.11696	-1.19781	-1.28163	-0.86977	-0.765126	-1.35041	-1.28859	-1.22692	-1.31779	-1.55607	-1.98051	-1.25311	-1.28187	-2.27029	-2.21092	-0.937148	-0.948584	-1.89261	-1.54669	-0.665256	-0.744035	-0.564892	-0.639055	-0.640941	-0.860928	-1.40592	-1.5893
ANGT_HUMAN	R.SLDFTELDVAAEK.I	2	4.52	0.157	1.4	0.16792	1.97	0.16792	4.8754	4.9319	4.64762	4.67941	4.71099	4.7028	4.55009	4.71288	4.56842	4.43698	4.38931	4.37533	4.25549	4.27661	4.43527	4.34433	4.59341	4.8397	4.80761	4.89764	4.26044	4.40864	4.22511	4.42216	4.45947	4.54817	4.23142	4.19509	4.61293	4.57904	4.33639	4.09849	4.61241	4.70323	4.66099	4.66886	4.32439	4.36797	4.61437	4.55453
ANGT_HUMAN	R.SLDFTELDVAAEK.I	3	0.71	0.346	1.08	0.28461	1.18	0.28461	0.619267	1.30471	0.117109	0.758699	1.30502	1.56807	0.834985	1.01327	0.938168	0.738591	0.761701	-0.046213	0.0762204	0.550687	1.01192	1.04404	1.25415	1.50907	1.04259	1.25226	0.582225	0.643596	0.627654	0.891576	0.51984	0.814794	-0.465476	-0.0144662	0.942002	0.586931	-0.23179	-0.202529	1.28577	1.6692	1.05494	0.482204	0.0829718	0.637664	0.574898	0.260086
ANGT_HUMAN	K.ALQDQLVLVAAK.L	2	4.07	0.15	1.37	0.17856	1.87	0.17856	4.41928	4.4134	4.40627	4.33953	4.27002	4.40613	4.11189	4.16834	4.15145	4.1004	3.78185	3.71672	3.69467	3.85486	3.92573	3.88848	4.17251	4.43839	4.29156	4.37503	3.82841	3.9344	3.82707	3.96253	4.01305	3.99327	3.90506	3.83618	4.15275	4.16219	3.62785	3.6669	4.09109	4.16229	4.14715	4.22119	4.05695	3.92908	4.15671	4.24806
ANGT_HUMAN	K.DPTFIPAPIQAK.T	2	4.33	0.181	1.46	0.15193	2.13	0.15193	4.66977	4.82172	4.39332	4.23759	4.79099	4.84115	4.33072	4.46355	4.24431	4.22694	4.10916	4.00959	3.92922	3.94281	4.22912	4.22329	4.68904	4.95317	4.64508	4.71907	4.16294	4.24418	4.02241	4.26433	4.32351	4.3907	3.85764	3.71596	4.32277	4.29884	4.06326	4.01894	4.34412	4.37541	4.4698	4.4738	4.25554	4.27239	4.44725	4.5195
ANGT_HUMAN	R.FMQAVTGWK.T	2	3.27	0.004	0.03	0.97529	0	0.97529	3.55847	3.26196	3.88383	3.72378	3.11798	2.90499	3.22499	3.2861	3.21078	3.0433	3.29508	3.15018	3.02363	2.88945	3.23476	3.2935	3.19694	2.99416	3.67074	3.51256	3.10725	3.0453	3.11357	3.14462	3.34672	3.18546	3.2272	2.97238	3.54925	3.51995	3.04102	2.80182	3.5617	3.42946	3.55911	3.4982	3.46282	3.42521	3.26087	3.1377
ANGT_HUMAN	K.VLSALQAVQGLLVAQGR.A	3	3.31	-0.066	-0.42	0.67772	0.18	0.67772	3.49907	3.60929	4.06769	3.99799	3.3078	3.4008	3.15182	3.19278	3.3953	3.3706	3.41266	3.31416	3.21451	3.12575	3.35887	3.33042	2.01657	2.15677	3.31684	3.22666	3.13223	2.9515	3.10136	3.22164	3.22841	3.24061	3.48945	3.36782	3.75391	3.59904	2.90613	2.99658	3.66936	3.57948	3.78195	3.52618	3.33851	3.57675	3.04359	3.27673
ANGT_HUMAN	K.VLSALQAVQGLLVAQGR.A	2	0.75	-0.081	-0.42	0.67498	0.18	0.67498	1.2198	0.95568	1.82441	1.57613	0.854604	0.656969	0.546037	0.676021	0.801932	0.719873	0.885313	0.813969	0.693466	0.432271	0.769776	0.746047	-0.629086	-0.660041	0.71524	0.542066	0.339614	0.254658	0.408927	0.59042	0.66321	0.584334	1.07059	0.917203	1.35743	1.13031	0.4861	0.358896	1.11868	0.919129	1.29439	0.999685	0.968928	1.11816	0.607951	0.567328
ANGT_HUMAN	R.ADSQAQLLLSTVVGVFTAPGLHLK.Q	3	2.26	-0.117	-0.29	0.7711	0.09	0.7711	2.66888	2.33577	3.66475	3.3026	1.91684	1.96603	2.07222	2.0966	2.60341	2.52036	2.6672	2.56518	2.39218	2.20483	2.49212	2.68718	0.386009	-1.43287	2.53336	2.39875	1.14283	1.0141	1.91682	2.3167	1.83473	1.89994	2.94591	2.85794	2.34328	2.33594	2.16393	1.966	2.6264	2.47884	2.78023	2.77184	2.64178	2.92245	2.68754	2.73185
ANGT_HUMAN	K.QPFVQGLALYTPVVLPR.S	2	1.85	-0.106	-0.6	0.55348	0.36	0.55348	2.16459	1.85949	2.66416	2.62381	1.3982	1.41498	1.64697	1.7823	2.07341	1.84825	1.83269	2.10313	1.73819	1.76569	1.81019	1.62621	0.813919	0.922242	1.92747	1.94995	1.07345	1.4598	1.36846	1.6216	1.67991	1.7138	2.14455	2.18143	2.12378	2.14776	1.75998	1.67266	1.99744	2.18916	2.45005	2.31908	2.05492	2.12193	2.08399	1.91964
ANGT_HUMAN	K.VEGLTFQQNSLNWMK.K	2	2.23	0.049	0.33	0.7432	0.11	0.7432	2.73786	2.51601	2.41669	2.70598	2.10509	1.90172	2.26614	2.37341	2.16701	2.20798	2.12807	2.08084	1.91213	1.80371	2.3083	2.34392	1.92448	1.73828	2.75954	2.68114	2.02684	2.03121	1.86524	1.97132	2.27277	1.95145	2.06319	2.12608	2.41707	2.55501	2.0448	1.8101	2.4333	2.32765	2.36593	2.44513	2.0998	2.27192	2.60435	2.42304
ANGT_HUMAN	K.VEGLTFQQNSLNWMK.K	3	-1.02	0.119	0.25	0.80387	0.06	0.80387	-2.04093	-0.80942	-1.66586	-0.186933	-0.968383	-0.540357	-0.976742	-0.33408	-1.02786	-0.0483418	-0.706599	-0.945571	-1.02047	-0.901851	-1.00014	-0.128612	-1.43521	-1.25662	-1.58265	-1.61609	-1.34173	-1.76395	-1.60237	-2.05729	-1.39631	-1.71246	-1.93905	-0.875503	-0.586123	-0.231149	-1.87604	-1.40028	-0.317468	-0.0068788	-0.222297	-0.58808	-0.49158	-0.435547	-1.47352	-1.25237
ANGT_HUMAN	K.LDTEDKLR.A	2	-0.08	0.158	1.04	0.30499	1.08	0.30499	-0.212795	-0.0550167	0.262927	0.0832181	0.306404	0.250209	0.158953	0.255604	-0.0209272	-0.2351	-0.498974	-0.0690435	-0.370678	-0.172749	-0.196346	-0.21442	0.0633552	0.225539	0.124482	0.23598	-0.668668	-0.444414	-0.0914049	0.0207066	-0.336678	-0.0648697	0.0710155	-0.127493	-0.0797786	-0.0395255	-0.359794	-0.164749	-0.239081	-0.0972575	0.0278646	0.168359	0.0670048	-0.149902	-0.402277	-0.320157
ANGT_HUMAN	K.ANAGKPKDPTFIPAPIQAK.T	3	0.36	0.204	1.2	0.23816	1.43	0.23816	1.13465	0.868226	0.543517	0.355314	0.80556	0.476248	0.998497	1.17163	0.197103	0.254044	-0.117637	0.062007	0.0220894	-0.236883	0.0433059	0.0449422	0.705535	0.736864	0.750168	0.509544	0.0595053	0.131924	0.105985	0.164242	0.365425	0.442044	0.469604	0.183839	0.319	0.23378	0.332852	-0.0511553	0.161628	0.0987312	0.827208	0.770895	0.0245792	0.140438	0.265761	0.203331
ANT3_HUMAN	R.DIPMNPMCIYR.S	2	4.3	0.008	0.07	0.94162	0.01	0.94162	4.50352	4.23662	4.30665	4.38339	4.30134	4.18723	4.05762	4.2665	4.17948	4.1735	4.18151	4.24345	4.32952	4.32883	4.27586	4.44494	4.27374	4.2343	4.45294	4.61947	4.16238	4.25687	4.14814	4.10073	4.67376	4.64257	4.33561	4.4679	4.14998	4.2504	4.16061	4.12033	4.29603	4.28861	4.22988	4.30352	4.11308	4.25084	4.43863	4.43692
ANT3_HUMAN	R.EVPLNTIIFMGR.V	2	2.66	-0.097	-0.66	0.51448	0.43	0.51448	2.60433	2.59671	2.06977	2.10049	2.97949	2.89819	2.52335	2.57282	2.1876	2.25878	2.82362	2.70615	2.85109	2.77297	2.77154	2.81192	2.71576	2.53783	2.77568	2.75504	2.9898	2.77729	2.92959	2.99354	3.42915	3.26518	3.45462	3.38909	2.15654	2.14001	2.86528	2.90258	2.26673	2.1097	2.13281	2.03281	2.37653	2.56724	2.68536	2.78865
ANT3_HUMAN	R.VAEGTQVLELPFK.G	2	2.56	0.114	0.57	0.57153	0.33	0.57153	2.75245	2.76184	1.68033	1.87759	2.99403	2.99103	2.49274	2.78611	2.23185	2.2256	2.63619	2.50771	2.50023	2.71001	2.57681	2.58031	3.09235	3.30401	2.68669	3.004	2.71555	2.87479	2.72006	2.97856	3.17069	3.25271	3.00691	3.18698	1.57817	1.7987	2.66904	2.93353	1.97015	2.07763	1.68614	1.6867	2.0877	2.08698	2.70453	2.9349
ANT3_HUMAN	K.EQLQDMGLVDLFSPEK.S	2	1.98	-0.113	-0.75	0.45664	0.56	0.45664	2.07354	1.95336	1.487	1.55497	1.82855	1.97761	1.8644	1.85163	1.63798	1.57926	2.02985	2.17059	2.07729	1.97397	2.01548	1.93439	1.92108	1.82183	2.45225	2.31148	2.2554	2.26024	2.15462	2.23482	2.61402	2.68922	2.79775	2.89158	1.2319	1.26943	2.24194	2.2047	1.4639	1.47289	1.45504	1.42947	1.66304	1.87512	2.23211	2.33638
ANT3_HUMAN	K.EQLQDMGLVDLFSPEK.S	3	0.27	0.017	0.06	0.95572	0	0.95572	-0.0133913	0.625605	-0.803844	-0.435113	0.587944	0.729851	0.289147	0.179132	-0.193453	0.128624	0.628196	0.125469	0.332359	-0.111145	0.386474	0.434648	0.953342	0.397123	0.880742	0.465242	0.948736	0.490789	0.814214	0.534955	0.643896	0.882033	0.737021	0.850982	-0.85995	-0.84334	-0.00384324	0.360072	0.434036	-0.113195	-0.173036	-0.403471	-0.298208	0.0929611	0.271687	0.878248
ANT3_HUMAN	R.FATTFYQHLADSK.N	3	2.17	0.006	0.04	0.96783	0	0.96783	1.9587	1.97768	1.64964	1.67497	2.40411	2.40236	2.26031	2.4302	1.90946	1.7752	2.27025	1.9573	2.13571	2.13571	2.01653	2.13106	2.60416	2.69064	2.60004	2.51149	2.36317	2.44277	2.39027	2.53132	2.75507	2.79066	2.93926	2.67674	1.49015	1.51194	2.37008	2.30121	1.65227	1.60762	1.64521	1.58629	2.00923	1.99796	2.10295	2.20584
ANT3_HUMAN	R.FATTFYQHLADSK.N	2	0.17	-0.075	-0.32	0.75307	0.1	0.75307	0.52351	0.199981	-0.0824972	-0.440785	0.1669	0.0747805	0.256017	0.249671	-0.292174	-0.347228	0.30632	0.223129	0.382601	-0.0163936	-0.295177	-0.00342624	0.507775	0.231168	0.645188	0.314565	0.575596	0.413503	0.0724715	0.071653	0.989312	0.806439	1.26633	0.657387	-0.498534	-0.556835	0.664807	0.255277	-0.401558	-0.599302	-0.225393	-0.244061	-0.273404	0.169364	0.534781	0.417099
ANT3_HUMAN	R.DDLYVSDAFHK.A	2	0.98	-0.043	-0.2	0.84324	0.04	0.84324	1.19774	0.975142	0.31578	-0.0171377	1.18893	0.999557	1.10686	1.07641	0.39344	0.384045	0.994779	0.853173	1.08358	0.859243	0.952358	1.02329	1.4742	1.32243	1.63253	1.30141	1.3574	1.26961	1.20549	1.15967	1.9064	1.73263	1.86697	1.52809	0.220877	0.188213	1.39882	1.11239	0.373574	0.161368	0.178824	0.190366	0.560458	0.917065	1.35005	1.29311
ANT3_HUMAN	K.TSDQIHFFFAK.L	2	1.67	-0.104	-0.69	0.49261	0.48	0.49261	1.80616	1.78345	1.50881	1.54656	1.75818	1.86456	1.1009	1.24281	1.48551	1.3902	1.46326	1.50051	0.947433	1.02282	2.20286	2.1414	1.91682	2.10894	1.68004	1.87903	1.97899	2.06586	2.06371	2.22912	1.03063	0.989744	2.11905	1.89163	1.45348	1.48614	1.82284	1.95517	1.48111	1.62476	1.46052	1.49036	1.59045	1.44256	2.02441	2.22857
ANT3_HUMAN	R.IEDGFSLK.E	2	1.24	0.084	0.42	0.67845	0.17	0.67845	1.11992	1.25902	0.102593	0.168463	1.74826	1.87348	1.22443	1.28865	0.974852	0.890807	1.21966	1.22094	1.21198	1.29799	1.30685	1.31418	1.90141	2.16813	1.67837	1.74037	1.50523	1.67014	1.56204	1.78589	1.8172	1.97094	1.60568	1.60008	0.501073	0.280165	1.47305	1.50407	0.72359	0.69676	0.403405	0.130239	1.06609	0.772939	1.48927	1.47575
ANT3_HUMAN	K.GDDITMVLILPKPEK.S	3	0.96	-0.052	-0.33	0.73965	0.11	0.73965	1.141	0.826211	0.567447	0.470348	1.17858	1.08308	1.11575	1.09946	0.586638	0.682396	1.11029	1.05206	0.958447	0.918779	1.2366	1.17115	0.544584	0.475075	1.34725	1.13736	1.22944	1.17171	1.27214	1.15886	1.44786	1.40293	1.74211	1.78019	0.418487	0.373316	1.14681	1.18637	0.588386	0.389918	0.135298	0.197487	0.784695	0.732287	1.24428	1.33556
ANT3_HUMAN	K.GDDITMVLILPKPEK.S	2	-1.29	-0.193	-0.91	0.36682	0.83	0.36682	-0.805448	-1.16252	-1.57208	-1.74488	-1.33946	-1.36079	-1.31654	-1.28146	-1.82277	-1.58832	-1.20156	-1.02962	-1.13541	-1.37296	-1.24611	-1.25584	-2.13967	-2.14381	-0.909253	-1.35147	-0.788708	-0.848619	-1.17826	-1.36937	-0.648376	-0.730882	-0.0981631	-0.324971	-1.85844	-1.63925	-0.832333	-1.15254	-2.0272	-1.80192	-2.08383	-2.1163	-1.61286	-1.48703	-0.620696	-0.706106
ANT3_HUMAN	K.NDNDNIFLSPLSISTAFAMTK.L	3	0.47	-0.37	-1.27	0.21042	1.62	0.21042	-0.244394	-0.00454718	0.304177	0.169078	0.103046	0.133409	0.570608	0.821861	0.599934	0.579179	1.53404	1.55943	1.25692	1.13878	0.33327	0.506728	-1.00418	-1.78091	-0.459033	-0.358598	0.295591	0.158174	0.422796	0.361514	0.0116465	0.316182	1.71099	1.75197	0.119091	0.451147	1.59378	1.44022	0.458516	0.412322	0.778331	0.879059	0.814575	1.09552	-0.269812	0.355063
ANT3_HUMAN	K.ANRPFLVFIR.E	2	-0.26	-0.187	-0.93	0.35532	0.87	0.35532	-0.105657	0.0592284	-1.21511	-1.32932	0.272272	0.231779	-0.283934	-0.129363	-0.435996	-0.4257	-0.574765	-0.613568	0.0892504	-0.0957205	-0.221508	-0.313634	-0.424003	-0.338591	-0.567647	-0.632199	0.222818	0.308205	-0.155003	0.164191	0.899057	0.890869	-0.0951327	-0.554963	-0.683552	-0.970995	0.101295	-0.217625	-0.714629	-0.72214	-0.161199	-0.120114	-0.914571	-0.637133	0.078406	-0.0296814
ANT3_HUMAN	K.SKLPGIVAEGR.D	2	0.2	0.016	0.07	0.94337	0.01	0.94337	0.130877	0.357222	-0.513006	-0.622309	0.488769	0.414477	0.368862	-0.0643017	-0.41454	-0.20077	0.131023	0.0727122	0.322682	0.303274	0.0682125	0.231682	0.807646	0.858748	0.792297	0.558579	0.583565	0.455803	0.391811	-0.124438	1.11786	1.1343	0.796107	0.326753	-0.466702	-0.536427	0.318208	0.477273	-0.556369	-0.555286	-0.396377	-0.423319	-0.0632233	0.11595	0.69081	0.493933
ANT3_HUMAN	K.ADGESCSASMMYQEGK.F	2	-0.77	0.13	0.57	0.5729	0.32	0.5729	-0.778969	-0.873738	-1.31218	-1.27987	-0.339777	-0.383485	-0.531148	-0.804525	-1.2255	-1.34752	-1.08822	-1.14615	-0.81799	-0.818239	-0.566156	-0.797346	-0.0896945	0.00499002	0.0364606	0.107403	-0.505095	-0.457554	-0.01515	-0.727946	-0.117273	-0.243867	0.122752	-0.29016	-1.68214	-1.60605	-0.501249	-0.592181	-1.36716	-1.41177	-1.86484	-1.64258	-1.1876	-1.24454	-0.606195	-0.70252
ANT3_HUMAN	R.RVAEGTQVLELPFK.G	3	-0.58	0.067	0.32	0.74684	0.11	0.74684	-0.670926	-0.722557	-1.4638	-1.41019	-0.267881	-0.261877	-0.361794	-0.164543	-0.842724	-1.09111	-0.375204	-0.856656	-0.677136	-0.481196	-0.385234	-0.432279	-0.101632	0.0441674	-0.170675	-0.203832	-0.356776	-0.288413	-0.287485	-0.112687	0.0408269	0.0929636	-0.0100757	-0.0155338	-1.31956	-1.65186	-0.220739	-0.211611	-1.05623	-1.25239	-1.45491	-1.64368	-0.669789	-0.861791	-0.437353	-0.51278
ANT3_HUMAN	R.FRIEDGFSLK.E	2	-0.72	-0.066	-0.36	0.72338	0.13	0.72338	-0.501437	-0.760875	-0.786774	-0.862729	-0.547307	-0.568582	-0.310211	-0.642607	-1.0008	-1.03939	-0.90307	-0.819712	-0.684082	-0.697715	-0.74231	-0.848138	-0.895426	-0.981469	-0.650994	-0.816289	-0.528974	-0.641687	-0.599475	-0.712181	-0.136402	-0.104347	-0.159742	-0.684003	-1.26333	-1.27204	-0.528832	-0.884198	-0.978422	-1.28314	-1.17569	-0.708266	-0.573934	-0.803975	-0.314465	-0.387875
APLP1_HUMAN	R.VIALINDQR.R	2	2.33	0.238	1.47	0.14885	2.16	0.14885	2.49672	2.32075	2.8246	2.7202	2.33411	2.39156	2.26951	2.30616	2.69103	2.59981	2.24339	2.13644	2.41712	2.26637	2.52403	2.41243	2.68353	3.00929	2.16367	2.07729	2.35335	2.45305	1.83472	2.00244	2.20785	2.34268	1.07529	0.87306	2.54538	2.41684	1.8135	1.70938	2.75006	2.61827	2.61298	2.56189	2.67952	2.64458	2.29906	2.32485
APLP1_HUMAN	R.VEQATQAIPMER.W	2	2.35	0.13	0.71	0.48181	0.5	0.48181	2.08916	1.92481	2.85704	3.00141	1.95369	1.83142	2.55028	2.01423	2.66626	2.69762	2.54416	2.51778	2.64658	2.54825	2.51297	2.34024	2.49465	2.52056	2.3933	2.20916	2.26066	2.17117	2.00772	1.47074	2.1546	2.02822	2.45587	2.1695	2.71661	2.76371	1.95694	2.02739	2.57513	2.59541	2.54196	2.63528	2.7786	2.71532	1.92371	1.75766
APLP1_HUMAN	R.AALEGFLAALQADPPQAER.V	3	2.32	0.148	0.61	0.54611	0.37	0.54611	2.25156	2.64294	3.12054	3.12324	2.08978	2.27277	2.38264	2.45001	2.75492	2.96309	2.45582	2.16422	2.36767	2.2088	2.25101	2.47446	2.15439	1.79645	2.07774	1.90397	2.50044	1.96135	1.97122	1.76954	2.02048	2.33135	1.18212	1.27973	2.50941	2.60341	1.74686	1.55486	3.07064	2.97323	3.03146	2.78144	2.47212	2.84938	1.90429	2.43813
APLP1_HUMAN	R.AALEGFLAALQADPPQAER.V	2	0.83	0.068	0.31	0.76081	0.09	0.76081	1.27653	1.02956	1.7743	1.75674	0.220396	0.290148	0.782872	0.78966	1.32965	1.24489	0.631785	1.15409	0.912613	0.987662	0.984922	0.602546	0.106214	0.471528	0.464695	0.52692	0.561883	0.966763	0.0498678	0.415102	0.771589	0.76611	-0.0178932	0.0692137	1.14346	1.15855	0.269382	0.317494	0.963222	1.30747	1.43619	1.37926	1.30272	1.29012	1.02264	0.812478
APLP1_HUMAN	K.MNPLEQYER.K	2	2.18	0.261	1.81	0.07796	3.27	0.07796	2.3951	2.35117	2.82947	2.88885	2.11203	2.12843	2.11166	2.13729	2.58776	2.56014	1.95092	1.82212	2.12077	2.20792	2.42602	2.28541	2.5407	2.68058	2.05874	2.10557	2.22185	2.2916	1.81477	1.99947	1.93291	1.88895	1.0411	1.05655	2.37456	2.40015	1.46536	1.47059	2.50589	2.56649	2.41063	2.41579	2.5773	2.47421	2.01275	2.16778
APLP1_HUMAN	R.EWAMADNQSK.N	2	-0.28	0.313	1.55	0.12992	2.39	0.12992	-0.402302	-0.328013	0.313256	0.579253	-0.362212	-0.380473	-0.11544	-0.345397	0.103315	0.105629	-0.691973	-0.748967	-0.36415	-0.275692	0.146196	-0.0124336	0.264501	0.258831	-0.17533	0.0192035	-0.392378	-0.186149	-0.304167	-0.651047	-0.38895	-0.440343	-1.98336	-1.4339	-0.0751623	-0.174363	-0.984583	-0.859399	0.0556892	0.215222	-0.393258	-0.181602	0.272676	0.139487	-0.361125	-0.545469
APLP1_HUMAN	R.QALNEHFQSILQTLEEQVSGER.Q	3	0.87	-0.191	-0.47	0.64109	0.22	0.64109	1.13593	1.07834	2.23338	2.27512	0.181629	0.22361	0.744596	0.835868	1.66092	1.55346	1.3512	1.31272	1.41883	1.11263	1.04009	1.10127	-1.38866	-3.06649	0.41066	0.366371	0.777571	0.753728	0.0604429	-0.0663891	0.490469	0.744988	0.429117	0.569449	1.53069	1.66866	0.402812	0.335826	1.60789	1.52659	1.95232	1.85687	1.42029	1.85758	0.58222	0.905989
APLP1_HUMAN	K.DDTPMTLPK.G	2	1.17	0.342	1.93	0.06033	3.73	0.06033	1.26478	1.22137	1.75342	1.67859	1.37356	1.42218	1.03933	0.839138	1.48711	1.46147	0.971854	0.962864	1.17168	1.1394	1.51975	1.36985	1.8218	1.6836	1.21213	1.37341	1.23708	1.13076	1.13667	0.618638	1.11412	1.07678	-0.260318	-0.095285	1.28078	1.34881	0.381301	0.532495	1.43678	1.51624	1.15921	1.19774	1.52834	1.36103	1.2635	0.96004
APLP1_HUMAN	R.QMYPELQIAR.V	2	1.51	0.202	1.43	0.1595	2.05	0.1595	1.71535	1.6194	2.30998	2.35892	1.06392	1.14486	1.36376	1.42799	1.83809	1.81053	1.41658	1.51261	1.49839	1.51254	1.63017	1.68797	1.75431	1.75247	1.35553	1.43982	1.4858	1.49598	1.07549	1.17564	1.36386	1.36445	0.483137	0.516758	1.83042	1.76791	0.778555	0.802198	1.83715	1.95775	1.80476	1.80497	1.95376	1.95142	1.3387	1.38446
APLP1_HUMAN	R.HYQHVAAVDPEK.A	3	0.07	0.392	1.71	0.09412	2.94	0.09412	0.148695	-0.185012	0.642512	0.722554	0.0192667	-0.0487711	0.655488	0.457746	0.727527	0.396473	-0.269691	-0.0676113	-0.140333	0.0722744	0.773939	0.14811	0.506858	0.66967	0.0721765	0.0922166	-0.350897	-0.225358	0.00784652	-0.133061	-0.379766	-0.376697	-0.884072	-0.764074	0.0263902	0.0812792	-0.734308	-0.517392	0.373686	0.409303	0.325368	0.461192	0.959685	0.212123	-0.420422	-0.510585
APLP1_HUMAN	R.HYQHVAAVDPEK.A	2	-0.86	0.236	1.04	0.30317	1.09	0.30317	-0.738782	-0.967222	0.351658	0.0803083	-1.54715	-1.88554	-0.383761	-0.464848	-0.488401	-0.643345	-0.746392	-0.70807	-0.648315	-0.753219	-0.691893	-0.650407	-0.683479	-1.14112	-0.912018	-1.20693	-1.10675	-1.14977	-1.56712	-1.7094	-1.06104	-1.19038	-1.26932	-1.76558	-0.553476	-0.639744	-1.38633	-1.67071	-0.416682	-0.623399	-0.158331	-0.17829	-0.422942	-0.193563	-1.21048	-1.27167
APLP1_HUMAN	R.DELAPAGTGVSR.E	2	0	0.526	2.45	0.01848	6.02	0.01848	0.0131869	0.27521	-0.745591	-0.716977	0.781035	0.919323	0.165221	0.0852059	0.374074	0.434524	-0.380233	-0.281292	0.1372	0.317887	0.72066	0.44854	1.10386	1.36468	0.0356999	0.211474	-0.270214	-0.0828132	0.135321	0.301372	0.222218	0.421988	-1.53415	-1.22444	-0.468158	-0.369576	-0.390366	-0.102819	-0.170584	-0.096206	-0.559413	-0.501556	0.117863	-0.321498	-0.260125	-0.103691
APLP1_HUMAN	R.RAALEGFLAALQADPPQAER.V	3	0.05	0.14	0.7	0.48959	0.49	0.48959	0.235254	0.365778	0.776776	0.945595	-0.144384	-0.0736481	0.126588	0.215719	0.445834	0.539567	0.281822	0.203019	0.248498	0.0417914	-0.0880815	0.208501	-0.505662	-0.749445	-0.335577	-0.390834	0.0562371	-0.150541	-0.590645	-0.516506	0.180322	-0.0206351	-1.16285	-0.961727	0.468774	0.626421	-0.733258	-0.701288	0.573028	0.434777	0.890355	0.699638	0.297829	0.519699	-0.286588	-0.0800447
APLP1_HUMAN	R.CLPGEFVSEALLVPEGCR.F	3	-0.17	0.084	0.35	0.72739	0.12	0.72739	-0.158404	0.0912574	0.880293	0.747248	-0.751175	-0.34982	-0.402931	-0.410222	0.223851	0.336743	0.0123169	-0.200485	0.0145504	-0.170122	-0.0842519	0.107337	-0.481443	-0.747944	-0.423625	-0.703228	-0.0441014	-0.383635	-0.656306	-0.805064	-0.213287	-0.523928	-1.26704	-1.28509	0.271886	0.124199	-0.872243	-0.880484	0.801058	0.562056	0.582237	0.340674	0.242134	0.507961	-0.569458	-0.0875617
APLP1_HUMAN	R.SGSCAHPHHQVVPFR.C	3	-0.94	0.361	2.12	0.04009	4.49	0.04009	-0.665105	-1.06453	-0.424113	-0.458447	-1.13605	-1.29368	-0.193812	-0.364182	-0.644417	-0.686462	-1.16746	-0.956032	-0.866827	-0.874821	-0.544277	-0.64244	-0.390159	-0.594169	-0.995946	-1.24162	-1.11557	-1.14823	-1.13886	-1.30573	-0.799911	-1.15183	-1.67874	-1.63268	-0.961702	-0.987443	-1.63908	-1.67527	-0.65194	-0.703678	-0.654727	-0.582599	-0.930413	-0.793143	-1.27638	-1.59966
APLP1_HUMAN	R.SGSCAHPHHQVVPFR.C	2	-0.85	0.011	0.04	0.96455	0	0.96455	-0.464234	-0.525148	-0.523493	-0.921613	-0.815649	-0.891573	-0.894572	-1.32511	-0.841974	-0.568786	-0.938188	-1.02478	-0.810793	-0.576833	-1.58021	-0.891242	-0.623261	-0.789286	-0.638812	-1.14785	-0.508933	-0.461883	-1.03521	-0.868149	-0.382887	-0.292476	-1.15862	-1.69299	-0.484401	-0.416354	-1.92424	-1.63321	-0.745778	-0.899908	-0.748122	-0.529297	-0.982874	-0.63528	-0.895894	-0.713892
APLP1_HUMAN	R.LVETHATR.V	2	-1.99	0.245	1.35	0.18532	1.81	0.18532	-2.27628	-2.18075	-1.0664	-1.34071	-2.10403	-2.16312	-1.73401	-1.71923	-1.628	-1.67834	-1.85041	-1.69544	-1.91664	-1.88791	-2.24469	-2.14371	-1.68311	-1.40315	-2.15606	-2.3881	-2.31739	-1.90422	-2.43849	-2.39232	-2.36155	-2.27134	-2.56031	-3.01442	-1.63908	-1.72923	-2.37022	-2.49557	-1.82746	-1.85215	-1.52864	-1.54387	-1.46347	-1.50422	-2.46891	-2.47092
APLP2_HUMAN	K.EMIFNAER.V	2	0.03	0.242	1.8	0.07854	3.26	0.07854	0.295016	-0.100912	0.225576	0.210592	0.35847	0.359841	-0.0420089	0.0407869	0.168059	0.106099	-0.19505	-0.168738	0.0934983	0.241389	0.204754	-0.0268844	0.393249	0.529426	0.0761137	0.181148	0.0290641	0.135626	0.111216	0.0850991	0.073681	0.0054165	-0.870703	-0.927496	0.0429405	0.0752363	-0.619439	-0.620867	0.255793	0.196012	0.227247	0.196613	0.0456508	0.0889295	-0.149086	-0.262103
APOA1_HUMAN	K.LLDNWDSVTSTFSK.L	2	5.06	-0.052	-0.29	0.77534	0.08	0.77534	4.9368	4.8562	4.4622	4.50571	5.21738	5.06789	4.39108	4.51023	5.17561	5.20754	5.74375	5.79449	5.46027	5.44124	5.2499	5.25895	4.66472	4.68238	5.05331	5.09246	5.56409	5.54463	5.04192	5.07298	5.52078	5.30396	6.23066	6.3062	4.25167	4.4183	5.8501	5.70812	4.3828	4.34683	4.91466	4.85287	4.57431	4.55903	4.77234	4.6056
APOA1_HUMAN	K.LLDNWDSVTSTFSK.L	3	-1.13	0.275	0.3	0.76196	0.09	0.76196	-1.88719	-0.9801	-2.96872	-1.29367	-0.267047	0.157941	-1.4343	-1.13838	-2.03105	0.44202	0.502544	-1.13647	-1.22098	-0.864782	-0.768212	0.19546	-0.769818	-0.901662	-1.66572	-2.34058	0.558453	-1.87464	-1.16261	-3.68722	-0.913928	-1.69606	-1.71784	-0.277387	-1.32907	-1.3201	-2.17071	-1.57574	-0.591257	-0.121892	-0.164151	-1.095	-1.6207	-0.741505	-2.23466	NA
APOA1_HUMAN	K.VQPYLDDFQK.K	2	5.05	0.028	0.15	0.88185	0.02	0.88185	4.78485	4.87539	4.20441	4.25107	5.32036	5.33714	4.44747	4.59246	5.21694	5.20732	5.55092	5.63459	5.30834	5.4258	5.23516	5.21707	5.00094	5.23667	5.10028	5.2759	5.57587	5.67919	5.22215	5.40316	5.41833	5.40482	6.09832	6.06466	4.19516	4.16767	5.66202	5.66678	4.17574	4.25441	4.5713	4.61097	4.60838	4.4842	4.65682	4.74242
APOA1_HUMAN	K.VSFLSALEEYTK.K	2	5.32	-0.21	-0.95	0.34768	0.9	0.34768	4.97408	5.1075	4.92058	4.96637	5.40092	5.38914	4.58295	4.64263	5.60238	5.66377	6.18271	6.1539	5.81911	5.74119	5.42581	5.41252	4.19939	3.99639	5.04482	5.02733	6.10164	5.96563	5.58569	5.56	5.65447	5.83251	6.65096	6.71173	4.68382	4.69968	6.15448	6.07938	4.62223	4.63069	5.31914	5.14781	4.79911	4.9987	4.46503	4.78454
APOA1_HUMAN	K.LREQLGPVTQEFWDNLEK.E	3	4.48	-0.255	-1.03	0.30943	1.06	0.30943	3.8802	4.28191	4.06104	4.13307	4.43728	4.35235	3.83928	3.89715	4.70673	4.69886	5.5931	5.48216	4.97422	4.90669	4.57643	4.71245	3.06604	2.54899	4.44225	4.4806	4.94058	4.83196	4.63237	4.54272	4.91239	4.62373	5.92169	6.08139	3.96296	4.04666	5.23816	5.25733	4.02187	3.87945	4.63026	4.52156	4.03852	4.09602	3.89903	4.09641
APOA1_HUMAN	K.LREQLGPVTQEFWDNLEK.E	2	-1.17	-0.477	-1.31	0.19897	1.7	0.19897	-1.54054	-1.81451	-0.753096	-1.20237	-1.81792	-1.95474	-2.14878	-2.14765	-0.756227	-0.780854	0.350205	0.266098	-0.349055	-0.494739	-1.10282	-1.01922	-4.12799	-4.38257	-1.2386	-1.22491	-0.759258	-0.763135	-1.48205	-1.4592	-0.862583	-1.38524	1.22829	0.985869	-1.74315	-1.5274	0.311013	-0.109826	-1.77746	-2.05166	-0.660466	-0.71104	-1.34755	-1.28023	-1.52151	-1.78681
APOA1_HUMAN	R.DYVSQFEGSALGK.Q	2	4.87	0.112	0.58	0.56428	0.34	0.56428	4.73493	4.75371	4.05655	4.14567	5.07019	5.14723	4.24218	4.49306	5.18642	4.98424	5.58828	5.42446	5.2574	5.37188	5.09455	5.13581	4.87126	5.06116	4.95266	5.00106	5.31242	5.40917	4.91212	5.16292	5.15377	5.16208	5.79452	5.8772	3.81979	3.87746	5.55005	5.44727	4.1533	4.1667	4.51623	4.48167	4.17986	4.22785	4.50824	4.62551
APOA1_HUMAN	R.QGLLPVLESFK.V	2	4.92	-0.075	-0.38	0.70275	0.15	0.70275	4.66141	4.78163	4.42549	4.46496	5.18029	5.3071	4.22279	4.16934	5.10865	5.23134	5.64981	5.64038	5.40356	5.35482	5.06572	5.08142	4.37979	4.24885	4.66162	4.68325	5.54936	5.47446	5.167	5.16585	5.36387	5.24988	6.04738	6.19807	4.3919	4.46805	5.61334	5.53438	4.18202	4.1538	4.80604	4.60894	4.41266	4.4508	4.08849	4.29156
APOA1_HUMAN	K.LSPLGEEMR.D	2	4.66	-0.07	-0.36	0.7196	0.13	0.7196	4.41521	4.3162	3.7675	3.87864	4.90269	4.94114	4.00993	4.08547	4.83858	4.75652	5.13114	5.20786	4.95106	5.01956	4.97367	4.81606	4.36945	4.6472	4.66456	4.77194	5.36803	5.47001	5.12574	5.24073	5.05867	5.08403	5.68715	5.66867	3.9856	4.0202	5.29766	5.29621	3.74708	3.79153	4.20241	4.24214	4.27922	4.08229	4.12791	4.09766
APOA1_HUMAN	K.DLATVYVDVLK.D	2	4.25	-0.029	-0.15	0.8789	0.02	0.8789	3.91867	4.17642	3.68579	3.66708	4.38223	4.29951	3.64041	3.61016	4.49417	4.51723	4.97312	4.79246	4.76939	4.66267	4.55592	4.60053	3.67254	3.54541	4.38694	4.35979	4.8654	4.56364	4.38782	4.27579	4.48091	4.38433	5.42265	5.56675	3.65605	3.5814	4.72766	4.75604	3.69374	3.52242	3.75638	3.71813	3.84367	3.77211	4.11185	4.20897
APOA1_HUMAN	R.EQLGPVTQEFWDNLEK.E	2	3.34	-0.134	-0.62	0.5402	0.38	0.5402	3.34325	3.14725	2.87878	2.86467	3.16832	3.01307	2.6167	2.61183	3.63856	3.56322	4.21183	4.37795	3.88346	3.81917	3.56905	3.48254	2.11461	2.11211	3.46995	3.47589	3.90945	3.95363	3.31155	3.43837	3.81105	3.74677	4.60274	4.69885	2.46589	2.52606	4.24635	4.11936	2.62572	2.67437	3.1323	3.16867	2.90105	2.92448	2.80633	2.97589
APOA1_HUMAN	R.EQLGPVTQEFWDNLEK.E	3	0.97	-0.045	-0.07	0.94193	0.01	0.94193	0.11469	1.08309	0.423886	0.129356	1.5371	1.96435	0.552506	-0.0474532	0.0126947	1.10902	2.61659	1.67394	1.74429	0.96071	1.39998	1.75046	0.957825	-0.667808	1.02359	0.523605	1.90943	0.733302	1.23467	0.259156	1.75806	1.01895	1.48737	1.75505	0.476853	0.531739	1.65557	1.00031	1.18815	0.914191	1.4891	0.1778	0.205818	1.20836	-0.170693	0.935559
APOA1_HUMAN	K.KWQEEMELYR.Q	2	2.43	-0.188	-0.62	0.53866	0.38	0.53866	2.39002	1.8308	2.2918	1.9782	2.35462	1.83324	2.07247	1.91211	2.37802	2.46612	3.37936	3.09571	2.96435	2.67958	2.62849	2.64076	1.53387	1.04582	2.80451	2.42612	3.11163	2.86367	2.62542	2.4912	3.05442	2.54157	4.20674	3.70828	1.76886	1.68878	3.42004	3.0509	1.80959	1.57013	2.27231	2.21741	1.85685	2.21577	2.12219	1.8747
APOA1_HUMAN	K.KWQEEMELYR.Q	3	2.12	-0.129	-0.59	0.56151	0.34	0.56151	1.75578	1.3971	1.69421	1.61034	1.96116	1.91401	1.82579	1.67719	2.28882	2.13093	3.00138	2.79829	2.42249	2.343	2.48734	2.32502	1.49084	1.11788	2.33932	2.43725	2.74836	2.5373	2.46574	2.36581	2.3909	2.23322	3.55908	3.38429	1.46072	1.35685	2.88282	2.94434	1.61221	1.38804	1.89679	1.81308	1.88476	1.77852	1.50906	1.39532
APOA1_HUMAN	R.THLAPYSDELR.Q	2	3.41	-0.211	-0.85	0.4011	0.72	0.4011	3.15812	3.13843	2.95219	2.85777	3.68316	3.5206	1.97678	1.74327	3.52082	3.69819	4.28059	4.1937	4.08392	3.96764	3.64629	3.78104	2.79877	2.6104	3.36057	3.15995	4.22189	4.04607	3.73475	3.30157	4.08006	4.05196	4.76247	4.40481	2.85034	2.83411	4.32168	4.28096	2.47381	2.43253	3.305	3.37562	3.08962	3.234	2.82353	2.73293
APOA1_HUMAN	K.ATEHLSTLSEK.A	2	2.95	0.063	0.3	0.76447	0.09	0.76447	2.53201	2.53777	2.30045	2.2845	3.19867	3.12428	2.56301	2.58171	3.26812	3.15923	3.49426	3.76958	3.32261	3.45469	3.3552	3.31713	2.75685	2.67599	2.89519	2.95358	3.38002	3.51443	3.20614	3.26458	3.26587	3.27375	4.2686	4.23186	2.16869	2.26521	3.56666	3.69152	1.84207	1.98214	2.60912	2.71325	2.4263	2.42752	1.95126	2.23543
APOA1_HUMAN	K.AKPALEDLR.Q	2	3.17	-0.021	-0.11	0.91377	0.01	0.91377	2.78069	2.87309	2.51818	2.46923	3.55456	3.48722	2.76019	2.57436	3.17792	3.48057	3.73594	3.68485	3.61555	3.71934	3.29834	3.40164	2.95972	2.92196	3.15257	2.99808	3.90699	3.76793	3.50135	3.22257	3.63895	3.72754	4.00939	4.15438	2.60143	2.56595	3.81883	3.87815	2.16317	2.22963	2.92854	2.95757	2.6731	2.77367	2.58467	2.48709
APOA1_HUMAN	K.DSGRDYVSQFEGSALGK.Q	3	2.77	0.058	0.31	0.75835	0.1	0.75835	2.37271	2.33581	1.99503	2.12587	2.99655	3.05688	2.33943	2.55266	2.9106	2.84083	3.34672	3.12036	3.07263	3.03086	2.67789	2.64937	3.13332	3.28376	2.96262	3.09466	3.13548	3.18115	2.78237	3.10564	2.91272	2.99187	3.87674	3.87522	1.95981	1.8473	3.35268	3.35656	2.02178	1.94802	2.52495	2.54923	2.31743	2.23226	2.37555	2.40098
APOA1_HUMAN	K.DSGRDYVSQFEGSALGK.Q	2	0.87	-0.118	-0.5	0.62231	0.25	0.62231	0.690244	0.517965	0.684827	0.345971	0.716602	0.468821	0.391504	0.523944	0.685112	0.954367	1.56866	1.49041	1.35099	1.11246	0.532472	0.67104	0.746242	0.628006	1.24056	0.971843	1.24614	1.3116	0.554017	0.819572	1.07764	1.16649	2.47682	2.16461	0.143605	0.222788	1.71566	1.41224	0.0729849	0.0136462	0.996519	0.979785	0.107351	0.690929	0.87147	0.608492
APOA1_HUMAN	K.VEPLRAELQEGAR.Q	3	2.76	0.059	0.27	0.79097	0.07	0.79097	1.90181	2.19833	2.22808	2.21822	3.16283	3.31395	2.61238	2.33887	2.90005	3.06072	3.2216	3.16998	3.10437	3.16565	2.8278	2.66073	2.95983	2.9597	2.85395	2.92162	3.27713	3.0604	3.1468	2.83302	3.17161	3.19419	3.5933	3.71808	2.14806	2.13412	2.94565	3.53174	1.9358	1.96525	2.64537	2.63132	2.53083	2.10446	2.12729	1.89679
APOA1_HUMAN	K.VEPLRAELQEGAR.Q	2	1.82	-0.059	-0.29	0.77107	0.09	0.77107	1.36346	1.39336	1.67203	1.53679	1.91872	1.81874	1.57663	1.36785	1.73	2.04471	2.33422	2.39969	2.3631	2.1915	1.49502	1.67327	1.69834	1.48483	1.8872	1.79345	2.44981	2.18644	1.81655	1.47983	2.2936	2.38817	3.07716	2.86806	1.23198	1.37487	2.34286	2.43699	0.878976	0.949983	1.83163	1.88082	1.24834	1.43544	1.4231	1.32313
APOA1_HUMAN	K.WQEEMELYR.Q	2	2.64	-0.136	-0.67	0.50829	0.45	0.50829	2.35724	2.15956	2.26522	2.19068	2.5174	2.32836	1.91985	2.12448	2.95054	2.86215	3.37811	3.2709	3.1131	3.15017	2.85442	2.9466	1.68957	1.46334	2.90224	2.92763	3.20441	3.20662	2.88075	3.03342	2.97702	2.90376	3.874	3.86021	1.93398	1.90725	3.39751	3.39885	1.86847	1.91897	2.3409	2.36964	2.31341	2.30541	2.18235	2.21252
APOA1_HUMAN	R.LEALKENGGAR.L	2	1.75	-0.02	-0.09	0.93263	0.01	0.93263	1.06223	1.35196	1.13324	1.10829	2.091	2.11661	1.39009	1.40807	2.04892	1.9366	2.21396	2.55255	2.13215	2.37462	1.8649	2.05759	1.36045	1.39945	1.46067	1.68332	2.14804	2.3665	2.06296	2.22727	2.04626	2.2672	3.06434	3.1433	1.04656	1.08703	2.43613	2.57541	0.621212	0.820339	1.48341	1.67152	1.38792	1.22535	0.59591	0.874236
APOA1_HUMAN	K.ETEGLRQEMSK.D	2	1.38	0.051	0.24	0.81032	0.06	0.81032	0.894493	0.764958	0.761754	0.794534	1.48108	1.34395	0.9383	0.649117	1.62615	1.51528	1.79096	2.11448	1.72744	1.88201	1.73214	1.73197	1.48646	1.42736	1.76144	1.74056	1.74767	1.99267	1.66669	1.6313	1.60971	1.70472	2.59996	2.71271	0.55714	0.670682	1.82281	2.07094	0.434209	0.591422	1.06448	1.18579	0.770005	0.82623	0.706336	0.77674
APOA1_HUMAN	R.VKDLATVYVDVLK.D	2	0.5	-0.142	-0.64	0.52763	0.41	0.52763	0.209529	0.170245	0.15949	-0.299818	0.586514	0.265633	0.0294416	-0.0262887	0.311351	0.432935	1.15782	1.02906	1.01101	0.893502	0.550919	0.368598	0.190795	0.288597	0.826393	0.461716	0.923333	0.904859	0.660674	0.530509	0.796219	0.926356	2.0392	1.64886	-0.117121	-0.29307	1.19446	0.90615	-0.104451	-0.169941	0.396497	0.426397	-0.207806	0.0184954	0.595159	0.374061
APOA1_HUMAN	K.VQPYLDDFQKK.W	3	0.48	-0.003	-0.01	0.98871	0	0.98871	-0.0120074	-0.298421	-0.308138	-0.321961	0.841307	0.881006	0.244375	0.424753	0.519076	0.449815	0.916743	0.807195	0.698557	0.620954	0.26917	0.168281	1.02562	1.11101	0.73017	0.787343	0.993844	1.00683	0.899707	0.820174	0.707535	0.739573	1.76047	1.62476	-0.22714	-0.268614	1.1139	1.01063	-0.305088	-0.530544	0.272651	0.241985	-0.221248	-0.155134	0.0577321	0.0690342
APOA1_HUMAN	K.VQPYLDDFQKK.W	2	-1	-0.061	-0.24	0.81056	0.06	0.81056	-1.00425	-1.31504	-1.65148	-2.01909	-0.860315	-1.13014	-1.24457	-1.06364	-1.19906	-0.93786	-0.586375	-0.64113	-0.645389	-0.882928	-1.3571	-1.12433	-0.713748	-0.668306	-0.605901	-0.866564	-0.278725	-0.286452	-1.04664	-0.960962	-0.540815	-0.76305	0.411858	0.00349442	-1.83835	-1.71795	-0.107866	-0.47426	-1.94706	-2.01846	-1.22582	-1.22729	-1.89882	-1.32022	-0.872242	-1.18482
APOA1_HUMAN	R.EQLGPVTQEFWDNLEKETEGLR.Q	3	-1.92	-0.611	-1.66	0.10397	2.77	0.10397	-3.08206	-2.98552	-2.0798	-2.07187	-2.54288	-2.63174	-2.91374	-2.39381	-1.89804	-1.80213	-0.739724	-0.904019	-0.889236	-1.10171	-2.41482	-1.9982	-4.54425	NA	-2.24765	-2.23062	-1.59591	-2.04405	-1.86686	-1.78023	-1.8941	-1.77752	0.583069	0.498704	-2.53959	-2.31826	-0.623376	-0.787896	-2.29679	-2.45591	-1.34228	-1.32493	-2.38397	-1.86146	-3.2254	-2.53288
APOA1_HUMAN	K.VSFLSALEEYTKK.L	3	-2.09	-0.088	-0.41	0.68204	0.17	0.68204	-2.80907	-2.62148	-2.26517	-2.4017	-1.75546	-1.55084	-2.16892	-2.16976	-2.0786	-1.72761	-1.74284	-1.80965	-1.84002	-2.10977	-2.26868	-2.41636	-2.35885	-2.51337	-1.96538	-2.06625	-1.23846	-1.64786	-1.63048	-1.66165	-1.83494	-1.9841	-0.819737	-0.84743	-2.64683	-2.61093	-1.75869	-1.75304	-2.56412	-2.72352	-2.00832	-2.16549	-3.19721	-2.75973	-2.56824	-2.4584
APOA2_HUMAN	K.EPCVESLVSQYFQTVTDYGK.D	3	4.28	-0.122	-0.32	0.75173	0.1	0.75173	3.67533	3.99553	4.20821	4.25533	3.76501	3.86592	3.99382	4.20284	4.44311	4.48915	5.47068	5.29854	4.7726	4.96511	4.8198	5.01661	2.93584	1.19469	4.42209	4.67965	4.27672	4.25381	3.71046	3.81913	4.19345	4.22511	5.5064	5.78854	3.54172	3.76596	5.17062	5.27689	3.74335	3.66878	3.92089	4.14334	4.19664	4.55807	4.48487	4.66537
APOA2_HUMAN	K.EPCVESLVSQYFQTVTDYGK.D	2	2	-0.139	-0.4	0.69279	0.16	0.69279	1.9678	1.50285	2.18635	1.76258	1.59859	1.3848	1.46946	1.63755	2.04849	2.15077	2.98742	3.21093	2.8956	2.57628	2.4777	2.37705	0.466938	-0.665005	2.44774	2.04496	1.95069	1.93693	1.62001	1.73592	1.72507	1.686	3.81271	3.67135	1.41272	1.38672	3.20796	2.88331	0.904324	1.21727	1.63141	1.76683	1.96096	2.23762	2.27082	2.28743
APOA2_HUMAN	K.EQLTPLIK.K	2	4.41	0.239	1.31	0.19705	1.72	0.19705	4.11018	4.04706	3.67352	3.8605	4.84211	4.89732	3.97781	4.04139	4.43227	4.44364	5.05525	4.84191	4.72553	4.75457	4.77875	4.67385	4.53157	4.76967	5.01148	5.05591	4.72809	4.79773	4.25436	4.38853	4.35277	4.31288	5.22611	5.05739	3.5995	3.55301	5.18231	5.1004	3.43914	3.36999	3.76041	3.65649	4.17053	4.09433	4.35055	4.34397
APOA2_HUMAN	K.VKSPELQAEAK.S	2	1.85	0.275	1.43	0.16097	2.04	0.16097	1.32975	1.56601	1.41328	1.29898	2.10151	1.99499	1.78198	1.82826	1.85178	1.72418	2.42393	2.60251	2.23485	2.3266	2.03246	2.35946	1.98763	2.06907	2.41692	2.42111	1.89993	2.06145	1.63261	1.71353	1.73456	1.83861	2.92575	2.89808	0.936013	0.910017	2.50408	2.56003	0.699777	0.73325	1.39778	1.42587	1.605	1.58092	1.4938	1.7191
APOA2_HUMAN	K.SPELQAEAK.S	2	0.94	0.321	1.35	0.18441	1.82	0.18441	0.191459	0.290244	0.212354	0.352605	1.50407	1.54681	0.882685	0.612178	1.1076	0.897971	1.39495	1.72905	1.17868	1.43597	1.51711	1.20049	1.14324	1.57391	1.50986	1.70603	0.752573	1.04624	1.04686	1.07485	0.537052	0.669057	1.84881	1.86988	0.0215728	0.182574	1.60582	1.74298	0.0361004	0.0946063	0.181602	0.319859	0.934532	0.437451	0.559083	0.609992
APOA2_HUMAN	K.SKEQLTPLIK.K	2	1.54	0.13	0.58	0.5663	0.33	0.5663	1.15151	1.20205	0.78414	0.904643	1.79602	1.73342	1.4793	1.03827	1.07132	1.3598	2.31707	2.26095	2.19223	2.14165	1.83957	1.7861	1.81325	1.5392	1.92974	1.81128	1.77773	1.63661	1.40137	0.893453	1.73447	1.80531	2.56258	2.26787	0.608797	0.718986	2.19527	2.39903	0.449949	0.517287	1.42568	1.50537	1.46833	1.48284	1.4831	1.20836
APOA4_HUMAN	R.LAPLAEDVR.G	2	1.9	0.062	0.41	0.68707	0.16	0.68707	1.67038	1.63892	1.74545	1.5088	2.52632	2.54677	1.80392	1.84615	1.43843	1.5877	1.825	1.78059	2.1267	2.1392	2.14329	1.97245	2.25452	2.4494	1.79489	1.82477	1.69178	1.81971	1.80879	1.89909	2.32451	2.18642	2.09144	2.27533	1.06616	1.08604	2.03765	2.19914	1.18262	1.20223	1.74727	1.77673	2.1973	2.00915	2.45056	2.32726
APOA4_HUMAN	K.LGEVNTYAGDLQK.K	2	1.82	0.097	0.62	0.54058	0.38	0.54058	1.56121	1.55766	1.50526	1.62594	2.16378	2.29014	1.79322	1.85398	1.68162	1.57666	1.72246	1.85518	2.02382	2.10113	1.90308	1.90384	2.10441	2.32073	1.84105	1.97768	1.47106	1.58491	1.59051	1.80714	1.81203	1.99577	2.52242	2.56945	1.00287	0.994751	2.11901	2.26388	1.01641	1.11132	1.71911	1.4923	1.86169	1.74054	2.31684	2.42109
APOA4_HUMAN	K.ALVQQMEQLR.Q	2	1.94	0.012	0.08	0.93502	0.01	0.93502	1.80965	1.76279	1.78137	1.7525	2.22988	2.29839	1.76964	1.87614	1.69892	1.58458	1.82923	1.88649	2.11755	2.19618	2.01705	1.9511	2.17269	2.40192	1.84602	1.88288	1.74584	1.84116	1.59297	1.85086	2.22667	2.30513	2.6339	2.4666	1.17964	1.24106	2.26678	2.20434	1.1598	1.21445	1.86219	1.87671	2.04255	1.96217	2.50124	2.4566
APOA4_HUMAN	R.LEPYADQLR.T	2	1.2	0.055	0.34	0.73853	0.11	0.73853	0.6697	0.969929	0.871234	0.785748	1.78049	1.76946	1.24613	1.08194	0.906237	0.947439	1.07562	1.17164	1.45259	1.45901	1.50557	1.26766	1.52668	1.63262	1.18487	1.29901	0.871167	0.895137	1.25087	1.16765	1.54676	1.49421	1.6631	1.86966	0.318679	0.368272	1.40548	1.60835	0.421132	0.478717	0.941423	0.995201	1.49258	1.3004	1.69108	1.7209
APOA4_HUMAN	R.ISASAEELR.Q	2	1	0.102	0.58	0.56211	0.34	0.56211	0.421071	0.64072	0.624008	0.575786	1.79458	1.80897	1.09697	0.98356	0.717555	0.776218	0.837712	0.747899	1.17259	1.30925	1.28499	1.15736	1.45049	1.57973	1.02466	1.07669	0.681786	0.657743	1.10465	1.09251	1.17228	1.23219	1.29747	1.73927	0.159153	0.121825	1.33025	1.41962	0.233061	0.288134	0.745698	0.790029	1.32557	1.01406	1.3031	1.33383
APOA4_HUMAN	K.LNHQLEGLTFQMK.K	3	1.21	-0.031	-0.22	0.82708	0.05	0.82708	0.966914	0.828347	1.21192	1.27838	1.20971	1.25492	1.15303	1.21891	0.970198	0.933098	1.31924	1.3622	1.30475	1.32258	1.36543	1.35704	1.1453	1.20202	1.24739	1.26892	0.964916	0.952686	1.02297	1.11247	1.30495	1.27842	2.40874	2.07221	0.561588	0.621384	1.41506	1.50125	0.466128	0.491196	1.1658	1.15858	1.43439	1.33943	1.63008	1.63431
APOA4_HUMAN	K.LNHQLEGLTFQMK.K	2	-1.04	-0.127	-0.56	0.57928	0.31	0.57928	-0.985345	-1.19896	-0.691273	-1.10645	-1.11756	-1.4008	-1.22427	-1.06636	-1.56492	-1.36849	-0.959197	-0.627204	-0.703031	-0.837974	-1.2443	-1.04309	-1.38674	-1.36491	-0.961036	-1.26727	-1.28886	-1.32146	-1.59759	-1.46327	-0.70426	-0.714865	0.300858	-0.158127	-1.74416	-1.70848	-0.515329	-0.836281	-1.70457	-1.82746	-0.734425	-0.976882	-1.15838	-0.67556	-0.430047	-0.325499
APOA4_HUMAN	K.SLAELGGHLDQQVEEFR.R	3	1.26	0.049	0.3	0.76738	0.09	0.76738	1.26033	1.25705	1.02776	0.914501	1.61328	1.59685	1.29894	1.52156	1.12841	0.901683	1.4014	1.27223	1.56078	1.61153	1.36337	1.40941	1.033	1.12093	1.16158	1.30356	1.08835	1.16106	0.83723	1.14706	1.56871	1.6537	1.94764	2.12591	0.455415	0.495509	1.67967	1.58425	0.553278	0.627664	1.22449	1.05955	1.09306	1.31981	1.73793	1.4114
APOA4_HUMAN	K.SLAELGGHLDQQVEEFR.R	2	-1.51	-0.076	-0.33	0.74551	0.11	0.74551	-1.21519	-1.43479	-1.30662	-1.83334	-1.53964	-1.59284	-1.59073	-1.37721	-1.96989	-1.75617	-1.29713	-1.39426	-1.27319	-1.19412	-1.56718	-1.59315	-2.09439	-1.92656	-1.36606	-1.69431	-1.70726	-1.53939	-2.16375	-2.01857	-1.20444	-1.06244	-0.315663	-0.693464	-2.30877	-2.15405	-0.843108	-1.37895	-2.13648	-2.09427	-1.31089	-1.50715	-1.65233	-1.28535	-0.845409	-1.2827
APOA4_HUMAN	K.SELTQQLNALFQDK.L	2	1.52	-0.034	-0.21	0.83243	0.05	0.83243	1.51243	1.60659	1.30488	1.50791	1.72059	1.85713	1.33113	1.378	1.22413	1.26082	1.50174	1.71652	1.80078	1.79735	1.61207	1.46814	1.29935	1.24136	1.3871	1.49012	1.23596	1.28086	1.12774	1.25502	1.8577	1.84167	2.41603	2.44652	0.735912	0.749778	2.01833	1.95864	0.793484	0.868387	1.53129	1.41914	1.56774	1.58074	1.83137	2.1737
APOA4_HUMAN	K.KLVPFATELHER.L	3	0.39	0.027	0.16	0.87374	0.03	0.87374	0.453501	0.0308334	-0.0197048	0.126429	0.641529	0.665043	0.737961	0.739196	0.0970738	0.00105184	0.364456	0.375595	0.579373	0.504342	0.550726	0.408798	0.518974	0.630041	0.392005	0.364207	0.123455	0.134424	0.225091	0.323547	0.57691	0.501071	1.36035	1.25668	-0.338284	-0.469674	0.87002	0.723741	-0.486552	-0.529501	0.559596	0.300493	0.497759	0.45129	0.810744	0.736833
APOA4_HUMAN	K.KLVPFATELHER.L	2	-2.27	-0.07	-0.32	0.74881	0.1	0.74881	-1.86924	-2.18662	-2.19986	-2.11992	-2.18119	-2.16086	-2.16201	-2.08831	-2.85769	-3.01334	-2.17728	-2.17438	-1.94588	-2.03143	-2.53029	-2.32395	-2.46216	-2.60275	-2.32396	-2.58807	-2.52349	-2.5991	-2.87958	-3.02788	-1.99631	-2.11368	-0.836319	-1.12304	-3.10866	-3.14339	-1.65635	-1.85847	-3.3149	-3.35081	-1.85026	-2.02051	-2.33575	-1.92765	-1.51094	-1.42391
APOA4_HUMAN	R.LTPYADEFK.V	2	1.47	0.034	0.22	0.8251	0.05	0.8251	1.3963	1.27068	1.06183	1.07898	1.94632	1.93759	1.42118	1.40873	1.13527	1.12351	1.3633	1.38157	1.70737	1.69045	1.61302	1.55601	1.79584	1.90194	1.47075	1.43996	1.26971	1.33571	1.34364	1.51752	1.68412	1.76347	2.09496	1.96277	0.735793	0.533133	1.94494	1.85165	0.797572	0.66389	1.33691	1.04394	1.58494	1.63788	2.0401	1.87509
APOA4_HUMAN	K.SLAELGGHLDQQVEEFRR.R	3	0.13	-0.087	-0.37	0.71464	0.14	0.71464	0.315532	-0.0644044	0.0934281	0.00587083	0.474033	0.264072	0.345516	0.388729	-0.200433	-0.18979	-0.0391293	-0.0259983	0.598767	0.28135	0.0296077	0.0243177	-0.127939	-0.333828	0.0847938	-0.287362	-0.0799724	-0.114161	-0.0763445	-0.197471	0.68638	0.23885	1.41835	1.12397	-0.709854	-0.632575	0.805886	0.235632	-1.04459	-0.786261	0.289094	0.300909	0.164912	0.432887	0.837421	0.491953
APOA4_HUMAN	K.VNSFFSTFK.E	2	0.67	0.059	0.38	0.70495	0.15	0.70495	0.480168	0.604446	0.528933	0.549476	1.14039	1.10182	0.556635	0.688864	0.488017	0.35365	0.613741	0.368519	0.85073	0.945634	0.833251	0.793408	0.735981	0.959121	0.583055	0.715252	0.368956	0.47955	0.348554	0.597982	0.85624	0.85391	1.38475	1.35648	-0.114367	-0.0391073	1.1274	1.10797	-0.109975	-0.162681	0.493602	0.455699	0.609233	0.666899	1.1542	1.28507
APOA4_HUMAN	R.QLTPYAQR.M	2	0.26	0.093	0.39	0.69625	0.15	0.69625	-0.523722	-0.545319	-0.0932964	-0.326995	0.963267	0.935132	0.459982	0.112234	0.0720562	0.125195	0.314755	0.0955937	0.615913	0.680865	0.829074	0.407688	0.711293	0.717205	0.378608	0.110001	-0.143547	-0.210082	0.420223	0.156393	0.501378	0.388614	0.968151	1.10629	-0.640445	-0.51271	0.542318	0.68684	-0.41038	-0.392084	0.0814324	0.011581	0.872381	0.0600619	0.509487	0.192646
APOA4_HUMAN	K.IDQNVEELK.G	2	0.84	0.124	0.57	0.5747	0.32	0.5747	0.187803	0.747322	0.334995	0.588296	1.50142	1.59523	0.890671	0.886266	0.509412	0.704433	0.601983	0.714831	0.860129	1.16838	1.16472	0.968641	1.2033	1.49177	0.823686	1.03778	0.47464	0.453363	0.792211	0.815979	0.881052	1.09076	1.158	1.6092	-0.0310346	0.00959101	1.01452	1.30875	-0.0128304	0.170122	0.479287	0.650908	1.1785	0.83787	1.31702	1.30272
APOA4_HUMAN	R.SLAPYAQDTQEK.L	2	0.69	0.128	0.59	0.56058	0.34	0.56058	-0.0383	0.428718	0.272235	0.500995	1.31043	1.39782	0.787116	0.763604	0.458824	0.473411	0.433453	0.62315	0.721805	1.00197	0.987953	0.745167	1.14856	1.33998	0.713361	0.984878	0.132282	0.390116	0.724132	0.818036	0.67823	0.888602	1.29373	1.55196	-0.244568	-0.212842	0.912183	1.16873	-0.1113	-0.0467978	0.328152	0.594722	1.06907	0.576135	0.979773	1.00504
APOA4_HUMAN	R.ENADSLQASLRPHADELK.A	3	0.09	0.096	0.6	0.54981	0.36	0.54981	0.160377	-0.0750749	-0.140065	-0.173971	0.319778	0.29455	0.357656	0.429795	-0.102975	-0.179653	0.0994085	0.185648	0.172093	0.234895	0.104441	0.169839	0.304875	0.398223	0.15094	0.0434431	-0.244633	-0.189221	-0.249948	-0.137475	0.109046	0.3215	1.04267	0.868443	-0.754741	-0.775714	0.596972	0.321369	-0.765266	-0.851582	0.0897256	0.111314	0.0114514	0.186406	0.548882	0.585344
APOA4_HUMAN	K.LGPHAGDVEGHLSFLEK.D	3	0.35	-0.006	-0.03	0.97783	0	0.97783	0.286515	0.216248	0.225317	0.185731	0.67536	0.766889	0.342845	0.485258	-0.0359715	-0.117002	0.260773	0.562314	0.582338	0.425347	0.170104	0.502598	0.377133	0.364005	0.334748	0.352575	0.128373	0.0703588	-0.0724294	0.343155	0.598724	0.545864	1.51309	1.3066	-0.334202	-0.529408	0.853299	0.699373	-0.731323	-0.533706	0.418766	0.385069	0.0473897	0.640256	0.79035	0.940656
APOA4_HUMAN	K.LKEEIGKELEELR.A	3	-0.28	-0.026	-0.14	0.89068	0.02	0.89068	-0.509864	-0.468051	-0.610548	-0.392143	-0.0351849	0.0308112	-0.238585	0.103603	-0.62403	-0.618637	-0.314699	-0.163	-0.224436	0.0127309	-0.350998	-0.363074	-0.158291	-0.00456221	-0.527047	-0.43877	-0.635232	-0.635544	-0.504543	-0.264701	-0.257477	-0.0487523	0.871065	0.880837	-1.0881	-1.0087	0.0996451	0.116712	-1.43327	-1.09513	-0.0181413	-0.10077	-0.167036	-0.0378183	-0.105809	0.051795
APOA4_HUMAN	K.IDQTVEELRR.S	2	-0.28	-0.015	-0.08	0.93517	0.01	0.93517	-0.58037	-0.486309	-0.428579	-0.542856	0.195397	-0.0162569	-0.0937094	-0.357733	-0.896542	-0.579845	-0.380585	-0.398495	-0.137042	0.0453027	-0.344159	-0.0195556	0.0425382	-0.122884	-0.26526	-0.376565	-0.398536	-0.515229	-0.523786	-0.709288	-0.0348247	0.214904	0.472357	0.562673	-0.994609	-1.0579	0.0645546	0.136055	-1.25697	-1.05268	-0.30376	-0.266377	-0.129093	-0.00481129	0.132243	0.219452
APOA4_HUMAN	R.TQVNTQAEQLR.R	2	-0.15	0.27	1.28	0.20772	1.64	0.20772	-1.69496	-1.23869	-0.288628	-0.327091	0.53684	0.609398	0.18328	0.125881	0.0365068	-0.344352	-0.0589593	0.262987	0.163381	0.332421	0.279187	0.08206	0.32333	0.575588	-0.0250674	0.219988	-0.465551	-0.270213	-0.0654077	0.0402662	-0.0270585	0.0686608	0.0601295	0.00863231	-0.836132	-0.842965	-0.511708	-0.377202	-0.719249	-0.618015	-0.248578	-0.0948876	-0.45691	-0.78656	0.173489	0.32748
APOA4_HUMAN	R.RVEPYGENFNK.A	2	0.02	0.093	0.58	0.56496	0.34	0.56496	-0.428061	-0.235405	-0.242949	-0.282754	0.437925	0.436645	0.267398	0.13054	-0.31732	-0.241769	-0.0993845	-0.0987258	0.249393	0.373485	0.225549	0.178786	0.394435	0.356788	0.12774	0.099703	-0.40826	-0.261386	-0.000569265	-0.109231	0.173503	0.228684	0.646685	0.931086	-0.850478	-0.908729	0.530283	0.475026	-0.828835	-0.784388	-0.285203	-0.160222	0.253985	0.0851967	0.395262	0.354026
APOA4_HUMAN	R.RVEPYGENFNK.A	3	-1.3	0.187	0.9	0.37146	0.82	0.37146	-1.82841	-1.83275	-1.65752	-1.75612	-0.572048	-0.503543	-0.829323	-1.0703	-1.48474	-1.56184	-1.32221	-1.63787	-1.18961	-1.08264	-0.916853	-1.04075	-0.720545	-0.766408	-1.26886	-1.12296	-1.54387	-1.6812	-1.16811	-1.32379	-1.21237	-1.23124	-0.947901	-0.508303	-2.34799	-2.41527	-0.868024	-0.771938	-2.04856	-2.14502	-1.52676	-1.47109	-0.915443	-1.39334	-1.0146	-1.36221
APOA4_HUMAN	K.IDQTVEELR.R	2	-0.83	0.097	0.44	0.66282	0.19	0.66282	-1.09596	-0.876233	-1.41114	-1.17215	-0.287513	-0.0811155	-0.907373	-1.28769	-1.27635	-0.884858	-0.947054	-0.920056	-0.63799	-0.434289	-0.575408	-0.556659	-0.527701	-0.268931	-0.785521	-0.629665	-0.882745	-1.0244	-0.934117	-1.28273	-0.496251	-0.44688	-0.529534	-0.438018	-1.97343	-1.76894	-0.708895	-0.18475	-1.70172	-1.47382	-1.15213	-1.0032	-0.577668	-0.704142	-0.113321	-0.108535
APOA4_HUMAN	R.DKVNSFFSTFK.E	2	-0.73	-0.025	-0.09	0.92618	0.01	0.92618	-0.956721	-1.39938	-0.796445	-1.31023	-0.224662	-0.379579	-0.602881	-0.522686	-1.23396	-1.11276	-0.464467	-0.689013	-0.116663	-0.469559	-0.749488	-0.607664	-0.481555	-0.716931	-0.850889	-1.24373	-0.918086	-1.0598	-0.985313	-0.998651	-0.272711	-0.622388	0.363178	0.00804699	-1.59813	-1.91832	0.293982	-0.194383	-1.50405	-1.67156	-0.720696	-0.668045	-0.717569	-0.4972	-0.104414	-0.647769
APOA4_HUMAN	R.TQVNTQAEQLRR.Q	2	-0.94	-0.003	-0.02	0.98443	0	0.98443	-1.85176	-1.90219	-0.364944	-0.720904	-0.719119	-0.896829	-0.452841	-0.726901	-0.973247	-1.04413	-0.582068	-0.546256	-0.653074	-0.717653	-1.36528	-1.02483	-0.984055	-1.22249	-1.02144	-1.14259	-0.96331	-0.969157	-0.923909	-1.11828	-0.721066	-0.736862	-0.41027	-0.734476	-1.07834	-1.09326	-0.891329	-0.978114	-1.05429	-1.1889	-0.807906	-0.74335	-1.24825	-1.33004	-0.89283	-0.964361
APOA4_HUMAN	R.TQVNTQAEQLRR.Q	3	-1.84	0.384	1.38	0.17437	1.91	0.17437	-2.97906	-3.14193	-2.37912	-1.98993	-0.859787	-0.734935	-1.08607	-1.25575	-1.70416	-1.99045	-1.88911	-1.73057	-1.79676	-1.41866	-1.18376	-1.83246	-1.00805	-0.661448	-1.71791	-1.61711	-2.10755	-2.00487	-1.58028	-1.63576	-1.73081	-1.60101	-1.88873	-1.69689	-2.76052	-2.60682	-2.42685	-2.02911	-2.55477	-2.6341	-2.12239	-1.72729	-1.82386	-2.57951	-1.52076	-1.6232
APOA4_HUMAN	K.EAVEHLQK.S	2	-1.06	0.046	0.18	0.85588	0.03	0.85588	-2.17662	-1.95036	-0.788621	-1.06517	-0.619467	-0.786816	-0.976622	-1.04197	-0.990652	-1.23086	-0.568625	-0.109515	-0.686699	-0.550392	-0.969585	-1.16685	-1.28094	-0.929293	-1.43772	-1.49697	-1.63402	-1.27985	-1.05295	-1.06588	-1.22252	-1.05841	0.597557	0.271878	-1.93892	-1.89952	-0.197443	-0.206006	-2.15202	-2.00007	-0.954603	-0.961738	-0.756908	-1.08976	-1.63448	-1.50171
APOA4_HUMAN	R.LLPHANEVSQK.I	2	-0.78	0.075	0.42	0.67767	0.18	0.67767	-0.769787	-1.05322	-0.726494	-1.01078	-0.496601	-0.674528	-0.700204	-0.69564	-1.12412	-1.24753	-0.755981	-0.712361	-0.417694	-0.569196	-0.618013	-0.447491	-0.449487	-0.736364	-0.720297	-0.996121	-1.00272	-1.09649	-1.15141	-1.10989	-0.395107	-0.662405	-0.173166	-0.0870017	-1.55909	-1.61716	-0.406848	-0.600168	-1.54044	-1.55662	-0.77431	-0.870702	-0.839311	-0.518401	-0.165919	-0.298939
APOA4_HUMAN	K.LVPFATELHER.L	2	-1.55	-0.011	-0.05	0.95974	0	0.95974	-1.34928	-1.48609	-1.51444	-1.75984	-1.01025	-1.22234	-1.71296	-1.5784	-2.06782	-2.03715	-1.59477	-1.35067	-1.07641	-1.29696	-1.5501	-1.70371	-1.74826	-1.48116	-1.82005	-1.74388	-1.7951	-1.58057	-2.23377	-1.85877	-1.13945	-1.23062	-0.578948	-0.829343	-2.23757	-2.32297	-0.955727	-1.34287	-2.56076	-2.42656	-1.54901	-1.52547	-1.65628	-1.33811	-0.985022	-0.74428
APOC1_HUMAN	R.EWFSETFQK.V	2	-1.73	-0.538	-1.18	0.24523	1.39	0.24523	-2.46029	-2.22829	-1.4186	-1.55508	-0.856968	-1.12554	-2.12493	-1.96399	-0.936022	-1.09565	-0.424487	-0.583755	-1.25829	-1.19946	-1.5377	-1.31527	-5.58	-4.73209	-3.9653	-3.51704	-0.471949	-0.378993	-1.51102	-1.30837	-0.460995	-0.669662	0.20983	0.0822216	-2.07798	-1.86005	0.10911	-0.0715249	-3.50996	-2.95651	-1.53908	-1.41769	-2.01922	-1.95909	-3.71563	-3.60025
APOC1_HUMAN	K.EFGNTLEDK.A	2	-2	-0.215	-0.46	0.64911	0.21	0.64911	-2.70168	-2.17025	-2.57112	-2.16268	-0.756997	-0.621049	-2.53162	-2.1596	-1.31974	-1.14562	-1.34749	-1.2446	-1.85933	-1.53607	-1.51084	-1.71897	-4.98278	-3.4995	-3.45109	-2.81151	-0.999747	-0.784542	-1.57817	-1.40137	-1.01104	-0.756654	-0.885736	-0.322351	-2.47769	-2.57256	-0.657614	-0.412574	-4.10653	-3.62169	-2.24436	-1.98263	-2.10127	-2.43102	-3.78585	-3.672
APOC3_HUMAN	R.GWVTDGFSSLK.D	2	-1.34	-0.365	-0.96	0.34193	0.92	0.34193	-3.14864	-2.68563	-1.23349	-1.01454	-0.458921	-0.493091	-2.77072	-2.21663	-0.733293	-0.987099	0.110678	-0.0670862	-1.10742	-0.989839	-1.96498	-2.31816	-1.61259	-1.45952	-2.64326	-2.59492	-0.121422	-0.0453882	-1.95718	-1.88169	-0.640065	-0.755905	0.994271	1.18557	-1.19952	-1.1805	0.233094	0.259015	-2.44953	-2.39345	-1.00286	-1.23881	-2.64188	-2.6217	-2.82422	-2.81368
APOC3_HUMAN	K.DALSSVQESQVAQQAR.G	2	-2.21	-0.219	-0.58	0.56533	0.34	0.56533	-3.59822	-3.3155	-2.20183	-2.23917	-1.4071	-1.56714	-3.49595	-2.80245	-1.82717	-1.78946	-1.02421	-0.748055	-1.92945	-2.16059	-3.05373	-3.28082	-2.29295	-1.68964	-2.84713	-3.06485	-1.18644	-0.940952	-3.47225	-3.09556	-1.75275	-1.42691	0.00459263	-0.0138363	-2.18629	-2.1937	-0.78552	-0.981556	-3.47759	-3.55519	-1.88112	-1.88016	-3.35804	-3.41177	-3.44504	-2.91832
APOC3_HUMAN	K.DALSSVQESQVAQQAR.G	3	-1.67	-0.143	-0.42	0.67593	0.18	0.67593	-3.4469	-3.08286	-2.20497	-2.03279	-0.772726	-0.45495	-1.94798	-2.07259	-0.935961	-1.20797	-0.503899	-0.39678	-1.62808	-1.68414	-2.73814	-2.57044	-1.44283	-1.19825	-2.32953	-2.0798	-0.834662	-0.75993	-2.4318	-2.00237	-1.31938	-1.12673	-0.0557811	0.382879	-1.87642	-1.94303	-0.386055	-0.301981	-2.5888	-2.50822	-1.46487	-1.715	-2.5571	-2.99014	-2.86661	-2.52875
APOD_HUMAN	K.NILTSNNIDVK.K	2	4.63	-0.06	-0.34	0.73375	0.12	0.73375	5.06709	5.16297	4.00063	4.1647	4.6812	4.84275	4.75904	4.8489	4.60693	4.63165	4.40349	4.29808	4.25721	4.48315	4.64325	4.54173	4.33917	4.64862	4.74273	4.91171	4.47304	4.63399	4.68114	4.94919	5.4873	5.67361	4.59389	4.51415	4.60939	4.66708	4.31367	4.41102	4.2241	4.39523	3.89643	3.88911	4.5507	4.36509	5.36285	5.53868
APOD_HUMAN	K.IPTTFENGR.C	2	4.85	-0.112	-0.62	0.53662	0.39	0.53662	4.93632	5.22318	4.23117	4.26976	5.05034	5.12501	4.97278	4.5697	4.66251	4.8024	4.689	4.60315	4.6498	4.70833	4.82768	4.78373	4.73612	4.91856	4.98661	5.08837	4.84109	4.81883	5.08316	4.79501	5.93414	6.05101	4.50345	4.52317	4.96916	4.97004	4.38959	4.71758	4.54354	4.55706	4.2302	4.28793	4.83522	4.64636	5.69744	5.6765
APOD_HUMAN	K.MTVTDQVNCPK.L	2	3.6	-0.071	-0.34	0.73808	0.11	0.73808	3.46892	3.90708	2.98118	3.17002	3.69156	3.82806	3.87406	3.73266	3.52526	3.65436	3.26504	3.23649	3.17628	3.46228	3.7318	3.54304	3.45102	3.64971	3.9095	4.12536	3.4271	3.52128	3.94761	3.86446	4.46904	4.68357	3.18869	3.6981	3.66066	3.77299	3.12017	3.48253	3.25263	3.36695	2.81685	2.99192	3.56954	3.26766	4.28943	4.40431
APOD_HUMAN	R.NPNLPPETVDSLK.N	2	4.44	-0.014	-0.08	0.93483	0.01	0.93483	4.92666	5.01334	3.75164	3.94214	4.51562	4.6179	4.62458	4.76853	4.45989	4.4126	4.26232	4.27194	4.1741	4.29803	4.46757	4.3824	4.15972	4.48447	4.52008	4.61145	4.20186	4.33619	4.47335	4.70198	5.40366	5.47935	4.36246	4.29634	4.38351	4.40206	4.20287	4.20804	4.06241	4.12325	3.66513	3.62627	4.30115	4.19483	5.20729	5.3036
APOD_HUMAN	K.KMTVTDQVNCPK.L	2	1.43	-0.264	-1.14	0.25971	1.31	0.25971	0.896736	0.65136	2.10322	1.76877	0.531483	-0.0252701	1.57092	1.27427	1.12986	1.55677	1.73461	1.87873	1.65362	1.54809	1.68336	1.76	0.800225	0.237827	1.74233	1.4407	1.15168	1.15967	0.974508	1.02674	1.86234	1.94836	1.94852	1.82914	1.86853	1.92147	1.25679	1.31786	1.44148	1.478	1.78997	1.81383	1.8821	1.80876	1.48477	1.25791
APOD_HUMAN	K.KMTVTDQVNCPK.L	3	0.56	-0.101	-0.43	0.66999	0.18	0.66999	0.67558	0.447828	-0.253754	0.0366459	0.59771	0.767812	1.0339	0.927846	0.673625	0.377053	0.340241	0.573682	-0.0294056	0.358604	0.59221	0.124908	0.387337	0.664965	0.806748	1.02307	0.156999	0.393367	1.1232	1.11042	1.36598	1.36603	0.720812	0.951799	0.481763	0.523234	0.145245	0.55123	0.160244	0.292421	-0.11768	-0.0363602	0.814624	0.105075	1.0098	1.02374
APOD_HUMAN	K.CPNPPVQENFDVNK.Y	2	1.64	-0.069	-0.41	0.68191	0.17	0.68191	2.02966	2.2088	0.953499	1.03838	1.61191	1.69654	1.86097	1.87948	1.51909	1.46207	1.38697	1.56619	1.2478	1.36494	1.74047	1.52979	1.4141	1.65913	1.89698	2.04083	1.43439	1.54037	1.80986	1.88491	2.61653	2.71589	1.68384	1.77045	1.45587	1.63257	1.4493	1.46091	1.21078	1.25134	0.866984	1.00115	1.3951	1.29782	2.49295	2.52025
APOE_HUMAN	R.LGPLVEQGR.V	2	4.8	0.223	1.16	0.25126	1.35	0.25126	4.18677	4.39281	5.00907	5.01551	5.60573	5.66148	4.9948	4.39957	4.94862	5.16443	4.86417	4.67645	5.15911	5.14682	4.96637	4.9302	4.61333	4.70811	4.83784	4.86203	4.90713	4.81954	4.87548	4.37055	4.88711	4.96017	4.05648	4.01318	5.09065	5.06578	4.22253	4.60737	5.0757	4.99531	4.78742	4.74607	4.86766	4.66214	4.41006	4.26738
APOE_HUMAN	R.LGADMEDVCGR.L	2	3.02	-0.362	-0.61	0.5428	0.38	0.5428	3.48219	3.59097	4.35264	4.60265	3.51774	3.56783	3.04396	2.51511	3.48158	3.55845	3.133	2.98472	3.2073	3.2841	-1.71056	-1.65607	2.63126	2.68429	3.15421	3.33301	3.06916	2.7585	4.20063	3.51853	4.07947	4.20904	3.60623	3.37274	-2.81136	-2.28692	3.54555	3.86359	4.37394	4.52272	4.06114	4.21583	4.08969	3.9402	3.862	3.79995
APOE_HUMAN	R.LAVYQAGAR.E	2	3.45	0.899	1.86	0.07018	3.46	0.07018	3.07538	3.20882	3.95631	3.82531	4.61503	4.59323	3.9935	3.83473	3.98837	4.11053	3.80738	3.60785	4.09892	4.08883	3.96284	3.99628	3.65041	3.70306	3.89423	3.90428	3.85802	3.797	3.9305	3.86736	2.97787	3.02615	-3.47908	-2.67762	4.04233	3.98801	3.3978	3.51361	4.11439	4.09713	3.76428	3.71794	3.80903	3.63055	3.34958	3.21475
APOE_HUMAN	R.LQAEAFQAR.L	2	4.23	0.146	0.84	0.40367	0.71	0.40367	3.69367	3.83833	4.52592	4.58225	5.04558	5.10013	4.47681	4.24846	4.59931	4.64536	4.37013	4.31874	4.58645	4.67966	4.50526	4.40486	3.30814	3.48272	3.75884	3.80621	4.37225	4.40445	4.43529	4.04669	4.28362	4.39632	3.70299	3.86953	4.601	4.63888	3.91438	4.10784	4.20035	4.24566	4.27727	4.32378	4.39637	4.13865	3.33836	3.35746
APOE_HUMAN	K.SELEEQLTPVAEETR.A	2	4.35	0.26	1.96	0.05653	3.85	0.05653	4.19183	4.22475	4.46646	4.52523	4.73803	4.81124	4.40635	4.55861	4.71982	4.66944	4.23391	4.35359	4.53998	4.6766	4.37112	4.31614	4.21605	4.57863	4.44081	4.64614	4.1874	4.38971	4.05814	4.36407	4.20557	4.27505	3.91609	3.98668	4.39198	4.43433	3.99275	4.05859	4.42975	4.62215	4.20563	4.37145	4.18327	4.25052	3.98809	4.17794
APOE_HUMAN	K.SELEEQLTPVAEETR.A	3	2.25	0.318	1.09	0.28031	1.2	0.28031	1.58269	2.00861	1.9491	2.66042	2.76107	3.06525	2.32395	2.42514	2.6071	2.82199	2.30615	2.078	2.20234	2.4718	2.44953	2.53541	2.42721	2.6714	2.05941	2.8093	2.18508	2.04553	2.1056	2.3368	1.9212	2.02874	1.47026	1.88115	2.3169	2.29491	1.34342	2.19816	2.48508	2.98519	2.26262	1.92469	2.51579	2.30509	1.49497	1.74631
APOE_HUMAN	K.SWFEPLVEDMQR.Q	2	3.94	-0.166	-0.59	0.55699	0.35	0.55699	3.93455	3.49411	4.87358	4.74205	4.08161	3.76836	3.79781	3.80966	4.32836	4.2324	4.56003	4.51376	4.58838	4.31063	4.18661	4.26473	1.73556	1.24263	3.37329	3.23085	4.1638	4.09133	3.79825	3.83263	4.16828	3.72716	4.22422	4.15594	4.61315	4.54624	4.15865	3.81153	4.12858	3.95086	4.42937	4.21526	3.99918	4.37533	2.98036	3.01455
APOE_HUMAN	K.SWFEPLVEDMQR.Q	3	2.15	-0.018	-0.06	0.95637	0	0.95637	1.43261	2.22078	2.54492	3.11799	2.61243	2.71445	2.23452	1.99422	2.4502	2.80404	2.81901	2.61876	2.61997	2.59962	2.40356	2.66323	0.259429	-0.264341	1.49047	1.5276	2.3009	1.96734	2.13548	1.90757	2.29008	1.99611	1.74182	1.99541	2.9331	2.85025	1.88572	2.03783	2.69707	2.66651	2.70527	2.32313	2.10721	2.44118	0.754537	1.4923
APOE_HUMAN	R.WVQTLSEQVQEELLSSQVTQELR.A	3	4.13	-0.073	-0.23	0.81842	0.05	0.81842	3.21993	3.58921	5.05814	4.91382	3.80988	4.24873	3.70974	4.18344	4.68969	4.68962	4.62227	4.54007	4.67565	4.54775	4.30925	4.3586	2.87403	1.76925	4.00495	4.06024	4.00524	3.6006	3.74639	3.81119	3.57561	3.76414	4.32114	4.43547	4.64152	4.66703	3.83578	3.99117	4.84108	4.79955	4.5734	4.47356	4.14448	4.55497	3.44544	4.11498
APOE_HUMAN	R.WVQTLSEQVQEELLSSQVTQELR.A	2	-0.84	-0.256	-0.77	0.44395	0.6	0.44395	-1.36098	-1.7083	0.602529	0.117415	-1.54135	-1.3222	-1.44704	-1.03049	-0.217009	-0.335738	-0.433455	-0.120979	-0.230536	-0.22275	-0.461681	-0.902087	-2.94712	-3.74953	-1.02051	-1.08873	-1.46181	-1.3001	-1.5028	-1.27721	-1.31076	-1.29457	-0.341731	-0.194494	0.0788104	-0.15537	-0.631738	-0.880182	-0.468052	-0.149702	-0.108263	-0.385324	-0.366248	-0.17098	-1.2116	-1.16487
APOE_HUMAN	R.ALMDETMK.E	2	3.29	0.211	0.69	0.49503	0.47	0.49503	2.76381	2.70654	3.80402	3.70857	3.74477	3.82155	3.23963	2.10979	3.62443	3.59039	3.27527	2.92517	3.55376	3.58974	3.55925	3.44231	3.40033	3.33636	3.8213	3.80177	3.49571	3.33639	3.52253	2.39003	3.35255	3.24245	2.5863	2.19481	3.67741	3.69526	2.62606	2.92471	3.79927	3.75284	3.24595	3.27064	3.37222	3.13968	3.15926	2.81693
APOE_HUMAN	R.FWDYLR.W	2	3.67	0.01	0.06	0.95632	0	0.95632	3.09523	2.93292	4.26352	4.2087	3.86269	3.4718	3.56455	3.73942	3.87495	3.76758	4.0735	3.6998	4.26903	3.99819	3.82987	4.05032	2.67722	2.51379	3.75832	3.76362	3.55952	3.54788	3.38819	3.53136	3.65115	3.49188	3.43534	3.36386	4.00642	3.94465	3.61184	3.45075	4.26166	4.13007	4.01598	3.91619	3.85607	3.83432	3.17219	3.04297
APOE_HUMAN	R.GEVQAMLGQSTEELR.V	2	3.88	0.148	1.39	0.17091	1.94	0.17091	3.76989	3.6177	4.37177	4.32699	4.06765	4.12689	3.84308	3.92645	4.17714	4.108	3.98145	4.01317	4.12184	4.12335	3.91468	3.82228	3.39056	3.49731	3.95226	3.90642	3.94634	4.02566	3.63749	3.75703	3.83771	3.7646	3.72162	3.56066	4.16885	4.16093	3.59817	3.43599	4.01059	3.99878	3.88984	3.99186	3.72576	3.73154	3.56121	3.5668
APOE_HUMAN	R.GEVQAMLGQSTEELR.V	3	3.06	0.21	0.99	0.33004	0.97	0.33004	2.31231	2.71729	3.28898	3.51717	3.3771	3.64514	3.08918	3.11908	3.45981	3.54744	3.37146	2.94498	2.9287	3.34081	3.26408	3.3241	2.73344	2.99252	3.04955	3.34884	3.12989	3.23653	3.03747	3.20868	2.84197	2.99769	2.53153	2.41543	3.32783	3.31476	2.25018	2.70063	3.28265	3.54457	3.10968	3.06607	3.19627	2.7859	2.44845	2.73631
APOE_HUMAN	R.AATVGSLAGQPLQER.A	2	3.84	0.18	1.27	0.2114	1.61	0.2114	3.34157	3.34496	4.15753	4.1837	4.39997	4.36199	3.96355	4.09669	4.26896	4.19536	4.05829	4.1901	4.23773	4.27464	3.88	3.82052	3.21757	3.52963	3.44516	3.57975	3.98531	4.18854	3.58639	3.7723	3.55724	3.73857	3.51697	3.3899	4.21375	4.18402	3.68949	3.58384	3.80011	3.8127	3.90804	3.91084	3.77558	3.76444	3.2254	3.33709
APOE_HUMAN	R.AATVGSLAGQPLQER.A	3	1.35	0.242	0.65	0.518	0.43	0.518	0.0288097	0.322398	0.742153	1.75861	1.94214	2.44087	1.73727	1.67692	2.08573	2.17103	1.74024	1.64712	1.30876	1.9834	1.83041	1.59731	0.987636	1.30973	0.782361	1.42477	1.34684	1.58654	1.30484	1.62706	0.71678	1.37182	0.355049	0.897518	1.71953	1.58399	0.555157	1.4213	1.56343	1.75724	1.47557	1.24043	1.75243	1.21056	0.321408	0.865238
APOE_HUMAN	R.QWAGLVEK.V	2	3.54	0.146	0.99	0.32729	0.98	0.32729	3.32973	3.05096	3.96111	3.94186	4.25147	4.1593	3.71047	3.67557	3.91307	3.80527	3.79696	3.71117	3.82767	3.65569	3.85266	3.71361	2.76872	2.85123	3.19749	3.16256	3.74605	3.78483	3.72403	3.63507	3.43403	3.38545	3.49577	3.27249	3.72748	3.70653	3.46207	3.30847	3.58037	3.46564	3.63884	3.51666	3.59923	3.43082	2.77941	2.72133
APOE_HUMAN	K.LEEQAQQIR.L	2	3.15	0.258	1.16	0.25344	1.34	0.25344	2.4802	2.79488	3.27811	3.4419	4.01956	4.15374	3.40416	3.47239	3.82293	3.63673	3.11951	3.47989	3.36166	3.65852	3.60284	3.35393	2.30812	2.67329	2.66593	2.90148	2.99999	3.27845	3.37206	3.5271	2.942	3.08473	2.8392	3.02114	3.37382	3.42468	2.76018	3.10013	3.00326	3.16192	2.96786	3.21927	3.32715	2.95766	1.90564	2.19713
APOE_HUMAN	K.VQAAVGTSAAPVPSDNH.-	2	2.24	0.221	0.98	0.33297	0.96	0.33297	1.58055	2.00824	2.66949	2.86669	2.83068	2.92728	2.70442	2.66037	2.81093	2.834	2.21347	2.52054	2.23438	2.57142	2.51807	2.33035	1.34706	1.5586	1.86222	2.05694	2.12166	2.44533	2.42741	2.53276	2.00448	2.31491	1.75511	2.20554	2.50967	2.63468	1.87933	2.23449	2.04814	2.26482	2.28683	2.45122	2.3921	2.15475	0.99407	1.02613
APOE_HUMAN	K.VQAAVGTSAAPVPSDNH.-	3	-0.44	0.259	0.54	0.59398	0.29	0.59398	-2.03493	-0.761017	-0.252437	0.427837	0.502341	0.866729	0.276789	-0.0452632	-0.095484	0.356385	-0.494673	-0.438993	-0.902283	-0.0303999	0.133072	-0.135209	-1.03543	-1.29534	-0.744137	-0.509075	-0.66027	-0.685229	-0.0866978	-0.072293	-0.61352	-0.50429	-1.79487	-0.309267	-0.138735	-0.0618748	-1.41823	-0.182659	-0.327529	-0.00841052	-0.288211	-0.263272	0.414171	-0.520172	-2.04907	-1.82613
APOE_HUMAN	R.DRLDEVKEQVAEVR.A	3	1.58	0.08	0.49	0.62969	0.24	0.62969	1.36952	1.15191	1.76017	1.91805	2.11407	2.24568	1.97369	2.16381	1.90488	1.85916	1.81638	1.67291	1.86822	1.98234	1.57941	1.62252	0.623485	0.79854	0.869286	1.11608	1.60813	1.68786	1.49104	1.73509	1.6535	1.64201	1.6855	1.73659	1.84505	1.8672	1.44301	1.39776	1.45845	1.51156	1.84191	1.91531	1.47991	1.59376	0.5856	0.633763
APOE_HUMAN	R.DRLDEVKEQVAEVR.A	2	-0.97	-0.045	-0.2	0.8404	0.04	0.8404	-1.1056	-1.19175	-0.325605	-0.416824	-0.793704	-0.840002	-0.66867	-0.495987	-0.788904	-0.649711	-0.440155	-0.709981	-0.490663	-0.664311	-1.15508	-0.883643	-2.45963	-2.43013	-1.64065	-1.63822	-0.898959	-0.948365	-1.45644	-1.16284	-0.870228	-0.947868	-0.5903	-0.51445	-0.637042	-0.450136	-0.905461	-1.21019	-1.17702	-1.02701	-0.366303	-0.333478	-1.2638	-0.629035	-1.70639	-1.79582
APOE_HUMAN	K.VEQAVETEPEPELR.Q	2	1.74	0.336	2.17	0.0362	4.69	0.0362	1.57736	1.83041	1.88634	2.00795	2.47072	2.56645	2.12856	1.96272	2.14666	2.21602	1.46104	1.73093	1.78193	1.98948	1.92431	1.7779	1.30917	1.55699	1.89287	1.99732	1.66232	1.71933	1.67879	1.56725	1.63119	1.86683	1.18817	1.23636	1.81303	1.98867	1.14004	1.46514	1.74484	1.93483	1.44581	1.56887	1.56868	1.43843	1.35391	1.48038
APOE_HUMAN	K.RLAVYQAGAR.E	2	0.66	0.895	1.9	0.06418	3.62	0.06418	0.191422	0.420988	1.55154	1.44619	1.46803	1.37655	1.39647	1.20797	1.45136	1.36683	1.17816	1.4069	1.30945	1.42461	1.17662	1.14026	0.441124	0.391418	0.968849	0.85826	0.974925	0.97131	1.01591	1.00106	0.162942	0.157209	-5.98575	-5.54302	1.3825	1.40828	0.783681	0.74456	1.14587	1.15559	1.19503	1.22519	1.08538	0.96595	0.193225	0.235654
APOE_HUMAN	R.QQTEWQSGQR.W	2	0.01	0.341	1.57	0.12358	2.47	0.12358	-1.24706	-0.94302	0.20005	0.436983	0.581614	0.500548	0.319822	0.302714	0.52704	0.350459	-0.0333295	0.142386	0.351606	0.56448	0.545105	0.232543	-0.0234087	0.258054	0.222195	0.418352	-0.598979	-0.236922	0.131648	0.183292	-0.617599	-0.613115	-0.427744	-0.207103	0.0294918	0.191603	-0.340685	-0.103196	0.253331	0.499824	0.0313497	0.176154	0.360383	-0.154712	-0.974206	-0.700385
APOE_HUMAN	R.LDEVKEQVAEVR.A	3	-0.43	0.146	0.57	0.57117	0.33	0.57117	-1.21995	-0.855682	-0.339838	0.0516613	0.38147	0.540924	0.067211	-0.296222	-0.206434	-0.0828411	-0.25023	-0.42813	-0.296408	-0.00187345	-0.217898	-0.54627	-1.04679	-0.687321	-0.950771	-0.699783	-0.501545	-0.524881	-0.201484	-0.585555	-0.373061	-0.228639	-0.915086	-0.481753	-0.134862	-0.0576259	-1.04086	-0.477239	-0.384822	-0.293064	-0.156654	0.0689695	-0.14769	-0.710209	-1.52713	-1.33523
APOE_HUMAN	R.LDEVKEQVAEVR.A	2	-0.82	0.095	0.53	0.5984	0.28	0.5984	-1.18346	-1.13842	-0.272643	-0.388325	-0.190735	-0.363733	-0.500659	-0.615832	-0.744801	-0.518093	-0.609862	-0.787384	-0.363338	-0.419959	-0.902241	-0.812368	-1.47207	-1.58491	-1.23286	-1.40611	-0.820794	-0.713746	-0.870997	-1.44167	-0.617805	-0.585872	-0.881677	-0.946928	-0.433762	-0.439468	-1.01309	-1.01024	-0.904933	-0.824303	-0.400707	-0.416701	-0.992542	-0.726729	-1.65428	-1.70724
APOE_HUMAN	K.AYKSELEEQLTPVAEETR.A	3	-0.96	0.632	2.69	0.01017	7.26	0.01017	-0.365312	-0.236937	-1.35257	-1.32961	0.151121	0.20747	-0.323229	-0.24141	-0.68701	-0.834273	-1.15025	-1.54959	-1.08569	-0.676881	-0.851956	-0.747516	0.0633158	0.460972	-1.39018	-1.03349	-1.87599	-1.75164	-1.38808	-1.15261	-1.01447	-0.707382	-2.13459	-1.88841	-1.81316	-1.87379	-1.73811	-1.58415	-0.726441	-0.588974	-1.02066	-1.12328	-0.508932	-0.773531	-1.06131	-0.885323
APOH_HUMAN	R.VCPFAGILENGAVR.Y	2	3.07	-0.267	-1.64	0.10821	2.7	0.10821	3.13757	2.92182	2.34854	2.29045	3.20142	3.13599	2.92613	3.13142	2.72456	2.71609	3.31529	3.35942	3.29265	3.28613	1.84069	1.97427	3.52772	3.63099	3.0313	3.01267	3.03482	3.2112	3.13076	3.30813	3.88432	3.7916	3.59239	3.55969	2.56289	2.67761	3.3942	3.35588	2.85673	2.80656	2.86223	2.97358	2.97579	3.09723	3.46215	3.60433
APOH_HUMAN	R.VCPFAGILENGAVR.Y	3	0.99	-0.188	-0.76	0.45358	0.57	0.45358	0.945537	0.941637	-0.119387	0.0515708	1.36481	1.57286	1.08393	1.27237	0.125389	0.696909	1.41581	1.10972	0.956005	1.04367	-0.20921	0.211053	1.82499	1.92187	0.803825	0.921314	0.942116	1.19927	1.29982	1.15806	1.83686	1.82307	0.782118	1.2956	0.522294	0.507852	0.73541	1.11666	1.04811	1.10348	0.756697	0.944176	0.578874	0.997859	1.38493	1.67087
APOH_HUMAN	R.TCPKPDDLPFSTVVPLK.T	3	3.28	-0.147	-0.85	0.39838	0.73	0.39838	3.18251	3.34594	2.54667	2.44233	3.29186	3.27044	3.3008	3.54938	3.06243	2.89062	3.57481	3.47627	3.45495	3.48491	2.16934	2.16142	3.86432	4.02623	3.45729	3.51843	3.30419	3.38195	3.41178	3.5977	3.8895	3.93525	3.65569	3.81089	2.62618	2.75763	3.64173	3.58059	2.95041	3.00817	3.07461	2.92417	3.0982	3.188	3.70234	3.47736
APOH_HUMAN	R.TCPKPDDLPFSTVVPLK.T	2	-0.02	-0.275	-1.17	0.24846	1.37	0.24846	0.280575	0.280457	-0.445131	-0.811145	-0.228189	-0.507927	-0.0370737	0.233303	-0.530594	-0.336815	0.360596	0.391715	0.282809	0.228855	-1.54543	-1.38061	0.231588	0.240741	0.293902	-0.0655968	0.051072	0.235791	-0.226051	-0.0302429	0.744841	0.674236	0.878185	0.631333	-0.645782	-0.543417	0.620492	0.188073	-0.457852	-0.33667	-0.102523	-0.126915	-0.321052	0.0727115	0.773517	0.34672
APOH_HUMAN	K.WSPELPVCAPIICPPPSIPTFATLR.V	3	2.3	-0.118	-0.32	0.74929	0.1	0.74929	1.94301	2.2438	2.40291	2.48169	1.79141	1.86271	1.68902	2.57074	2.54596	2.5424	3.1536	3.3386	2.92206	2.89947	1.4736	2.01686	1.55331	0.440266	2.41166	2.55318	2.18805	2.20603	2.43586	2.78805	1.70335	1.97659	3.57446	3.78461	2.31163	2.47102	2.95639	3.06971	2.49194	2.68707	1.45472	1.61672	1.48854	2.14109	1.48867	2.35745
APOH_HUMAN	K.ATFGCHDGYSLDGPEEIECTK.L	3	2.13	-0.141	-0.84	0.4035	0.71	0.4035	2.10083	2.03972	1.31996	1.51298	2.09266	2.13573	2.24761	2.48767	1.9224	1.90022	2.2838	2.45929	2.22266	2.29727	1.04083	0.990073	2.65327	2.73117	2.34553	2.46219	2.06341	2.13575	2.27911	2.41921	2.66484	2.68719	2.6971	2.78271	1.4772	1.61862	2.4737	2.49553	1.58996	1.74352	1.84484	1.95117	2.09002	2.12203	2.38064	2.55455
APOH_HUMAN	K.EHSSLAFWK.T	2	0.59	0.046	0.21	0.83516	0.04	0.83516	0.940745	0.557559	0.315687	0.145832	0.588896	0.299022	0.795405	0.866247	0.225183	0.265369	1.17843	1.18713	1.10764	0.851759	-0.262107	-0.164851	0.84771	0.738666	1.00321	0.722009	0.811171	0.612921	0.90356	0.912307	1.49165	1.28572	1.66746	1.46589	0.235549	0.175036	1.36178	1.04323	0.426395	0.381795	-0.536228	-0.602044	-0.171396	-0.254213	0.0879381	-0.0182604
APOH_HUMAN	K.ATVVYQGER.V	2	0.71	-0.073	-0.37	0.71394	0.14	0.71394	0.385122	0.189001	-0.26613	-0.189899	1.21587	1.27185	0.810924	0.719919	0.65107	0.404169	0.782446	0.931561	0.8294	0.945989	-0.0141743	-0.353031	1.54772	1.83538	0.904597	0.935843	0.561395	0.72446	1.25274	1.28604	1.15205	1.13814	1.1271	1.08787	0.0323948	0.0198404	0.857861	1.04783	0.435297	0.368116	0.271862	0.32098	0.955625	0.579708	0.837995	0.948681
APOH_HUMAN	K.FICPLTGLWPINTLK.C	2	1.15	-0.631	-2.75	0.00885	7.56	0.00885	1.05605	0.692351	1.27887	1.03601	0.530351	0.380233	0.702734	0.925056	0.948864	0.895218	1.84642	1.94431	1.74931	1.4803	0.23776	0.263121	-0.258702	-0.833547	0.903549	0.924244	0.880839	0.948286	1.217	1.27184	1.77185	1.74972	2.37302	2.38216	1.00855	1.05395	1.93223	1.71892	1.06533	1.05191	1.2419	1.20832	1.48134	1.80422	1.56043	1.59802
APOH_HUMAN	R.KFICPLTGLWPINTLK.C	3	1.01	-0.691	-2.81	0.00761	7.88	0.00761	0.913176	0.637551	0.745919	0.641062	0.64483	0.5838	0.744864	0.849515	0.921631	0.865919	1.77968	1.58643	1.51816	1.26224	0.0481651	0.0492852	-0.613022	-1.43571	0.826103	0.746163	1.19036	0.973176	1.318	1.18376	1.73444	1.60135	1.84373	1.91964	0.856727	0.749675	1.69214	1.5366	1.20814	0.963563	1.49744	1.14614	1.37285	1.53035	1.35807	1.45923
APOH_HUMAN	K.TDASDVKPC.-	2	-1.66	0.026	0.11	0.91231	0.01	0.91231	-2.5349	-2.44728	-2.13107	-2.28612	-1.06715	-1.17655	-1.48916	-1.55139	-1.73937	-1.86467	-1.45597	-1.0886	-1.55657	-1.44101	-2.31862	-2.64685	-0.841985	-0.428854	-1.46114	-1.43986	-2.37291	-1.93224	-1.01865	-1.06225	-1.70544	-1.7204	-0.85931	-0.984383	-2.27049	-2.21443	-1.25428	-1.18334	-2.0377	-2.04756	-1.88925	-1.91066	-1.14314	-1.77325	-2.05243	-2.05688
ATF6A_HUMAN	R.MTNNQQKTR.I	2	-0.94	-0.722	-3.06	0.00385	9.39	0.00385	-1.54976	-1.22357	-2.47178	-2.41744	-0.810632	-1.00905	-1.37582	-1.0102	-1.41421	-1.28788	-1.27807	-1.21937	-1.06122	-0.962419	-1.44684	-1.26322	-0.865339	-0.692942	-1.53761	-1.19464	0.495143	0.658242	-0.962403	-0.499459	-0.332414	-0.18946	-0.52376	-0.514189	-0.618647	-0.693994	-1.38043	-1.20464	-1.86866	-1.68249	0.33571	0.303791	-0.708906	-0.700332	-0.96211	-0.596009
ATS4_HUMAN	-.MSQTGSHPGR.G	2	-0.78	-0.388	-0.78	0.44029	0.61	0.44029	1.77544	1.21617	-2.32657	-2.79301	-0.52758	-0.688898	-0.524203	-0.851272	-1.42011	-1.11682	-1.04888	-1.50972	-0.560037	-1.12423	-1.8639	-1.52469	-1.13936	-1.67633	-0.539118	-1.19017	0.484166	-0.0236741	-1.63142	-2.18016	1.66789	1.38397	-1.36225	-2.02048	-0.838516	-1.07654	-0.581251	-1.05573	-0.851094	-1.12608	-1.8521	-2.17042	-1.71994	-0.810555	2.25711	1.83679
B2MG_HUMAN	K.SNFLNCYVSGFHPSDIEVDLLK.N	3	4.05	-0.42	-1.25	0.2188	1.56	0.2188	4.15146	4.10122	4.96834	4.85215	3.24992	3.43599	3.89104	4.0093	4.27262	4.23149	4.30395	4.26197	4.36511	4.18971	4.09454	4.14142	2.16068	0.653699	3.79536	3.65356	3.6805	3.47197	4.23086	4.30516	3.46922	3.72631	4.15169	4.33399	4.49922	4.47985	4.74765	4.69326	4.50839	4.41862	4.43823	4.40018	4.30447	4.53858	4.22892	4.54802
B2MG_HUMAN	K.SNFLNCYVSGFHPSDIEVDLLK.N	2	-0.92	-0.613	-1.22	0.23006	1.48	0.23006	-0.52358	-0.905527	0.564875	0.003047	-2.09628	-2.00211	-0.894835	-1.06736	-0.944079	-0.622665	-0.498235	-0.625087	-0.45032	-0.775495	-1.01257	-0.97434	-3.44071	-5.75196	-1.03048	-1.49511	-1.17184	-1.52455	-0.99337	-0.897469	-1.14743	-1.29703	-0.301497	-0.590715	-0.399548	-0.276352	0.26663	-0.189606	-0.466675	-0.636427	-0.418386	-0.483557	-0.714446	-0.312693	-0.417102	-0.315374
B2MG_HUMAN	K.VEHSDLSFSK.D	2	4.09	0.005	0.04	0.96923	0	0.96923	4.1241	4.35686	4.32133	4.26934	4.12049	4.07728	4.30954	4.25579	3.90153	4.11744	3.85119	3.83802	4.06163	4.23037	3.86045	3.97565	4.11949	4.09022	3.96135	3.94952	3.81473	3.87243	4.48914	4.48525	4.04317	4.18731	3.43445	3.74147	4.12728	4.16198	4.65205	4.65662	3.92523	4.02658	3.86113	3.92785	4.00709	4.00621	4.07714	4.1986
B2MG_HUMAN	R.VNHVTLSQPK.I	2	3.77	0.051	0.38	0.70589	0.14	0.70589	3.86378	3.93415	3.86901	3.94736	3.77167	3.69506	4.10506	4.05652	3.8829	3.76495	3.44892	3.69017	3.72357	3.88588	3.4311	3.77035	3.87478	3.94281	3.57352	3.585	3.40198	3.53602	4.14353	4.31361	3.70076	3.79824	3.47593	3.42381	3.7343	3.79502	4.05892	4.32717	3.56444	3.67404	3.49429	3.62255	3.62248	3.66645	3.61242	3.82903
B3GN1_HUMAN	R.VAMHLVCPSR.Y	2	3.55	0.299	1.48	0.14585	2.2	0.14585	3.00635	3.30322	3.58475	3.81248	4.10542	4.27236	4.04564	3.58005	3.97574	3.98837	3.59567	3.60717	3.70267	3.86034	3.71655	3.46313	3.43087	3.57601	3.58672	3.76276	3.51206	3.47239	3.54265	3.12313	3.43313	3.54798	2.89233	3.06924	3.58931	3.71429	2.89321	3.42409	3.73888	3.80216	3.50427	3.64406	3.75315	3.25906	3.07746	2.99695
B3GN1_HUMAN	R.TALASGGVLDASGDYR.V	2	1.37	0.322	1.75	0.08695	3.08	0.08695	1.40942	1.68876	1.57674	1.71065	1.64336	1.92641	1.30349	1.2086	1.55008	1.65287	1.11732	1.13398	0.847713	1.16365	1.63841	1.36147	2.06455	2.27865	1.68618	1.60588	1.19894	1.38429	1.03985	1.18998	1.02558	1.17359	0.29925	0.405087	1.55031	1.49644	0.775371	0.873778	1.7516	1.76011	1.45146	1.51769	1.78394	1.38194	0.891814	1.16958
B3GN1_HUMAN	R.EPGEFALLR.S	2	2.3	0.151	1.08	0.28503	1.17	0.28503	2.39453	2.39295	2.67139	2.55479	2.44125	2.46139	1.91749	2.04943	2.41156	2.42314	2.33707	2.12238	2.02571	2.09202	2.41484	2.41874	2.66642	2.89006	2.29067	2.44176	2.39165	2.40328	1.97103	2.15328	2.06377	2.07481	1.56577	1.35971	2.71947	2.64663	1.99854	1.91729	2.61494	2.61822	2.59008	2.59154	2.63482	2.57576	1.67775	1.82376
B3GN1_HUMAN	R.WEGPLSVSVFAATK.E	2	1.19	-0.102	-0.42	0.67742	0.18	0.67742	0.437992	1.02399	2.21436	2.19012	0.66217	0.573573	0.23118	0.572458	1.64294	1.54114	1.62101	1.59045	1.16909	1.21318	1.31471	1.48372	0.579013	0.287561	1.15791	1.26911	1.10224	0.999003	0.746893	0.657101	0.471301	0.358898	1.144	1.28614	2.07962	2.09768	0.982699	1.07766	1.98166	1.9104	1.83394	1.8714	1.47512	1.64082	0.243043	0.86009
B3GN1_HUMAN	R.SCQEVFDK.L	2	0.33	0.116	0.55	0.58383	0.3	0.58383	-0.191244	0.146942	0.438166	0.54527	0.636052	0.662915	0.178143	0.155529	0.596626	0.385459	-0.031057	0.313272	-0.100829	0.133997	0.513798	0.333077	0.784614	1.1199	0.443308	0.682813	-0.0832821	0.246377	0.646039	0.801734	-0.293902	-0.220915	-0.227192	0.0601768	0.530576	0.625582	0.696017	0.865159	0.394084	0.496623	0.325007	0.440821	0.68706	0.350197	-0.718195	-0.1929
B3GN1_HUMAN	R.YEAAVPDPR.E	2	1.15	0.24	1.79	0.08093	3.2	0.08093	1.11518	1.04371	1.37036	1.28147	1.51729	1.48705	0.981434	0.854184	1.27878	1.28106	0.984935	0.890494	0.844553	0.959743	1.40238	1.37992	1.90127	1.96727	1.46509	1.46911	1.18108	1.2061	1.1541	1.07729	0.899317	0.731952	0.17439	0.295804	1.465	1.41444	0.902283	0.856628	1.52288	1.50577	1.22087	1.13692	1.42437	1.40891	0.583669	0.504276
B3GN1_HUMAN	R.EMLDQSNQWGGTALVVPAFEIR.R	3	0.37	-0.081	-0.3	0.76377	0.09	0.76377	0.270381	0.316753	1.10504	1.24825	-0.280029	-0.104289	-0.0430626	-0.0342088	0.51792	0.539997	0.853792	0.619988	0.384335	0.0140783	0.762008	0.723894	-0.260988	-1.19672	0.63011	0.446972	0.500838	0.126573	0.177966	0.0255985	0.00231184	-0.233852	0.144653	0.360772	0.759771	0.786059	0.176377	0.295419	1.16143	1.02767	0.842207	0.660886	0.550168	0.921817	-0.388101	0.228203
B3GN1_HUMAN	K.TTMDPNDVILATHASVDNLLHLSGLLER.W	3	-2.2	-0.593	-0.89	0.37761	0.8	0.37761	-1.87486	-2.35549	-0.404351	-0.637076	-3.13181	-2.99932	-2.80903	-2.79738	-1.33548	-1.56387	-1.29386	-1.45712	-1.82713	-2.00321	-1.45757	-1.64727	-9.56861	-6.71741	-1.99241	-2.15254	-2.21378	-2.62838	-2.23774	-2.49716	-3.31425	-3.23662	-1.53766	-1.56576	-0.760595	-0.769753	-1.82603	-2.16488	-1.48036	-1.95904	-1.42146	-1.47751	-1.62586	-1.23851	-2.05046	-2.15922
BRCA1_HUMAN	R.KMLNEHDFEVR.G	2	0.7	-0.398	-1.84	0.07258	3.4	0.07258	1.08918	0.8246	0.657869	0.470537	0.363044	0.0923066	-0.102284	0.0608903	0.27643	0.241707	1.22677	0.838721	0.41662	0.264031	1.39538	1.35271	-0.803457	-0.804419	1.1406	0.966947	1.36408	1.20161	0.975452	0.98011	0.358502	0.137457	1.30582	0.98898	0.874589	0.691886	1.40176	1.03204	1.00045	0.837825	0.573787	0.50837	0.765566	0.752255	1.24758	0.930143
BRWD3_HUMAN	K.NDQNTSVSHAR.T	2	-0.58	0.399	1.57	0.12403	2.47	0.12403	-1.78427	-1.11829	-0.969007	-0.658465	0.435476	0.393858	-0.309564	-0.162741	0.00201271	-0.150802	-1.03794	-0.744782	-0.287257	0.079193	-0.0763408	-0.170625	-0.330237	-0.0992484	-0.454247	-0.0723405	-0.907946	-0.570239	-0.345373	-0.20106	-1.02214	-0.838193	-1.34426	-1.13378	-0.893109	-0.729438	-0.909595	-0.580119	-0.570706	-0.149794	-1.1266	-0.817386	-0.569939	-0.589824	-1.35221	-0.840632
BTD_HUMAN	R.LSSGLVTAALYGR.L	2	-0.14	0.086	0.66	0.51135	0.44	0.51135	-0.10667	-0.00553006	0.240075	0.184183	-0.409968	-0.45956	0.113589	0.0729865	0.0701903	-0.0421937	0.13319	0.0268606	-0.117994	-0.143198	-0.422513	-0.641917	-0.136446	-0.136374	-0.0866104	-0.0826838	-0.201182	-0.203076	-0.23111	-0.0947644	0.11646	0.0392447	0.0243984	-0.344096	-0.172116	-0.430478	-0.167232	-0.237898	-0.0392072	-0.0891861	0.312674	0.182411	-0.590252	-0.562884	-0.582896	-0.397421
BTD_HUMAN	K.VDLITFDTPFAGR.F	2	-1	0.189	1.2	0.23699	1.44	0.23699	-1.33583	-1.17857	-0.203474	-0.127926	-1.32678	-1.17648	-1.03543	-0.937188	-0.670862	-0.550966	-0.926859	-0.739807	-0.769514	-0.76332	-1.20564	-1.1043	-1.23413	-1.21578	-0.839869	-0.782758	-1.55259	-1.41149	-1.22855	-0.923465	-1.08067	-0.921941	-1.27662	-1.10883	-0.966357	-0.791175	-1.40593	-1.14091	-0.750965	-0.772204	-0.482191	-0.64353	-1.16456	-1.12922	-1.73143	-1.41959
BTD_HUMAN	K.ILSGDPYCEK.D	2	-1.29	0.186	1.1	0.27641	1.22	0.27641	-1.72569	-1.37967	-0.828329	-0.757806	-1.33857	-1.2261	-1.11528	-1.40392	-0.975364	-0.933803	-1.25599	-1.27485	-1.36741	-1.15632	-1.47621	-1.55877	-1.20699	-0.944756	-1.08948	-0.935595	-1.25485	-1.33922	-1.27682	-1.72394	-1.25374	-1.08819	-1.66174	-1.60742	-1.33112	-1.25064	-1.73746	-1.35389	-1.24335	-1.13997	-1.06753	-0.936036	-1.29116	-1.56418	-1.74179	-1.80955
C163A_HUMAN	K.SSMSETTVGVVCR.Q	2	1.3	0.439	2.93	0.00547	8.6	0.00547	0.991672	1.15247	0.913056	1.10225	2.19798	2.2367	1.53387	1.29573	1.66188	1.63633	1.0554	1.20195	1.72035	1.74584	1.80673	1.73156	1.52958	1.44506	1.65497	1.85662	1.30522	1.12858	1.4262	1.15426	1.35953	1.35249	0.460912	0.580307	0.944611	1.14359	1.05982	1.16532	1.43752	1.50549	0.872795	1.06974	1.05909	1.08128	0.775396	0.806249
C1QA_HUMAN	R.SLGFCDTTNK.G	2	-0.17	-0.172	-0.69	0.49183	0.48	0.49183	-0.423456	-0.128619	-0.653086	-0.366074	-0.355237	-0.211288	-0.217862	-0.821874	0.0563918	0.0597953	-0.249127	-0.0822204	-0.394276	-0.174468	-0.222392	-0.406118	-0.308708	-0.0429032	-0.20361	0.0170335	-0.431081	-0.310273	0.79369	0.361286	-0.56214	-0.29921	-0.579378	-0.452415	-0.528	-0.368854	1.205	1.72559	-0.573971	-0.328542	-0.419514	-0.208366	0.0248189	-0.388374	-0.259712	-0.0909519
C1QB_HUMAN	K.VPGLYYFTYHASSR.G	3	0.08	-0.414	-2.19	0.03462	4.78	0.03462	-0.0223822	-0.0200022	-0.124657	0.0293781	-0.407639	-0.540974	0.094643	0.312579	0.194419	0.119821	0.403898	0.0364624	0.0556149	0.0294038	-0.10167	-0.103968	-1.0588	-1.24705	-0.119871	-0.130522	-0.145011	-0.0191314	0.884227	0.915533	-0.228594	-0.19234	0.0914211	0.142685	0.0523003	0.0951708	1.82902	1.8497	-0.175973	-0.176585	0.310766	0.341851	0.0816541	0.0517844	0.10084	-0.121619
C1QB_HUMAN	R.GNLCVNLMR.G	2	-0.15	-0.361	-2.25	0.02969	5.07	0.02969	-0.209273	-0.277196	-0.310587	-0.402187	-0.746435	-0.864908	-0.271867	-0.314532	-0.0669122	-0.113024	-0.0483608	0.0243389	-0.310109	-0.25028	-0.174847	-0.350091	-0.676188	-0.702596	-0.285328	-0.185204	-0.184198	-0.215665	0.776545	0.857067	-0.298979	-0.386697	-0.0443259	-0.300654	-0.263602	-0.229306	1.38635	1.38135	-0.301082	-0.391155	-0.208188	-0.206691	-0.125995	-0.349506	-0.107527	-0.107927
C1QB_HUMAN	K.LEQGENVFLQATDK.N	2	0.3	-0.228	-1.29	0.20409	1.67	0.20409	0.392791	0.669479	-0.0445216	-0.068304	-0.156361	0.0984612	0.178973	0.318704	0.391267	0.325611	0.347545	0.478423	0.0361982	0.199245	-0.0779496	-0.132729	0.0290816	0.242917	0.239324	0.320077	0.0222494	0.119296	1.08322	1.22351	0.0604911	0.102641	0.346839	0.233902	-0.0231186	-0.028975	1.8691	1.99282	-0.157873	-0.0075239	0.147417	0.202817	0.114192	0.103501	0.439495	0.509219
C1QB_HUMAN	R.FDHVITNMNNNYEPR.S	3	-0.92	-0.198	-0.9	0.37526	0.8	0.37526	-0.470529	-0.753294	-1.36158	-1.16904	-1.41896	-1.50849	-0.829537	-0.913782	-0.464299	-0.805734	-0.873165	-0.830626	-1.16794	-1.10609	-0.994132	-1.32021	-1.33762	-1.42466	-0.855001	-0.813778	-1.16056	-1.14474	-0.0394727	-0.313151	-1.09548	-1.24818	-1.1454	-1.1101	-0.952676	-1.19121	0.836915	0.652653	-1.23433	-1.22324	-0.899354	-1.24598	-0.840333	-1.43247	-0.813604	-0.851372
C1QC_HUMAN	K.FQSVFTVTR.Q	2	0.77	-0.358	-2.15	0.03725	4.64	0.03725	0.679511	0.788668	0.370538	0.314311	0.317046	0.388374	0.514945	0.64523	0.824013	0.798412	0.9815	0.754186	0.801482	0.807116	0.527332	0.548427	0.254785	0.412338	0.583991	0.506724	0.515022	0.632052	1.5662	1.7521	0.575874	0.79633	0.639851	0.543697	0.635923	0.654359	2.46428	2.43266	0.586994	0.512165	0.796909	0.759527	0.805374	0.682151	0.764748	0.863893
C1QC_HUMAN	R.FNAVLTNPQGDYDTSTGK.F	2	-0.35	-0.192	-1.09	0.28323	1.18	0.28323	-0.247093	-0.115172	-0.586711	-0.563342	-0.760792	-0.799108	-0.287018	-0.288166	-0.211879	-0.181507	-0.34922	-0.197088	-0.505141	-0.349745	-0.52739	-0.797333	-0.829813	-0.513734	-0.372302	-0.382086	-0.748929	-0.508138	0.376118	0.504555	-0.638387	-0.687715	-0.346316	-0.375142	-0.612901	-0.615839	1.31089	1.23782	-0.807796	-0.691146	-0.413601	-0.34823	-0.545202	-0.532963	-0.360126	-0.228603
C1QC_HUMAN	K.TNQVNSGGVLLR.L	2	-0.29	-0.202	-0.94	0.35448	0.88	0.35448	-0.538975	-0.153909	-0.835481	-0.497907	-0.43283	-0.364724	-0.271826	-0.44483	-0.253927	-0.165154	-0.32635	-0.170472	-0.447468	-0.332821	-0.500124	-0.62741	-0.565135	-0.27981	-0.447956	-0.183548	-0.649034	-0.628446	0.638561	0.479241	-0.627136	-0.228195	-0.722876	-0.679633	-0.688861	-0.459083	1.06346	1.52386	-0.668132	-0.4581	-0.413841	-0.277053	-0.254094	-0.403051	-0.235348	-0.109936
C1QC_HUMAN	R.QTHQPPAPNSLIR.F	3	-1.11	-0.206	-0.92	0.36118	0.85	0.36118	-1.34108	-1.18005	-1.68202	-1.41052	-1.42618	-1.37603	-0.656012	-1.1043	-0.922696	-0.925797	-0.955318	-1.13869	-1.37655	-1.14661	-1.41186	-1.68946	-1.23327	-1.13177	-1.15068	-1.07768	-1.46399	-1.50107	-0.160415	-0.681564	-1.25998	-1.08677	-1.23441	-1.18357	-1.48836	-1.42467	0.23175	0.67154	-1.46227	-1.29172	-1.01476	-0.985406	-0.867852	-1.26768	-1.27944	-1.46168
C1R_HUMAN	K.VLNYVDWIK.K	2	1.22	0.003	0.01	0.98926	0	0.98926	1.56414	1.22817	0.382705	0.413713	1.67736	1.55622	1.4458	1.15201	1.11199	1.33089	0.82459	0.825949	0.695488	1.48461	1.61545	1.17574	1.63218	1.6144	1.37462	1.26591	1.41915	1.37528	1.86296	1.46759	1.30895	1.75166	0.285452	0.477677	1.2129	0.962248	1.731	1.66803	1.21554	1.56181	0.0756267	0.276067	0.758186	1.07801	1.88758	1.92634
C1R_HUMAN	R.WILTAAHTLYPK.E	3	0.27	-0.373	-2.06	0.04564	4.25	0.04564	0.447507	0.0209798	0.0533155	-0.071397	-0.396825	-0.500518	0.27966	0.291249	0.111085	-0.0278915	0.724524	0.290697	0.242239	0.0344617	0.179322	0.193058	-0.257965	-0.339047	0.155928	0.156895	0.096319	-0.0879919	0.820713	0.698039	0.0203711	-0.217951	0.366713	0.114995	0.4577	0.405838	1.56101	1.34319	0.425624	0.26444	0.358178	0.390453	0.477368	0.271781	0.684577	0.596502
C1R_HUMAN	K.TLDEFTIIQNLQPQYQFR.D	3	-0.02	-0.43	-1.43	0.15975	2.05	0.15975	-0.635691	0.19096	-0.191921	-0.00650912	-0.968154	-0.584849	-0.202872	-0.127914	0.0816201	0.241231	0.414375	0.376669	0.120008	-0.297675	-0.158645	0.0590365	-0.919526	-1.64331	-0.186778	-0.171565	-0.440869	-0.603831	0.30512	0.66978	-0.676185	-0.204727	0.0711255	0.165755	-0.0626279	0.06496	1.15114	1.41871	0.418556	0.336659	0.206415	0.119127	-0.302798	0.212645	0.275771	0.863254
C1R_HUMAN	R.DYFIATCK.Q	2	-0.36	-0.269	-1.88	0.0674	3.53	0.0674	-0.400496	-0.576254	-1.0697	-0.954707	-0.531096	-0.529983	-0.355414	-0.273625	-0.426173	-0.526318	-0.392704	-0.435275	-0.59723	-0.602234	-0.50769	-0.533707	-0.411312	-0.175373	-0.410794	-0.242624	-0.464699	-0.483783	0.235635	0.335196	-0.645524	-0.628806	-0.433002	-0.483805	-0.25283	-0.434462	0.811656	0.78839	-0.231559	-0.445496	-0.688546	-0.678538	-0.484039	-0.556614	0.115182	0.0572875
C1R_HUMAN	R.MDVFSQNMFCAGHPSLK.Q	3	-0.65	-0.212	-1.26	0.21585	1.58	0.21585	-0.399587	-0.550732	-0.728251	-0.611148	-1.4059	-1.4616	-0.713292	-0.485151	-0.591761	-0.81354	-0.500035	-0.729516	-0.718004	-0.885131	-0.736539	-0.611644	-1.14105	-1.24422	-0.483315	-0.32837	-0.777215	-0.900892	-0.328986	-0.299492	-1.1211	-0.970495	-0.849895	-0.747686	-0.565618	-0.523933	0.457771	0.252353	-0.535475	-0.432321	-0.523087	-0.791278	-1.04989	-0.847505	-0.0415933	-0.307895
C1R_HUMAN	K.MGNFPWQVFTNIHGR.G	3	-0.71	-0.716	-2.06	0.04582	4.24	0.04582	-0.946268	-0.860988	-0.367917	-0.472038	-1.65412	-1.93554	-0.593335	-0.815039	-0.652302	-0.628216	-0.202706	-0.394708	-0.639809	-0.904762	-0.369752	-0.2942	-3.48279	-4.57218	-0.766636	-0.901289	-0.721044	-1.25721	-0.104483	-0.280591	-0.781932	-1.29072	-0.453628	-0.459684	-0.172377	-0.176999	0.642876	0.582637	-0.227408	-0.246198	-0.175757	-0.380939	-0.638336	-0.392756	-0.455037	-0.143429
C1R_HUMAN	R.FCGQLGSPLGNPPGK.K	2	-0.67	-0.186	-1.18	0.24456	1.39	0.24456	-0.655349	-0.489779	-0.996437	-0.925216	-1.05264	-1.1946	-0.644536	-0.57823	-0.592399	-0.622414	-0.879466	-0.56761	-0.830599	-0.684238	-0.889535	-0.979456	-0.872389	-0.567352	-0.588339	-0.631228	-1.05228	-0.927237	-0.473574	-0.251691	-0.993098	-1.00482	-0.861448	-0.98947	-0.563907	-0.670176	0.603992	0.444893	-0.569317	-0.734386	-0.794359	-0.695338	-0.79246	-0.697075	-0.329823	-0.170645
C1R_HUMAN	R.LPVANPQACENWLR.G	2	-0.1	-0.34	-2.24	0.03041	5.03	0.03041	0.172993	-0.060697	-0.200354	-0.256265	-0.882651	-0.948282	-0.163295	-0.0621715	-0.0969866	-0.289035	-0.0356811	0.0693325	-0.267218	-0.248458	-0.350578	-0.361335	-0.446816	-0.518735	-0.181738	-0.172317	-0.326517	-0.239155	0.158546	0.284108	-0.198424	-0.418288	-0.147147	-0.383049	0.004196	-0.098742	1.21784	1.07024	-0.0890729	-0.0780942	-0.0999788	-0.00890102	-0.188832	-0.105041	0.523856	0.614146
C1R_HUMAN	K.QDACQGDSGGVFAVR.D	2	-1.59	-0.106	-0.56	0.57519	0.32	0.57519	-1.42142	-1.40514	-2.3422	-2.27023	-1.90504	-1.78549	-1.54855	-1.32621	-1.44928	-1.57127	-1.70231	-1.66278	-1.98266	-1.68643	-1.70358	-1.73227	-1.38823	-1.21551	-1.41498	-1.38688	-2.02993	-1.91758	-1.08793	-0.97155	-1.88863	-1.96364	-2.3332	-2.05051	-1.80107	-1.63003	-0.183796	-0.158206	-1.73898	-1.52391	-2.0981	-1.93951	-1.74241	-1.80412	-1.06496	-0.848028
C1R_HUMAN	R.YTTTMGVNTYK.A	2	-1.17	-0.16	-0.79	0.4363	0.62	0.4363	-1.32759	-1.11555	-1.45068	-1.20073	-1.62176	-1.45288	-1.03805	-1.58585	-1.16948	-1.14017	-1.32825	-1.29014	-1.4323	-1.40193	-1.31296	-1.25977	-1.15867	-0.951948	-0.992504	-0.797191	-1.33321	-1.27179	-0.481265	-1.13621	-1.50986	-1.47974	-1.70331	-1.93536	-1.09093	-0.967983	-0.175824	0.00959535	-1.20295	-1.05004	-1.39391	-1.28196	-1.38378	-1.25457	-0.571633	-0.606891
C1S_HUMAN	R.TNFDNDIALVR.L	2	1.07	-0.117	-0.71	0.47901	0.51	0.47901	1.25658	1.41753	0.559716	0.672988	0.748624	0.808349	0.943334	1.15915	1.05504	1.01663	0.970795	1.11577	0.902728	1.17284	0.851351	0.846079	1.03484	1.43506	1.04638	1.17596	0.751268	0.8969	1.15485	1.45869	0.93174	1.12806	0.873217	0.599468	1.04318	1.02069	1.93476	1.99503	0.809971	0.962576	0.878466	0.941583	0.983737	1.08844	1.4511	1.62843
C1S_HUMAN	K.LLEVPEGR.T	2	0.95	-0.108	-0.63	0.5306	0.4	0.5306	0.948291	1.02745	0.595404	0.454352	0.836677	0.850033	1.02879	0.670453	0.882943	1.07571	0.921269	0.852468	1.00219	0.900732	0.904043	0.856552	1.08637	1.10333	1.05651	0.956754	0.755325	0.427718	1.29656	0.864421	1.04744	1.06105	0.224622	0.437603	1.01562	0.997246	1.56984	1.90209	0.869514	0.858513	0.919526	0.892063	1.11644	1.01305	1.58943	1.3027
C1S_HUMAN	R.SSNNPHSPIVEEFQVPYNK.L	3	1.08	-0.101	-0.79	0.43548	0.62	0.43548	1.19709	1.20665	0.507999	0.649241	0.782034	0.774138	1.11817	1.27018	0.910836	0.954531	1.16011	1.30512	0.852623	1.05978	0.856059	0.817336	1.16996	1.40006	1.24784	1.34328	0.888506	0.972393	1.16076	1.38276	1.0379	1.07064	1.33596	1.21024	0.948606	0.956998	1.72492	1.75136	0.755331	0.902294	0.895594	0.79839	0.960121	0.900583	1.4279	1.52369
C1S_HUMAN	R.IIGGSDADIK.N	2	0.13	-0.142	-0.79	0.43315	0.63	0.43315	-0.220063	0.185295	-0.379137	-0.345253	0.0209992	0.11551	0.233453	0.105155	-0.0320956	0.12349	-0.0765851	-0.111336	-0.0277092	0.0890641	0.0531055	-0.0547274	0.382472	0.514856	0.281532	0.340393	-0.146567	-0.178297	0.649136	0.639555	-0.100523	0.13141	-0.623195	-0.0905009	0.12842	0.0958126	0.938122	1.15015	0.0562582	0.13769	-0.119596	-0.102016	0.354756	-0.0294227	0.557591	0.587392
C1S_HUMAN	R.QFGPYCGHGFPGPLNIETK.S	3	0.35	-0.143	-1.01	0.31933	1.02	0.31933	0.786247	0.550732	0.0240615	0.263352	-0.260359	-0.223938	0.429033	0.516131	0.411233	0.393469	0.534261	0.481109	0.295745	0.277358	0.222622	0.190874	-0.0900885	-0.164602	0.475947	0.512133	0.0503263	-0.0468942	0.39917	0.472324	0.286604	0.0648063	0.284534	0.244462	0.283919	0.30056	1.23682	1.23966	0.292229	0.413135	0.50709	0.3335	0.30719	0.25123	0.943246	0.628191
C1S_HUMAN	K.NYVDWIMK.T	2	-0.05	-0.283	-1.5	0.14254	2.24	0.14254	0.247068	0.051852	-0.226213	-0.345097	-0.534353	-1.07562	-0.14711	-0.11142	-0.330059	-0.571949	0.152257	-0.0840429	0.0492103	-0.178849	0.0433679	0.0847854	-0.45993	-0.754193	0.18067	0.121544	-0.17664	-0.336363	0.32355	0.310484	-0.0023777	-0.330795	-0.15719	-0.196066	-0.0575611	-0.0387939	1.13416	0.948062	0.0212651	-0.0777675	-0.194411	-0.341559	-0.145508	-0.0296423	0.643808	0.476331
C1S_HUMAN	R.VGATSFYSTCQSNGK.W	2	-0.45	-0.048	-0.3	0.7636	0.09	0.7636	-0.384423	-0.332655	-0.854783	-0.791275	-0.68935	-0.797407	-0.245477	-0.531469	-0.501855	-0.404009	-0.516306	-0.473332	-0.530602	-0.490854	-0.472064	-0.577599	-0.250162	-0.179265	-0.243222	-0.167774	-0.842905	-0.970559	-0.131201	-0.574083	-0.604429	-0.52022	-0.922353	-0.963992	-0.528622	-0.417298	0.349093	0.584609	-0.532531	-0.503029	-0.759314	-0.571204	-0.351134	-0.57477	0.171922	0.192634
C1S_HUMAN	K.VEDPESTLFGSVIR.Y	2	0.19	-0.157	-1.02	0.31204	1.05	0.31204	0.760483	0.546469	-0.0491867	-0.0634185	-0.211346	-0.26195	0.0531162	0.307745	0.0993269	0.0559685	0.186263	0.199558	0.0342015	-0.040255	-0.0679221	0.0109253	0.111043	0.224457	0.188291	0.217759	-0.0371314	-0.00527411	0.158649	0.338633	0.164665	0.284227	-0.0729957	-0.115286	0.317437	0.224382	1.33886	1.08074	0.0275975	0.00298087	-0.0609769	-0.176988	-0.0601211	0.237317	0.99815	0.798372
C1S_HUMAN	K.GDSGGAFAVQDPNDK.T	2	-0.77	0.04	0.2	0.83935	0.04	0.83935	-0.754638	-0.530173	-1.42665	-1.09001	-1.00706	-0.831935	-0.600309	-0.551458	-0.689595	-0.759316	-1.03947	-0.793128	-1.00737	-0.80344	-0.749846	-0.991466	-0.501099	-0.209216	-0.476834	-0.272559	-1.31724	-1.09464	-0.393547	-0.410664	-1.32304	-1.04874	-1.22394	-0.926538	-1.02114	-0.85687	0.0438656	0.292991	-1.06577	-0.840469	-1.31011	-1.01024	-0.781378	-0.945438	-0.434162	-0.227312
C1S_HUMAN	K.EDTPNSVWEPAK.A	2	-0.42	-0.066	-0.37	0.71059	0.14	0.71059	-0.193467	-0.0158827	-1.07651	-1.10615	-0.446524	-0.530263	-0.194949	-0.222772	-0.564875	-0.819352	-0.605245	-0.639114	-0.667056	-0.641502	-0.350054	-0.660689	-0.0461471	0.0922834	-0.305257	-0.142153	-0.751699	-0.794469	0.029674	0.181661	-0.538489	-0.663134	-0.720318	-0.537847	-0.718997	-0.701354	0.624948	0.632749	-0.559069	-0.608045	-1.07051	-0.940475	-0.38569	-0.736967	0.197393	0.236642
CA2D1_HUMAN	R.IKPVFIEDANFGR.Q	3	-1.42	-0.051	-0.26	0.79861	0.07	0.79861	-1.46568	-1.3308	-0.844561	-0.796161	-1.65968	-1.73727	-1.4783	-1.2479	-1.15733	-1.25639	-1.65325	-1.68998	-1.50714	-1.50806	-1.97499	-1.92692	-1.28537	-1.11127	-1.63558	-1.61749	-1.22546	-1.51473	-1.75305	-1.62283	-1.14978	-1.30569	-2.21829	-2.82672	-0.771984	-0.941355	-2.14474	-1.95913	-0.937045	-0.889509	-0.745268	-0.627781	-1.02308	-0.994637	-1.53775	-1.67727
CA2D1_HUMAN	R.FVVTDGGITR.V	2	-1.22	-0.051	-0.27	0.78802	0.07	0.78802	-0.978022	-1.03036	-0.760388	-0.740383	-1.49129	-1.25237	-1.29512	-1.32192	-0.947122	-1.07606	-1.62346	-1.45262	-1.40854	-1.39956	-1.70472	-1.70634	-0.972947	-0.763731	-1.57997	-1.32117	-1.2435	-1.12711	-1.49297	-1.26936	-0.936751	-0.968592	-2.2068	-2.26374	-0.708618	-0.862188	-1.75986	-1.7915	-0.627726	-0.695155	-0.481672	-0.92136	-0.738311	-1.19023	-1.25288	-1.27217
CA2D1_HUMAN	K.MQEDLVTLAK.T	2	-1.47	-0.11	-0.33	0.74134	0.11	0.74134	-1.24985	-1.06625	-0.733834	-0.641836	-2.00061	-1.69261	-1.61999	-1.40086	-1.09833	-1.11618	-1.74252	-1.90389	-2.03901	-2.03157	-2.38203	-2.05025	-0.993416	-0.877378	-2.41287	-1.34596	-1.60232	-1.46266	-1.81592	-1.21857	-1.38471	-1.2871	-1.8267	-1.87353	-0.874495	-0.9869	-2.21315	-3.33885	-1.04531	-0.915729	-0.810536	-0.939842	-0.946271	-1.11032	-1.47431	-1.07749
CA2D1_HUMAN	K.TASGVNQLVDIYEK.Y	2	-1.07	0.055	0.32	0.75042	0.1	0.75042	-0.837046	-0.605919	-0.483519	-0.421374	-1.43826	-1.43934	-1.04628	-0.882417	-0.828233	-0.839134	-1.43717	-1.48927	-1.31205	-1.05857	-1.54942	-1.56998	-0.731288	-0.479878	-1.20501	-1.09899	-1.09567	-1.03331	-1.57675	-1.23681	-1.02834	-0.948199	-1.9949	-2.00332	-0.58686	-0.647034	-1.79394	-1.61475	-0.735	-0.536773	-0.7393	-0.625052	-0.93974	-0.830265	-0.990498	-0.904144
CAD13_HUMAN	K.DIQGSLQDIFK.F	2	0.78	0.028	0.12	0.90595	0.01	0.90595	0.820286	1.14822	1.46233	1.81645	0.456342	0.701068	0.59305	0.686113	1.16244	1.36614	0.463857	0.699452	0.639452	0.801169	0.019117	0.149004	1.14208	1.15883	0.234465	0.306869	0.903192	0.703902	0.15657	0.259597	0.842137	0.829935	-0.653282	-0.225692	1.2991	1.4383	-0.252257	0.14644	1.42054	1.40253	1.73788	1.71113	1.15264	1.19094	0.465882	0.734837
CAD13_HUMAN	R.YEVSSPYFK.V	2	0.08	0.039	0.2	0.83924	0.04	0.83924	0.160069	0.136906	1.03306	0.992198	-0.289405	-0.420751	-0.0775169	0.0648333	0.49045	0.507101	-0.190215	-0.290044	-0.0819455	0.0889076	-0.359328	-0.38718	0.610244	0.743006	-0.415229	-0.233891	0.12315	0.122962	-0.348701	-0.150386	-0.00829579	-0.0160356	-1.21397	-1.29257	0.597954	0.531342	-0.556659	-0.535611	0.552563	0.587985	0.862282	1.01436	0.623158	0.691837	-0.197111	-0.094092
CAD13_HUMAN	K.VNSDGGLVALR.N	2	0.07	0.011	0.05	0.96023	0	0.96023	0.1208	-0.0369716	0.947843	1.01545	-0.324527	-0.22531	-0.181504	-0.166789	0.475519	0.553688	-0.266842	0.0375023	-0.125099	0.0311174	-0.432984	-0.653377	0.577642	1.02143	-0.423663	-0.361454	0.0313286	0.228373	-0.336923	-0.232882	-0.161872	-0.0560092	-1.1902	-1.2436	0.486619	0.672142	-0.741674	-0.677176	0.5236	0.547313	1.00726	1.08015	0.84441	0.610743	-0.0697376	0.0377477
CAD13_HUMAN	R.TPHAEDMAELVIVGGK.D	3	-0.35	-0.068	-0.25	0.80012	0.06	0.80012	-0.0393192	-0.311793	0.924601	0.798717	-0.972397	-0.889274	-0.354482	-0.387675	0.183337	-0.00156002	-0.382013	-0.717333	-0.374209	-0.471005	-1.56426	-1.5592	-0.0315131	-0.15447	-0.696243	-0.711075	-0.107566	-0.158905	-0.73176	-0.771699	-0.256517	-0.621172	-1.54045	-2.06273	0.392287	0.234555	-1.54404	-1.21027	0.335765	0.359236	0.726394	0.718825	0.463101	0.207243	-0.352105	-0.433258
CADH2_HUMAN	K.LSLKPTLTEESVK.E	3	0.19	0.144	0.88	0.38421	0.77	0.38421	0.772728	0.764836	0.0594116	0.270776	0.00882984	0.202708	0.180044	0.180666	0.33302	0.415567	0.109025	0.0530739	0.173581	0.410877	0.0952926	-0.0711979	0.183309	0.393479	0.285897	0.319969	0.468284	0.580683	-0.594776	-0.289374	0.0438405	0.296857	-0.49804	-0.679294	0.260905	-0.0249035	-0.0240222	0.049827	0.306852	0.434335	0.315462	-0.0251005	0.24895	0.169387	0.590752	0.632869
CADH2_HUMAN	K.DVHEGQPLLNVK.F	2	-0.77	0.213	1.31	0.19653	1.72	0.19653	-0.719327	-0.313216	-0.220529	-0.33701	-1.03681	-1.05109	-0.76498	-0.673339	-0.806991	-0.611264	-0.815144	-0.655992	-0.620181	-0.68194	-0.745332	-0.86234	-0.602295	-0.416327	-0.599288	-0.683699	-0.867701	-0.895107	-1.21284	-1.04528	-0.800858	-0.873084	-1.77982	-1.66814	-0.723799	-0.455635	-1.49406	-1.1835	-0.534107	-0.507253	-0.390198	-0.391967	-0.412803	-0.540835	-0.949983	-0.751166
CADH2_HUMAN	K.VDEDGMVYAVR.S	2	-0.37	0.205	1.48	0.1466	2.19	0.1466	-0.227051	-0.230328	0.219277	0.198383	-0.563937	-0.787754	-0.525386	-0.412971	-0.210289	-0.265889	-0.430283	-0.527155	-0.247496	-0.143498	-0.382309	-0.319205	-0.214797	-0.0226791	-0.201111	-0.113268	-0.407926	-0.365093	-0.791911	-0.482732	-0.624528	-0.521306	-1.06474	-1.25511	-0.0284325	-0.224522	-0.847322	-0.876449	-0.0438534	-0.0126387	-0.215379	-0.390486	-0.219319	-0.256316	-0.482399	-0.399314
CADH2_HUMAN	K.ESAEVEEIVFPR.Q	2	-0.01	0.147	1.01	0.31874	1.02	0.31874	0.165606	0.00249826	0.568332	0.527314	-0.284172	-0.370399	-0.250954	0.079589	0.309079	0.140586	-0.0410362	-0.201568	0.104704	0.149027	0.00794932	0.0313372	0.0446051	0.320697	-0.0234058	-0.0184772	-0.109869	0.0340486	-0.655734	-0.375068	-0.207221	-0.135579	-0.633442	-0.684771	0.285232	0.301296	-0.20547	-0.414626	0.329371	0.344252	0.288363	0.327139	0.140916	0.125025	-0.262224	-0.170287
CADH2_HUMAN	K.FLIYAQDK.E	2	-0.68	0.207	1.55	0.12937	2.4	0.12937	-0.464172	-0.682684	-0.13774	-0.244097	-0.873703	-0.843242	-0.662645	-0.793407	-0.461391	-0.414107	-0.619672	-0.915424	-0.58663	-0.574037	-0.541785	-0.555917	-0.533708	-0.427928	-0.503269	-0.619329	-0.660705	-0.599135	-1.16538	-0.946656	-0.867726	-0.866309	-1.35832	-1.51764	-0.450173	-0.416352	-1.15576	-1.28185	-0.231767	-0.350348	-0.484043	-0.589959	-0.528054	-0.501687	-0.776136	-0.855016
CADM1_HUMAN	R.NLMIDIQK.D	2	-0.9	0.193	1.05	0.29927	1.11	0.29927	-0.470019	-0.870069	-0.687633	-0.750221	-0.73242	-0.869398	-0.820278	-1.009	-0.637223	-0.77415	-0.987259	-0.993556	-0.80392	-0.848212	-0.621048	-0.861207	-0.793566	-0.710218	-0.824299	-1.09797	-0.884207	-1.00733	-0.874178	-0.73743	-0.968669	-0.743842	-1.47361	-1.89041	-0.468381	-0.71511	-1.54811	-1.85291	-0.606362	-0.680552	-0.845958	-0.96397	-0.559128	-0.972892	-1.06293	-1.17524
CADM1_HUMAN	R.EGDALELTCEAIGKPQPVMVTWVR.V	3	-0.91	-0.077	-0.32	0.7482	0.1	0.7482	-0.62136	-0.991134	-0.403144	-0.401173	-1.14339	-1.374	-0.760632	-0.769797	-0.466249	-0.54336	-0.800919	-0.783083	-0.693469	-0.779458	-0.706352	-0.604532	-1.80669	-2.73556	-1.32528	-1.32024	-0.987936	-1.29705	-0.916283	-0.983992	-0.838004	-1.10604	-1.4778	-1.35198	-0.465366	-0.371089	-1.41848	-1.31507	-0.242706	-0.406113	-0.423453	-0.645996	-0.610296	-0.40099	-1.07672	-1.15661
CADM1_HUMAN	K.SDDSVIQLLNPNR.Q	2	-0.3	0.308	2.03	0.04888	4.12	0.04888	0.274224	0.156843	-0.341627	-0.258606	0.116252	0.0823879	-0.357055	0.00863381	-0.105217	0.028048	-0.442481	-0.505986	-0.293837	-0.234386	-0.207145	-0.291834	-0.12858	0.107465	-0.419494	-0.20206	-0.355684	-0.347694	-0.593098	-0.276093	-0.237272	-0.128619	-1.27571	-1.25145	-0.248338	-0.171601	-1.15872	-1.01267	-0.0838123	0.0241119	-0.249867	-0.323706	-0.37776	-0.262903	-0.460907	-0.375189
CADM3_HUMAN	K.SLVTVLGIPQKPIITGYK.S	3	0.16	0.15	0.77	0.4452	0.59	0.4452	0.883451	0.282408	0.400296	0.203581	0.28365	0.0877157	0.342446	0.613904	0.23687	0.338404	0.316946	0.0757715	0.350464	0.240261	0.313434	0.378874	-0.197095	-0.334169	-0.100314	-0.0636143	0.0448281	-0.151705	-0.0956341	-0.245449	0.227223	-0.0242194	-0.429221	-0.530824	0.569202	0.584234	-0.397062	-0.58201	0.648606	0.416408	0.571636	0.586816	0.174194	0.363282	0.17292	-0.254198
CADM3_HUMAN	R.GNPVPQQYLWEK.E	2	-0.06	0.163	1.25	0.21807	1.56	0.21807	0.00978077	0.0723624	0.215311	0.259453	-0.327457	-0.377849	0.0749182	0.139463	0.271981	0.144572	-0.0398	0.0941942	0.147782	0.149889	0.0812915	0.122968	-0.151576	-0.325828	-0.15081	-0.0799295	-0.245628	-0.318845	-0.434586	-0.421904	0.0858401	-0.312527	-0.62529	-0.583418	0.237632	0.11796	-0.453521	-0.519348	0.142116	0.243778	0.350218	0.323798	0.108646	0.232134	-0.376047	-0.477347
CADM3_HUMAN	R.EDDGASIVCSVNHESLK.G	3	-0.83	0.249	1.26	0.21578	1.58	0.21578	-0.723594	-0.48126	-1.45297	-0.646746	-0.875111	-0.781182	-0.461167	-0.345211	-0.377375	-0.512469	-0.85887	-1.03847	-0.742703	-0.512101	-0.655428	-0.648351	-0.773424	-0.443544	-0.990818	-0.738751	-1.00505	-0.94691	-1.08407	-0.904141	-0.959495	-0.815513	-1.54134	-1.46569	-0.614688	-0.614223	-1.45043	-1.35668	-0.642302	-0.546065	-0.572392	-0.800788	-0.544047	-0.780077	-1.30535	-1.0876
CADM4_HUMAN	R.FQLEEFSPR.R	2	-0.48	-0.004	-0.03	0.97265	0	0.97265	-0.302207	-0.255739	-0.628681	-0.676228	-0.306574	-0.270271	-0.491356	-0.39724	-0.545165	-0.578139	-0.804314	-0.96445	-0.596883	-0.563549	-0.518817	-0.439178	-0.259438	-0.0546466	-0.557372	-0.395993	-0.28468	-0.228845	-0.630341	-0.441029	-0.29506	-0.189481	-1.21245	-1.16361	-0.636628	-0.642766	-0.831425	-0.953077	-0.212465	-0.278737	-0.360464	-0.215865	-0.22218	-0.178565	-0.311335	-0.232911
CADM4_HUMAN	R.LHQYDGSIVVIQNPAR.Q	3	-1.35	0.045	0.33	0.74055	0.11	0.74055	-0.912742	-1.20378	-1.53691	-1.31585	-1.32135	-1.27934	-1.09359	-0.959966	-1.34006	-1.41373	-1.75888	-1.80035	-1.57589	-1.58037	-1.2541	-1.33509	-1.11657	-1.06456	-1.37762	-1.25772	-1.27378	-1.13994	-1.4138	-1.30051	-1.23352	-1.29525	-1.99195	-2.09763	-1.51397	-1.63489	-1.79864	-1.94065	-0.943123	-1.18362	-1.1523	-1.15946	-1.02254	-1.09935	-1.11697	-1.09272
CADM4_HUMAN	K.VWSVASTVR.F	2	-1.16	-0.023	-0.15	0.884	0.02	0.884	-0.774177	-1.02029	-1.28637	-1.35756	-0.932241	-1.04265	-1.16248	-1.18608	-1.23127	-1.30752	-1.55561	-1.5696	-1.13816	-1.28214	-1.13872	-1.15698	-1.00222	-1.0201	-1.08975	-1.11902	-0.908921	-0.885052	-1.29519	-1.09977	-0.83687	-0.829024	-1.98439	-2.14862	-1.23618	-1.57441	-1.49562	-1.63796	-0.784081	-0.89186	-0.808495	-1.20671	-0.758836	-0.783605	-0.766422	-0.979861
CALL5_HUMAN	K.AFSAVDTDGNGTINAQELGAALK.A	3	-0.36	0.262	1.01	0.31907	1.02	0.31907	0.281843	0.646857	-1.26187	-0.977824	0.493846	0.428927	-0.284547	0.044466	-0.335931	-0.469549	-1.03145	-0.813946	-0.521056	-0.282919	-0.572673	-0.287337	0.177153	0.61531	-0.398548	0.0347345	-0.398894	-0.217188	0.109315	0.359057	0.0616084	0.215008	-1.66101	-1.28672	-0.832668	-0.689598	-0.755031	-0.566007	-0.29727	0.0493021	-1.21458	-1.08882	-0.861248	-0.535174	-0.230458	0.0915094
CATB_HUMAN	R.EQWPQCPTIK.E	2	-0.2	0.227	1.68	0.10137	2.81	0.10137	-0.207758	-0.266924	-0.0285957	-0.114751	-0.310323	-0.453725	-0.507666	-0.437505	0.24484	0.0805222	-0.362488	-0.379792	0.00731148	0.00243182	0.479462	0.437421	0.00871162	0.0213421	0.0150577	0.0271105	-0.822567	-0.69892	-0.109597	0.0519449	-0.432617	-0.417049	-1.07954	-1.20515	-0.220605	-0.462584	-0.029222	-0.0608516	0.156537	0.106803	-0.103393	-0.301012	-0.27027	-0.215337	-0.0674489	-0.101175
CATD_HUMAN	R.TMSEVGGSVEDLIAK.G	2	-0.1	0.346	1.49	0.14354	2.22	0.14354	0.490212	0.620607	-0.927246	-0.945841	0.223357	0.121127	0.16777	0.352138	0.144204	0.102588	-0.638655	-0.869808	-0.748246	-0.432247	0.402765	0.108078	0.803139	0.949529	0.856744	0.771953	-0.0999075	0.0334598	0.180983	0.402969	0.467855	0.480239	-1.32444	-1.5195	-0.568561	-0.742208	0.0829738	-0.178525	-0.407657	-0.565899	-0.844457	-0.781335	-0.755436	-0.674718	0.760395	0.688366
CATD_HUMAN	K.FDGILGMAYPR.I	2	-0.45	0.21	1.14	0.25897	1.31	0.25897	0.0879959	-0.311074	-0.874685	-0.949975	-0.349415	-0.399356	-0.520737	-0.247132	-0.123646	-0.117923	-0.634316	-0.941893	-0.93132	-1.13235	-0.193125	0.0283373	0.0851119	0.0903556	0.324115	0.202	-0.426412	-0.627561	-0.395298	-0.28699	-0.119673	-0.150077	-1.5387	-1.27855	-0.67257	-0.494745	-0.531531	-0.520234	-0.505201	-0.483519	-0.748234	-0.775396	-0.928267	-0.759816	0.021539	0.119481
CATD_HUMAN	K.VSTLPAITLK.L	2	0.65	0.314	1.73	0.09136	2.99	0.09136	0.919215	0.973097	0.00796808	-0.0695547	0.881785	0.964751	0.737439	0.921824	1.02137	0.950255	0.127068	0.173185	0.135444	0.217891	0.944094	0.974535	1.5998	1.87885	1.35883	1.47575	0.614312	0.681597	0.827717	1.00165	0.900889	0.962684	-0.311583	-0.530278	0.393697	0.271888	0.570718	0.659656	0.387463	0.411386	0.147239	0.0918176	0.214884	0.279734	1.10975	1.22267
CATD_HUMAN	K.AIGAVPLIQGEYMIPCEK.V	2	-0.72	0.17	0.9	0.37303	0.81	0.37303	-0.0938132	-0.52053	-0.994435	-0.934588	-1.06851	-1.15637	-0.628862	-0.524696	-0.244489	-0.401028	-1.24116	-1.0243	-1.08744	-1.27765	-0.254477	-0.511253	-0.58624	-0.496901	0.192554	0.215456	-0.846133	-0.696878	-0.672431	-0.356388	-0.413606	-0.66316	-1.50448	-1.60963	-1.00046	-0.844985	-0.550321	-0.709684	-1.04414	-0.967802	-1.12172	-1.0777	-1.02046	-0.9813	0.0834046	-0.033341
CBLN3_HUMAN	R.ASGSFVAPVR.G	2	-0.4	0.041	0.12	0.90578	0.01	0.90578	0.902391	0.942972	-1.32535	-1.13186	0.497742	0.624024	-4.11724e-05	-0.768274	-0.610129	0.132574	-0.697652	-1.00233	-0.0503636	0.0437248	-0.867922	-0.968409	-0.937224	-1.13756	-0.534062	-0.633102	0.524657	0.18232	-1.21597	-2.05055	0.637959	0.810062	-1.97344	-1.87982	-0.488167	-0.4209	-0.84265	-0.44728	-0.116722	0.0547882	-0.797006	-0.700005	-0.63839	-0.626063	0.948264	0.692063
CBPE_HUMAN	K.NSLISYLEQIHR.G	3	-1.67	0.03	0.04	0.965	0	0.965	-0.708481	-2.16418	-0.848756	-0.985779	-1.18645	-1.65532	-1.22928	-1.19104	-1.10956	-0.93879	-0.875989	-1.35672	-2.15349	-2.0648	-1.47492	-1.62582	-2.91634	-4.82553	-1.74123	-2.00858	-1.03847	-1.83362	-1.89163	-2.00488	-0.915146	-0.904657	-2.38133	-2.22791	-0.754236	-1.06961	-1.95834	-2.04146	-0.879562	-1.06514	-0.889401	-0.957819	-1.75877	-1.57794	-2.19209	-5.3286
CBPE_HUMAN	K.LTASAPGYLAITK.K	2	-0.78	0.183	1.11	0.27176	1.24	0.27176	-0.529606	-0.392736	-0.458073	-0.444168	-0.511904	-0.34684	-0.603946	-0.33672	-0.267816	-0.306655	-0.883058	-0.776395	-1.32419	-1.26918	-1.23871	-1.19639	-0.717419	-0.466948	-0.855744	-0.816922	-0.747989	-0.611142	-1.03585	-0.887622	-0.209247	-0.127014	-1.53236	-1.60831	-0.336575	-0.37933	-1.23424	-1.31164	-0.851639	-0.660738	-0.427367	-0.58157	-1.36563	-1.29637	-1.25116	-0.955315
CBPE_HUMAN	R.IHIMPSLNPDGFEK.A	3	-1.6	0.116	0.51	0.61614	0.26	0.61614	-1.16441	-1.4918	-0.786867	-0.934281	-1.68365	-1.57094	-1.21861	-1.21499	-1.04443	-1.1393	-1.53351	-1.70201	-2.22498	-2.45238	-1.85462	-1.92919	-1.71933	-1.86889	-1.75499	-1.49111	-1.36932	-1.38495	-1.79052	-1.62913	-0.963738	-1.24152	-2.27321	-2.75302	-0.883204	-0.932196	-2.06813	-2.38819	-1.15912	-1.27897	-1.14943	-1.25538	-1.83379	-2.43245	-2.2369	-2.08306
CD048_HUMAN	R.TETLLLQAER.R	2	-0.47	0.085	0.38	0.7065	0.14	0.7065	-0.545476	-0.177276	0.227476	0.280088	-0.481393	-0.333382	-0.784561	-0.664188	-0.12384	-0.13348	-0.791766	-0.823012	-0.733806	-0.468335	-0.384792	-0.551176	-0.390455	-0.0617202	-0.865336	-0.721864	-0.146674	-0.102986	-0.95109	-0.471667	-0.699615	-0.284124	-1.73162	-1.61621	0.060468	0.129473	-1.41441	-1.09143	0.0139119	0.1093	-0.131286	0.0324231	0.0220875	-0.101803	-1.09446	-0.759578
CD14_HUMAN	K.VLSIAQAHSPAFSCEQVR.A	3	0.09	-0.329	-1.79	0.08038	3.21	0.08038	-0.400902	-0.44172	0.926289	1.00842	-0.294565	-0.389048	0.469262	0.567337	0.342859	0.391415	0.391861	0.432671	-0.089667	0.057686	-0.724608	-0.739037	-1.19059	-1.04185	-0.484671	-0.293605	0.0901754	0.196729	0.28903	0.487859	0.0664891	-0.0482835	0.389934	0.389214	0.692484	0.68898	0.437493	0.423558	-0.0251449	0.0135474	1.02413	1.06114	-0.150383	0.00417386	-0.484331	-0.464492
CD14_HUMAN	R.AFPALTSLDLSDNPGLGER.G	3	0	-0.205	-0.54	0.59124	0.29	0.59124	-1.21891	-0.145276	0.338688	0.700223	0.0647698	0.344611	0.330057	0.528514	0.199061	0.619678	0.408953	0.169539	0.01627	0.0494806	-1.00338	-0.269932	-0.906622	-1.09715	-0.552442	-0.538444	0.224459	-0.447212	0.286576	0.132295	0.117981	0.136303	-0.683825	0.252156	0.798008	0.830411	-0.55137	0.256304	0.435311	0.565538	1.02999	0.839939	-0.504847	-0.0871742	-1.0466	-0.456477
CD14_HUMAN	R.AFPALTSLDLSDNPGLGER.G	2	-0.12	-0.347	-1.69	0.09942	2.84	0.09942	-0.4059	-0.541471	0.579906	0.644269	-0.452915	-0.474288	0.111817	0.297334	0.246714	0.164216	-0.0140768	0.31972	-0.112557	-0.00896394	-0.918371	-1.19792	-1.59061	-1.47311	-0.613835	-0.530057	-0.185608	0.0892116	-0.0554891	0.30835	-0.119216	-0.0939113	0.0794165	0.127778	0.275943	0.467318	0.47213	0.465501	-0.224707	-0.0827554	0.63489	0.725769	-0.545307	-0.353521	-0.553202	-0.459106
CD14_HUMAN	R.VLDLSCNR.L	2	-0.22	-0.206	-0.8	0.42777	0.64	0.42777	-1.15492	-0.770894	0.441841	0.565888	-0.0436851	0.103888	0.228249	-0.349913	-0.0912552	0.124647	-0.134645	-0.366054	-0.179579	-0.0947851	-0.767967	-0.924252	-1.07403	-0.928516	-0.565359	-0.477349	-0.110488	-0.298521	0.348334	-0.306158	-0.252359	0.0671072	-0.719141	-0.41174	0.269675	0.365393	-0.263207	0.379733	-0.171787	-0.214615	0.533858	0.613598	-0.178379	-0.489646	-0.617828	-0.874573
CD14_HUMAN	R.SWLAELQQWLKPGLK.V	3	-1.2	-0.359	-1.09	0.281	1.2	0.281	-2.16206	-2.53075	0.533671	0.408407	-2.59493	-2.84223	-1.52036	-1.26315	-0.651243	-1.1551	-0.271133	-0.329741	-1.03916	-0.92418	-1.60158	-1.47854	NA	NA	-2.7483	-2.75351	-1.63043	-1.7841	-0.982148	-1.3105	-1.67434	-1.69847	-0.234974	-0.118153	-0.138975	-0.197181	-0.480422	-0.584045	-1.54984	-1.63829	-0.132232	-0.128331	-1.15928	-0.701935	-2.13933	-2.23201
CD14_HUMAN	K.ITGTMPPLPLEATGLALSSLR.L	3	-0.49	-0.595	-1.85	0.07124	3.43	0.07124	-1.49006	-1.20588	0.846452	1.00318	-1.57815	-1.55611	-0.452333	-0.37138	-0.0833518	-0.105358	0.387564	0.118785	-0.424517	-0.403557	-1.01587	-0.93522	-2.73062	-3.39536	-1.04852	-1.37304	-0.434785	-0.69359	0.0794055	-0.341397	-0.827475	-0.594796	0.130204	0.069346	0.333724	0.571713	-0.0511928	-0.0815573	0.109253	-0.181113	0.479731	0.608681	-0.661359	-0.186254	-1.19208	-1.05928
CD14_HUMAN	R.RLTVGAAQVPAQLLVGALR.V	3	-0.79	-0.565	-2.15	0.03777	4.61	0.03777	-1.44249	-1.42992	0.160547	0.236958	-1.1205	-1.11703	-0.712827	-0.50963	-0.414195	-0.34111	-0.143252	-0.316686	-0.602483	-0.769178	-1.63787	-1.46862	-3.41345	-3.20991	-1.56647	-1.61817	-0.638896	-0.93996	-0.526314	-0.449672	-0.586571	-0.831237	-0.259136	-0.33981	0.170712	0.156286	-0.179408	-0.271755	-0.558744	-0.622837	0.296977	0.0626244	-0.88885	-0.637344	-1.63507	-1.45757
CD14_HUMAN	R.LTVGAAQVPAQLLVGALR.V	3	-1.08	-0.471	-1.78	0.0826	3.17	0.0826	-1.82772	-1.52934	-0.133977	-0.102953	-1.50362	-1.39393	-0.993291	-0.86111	-0.746248	-0.643651	-0.447577	-0.741031	-0.880148	-1.05117	-1.57533	-1.65621	-3.19564	-3.42395	-1.78693	-1.87865	-0.937996	-1.24225	-0.682405	-0.585062	-1.03149	-1.15873	-0.953974	-0.783788	-0.35977	-0.355961	-0.665097	-0.483656	-0.662251	-0.925772	-0.0668959	-0.179056	-1.29635	-1.00921	-2.06372	-1.51078
CD14_HUMAN	R.LTVGAAQVPAQLLVGALR.V	2	-1.46	-0.555	-2.15	0.03776	4.61	0.03776	-1.68306	-2.15556	-0.284862	-0.531742	-1.94497	-2.02678	-1.56585	-1.39423	-1.12695	-1.19711	-1.08497	-0.905788	-1.29081	-1.30721	-2.18061	-2.26568	-3.81466	-3.66162	-2.1826	-2.19528	-1.59373	-1.23777	-1.29912	-1.0444	-1.2656	-1.32448	-0.83998	-0.955655	-0.53519	-0.797989	-0.745098	-0.988717	-1.53432	-1.57474	-0.570731	-0.584071	-1.42438	-1.37975	-1.8699	-2.1407
CD14_HUMAN	K.FPAIQNLALR.N	2	-0.08	-0.278	-1.56	0.1272	2.42	0.1272	-0.58813	-0.483816	0.513765	0.407214	-0.157593	-0.0808342	0.187396	0.364699	0.0692081	0.0540556	0.215002	0.0270108	-0.127279	0.048632	-0.713183	-0.78792	-1.21517	-0.977005	-0.573084	-0.634564	-0.0190277	0.063719	0.217963	0.506068	-0.104598	0.124587	-0.0942122	0.0165126	0.472734	0.472654	0.554417	0.469157	-0.123375	0.00923668	0.529698	0.563637	-0.689876	-0.516856	-0.709381	-0.637878
CD44_HUMAN	R.YGFIEGHVVIPR.I	3	1.1	0	0	0.99975	0	0.99975	1.6069	1.26661	1.3686	1.10716	1.4308	1.23384	1.37432	1.29749	1.07453	0.99419	1.03405	1.06433	0.936333	0.866104	1.2103	1.07037	0.395587	0.356385	1.19314	1.03724	1.03259	1.00417	1.49344	1.60472	1.38486	1.354	0.809678	0.33008	1.46683	1.2975	0.702323	0.647919	1.32578	1.1691	1.04859	1.01603	1.01614	0.852107	1.2059	1.15751
CD44_HUMAN	K.ALSIGFETCR.Y	2	0.43	-0.007	-0.05	0.96075	0	0.96075	0.754584	0.689326	0.585428	0.481418	0.639096	0.755048	0.603747	0.540076	0.60955	0.486993	0.260037	0.21632	0.32519	0.432378	0.405863	0.393784	-0.358327	-0.240727	0.543276	0.387554	0.351477	0.38722	0.761578	0.878192	0.653984	0.728742	-0.133457	-0.346654	0.736471	0.720218	0.14618	0.045315	0.586321	0.635	0.307457	0.390153	0.461828	0.212107	0.626833	0.492841
CD59_HUMAN	R.LRENELTYYCCK.K	3	0.11	0.259	1.17	0.24769	1.38	0.24769	0.0925798	0.0350388	0.332807	0.478329	0.423593	0.552839	0.512879	0.15703	0.457822	0.574652	-0.131288	-0.27418	0.0653159	0.0917321	0.392567	0.078983	0.146949	0.126901	0.293377	0.4256	-0.0492582	-0.464216	0.404064	-0.163186	0.150044	0.0938807	-0.683058	-0.681387	0.240372	0.235812	-0.780034	-0.187516	0.583463	0.616102	0.142885	0.310312	0.462735	-0.0174289	-0.103536	-0.464887
CD59_HUMAN	R.LRENELTYYCCK.K	2	-0.82	0.096	0.41	0.68754	0.16	0.68754	-0.509396	-0.784228	-0.209324	-0.403337	-0.916252	-1.12134	-0.524766	-0.786109	-0.836867	-0.509594	-0.753822	-0.996925	-0.609568	-0.726385	-1.04837	-0.678061	-1.06112	-1.58437	-0.579095	-0.838155	-0.845653	-1.14538	-0.987859	-1.63098	-0.574395	-0.656281	-1.04957	-1.51633	-0.60782	-0.490024	-1.37943	-1.39488	-0.396643	-0.379518	-0.528021	-0.479791	-0.903498	-0.557129	-0.780388	-1.08615
CD59_HUMAN	K.FEHCNFNDVTTR.L	3	0.75	0.219	1.09	0.27996	1.2	0.27996	0.630118	0.961149	0.812301	1.13749	1.07827	1.17033	1.05843	0.628693	0.963142	1.08417	0.495179	0.445991	0.687481	0.918378	0.736115	0.750797	0.781029	1.01862	0.725779	1.07674	0.585641	0.568176	0.829992	0.481376	0.678131	0.914065	-0.0400253	0.0192687	0.792346	1.04477	-0.0614097	0.380785	1.09757	1.18188	0.762984	0.916139	1.05205	0.689913	0.417111	0.473786
CD59_HUMAN	K.FEHCNFNDVTTR.L	2	-0.21	0.097	0.43	0.66848	0.19	0.66848	0.193576	0.0796447	0.263643	0.177369	-0.124345	-0.399948	-0.00664391	-0.638272	-0.23598	0.0653083	-0.246262	-0.410288	0.141521	-0.0543896	-0.453212	-0.244061	-0.355906	-0.61334	-0.0584167	-0.290015	-0.226847	-0.346891	-0.36709	-1.01089	-0.01613	0.0308876	-0.465323	-1.00219	0.0759001	-0.0457377	-0.511607	-0.735465	0.193537	0.0520232	0.0772195	-0.0323264	-0.32913	-0.0522971	-0.25461	-0.182332
CD59_HUMAN	R.ENELTYYCCK.K	2	-1.46	0.289	1.8	0.07991	3.22	0.07991	-1.46355	-1.33282	-1.42787	-1.22755	-1.07239	-1.04036	-1.31875	-1.5668	-1.00548	-1.03795	-1.81722	-1.72461	-1.45458	-1.34776	-1.24584	-1.28636	-1.32117	-1.40016	-1.20714	-1.03743	-1.59434	-1.72428	-1.22865	-1.48086	-1.49739	-1.35127	-2.25521	-2.59189	-1.41994	-1.33817	-2.14064	-1.88281	-0.976687	-0.929319	-1.9183	-1.65319	-1.76272	-1.57982	-1.38194	-1.40757
CERU_HUMAN	K.DIFTGLIGPMK.I	2	2.67	-0.19	-1.02	0.31486	1.04	0.31486	2.8979	2.68062	1.99987	2.02543	3.0106	2.93368	2.16938	2.32823	2.28643	2.32979	2.74912	2.61099	2.78871	2.68731	2.48817	2.42599	2.72919	2.47932	3.04192	2.77192	3.08239	2.91873	2.92109	2.96548	3.54763	3.24781	3.58121	3.51829	2.78464	2.72241	3.02287	2.94453	1.55486	1.44397	2.80452	2.49746	2.20268	2.43895	2.54859	2.48655
CERU_HUMAN	K.ALYLQYTDETFR.T	2	2.05	-0.25	-1.48	0.14768	2.18	0.14768	2.09286	2.17389	1.06692	0.960124	2.3079	2.12378	2.03716	2.09953	1.9495	1.87212	2.1289	2.04743	2.29335	2.24951	1.93758	1.72111	1.56177	1.63517	2.1833	2.10507	2.35525	2.28222	2.3388	2.47348	2.72553	2.66265	3.08457	3.00382	1.90885	1.67985	2.81082	2.67634	1.38728	1.35388	1.72953	1.80256	1.49274	1.6036	2.08824	2.08866
CERU_HUMAN	R.TTIEKPVWLGFLGPIIK.A	3	2.89	-0.553	-2.4	0.02117	5.74	0.02117	2.95447	2.78345	2.61195	2.67488	2.66838	2.73528	2.48215	2.70347	2.85808	2.84137	3.18068	3.20451	3.19868	3.0477	2.69044	2.76064	0.927468	0.378001	2.83972	2.67093	3.15729	3.01104	3.18164	3.20429	3.30887	3.32391	4.39308	4.33383	3.10637	2.97591	3.5992	3.44322	2.56807	2.47799	3.19625	3.00124	2.71046	2.98347	2.53704	2.75533
CERU_HUMAN	R.TTIEKPVWLGFLGPIIK.A	2	-0.77	-0.686	-2.52	0.01589	6.33	0.01589	-0.470876	-0.659874	-0.862542	-0.917762	-1.14543	-1.14124	-1.16363	-1.02163	-0.999798	-0.766233	-0.548864	-0.277216	-0.408156	-0.594998	-0.981974	-1.08923	-3.37085	-3.78715	-0.946323	-1.14836	-0.560104	-0.555612	-0.751998	-0.553883	-0.186961	-0.232861	1.08974	0.948269	-0.451232	-0.553798	0.153035	-0.229435	-1.28071	-1.24499	-0.409641	-0.498173	-0.947143	-0.593769	-0.811425	-0.906944
CERU_HUMAN	K.GAYPLSIEPIGVR.F	2	3.02	-0.129	-0.73	0.4688	0.53	0.4688	3.17444	3.34965	2.035	1.88974	3.52804	3.53609	2.93234	3.04261	2.72528	2.62454	2.85852	2.72536	3.03164	3.10604	2.70425	2.62549	3.42238	3.71297	3.08093	2.93102	3.27246	3.3431	3.37193	3.50251	3.65725	3.71537	3.80584	3.81575	2.7086	2.77269	3.372	3.1693	2.35482	2.4274	2.72868	2.8067	2.39931	2.52594	2.99174	2.87186
CERU_HUMAN	K.EVGPTNADPVCLAK.M	2	2.33	-0.234	-1.38	0.17427	1.91	0.17427	2.04727	2.12826	1.19693	1.25163	2.57101	2.62419	2.34329	2.42745	2.01964	1.99994	2.12725	2.24812	2.22396	2.39762	2.01951	1.876	2.61933	2.97266	2.44416	2.62595	2.5475	2.78128	2.44325	2.6362	2.7396	2.99808	2.96322	2.91759	2.07824	1.99183	2.51302	2.62566	2.02656	2.12587	2.59031	2.49863	2.05496	1.87816	2.13156	2.30182
CERU_HUMAN	K.DIASGLIGPLIICK.K	2	2.99	-0.462	-3.69	0.00065	13.64	0.00065	2.61466	2.63134	2.17109	2.1458	2.84493	2.91124	2.67013	2.70812	2.79825	2.76692	3.0531	3.09568	3.1165	3.05049	2.74239	2.55993	2.61511	2.64641	3.05218	3.02665	3.58211	3.54241	2.83313	2.91594	3.67174	3.80985	3.81038	3.7988	3.06457	3.02564	3.30151	3.23811	2.77471	2.73808	3.43684	3.26763	2.90805	2.92177	2.85566	2.95682
CERU_HUMAN	K.DIASGLIGPLIICK.K	3	0.71	-0.392	-1.35	0.186	1.81	0.186	-0.171679	0.491881	-0.252691	-0.217084	0.802044	1.02172	0.598585	0.503041	0.363793	0.828057	1.0342	0.468728	0.754895	0.45777	0.45701	0.589844	0.774871	0.341276	0.871146	0.550992	1.63126	0.762982	0.878688	0.544671	1.23601	1.49042	1.1949	1.25266	0.756072	0.684301	0.800686	0.696919	0.986308	0.636041	1.37118	0.941451	0.445284	0.799286	0.23909	0.764636
CERU_HUMAN	K.LISVDTEHSNIYLQNGPDR.I	3	2.53	-0.136	-1.03	0.31064	1.05	0.31064	2.48902	2.49645	2.07762	2.18998	2.58574	2.70139	2.64146	2.64937	2.44787	2.39498	2.54296	2.37867	2.51897	2.68307	2.1895	2.17483	2.30722	2.53022	2.6208	2.69788	2.66622	2.66616	2.58277	2.71733	2.83566	2.98516	3.46026	3.34109	2.42673	2.3911	2.79269	2.8664	2.02219	2.11546	2.58957	2.64476	2.25622	2.09598	2.20825	2.36796
CERU_HUMAN	R.QSEDSTFYLGER.T	2	1.11	0.003	0.01	0.9885	0	0.9885	1.21954	1.27606	-0.215976	0.208971	1.68891	1.8029	1.13032	1.37745	0.933533	0.825703	0.844498	0.929262	1.09217	1.22211	0.844703	0.741903	1.56878	1.90128	1.28831	1.58224	1.23902	1.44742	1.65903	1.79894	1.5375	1.61398	2.10209	2.20765	0.69175	0.751751	1.49979	1.6866	0.181198	0.272179	0.435191	0.644211	0.533468	0.197064	0.711621	0.984986
CERU_HUMAN	R.MFTTAPDQVDKEDEDFQESNK.M	3	1.65	-0.095	-0.58	0.56676	0.33	0.56676	2.00776	1.734	0.990382	0.927336	1.73491	1.80798	1.85487	2.02758	1.36919	1.32466	1.57714	1.38166	1.53602	1.51717	1.28196	1.24836	1.87336	1.95024	1.91697	1.99583	1.85324	1.86851	1.92401	2.0751	2.20713	2.05184	2.75347	2.61668	1.47239	1.37604	1.92407	1.86035	1.00478	0.908672	1.54464	1.50042	0.953742	1.13127	1.50395	1.42545
CERU_HUMAN	K.DDEEFIESNK.M	2	1.47	-0.098	-0.56	0.5808	0.31	0.5808	1.27364	1.55824	1.12486	1.41013	1.9192	1.9726	1.35788	1.09209	1.34466	1.43183	1.04128	1.17881	1.37349	1.48727	0.824858	0.66245	1.73548	2.03312	1.66624	1.88667	1.60034	1.60461	1.86995	1.57569	1.87851	2.05359	1.72495	1.73101	0.708206	0.808416	1.56522	1.86426	1.40636	1.54561	1.29778	1.50991	1.31475	1.28212	1.46239	1.5288
CERU_HUMAN	K.MHSMNGFMYGNQPGLTMCK.G	3	0.58	-0.295	-1.06	0.29559	1.12	0.29559	0.952514	0.164427	0.516472	0.509995	0.114234	-0.227133	0.475493	0.460599	0.190522	0.0191812	0.566424	0.546032	0.584163	0.194804	0.544909	0.42648	0.33528	-0.348644	1.33372	1.28681	1.17447	0.717566	1.42778	1.05128	1.1308	0.690235	1.99034	1.8659	0.680021	0.546749	0.865573	0.729049	0.123254	-0.0358535	0.194297	0.297313	-0.0219009	0.00581006	0.766923	0.338386
CERU_HUMAN	R.EYTDASFTNR.K	2	1.16	-0.034	-0.2	0.84002	0.04	0.84002	0.981353	1.09505	0.242144	0.241183	1.74913	1.79314	1.14994	1.09592	1.05708	0.977313	0.942118	0.956283	1.19197	1.20805	0.963897	0.823641	1.60329	1.82798	1.43453	1.5498	1.3799	1.46202	1.69576	1.4029	1.52443	1.59553	1.80849	1.89982	0.85609	0.883403	1.54424	1.58218	0.570594	0.601552	0.672885	0.852042	0.776812	0.627246	0.791485	1.04407
CERU_HUMAN	K.MYYSAVDPTK.D	2	1.49	-0.118	-0.65	0.51855	0.42	0.51855	1.34756	1.27281	0.772487	0.772077	1.97779	1.90971	1.46437	1.04119	1.24803	1.23735	1.26424	1.1851	1.54211	1.49509	1.32317	1.31656	1.89766	1.74317	1.86229	1.94611	1.89864	1.55861	1.98598	1.45693	2.1082	2.09255	2.08829	1.88309	1.46278	1.43034	1.59157	1.77533	1.01334	1.05064	1.20443	1.29166	1.20863	1.03873	1.50079	1.33207
CERU_HUMAN	K.DLYSGLIGPLIVCR.R	2	1.99	-0.54	-3.7	0.00063	13.72	0.00063	1.67865	1.57329	1.51446	1.45557	1.56005	1.63364	1.43602	1.57133	1.79658	1.7599	2.11817	2.29463	2.22727	2.10559	1.82086	1.7332	0.940502	0.930576	2.19213	2.02005	2.47243	2.43284	1.64566	1.81044	2.57142	2.72121	2.89734	2.83563	2.18394	2.11864	2.35576	2.20273	1.92174	1.91409	2.56277	2.39664	2.0081	2.17531	1.92687	2.00899
CERU_HUMAN	K.DLYSGLIGPLIVCR.R	3	0.67	-0.497	-2.19	0.03463	4.78	0.03463	-0.0498033	0.33558	0.0733794	0.240604	0.358553	0.5827	0.283882	0.274467	0.418759	0.585392	0.914867	0.720569	0.948946	0.684494	0.536034	0.528538	-0.123142	-0.497112	1.02296	0.641336	1.37209	0.972299	0.332112	0.447015	1.12745	1.51269	1.48942	1.40436	0.776619	0.699974	0.802677	0.811919	0.873567	0.792997	1.41735	1.05922	0.494112	0.910989	0.293241	0.82491
CERU_HUMAN	R.GPEEEHLGILGPVIWAEVGDTIR.V	3	1.3	-0.658	-1.41	0.16667	1.98	0.16667	1.26091	1.04396	1.30794	1.08067	1.01438	0.671196	1.08056	1.21116	1.38963	1.06709	1.8544	1.79209	1.81985	1.54874	1.24941	1.4201	-0.855852	-3.19892	1.44029	1.24847	1.52097	1.24156	1.57563	1.42216	1.53086	1.524	3.05107	3.01793	1.67182	1.57226	2.02194	1.8794	1.14237	0.961225	1.51261	1.40166	1.15798	1.54325	1.34079	1.52203
CERU_HUMAN	R.QYTDSTFR.V	2	0.19	-0.054	-0.27	0.78975	0.07	0.78975	-0.320536	-0.159921	-0.907712	-0.84216	0.977918	0.932945	0.260351	0.225574	-0.0204875	-0.135424	-0.0656092	0.10357	0.242129	0.285954	0.0677987	-0.0680551	0.695722	0.958088	0.390815	0.604859	0.278252	0.458473	0.884528	0.899284	0.630642	0.600329	1.00499	1.19841	-0.134159	-0.0992344	0.602333	0.734219	-0.476251	-0.531215	-0.4162	-0.202495	-0.0631681	-0.370976	-0.364602	-0.325066
CERU_HUMAN	R.GVYSSDVFDIFPGTYQTLEMFPR.T	3	-0.35	-0.645	-0.97	0.33929	0.93	0.33929	-0.433607	-0.633574	-0.00860476	-0.167561	-0.767127	-1.68109	-0.832792	0.0249031	-0.346968	-0.374892	0.302188	0.113954	0.246152	-0.0445386	-0.411687	0.494776	-3.08093	-6.00148	0.0554365	0.0563755	-0.122874	-0.924848	-0.35171	0.118819	0.108982	-0.618603	1.37277	1.97189	0.175061	0.227984	0.0356676	0.2411	-0.81096	-0.48745	-0.668943	-0.693126	-0.889473	0.00338893	0.180943	0.538214
CERU_HUMAN	K.GEFYIGSK.Y	2	0.47	-0.067	-0.39	0.70001	0.15	0.70001	0.0768121	0.145035	-0.560905	-0.364509	1.03864	1.10536	0.467543	0.273917	0.252343	0.303969	0.31361	0.269199	0.433856	0.399518	0.374045	0.367853	0.88548	0.926763	0.907645	1.02084	0.859055	0.669966	0.919972	0.534383	1.04175	0.981768	1.09454	0.952219	0.295943	0.29981	0.631302	0.896667	-0.0859801	-0.138814	0.0706764	0.150596	0.193477	0.0476235	0.383959	0.183898
CERU_HUMAN	R.KAEEEHLGILGPQLHADVGDK.V	3	-0.04	-0.144	-0.73	0.47226	0.53	0.47226	0.329537	0.0944673	-0.796787	-0.877766	0.124114	0.0249959	0.266315	0.334655	-0.403973	-0.332475	-0.0940497	-0.174409	0.0213091	-0.0933474	-0.598108	-0.448173	-0.0364123	-0.115369	0.25555	0.2073	0.415032	0.335073	-0.0225154	0.100414	0.525265	0.505556	1.38523	1.06749	-0.429355	-0.375132	0.484237	0.229453	-0.909331	-0.883576	-0.176007	-0.184969	-0.931919	-0.452308	-0.1021	-0.021817
CERU_HUMAN	R.IYHSHIDAPK.D	2	-0.64	-0.27	-1.4	0.16764	1.97	0.16764	-0.627904	-0.704904	-1.35716	-1.51782	-0.668773	-0.820366	-0.325658	-0.456115	-1.242	-1.18029	-0.640076	-0.661077	-0.554849	-0.563	-1.20222	-0.832034	-0.515341	-0.84367	-0.284049	-0.484107	-0.296808	-0.348446	-0.561081	-0.426785	0.00298729	-0.0114765	0.742295	0.311335	-0.674757	-0.719738	-0.29317	-0.380264	-1.30683	-1.3988	-0.476033	-0.587766	-1.15676	-0.834815	-0.860386	-0.801012
CERU_HUMAN	R.RQSEDSTFYLGER.T	2	-1.77	-0.332	-1.8	0.07995	3.22	0.07995	-1.85852	-2.16433	-2.62059	-2.65604	-2.08636	-2.25853	-2.01139	-1.84819	-2.0833	-1.8322	-1.81516	-1.65247	-1.68672	-1.72668	-2.12945	-1.94252	-1.60957	-1.53289	-1.58242	-1.59403	-1.52926	-1.3957	-2.01174	-2.09778	-0.99077	-0.938418	-1.1378	-1.05081	-2.25891	-1.81813	-1.47036	-1.6342	-2.2592	-1.97514	-1.23566	-1.12263	-2.13198	-2.05223	-1.30054	-1.64766
CERU_HUMAN	K.YTVNQCR.R	2	-1.55	-0.028	-0.09	0.9268	0.01	0.9268	-3.26143	-2.21552	-2.14569	-2.19225	-0.864471	-0.847196	-1.44656	-1.42128	-1.59004	-1.82699	-1.7262	-1.31278	-1.60229	-1.33293	-1.52191	-1.7862	-1.13143	-0.733627	-1.26428	-1.15191	-1.91212	-1.37324	-0.780404	-0.710792	-1.65089	-1.4551	-0.442876	-0.488297	-1.69471	-1.60239	-1.24684	-0.964636	-2.27606	-2.17307	-1.78402	-1.66672	-1.58433	-2.09415	-2.59443	-2.32224
CERU_HUMAN	R.SVPPSASHVAPTETFTYEWTVPK.E	3	1.7	-0.2	-1.21	0.23434	1.46	0.23434	1.94886	1.84965	0.919149	0.850106	1.8148	1.69737	1.84507	2.0205	1.439	1.2927	1.70755	1.6289	1.86958	1.74242	1.3554	1.48324	1.51362	1.35464	1.96747	1.78539	1.99335	1.91406	1.86637	1.94862	2.35244	2.21648	2.79179	2.74663	1.4393	1.44549	2.35562	2.11844	1.10789	1.09611	1.60289	1.55817	1.07439	1.2092	1.71103	1.5402
CERU_HUMAN	K.AGLQAFFQVQECNK.S	2	-2.35	-0.737	-1.78	0.08305	3.16	0.08305	-2.0737	-2.40238	-3.62165	-4.27153	-2.04124	-2.58183	-2.55592	-2.52662	-2.86317	-2.82226	-2.53952	-2.41448	-2.29495	-2.35266	-3.04412	-3.14621	-2.99872	-3.24193	-1.9015	-2.59401	-2.07329	-2.02968	1.62469	1.72545	-1.55781	-1.72732	-0.710552	-1.08395	-2.663	-2.60051	-1.69526	-2.09061	-3.13957	-3.50117	-3.20797	-2.91923	-3.22853	-3.68698	-2.25812	-2.71807
CERU_HUMAN	R.MYSVNGYTFGSLPGLSMCAEDR.V	3	-0.95	-0.424	-0.9	0.37598	0.8	0.37598	-1.5172	-0.922091	-1.19865	-1.01464	-1.36474	-1.71156	-1.43816	-1.08041	-1.0594	-0.730961	-0.402099	-0.811242	-0.606979	-0.970072	-0.970992	-0.621713	-1.89992	-3.80177	-0.341163	-0.733071	-0.469658	-1.22637	-0.387465	-0.947738	-0.599261	-1.04898	0.314339	0.818981	-0.69594	-0.834728	-0.858201	-0.50187	-0.584693	-0.974016	-0.737994	-1.2126	-1.59297	-1.14752	-1.51758	-0.514895
CERU_HUMAN	R.MYSVNGYTFGSLPGLSMCAEDR.V	2	-1.69	-0.612	-1.52	0.13579	2.32	0.13579	-1.74106	-2.04799	-1.43535	-1.64686	-2.58776	-3.28555	-1.9983	-1.7995	-1.75854	-2.04581	-1.79912	-1.12814	-1.40774	-1.46316	-1.65361	-1.67808	-3.34416	-4.86704	-1.12186	-1.09157	-1.6486	-1.40224	-1.57393	-1.26899	-1.24674	-1.23405	0.305915	0.401273	-1.49316	-1.24336	-0.831484	-0.946046	-2.22594	-2.0638	-2.03059	-1.80963	-2.51209	-1.93107	-1.57466	-1.32755
CERU_HUMAN	K.ERGPEEEHLGILGPVIWAEVGDTIR.V	3	-1.18	-0.664	-1.57	0.12497	2.45	0.12497	-0.895792	-1.29109	-1.07292	-1.66621	-1.29484	-1.45395	-1.38879	-1.07084	-1.28295	-1.12202	-0.847721	-0.751374	-0.772896	-0.858437	-1.28288	-1.03709	-4.0933	-5.59629	-1.09277	-1.27554	-0.873081	-1.08034	-1.04407	-0.77593	-0.746575	-0.961066	0.642765	0.585582	-0.873663	-1.12134	-0.159125	-0.535285	-1.62467	-1.96571	-0.869029	-1.23059	-1.55083	-0.924718	-1.00988	-0.750718
CERU_HUMAN	K.VDKDNEDFQESNR.M	3	-2.07	0.186	0.71	0.48173	0.5	0.48173	-2.90559	-2.49909	-3.0235	-2.90288	-1.15694	-1.22843	-1.56202	-1.72505	-1.92373	-2.1599	-2.46344	-2.14196	-2.27595	-2.10201	-1.82392	-2.26617	-1.46103	-1.03126	-1.56497	-1.40027	-2.52284	-2.0601	-1.17783	-1.18642	-2.25967	-2.12754	-1.11979	-0.969191	-2.56554	-2.47126	-1.65817	-1.64577	-2.74032	-2.81175	-2.64899	-2.47001	-2.22905	-2.65294	-3.09775	-2.93042
CERU_HUMAN	K.NLASRPYTFHSHGITYYK.E	3	-1.52	-0.201	-0.57	0.57088	0.33	0.57088	-0.785061	-1.07558	-2.9401	-2.88708	-1.29281	-1.7191	-1.19582	-1.02624	-2.0047	-1.76791	-1.94801	-1.50989	-1.39558	-1.46187	-2.01899	-1.85403	-1.32087	-1.54756	-1.09387	-1.5466	-1.07297	-1.27639	-1.26187	-1.111	-0.712482	-0.788896	0.0435099	-0.0268501	-2.01449	-1.9431	-0.811807	-1.06225	-2.29179	-2.39657	-1.86104	-1.74532	-3.33011	-1.77653	-1.44861	-1.47686
CERU_HUMAN	K.HYYIGIIETTWDYASDHGEK.K	3	-0.13	-0.466	-1.25	0.21905	1.56	0.21905	0.362005	-0.0429356	-0.829925	-1.10079	-0.0522559	-0.188873	0.502385	0.00693611	-0.62286	-0.459131	0.308267	-0.0158635	0.192205	-0.325168	0.459401	-0.0927107	-2.4309	-3.07817	0.267552	-0.214168	-0.0141242	-0.244068	0.730192	0.0732352	0.615545	0.0469719	1.41203	1.0073	-0.33181	-0.299054	0.643343	0.433385	-0.445749	-1.06332	-0.194251	-0.379906	0.184499	-0.108328	0.19308	-0.297742
CERU_HUMAN	K.NNEGTYYSPNYNPQSR.S	2	-0.29	0.001	0.01	0.99438	0	0.99438	-0.307347	-0.320423	-1.29199	-1.15295	0.258411	0.143156	0.0393606	-0.184407	-0.393566	-0.483423	-0.541873	-0.425227	-0.314586	-0.141138	-0.519603	-0.5465	0.0380705	0.20407	0.0196145	0.13746	-0.263651	-0.162562	0.181836	-0.0811905	0.311344	0.195268	0.722155	0.472903	-0.814999	-0.594714	0.198488	0.353685	-1.10726	-0.989078	-0.817384	-0.596169	-0.869253	-0.94718	-0.530026	-0.47197
CERU_HUMAN	K.MYYSAVDPTKDIFTGLIGPMK.I	3	-2.19	-0.25	-0.84	0.40787	0.7	0.40787	-2.14953	-1.86515	-2.29721	-2.23428	-2.02911	-2.195	-2.05567	-1.86351	-2.42982	-2.67351	-2.39996	-2.29648	-1.70991	-1.97313	-2.47496	-2.53772	-2.85311	-3.57386	-2.39549	-2.20226	-2.15434	-2.56475	-1.16784	-1.43523	-1.61391	-1.63527	-0.335187	-0.193372	-2.10953	-2.22814	-1.60997	-1.57225	-3.71092	-3.61813	-2.17932	-2.15113	-2.83608	-2.36045	-3.17824	-2.54592
CERU_HUMAN	K.KALYLQYTDETFR.T	3	-1.91	-0.252	-1.28	0.20697	1.64	0.20697	-2.10887	-2.23703	-2.82718	-2.85114	-1.47469	-1.45718	-1.71425	-1.80094	-2.33882	-2.34164	-1.8763	-1.70796	-1.93437	-1.69054	-2.1058	-2.18954	-1.98551	-2.13731	-2.04199	-1.99113	-1.73082	-1.68299	-1.33022	-1.28878	-1.24718	-1.25588	-0.534254	-0.991442	-1.92523	-2.13851	-1.49366	-1.2406	-2.68667	-2.55166	-1.80982	-1.97948	-2.32799	-2.27211	-2.63432	-2.65436
CERU_HUMAN	R.EYTDASFTNRK.E	2	-2.18	-0.1	-0.54	0.59311	0.29	0.59311	-2.23846	-2.37316	-2.85447	-2.87073	-1.79728	-1.99415	-2.07167	-2.10564	-2.49228	-2.42306	-2.4167	-2.17153	-1.98549	-2.15437	-2.47036	-2.36062	-1.6985	-1.90859	-2.06683	-2.1648	-2.29012	-2.30028	-1.85242	-1.89216	-1.66447	-1.67693	-0.877738	-1.05427	-2.42253	-2.42954	-1.59805	-1.80405	-2.91913	-3.25468	-2.43762	-2.29098	-2.68607	-2.64093	-2.12286	-2.39866
CERU_HUMAN	K.VNKDDEEFIESNK.M	3	-1.65	-0.086	-0.29	0.77426	0.08	0.77426	-1.98393	-1.45128	-3.14958	-2.77092	-0.883933	-0.689822	-1.17386	-1.31467	-2.12737	-2.24942	-1.84409	-1.97247	-1.86616	-1.32808	-2.04613	-2.17395	-0.990827	-0.508563	-1.75322	-1.49724	-1.78762	-1.53337	-0.734285	-0.661305	-1.16842	-0.947283	-0.620553	-0.265181	-2.20184	-2.29395	-1.30388	-0.846327	-2.51169	-2.37157	-1.93038	-1.90354	-1.9326	-2.42606	-2.29693	-2.30992
CFAB_HUMAN	K.EELLPAQDIK.A	2	1.81	-0.173	-0.79	0.43496	0.62	0.43496	1.61708	1.7936	0.392945	0.939762	1.87083	1.9714	1.78994	1.81971	1.52164	1.44608	2.22531	2.08333	1.82077	1.89127	1.83595	1.68261	1.96396	2.33451	1.63433	1.76532	2.34394	2.53905	1.66083	1.90037	1.68856	1.7961	2.96289	2.8882	1.882	1.81203	2.80599	2.78634	1.55463	1.60541	1.35043	1.00543	1.61823	1.36318	1.13041	1.17393
CFAB_HUMAN	R.LLQEGQALEYVCPSGFYPYPVQTR.T	3	1.87	-0.389	-2.02	0.05019	4.07	0.05019	1.54995	1.2266	2.33239	2.19957	0.921805	0.752351	1.41254	1.6271	1.88253	1.75506	2.3941	2.547	2.3487	2.29472	1.67405	1.72416	0.6446	0.722745	1.70137	1.75206	1.75166	1.7175	1.61723	1.87413	1.61418	1.66595	3.17993	3.18111	2.17074	2.14119	2.33544	2.26849	1.65645	1.81122	2.26699	2.22685	2.22356	2.05518	1.71316	1.77529
CFAB_HUMAN	R.FLCTGGVSPYADPNTCR.G	2	0.04	-0.24	-1.16	0.25336	1.34	0.25336	-0.174946	-0.125858	-0.534898	-0.600461	-0.390196	-0.478052	0.0383025	0.092647	-0.404906	-0.350833	0.741118	0.93828	0.0532751	0.126861	-0.0869406	-0.186438	-0.29771	0.0593123	-0.0840089	-0.00948958	0.574569	0.852331	-0.279739	0.0248974	-0.16919	-0.122007	1.45771	1.37578	0.153596	0.26648	1.15248	1.02056	-0.422972	-0.284568	-0.308558	-0.119302	-0.361446	-0.154258	-0.79608	-0.727104
CFAB_HUMAN	R.FLCTGGVSPYADPNTCR.G	3	-1.2	-0.185	-0.65	0.51838	0.42	0.51838	-1.66693	-1.53278	-2.18459	-1.67906	-1.21416	-1.24737	-1.09782	-1.13989	-1.66535	-1.47394	-0.549483	-0.574253	-1.64557	-1.01968	-1.18761	-0.781775	-0.980063	-1.45449	-1.65435	-1.19419	-0.478866	-0.759868	-1.27921	-1.12322	-1.5845	-1.73909	-0.0461852	0.0720292	-0.851126	-1.19544	-0.77438	-0.146898	-1.5414	-0.981497	-1.74514	-1.83074	-1.28778	-1.13174	-1.97165	-1.84372
CFAB_HUMAN	K.YGQTIRPICLPCTEGTTR.A	3	1.12	-0.23	-1.09	0.2836	1.18	0.2836	0.982628	1.10915	0.272153	0.438246	0.897929	0.964945	1.14115	1.29068	0.76917	0.713737	1.77985	1.88182	0.853321	1.09378	1.01246	0.857689	1.07881	1.39778	0.661997	0.981271	1.69601	1.86269	0.896852	1.13563	0.857238	0.935311	2.49583	2.47218	1.23527	1.25787	2.07486	2.14678	0.673983	0.812966	1.01908	1.00697	0.967606	0.66365	0.163289	0.39769
CFAB_HUMAN	K.VSEADSSNADWVTK.Q	2	0.39	-0.168	-0.71	0.47968	0.51	0.47968	0.0547636	-0.0399865	-0.464245	-0.384416	0.466958	0.502943	0.573819	-0.141001	0.00283089	0.0173557	0.864142	0.870817	0.419628	0.478575	0.559226	0.373879	0.576216	0.58965	0.375361	0.427391	1.03595	0.754195	0.498347	-0.15085	0.273094	0.280867	1.45285	1.26069	0.487034	0.5089	1.34299	1.69641	0.105046	0.228393	-0.128593	0.0580516	0.249566	0.14861	-0.307364	-0.318005
CFAB_HUMAN	K.KEAGIPEFYDYDVALIK.L	3	0.42	-0.404	-2	0.05164	4.02	0.05164	0.511317	0.32756	-0.255868	-0.0805725	0.275056	0.182891	-0.368751	-0.111325	-0.0851845	0.0684707	1.24679	1.18404	0.403726	0.323442	0.258641	0.450446	-0.0645323	-0.169958	0.153693	0.157462	1.00092	1.05703	0.279399	0.39109	0.215291	0.281434	1.79899	1.96385	0.703328	0.747299	1.63623	1.38118	0.349258	0.29787	0.313947	0.200637	0.157856	0.320774	-0.184323	-0.428296
CFAB_HUMAN	R.STGSWSTLK.T	2	0.19	-0.234	-0.95	0.34832	0.9	0.34832	-0.321831	-0.205795	-0.566273	-0.671834	0.399547	0.333743	0.261413	-0.39712	-0.277361	-0.404242	0.798557	0.443865	0.26687	0.240722	0.35117	0.250867	0.396919	0.419202	-0.0340959	0.181916	0.789167	0.722961	0.427478	-0.341176	0.157839	0.270007	1.21377	0.858962	0.323122	0.407179	1.0321	1.31885	0.0698002	-0.0198226	-0.218413	-0.164508	0.38762	0.057356	-0.517953	-0.620294
CFAB_HUMAN	R.YGLVTYATYPK.I	2	1.24	-0.293	-1.65	0.10703	2.72	0.10703	1.02058	1.0502	0.312303	0.400152	0.997331	1.11627	1.04382	1.22802	0.781055	0.739126	1.89706	1.77679	1.19728	1.30489	1.13747	1.20656	1.08323	1.29332	1.06133	1.14189	1.90376	2.01432	1.1	1.27316	1.09477	1.15807	2.44733	2.33965	1.42279	1.38867	2.28306	2.2522	1.0111	0.978228	0.959244	0.903664	1.05195	1.09749	0.398976	0.573548
CFAB_HUMAN	R.DFHINLFQVLPWLK.E	3	-1.46	-0.943	-1.27	0.20999	1.62	0.20999	-1.92728	-2.56299	-0.449286	-1.46816	-2.41728	-4.10505	-1.88822	-1.51023	-1.25382	-2.37079	0.46303	0.0231816	-0.444645	-1.17629	-0.724725	-0.442307	-7.18443	NA	-2.94716	-2.25927	-0.783968	-1.82567	-1.65936	-1.47389	-2.07947	-3.45761	1.74657	1.5411	-0.0150637	-0.632027	0.0213744	-0.048284	-1.58018	-2.48826	-1.5654	-2.2062	-1.0579	-1.19141	-1.97471	-1.73889
CFAB_HUMAN	K.DISEVVTPR.F	2	0.48	-0.133	-0.68	0.49732	0.47	0.49732	0.412867	0.443731	-0.584305	-0.586878	0.713024	0.953847	0.406298	0.452186	0.0540458	0.0743624	0.861625	0.958798	0.225338	0.452229	0.507941	0.432012	0.734014	0.919934	0.25602	0.5186	1.14644	1.32028	0.596454	0.576855	0.498054	0.585057	1.08049	1.39929	0.377791	0.413615	1.28982	1.51689	0.182789	0.225119	-0.073138	-0.232998	0.336484	0.163709	-0.234366	-0.300085
CFAB_HUMAN	K.EAGIPEFYDYDVALIK.L	2	-0.11	-0.54	-2.5	0.01632	6.27	0.01632	-0.218938	-0.246507	-0.628477	-0.81687	-0.596916	-0.731251	-1.15407	-1.02811	-0.506762	-0.536315	0.837831	0.898415	0.0763064	-0.00714554	-0.191302	-0.214891	-0.823805	-1.00124	-0.478764	-0.305423	0.485867	0.574953	-0.356823	-0.324619	-0.112186	-0.185717	1.57232	1.43835	0.188071	0.152217	1.26744	0.961596	-0.212718	-0.23126	-0.0923181	-0.0575087	-0.319584	-0.112659	-0.865188	-0.636172
CFAB_HUMAN	K.EAGIPEFYDYDVALIK.L	3	-1.93	-0.423	-1.24	0.22081	1.55	0.22081	-2.47819	-1.91741	-2.92788	-3.0605	-1.97315	-1.79963	-2.72016	-3.2072	-2.34637	-2.27134	-0.846738	-1.16741	-1.75342	-1.91543	-1.80908	-1.87627	-1.98376	-2.25895	-2.14338	-2.30472	-1.2645	-1.36306	-1.94312	-2.24337	-2.1095	-2.14535	-0.368534	-0.2671	-1.45852	-1.62481	-0.67562	-0.797605	-1.55089	-1.93851	-2.0672	-2.01829	-2.34461	-1.93635	-3.73971	-2.44966
CFAB_HUMAN	K.ALFVSEEEKK.L	2	-0.94	-0.234	-1.2	0.23674	1.44	0.23674	-1.26982	-1.04494	-1.74335	-1.78265	-0.955248	-1.02982	-0.727556	-0.884215	-1.70694	-1.20574	-0.464875	-0.467818	-1.00907	-0.888428	-1.07204	-0.945309	-0.921655	-0.976378	-1.05922	-1.06292	-0.252206	-0.348669	-0.999482	-1.2712	-1.01189	-0.831854	0.115753	0.233707	-0.803724	-0.789218	0.000712913	0.153263	-1.29654	-1.1881	-1.29896	-1.33644	-1.07035	-1.09371	-1.74542	-1.70085
CFAB_HUMAN	K.LQDEDLGFL.-	2	-0.37	-0.121	-0.33	0.74678	0.11	0.74678	-1.57615	0.0218046	-1.55059	-1.64857	0.130295	0.16484	-0.525132	-0.636325	-1.2103	-0.539904	0.455285	0.181436	-0.148109	-0.439843	-0.309332	0.0664851	0.294253	-0.0663923	-0.704271	-0.517052	0.468897	0.176941	-0.474904	-0.543064	-0.173258	-0.443553	0.301168	0.550671	-0.296186	-0.0834299	-0.00507623	0.408834	-0.193379	-0.332915	-0.679159	-0.815726	-1.08046	-0.539078	-1.47138	-0.910011
CFAB_HUMAN	R.GDSGGPLIVHK.R	2	-0.92	-0.206	-1.08	0.28494	1.17	0.28494	-1.25264	-1.1948	-1.53956	-1.70905	-1.12472	-1.21975	-0.850828	-0.986776	-1.3832	-1.62063	-0.298068	-0.0456707	-0.910018	-0.796414	-0.924743	-0.862227	-0.864803	-0.866385	-0.95367	-1.02588	-0.346903	-0.274111	-1.00774	-1.00906	-1.17738	-1.09794	0.451001	0.297226	-0.774475	-0.840071	0.0376675	-0.057218	-1.19986	-1.14197	-1.22473	-1.22551	-0.910198	-1.16889	-1.82928	-1.80715
CFAB_HUMAN	R.WSGQTAICDNGAGYCSNPGIPIGTR.K	3	-0.11	-0.296	-1.28	0.20836	1.63	0.20836	-0.158224	-0.388307	-1.07702	-0.54677	-0.313518	-0.427823	-0.187597	0.139831	-0.411152	-0.42504	0.477459	0.424243	-0.137705	-0.0772537	-0.210545	0.0600932	-0.648676	-0.722526	-0.499374	0.0424751	0.388374	0.54539	-0.316991	-0.0510069	-0.311823	-0.315436	1.0129	1.30594	0.0449626	0.107423	0.718384	0.874179	-0.41133	-0.121796	-0.316275	0.0116155	-0.553573	-0.464924	-0.715762	-0.607549
CFAB_HUMAN	R.LEDSVTYHCSR.G	2	-0.7	-0.194	-1.02	0.31482	1.04	0.31482	-1.07436	-1.14413	-1.51803	-1.57188	-1.0032	-1.23145	-0.606484	-0.640783	-1.08063	-1.17678	-0.185487	0.117187	-0.624083	-0.572791	-0.235428	-0.356418	-0.587482	-0.717842	-0.868556	-0.942974	-0.258893	-0.0793935	-0.785795	-0.713762	-0.733876	-0.841046	0.393474	0.543384	-0.574341	-0.492253	0.192364	0.191279	-0.966403	-1.00664	-1.03197	-0.985123	-1.00527	-0.847352	-1.66267	-1.47975
CFAB_HUMAN	R.LEDSVTYHCSR.G	3	-0.83	-0.18	-0.7	0.48765	0.49	0.48765	-1.36873	-1.41513	-1.87195	-1.72724	-0.423081	-0.432468	-0.484589	-0.544365	-0.998651	-1.27521	-0.355377	-0.15948	-0.967507	-0.686565	-1.41529	-1.5074	-0.873161	-0.411843	-0.90838	-0.62545	-0.619903	-0.339365	-0.519064	-0.471927	-1.2328	-1.20617	0.27285	0.665247	-0.794439	-0.867108	-0.0929627	0.339979	-1.16418	-1.15928	-1.23197	-0.982261	-0.663111	-1.20617	-1.89647	-1.68822
CFAB_HUMAN	K.VASYGVKPR.Y	2	-1.78	-0.22	-0.96	0.3439	0.92	0.3439	-2.28987	-2.16875	-2.26405	-2.62626	-1.83803	-2.13779	-1.6053	-1.62496	-2.17271	-2.3858	-1.00251	-1.00135	-1.71488	-1.77432	-1.98895	-1.89378	-1.80772	-1.70443	-1.77638	-2.09095	-1.24911	-1.30154	-1.93517	-1.96938	-2.01808	-2.14586	-0.0221739	-0.578043	-1.59571	-1.62853	-0.595825	-0.802255	-2.02404	-2.11564	-1.99033	-2.02058	-2.00222	-1.90724	-2.80512	-2.76809
CFAB_HUMAN	K.ALFVSEEEK.K	2	-1.42	-0.213	-0.3	0.76813	0.09	0.76813	-2.87341	-2.04627	-2.29709	-1.67821	-2.89292	-1.992	-0.888386	-1.36598	-1.38937	-1.26987	-0.178174	-0.0918848	-0.836103	-0.941497	-1.26774	-1.52983	-2.69214	-1.86773	-1.29384	-1.19612	-0.304454	-0.62231	-2.36624	-1.79504	-1.11421	-1.53609	0.0230829	0.139625	-0.840015	-0.557784	-0.172947	0.260477	-1.10994	-0.967244	-1.09608	-1.02795	-1.19311	-1.08693	-7.20941	-3.74751
CFAB_HUMAN	K.CLVNLIEK.V	2	-0.39	-0.205	-1.1	0.27689	1.21	0.27689	-0.32442	-0.31449	-1.06221	-1.08241	-0.319541	-0.197526	-0.395368	-0.307574	-0.854719	-0.953292	0.0179281	-0.246795	-0.492797	-0.347127	-0.298382	-0.526712	-0.463399	-0.165487	-0.764706	-0.676699	0.326467	0.363951	-0.459577	-0.239221	-0.469692	-0.521234	0.821751	0.59529	-0.367576	-0.29845	0.59911	0.61569	-0.713384	-0.655841	-0.840124	-0.777197	-0.640351	-0.743426	-1.21788	-1.06236
CFAB_HUMAN	K.QLNEINYEDHK.L	3	-1.56	-0.111	-0.39	0.69926	0.15	0.69926	-2.08416	-1.83123	-2.96286	-2.59075	-1.29727	-1.10646	-1.15509	-1.23613	-1.96345	-1.91374	-1.13118	-1.07197	-1.72687	-1.54132	-1.23691	-1.80505	-1.38573	-1.0739	-1.76508	-1.33561	-1.17993	-1.01349	-1.29807	-1.29684	-1.85723	-1.68962	-0.715444	-0.0959901	-1.73275	-1.58389	-0.735941	-0.29045	-1.91627	-1.79027	-2.1825	-1.90179	-1.43981	-2.02274	-2.63689	-2.60583
CFAB_HUMAN	K.QLNEINYEDHK.L	2	-1.59	-0.25	-1.2	0.23832	1.43	0.23832	-1.96198	-1.69354	-2.5157	-2.41111	-1.82744	-1.74305	-1.35154	-1.49763	-2.28435	-1.96738	-0.920553	-0.936128	-1.68169	-1.47623	-1.61476	-1.62562	-1.5542	-1.83771	-1.74328	-1.64665	-1.14507	-0.965392	-1.68505	-1.8604	-1.68118	-1.64645	-0.38916	-0.0146148	-1.5437	-1.43235	-0.582947	-0.589667	-1.8938	-1.7861	-1.85623	-1.72067	-1.81682	-1.82894	-2.40008	-2.4555
CFAB_HUMAN	K.ISVIRPSK.G	2	-1.12	-0.222	-1.18	0.24515	1.39	0.24515	-1.36326	-1.60866	-1.64608	-1.95066	-1.30416	-1.47762	-1.10652	-1.15116	-1.56548	-1.69877	-0.513096	-0.370386	-1.00009	-1.05351	-1.01544	-0.982858	-1.01627	-1.21786	-1.20701	-1.37617	-0.46282	-0.413306	-1.22362	-1.26399	-1.23629	-1.47807	-0.0239797	0.00504524	-0.868215	-0.909469	-0.150306	-0.161354	-1.36446	-1.43715	-1.3318	-1.34195	-1.33413	-1.21881	-1.95903	-2.00367
CFAB_HUMAN	K.EKLQDEDLGFL.-	2	-1.14	-0.317	-1.46	0.15185	2.13	0.15185	-1.50425	-1.30392	-2.49892	-2.28227	-1.35253	-1.27918	-1.22342	-0.988363	-1.58363	-1.79668	-0.586237	-0.508333	-0.989286	-0.848048	-1.14897	-1.19024	-1.10104	-0.802803	-1.53173	-1.36333	-0.598995	-0.290737	-1.43716	-1.15477	-1.0953	-1.14522	-0.169688	0.0226761	-1.13717	-0.981482	-0.059942	-0.0545487	-1.2156	-1.08708	-1.03739	-1.27347	-1.45278	-1.35118	-2.11669	-1.90363
CFAB_HUMAN	K.KDNEQHVFK.V	2	-3.54	-0.29	-1.21	0.23234	1.47	0.23234	-4.05511	-3.96418	-3.92666	-4.08113	-4.06239	-4.28039	-3.05621	-3.07466	-4.01266	-4.02789	-2.6955	-2.35883	-3.65701	-3.49681	-3.91523	-3.90795	-3.79559	-3.77024	-3.7259	-3.77596	-3.16487	-3.05399	-3.70757	-3.80052	-3.97835	-3.88768	-1.44686	-1.77919	-3.45753	-3.41388	-2.36682	-2.36617	-4.04352	-3.8914	-3.50017	-3.54686	-3.52633	-3.62266	-4.74374	-4.53641
CFAH_HUMAN	K.SIDVACHPGYALPK.A	2	-0.03	-0.082	-0.45	0.65533	0.2	0.65533	0.564743	0.477944	-0.0211072	-0.243522	-0.480776	-0.516067	0.0625474	-0.000563153	-0.311135	-0.368939	0.109554	0.156766	0.157973	-0.128076	-0.347159	-0.351127	0.0443536	-0.110516	0.035503	-0.202912	-0.0019686	-0.0267245	-0.515854	-0.412028	0.374915	0.373815	0.560632	0.183123	-0.254559	-0.54411	0.576077	0.203698	-0.403188	-0.416599	-0.131554	-0.340852	-0.374962	0.0324063	0.715356	0.578756
CFAH_HUMAN	R.WQSIPLCVEK.I	2	1.49	-0.06	-0.57	0.57055	0.33	0.57055	1.62306	1.58835	1.34589	1.3536	1.19669	1.156	1.36299	1.41928	1.35387	1.36207	1.57243	1.70025	1.48254	1.45334	1.3808	1.3733	1.52843	1.65698	1.57154	1.69216	1.35327	1.40188	1.33163	1.5155	1.66082	1.78363	1.82164	1.74672	1.13999	1.20828	1.81693	1.83528	1.13272	1.23767	1.32801	1.4661	1.31497	1.28919	1.97455	2.02457
CFAH_HUMAN	K.SSNLIILEEHLK.N	3	1.12	-0.091	-0.68	0.50181	0.46	0.50181	1.11309	1.16054	0.900299	0.81552	0.908434	0.991451	1.12052	1.18722	1.16309	0.895176	1.19424	1.03668	1.04429	0.929492	1.02332	0.899934	1.16106	1.30936	1.26995	1.33297	1.14199	1.15401	1.12701	1.13867	1.33332	1.40368	1.48108	1.13947	0.86086	0.86294	1.51433	1.34901	1.01538	0.769932	0.828822	1.01299	1.03855	0.849649	1.55748	1.69206
CFAH_HUMAN	K.SSNLIILEEHLK.N	2	-0.28	-0.132	-0.71	0.48229	0.5	0.48229	0.130163	0.0108316	-0.274058	-0.607746	-0.543585	-0.69325	-0.341775	-0.333338	-0.49691	-0.525096	-0.16936	-0.208221	-0.258302	-0.321949	-0.472787	-0.456367	-0.500458	-0.447325	-0.164736	-0.313286	-0.0554712	-0.145334	-0.594294	-0.358317	0.23139	0.117642	0.363174	-0.217964	-0.678873	-0.731414	0.228061	-0.20861	-0.759036	-0.62232	-0.560454	-0.434304	-0.687312	-0.368168	0.549451	0.57908
CFAH_HUMAN	R.SITCIHGVWTQLPQCVAIDK.L	3	1.42	-0.151	-1.13	0.26399	1.28	0.26399	1.64959	1.59751	1.25264	1.41696	1.00088	0.884974	1.33908	1.53598	1.49682	1.24603	1.62103	1.48632	1.44318	1.41164	1.27292	1.35542	0.912197	0.887441	1.49272	1.63731	1.37445	1.40796	1.21102	1.33219	1.65319	1.65411	1.67677	1.88427	1.18534	1.2006	1.8098	1.55059	1.17516	1.29677	1.48208	1.52569	1.23582	1.21581	2.13405	1.96109
CFAH_HUMAN	R.SLGNVIMVCR.K	2	0.9	-0.763	-1.45	0.156	2.09	0.156	1.98491	1.82725	0.433309	0.488221	1.42453	1.4036	0.369743	0.540098	-6.03242	-4.44151	0.681897	0.684817	1.51565	1.54477	0.57605	0.587997	1.70826	1.80867	1.62811	1.61347	1.65762	1.66315	0.439911	0.626518	1.21994	1.2151	1.84257	1.83632	1.44705	1.40982	1.77322	1.84961	0.268559	0.37036	0.380304	0.291387	1.53425	1.58989	2.07016	2.11452
CFAH_HUMAN	R.EIMENYNIALR.W	2	0.81	-0.14	-1.22	0.2289	1.49	0.2289	0.967789	0.805503	0.547007	0.612016	0.548094	0.410737	0.802434	0.741868	0.610807	0.643271	0.898955	1.09002	0.915019	0.86949	0.732544	0.661744	0.564362	0.530092	0.963416	0.965628	0.696122	0.723463	0.724192	0.781192	1.14128	1.22499	1.39836	1.21489	0.463097	0.493926	1.18596	1.22658	0.576565	0.660666	0.587833	0.812118	0.760021	0.691752	1.18101	1.14588
CFAH_HUMAN	K.SCDIPVFMNAR.T	2	0.88	-0.093	-0.73	0.46868	0.53	0.46868	1.01076	1.00452	0.744658	0.617668	0.584632	0.581418	0.573561	0.792277	0.731044	0.736884	1.03142	0.849477	0.696782	0.717848	0.699182	0.772875	1.04805	1.22051	0.989664	1.17221	0.954393	0.970583	0.828142	0.964418	1.19071	1.19051	1.29351	1.14804	0.7206	0.558296	1.23271	1.12223	0.431492	0.471375	0.580928	0.609885	0.57844	0.642842	1.39905	1.53774
CFAH_HUMAN	R.GDAVCTESGWRPLPSCEEK.S	3	0.55	0.08	0.48	0.63252	0.23	0.63252	0.94373	0.907213	-0.133839	0.351901	0.421343	0.497904	0.931092	0.900949	0.460292	0.24723	0.626133	0.740989	0.307863	0.503502	0.598398	0.394403	0.885751	0.965896	0.482337	0.724998	0.275641	0.337737	0.427596	0.637484	0.687441	0.838278	0.566683	0.767557	0.0108253	-0.0461166	0.870115	0.944241	0.0746552	0.199954	0.278812	0.138525	0.590853	0.397015	1.03274	1.13765
CFAH_HUMAN	K.SPDVINGSPISQK.I	2	1.14	0.055	0.3	0.76497	0.09	0.76497	1.09212	1.41806	0.57249	0.84738	1.30671	1.39683	1.20662	1.02165	1.03493	1.1412	1.0096	1.22348	1.0611	1.21497	1.17797	1.00612	1.49744	1.73192	1.1807	1.26274	0.878424	1.00636	1.21884	0.884693	1.51865	1.6555	0.976288	1.30015	0.771818	0.916318	1.19778	1.62999	0.667768	0.810489	0.648442	0.901098	1.17069	0.940267	1.55235	1.65548
CFAH_HUMAN	K.EGWIHTVCINGR.W	3	0.5	-0.11	-0.9	0.37245	0.81	0.37245	0.549896	0.417435	0.397875	0.421886	0.248173	0.129479	0.444983	0.505727	0.438293	0.343625	0.773141	0.406399	0.452964	0.398685	0.557193	0.484638	0.43879	0.326579	0.691913	0.543852	0.457908	0.363679	0.512477	0.481618	0.560014	0.517247	0.800753	0.616447	0.384855	0.294513	0.973788	0.799333	0.483774	0.237735	0.525563	0.409018	0.469624	0.374423	0.985424	0.930384
CFAH_HUMAN	K.EGWIHTVCINGR.W	2	-1.07	-0.252	-1.23	0.22572	1.51	0.22572	-0.809703	-0.79378	-0.837506	-1.12899	-1.67991	-2.20008	-1.34975	-1.19008	-1.23759	-1.21232	-0.768298	-0.958	-0.941258	-1.08957	-1.33726	-1.05181	-1.60329	-1.65171	-0.914814	-1.12378	-1.06944	-1.16022	-1.63579	-1.27673	-0.78201	-0.836236	-0.53688	-0.881879	-1.15247	-1.10482	-0.37426	-0.622107	-1.13765	-1.37697	-1.02395	-0.960177	-1.40997	-0.944954	-0.295374	-0.25345
CFAH_HUMAN	K.VSVLCQENYLIQEGEEITCK.D	3	0.87	-0.091	-0.47	0.63968	0.22	0.63968	0.647315	1.31508	0.543951	0.713821	0.695867	0.814194	0.827098	0.700474	0.772212	1.01337	1.07182	0.891966	0.892654	1.03627	0.88787	0.976989	0.686934	0.430937	0.804021	0.700109	0.805371	0.554598	0.813183	0.612262	1.30486	1.28103	0.900233	1.17748	0.751672	0.886498	0.847969	1.15178	0.827916	0.758263	0.896051	0.590685	0.575626	0.670394	1.21534	1.61877
CFAH_HUMAN	K.SCDNPYIPNGDYSPLR.I	2	1.13	-0.004	-0.03	0.97394	0	0.97394	1.54517	1.41644	0.724786	0.808715	0.900322	0.970965	1.05739	1.20002	0.940097	0.853112	1.28302	1.27998	1.10549	1.17904	1.09867	1.07616	1.29388	1.42148	1.1923	1.20285	0.911691	1.02417	0.876326	1.0315	1.43341	1.36112	1.27707	1.38952	0.797371	0.766721	1.5928	1.49329	0.832987	0.759439	0.782007	1.01198	0.860969	1.02079	1.70503	1.70282
CFAH_HUMAN	R.RPYFPVAVGK.Y	2	0.98	-0.065	-0.28	0.77955	0.08	0.77955	1.66149	1.25861	0.8633	0.350933	0.964104	0.603938	1.21469	1.11978	0.578434	0.524709	1.14399	0.973081	1.03426	0.664992	0.879131	0.899748	1.2264	1.02833	1.2072	0.822752	0.970347	0.961544	0.864971	0.784012	1.50532	1.32365	1.41705	0.898679	0.78021	0.577958	1.54224	1.00593	0.688821	0.543733	0.835653	0.66444	0.698728	1.04943	1.73546	1.4785
CFAH_HUMAN	K.IEGDEEMHCSDDGFWSK.E	3	-0.11	-0.025	-0.19	0.85331	0.03	0.85331	0.146424	0.0653119	-0.429724	-0.141154	-0.362442	-0.324994	0.118533	0.108923	-0.225489	-0.448182	-0.119068	-0.0553674	-0.32622	-0.206199	-0.157378	-0.194297	-0.0205505	-0.086159	0.108997	0.173372	-0.144461	-0.296441	0.106082	-0.0762548	0.265808	-0.0412327	0.264827	0.321289	-0.280859	-0.427407	0.162237	0.274138	-0.433029	-0.449488	-0.619848	-0.607258	-0.240421	-0.298229	0.336237	0.306111
CFAH_HUMAN	R.TGESVEFVCK.R	2	0.29	0.076	0.44	0.66474	0.19	0.66474	0.179824	0.290668	-0.0779888	-0.00317695	0.441535	0.473372	0.396152	-0.0910081	0.195703	0.333485	0.109084	0.131721	0.251919	0.328148	0.391708	0.303156	0.80679	0.951568	0.518557	0.650747	0.311155	0.158157	0.415205	-0.12044	0.547032	0.636692	0.0512116	-0.0601297	0.0461602	0.11735	0.259715	0.628817	-0.00566225	0.0826349	-0.043215	0.0741852	0.215938	-0.0211772	0.899664	0.861689
CFAH_HUMAN	K.DGWSAQPTCIK.S	2	-0.06	-0.006	-0.04	0.96786	0	0.96786	0.130065	0.16674	-0.462995	-0.445175	-0.13088	-0.0820503	-0.0280554	0.0159611	-0.240268	-0.386922	-0.215536	-0.107966	-0.156116	-0.264338	0.095421	-0.0522881	0.171219	0.435328	0.035509	0.222298	-0.258353	-0.107372	0.116884	0.264683	0.109995	0.277548	-0.0333498	0.189413	-0.531834	-0.472259	0.258859	0.410197	-0.378251	-0.330361	-0.647678	-0.566255	-0.178702	-0.465374	0.468292	0.697123
CFAH_HUMAN	K.LGYVTADGETSGSITCGK.D	2	-0.61	0.102	0.49	0.63004	0.24	0.63004	-0.705163	-0.605431	0.173199	0.15041	-0.869806	-0.941119	-0.471561	-0.671341	-0.321476	-0.347564	-0.886088	-0.75576	-0.822879	-0.906804	-0.613895	-1.17346	-0.303784	-0.0107136	-0.421713	-0.659763	-0.560459	-0.184225	-0.787274	-0.748479	-0.91803	-0.772014	-1.08474	-1.69189	-0.649997	-0.556087	-0.919999	-1.08402	-0.497966	-0.53918	-0.18506	-0.141905	-0.27714	-0.658835	-0.41082	-0.534455
CFAH_HUMAN	R.TGDEITYQCR.N	2	-0.23	0.084	0.5	0.62281	0.25	0.62281	-0.468719	-0.149404	-0.808632	-0.617245	-0.0460292	-0.0069329	-0.219323	-0.142167	-0.379077	-0.437968	-0.359748	0.0415955	-0.345135	-0.173257	-0.158518	-0.267984	0.285443	0.580228	-0.110918	-0.00994828	-0.608454	-0.305705	-0.129404	0.0486497	-0.0867976	0.0921644	-0.110519	0.0339583	-0.678431	-0.619441	0.145213	0.170864	-0.631686	-0.600107	-0.855131	-0.564927	-0.311204	-0.415172	-0.102621	0.0478713
CFAH_HUMAN	K.NDFTWFK.L	2	-0.5	-0.071	-0.39	0.70096	0.15	0.70096	-0.255726	-0.772051	-0.816073	-0.997281	-0.498013	-0.874119	-0.484016	-0.50639	-0.556096	-0.732121	-0.251561	-0.361647	-0.384632	-0.507227	-0.538686	-0.353049	-0.375323	-0.676063	-0.326006	-0.428307	-0.506294	-0.615978	-0.398641	-0.369708	-0.0741296	-0.213453	-0.133122	-0.33074	-0.957013	-0.963212	0.125391	-0.00602418	-0.553498	-0.844837	-0.813828	-0.991072	-0.881502	-0.641115	0.121217	-0.2175
CFAH_HUMAN	R.FVCNSGYK.I	2	-1.39	0.079	0.51	0.61319	0.26	0.61319	-1.53939	-1.5328	-1.76296	-1.70256	-1.09846	-1.22371	-1.26232	-1.51183	-1.41216	-1.67585	-1.51129	-1.34829	-1.45612	-1.38402	-1.19276	-1.39606	-0.929785	-0.668301	-1.27463	-1.16364	-1.79873	-1.53268	-1.13255	-1.13107	-1.22515	-1.22945	-1.4672	-1.20948	-1.63719	-1.70964	-1.23091	-0.994134	-1.69355	-1.74905	-1.80017	-1.80101	-1.2367	-1.60744	-1.2556	-1.19072
CFAH_HUMAN	R.NTEILTGSWSDQTYPEGTQAIYK.C	3	0.09	-0.081	-0.42	0.67509	0.18	0.67509	0.380814	0.399017	-0.391128	-0.208907	-0.114372	-0.21821	0.026878	0.545327	0.0754943	-0.291771	0.353346	0.150013	0.233446	0.0712209	0.156945	0.284237	-0.107587	-0.565703	0.0582083	0.222403	-0.0835886	0.015314	0.0238818	0.153526	0.422923	0.323927	0.124767	0.437106	-0.207632	-0.180979	0.602061	0.27354	-0.0415746	-0.0196809	-0.218595	-0.0520675	-0.0961194	0.0720021	0.714714	0.408648
CFAH_HUMAN	R.ECDTDGWTNDIPICEVVK.C	2	-0.25	-0.061	-0.42	0.67837	0.17	0.67837	0.318269	0.134357	-0.458658	-0.295955	-0.657385	-0.690532	-0.229804	-0.1339	-0.306786	-0.517381	-0.227738	0.0108639	-0.339468	-0.397504	-0.255346	-0.423946	-0.397846	-0.446892	-0.215228	-0.0926081	-0.520517	-0.269337	-0.489561	-0.48418	0.103472	0.0729073	0.0465575	0.14406	-0.64659	-0.499363	0.220898	0.12887	-0.769183	-0.655054	-0.595585	-0.318985	-0.289357	-0.309318	0.4211	0.312626
CFAH_HUMAN	K.AQTTVTCMENGWSPTPR.C	2	-0.63	-0.056	-0.44	0.66027	0.2	0.66027	-0.200972	-0.27135	-0.798321	-0.836134	-1.08305	-1.2531	-0.626333	-0.526731	-0.89936	-0.912225	-0.6173	-0.575661	-0.813551	-0.751959	-0.628329	-0.626275	-0.455215	-0.537101	-0.476397	-0.367805	-0.702889	-0.676589	-0.82396	-0.791706	-0.149678	-0.325605	-0.270244	-0.205852	-0.90438	-0.904871	-0.281098	-0.378979	-1.00082	-1.08633	-1.11502	-0.912467	-0.820649	-0.772193	-0.0339416	0.0217938
CFAH_HUMAN	R.NGQWSEPPK.C	2	-0.52	-0.235	-1.27	0.21286	1.6	0.21286	-0.851713	-0.662174	-0.773529	-1.07079	-0.80505	-0.774012	-0.415801	-0.822869	-1.04385	-0.638326	-0.271311	-0.597205	-0.379501	-0.431626	-0.653028	-0.952691	-0.324243	-0.439813	-0.361951	-0.554054	-0.198611	-0.55891	-0.160276	-0.408251	-0.377131	-0.256975	-0.117716	0.0485084	-0.844557	-0.763459	-0.23261	-0.28696	-0.57294	-0.718513	-0.658246	-0.549585	-0.336074	-0.681525	-0.116985	-0.337453
CFAH_HUMAN	K.LEYPTCAK.R	2	-0.78	0.044	0.3	0.76301	0.09	0.76301	-1.00445	-0.690893	-1.2204	-1.3006	-0.4929	-0.474183	-0.568855	-0.660304	-0.882894	-0.843058	-0.844898	-0.908453	-0.813822	-0.737057	-0.655302	-0.800041	-0.435855	-0.356175	-0.738994	-0.723313	-1.27876	-1.11627	-0.492396	-0.484525	-0.515338	-0.417527	-1.00099	-0.578534	-1.21057	-1.17008	-0.450523	-0.344428	-1.12771	-1.02887	-1.21136	-1.08985	-0.657609	-0.841681	-0.551617	-0.458657
CFAH_HUMAN	K.WSSPPQCEGLPCK.S	2	0.09	-0.009	-0.06	0.9494	0	0.9494	0.0841585	0.277895	-0.18295	-0.245238	-0.00269	-0.0981927	0.19318	-0.016101	0.0228471	-0.0644288	0.036386	0.182158	-0.143085	0.0190121	0.108867	-0.0405706	0.257486	0.432364	0.366595	0.477569	-0.107532	0.0453597	0.236164	0.151962	0.39967	0.412868	0.23736	0.377897	-0.381192	-0.254624	0.395824	0.473548	-0.336183	-0.354484	-0.307887	-0.250681	-0.176575	-0.207326	0.738568	0.742565
CFAH_HUMAN	R.NGFYPATR.G	2	-0.02	0.005	0.03	0.97585	0	0.97585	0.111999	-0.0245785	-0.539174	-0.588351	0.265451	0.175502	0.0139222	-0.260968	-0.228258	-0.352863	0.0863891	-0.144429	0.176817	-0.0830091	0.123235	-0.0583816	0.488496	0.424614	0.0741296	-0.00401492	-0.0516366	-0.246863	0.150347	-0.23742	0.455167	0.263738	0.0979909	-0.33072	-0.253673	-0.298831	0.336413	0.370315	-0.237217	-0.368439	-0.47243	-0.439838	0.255713	-0.125877	0.395123	0.287814
CFAH_HUMAN	R.KGEWVALNPLRK.C	3	-0.7	-0.013	-0.03	0.97289	0	0.97289	-0.194034	-0.622813	-0.629241	-0.920144	-0.756044	-1.14759	-0.214575	-0.334578	-0.904479	-1.1025	-0.409505	-0.61986	-0.585003	-0.908477	-0.739702	-0.806703	-0.629433	-0.917421	-0.706479	-0.996912	-0.729745	-0.933526	-0.565469	-1.12083	-0.098442	-0.806322	0.258466	-0.336655	-0.843937	-1.04357	-0.0254032	-0.492397	-1.01755	-1.34955	-0.725756	-0.796539	-0.765864	-0.533154	-0.146147	-1.82153
CFAH_HUMAN	K.AVYTCNEGYQLLGEINYR.E	3	0.06	0.073	0.29	0.77026	0.09	0.77026	0.768855	0.912947	-0.132313	-0.255186	0.240087	0.127973	-0.0162012	0.136128	-0.138552	-0.0153805	0.206041	0.31821	0.0410118	-0.365478	0.487043	0.158256	-0.175905	-0.370525	0.216174	-0.267988	0.0126221	-0.0618445	0.0279892	-0.299683	-0.268511	-0.538559	-0.204779	0.340502	-0.193782	0.00399324	0.451391	0.211338	0.084915	-0.128148	-0.317256	-0.207384	0.454851	-0.159805	0.935266	0.278264
CFAH_HUMAN	R.CTLKPCDYPDIK.H	3	-1.56	0.064	0.32	0.75222	0.1	0.75222	-1.69565	-1.59925	-1.74106	-1.69763	-1.7301	-1.63013	-1.26568	-1.78912	-1.83409	-1.55507	-1.37194	-1.61943	-1.66408	-1.53732	-1.26069	-1.62229	-1.14483	-1.21592	-1.32223	-1.31509	-1.81806	-2.07457	-1.5438	-1.90925	-1.24125	-1.30638	-1.55978	-1.65466	-2.00375	-1.77666	-1.49608	-1.07755	-1.88463	-1.72901	-1.74225	-1.55374	-1.2173	-1.77336	-1.17597	-1.36324
CFAH_HUMAN	K.TDCLSLPSFENAIPMGEK.K	2	-0.14	-0.113	-0.63	0.53299	0.4	0.53299	0.378633	0.2521	-0.24885	0.0315326	-0.75341	-0.868719	-0.415811	-0.282359	-0.0411476	-0.170455	-0.406677	0.0928982	-0.333676	-0.124529	-0.187898	-0.455173	-0.46232	-0.417494	0.123588	0.328793	-0.131544	0.0194227	-0.421903	-0.093238	0.139745	0.186936	0.123287	0.280361	-0.454683	-0.283199	0.0764152	0.143986	-0.616727	-0.438947	-0.370274	-0.239126	-0.492756	-0.454382	0.657896	0.67248
CFAH_HUMAN	K.CLHPCVISR.E	2	-0.61	0.111	0.32	0.75409	0.1	0.75409	-0.722291	-0.101778	-1.35413	-1.05102	0.145114	0.17552	-0.784948	-0.155543	-1.02951	-1.18226	-0.651748	-0.645469	-1.3847	-0.543004	-1.01254	-0.253496	0.0283455	0.241389	-0.863747	0.0471662	-0.643426	-0.276975	-0.313102	0.223418	-0.154012	0.291563	-0.396641	-0.913287	-1.2589	-1.05477	-0.842096	-0.954905	-1.15008	-1.29299	-1.13729	-0.916701	-1.19122	-0.825256	-0.374648	-0.133497
CFAH_HUMAN	K.CTSTGWIPAPR.C	2	-0.66	-0.06	-0.53	0.59656	0.28	0.59656	-0.347219	-0.400129	-0.890544	-1.10951	-0.747888	-0.917249	-0.66439	-0.721525	-0.970359	-1.03345	-0.646975	-0.670995	-0.689115	-0.643807	-0.683237	-0.694601	-0.423619	-0.281512	-0.638965	-0.544486	-0.829803	-0.766637	-0.829341	-0.74636	-0.344888	-0.324604	-0.311481	-0.502251	-0.925855	-0.952378	-0.253485	-0.285916	-0.883321	-0.884287	-0.901997	-0.867995	-0.697433	-0.676967	-0.320411	-0.214453
CFAI_HUMAN	R.IVIEYVDR.I	2	-0.82	-0.24	-1.5	0.14009	2.26	0.14009	-0.819151	-0.946989	-1.46214	-1.63239	-0.988691	-0.896541	-0.91251	-1.07392	-1.42483	-1.3284	-0.591685	-0.665524	-0.770023	-0.801051	-1.13594	-1.15482	-0.552133	-0.249925	-0.63642	-0.712076	-0.559949	-0.560852	-0.549085	-0.60374	-0.35827	-0.497801	-0.0435191	-0.416776	-0.818043	-0.983591	-0.335619	-0.440169	-1.03064	-1.25795	-1.06872	-0.989449	-1.00146	-1.25933	-0.533916	-0.639563
CFAI_HUMAN	R.VFSLQWGEVK.L	2	-0.33	-0.375	-2.3	0.02688	5.27	0.02688	-0.512656	-0.522455	-0.805192	-1.02711	-0.700433	-0.987059	-0.479263	-0.440321	-0.811229	-0.923992	0.28391	0.071109	0.00434626	-0.105407	-0.541186	-0.389945	-0.778078	-0.965852	-0.307155	-0.380754	-0.171594	-0.20944	-0.229303	-0.205183	0.10641	-0.0158014	0.521178	0.440449	-0.290682	-0.295465	0.495325	0.061933	-0.438733	-0.505026	-0.378551	-0.603874	-0.491766	-0.465095	-0.0332706	-0.117692
CFAI_HUMAN	R.AQLGDLPWQVAIK.D	2	-0.68	-0.242	-1.72	0.09295	2.96	0.09295	-0.639184	-0.808275	-1.43691	-1.25062	-0.884479	-0.956725	-0.943949	-0.715775	-1.11795	-1.04869	-0.276757	-0.253712	-0.510736	-0.683156	-0.840525	-0.882956	-0.696306	-0.620392	-0.583701	-0.815315	-0.611651	-0.608644	-0.523946	-0.437244	-0.1544	-0.479584	0.0368176	0.0355313	-0.666322	-0.629997	-0.232734	-0.331505	-0.980471	-0.953333	-0.914776	-0.948749	-1.00728	-0.934857	-0.398459	-0.383686
CFAI_HUMAN	K.HGNTDSEGIVEVK.L	2	-1.83	-0.15	-0.91	0.36881	0.83	0.36881	-2.22612	-2.02547	-2.47335	-2.40335	-2.03673	-2.16346	-1.53011	-1.75656	-2.26027	-2.20148	-1.67592	-1.28007	-1.94681	-1.70586	-1.88132	-2.05214	-1.59571	-1.6876	-1.51166	-1.65935	-1.98333	-1.85868	-1.66605	-1.65467	-1.60637	-1.39705	-0.936112	-0.767538	-1.89643	-1.90793	-1.46742	-1.39562	-2.35745	-2.28627	-2.09138	-2.03008	-1.92048	-2.07279	-1.9206	-1.8626
CH3L1_HUMAN	K.LVMGIPTFGR.S	2	0.95	-0.013	-0.07	0.94435	0	0.94435	1.77793	1.54077	1.10254	0.988146	1.13873	0.942057	0.323211	0.412462	0.791622	0.912272	1.34523	1.07162	0.892281	0.758447	0.581398	0.629948	1.44445	1.4518	0.266971	0.451265	1.50642	1.44834	0.454218	0.669756	1.39498	1.23874	0.394651	0.282066	1.45691	1.53143	0.647337	0.481578	1.90506	1.7011	0.601219	0.374619	0.934941	1.04396	0.505679	0.512242
CH3L1_HUMAN	K.TLLSVGGWNFGSQR.F	2	1.14	0.231	1.22	0.23061	1.48	0.23061	2.01745	1.90872	0.613722	0.692145	1.79439	1.6646	1.04887	1.03256	1.22601	1.22657	0.703396	0.664001	1.0898	0.953506	1.56271	1.5483	1.33306	0.885313	1.60388	1.47203	1.30868	0.987567	1.07302	0.984056	1.52541	1.30935	0.0469535	0.236466	0.789628	0.895423	0.633863	0.684592	1.69409	1.52888	0.671521	0.502446	0.916272	1.16247	1.69539	1.77275
CH3L1_HUMAN	R.THGFDGLDLAWLYPGR.R	3	-0.1	-0.283	-0.99	0.32981	0.97	0.32981	0.396788	0.170884	0.632939	0.443118	-0.344163	-0.647821	-0.546438	-0.556782	0.322488	0.430239	0.824753	0.624462	0.216019	-0.0652526	-0.333799	-0.119868	-2.27974	-2.73552	-0.546016	-0.811589	0.172248	-0.382472	-0.454488	-0.55629	-0.0987639	-0.254141	0.193094	0.107172	0.505285	0.40393	-0.0100393	-0.281709	1.03752	0.76659	0.190816	-0.0935564	0.329059	0.557142	-0.807079	-0.596117
CH3L1_HUMAN	R.ILGQQVPYATK.G	2	0.95	0.02	0.12	0.90671	0.01	0.90671	1.53833	1.48403	0.99761	1.00084	0.996452	1.03408	0.429554	0.508033	1.06796	1.02639	1.10287	1.19947	0.591406	0.751514	0.50525	0.323799	1.59565	1.87416	0.481505	0.607687	1.27192	1.4653	0.47111	0.710856	1.12996	1.14096	0.499467	0.452399	1.41322	1.44533	0.631106	0.511285	1.54825	1.64619	0.409505	0.411698	1.24323	1.10479	0.584121	0.632824
CH3L1_HUMAN	R.FPLTNAIK.D	2	0.72	0.001	0.01	0.99379	0	0.99379	1.40164	1.28334	0.877435	0.673479	0.980572	0.951167	0.169566	0.150042	0.684618	0.762212	0.916944	0.689599	0.418737	0.485579	0.345683	0.193612	1.34011	1.56114	0.230777	0.338509	1.2224	1.26088	0.270064	0.363095	1.03745	0.975114	0.304656	0.0908353	1.27835	1.21549	0.348013	0.365113	1.45961	1.32034	0.190261	0.180739	0.96153	0.92105	0.3102	0.352974
CH3L1_HUMAN	R.SFTLASSETGVGAPISGPGIPGR.F	3	0.26	0.195	0.85	0.39864	0.73	0.39864	0.792009	0.956218	-0.044899	0.531672	0.349941	0.562321	-0.223137	-0.022084	0.49308	0.496131	0.925093	0.519588	0.13327	0.14495	-0.127725	0.0511797	0.893263	0.877455	-0.175597	-0.0270247	0.774547	0.506089	-0.397079	-0.262984	0.485305	0.584295	-0.542879	-0.615242	0.523899	0.666891	-0.237571	-0.227166	1.16392	1.34784	-0.0800643	-0.305051	0.408919	0.374916	-0.233476	-0.737202
CH3L1_HUMAN	R.SFTLASSETGVGAPISGPGIPGR.F	2	-0.76	-0.047	-0.27	0.79104	0.07	0.79104	0.149392	-0.209711	-0.39871	-0.592132	-0.968516	-1.03418	-1.30269	-1.12123	-0.708134	-0.652421	-0.649375	-0.254832	-1.05459	-0.893932	-1.31596	-1.39217	-0.694582	-0.414641	-1.0741	-1.16328	-0.524032	-0.302128	-1.32185	-1.23234	-0.495003	-0.511469	-0.985114	-0.95531	-0.149587	-0.218124	-0.942073	-1.0456	-0.297069	-0.248062	-1.31656	-1.14678	-0.680604	-0.598698	-0.964656	-0.865828
CH3L1_HUMAN	K.VTIDSSYDIAK.I	2	0.51	0.166	0.72	0.47263	0.53	0.47263	1.26684	0.508553	1.22808	1.13636	0.0341111	-0.140104	0.584877	0.445137	0.975754	1.00523	0.759242	0.793969	0.493799	0.435985	0.326216	0.15031	0.739461	0.592606	0.295989	0.249878	0.665341	0.702043	0.146232	-0.0690933	0.571663	0.267859	0.189762	-0.143991	1.15204	0.908866	0.134703	0.0386456	1.24868	1.21203	0.949948	0.796546	0.824015	0.564198	-0.708303	-0.879871
CH3L1_HUMAN	R.EGDGSCFPDALDR.F	2	0.35	0.318	1.55	0.12841	2.41	0.12841	1.34389	1.53457	0.0552254	0.224514	1.0128	1.15954	-0.0228238	0.207324	0.578103	0.505962	0.285797	0.25406	-0.0554358	0.231973	0.0619412	0.0773288	1.12934	1.52573	-0.064659	0.145797	0.601064	0.734217	0.103377	0.338576	0.334353	0.434891	-0.589865	-0.63538	0.428335	0.489484	-0.237193	-0.119891	1.01222	1.08644	-0.512863	-0.475849	0.421182	0.266927	0.0140287	0.140014
CH3L1_HUMAN	K.EAGTLAYYEICDFLR.G	2	-0.33	-0.327	-1.44	0.158	2.07	0.158	0.543159	0.058547	0.310303	-0.0350837	-0.967354	-0.89011	-1.15898	-0.90307	-0.109298	-0.206874	0.244416	0.350683	-0.257919	-0.364993	-0.647522	-0.639228	-1.45399	-1.68354	-0.971245	-1.01596	-0.0558899	-0.105991	-1.02282	-0.740521	-0.0217588	-0.221519	-0.230119	-0.264813	0.438146	0.433422	-0.277412	-0.472726	0.46312	0.592478	-0.5628	-0.799535	0.00906104	0.403791	-0.417296	-0.411048
CH3L1_HUMAN	K.EAGTLAYYEICDFLR.G	3	-1.32	-0.221	-0.47	0.64137	0.22	0.64137	-1.46364	-0.56052	-1.17411	-0.587317	-1.5994	-1.36386	-1.92093	-1.60221	-0.878213	-0.645635	-0.285564	-0.749607	-1.42292	-1.81473	-1.93691	-1.25099	-2.07444	-3.18353	-1.91794	-2.245	-0.689005	-1.38429	-1.75804	-2.10408	-1.2582	-1.04201	-1.7974	-1.42382	-0.870653	-0.322721	-2.58302	-1.42033	0.376572	0.180625	-1.39309	-1.52158	-1.16281	-0.633565	-2.27016	-1.18681
CH3L1_HUMAN	K.GNQWVGYDDQESVK.S	2	-0.73	0.087	0.56	0.57886	0.31	0.57886	-0.0446154	-0.118819	-0.828835	-0.711679	-0.666594	-0.637802	-1.14709	-0.79973	-0.751872	-0.769509	-0.570262	-0.399988	-1.06523	-1.03537	-1.03853	-1.10325	-0.100684	-0.0486887	-1.01924	-0.944915	-0.449821	-0.386349	-1.11389	-0.902103	-0.637825	-0.863777	-1.1002	-1.01532	-0.525269	-0.436662	-0.889533	-1.04482	-0.095732	-0.0394238	-1.41002	-1.47377	-0.557769	-0.723694	-0.968963	-0.909962
CH3L1_HUMAN	K.QLLLSAALSAGK.V	2	-1.6	0.156	0.46	0.64653	0.21	0.64653	-0.312519	-0.761815	-1.63672	-2.11145	-1.00638	-1.32963	-1.74432	-2.11431	-1.24659	-1.4285	-0.986366	-1.78096	-1.49155	-1.73555	-1.36225	-2.23046	-1.64706	-1.57343	-1.79643	-2.06526	-0.974661	-1.31773	-1.71511	-1.95275	-1.6332	-1.80289	-1.77492	-2.22912	-0.992331	-1.24699	-1.89239	-2.27975	-0.561571	-0.886584	-2.42865	-2.55413	-1.38873	-2.19042	-1.60448	-2.05801
CH3L1_HUMAN	R.FSNTDYAVGYMLR.L	2	-0.81	-0.019	-0.11	0.91675	0.01	0.91675	0.0777747	-0.100729	-0.953403	-1.14525	-0.736988	-0.940155	-1.30686	-1.29378	-0.61975	-0.888455	-0.327445	-0.423568	-0.97424	-1.09354	-1.07628	-1.22169	-0.625701	-0.428791	-1.09722	-1.13699	-0.25155	-0.213645	-1.19735	-1.09175	-0.415676	-0.615229	-1.20876	-1.34395	-0.317142	-0.210854	-0.959771	-1.13209	0.130659	-0.0328376	-1.61809	-1.5311	-0.891642	-0.728332	-1.03522	-1.26036
CHL1_HUMAN	K.GDLYFANVEEK.D	2	0.45	0.12	0.7	0.48773	0.49	0.48773	0.511966	0.614913	1.11606	1.19279	0.106699	0.231818	0.352377	0.517546	0.883095	0.716277	0.00923141	0.118064	0.296598	0.393381	0.412717	0.383121	0.767206	1.09565	0.164248	0.354453	0.360479	0.560559	0.112588	0.307058	0.336154	0.397857	-0.592876	-0.454064	0.742023	0.773209	-0.337069	-0.219356	0.730841	0.908999	1.05982	1.16808	0.705182	0.613278	0.267347	0.390346
CHL1_HUMAN	R.VIAVNEVGR.S	2	0.43	0.096	0.49	0.62372	0.24	0.62372	0.245889	0.34187	1.2887	1.17389	0.280546	0.343157	0.443004	0.23875	0.637765	0.739836	0.191745	0.0657705	0.453602	0.422803	0.36083	0.267036	0.962982	1.01612	0.131702	0.0254128	0.456875	0.174708	0.226618	0.0864979	0.409794	0.45586	-0.858725	-0.556732	0.85252	0.874881	-0.503438	-0.12846	0.920034	0.886889	1.1974	1.10422	0.88862	0.661283	0.411911	0.159993
CHL1_HUMAN	R.VNGSPVDNHPFAGDVVFPR.E	3	0.61	-0.012	-0.07	0.94612	0	0.94612	0.611579	0.676116	1.31024	1.29988	0.227136	0.259222	0.56152	0.62451	0.987483	0.912752	0.330596	0.250084	0.689722	0.538596	0.359917	0.355257	0.757414	0.955624	0.22883	0.134086	0.567528	0.621422	0.210698	0.37335	0.629256	0.610508	-0.276384	0.126658	1.0241	1.07149	0.0719428	-0.286872	0.989347	1.1042	1.60743	1.56398	0.81843	0.719568	0.43908	0.325881
CHL1_HUMAN	R.VMTPAVYAPYDVK.V	2	0.65	0.028	0.14	0.88625	0.02	0.88625	0.862242	0.632751	1.83127	1.54797	0.0431392	-0.180147	0.51996	0.494515	0.831112	0.774785	0.553141	0.483794	0.718235	0.407755	0.526574	0.517592	1.00699	0.840062	0.538129	0.372824	0.763814	0.638168	0.253228	0.35249	0.687887	0.395941	0.0966715	-0.12036	1.12055	1.02822	0.0406976	-0.193129	1.09419	0.879324	1.48451	1.3903	0.695369	0.959678	0.674159	0.515015
CHL1_HUMAN	R.VMTPAVYAPYDVK.V	3	0.11	-0.876	-3.43	0.00138	11.77	0.00138	-0.401598	-0.282785	-0.649244	-1.11572	0.0582698	0.142247	-0.196527	-0.501397	-0.512359	-0.732219	-0.437701	-1.10581	-0.0412176	-0.00103023	0.153267	-0.400612	-0.219206	0.163442	-0.142445	-0.35658	0.493908	0.464085	0.619613	0.541994	1.33406	1.4348	0.803032	0.43677	1.10437	1.09026	0.75803	0.67575	-0.298806	-0.131803	0.343559	0.591148	0.458709	-0.130787	0.332922	0.0209172
CHL1_HUMAN	K.TTVILPLAPFVR.Y	2	1.13	-0.019	-0.11	0.91035	0.01	0.91035	1.23429	1.25058	2.18101	1.96011	0.595129	0.633708	0.85972	0.999623	1.41146	1.40977	0.993147	0.968295	1.14096	1.06094	1.02789	0.989922	1.14186	1.18976	0.632566	0.655172	1.25106	1.23352	0.610601	0.7662	1.2196	1.13096	0.508698	0.421731	1.57415	1.49745	0.490804	0.350321	1.71114	1.58089	1.99625	1.8334	1.1978	1.36461	0.909078	1.06101
CHL1_HUMAN	K.GAGPESEPYIFQTPEGVPEQPTFLK.V	3	0.51	0.065	0.3	0.76856	0.09	0.76856	0.522357	0.825917	1.16748	1.50155	0.0772794	0.0164671	0.386407	0.616256	0.856164	0.962731	0.417722	0.428633	0.389564	0.361816	0.297706	0.496807	0.570047	0.392201	0.160686	0.334272	0.541784	0.407662	0.0845452	0.224192	0.446412	0.495087	-0.533557	-0.146386	0.871472	1.03565	-0.507364	-0.145726	1.04339	1.01909	1.36906	1.2996	0.276693	0.772723	0.276404	0.650261
CHL1_HUMAN	K.DGNPFYFTDHR.I	3	0.02	0.097	0.58	0.56177	0.34	0.56177	0.152749	-0.219509	0.772395	0.714207	-0.24053	-0.314025	0.046799	0.183444	0.298715	0.259979	-0.116457	-0.227588	-0.139116	-0.00235713	-0.0788964	0.00473604	0.314707	0.480339	-0.31768	-0.265507	-0.0491442	-0.0168624	-0.239207	-0.0592786	-0.0542297	-0.309464	-0.802125	-0.860454	0.396725	0.379494	-0.682635	-0.653571	0.433774	0.398138	0.75598	0.623784	0.398943	0.377758	-0.269312	-0.399475
CHL1_HUMAN	K.DGNPFYFTDHR.I	2	-0.92	0.013	0.07	0.94112	0.01	0.94112	-0.654277	-0.797545	0.0266147	-0.205296	-1.4503	-1.53936	-1.03183	-0.892096	-0.681938	-0.702957	-1.09376	-1.02655	-0.767456	-1.00433	-1.00946	-0.930792	-0.843989	-1.03162	-1.18975	-1.46313	-0.908827	-0.919456	-1.54376	-1.41025	-0.993079	-1.07788	-1.48779	-1.74896	-0.526047	-0.528827	-1.31353	-1.61975	-0.512358	-0.604062	-0.0707127	-0.124825	-0.670676	-0.568955	-0.897854	-1.02714
CHL1_HUMAN	K.VTWSTVPK.D	2	-0.11	0.122	0.45	0.65412	0.2	0.65412	-0.295016	-0.61196	0.982998	0.741481	-0.38649	-0.326221	-0.00444116	-0.50597	0.170929	0.181358	-0.242441	-0.421949	-0.0264444	-0.272827	0.0399484	-0.0523012	0.529445	0.239088	-0.302557	-0.358981	-0.0643973	-0.562907	-0.114777	-0.734031	-0.111494	-0.245247	-1.0636	-1.44197	0.468185	0.260368	-0.942205	-0.834023	0.525024	0.330008	0.718461	0.682603	0.375858	0.189325	-0.07767	-0.726077
CHL1_HUMAN	K.KTTVILPLAPFVR.Y	3	-0.89	-0.029	-0.1	0.91943	0.01	0.91943	-0.337824	-1.39024	-0.182197	-0.259494	-1.14897	-1.45269	-1.06522	-0.836707	-0.987368	-0.803642	-0.626439	-1.08221	-0.942466	-1.08839	-0.802742	-0.662954	-0.495867	-0.589117	-1.59862	-1.79046	-0.695041	-1.20661	-1.06517	-1.32134	-0.628587	-0.967839	-1.68818	-1.89806	-0.197233	-0.498681	-1.49336	-1.61226	0.0389334	-0.351164	0.205605	0.00397034	-0.828457	-0.724597	-1.32009	-1.30915
CHL1_HUMAN	K.IDPLEVEEGDPIVLPCNPPK.G	3	-0.43	-0.03	-0.1	0.91827	0.01	0.91827	-0.00638967	-0.0220455	-0.335409	0.15263	-0.375584	-0.251961	-0.647947	-0.216561	-0.604147	-0.0137024	-0.667778	-1.07708	-0.854322	-0.900834	-0.788864	-0.341401	-0.000865202	0.113187	-1.00432	-1.08527	-0.0418907	0	-0.822205	-0.818141	-0.241391	-0.0315042	-1.92898	-1.8583	0.124762	0.188784	-1.83839	-1.64808	0.335409	0.337336	0.931742	0.797106	-0.445355	-0.0678407	-0.402258	-0.903336
CHL1_HUMAN	K.SMEQNGPGLEYR.V	2	-1.18	-0.692	-2.23	0.03138	4.97	0.03138	-1.73084	-1.62265	-0.00745732	0.212326	-3.22573	-3.09272	-1.98242	-1.76863	-1.48877	-1.8459	-0.998096	-0.883574	-0.645272	-0.865878	-0.543161	-0.573138	-2.00384	-2.00254	-2.76646	-2.61002	-0.545162	-0.600795	-0.6067	-1.05142	-0.682824	-0.946792	-2.02006	-1.41283	-0.14409	-0.171681	-1.50853	-1.24857	-0.239129	-0.1065	-0.180782	-0.030084	-0.807533	-0.423387	-2.08302	-1.78834
CHL1_HUMAN	K.VEEVKPLEGR.R	2	-1.01	0.038	0.23	0.81992	0.05	0.81992	-1.22613	-0.889843	-0.163068	-0.290996	-1.43329	-1.50945	-0.960747	-1.04461	-0.831377	-0.734906	-1.37538	-1.08874	-0.999085	-1.04944	-1.09102	-1.01802	-0.589215	-0.718213	-1.29558	-1.42648	-1.08321	-1.01034	-1.33949	-1.34731	-1.05986	-1.01672	-1.73412	-1.76997	-0.626932	-0.582614	-1.75883	-1.82855	-0.600081	-0.608612	-0.147165	-0.119647	-0.705301	-0.740506	-1.2256	-1.19435
CHL1_HUMAN	R.NDYCCFAAFPR.L	2	-0.8	-0.127	-0.69	0.49374	0.48	0.49374	-0.730126	-0.731742	-0.107183	-0.193861	-0.983345	-1.26626	-0.968949	-0.915138	-0.557305	-0.685583	-1.27846	-1.10828	-0.775513	-0.839881	-1.08835	-0.815309	-0.814696	-0.661957	-1.41694	-1.33226	-0.708491	-0.484413	-1.09521	-0.903475	-0.855264	-0.867069	-1.5725	-1.74917	-0.418593	-0.430277	-1.45953	-1.45921	-0.27966	-0.296348	0.410013	0.316566	-0.46356	-0.257294	-1.13568	-1.01221
CHL1_HUMAN	K.GNPEPTFSWTK.D	2	0.31	0.089	0.57	0.56894	0.33	0.56894	0.47996	0.460793	1.01312	1.13503	-0.0200279	-0.183575	0.29005	0.420389	0.576654	0.498145	0.0340327	0.139627	0.184859	0.206155	0.242219	0.272603	0.634998	0.668278	-0.157293	0.107576	0.202054	0.281637	0.032555	0.153539	0.226079	0.0909933	-0.559378	-0.524301	0.629683	0.603427	-0.420547	-0.341449	0.590037	0.69669	1.07251	1.02722	0.536483	0.559976	0.118594	0.253365
CHL1_HUMAN	K.GYQINWWK.T	2	-1.4	-0.081	-0.31	0.75826	0.1	0.75826	-1.33448	-1.68533	-0.37706	-0.556171	-1.94957	-2.59687	-1.31074	-1.28903	-1.01478	-1.33482	-1.3181	-1.44596	-1.18202	-1.57307	-1.00195	-0.965314	-1.89551	-2.27914	-1.81642	-1.78657	-1.43859	-1.79527	-1.90483	-1.81275	-1.18008	-1.5663	-2.12771	-2.19229	-1.01	-0.917601	-1.71024	-2.06136	-0.596684	-0.735125	-0.447647	-0.581413	-1.05897	-0.674369	-1.51525	-1.76108
CHL1_HUMAN	K.LLLPPTESGSESSITILK.G	2	-0.38	-0.02	-0.09	0.92533	0.01	0.92533	-0.0777951	-0.487743	0.666263	0.395523	-0.904013	-0.96084	-0.663652	-0.436746	0.140265	0.112003	-0.542037	-0.569483	-0.29511	-0.47099	-0.496877	-0.701112	-0.52651	-0.27757	-0.761187	-0.908496	-0.316959	-0.211259	-1.13163	-0.773461	-0.40667	-0.439815	-0.908235	-1.21015	-0.0428376	0.182071	-0.928306	-1.20201	0.0344819	0.0211035	0.627537	0.548872	-0.0381027	-0.224382	-0.474158	-0.474597
CHL1_HUMAN	K.LLLPPTESGSESSITILK.G	3	-0.38	0.117	0.37	0.71162	0.14	0.71162	-0.422343	-0.129035	0.237684	0.465339	-0.641923	-0.571855	-0.545666	-0.123173	-0.173661	0.186409	-0.439628	-0.75051	-0.671853	-0.358251	-0.640855	-0.156561	-0.057835	0.241362	-1.08141	-0.713981	-0.351876	-0.31804	-0.884562	-0.474846	-0.573167	-0.396908	-1.84751	-1.13212	0.151793	0.293501	-2.18584	-1.36363	0.358119	0.48261	0.551221	0.60295	-0.476727	-0.269814	-0.603345	-0.24681
CHL1_HUMAN	K.VDKDTATLSWGLPK.K	3	-0.45	0.045	0.27	0.78866	0.07	0.78866	-0.541289	-0.623834	0.379532	0.395223	-0.983851	-0.942138	-0.355602	-0.340869	-0.281509	-0.368251	-0.546836	-0.585769	-0.48503	-0.463814	-0.502151	-0.439031	-0.113371	-0.116172	-0.879597	-0.840215	-0.627156	-0.570791	-0.677647	-0.562094	-0.624266	-0.640693	-0.910585	-1.37247	-0.0555324	-0.0891288	-1.19205	-1.176	0.0297498	0.0375674	0.352983	0.392324	-0.156485	-0.221519	-0.812758	-0.64901
CHL1_HUMAN	K.LHMLELHCESK.C	3	-2.31	-0.024	-0.07	0.9442	0	0.9442	-2.13795	-2.76145	-1.27945	-1.44743	-2.76038	-2.59405	-2.05112	-2.48128	-2.03998	-1.79113	-2.79524	-2.87642	-2.22622	-2.32838	-2.34062	-2.68943	-2.08412	-2.43312	-2.44077	-2.82093	-1.9582	-2.58865	-2.46308	-3.4589	-1.96945	-2.1453	-3.42971	-3.4124	-1.70019	-1.72173	-3.42044	-3.16246	-1.74084	-1.76591	-0.72198	-0.781731	-1.72872	-1.80417	-2.57717	-3.34409
CKAP2_HUMAN	R.AQSAFKEQR.R	2	-0.43	0.103	0.14	0.88719	0.02	0.88719	-1.65638	0.0862658	-1.12964	0.024786	-0.757042	0.152116	0.186342	0.11346	0.272519	0.749739	-0.955477	0.0864301	-1.05163	0.461974	-0.145978	-0.707075	-0.639691	0.606945	-2.07714	-1.12698	-1.28567	-0.786524	-0.861853	-0.457321	-0.37469	0.39726	-2.22191	-0.441128	-1.35717	-0.540923	-0.732792	0.303444	-1.21185	-0.0641116	-0.0968493	0.660138	0.803718	0.0304829	-0.982502	-0.340019
CL053_HUMAN	R.HVCVWER.A	2	-0.44	0.005	0.02	0.98449	0	0.98449	-0.800942	-0.904006	0.373497	0.393565	-0.676953	-0.815509	-0.0475711	-0.554139	-0.250117	-0.0510996	-0.698772	-0.918585	-0.448547	-0.257821	-0.230221	-0.479136	-0.362164	-0.556109	-0.658112	-0.891097	-0.142545	-0.293933	-0.172562	-0.795473	-0.634133	-0.580409	-1.45792	-1.12682	-0.102722	-0.0681321	-1.23741	-0.985635	0.0409342	-0.0586369	0.170414	0.204216	0.29374	0.00677263	-0.712938	-1.27584
CLUS_HUMAN	R.ASSIIDELFQDR.F	2	5.35	-0.028	-0.27	0.78675	0.07	0.78675	5.54269	5.58303	5.62337	5.62	5.19707	5.32623	5.1617	5.2169	5.38671	5.41866	5.33183	5.36329	5.44255	5.36141	5.34817	5.22745	4.99181	4.91027	5.30567	5.30595	5.09126	5.12359	4.99772	5.02662	5.78336	5.69843	5.25872	5.27069	5.41712	5.34467	5.18166	5.10004	5.52162	5.42525	5.77829	5.66555	5.33254	5.381	5.30519	5.51761
CLUS_HUMAN	R.ASSIIDELFQDR.F	3	2.07	0.135	0.28	0.77931	0.08	0.77931	1.20595	2.77126	2.0009	2.62681	2.17825	2.91093	2.13472	1.83995	1.87846	2.41876	2.48342	1.75101	2.20303	1.98146	2.49374	2.30399	2.23921	1.72503	1.97058	1.57862	1.97111	0.907205	1.95187	1.24498	2.59372	2.33397	1.47425	1.90434	2.26757	1.90854	1.24073	1.86307	2.87289	2.69428	3.0278	2.37187	1.84608	2.09927	1.17652	2.25584
CLUS_HUMAN	K.TLLSNLEEAK.K	2	4.81	0.125	0.95	0.3452	0.91	0.3452	5.16022	5.12507	4.92846	5.0407	4.91159	4.98313	4.7725	4.83732	4.94295	4.87471	4.57641	4.72472	4.61644	4.74351	4.73943	4.68744	4.86926	5.14341	4.83908	5.0272	4.45002	4.57925	4.46611	4.72031	4.98522	5.17594	4.68171	4.40219	4.82615	4.84876	4.43918	4.51004	4.783	4.8308	4.88812	4.93844	4.85521	4.57758	4.99821	5.07772
CLUS_HUMAN	R.IDSLLENDR.Q	2	3.66	0.195	0.93	0.35566	0.87	0.35566	3.40992	3.87848	3.48695	3.84435	3.86352	4.06781	3.66434	3.51256	3.75561	3.95653	3.36458	3.51231	3.48601	3.73228	3.91748	3.77088	3.81564	3.99379	3.87725	4.17103	3.37838	3.31742	3.58822	3.34256	3.87868	4.07347	2.73734	3.13135	3.43999	3.70717	3.03284	3.59312	3.61306	3.8137	3.57178	3.78541	3.93156	3.68019	3.77945	3.79201
CLUS_HUMAN	R.VTTVASHTSDSDVPSGVTEVVVK.L	3	4.52	0.116	1.07	0.29212	1.14	0.29212	4.79052	4.75144	4.6473	4.79275	4.25157	4.34866	4.72503	4.84015	4.61756	4.59517	4.34272	4.31063	4.29608	4.37202	4.35061	4.3359	4.64319	4.87952	4.84782	4.85317	4.14243	4.24278	4.07223	4.23574	4.6255	4.68232	4.47172	4.35615	4.4579	4.51379	4.19878	4.19135	4.48063	4.53236	4.84398	4.84426	4.50012	4.42412	4.70958	4.75203
CLUS_HUMAN	R.VTTVASHTSDSDVPSGVTEVVVK.L	2	-0.19	-0.011	-0.05	0.9638	0	0.9638	0.207491	-0.0384353	0.689646	0.287278	-0.949287	-1.11123	0.0695888	0.127228	-0.376506	-0.132991	-0.168911	-0.264373	-0.134825	-0.382434	-0.571766	-0.473848	-0.627546	-0.369607	0.383588	-0.044626	-0.541846	-0.551807	-0.917936	-0.92307	0.118083	-0.0401932	0.389238	-0.251944	-0.168281	-0.0747597	-0.221263	-0.656271	-0.194613	-0.273157	0.424272	0.498908	-0.481017	-0.0317553	0.15201	0.0746686
CLUS_HUMAN	R.EILSVDCSTNNPSQAK.L	2	3.39	0.196	1.02	0.3157	1.03	0.3157	3.33462	3.63888	3.43374	3.78788	3.48486	3.67329	3.48932	3.32459	3.57792	3.69928	2.97686	3.26914	3.13613	3.35836	3.39122	3.21033	3.56299	3.84223	3.68276	3.93216	3.06081	3.07638	3.16318	3.03822	3.43926	3.73202	2.72619	3.27514	3.26203	3.53794	2.91383	3.09988	3.2152	3.41387	3.41768	3.67928	3.33968	3.31993	3.49445	3.67476
CLUS_HUMAN	R.EILSVDCSTNNPSQAK.L	3	1.6	0.046	0.15	0.87932	0.02	0.87932	0.902795	1.57633	0.936575	1.56663	2.03918	2.24778	1.7755	1.18708	1.36899	1.91055	1.29033	1.38169	1.368	1.62017	1.69285	1.67596	2.04848	1.88031	1.87666	2.21234	1.59976	1.27865	1.83116	1.29993	1.80755	2.15966	1.42293	1.7862	1.49056	1.65399	1.11776	1.87522	1.50201	1.85622	1.54626	1.62447	1.72824	1.15355	1.37532	1.52466
CLUS_HUMAN	R.KYNELLK.S	2	3.1	0.078	0.52	0.60916	0.27	0.60916	2.77151	2.87138	3.3559	3.34551	3.14252	3.19404	3.36173	2.92962	3.0955	3.20399	2.91549	2.83216	2.97231	2.97865	3.29672	3.01034	3.37566	3.30851	3.43222	3.42064	2.72964	2.78359	3.03495	2.77276	3.25537	3.35199	2.79656	3.10566	3.16624	3.19866	2.75641	2.85707	3.15433	3.15717	3.24267	3.37995	3.41208	3.08959	3.13669	2.87821
CLUS_HUMAN	K.FMETVAEK.A	2	3.77	0.093	0.64	0.52843	0.4	0.52843	3.60447	3.76916	3.94045	3.95191	3.89473	3.89908	3.78555	3.53189	3.74347	3.82269	3.51142	3.28331	3.56211	3.73221	3.8945	3.73194	4.10372	4.17577	4.16248	4.20474	3.49261	3.50257	3.84257	3.66996	4.03647	4.10647	3.33487	3.48183	3.86077	3.85201	3.24654	3.47291	3.87576	3.733	3.87793	3.85728	4.00351	3.63515	3.93923	3.63155
CLUS_HUMAN	R.ELDESLQVAER.L	2	4.26	0.136	1.06	0.2971	1.12	0.2971	4.31441	4.44428	4.12877	4.21682	4.27163	4.45746	4.37616	4.33573	4.39129	4.33626	3.96128	4.08787	4.0554	4.24414	4.25991	4.10284	4.45021	4.819	4.66722	4.65983	3.86965	4.0624	4.08904	4.23327	4.35467	4.57452	4.02016	3.96492	4.16664	4.15763	3.98524	4.03477	4.23991	4.248	4.20832	4.28704	4.21848	4.06753	4.48429	4.5947
CLUS_HUMAN	K.EIQNAVNGVK.Q	2	2.4	0.248	1.1	0.27793	1.21	0.27793	2.22456	2.5108	2.27423	2.56843	2.7243	2.92421	2.49356	2.56215	2.69251	2.49085	1.87825	2.26684	2.12469	2.41758	2.58951	2.3235	2.70131	3.08361	2.63141	2.9475	1.82179	2.11152	2.34751	2.5732	2.30547	2.60079	2.02267	2.19594	2.19793	2.35941	1.75306	2.16594	2.24266	2.37845	2.27866	2.50665	2.77453	2.13399	2.20337	2.49525
CLUS_HUMAN	R.EPQDTYHYLPFSLPHR.R	3	1.35	-0.078	-0.44	0.66296	0.19	0.66296	1.71044	1.47624	1.97561	1.82606	1.11041	0.829862	1.28872	1.51002	1.31208	1.19023	1.20526	1.20856	1.51767	1.22683	1.08952	1.21178	0.874884	0.821188	1.48698	1.3495	1.13454	1.10273	0.783205	1.04802	1.68208	1.64314	1.77386	1.32903	1.50293	1.41251	1.39052	1.02913	1.30524	1.2027	1.95292	1.8832	1.22936	1.57299	1.4263	1.37734
CLUS_HUMAN	R.EPQDTYHYLPFSLPHR.R	2	-2.04	-0.221	-0.84	0.40829	0.7	0.40829	-1.53324	-1.60201	-1.20352	-1.43638	-2.70281	-3.24718	-2.09088	-2.124	-2.08987	-1.92822	-1.91281	-2.11214	-2.04077	-2.2566	-2.16921	-2.058	-3.09102	-3.2836	-1.85067	-2.28372	-2.46121	-2.38588	-2.82924	-2.52867	-1.71774	-1.93873	-1.17737	-1.75822	-1.83788	-1.95908	-1.67855	-2.37598	-2.11613	-2.21898	-1.1756	-1.08121	-2.15799	-1.75411	-1.67967	-1.76046
CLUS_HUMAN	R.QQTHMLDVMQDHFSR.A	3	1.61	-0.036	-0.2	0.8394	0.04	0.8394	2.08503	1.77525	2.36506	2.16636	1.07338	0.762932	1.52693	1.7216	1.44116	1.50252	1.60915	1.68351	1.49323	1.23251	1.39704	1.60211	1.40052	1.15364	1.9527	1.85231	1.49321	1.42583	1.15519	1.30653	1.82188	1.66015	1.8802	1.69965	1.79361	1.67804	1.42037	1.10303	1.54687	1.48835	2.13123	2.01033	1.51318	1.87214	1.75872	1.76072
CLUS_HUMAN	R.QQTHMLDVMQDHFSR.A	2	-1.28	-0.17	-0.61	0.5439	0.37	0.5439	-0.537433	-1.00258	-0.0737256	-0.490551	-2.37151	-2.53098	-1.31239	-1.55071	-1.55752	-1.24183	-0.986128	-1.18621	-1.23881	-1.6534	-1.58889	-1.46194	-1.93918	-2.32197	-0.929953	-1.36216	-1.39001	-1.44702	-2.15512	-2.17422	-0.938841	-1.44807	-0.690399	-1.02649	-1.00034	-0.943172	-1.28126	-1.78912	-1.15058	-1.31458	-0.526792	-0.590742	-1.35331	-0.858478	-0.863202	-0.991027
CLUS_HUMAN	K.LFDSDPITVTVPVEVSR.K	2	4.11	0.051	0.35	0.73163	0.12	0.73163	4.76667	4.62879	3.58365	3.7546	4.29045	4.20604	4.26842	4.40329	4.31263	4.12474	3.72463	3.8039	4.06332	4.05274	4.42494	4.02404	3.89545	3.74761	4.2473	4.33846	4.07229	4.15902	4.1727	4.2219	4.43993	4.31441	3.61774	3.75272	3.96599	3.98877	4.05749	4.07628	4.03787	4.10688	3.61762	3.76684	3.74623	3.90836	4.76766	4.85008
CLUS_HUMAN	K.LFDSDPITVTVPVEVSR.K	3	2.16	0.208	0.52	0.60324	0.27	0.60324	2.15826	2.91588	1.12157	1.77319	2.83652	2.94925	2.39385	2.52784	1.71623	2.72425	2.21737	1.51372	2.13206	1.85674	2.67911	2.70747	2.67093	2.27902	2.11621	1.90357	2.58878	1.63748	2.4246	1.73525	2.64689	2.13629	0.988811	1.47807	2.23394	2.37084	1.16476	1.73147	2.82361	2.80539	1.92431	1.42677	1.55319	2.21322	2.55557	2.58606
CLUS_HUMAN	R.KTLLSNLEEAK.K	2	1.96	0.011	0.09	0.92991	0.01	0.92991	2.34223	2.38875	2.10275	2.13667	1.73532	1.6637	1.94758	2.12166	1.87405	1.9723	1.80355	1.72157	1.92993	1.91366	1.78918	1.80777	1.83284	2.10291	2.09638	2.01613	1.67918	1.81249	1.28706	1.53426	2.25133	2.36641	1.95415	1.83528	2.02831	2.04784	1.79014	1.67935	1.90171	1.95427	2.32281	2.16616	1.95604	2.06128	2.16653	2.2862
CLUS_HUMAN	R.KTLLSNLEEAKK.K	3	-0.68	0.122	0.61	0.54825	0.37	0.54825	-0.877806	-0.881514	-0.514308	-0.511256	-0.81168	-0.660139	-0.205671	-0.692105	-0.740479	-0.635362	-0.641624	-0.924898	-0.606331	-0.72274	-0.537615	-0.624138	-0.328807	-0.479356	-0.455981	-0.557904	-1.01241	-1.41025	-0.929798	-1.38291	-0.152563	-0.226627	-1.18432	-1.28242	-0.666737	-0.67353	-1.33543	-0.905869	-0.550821	-0.889831	-0.0206912	0.0681102	-0.392297	-0.44664	-0.58681	-0.863902
CLUS_HUMAN	R.RELDESLQVAER.L	3	-0.57	0.165	0.93	0.35996	0.86	0.35996	-0.892445	-0.60686	-0.997067	-0.913172	-0.166606	0.00465676	-0.18957	-0.427698	-0.517758	-0.368281	-0.701572	-0.864869	-0.602422	-0.548362	-0.362891	-0.568424	-0.298064	-0.173217	-0.336896	-0.242148	-0.888757	-0.905538	-0.421189	-0.81167	-0.184767	-0.0532505	-1.27498	-1.04997	-0.680035	-0.624415	-1.12855	-0.595887	-0.502122	-0.439969	-0.559001	-0.460387	-0.461611	-0.773749	-0.573679	-0.676943
CLUS_HUMAN	R.RELDESLQVAER.L	2	-1.21	0.03	0.19	0.85326	0.03	0.85326	-1.32825	-1.20264	-0.988715	-1.09751	-1.47872	-1.49784	-0.978748	-1.51587	-1.37651	-1.1458	-1.22404	-1.12482	-1.21875	-1.26849	-1.24113	-1.02483	-1.10241	-1.05407	-0.917739	-1.14157	-1.55866	-1.43601	-1.53439	-1.85725	-0.807219	-0.803883	-1.66179	-1.51	-1.21028	-1.07796	-1.36018	-1.24987	-1.33409	-1.25757	-0.964906	-0.764978	-1.2656	-1.05305	-0.842774	-0.978524
CLUS_HUMAN	R.RPHFFFPK.S	2	0.86	-0.127	-0.33	0.74608	0.11	0.74608	1.59563	0.600293	1.63829	1.16765	0.746569	0.295464	1.09302	1.11758	0.744301	0.862347	1.00362	0.919662	1.10174	0.634534	0.665063	1.02482	-0.308981	-0.865167	1.11064	0.810834	0.931666	0.834199	0.401002	0.279674	1.24232	0.923419	1.40839	0.802503	1.12624	0.927911	0.986031	0.532156	1.06807	0.827019	1.51071	1.31732	0.905271	1.40968	1.27959	-0.219089
CMGA_HUMAN	K.HSGFEDELSEVLENQSSQAELK.E	3	2.98	0.005	0.02	0.98048	0	0.98048	2.88382	3.30418	4.16044	4.24021	2.57791	2.66724	2.84717	2.93961	3.3631	3.34208	2.87399	2.86855	2.78713	2.81337	2.72507	2.79241	2.86963	2.58005	2.47026	2.59466	3.50646	3.46823	2.70647	2.70284	2.74265	2.53131	1.77771	1.95346	3.39066	3.54575	1.87213	2.19048	3.49603	3.33187	3.8968	3.79595	3.44786	3.37698	2.80697	3.05344
CMGA_HUMAN	K.HSGFEDELSEVLENQSSQAELK.E	2	-2.05	-0.301	-0.9	0.37537	0.8	0.37537	-2.07559	-1.95872	0.304255	0.033583	-3.80585	-3.48288	-2.61837	-2.60301	-1.55258	-1.87048	-1.80229	-1.50705	-1.94465	-2.04682	-2.35821	-2.54257	-3.10422	-3.44281	-2.65636	-3.05764	-1.65328	-1.50477	-2.65428	-2.94108	-2.76461	-2.63525	-2.44406	-2.30391	-1.31512	-1.24359	-2.56127	-3.02843	-1.46999	-1.82622	-0.30576	-0.352578	-1.20158	-1.43805	-2.06167	-2.36252
CMGA_HUMAN	R.RPEDQELESLSAIEAELEK.V	3	2.68	0.128	0.57	0.56898	0.33	0.56898	2.74106	2.86981	3.95573	4.09277	2.15025	2.20996	2.6053	2.49462	3.20823	3.29919	2.61213	2.62029	2.6856	2.58553	2.50661	2.68053	2.61617	2.36907	2.30566	2.30465	3.01157	2.85376	2.06082	2.00547	2.27889	2.1398	1.13562	1.50485	3.22241	3.21403	1.96579	1.81025	3.16937	3.10093	3.63274	3.4295	3.17635	3.31039	2.56279	2.77212
CMGA_HUMAN	R.RPEDQELESLSAIEAELEK.V	2	-1.46	-0.141	-0.45	0.65733	0.2	0.65733	-1.03183	-1.37776	0.182897	0.255216	-2.54538	-2.58636	-1.77264	-1.80109	-0.90115	-0.86601	-1.4386	-1.50245	-1.40832	-1.63279	-1.43423	-1.36141	-2.40922	-3.11538	-1.74722	-2.11667	-1.04052	-1.16489	-1.95174	-2.05188	-1.7473	-2.20581	-2.77169	-2.67515	-0.865638	-0.742017	-1.94519	-2.50663	-0.857838	-0.947364	-0.0592653	-0.0291444	-0.692226	-0.512539	-1.44633	-1.57682
CMGA_HUMAN	K.EEEEEMAVVPQGLFR.G	2	1.45	-0.006	-0.03	0.97666	0	0.97666	1.83992	1.44595	2.64877	2.81765	0.931305	0.914997	1.04937	1.3032	1.92035	1.85585	1.14651	1.16825	1.05117	1.22473	1.22574	1.27314	1.40533	1.47637	1.06759	1.19059	2.12249	2.09194	0.994518	1.288	1.24434	1.09627	0.244753	0.385516	1.89604	1.90892	0.753567	0.720265	1.74517	1.75978	1.85287	2.10272	1.78728	1.87014	1.50936	1.70579
CMGA_HUMAN	K.EEEEEMAVVPQGLFR.G	3	0.55	0.106	0.41	0.68735	0.16	0.68735	1.05952	0.526361	1.27759	1.3839	0.503924	0.559179	0.349652	0.722822	1.01036	0.855909	0.104653	0.0169998	-0.0717816	0.316475	0.470528	0.546498	1.05817	1.05179	-0.037042	0.29976	1.45593	1.23235	0.3695	0.561416	0.391593	0.202579	-1.32495	-0.820475	0.843324	0.85403	-0.461688	-0.24517	1.00778	1.00015	0.613533	0.952962	0.717935	0.955575	0.629475	0.959406
CMGA_HUMAN	R.EDSLEAGLPLQVR.G	2	0.77	0.085	0.34	0.73863	0.11	0.73863	0.897163	0.885364	2.2604	2.30837	-0.323746	-0.311109	0.507721	0.771988	1.36138	1.20866	0.680019	0.69252	0.734056	0.938045	0.791443	0.705024	1.33776	1.55834	-0.324537	-0.401073	0.406292	0.456276	0.143908	0.267749	-0.261066	-0.126821	-0.12006	-0.342117	1.47194	1.5628	0.225975	0.105626	1.1861	1.23523	1.94228	2.05208	1.40088	1.43271	0.817698	0.72212
CMGA_HUMAN	R.EDSLEAGLPLQVR.G	3	-1.92	0.281	0.7	0.49073	0.48	0.49073	-2.21028	-1.65793	-1.10371	-0.464623	-2.56106	-2.41657	-1.92536	-1.6199	-0.934527	-1.10305	-1.9495	-2.4332	-2.27609	-1.53436	-1.61547	-1.84496	-1.13599	-0.374424	-3.32842	-3.08037	-2.3059	-2.13909	-2.3542	-2.04496	-3.43719	-2.96663	-4.16862	-3.09227	-1.27119	-1.25871	-2.85722	-2.60649	-1.41998	-1.03773	-0.878682	-0.85637	-1.3367	-1.53447	-1.90732	-1.71988
CMGA_HUMAN	R.SEALAVDGAGKPGAEEAQDPEGK.G	3	1.82	0.22	0.93	0.35588	0.87	0.35588	1.67041	1.87836	3.0166	3.27032	1.56086	1.73919	2.06497	1.96869	2.32661	2.34501	1.42041	1.42378	1.46945	1.64947	1.59677	1.35752	2.1387	2.41533	1.51814	1.75224	2.22654	2.2812	1.68863	1.386	1.33088	1.44317	0.243305	0.680479	2.06959	2.12915	0.791611	1.08042	2.06538	2.16652	2.429	2.62258	2.34874	2.12917	1.42459	1.64134
CMGA_HUMAN	R.SEALAVDGAGKPGAEEAQDPEGK.G	2	-1.45	0.049	0.19	0.85359	0.03	0.85359	-1.51666	-1.41361	0.334901	0.182852	-2.24948	-2.50329	-1.13331	-1.35988	-1.27125	-0.828844	-1.60357	-1.72987	-1.60955	-1.63867	-1.84603	-1.79584	-1.38759	-1.52321	-1.6796	-1.88336	-1.08354	-0.980508	-1.90023	-2.56738	-1.73394	-1.76138	-2.41671	-2.41632	-0.911068	-0.852114	-2.31317	-2.37741	-1.1766	-1.13962	-0.473233	-0.328841	-1.07726	-0.755422	-1.64883	-1.52412
CMGA_HUMAN	K.SGEATDGARPQALPEPMQESK.A	3	2.1	0.146	0.63	0.53424	0.39	0.53424	2.01727	2.1661	3.1367	3.44345	1.775	1.86475	2.30927	2.03953	2.5066	2.53098	1.57599	1.7551	1.78064	1.96514	1.89983	1.74372	2.54606	2.54511	1.81192	2.03338	2.58473	2.5544	1.99033	1.65875	1.84052	1.91877	0.490997	1.03115	2.35702	2.48917	1.03121	1.36964	2.35353	2.47907	2.7524	2.88111	2.54047	2.44879	1.86995	1.89298
CMGA_HUMAN	K.SGEATDGARPQALPEPMQESK.A	2	-1.44	-0.068	-0.22	0.82951	0.05	0.82951	-1.47727	-1.71384	0.408247	0.396341	-2.43184	-2.90137	-1.24951	-1.79021	-1.25496	-0.915359	-1.49733	-1.50562	-1.6202	-1.58578	-1.87399	-1.84773	-1.4257	-1.9024	-1.58804	-1.79718	-0.848909	-1.02382	-1.78896	-2.64589	-1.65279	-1.72892	-2.31921	-2.32461	-0.877226	-0.736949	-2.35422	-2.42243	-0.969644	-1.11655	-0.358018	-0.146364	-0.932006	-0.784955	-1.65675	-1.5346
CMGA_HUMAN	K.YPGPQAEGDSEGLSQGLVDR.E	2	1.46	0.03	0.14	0.88959	0.02	0.88959	1.59879	1.58075	2.95723	2.91945	0.767674	0.707357	1.39271	1.3982	1.90706	1.86197	1.17301	1.36035	1.29508	1.37475	1.07107	1.07727	1.3546	1.66374	1.05081	1.06293	1.8338	2.05455	0.863389	1.15064	1.12957	1.09783	0.421217	0.390335	1.85921	1.96603	0.708809	0.610303	1.66848	1.74157	2.32888	2.46552	1.96664	2.04323	1.28786	1.39257
CMGA_HUMAN	K.YPGPQAEGDSEGLSQGLVDR.E	3	1.76	0.185	0.74	0.46321	0.55	0.46321	1.7095	1.84265	2.5155	2.94872	1.64375	1.81464	1.72331	1.91878	2.18824	2.22273	1.39917	1.28937	1.37229	1.72405	1.52306	1.66862	2.25937	2.32661	1.27091	1.75684	2.28835	2.19982	1.58757	1.82816	1.33546	1.25334	0.167514	0.512887	2.05154	2.06558	0.624586	0.982995	1.91244	2.31443	2.23481	2.228	2.30855	2.39322	1.36868	1.76229
CMGA_HUMAN	K.SGELEQEEER.L	2	0.58	0.188	0.71	0.48316	0.5	0.48316	-0.0570157	0.308482	1.56021	1.77894	0.739029	0.686465	0.50081	0.451754	1.11852	1.00439	0.0120514	0.407673	0.301645	0.568649	0.53102	0.334541	1.03979	1.49178	0.162133	0.462694	0.619755	1.16172	0.587613	0.740898	-0.168577	0.186424	-0.721381	-0.562991	0.798044	0.93698	-0.346322	-0.0367741	0.852552	0.968941	1.0835	1.3108	1.33873	0.936296	-0.154067	0.102005
CMGA_HUMAN	K.VAHQLQALR.R	2	0.73	0.047	0.22	0.82848	0.05	0.82848	0.419237	0.562247	2.22902	2.03083	0.262567	0.0997871	0.625917	0.571196	1.04951	1.11476	0.505748	0.731356	0.668981	0.639301	0.397603	0.57425	1.05005	0.849478	0.440967	0.229986	1.16288	1.03371	0.0590121	0.05291	0.494369	0.566263	-0.367588	-0.485591	1.25017	1.24446	-0.180958	-0.145049	0.96172	1.00786	1.84902	1.77065	1.47358	1.42034	0.491093	0.446419
CMGA_HUMAN	K.ELQDLALQGAK.E	2	0.66	0.1	0.47	0.64302	0.22	0.64302	0.513821	0.538056	1.63574	1.93041	0.200002	0.406065	0.122536	0.340446	1.17235	1.07638	0.453446	0.280852	0.343836	0.579426	0.537547	0.49813	1.07697	1.4395	0.43842	0.696664	1.12392	1.28231	-0.30269	0.136486	0.143628	0.289961	0.0753203	0.0113756	1.06744	1.05593	0.0942694	0.185177	0.729053	0.734334	1.35622	1.16306	1.20794	1.02168	0.334494	0.564101
CMGA_HUMAN	K.GLSAEPGWQAK.R	2	-0.04	0.028	0.12	0.90649	0.01	0.90649	-0.519982	-0.395619	1.17162	1.34384	-0.159097	-0.232398	-0.160809	-0.549817	0.266313	0.252695	-0.372917	-0.451534	-0.179439	-0.211742	-0.137317	-0.223912	0.311681	0.22243	-0.282159	-0.164478	0.497188	0.366853	-0.21519	-0.76008	-0.27151	-0.274173	-1.37096	-1.62115	0.497082	0.596067	-0.920393	-0.648469	0.354662	0.370719	0.682643	0.864415	0.649991	0.534967	-0.145397	-0.216496
CMGA_HUMAN	K.GEQEHSQQKEEEEEMAVVPQGLFR.G	3	-1.85	-0.023	-0.09	0.92674	0.01	0.92674	-1.30721	-1.57571	-0.348518	-0.416679	-2.64515	-2.69741	-1.81027	-1.64672	-1.99712	-1.60081	-2.00248	-2.25522	-2.20977	-1.96737	-2.18302	-1.98631	-1.93335	-2.00674	-2.33029	-2.37677	-1.26285	-1.30506	-2.30288	-2.05929	-2.09546	-2.33175	-2.64214	-2.61696	-1.49111	-1.53869	-2.62478	-3.15146	-1.42716	-1.52306	-0.945136	-0.916443	-1.70037	-1.34289	-1.66879	-1.89416
CMGA_HUMAN	K.EAVEEPSSK.D	2	-2	0.206	0.8	0.43082	0.63	0.43082	-3.03181	-2.79483	-0.659137	-0.761994	-1.7615	-1.70844	-1.86784	-1.94288	-1.47965	-1.61694	-2.29824	-1.84871	-2.22369	-2.05353	-1.9679	-2.32431	-1.61872	-1.08523	-2.45796	-2.3862	-2.18312	-1.82488	-1.9048	-1.85093	-2.98893	-2.90179	-2.73656	-2.7619	-1.70131	-1.63676	-2.41191	-2.28333	-1.87126	-1.82837	-1.30752	-1.21526	-1.0144	-1.61237	-3.01196	-2.95856
CN045_HUMAN	R.LLFAKMNGCPSRK.Y	2	1.19	0.491	1.99	0.05349	3.95	0.05349	2.50522	2.19907	-0.00691064	-0.120377	2.48441	2.39338	1.04563	1.29091	1.16862	1.16279	0.558693	0.54405	1.17903	1.08272	1.52878	1.66546	2.38759	2.45594	1.70532	1.51531	1.27344	1.31175	1.05712	1.22959	1.64271	1.48509	-0.170254	-0.0904901	0.351143	0.429769	1.10844	0.984527	1.25595	1.19796	0.0295847	0.0393506	0.821877	1.00007	1.95376	2.01041
CNDP1_HUMAN	K.VFQYIDLHQDEFVQTLK.E	3	1.55	0.016	0.06	0.94866	0	0.94866	2.12232	1.96177	2.27912	2.40776	1.61149	1.7524	1.10365	1.1691	1.65216	1.80272	2.15605	2.15983	1.07695	0.971194	2.01053	2.18488	0.307362	0.501929	1.06623	0.955284	2.16211	2.30335	1.09984	0.943845	0.924841	0.93414	1.10748	1.2633	2.84017	2.90679	1.31121	1.06838	2.02264	2.02612	1.49597	1.44817	2.53953	2.63367	0.0475882	-0.152913
CNDP1_HUMAN	R.TVFGTEPDMIR.D	2	1.18	0.105	0.48	0.63705	0.23	0.63705	1.46493	1.43563	1.96219	1.88314	1.18486	1.22636	0.552692	0.659969	1.36809	1.23133	1.57319	1.35593	0.596243	0.64792	1.7918	1.73201	0.862663	1.09424	0.955173	1.00385	1.9504	1.93533	0.780223	1.02008	0.482601	0.595161	0.472966	0.428592	2.39352	2.38799	0.723599	0.751588	1.58842	1.52222	0.893885	0.934654	2.18575	2.02759	-0.306134	-0.292843
CNDP1_HUMAN	R.ALEQDLPVNIK.F	2	1.51	0.209	0.88	0.38318	0.78	0.38318	1.76667	1.90473	2.11087	2.18727	1.65544	1.79602	0.93977	1.11507	1.8142	1.7697	1.79167	1.92661	0.836387	1.10705	2.04072	2.02164	1.32264	1.68227	1.20131	1.36731	2.08309	2.26529	0.968456	1.27938	0.64406	0.775196	0.867912	0.83042	2.54606	2.56855	0.924747	1.17077	1.748	1.97471	1.24539	1.31693	2.55878	2.43708	-0.0842709	0.0643301
CNDP1_HUMAN	R.HLEDVFSK.R	2	0.81	0.249	0.85	0.39801	0.73	0.39801	0.864615	0.995416	1.4134	1.57388	1.18361	1.25837	0.50164	-0.0118698	1.06023	1.21607	1.18572	1.09877	0.250264	0.398348	1.78992	1.48482	0.503361	0.685743	0.600264	0.636514	1.48275	1.38392	0.662684	0.199668	0.0369176	0.16705	-0.244307	-0.0824471	1.98054	2.03973	0.11116	0.470587	1.20383	1.2826	0.567767	0.689162	2.26423	1.71725	-1.05551	-1.17379
CNDP1_HUMAN	K.EWVAIESDSVQPVPR.F	2	0.72	0.079	0.44	0.6631	0.19	0.6631	0.79825	0.762989	1.54654	1.41748	0.679283	0.615264	0.273972	0.414309	0.904996	0.910873	1.06685	1.15296	0.58343	0.573554	1.0173	1.04698	0.173272	0.339037	0.431433	0.563173	1.13825	1.1813	0.189719	0.358815	0.171859	0.162831	0.412637	0.281344	1.62707	1.61767	0.397432	0.343842	1.00794	1.03777	0.761212	0.783337	1.55022	1.62838	-0.488693	-0.473984
CNDP1_HUMAN	R.YPSLSIHGIEGAFDEPGTK.T	3	1.18	0.199	0.81	0.41983	0.66	0.41983	1.82841	1.66806	1.85938	1.97541	1.27045	1.34872	0.803328	1.01701	1.35909	1.49941	1.73066	1.60792	0.626004	0.745284	1.77327	1.81332	0.413869	0.600426	0.684836	1.00589	1.81781	1.94989	0.718984	0.73584	0.309934	0.442109	0.372592	0.610236	2.31651	2.3546	0.526192	0.679606	1.71085	1.76027	1.04497	1.0953	2.11094	2.02687	-0.5459	-0.391136
CNDP1_HUMAN	R.DGSTIPIAK.M	2	-0.1	0.231	1.1	0.27715	1.21	0.27715	-0.101036	-0.110809	0.277739	0.23139	0.48389	0.520063	-0.268438	-0.423536	-0.000213347	0.041729	-0.0156899	0.0369749	-0.629201	-0.491609	0.537961	0.409121	0.074271	0.168055	-0.260073	-0.221386	0.471457	0.413062	-0.113127	-0.245133	-0.693412	-0.689343	-1.2524	-0.847197	0.772636	0.791095	-0.683663	-0.532757	0.346495	0.273915	-0.385523	-0.498544	0.905776	0.620365	-1.4624	-1.55454
CNDP1_HUMAN	R.MMAVAADTLQR.L	2	0.52	0.114	0.49	0.62471	0.24	0.62471	0.787626	0.575485	1.31385	1.20172	0.551862	0.495192	-0.0876722	0.0626578	0.728777	0.65193	0.891683	0.941008	0.108333	0.0108758	1.06936	1.06325	0.180726	0.255746	0.285631	0.390653	1.35006	1.43105	0.189803	0.331289	-0.206799	-0.216556	-0.137976	-0.211074	1.84826	1.56883	0.114954	-0.0704518	1.02599	0.902027	0.362757	0.168671	1.47957	1.43724	-1.14974	-1.02738
CNDP1_HUMAN	R.FRQELFR.M	2	-0.73	0.097	0.31	0.75521	0.1	0.75521	-0.663498	-0.639475	0.285597	0.108914	-0.627089	-0.627813	-1.11927	-1.40319	-0.670155	-0.340151	-0.246139	-0.231525	-0.932708	-0.944458	-0.163141	-0.0981704	-1.43018	-1.41228	-1.08476	-1.35218	0.100256	-0.162178	-1.24696	-1.92778	-1.13889	-1.24061	-1.40556	-1.71023	0.622434	0.633767	-1.21674	-1.0955	-0.286851	-0.17029	-0.59382	-0.566665	0.537225	0.591112	-2.29692	-2.96216
CNDP1_HUMAN	R.WNYIEGTK.L	2	-0.7	0.204	0.79	0.4323	0.63	0.4323	-0.43046	-0.481319	-0.325162	-0.178434	-0.328565	-0.325777	-1.31363	-1.30415	-0.566796	-0.525611	-0.476139	-0.324194	-1.39741	-1.27192	0.250297	-0.00622532	-0.81983	-0.418017	-0.971257	-0.681834	0.0354093	0.100907	-0.823727	-0.726127	-1.73051	-1.5215	-1.55043	-1.26033	0.321717	0.273899	-1.05455	-1.02862	-0.227039	-0.317951	-1.37104	-1.26264	0.651325	0.248603	-2.37379	-2.35055
CNDP1_HUMAN	R.GDGWLTDPYVLTEVDGK.L	2	0.11	0.09	0.32	0.74725	0.11	0.74725	0.698812	0.476035	0.991391	1.04052	-0.0157885	-0.215242	-0.679986	-0.380041	0.374615	0.298381	0.713663	0.939785	-0.339597	-0.399116	0.927589	0.982025	-0.832626	-1.24464	-0.0294708	-0.182327	0.705599	0.675229	-0.442084	-0.386291	-0.669704	-0.910085	-0.454254	-0.38425	1.24321	1.3793	-0.100748	-0.246808	0.766537	0.840899	-0.17014	-0.120909	1.27003	1.40386	-1.60502	-1.47107
CNDP1_HUMAN	K.MFQEIVHK.S	2	-1.22	0.154	0.42	0.67555	0.18	0.67555	-0.691253	-0.920202	-0.137782	-0.326565	-1.09031	-1.24409	-1.42709	-2.25141	-1.3896	-1.18547	-0.820432	-1.27163	-1.48328	-1.8096	-0.620973	-0.553684	-1.43149	-1.72057	-1.12991	-1.41065	-0.194592	-0.550341	-1.46238	-2.25748	-1.81275	-1.78144	-1.83196	-2.72023	0.225436	0.0664757	-1.65432	-1.60048	-0.865914	-0.810069	-1.57396	-1.52436	-0.601703	-0.0447977	-2.21629	-2.77544
CNDP1_HUMAN	K.FIIEGMEEAGSVALEELVEK.E	3	-1.03	-0.11	-0.28	0.78125	0.08	0.78125	-0.862382	-1.28079	0.7396	0.286015	-1.70461	-0.968694	-1.53822	-1.79306	-0.682815	-1.03782	0.018039	-0.572909	-1.28013	-1.67036	-0.377475	-0.591981	-2.86569	-2.64698	-1.44522	-1.36246	-0.321251	-0.792216	-1.4692	-1.71518	-2.16088	-2.71537	-0.681194	-0.632095	0.857277	0.663553	-1.76991	-1.62208	-0.248812	-0.946041	-1.03025	-1.58539	0.0199242	0.184392	-1.63761	-1.83668
CNDP1_HUMAN	R.VASVDMGPQQLPDGQSLPIPPVILAELGSDPTK.G	3	-0.3	-0.068	-0.22	0.82486	0.05	0.82486	0.172597	-0.134241	1.07834	0.813005	-0.915798	-1.04184	-1.04908	-0.931481	0.0630987	-0.102751	0.226714	0.381091	-0.577312	-0.670859	0.494717	0.419321	-1.70271	-2.33917	-0.42939	-0.480421	0.118425	0.1276	-0.950719	-0.69928	-1.48923	-1.44316	-0.247557	-0.235092	1.15186	1.24683	-0.510406	-0.718591	0.227676	0.364578	-0.552422	-0.580513	0.805424	1.04723	-1.3944	-1.62794
CNDP1_HUMAN	R.KPAITYGTR.G	2	-1.49	0.192	0.82	0.41861	0.67	0.41861	-1.42024	-1.60387	-0.637549	-0.866242	-1.30934	-1.39005	-1.55625	-1.74732	-1.27335	-1.45603	-1.14621	-1.06455	-1.96184	-2.03005	-0.916419	-0.887697	-1.74531	-1.66952	-1.51796	-1.64283	-0.921513	-0.782213	-1.67556	-1.69388	-2.42331	-2.44257	-1.86014	-2.20447	-0.372965	-0.400055	-1.85771	-1.95559	-1.09881	-1.1458	-1.7812	-1.70929	-0.318603	-0.500787	-3.20246	-3.33881
CNDP1_HUMAN	R.GNSYFMVEVK.C	2	-1.17	0.124	0.45	0.65663	0.2	0.65663	-0.930109	-1.03364	0.0171234	-0.118686	-1.38534	-1.40366	-1.52552	-1.64284	-0.863614	-0.852911	-0.739345	-0.675343	-1.50038	-1.76945	-0.288745	-0.365238	-2.16007	-2.27726	-1.20074	-1.41244	-0.451774	-0.551247	-1.58517	-1.66946	-2.13595	-2.16788	-1.32065	-1.87001	0.0868569	0.101692	-1.49694	-1.80341	-0.670204	-0.81023	-1.35237	-1.26993	0.079442	-0.122726	-2.89912	-2.69155
CNDP1_HUMAN	K.AIHLDLEEYR.N	2	-1.96	0.231	0.7	0.48929	0.49	0.48929	-0.890335	-1.17578	-0.734238	-1.01605	-1.92744	-2.16447	-2.18674	-2.31055	-1.92624	-1.98914	-1.27446	-1.5813	-2.31976	-2.62504	-1.25142	-1.23405	-3.07562	-3.13959	-1.80483	-2.19965	-0.975462	-0.954803	-3.76462	-3.89845	-2.94742	-2.815	-2.24325	-2.67235	-0.661458	-0.678933	-2.08575	-2.69834	-1.35457	-1.56321	-2.25939	-2.05633	-0.919588	-0.803578	-2.7874	-3.31022
CNDP1_HUMAN	R.GATDNKGPVLAWINAVSAFR.A	3	-0.69	-0.261	-0.71	0.47909	0.51	0.47909	-0.245126	-0.401144	0.0837152	0.216219	-0.710054	-0.760725	-1.02996	-0.997437	-0.414057	-0.470995	-0.087058	0.0970506	-0.793125	-0.877399	0.142774	0.0743185	-3.18223	-4.19005	-1.32627	-1.53825	-0.0299414	-0.0720752	-0.84389	-1.0489	-1.30584	-1.15825	-0.799808	-0.937883	0.639859	0.692457	-0.809624	-0.883901	-0.123319	-0.138591	-0.271995	-0.550586	0.547887	0.836253	-2.62467	-2.30477
CNDP1_HUMAN	K.GPVLAWINAVSAFR.A	2	-1.16	0.035	0.09	0.9305	0.01	0.9305	-1.1911	-1.38115	0.702812	0.19753	-2.15659	-2.41441	-2.29391	-2.06569	-0.897245	-1.21491	-0.00289552	-0.0337886	-1.0683	-1.58648	-0.225811	0.00495356	NA	NA	-2.36206	-2.49125	-0.738818	-1.09529	-1.96515	-2.00538	-2.3333	-2.48142	-0.711423	-0.904305	0.657358	0.741971	-1.11638	-1.48526	-0.733328	-1.00956	-1.31145	-1.41288	0.21528	0.671884	-3.39494	-3.05278
CNTN1_HUMAN	K.FIPLIPIPER.T	2	1.76	0.029	0.19	0.85066	0.04	0.85066	2.1744	2.01673	1.93892	1.79118	2.00381	1.98921	1.45759	1.70173	1.69413	1.72345	1.70082	1.55305	1.65475	1.42248	1.79909	1.95409	1.74642	1.80031	1.69147	1.6829	1.59034	1.41477	1.33492	1.67787	2.11567	1.94399	1.51958	1.32139	1.89751	1.8938	1.28055	1.10281	2.32472	2.13041	2.19709	2.00658	1.77361	1.9772	1.69792	1.72171
CNTN1_HUMAN	R.AHSDGGDGVVSQVK.I	2	0.09	-0.019	-0.07	0.94306	0.01	0.94306	0.18193	-0.0875125	0.797239	0.108928	0.19425	-0.0187019	0.25352	-0.212698	0.138285	0.0111003	0.462613	0.329151	0.669357	0.28305	-0.279271	0.0202584	-0.345101	-0.49356	0.112844	-0.417068	0.451149	0.199566	-0.310514	-0.487017	0.410322	0.117707	0.223253	-0.524457	0.381628	0.284774	0.112248	-0.390254	0.391637	0.0342595	0.296272	0.157598	0.159226	0.179896	0.261703	0.139466
CNTN1_HUMAN	K.ILALAPTFEMNPMK.K	2	0.44	-0.053	-0.38	0.70483	0.15	0.70483	0.725135	0.698735	1.02665	0.939324	0.0427507	-0.00409578	-0.00371143	0.216273	0.46765	0.309714	0.396543	0.26564	0.0334049	0.0691821	0.521941	0.656202	0.193962	0.173911	0.784772	0.825187	0.268099	0.27003	0.204371	0.300896	0.693389	0.412235	0.231099	0.297187	0.610115	0.766052	-0.233386	-0.163013	1.03635	1.00774	0.737561	0.61883	0.485725	0.413398	0.765227	0.682473
CNTN1_HUMAN	K.GMVLLCDPPYHFPDDLSYR.W	3	0.77	-0.305	-1.46	0.15115	2.14	0.15115	0.981192	0.926314	1.03891	1.14356	0.48644	0.315938	0.476502	0.508172	0.648706	0.818596	0.741699	0.627645	0.559527	0.312324	0.865227	1.12449	-0.474099	-0.905957	1.0529	1.06836	0.927171	0.577326	0.342352	0.349992	1.11177	0.965399	0.405074	0.603694	1.10316	1.23027	0.168526	0.155737	1.68594	1.53699	1.62344	1.37752	1.02082	1.31403	0.995828	0.924739
CNTN1_HUMAN	R.TTKPYPADIVVQFK.D	3	0.67	0.089	0.72	0.47613	0.52	0.47613	0.991332	0.734084	0.927646	0.902847	0.447435	0.527199	0.76616	0.731717	0.773054	0.666046	0.5665	0.597754	0.39941	0.363296	0.886911	0.843457	0.597477	0.681821	0.991451	0.906841	0.424804	0.28189	0.318892	0.451072	0.709603	0.800536	0.597603	0.315133	0.759587	0.713153	0.135753	0.069866	1.19339	0.985439	0.921828	0.98019	0.816325	0.716288	0.692125	0.629332
CNTN1_HUMAN	R.ASPFPVYK.W	2	0.45	0.118	0.67	0.50835	0.45	0.50835	0.810597	0.463421	0.227816	-0.0166361	0.880136	0.858869	0.446085	0.422455	0.520631	0.407228	0.268899	0.0276977	0.412463	-0.00856186	0.674048	0.687121	0.892658	0.997916	0.686917	0.536151	0.39554	0.389077	0.338856	0.357499	0.743071	0.709982	-0.167222	-0.509611	0.382643	0.216469	0.188032	-0.102281	1.0645	0.735546	0.49274	0.514036	0.422102	0.552665	0.579247	0.523958
CNTN1_HUMAN	K.TILSDDWK.D	2	-0.09	0.089	0.64	0.52556	0.41	0.52556	0.169118	0.200653	0.143509	0.0052946	-0.128372	-0.177788	-0.29317	-0.432258	-0.0828408	-0.0702925	-0.336029	-0.273609	-0.371865	-0.414887	0.278798	0.145606	0.193732	0.396984	0.0588225	0.142292	-0.0964668	-0.10157	-0.35802	-0.358008	0.0514234	0.00424222	-0.738939	-0.947393	0.0855891	-0.00358722	-0.654454	-0.73555	0.275235	0.407216	0.337111	0.30447	0.192169	-0.126657	-0.0806829	-0.0883218
CNTN1_HUMAN	R.YSMVGGNLVINNPDK.Q	2	-0.19	0.133	0.92	0.36378	0.84	0.36378	0.061065	0.122517	0.0756043	0.205854	-0.428495	-0.318073	-0.307555	-0.395806	-0.0508575	0.0539985	-0.430793	-0.22624	-0.600634	-0.413721	0.0648562	0	-0.223419	-0.0858209	0.239425	0.290676	-0.550335	-0.394931	-0.621538	-0.434237	-0.232748	0.00843766	-0.335762	-0.694369	-0.16587	-0.178881	-0.840921	-0.892352	0.165695	0.326559	-0.0202576	-0.0529923	-0.0188661	-0.107057	0	0.00326476
CNTN1_HUMAN	R.MNNGDVDLTSDR.Y	2	-0.21	0.234	1.26	0.215	1.59	0.215	-0.366869	0.0410545	-0.2054	0.130353	0.110624	0.179061	-0.258793	-0.372506	-0.0655563	-0.00476621	-0.608102	-0.585939	-0.6321	-0.455238	0.152346	0.0377332	0.186351	0.325572	0.069653	0.378553	-0.561123	-0.50142	-0.29707	-0.4932	-0.111733	0.0145613	-1.10878	-0.713531	-0.340999	-0.135253	-0.909526	-0.698432	0.105785	0.300514	-0.195229	0.0108817	0.0310099	-0.267798	-0.35491	-0.389973
CNTN1_HUMAN	R.STEATLSFGYLDPFPPEERPEVR.V	3	0.41	-0.102	-0.5	0.61877	0.25	0.61877	0.670465	0.638713	0.649944	0.796888	0.22404	0.161186	0.118864	0.338421	0.732515	0.771074	0.428171	0.453691	0.406729	0.405809	0.669777	0.825455	-0.829446	-1.45671	0.595293	0.624783	0.150806	0.0086213	-0.0356435	0.03256	0.448208	0.435514	0.201701	0.438414	0.639635	0.663537	-0.0756088	0.175122	1.06715	1.06109	0.764022	0.856686	0.497523	0.766184	0.445561	0.727269
CNTN1_HUMAN	R.DGEYVVEVR.A	2	-1.07	0.25	1.28	0.20606	1.65	0.20606	-0.849493	-0.592015	-1.2424	-1.05811	-0.495172	-0.546765	-1.08312	-0.886523	-0.963353	-0.967263	-1.41041	-1.23939	-1.61286	-1.18699	-0.8362	-1.01872	-0.626439	-0.390679	-1.12046	-0.857105	-1.5919	-1.31896	-1.07513	-0.973084	-0.9715	-0.636628	-2.19204	-1.90614	-1.08865	-1.22199	-1.75936	-1.6163	-0.778724	-0.656546	-1.00882	-0.854015	-0.925965	-1.22445	-1.01035	-1.16336
CNTN1_HUMAN	K.VLEPMPSTAEISTSGAVLK.I	2	-0.96	0.064	0.43	0.67287	0.18	0.67287	-0.365889	-0.531452	-0.413949	-0.756372	-1.19174	-1.1402	-1.14619	-1.09713	-0.825526	-0.995724	-1.18032	-1.17132	-1.27674	-1.36231	-0.979871	-1.04545	-1.07956	-0.887312	-0.519671	-0.685394	-1.2094	-1.06114	-1.43311	-1.31374	-0.704539	-0.789757	-1.14891	-1.31584	-0.979708	-0.814459	-1.37961	-1.70601	-0.558897	-0.700456	-0.808222	-0.755456	-0.907873	-0.920103	-0.663299	-0.758512
CNTN1_HUMAN	K.VLEPMPSTAEISTSGAVLK.I	3	-1.07	0.132	0.61	0.54564	0.37	0.54564	-1.11175	-0.800839	-1.13858	-0.781927	-0.914979	-0.923761	-1.39035	-0.952169	-0.845236	-0.911176	-1.13472	-1.91117	-1.41244	-1.29669	-0.982865	-0.740732	-0.888893	-0.671569	-0.606152	-0.620085	-1.27211	-1.17063	-1.49614	-1.17926	-0.967413	-0.858657	-1.65374	-1.66781	-0.882417	-0.989615	-1.85792	-1.55816	-0.549968	-0.438769	-0.93849	-0.814094	-0.991612	-1.27435	-1.08241	-1.04214
CNTN1_HUMAN	K.IVESYQIR.Y	2	-0.55	-0.121	-0.6	0.5525	0.36	0.5525	-0.851158	-0.544414	-0.626429	-0.56761	-0.432614	-0.249273	-0.810905	-1.44799	-0.807649	-0.661074	-0.986722	-1.03048	-0.858882	-0.755031	-0.455354	-0.3653	-0.233227	-0.162496	-0.249674	-0.1366	-0.630315	-0.679517	-0.63145	-1.08481	-0.155547	-0.0598659	-1.22573	-1.07022	-0.189075	-0.161108	-1.15796	-0.666092	-0.0831936	-0.136891	-0.129402	-0.0880137	-0.204881	-0.351217	-0.531187	-0.584324
CNTN1_HUMAN	R.KVLEPMPSTAEISTSGAVLK.I	3	-0.84	0.112	0.81	0.42471	0.65	0.42471	-0.391909	-0.547258	-0.500769	-0.510689	-1.13147	-0.971138	-0.839302	-0.689233	-0.661175	-0.776615	-1.09981	-0.939287	-1.33379	-1.19856	-0.810218	-0.721739	-0.756211	-0.742739	-0.599684	-0.432318	-1.01207	-1.11006	-1.26925	-1.02866	-0.588763	-0.770993	-0.986734	-1.07043	-0.661638	-0.902161	-1.53052	-1.56297	-0.484469	-0.493619	-0.442555	-0.529148	-0.957352	-0.768264	-0.869008	-0.858487
CNTN1_HUMAN	R.VQVTSQEYSAR.L	2	-1.56	0.182	0.93	0.36008	0.86	0.36008	-1.73026	-1.61853	-1.49811	-1.43085	-1.36568	-1.38672	-1.67083	-1.67517	-1.27212	-1.33364	-2.05213	-1.57971	-2.08147	-1.73331	-1.13735	-1.47339	-1.14791	-0.908105	-1.20516	-1.0637	-1.99976	-1.79561	-1.71468	-1.50342	-1.75623	-1.61609	-2.21609	-2.24263	-1.67304	-1.44085	-2.35432	-2.01911	-1.12184	-1.01094	-1.19018	-1.05169	-1.15616	-1.55102	-1.89908	-1.69567
CNTN1_HUMAN	K.HSIEVPIPR.D	2	-0.6	0.204	0.85	0.40002	0.72	0.40002	0.172191	-0.258623	-0.263365	-0.57738	-0.461359	-0.700085	-0.464578	-0.67632	-0.475781	-0.580535	-0.711655	-0.801963	-0.729153	-0.866879	-0.345422	-0.581799	-0.458724	-0.417201	-0.255308	-0.601491	-0.682139	-0.69071	-0.709409	-0.919371	-0.333043	-0.766083	-1.11565	-1.32786	-0.462864	-0.533375	-1.08332	-1.41724	-0.118309	-0.426038	-0.18002	-0.199176	-0.527544	-0.455936	-0.632136	-1.56006
CNTN1_HUMAN	R.NDGGIYTCFAENNR.G	2	-1.11	0.181	1.3	0.20117	1.69	0.20117	-0.861004	-0.729463	-1.11668	-1.02399	-0.927788	-0.92436	-0.982995	-1.02145	-1.00693	-0.92665	-1.307	-1.39936	-1.50964	-1.30594	-0.84679	-1.00827	-1.15377	-0.77289	-0.817743	-0.746853	-1.67497	-1.3087	-1.36469	-1.32269	-0.844956	-0.848366	-1.43722	-1.59917	-1.28821	-1.33643	-1.5852	-1.65104	-0.771342	-0.668218	-0.91116	-0.914727	-1.04647	-1.11035	-1.16526	-1.16901
CNTN1_HUMAN	R.VVATNTLGR.G	2	-1.46	0.172	1.02	0.31512	1.03	0.31512	-1.17465	-1.50911	-1.60283	-1.63275	-1.06152	-1.11258	-1.48697	-1.66565	-1.29497	-1.55427	-1.66055	-1.65981	-1.9192	-1.72644	-1.09743	-1.39188	-0.848219	-0.788583	-1.20655	-1.14264	-1.71914	-1.80213	-1.63624	-1.63406	-1.30856	-1.3556	-2.15672	-2.25411	-1.47861	-1.47511	-2.25412	-1.98122	-0.975444	-1.04278	-1.07686	-1.22231	-1.01935	-1.42042	-1.5857	-1.58799
CNTN1_HUMAN	K.ILALAPTFEMNPMKK.K	3	-1.71	-0.027	-0.17	0.86326	0.03	0.86326	-1.3511	-1.37609	-1.18347	-1.24649	-1.96467	-1.96921	-1.96089	-1.85912	-1.81381	-1.78234	-1.88991	-2.08151	-2.20539	-2.12707	-1.74652	-1.65337	-1.84396	-1.63288	-1.40359	-1.47584	-1.82931	-1.8138	-1.97694	-1.90843	-1.25925	-1.548	-1.97875	-1.86631	-1.44085	-1.59752	-2.3355	-2.54889	-1.2391	-1.19847	-1.29928	-1.18555	-1.97223	-1.58629	-1.69167	-1.75568
CNTN2_HUMAN	R.TTGPGGDGIPAEVHIVR.N	3	1.93	0.009	0.05	0.95774	0	0.95774	1.77565	1.91341	1.26363	1.31783	1.97373	2.02221	2.13584	2.22328	1.67169	1.69498	2.1572	2.1102	1.99309	2.2237	2.00097	1.77991	2.09971	2.31114	1.83778	2.15792	1.92924	2.0528	2.21098	2.49396	1.90438	2.00556	2.80307	2.70589	1.68823	1.66836	2.23901	2.34403	1.43355	1.40112	1.5107	1.53723	1.8168	1.6699	1.45629	1.6228
CNTN2_HUMAN	R.VTVTPDGTLIIR.N	2	-0.7	0.312	1.55	0.12866	2.4	0.12866	-0.117619	-0.0023893	-0.473359	-0.784612	-0.320542	-0.277508	-1.34935	-1.10284	-0.771441	-0.787435	-0.846697	-0.572635	-0.80611	-0.66313	-0.3671	-0.26024	-0.2315	0.111441	-0.742578	-0.568903	-1.23375	-1.13256	-0.594573	-0.255372	-0.946709	-0.573614	-1.14481	-1.66002	-0.82662	-0.828333	-1.35068	-0.982503	-0.847829	-0.831536	-0.867569	-0.952931	-0.905988	-0.881521	-0.213616	-0.153135
CNTN2_HUMAN	R.FGFLQEFSK.E	2	-1.74	0.221	1.19	0.24074	1.42	0.24074	-1.32489	-1.53507	-1.58472	-1.58503	-1.35162	-1.29335	-2.5035	-2.17933	-1.6719	-1.60539	-1.40663	-1.58793	-1.75831	-1.49076	-1.19015	-1.16428	-1.59359	-1.6236	-2.20109	-1.87992	-2.4794	-2.51371	-1.64853	-1.54798	-1.97665	-1.69352	-2.3476	-2.22175	-1.64291	-1.50047	-2.24291	-2.11841	-1.50201	-1.38259	-1.64551	-1.68786	-1.87182	-1.83383	-1.85018	-1.25142
CNTN2_HUMAN	R.IIVQAQPEWLK.V	2	-0.72	0.202	1.57	0.12414	2.46	0.12414	-0.244675	-0.258501	-0.428228	-0.623836	-0.453666	-0.515055	-1.32133	-1.41559	-0.730126	-0.856838	-0.632975	-0.661286	-0.749614	-0.708828	-0.303562	-0.355482	-0.491356	-0.332562	-0.668067	-0.724352	-1.28589	-1.33346	-0.621746	-0.520396	-0.757924	-0.916871	-0.98523	-1.2224	-0.719683	-0.807109	-1.08573	-1.14491	-0.780035	-0.798449	-0.76435	-0.840011	-0.70113	-0.773709	-0.223571	-0.227143
CNTN2_HUMAN	K.VISDTEADIGSNLR.W	2	-1.56	0.253	1.67	0.10331	2.78	0.10331	-1.10072	-1.09795	-1.81972	-1.56912	-1.04462	-1.16454	-1.95753	-2.06647	-1.59667	-1.63313	-1.53541	-1.62925	-1.55273	-1.7472	-1.10624	-1.30515	-0.98906	-0.835832	-1.35543	-1.53352	-2.2304	-2.19205	-1.39538	-1.15327	-1.64108	-1.67294	-1.76429	-2.01145	-1.55692	-1.55937	-1.98435	-1.92582	-1.66011	-1.57926	-1.776	-2.04712	-1.64003	-1.58424	-1.18334	-1.13532
CNTN4_HUMAN	K.IEVQFPETVPTAK.G	2	-0.35	-0.053	-0.35	0.72982	0.12	0.72982	-0.404594	-0.258992	-0.425069	-0.380615	-0.398357	-0.163316	-0.952338	-0.891726	-0.725217	-0.6232	-0.258685	-0.483585	-0.8698	-0.689728	0.197018	0.0569801	-0.106244	0.254556	-0.247536	-0.258448	-0.172723	0.00700278	-0.265663	-0.0762033	-0.925645	-0.847179	-0.44349	-0.564363	-0.600569	-0.577868	-0.155246	-0.279281	-0.31678	-0.279713	-0.460393	-0.295343	-0.460324	-0.485828	0.279011	0.361535
CO1A1_HUMAN	K.VLCDDVICDETK.N	2	2.52	0.255	2.33	0.02456	5.45	0.02456	2.94555	2.82094	2.76227	2.93939	2.53661	2.55421	2.72749	2.7306	2.87207	2.72601	2.20819	2.24201	2.5256	2.5378	2.45076	2.34043	2.77687	2.95499	2.66729	2.69237	2.48524	2.58667	2.32341	2.40418	2.46339	2.40681	1.91143	1.82914	2.70728	2.59911	2.04225	1.98071	2.63212	2.62319	2.59002	2.58141	2.2929	2.31865	2.58537	2.54795
CO1A1_HUMAN	K.STGGISVPGPMGPSGPR.G	2	1.18	0.294	1.75	0.08779	3.06	0.08779	1.30194	1.49153	1.40029	1.4943	1.42442	1.67351	1.16538	1.07546	1.31509	1.36967	0.853159	0.934624	0.628779	0.9507	1.40184	1.19136	1.8322	2.06343	1.49573	1.48723	0.965786	1.08433	0.982015	1.12287	0.909599	1.08567	0.224539	0.362322	1.3047	1.26765	0.482148	0.692377	1.49528	1.55945	1.25294	1.32537	1.51683	1.19443	0.826412	1.01959
CO1A1_HUMAN	K.SLSQQIENIR.S	2	-1.19	0.193	1.24	0.22253	1.53	0.22253	-0.866703	-0.684079	-1.5702	-1.45161	-1.09787	-0.993639	-0.857281	-0.791629	-1.21773	-1.27649	-1.34057	-1.44216	-1.48664	-1.36228	-0.957244	-0.961938	-0.620004	-0.496988	-1.32091	-0.988328	-1.63189	-1.53033	-1.12324	-0.866205	-1.27869	-0.967446	-1.62889	-1.43051	-1.68507	-1.62369	-0.992898	-0.825696	-1.21038	-1.11799	-1.55277	-1.31193	-1.3346	-1.54932	-1.03091	-0.954679
CO3_HUMAN	K.VFLDCCNYITELR.R	2	1.95	-0.233	-1.78	0.08185	3.18	0.08185	1.6942	1.53797	1.81858	1.80145	1.6578	1.55112	1.82593	1.98261	1.81378	1.83596	2.40614	2.34974	2.09598	2.13072	1.66928	1.73811	1.52018	1.65363	1.83822	1.76675	2.30758	2.45057	1.92591	2.0557	1.89977	1.83189	2.65516	2.66826	1.95782	2.00393	2.37619	2.43853	1.88675	1.87192	1.76207	1.94656	1.73434	2.03007	1.66131	1.88725
CO3_HUMAN	R.VPVAVQGEDTVQSLTQGDGVAK.L	3	3.23	-0.144	-0.89	0.37922	0.79	0.37922	2.57374	2.88986	2.96042	3.03181	2.87865	3.15043	3.20333	3.33197	3.09454	3.12642	3.70142	3.14688	3.3093	3.4389	2.84881	2.96929	3.38043	3.53121	3.25155	3.42349	3.58097	3.57745	3.26146	3.51065	2.98759	2.96269	3.87022	3.77865	3.18086	3.10605	3.57835	3.59603	3.18834	3.19311	3.26958	3.3048	3.26797	3.09398	2.84419	2.96337
CO3_HUMAN	R.VPVAVQGEDTVQSLTQGDGVAK.L	2	0.19	-0.163	-0.67	0.50748	0.45	0.50748	0.219014	-0.13283	0.268966	-0.304338	-0.154233	-0.214694	0.261155	0.227433	-0.0740593	-0.330648	0.363302	0.999276	0.377009	0.348774	-0.0850717	-0.508735	0.111842	0.347154	0.399981	0.0217458	0.405842	0.623777	0.15873	0.0998519	0.0730587	0.058279	1.26923	0.978805	-0.0910383	0.0818801	0.813507	0.452057	-0.127763	-0.306121	0.231284	0.331543	-0.0596506	0.406034	0.114554	-0.120633
CO3_HUMAN	R.ILLQGTPVAQMTEDAVDAER.L	3	3.42	-0.225	-0.86	0.39498	0.74	0.39498	2.42644	3.13933	3.26809	3.53034	3.08621	3.20439	3.27172	3.19637	3.06354	3.4757	4.03903	3.77596	3.61648	3.5269	3.04734	3.46617	3.29942	3.09503	3.29933	3.26637	4.00294	3.4478	3.67556	3.39234	3.50052	3.27537	3.83593	4.3924	3.66381	3.74369	3.1329	3.71147	3.65851	3.53488	3.61585	3.37998	3.18368	3.5045	2.80694	3.12937
CO3_HUMAN	R.ILLQGTPVAQMTEDAVDAER.L	2	1.36	-0.362	-1.32	0.19252	1.76	0.19252	1.45783	0.719612	1.52543	1.39385	0.561414	0.513757	1.06532	1.23406	1.48857	1.05529	1.5696	1.97811	1.55897	1.62211	1.11848	0.644588	0.555575	0.801197	1.32029	1.384	1.51668	2.06466	1.28591	1.92304	1.13069	1.13069	2.631	2.26341	1.2549	1.38468	2.37466	1.9195	0.888741	1.01055	1.26349	1.26247	1.41474	1.41024	1.40313	1.28355
CO3_HUMAN	R.SGIPIVTSPYQIHFTK.T	3	2.72	-0.138	-1.02	0.31208	1.05	0.31208	2.46562	2.3748	2.38606	2.27286	2.47705	2.45095	2.66673	2.90543	2.53478	2.38836	3.12423	2.92471	2.93912	2.86501	2.40019	2.50483	2.77266	2.82717	2.86987	2.81349	3.20813	3.19198	2.78652	2.90647	2.49646	2.56055	3.20337	3.23291	2.61463	2.54175	3.18277	2.98753	2.67097	2.64659	2.75936	2.62355	2.59893	2.83337	2.47009	2.20766
CO3_HUMAN	R.SGIPIVTSPYQIHFTK.T	2	-0.45	-0.274	-1.37	0.1769	1.89	0.1769	-0.292285	-0.631512	-0.428292	-0.634318	-1.15989	-1.2907	-0.545153	-0.356937	-0.839816	-0.72097	-0.0404536	-0.0356131	-0.200937	-0.267088	-1.01449	-0.951883	-0.772511	-0.662773	-0.251056	-0.581052	-0.00164639	0.208115	-0.686015	-0.533669	-0.654783	-0.560294	0.409004	0.174977	-0.570979	-0.593194	0.23189	-0.201589	-0.566294	-0.434297	-0.218828	-0.281959	-0.669235	-0.165301	-0.335865	-0.747747
CO3_HUMAN	K.VHQYFNVELIQPGAVK.V	3	1.76	-0.215	-1.5	0.14225	2.24	0.14225	1.24386	1.11229	1.73663	1.82195	1.23947	1.10763	1.60671	1.79178	1.75458	1.58724	2.04023	1.82873	1.78975	1.70298	1.48763	1.55979	1.86046	1.67883	2.05169	1.9752	2.09905	2.05525	1.91704	1.98084	1.3867	1.28175	2.65922	2.36603	1.82741	1.71684	2.20827	1.99914	1.88908	1.8192	1.75227	1.66787	1.58568	1.74449	1.70598	1.60889
CO3_HUMAN	K.VHQYFNVELIQPGAVK.V	2	-1.19	-0.28	-1.37	0.17756	1.88	0.17756	-1.5633	-1.56152	-0.597617	-0.780454	-2.26307	-2.34518	-1.37224	-1.11217	-1.39858	-1.34726	-0.753066	-1.03749	-1.11546	-1.08011	-1.5897	-1.53735	-1.62083	-1.82063	-0.81802	-0.867941	-0.925517	-0.840556	-1.37646	-1.23773	-1.52159	-1.56436	0.13742	-0.342902	-1.20971	-1.12202	-0.781704	-1.01849	-1.22863	-1.20828	-1.01454	-0.983881	-1.48635	-0.927424	-1.04575	-1.27608
CO3_HUMAN	K.TGLQEVEVK.A	2	2.04	-0.094	-0.46	0.64953	0.21	0.64953	1.16071	1.6078	1.57192	1.75828	2.12244	2.32229	1.92384	1.53897	1.91531	1.95598	2.05489	2.09862	2.04474	2.28997	1.94098	1.81357	2.3675	2.74059	2.2276	2.41694	2.37257	2.47204	2.38742	2.09191	1.73393	1.99889	2.08779	2.30592	1.78278	1.92726	2.06898	2.58149	1.8933	2.12319	1.86652	2.05032	2.34916	2.04425	1.78017	1.84341
CO3_HUMAN	R.YYTYLIMNK.G	2	1.64	-0.258	-2.01	0.05058	4.06	0.05058	0.956006	0.927738	1.42602	1.36083	1.31426	1.23387	1.34417	1.40333	1.50483	1.49813	1.9738	1.89034	1.81065	1.88447	1.40441	1.44423	1.5846	1.73281	1.70298	1.90283	2.11348	2.1085	1.78841	2.01632	1.36121	1.32462	2.38095	2.27691	1.58381	1.64571	2.13154	2.10186	1.65457	1.5457	1.39092	1.50673	1.80707	1.70094	1.5335	1.48036
CO3_HUMAN	R.TELRPGETLNVNFLLR.M	3	1.71	-0.395	-1.88	0.06736	3.53	0.06736	1.48607	1.05913	1.64045	1.50313	1.38619	1.22336	1.44447	1.61679	1.64726	1.82739	2.37944	2.2369	2.03813	1.94869	1.45447	1.70244	0.415281	-0.12572	1.73208	1.62732	2.17789	1.84284	1.75489	1.74212	1.50681	1.22401	2.54716	2.71926	1.99289	1.87347	2.11622	2.08744	1.98354	1.92058	1.91617	1.86928	1.85771	1.86885	1.57454	1.56229
CO3_HUMAN	R.TELRPGETLNVNFLLR.M	2	-2.28	-0.751	-1.21	0.23441	1.46	0.23441	-2.5047	-3.33598	-1.59794	-2.12589	-3.2834	-3.69106	-2.59573	-2.72887	-2.57202	-2.03105	-1.09798	-1.28254	-1.45871	-1.86522	-2.64694	-2.30403	-4.43942	-7.28418	-1.71271	-2.6234	-1.48953	-1.9845	-2.27597	-2.48333	-2.65613	-3.3827	-0.263296	-0.690074	-1.72738	-1.86733	-1.13815	-1.63239	-1.88594	-1.9497	-1.7363	-1.65993	-1.95897	-1.84587	-2.94218	-2.59168
CO3_HUMAN	R.FISLGEACK.K	2	2.77	-0.129	-1.01	0.31834	1.02	0.31834	2.36009	2.33469	2.23795	2.3677	2.63537	2.65886	2.71063	2.66723	2.69069	2.64567	3.14477	3.14378	2.8256	2.94655	2.64498	2.56682	2.86839	3.03774	2.77134	2.78864	3.12657	3.23233	2.96215	3.15161	2.59738	2.71718	3.38018	3.18532	2.75902	2.56364	3.12586	3.25103	2.62519	2.58449	2.5761	2.43357	2.7641	2.61658	2.50134	2.47948
CO3_HUMAN	K.VQLSNDFDEYIMAIEQTIK.S	3	1.5	-0.577	-1.05	0.29991	1.1	0.29991	0.786823	0.871449	2.24578	2.31792	0.250267	-0.124773	1.52763	1.86433	1.6701	1.41352	2.5789	2.32793	1.821	1.94166	1.59821	1.92111	-0.626882	-3.37994	1.66049	1.49349	1.60598	1.43504	1.46509	1.6277	0.877676	0.657237	2.88744	3.21889	1.83159	2.09218	1.84679	2.23124	1.86325	1.64172	1.37979	1.41601	1.72877	2.08882	1.87237	1.93568
CO3_HUMAN	K.VQLSNDFDEYIMAIEQTIK.S	2	-1.29	-0.747	-1.04	0.30548	1.08	0.30548	-1.50332	-2.3861	0.259414	-0.856672	-2.24471	-3.2791	-1.35877	-1.33926	-1.25315	-1.57539	-0.27874	-0.364258	-0.382261	-1.03286	-0.905084	-1.13867	-3.80536	-7.09899	-1.22431	-1.5676	-0.949905	-1.61283	-1.08814	-1.15166	-1.51252	-2.2911	0.979212	0.565386	-0.626907	-0.783573	-0.192364	-0.785928	-1.36342	-1.48665	-1.49082	-1.40504	-0.929276	-0.631266	-0.716994	-0.919416
CO3_HUMAN	K.SSLSVPYVIVPLK.T	2	3.26	-0.198	-1.77	0.08406	3.13	0.08406	2.95221	2.89173	2.8647	2.88762	3.11574	3.14685	2.9558	3.1911	3.01824	3.00931	3.444	3.50443	3.32255	3.31291	2.98961	3.01731	3.41264	3.63199	3.24962	3.28876	3.67965	3.80339	3.35587	3.47688	3.17112	3.1845	3.69395	3.77507	3.17905	3.15786	3.61334	3.53533	3.25433	3.21545	3.1839	3.14238	3.13955	3.27222	3.25092	3.08801
CO3_HUMAN	K.DSCVGSLVVK.S	2	1.13	-0.211	-0.96	0.34172	0.93	0.34172	0.604884	0.802076	0.100727	0.386405	1.35719	1.5604	0.763103	0.801828	0.896448	0.906744	0.991758	1.13664	0.787081	1.11361	1.11657	0.845907	1.51618	1.9091	1.35499	1.53693	1.76738	1.95572	1.6565	1.79154	0.800117	1.18403	0.682207	1.24324	0.79275	0.917226	1.23183	1.53999	1.1933	1.30219	1.03104	0.978409	1.46587	1.11307	0.930356	1.13775
CO3_HUMAN	K.ACEPGVDYVYK.T	2	1.79	-0.066	-0.45	0.65382	0.2	0.65382	1.34521	1.43645	1.34606	1.44044	1.73551	1.7718	1.68916	1.89042	1.61426	1.49434	1.95076	2.01884	1.84494	1.89674	1.65894	1.61574	2.14895	2.48527	1.80667	1.98285	2.09161	2.22228	2.17163	2.36453	1.52216	1.58281	2.2685	2.37483	1.52059	1.55815	2.30248	2.33539	1.59214	1.56811	1.32517	1.38634	1.64066	1.51848	1.49411	1.64701
CO3_HUMAN	K.DFDFVPPVVR.W	2	2.37	-0.269	-1.98	0.05423	3.93	0.05423	1.88745	1.66011	2.27463	2.2219	2.10499	2.05552	1.78505	2.07813	2.01388	2.13732	2.64505	2.60432	2.56251	2.43507	2.13804	2.22632	2.58251	2.75054	2.31516	2.26172	2.80293	2.85238	2.41249	2.51104	2.27448	2.27841	2.92069	2.95528	2.39686	2.38474	2.77626	2.59006	2.50984	2.47421	2.41623	2.37081	2.31281	2.57101	2.26298	2.03764
CO3_HUMAN	K.AGDFLEANYMNLQR.S	2	1.23	-0.291	-1.87	0.0691	3.48	0.0691	0.8481	0.647501	1.16787	1.1072	0.783173	0.497659	0.823863	1.01102	1.01932	0.948925	1.66436	1.50602	1.53653	1.33731	0.940229	0.995639	1.14285	1.02403	1.38854	1.37346	1.63262	1.66329	1.3467	1.44221	1.13795	0.965442	2.01033	1.94485	1.2089	1.18188	1.83064	1.42119	1.26617	1.23673	1.20497	1.4294	1.14599	1.36985	1.11872	1.01901
CO3_HUMAN	K.AGDFLEANYMNLQR.S	3	0.14	-0.167	-0.72	0.47458	0.52	0.47458	-0.671163	-0.174492	-0.855284	-0.152005	-0.12794	-0.0649583	-0.139935	0.0856964	0.262942	-0.0758018	0.499854	0.185736	0.159933	0.387154	0.12545	0.147022	0.279748	0.395761	0.247632	0.520059	0.485254	0.680847	0.490437	0.683798	-0.272689	-0.0133431	0.246252	0.809744	0.125123	0.0763125	0.320606	0.2362	0.265378	0.548922	-0.0877115	0.177116	-0.0583971	0.0450927	-0.183806	-0.199925
CO3_HUMAN	R.SNLDEDIIAEENIVSR.S	2	1.37	-0.117	-1.02	0.31383	1.04	0.31383	1.28609	1.24076	0.794431	0.777025	1.43204	1.43142	1.23951	1.44601	1.11485	1.14332	1.57072	1.508	1.45956	1.47629	1.0869	0.981637	1.5375	1.70441	1.48355	1.49873	1.84908	1.85481	1.46222	1.61828	1.38006	1.35141	1.74834	1.65681	1.19354	1.25898	1.61647	1.73313	1.21755	1.18463	1.08259	1.14215	1.29788	1.16977	1.28254	1.44838
CO3_HUMAN	R.SNLDEDIIAEENIVSR.S	3	1.09	-0.015	-0.06	0.95498	0	0.95498	0.803221	1.19388	0.160729	0.47619	1.47849	1.47449	1.02305	1.36451	0.576418	0.995874	1.2436	1.10294	0.991489	1.2013	0.889586	0.987091	1.55264	1.66188	1.032	1.38457	1.666	1.73689	1.29168	1.59315	0.899417	1.30369	0.66383	1.1857	0.946997	0.931269	0.540356	1.45573	1.16149	1.32171	0.794521	0.794066	0.818973	0.824521	0.701423	1.2652
CO3_HUMAN	K.GQGTLSVVTMYHAK.A	3	1.34	-0.128	-0.65	0.51745	0.43	0.51745	0.799287	0.680298	0.87411	1.40664	0.860378	1.01652	1.44369	1.42464	1.24764	1.11552	1.90237	1.52448	1.48404	1.43415	1.27517	1.05427	1.49661	1.54493	1.51074	1.48929	1.58355	1.50538	1.67572	1.73663	0.937593	0.920078	2.48688	2.3234	1.47143	1.33317	1.78542	1.75871	1.29341	1.11251	1.17975	0.785294	1.42326	1.0548	0.932091	0.847187
CO3_HUMAN	K.GQGTLSVVTMYHAK.A	2	0.42	-0.181	-1.07	0.28994	1.15	0.28994	0.239787	0.0831308	0.308114	0.459128	-0.242655	-0.399428	0.481141	0.462092	0.170922	0.127537	0.957122	0.741994	0.742053	0.580063	0.207174	0.183838	0.268271	0.185797	0.643245	0.447885	0.800065	0.784802	0.413648	0.497945	0.188207	0.241068	1.70436	1.33049	0.447022	0.371577	1.00588	0.791326	0.181948	0.171024	0.285448	-0.0693677	0.279346	0.237322	0.351153	0.259776
CO3_HUMAN	R.IHWESASLLR.S	2	1.49	-0.265	-1.35	0.18573	1.81	0.18573	1.13679	0.981206	1.66084	1.3079	0.943378	0.817005	1.3925	1.54095	1.24387	1.25245	2.20273	1.90418	1.88922	1.69363	1.21756	1.44087	1.1432	0.979448	1.33627	1.0442	1.80757	1.6787	1.55052	1.52977	1.56675	1.29011	2.69594	2.12991	1.53838	1.46723	2.14023	1.89244	1.37106	1.2466	1.54316	1.44432	1.44416	1.66534	1.23099	1.18597
CO3_HUMAN	K.KVFLDCCNYITELR.R	3	0.83	-0.224	-1.6	0.11672	2.57	0.11672	0.251115	0.11357	0.741551	0.763016	0.512654	0.338398	0.80531	1.00052	0.865286	0.676285	1.29814	0.968822	1.06141	1.03418	0.637818	0.725843	0.572575	0.64283	0.74234	0.695626	1.13992	1.23318	1.02403	1.10523	0.509465	0.610806	1.58636	1.52482	0.908893	0.913894	1.33852	1.42551	0.69495	0.734007	0.837416	0.849198	0.886856	0.708143	0.505168	0.398133
CO3_HUMAN	K.KVFLDCCNYITELR.R	2	-1.63	-0.221	-0.93	0.35795	0.86	0.35795	-2.12835	-1.78148	-1.30823	-1.73605	-2.01557	-1.72001	-1.74076	-1.48479	-1.83198	-1.89433	-1.10169	-1.2851	-1.42708	-1.63032	-2.357	-1.9614	-2.12725	-1.2997	-1.99529	-2.05485	-1.29141	-1.11144	-1.74748	-1.52698	-2.09308	-1.90293	-0.581575	-0.908488	-1.65754	-1.52417	-1.00521	-1.19403	-1.81323	-1.96291	-1.5381	-1.49753	-1.81631	-1.46595	-1.92496	-1.90026
CO3_HUMAN	K.VLLDGVQNPR.A	2	0.71	-0.57	-1.09	0.28236	1.19	0.28236	0.978119	1.10713	0.893859	0.823963	-6.38426	NA	1.22166	1.11208	0.121969	0.281355	1.42215	1.49408	1.41983	1.50146	1.21151	0.965992	0.655219	0.950611	0.586446	0.660536	1.84202	1.95978	0.683372	0.760185	0.240958	0.252361	0.248416	0.602431	0.0614754	0.175557	1.56187	1.72962	0.370586	0.387309	0.150683	0.203518	1.60068	1.41632	1.23315	1.20438
CO3_HUMAN	K.TIYTPGSTVLYR.I	2	1.77	-0.095	-0.7	0.4894	0.49	0.4894	1.33266	1.41984	1.48558	1.53082	1.56631	1.71663	1.39597	1.64066	1.79273	1.68386	1.88347	1.82323	1.88345	2.01431	1.5028	1.53535	2.04355	2.30293	1.87141	1.95054	2.09754	2.2455	1.82189	2.17139	1.42716	1.5932	2.26255	2.09479	1.4917	1.49379	2.01659	2.04741	1.76452	1.79637	1.57237	1.57949	1.81904	1.76414	1.61307	1.59472
CO3_HUMAN	K.AAVYHHFISDGVR.K	3	0.88	-0.181	-0.95	0.34934	0.9	0.34934	0.487664	0.0129646	0.657849	0.420862	0.739081	0.695616	0.992451	0.50203	0.700505	0.607943	1.11611	1.04032	1.09535	1.04126	0.700217	0.598756	1.17847	1.20781	1.07186	0.856524	1.46709	1.18773	1.20812	0.778089	0.82412	0.741488	1.33418	0.918841	0.851383	0.760173	1.18929	1.22802	0.817536	0.740504	1.07178	1.08365	0.889074	1.00368	0.774422	0.467854
CO3_HUMAN	K.AAVYHHFISDGVR.K	2	-0.47	-0.078	-0.21	0.83163	0.05	0.83163	-0.342552	-0.989565	-0.5697	-0.979213	-0.207275	-0.599976	-0.00485337	-0.797179	-0.754856	-0.399043	-0.242611	-0.306915	-0.2837	-0.543111	-0.688752	-1.00658	0.102439	-0.889764	0.163293	-0.804113	0.23195	-0.321782	-0.253694	-0.902519	-0.274958	-0.331352	-0.11436	-0.701863	-0.531342	-0.550701	-0.0435658	-0.288033	-0.51532	-0.617312	-0.363838	-0.418771	-0.878867	-0.545053	-0.234328	-0.925772
CO3_HUMAN	K.RIPIEDGSGEVVLSR.K	3	1.23	-0.168	-1.34	0.18667	1.8	0.18667	0.786333	0.772159	0.779904	0.81087	1.07255	1.14556	1.36473	1.30447	0.92307	0.932198	1.47765	1.30449	1.29483	1.33701	1.02369	0.92081	1.40991	1.49716	1.37917	1.47786	1.74613	1.72709	1.41186	1.53758	0.944336	1.00289	1.77888	1.47092	1.10434	0.9496	1.63747	1.71368	1.26795	1.10998	1.12562	1.11086	1.41861	1.39572	0.946296	0.979429
CO3_HUMAN	K.RIPIEDGSGEVVLSR.K	2	-0.76	-0.268	-1.5	0.1412	2.25	0.1412	-0.920986	-1.05991	-0.868866	-1.08567	-1.18607	-1.43589	-0.692651	-0.752187	-1.32738	-1.19248	-0.354402	-0.414987	-0.560883	-0.579	-1.26168	-1.13052	-0.904629	-0.857067	-0.517582	-0.763899	-0.230447	-0.123009	-1.01975	-0.694807	-0.945299	-0.936409	0.255022	-0.143046	-1.04997	-1.04486	-0.168809	-0.314609	-0.876324	-0.894547	-0.751332	-0.566792	-0.942134	-0.486224	-0.836016	-0.74206
CO3_HUMAN	K.DTWVEHWPEEDECQDEENQK.Q	3	1.55	-0.124	-0.83	0.41156	0.69	0.41156	1.13781	1.02178	1.35885	1.37187	1.08662	0.890732	1.72508	1.88868	1.38575	1.29094	2.07842	2.1059	1.77033	1.73506	1.45153	1.47406	1.43903	1.192	1.57935	1.72691	1.7885	1.71635	1.77852	1.83141	1.18761	1.00857	2.52644	2.41575	1.33084	1.41157	2.13586	2.14583	1.39392	1.37765	1.23747	1.34893	1.43022	1.55071	1.29805	1.27502
CO3_HUMAN	R.TVMVNIENPEGIPVK.Q	2	1.48	-0.252	-1.9	0.06402	3.62	0.06402	1.11266	0.872858	1.57673	1.46643	0.769374	0.741025	1.17563	1.12821	1.41009	1.27526	1.70888	1.76188	1.62191	1.65141	1.22482	1.09706	1.37206	1.46779	1.84469	1.7531	1.95242	1.96061	1.61637	1.52738	1.22954	1.02216	2.27785	2.07194	1.45343	1.40343	1.77707	1.70887	1.5265	1.46919	1.42116	1.46727	1.62477	1.59097	1.52884	1.43665
CO3_HUMAN	R.TVMVNIENPEGIPVK.Q	3	-0.89	-0.173	-0.6	0.55474	0.35	0.55474	-1.9083	-1.47129	-0.955017	-0.700286	-1.42585	-1.30957	-1.17808	-1.16538	-0.924698	-0.662159	-0.204136	-1.06217	-1.34597	-0.722119	-1.01602	-0.742455	-0.738465	-0.806336	-0.862558	-0.310245	-0.563425	-0.570639	-0.66683	-0.570073	-1.5359	-1.54659	-0.606375	-0.857737	-0.746139	-0.743406	-1.57268	-0.820125	-0.540261	-0.224655	-0.625047	-0.739526	-0.160799	-0.69259	-1.26401	-1.00278
CO3_HUMAN	K.RQGALELIK.K	2	0.64	-0.177	-0.71	0.4796	0.51	0.4796	0.111626	-0.16947	0.605906	0.316615	0.53027	0.4832	0.780851	0.214847	0.232943	0.480836	1.02961	0.899471	0.951629	0.710149	0.527459	0.435451	0.917474	0.476765	0.945106	0.644073	1.2775	0.724875	1.03621	0.233136	0.729678	0.617099	1.0159	1.24564	0.704733	0.653449	0.833965	1.06564	0.691763	0.524038	0.618028	0.66528	0.748777	0.797584	0.451942	0.0284135
CO3_HUMAN	K.SGSDEVQVGQQR.T	2	0.42	0.094	0.38	0.70352	0.15	0.70352	-0.743226	-0.311387	0.0801798	0.269262	0.484847	0.470124	0.632809	0.699099	0.516443	0.414751	0.634799	1.02208	0.458549	0.814107	0.468517	0.253023	0.760683	1.24148	0.534947	0.698955	0.189553	0.673065	0.845418	0.985596	-0.339962	0.0149963	1.20571	1.31181	0.181906	0.266814	0.811001	0.988513	0.0106742	0.286531	0.0385348	0.227298	0.559926	0.147551	-0.546647	-0.335725
CO3_HUMAN	K.FYYIYNEK.G	2	1.09	-0.154	-1.27	0.21293	1.6	0.21293	0.556229	0.586531	0.766573	0.829813	0.732057	0.752125	0.826466	0.900402	0.794754	0.822725	1.2256	1.16223	1.21029	1.26615	0.935066	1.00849	1.47431	1.64214	1.27215	1.4023	1.37516	1.45307	1.32954	1.2912	0.708236	0.703076	1.52879	1.59312	1.06322	0.958521	1.50031	1.40933	0.947524	1.11355	0.899083	1.03389	1.32138	1.10945	0.949626	0.965189
CO3_HUMAN	R.NTLIIYLDK.V	2	1.31	-0.265	-1.85	0.07123	3.43	0.07123	0.411196	0.700666	1.51678	1.59383	0.766002	0.814223	1.05292	1.05694	1.27224	1.21084	1.62395	1.35349	1.45653	1.53448	1.19348	1.1807	0.895325	1.04933	1.47185	1.34796	1.70206	1.66946	1.47564	1.49987	0.77001	1.03587	2.08794	2.08556	1.50996	1.39379	1.69564	1.62956	1.39767	1.3332	1.0985	1.09904	1.4295	1.30177	1.35418	1.237
CO3_HUMAN	R.QPSSAFAAFVK.R	2	1.7	-0.23	-1.81	0.07742	3.28	0.07742	1.01137	1.02773	1.60802	1.51739	1.35985	1.41015	1.39797	1.49731	1.47863	1.42784	2.04893	2.06867	1.92869	1.88499	1.33827	1.34375	1.83814	2.03478	1.67452	1.7952	2.09592	2.14814	1.79923	1.99957	1.48397	1.44432	2.46097	2.23856	1.69987	1.73008	2.14612	2.04069	1.69927	1.67053	1.71832	1.7803	1.73379	1.65026	1.37967	1.37337
CO3_HUMAN	K.EYVLPSFEVIVEPTEK.F	2	0.86	-0.288	-1.71	0.09542	2.91	0.09542	0.403856	0.227864	1.15842	0.983898	0.071435	-0.133914	0.489289	0.466976	0.844889	0.802318	1.32939	1.32603	1.25178	1.18763	0.737573	0.711888	0.201534	-0.0641178	1.18444	1.09888	1.06967	0.908092	0.835574	0.830784	0.255611	0.220849	1.84561	1.7815	0.922484	0.853875	1.39458	1.19805	1.22504	1.11061	0.705366	0.645794	1.04494	1.24174	0.944545	0.998805
CO3_HUMAN	K.KGYTQQLAFR.Q	2	1.85	-0.114	-0.84	0.40491	0.71	0.40491	1.63364	1.80857	1.63686	1.6003	1.80435	1.80887	1.65846	1.26939	1.70481	1.87948	1.68631	1.68037	1.85824	1.79578	1.81941	1.77777	2.06343	2.20568	2.08917	2.10027	2.13755	1.93613	2.03049	1.70455	1.95595	2.04665	1.53518	1.48263	1.82807	1.89462	1.76227	2.00666	1.88759	1.92519	1.99406	2.10346	1.90095	1.72227	2.18942	2.11046
CO3_HUMAN	R.VELLHNPAFCSLATTK.R	3	1.33	-0.15	-1.08	0.28468	1.18	0.28468	0.845885	0.973189	1.05395	1.12535	0.899626	1.08555	1.06615	1.3466	1.28694	1.27856	1.60597	1.48115	1.35268	1.41415	1.04306	1.05661	1.46848	1.62897	1.40443	1.70252	1.78724	1.80297	1.23831	1.57819	0.985448	1.12613	1.7796	1.74077	1.24868	1.22901	1.47786	1.60746	1.25867	1.39373	1.41869	1.34037	1.42582	1.35559	1.09948	1.22571
CO3_HUMAN	R.TMQALPYSTVGNSNNYLHLSVLR.T	3	1.1	-0.354	-1.99	0.05339	3.96	0.05339	0.855514	0.486836	1.00051	1.06806	0.450292	0.29614	1.04635	1.14947	0.971939	0.932296	1.61961	1.54001	1.5222	1.21935	0.938668	1.0074	0.326688	-0.0185095	1.07661	1.0685	1.61867	1.47459	1.24429	1.12283	0.976297	0.772204	1.99253	2.07152	1.16191	1.21082	1.58013	1.43801	1.20114	1.0839	1.15009	0.989375	1.04862	1.2631	1.25671	0.976784
CO3_HUMAN	K.GYTQQLAFR.Q	2	0.89	-0.181	-1.43	0.16146	2.03	0.16146	0.397005	0.371538	0.431574	0.46563	0.681074	0.641313	0.700093	0.73643	0.799333	0.680049	1.12216	1.17899	1.067	1.06619	0.72005	0.710126	1.01952	1.16483	1.04331	1.05974	1.33718	1.40984	1.0834	1.29449	0.616865	0.691522	1.46922	1.43883	0.875936	0.701894	1.33563	1.31572	0.905098	0.882814	0.770218	0.574842	0.964183	0.771804	0.549845	0.677453
CO3_HUMAN	K.DAPDHQELNLDVSLQLPSR.S	3	1.17	0.14	0.56	0.57793	0.31	0.57793	1.15854	1.33467	1.11916	0.990829	1.14561	1.1068	1.51972	1.20497	1.51879	1.33896	1.12573	0.759859	1.29393	1.19694	1.55737	1.03116	1.28408	1.31139	1.58601	1.11668	1.32562	1.22248	1.35268	0.873076	1.15937	1.25399	0.908332	0.11665	1.13133	0.994403	0.937018	0.552456	1.53337	1.47571	1.11989	1.24336	1.23647	0.766964	1.56516	1.14081
CO3_HUMAN	K.VSHSEDDCLAFK.V	3	0.48	-0.06	-0.3	0.76278	0.09	0.76278	-0.485852	-0.207111	0.51553	0.746351	0.235012	0.449206	0.488486	0.133469	0.384355	0.457339	0.495212	0.343958	0.383029	0.495165	0.367729	0.063307	1.08613	1.28835	0.775997	0.89084	0.776819	0.788088	0.8829	0.375107	0.0452783	0.147916	0.866539	0.996345	0.414571	0.326539	0.426703	0.824317	0.573832	0.56765	0.283959	0.391066	0.787266	0.417222	0.179589	0.0439009
CO3_HUMAN	K.VSHSEDDCLAFK.V	2	-0.03	-0.164	-0.87	0.3887	0.76	0.3887	-0.695993	-0.494996	0.21648	0.187074	-0.50878	-0.690138	-0.129586	-0.562489	-0.265526	-0.116799	0.109842	-0.00712413	0.0521255	0.057293	-0.453322	-0.186264	0.390672	0.304262	0.324743	0.299907	0.492078	0.352966	-0.0273649	-0.732319	-0.294701	-0.215157	0.627363	0.585563	0.0829899	0.0573142	0.131183	0.197318	0.0114549	0.0139891	0.00366605	-0.000912054	-0.137465	0.112573	-0.0408583	-0.116226
CO3_HUMAN	K.YFKPGMPFDLMVFVTNPDGSPAYR.V	3	0.5	-0.935	-1.46	0.15257	2.12	0.15257	0.0172351	-0.61754	1.73152	1.41891	-0.714619	-1.36627	0.0178419	0.295407	0.75787	0.600848	1.67426	1.62235	1.33945	0.881208	0.751105	1.09997	-3.47046	-6.22917	0.397335	0.362633	0.803249	0.470783	0.726838	0.735779	0.0685349	-0.268615	2.39505	2.49888	1.29312	1.23703	1.46848	1.28137	0.606394	0.5439	0.995548	0.830363	0.90074	1.50383	0.528283	0.652959
CO3_HUMAN	K.KLVLSSEK.T	2	-0.94	-0.153	-0.9	0.37228	0.81	0.37228	-1.74514	-1.6955	-1.36471	-1.41817	-1.06488	-1.05362	-0.775482	-0.897538	-1.04302	-1.29878	-0.714751	-0.553871	-0.846043	-0.789978	-1.04674	-1.15911	-0.626658	-0.558781	-0.818949	-0.829071	-0.673958	-0.501729	-0.428147	-0.437692	-1.30584	-1.24787	-0.346557	-0.28676	-1.12531	-1.08897	-0.694509	-0.409865	-1.11898	-1.04408	-1.0934	-1.04159	-0.493678	-1.07704	-1.40348	-1.41949
CO3_HUMAN	R.EPGQDLVVLPLSITTDFIPSFR.L	3	-0.93	-0.851	-1.09	0.28123	1.19	0.28123	-4.36181	-4.71847	-0.0563004	-0.354181	-1.85325	-2.48787	-1.41137	-0.708618	-0.44591	-0.547893	0.286593	-0.109095	-0.290112	-0.203221	-0.725731	-0.0289379	-2.62625	-6.33527	-0.216103	0.150666	-0.112534	-0.741736	-1.09051	-0.154914	-2.86634	-2.16622	0.770086	0.924339	-0.0921882	-0.53945	-0.644659	-0.355159	-0.0598091	-0.337411	-1.02349	-1.11591	-0.512184	-0.0455162	-0.0814582	0.220016
CO3_HUMAN	R.EPGQDLVVLPLSITTDFIPSFR.L	2	-2.07	-0.838	-0.81	0.42376	0.65	0.42376	-2.66365	-2.98444	-0.779673	-1.96004	-2.83412	-5.25353	-2.5365	-2.39749	-1.68927	-1.85404	-1.21696	-1.12733	-0.802692	-1.54158	-1.91761	-2.04334	-4.08328	-9.38877	-1.15751	-1.5789	-1.58216	-2.17742	-2.0584	-2.06836	-2.61685	-3.13285	0.32647	-0.117563	-0.956687	-1.22941	-1.10545	-2.0342	-2.13745	-1.99219	-2.38126	-2.23323	-1.81695	-1.55869	-1.21079	-0.971241
CO3_HUMAN	K.ENEGFTVTAEGK.G	2	-0.01	0.058	0.34	0.73369	0.12	0.73369	-0.723155	-0.48596	-0.0856375	-0.0837355	-0.253249	-0.155664	0.0479691	-0.219424	0.107863	0.154269	0.335995	0.448919	0.126424	0.255841	-0.110715	-0.164539	0.16456	0.418445	0.185386	0.322105	0.107824	0.22981	0.299233	-0.00922736	-0.430976	-0.331006	0.652876	0.636149	-0.0910684	0.0220471	0.263337	0.607504	-0.33596	-0.194339	-0.693393	-0.491246	-0.0732975	-0.296019	-0.409622	-0.329524
CO3_HUMAN	K.NTMILEICTR.Y	2	0.74	-0.371	-2.46	0.01804	6.07	0.01804	0.00481577	0.00394923	0.922805	0.85658	0.261552	0.227434	0.4327	0.258833	0.81947	0.714932	0.98389	0.955526	0.76971	0.885772	0.544204	0.485189	0.0997503	-0.0494488	1.01601	0.888025	1.35976	1.22392	1.08971	1.00404	0.173912	0.31307	1.73094	1.55963	0.919112	0.76505	1.0458	0.94258	0.957873	0.903591	0.614798	0.656888	1.05024	0.760392	0.763697	0.671959
CO3_HUMAN	K.GVFVLNKK.N	2	-0.29	-0.197	-0.74	0.46435	0.55	0.46435	-0.815846	-1.09401	-0.124796	-0.65241	-0.262661	-0.477544	-0.182781	-0.713227	-0.821051	-0.652852	-0.0364824	-0.400386	0.162199	-0.12311	-0.425203	-0.693413	0.0591411	-0.118729	0.0217924	-0.439646	0.394423	0.0664149	0.0786007	-0.545325	-0.25939	-0.564196	0.485108	0.108999	-0.136106	-0.399121	0.0911837	0.0167365	-0.394094	-0.719048	-0.251454	-0.413842	-0.32798	-0.0319612	-0.260863	-0.784068
CO3_HUMAN	R.YYGGGYGSTQATFMVFQALAQYQK.D	3	-0.7	-0.564	-1.88	0.06659	3.55	0.06659	-1.54078	-1.44275	-0.24824	-0.273239	-1.65692	-1.45595	-1.30974	-0.888789	-0.948877	-0.982031	0.0921988	-0.0839774	-0.292965	-0.578199	-0.849547	-0.614768	-1.95724	-2.75836	-1.05587	-0.738609	-0.430325	-0.696934	-0.402648	-0.545629	-1.02933	-1.39881	0.651422	0.747188	-0.42969	-0.138644	0.113788	-0.344986	-0.455613	-0.560771	-0.485521	-0.541311	-0.637129	-0.135972	-1.09465	-0.487141
CO3_HUMAN	K.ADIGCTPGSGK.D	2	-0.53	0.202	0.81	0.42373	0.65	0.42373	-1.82527	-1.51003	-1.0061	-0.864653	-0.291228	-0.327675	-0.303	-0.616689	-0.179249	-0.3764	-0.21198	0.228054	-0.216265	-0.0145824	-0.0561804	-0.309363	-0.283028	0.249625	-0.387694	-0.249633	-0.803914	-0.307697	-0.0957595	-0.0243385	-1.43259	-1.22349	-0.129223	-0.108302	-0.412671	-0.332862	-0.344123	-0.130426	-0.896506	-0.685965	-0.908046	-0.75335	-0.22857	-0.7447	-1.6134	-1.41792
CO3_HUMAN	R.LVAYYTLIGASGQR.E	2	0.52	-0.29	-1.25	0.21728	1.57	0.21728	0.173476	-0.112225	-0.029315	-0.419793	0.536051	0.357704	0.397079	0.292478	0.151171	0.118441	1.18225	0.681573	0.917789	0.63984	0.301875	0.231466	0.561775	0.442286	0.746062	0.279866	1.25166	1.09506	0.79855	0.775613	0.585368	0.269558	1.24178	0.839201	0.340338	0.133612	1.21713	0.861186	0.645586	0.296677	0.508234	0.409212	0.61192	0.650945	0.621474	0.0937194
CO3_HUMAN	R.LVAYYTLIGASGQR.E	3	0.34	-0.175	-0.83	0.41408	0.68	0.41408	-0.0490888	-0.0727754	-0.672416	-1.01952	0.723318	0.601079	0.415062	0.390218	0.253256	-0.00718055	0.801327	0.220873	0.674701	0.352819	0.293167	0.170382	0.594984	0.737646	0.51846	0.206256	1.07504	0.950648	0.823154	0.874861	0.449573	0.255694	0.733457	0.523854	-0.0269075	-0.0702324	0.865686	0.761164	0.470058	0.421704	-0.000591683	-0.0818287	0.203191	0.23837	0.321913	-0.153158
CO3_HUMAN	R.QPVPGQQMTLK.I	2	0.1	-0.112	-0.49	0.63021	0.24	0.63021	-0.61792	-0.37092	-0.256794	-0.166786	-0.0582885	0.101956	0.0187785	-0.873701	-0.0884761	0.00605322	0.240443	0.144408	0.191806	0.216102	0.00453815	-0.138195	0.575207	0.689399	0.62703	0.690038	0.712209	0.536755	0.476534	-0.1982	-0.089441	0.00882721	0.130068	-0.0773539	-0.0216123	-0.0124996	0.108621	0.530926	0.156843	0.277259	-0.0444941	0.0359413	0.397584	0.195951	0.0806383	-0.0378257
CO3_HUMAN	K.QELSEAEQATR.T	2	-0.26	0.045	0.24	0.80972	0.06	0.80972	-0.768552	-0.860642	-0.798836	-0.699041	-0.0859748	-0.0412831	-0.134767	-0.112568	-0.173389	-0.370549	-0.164641	0.143256	-0.18491	0.0547812	-0.351504	-0.549643	0.109117	0.432279	-0.198474	0.00837494	-0.225739	0.0689077	0.122732	0.278313	-0.594621	-0.600478	0.242893	0.492491	-0.604097	-0.532261	0.0308706	0.259407	-0.53934	-0.429272	-0.59224	-0.504506	-0.264458	-0.475164	-1.05994	-0.723812
CO3_HUMAN	R.EVVADSVWVDVK.D	2	0.43	-0.513	-1.92	0.06157	3.69	0.06157	-0.56323	-0.557299	0.02331	-0.253274	-1.08332	-0.845632	0.124454	-0.12333	0.490039	0.306253	0.925259	0.555806	0.827302	0.751932	0.635604	0.128265	0.0959752	0.197875	1.15306	0.633374	1.44396	1.2803	0.903518	0.850825	-0.129148	0.0462739	1.07146	0.751636	0.49532	0.253774	1.13191	0.957011	0.855522	0.556876	0.335227	0.472674	1.10313	0.372323	0.628387	0.299706
CO3_HUMAN	K.KQELSEAEQATR.T	2	-0.68	-0.027	-0.17	0.86954	0.03	0.86954	-1.42871	-1.33342	-0.911365	-1.03118	-0.718261	-0.890113	-0.357478	-0.287122	-0.737812	-0.935709	-0.576199	-0.339377	-0.608734	-0.488593	-0.923127	-0.984587	-0.309531	-0.180363	-0.510497	-0.371459	-0.630609	-0.440762	-0.456322	-0.202858	-1.08837	-0.879374	0.0447933	-0.0338906	-0.972011	-0.951071	-0.289481	-0.304706	-0.831799	-0.826551	-0.879674	-0.662357	-0.60596	-0.765773	-1.45578	-1.1425
CO3_HUMAN	K.KQELSEAEQATR.T	3	-1.44	0.093	0.37	0.71213	0.14	0.71213	-2.08334	-2.18811	-2.16308	-2.15783	-1.04358	-1.06954	-0.93925	-1.09066	-1.34418	-1.70539	-1.45161	-1.24377	-1.45916	-1.33396	-1.1745	-1.93251	-0.813724	-0.41825	-1.19781	-1.13064	-1.41066	-1.2807	-0.724533	-0.747018	-1.93224	-1.86761	-1.03024	-0.972623	-1.86729	-1.96257	-1.19272	-0.929532	-1.55323	-1.58723	-2.00283	-1.75441	-1.0444	-1.8201	-2.08465	-2.0459
CO3_HUMAN	R.KVLLDGVQNPR.A	2	-0.61	0.075	0.31	0.76077	0.09	0.76077	-0.790214	-0.563258	-0.27337	-0.364259	NA	NA	-0.158061	-0.726492	-1.3635	-1.18653	0.163202	0.168324	0.104236	0.09751	-0.471951	-0.348394	-1.07158	-1.02802	-1.14768	-1.23331	0.274525	0.338518	-1.18236	-1.6497	-1.31672	-1.26942	-0.476536	-0.732647	-1.11385	-1.04182	0.114929	0.369349	-1.22916	-1.16961	-1.0742	-1.01708	-0.115794	0.0798564	-0.21897	-0.387236
CO3_HUMAN	K.LSINTHPSQKPLSITVR.T	3	0.3	-0.219	-1.39	0.17114	1.94	0.17114	0.154361	-0.12303	-0.0453824	0.10144	0.0255196	-0.0564799	0.311544	0.599524	-0.0207058	0.00978865	0.572156	0.648778	0.460286	0.481813	-0.36605	-0.143096	0.317486	0.359409	0.273853	0.295731	0.692347	0.829998	0.262773	0.514577	0.14714	0.257048	1.23636	1.16391	0.191144	0.136706	0.82362	0.615928	0.133325	0.0384763	0.429996	0.333449	0.0193558	0.336514	-0.00472378	0.0760613
CO3_HUMAN	K.VTIKPAPETEK.R	2	-0.26	-0.1	-0.56	0.57597	0.32	0.57597	-0.859736	-0.807352	-0.023407	-0.41237	-0.682743	-0.865944	-0.126249	-0.167704	-0.366664	-0.480755	0.0746842	0.141646	-0.0244152	-0.117755	-0.718863	-0.477521	0.0591122	-0.152429	-0.00492855	-0.103938	-0.0284845	0.0346391	-0.166956	-0.0532852	-0.647495	-0.652832	0.857677	0.400603	-0.248826	-0.340931	0.175092	-0.0399539	-0.273665	-0.456079	-0.386788	-0.449565	-0.468867	-0.195749	-0.645148	-0.535759
CO3_HUMAN	K.VYAYYNLEESCTR.F	2	0.35	-0.225	-1.46	0.1523	2.13	0.1523	-0.182845	-0.284003	0.568664	0.299694	-0.213258	-0.420675	0.163067	0.199603	0.18023	0.178898	0.686132	0.70598	0.466001	0.576918	0.0304885	0.0432468	0.186975	0.343122	0.679989	0.493929	0.530757	0.735355	0.429302	0.716198	0.0673166	-0.0318293	1.29663	1.10183	0.368376	0.230543	0.90543	0.712427	0.260066	0.191904	0.211056	0.257468	0.324164	0.401445	0.269257	0.220464
CO3_HUMAN	K.EDIPPADLSDQVPDTESETR.I	3	1.63	0.038	0.2	0.84102	0.04	0.84102	1.38783	1.51003	0.625216	1.03554	1.79415	1.95711	1.85331	2.03092	1.57136	1.55187	1.7493	1.87166	1.5881	1.74219	1.20594	1.12261	2.26504	2.43326	1.69402	2.04888	1.81566	1.90708	1.99143	2.13935	1.81733	1.74302	1.86567	2.10793	1.09674	1.10875	1.90307	2.0077	1.08733	1.43222	1.00639	1.02319	1.47056	1.37295	1.53737	1.84119
CO3_HUMAN	K.SGQSEDRQPVPGQQMTLK.I	3	-0.08	-0.046	-0.24	0.8082	0.06	0.8082	-0.825175	-0.640539	-0.356073	-0.0493375	-0.244706	-0.131057	0.233118	-0.0599959	-0.153333	-0.223152	0.0233986	-0.0281969	-0.0596693	0.0586485	-0.259962	-0.470644	0.378456	0.423855	0.0908759	0.248777	0.2173	0.201367	0.371676	-0.266315	-0.418976	-0.257325	0.367616	0.579555	-0.270023	-0.224672	0.00562892	0.368136	-0.252141	-0.17057	-0.132741	-0.0661518	0.0307824	-0.270665	-0.426782	-0.509481
CO3_HUMAN	R.IPIEDGSGEVVLSR.K	2	1.17	-0.116	-0.85	0.39951	0.72	0.39951	0.912582	0.967299	0.480383	0.395164	1.27883	1.229	1.02095	1.12072	0.998866	0.938853	1.30759	1.3375	1.18836	1.30402	0.812791	0.806996	1.50438	1.78169	1.33693	1.43377	1.6538	1.81694	1.19265	1.46823	1.14777	1.25369	1.58095	1.46882	0.898641	0.864444	1.5526	1.51203	0.932263	1.02014	0.900172	0.947999	1.02242	1.07853	1.02227	1.13486
CO3_HUMAN	K.DICEEQVNSLPGSITK.A	2	0.89	-0.2	-1.51	0.13808	2.29	0.13808	0.456856	0.525661	0.412075	0.498856	0.687337	0.890488	0.620181	0.703308	0.745506	0.637826	0.742727	0.791754	0.632437	0.693747	0.54588	0.503587	1.55491	1.78196	1.21346	1.23671	1.34025	1.50944	1.07982	1.19821	0.645617	0.744439	1.16258	1.24422	0.687334	0.80783	1.22116	1.18822	0.949593	0.980413	0.887883	1.06089	0.877538	0.834152	0.72126	0.727552
CO3_HUMAN	R.AYYENSPQQVFSTEFEVK.E	3	-0.08	-0.116	-0.49	0.62896	0.24	0.62896	-0.558684	-0.419316	-0.669007	-0.483739	0.03652	-0.104021	-0.230941	0.138394	-0.353049	-0.293754	0.101643	0.0198662	-0.0493469	0.122567	-0.462969	0.06265	0.094042	-0.0920729	0.0312414	0.264264	0.243501	0.405813	0.195663	0.0927941	-0.454477	-0.182637	-0.318639	0.504672	-0.212925	-0.252155	-0.241487	0.234804	0.333721	0.319162	-0.731275	-0.298732	-0.430459	-0.125891	0.047561	0.349832
CO3_HUMAN	R.AYYENSPQQVFSTEFEVK.E	2	-0.91	-0.335	-1.61	0.11549	2.59	0.11549	-1.32856	-1.72309	-0.804	-1.04871	-1.80554	-1.82434	-1.08137	-1.09875	-1.03073	-0.945292	-0.647168	-0.417532	-0.369388	-0.747363	-1.07206	-1.36627	-1.30495	-1.59763	-0.443998	-0.80813	-0.788138	-0.738528	-0.866272	-0.88417	-1.26871	-1.46323	0.245461	-0.0198202	-0.901141	-0.799598	-0.15746	-0.470981	-0.761038	-0.861442	-1.15138	-0.939479	-0.748024	-0.728092	-0.606505	-0.855023
CO3_HUMAN	R.SEETKENEGFTVTAEGK.G	3	-0.9	0.019	0.08	0.93382	0.01	0.93382	-1.80634	-1.40336	-1.41844	-1.20937	-0.842611	-0.690196	-0.499679	-0.438473	-1.05818	-1.16724	-0.794992	-0.643787	-1.03854	-0.556208	-1.06312	-1.42667	-0.323046	-0.0727043	-0.84093	-0.613852	-0.937576	-0.769047	-0.396182	-0.307751	-1.15546	-1.29001	-0.140265	-0.0134675	-1.31393	-1.30732	-0.638612	-0.309007	-1.16784	-0.997714	-1.28157	-1.23118	-0.754767	-1.31462	-1.5459	-1.41233
CO3_HUMAN	R.ISLPESLKR.I	2	-1.8	-0.27	-1.5	0.14127	2.25	0.14127	-2.06556	-2.12298	-1.98488	-2.3995	-2.02046	-1.78699	-2.27683	-1.99773	-1.95168	-2.13554	-1.51371	-1.51526	-1.53624	-1.78672	-2.67578	-2.26605	-1.57191	-1.57791	-1.74681	-1.75197	-1.26389	-1.14108	-1.69813	-1.58696	-1.94325	-1.88348	-1.43726	-1.30382	-1.92571	-1.98347	-1.34315	-1.4176	-1.84546	-1.96218	-1.51101	-1.87851	-1.65038	-1.92451	-1.64184	-1.93884
CO3_HUMAN	R.SEFPESWLWNVEDLKEPPK.N	3	1.23	-0.426	-1.96	0.05656	3.85	0.05656	0.91636	0.702799	1.35211	1.24491	0.50648	0.393242	1.0773	1.17213	1.18281	1.06816	1.77031	1.76423	1.54734	1.28163	1.16684	1.12682	0.0362323	-0.683189	1.42306	1.25945	1.70993	1.48573	1.38064	1.26226	0.938329	0.637469	1.98439	2.01175	1.27291	1.18074	1.94982	1.78422	1.54056	1.3225	1.42231	1.33976	1.46134	1.67584	1.20583	1.25984
CO3_HUMAN	K.QDSLSSQNQLGVLPLSWDIPELVNMGQWK.I	3	-2.74	-0.844	-1.02	0.31493	1.04	0.31493	-3.7482	-3.67105	-1.29197	-2.13761	-4.18359	-6.19083	-3.52594	-2.81022	-2.47898	-3.44119	-1.59719	-1.82852	-1.85967	-2.50394	-2.3219	-2.11207	-5.21448	-8.73617	-1.81441	-1.82074	-2.22702	-3.37085	-2.92589	-2.69449	-3.67046	-4.22664	-0.556085	-0.432436	-1.81226	-2.15902	-2.18143	-2.15442	-2.32798	-2.10699	-2.65934	-3.3884	-2.64827	-2.23967	-1.32343	-1.29478
CO4A_HUMAN	R.VTASDPLDTLGSEGALSPGGVASLLR.L	3	2.87	-0.283	-1.54	0.13176	2.36	0.13176	2.7568	2.94767	2.82901	3.02097	2.6026	2.91358	2.18396	2.36778	2.54303	2.5556	3.19084	3.05478	2.54106	2.4163	3.16861	3.25779	2.57676	2.40764	2.79649	2.42269	3.28142	3.05211	3.02416	3.03719	2.26542	2.23883	3.23198	3.23583	2.92125	2.93836	3.19073	3.32108	3.19031	3.01394	3.21749	2.95039	2.53244	2.89285	3.10176	3.58017
CO4A_HUMAN	R.VTASDPLDTLGSEGALSPGGVASLLR.L	2	0.67	-0.303	-1.34	0.18884	1.79	0.18884	1.06583	0.577568	0.851254	0.724942	0.225877	0.333684	-0.0408107	0.329891	0.353849	0.176224	0.6163	1.14654	0.292786	0.397703	1.25026	0.931859	-0.0905225	0.452964	0.358101	0.504654	0.550817	1.00163	0.65669	0.924965	0.138863	0.231869	1.13646	1.12754	0.939127	0.891812	1.29486	1.11638	0.432296	0.525757	0.75507	0.775357	0.644167	0.578191	1.57067	1.23111
CO4A_HUMAN	R.GSFEFPVGDAVSK.V	2	2.16	-0.085	-0.57	0.57108	0.33	0.57108	2.2943	2.2883	2.01123	2.00614	2.24139	2.37088	1.65053	1.76453	2.01135	1.88071	1.97906	1.96026	1.43344	1.63627	2.66245	2.66086	2.37153	2.62419	2.16872	2.36866	2.44693	2.57905	2.57339	2.72547	1.53625	1.54402	2.27033	2.33749	1.97833	1.93595	2.26913	2.45489	1.99257	2.12179	1.98917	2.02376	2.08695	1.93913	2.54365	2.72891
CO4A_HUMAN	K.LELSVDGAK.Q	2	1.28	-0.018	-0.09	0.93216	0.01	0.93216	1.0603	1.36595	1.54507	1.06567	1.55983	1.67561	0.661503	0.598312	0.842323	0.975244	1.1208	1.13401	0.419184	0.674539	2.00857	1.78047	1.785	2.04653	1.46994	1.62698	1.49959	1.55355	1.9268	1.8293	0.510084	0.644914	0.85667	1.16865	1.05091	1.18493	1.2393	1.66235	1.24314	1.3956	1.01109	1.12269	1.35402	0.969029	1.75387	1.80422
CO4A_HUMAN	R.HLVPGAPFLLQALVR.E	3	1.95	-0.548	-1.85	0.07194	3.41	0.07194	2.22209	1.80396	2.60423	2.36369	1.64748	1.72626	1.43051	1.25402	1.7283	1.76156	2.58512	2.35912	1.87181	1.53842	2.8672	2.55819	-0.754494	-1.11373	1.69908	1.39979	2.48564	2.12567	2.59938	2.33378	1.38878	1.33858	2.92942	2.77349	2.39864	2.27771	2.56354	2.34607	2.27918	1.80687	2.24199	1.90485	2.08672	2.13329	2.28263	2.22287
CO4A_HUMAN	R.HLVPGAPFLLQALVR.E	2	-0.8	-0.739	-2.3	0.02686	5.27	0.02686	-0.372406	-0.78453	0.1214	-0.183429	-1.15037	-1.20494	-1.54984	-1.56409	-0.934762	-0.993064	-0.342472	-0.0894586	-1.18794	-1.15332	-0.0358653	-0.239001	-4.59043	-4.42165	-1.34214	-1.31555	-0.415825	-0.301963	-0.44227	-0.212076	-1.37856	-1.4005	0.581387	0.485859	-0.128665	-0.401441	-0.0257683	-0.297	-0.843155	-0.872751	-0.59959	-0.664639	-0.599838	-0.515688	-0.128837	-0.392559
CO4A_HUMAN	R.EMSGSPASGIPVK.V	2	1.83	-0.041	-0.21	0.83787	0.04	0.83787	1.58377	1.82244	1.9791	2.05154	1.88806	1.96158	1.4844	0.813954	1.54337	1.62193	1.88331	1.84654	1.36378	1.43802	2.32527	2.2358	2.12134	2.27286	1.88985	1.98925	2.13125	1.90873	2.33309	1.86162	1.13379	1.20944	2.0645	1.9065	1.9715	1.99928	1.90115	2.32352	1.60918	1.70782	1.5097	1.6418	1.72971	1.53344	2.23822	2.22172
CO4A_HUMAN	R.GQIVFMNR.E	2	0.84	-0.053	-0.35	0.72697	0.12	0.72697	0.815028	0.700773	1.10055	1.05802	0.779116	0.713626	0.34666	0.339268	0.785999	0.663535	0.89518	0.804966	0.359833	0.35144	1.41383	1.39259	1.00048	1.16365	0.827055	0.808973	1.08822	1.18567	1.36875	1.47136	0.0338624	-0.034623	1.29596	1.12261	0.918672	0.736488	1.20735	1.14932	0.733206	0.743142	0.570841	0.211753	0.627938	0.599098	1.20296	1.15376
CO4A_HUMAN	K.VGLSGMAIADVTLLSGFHALR.A	3	0.91	-0.465	-1.37	0.17673	1.89	0.17673	0.825965	0.549046	2.20109	1.7156	0.124271	0.243177	0.252153	0.213351	0.899689	0.640241	1.8069	1.44041	0.921149	0.557628	1.77564	1.59119	-1.378	-1.85871	0.461492	0.509911	0.867997	0.555912	1.4602	1.00735	0.0136461	-0.374473	2.48967	2.36367	1.59158	1.46244	1.60274	1.2436	1.11908	0.562388	1.00582	0.697729	1.12786	1.19767	1.41072	1.39104
CO4A_HUMAN	R.DFALLSLQVPLKDAK.S	3	1.49	-0.187	-0.92	0.36289	0.85	0.36289	1.20145	1.56048	1.61131	1.77697	1.63303	1.74762	1.1459	1.06575	1.18135	1.40772	1.76688	1.55197	1.01432	1.0385	2.08811	2.11959	0.970451	0.80896	1.13305	1.14502	1.95816	1.56679	1.95556	1.80054	1.03357	0.775855	1.83104	2.26097	1.92837	1.81319	1.3518	1.72353	1.63075	1.47565	1.53546	1.37112	1.11614	1.21249	1.46884	1.89574
CO4A_HUMAN	R.DFALLSLQVPLKDAK.S	2	0.06	-0.302	-1.35	0.18518	1.82	0.18518	0.522917	0.114752	0.60292	0.252483	-0.0339	-0.22791	-0.361944	-0.30284	-0.349053	-0.230751	0.223137	0.348624	-0.321175	-0.610166	0.587494	0.246509	-0.965947	-0.85084	-0.129405	-0.345789	0.460443	0.522277	0.360992	0.49726	-0.551518	-0.908845	1.12128	0.805384	0.142546	0.299803	0.717812	0.276508	-0.160422	-0.311603	0.0132333	-0.121608	-0.0707419	-0.0994326	0.713186	0.497035
CO4A_HUMAN	R.STQDTVIALDALSAYWIASHTTEER.G	3	1.55	-0.398	-2.2	0.03378	4.82	0.03378	1.44748	1.37793	1.98155	1.8988	1.14365	1.42596	1.00988	0.982391	1.20598	1.27163	2.00282	1.82241	1.23818	1.08326	2.07686	2.04963	0.442185	0.100843	1.24835	1.13945	1.68894	1.66927	1.98713	1.65501	1.0541	0.786343	2.18673	2.14642	1.63413	1.78418	1.97048	1.88322	1.73464	1.59804	1.84207	1.7739	1.658	1.64879	2.08115	2.1209
CO4A_HUMAN	K.LGQYASPTAK.R	2	1.21	0.082	0.44	0.66119	0.19	0.66119	1.06936	0.972052	1.04985	1.20456	1.6344	1.67125	1.03654	0.904342	1.16353	0.931174	1.06052	1.30997	0.791131	0.980556	1.9415	1.67545	1.58389	1.90727	1.04798	1.1697	1.1158	1.32157	1.87842	1.99302	0.331041	0.409632	1.35293	1.53947	1.2004	1.25436	1.27807	1.58216	0.973782	1.02729	0.729264	0.93949	1.16154	0.788773	1.21997	1.36546
CO4A_HUMAN	R.AVGSGATFSHYYYMILSR.G	3	0.3	-0.333	-1.55	0.1299	2.39	0.1299	0.315475	0.33475	0.81011	0.816164	0.0824989	0.00228622	0.0694807	0.137204	0.0788711	0.257355	0.781232	0.621659	-0.158849	-0.232312	0.89207	0.92625	-1.21611	-1.52178	-0.224902	-0.138192	0.636433	0.254819	0.736013	0.575895	-0.251691	-0.801742	1.09789	1.09641	0.668379	0.673685	0.580478	0.720274	0.340026	0.271159	0.417413	0.313691	0.338668	0.22992	0.741225	0.661344
CO4A_HUMAN	K.YVLPNFEVK.I	2	0.91	-0.104	-0.63	0.53506	0.39	0.53506	1.01957	1.1078	0.311107	0.360036	1.23295	1.15757	0.412598	0.587156	0.580911	0.338987	0.798865	0.490333	0.25995	0.368171	1.45999	1.45975	1.37462	1.62243	1.15246	0.966599	1.26442	1.37438	1.27324	1.44165	0.346418	0.407875	0.835301	0.663609	0.661553	0.603759	1.21748	1.23096	0.916799	0.956048	0.796562	0.823037	0.644733	0.605508	1.56289	1.51929
CO4A_HUMAN	K.SCGLHQLLR.G	2	0.72	-0.13	-0.63	0.52905	0.4	0.52905	0.574109	0.589058	0.930975	0.935813	0.75272	0.686434	0.426029	-0.150986	0.333046	0.622888	0.824169	0.784781	0.340439	0.391794	1.22098	1.26238	0.766965	0.577933	0.701029	0.598899	1.16238	0.860654	1.05832	0.345267	0.228574	0.325654	0.848463	0.674828	0.938758	0.976784	0.862707	1.16109	0.527931	0.70198	0.772604	0.858829	0.633513	0.638528	1.25509	0.929759
CO4A_HUMAN	R.AACAQLNDFLQEYGTQGCQV.-	3	0.87	0.076	0.23	0.81814	0.05	0.81814	0.343718	1.43644	0.508117	0.799739	1.3086	1.42745	0.833808	0.867867	0.46909	0.99786	1.09456	0.908363	0.422576	0.45497	1.3282	1.87186	1.0407	0.628197	0.712899	0.673715	1.46233	0.686173	1.32095	0.815572	0.552481	0.237677	0.827493	1.22604	0.935423	0.952287	0.183145	0.92539	1.1218	1.15413	0.542791	0.508742	0.213151	0.565873	1.04904	1.33558
CO4A_HUMAN	R.AACAQLNDFLQEYGTQGCQV.-	2	-0.81	-0.108	-0.39	0.6955	0.16	0.6955	-0.282722	-0.43486	-1.00734	-0.642793	-0.9211	-1.12027	-1.09518	-0.862189	-0.79099	-0.923235	-1.11636	-0.299212	-1.33687	-0.974696	-0.402508	-0.592155	-1.56899	-1.21827	-0.884729	-0.721387	-0.803353	-0.303381	-0.859444	-0.405518	-1.38078	-1.30818	-0.373241	-0.146317	-1.24841	-0.799012	-0.201294	-0.182053	-1.29489	-0.888637	-1.24759	-0.878179	-1.39025	-1.14318	-0.275853	0.0943445
CO4A_HUMAN	R.EPFLSCCQFAESLRK.K	3	0.19	-0.058	-0.38	0.70308	0.15	0.70308	0.535618	0.418321	0.330607	0.41339	0.124419	0.176089	-0.184238	0.0993171	-0.042036	-0.0111517	0.258977	-0.0418248	-0.268221	-0.0449751	0.444435	0.598704	0.0681031	0.342194	-0.053759	-0.0196232	0.301426	0.422393	0.443196	0.697665	-0.512047	-0.312415	0.655526	0.632953	0.353737	0.282842	0.503809	0.380202	-0.233829	-0.190025	0.0138318	0.0905678	-0.0508372	-0.0401676	0.350927	0.523264
CO4A_HUMAN	R.LLLFSPSVVHLGVPLSVGVQLQDVPR.G	3	-0.19	-0.576	-0.94	0.35345	0.88	0.35345	-0.300231	-0.693462	1.61076	0.610077	-0.730536	-1.59795	-1.04951	-0.814882	0.422913	-0.252502	0.795828	0.511125	0.412203	-0.229174	0.692306	1.01069	-3.7945	-5.4087	-0.36496	-0.466829	0.0379658	-0.889125	0.0670915	0.330871	-1.70208	-2.28684	2.0596	1.96997	1.0474	0.478242	0.85145	0.378542	-0.306844	-1.11022	-0.211425	-0.580542	-0.297749	0.30132	0.957472	0.779306
CO4A_HUMAN	R.TLEIPGNSDPNMIPDGDFNSYVR.V	3	0.97	-0.071	-0.34	0.73235	0.12	0.73235	0.969736	1.3001	0.786339	1.28182	0.86542	0.91069	0.547628	0.882123	0.533399	0.922918	1.26378	1.20346	0.514776	0.378766	1.57733	1.76661	0.686828	0.514364	0.777137	0.93654	1.31434	1.16847	1.08525	1.0746	0.323246	0.0846798	1.25849	1.58311	1.1329	1.32896	1.05139	1.16978	1.07757	1.20289	0.729541	0.578054	0.399083	0.743912	1.33444	1.39244
CO4A_HUMAN	R.TLEIPGNSDPNMIPDGDFNSYVR.V	2	-0.73	-0.32	-1.48	0.14562	2.2	0.14562	-0.422971	-0.824623	-0.278423	-0.316174	-1.44784	-1.70203	-1.21467	-1.09637	-0.8869	-1.03339	-0.535824	-0.22744	-1.0389	-1.07436	-0.178437	-0.263638	-1.96216	-2.07424	-0.664825	-0.619312	-0.747029	-0.270819	-0.466944	-0.348898	-1.58358	-1.43175	0.201652	0.063223	-0.499255	-0.575417	0.0818596	-0.0205621	-0.997928	-1.01193	-0.957538	-0.824837	-0.880643	-1.00931	-0.0698463	-0.111884
CO4A_HUMAN	K.FACYYPR.V	2	0.87	-0.095	-0.63	0.5343	0.39	0.5343	0.656976	0.571486	1.1093	0.902169	1.00739	0.935288	0.44909	0.277974	0.623218	0.635916	1.10004	1.03647	0.612346	0.478449	1.48932	1.50319	0.949527	0.821408	0.746031	0.641201	1.23475	0.981449	1.3932	1.00732	0.273099	0.177946	1.20252	1.05072	1.12348	0.989392	1.13239	1.22519	0.781631	0.685431	0.703141	0.653743	0.830015	0.784549	1.21038	1.00006
CO4A_HUMAN	R.GPEVQLVAHSPWLK.D	2	0.49	-0.237	-1.16	0.25185	1.35	0.25185	0.793101	0.593495	1.14125	0.863952	-0.0456191	-0.0404027	0.18625	-0.0526575	0.0542248	0.0514714	0.827933	0.771535	0.251021	-0.056192	0.852864	0.923933	0.0209295	-0.164034	0.368366	0.0741323	0.869433	0.767596	0.572139	0.489188	-0.123146	-0.24127	1.45477	0.957383	0.690363	0.596973	1.00332	0.690234	0.385503	0.116433	0.484568	0.576768	0.196051	0.462534	1.19814	1.00062
CO4A_HUMAN	K.MRPSTDTITVMVENSHGLR.V	3	-0.55	-0.149	-0.72	0.47407	0.52	0.47407	-0.12864	-0.187051	-0.105994	-0.417562	-0.703505	-1.013	-0.809742	-0.779928	-0.989532	-0.915675	-0.590418	-0.329624	-1.07256	-1.30312	-0.152958	-0.0450081	-0.824277	-1.16591	-0.326819	-0.539317	-0.124547	-0.265991	-0.172163	-0.294334	-1.31808	-1.61929	0.254831	-0.0551471	-0.542113	-0.450967	-0.173379	-0.511311	-0.776554	-0.649881	-0.550062	-0.487974	-1.04317	-0.690719	0.0547113	-0.00988963
CO4A_HUMAN	R.FGLLDEDGKK.T	2	0.11	0.023	0.12	0.90398	0.01	0.90398	0.358457	0.454152	-0.729419	-0.683796	0.620737	0.670282	-0.0333197	0.0829173	-0.620804	-0.549695	-0.314353	-0.198509	-0.58343	-0.558298	0.521169	0.491475	1.03023	1.28782	0.59962	0.542416	0.54295	0.565851	0.377439	0.494136	-0.266179	-0.276645	-0.352891	-0.199131	-0.51921	-0.35881	0.401446	0.312483	0.0464768	0.163247	-0.376519	-0.319578	-0.0836611	-0.121006	0.895369	1.00766
CO4A_HUMAN	R.VDVQAGACEGK.L	2	-1.13	0.074	0.33	0.74316	0.11	0.74316	-1.9136	-1.52185	-1.36956	-1.29536	-0.776831	-0.675625	-1.50645	-1.39528	-1.13839	-1.4193	-1.49432	-1.15959	-1.90324	-1.65667	-0.344069	-0.522682	-0.398541	0.0384913	-0.726064	-0.609132	-1.30855	-0.960496	-0.380837	-0.326705	-2.31038	-2.1748	-0.859159	-0.851242	-1.41831	-1.35895	-0.962412	-0.787671	-1.21871	-0.998721	-1.50853	-1.34658	-1.14807	-1.36004	-1.09732	-0.89522
CO4A_HUMAN	K.EGAIHREELVYELNPLDHR.G	3	-0.41	-0.22	-1.16	0.25378	1.34	0.25378	-0.0573332	-0.243736	-0.514415	-0.543497	-0.521628	-0.63261	-0.548685	-0.598054	-0.867328	-0.828355	-0.531013	-0.404048	-0.682376	-1.07835	-0.200042	0.0692242	-0.692746	-1.03989	-0.249331	-0.320625	-0.0368224	-0.104047	-0.189144	-0.248424	-1.02113	-1.05872	0.125772	-0.244191	-0.674548	-0.678353	0.00895548	-0.175336	-0.513271	-0.489232	-0.135072	-0.0220333	-0.819978	-0.211667	0.23525	0.174716
CO4A_HUMAN	K.DDPDAPLQPVTPLQLFEGR.R	3	0.24	-0.028	-0.11	0.9097	0.01	0.9097	0.284319	0.858743	-0.07833	0.268652	0.467911	0.699728	-0.46914	-0.372519	0.151422	0.0755156	0.44773	0.391671	-0.202217	-0.251981	0.54163	0.886464	0.448196	0.198441	0.251978	-0.0592123	0.66464	0.382792	0.71545	0.716233	-0.468361	-0.280277	-0.0653417	0.00764813	0.283693	0.470882	0.541711	0.742597	0.403878	0.21359	0.0563122	-0.136136	-0.502752	0.0181697	0.309182	1.0235
CO4A_HUMAN	R.EELVYELNPLDHR.G	2	-0.63	-0.051	-0.3	0.76734	0.09	0.76734	-0.082236	-0.0429841	-0.320263	-0.446911	-0.856184	-0.979205	-0.748757	-0.948626	-0.973679	-0.9991	-0.31818	-0.232826	-1.0089	-1.04312	-0.238444	-0.163162	-0.986952	-1.08463	-0.73162	-0.909288	-0.342729	-0.230434	-0.667254	-0.605506	-1.40924	-1.33199	-0.0646904	-0.293379	-0.582864	-0.455922	-0.052088	-0.413206	-0.912185	-0.980563	-0.866345	-0.949796	-1.20369	-0.923592	0.161366	0.0318946
CO4A_HUMAN	R.FGLLDEDGK.K	2	-0.27	-0.114	-0.55	0.58281	0.31	0.58281	-0.111028	-0.0239754	-1.07303	-0.985111	0.141117	0.240516	-0.942979	-0.902478	-0.683747	-0.694467	-0.553283	-0.485034	-1.12518	-0.853363	0.331176	0.200091	0.311241	0.701315	-0.202346	0.0733634	0.201192	0.349567	0.200703	0.396353	-0.958133	-0.826854	-0.421826	-0.758529	-0.598694	-0.516954	-0.157686	0.0628166	-0.39831	-0.227403	-0.372265	-0.370713	-0.232379	-0.508311	0.309093	0.476659
CO4A_HUMAN	K.LQETSNWLLSQQQADGSFQDPCPVLDR.S	3	-0.43	-0.612	-2.11	0.04109	4.45	0.04109	-0.272983	-0.498504	-0.330982	-0.552411	-1.22898	-1.19374	-0.746878	-0.546384	-0.957348	-0.853259	0.0801195	0.311138	-0.0666596	-0.403074	-0.653621	-0.822216	-1.79617	-2.87631	-0.560257	-0.664745	-0.369967	-0.629623	-0.244076	-0.23507	-0.315538	-0.540919	1.30941	1.12322	-0.3789	-0.343211	0.65441	0.155958	-0.772016	-0.778096	-0.209536	-0.345181	-0.33669	-0.163046	0.0257951	-0.00157071
CO4A_HUMAN	R.LLATLCSAEVCQCAEGK.C	3	-1.04	0.014	0.05	0.95921	0	0.95921	-1.10482	-0.920712	-1.02181	-0.624377	-0.762693	-0.45618	-1.66149	-1.45595	-1.01699	-0.784748	-1.10867	-1.94496	-2.29402	-2.18933	-0.673657	-0.524684	-1.06418	-0.615632	-0.13016	-0.237388	-0.346165	-0.292996	-0.91045	-0.595465	-2.16216	-1.84602	-1.48815	-1.66947	-0.865091	-0.861079	-1.61221	-1.13805	-0.626082	-0.693431	-1.25987	-1.54253	-1.16615	-1.31709	-0.312846	-0.174744
CO4A_HUMAN	K.SHALQLNNR.Q	2	-1.04	-0.014	-0.08	0.93921	0.01	0.93921	-1.16467	-1.23374	-1.18344	-0.986182	-0.941134	-1.06395	-1.19258	-1.44058	-1.17903	-1.32874	-0.932344	-0.578026	-1.60924	-1.30099	-0.343016	-0.294931	-0.766141	-0.9122	-1.30356	-1.15264	-1.01644	-0.850194	-0.516318	-0.485431	-1.92323	-1.77337	-0.458902	-0.33246	-1.07363	-0.975222	-0.806147	-0.503166	-1.43398	-1.26448	-1.45124	-1.29995	-1.22056	-1.24726	-1.02163	-0.981515
CO4B_HUMAN	R.VGDTLNLNLR.A	2	2.39	-0.116	-0.86	0.39734	0.73	0.39734	2.32592	2.27769	2.48293	2.45262	2.29249	2.39151	1.83985	1.91485	2.20551	2.17391	2.47821	2.4947	1.87305	1.99114	2.82521	2.76534	2.41523	2.75239	2.30483	2.32187	2.62162	2.70753	2.62525	2.73023	1.56933	1.72121	2.94836	2.89973	2.39701	2.48452	2.69684	2.75008	2.13748	2.27473	2.14731	2.13318	2.30668	2.22028	2.74574	2.78263
CO4B_HUMAN	R.GPEVQLVAHSPWLK.D	3	2.45	-0.167	-1.26	0.21565	1.58	0.21565	2.395	2.35379	2.76172	2.79605	2.09511	2.20603	2.10203	2.15886	2.22591	2.20348	2.78192	2.58851	2.01587	1.99158	2.94197	2.89362	2.13733	2.10798	2.23404	2.28539	2.74465	2.7056	2.68878	2.76561	1.66909	1.62272	3.14822	2.9957	2.67503	2.627	2.72867	2.81464	2.2798	2.30359	2.39104	2.2951	2.30061	2.18813	2.86538	2.81104
CO4B_HUMAN	R.VTASDPLDTLGSEGALSPGGVASLLR.L	3	2.49	-0.286	-1.52	0.13662	2.31	0.13662	2.34093	2.59575	2.46305	2.63923	2.21816	2.52121	1.77948	2.01413	2.15882	2.18742	2.82161	2.67092	2.14244	1.99036	2.80069	2.86603	2.22394	2.00901	2.41727	2.03999	2.88273	2.66934	2.64384	2.6616	1.84218	1.8579	2.82547	2.85814	2.5324	2.58625	2.80456	2.97299	2.80945	2.64608	2.85436	2.55778	2.16498	2.49104	2.74393	3.20555
CO4B_HUMAN	R.EPFLSCCQFAESLR.K	2	1.66	-0.129	-0.9	0.37246	0.81	0.37246	1.93595	1.85	1.7689	1.74155	1.41737	1.41275	1.15775	1.42731	1.38751	1.31188	1.77453	1.91016	1.46349	1.42211	2.13426	2.17439	1.2715	1.39049	1.45245	1.56431	1.88568	2.03925	1.81789	2.08131	1.06998	1.07404	2.00642	2.09395	1.77248	1.80127	2.08281	2.00151	1.43821	1.51942	1.41223	1.59143	1.21024	1.35836	2.06673	2.22354
CO4B_HUMAN	R.EPFLSCCQFAESLR.K	3	-1.29	0.033	0.07	0.94755	0	0.94755	-1.54714	-0.96423	-1.95231	-1.09794	-1.16716	-0.819134	-2.15796	-1.45417	-2.19572	-1.26683	-0.424001	-1.64374	-1.73642	-1.47215	-0.251065	-0.0594578	-0.902709	-1.32523	-2.14308	-0.963748	-0.795803	-1.04529	-1.2774	-0.665411	-1.8246	-1.48742	-2.08466	-1.69737	-1.01168	-0.851218	-1.4492	-0.754159	-0.746104	-0.580276	-1.1289	-1.89538	-2.78679	-1.66867	-1.69705	-0.764129
CO4B_HUMAN	K.VDFTLSSER.D	2	2.22	-0.076	-0.48	0.63382	0.23	0.63382	2.21187	2.2565	1.9626	2.22775	2.26519	2.43725	1.77664	1.74766	2.09219	1.95039	2.30519	2.37155	1.70815	1.87468	2.75236	2.6413	2.24517	2.55717	2.06922	2.13502	2.49149	2.66573	2.58853	2.82391	1.44081	1.67576	2.46364	2.55633	2.31449	2.13559	2.61373	2.64402	2.04202	2.02734	1.85875	1.66497	2.03225	1.96492	2.5805	2.53126
CO4B_HUMAN	K.AEFQDALEK.L	2	1.08	-0.052	-0.25	0.8073	0.06	0.8073	0.787022	1.11636	0.185597	0.398612	1.54878	1.69277	0.533078	0.398728	0.573163	0.769703	0.742912	0.858057	0.345859	0.544622	1.73233	1.61502	1.91626	2.10288	1.44349	1.68415	1.4598	1.40779	1.68832	1.42309	0.475032	0.554524	0.648754	0.638991	0.579681	0.790304	1.08136	1.47632	1.20881	1.29396	0.831939	0.937872	1.11008	0.87544	1.8135	1.7369
CO4B_HUMAN	R.EELVYELNPLDHR.G	3	1.76	-0.001	-0.01	0.99502	0	0.99502	1.94463	1.9347	1.69929	1.70272	1.84427	1.73088	1.47501	1.53037	1.60302	1.45841	2.1366	2.01109	1.37136	1.32234	2.39422	2.31579	1.66382	1.75664	1.64419	1.65518	1.98369	2.0934	2.08101	2.182	1.03907	0.928296	2.13344	2.15221	1.88945	1.78773	2.18032	2.09312	1.56828	1.55899	1.46317	1.1856	1.24628	1.34347	2.14811	2.15466
CO4B_HUMAN	R.GQIVFMNREPK.R	2	0.69	0.239	1.16	0.25468	1.33	0.25468	0.452695	0.871228	0.681764	0.950794	0.525718	0.736985	0.706815	0.804906	0.784577	0.759589	0.688397	0.945146	0.582596	0.941836	0.887463	0.728089	1.11258	1.58465	0.604254	0.8001	0.42708	0.668068	0.701712	0.896129	0.635975	0.903664	-0.0279786	0.465776	0.421446	0.689784	-0.00165244	0.2698	0.621577	0.681931	0.739252	0.717888	0.690702	0.426537	0.576777	0.87267
CO4B_HUMAN	K.GLCVATPVQLR.V	2	1.4	-0.202	-1.19	0.24229	1.41	0.24229	1.23622	1.50743	1.31441	1.2821	1.53355	1.63763	0.554695	0.780211	1.17942	1.148	1.28315	1.10915	0.572297	0.638835	1.92381	1.93443	1.56041	1.90698	1.3684	1.53237	1.74922	1.84625	1.87769	1.9917	0.482993	0.623081	1.5631	1.4159	1.36836	1.47061	1.6994	1.67336	1.49817	1.44321	1.44014	1.42163	1.42272	1.3052	1.73907	2.00315
CO4B_HUMAN	K.LNMGITDLQGLR.L	2	1.93	-0.214	-1.34	0.18733	1.8	0.18733	1.93395	1.92302	1.43663	1.43083	1.82048	1.84087	1.14369	1.47272	1.52134	1.36993	1.85984	1.77545	1.33799	1.4616	2.39717	2.40329	2.36923	2.49033	2.24551	2.30334	2.33481	2.43601	2.17768	2.32978	1.3448	1.39021	1.87992	1.98873	1.70964	1.74108	2.25326	2.11439	2.13318	2.26783	2.10647	1.98342	1.6502	1.7895	2.73504	2.45645
CO4B_HUMAN	R.YIYGKPVQGVAYVR.F	3	1.53	-0.104	-0.36	0.72153	0.13	0.72153	2.3329	1.98742	0.277388	0.571725	1.97601	1.78691	1.63626	1.95882	0.816592	0.727908	0.93664	0.964381	0.481065	1.26318	1.83902	2.23382	1.81169	1.7964	1.96659	2.10192	2.0502	2.11327	1.93258	2.11514	1.77065	1.82015	0.946849	1.19084	0.877626	0.751247	1.66511	1.80849	1.15994	1.57636	1.20296	0.820536	1.09073	1.80087	2.4794	2.36493
CO4B_HUMAN	R.YIYGKPVQGVAYVR.F	2	-0.97	-0.329	-1.57	0.12456	2.46	0.12456	-0.566913	-0.914074	-1.23044	-1.31753	-1.30572	-1.60847	-1.39557	-1.41027	-1.72791	-1.54313	-0.80313	-0.823942	-1.4303	-1.79412	-0.581097	-0.598482	-0.915886	-1.21013	-0.619894	-0.925859	-0.483128	-0.568815	-1.12715	-0.810198	-1.50902	-1.69544	-0.504349	-0.826942	-0.94904	-1.08837	-0.346193	-0.753834	-0.804406	-0.882277	-0.677104	-0.844494	-1.15449	-0.786244	-0.109991	-0.219247
CO4B_HUMAN	K.VLSLAQEQVGGSPEK.L	2	2.09	-0.129	-0.79	0.43345	0.63	0.43345	2.03173	2.06571	1.91361	1.93209	2.05607	2.0808	1.45482	1.57443	1.78679	1.70208	1.98363	2.23492	1.49722	1.61485	2.44959	2.29779	2.50871	2.87884	2.16077	2.28679	2.32896	2.61344	2.26313	2.53231	1.28214	1.34186	2.31996	2.23067	1.98341	2.11265	2.40049	2.27072	1.97566	2.04539	2.07362	2.12059	1.95596	1.88677	2.64326	2.71106
CO4B_HUMAN	K.DHAVDLIQK.G	2	1.7	-0.042	-0.25	0.80459	0.06	0.80459	1.45155	1.55073	1.45264	1.44444	2.10709	2.11382	1.49743	1.27502	1.09636	1.31552	1.6072	1.56102	1.08524	1.27827	2.35807	2.07902	2.28939	2.21697	1.86634	1.87469	1.9423	1.93575	2.24942	2.09969	1.08793	1.17397	1.65297	1.81899	1.56709	1.61017	1.76778	2.01554	1.59464	1.5174	1.50529	1.61903	1.7008	1.32397	2.2521	1.93478
CO4B_HUMAN	R.LLLFSPSVVHLGVPLSVGVQLQDVPR.G	3	0.49	-0.545	-0.89	0.37703	0.8	0.37703	0.405054	0.0160201	2.24374	1.28066	-0.0162779	-0.863734	-0.319598	-0.071514	1.0952	0.435624	1.44616	1.17892	1.02147	0.440995	1.35559	1.66158	-2.90126	-4.61254	0.401499	0.229539	0.764911	-0.201436	0.786484	1.05029	-1.11238	-1.54882	2.73532	2.57585	1.69894	1.09821	1.4778	1.00967	0.368552	-0.507291	0.496886	0.140696	0.384795	0.984097	1.66749	1.4582
CO4B_HUMAN	R.VHYTVCIWR.N	2	-0.3	-0.36	-1.38	0.17649	1.89	0.17649	-0.0982189	-0.483563	0.397316	0.0897285	-0.88817	-1.33484	-0.547735	-0.741606	-0.635494	-0.520168	0.360689	0.323519	-0.33187	-0.593724	0.148051	0.337941	-1.50654	-2.13989	-0.525121	-0.888276	-5.83777e-05	-0.30074	-0.0783069	-0.0952815	-0.872509	-1.19328	0.581041	0.379873	0.0166058	-0.0531648	0.518243	0.170328	-0.384866	-0.484225	-0.234746	-0.294665	-0.367717	-0.162634	0.330973	0.147183
CO4B_HUMAN	R.AVGSGATFSHYYYMILSR.G	3	0.46	-0.353	-1.66	0.10451	2.76	0.10451	0.422484	0.462953	0.9503	1.0612	0.13813	0.250889	0.192644	0.216109	0.165841	0.305546	0.94105	0.825381	0.0786121	-0.10361	1.02965	1.16973	-1.2185	-1.35895	-0.0332514	0.128158	0.834457	0.466075	0.87406	0.685582	-0.0391034	-0.534505	1.22813	1.23064	0.857356	0.823502	0.765556	0.884145	0.526923	0.433963	0.582537	0.468053	0.424343	0.411025	0.909579	0.842813
CO4B_HUMAN	K.ITQVLHFTK.D	2	0.33	-0.117	-0.89	0.37842	0.79	0.37842	0.567744	0.610822	0.660627	0.421985	0.308911	0.281486	-0.0431769	-0.00663881	-0.224057	-0.117522	0.574259	0.675554	-0.0972454	-0.0914816	0.621978	0.673949	0.31532	0.322561	0.0960146	-0.0598679	0.613537	0.667513	0.578457	0.604257	-0.242747	-0.414814	0.720001	0.744567	0.520362	0.497376	0.759214	0.695056	0.0527994	0.0500516	0.199041	0.129148	0.0778971	0.0856678	0.794606	0.704536
CO4B_HUMAN	K.VGLSGMAIADVTLLSGFHALR.A	3	0.71	-0.453	-1.35	0.18322	1.83	0.18322	0.574279	0.39451	1.93964	1.53065	-0.081244	0.00741764	0.0263208	0.0498462	0.745027	0.514494	1.61704	1.22749	0.710321	0.378527	1.5697	1.39952	-1.56108	-2.0149	0.262715	0.331539	0.694202	0.296416	1.25099	0.757225	-0.145634	-0.580351	2.27351	2.16623	1.34453	1.29721	1.38051	1.05233	0.927328	0.347599	0.778164	0.507514	0.922693	0.97317	1.21955	1.21575
CO4B_HUMAN	R.TTNIQGINLLFSSR.R	2	2.2	-0.211	-1.61	0.11504	2.59	0.11504	2.35369	2.29771	2.02211	2.03852	2.25095	2.23191	1.6508	1.79107	1.88038	1.81715	2.16961	2.36828	1.62278	1.61639	2.73749	2.59083	2.03603	2.11478	2.08024	2.12254	2.38644	2.55645	2.49533	2.6424	1.56724	1.5638	2.52937	2.62371	2.19224	2.17628	2.57332	2.51021	2.16892	2.14398	2.17114	2.13581	2.02004	1.93287	2.8618	2.76362
CO4B_HUMAN	R.TTNIQGINLLFSSR.R	3	0.02	-0.135	-0.37	0.71018	0.14	0.71018	0.124726	0.225022	-1.1172	-0.211679	0.568501	0.802981	-0.495815	0.0197881	-1.18089	0.0144646	0.416616	-0.0991364	-0.757694	-1.10372	0.711909	1.09221	0.415877	0.538571	-0.258467	-0.573033	0.683667	0.378948	0.341512	-0.0315405	-0.551218	-0.513461	-0.4024	0.32276	0.276178	0.369402	-0.157463	-0.223736	0.57999	0.632572	0.10592	-0.289175	-0.365343	-0.112163	0.58163	0.200307
CO4B_HUMAN	R.DFALLSLQVPLK.D	2	1.28	-0.295	-1.6	0.1177	2.55	0.1177	1.24268	1.19926	1.83053	1.66477	0.903447	1.013	0.645869	0.6156	1.14967	1.11672	1.72886	1.65033	1.04734	0.880301	1.98392	1.76572	0.0225527	0.0175486	1.10923	1.01926	1.68265	1.38141	1.45804	1.46385	0.447443	0.470304	2.20172	2.17308	1.6193	1.42695	1.69034	1.67367	1.41458	1.26069	1.01038	0.942143	1.19238	1.17136	1.85614	1.96466
CO4B_HUMAN	R.VEYGFQVK.V	2	1.65	-0.064	-0.45	0.65391	0.2	0.65391	1.70133	1.43777	1.38265	1.547	1.86323	1.78384	1.22932	1.26055	1.48878	1.40153	1.78578	1.82359	1.27094	1.19703	2.21703	2.07982	1.84929	2.00897	1.4919	1.50345	1.82054	1.93228	2.14252	2.17646	0.894651	0.814523	1.9924	2.01528	1.72311	1.77534	2.09306	1.97976	1.51713	1.41077	1.15054	1.27856	1.5584	1.45047	1.96342	1.91561
CO4B_HUMAN	R.TYNVLDMK.N	2	1.05	0.013	0.09	0.93253	0.01	0.93253	1.0921	1.13168	1.23477	1.25684	1.04251	1.05023	0.709431	0.761001	0.912971	0.821435	1.20034	1.18641	0.451716	0.50763	1.53232	1.42851	1.15343	1.39484	1.00683	1.17924	1.31508	1.37131	1.43676	1.62611	0.282042	0.315229	1.70858	1.58389	0.976402	0.87316	1.32283	1.27391	0.771492	0.723689	0.379873	0.460186	0.757725	0.661636	1.44448	1.51844
CO4B_HUMAN	R.DSSTWLTAFVLK.V	2	0.79	-0.333	-0.96	0.34315	0.92	0.34315	0.76853	0.579146	0.649269	0.675343	0.285361	0.223252	0.129135	0.155599	0.592609	0.511928	1.29996	1.33716	-0.336184	-0.628796	1.79579	1.73962	0.576128	0.420412	0.843513	0.825653	0.811797	0.571945	1.70247	1.80408	-2.70835	-3.10242	1.69907	1.5149	0.730647	0.661977	1.57672	1.41905	1.90678	1.7371	1.40641	1.33051	1.25157	1.29215	1.63514	1.8552
CO4B_HUMAN	K.LQETSNWLLSQQQADGSFQDLSPVIHR.S	3	0.27	-0.651	-3.32	0.00191	11.01	0.00191	0.366158	0.221398	0.424753	0.261703	0.0136765	-0.168509	-0.567063	-0.41103	0.374766	0.0305953	-0.225969	-0.0770492	0.272586	0.158366	0.122349	0.0889805	-1.48929	-1.54543	0.483904	0.50013	0.492661	0.641642	0.754953	0.997514	0.562192	0.325328	0.932001	0.865464	0.0953825	0.204332	1.18548	1.02962	-0.180053	-0.235951	0.880129	0.893979	0.318396	0.0623712	0.998679	1.02109
CO4B_HUMAN	K.SHALQLNNR.Q	2	-0.32	-0.009	-0.06	0.95309	0	0.95309	-0.671583	-0.472997	-0.254016	-0.243784	-0.208115	-0.217071	-0.276042	-0.357724	-0.429756	-0.600099	-0.291359	0.0151727	-0.778464	-0.627496	0.110147	0.119478	-0.258468	-0.181501	-0.450784	-0.347566	-0.323019	-0.121347	0.142752	0.216245	-1.2132	-0.996122	0.253296	0.319932	-0.362497	-0.282755	-0.00113372	0.139121	-0.691096	-0.577045	-0.675127	-0.427619	-0.426371	-0.643571	-0.414356	-0.148766
CO4B_HUMAN	R.GLQDEDGYR.M	2	0.32	0.065	0.31	0.75619	0.1	0.75619	-0.0266262	0.0518269	0.166432	0.346828	0.746783	0.774229	0.0380084	0.0340865	0.230995	0.0948997	0.29374	0.600804	-0.32044	-0.00350295	1.02117	0.800613	0.621561	0.96359	0.179028	0.40913	0.215271	0.517403	1.0162	1.18967	-0.648099	-0.583481	0.513867	0.788787	0.0769065	0.218438	0.586261	0.810497	-0.0203732	0.109702	-0.200997	-0.00390951	0.373621	-0.0331247	0.2641	0.530363
CO4B_HUMAN	K.KYVLPNFEVK.I	2	0.04	-0.23	-1.24	0.22233	1.54	0.22233	0.379587	0.0558195	-0.294596	-0.585158	0.134044	0.0569534	-0.410777	-0.341684	-0.513664	-0.489961	-0.0130981	-0.312991	-0.329794	-0.313268	0.252938	0.347541	0.412975	0.0933754	0.263023	0.0777373	0.58269	0.480381	0.178866	0.393925	-0.512407	-0.358527	0.35049	0.0276672	-0.144082	-0.195544	0.678686	0.289012	0.165353	-0.0891538	0.0539416	-0.0849301	-0.174988	0.0457109	0.753436	0.637638
CO4B_HUMAN	K.KEVYMPSSIFQDDFVIPDISEPGTWK.I	3	-0.16	-0.632	-1.23	0.22416	1.52	0.22416	0.025406	-0.37671	0.405551	0.310483	-0.889365	-1.47819	-0.679202	-0.460444	-0.379175	-0.585026	0.251358	0.46138	-0.398531	-0.719859	0.797226	0.926333	-2.20461	-4.74139	0.243714	0.0479086	-0.257965	-0.388924	0.27917	0.213081	-1.17226	-1.40233	0.859533	0.827427	0.057248	0.136765	0.559865	0.460259	0.179742	0.290237	0.125529	0.107191	0.167214	0.56294	0.749241	0.8468
CO4B_HUMAN	R.RGHLFLQTDQPIYNPGQR.V	3	-0.74	0.328	0.68	0.50271	0.46	0.50271	0.144004	0.158778	-0.8968	-0.419675	-0.0666772	-0.328168	-0.211125	0.0677758	-2.00634	-2.14217	-0.191345	0.163092	-0.814601	-0.96677	-1.8847	-1.40426	-0.1446	-0.174519	-0.737257	-0.581377	0.421541	0.348532	-1.56429	-1.35877	-0.567351	-0.69225	-1.32181	-0.353478	-0.587429	-0.481302	-0.396834	-0.533866	-2.13642	-1.12608	NA	-2.72243	-2.83582	-0.843063	0.105214	0.205166
CO4B_HUMAN	R.KADGSYAAWLSR.D	2	-0.21	-0.282	-1.51	0.13906	2.28	0.13906	-0.0879063	-0.230062	0.0464523	-0.204328	-0.558266	-0.945942	-0.542077	-0.638895	-1.02324	-0.960068	-0.00818932	0.071121	-0.584934	-0.716814	0.167959	0.251167	-0.136549	-0.398795	-0.157405	-0.288521	0.191078	0.0327845	-0.142923	-0.0615922	-0.694454	-0.947072	0.413041	0.11636	-0.066705	-0.274548	0.385434	-0.0383012	-0.198696	-0.291637	-0.0365927	-0.159295	-0.344413	-0.140523	0.525602	0.427117
CO4B_HUMAN	R.VQQPDCREPFLSCCQFAESLR.K	3	-0.18	-0.155	-1.21	0.23343	1.46	0.23343	0.00349157	-0.107775	-0.145757	-0.00571147	-0.301014	-0.288929	-0.397691	-0.237649	-0.479849	-0.604732	-0.0367241	-0.116407	-0.392724	-0.427949	0.0814658	0.189262	-0.483582	-0.40247	-0.532525	-0.505763	-0.0371114	-0.100671	0.00673638	0.142464	-0.687516	-0.813648	0.239616	0.346616	-0.0633933	-0.0420814	0.227908	0.147595	-0.469926	-0.347744	0.167975	0.079672	-0.549048	-0.269318	0.0445162	-0.110306
CO4B_HUMAN	K.ADGSYAAWLSR.D	2	-0.22	-0.15	-0.99	0.32727	0.98	0.32727	-0.0845478	-0.21402	-0.249032	-0.196278	-0.204127	-0.434583	-0.783201	-0.680041	-0.62919	-0.822083	-0.0930106	-0.0108911	-0.645604	-0.755651	0.238159	0.271964	-0.126044	-0.189532	-0.275963	-0.0960848	0.0184563	0.095976	0.0638948	0.272694	-1.13354	-1.09256	0.149156	0.0496104	-0.339911	-0.318477	0.283395	0.222499	-0.190411	-0.295329	-0.410226	-0.408959	-0.219878	-0.439357	0.359198	0.362075
CO4B_HUMAN	R.GLEEELQFSLGSK.I	2	0.14	-0.176	-0.3	0.76565	0.09	0.76565	1.00713	0.577299	-0.0762543	-1.61396	0.44804	0.17349	0.49004	-0.333329	0.068701	-0.0547016	0.702357	-0.318775	0.0328143	-0.402133	1.40049	0.509413	-0.466147	-1.39564	0.614193	-0.420842	0.820844	0.312599	1.15855	0.454104	-0.256808	-0.821657	1.04106	0.167772	0.309418	-0.15404	1.07363	0.563959	0.425037	-0.403443	-0.824808	-0.912365	0.281968	-1.1842	1.49038	0.916143
CO4B_HUMAN	R.AACAQLNDFLQEYGTQGCQV.-	2	-0.51	-0.132	-0.52	0.60745	0.27	0.60745	-0.0550203	-0.136391	-0.604541	-0.243984	-0.650833	-0.864704	-0.873525	-0.52907	-0.596627	-0.750757	-0.674404	0.0158328	-1.04148	-0.770386	-0.0316504	-0.277893	-1.27824	-0.927756	-0.711264	-0.539036	-0.412765	0.0122273	-0.467784	-0.0756253	-1.14622	-1.00377	-0.169608	0.182466	-0.779463	-0.509861	0.00191392	0.0691017	-0.845558	-0.694043	-0.913598	-0.614251	-1.20115	-0.755206	0.0698491	0.353552
CO4B_HUMAN	R.QGSFQGGFR.S	2	0.21	-0.041	-0.3	0.7657	0.09	0.7657	0.00297331	0.0448933	-0.102224	-0.067916	0.707454	0.727276	-0.0965577	-0.197277	-0.150163	-0.240978	0.108454	0.0883917	-0.168763	-0.197392	0.647725	0.71217	0.70761	0.843016	0.151722	0.280187	0.450471	0.48816	0.815103	0.681672	-0.255902	-0.175573	0.030054	0.312779	0.139383	0.107147	0.451991	0.610991	0.12995	0.124853	-0.052518	-0.0918272	0.00476862	-0.0170098	0.399642	0.459628
CO4B_HUMAN	R.GHLFLQTDQPIYNPGQR.V	3	-0.22	0.154	0.85	0.39994	0.72	0.39994	0.335678	0.329359	0.01161	0.127352	0.208794	0.262328	-0.183187	0	-0.70953	-0.669488	0.278303	0.477776	-0.517573	-0.284305	-1.15005	-0.971031	0.309171	0.273815	-0.489975	-0.439926	0.464431	0.508109	-1.38246	-1.07606	-0.529611	-0.54523	0.0240364	-0.206168	0.105407	0.11411	-0.184568	-0.121561	-0.699407	-0.600976	-0.480858	-0.586683	-0.504177	-0.470393	0.12	0.173103
CO4B_HUMAN	R.YVSHFETEGPHVLLYFDSVPTSR.E	3	-0.35	-0.404	-1.41	0.16748	1.97	0.16748	-0.0426591	-0.520397	0.440665	-0.064435	-0.665467	-0.94224	-0.769746	-0.655016	-0.622599	-0.565075	0.212229	0.195754	-0.491343	-0.59054	0.0411896	0.100895	-2.09891	-2.76864	-0.449407	-0.780131	-0.0526776	-0.14631	-0.32886	-0.295087	-0.976945	-1.23792	0.810621	0.517292	-0.108083	-0.0770648	0.477776	0.0703621	-0.414682	-0.593598	-0.0765768	-0.316295	-0.657441	-0.154745	0.356047	0.246056
CO4B_HUMAN	R.GCGEQTMIYLAPTLAASR.Y	2	-1.76	-0.902	-1.68	0.10033	2.83	0.10033	-1.8575	-1.85345	-1.17707	-1.04188	-2.78351	-2.43495	-2.62743	-3.76714	-1.74485	-2.72903	-3.11587	-1.9033	-1.66515	-1.74054	-1.43577	-1.73829	-4.9049	-2.96252	-1.25518	-1.44931	-1.36886	-0.720181	-0.64768	-0.564009	-1.14867	-0.993172	-0.547203	-0.666382	-1.11804	-0.856156	-0.774319	-0.659157	-3.75169	-3.05806	-1.85719	-1.44656	-2.23567	-2.42473	-0.64377	-0.658865
CO4B_HUMAN	K.DDPDAPLQPVTPLQLFEGR.R	3	0.12	0.005	0.02	0.98466	0	0.98466	0.128929	0.789752	-0.296082	0.172101	0.355924	0.585588	-0.553446	-0.405884	0.103305	0.000728069	0.292738	0.275141	-0.430806	-0.275299	0.497994	0.769422	0.235885	0.071151	0.164596	-0.0625589	0.46797	0.170275	0.587164	0.630347	-0.559319	-0.473348	-0.301771	-0.191328	0.215039	0.354553	0.30191	0.551467	0.245688	0.171846	-0.0293842	-0.31755	-0.690427	0.00552959	0.167871	1.00843
CO4B_HUMAN	K.LVNGQSHISLSK.A	2	-0.11	-0.16	-0.9	0.37589	0.8	0.37589	-0.0397448	0.132627	-0.640407	-0.781217	0.144695	0.119262	-0.376624	-0.72743	-0.841659	-0.637145	-0.290258	-0.445997	-0.704509	-0.691158	0.277117	0.381416	0.468961	0.364058	0.364811	0.162255	0.437249	0.244382	0.263606	-0.0185196	-0.540968	-0.554615	-0.340049	-0.440147	-0.350538	-0.281682	0.138212	0.15143	-0.0657866	-0.0026083	-0.00189348	-0.0705428	-0.397752	-0.0968691	0.750146	0.60653
CO4B_HUMAN	R.LLATLCSAEVCQCAEGK.C	2	-1.11	-0.052	-0.23	0.82229	0.05	0.82229	-0.623793	-0.845581	-0.522926	-0.782168	-0.954194	-0.912603	-1.66156	-1.71472	-1.55296	-1.35076	-1.33294	-1.16257	-2.3156	-2.08192	-0.743004	-1.02544	-1.37518	-1.00729	-0.197929	-0.636742	-0.411659	-0.366083	-0.994567	-0.967329	-1.93126	-1.76974	-0.909272	-1.13023	-1.01101	-1.0335	-1.19588	-1.50053	-1.16073	-1.16355	-1.57748	-1.27091	-1.64746	-1.6585	0.102604	-0.169779
CO4B_HUMAN	R.CSVFYGAPSK.S	2	-0.83	0.079	0.46	0.64796	0.21	0.64796	-1.0035	-0.845232	-0.700291	-0.750769	-0.47914	-0.42636	-1.14826	-1.35989	-1.09088	-0.794889	-0.930411	-1.00563	-1.32443	-1.2634	-0.307557	-0.38793	-0.493306	-0.346859	-0.366937	-0.721381	-0.699866	-0.865958	-0.340534	-0.811647	-1.42708	-1.15104	-0.695831	-0.911269	-0.849187	-0.834293	-0.788825	-0.589277	-1.09584	-1.00711	-1.13164	-1.07432	-0.89527	-1.09914	-0.491529	-0.568789
CO4B_HUMAN	R.ALEILQEEDLIDEDDIPVR.S	2	-0.02	-0.332	-1.8	0.07931	3.24	0.07931	0.198864	0.102313	-0.100526	-0.451195	-0.201891	-0.159592	-0.541561	-0.595792	-0.405661	-0.705605	-0.0374069	0.142363	-0.590754	-0.464377	0.569655	0.285817	-0.588331	-0.38769	0.197131	-0.0352538	0.123405	0.360313	0.382176	0.29407	-0.482628	-0.645267	0.474563	0.291377	-0.0970051	-0.176742	0.593587	0.377342	-0.00486175	0	-0.09426	0.00237219	0.0478128	-0.260629	0.96568	0.720267
CO4B_HUMAN	K.EGAIHREELVYELNPLDHR.G	3	-0.8	-0.251	-1.09	0.28033	1.2	0.28033	-0.354305	-0.482565	-0.917161	-1.10795	-0.789793	-0.932782	-1.03243	-0.884086	-1.35226	-1.32997	-0.901929	-0.838081	-1.24813	-1.43158	-0.544242	-0.258085	-1.19647	-1.5033	-0.59142	-0.833267	-0.510035	-0.502335	-0.505417	-0.438565	-1.35422	-1.40795	-0.112046	-0.533644	-0.987114	-1.06298	-0.322095	-0.445011	-0.930095	-1.04164	-0.561935	-0.466954	-1.56063	-0.59053	-0.0498641	-0.133107
CO6_HUMAN	R.VPANLENVGFEVQTAEDDLK.T	3	2	0.108	0.49	0.62535	0.24	0.62535	2.05291	2.12347	3.22285	3.37689	1.40418	1.48903	1.90472	1.85293	2.51596	2.62261	1.98653	2.03674	1.96778	1.90952	1.83171	2.00514	1.85432	1.66612	1.66224	1.67166	2.34317	2.21797	1.37319	1.31775	1.60676	1.44484	0.522107	0.967101	2.53497	2.52054	1.31277	1.16493	2.463	2.44332	2.96666	2.75343	2.48961	2.64281	1.85812	2.05297
CO6A1_HUMAN	K.VFSVAITPDHLEPR.L	3	-0.84	0.133	0.88	0.38492	0.77	0.38492	-0.579826	-0.57264	-0.622455	-0.65829	-0.611991	-0.720244	-0.70442	-0.448044	-0.427353	-0.716379	-0.926097	-1.02276	-0.974046	-0.949971	-1.1551	-1.10015	-1.1557	-0.83552	-0.639697	-0.568617	-1.07223	-1.0067	-1.04633	-0.99148	-0.521875	-0.445148	-1.48438	-1.81453	-0.520932	-0.753686	-1.20862	-1.12018	-0.896892	-0.826577	-0.333332	-0.259707	-1.05414	-0.990295	-0.80757	-0.892209
CO6A1_HUMAN	K.GLEQLLVGGSHLK.E	3	-1.89	0.257	1.03	0.31064	1.05	0.31064	-1.30123	-1.52547	-1.74859	-1.92832	-1.71769	-1.42046	-1.48663	-1.50415	-1.5498	-1.78406	-1.71509	-2.13585	-1.80006	-2.47374	-2.00671	-2.01495	-1.98164	-1.64147	-1.67599	-1.81487	-1.67072	-2.04977	-2.10522	-2.34003	-1.32776	-1.52806	-2.94697	-3.39059	-1.54859	-1.67552	-2.10323	-2.07614	-1.71807	-1.86455	-1.32217	-1.58644	-2.62281	-2.12161	-2.0065	-2.3529
CO6A1_HUMAN	K.TAEYDVAYGESHLFR.V	3	-2.21	0.041	0.2	0.8462	0.04	0.8462	-2.09152	-2.73633	-1.6706	-1.83621	-2.30629	-2.32543	-1.91069	-1.80798	-1.69462	-1.85916	-1.83916	-2.07137	-2.15249	-2.42551	-2.14529	-2.41432	-3.32449	-3.16019	-1.91141	-2.06538	-2.0683	-2.38668	-2.36358	-2.51022	-1.87679	-2.25332	-2.35256	-2.71971	-1.83049	-2.01554	-2.20939	-2.20887	-2.18825	-2.38525	-1.8214	-1.6506	-2.35549	-2.41552	-2.59177	-2.37254
CO7_HUMAN	R.ILPLTVCK.M	2	1.87	-0.02	-0.11	0.91139	0.01	0.91139	1.85785	1.58513	1.13644	1.33962	2.02741	2.01571	1.68381	1.7045	1.62459	1.72206	2.39988	2.0844	2.24284	2.09873	2.01786	1.78369	1.78795	1.88285	2.19461	2.07526	2.32204	2.26449	1.69742	1.80002	2.01214	1.92045	2.30112	2.10228	1.61276	1.64013	2.62843	2.29462	1.47321	1.35227	1.60936	1.34056	1.883	1.44163	2.04716	1.91882
CO7_HUMAN	R.LSGNVLSYTFQVK.I	2	0.21	-0.443	-2.27	0.02823	5.17	0.02823	0.200062	0.176851	0.000208107	-0.171415	-0.88328	-0.930725	0.288477	0.356117	-0.233667	-0.4447	0.559885	0.541484	0.769837	0.732903	0.540085	0.44718	-1.63355	-1.47574	0.549609	0.480616	0.635297	0.751629	-0.174508	-0.223397	0.289108	0.274044	-0.21729	-0.282527	0.895999	0.87426	0.809614	0.632837	0.626799	0.554766	0.554041	0.452444	0.557541	0.448436	0.619496	0.644602
CO7_HUMAN	R.VLFYVDSEK.L	2	-0.03	-0.337	-2.08	0.04404	4.32	0.04404	5.9066e-06	-0.0464363	-0.435234	-0.490402	-0.950588	-0.911508	-0.0397167	0.0937721	-0.444097	-0.549848	0.21192	0.186429	0.25602	0.415678	0.199953	0.217645	-1.24073	-0.986727	0.28584	0.288751	0.357811	0.435875	-0.309027	-0.148019	0.0834377	0.090295	-0.489616	-0.689959	0.485933	0.502537	0.288854	0.401956	0.0932447	0.239822	0.236988	0.0201981	0.395025	0.348853	0.226241	0.231187
CO7_HUMAN	K.SSGWHFVVK.F	2	-0.88	-0.364	-0.94	0.35088	0.89	0.35088	-0.488246	-0.96281	-1.07674	-1.20357	-1.89813	-2.41917	-0.494855	-0.694842	-1.35581	-1.52407	-0.765797	-0.614541	-0.324537	-0.518778	-0.450928	-0.437165	-2.68403	-2.36631	-0.286679	-0.597132	-0.423008	-0.309737	-1.06282	-1.10463	-0.586977	-0.927998	-1.13853	-1.30949	-0.199724	-0.29899	-0.081714	-0.437555	-0.651144	-0.729486	-0.511402	-0.640493	-0.433352	-0.443632	-0.344532	-2.25082
CO7_HUMAN	K.DGFVQDEGTMFPVGK.N	2	2.14	0.031	0.11	0.91123	0.01	0.91123	2.57029	1.34285	1.46128	1.65567	2.29873	2.33996	2.38539	2.59227	2.32022	2.24162	1.89147	1.98683	1.87016	2.13138	2.36198	2.30872	2.12051	1.9704	2.48647	2.69658	2.22106	2.47426	2.42034	2.25675	3.31775	3.02756	2.03716	2.26366	2.12891	2.19696	2.08835	2.25862	1.81722	2.04522	1.37931	1.6076	1.8465	1.74091	1.98325	1.29298
CO7_HUMAN	R.LIDQYGTHYLQSGSLGGEYR.V	3	-0.08	-0.291	-1.84	0.0729	3.39	0.0729	-0.0715493	-0.0985678	-0.408598	-0.346976	-0.895975	-0.818801	0.155432	0.325257	-0.211302	-0.334667	0.0567984	0.237132	0.147594	0.163698	0.0182022	0.208456	-1.47231	-1.46427	0.104811	0.191887	0.173427	0.317811	-0.418964	-0.255863	-0.0775812	-0.202548	-0.349956	-0.398514	0.279877	0.326377	0.396702	0.361182	0.0299548	0.173142	0.2258	0.195282	0.0528386	0.164791	0.111774	0.210486
CO7_HUMAN	R.SCVGETTESTQCEDEELEHLR.L	3	-0.73	-0.127	-0.71	0.48217	0.5	0.48217	-0.371715	-0.368314	-1.36717	-1.1955	-1.45962	-1.31899	-0.221767	-0.0284294	-1.13076	-1.21233	-0.647023	-0.711226	-0.435467	-0.40336	-0.661797	-0.62849	-1.68545	-1.37014	-0.296021	-0.271647	-0.351007	-0.258031	-1.14455	-0.738576	-0.778583	-0.617755	-1.43275	-1.40106	-0.572965	-0.370239	-0.374848	-0.357221	-0.748478	-0.755545	-0.720126	-0.677666	-0.647126	-0.4944	-0.539456	-0.272597
CO7_HUMAN	K.ELSHLPSLYDYSAYR.R	3	-0.13	-0.345	-1.72	0.09286	2.96	0.09286	-0.2697	-0.17833	-0.442784	-0.3327	-1.35333	-1.41505	-0.0159463	0.173771	-0.532249	-0.598442	0.211641	0.110421	0.298204	0.346737	0.253799	0.239484	-1.62953	-1.53732	0.265828	0.333891	0.360885	0.266232	-0.490616	-0.453536	-0.15948	-0.163888	-0.935835	-0.753005	0.366785	0.397719	0.383295	0.389038	0.312232	0.387999	0.345319	0.171019	0.240515	-0.0145898	0.277721	-0.0913154
CO7_HUMAN	R.GQSISVTSIRPCAAETQ.-	2	-1.05	-0.211	-1.05	0.29954	1.1	0.29954	-0.91146	-0.579218	-1.75306	-1.36273	-1.99229	-1.91987	-0.656152	-0.490449	-1.45753	-1.51552	-0.952886	-0.815256	-0.851329	-0.771883	-0.83664	-0.903493	-2.2107	-1.81574	-0.676239	-0.548839	-0.724007	-0.481815	-1.41837	-1.27793	-0.979153	-0.753485	-1.87873	-1.73694	-0.723815	-0.573134	-0.499153	-0.624416	-0.978503	-0.951762	-0.846241	-0.883612	-0.946782	-1.10779	-0.790927	-0.619717
CO7_HUMAN	K.NVVYTCNEGYSLIGNPVAR.C	3	-1.5	-0.387	-1.53	0.13453	2.33	0.13453	-2.36556	-2.38876	-2.15741	-2.00465	-1.48685	-1.46773	-1.70629	-1.46828	-1.40897	-1.35767	-1.12164	-2.08772	-1.72551	-1.48324	-1.91648	-1.90931	-1.96637	-2.12896	-0.888239	-0.862578	-1.62884	-1.87943	-0.442071	-0.346927	-1.04483	-0.8312	-2.3143	-2.40659	-0.908563	-1.17051	-1.4404	-1.42013	-1.08951	-0.786848	-2.19044	-2.29213	-1.0506	-1.3421	-0.73145	-0.843774
CO7_HUMAN	R.WLVGEMHCQK.I	2	-2.43	-0.784	-1	0.32134	1.01	0.32134	-2.09035	-2.02098	-2.29895	-2.3388	-3.51523	-5.96317	-2.22433	-1.95814	-2.88171	-3.10138	-2.04139	-1.79968	-1.85992	-1.98177	-2.18957	-1.85279	-4.45446	-8.20054	-1.84515	-1.73114	-1.52067	-1.71975	-3.03695	-2.43383	-2.2243	-2.09784	-2.817	-2.65976	-1.77042	-1.61059	-1.68205	-1.67501	-1.96115	-2.25671	-2.07195	-2.00771	-1.90132	-1.89746	-1.59814	-1.72995
CO8A_HUMAN	K.YNPVVIDFEMQPIHEVLR.H	3	-2.37	-0.531	-1.12	0.2708	1.25	0.2708	-2.95987	-2.92644	-2.20393	-2.58039	-2.51904	-2.8445	-2.8466	-3.10085	-2.02195	-1.92258	-1.38366	-1.44749	-1.96167	-2.06533	-2.10143	-2.37259	-4.54339	-6.76924	-2.02589	-2.07878	-2.07557	-2.28238	-2.17	-2.65055	-2.28866	-2.3766	-0.35269	-0.279539	-2.02057	-2.29682	-1.32065	-1.26359	-2.45075	-2.70928	-2.16814	-2.18301	-2.6783	-2.77015	-2.88922	-2.83303
CO8G_HUMAN	R.SLPVSDSVLSGFEQR.V	2	-1.63	-0.102	-0.5	0.61646	0.25	0.61646	-1.84956	-1.8453	-2.1602	-2.31566	-1.52893	-1.67353	-1.91277	-1.94915	-1.65184	-1.68025	-1.32374	-1.37931	-1.28571	-1.4414	-1.18519	-1.57208	-2.18125	-2.55155	-0.899592	-1.24244	-1.46763	-1.25054	-1.68596	-1.70167	-1.59116	-1.40055	-0.552729	-0.669857	-2.08082	-1.86609	-0.866567	-0.942117	-1.73975	-1.7042	-2.2943	-2.00854	-1.92086	-2.20996	-1.73009	-1.90094
CO9_HUMAN	K.LSPIYNLVPVK.M	2	0.17	-0.572	-2.99	0.0047	8.94	0.0047	-0.895557	-0.761917	-0.132827	-0.117378	0.169776	0.214987	0.240103	0.408743	-0.228366	-0.284693	0.236662	0.115603	0.0952737	0.11845	-0.200971	-0.234317	-0.511725	-0.25945	-0.18934	-0.129236	0.578642	0.736849	0.223026	0.391471	0.745045	0.751267	1.60126	1.50586	0.987557	0.967914	1.22189	1.09632	-0.158382	0.0827722	0.23209	0.28392	-0.679917	-0.526448	-0.452443	-0.504624
CO9_HUMAN	R.AIEDYINEFSVR.K	2	-0.01	-0.564	-2.99	0.00471	8.93	0.00471	-0.951847	-0.866338	-0.377141	-0.263647	0.222953	0.109422	0.141425	0.241496	-0.41262	-0.488913	-0.115849	0.0471321	0.00842223	0.00837311	-0.338771	-0.280283	-0.952755	-0.826548	-0.329387	-0.392692	0.333585	0.37538	0.150553	0.188316	0.776419	0.547028	1.20808	1.40008	0.75741	0.749718	1.04888	1.15113	-0.222358	-0.230485	-0.0605174	-0.0252501	-0.808366	-0.716889	-0.593857	-0.572787
CO9_HUMAN	K.FEGIACEISK.Q	2	-0.45	-0.416	-1.8	0.07956	3.23	0.07956	-1.48687	-1.31156	-0.835242	-0.552325	-0.169452	-0.125093	-0.428252	-0.286134	-0.718892	-0.84483	-0.528358	-0.392958	-0.61019	-0.462875	-0.662292	-0.770835	-1.21553	-0.77332	-0.553527	-0.398085	-0.0898698	0.140124	-0.359536	-0.103761	-0.00368008	0.0685044	1.07209	1.126	0.206766	0.307991	0.408713	0.531511	-0.852776	-0.863585	-0.702155	-0.682703	-1.11926	-1.59516	-1.16551	-1.13535
CO9_HUMAN	R.VVEESELAR.T	2	-0.66	-0.355	-1.39	0.17289	1.92	0.17289	-1.80174	-1.8164	-1.19874	-1.24727	-0.0459301	-0.0314914	-0.162576	-0.276489	-0.855271	-0.86602	-0.885396	-0.741445	-0.896695	-0.78465	-0.584698	-0.97149	-0.960032	-0.927155	-0.714836	-0.9298	-0.591087	-0.392589	-0.143451	-0.129682	-0.111084	-0.153626	0.439203	0.394684	-0.181894	-0.196433	-0.105962	0.0476481	-0.933188	-1.08034	-0.707046	-0.883745	-0.329446	-1.42702	-1.50263	-1.6043
CO9_HUMAN	R.RPWNVASLIYETK.G	3	-1.22	-0.686	-2.47	0.01767	6.11	0.01767	-2.68681	-2.5644	-1.39176	-1.34449	-1.28409	-1.39575	-0.759204	-0.653617	-1.67654	-1.97175	-0.761209	-1.30088	-1.08063	-1.26712	-1.2661	-1.26775	-2.60225	-2.76847	-1.47966	-1.72194	-0.837126	-0.957809	-0.887002	-1.06735	-0.655296	-0.717049	0.411275	0.387992	-0.324969	-0.327434	0.0911365	-0.175082	-1.10053	-1.13665	-0.864458	-1.37198	-2.0362	-1.76606	-1.83827	-2.34435
CO9_HUMAN	R.RPWNVASLIYETK.G	2	-2.39	-0.882	-2.31	0.02618	5.32	0.02618	-2.82958	-3.90887	-2.08299	-2.56156	-2.52411	-3.18192	-2.06949	-1.77036	-3.05222	-2.92867	-1.99483	-1.90569	-2.0505	-2.61676	-2.73883	-2.84312	-4.87141	-5.30951	-2.67845	-2.65885	-2.05869	-1.94216	-2.18706	-2.24915	-1.57288	-1.87179	-0.130337	-0.458372	-1.46921	-1.43332	-0.785931	-1.21962	-2.75213	-2.58165	-1.97526	-2.25373	-2.94007	-3.18385	-2.80573	-3.05709
CO9_HUMAN	R.TEHYEEQIEAFK.S	3	-1.78	-0.416	-1.73	0.09082	3	0.09082	-2.90916	-3.09598	-2.37137	-1.95688	-1.53894	-1.47696	-1.19913	-1.10169	-2.12713	-2.1079	-1.66944	-1.92689	-2.0096	-1.75337	-1.97978	-2.27075	-2.2533	-2.046	-2.10188	-1.8119	-1.48963	-1.52018	-1.51469	-1.27641	-1.22608	-1.40868	-0.567267	-0.367398	-0.96004	-1.30748	-0.708978	-0.754633	-1.83259	-2.10125	-1.88011	-1.9619	-2.52216	-2.54413	-2.67318	-2.76593
CO9_HUMAN	R.TEHYEEQIEAFK.S	2	-2.45	-0.569	-1.82	0.07609	3.31	0.07609	-2.81269	-3.29622	-2.60694	-2.35594	-3.10985	-3.23373	-1.96734	-1.90105	-3.33996	-2.82135	-2.29019	-2.26752	-2.51035	-2.50258	-2.71716	-2.7624	-3.08207	-3.72103	-2.3478	-2.99652	-1.77914	-1.81633	-2.6591	-2.57455	-1.80396	-1.71438	-0.641255	-0.765227	-1.50313	-1.72446	-1.16703	-1.23855	-2.76278	-2.7212	-2.48426	-2.44832	-3.86097	-3.08633	-3.1704	-3.34375
CO9_HUMAN	K.TSNFNAAISLK.F	2	-2.1	-0.575	-2.47	0.01773	6.1	0.01773	-3.23555	-3.3955	-2.22757	-2.01421	-2.09945	-1.88682	-1.77965	-1.97085	-2.55508	-2.64152	-2.12621	-2.05206	-2.44588	-2.06986	-2.46667	-2.51905	-2.88181	-2.8301	-2.25991	-2.30284	-1.84444	-1.76302	-1.95161	-1.92083	-1.66082	-1.73978	-0.470587	-0.515036	-1.26553	-1.13648	-1.05158	-0.944206	-2.21569	-2.34883	-2.34212	-2.05408	-2.39839	-2.92279	-2.95786	-2.76576
COIA1_HUMAN	R.DFQPVLHLVALNSPLSGGMR.G	3	-0.62	-0.235	-1.45	0.15396	2.11	0.15396	-0.818226	-0.772963	-0.281914	-0.238044	-1.26099	-1.01955	-0.605013	-0.612766	-0.626217	-0.583213	-0.124386	-0.258563	-0.393526	-0.640239	-0.380732	-0.445978	-1.72415	-2.1045	-0.801447	-0.958426	-0.475775	-0.584594	-0.260582	-0.367871	-0.585148	-0.485248	-0.726366	-0.586883	-0.67613	-0.601826	-0.412457	-0.616461	-0.452282	-0.590111	-0.425292	-0.630265	-0.358809	-0.32986	-0.438139	-0.345795
COIA1_HUMAN	R.LQDLYSIVR.R	2	-0.53	0.068	0.48	0.63506	0.23	0.63506	-0.817342	-0.559234	-0.824485	-1.15327	-0.35898	-0.279379	-0.368826	-0.336398	-0.670133	-0.517323	-0.483228	-0.55774	-0.400854	-0.353414	-0.211887	-0.297648	-0.353328	-0.0616208	-0.638585	-0.603092	-0.386991	-0.473574	-0.451637	-0.175369	-0.357216	-0.259158	-1.01808	-1.21903	-0.737693	-0.809021	-0.674019	-0.574687	-0.651841	-0.605521	-0.842633	-0.872542	-0.347563	-0.406077	-0.218658	-0.130375
COIA1_HUMAN	R.AAVPIVNLK.D	2	-1.09	0.012	0.07	0.94767	0	0.94767	-1.09247	-1.39625	-1.09171	-1.53119	-0.847525	-0.98686	-0.890395	-0.797091	-1.31889	-1.2719	-0.935403	-1.35659	-1.0668	-1.17416	-0.930464	-0.919894	-0.834561	-0.684713	-1.2531	-1.32482	-0.890634	-1.04167	-0.84447	-0.743304	-0.725153	-0.942587	-1.47787	-1.78409	-1.28548	-1.36758	-0.859775	-1.14621	-1.20759	-1.50885	-1.27447	-1.35842	-0.913457	-0.811467	-0.763691	-0.991064
COIA1_HUMAN	R.TEAPSATGQASSLLGGR.L	2	-1.24	0.119	0.88	0.38335	0.78	0.38335	-1.47966	-1.38365	-1.64933	-1.32095	-1.45612	-1.2346	-0.864063	-0.778927	-1.25286	-1.23065	-1.28169	-0.935081	-1.37376	-1.13694	-1.00046	-1.14274	-0.911698	-0.798951	-1.28365	-1.17456	-1.34137	-1.14101	-1.15821	-1.05788	-1.21167	-1.23057	-1.51364	-1.60435	-1.5159	-1.45689	-1.21494	-1.08976	-1.43092	-1.47883	-1.33865	-1.48814	-1.19537	-1.27411	-1.20434	-1.1285
CP089_HUMAN	R.EFQLTLQPGFWK.L	2	-0.09	-0.228	-1.48	0.14777	2.18	0.14777	0.275704	0.197666	0.103273	0.0936763	-0.529424	-0.591029	-0.160755	-0.132961	0.0660483	0.109775	0.0196478	-0.114433	0.101734	-0.119499	-0.00512749	-0.0590585	-1.1077	-1.51405	-0.284204	-0.519798	-0.160241	-0.362239	0.210364	0.207161	0.091428	-0.0554382	0.207529	0.156485	0.0321344	-0.071324	0.270123	0.0592425	0.0958981	0.0088213	-0.0808896	-0.215343	0	0.068614	-0.0810328	0.00812688
CRAC1_HUMAN	R.GVALADFNR.D	2	-0.36	0.153	0.89	0.37614	0.8	0.37614	-1.21291	-1.34791	0.362021	0.337483	-0.303099	-0.183079	-0.397577	-0.372964	0.234714	0.0690184	-0.229566	-0.32879	-0.142913	-0.052367	-0.209701	-0.377487	-0.535783	-0.363887	-0.289819	-0.312306	-0.46981	-0.375351	-0.584445	-0.375636	-0.530311	-0.496703	-0.938939	-1.23374	-0.0572318	-0.054495	-0.400759	-0.489972	0.104588	0.00685176	0.193622	0.245964	-0.234547	-0.513892	-1.2714	-1.24604
CRAC1_HUMAN	R.IIDGGSGYLCEMEPVAHFGLGK.D	3	-0.93	-0.088	-0.38	0.70489	0.15	0.70489	-2.03008	-2.00446	0.341577	0.468739	-1.61859	-1.61109	-1.10117	-0.973853	-0.318594	-0.269394	-0.453919	-0.468765	-0.480826	-0.719863	-0.941548	-0.746227	-2.24883	-2.34866	-0.97841	-0.941901	-1.24888	-1.1673	-1.40825	-1.43148	-1.04212	-1.15698	-0.9307	-0.799079	-0.35775	-0.401808	-1.15296	-1.02182	-0.353544	-0.297696	0.18634	0.106216	-0.92106	-0.81127	-1.597	-1.87807
CRAC1_HUMAN	R.EHGDPLIEELNPGDALEPEGR.G	3	-0.24	0.082	0.45	0.65274	0.21	0.65274	-1.18248	-1.23823	0.262175	0.524613	-0.370237	-0.343026	-0.259751	0.0570533	0.260417	0.181814	-0.00279703	-0.106352	0.0893182	0.149915	-0.256866	-0.287877	-0.611267	-0.549717	-0.253448	-0.0214652	-0.381575	-0.417123	-0.630669	-0.231465	-0.303225	-0.344415	-0.717386	-0.553827	-0.127095	0.0145923	-0.358908	-0.31186	0.142931	0.28626	0.480536	0.511711	-0.504669	-0.266145	-1.03515	-0.858051
CRAC1_HUMAN	R.GNQGFNNNWLR.V	2	-1.84	-0.068	-0.25	0.80305	0.06	0.80305	-3.55789	-3.91197	-0.675158	-0.726357	-2.45223	-2.4367	-1.59433	-1.98674	-1.15487	-1.34079	-1.31728	-1.25519	-1.37555	-1.42309	-1.70122	-1.81367	-2.61411	-2.81306	-1.56511	-1.84629	-2.18702	-2.24296	-2.16053	-2.43923	-1.87839	-2.3676	-1.82536	-1.83981	-1.50558	-1.54212	-1.60971	-1.79554	-1.17891	-1.43656	-0.935176	-0.930144	-1.28433	-1.5235	-2.8423	-2.68642
CRAC1_HUMAN	R.WEDILSDEVNVAR.G	2	-1.4	0.076	0.36	0.71733	0.13	0.71733	-2.50508	-2.66398	-0.510335	-0.491203	-1.78182	-1.71781	-1.30802	-1.16917	-0.735592	-0.974279	-0.923729	-0.927554	-0.852066	-0.848161	-1.20309	-1.44234	-2.35205	-2.23853	-1.27162	-1.27595	-1.58477	-1.53569	-1.94661	-1.81851	-1.62253	-1.6171	-1.59113	-1.60959	-0.984352	-1.12395	-1.46639	-1.54983	-0.818995	-0.859742	-0.654939	-0.575493	-1.46744	-1.37432	-2.47738	-2.02831
CRAC1_HUMAN	R.NVASGEMNSVLEILYPR.D	2	-0.2	0.037	0.23	0.81706	0.05	0.81706	0.127247	0.310043	0.128041	0.447896	-0.195702	-0.255704	-0.289278	-0.193785	-0.0722178	-0.066685	-0.426067	-0.218355	-0.284028	-0.0904741	-0.166343	-0.266568	-0.67316	-0.719728	-0.25192	-0.407696	-0.253596	-0.310211	-0.250402	-0.166961	0.108451	0.0915987	-0.64943	-0.32008	-0.095416	-0.0980655	-0.978398	-0.830389	0.0275284	0.0945338	-0.131398	-0.12419	-0.376542	-0.136333	-0.159059	0.250625
CSF1_HUMAN	R.TFYETPLQLLEK.V	2	0.47	-1.22	-5.45	0	29.74	0	0.269965	0.101148	-0.534259	-0.570986	0.0603529	0.0951884	0.0812919	0.123561	-0.906745	-0.7127	0.000428767	-0.161232	0.631971	0.377495	0.414115	0.368183	-1.14588	-1.45754	0.0999321	0.0858825	0.7105	0.55124	0.810998	0.742345	1.77929	1.61018	1.51325	1.50739	1.8354	1.90523	1.61513	1.21485	0.180622	-0.143469	1.46942	1.16125	0.867877	1.0853	0.513477	0.68931
CSF1_HUMAN	R.FNSVPLTDTGHER.Q	3	-1.89	0.575	0.66	0.51224	0.44	0.51224	-2.88239	-1.41702	-1.52042	-1.19789	-1.30462	-1.10598	-1.20128	-1.65791	-1.50144	-1.39476	-1.9871	-1.56293	-2.04871	-1.4041	-1.67485	-1.5418	-1.9662	-1.29031	-2.16676	-1.19077	-2.19204	-1.98108	-2.15319	-1.69882	-2.80434	-1.57515	-3.77049	-2.49299	-1.46578	-1.49657	-2.27477	-1.51588	-1.98501	-1.5545	-1.96592	-1.27205	-6.0989	-1.48905	-2.05309	-1.67862
CSF1R_HUMAN	K.LAIPQQSDFHNNR.Y	3	-1.74	0.089	0.39	0.69897	0.15	0.69897	-2.45134	-2.00369	-1.41056	-1.44962	-1.50296	-1.37503	-1.94078	-2.2619	-1.34151	-1.22196	-1.64131	-1.65069	-1.70809	-1.84524	-1.43834	-1.46273	-1.58944	-1.72212	-2.06408	-1.80034	-2.04166	-2.30529	-1.25974	-1.60704	-1.94292	-1.67224	-2.56793	-2.9907	-1.55718	-1.79843	-2.20321	-1.65467	-1.81743	-1.80759	-1.40653	-1.29094	-1.04497	-1.35852	-1.45855	-1.88497
CSF1R_HUMAN	K.HSTSMFFR.V	2	-1.92	-0.16	-0.68	0.49918	0.46	0.49918	-2.08827	-2.23564	-1.32073	-1.56582	-1.69192	-2.16111	-2.4769	-2.62779	-1.6137	-1.51698	-1.7988	-1.90357	-1.85622	-1.8985	-1.17095	-1.47717	-2.12744	-1.94625	-3.08206	-3.40895	-2.11923	-1.97291	-0.954811	-0.949693	-1.64543	-2.08968	-2.74297	-3.03076	-1.99049	-1.88024	-2.09442	-2.26566	-1.83857	-1.87137	-1.71074	-1.8003	-1.04648	-1.44094	-1.61735	-1.70998
CSPG5_HUMAN	R.EAGSAVEAEELVK.G	2	-0.23	0.155	0.94	0.3524	0.88	0.3524	-0.26064	-0.0198005	0.0697822	0.253131	-0.0958827	0.0623888	-0.172883	-0.00440981	0.0265214	-0.0662324	-0.639598	-0.486812	-0.358415	-0.216265	-0.339435	-0.447909	-0.0485814	0.465448	-0.455014	-0.337845	-0.305317	-0.1604	-0.678191	-0.353953	-0.649548	-0.354099	-0.462576	-0.364873	-0.311866	-0.27147	-0.485994	-0.41999	-0.491034	-0.339481	-0.0129267	-0.0082852	0.00579363	-0.114071	-0.344929	-0.0488029
CSTN1_HUMAN	K.IHGQNVPFDAVVVDK.S	3	0.68	0.295	1.97	0.05542	3.89	0.05542	0.783323	0.792874	0.862786	0.806028	0.760774	0.766394	0.85214	1.08278	0.945437	0.941072	0.460407	0.405887	0.633469	0.658019	0.850884	0.928499	1.09056	1.2777	0.792196	0.7726	0.595967	0.503557	0.441638	0.438779	0.704939	0.518417	-0.157439	-0.415488	0.882921	0.727081	0.0831292	0.0296864	0.862989	1.04111	1.04825	0.983928	0.84723	0.420233	0.52767	0.470134
CSTN1_HUMAN	K.IHGQNVPFDAVVVDK.S	2	-1.39	0.157	0.71	0.47994	0.51	0.47994	-1.03189	-1.02425	-0.929936	-1.21901	-1.37774	-2.04086	-1.27731	-0.969866	-1.33421	-1.20022	-1.44128	-1.53877	-1.19077	-1.4125	-1.42996	-1.30595	-1.30819	-1.28014	-1.37138	-1.51374	-1.33271	-1.42576	-2.00035	-1.96016	-1.18929	-1.25009	-1.99765	-2.47673	-1.16024	-1.23281	-1.59688	-2.14078	-1.05155	-1.29766	-0.961128	-0.887681	-1.59957	-1.1963	-1.28405	-1.2888
CSTN1_HUMAN	K.EGLDLQVLEDSGR.G	2	1.29	0.248	1.75	0.08754	3.06	0.08754	1.33873	1.50868	1.3046	1.435	1.23876	1.27631	1.34564	1.51662	1.80119	1.58459	1.08505	1.09062	1.43525	1.48371	1.41497	1.39505	1.4908	1.6826	1.38502	1.47692	1.1352	1.30353	0.897393	1.00543	1.19093	1.42882	0.368306	0.349779	1.34769	1.34741	0.856349	0.645132	1.66149	1.85013	1.52485	1.60735	1.11919	1.17679	1.32548	1.18233
CSTN1_HUMAN	R.GNLAGLTLR.S	2	0.95	0.229	1.54	0.13156	2.37	0.13156	0.994306	0.925192	1.12541	0.833628	1.2332	1.25478	1.09921	1.10058	1.19595	1.24801	0.601927	0.418475	0.956668	0.97532	1.25484	1.15248	1.50991	1.65379	0.89637	0.896788	0.936782	0.960462	0.745446	0.788607	1.08096	0.991153	-0.0551434	-0.305898	1.09716	1.11788	0.332828	0.34172	1.41833	1.29755	1.20998	1.26697	0.977784	1.10287	0.681665	0.765102
CSTN1_HUMAN	R.IPDGVVSVSPK.E	2	0.88	0.29	1.52	0.13678	2.3	0.13678	0.545022	0.919848	0.969517	1.11515	1.03303	1.13292	1.03108	0.825003	1.17932	1.37248	0.546438	0.661348	0.898824	1.00029	1.22505	1.04053	1.35399	1.55532	0.999822	1.07505	0.803192	0.691503	0.684525	0.427519	0.964378	1.10142	-0.55949	-0.433705	0.925652	1.07529	-0.0140108	0.40734	1.23135	1.35714	1.15494	1.27612	1.13883	0.901162	0.827961	0.710834
CSTN1_HUMAN	K.VIDCLYTCK.E	2	0.23	0.283	1.59	0.11899	2.54	0.11899	0.0146168	0.296297	0.345445	0.420028	0.24987	0.469247	0.440897	0.142114	0.604712	0.674965	-0.015778	0.0168712	0.23433	0.296229	0.602741	0.410566	0.706856	0.805447	0.298761	0.399525	0.0732427	0.03761	0.199228	0.0269398	0.298532	0.364923	-1.19272	-0.857276	0.221752	0.416478	-0.61359	-0.229733	0.534843	0.614275	0.390769	0.526978	0.428006	0.22458	0.187733	0.102534
CSTN1_HUMAN	K.LICSELNGR.Y	2	0.07	0.265	1.18	0.24503	1.39	0.24503	-0.39746	-0.0445288	0.231862	0.363683	0.238309	0.383712	0.112399	-0.405897	0.464559	0.613807	-0.219525	-0.2194	0.166662	0.314652	0.318895	0.232339	0.622267	0.844015	0.0892699	0.264375	-0.0836433	-0.0999149	-0.205281	-0.660146	-0.00373104	0.267774	-1.25962	-1.1417	0.299119	0.375895	-0.729025	-0.244421	0.472142	0.591493	0.402246	0.511502	0.446773	0.0675905	-0.0873872	-0.246715
CSTN1_HUMAN	R.GVQIQAHPSQLVLTLEGEDLGELDK.A	3	0.25	0.033	0.13	0.89889	0.02	0.89889	0.236872	0.267032	0.737917	0.702733	-0.0525488	0.00485577	0.263894	0.32235	0.822554	0.836678	0.344275	0.149013	0.455583	0.388805	0.461197	0.676353	-0.434305	-1.51093	0.426076	0.2914	0.260093	-0.096238	-0.0278223	-0.176224	0.202644	-0.0637856	-0.625665	-0.258849	0.665076	0.747329	-0.313299	-0.312043	0.972875	0.8092	0.877665	0.669712	0.145094	0.410574	0.349064	0.497314
CSTN1_HUMAN	K.ISIKPTCTPGWQGWNNR.I	3	0.34	0.116	0.84	0.40819	0.7	0.40819	0.382844	0.315902	0.689264	0.742779	-0.0866777	-0.149259	0.636873	0.644645	0.760466	0.603589	0.217547	0.318095	0.472548	0.286955	0.531179	0.606487	0.36908	0.147535	0.263795	0.286909	0.184423	0.126661	-0.0618192	0.0579086	0.231365	0.161162	-0.319358	-0.490464	0.608757	0.583629	-0.0504764	-0.210079	0.821662	0.810416	0.952918	0.942197	0.336194	0.483461	0.285773	0.275279
CSTN1_HUMAN	R.AASEFESSEGVFLFPELR.I	2	0.12	0.016	0.1	0.91746	0.01	0.91746	0.289076	0.0869752	0.711733	0.566312	-0.348012	-0.222516	0.178971	0.122872	0.612066	0.485028	0.0777464	0.286892	0.358796	0.385143	0.323186	0.258839	-0.77719	-0.878105	0.091677	-0.0620727	-0.0117256	-0.0230805	-0.372588	-0.296933	0.149238	0.228038	-0.48538	-0.50552	0.443009	0.407017	-0.293146	-0.377437	0.480702	0.59722	0.727864	0.685082	0.314917	0.305039	0.0904598	0.166769
CSTN1_HUMAN	R.AASEFESSEGVFLFPELR.I	3	-0.92	0.17	0.39	0.69595	0.15	0.69595	-1.29867	-0.656152	-0.550813	-0.474704	-0.763036	-0.819557	-0.614237	-1.0262	-0.435209	-0.0348734	-0.59494	-1.16638	-0.40347	-1.09448	-0.798015	-0.437456	-1.07129	-2.17607	-0.784498	-1.49031	-0.544802	-1.6359	-1.0802	-1.65702	-0.948938	-0.705075	-1.71859	-1.9242	-1.00315	-1.01147	-1.56469	-1.87195	0.356439	-0.132446	-0.150219	-0.45172	-0.810252	-0.62515	-1.87547	-0.734962
CSTN1_HUMAN	K.ATVHIQVNDVNEYAPVFK.E	3	-0.41	0.088	0.49	0.6245	0.24	0.6245	-0.467908	-0.318489	-0.0824942	-0.15958	-0.584249	-0.63795	-0.198548	-0.200182	0.230914	0.0241828	-0.525325	-0.875264	-0.269244	-0.30312	-0.0804112	-0.233963	-0.724937	-0.894214	-0.34522	-0.622814	-0.563475	-0.626285	-0.646472	-1.0124	-0.512908	-0.405967	-1.15072	-1.23391	-0.0214534	-0.161552	-0.928187	-0.96429	0.12419	0.0415398	0.144629	0.100074	-0.0729225	-0.388374	-0.229591	-0.517625
CSTN1_HUMAN	K.LTVTAYDCGK.K	2	-0.21	0.306	1.49	0.14315	2.23	0.14315	-0.76251	-0.323088	0.0291148	0.106953	-0.009169	0.0315128	0.0374054	-0.371163	0.263053	0.285177	-0.461821	-0.555921	-0.200906	0.0215855	0.101751	0.00297036	0.220134	0.416113	-0.0875677	0.0715003	-0.307867	-0.357973	-0.362411	-0.813403	-0.283653	-0.0652204	-1.46448	-1.50211	-0.0492313	-0.0313062	-1.06219	-0.62564	0.175135	0.250298	0.0859691	0.191838	-0.0223587	-0.236324	-0.370859	-0.446
CSTN1_HUMAN	K.KVIDCLYTCK.E	2	-1.6	-0.214	-0.9	0.375	0.8	0.375	-1.61121	-1.69876	-1.95965	-2.29134	-1.8521	-2.107	-1.88585	-2.57235	-2.15964	-1.95332	-0.933648	-1.13034	-1.69936	-1.78191	-1.2951	-1.3252	-1.1008	-1.2603	-1.56898	-1.95831	-1.11719	-1.26025	-1.84243	-2.29482	-1.65465	-1.59348	-0.078523	-0.397776	-1.98493	-1.81546	-1.00484	-1.03887	-2.097	-2.19794	-1.37609	-1.60445	-1.54345	-1.43799	-1.70336	-1.81595
CSTN1_HUMAN	K.LDCELQK.D	2	-1.13	0.375	1.78	0.08314	3.15	0.08314	-1.57385	-1.45817	-1.10768	-1.01275	-0.703579	-0.515694	-0.863834	-0.964495	-0.507062	-0.747906	-1.63715	-1.27515	-1.28826	-1.00882	-0.676453	-0.93039	-0.504356	-0.221516	-1.10041	-0.809687	-1.60536	-1.28765	-1.04025	-0.997074	-1.40286	-1.32241	-2.33613	-2.10573	-1.11317	-0.995524	-1.89816	-1.54352	-0.835237	-0.779169	-1.02906	-0.811599	-0.808083	-1.28373	-1.65226	-1.56489
CSTN1_HUMAN	K.RATEDVLVK.I	2	-1.15	0.324	1.9	0.06388	3.63	0.06388	-1.29051	-1.33276	-0.958869	-0.827612	-1.09798	-1.04588	-0.792141	-0.80014	-0.614936	-0.702387	-1.5552	-1.28294	-1.20048	-1.00751	-0.901417	-1.1048	-0.749336	-0.571112	-1.07342	-0.882355	-1.60882	-1.41521	-1.33398	-1.17656	-1.36152	-1.35371	-2.08673	-1.89395	-1.07067	-1.02749	-1.89002	-1.56173	-0.879534	-0.753217	-0.890666	-0.7515	-0.882215	-1.27965	-1.63452	-1.41271
CSTN1_HUMAN	K.ETILCSSDK.T	2	-1.62	0.385	1.55	0.12804	2.41	0.12804	-2.30044	-1.86575	-1.63292	-1.23502	-1.43641	-1.2754	-1.48072	-1.54056	-0.901737	-0.961383	-2.06203	-1.56727	-1.88822	-1.41744	-1.17184	-1.41646	-0.980591	-0.606604	-1.51791	-1.21789	-1.95705	-1.69677	-1.67982	-1.54866	-2.00464	-1.93328	-2.78286	-2.53356	-1.63127	-1.44139	-2.43563	-1.99217	-1.35146	-1.11332	-1.61151	-1.40116	-1.326	-1.81106	-2.03972	-1.88897
CYTC_HUMAN	R.ALDFAVGEYNK.A	2	6.81	0.141	1.1	0.27796	1.21	0.27796	6.93825	6.92371	7.22993	7.24195	6.57117	6.65053	6.96344	7.03571	7.3025	7.22585	6.64524	6.45314	6.9959	7.14464	6.72014	6.63858	6.79356	6.977	6.5642	6.55029	6.33333	6.43015	6.48287	6.66468	6.56044	6.68895	6.28242	6.18712	7.164	7.11559	6.55611	6.63122	6.84196	6.85244	6.92607	7.00251	7.28054	7.04228	6.80826	6.88991
CYTC_HUMAN	R.LVGGPMDASVEEEGVRR.A	3	6.17	0.115	0.92	0.36353	0.84	0.36353	6.45064	6.0836	6.55107	6.57864	5.84109	5.84102	6.40533	6.54283	6.62007	6.53336	6.02663	5.98691	6.35992	6.29086	5.90688	5.90719	6.26313	6.36303	5.95378	5.96834	5.84779	5.91608	5.85998	5.98042	6.02666	6.01202	5.8004	5.6874	6.52706	6.44382	5.97777	5.8705	6.17901	6.10178	6.44089	6.33521	6.3892	6.53605	6.16381	6.06965
CYTC_HUMAN	R.LVGGPMDASVEEEGVR.R	2	5.1	0.118	0.97	0.33533	0.95	0.33533	5.32361	5.32773	5.68723	5.60044	4.60207	4.59092	5.15149	5.21643	5.50088	5.50069	4.93648	4.97331	5.27994	5.34608	5.01378	4.92511	5.03677	5.20624	4.93534	5.03314	4.74312	4.80948	4.6956	4.8567	4.91482	4.92066	4.73627	4.55453	5.48744	5.49927	4.80344	4.76546	5.14469	5.12919	5.20957	5.26253	5.33968	5.48251	5.20427	5.27302
CYTC_HUMAN	R.LVGGPMDASVEEEGVR.R	3	0.87	0.034	0.1	0.92472	0.01	0.92472	0.081782	0.739937	1.14201	1.68657	0.565588	0.861703	0.963009	0.899976	1.10484	1.60335	1.03283	0.211551	0.716905	1.19161	0.90842	1.09089	1.16167	0.469413	0.230275	1.14937	0.439308	0.232031	0.654496	0.953054	0.478363	0.432878	0.28041	0.292251	1.41746	1.32283	0.155553	0.789701	1.72837	1.54617	0.996853	0.947027	1.69677	1.78858	0.143742	0.842796
CYTC_HUMAN	K.AFCSFQIYAVPWQGTMTLSK.S	3	4.08	-0.313	-0.64	0.52348	0.41	0.52348	3.81103	3.88286	5.36031	5.33981	3.04221	2.99442	4.03725	4.08389	4.6701	4.77169	4.65436	4.34354	4.83727	4.3006	4.29588	4.50766	2.1444	-0.0904886	3.80141	3.67054	3.78171	3.13476	3.78306	3.68819	3.40331	3.24257	4.4229	4.51936	4.85826	4.84915	3.96007	4.13433	4.75297	4.5611	4.77561	4.53661	4.62592	4.95444	4.03977	4.69125
CYTC_HUMAN	K.AFCSFQIYAVPWQGTMTLSK.S	2	2.01	-0.517	-1.05	0.29915	1.11	0.29915	2.36507	1.2622	3.87091	3.42419	0.5158	-0.0580917	1.75309	1.88161	2.6731	2.54788	2.43611	2.56196	2.80477	2.56196	2.22303	2.17635	-0.609891	-2.26388	1.53183	1.36468	1.29581	1.18344	1.33769	1.48005	1.53623	1.21249	2.76883	2.65194	3.18309	2.99504	2.60161	2.08629	2.19582	2.21242	2.89722	2.62529	2.9151	3.15938	2.68778	2.33135
CYTC_HUMAN	K.TQPNLDNCPFHDQPHLK.R	3	3.77	0.291	0.85	0.40022	0.72	0.40022	4.38729	3.94233	4.71027	4.50842	3.65369	3.47915	4.26059	4.23142	4.36795	4.33539	3.88269	3.89384	4.14819	3.82071	3.54376	3.18165	3.88523	3.76325	3.46849	2.84269	3.2655	3.11726	3.08828	2.76443	3.34897	2.37604	3.89714	3.49872	4.19515	4.22637	3.82875	3.46326	3.99861	3.56041	4.40534	4.41733	4.52364	3.99592	3.78175	2.7367
CYTC_HUMAN	K.TQPNLDNCPFHDQPHLK.R	2	0.84	0.17	0.46	0.64885	0.21	0.64885	1.70093	1.17354	2.07571	1.73134	0.206483	-0.102809	1.49358	1.18274	1.29153	1.52013	1.01475	0.841308	1.23501	0.917325	0.648401	0.132151	0.592701	0.400627	0.640112	-0.15114	0.230506	0.256576	0.0606142	-0.559501	0.407922	-0.210842	1.19102	0.620913	1.2558	1.48471	0.972063	0.456297	1.1119	0.61513	1.53612	1.58004	1.47406	1.31467	1.15238	0.199405
CYTC_HUMAN	R.KAFCSFQIYAVPWQGTMTLSK.S	3	1.84	-0.408	-1.03	0.30832	1.06	0.30832	1.65259	1.44362	2.75317	2.75974	0.886891	0.634934	1.92764	1.8567	2.27144	2.24874	2.2173	2.21035	2.43143	2.26081	2.18953	2.19727	-0.0123836	-1.74868	1.30932	1.27583	1.42755	0.944639	1.57338	1.39461	1.5458	1.28498	1.86041	2.14061	2.75639	2.84189	1.74171	1.95146	2.5082	2.37087	2.81705	2.67027	2.6205	2.8041	1.75578	1.90703
CYTC_HUMAN	R.RALDFAVGEYNK.A	3	1.5	0.121	0.77	0.44789	0.59	0.44789	1.71855	1.31781	1.55028	1.73196	1.40148	1.39699	1.90267	1.81955	1.8655	1.79833	1.46334	1.15781	1.80803	1.68387	1.55308	1.41222	1.64373	1.63132	1.23858	1.07739	1.18378	0.980666	1.28188	1.29072	1.26127	1.13419	1.10121	0.862486	1.82434	1.74827	1.41508	1.31091	1.72715	1.50858	1.78027	1.73063	2.17358	1.92113	1.28132	1.2378
CYTC_HUMAN	R.RALDFAVGEYNK.A	2	0.71	0.031	0.2	0.83921	0.04	0.83921	1.07888	0.857636	1.13787	0.964064	0.335309	0.301398	0.93234	0.987543	0.830367	0.972504	0.677467	0.514003	1.09696	1.02552	0.406058	0.595969	0.611238	0.508564	0.413055	0.274662	0.360761	0.380469	0.278163	0.375434	0.757388	0.615784	0.487642	0.124649	1.03281	1.01116	0.639093	0.480482	0.553316	0.719294	1.04947	1.10428	0.986645	1.28307	0.890819	0.766641
CYTC_HUMAN	R.KQIVAGVNYFLDVELGR.T	3	2.01	0.021	0.04	0.96963	0	0.96963	2.13366	1.82688	2.73175	2.25125	1.96244	2.0963	2.81594	1.67689	2.60104	2.70751	2.46099	1.54422	2.77624	2.04209	2.93795	1.95768	1.07518	0.177894	1.83933	0.829871	1.86165	0.913802	2.43354	1.17824	1.99046	1.22611	1.67959	1.29123	2.83127	2.5161	1.80447	1.52302	2.72353	1.79399	2.44496	2.04514	3.1996	2.29516	2.48859	1.78174
CYTC_HUMAN	K.ASNDMYHSR.A	2	0.18	0.169	0.87	0.39087	0.75	0.39087	-0.43849	-0.403309	0.968817	0.879395	-0.143456	-0.297826	0.64449	0.551204	0.74625	0.660575	0.196431	0.55134	0.356714	0.483523	0.181727	-0.136973	0.17093	0.385543	0.0162946	-0.0146403	-0.605037	-0.328017	0.107158	0.00475111	-0.513262	-0.557805	0.226847	0.0925892	0.657082	0.683853	0.033321	0.232328	0.0429863	0.155984	0.533762	0.557675	1.01763	0.532521	-0.455861	-0.443628
DAG1_HUMAN	K.LGCSLNQNSVPDIHGVEAPAR.E	3	1.27	0.289	1.78	0.08178	3.18	0.08178	2.04973	1.65618	0.425529	0.462297	1.72793	1.81653	1.76929	1.81151	1.51524	1.53883	0.979392	0.780444	1.18252	1.23662	1.2755	1.33136	1.66762	1.80817	1.7171	1.56511	1.4337	1.36807	1.21048	1.2923	1.73022	1.59668	0.843694	0.718023	0.906931	0.884132	1.14211	1.05689	1.05765	1.06231	0.668605	0.687003	0.844002	1.04486	1.60812	1.37405
DAG1_HUMAN	R.VTIPTDLIASSGDIIK.V	2	0.36	0.111	0.97	0.33901	0.94	0.33901	0.66202	0.600504	0.692542	0.608721	0.341897	0.405962	0.300137	0.577497	0.41663	0.360196	0.412338	0.418732	0.441718	0.413785	0.360808	0.396592	0.193022	0.210725	0.157796	0.274027	0.0459244	0.0470328	-0.0588486	0.126633	0.471461	0.315046	0.165285	-0.017795	0.443773	0.500471	0.0322175	-0.116336	0.527184	0.46795	0.676376	0.46915	0.387442	0.40162	0.554852	0.596129
DAG1_HUMAN	R.VTIPTDLIASSGDIIK.V	3	-0.45	0.144	0.55	0.58672	0.3	0.58672	-1.04591	0.0853807	-0.358616	-0.0971635	-0.387075	-0.104301	-0.4295	-0.386733	-0.262042	-0.130572	-0.532237	-0.392474	-0.561212	-0.360727	-0.306423	-0.214776	-0.440975	-0.423068	-0.803515	-0.469965	-0.767543	-0.82192	-0.635692	-0.569466	-0.297802	-0.411253	-1.06544	-0.65361	-0.292316	-0.0707382	-1.5533	-1.01334	-0.0997273	-0.11077	-0.0470224	-0.315187	-0.451007	-0.637289	-0.582889	-0.106626
DAG1_HUMAN	R.EGAMSAQLGYPVVGWHIANK.K	3	-0.54	0.025	0.16	0.87027	0.03	0.87027	-0.0943602	-0.220769	0.0116374	-0.00959166	-0.975866	-1.21797	-0.385733	-0.313295	-0.50608	-0.641238	-0.370957	-0.54319	-0.419874	-0.528056	-0.316616	-0.450416	-1.17457	-1.40138	-0.475814	-0.501626	-0.810372	-0.749732	-0.793207	-0.741067	-0.574138	-0.672275	-0.661927	-0.802854	-0.364869	-0.519204	-0.831896	-1.18812	-0.389492	-0.354455	-0.184758	-0.11981	-0.545376	-0.475915	-0.04804	-0.212182
DAG1_HUMAN	R.SFSEVELHNMK.L	2	-1.64	0.15	1.03	0.31108	1.05	0.31108	-1.19651	-1.52269	-1.45805	-1.38302	-1.98698	-2.15074	-1.37728	-1.49769	-1.56158	-1.47446	-1.66933	-1.50102	-1.53034	-1.6334	-1.49217	-1.68012	-1.7277	-1.57104	-1.41088	-1.5733	-1.96465	-1.75792	-1.77904	-1.90669	-1.4487	-1.68135	-1.95389	-1.98284	-1.70303	-1.46128	-1.99139	-2.26825	-1.60709	-1.53359	-1.47074	-1.55601	-1.76412	-1.55608	-1.42099	-1.59286
DKK3_HUMAN	R.SAVEEMEAEEAAAK.A	2	4	0.3	2.28	0.02761	5.22	0.02761	4.43149	4.43021	4.28475	4.52014	4.02237	4.09789	4.09489	4.19806	4.38146	4.25334	3.61417	3.66191	3.9999	4.03425	3.92346	3.85295	4.32826	4.5466	4.11441	4.21128	4.00898	4.12819	3.80991	3.99868	3.82559	3.8913	3.09528	3.11902	4.24044	4.12609	3.30609	3.25485	4.10889	4.10473	4.07302	4.0699	3.7804	3.81463	4.10875	4.13865
DKK3_HUMAN	R.SAVEEMEAEEAAAK.A	3	-1.54	0.43	0.59	0.56086	0.34	0.56086	-2.65105	-1.09876	-2.82033	-0.275522	-1.07576	-0.493786	-1.25881	-1.75751	-1.02471	-0.498785	-0.867987	-3.3201	-1.87181	-1.14843	-1.0213	-0.926013	-0.597687	-1.1396	-1.84099	-0.77635	-1.72199	-1.65757	-1.9362	-1.22936	-2.02245	-1.61564	-3.68271	-3.82307	-1.41023	-1.36901	-3.09452	-1.94962	0.0405638	-0.2289	-1.2845	-2.00657	-1.19737	-0.952642	-2.10896	-1.82102
DKK3_HUMAN	R.DQDGEILLPR.E	2	4.46	0.296	2.04	0.04779	4.16	0.04779	4.80756	4.777	4.81599	4.81731	4.68779	4.74483	4.47627	4.60885	4.81381	4.77972	4.22357	4.24351	4.48655	4.5612	4.3315	4.22621	4.73559	5.11536	4.41564	4.52983	4.40141	4.4934	4.19009	4.44028	4.31724	4.34625	3.68352	3.46062	4.6517	4.57786	3.87308	3.75285	4.51428	4.55912	4.66518	4.67338	4.46634	4.20423	4.4427	4.5739
DKK3_HUMAN	R.EVEELMEDTQHK.L	2	2.41	0.222	0.81	0.42041	0.66	0.42041	2.74834	2.51597	3.29175	3.15549	2.30358	2.11044	2.74985	1.86959	2.54776	2.82933	2.22172	2.11363	2.56711	2.52607	2.41166	2.25813	2.61097	2.41885	2.70923	2.47126	2.58567	2.16812	2.14785	1.3599	2.47301	2.41767	1.73807	1.13688	2.71264	2.80045	1.6144	1.74703	2.58946	2.61816	2.83839	2.90417	2.38734	2.44801	2.80401	2.49546
DKK3_HUMAN	R.DCQPGLCCAFQR.G	2	2.9	0.329	2.08	0.04392	4.32	0.04392	3.16938	3.25667	3.2329	3.48692	2.97668	3.00528	2.99555	3.09739	3.37601	3.31779	2.42313	2.59146	2.75976	2.82042	2.81155	2.85827	3.0517	3.3543	3.33414	3.44518	2.89867	3.11523	2.54357	2.82391	2.55721	2.64657	1.98079	2.00593	3.09443	3.09906	2.16527	2.14065	3.23557	3.34402	2.90951	2.90023	2.4766	2.69931	2.99673	3.15953
DKK3_HUMAN	R.DCQPGLCCAFQR.G	3	-0.3	0.405	1.01	0.31948	1.02	0.31948	-0.474422	-0.109073	-1.37473	0.295427	0.234183	0.376343	-0.121067	0.231019	0.323087	0.469378	-0.756686	-1.42578	-0.602191	-0.441308	-0.0448713	-0.112248	0.43377	0.62219	-0.0376912	0.556447	-0.0901201	-0.158978	-0.300297	-0.0339837	-0.817149	-0.617673	-1.77641	-1.54009	-0.0829752	-0.142544	-1.39535	-0.9505	0.429617	0.668469	-0.461228	-1.3425	-0.196258	-0.643667	-0.465011	-0.146114
DKK3_HUMAN	R.LLDLITWELEPDGALDR.C	2	2.39	-0.251	-0.63	0.53483	0.39	0.53483	2.68934	2.30877	3.831	3.40547	1.78706	1.40399	2.35864	2.33152	2.99283	2.38945	2.502	2.77763	3.03917	2.56272	2.73898	2.63973	0.184223	-1.42538	2.27946	2.45124	2.24247	2.25097	1.99453	2.16727	2.19406	1.93178	2.52069	2.53902	3.16894	3.06607	1.989	1.87923	2.86365	2.73541	2.85172	2.62975	2.6368	2.75101	2.88132	2.97422
DKK3_HUMAN	R.LLDLITWELEPDGALDR.C	3	1.34	-0.295	-0.45	0.65756	0.2	0.65756	0.668251	1.56845	2.71726	2.72724	0.76009	0.556969	1.08788	1.44105	2.01042	1.48873	2.10818	1.64457	1.35987	1.67602	1.44027	2.08462	-0.576553	-3.53221	1.57742	1.03002	1.67652	0.970361	1.16172	0.677165	0.849669	1.05822	1.19891	1.31137	2.14448	2.21774	0.445081	0.644051	2.82309	2.18206	2.24049	2.0052	1.30795	2.05951	0.738518	2.0263
DKK3_HUMAN	R.QELEDLER.S	2	2.58	0.361	1.71	0.09557	2.91	0.09557	2.45135	2.85857	2.82053	3.10188	2.90246	3.07326	2.79315	2.39532	2.89314	3.05611	2.27772	2.26825	2.64435	2.78794	2.71275	2.5099	2.90641	3.25459	2.6018	2.83128	2.5058	2.56296	2.48104	2.21929	2.25576	2.48465	1.37853	1.55399	2.75095	2.84083	1.548	2.03285	2.74297	2.85	2.67203	2.83646	2.8016	2.42298	2.44029	2.54539
DKK3_HUMAN	R.DSECCGDQLCVWGHCTK.M	3	1.87	0.391	2.33	0.02468	5.44	0.02468	2.29272	1.9893	2.21466	2.56195	1.88983	1.86368	2.31357	2.38441	2.33649	2.19399	1.5438	1.4951	1.57939	1.63419	2.00108	1.9239	2.14682	2.11224	2.36468	2.53141	1.82993	1.84296	1.79024	1.74643	1.34639	1.22494	0.988366	1.03763	1.8327	1.93075	1.10164	1.04804	2.27305	2.3371	1.9264	1.9776	1.79082	1.34134	2.09288	2.10144
DKK3_HUMAN	R.DSECCGDQLCVWGHCTK.M	2	-1.24	0.224	1.04	0.30541	1.08	0.30541	-0.593848	-0.840187	-0.0599038	-0.16345	-2.00016	-2.32787	-0.686629	-0.831187	-1.24323	-1.0937	-1.24138	-1.30712	-1.40559	-1.57486	-1.20619	-1.36826	-1.54209	-1.71119	-0.503472	-0.761754	-1.18951	-1.1278	-1.69261	-1.81234	-1.8894	-1.88515	-1.44699	-1.72322	-1.08498	-0.943765	-2.08853	-2.474	-0.708953	-0.784899	-0.768268	-0.657765	-1.42853	-1.56005	-0.819969	-0.854353
DKK3_HUMAN	R.SLTEEMALGEPAAAAAALLGGEEI.-	3	1.83	0.199	0.37	0.71546	0.13	0.71546	2.30866	2.55332	1.85378	1.93879	2.41302	2.56504	2.22248	2.72438	2.31868	2.18969	1.69403	1.41661	2.10312	2.26872	2.36692	2.65868	0.805125	-1.70211	1.62666	2.18576	2.15543	2.1471	2.14194	2.59366	1.07651	0.973929	1.49765	1.46089	2.00903	1.84338	1.4784	1.78049	2.89753	2.35542	0.725166	0.867714	0.128273	1.56831	2.37817	2.45852
DKK3_HUMAN	R.EVPDEYEVGSFMEEVR.Q	3	0.01	0.369	2.22	0.03199	4.93	0.03199	0.12437	0.537341	0.063351	0.365817	0.0721454	0.109747	0.0739607	0.163404	0.216911	0.424359	0.113691	0.111497	0.00595681	0.131287	0.299602	0.471853	0.0516851	-0.0487719	0.284309	0.284318	0.134408	-0.132856	-0.355134	-0.362985	-0.03285	-0.242159	-0.946491	-0.782018	0.109313	0.169001	-0.976214	-0.689958	0.461158	0.39842	-0.0821451	-0.0726377	-0.360661	-0.0827227	0.113118	0.207758
DNA2L_HUMAN	K.GLNKPQRQAMK.K	2	0.03	0.274	1.41	0.16482	2	0.16482	-0.0548187	0.464189	0.44621	0.498598	0.301992	0.378135	0.140759	-0.0777266	0.243801	0.235435	-0.282616	-0.166629	-0.180733	0.0755773	0.0550957	-0.114362	0.271418	0.587031	0.215	0.391054	-0.182535	-0.209115	-0.00339699	-0.278459	0.107893	0.348818	-0.694569	-0.515009	0.048335	0.145745	-1.02295	-0.487351	-0.0713794	0.0951412	-0.125779	0.0750368	0.322093	0.0991316	0.0919229	0.194485
DUS27_HUMAN	K.MEKLASDNK.R	2	0.87	0.312	1.47	0.15053	2.15	0.15053	1.17436	1.37216	0.611856	0.925408	1.39249	1.55449	0.979981	1.07137	1.00885	1.01782	0.422348	0.283296	0.208601	0.528005	0.944628	0.907338	1.46445	1.89852	1.2804	1.54557	0.547351	0.78392	0.74371	1.1176	0.570095	0.819731	0.00747743	0.286203	0.823885	0.893453	0.204703	0.583588	1.08484	1.18073	0.47409	0.579447	0.886269	0.730607	0.814112	1.22194
ECM1_HUMAN	K.LTFINDLCGPR.R	2	-0.45	0.039	0.24	0.80783	0.06	0.80783	-0.129984	0.0743346	-0.29108	-0.36926	-0.68742	-0.701418	-0.83938	-0.602908	-0.0897096	-0.222111	-0.640594	-0.817693	-0.645467	-0.588895	-0.438525	-0.458195	-0.446012	-0.200491	-0.382955	-0.204977	-0.442265	-0.376633	-1.14113	-0.87871	-0.330052	-0.14825	-0.757199	-1.11346	0.00732651	-0.279446	-0.983737	-0.949902	-0.0881249	-0.0462403	-0.0305405	-0.0216147	-0.429651	-0.416575	-0.480706	-0.557804
ECM1_HUMAN	R.FCEAEFSVK.T	2	-1.29	0.036	0.22	0.82612	0.05	0.82612	-1.17018	-0.97735	-1.44993	-1.12735	-1.4321	-1.46821	-1.70051	-1.35049	-0.969821	-1.12554	-1.61929	-1.51094	-1.62834	-1.65013	-1.21979	-1.27405	-1.04111	-0.831927	-0.969423	-0.97758	-1.29205	-1.30287	-2.04366	-1.61438	-1.26304	-1.13502	-1.69462	-1.66107	-0.886128	-0.885369	-1.66775	-1.76151	-0.948248	-0.928353	-0.982501	-1.22481	-0.954369	-1.12265	-1.46271	-1.38154
ECM1_HUMAN	K.LLPAQLPAEK.E	2	-0.23	0.006	0.04	0.96774	0	0.96774	0.179486	-0.264364	-0.226271	-0.315027	-0.300142	-0.219616	-0.341002	-0.385596	-0.0888006	-0.168184	-0.410658	-0.394794	-0.514067	-0.485493	-0.293674	-0.361051	0.00655638	0.232084	-0.0721166	-0.162744	-0.153317	-0.138374	-0.847551	-0.677695	0.0519695	-0.000669854	-0.587928	-0.947066	0.211298	-0.0191428	-0.728964	-0.724283	0.156631	0.0198189	0.0838884	-0.0409717	0.167452	0.115739	-0.25535	-0.397065
ECM1_HUMAN	R.NVALVSGDTENAK.G	2	-1.81	0.209	0.67	0.50567	0.45	0.50567	-2.0017	-1.48873	-2.20056	-1.94197	-1.77772	-1.3679	-1.62035	-1.71797	-1.5035	-1.28846	-2.47447	-2.08426	-2.28576	-1.75089	-1.51086	-1.81978	-1.32384	-0.954546	-1.7263	-1.26952	-2.04865	-1.90816	-2.22438	-2.06301	-1.9145	-1.63885	-3.06478	-2.1128	-1.61465	-1.38363	-2.71875	-1.98246	-1.69574	-1.39383	-1.87971	-1.45921	-1.24368	-1.58422	-2.19893	-2.1571
ECM1_HUMAN	R.FSCFQEEAPQPHYQLR.A	3	-1.19	-0.004	-0.03	0.97414	0	0.97414	-0.893819	-1.08161	-0.977	-0.995227	-1.62522	-1.75284	-1.08848	-1.03658	-0.955548	-1.05084	-1.33296	-1.31426	-1.56297	-1.47619	-1.10273	-1.2906	-1.07561	-1.1192	-1.06431	-0.958195	-1.23948	-1.05646	-1.8626	-1.77797	-1.14686	-1.18134	-1.47236	-1.2974	-0.842142	-0.867437	-1.66971	-1.57371	-0.887726	-0.884096	-0.632659	-0.710846	-0.728299	-0.715654	-1.53665	-1.58411
ECM1_HUMAN	K.EVGPPLPQEAVPLQK.E	2	-0.31	0.028	0.21	0.83819	0.04	0.83819	-0.00532857	0.062441	-0.0947296	-0.176579	-0.563939	-0.54249	-0.525202	-0.364195	-0.137598	-0.161837	-0.489008	-0.287822	-0.657965	-0.510827	-0.510875	-0.4624	-0.17365	0.131742	-0.247181	-0.207073	-0.407702	-0.252908	-1.06672	-0.861984	-0.235985	-0.10794	-0.406901	-0.51585	0.0440843	0.00665971	-0.743292	-0.78811	-0.201722	-0.173314	0.133882	0.0997194	-0.141058	0.0941824	-0.516262	-0.448755
ENDD1_HUMAN	R.DSDIIEDVMVK.D	2	-1.48	-0.425	-0.84	0.40499	0.71	0.40499	-0.605439	-2.06014	-2.24655	-1.85194	-0.781907	-1.02108	-0.339826	-0.898966	-1.66869	-1.45978	-1.49692	-1.81086	-1.41375	-1.55961	-1.1489	-1.88506	-2.99369	-4.74602	-1.53156	-2.23333	-1.59818	-1.90897	-0.571222	-1.2082	-0.75971	-1.32741	-0.100402	-0.25808	-1.75647	-1.9551	-0.4168	-0.339199	-2.07565	-1.74264	-1.39931	-1.90139	-1.25667	-1.73083	-1.34437	-1.61186
ENDD1_HUMAN	R.WYVNLHSLMDR.A	3	-2.47	-0.223	-0.73	0.46932	0.53	0.46932	-2.34168	-2.84486	-1.37574	-1.56381	-2.72539	-2.83657	-2.50387	-2.62775	-2.40094	-2.10334	-2.03171	-2.29121	-2.27207	-2.59864	-2.18078	-2.11767	-4.67458	-4.56109	-2.55442	-2.98136	-2.16198	-2.61614	-2.20061	-2.92768	-2.33739	-2.92431	-2.87183	-2.58595	-2.00422	-2.00259	-3.15328	-3.33106	-1.47672	-1.77365	-1.63543	-1.70688	-2.01946	-2.12183	-2.73262	-2.53638
ENDD1_HUMAN	R.FATLYSTR.D	2	-1.73	-0.063	-0.26	0.79443	0.07	0.79443	-1.97376	-2.16686	-1.3767	-1.38548	-1.65743	-1.69664	-2.20056	-2.13616	-1.23182	-1.77195	-1.76008	-1.6439	-1.89617	-1.891	-1.86638	-2.07648	-1.58437	-1.37635	-1.65657	-1.87491	-1.59946	-1.62649	-1.45086	-1.59718	-1.98318	-1.91401	-2.41984	-2.48702	-1.6457	-1.76939	-1.55875	-2.04819	-1.15179	-1.23357	-1.21023	-1.17843	-1.49143	-1.7463	-1.4153	-2.44216
ENPP2_HUMAN	R.RIEDIHLLVER.R	3	1.13	0.16	0.63	0.53242	0.4	0.53242	1.65032	1.06598	0.38794	-0.000355334	1.9788	1.91982	1.77762	1.67104	1.25466	1.39103	0.880279	0.748773	1.28161	1.16323	1.5391	1.38893	0.589761	0.393997	1.73926	1.36456	1.41192	1.37611	1.51326	1.59283	1.87192	1.58981	1.14914	0.722219	0.788238	0.60418	1.55037	0.93457	1.09361	0.763987	0.0812673	0.0753061	0.802099	0.765121	1.26796	1.03722
ENPP2_HUMAN	R.RIEDIHLLVER.R	2	-1.58	0.114	0.51	0.61319	0.26	0.61319	-1.18526	-1.13818	-2.68533	-2.86742	-0.822479	-1.14424	-1.11826	-0.986646	-1.34749	-0.956387	-1.7474	-1.68427	-1.6265	-1.12378	-1.41149	-1.26489	-2.51807	-2.4038	-1.01932	-1.36133	-1.31362	-1.33911	-1.47081	-1.35619	-0.900815	-0.915554	-1.54919	-1.77894	-1.95176	-1.97075	-1.3129	-1.34773	-2.01959	-1.71164	-2.35382	-2.45253	-2.10106	-1.86266	-1.49399	-1.49365
ENPP2_HUMAN	K.AAECPAGFVRPPLIIFSVDGFR.A	3	1	-0.13	-0.4	0.68895	0.16	0.68895	1.17324	0.937338	0.749877	0.612361	1.33689	1.02283	1.14473	1.31818	1.55776	1.62874	1.07228	1.17923	1.48882	1.27614	1.60909	1.63227	-1.14438	-2.40055	1.26477	1.14045	1.2262	0.877524	1.02897	1.21937	1.20382	1.20379	1.27852	1.38467	1.04802	0.851965	1.41908	1.34594	1.0392	0.865443	0.480627	0.222898	0.952543	1.33015	1.04112	1.18966
ENPP2_HUMAN	K.WVEELMK.M	2	0.92	0.242	1.29	0.20556	1.65	0.20556	1.11198	0.95986	-0.00634409	-0.0843049	1.61227	1.52678	1.12131	1.26085	1.02781	1.02304	0.580262	0.187701	0.90394	0.823985	1.2559	1.2986	1.51009	1.55426	1.6208	1.48311	1.17136	1.17245	1.38476	1.34345	1.49995	1.4336	0.670845	0.365065	0.529888	0.522687	0.862421	0.779205	1.02551	0.765532	-0.169272	-0.223598	0.647028	0.567769	0.748656	0.827368
ENPP2_HUMAN	K.IVGQLMDGLK.Q	2	-0.09	0.369	1.66	0.10523	2.74	0.10523	0.315614	0.188372	-1.01088	-1.07466	0.78156	0.777806	0.0277133	0.0635731	0.10678	0.140587	-0.553838	-1.0466	-0.250237	-0.252183	0.387037	0.174953	0.768525	0.900043	0.791623	0.662762	0.241803	0.139287	0.379373	0.500906	0.372278	0.325665	-0.619173	-0.907321	-0.632372	-0.662708	-0.126271	-0.159718	-0.127735	-0.204669	-1.35701	-1.38438	-0.450175	-0.827014	0.0238124	-0.00722442
ENPP2_HUMAN	K.TYLHTYESEI.-	2	1.31	0.315	1.54	0.13216	2.36	0.13216	1.48668	1.59619	0.0923275	0.187892	2.12026	2.21181	1.60155	1.75436	1.58526	1.57614	0.841461	0.884567	1.22273	1.32713	1.56969	1.57645	1.90818	2.19181	1.60558	1.91648	1.34448	1.52372	1.51045	1.91473	1.6191	1.82366	0.894279	0.954923	0.748417	0.711888	1.35023	1.36287	1.06793	1.2428	0.242028	0.160032	1.0454	0.997987	1.07234	1.36473
ENPP2_HUMAN	R.DIEHLTSLDFFR.K	3	0.62	0.218	1.08	0.28584	1.17	0.28584	0.888574	0.784302	-0.352091	-0.53682	1.45766	1.56636	0.955971	0.764682	0.840774	1.126	0.495172	0.34312	0.833596	0.68252	1.02545	1.12137	0.619168	0.204518	0.906132	0.859349	0.811155	0.60191	0.990406	0.912913	1.27359	1.12971	0.243206	0.349567	0.175531	0.262911	0.807197	0.626553	0.834348	0.581806	-0.190174	-0.521865	0.184565	0.244051	0.36238	0.538493
ENPP2_HUMAN	R.DIEHLTSLDFFR.K	2	-1.03	0.171	0.85	0.39753	0.73	0.39753	-0.451044	-0.530857	-1.76212	-2.02527	-0.389631	-0.505806	-0.788368	-0.827624	-0.897018	-0.600991	-1.25072	-1.18362	-0.918613	-1.01915	-0.792679	-0.644928	-1.28888	-1.68942	-0.605526	-0.726214	-0.728842	-0.965688	-0.858964	-0.889227	-0.306522	-0.355998	-1.1613	-1.25727	-1.49704	-1.54335	-0.688191	-1.09253	-0.911182	-1.0715	-1.98991	-2.15973	-1.59371	-1.33646	-0.973155	-0.936079
ENPP2_HUMAN	R.VSPSFSQNCLAYK.N	2	0.65	0.307	1.51	0.13868	2.28	0.13868	0.842974	0.902917	-0.647742	-0.313196	1.40327	1.37289	0.955588	1.13771	0.969403	0.929035	0.166337	0.0834824	0.58859	0.623747	0.877816	0.946778	1.18336	1.58158	1.1971	1.30121	0.820978	0.880197	0.750628	1.03605	1.07462	1.2371	0.381849	0.215267	0.174691	0.169908	0.678396	0.693358	0.428203	0.505775	-0.319444	-0.614524	0.309255	0.275108	0.56228	0.706439
[truncated: 689 more rows]
