# Supplementary material for: Analysis of the Cerebrospinal Fluid Proteome in Alzheimer's Disease
Source: PLoS One. 2016 Mar 7;11(3):e0150672. doi: 10.1371/journal.pone.0150672 (PMC4780771; doi:10.1371/journal.pone.0150672)
Supplement: S19 DataFile — (XLSX) [file pone.0150672.s019.xlsx]

## Sheet: Sieve_raw_data_quantification
S19 DataFile. Sieve raw data quantification data.
Protein (Uniprot ID)	Peptide	Charge	A	Coef	t	p.value	F	F.p.value	AD1_1	AD1_2	AD2_1	AD2_2	AD3_1	AD3_2	AD4_1	AD4_2	AD5_1	AD5_2	AD6_1	AD6_2	AD7_1	AD7_2	AD8_1	AD8_2	AD9_1	AD9_2	AD10_1	AD10_2	C1_1	C1_2	C2_1	C2_2	C3_1	C3_2	C4_1	C4_2	C5_1	C5_2	C6_1	C6_2	C7_1	C7_2	C8_1	C8_2	C9_1	C9_2	C10_1	C10_2
7B2_HUMAN	R.SVNPYLQGQR.L	2	24.66	0.117	0.38	0.70651	0.14	0.70651	23.4282	23.7536	25.3863	25.551	24.2481	24.1246	25.0788	24.5061	24.9315	25.165	24.9879	24.8588	24.8561	25.1506	25.2712	25.0414	24.3298	24.1472	24.8665	24.7813	24.389	24.3463	24.4839	24.0357	24.1813	24.4118	23.9844	24.3153	25.0811	25.1405	24.1173	24.485	25.1021	25.0885	25.4049	25.3227	25.9712	25.0835	23.717	23.4589
7B2_HUMAN	K.SVPHFSDEDKDPE.-	3	23.59	0.181	0.5	0.62096	0.25	0.62096	22.3366	22.6939	24.3916	24.7284	23.0968	23.1205	24.1812	23.507	23.9347	24.1274	23.9642	23.8744	23.638	23.9736	24.2228	23.8204	23.2205	23.1574	23.7467	23.8111	23.1259	23.1797	23.3536	22.8695	22.9239	23.2266	22.8665	23.3053	23.9735	24.174	22.8191	23.3181	24.049	24.0555	24.4394	24.4463	25.055	23.8474	22.5811	22.3206
7B2_HUMAN	K.SVPHFSDEDKDPE.-	2	23.13	0.056	0.2	0.84497	0.04	0.84497	22.3154	22.404	24.1122	24.2371	22.3359	22.027	23.5989	23.0159	23.3542	23.621	23.6297	23.4757	23.4349	23.5001	23.4426	23.487	22.6006	22.0854	23.4227	23.1157	23.0037	22.9681	22.7127	22.237	22.7274	22.8225	22.883	22.8622	23.7304	23.7885	22.8148	22.7696	23.6468	23.5186	23.984	23.9278	23.8346	23.6047	22.2556	22.0138
A1AG1_HUMAN	K.WFYIASAFR.N	2	25.33	-1.532	-2.97	0.00485	8.81	0.00485	23.6922	23.8012	25.5703	25.4397	23.4162	23.0979	24.9869	24.6649	24.3469	24.4776	26.5834	26.3367	26.364	26.0731	25.6021	25.877	21.5692	20.1457	24.6975	24.5631	25.1784	24.8158	25.1762	24.8413	25.2641	24.9966	27.966	28.075	27.3628	27.3924	26.4458	26.5772	25.3922	25.2495	27.2182	26.8075	27.0419	26.6139	24.7677	24.7711
A1AG1_HUMAN	K.EQLGEFYEALDCLR.I	2	26.63	-1.238	-3.61	0.00079	13.01	0.00079	25.4341	25.326	26.3739	26.3123	24.8527	24.8187	26.2991	26.004	25.4143	25.5184	27.3913	27.3154	27.2897	27.2167	26.6077	26.4832	24.6554	24.1113	26.603	26.2748	26.3612	26.3295	26.2809	26.0799	26.6786	26.6423	28.7769	28.7654	28.2381	28.2595	27.7727	27.7127	26.5042	26.3396	28.1363	27.8853	28.1847	27.6757	26.2581	26.1806
A1AG1_HUMAN	K.EQLGEFYEALDCLR.I	3	25.01	-1.092	-2.53	0.01493	6.42	0.01493	23.4148	24.293	24.3493	24.6511	23.5678	23.7918	24.9156	24.3905	23.6728	24.1399	25.9031	25.5296	25.2356	25.5622	25.0395	25.0149	23.5844	22.7255	24.952	24.5029	24.7133	24.5159	24.9194	24.4256	25.1092	24.9681	26.5554	26.813	26.4426	26.3719	25.6382	26.1	25.2893	25.2553	26.5901	26.0688	26.499	25.8655	24.0222	24.9138
A1AG1_HUMAN	K.SDVVYTDWK.K	2	26.1	-1.194	-3.51	0.00106	12.3	0.00106	24.8841	24.7906	24.3417	24.4678	24.6408	24.4172	26.0602	25.6032	24.9057	24.8965	26.652	26.5493	26.5507	26.6548	26.3008	26.073	25.1649	24.8129	26.2189	26.1176	25.8433	25.8415	26.1664	25.8956	25.9956	26.0043	28.0653	28.0369	27.678	27.6807	27.0844	27.2133	25.8845	25.758	27.3301	27.1616	27.8762	26.945	25.8588	25.6656
A1AG1_HUMAN	K.NWGLSVYADKPETTK.E	3	26.19	-1.001	-3.04	0.00403	9.22	0.00403	25.0482	24.9479	25.9812	26.0007	24.5854	24.4766	26.1184	25.6584	25.1687	25.2245	26.8876	26.6163	26.4577	26.5131	26.2167	26.0972	24.8565	24.571	26.2488	26.1682	25.8081	25.7728	26.037	25.8341	25.8798	25.9822	28.1988	28.0525	27.7539	27.7086	27.1053	27.1213	25.8769	25.7683	27.4354	27.2548	27.7744	26.8733	25.8915	25.7319
A1AG1_HUMAN	K.NWGLSVYADKPETTK.E	2	24.27	-1.258	-3.15	0.00299	9.89	0.00299	23.2641	23.0302	24.2946	24.1065	21.98	21.6138	24.2337	23.6694	22.8266	23.1227	25.1643	25.0814	24.881	24.8256	24.071	24.0912	22.3694	21.8065	24.4291	23.914	23.949	23.9256	23.7533	23.5312	24.1526	24.0337	26.8159	26.3628	26.0879	26.0424	25.5362	25.3017	23.9904	23.7695	25.7795	25.6945	25.771	25.3176	24.1867	23.9397
A1AG1_HUMAN	K.TEDTIFLR.E	2	24.9	-0.975	-3.37	0.00159	11.34	0.00159	23.6495	23.7577	24.1959	24.2487	23.5144	23.5093	24.6206	24.1991	23.6846	23.843	25.4336	25.3084	25.2628	25.4643	25.0413	24.8155	23.9673	23.9144	24.8977	24.8495	24.7321	24.777	24.8467	24.6353	24.7964	24.8666	26.6211	26.4982	26.3239	26.29	25.6091	25.7624	24.5097	24.5334	25.988	25.8543	26.318	25.6024	24.6243	24.4849
A1AG1_HUMAN	K.TYMLAFDVNDEK.N	2	25.73	-1.081	-2.78	0.00789	7.76	0.00789	24.8412	24.7233	25.0769	24.7349	24.2259	24.2058	25.8026	25.1493	24.4909	24.4198	26.4269	25.8635	26.1859	26.2565	25.8504	25.4341	24.4278	23.9714	26.1143	25.6117	25.6134	25.5011	26.0062	25.5258	25.7395	25.8151	27.7692	27.6202	27.2058	27.0922	26.7396	26.6806	25.5929	25.1355	26.5327	26.3334	27.1122	25.9911	25.9419	25.4913
A1AG1_HUMAN	R.YVGGQEHFAHLLILR.D	3	25.52	-1.238	-3.56	0.0009	12.69	0.0009	24.4616	24.3482	25.348	25.1971	23.9413	24.0935	25.4605	25.0776	24.3286	24.3861	26.1949	26.092	26.0324	25.9969	25.256	25.3243	23.179	22.6549	25.4038	25.2598	25.2989	25.2161	25.4207	25.1805	25.6807	25.5754	27.9016	27.6457	27.2389	27.2119	26.509	26.4875	25.036	24.9812	27.1137	26.8858	26.8566	26.4083	25.1946	24.9471
A1AG1_HUMAN	R.YVGGQEHFAHLLILR.D	2	23.31	-1.297	-3.45	0.00127	11.88	0.00127	22.3179	22.1753	23.1829	22.9658	21.6153	21.8746	23.3198	22.8154	21.9561	22.1756	24.1	23.8059	23.7767	23.8753	23.006	23.0721	20.8587	20.1386	23.0751	23.0688	23.1177	23.1831	23.1589	22.8171	23.5226	23.4631	25.8291	25.5295	25.0229	25.0112	24.257	24.2152	22.7292	22.7885	25.009	24.7162	24.5363	24.1511	23.1778	22.874
A1AG1_HUMAN	K.SDVVYTDWKK.D	2	22.05	-1.186	-2.57	0.01368	6.6	0.01368	20.9509	20.823	20.8715	20.5718	20.7865	20.337	22.4158	21.419	20.6684	20.8834	22.7307	22.4001	22.6613	22.6037	22.0611	21.9028	21.0812	20.1562	22.1508	21.6695	21.688	21.392	22.5095	21.2274	22.2905	22.1773	24.4341	23.9331	23.7821	23.7301	23.2751	23.2911	21.6953	21.43	23.1987	23.1617	23.5124	22.8424	21.8427	21.4474
A1AG2_HUMAN	K.TLMFGSYLDDEK.N	2	24.92	-0.804	-2.82	0.00713	7.97	0.00713	23.9072	23.9166	24.4194	24.4366	23.6628	23.4568	24.7261	24.327	24.1244	24.0834	25.8572	25.5695	25.5104	25.5835	25.2795	25.1321	23.7538	23.5113	24.6175	24.5075	24.978	25.0206	24.9445	24.719	24.8557	24.8905	26.7874	26.6653	25.9706	25.9098	25.6871	25.5432	24.7624	24.7669	26.0323	25.8063	25.38	24.8606	24.5894	24.298
A1AG2_HUMAN	K.NWGLSFYADKPETTK.E	3	23.95	-0.793	-2.29	0.02714	5.23	0.02714	22.9097	22.6428	23.6221	23.418	22.5949	22.5034	24.1383	23.5804	23.3047	23.3919	25.0284	24.6409	24.4884	24.5371	24.5188	24.316	22.4156	21.8168	23.6567	23.5319	23.9185	23.7726	24.0518	23.6412	23.6687	23.6533	25.8217	25.7089	24.9301	24.9166	24.7731	24.8128	23.7936	23.6549	25.1372	24.9553	24.8977	24.1492	23.493	23.1691
A1AG2_HUMAN	K.NWGLSFYADKPETTK.E	2	22.1	-0.966	-2.49	0.01686	6.18	0.01686	21.0968	20.8896	22.297	22.2079	20.0614	19.8173	22.0732	21.4915	21.2314	21.6255	23.3947	23.0769	22.8298	22.6293	22.3174	22.2738	20.1822	19.6388	21.8311	21.3995	22.0363	21.7973	21.6336	21.2589	21.8325	21.7151	24.4231	24.0993	23.3422	23.3698	23.1372	22.9089	22.2439	21.9193	23.6816	23.5105	22.8625	22.5421	21.8869	21.4932
A1AG2_HUMAN	R.SDVMYTDWK.K	2	23.87	-0.653	-1.98	0.05456	3.9	0.05456	22.7312	22.5135	25.2545	25.2581	22.5683	22.1813	23.5618	23.1601	22.9512	22.9322	24.5934	24.4201	24.31	24.3076	24.2376	24.0609	22.7195	22.3194	23.4934	23.3599	23.8731	23.7878	23.9897	23.6344	23.7145	23.5615	25.6761	25.53	24.8597	24.7544	24.4946	24.5434	23.706	23.487	24.8491	24.6853	24.5452	23.8833	23.3452	23.0793
A1AG2_HUMAN	K.EQLGEFYEALDCLCIPR.S	3	23.85	-0.932	-2.04	0.0478	4.15	0.0478	22.3154	22.7683	23.8425	24.1001	22.1367	22.4345	23.5649	23.1654	23.3024	23.696	25.1728	24.8072	24.6202	24.3628	24.2878	24.3206	21.862	20.4657	23.5531	22.8394	23.9638	23.3498	23.5973	23.1762	23.448	23.8323	25.8303	25.8402	24.8352	24.9013	24.5582	24.7135	24.3364	24.2683	25.435	24.9945	24.4137	24.239	23.0496	23.4759
A1AG2_HUMAN	K.EQLGEFYEALDCLCIPR.S	2	22.56	-1.041	-2.63	0.01174	6.92	0.01174	21.7617	21.2968	22.6257	22.4492	20.7202	20.583	22.0873	21.8057	22.0728	21.9908	23.5661	23.829	23.2881	23.3998	23.0874	22.6876	19.9844	19.4863	22.1305	21.8649	22.0913	22.4867	22.166	22.0789	22.1529	22.4614	24.7566	24.7244	23.8593	23.9585	23.6912	23.589	22.3115	22.4853	24.0349	23.7931	23.5783	22.9381	22.4086	21.9787
A1AG2_HUMAN	R.EHVAHLLFLR.D	2	22.51	-0.984	-3.02	0.00421	9.13	0.00421	21.6277	21.656	22.3048	22.0064	21.1988	21.1906	22.3983	22.0288	21.7186	21.9249	23.4413	23.5103	23.2596	23.2056	22.4722	22.5997	20.1752	19.9135	21.9782	21.6855	22.7325	22.6444	22.2591	22.0283	22.4704	22.5998	24.594	24.4742	23.5549	23.7068	23.512	23.3374	22.238	22.1867	23.9342	23.7196	23.2792	22.8026	22.0114	21.8856
A1BG_HUMAN	R.LETPDFQLFK.N	2	25.36	-0.445	-1.71	0.09442	2.92	0.09442	24.5478	24.4282	25.18	25.2858	24.6542	24.6387	25.5759	25.2685	24.8944	25.0308	26.4363	26.2192	25.5773	25.7898	25.8198	25.6233	24.6505	24.5171	24.4021	24.3025	25.3139	25.2998	25.585	25.3149	25.1341	25.0997	26.7885	26.9369	25.6583	25.7263	25.8482	26.0371	25.3505	25.2436	25.7474	25.7527	26.1385	25.5354	24.7115	24.5195
A1BG_HUMAN	R.TPGAAANLELIFVGPQHAGNYR.C	3	24.5	-0.587	-1.52	0.13539	2.31	0.13539	23.7455	23.2616	24.7893	24.6161	23.4721	23.2186	24.6843	24.4227	24.1695	24.3193	25.8623	25.4539	25.0566	24.8944	24.6377	24.8664	22.2539	21.5883	24.6453	24.1439	24.6447	24.3088	24.6834	24.1877	24.184	23.8877	26.461	26.4532	24.8965	24.9858	25.1621	25.1484	24.6358	24.3671	25.1666	25.0683	25.5467	24.8678	23.8169	23.3659
A1BG_HUMAN	R.ATWSGAVLAGR.D	2	24.59	-0.409	-1.4	0.16985	1.95	0.16985	23.4853	23.4441	24.452	24.4453	23.754	23.5392	24.8965	24.4199	24.0894	24.1593	25.4753	25.1491	24.9884	25.0519	25.0315	24.7984	23.8299	23.4685	24.6356	24.5244	24.5663	24.5628	24.8637	24.6214	24.2642	24.2467	26.0779	25.941	24.8364	24.7547	25.1176	25.2141	24.6117	24.2706	24.9955	24.8819	25.6913	24.8444	23.7845	23.6657
A1BG_HUMAN	R.SGLSTGWTQLSK.L	2	25.05	-0.373	-1.3	0.20153	1.68	0.20153	23.9071	23.9971	24.9356	25.1545	24.0034	23.9587	25.2116	24.916	24.7707	24.7572	25.9896	25.9115	25.3101	25.5536	25.3262	25.1908	24.1726	23.9956	25.107	25.0435	25.0132	24.9848	25.2416	25.0194	24.5323	24.6798	26.7061	26.813	25.2478	25.3415	25.4773	25.7761	24.6996	24.8104	25.3505	25.2162	26.1585	25.363	24.1711	24.062
A1BG_HUMAN	K.VTLTCVAPLSGVDFQLR.R	2	24.94	-0.72	-1.66	0.10354	2.76	0.10354	23.4696	23.2001	26.6606	26.5533	22.84	22.3878	24.4631	24.2299	25.1481	25.1987	26.2238	26.253	25.5005	25.4989	24.9422	25.059	22.34	22.0677	24.8589	24.7376	24.3738	24.2667	24.1217	24.0005	23.8921	23.9958	26.9395	26.9247	25.9718	25.9966	25.3322	25.4509	25.377	25.4968	26.6041	26.3907	26.7021	25.8358	24.2291	24.1337
A1BG_HUMAN	K.VTLTCVAPLSGVDFQLR.R	3	24.29	-0.515	-1.08	0.28595	1.17	0.28595	22.2593	23.0915	25.1476	25.2259	23.0464	22.9958	24.238	23.5862	23.89	24.6541	25.7276	25.1018	24.8049	24.7783	24.5346	24.8219	22.7803	21.9735	24.2147	23.8411	24.2203	23.3135	24.133	23.4874	23.6874	23.6229	25.6106	26.0689	25.3129	25.385	24.2678	24.5616	25.0843	24.7903	25.659	24.9092	25.3579	24.9883	23.091	23.4541
A1BG_HUMAN	R.SWVPHTFESELSDPVELLVAES.-	3	23.25	-0.763	-0.91	0.36901	0.82	0.36901	21.8484	22.1143	24.166	24.1294	21.6351	21.4547	23.6702	23.3192	23.017	23.1817	25.0157	24.3708	24.0528	23.9534	23.9497	24.1117	20.4547	16.081	23.3908	23.4007	23.1249	22.707	22.7375	22.6661	22.6511	22.642	25.2881	25.6705	23.8491	23.9991	23.6718	24.2397	23.8713	23.4004	23.7385	23.5973	24.384	24.2279	23.1007	23.0125
A1BG_HUMAN	R.SWVPHTFESELSDPVELLVAES.-	2	22.14	-0.786	-1.21	0.23445	1.45	0.23445	21.6355	20.8708	23.3243	22.6683	20.6175	19.7484	22.2251	21.8636	22.0874	21.9881	23.3105	23.4905	23.1143	22.7938	22.7317	22.734	19.151	16.4154	22.3258	21.9251	21.7671	21.5872	21.9653	22.1946	21.4229	21.3456	24.8651	24.7181	23.0185	22.8318	23.0566	22.7854	22.051	22.0983	22.553	22.4422	23.4086	22.8398	21.9132	21.8728
A1BG_HUMAN	K.HQFLLTGDTQGR.Y	3	23.81	-0.285	-0.67	0.50895	0.44	0.50895	22.2503	22.2947	23.9936	24.0012	23.163	23.0726	24.343	23.3136	23.389	23.6427	24.8287	24.458	24.181	24.1347	24.4478	24.1327	23.2344	22.6119	23.9629	23.8858	23.8157	23.3203	24.3949	23.3858	23.4714	23.4841	24.9262	25.0353	24.1588	24.1241	23.8835	24.5707	23.9385	23.7833	24.3169	24.099	25.1385	24.0303	22.9009	22.262
A1BG_HUMAN	K.HQFLLTGDTQGR.Y	2	23.8	-0.397	-0.96	0.34138	0.93	0.34138	22.587	22.5569	24.0998	23.9935	22.6416	22.4744	24.1799	23.3612	23.3498	23.6095	25.309	24.6447	24.2958	24.2567	24.0268	23.8762	22.8346	22.1519	24.0663	23.6998	23.8119	23.4229	24.0528	23.0824	23.4506	23.5559	25.6497	25.2082	24.17	24.15	24.1932	24.3698	23.7501	23.5259	24.7739	24.219	24.8141	24.222	23.0652	22.4697
A1BG_HUMAN	K.SLPAPWLSMAPVSWITPGLK.T	2	22.55	-0.91	-1.62	0.11173	2.64	0.11173	21.4016	21.061	24.0151	23.5835	20.4148	19.9356	22.4153	22.0459	22.2878	22.2945	24.0533	24.125	23.3991	23.0581	23.2543	23.1141	19.5551	17.5757	22.2879	22.0802	22.1317	22.0365	22.6214	22.2244	21.8188	21.7886	25.2226	25.3704	23.5296	23.5273	23.5801	23.3734	22.5359	22.5947	23.1943	23.0984	24.0106	23.4704	22.1206	21.9113
A1BG_HUMAN	K.SLPAPWLSMAPVSWITPGLK.T	3	22.21	-0.861	-1.21	0.23393	1.46	0.23393	20.6984	20.7789	23.0048	23.8077	19.8361	19.6466	22.0738	22.119	21.9834	22.1755	24.318	23.633	22.5696	22.9653	22.36	23.2084	19.5007	16.6146	22.3492	21.9418	22.0862	21.3139	21.9287	21.8163	21.8195	21.3286	23.9101	24.6852	23.0041	23.335	22.1177	23.0608	23.181	22.8423	23.0318	23.0019	23.4224	23.61	21.7324	21.576
A1BG_HUMAN	R.CEGPIPDVTFELLR.E	2	22.81	-0.553	-1.66	0.10409	2.76	0.10409	21.7803	21.7287	23.2156	23.0731	21.5203	21.4205	22.8327	22.4006	22.4177	22.6167	23.913	23.8306	23.4119	23.4141	23.2251	22.9355	21.0642	20.5137	22.7525	22.562	22.7203	22.5141	22.8599	22.5691	22.4279	22.4388	24.6471	24.7191	23.1446	23.179	23.4108	23.5813	22.9558	22.7252	23.4622	23.146	23.9028	23.2206	22.0508	22.0099
A1BG_HUMAN	K.NGVAQEPVHLDSPAIK.H	2	22.17	-0.404	-1.37	0.17683	1.88	0.17683	21.5614	21.3914	22.5789	22.3521	20.904	20.6456	22.4829	22.0965	21.3653	21.7891	23.227	23.2325	22.5534	22.5595	22.0426	22.2107	21.1118	20.7719	22.3338	22.0703	22.1864	22.2351	21.9414	21.7985	21.8119	21.875	24.2127	23.731	22.407	22.4412	22.8185	22.7376	21.8456	21.7426	22.808	22.5254	22.7055	22.5623	21.5265	21.4398
A1BG_HUMAN	R.CLAPLEGAR.F	2	22.78	-0.276	-0.69	0.49257	0.48	0.49257	21.3468	21.4931	22.8544	23.0141	22.1281	22.0917	23.1625	22.0125	22.3464	22.5569	23.6833	23.4433	23.2125	23.2797	23.1637	23.0187	22.2885	21.9073	23.0284	22.8619	22.7556	22.4081	23.2867	22.2663	22.4035	22.6039	23.9657	23.8055	23.1055	23.1762	22.9217	23.4675	22.7375	22.6885	23.1935	23.0706	24.0625	22.9513	21.9348	21.6074
A1BG_HUMAN	R.LHDNQNGWSGDSAPVELILSDETLPAPEFSPEPESGR.A	3	22.77	-0.674	-1.7	0.0956	2.9	0.0956	22.1141	21.5379	23.1749	22.7954	21.1484	20.6499	22.99	22.6552	22.3983	22.431	23.7897	24.0185	23.3851	23.3451	23.2524	23.0595	20.4723	19.6487	22.8968	22.8565	22.3762	22.5279	22.8777	22.6961	22.2899	22.2982	24.9148	24.8027	23.1804	23.1756	23.8062	23.6609	22.4186	22.6489	23.2345	23.2156	23.8776	23.2995	22.6505	22.1501
A1BG_HUMAN	R.LELHVDGPPPRPQLR.A	3	22.42	-0.482	-1.45	0.15293	2.12	0.15293	21.6816	21.337	22.6535	22.3935	21.1556	21.0178	22.8851	22.4925	21.6402	21.9316	23.5014	23.4031	22.8553	22.811	22.4185	22.3796	21.3811	20.9998	22.6109	22.132	22.5852	22.3579	22.4059	22.2051	22.1766	22.294	24.7283	24.2305	22.7537	22.5453	23.2448	23.0082	21.956	21.8907	23.0331	22.7634	23.2827	22.8016	21.7246	21.3244
A2AP_HUMAN	K.LGNQEPGGQTALK.S	2	21.99	-0.126	-0.35	0.73068	0.12	0.73068	20.3086	20.6465	22.0187	22.3587	21.2743	21.2997	22.0558	21.6579	22.0823	22.0544	22.5835	22.8253	22.1867	22.6449	22.2897	22.075	21.7094	21.7408	22.2812	22.4474	21.6729	21.8986	21.9272	21.7545	21.4413	21.6662	23.4961	23.8413	21.8677	22.2131	22.16	22.7153	21.4489	21.6489	22.3549	22.29	23.2845	22.0403	20.594	20.7539
A2AP_HUMAN	R.WFLLEQPEIQVAHFPFK.N	3	21.58	-1.101	-1.57	0.12255	2.48	0.12255	19.6399	19.8004	22.9871	22.7197	19.4855	19.3239	20.49	20.6582	21.8272	21.9097	23.2064	23.2304	22.5256	22.444	22.2584	22.38	17.4915	14.6499	21.8973	21.6905	21.5118	21.1042	21.0831	20.9448	20.929	21.1424	24.2173	24.209	22.6762	22.6585	22.4489	22.4784	21.9493	22.0534	23.0544	22.6354	23.3979	23.1266	20.2669	20.7462
A2GL_HUMAN	R.VAAGAFQGLR.Q	2	22.35	-1.307	-4.19	0.00013	17.59	0.00013	21.0349	20.9853	21.5037	21.2907	21.7039	21.6226	22.2128	21.6772	20.5517	20.9792	22.1757	22.058	22.3925	22.5642	22.6019	22.4172	21.1372	20.8843	22.2423	21.903	22.4541	22.4182	22.8018	22.4706	23.3045	23.2329	23.518	23.7282	24.0776	23.9774	23.3911	23.3247	22.0254	21.8389	23.5831	23.2841	23.8138	23.0082	22.0325	21.7987
A2GL_HUMAN	K.ENQLEVLEVSWLHGLK.A	3	22.26	-1.649	-3.95	0.00028	15.64	0.00028	20.6807	20.9149	22.1096	22.0789	20.8799	21.0389	22.1026	21.6056	21.004	21.0121	22.5935	22.2731	22.5952	22.304	22.6317	22.4455	18.7259	17.9877	21.9491	21.6931	22.4552	22.0204	22.4628	22.0689	22.8983	23.0452	24.3972	24.3634	24.1523	24.1066	23.2227	23.4787	22.4063	21.9535	24.0157	23.6755	23.928	23.2324	21.9212	21.8077
A2GL_HUMAN	K.GQTLLAVAK.S	2	21.94	-1.252	-3.12	0.00322	9.72	0.00322	20.1816	20.2226	21.4151	21.0812	21.3346	21.252	22.1155	21.0718	20.3105	20.6361	21.7271	21.5778	22.1015	22.1111	22.2955	22.1152	20.8821	20.4336	21.9009	21.5391	22.0378	21.6782	22.516	21.5949	22.8903	22.8068	23.0629	23.0078	23.7513	23.6392	22.4195	22.9252	21.8014	21.5694	23.3319	23.1513	23.602	22.6525	21.7033	21.2035
A2GL_HUMAN	K.DLLLPQPDLR.Y	2	23.3	-1.251	-4.31	9e-05	18.57	9e-05	22.1004	22.0778	22.5312	22.5274	22.4759	22.3984	23.1297	22.8231	21.7465	21.8032	23.1848	22.9188	23.4839	23.5265	23.4789	23.3256	22.0585	21.892	23.1084	22.9272	23.3257	23.1991	23.4555	23.2663	24.2101	24.2908	24.7578	24.7112	24.9305	24.9261	24.2416	24.2877	22.9795	22.9304	24.6118	24.291	24.5781	23.906	23.111	22.5193
A2GL_HUMAN	R.NALTGLPPGLFQASATLDTLVLK.E	3	20.64	-1.629	-1.87	0.06816	3.5	0.06816	16.0673	16.8068	21.2094	20.9084	19.7124	19.1968	21.6313	21.3413	16.191	16.983	21.4727	21.0229	22.0776	22.2069	22.1339	22.1015	18.4524	15.416	20.7809	20.8512	20.628	19.9891	21.807	21.4753	22.1951	22.216	24.1306	24.3753	16.1799	15.409	21.7946	21.9616	22.0458	21.5702	22.4434	22.2957	23.2817	23.0095	21.2327	21.1123
A2GL_HUMAN	K.ALGHLDLSGNR.L	2	21.63	-0.865	-1.75	0.08716	3.06	0.08716	20.1388	19.8081	21.9748	21.876	20.6399	20.2064	21.7711	20.5281	20.7493	21.116	22.357	22.0943	22.1667	22.0805	21.7179	21.7367	20.4278	19.7512	21.5866	21.2525	21.9017	21.3263	21.6105	20.3976	21.8456	21.9788	23.1259	23.019	22.9818	23.0624	22.2708	22.6858	21.5889	21.6045	22.8899	22.7923	23.1106	22.5582	20.9095	19.6178
A2MG_HUMAN	R.VGFYESDVMGR.G	2	25.03	-0.427	-1.7	0.09695	2.88	0.09695	24.2254	24.1688	25.7257	25.7043	23.7791	23.62	24.9174	24.564	25.1808	25.246	25.5536	25.4626	25.0723	25.1376	25.2601	25.2385	23.784	23.6202	25.1308	24.9274	24.8855	24.9039	25.0683	24.917	24.5774	24.6522	25.832	25.7275	25.5113	25.5437	25.3822	25.4089	25.3322	25.299	25.7054	25.5643	26.1052	25.4785	24.5641	24.394
A2MG_HUMAN	K.DMYSFLEDMGLK.A	2	24.84	-0.671	-1.77	0.08369	3.13	0.08369	24.0343	23.8372	26.0896	26.0854	23.0699	23.0364	24.6367	24.2213	25.0607	25.1059	25.7661	25.6335	25.0893	25.09	25.3363	25.3498	22.1239	21.2341	24.7909	24.5006	24.4253	24.5427	24.7872	24.3468	24.4722	24.5377	25.9256	25.9839	25.4587	25.5497	25.2485	25.3565	25.6249	25.3246	25.742	25.5074	26.0042	25.5977	24.6537	24.4235
A2MG_HUMAN	K.YDVENCLANK.V	2	26.38	-0.178	-0.55	0.58768	0.3	0.58768	25.0303	25.0247	26.2457	26.3039	26.0132	25.78	26.0533	25.3662	26.5203	26.5766	27.4914	27.4436	26.8969	26.9722	27.0027	26.8479	25.659	25.2075	26.746	26.6455	26.6917	26.4649	26.6037	25.8335	26.2135	26.2703	28.0339	27.863	25.924	25.9348	27.0873	27.2902	26.0185	25.8681	26.5443	26.5051	26.9051	26.3868	25.6177	25.323
A2MG_HUMAN	K.MVSGFIPLKPTVK.M	3	25.1	-0.393	-1.37	0.17635	1.89	0.17635	24.2676	24.1753	26.1236	25.8849	23.7599	23.6187	25.125	24.6455	25.2783	25.3201	25.7554	25.4772	24.98	24.9655	25.2399	25.1617	24.1526	23.7953	25.2151	25.0682	24.973	24.8059	25.2636	24.9815	24.4267	24.3846	26.2613	25.9475	25.7453	25.6549	25.2472	25.3105	25.5497	25.3163	25.7727	25.5486	26.1195	25.5266	24.6389	24.3977
A2MG_HUMAN	K.MVSGFIPLKPTVK.M	2	22.83	-0.404	-1.55	0.12786	2.41	0.12786	22.4251	22.3491	23.9071	23.6205	21.5314	21.3525	22.7074	22.3761	22.9356	23.1555	23.3048	23.4208	22.7878	22.7273	22.7955	22.7749	21.6456	21.2585	22.8635	22.6509	22.7827	22.7254	22.5808	22.4233	22.3014	22.3178	23.932	23.6903	23.3717	23.3641	23.0333	22.9565	23.1573	23.0582	23.5186	23.3145	23.6039	23.2353	22.7857	22.5145
A2MG_HUMAN	R.SLFTDLEAENDVLHCVAFAVPK.S	3	24.53	-0.772	-1.71	0.09396	2.93	0.09396	23.53	23.6323	25.801	25.6181	22.8991	23.0221	24.2117	23.9095	24.7134	24.7838	25.5182	25.3808	24.8218	24.7553	24.8987	24.8872	22.0122	20.3288	24.1077	24.0664	24.3145	23.9977	24.5451	24.1467	23.6894	23.9385	25.8823	25.9203	25.3382	25.6305	25.0985	24.9646	25.1188	25.0442	25.7698	25.6972	25.7885	25.3975	23.9289	24.1298
A2MG_HUMAN	R.SASNMAIVDVK.M	2	23.94	-0.285	-0.97	0.33523	0.95	0.33523	23.0502	23.3091	24.3874	24.6699	23.0298	23.079	23.9329	23.4505	24.0533	24.1629	24.2659	24.2092	23.589	23.9204	24.2619	23.9754	23.2217	23.3883	24.0029	24.0703	23.6811	23.8464	24.4672	24.2307	23.2609	23.5435	24.3465	24.7797	24.2323	24.416	23.9308	24.3133	24.2954	24.2113	24.2664	24.1083	24.9149	23.9178	23.5534	23.4198
A2MG_HUMAN	R.VTAAPQSVCALR.A	2	23.79	-0.54	-1.63	0.10958	2.67	0.10958	22.6841	22.8059	23.8368	23.816	23.0279	22.8069	23.7772	22.7596	23.5559	23.8573	24.1287	24.0683	23.6312	23.8679	23.8618	23.7713	23.3568	23.1214	23.9578	23.7231	24.0116	23.837	23.7233	23.0918	23.6655	23.8204	23.7701	23.5448	24.3212	24.3512	23.5767	24.0503	24.1925	24.1126	25.4486	25.3111	25.0689	24.268	23.6825	23.3577
A2MG_HUMAN	R.HNVYINGITYTPVSSTNEK.D	3	23.96	-0.256	-0.85	0.39783	0.73	0.39783	23.253	23.199	24.3391	24.7227	22.8519	22.8204	24.4446	23.9484	24.2676	24.2844	24.326	24.3763	23.7414	24.0032	24.3183	24.065	23.0399	22.655	23.9368	24.0319	23.679	23.6719	24.2401	23.8659	23.213	23.3011	24.613	24.9189	24.1895	24.1978	24.0428	24.3817	24.2289	24.306	24.5082	24.3926	25.1003	24.1985	23.4404	23.2462
A2MG_HUMAN	R.NQGNTWLTAFVLK.T	2	24.02	-0.49	-1.4	0.16878	1.96	0.16878	23.4023	23.3621	25.0957	25.0419	22.6625	22.47	24.1325	23.629	24.1856	24.3633	24.7507	24.558	24.2141	24.1479	24.5497	24.3252	22.0103	21.2626	23.8515	23.4942	23.7379	23.46	24.0861	23.7476	23.5418	23.4742	25.0757	24.9442	24.6109	24.5937	24.4165	24.3278	24.6126	24.3531	24.8836	24.5747	25.3184	24.6212	23.5085	23.4123
A2MG_HUMAN	R.NQGNTWLTAFVLK.T	3	21.48	-0.346	-0.76	0.45143	0.58	0.45143	20.4958	21.1316	22.1591	22.2914	20.5823	20.3404	21.8197	20.9812	21.4913	21.8576	22.3693	21.6922	21.766	21.5742	22.2048	22.0584	20.0554	19.0192	21.4376	20.8011	21.5758	20.6886	22.0288	21.15	21.1414	20.9105	21.8978	22.0279	21.9708	21.7007	21.5337	21.7297	22.4128	22.0823	22.2875	21.5693	22.466	22.003	20.6544	21.224
A2MG_HUMAN	K.AIGYLNTGYQR.Q	2	24.89	-0.352	-1.33	0.18997	1.77	0.18997	23.9652	23.9948	25.0661	25.272	23.8988	23.9476	24.9427	24.5086	25.0715	25.126	25.2909	25.2345	24.7658	24.9842	25.2003	25.0708	24.0368	23.833	25.0334	24.9522	24.5747	24.73	24.9971	24.7758	24.2206	24.5153	25.4663	25.5261	25.2916	25.2376	24.9526	25.2687	25.3281	25.2839	25.6552	25.3855	25.979	25.1585	24.4947	24.3867
A2MG_HUMAN	R.TEHPFTVEEFVLPK.F	3	23.9	-0.473	-1.98	0.05419	3.92	0.05419	23.0719	23.0852	23.7704	23.726	22.8704	22.7547	23.6361	23.4017	23.5511	23.597	24.6564	24.1627	24.0044	24.0004	24.1872	24.1287	23.3097	23.123	24.116	24.0399	24.0255	24.0294	23.5995	23.49	23.5884	23.6861	23.8635	23.9223	24.2495	24.1599	24.036	24.0746	24.5684	24.4431	25.3754	25.1944	24.8261	24.2424	23.6741	23.5962
A2MG_HUMAN	R.TEHPFTVEEFVLPK.F	2	21.51	-0.567	-2.2	0.03338	4.83	0.03338	21.058	20.9984	21.7763	21.5666	20.1273	20.029	21.1905	21.002	21.0224	21.1778	22.2244	21.9127	21.6214	21.4731	21.4525	21.6731	20.5818	20.3596	21.9532	21.417	21.726	21.7363	20.8651	20.8012	21.3022	21.3747	21.8381	21.4612	21.812	21.74	21.8836	21.6537	22.1406	22.075	23.0771	23.016	22.2483	22.0031	21.6804	21.516
A2MG_HUMAN	R.LLIYAVLPTGDVIGDSAK.Y	2	24.26	-0.58	-1.7	0.09583	2.9	0.09583	23.3934	23.2033	25.5231	25.2406	22.6222	22.4243	24.1012	23.6575	24.6844	24.6082	24.8911	24.8735	24.4949	24.5395	24.6501	24.4582	21.9833	21.5065	24.3318	24.2226	23.9273	23.9075	24.08	24.0243	23.3981	23.5396	25.6461	25.6624	24.9987	24.8815	24.6934	24.5988	24.8386	24.5776	24.9073	24.6578	25.5157	24.9447	24.2497	23.9593
A2MG_HUMAN	R.LLIYAVLPTGDVIGDSAK.Y	3	23.21	-0.52	-1.08	0.28783	1.16	0.28783	21.8886	22.4099	24.4169	24.2407	21.7991	21.5994	23.0884	22.3387	23.4938	24.0049	24.3029	23.5369	23.6144	23.1658	23.6288	23.7618	21.3964	20.3113	23.2813	22.7082	23.2955	22.5924	23.346	22.5137	22.3134	22.113	24.2694	24.3905	24.0954	23.7117	23.2056	23.3692	24.4764	23.8748	24.2887	23.6506	24.2457	23.9736	22.602	23.0528
A2MG_HUMAN	R.TEVSSNHVLIYLDK.V	3	24.18	-0.383	-1.29	0.20484	1.66	0.20484	23.1498	23.3284	24.8942	24.9216	22.9202	23.0547	24.3145	23.8426	24.5586	24.5841	24.6892	24.5449	24.0672	24.3798	24.4073	24.2363	22.7386	22.7172	24.2661	24.1041	23.9404	23.9612	24.243	24.0291	23.3335	23.6161	25.1093	25.1663	24.558	24.614	24.364	24.594	24.5752	24.5723	24.8212	24.6781	25.4412	24.4948	23.6723	23.6016
A2MG_HUMAN	R.TEVSSNHVLIYLDK.V	2	22.55	-0.499	-1.58	0.12092	2.5	0.12092	21.8827	21.8525	23.5673	23.3032	21.0385	21.0979	22.7235	22.0977	22.6685	22.8622	23.165	23.1218	22.6102	22.6769	22.4092	22.5052	20.9645	20.5744	22.6614	22.2716	22.5524	22.3392	22.3091	21.9901	21.9301	22.0786	23.9189	23.5717	22.8969	23.0495	23.071	22.8233	22.9408	22.8112	23.33	23.2014	23.572	22.9906	22.5193	22.1424
A2MG_HUMAN	R.QGIPFFGQVR.L	2	24.86	-0.395	-1.65	0.10696	2.71	0.10696	24.0659	24.1115	25.4025	25.2763	23.8699	23.6312	24.6826	24.3854	24.9507	25.0126	25.539	25.2294	25.0458	25.0256	25.1067	25.0533	23.856	23.5381	24.8537	24.6393	24.7058	24.6862	24.8144	24.7478	24.4793	24.5637	25.5165	25.4448	25.2547	25.3066	25.2312	25.2449	25.3736	25.2954	25.6717	25.4274	25.6477	25.1611	24.3596	24.2437
A2MG_HUMAN	R.TGTHGLLVK.Q	2	23.39	-0.352	-1.13	0.26328	1.28	0.26328	22.2555	22.4404	24.2816	24.0573	22.3371	22.2098	23.5088	22.8253	23.5529	23.5399	23.9086	23.9924	23.372	23.5936	23.6407	23.6327	22.4443	21.9741	23.5011	23.1932	23.1355	23.0415	23.5636	23.1782	22.8075	22.8291	24.3732	24.0578	23.9248	23.9247	23.5767	23.7274	23.725	23.6909	24.059	23.8392	24.5993	23.7762	22.8358	22.6393
A2MG_HUMAN	K.NEDSLVFVQTDK.S	2	23.6	-0.329	-1.25	0.21642	1.57	0.21642	22.8554	22.9386	23.2203	23.4131	22.759	22.8191	23.4258	23.0553	23.3974	23.5629	24.0196	23.9565	23.5112	23.886	23.928	23.7312	23.1963	23.2834	23.9194	23.9054	23.5488	23.6719	23.3923	23.3371	23.14	23.3747	23.3073	23.4172	23.787	23.8136	23.626	23.805	24.082	24.1009	24.7608	24.7532	24.6894	23.6854	23.5123	23.5557
A2MG_HUMAN	R.SSGSLLNNAIK.G	2	23.14	-0.284	-0.94	0.35131	0.89	0.35131	22.3814	22.5282	23.1641	23.6017	22.2052	22.2801	23.2545	22.7635	23.3416	23.3824	23.0104	23.0909	22.7719	23.1948	23.7294	23.3444	22.4775	22.6713	23.341	23.4495	22.9344	23.1756	23.2803	23.1744	22.5763	22.8339	22.8948	23.1679	23.3536	23.4972	23.0246	23.4487	23.4323	23.6312	23.9803	24.0209	24.4372	23.3913	22.7534	22.6474
A2MG_HUMAN	K.VTGEGCVYLQTSLK.Y	2	22.79	0.034	0.11	0.91349	0.01	0.91349	22.0341	22.1327	23.8053	23.9285	22.0806	22.2385	22.8867	22.3546	22.827	23.0797	23.1465	23.0583	22.383	22.6507	23.4089	23.0169	22.4101	22.3734	23.2543	22.9789	22.238	22.3556	22.5114	22.2407	21.9531	22.0803	22.7676	22.64	23.36	23.2879	22.2596	22.5061	23.4515	23.4007	23.5679	23.5432	24.1986	23.1006	21.9352	21.9692
A2MG_HUMAN	K.DTVIKPLLVEPEGLEK.E	3	24.27	-0.379	-1.54	0.13186	2.36	0.13186	23.6964	23.6987	24.0588	23.8714	23.5439	23.5664	24.191	23.7799	24.0946	23.9984	24.6213	24.1764	24.1775	24.1963	24.5689	24.3915	23.8861	23.7594	24.7029	24.5442	24.4531	24.3483	24.2122	23.9275	23.9826	24.1072	23.9698	23.8643	24.4296	24.5953	24.2822	24.3926	24.8766	24.6861	25.5934	25.4703	25.1349	24.4183	24.3075	24.0483
A2MG_HUMAN	K.HYDGSYSTFGER.Y	2	23.44	-0.347	-0.99	0.3278	0.98	0.3278	22.5119	22.4552	24.2082	24.1782	22.3182	22.0146	23.7007	22.8751	23.4422	23.6423	23.9994	23.752	23.5468	23.5124	23.8968	23.7013	22.4848	21.9252	23.8106	23.4364	23.1861	23.0752	23.6575	22.5759	22.8189	22.8419	24.3096	24.1589	23.9103	23.9066	23.7011	23.6885	23.9703	23.7972	24.2702	24.1399	24.5349	23.9898	23.0195	22.8088
A2MG_HUMAN	K.HYDGSYSTFGER.Y	3	22.41	-0.277	-0.81	0.42164	0.66	0.42164	21.3302	21.2543	22.766	22.9907	21.7497	21.6147	22.7102	22.108	22.5599	22.3923	22.9355	22.5068	22.3683	22.4227	22.8675	22.6387	21.6972	21.2131	22.6609	22.674	22.191	21.9429	23.0272	22.1422	21.7155	21.7236	23.0043	23.0726	22.659	22.5846	22.5608	22.8187	23.0325	22.6963	22.9728	22.8028	23.7681	22.8134	21.9294	21.5399
A2MG_HUMAN	K.LHTEAQIQEEGTVVELTGR.Q	3	23.01	-0.404	-1.14	0.25907	1.31	0.25907	22.1592	22.2517	23.0587	22.9716	22.1095	22.1708	23.2775	22.4293	23.0015	23.098	23.7351	23.3546	22.9864	23.1445	23.4803	22.9952	22.0079	21.8065	23.3223	22.8688	22.937	22.6931	23.0518	22.5103	22.4083	22.6329	23.5308	23.2783	23.2514	23.2814	23.0765	23.2445	23.583	23.4523	24.0514	23.9883	24.3771	23.1936	23.1355	22.6261
A2MG_HUMAN	K.ATVLNYLPK.C	2	23.68	-0.337	-1.33	0.18991	1.77	0.18991	22.8341	22.872	23.8118	23.748	22.8014	22.7601	23.3464	22.9161	23.4793	23.5949	24.0062	23.7403	23.5837	23.6745	24.0592	23.8025	23.5799	23.4735	24.1007	23.9683	23.511	23.5008	23.5681	23.3073	23.0864	23.2308	23.6899	23.4088	23.9695	23.9603	23.6803	23.6448	24.478	24.2716	24.7607	24.6497	24.9015	24.1373	23.6538	23.4916
A2MG_HUMAN	K.LPPNVVEESAR.A	2	24.83	-0.361	-1.11	0.27205	1.24	0.27205	23.7742	23.993	25.3356	25.3738	23.9841	23.91	24.7048	23.8151	24.731	25.0458	25.1519	24.9925	24.7681	24.8744	25.1401	24.9962	24.1647	23.9828	25.2013	25.0615	24.8111	24.6524	24.8714	24.2315	24.3589	24.5724	24.725	24.797	25.286	25.3916	24.6331	25.1306	25.3304	25.2776	25.8286	25.7748	26.0659	25.1329	24.8317	24.5093
A2MG_HUMAN	K.FEVQVTVPK.I	2	23.98	-0.492	-1.82	0.07569	3.31	0.07569	22.9002	23.0306	24.1177	24.2309	22.8926	22.8949	23.6966	23.113	23.8134	24.0254	24.5149	24.4676	23.9668	24.0128	24.4198	24.1307	23.0441	23.0296	24.2042	24.0892	23.9343	23.9112	23.8029	23.5153	23.3879	23.5797	24.3478	24.3301	24.4853	24.4456	24.0045	24.1411	24.5311	24.5095	25.1834	25.0369	25.2227	24.4787	23.9248	23.6691
A2MG_HUMAN	R.IAQWQSFQLEGGLK.Q	2	22.74	-0.656	-2.04	0.04706	4.18	0.04706	21.8657	21.8844	22.8127	22.7566	21.4238	21.082	22.5861	22.0018	22.3046	22.4386	23.4765	23.2907	22.9799	22.9151	23.1497	22.8347	21.4167	20.9195	23.3111	22.7161	22.8461	22.6657	22.3213	22.1129	22.4194	22.4189	23.1227	23.0362	23.095	23.1427	23.0801	23.0799	23.5378	23.3894	24.2728	24.2191	23.8842	23.1376	22.9334	22.5722
A2MG_HUMAN	R.LLLQQVSLPELPGEYSMK.V	3	23.01	-0.485	-0.9	0.3744	0.81	0.3744	21.9201	22.5292	24.2641	24.4878	21.2689	21.2209	22.561	21.9432	23.1347	23.8321	24.0443	23.2239	23.2198	22.7042	23.7213	23.4925	21.4502	20.0382	23.3577	22.8423	23.1963	22.0562	23.4081	22.5821	22.2655	21.8728	23.5326	23.8758	23.5542	23.5958	22.7933	23.273	24.3785	23.8734	24.4175	23.7968	23.9054	23.785	22.0559	22.7349
A2MG_HUMAN	R.LLLQQVSLPELPGEYSMK.V	2	23.1	-0.566	-1.56	0.12628	2.43	0.12628	22.735	22.2238	24.4119	24.2931	21.5149	21.3061	22.7655	22.3504	23.426	23.2041	23.2061	23.7277	23.0116	23.2071	23.664	23.137	20.8239	20.7409	23.356	23.3005	22.6155	23.0089	23.0813	23.0706	22.5296	22.6122	24.1608	24.0671	23.931	23.7714	23.3495	23.4355	23.3621	23.5475	23.7826	23.6392	24.4613	23.7308	23.108	22.4605
A2MG_HUMAN	K.GHFSISIPVK.S	2	23.45	-0.319	-0.8	0.4272	0.64	0.4272	23.0178	22.6848	24.5913	24.2049	22.4011	21.9625	23.5905	23.043	23.5218	23.7706	24.0514	23.9378	23.6731	23.4103	23.7618	23.5324	22.2008	21.5513	23.6405	23.168	23.4612	23.1716	23.3888	22.9832	23.1713	22.0859	24.641	24.104	24.1216	24.0352	24.0938	23.6093	24.1066	23.7899	24.2451	24.0103	24.4578	23.9825	22.2459	22.3912
A2MG_HUMAN	R.VSVQLEASPAFLAVPVEK.E	2	22.48	-0.495	-1.7	0.09713	2.87	0.09713	21.6605	21.508	23.1271	22.9411	20.9977	20.7673	22.0824	21.6625	22.6198	22.5912	22.9332	22.9366	22.6102	22.6652	22.8703	22.6359	21.3339	20.9549	22.9683	22.8414	22.1756	22.1282	22.1688	21.9778	21.6908	21.9049	23.0838	22.9501	23.1081	22.8871	22.7224	22.5248	23.151	23.0581	23.5556	23.4876	23.6813	23.0446	22.8214	22.4813
A2MG_HUMAN	R.VSVQLEASPAFLAVPVEK.E	3	21.58	-0.297	-0.65	0.51812	0.42	0.51812	20.5163	20.8826	21.8592	22.1302	20.5781	20.5274	21.1835	20.822	21.0301	22.1284	22.481	21.9034	21.7202	21.4863	22.1447	22.2187	21.1144	20.4334	21.9563	21.5054	21.6357	20.5249	21.4595	20.5253	20.9198	20.2251	21.6228	21.9623	22.2743	22.408	20.9126	21.113	23.0492	22.8315	22.9832	22.3662	22.6494	22.3634	21.5505	21.1943
A2MG_HUMAN	K.QQNAQGGFSSTQDTVVALHALSK.Y	3	22.68	-0.341	-1.02	0.31427	1.04	0.31427	21.9188	21.9962	23.1835	23.3006	21.5855	21.695	23.1411	22.4214	22.656	22.9078	23.1432	22.9573	22.5209	22.397	22.9493	22.4711	21.8153	21.6057	22.8816	22.6466	22.3198	22.3015	22.8589	22.4027	21.8757	22.0803	23.6559	23.481	22.8626	22.9339	23.1884	23.1732	22.9678	22.9255	23.3276	23.3062	24.0823	22.8409	22.3556	22.0677
A2MG_HUMAN	K.QFSFPLSSEPFQGSYK.V	2	22.77	-0.569	-2.12	0.04002	4.48	0.04002	22.0385	21.9753	22.7848	22.9985	21.4818	21.3031	22.5243	22.2779	22.5944	22.6639	23.3693	23.3744	22.8184	22.9506	23.0486	22.924	21.5618	21.2772	22.8445	22.8697	22.6725	22.7146	22.2608	22.2253	22.408	22.5083	22.9205	23.0974	23.0713	23.2906	22.9439	23.1492	23.3938	23.2157	24.3081	24.3944	23.9306	23.2296	22.7197	22.6022
A2MG_HUMAN	R.VVSMDENFHPLNELIPLVYIQDPK.G	3	23.1	-0.793	-1.45	0.15309	2.11	0.15309	22.5755	22.0605	23.8277	23.5291	22.0456	21.7854	22.8414	22.5219	23.0713	23.0275	24.1497	23.9488	23.6974	23.3514	23.7938	23.7223	20.0871	17.7797	23.298	22.9361	23.015	22.6915	23.1509	22.6825	22.5306	22.4064	23.948	23.7928	23.7408	23.7321	23.7031	23.5076	23.9271	23.4173	24.5185	24.16	24.4504	24.1176	23.3126	23.0979
A2MG_HUMAN	R.AYIFIDEAHITQALIWLSQR.Q	3	21.11	-0.751	-1.4	0.16805	1.97	0.16805	20.2665	20.051	22.7934	22.5249	19.8147	20.4853	20.5586	20.2764	21.3406	21.0673	22.1597	21.544	21.3647	20.6972	21.4075	21.0538	19.0128	18.7953	18.9362	20.5025	21.3025	20.9482	21.515	21.3643	20.9303	20.0291	23.0063	22.9129	22.5553	22.7183	21.5611	21.652	20.6554	19.3813	22.5347	22.0468	21.7812	21.4481	20.9708	20.3621
A2MG_HUMAN	K.ALLAYAFALAGNQDK.R	2	22.46	-0.559	-1.52	0.13482	2.32	0.13482	22.0087	21.8191	23.508	23.144	21.3875	21.2938	22.1518	21.7505	22.2712	22.6597	23.0476	22.6664	22.7508	22.3433	22.8722	22.7982	20.7274	19.9529	22.5642	21.9314	22.412	22.1134	22.5963	22.1043	22.4186	21.9743	23.2075	22.9792	23.0002	22.9668	22.899	22.5751	23.1891	22.7427	23.6816	23.3242	23.5014	23.0947	22.2487	21.8026
A2MG_HUMAN	K.ALLAYAFALAGNQDK.R	3	21.86	-0.506	-1.67	0.1029	2.78	0.1029	21.2023	21.3196	22.4685	22.5927	20.9726	21.0822	21.5654	20.9273	21.7475	22.2232	22.1711	22.1223	21.9218	21.9204	22.3083	22.1945	20.2259	19.7558	21.8533	21.5347	21.6868	21.4312	22.1093	21.6352	21.6908	21.6389	22.4776	22.4247	22.4081	22.4168	21.9405	21.9133	22.5502	22.303	23.0661	22.8023	22.8793	22.3802	21.3297	21.1505
A2MG_HUMAN	K.YNILPEKEEFPFALGVQTLPQTCDEPK.A	3	23.13	-0.453	-1.51	0.13818	2.28	0.13818	22.5714	22.45	24.1636	24.2634	21.663	21.6344	22.8851	22.7213	23.5148	23.6215	23.5092	23.4764	23.1736	23.1138	23.4467	23.3323	21.1102	20.6616	23.4188	23.2902	22.7999	22.8341	23.2519	22.9666	22.2966	22.4363	23.9856	24.0142	23.6459	23.6228	23.3185	23.4134	23.7706	23.7232	23.7391	23.622	24.2918	23.6458	22.9642	22.7369
A2MG_HUMAN	R.NALFCLESAWK.T	2	22.38	-0.712	-1.76	0.08557	3.09	0.08557	21.3139	21.3295	23.294	23.3855	21.0255	20.53	22.2531	21.7216	22.219	22.483	23.0916	22.7594	22.5527	22.3099	23.0595	22.7734	20.4709	19.5518	22.4992	21.9194	22.4511	22.0777	22.2162	21.6633	22.1927	21.9118	22.9303	22.8021	23.1533	23.1701	22.4103	22.6819	23.2869	23.0342	24.2934	24.0397	23.7632	23.0623	21.8703	21.7802
A2MG_HUMAN	R.LVHVEEPHTETVR.K	3	22.42	-0.394	-1.28	0.20611	1.65	0.20611	21.4914	21.5121	22.6876	22.573	21.307	21.1284	22.8117	22.0795	21.9866	22.3401	22.9368	22.7935	22.4508	22.5289	22.6098	22.5768	21.922	21.5084	22.7931	22.4586	22.3851	22.2363	22.256	21.7472	22.1134	22.1845	22.6157	22.617	22.7315	22.6907	22.4935	22.5428	22.8377	22.7553	23.9184	23.6636	23.6023	22.8519	22.3054	21.8262
A2MG_HUMAN	K.FQVDNNNR.L	2	21.48	-0.204	-0.58	0.56633	0.33	0.56633	19.8287	20.2442	22.1431	22.4687	20.7425	20.7189	21.5174	20.9487	21.788	21.7782	21.5799	22.0786	21.2709	21.8231	22.0322	21.7683	20.5093	20.7554	21.8149	21.8031	20.8097	21.1543	21.8746	21.6607	20.241	20.7483	21.9341	22.1878	21.9343	22.177	21.5604	21.8621	21.6768	21.9196	22.1635	22.2229	22.7782	21.874	20.3831	20.5393
A2MG_HUMAN	K.KLSFYYLIMAK.G	3	20.01	-0.597	-0.51	0.61223	0.26	0.61223	19.7038	15.2373	21.344	21.1386	16.9711	NA	19.9824	18.5069	20.1263	20.5855	21.5741	20.5752	20.4503	19.841	21.0698	20.034	NA	NA	19.7918	17.9907	19.8316	NA	20.2962	17.6622	19.3872	NA	21.3398	21.1101	21.149	20.752	20.7472	20.1887	21.4361	20.3618	20.9097	20.5479	21.5859	20.1386	18.1225	NA
A2MG_HUMAN	K.KLSFYYLIMAK.G	2	19.57	0.211	0.17	0.86885	0.03	0.86885	18.8189	NA	21.1398	20.3043	NA	NA	19.6706	16.1681	19.6983	19.7514	20.8018	19.9383	20.1402	19.4738	20.1457	19.5019	NA	NA	19.2105	NA	18.3889	18.0795	19.9131	15.2368	18.2567	NA	21.3972	20.8581	20.4707	19.8548	20.5018	19.8572	20.8027	19.1832	20.5859	20.2331	21.0742	19.9386	16.8408	NA
A2MG_HUMAN	K.VDLSFSPSQSLPASHAHLR.V	3	22.04	-0.484	-1.86	0.07016	3.45	0.07016	21.5599	21.4415	22.2864	22.1248	20.7156	20.6517	21.9754	21.6323	21.764	21.6299	22.5988	22.5212	22.0395	22.0674	22.0914	22.2769	21.3609	20.9701	22.2581	22.037	22.1428	22.0502	21.4023	21.2237	21.6788	21.6451	22.8338	22.3905	22.3733	22.4413	22.2936	22.2	22.3941	22.2554	23.6245	23.3758	23.0005	22.613	22.0138	21.7264
A2MG_HUMAN	R.QTVSWAVTPK.S	2	22.34	-0.104	-0.13	0.8983	0.02	0.8983	22.4214	22.3361	22.0424	21.4006	22.3794	22.2693	23.0523	22.8398	22.5565	22.5449	17.3388	21.3428	22.425	22.7923	23.1263	23.4009	22.5457	22.3978	23.2355	23.3105	23.1039	23.1877	23.2666	23.0635	22.6922	22.8856	18.3463	19.3052	21.4831	21.6924	22.8674	23.2203	21.9163	23.29	23.0352	22.2075	22.9345	23.2536	23.1637	22.9207
A2MG_HUMAN	K.DLTGFPGPLNDQDDEDCINR.H	3	22.75	-0.252	-1.01	0.3158	1.03	0.3158	21.9059	22.2794	22.0159	22.466	21.9739	21.9519	22.5845	22.5258	22.8372	22.657	23.241	22.9939	22.655	22.9998	23.1926	23.2712	22.4216	22.2946	23.0453	23.2041	22.8224	22.7754	22.598	22.4945	22.4094	22.6446	22.1828	22.7231	23.0081	23.0112	22.6558	23.0328	23.3483	23.5742	23.5492	23.5371	23.0975	22.9678	22.7307	22.3889
A2MG_HUMAN	K.ETTFNSLLCPSGGEVSEELSLK.L	3	22.78	-0.465	-0.96	0.34468	0.91	0.34468	21.208	22.142	23.084	23.3936	21.7856	21.6968	22.6828	21.8966	22.7985	23.2785	23.5067	23.0633	22.8276	23.0122	23.1779	23.213	21.6739	20.4498	23.207	22.7506	22.9029	21.9291	22.7462	21.8414	22.0417	21.9935	23.3837	23.8134	23.6571	23.6283	22.2601	23.0662	23.9413	23.624	24.0153	23.5254	23.6848	23.1649	22.2731	22.6642
A2MG_HUMAN	R.AVDQSVLLMKPDAELSASSVYNLLPEK.D	3	22.4	-0.651	-1.91	0.06326	3.63	0.06326	21.8609	21.5392	22.8459	22.7303	20.7871	20.6456	22.1547	21.7682	22.3069	22.4298	23.0152	22.9318	22.364	22.2103	22.8312	22.6131	20.9393	20.0639	22.9939	22.5305	22.4981	22.2552	22.2145	21.7357	22.0459	22.0116	22.711	22.6513	22.9853	22.9605	22.5468	22.6349	23.3234	22.9988	23.9082	23.551	23.5508	22.9998	22.6752	22.3168
A2MG_HUMAN	K.SIYKPGQTVK.F	2	21.45	-0.403	-1.37	0.17881	1.87	0.17881	20.421	20.5114	21.3466	21.3765	20.6245	20.2357	21.6245	20.7985	21.2327	21.1839	21.8035	21.9163	21.4743	21.5753	21.6495	21.9393	21.1359	20.7137	21.8753	21.5715	21.2886	21.5102	21.3301	20.9341	21.0616	21.0974	21.5933	21.5741	21.7392	21.7869	21.4059	21.6159	22.0023	21.9159	22.789	22.7441	22.5568	21.848	21.1875	21.0933
A4_HUMAN	K.STNLHDYGMLLPCGIDK.F	3	24.08	0.155	0.56	0.58164	0.31	0.58164	23.7911	23.7677	25.4396	25.5248	23.2094	23.1153	24.2543	23.9228	24.5843	24.5499	24.6396	24.3011	23.6846	23.7248	24.7332	24.7285	23.4567	23.2292	24.3647	24.0988	23.7785	23.6578	23.3475	23.081	23.3004	23.2162	23.4877	23.7002	24.549	24.4014	23.6133	23.6703	24.5234	24.398	25.2551	25.0791	25.0845	24.5145	23.8346	23.5207
A4_HUMAN	K.STNLHDYGMLLPCGIDK.F	2	21.74	0.012	0.04	0.97204	0	0.97204	21.5139	21.5683	23.8196	23.1612	20.59	19.7919	21.9145	21.5571	22.0694	22.1645	22.3423	22.0281	21.5497	21.5698	22.1618	22.0003	20.9	20.6391	21.9297	21.5798	21.466	21.3734	20.5232	20.4036	21.2238	21.464	21.6449	21.4271	22.4097	22.1591	21.3481	21.2459	22.1011	22.0589	23.0255	23.1256	22.5583	22.4385	21.5739	21.0357
A4_HUMAN	K.VESLEQEAANER.Q	2	23.49	0.231	0.72	0.47701	0.51	0.47701	22.9083	23.3161	24.8219	24.942	22.9109	22.9646	23.8047	23.0919	24.0575	24.1653	23.633	23.567	22.9153	23.1322	24.1798	23.994	23.0371	22.9882	23.8289	23.794	22.9929	22.9335	22.4045	22.0054	22.7064	23.0669	22.5995	22.6174	23.971	24.0701	22.9487	23.4401	23.7494	23.7205	24.673	24.7067	24.6897	23.9551	23.1311	23.05
A4_HUMAN	R.MDVCETHLHWHTVAK.E	3	21.3	0.04	0.06	0.94941	0	0.94941	21.084	20.0334	23.315	23.1037	20.3278	19.8628	22.0053	20.8664	21.6245	21.7072	21.9646	21.6464	21.2554	21.0397	21.9249	21.8326	20.6425	18.9615	21.8758	21.3733	21.1628	20.2799	20.7639	18.7383	20.858	20.452	21.5939	20.7175	21.9543	21.7884	21.1456	21.0178	21.814	21.5388	22.9691	22.5251	22.2864	22.1089	21.3823	20.5409
A4_HUMAN	R.GLTTRPGSGLTNIK.T	2	21.47	0.043	0.1	0.91946	0.01	0.91946	20.8008	21.0593	23.2404	23.2007	20.424	20.3206	21.8297	20.8237	21.7015	22.1343	21.8444	21.814	21.4193	21.6824	21.8193	21.8101	20.7728	20.2837	21.6075	21.2689	21.3978	20.8999	20.4264	19.3561	20.9502	21.1316	20.9778	20.6132	22.1807	22.2476	20.7868	21.3972	21.9957	22.0071	22.9732	22.9329	22.7297	22.1551	21.1032	20.7355
A4_HUMAN	R.VEAMLNDR.R	2	22.32	0.003	0.01	0.99322	0	0.99322	21.3539	21.4439	23.7834	23.6673	21.7801	21.6491	22.5979	21.6397	22.4364	22.7703	22.7015	22.3986	21.6254	21.9902	23.118	22.7876	21.7862	21.4902	22.7703	22.5542	21.8405	21.8474	21.8085	21.1374	21.6431	21.7851	22.0982	22.505	22.785	22.9192	22.1187	22.5149	22.6275	22.5428	23.3773	23.3021	23.7423	22.5459	21.8436	21.2923
A4_HUMAN	K.LVFFAEDVGSNK.G	2	22.1	0.059	0.18	0.85545	0.03	0.85545	21.2046	20.9539	22.8065	22.4282	20.8054	20.8425	22.3222	21.9383	22.4971	22.6284	22.8387	22.4788	22.7946	22.8711	22.8456	22.5859	21.6253	21.4355	22.4516	22.2138	21.8059	21.6904	20.9891	20.7447	21.7149	22.4473	21.6542	21.4342	22.5021	22.6294	21.5116	21.5458	22.9215	22.7263	23.4468	23.2177	23.0147	22.5604	21.5462	21.2824
A4_HUMAN	R.LALENYITALQAVPPRPR.H	3	23.84	-0.052	-0.13	0.8964	0.02	0.8964	23.6465	23.5562	25.6507	25.4936	22.9827	22.8332	24.0767	23.5816	24.2869	24.4302	24.5568	24.1188	23.5742	23.1548	24.5007	24.404	22.1924	21.5814	24.0062	23.6303	23.5156	23.1998	22.5548	22.0821	23.3398	23.1518	23.4522	23.2067	24.7201	24.6557	23.6466	23.6606	24.5369	24.0747	25.624	25.315	25.2573	24.5549	23.5104	23.2305
A4_HUMAN	R.ISYGNDALMPSLTETK.T	2	22.16	0.188	0.61	0.54725	0.37	0.54725	21.9169	21.9317	23.8734	23.9838	21.2671	21.0816	22.4723	22.0896	22.7151	22.7979	22.311	22.0279	21.4968	21.6865	22.8001	22.657	21.465	21.2472	22.6293	22.6954	21.7489	21.765	20.8723	20.6102	21.5667	21.7101	21.256	21.3694	22.7845	22.8869	21.6799	21.9377	22.5941	22.5198	23.5753	23.356	23.0938	22.4783	21.9047	21.675
A4_HUMAN	R.CLVGEFVSDALLVPDK.C	2	22.46	-0.087	-0.25	0.80023	0.06	0.80023	22.0954	22.008	24.3281	24.3143	21.2629	21.4672	22.3041	21.7809	23.0003	23.0123	23.0986	22.9123	22.2986	22.3351	23.2005	22.9807	20.7878	20.5115	22.4815	22.218	21.8741	21.9415	21.4405	21.2521	21.6664	21.8497	22.1862	22.0673	23.1322	23.24	22.1376	22.1782	23.0517	23.0321	23.9641	23.9109	23.8648	23.1603	22.1017	22.0803
A4_HUMAN	K.WDSDPSGTK.T	2	20.96	0.213	0.6	0.55278	0.36	0.55278	19.6994	19.9526	22.3068	22.4736	20.5345	20.4567	21.1977	20.5965	21.6092	21.5176	21.231	21.3237	20.6359	20.8001	21.9714	21.6748	20.4858	20.524	21.1172	21.274	19.9113	20.378	20.4906	20.3818	19.6125	20.0051	20.6321	20.6998	21.4147	21.4804	20.573	20.8975	21.3646	21.3056	21.992	21.9436	22.6501	21.4756	19.9491	19.968
A4_HUMAN	R.WYFDVTEGK.C	2	21.72	-0.138	-0.35	0.72745	0.12	0.72745	21.5156	20.9141	23.0309	22.8285	20.8002	20.431	21.9239	21.1394	22.0796	22.0602	22.4776	22.1917	21.9583	21.7227	22.6074	22.4081	20.0433	19.3137	22.0338	21.6258	21.7472	21.2732	20.9026	20.5889	21.2178	21.0156	21.7256	21.4218	22.1733	22.3209	21.8911	21.7273	22.5332	22.3189	22.7071	22.5272	22.9247	22.4383	21.5445	20.8571
A4_HUMAN	R.SQVMTHLR.V	2	21.73	0.15	0.41	0.68589	0.17	0.68589	21.4132	21.0285	23.3196	23.2867	20.9525	20.7107	22.1732	21.1176	22.1653	22.2066	21.9615	22.0843	21.2295	21.3491	22.5965	22.4699	21.1797	20.7162	22.216	21.8389	21.2124	21.3135	20.819	20.3391	21.0413	21.1232	21.2086	21.3812	22.3151	22.3637	21.1843	21.5755	22.0684	21.8873	23.0015	22.8108	23.0218	22.2709	21.1922	20.8929
A4_HUMAN	K.AVIQHFQEK.V	2	21.1	0.1	0.28	0.77836	0.08	0.77836	20.3322	20.7103	22.8548	22.5054	20.238	20.1057	21.6103	20.9246	21.6093	21.365	21.2989	21.4557	20.6315	20.686	21.8945	21.7938	20.5036	19.9227	21.4266	21.0453	20.6294	20.6335	19.8761	19.5005	20.4363	20.4814	20.7216	20.3832	21.7138	21.6503	20.8148	20.7715	21.4501	21.3922	22.6102	22.3638	22.4467	21.7174	20.7797	20.5341
A4_HUMAN	R.QQLVETHMAR.V	2	20.62	0.087	0.24	0.81455	0.06	0.81455	19.8795	20.0898	22.4991	22.4524	19.5374	19.3629	20.9134	20.3367	20.8754	21.1286	20.9711	21.2117	20.0359	20.0937	21.4261	21.4184	19.9207	19.4675	21.0351	20.6636	20.0722	20.0428	19.2439	18.8602	19.9281	19.8074	20.8124	20.413	21.3861	21.431	20.2052	20.3031	20.9641	20.8145	22.0884	21.9404	22.178	21.3147	20.0256	19.743
A4_HUMAN	K.EQNYSDDVLANMISEPR.I	2	21.15	0.263	0.84	0.40619	0.7	0.40619	21.1275	21.1694	22.4216	22.7092	20.1472	20.2554	21.3494	20.9347	21.7597	21.7117	21.3556	21.5344	20.5123	20.7205	22.1481	21.7206	20.314	20.3245	21.6816	21.6856	20.65	20.8149	19.9649	19.757	20.4946	20.66	20.4419	20.1505	21.4445	21.6746	21.0254	21.0428	21.241	21.4596	22.0209	22.035	22.2275	21.3053	21.007	20.9066
A4_HUMAN	K.EQNYSDDVLANMISEPR.I	3	20.57	0.447	1.11	0.27361	1.23	0.27361	20.8728	20.4075	21.1411	21.7038	20.4516	20.5369	20.774	20.9734	20.9897	20.5815	20.2204	20.681	19.7539	20.513	21.5937	21.7858	20.8896	20.2648	20.7302	21.0671	20.6187	19.8928	19.2271	19.3967	19.9639	19.8075	18.5201	19.5475	21.2916	20.9222	20.1639	20.3486	21.6095	21.4013	20.9436	21.1842	20.3913	20.904	20.1328	20.7193
A4_HUMAN	K.THPHFVIPYR.C	2	19.56	-0.977	-0.41	0.68372	0.17	0.68372	15.7735	13.8412	23.0575	22.8201	NA	13.4604	21.1308	NA	21.3527	21.5841	21.982	21.955	21.148	18.3183	21.7177	15.0455	14.2583	NA	20.7621	14.1868	14.8096	NA	NA	NA	NA	13.5068	21.2296	20.6966	21.8978	21.9395	21.1283	16.8275	21.8954	21.1497	22.9757	22.6514	22.649	20.4785	NA	NA
AACT_HUMAN	R.EIGELYLPK.F	2	23.99	-0.347	-1.31	0.19792	1.71	0.19792	22.9761	23.1226	23.6409	23.7674	23.3886	23.3986	23.6235	23.2681	22.7823	22.8458	24.3551	24.4211	23.4718	23.6166	23.8812	23.8289	25.5874	25.5002	24.4461	24.4019	23.8702	23.9698	24.1112	24.0024	23.857	24.1116	24.4432	24.1723	24.4302	24.4941	23.8534	24.0044	24.2489	24.2733	24.9995	24.9618	24.5143	23.7728	23.6282	23.5401
AACT_HUMAN	K.EQLSLLDR.F	2	23.89	-0.333	-1.17	0.24889	1.37	0.24889	22.9436	23.0524	23.3808	23.5133	23.5356	23.5259	23.6624	23.1791	22.6842	22.8945	24.2534	23.8717	23.3168	23.5337	23.9673	23.6912	25.5053	25.3705	24.3428	24.2769	23.7643	23.8049	24.2445	24.0282	23.8678	24.0209	24.1969	24.1397	24.2729	24.3272	23.6484	23.8079	24.2272	24.0945	24.8455	24.7553	24.5696	23.6986	23.4969	23.3527
AACT_HUMAN	K.ADLSGITGAR.N	2	23.16	-0.321	-0.86	0.39548	0.74	0.39548	21.7598	22.1571	22.8652	22.8909	22.8519	22.9193	22.9303	21.8902	21.8334	22.116	23.5916	23.3215	22.7304	22.7833	23.111	22.9533	25.0568	24.8295	23.7713	23.6446	23.1203	22.9093	23.5422	22.9004	23.1634	23.3751	23.1409	23.0873	23.7817	23.7952	22.6513	23.2451	23.5521	23.5134	24.2452	24.1086	23.9096	22.9337	22.8863	22.5598
AACT_HUMAN	K.RLYGSEAFATDFQDSAAAK.K	3	22.74	-0.123	-0.37	0.71241	0.14	0.71241	21.3938	21.6241	24.0579	24.3953	21.7267	21.8225	22.8392	22.2784	22.7085	22.9174	23.1532	22.9589	22.3718	22.7987	22.9128	22.8932	22.8533	22.529	22.6691	22.7129	22.6669	22.4517	22.5045	22.2949	22.0214	22.0902	22.9116	22.574	23.3746	23.4857	21.7442	22.3604	23.3572	23.319	23.925	23.7781	24.0077	23.3012	22.1106	21.7938
AACT_HUMAN	R.NLAVSQVVHK.A	2	22.81	-0.362	-1.03	0.30694	1.07	0.30694	21.4881	21.5082	22.7381	22.565	22.1897	22.1781	22.7923	21.9461	21.4074	21.7027	23.2551	22.9889	22.318	22.4922	22.8089	22.392	24.6299	24.2322	23.6037	23.2629	22.8429	22.5803	23.1857	22.3906	22.8924	22.8766	23.0905	23.1872	23.3415	23.4021	22.4567	22.6717	23.0373	22.9575	24.0457	23.8373	23.3772	22.7687	22.6181	22.1794
AACT_HUMAN	K.ITLLSALVETR.T	2	22.96	-0.567	-1.96	0.05691	3.83	0.05691	21.6858	21.7806	22.9048	22.9624	22.2689	22.1099	22.2622	21.8422	21.7651	22.0264	23.5466	23.2224	22.6376	22.6386	22.8685	22.8921	24.0157	23.5312	23.4659	23.1205	23.2556	22.7929	23.138	22.7835	22.981	22.9574	23.5188	23.5571	23.7833	23.8353	22.5127	22.7587	23.7313	23.4586	24.2548	23.9739	23.381	22.8711	22.7586	22.5872
AACT_HUMAN	K.MEEVEAMLLPETLKR.W	3	22.29	-0.463	-1.61	0.11392	2.6	0.11392	21.3768	21.1951	22.3868	22.3662	21.3729	20.9957	21.8423	21.6217	21.0306	21.0456	22.9606	22.638	21.6348	21.7639	22.2075	22.1398	23.679	23.2678	22.8637	22.822	22.4597	22.2912	22.439	22.1773	22.2999	22.1589	22.9083	22.9971	23.0472	23.0529	21.7493	22.1242	22.8285	22.4656	23.5957	23.3604	22.5046	22.0125	22.0092	21.9869
AACT_HUMAN	K.KLINDYVK.N	2	21.33	-0.412	-1.01	0.32009	1.01	0.32009	20.1603	20.2906	21.3946	21.1704	20.7709	20.5523	21.4233	20.2339	19.8864	20.2284	21.7889	21.342	20.9275	21.0042	21.3574	21.0766	22.8998	22.3577	22.0304	21.5523	21.475	21.1056	21.6353	20.4607	21.5484	21.4771	21.7653	21.7013	22.0074	21.9521	21.0444	21.3855	21.6776	21.4462	22.6689	22.4097	21.9031	21.3248	21.1215	20.5867
AACT_HUMAN	K.WEMPFDPQDTHQSR.F	3	22.18	-0.426	-1.36	0.18207	1.84	0.18207	21.0584	20.7134	22.3169	22.2486	21.0709	20.9241	21.6659	21.3015	21.0755	21.0198	22.9233	22.5852	21.6011	21.6821	22.208	22.0898	23.7829	23.2471	22.9387	22.9314	22.2009	21.907	22.3005	21.9651	21.9517	21.8508	22.8102	22.8977	22.8348	22.7535	21.8037	22.0459	22.7368	22.6771	23.5425	23.3247	22.7427	22.0931	21.8574	21.6014
AFAM_HUMAN	R.ESLLNHFLYEVAR.R	3	22.49	-0.583	-1.47	0.14872	2.16	0.14872	21.5347	21.7212	22.8259	22.5976	21.6417	21.5659	21.9966	21.4322	21.7915	22.0097	24.0115	23.6756	22.9251	22.789	23.3159	23.0759	20.3075	19.7246	22.7827	22.2679	22.9647	22.6359	23.045	22.5055	22.1366	21.8961	24.3231	24.1191	22.4096	22.2598	23.4278	23.2009	23.2656	22.699	23.2415	22.608	23.2701	22.6851	21.5995	21.3656
AFAM_HUMAN	R.ESLLNHFLYEVAR.R	2	20.51	-0.723	-2.08	0.04361	4.32	0.04361	19.6175	19.8909	20.6764	20.5578	19.703	19.5552	19.7354	19.2954	19.7441	20.0838	21.7379	21.9477	20.9954	20.9053	21.1853	20.9262	17.9033	17.6234	20.5224	20.3828	21.0493	20.894	21.0265	20.775	20.1004	20.1067	22.6651	22.5243	20.4601	20.3876	21.4828	21.4497	20.879	20.5824	21.1148	20.8588	21.0749	20.5307	19.7992	19.697
AFAM_HUMAN	R.RHPDLSIPELLR.I	3	23.09	-0.314	-0.98	0.33084	0.97	0.33084	22.3375	22.249	22.9726	22.8019	22.33	22.0623	22.9702	22.3792	22.5472	22.6012	24.3678	23.941	23.3183	23.2285	23.7699	23.6688	22.4402	22.0924	23.4418	23.1999	23.4953	23.3335	23.5699	23.2057	22.5556	22.4631	24.6668	24.2951	22.8348	22.769	23.7801	23.7422	23.4268	23.0817	23.4031	23.2868	23.7808	22.9283	22.3366	22.045
AFAM_HUMAN	K.IAPQLSTEELVSLGEK.M	2	22.41	-0.27	-1.04	0.30557	1.07	0.30557	21.7046	21.622	22.2683	22.1549	21.6629	21.4015	21.9287	21.6073	21.9186	22.0186	23.391	23.3624	22.686	22.5735	22.776	22.6635	22.1332	21.8375	22.9769	22.7844	22.712	22.7692	22.6575	22.4489	21.8522	21.8483	23.8509	23.7919	21.9863	21.9913	23.1631	23.0036	22.5587	22.4828	22.5738	22.6315	22.8262	22.166	21.8648	21.6843
AFAM_HUMAN	K.IAPQLSTEELVSLGEK.M	3	21.65	-0.194	-0.58	0.56756	0.33	0.56756	20.381	21.0895	20.67	21.339	21.077	21.0118	21.1458	21.0685	21.2621	21.1359	22.898	21.9473	21.8412	21.9746	22.3066	22.4066	21.6835	21.4716	22.1708	22.2495	22.1032	22.029	22.1253	21.9611	20.9651	21.1314	22.561	22.9508	21.3878	21.1441	21.879	21.8958	22.1633	22.2239	21.8742	21.8885	21.7478	21.0983	21.1283	20.7539
AFAM_HUMAN	K.HELTDEELQSLFTNFANVVDK.C	3	22.44	-0.586	-1.22	0.22735	1.5	0.22735	21.5972	21.5646	22.791	22.9844	21.011	21.0591	21.9457	21.525	22.2205	22.304	23.8658	23.7944	22.7534	22.8417	23.2139	23.1465	20.4949	18.4322	22.7952	22.5247	22.5019	22.4356	22.8811	22.2494	21.5378	21.7971	24.0839	24.242	22.5014	22.4773	23.286	23.3215	22.9808	22.8044	22.9817	22.9376	23.0914	22.7774	21.9083	21.7953
AFAM_HUMAN	K.FTFEYSR.R	2	22.15	-0.252	-0.87	0.38836	0.76	0.38836	21.3249	21.3064	21.7639	21.6973	21.5842	21.46	21.7689	21.345	21.7021	21.8833	23.2501	22.8514	22.3088	22.411	22.8942	22.8101	21.8489	21.3851	22.5579	22.394	22.6031	22.5047	22.7786	22.5145	21.6334	21.6147	23.5877	23.4918	21.9572	21.8668	22.7262	22.8058	22.457	22.1711	22.3473	22.2456	22.3008	21.5436	21.3068	21.1323
AFAM_HUMAN	R.DADPDTFFAK.F	2	22.7	-0.179	-0.77	0.4472	0.59	0.4472	21.8492	21.9267	22.4574	22.3806	22.2236	22.098	22.0632	21.8507	22.2316	22.3704	23.6404	23.467	22.7912	22.9459	23.1782	23.2294	22.7359	22.589	23.1394	23.0037	23.0392	23.1396	23.1796	23.0275	21.979	22.0595	23.8672	23.8798	22.3955	22.3403	23.1869	23.4121	22.7463	22.7538	22.74	22.6034	23.0592	22.6399	21.8301	21.8797
AFAM_HUMAN	K.SDVGFLPPFPTLDPEEK.C	2	22.86	-0.316	-1.27	0.21112	1.61	0.21112	22.1303	22.1652	22.7891	22.9148	21.9532	21.9271	22.3393	21.9227	22.4573	22.5919	23.8287	23.8694	23.0121	23.1965	23.2495	23.1375	22.2339	22.0242	23.1578	23.0908	23.1806	23.1071	23.1332	22.9846	22.1937	22.3716	24.3999	24.3711	22.5048	22.5207	23.5003	23.5616	23.0241	22.9684	23.1526	23.082	23.1863	22.7524	22.174	22.1385
AFAM_HUMAN	K.AESPEVCFNEESPK.I	2	21.45	-0.128	-0.43	0.67136	0.18	0.67136	20.6769	20.8174	20.9191	20.9928	20.9398	20.7646	21.1755	20.7213	21.0389	20.9961	22.1349	22.336	21.4553	21.7117	22.1167	21.879	21.5138	21.5846	22.0872	21.9342	21.5949	21.824	22.048	21.918	20.7579	21.1162	22.6809	22.8147	20.8082	21.0338	21.9593	22.2712	21.3623	21.4243	21.2588	21.1568	21.9503	21.0122	20.8438	20.5128
AFAM_HUMAN	K.LPNNVLQEK.I	2	22.31	-0.173	-0.46	0.651	0.21	0.651	21.1068	21.4062	22.1241	22.1149	21.9825	21.9579	22.014	20.8138	21.7064	22.1238	23.1932	23.0595	22.4812	22.6656	23.0343	22.8242	22.254	22.1831	22.8166	22.6925	22.6381	22.4577	22.89	22.1347	21.7386	22.0341	23.1507	23.2185	21.9989	22.1666	22.3804	23.2218	22.4652	22.5145	22.5174	22.4188	22.9809	22.039	21.613	21.4258
AGRIN_HUMAN	K.SAGDVDTLAFDGR.T	2	21.12	-0.048	-0.17	0.868	0.03	0.868	19.7331	19.9081	22.6399	22.7966	20.1489	20.2174	21.2195	21.0333	21.4643	21.5576	21.4907	21.519	21.0971	21.4312	21.4054	21.2465	20.6397	20.592	20.8331	20.9213	20.6385	20.8678	20.7849	20.5149	20.6197	20.7316	21.0467	21.1601	21.7065	21.7589	20.0432	20.5257	21.2649	21.4447	22.2417	22.1952	22.2625	21.7134	20.6557	20.6822
ALBU_HUMAN	K.SLHTLFGDK.L	2	25.81	-0.48	-1.58	0.12157	2.49	0.12157	24.7947	24.6646	25.8419	25.8337	25.1897	24.9475	26.0631	25.5549	25.0224	25.1469	26.486	26.161	26.2218	26.0821	25.83	25.651	25.3095	24.9315	25.9354	25.6448	25.7458	25.6388	26.0737	25.7879	25.7672	25.7089	27.5296	27.195	25.9662	25.825	26.4459	26.3708	25.7099	25.3244	26.2723	25.8055	26.8487	26.0679	25.6255	25.2047
ALBU_HUMAN	K.YLYEIAR.R	2	21.69	-0.276	-0.66	0.51172	0.44	0.51172	20.1503	19.6819	22.1127	21.8371	22.0987	21.9256	22.4264	21.9583	22.328	22.238	22.0646	21.7753	21.7444	21.7974	22.2752	22.095	20.1177	19.6828	21.519	21.2654	21.7591	21.8527	24.5832	24.3594	21.6326	21.8359	20.298	20.2258	22.2817	22.0798	21.5834	21.7259	21.5569	21.1739	22.4299	21.9876	22.9962	22.0522	20.3641	19.842
ALBU_HUMAN	K.LVNEVTEFAK.T	2	22.69	-0.073	-0.23	0.81749	0.05	0.81749	21.0838	21.0828	23.0878	23.0335	23.1841	23.122	23.6249	23.2494	23.3381	23.5177	23.0952	22.7082	22.823	22.8844	23.2493	23.0086	21.0873	20.7699	22.6771	22.4125	22.9047	22.8178	23.3389	23.1982	22.9008	22.9837	21.7665	21.6804	23.2198	23.2747	22.6722	22.8491	22.4194	22.1828	23.4115	23.2443	23.7817	23.0895	21.3858	21.3801
ALBU_HUMAN	K.KVPQVSTPTLVEVSR.N	3	22.12	-0.149	-0.3	0.7691	0.09	0.7691	20.6979	20.4453	22.0778	21.9847	22.4272	22.3995	23.4004	22.9194	22.8885	23.0071	22.4816	22.235	22.1543	22.3015	22.8295	22.5161	20.2841	20.0725	21.8647	21.8665	22.2478	22.1913	24.6868	24.4039	22.1747	22.3201	20.9995	20.0534	22.6153	22.5271	22.05	22.3526	21.6338	21.4758	22.7037	22.5461	23.4251	22.5892	21.3235	19.5071
ALBU_HUMAN	K.VFDEFKPLVEEPQNLIK.Q	3	22.95	-0.152	-0.44	0.66279	0.19	0.66279	21.3504	21.7278	23.1775	23.2665	23.3153	23.24	23.847	23.4074	23.6793	23.9377	23.5495	23.3615	23.2692	23.2402	23.6585	23.534	20.5695	20.1972	22.6398	22.5793	23.1778	23.0567	23.6411	23.3178	23.1761	23.1273	21.9689	22.24	23.5921	23.7028	23.0752	23.2436	22.7808	22.4967	23.7188	23.4756	24.0125	23.3156	21.6771	21.7876
ALBU_HUMAN	K.YICENQDSISSK.L	2	21.04	-0.088	-0.2	0.83897	0.04	0.83897	18.9111	19.1427	20.6145	21.0104	21.6829	21.6926	22.2844	21.8016	21.872	21.9528	21.2213	21.4466	20.967	21.3505	21.8413	21.4826	19.142	19.2804	21.0414	21.2064	20.8827	21.1257	23.8769	23.595	20.8535	21.123	19.7463	19.9528	21.2642	21.4819	20.9956	21.3544	20.2372	20.216	21.1436	21.3004	22.3016	21.1137	19.5607	19.57
ALBU_HUMAN	K.FQNALLVR.Y	2	22.51	-0.122	-0.4	0.69224	0.16	0.69224	20.9214	21.01	22.4097	22.6069	22.9638	22.8485	23.3479	22.8902	23.1566	23.3333	22.8947	22.8157	22.8998	23.0084	23.0617	23.0203	20.569	20.6181	22.3808	22.3053	22.6627	22.6984	23.0078	22.9327	22.5695	22.7333	22.1599	22.0443	22.9553	23.0547	22.5515	22.8385	22.3261	22.3552	23.0459	22.6228	23.6599	22.9685	21.1839	21.1251
ALBU_HUMAN	R.RHPDYSVVLLLR.L	3	21.54	-0.398	-0.76	0.45158	0.58	0.45158	20.0917	19.8261	21.8865	21.7624	21.8107	21.6433	23.0239	22.3176	22.6308	22.6057	22.3244	21.9638	22.2436	21.9621	22.6219	22.3951	17.163	16.2775	21.3123	20.9532	21.8932	21.7324	22.4644	21.9608	21.8492	21.7307	20.6466	20.1938	22.38	22.3416	21.9714	21.9409	21.4904	21.1509	22.4368	22.3622	23.2617	22.4312	20.679	19.852
ALBU_HUMAN	K.LCTVATLR.E	2	21.98	-0.02	-0.05	0.96101	0	0.96101	20.0701	20.3246	22.2079	22.1499	22.6768	22.72	23.1297	21.9933	22.5913	22.9035	22.4387	22.0834	22.2674	22.2561	22.7052	22.5535	20.2908	20.0569	22.0571	21.9153	22.2479	21.9526	22.9559	22.155	22.3279	22.5402	20.7553	20.8817	22.5802	22.5074	21.7133	22.392	21.3771	21.329	22.437	22.5821	23.2509	22.4073	20.8898	20.5168
ALBU_HUMAN	K.AVMDDFAAFVEK.C	2	21.78	-0.048	-0.12	0.90179	0.02	0.90179	19.6474	19.9143	21.3245	21.4823	22.5133	22.2797	23.0707	22.5978	22.4832	22.631	22.4284	22.3227	22.1521	21.9786	22.7588	22.6624	19.78	19.4685	21.9233	21.6581	22.5685	22.3773	22.8358	22.4214	22.3958	22.2929	19.9748	20.3168	22.59	22.6777	21.9906	22.0627	20.6937	20.3238	22.0494	21.7343	22.8911	22.2387	20.8694	20.7303
AMBP_HUMAN	R.TVAACNLPIVR.G	2	23.97	-0.485	-1.84	0.07267	3.38	0.07267	22.7721	22.7359	24.221	24.2098	23.2575	23.1979	23.9762	23.5204	23.6471	23.7947	24.5522	24.2643	24.0539	24.2567	24.1108	23.9019	23.1963	23.093	23.9608	23.8151	23.9184	23.968	24.1288	23.9954	24.0965	24.1935	25.479	25.3791	24.0405	24.094	24.4029	24.5059	23.8148	23.76	24.3851	24.2722	24.9585	24.1096	23.4564	23.2871
AMBP_HUMAN	R.ETLLQDFR.V	2	23.3	-0.71	-2.64	0.01132	7	0.01132	22.2643	22.336	23.8061	23.7781	22.4452	22.4079	23.6315	23.2352	22.3504	22.6758	23.7693	23.358	23.2254	23.3788	22.9705	22.8788	22.5386	22.4161	22.7538	22.7624	22.6832	22.6687	23.3495	23.1451	23.5893	23.7261	24.8468	24.6939	23.8754	23.8544	23.7394	23.881	23.0201	22.9452	23.7772	23.6784	24.757	24.0048	23.5455	23.4029
AMBP_HUMAN	R.VVAQGVGIPEDSIFTMADR.G	2	21.94	-0.858	-2.6	0.01259	6.77	0.01259	21.1283	20.7036	22.9897	22.82	20.3922	20.2708	22.1391	21.7587	21.3126	21.3763	22.305	22.4631	21.8828	22.0064	21.6415	21.3009	20.3523	20.086	21.6369	21.6249	21.2869	21.5528	21.749	21.8506	22.0059	22.1358	24.0275	23.9677	22.5577	22.6119	22.732	22.7465	21.4249	21.3361	22.5901	22.4545	23.3659	22.4654	22.3206	22.1681
AMBP_HUMAN	R.VVAQGVGIPEDSIFTMADR.G	3	22.7	-0.622	-1.54	0.13191	2.36	0.13191	20.6216	21.695	23.2275	23.5246	21.6531	21.6754	22.9079	22.441	21.8666	22.7485	23.736	23.2088	22.9175	22.7327	22.6219	22.8712	21.7636	21.3043	22.3145	22.0516	22.5964	22.129	22.6085	21.8981	22.8987	22.6199	24.3105	24.5398	23.3426	23.4329	22.8261	23.3624	22.7523	22.8171	23.4502	23.105	23.6213	23.2554	22.406	22.3413
AMBP_HUMAN	R.AFIQLWAFDAVK.G	2	22.47	-0.975	-2.16	0.03653	4.65	0.03653	21.2806	21.032	23.2992	23.0129	21.3242	20.6865	22.2494	21.8591	22.3686	22.4416	23.5706	23.29	23.1639	22.9287	23.0748	22.8999	19.3345	18.105	21.9771	21.7475	22.6224	22.2372	22.608	22.2628	22.7877	22.5656	24.5905	24.4489	23.1036	22.8988	23.2311	23.26	22.7868	22.5418	23.4909	22.9251	23.5974	23.0807	22.1435	21.9554
AMBP_HUMAN	R.EYCGVPGDGDEELLR.F	2	23.22	-0.461	-1.79	0.07994	3.21	0.07994	21.8568	22.0975	23.3605	23.4753	22.4765	22.3665	23.1513	22.7749	22.9709	23.1558	23.8836	23.6689	23.2619	23.4985	23.3638	23.2	22.3668	22.3107	23.2899	23.2037	23.0959	23.2313	23.3912	23.2471	23.2424	23.4527	24.719	24.7798	23.1226	23.3235	23.7585	23.9539	23.0192	23.0232	23.4427	23.4771	24.0011	23.3399	22.6659	22.6608
AMBP_HUMAN	K.KEDSCQLGYSAGPCMGMTSR.Y	3	21.39	-0.429	-1.41	0.16654	1.98	0.16654	20.32	20.2179	21.6488	21.9221	20.1861	20.1452	21.7389	21.2835	21.217	21.0278	22.0017	21.7847	21.2576	21.4744	21.6534	21.4756	20.6016	20.051	21.7675	21.7339	21.4799	21.3767	21.8062	21.5205	21.2544	21.4285	23.022	23.2036	21.344	21.3252	21.6706	21.8741	21.2668	21.1894	21.5631	21.5247	22.2526	21.3475	20.8366	20.7955
AMBP_HUMAN	R.GECVPGEQEPEPILIPR.V	2	22	-0.665	-2.33	0.02438	5.44	0.02438	21.2187	21.1985	22.9593	22.8631	20.8763	20.7078	22.4902	22.0706	21.298	21.26	22.4376	22.1807	21.8328	22.1126	21.526	21.3738	20.8962	20.7297	21.7569	21.6031	21.2697	21.419	21.8817	21.6635	22.2217	22.2947	23.7887	23.5025	22.5281	22.5834	22.4878	22.4792	21.4838	21.5725	22.4832	22.508	23.2557	22.5917	22.4722	22.2012
AMD_HUMAN	K.EGPVLILGR.S	2	21.98	-0.211	-0.61	0.54209	0.38	0.54209	21.02	20.9514	23.2937	23.1156	21.1438	20.9415	21.8394	21.4169	21.9376	21.976	22.5805	21.997	22.0411	22.1063	22.2867	22.0976	21.5406	21.2776	22.1325	21.7198	21.8743	21.6024	21.4961	21.0908	21.2917	21.3078	21.9052	21.4598	22.7384	22.657	21.6541	21.6132	22.9371	22.6356	23.4674	23.23	23.5358	22.6657	21.3897	21.0742
AMD_HUMAN	R.IPVDEEAFVIDFKPR.A	3	21.17	-0.276	-0.71	0.48126	0.5	0.48126	20.0456	19.7463	22.9693	22.7903	20.406	20.1676	21.5078	20.8982	21.4086	21.5755	22.1301	21.821	21.1762	21.0413	21.229	21.4253	19.6025	18.8941	21.1946	20.6199	21.1175	21.0849	20.0589	19.9119	20.4916	20.4471	21.4506	21.5162	22.2629	22.2158	20.9286	20.9505	22.0873	21.9817	22.8464	22.6938	22.1951	21.5856	20.4285	19.9172
AMD_HUMAN	R.IVQFSPSGK.F	2	21.41	-0.157	-0.41	0.68127	0.17	0.68127	19.9065	20.2527	22.7404	22.7329	20.7194	20.5938	21.4408	20.7199	21.4905	21.8205	21.985	21.6894	21.587	21.6414	21.7561	21.5558	20.8122	20.5646	21.3716	21.2341	21.1561	21.0144	20.8844	20.0884	20.7434	20.7984	21.0662	21.1097	22.1799	22.1977	20.7656	21.2474	22.3667	22.172	22.8976	22.6701	23.1536	22.2275	20.7168	20.3065
ANGT_HUMAN	R.SLDFTELDVAAEK.I	2	27.15	-0.121	-0.47	0.63723	0.23	0.63723	26.4862	26.5861	28.0729	28.1054	26.4251	26.3118	27.3293	26.9774	27.1539	27.1742	27.6717	27.5162	26.95	27.035	27.3891	27.1818	26.2754	26.1694	27.5296	27.4203	26.6434	26.7408	26.6656	26.4911	26.456	26.6285	27.5679	27.5157	27.73	27.7254	26.9947	26.8926	27.6444	27.6193	28.1235	27.9781	28.119	27.4564	26.7371	26.4503
ANGT_HUMAN	R.SLDFTELDVAAEK.I	3	23.34	0.067	0.18	0.85573	0.03	0.85573	22.23	22.9589	23.5424	24.1846	23.0191	23.1771	23.6142	23.2778	23.5236	23.4758	24.0441	23.0946	22.7708	23.309	23.9658	23.8815	22.9361	22.8388	23.7646	23.7749	22.9652	22.9758	23.0681	22.9605	22.5164	22.8951	22.8711	23.3062	24.059	23.7332	22.4265	22.5916	24.3177	24.5853	24.5175	23.7914	23.8776	23.7261	22.6976	22.1558
ANGT_HUMAN	K.ALQDQLVLVAAK.L	2	26.7	-0.128	-0.47	0.63893	0.22	0.63893	26.03	26.0676	27.8315	27.7655	25.9841	26.0152	26.8911	26.4329	26.7369	26.8376	27.0642	26.8576	26.3892	26.6132	26.8796	26.7259	25.8544	25.7681	27.0136	26.8977	26.2114	26.2666	26.2675	26.0314	26.0096	26.0736	27.2416	27.1568	27.2698	27.3085	26.2861	26.461	27.123	27.0784	27.6097	27.5304	27.8515	27.0175	26.2794	26.1438
ANGT_HUMAN	K.DPTFIPAPIQAK.T	2	26.96	-0.097	-0.4	0.69269	0.16	0.69269	26.2805	26.4759	27.8186	27.6635	26.5051	26.4502	27.11	26.7281	26.8298	26.9642	27.3916	27.1504	26.6238	26.7012	27.183	27.0607	26.371	26.2829	27.3671	27.2417	26.5459	26.5764	26.4629	26.3332	26.32	26.471	27.1942	27.0366	27.4398	27.4452	26.7215	26.813	27.3761	27.2915	27.9323	27.783	28.0501	27.3608	26.57	26.4153
ANGT_HUMAN	R.FMQAVTGWK.T	2	25.9	-0.274	-0.82	0.41391	0.68	0.41391	25.1692	24.9162	27.3091	27.1497	24.8321	24.514	26.0042	25.5507	25.7962	25.7805	26.5775	26.291	25.7182	25.6478	26.1886	26.1309	24.8789	24.3239	26.3927	26.0352	25.4902	25.3775	25.554	25.2135	25.3432	25.2658	26.5637	26.293	26.6663	26.6663	25.6993	25.5959	26.5937	26.3455	27.0216	26.8074	27.2574	26.5136	25.3836	25.0335
ANGT_HUMAN	K.VLSALQAVQGLLVAQGR.A	3	25.93	-0.344	-1.03	0.30695	1.07	0.30695	25.1098	25.2635	27.4929	27.4239	25.0219	25.0098	25.9311	25.4573	25.9808	26.1078	26.6951	26.455	25.9091	25.8841	26.3128	26.1678	23.6985	23.4865	26.0388	25.7493	25.5152	25.2837	25.5418	25.2906	25.2249	25.3209	26.826	26.6885	26.8709	26.7453	25.5644	25.7907	26.7013	26.4955	27.2445	26.8354	27.1331	26.6652	25.1663	25.1725
ANGT_HUMAN	K.VLSALQAVQGLLVAQGR.A	2	23.37	-0.359	-0.98	0.33227	0.96	0.33227	22.8306	22.6099	25.2497	25.0021	22.5687	22.266	23.3253	22.9406	23.3874	23.4571	24.1677	23.9548	23.388	23.1906	23.7237	23.5835	21.0529	20.6697	23.4372	23.0647	22.7226	22.5868	22.8494	22.6593	22.6597	22.6647	24.4071	24.2378	24.4745	24.2766	23.1444	23.153	24.1506	23.8352	24.7569	24.3089	24.7635	24.2066	22.7307	22.4631
ANGT_HUMAN	R.ADSQAQLLLSTVVGVFTAPGLHLK.Q	3	24.89	-0.395	-0.72	0.47599	0.52	0.47599	24.2796	23.99	27.09	26.7285	23.631	23.5751	24.8515	24.3612	25.1889	25.2576	25.9496	25.706	25.0867	24.9632	25.446	25.5246	22.068	19.8969	25.2554	24.9214	23.5258	23.3463	24.3573	24.3856	23.8313	23.9803	26.2824	26.1786	25.4603	25.4822	24.8222	24.7601	25.6584	25.3949	26.2427	26.081	26.4364	26.0109	24.8103	24.6276
ANGT_HUMAN	K.QPFVQGLALYTPVVLPR.S	2	24.48	-0.384	-1.11	0.27362	1.23	0.27362	23.7754	23.5137	26.0894	26.0498	23.1123	23.024	24.4262	24.0469	24.6589	24.5855	25.1151	25.244	24.4327	24.5241	24.7641	24.4636	22.4959	22.252	24.6495	24.4726	23.4564	23.792	23.8089	23.6905	23.6764	23.7941	25.4811	25.5021	25.2408	25.2941	24.4182	24.4668	25.0294	25.1052	25.9126	25.6283	25.8495	25.2104	24.2067	23.8154
ANGT_HUMAN	K.VEGLTFQQNSLNWMK.K	2	24.86	-0.23	-0.74	0.46371	0.55	0.46371	24.3486	24.1702	25.8419	26.1319	23.8192	23.5108	25.0454	24.638	24.7525	24.9452	25.4105	25.2217	24.6067	24.5621	25.2622	25.1813	23.6064	23.068	25.4815	25.2038	24.4098	24.3634	24.3057	24.0402	24.2693	24.0318	25.3997	25.4467	25.5341	25.7013	24.7031	24.6042	25.4653	25.2437	25.8284	25.7543	25.8944	25.3604	24.7271	24.3188
ANGT_HUMAN	K.VEGLTFQQNSLNWMK.K	3	21.61	-0.159	-0.28	0.78248	0.08	0.78248	19.5698	20.8448	21.7594	23.239	20.7457	21.0687	21.8025	21.9305	21.5576	22.6889	22.5758	22.1953	21.6741	21.8565	21.9537	22.7088	20.2467	20.0731	21.1393	20.9066	21.0412	20.5682	20.8381	20.0116	20.6002	20.3679	21.3975	22.4451	22.5309	22.9152	20.7822	21.3938	22.7145	22.9092	23.2402	22.7211	23.303	22.6529	20.6492	20.6434
ANGT_HUMAN	K.LDTEDKLR.A	2	22.54	-0.121	-0.39	0.69749	0.15	0.69749	21.398	21.5992	23.6882	23.5092	22.0205	21.8593	22.9382	22.5202	22.5645	22.5021	22.7834	23.0718	22.3239	22.5856	22.7575	22.623	21.7453	21.5553	22.8465	22.7587	21.7143	21.8878	22.3491	22.0896	21.6598	22.0154	23.4075	23.1931	23.0373	23.1068	22.2985	22.6294	22.7929	22.8188	23.4904	23.4776	23.8616	22.9385	21.7204	21.5756
ANGT_HUMAN	K.ANAGKPKDPTFIPAPIQAK.T	3	22.99	-0.075	-0.26	0.79738	0.07	0.79738	22.7454	22.5225	23.9688	23.7813	22.5197	22.0853	23.7777	23.4362	22.7826	22.9913	23.1648	23.2029	22.7166	22.5215	22.9972	22.8824	22.3875	22.0666	23.4722	23.0322	22.4425	22.4641	22.5464	22.2332	22.3619	22.5224	23.8061	23.5045	23.436	23.3801	22.9911	22.743	23.1936	23.0148	24.2897	24.0801	23.8192	23.2289	22.3885	22.0991
ANT3_HUMAN	R.DIPMNPMCIYR.S	2	26.92	-0.271	-1.02	0.31418	1.04	0.31418	26.1143	25.8909	27.7319	27.8093	26.0155	25.7963	26.8369	26.5311	26.7649	26.9107	27.4639	27.3843	27.0241	27.0872	27.2297	27.2824	25.9557	25.564	27.1749	27.1421	26.5454	26.5891	26.5886	26.1696	26.6703	26.7229	27.6721	27.7885	27.267	27.3967	26.8189	26.9144	27.328	27.2047	27.6924	27.6127	27.9077	27.3393	26.5614	26.3327
ANT3_HUMAN	R.EVPLNTIIFMGR.V	2	25.29	-0.375	-1.36	0.18084	1.85	0.18084	24.2151	24.2509	25.495	25.5264	24.6936	24.5072	25.3026	24.8374	24.7731	24.996	26.106	25.847	25.5456	25.5313	25.7254	25.6493	24.3977	23.8676	25.4977	25.2777	25.3728	25.1095	25.3701	25.0624	25.4257	25.3455	26.7911	26.7097	25.2736	25.2863	25.5235	25.6967	25.2987	25.0258	25.5953	25.342	26.1711	25.6557	24.8081	24.6844
ANT3_HUMAN	R.VAEGTQVLELPFK.G	2	25.19	-0.165	-0.67	0.50572	0.45	0.50572	24.3632	24.4161	25.1056	25.3035	24.7082	24.6001	25.272	25.0507	24.8173	24.9628	25.9186	25.6486	25.1948	25.4684	25.5307	25.4177	24.7743	24.6338	25.4087	25.5267	25.0985	25.207	25.1605	25.0475	25.1672	25.333	26.3434	26.5076	24.6952	24.945	25.3273	25.7276	25.0021	24.9937	25.1487	24.9959	25.8823	25.1754	24.8273	24.8307
ANT3_HUMAN	K.EQLQDMGLVDLFSPEK.S	2	24.61	-0.391	-1.44	0.15742	2.07	0.15742	23.6843	23.6076	24.9122	24.9809	23.5427	23.5867	24.6436	24.1162	24.2234	24.3165	25.3122	25.3114	24.7718	24.7323	24.9694	24.7718	23.603	23.1516	25.1742	24.8342	24.6384	24.5924	24.5951	24.3037	24.6105	24.7695	26.1343	26.2122	24.3489	24.4157	24.9002	24.9988	24.4959	24.3889	24.9176	24.7387	25.4576	24.9636	24.3548	24.2321
ANT3_HUMAN	K.EQLQDMGLVDLFSPEK.S	3	22.9	-0.261	-0.66	0.51252	0.44	0.51252	21.5974	22.2798	22.6214	22.9908	22.3021	22.3389	23.0684	22.4437	22.392	22.8659	23.9106	23.2663	23.0269	22.6472	23.3404	23.2721	22.6353	21.7269	23.6027	22.9879	23.3317	22.823	23.2547	22.6039	22.6404	22.9623	24.0735	24.1716	22.2571	22.303	22.6544	23.1542	23.466	22.8029	23.2895	22.9057	23.4964	23.1814	22.3944	22.774
ANT3_HUMAN	R.FATTFYQHLADSK.N	3	24.8	-0.272	-1.02	0.31239	1.04	0.31239	23.5695	23.6319	25.0749	25.1009	24.1182	24.0114	25.0396	24.6948	24.4949	24.5124	25.5526	25.0981	24.8303	24.8941	24.9704	24.9685	24.2861	24.0204	25.322	25.0342	24.7461	24.775	24.8307	24.6002	24.7516	24.871	26.2758	25.9974	24.6072	24.6582	25.0283	25.0953	24.6842	24.5237	25.1077	24.8955	25.8038	25.0864	24.2257	24.1016
ANT3_HUMAN	R.FATTFYQHLADSK.N	2	22.79	-0.353	-1.11	0.27473	1.22	0.27473	22.1343	21.8542	23.3427	22.9852	21.881	21.6838	23.0353	22.5142	22.2933	22.39	23.5887	23.364	23.0772	22.742	22.6587	22.834	22.1897	21.5609	23.3672	22.8372	22.9586	22.7457	22.5129	22.1406	22.9858	22.8868	24.6029	23.978	22.6185	22.5895	23.3231	23.0494	22.6304	22.3168	23.2371	23.0651	23.5212	23.2578	22.6575	22.3129
ANT3_HUMAN	R.DDLYVSDAFHK.A	2	23.6	-0.321	-1.1	0.2777	1.21	0.2777	22.8085	22.6294	23.741	23.4088	22.9031	22.6086	23.8861	23.341	22.9789	23.1213	24.2772	23.994	23.7781	23.6176	23.9062	23.8607	23.1561	22.6522	24.3545	23.8241	23.7404	23.6018	23.646	23.2286	23.9029	23.813	25.2035	24.8487	23.3379	23.3345	24.0571	23.9065	23.4055	23.0774	23.6413	23.4996	24.355	24.0055	23.4728	23.1889
ANT3_HUMAN	K.TSDQIHFFFAK.L	2	24.3	-0.382	-1.39	0.17068	1.94	0.17068	23.4169	23.4377	24.9341	24.9725	23.4723	23.4736	23.8801	23.5074	24.071	24.1274	24.7457	24.6414	23.642	23.7812	25.1567	24.9788	23.5988	23.4387	24.402	24.4017	24.362	24.398	24.5042	24.298	23.0272	23.0701	25.4556	25.2123	24.5705	24.6324	24.4811	24.7493	24.5131	24.5408	24.923	24.7996	25.385	24.531	24.1471	24.1243
ANT3_HUMAN	R.IEDGFSLK.E	2	23.87	-0.194	-0.71	0.48317	0.5	0.48317	22.7307	22.9133	23.5278	23.5944	23.4624	23.4825	24.0037	23.5532	23.5603	23.6281	24.5021	24.3618	23.9065	24.0563	24.2607	24.1516	23.5833	23.4979	24.4004	24.263	23.8882	24.0023	24.0025	23.8548	23.8137	24.0513	24.9422	24.9207	23.6181	23.4265	24.1313	24.2982	23.7555	23.6128	23.8659	23.4394	24.8607	23.8614	23.612	23.3715
ANT3_HUMAN	K.GDDITMVLILPKPEK.S	3	23.59	-0.33	-1.07	0.29021	1.15	0.29021	22.7518	22.4804	23.9927	23.8963	22.8927	22.6921	23.895	23.364	23.1721	23.4196	24.3927	24.1929	23.653	23.6771	24.1905	24.0086	22.2265	21.8048	24.0693	23.66	23.6124	23.5039	23.7126	23.2278	23.4444	23.4832	25.0786	25.1008	23.5355	23.5196	23.8051	23.9805	23.6203	23.306	23.5978	23.5067	24.5793	23.8207	23.367	23.2313
ANT3_HUMAN	K.GDDITMVLILPKPEK.S	2	21.33	-0.471	-1.43	0.16	2.04	0.16	20.8053	20.4917	21.8532	21.6811	20.3747	20.2483	21.4627	20.9831	20.7627	21.1489	22.0808	22.1112	21.5591	21.3854	21.7078	21.5816	19.5423	19.1859	21.8127	21.1712	21.5943	21.4836	21.2622	20.6995	21.3481	21.3494	23.2384	22.9957	21.2586	21.5071	21.8259	21.6416	21.0048	21.1141	21.3787	21.1929	22.1817	21.6014	21.502	21.1896
ANT3_HUMAN	K.NDNDNIFLSPLSISTAFAMTK.L	3	23.1	-0.648	-1.47	0.1487	2.16	0.1487	21.3664	21.6497	23.7294	23.595	21.8172	21.7425	23.3498	23.0864	23.1854	23.3164	24.8164	24.7003	23.9515	23.8971	23.2871	23.3442	20.6778	19.5488	22.263	22.1641	22.6786	22.4904	22.8633	22.4304	22.0082	22.3965	25.0475	25.0726	23.2361	23.5975	24.252	24.2343	23.4905	23.3284	24.2408	24.1883	24.6092	24.1839	21.8529	22.2508
ANT3_HUMAN	K.ANRPFLVFIR.E	2	22.37	-0.465	-1.92	0.062	3.67	0.062	21.5051	21.7135	22.2101	22.0966	21.9864	21.8408	22.4953	22.1352	22.1495	22.3115	22.7076	22.5273	22.7838	22.6626	22.7324	22.5238	21.2579	20.9912	22.1544	21.8905	22.6058	22.6404	22.2855	22.2331	22.8956	22.9712	23.2414	22.7657	22.4335	22.1753	22.7596	22.5765	22.3173	22.1939	23.3013	23.1891	22.88	22.4513	22.2011	21.8661
ANT3_HUMAN	K.SKLPGIVAEGR.D	2	22.82	-0.263	-0.78	0.43682	0.62	0.43682	21.7416	22.0115	22.9122	22.8036	22.2029	22.0235	23.1481	22.2003	22.1709	22.5365	23.4134	23.2136	23.0172	23.0616	23.0221	23.0691	22.4896	22.1885	23.5143	23.0813	22.9665	22.788	22.8323	21.9445	23.1144	23.2146	24.1326	23.6474	22.6503	22.6099	22.9765	23.2714	22.4756	22.3608	23.0661	22.8859	23.7314	23.2044	22.8135	22.3897
ANT3_HUMAN	K.ADGESCSASMMYQEGK.F	2	21.86	-0.149	-0.44	0.66066	0.2	0.66066	20.8318	20.7805	22.1131	22.1461	21.3743	21.2256	22.2481	21.46	21.36	21.3897	22.1942	21.9947	21.8766	21.9401	22.3877	22.0401	21.5922	21.3347	22.7585	22.6301	21.8779	21.8746	22.4253	21.341	21.8793	21.8364	23.4593	23.0305	21.4349	21.5403	22.157	22.2019	21.6648	21.5043	21.5977	21.6666	22.607	21.8439	21.5165	21.1932
ANT3_HUMAN	R.RVAEGTQVLELPFK.G	3	22.05	-0.212	-0.71	0.48035	0.51	0.48035	20.9398	20.9317	21.9614	22.0158	21.4462	21.3472	22.4174	22.1	21.7427	21.6461	22.9072	22.2842	22.0174	22.2772	22.5686	22.4051	21.5803	21.3739	22.5513	22.3188	22.0262	22.0438	22.153	21.9562	22.0374	22.1733	23.3265	23.3051	21.7975	21.4944	22.4375	22.5825	21.9757	21.6637	22.0076	21.6655	23.1248	22.2266	21.6854	21.383
ANT3_HUMAN	R.FRIEDGFSLK.E	2	21.91	-0.344	-1.01	0.31779	1.02	0.31779	21.1093	20.8934	22.6385	22.5632	21.1668	21.0405	22.469	21.622	21.5847	21.6979	22.3793	22.3211	22.0105	22.0606	22.2116	21.9893	20.7865	20.3483	22.071	21.7064	21.854	21.6905	21.841	21.3567	21.8601	21.976	23.1768	22.6366	21.8537	21.8743	22.1294	21.9099	22.0535	21.6329	22.2868	22.6009	23.2207	22.2845	21.8083	21.5079
APLP1_HUMAN	R.VIALINDQR.R	2	24.95	-0.04	-0.13	0.89563	0.02	0.89563	24.1075	23.975	26.2498	26.1461	24.0482	24.0006	25.0487	24.5707	25.2765	25.3371	25.5258	25.2773	25.1117	25.0247	25.4779	25.2499	24.3655	24.339	24.8857	24.6	24.7363	24.7852	24.2752	24.0713	24.2044	24.423	24.4118	24.1937	25.6624	25.5632	24.4718	24.5035	25.782	25.5343	26.0755	25.8711	26.4741	25.733	24.4218	24.2206
APLP1_HUMAN	R.VEQATQAIPMER.W	2	24.98	-0.148	-0.36	0.71758	0.13	0.71758	23.6999	23.579	26.2823	26.4274	23.6678	23.4405	25.3295	24.2788	25.2517	25.4349	25.8266	25.6586	25.3411	25.3066	25.4669	25.1777	24.1766	23.8503	25.1153	24.7318	24.6436	24.5034	24.4482	23.5397	24.1511	24.1085	25.7924	25.4901	25.8337	25.91	24.6152	24.8215	25.6071	25.5115	26.0045	25.9445	26.5732	25.8037	24.0464	23.6534
APLP1_HUMAN	R.AALEGFLAALQADPPQAER.V	3	24.95	-0.131	-0.34	0.73557	0.12	0.73557	23.8623	24.2972	26.5458	26.5492	23.8039	23.8818	25.1619	24.7146	25.3404	25.7003	25.7382	25.3051	25.0622	24.9672	25.2049	25.3119	23.8363	23.1262	24.7997	24.4266	24.8834	24.2935	24.4117	23.8384	24.017	24.4117	24.5186	24.6004	25.6265	25.7497	24.4051	24.349	26.1026	25.8893	26.494	26.0906	26.2667	25.9378	24.027	24.3339
APLP1_HUMAN	R.AALEGFLAALQADPPQAER.V	2	23.46	-0.211	-0.59	0.5614	0.34	0.5614	22.8873	22.6838	25.1995	25.1827	21.9345	21.8992	23.5621	23.0542	23.9151	23.9821	23.9142	24.2949	23.6072	23.746	23.9388	23.44	21.7882	21.8013	23.1867	23.0496	22.9449	23.2989	22.4903	22.484	22.7681	22.8464	23.3186	23.3899	24.2605	24.3049	22.9276	23.1116	23.9952	24.2235	24.8987	24.6885	25.0973	24.3786	23.1454	22.7082
APLP1_HUMAN	K.MNPLEQYER.K	2	24.81	-0.018	-0.06	0.95412	0	0.95412	24.0059	24.0054	26.2547	26.3148	23.8262	23.7375	24.8909	24.4019	25.1732	25.2974	25.2333	24.963	24.8153	24.9663	25.3799	25.1228	24.2226	24.0103	24.7807	24.6282	24.6048	24.6238	24.2552	24.0684	23.9294	23.9693	24.3776	24.3772	25.4916	25.5465	24.1236	24.2647	25.5378	25.4826	25.8731	25.725	26.3719	25.5626	24.1355	24.0635
APLP1_HUMAN	R.EWAMADNQSK.N	2	22.35	0.035	0.09	0.92479	0.01	0.92479	21.2085	21.3262	23.7385	24.0052	21.3519	21.2286	22.6638	21.9192	22.6888	22.8429	22.5904	22.3919	22.3304	22.4827	23.1001	22.825	21.9464	21.5886	22.5467	22.5419	21.9906	22.146	22.1363	21.4179	21.6076	21.64	21.3532	21.8867	23.0419	22.9719	21.6737	21.9347	23.0876	23.1313	23.0693	23.1276	24.0673	23.2279	21.7616	21.3503
APLP1_HUMAN	R.QALNEHFQSILQTLEEQVSGER.Q	3	23.5	-0.47	-0.83	0.40925	0.69	0.40925	22.7467	22.7326	25.6586	25.7011	21.8958	21.8327	23.5238	23.1004	24.2464	24.2907	24.6336	24.4536	24.1134	23.871	23.994	23.9387	20.2933	18.2632	23.1327	22.889	23.1606	23.0859	22.5009	22.0025	22.487	22.8253	23.7656	23.8901	24.6477	24.815	23.0611	23.1299	24.6398	24.4426	25.4148	25.1661	25.2149	24.946	22.7049	22.8017
APLP1_HUMAN	K.DDTPMTLPK.G	2	23.79	0.064	0.18	0.8586	0.03	0.8586	22.8755	22.8756	25.1787	25.1045	23.0877	23.0312	23.8186	23.1037	24.0726	24.1987	24.2543	24.1037	23.8662	23.8978	24.4736	24.2073	23.5037	23.0133	23.9341	23.8961	23.6201	23.4629	23.5771	22.6875	23.1106	23.1571	23.0762	23.2254	24.3978	24.4951	23.0396	23.3266	24.4687	24.4323	24.6217	24.5069	25.3229	24.4495	23.3862	22.8558
APLP1_HUMAN	R.QMYPELQIAR.V	2	24.14	-0.076	-0.24	0.80963	0.06	0.80963	23.3261	23.2736	25.7352	25.7849	22.778	22.7539	24.143	23.6926	24.4235	24.5478	24.699	24.6535	24.1929	24.2709	24.584	24.5254	23.4363	23.0822	24.0775	23.9625	23.8688	23.8282	23.516	23.2446	23.3604	23.4448	23.8197	23.8374	24.9475	24.9142	23.4368	23.5963	24.8691	24.8738	25.2673	25.1142	25.7483	25.0398	23.4614	23.2802
APLP1_HUMAN	R.HYQHVAAVDPEK.A	3	22.7	0.113	0.27	0.78559	0.07	0.78559	21.7595	21.4692	24.0678	24.1485	21.7334	21.5603	23.4347	22.7223	23.313	23.1337	23.0127	23.0732	22.5542	22.8306	23.7278	22.9855	22.1888	21.9994	22.7942	22.6149	22.0321	22.1068	22.4483	21.9358	21.6168	21.7036	22.4525	22.5566	23.1434	23.2276	21.924	22.2767	23.4056	23.3254	23.7879	23.7704	24.7543	23.3006	21.7023	21.3852
APLP1_HUMAN	R.HYQHVAAVDPEK.A	2	21.77	-0.042	-0.1	0.91733	0.01	0.91733	20.872	20.687	23.7769	23.5063	20.167	19.7235	22.3955	21.7997	22.0971	22.0939	22.536	22.4328	22.0462	22.0051	22.262	22.187	20.9985	20.1886	21.81	21.3157	21.2762	21.1824	20.8733	20.3595	20.9355	20.8899	22.0672	21.5551	22.5636	22.5066	21.2719	21.1234	22.6153	22.2927	23.3042	23.1309	23.3716	22.8949	20.9122	20.6241
APLP1_HUMAN	R.DELAPAGTGVSR.E	2	22.63	0.248	0.82	0.41921	0.67	0.41921	21.624	21.9294	22.6797	22.709	22.4952	22.5284	22.9445	22.3498	22.9595	23.1718	22.9022	22.8596	22.8318	23.0762	23.6745	23.286	22.7858	22.6944	22.7577	22.7341	22.1128	22.2494	22.5758	22.3703	22.2187	22.5023	21.8024	22.0962	22.6489	22.7767	22.2679	22.6913	22.8614	22.8199	22.9031	22.8076	23.9124	22.7669	21.8626	21.7921
APLP1_HUMAN	R.RAALEGFLAALQADPPQAER.V	3	22.67	-0.138	-0.38	0.70222	0.15	0.70222	21.846	22.02	24.202	24.3715	21.5697	21.5354	22.9058	22.4803	23.0313	23.2768	23.5642	23.3439	22.9431	22.8002	22.8658	23.0459	21.1763	20.5803	22.3864	22.1318	22.4392	22.1816	21.8498	21.5524	22.1768	22.0597	22.1737	22.3589	23.5858	23.7727	21.925	22.0928	23.605	23.3508	24.3529	24.0088	24.0924	23.6081	21.8361	21.8157
APLP1_HUMAN	R.CLPGEFVSEALLVPEGCR.F	3	22.46	-0.194	-0.49	0.62438	0.24	0.62438	21.4524	21.7455	24.3055	24.1732	20.963	21.2592	22.3763	21.8543	22.8093	23.074	23.2947	22.9404	22.7091	22.5882	22.8696	22.9448	21.2005	20.5818	22.2984	21.8194	22.3389	21.9485	21.7842	21.2638	21.7832	21.5564	22.0695	22.0356	23.3889	23.2705	21.786	21.9136	23.833	23.4781	24.0448	23.6499	24.0367	23.5964	21.5533	21.8082
APLP1_HUMAN	R.SGSCAHPHHQVVPFR.C	3	21.68	0.083	0.24	0.81255	0.06	0.81255	20.9457	20.5897	23.0011	22.9675	20.5781	20.3154	22.5854	21.9004	21.941	22.0508	22.1149	22.1848	21.8277	21.8835	22.4096	22.195	21.2918	20.7356	21.7261	21.2811	21.2674	21.184	21.3016	20.7632	21.1966	20.9285	21.6578	21.688	22.1553	22.1589	21.0192	21.1188	22.38	22.2124	22.8078	22.7266	22.8642	22.2953	20.8463	20.2961
APLP1_HUMAN	R.SGSCAHPHHQVVPFR.C	2	21.78	-0.267	-0.75	0.4601	0.56	0.4601	21.1465	21.1291	22.9017	22.5043	20.8985	20.7175	21.8847	20.9394	21.7435	22.1685	22.3442	22.1161	21.8838	22.1815	21.3737	21.9462	21.0587	20.5405	22.0832	21.3748	21.8741	21.8703	21.4053	21.2008	21.6136	21.7878	22.1779	21.6277	22.6326	22.73	20.734	21.1609	22.2862	22.0162	22.7144	22.7799	22.8117	22.4532	21.2268	21.1819
APLP1_HUMAN	R.LVETHATR.V	2	20.64	-0.034	-0.1	0.92337	0.01	0.92337	19.3345	19.4735	22.3588	22.0852	19.6101	19.4459	21.0452	20.5453	20.9575	21.0589	21.432	21.4454	20.7779	20.8704	20.7092	20.6937	19.9988	19.9266	20.5659	20.1346	20.0656	20.428	20.002	19.6766	19.635	19.809	20.7762	20.3062	21.478	21.4171	20.288	20.2985	21.2045	21.0639	21.9339	21.7653	22.3311	21.5842	19.6538	19.4248
APLP2_HUMAN	K.EMIFNAER.V	2	22.65	-0.037	-0.13	0.89735	0.02	0.89735	21.9058	21.5533	23.6508	23.6365	22.0726	21.9689	22.7372	22.3053	22.7535	22.8433	23.0873	22.9721	22.7881	22.9997	23.1586	22.8105	22.0752	21.8592	22.7981	22.7038	22.412	22.4678	22.5517	22.154	22.0702	22.0857	22.4658	22.3931	23.16	23.2215	22.0388	22.1732	23.2877	23.1121	23.6898	23.5058	23.8402	23.1774	21.9736	21.6337
APOA1_HUMAN	K.LLDNWDSVTSTFSK.L	2	27.69	-0.331	-1.01	0.31623	1.03	0.31623	26.5476	26.5104	27.8874	27.9317	26.9315	26.6769	27.1703	26.7748	27.7611	27.9448	29.0262	28.9353	28.1548	28.1996	28.2038	28.0964	26.3467	26.0121	27.7753	27.6151	27.9471	27.8768	27.4824	27.1419	27.5173	27.3843	29.5672	29.6268	27.3687	27.5646	28.5084	28.5022	27.4148	27.2629	28.3772	28.1621	28.3689	27.6475	26.8951	26.5014
APOA1_HUMAN	K.LLDNWDSVTSTFSK.L	3	21.51	-0.017	-0.02	0.98658	0	0.98658	19.7236	20.6741	20.4565	22.1323	21.4471	21.767	21.3449	21.1262	20.5544	23.1793	23.7849	22.0044	21.4736	21.8936	22.1857	23.0329	20.9121	20.4281	21.0563	20.1821	22.9414	20.4575	21.2779	18.3817	21.0826	20.3843	21.6187	23.0433	21.788	21.8262	20.4875	21.2184	22.4407	22.7942	23.2984	22.2142	22.1739	22.3469	19.8881	NA
APOA1_HUMAN	K.VQPYLDDFQK.K	2	27.67	-0.25	-0.85	0.39972	0.72	0.39972	26.3956	26.5296	27.6296	27.677	27.0345	26.9462	27.2267	26.857	27.8024	27.9446	28.8333	28.7754	28.0029	28.1842	28.189	28.0545	26.6829	26.5664	27.8223	27.7986	27.9589	28.0114	27.6626	27.4721	27.4149	27.4851	29.4348	29.3853	27.3122	27.314	28.3203	28.4609	27.2077	27.1705	28.0338	27.9202	28.403	27.5726	26.7795	26.6382
APOA1_HUMAN	K.VSFLSALEEYTK.K	2	27.94	-0.488	-1.35	0.18457	1.82	0.18457	26.5848	26.7617	28.3458	28.3923	27.115	26.9982	27.3622	26.9072	28.1878	28.401	29.4651	29.2947	28.5137	28.4995	28.3797	28.2499	25.8813	25.3261	27.7668	27.55	28.4846	28.2978	28.0262	27.6289	27.651	27.9128	29.9875	30.0324	27.8009	27.846	28.8127	28.8735	27.6542	27.5468	28.7817	28.457	28.5937	28.0871	26.5878	26.6803
APOA1_HUMAN	K.LREQLGPVTQEFWDNLEK.E	3	27.11	-0.534	-1.3	0.19944	1.7	0.19944	25.491	25.9361	27.4863	27.559	26.1514	25.9614	26.6185	26.1617	27.2922	27.4361	28.8755	28.623	27.6688	27.6651	27.5303	27.5499	24.748	23.8787	27.1642	27.0033	27.3236	27.1641	27.0728	26.6116	26.9089	26.704	29.2582	29.402	27.08	27.193	27.8964	28.0514	27.0538	26.7955	28.0928	27.8308	27.8331	27.1845	26.0218	25.9922
APOA1_HUMAN	K.LREQLGPVTQEFWDNLEK.E	2	21.45	-0.755	-1.46	0.15247	2.12	0.15247	20.0702	19.8397	22.6721	22.2236	19.8962	19.6543	20.6305	20.1169	21.8292	21.9564	23.6326	23.4069	22.3455	22.2636	21.8511	21.8182	17.5539	16.9472	21.4834	21.2978	21.6237	21.569	20.9584	20.6097	21.1339	20.6951	24.5648	24.3065	21.3739	21.6189	22.9693	22.6843	21.2545	20.8644	22.8021	22.5982	22.447	21.8082	20.6012	20.1089
APOA1_HUMAN	R.DYVSQFEGSALGK.Q	2	27.5	-0.167	-0.59	0.56102	0.34	0.56102	26.3457	26.4079	27.4818	27.5716	26.7843	26.7563	27.0214	26.7576	27.7719	27.7215	28.8707	28.5653	27.952	28.1302	28.0484	27.9732	26.5532	26.3909	27.6747	27.5237	27.6954	27.7414	27.3526	27.2318	27.1503	27.2424	29.131	29.1978	26.9368	27.0238	28.2083	28.2414	27.1853	27.0828	27.9787	27.7909	27.9744	27.3163	26.631	26.5213
APOA1_HUMAN	R.QGLLPVLESFK.V	2	27.55	-0.353	-1.03	0.30694	1.07	0.30694	26.2722	26.4359	27.8507	27.8909	26.8944	26.9161	27.002	26.4339	27.6941	27.9686	28.9322	28.7812	28.0981	28.1132	28.0196	27.9188	26.0617	25.5786	27.3836	27.2059	27.9323	27.8066	27.6075	27.2348	27.3604	27.3302	29.3839	29.5187	27.5089	27.6144	28.2716	28.3285	27.214	27.0699	28.2686	27.9181	28.2072	27.5392	26.2112	26.1873
APOA1_HUMAN	K.LSPLGEEMR.D	2	27.28	-0.349	-1.11	0.27243	1.24	0.27243	26.026	25.9704	27.1927	27.3046	26.6168	26.5502	26.7892	26.35	27.424	27.4938	28.4135	28.3487	27.6456	27.7779	27.9276	27.6535	26.0514	25.9769	27.3866	27.2946	27.751	27.8022	27.5662	27.3096	27.0552	27.1644	29.0237	28.9893	27.1026	27.1665	27.9559	28.0903	26.779	26.7076	27.6649	27.5513	28.0738	27.1707	26.2506	25.9934
APOA1_HUMAN	K.DLATVYVDVLK.D	2	26.88	-0.308	-0.88	0.38584	0.77	0.38584	25.5294	25.8306	27.111	27.093	26.0964	25.9086	26.4197	25.8747	27.0796	27.2545	28.2555	27.9333	27.4639	27.421	27.5098	27.438	25.3545	24.8752	27.1089	26.8825	27.2484	26.8958	26.8283	26.3447	26.4774	26.4646	28.7592	28.8874	26.7731	26.7277	27.3859	27.5502	26.7257	26.4385	27.2189	27.0273	27.6383	26.8605	26.2346	26.1047
APOA1_HUMAN	R.EQLGPVTQEFWDNLEK.E	2	25.96	-0.412	-1.16	0.25277	1.34	0.25277	24.954	24.8015	26.304	26.2906	24.8824	24.6221	25.3959	24.8764	26.224	26.3005	27.4942	27.5188	26.578	26.5775	26.5229	26.32	23.7965	23.4419	26.1919	25.9986	26.2924	26.2858	25.752	25.5073	25.8076	25.8271	27.9393	28.0195	25.5829	25.6724	26.9046	26.9135	25.6577	25.5904	26.5948	26.4779	26.6956	26.0129	24.9291	24.8716
APOA1_HUMAN	R.EQLGPVTQEFWDNLEK.E	3	23.59	-0.324	-0.45	0.65387	0.2	0.65387	21.7255	22.7373	23.8491	23.5553	23.2512	23.5734	23.3317	22.2171	22.5982	23.8463	25.899	24.8148	24.4388	23.7191	24.3539	24.5879	22.6398	20.6619	23.7456	23.0463	24.2924	23.0655	23.6751	22.3281	23.7546	23.0993	24.8239	25.0757	23.5939	23.678	24.3138	23.7944	24.2201	23.8303	24.9516	23.487	24.0004	24.2968	21.952	22.8313
APOA1_HUMAN	K.KWQEEMELYR.Q	2	25.06	-0.467	-1.06	0.29693	1.11	0.29693	24.0008	23.485	25.717	25.4041	24.0687	23.4423	24.8517	24.1767	24.9635	25.2034	26.6618	26.2365	25.6589	25.4379	25.5824	25.4782	23.2158	22.3756	25.5265	24.9488	25.4946	25.1958	25.0659	24.5601	25.0509	24.6219	27.5433	27.0289	24.8859	24.8351	26.0783	25.845	24.8415	24.4862	25.7348	25.5266	25.6514	25.3042	24.2449	23.7705
APOA1_HUMAN	K.KWQEEMELYR.Q	3	24.74	-0.408	-1.03	0.30941	1.06	0.30941	23.3665	23.0513	25.1194	25.0363	23.6753	23.5231	24.605	23.9417	24.8743	24.8682	26.2838	25.9391	25.1171	25.1014	25.4412	25.1624	23.1728	22.4476	25.0613	24.9599	25.1313	24.8695	24.9062	24.4347	24.3874	24.3135	26.8956	26.7049	24.5778	24.5032	25.5411	25.7384	24.6442	24.3041	25.3593	25.1223	25.6793	24.867	23.6318	23.2911
APOA1_HUMAN	R.THLAPYSDELR.Q	2	26.04	-0.49	-1.23	0.22564	1.51	0.22564	24.7689	24.7927	26.3774	26.2837	25.3973	25.1296	24.756	24.0078	26.1063	26.4354	27.563	27.3345	26.7785	26.726	26.6002	26.6185	24.4807	23.9401	26.0826	25.6826	26.6049	26.3782	26.1752	25.3705	26.0766	26.1323	28.099	27.7254	25.9674	25.9804	26.9799	27.0751	25.5058	25.3486	26.7675	26.6848	26.8842	26.3224	24.9463	24.6287
APOA1_HUMAN	K.ATEHLSTLSEK.A	2	25.57	-0.215	-0.64	0.52574	0.41	0.52574	24.1428	24.192	25.7257	25.7104	24.9128	24.7333	25.3422	24.8463	25.8536	25.8965	26.7767	26.9104	26.0172	26.213	26.3091	26.1546	24.4388	24.0057	25.6172	25.4763	25.763	25.8466	25.6466	25.3335	25.2624	25.3541	27.6051	27.5525	25.2857	25.4115	26.2249	26.4856	24.874	24.8982	26.0716	26.0224	26.2209	25.516	24.074	24.1312
APOA1_HUMAN	K.AKPALEDLR.Q	2	25.79	-0.3	-0.86	0.39287	0.74	0.39287	24.3915	24.5273	25.9434	25.8952	25.2687	25.0963	25.5394	24.8389	25.7634	26.2178	27.0183	26.8257	26.3101	26.4777	26.2522	26.2391	24.6417	24.2517	25.8746	25.5208	26.29	26.1001	25.9418	25.2915	25.6355	25.8079	27.3459	27.475	25.7185	25.7123	26.4771	26.6723	25.1951	25.1457	26.3911	26.2668	26.4677	25.8621	24.7074	24.3828
APOA1_HUMAN	K.DSGRDYVSQFEGSALGK.Q	3	25.39	-0.221	-0.75	0.45928	0.56	0.45928	23.9835	23.99	25.4203	25.5518	24.7107	24.6659	25.1187	24.8172	25.4961	25.5781	26.6291	26.2612	25.7672	25.7892	25.6318	25.4868	24.8153	24.6135	25.6846	25.6173	25.5185	25.5133	25.2228	25.1746	24.9092	25.0722	27.2133	27.1959	25.0769	24.9936	26.0109	26.1507	25.0537	24.8641	25.9875	25.8584	26.112	25.3207	24.4983	24.2967
APOA1_HUMAN	K.DSGRDYVSQFEGSALGK.Q	2	23.5	-0.396	-1.16	0.25399	1.34	0.25399	22.301	22.1722	24.1101	23.7719	22.4307	22.0779	23.1707	22.7885	23.2706	23.6916	24.8511	24.6313	24.0455	23.8708	23.4864	23.5085	22.4282	21.9578	23.9626	23.4945	23.6291	23.6438	22.9945	22.8885	23.0742	23.2468	25.8133	25.4852	23.2606	23.3691	24.3739	24.2063	23.1049	22.9297	24.459	24.289	23.9019	23.7794	22.9942	22.5042
APOA1_HUMAN	K.VEPLRAELQEGAR.Q	3	25.38	-0.219	-0.55	0.58396	0.3	0.58396	23.5126	23.8526	25.6533	25.6442	24.877	24.923	25.3916	24.6034	25.4855	25.798	26.504	26.3108	25.7989	25.924	25.7817	25.4982	24.6418	24.2894	25.5759	25.4443	25.6601	25.3926	25.5873	24.9019	25.1681	25.2745	26.9298	27.0387	25.2651	25.2804	25.6039	26.3258	24.9678	24.8813	26.1079	25.9405	26.3254	25.1929	24.25	23.7925
APOA1_HUMAN	K.VEPLRAELQEGAR.Q	2	24.44	-0.337	-0.93	0.35933	0.86	0.35933	22.9742	23.0476	25.0973	24.9627	23.6328	23.4278	24.3559	23.6324	24.3155	24.782	25.6166	25.5405	25.0577	24.9499	24.4489	24.5107	23.3803	22.8146	24.6092	24.3161	24.8328	24.5186	24.257	23.5487	24.2901	24.4685	26.4137	26.1887	24.349	24.5212	25.0011	25.2311	23.9109	23.866	25.2942	25.19	25.0429	24.5239	23.5458	23.2189
APOA1_HUMAN	K.WQEEMELYR.Q	2	25.26	-0.414	-1.18	0.24488	1.39	0.24488	23.968	23.8138	25.6905	25.6166	24.2315	23.9374	24.6991	24.389	25.536	25.5994	26.6605	26.4117	25.8077	25.9085	25.8083	25.784	23.3715	22.7931	25.6242	25.4503	25.5874	25.5388	25.3212	25.1023	24.9735	24.9841	27.2105	27.1808	25.051	25.0536	26.0558	26.193	24.9004	24.835	25.8034	25.6788	26.108	25.3938	24.3051	24.1083
APOA1_HUMAN	R.LEALKENGGAR.L	2	24.37	-0.299	-0.84	0.40606	0.7	0.40606	22.673	23.0062	24.5585	24.5342	23.8051	23.7257	24.1693	23.6726	24.6344	24.6738	25.4964	25.6934	24.8267	25.133	24.8188	24.895	23.0424	22.7292	24.1827	24.206	24.531	24.6987	24.5034	24.2962	24.0428	24.3475	26.4009	26.4639	24.1636	24.2333	25.0944	25.3695	23.6532	23.7364	24.9459	24.9807	25.1825	24.3138	22.7186	22.77
APOA1_HUMAN	K.ETEGLRQEMSK.D	2	24.01	-0.227	-0.65	0.52165	0.42	0.52165	22.5053	22.4192	24.187	24.2205	23.1952	22.953	23.7175	22.9137	24.2116	24.2525	25.0734	25.2553	24.422	24.6404	24.686	24.5694	23.1684	22.7571	24.4834	24.2632	24.1307	24.3249	24.1072	23.7002	23.6062	23.785	25.9365	26.0333	23.6742	23.817	24.4811	24.865	23.4662	23.5075	24.527	24.495	24.5646	23.9147	22.8291	22.6725
APOA1_HUMAN	R.VKDLATVYVDVLK.D	2	23.13	-0.42	-1.18	0.24431	1.39	0.24431	21.8203	21.8245	23.5847	23.1261	22.3006	21.8747	22.8087	22.2383	22.8968	23.1702	24.4402	24.1699	23.7056	23.6519	23.5048	23.206	21.8727	21.6183	23.5484	22.9844	23.3063	23.237	23.1011	22.5994	22.7927	23.0067	25.3757	24.9695	22.9999	22.8532	23.8527	23.7003	22.9275	22.7461	23.859	23.7356	23.5868	23.1069	22.7179	22.2698
APOA1_HUMAN	K.VQPYLDDFQKK.W	3	23.1	-0.281	-0.93	0.35814	0.86	0.35814	21.5988	21.3558	23.1171	23.104	22.5554	22.49	23.0236	22.6893	23.1045	23.1871	24.1991	23.948	23.3931	23.3793	23.2231	23.0057	22.7076	22.4408	23.4522	23.31	23.3768	23.339	23.3402	22.8891	22.7041	22.8199	25.097	24.9454	22.8899	22.8777	23.7722	23.8047	22.7269	22.3855	23.7352	23.5512	23.5733	22.9333	22.1805	21.9648
APOA1_HUMAN	K.VQPYLDDFQKK.W	2	21.63	-0.339	-1.07	0.29216	1.14	0.29216	20.6065	20.3392	21.7738	21.4069	20.8538	20.4789	21.5347	21.2009	21.3864	21.7994	22.696	22.4997	22.0492	21.8754	21.5968	21.7131	20.9682	20.6614	22.1161	21.6561	22.1043	22.0457	21.3938	21.1079	21.4557	21.3173	23.7484	23.3241	21.2787	21.4284	22.5504	22.3198	21.0849	20.8976	22.2367	22.0819	21.8958	21.7682	21.2505	20.7109
APOA1_HUMAN	R.EQLGPVTQEFWDNLEKETEGLR.Q	3	20.73	-0.869	-1.85	0.07084	3.43	0.07084	18.5287	18.6687	21.3454	21.3541	19.1712	18.9773	19.8655	19.8707	20.6874	20.9351	22.5427	22.2368	21.8053	21.6567	20.5391	20.8392	17.1377	NA	20.4743	20.2921	20.7871	20.2881	20.5736	20.2887	20.1024	20.3028	23.9196	23.8193	20.5774	20.8281	22.0349	22.0062	20.7352	20.4602	22.1202	21.9843	21.4106	21.227	18.8973	19.3629
APOA1_HUMAN	K.VSFLSALEEYTKK.L	3	20.54	-0.366	-1.09	0.27999	1.2	0.27999	18.8017	19.0328	21.1601	21.0242	19.9587	20.0582	20.6103	20.0948	20.5069	21.0096	21.5396	21.3312	20.8545	20.6486	20.6852	20.4211	19.3231	18.8164	20.7566	20.4564	21.1445	20.6843	20.81	20.4073	20.1616	20.0962	22.5168	22.4732	20.4702	20.5354	20.8996	21.0411	20.4678	20.1925	21.4542	21.1437	20.5974	20.3287	19.5545	19.4374
APOA2_HUMAN	K.EPCVESLVSQYFQTVTDYGK.D	3	26.91	-0.4	-0.77	0.44554	0.59	0.44554	25.2861	25.6498	27.6335	27.6813	25.4791	25.475	26.7731	26.4674	27.0286	27.2264	28.7531	28.4394	27.4672	27.7235	27.7737	27.854	24.6178	22.5244	27.1441	27.2023	26.6597	26.586	26.1509	25.888	26.19	26.3054	28.8429	29.1092	26.6588	26.9123	27.8289	28.071	26.7753	26.5848	27.3834	27.4525	27.9912	27.6465	26.6076	26.5611
APOA2_HUMAN	K.EPCVESLVSQYFQTVTDYGK.D	2	24.62	-0.417	-0.86	0.39668	0.73	0.39668	23.5786	23.1571	25.6116	25.1885	23.3127	22.9938	24.2487	23.9021	24.634	24.888	26.2698	26.3518	25.5902	25.3346	25.4316	25.2145	22.1489	20.6647	25.1697	24.5676	24.3337	24.2691	24.0605	23.8048	23.7216	23.7663	27.1492	26.992	24.5298	24.533	25.8662	25.6774	23.9363	24.1333	25.0939	25.076	25.7555	25.326	24.3935	24.1832
APOA2_HUMAN	K.EQLTPLIK.K	2	27.03	-0.039	-0.13	0.89931	0.02	0.89931	25.7209	25.7013	27.0988	27.2864	26.5562	26.5064	26.757	26.306	27.0177	27.1809	28.3377	27.9828	27.4201	27.5129	27.7326	27.5113	26.2135	26.0994	27.7335	27.5786	27.1111	27.1299	26.6948	26.4574	26.3493	26.3932	28.5626	28.378	26.7165	26.6993	27.8406	27.8945	26.4711	26.2861	27.2229	26.9657	27.9651	27.1828	26.4733	26.2397
APOA2_HUMAN	K.VKSPELQAEAK.S	2	24.48	-0.004	-0.01	0.99128	0	0.99128	22.9405	23.2202	24.8385	24.7249	23.8156	23.604	24.5612	24.0928	24.4372	24.4614	25.7063	25.7434	24.9294	25.085	24.9863	25.1969	23.6696	23.3988	25.1389	24.9438	24.2829	24.3936	24.0731	23.7824	23.7311	23.9189	26.2623	26.2187	24.0531	24.0563	25.1623	25.3541	23.7317	23.6493	24.8603	24.7351	25.3996	24.6693	23.6165	23.6149
APOA2_HUMAN	K.SPELQAEAK.S	2	23.56	0.042	0.11	0.91023	0.01	0.91023	21.8022	21.9445	23.6376	23.7786	23.2182	23.1559	23.6619	22.8767	23.6931	23.6352	24.6773	24.8699	23.8732	24.1943	24.471	24.0379	22.8252	22.9037	24.2319	24.2287	23.1356	23.3784	23.4873	23.1438	22.5336	22.7494	25.1853	25.1905	23.1386	23.3289	24.2641	24.5371	23.0681	23.0107	23.6441	23.6291	24.7291	23.5259	22.6818	22.5057
APOA2_HUMAN	K.SKEQLTPLIK.K	2	24.17	-0.148	-0.37	0.71284	0.14	0.71284	22.7623	22.8563	24.2094	24.3306	23.5102	23.3425	24.2585	23.3028	23.6568	24.097	25.5995	25.4018	24.8868	24.9	24.7935	24.6235	23.4952	22.8689	24.6517	24.334	24.1607	23.9688	23.8418	22.9624	23.731	23.8856	25.8991	25.5885	23.7258	23.8653	24.8535	25.1931	23.4819	23.4334	24.8882	24.8146	25.2629	24.5713	23.6058	23.1041
APOA4_HUMAN	R.LAPLAEDVR.G	2	24.53	-0.216	-0.74	0.46125	0.55	0.46125	23.2811	23.2932	25.1707	24.9347	24.2404	24.1558	24.5832	24.1107	24.0239	24.3249	25.1074	24.9214	24.8213	24.8976	25.0972	24.8099	23.9365	23.7791	24.5169	24.3474	24.0748	24.1519	24.2493	23.968	24.321	24.2667	25.428	25.596	24.1832	24.2324	24.6959	24.9932	24.2146	24.1183	25.2098	25.0859	25.9919	25.0976	24.5733	24.223
APOA4_HUMAN	K.LGEVNTYAGDLQK.K	2	24.45	-0.181	-0.63	0.52895	0.4	0.52895	23.172	23.2119	24.9305	25.0519	23.8779	23.8992	24.5725	24.1185	24.2671	24.3139	25.0049	24.996	24.7184	24.8595	24.857	24.7413	23.7864	23.6505	24.563	24.5004	23.854	23.9171	24.031	23.876	23.8086	24.0761	25.8589	25.8901	24.1199	24.1411	24.7773	25.058	24.0484	24.0274	25.1816	24.8015	25.6563	24.829	24.4396	24.3168
APOA4_HUMAN	K.ALVQQMEQLR.Q	2	24.56	-0.267	-0.99	0.32927	0.97	0.32927	23.4204	23.417	25.2066	25.1784	23.944	23.9074	24.5489	24.1407	24.2844	24.3218	25.1116	25.0273	24.8121	24.9545	24.9709	24.7885	23.8546	23.7317	24.568	24.4056	24.1288	24.1733	24.0334	23.9198	24.2232	24.3855	25.9704	25.7872	24.2967	24.3874	24.925	24.9984	24.1918	24.1305	25.3247	25.1859	25.8371	25.0506	24.624	24.3524
APOA4_HUMAN	R.LEPYADQLR.T	2	23.83	-0.223	-0.71	0.48087	0.51	0.48087	22.2805	22.6242	24.2965	24.2117	23.4946	23.3785	24.0254	23.3465	23.4917	23.6847	24.358	24.3125	24.1471	24.2174	24.4595	24.1051	23.2086	22.9624	23.9069	23.8217	23.2542	23.2273	23.6913	23.2366	23.5433	23.5745	24.9996	25.1903	23.4357	23.5146	24.0637	24.4025	23.4531	23.3948	24.4039	24.3044	25.2872	24.3888	23.8138	23.6167
APOA4_HUMAN	R.ISASAEELR.Q	2	23.63	-0.176	-0.55	0.58428	0.3	0.58428	22.0318	22.2949	24.0492	24.0017	23.5087	23.418	23.8762	23.2481	23.303	23.5135	24.1201	23.8887	23.8671	24.0676	24.2389	23.9948	23.1324	22.9095	23.7467	23.5994	23.0648	22.9899	23.5451	23.1614	23.1688	23.3125	24.634	25.0599	23.2762	23.2681	23.9885	24.2137	23.265	23.2042	24.2082	24.0992	25.1202	24.1025	23.4258	23.2296
APOA4_HUMAN	K.LNHQLEGLTFQMK.K	3	23.84	-0.309	-0.99	0.32725	0.98	0.32725	22.5777	22.4826	24.6372	24.7043	22.9238	22.864	23.9323	23.4835	23.5557	23.6703	24.6016	24.503	23.9993	24.0809	24.3193	24.1945	22.8272	22.5318	23.9694	23.7916	23.3479	23.2849	23.4634	23.1814	23.3015	23.3587	25.7453	25.3928	23.6786	23.7677	24.0733	24.2954	23.4981	23.4073	24.6283	24.4678	25.229	24.4279	23.7528	23.5301
APOA4_HUMAN	K.LNHQLEGLTFQMK.K	2	21.58	-0.405	-1.21	0.23154	1.47	0.23154	20.6254	20.4553	22.734	22.3195	20.5966	20.2082	21.555	21.1982	21.0205	21.3688	22.3232	22.5136	21.9915	21.9204	21.7096	21.7943	20.2952	19.9648	21.761	21.2554	21.0941	21.0107	20.8429	20.6056	21.2923	21.3655	23.6374	23.1625	21.3729	21.4378	22.1429	21.9578	21.3274	21.0886	22.7281	22.3323	22.6362	22.4129	21.6927	21.5703
APOA4_HUMAN	K.SLAELGGHLDQQVEEFR.R	3	23.89	-0.229	-0.83	0.41361	0.68	0.41361	22.8711	22.9113	24.453	24.3404	23.3274	23.2059	24.0782	23.7861	23.7139	23.6389	24.6838	24.4131	24.2553	24.3699	24.3172	24.2468	22.7149	22.4507	23.8836	23.8262	23.4713	23.4932	23.2777	23.216	23.5652	23.734	25.2842	25.4466	23.5725	23.6418	24.3379	24.3784	23.5852	23.5437	24.687	24.3687	24.8876	24.4082	23.8607	23.3072
APOA4_HUMAN	K.SLAELGGHLDQQVEEFR.R	2	21.11	-0.354	-1.03	0.30765	1.07	0.30765	20.3956	20.2194	22.1186	21.5926	20.1745	20.0162	21.1885	20.8874	20.6156	20.9811	21.9853	21.7466	21.4214	21.5642	21.3867	21.2443	19.5876	19.4032	21.3559	20.8284	20.6757	20.7928	20.2767	20.0503	20.7921	21.0179	23.0209	22.6272	20.8083	20.9923	21.8152	21.4152	20.8955	20.8218	22.1516	21.802	22.1423	21.8031	21.2773	20.6131
APOA4_HUMAN	K.SELTQQLNALFQDK.L	2	24.14	-0.312	-1.05	0.29751	1.11	0.29751	23.1232	23.2608	24.7301	24.9339	23.4347	23.4662	24.1104	23.6426	23.8096	23.9981	24.7841	24.8574	24.4953	24.5557	24.5659	24.3056	22.9813	22.5711	24.1091	24.0128	23.6189	23.613	23.5682	23.3239	23.8542	23.922	25.7526	25.7672	23.853	23.8961	24.6766	24.7527	23.8254	23.7845	24.9938	24.7283	25.3623	24.6692	23.9541	24.0695
APOA4_HUMAN	K.KLVPFATELHER.L	3	23.02	-0.252	-0.82	0.41648	0.67	0.41648	22.0643	21.6851	23.4055	23.5524	22.3557	22.2741	23.5172	23.0038	22.6825	22.7383	23.6469	23.5164	23.2739	23.2627	23.5046	23.2462	22.2009	21.9598	23.114	22.8869	22.5064	22.4666	22.6656	22.3925	22.5734	22.5814	24.6969	24.5773	22.7788	22.6766	23.5283	23.5179	22.5454	22.3866	24.0221	23.6097	24.2923	23.5397	22.9335	22.6326
APOA4_HUMAN	K.KLVPFATELHER.L	2	20.36	-0.348	-1.05	0.29896	1.11	0.29896	19.7415	19.4676	21.2254	21.306	19.5329	19.4482	20.6172	20.1762	19.7278	19.7239	21.1051	20.9665	20.7487	20.7269	20.4236	20.5135	19.2198	18.727	20.398	19.9346	19.8595	19.7331	19.5609	19.041	20.0002	19.9666	22.5002	22.1976	20.0084	20.0029	21.0019	20.9356	19.7171	19.5653	21.6123	21.2887	21.4588	21.1608	20.6118	20.4718
APOA4_HUMAN	R.LTPYADEFK.V	2	24.09	-0.244	-0.87	0.39104	0.75	0.39104	23.0071	22.9249	24.4871	24.5049	23.6604	23.5466	24.2004	23.6733	23.7207	23.8608	24.6457	24.5224	24.4019	24.4488	24.5669	24.3934	23.4778	23.2317	24.1927	23.9626	23.6527	23.6679	23.7841	23.5864	23.6806	23.8438	25.4315	25.2834	23.8528	23.6794	24.6032	24.6458	23.8295	23.58	24.7994	24.3531	25.3795	24.7263	24.1628	23.7708
APOA4_HUMAN	K.SLAELGGHLDQQVEEFRR.R	3	22.75	-0.366	-1.03	0.3068	1.07	0.3068	21.9263	21.5898	23.5187	23.4318	22.1882	21.8731	23.1248	22.6533	22.385	22.5475	23.2433	23.1148	23.2933	23.0397	22.9835	22.8617	21.554	20.9959	22.8068	22.2353	22.303	22.218	22.3641	21.8714	22.6829	22.3192	24.7549	24.4446	22.4072	22.5137	23.4641	23.0297	21.9874	22.1298	23.7516	23.6101	23.9595	23.5213	22.9601	22.3877
APOA4_HUMAN	K.VNSFFSTFK.E	2	23.29	-0.22	-0.82	0.41851	0.67	0.41851	22.0909	22.2587	23.9542	23.9754	22.8545	22.7109	23.3359	22.9534	23.0735	23.0909	23.8961	23.5094	23.5453	23.704	23.7871	23.6308	22.4179	22.2889	23.3051	23.2379	22.7519	22.8117	22.789	22.6669	22.8528	22.9342	24.7213	24.6771	23.0027	23.1072	23.7857	23.9021	22.922	22.7534	23.9561	23.7649	24.4038	23.7553	23.2769	23.1808
APOA4_HUMAN	R.QLTPYAQR.M	2	22.88	-0.186	-0.44	0.66222	0.19	0.66222	21.087	21.1089	23.3319	23.0989	22.6774	22.5442	23.2392	22.3768	22.6575	22.8624	23.5972	23.2364	23.3105	23.4392	23.783	23.2451	22.3932	22.0469	23.1006	22.6327	22.2394	22.1221	22.8607	22.2253	22.4979	22.4689	24.3047	24.4269	22.4766	22.6336	23.2006	23.4809	22.6216	22.524	23.5439	23.3208	24.667	23.1485	22.6322	22.0884
APOA4_HUMAN	K.IDQNVEELK.G	2	23.46	-0.154	-0.45	0.65296	0.2	0.65296	21.7986	22.4016	23.7602	24.0142	23.2155	23.2043	23.6699	23.1508	23.0949	23.4417	23.8844	23.8557	23.5547	23.9267	24.1186	23.8061	22.8852	22.8215	23.5457	23.5605	22.8576	22.7855	23.2327	22.8849	22.8776	23.1711	24.4945	24.9298	23.086	23.1559	23.6728	24.1029	23.0191	23.0862	23.9418	23.9601	24.9731	23.9263	23.4397	23.1985
APOA4_HUMAN	R.SLAPYAQDTQEK.L	2	23.31	-0.15	-0.43	0.66834	0.19	0.66834	21.5725	22.0829	23.6975	23.9269	23.0246	23.0069	23.5664	23.0282	23.0443	23.2107	23.7159	23.764	23.4164	23.7603	23.9418	23.5826	22.8305	22.6697	23.4354	23.5076	22.5153	22.7223	23.1646	22.8869	22.6748	22.9689	24.6303	24.8726	22.8725	22.9335	23.5704	23.9628	22.9207	22.8693	23.7907	23.9039	24.8637	23.6646	23.1025	22.9008
APOA4_HUMAN	R.ENADSLQASLRPHADELK.A	3	22.72	-0.182	-0.65	0.52205	0.42	0.52205	21.7711	21.5792	23.2852	23.252	22.0339	21.9036	23.1369	22.6944	22.4825	22.5576	23.3818	23.3265	22.8666	22.9933	23.0583	23.0073	21.9868	21.728	22.8729	22.5661	22.1384	22.143	22.1905	21.9314	22.1056	22.4018	24.3792	24.1891	22.3623	22.3706	23.2552	23.1155	22.2667	22.0645	23.5522	23.4205	23.806	23.2748	22.6716	22.4811
APOA4_HUMAN	K.LGPHAGDVEGHLSFLEK.D	3	22.98	-0.284	-1.06	0.29401	1.13	0.29401	21.8973	21.8705	23.6506	23.6117	22.3895	22.3759	23.1221	22.7498	22.5495	22.6202	23.5432	23.7032	23.2769	23.1837	23.124	23.34	22.0591	21.6937	23.0567	22.8752	22.5114	22.4025	22.368	22.4121	22.5952	22.6262	24.8496	24.6272	22.7828	22.6169	23.5116	23.4935	22.3006	22.3824	23.8813	23.6943	23.842	23.7287	22.9131	22.8364
APOA4_HUMAN	K.LKEEIGKELEELR.A	3	22.34	-0.304	-1.05	0.29873	1.11	0.29873	21.1009	21.1862	22.8147	23.0338	21.6789	21.6399	22.5407	22.3682	21.9614	22.1186	22.9677	22.9778	22.4701	22.7711	22.6029	22.4744	21.5237	21.3252	22.195	22.0839	21.7478	21.6966	21.9359	21.8042	21.739	22.0316	24.2076	24.2015	22.0289	22.1376	22.7579	22.9108	21.5987	21.8209	23.4444	23.2084	23.6275	23.0506	22.0169	21.9475
APOA4_HUMAN	K.IDQTVEELRR.S	2	22.35	-0.293	-0.88	0.38454	0.77	0.38454	21.0304	21.1679	22.9967	22.8831	21.9095	21.5928	22.6855	21.9068	21.6889	22.1574	22.9018	22.7423	22.5575	22.8037	22.6097	22.8179	21.7245	21.2069	22.4567	22.1461	21.9844	21.817	21.9167	21.3596	21.9617	22.2952	23.8089	23.8833	22.1224	22.0884	22.7228	22.9302	21.775	21.8634	23.1588	23.0428	23.6655	23.0836	22.255	22.1152
APOA4_HUMAN	R.TQVNTQAEQLR.R	2	22.48	-0.009	-0.03	0.97964	0	0.97964	19.9158	20.4155	23.1366	23.0989	22.251	22.2184	22.9625	22.3904	22.622	22.3929	23.2234	23.4038	22.8579	23.0908	23.2331	22.9195	22.0053	21.9053	22.6969	22.7427	21.9174	22.062	22.3751	22.1092	21.9695	22.149	23.3967	23.3293	22.2809	22.3033	22.1466	22.4169	22.3127	22.298	23.2139	23.2143	23.3377	22.3019	22.2962	22.2232
APOA4_HUMAN	R.RVEPYGENFNK.A	2	22.65	-0.186	-0.58	0.56616	0.33	0.56616	21.1827	21.4188	23.1823	23.1432	22.1521	22.0457	23.0466	22.3951	22.2681	22.4955	23.183	23.0421	22.9439	23.1318	23.1794	23.0162	22.0764	21.6865	22.8497	22.6224	21.9747	22.0708	22.4399	21.9597	22.17	22.309	23.9832	24.2517	22.2666	22.2376	23.1885	23.2691	22.2031	22.1317	23.1773	23.149	24.0486	23.1736	22.518	22.2498
APOA4_HUMAN	R.RVEPYGENFNK.A	3	21.32	-0.092	-0.25	0.80483	0.06	0.80483	19.7824	19.8215	21.7677	21.6698	21.1421	21.1055	21.9499	21.1943	21.1007	21.1754	21.9602	21.503	21.5049	21.6757	22.037	21.7967	20.9614	20.5633	21.4531	21.3997	20.8391	20.651	21.2724	20.7451	20.7841	20.8491	22.3886	22.8123	20.7691	20.731	21.7902	22.0222	20.9834	20.771	21.9358	21.8381	22.8791	21.6951	21.1081	20.5335
APOA4_HUMAN	K.IDQTVEELR.R	2	21.8	-0.181	-0.52	0.60726	0.27	0.60726	20.5148	20.778	22.0141	22.2538	21.4266	21.5279	21.8719	20.9769	21.3091	21.8524	22.3353	22.2208	22.0566	22.3241	22.3785	22.2808	21.1542	21.0608	21.9365	21.893	21.5002	21.3078	21.5063	20.7862	21.5003	21.6334	22.807	22.8826	21.1436	21.3774	21.9494	22.6094	21.3302	21.4422	22.3104	22.306	23.2169	22.3843	22.0094	21.7872
APOA4_HUMAN	R.DKVNSFFSTFK.E	2	21.89	-0.303	-0.8	0.42628	0.64	0.42628	20.654	20.2549	22.6288	22.1157	21.4895	21.2295	22.1764	21.7419	21.3515	21.6245	22.8179	22.4518	22.5779	22.2888	22.2044	22.2298	21.2004	20.6128	21.8711	21.2789	21.4649	21.2724	21.4551	21.0703	21.7238	21.4579	23.6997	23.3287	21.5189	21.228	22.9522	22.5997	21.5279	21.2445	22.7418	22.6412	23.077	22.5912	22.0183	21.248
APOA4_HUMAN	R.TQVNTQAEQLRR.Q	2	21.68	-0.282	-0.78	0.44081	0.61	0.44081	19.759	19.752	23.0603	22.705	20.995	20.7122	22.3264	21.5377	21.6122	21.6931	22.7003	22.5946	22.0415	22.0407	21.5886	21.8126	20.6979	20.1073	21.7006	21.3801	21.4197	21.363	21.5166	20.9506	21.2755	21.3435	22.9263	22.5862	22.0387	22.053	21.7669	21.816	21.9777	21.7272	22.6546	22.5658	22.5463	21.7584	21.2299	20.9314
APOA4_HUMAN	R.TQVNTQAEQLRR.Q	3	20.78	0.106	0.26	0.79387	0.07	0.79387	18.6317	18.5123	21.0461	21.436	20.8543	20.8741	21.6932	21.0088	20.8813	20.7468	21.3933	21.4103	20.8978	21.3397	21.7701	21.005	20.6739	20.6683	21.0041	20.9056	20.2754	20.3273	20.8602	20.4331	20.2657	20.4793	21.4478	21.6238	20.3565	20.5395	20.2314	20.765	20.4772	20.282	21.3401	21.5819	21.9707	20.5089	20.602	20.2726
APOA4_HUMAN	K.EAVEHLQK.S	2	21.56	-0.233	-0.58	0.5654	0.34	0.5654	19.4341	19.7039	22.6366	22.3608	21.0947	20.8222	21.8026	21.2226	21.5948	21.5064	22.7138	23.0313	22.0079	22.208	21.9843	21.6706	20.401	20.4005	21.2843	21.0257	20.749	21.0523	21.3875	21.003	20.774	21.0219	23.9341	23.5925	21.1781	21.2468	22.4608	22.5881	20.8799	20.916	22.5079	22.3475	23.0377	21.9987	20.4882	20.394
APOA4_HUMAN	R.LLPHANEVSQK.I	2	21.84	-0.203	-0.66	0.51357	0.43	0.51357	20.841	20.601	22.6987	22.4152	21.2175	20.9345	22.079	21.5689	21.4613	21.4897	22.5264	22.4285	22.2769	22.1892	22.3359	22.3899	21.2325	20.5934	22.0017	21.5266	21.3803	21.2357	21.289	20.959	21.6014	21.4179	23.1634	23.2336	21.5579	21.5291	22.2514	22.1939	21.4915	21.3594	22.6882	22.4385	22.9553	22.57	21.9568	21.5968
APOA4_HUMAN	K.LVPFATELHER.L	2	21.08	-0.289	-1.05	0.29944	1.1	0.29944	20.2615	20.1681	21.9108	21.6661	20.7039	20.3867	21.0663	20.6862	20.5176	20.7001	21.6876	21.7902	21.6181	21.4614	21.4038	21.1337	19.9337	19.8486	20.9019	20.7788	20.5879	20.7516	20.2067	20.2101	20.8571	20.8497	22.7576	22.4913	20.8795	20.8233	21.7025	21.4512	20.4712	20.4895	21.9135	21.7837	22.1383	21.7503	21.1377	21.1515
APOC1_HUMAN	R.EWFSETFQK.V	2	20.9	-0.816	-1.53	0.1335	2.34	0.1335	19.1505	19.4259	22.0066	21.8709	20.8572	20.4835	20.6543	20.3006	21.6494	21.6416	22.8579	22.5571	21.4363	21.5589	21.4162	21.5222	16.1019	16.5976	18.7567	19.0056	21.911	21.9532	20.9294	20.7605	21.5355	21.4107	23.5464	23.4029	21.0391	21.2863	22.7674	22.7226	19.522	19.9596	21.9234	21.8915	21.7754	21.1293	18.4071	18.2955
APOC1_HUMAN	K.EFGNTLEDK.A	2	20.63	-0.493	-0.95	0.34919	0.9	0.34919	18.9091	19.484	20.8541	21.2633	20.9571	20.988	20.2476	20.105	21.2657	21.5916	21.9349	21.8962	20.8352	21.2223	21.443	21.1185	16.6992	17.8302	19.2709	19.7112	21.3832	21.5476	20.8623	20.6675	20.9855	21.3237	22.4508	22.9983	20.6394	20.5737	22.0006	22.3815	18.9254	19.2944	21.2182	21.3266	21.6933	20.6574	18.3369	18.2238
APOC3_HUMAN	R.GWVTDGFSSLK.D	2	21.29	-0.643	-1.37	0.17709	1.88	0.17709	18.4621	18.9686	22.1918	22.4114	21.2552	21.116	20.0085	20.0479	21.8522	21.7501	23.3931	23.0738	21.5871	21.7685	20.9889	20.5193	20.0693	19.8702	20.0787	19.9278	22.2616	22.2868	20.4833	20.1872	21.3565	21.3244	24.3308	24.5062	21.9175	21.9658	22.8914	23.0531	20.5824	20.5226	22.4597	22.0704	21.1527	20.4667	19.2985	19.0821
APOC3_HUMAN	K.DALSSVQESQVAQQAR.G	2	20.42	-0.497	-1.14	0.26077	1.3	0.26077	18.0126	18.3387	21.2234	21.1868	20.307	20.0419	19.2833	19.4621	20.7583	20.9478	22.2582	22.3928	20.7651	20.5978	19.9001	19.5566	19.389	19.6401	19.8749	19.4578	21.1965	21.3912	18.9682	18.9734	20.2438	20.6534	23.3411	23.3068	20.9307	20.9526	21.8727	21.8126	19.5544	19.3609	21.5814	21.429	20.4365	19.6767	18.6777	18.9774
APOC3_HUMAN	K.DALSSVQESQVAQQAR.G	3	20.96	-0.421	-0.97	0.33857	0.94	0.33857	18.1639	18.5714	21.2203	21.3932	20.9414	21.1541	20.8313	20.192	21.6495	21.5293	22.7785	22.7441	21.0665	21.0742	20.2157	20.267	20.2391	20.1315	20.3925	20.4429	21.5483	21.5723	20.0087	20.0665	20.6771	20.9536	23.2807	23.7035	21.2406	21.2033	22.2722	22.4921	20.4432	20.4078	21.9976	21.5942	21.2375	20.0983	19.2561	19.367
APOD_HUMAN	K.NILTSNNIDVK.K	2	27.26	-0.338	-1.3	0.20018	1.69	0.20018	26.6779	26.8172	27.4259	27.5906	26.3953	26.4518	27.5383	27.1135	27.1924	27.3689	27.6859	27.4389	26.9518	27.2415	27.5971	27.3792	26.0211	25.9784	27.4647	27.4344	26.856	26.9662	27.1216	27.0181	27.4838	27.7539	27.9304	27.8348	27.7264	27.8134	26.9719	27.2051	27.2561	27.3113	27.359	27.1983	28.3453	27.4535	27.4856	27.4344
APOD_HUMAN	K.IPTTFENGR.C	2	27.47	-0.39	-1.24	0.22231	1.53	0.22231	26.5471	26.8774	27.6564	27.6957	26.7645	26.7341	27.752	26.8343	27.248	27.5396	27.9714	27.744	27.3444	27.4667	27.7816	27.6212	26.4181	26.2483	27.7086	27.611	27.2241	27.151	27.5236	26.8639	27.9307	28.1313	27.84	27.8438	28.0862	28.1163	27.0478	27.5117	27.5755	27.4731	27.6927	27.5971	28.6298	27.7348	27.8202	27.5723
APOD_HUMAN	K.MTVTDQVNCPK.L	2	26.23	-0.349	-1.08	0.28788	1.16	0.28788	25.0797	25.5613	26.4064	26.596	25.4057	25.4371	26.6533	25.9972	26.1107	26.3916	26.5474	26.3773	25.8708	26.2206	26.6857	26.3805	25.133	24.9795	26.6315	26.648	25.8101	25.8535	26.3881	25.9334	26.4656	26.7639	26.5252	27.0187	26.7777	26.9193	25.7784	26.2766	26.2846	26.283	26.2794	26.3011	27.3641	26.3561	26.4122	26.3001
APOD_HUMAN	R.NPNLPPETVDSLK.N	2	27.07	-0.292	-1.2	0.23814	1.43	0.23814	26.5374	26.6676	27.1769	27.3681	26.2297	26.2269	27.4038	27.0331	27.0454	27.1498	27.5447	27.4128	26.8687	27.0564	27.4214	27.2198	25.8417	25.8142	27.2421	27.1341	26.5848	26.6684	26.9138	26.7709	27.4002	27.5597	27.699	27.617	27.5006	27.5484	26.8611	27.0022	27.0944	27.0393	27.1276	26.9355	28.0957	27.2833	27.33	27.1994
APOD_HUMAN	K.KMTVTDQVNCPK.L	2	24.05	-0.543	-1.22	0.22786	1.5	0.22786	22.5075	22.3056	25.5285	25.1947	22.2456	21.5838	24.3502	23.5388	23.7153	24.294	25.017	25.0196	24.3482	24.3064	24.6372	24.5974	22.4822	21.5676	24.4643	23.9634	23.5347	23.4919	23.415	23.0956	23.8589	24.0287	25.285	25.1498	24.9856	25.0678	23.9151	24.112	24.4734	24.3941	25.2525	25.123	25.6767	24.8972	23.6075	23.1537
APOD_HUMAN	K.KMTVTDQVNCPK.L	3	23.18	-0.379	-1.06	0.29643	1.12	0.29643	22.2863	22.1021	23.1715	23.4626	22.3118	22.3769	23.8131	23.1924	23.2591	23.1143	23.6226	23.7145	22.6652	23.117	23.5461	22.9623	22.0693	21.9947	23.5287	23.5457	22.54	22.7256	23.5637	23.1793	23.3625	23.4463	24.0573	24.2724	23.5988	23.6695	22.8035	23.3453	23.1922	23.2085	23.3448	23.2728	24.6092	23.1935	23.1325	22.9195
APOD_HUMAN	K.CPNPPVQENFDVNK.Y	2	24.27	-0.347	-1.34	0.18623	1.8	0.18623	23.6404	23.863	24.3787	24.4643	23.326	23.3056	24.6402	24.144	24.1045	24.1993	24.6694	24.707	23.9424	24.1233	24.6943	24.3672	23.096	22.9889	24.619	24.5635	23.8174	23.8726	24.2503	23.9538	24.6131	24.7962	25.0204	25.0911	24.5729	24.7789	24.1076	24.255	24.2427	24.1674	24.3295	24.3103	25.1897	24.3863	24.6157	24.416
APOE_HUMAN	R.LGPLVEQGR.V	2	27.42	-0.056	-0.14	0.88768	0.02	0.88768	25.7975	26.047	28.4343	28.4415	27.3199	27.2705	27.774	26.6641	27.5341	27.9017	28.1466	27.8173	27.8537	27.9052	27.9203	27.7676	26.2953	26.0379	27.5598	27.3847	27.2901	27.1517	27.3159	26.4395	26.8836	27.0405	27.393	27.3338	28.2077	28.2121	26.8808	27.4015	28.1077	27.9114	28.2499	28.0553	28.6622	27.7506	26.5328	26.1631
APOE_HUMAN	R.LGADMEDVCGR.L	2	25.64	-0.64	-1	0.32471	0.99	0.32471	25.093	25.2452	27.7779	28.0286	25.2319	25.1769	25.8232	24.7797	26.067	26.2957	26.4154	26.1256	25.9019	26.0425	21.2433	21.1814	24.3132	24.014	25.8762	25.8557	25.4521	25.0907	26.6411	25.5874	26.076	26.2894	26.9428	26.6934	20.3057	20.8594	26.2038	26.6577	27.4059	27.4388	27.5237	27.525	27.8843	27.0286	25.9847	25.6957
APOE_HUMAN	R.LAVYQAGAR.E	2	26.07	0.62	1.16	0.25388	1.34	0.25388	24.6862	24.863	27.3816	27.2513	26.3292	26.2023	26.7727	26.0993	26.5738	26.8478	27.0898	26.7487	26.7935	26.8472	26.9167	26.8337	25.3324	25.0328	26.6162	26.427	26.241	26.1292	26.371	25.9363	24.9744	25.1065	19.8574	20.643	27.1594	27.1343	26.0561	26.3077	27.1463	27.0132	27.2268	27.0271	27.6036	26.719	25.4723	25.1105
APOE_HUMAN	R.LQAEAFQAR.L	2	26.85	-0.132	-0.35	0.72571	0.12	0.72571	25.3044	25.4926	27.9512	28.0082	26.7597	26.7092	27.2561	26.513	27.1848	27.3826	27.6525	27.4596	27.281	27.438	27.4591	27.2423	24.9901	24.8125	26.4808	26.3289	26.7552	26.7366	26.8758	26.1156	26.2801	26.4766	27.0395	27.1902	27.718	27.7852	26.5726	26.902	27.2323	27.1617	27.7398	27.633	28.191	27.2271	25.4611	25.2532
APOE_HUMAN	K.SELEEQLTPVAEETR.A	2	26.98	-0.019	-0.07	0.94374	0.01	0.94374	25.8026	25.879	27.8917	27.9512	26.4522	26.4203	27.1856	26.8232	27.3053	27.4067	27.5163	27.4944	27.2345	27.435	27.325	27.1536	25.898	25.9084	27.1628	27.1688	26.5704	26.7219	26.4986	26.433	26.2021	26.3554	27.2526	27.3073	27.509	27.5806	26.651	26.8527	27.4617	27.5382	27.6682	27.6807	27.9779	27.339	26.1108	26.0737
APOE_HUMAN	K.SELEEQLTPVAEETR.A	3	24.88	0.04	0.1	0.92054	0.01	0.92054	23.1935	23.6628	25.3743	26.0864	24.4752	24.6743	25.1032	24.6897	25.1926	25.5592	25.5885	25.2188	24.8969	25.2302	25.4034	25.3728	24.1091	24.0011	24.7814	25.332	24.5681	24.3777	24.5461	24.4057	23.9177	24.1091	24.8068	25.2018	25.4339	25.4412	24.0017	24.9923	25.517	25.9013	25.7251	25.2339	26.3104	25.3935	23.6177	23.6421
APOE_HUMAN	K.SWFEPLVEDMQR.Q	2	26.56	-0.444	-1	0.32106	1.01	0.32106	25.5453	25.1483	28.2988	28.168	25.7957	25.3774	26.577	26.0742	26.9138	26.9696	27.8424	27.6546	27.2829	27.069	27.1405	27.1022	23.4175	22.5724	26.0953	25.7535	26.5468	26.4235	26.2387	25.9015	26.1648	25.8075	27.5607	27.4766	27.7302	27.6925	26.8169	26.6056	27.1605	26.8669	27.8919	27.5245	27.7938	27.4638	25.1031	24.9103
APOE_HUMAN	K.SWFEPLVEDMQR.Q	3	24.78	-0.297	-0.61	0.54302	0.38	0.54302	23.0434	23.875	25.9702	26.5439	24.3266	24.3235	25.0138	24.2588	25.0357	25.5413	26.1014	25.7596	25.3145	25.358	25.3574	25.5007	21.9414	21.0654	24.2125	24.0503	24.6839	24.2995	24.5759	23.9765	24.2866	24.0764	25.0783	25.3161	26.0501	25.9966	24.544	24.8319	25.729	25.5826	26.1678	25.6323	25.9018	25.5296	22.8773	23.3881
APOE_HUMAN	R.WVQTLSEQVQEELLSSQVTQELR.A	3	26.76	-0.352	-0.76	0.45134	0.58	0.45134	24.8307	25.2434	28.4834	28.3398	25.524	25.8578	26.489	26.448	27.2751	27.4269	27.9047	27.6809	27.3702	27.3061	27.2631	27.196	24.556	23.099	26.7269	26.5829	26.3882	25.9328	26.1869	25.8801	25.5721	25.8445	27.6577	27.7561	27.7586	27.8133	26.494	26.7853	27.873	27.7156	28.0359	27.7828	27.9391	27.6434	25.5682	26.0107
APOE_HUMAN	R.WVQTLSEQVQEELLSSQVTQELR.A	2	21.78	-0.534	-1.08	0.28488	1.17	0.28488	20.2498	19.9459	24.0278	23.5434	20.1728	20.2868	21.3322	21.2341	22.3685	22.4015	22.8489	23.0199	22.464	22.5356	22.4922	21.9353	18.7348	17.5802	21.7015	21.4339	20.9212	21.0321	20.9377	20.7917	20.6858	20.7858	22.9948	23.1261	23.1959	22.9909	22.0265	21.9139	22.5639	22.7664	23.3543	22.9239	23.4283	22.9175	20.9111	20.7309
APOE_HUMAN	R.ALMDETMK.E	2	25.91	-0.067	-0.14	0.89207	0.02	0.89207	24.3746	24.3608	27.2293	27.1345	25.4589	25.4306	26.0189	24.3743	26.2099	26.3276	26.5577	26.066	26.2483	26.3481	26.5131	26.2797	25.0823	24.6661	26.5433	26.3244	25.8787	25.6686	25.963	24.4589	25.3491	25.3228	25.9228	25.5154	26.7944	26.8416	25.2843	25.7188	26.8312	26.6689	26.7085	26.5798	27.1668	26.2281	25.282	24.7127
APOE_HUMAN	R.FWDYLR.W	2	26.29	-0.268	-0.72	0.47796	0.51	0.47796	24.706	24.5872	27.6888	27.6346	25.5768	25.0808	26.3438	26.004	26.4604	26.5048	27.3559	26.8406	26.9636	26.7566	26.7838	26.8878	24.3592	23.8435	26.4803	26.2863	25.9425	25.8801	25.8287	25.6003	25.6477	25.5722	26.7719	26.6845	27.1235	27.091	26.2701	26.2449	27.2936	27.0461	27.4785	27.2254	27.6507	26.9227	25.2949	24.9387
APOE_HUMAN	R.GEVQAMLGQSTEELR.V	2	26.5	-0.13	-0.43	0.66571	0.19	0.66571	25.3807	25.2719	27.797	27.7529	25.7818	25.7359	26.6223	26.191	26.7626	26.8452	27.2638	27.154	26.8164	26.8817	26.8686	26.6597	25.0725	24.8271	26.6743	26.4291	26.3293	26.3578	26.078	25.8259	25.8342	25.8449	27.0581	26.8813	27.2859	27.3072	26.2564	26.2301	27.0425	26.9148	27.3524	27.3011	27.5203	26.82	25.6839	25.4626
APOE_HUMAN	R.GEVQAMLGQSTEELR.V	3	25.69	-0.068	-0.18	0.85566	0.03	0.85566	23.9231	24.3715	26.7142	26.9431	25.0912	25.2542	25.8684	25.3836	26.0453	26.2847	26.6539	26.0858	25.6233	26.0992	26.218	26.1615	24.4154	24.3223	25.7715	25.8715	25.5129	25.5687	25.4779	25.2776	24.8385	25.078	25.8681	25.7361	26.4449	26.4611	24.9084	25.4947	26.3146	26.4606	26.5722	26.3753	26.9909	25.8743	24.5712	24.6321
APOE_HUMAN	R.AATVGSLAGQPLQER.A	2	26.46	-0.098	-0.32	0.74976	0.1	0.74976	24.9523	24.9992	27.5828	27.6096	26.1141	25.971	26.7428	26.3612	26.8544	26.9326	27.3407	27.3309	26.9323	27.033	26.8339	26.6579	24.8995	24.8594	26.1672	26.1024	26.3683	26.5207	26.0269	25.8412	25.5538	25.8189	26.8535	26.7105	27.3308	27.3303	26.3478	26.3779	26.8321	26.7288	27.3706	27.22	27.5702	26.8529	25.3481	25.2328
APOE_HUMAN	R.AATVGSLAGQPLQER.A	3	23.98	-0.036	-0.07	0.94139	0.01	0.94139	21.6396	21.9766	24.1674	25.1846	23.6563	24.0499	24.5165	23.9415	24.6712	24.9083	25.0226	24.788	24.0033	24.7418	24.7843	24.4347	22.6696	22.6395	23.5044	23.9474	23.7298	23.9187	23.7453	23.696	22.7133	23.4521	23.6916	24.2182	24.8366	24.7303	23.2134	24.2154	24.5954	24.6733	24.9381	24.5496	25.547	24.299	22.4441	22.761
APOE_HUMAN	R.QWAGLVEK.V	2	26.17	-0.132	-0.38	0.70446	0.15	0.70446	24.9405	24.7052	27.3864	27.3678	25.9656	25.7683	26.4897	25.9401	26.4985	26.5425	27.0794	26.852	26.5222	26.414	26.8065	26.551	24.4507	24.181	25.9195	25.6852	26.129	26.117	26.1645	25.704	25.4306	25.4658	26.8323	26.5931	26.8445	26.8528	26.1203	26.1026	26.6123	26.3817	27.1014	26.8259	27.3938	26.5192	24.9021	24.6171
APOE_HUMAN	K.LEEQAQQIR.L	2	25.78	-0.02	-0.05	0.95666	0	0.95666	24.091	24.4491	26.7033	26.8678	25.7337	25.7628	26.1834	25.7369	26.4084	26.374	26.4019	26.6207	26.0562	26.4169	26.5567	26.1914	23.9901	24.003	25.3879	25.4241	25.383	25.6106	25.8125	25.596	24.9385	25.165	26.1757	26.3418	26.4909	26.571	25.4184	25.8942	26.0352	26.078	26.4304	26.5285	27.1217	26.0461	24.0284	24.0929
APOE_HUMAN	K.VQAAVGTSAAPVPSDNH.-	2	24.87	-0.057	-0.15	0.8831	0.02	0.8831	23.1913	23.6625	26.0947	26.2926	24.5448	24.5363	25.4837	24.9249	25.3964	25.5712	25.4959	25.6614	24.9289	25.3298	25.4719	25.1678	23.029	22.8883	24.5842	24.5796	24.5046	24.7775	24.8679	24.6017	24.001	24.3952	25.0916	25.5262	25.6267	25.781	24.5376	25.0286	25.0801	25.1809	25.7493	25.7604	26.1867	25.2432	23.1168	22.9219
APOE_HUMAN	K.VQAAVGTSAAPVPSDNH.-	3	22.19	-0.019	-0.03	0.97589	0	0.97589	19.5758	20.8932	23.1728	23.8538	22.2165	22.4758	23.056	22.2193	22.49	23.0936	22.7877	22.7019	21.7923	22.728	23.087	22.7022	20.6465	20.0344	21.9779	22.0136	21.7227	21.647	22.3538	21.9966	21.383	21.576	21.5417	23.0114	22.9783	23.0844	21.24	22.6114	22.7044	22.9077	23.1743	23.0459	24.2088	22.5683	20.0737	20.0696
APOE_HUMAN	R.DRLDEVKEQVAEVR.A	3	24.21	-0.198	-0.63	0.53106	0.4	0.53106	22.9803	22.8061	25.1854	25.344	23.8282	23.8547	24.7529	24.4284	24.4903	24.5964	25.0988	24.8137	24.5628	24.7407	24.5333	24.4599	22.3054	22.1283	23.5913	23.6388	23.9911	24.02	23.9315	23.804	23.65	23.7223	25.022	25.0572	24.9621	25.0135	24.1013	24.1919	24.4904	24.4276	25.3044	25.2245	25.2745	24.6822	22.7083	22.5295
APOE_HUMAN	R.DRLDEVKEQVAEVR.A	2	21.66	-0.323	-0.92	0.36515	0.84	0.36515	20.5052	20.4625	23.0996	23.0091	20.9204	20.769	22.1106	21.7686	21.7966	22.0875	22.8422	22.4309	22.2039	22.094	21.7988	21.9538	19.2223	18.8996	21.0813	20.8845	21.484	21.3838	20.984	20.9061	21.1263	21.1324	22.7462	22.8062	22.48	22.6962	21.7528	21.5839	21.8549	21.8891	23.0962	22.9757	22.5308	22.4594	20.4163	20.0999
APOE_HUMAN	K.VEQAVETEPEPELR.Q	2	24.37	0.058	0.18	0.85757	0.03	0.85757	23.1881	23.4846	25.3116	25.4339	24.1849	24.1755	24.9078	24.2273	24.7321	24.9533	24.7434	24.8718	24.4765	24.7478	24.8782	24.6153	22.9911	22.8867	24.6149	24.52	24.0453	24.0515	24.1193	23.6362	23.6277	23.9471	24.5247	24.557	24.9301	25.135	23.7983	24.2592	24.7768	24.8509	24.9083	24.8781	25.3633	24.5269	23.4766	23.3761
APOE_HUMAN	K.RLAVYQAGAR.E	2	23.29	0.617	1.15	0.25731	1.32	0.25731	21.8022	22.0752	24.9768	24.8721	23.1822	22.9856	24.1757	23.4725	24.0368	24.1041	24.4606	24.5477	24.004	24.183	24.1305	23.9777	22.1231	21.7212	23.6908	23.3809	23.3579	23.3035	23.4564	23.07	22.1595	22.2375	17.3508	17.7776	24.4995	24.5546	23.4419	23.5387	24.1778	24.0717	24.6575	24.5344	24.88	24.0544	22.316	22.1314
APOE_HUMAN	R.QQTEWQSGQR.W	2	22.64	0.063	0.16	0.87188	0.03	0.87188	20.3637	20.7112	23.6253	23.8629	22.2957	22.1096	23.0991	22.5673	23.1125	23.0877	23.2491	23.2832	23.0462	23.3228	23.499	23.07	21.6585	21.5878	22.9442	22.941	21.784	22.0953	22.5721	22.2522	21.3789	21.4672	22.9088	23.1135	23.1465	23.3379	22.3176	22.6909	23.2853	23.4159	23.4939	23.4854	24.155	22.9337	21.1485	21.1954
APOE_HUMAN	R.LDEVKEQVAEVR.A	3	22.2	-0.132	-0.31	0.76177	0.09	0.76177	20.3908	20.7985	23.0854	23.4776	22.0956	22.15	22.8465	21.9683	22.379	22.6544	23.0322	22.7127	22.3981	22.7565	22.736	22.2912	20.6352	20.6424	21.7712	21.8229	21.8814	21.8073	22.239	21.4834	21.6235	21.8517	22.4214	22.8389	22.9822	23.0887	21.6174	22.3169	22.6471	22.623	23.3059	23.3782	23.6469	22.3782	20.5956	20.5605
APOE_HUMAN	R.LDEVKEQVAEVR.A	2	21.8	-0.184	-0.5	0.6225	0.25	0.6225	20.4273	20.5158	23.1526	23.0376	21.5234	21.2453	22.2786	21.6487	21.8407	22.2192	22.6725	22.3535	22.3312	22.3384	22.0516	22.0251	20.2099	19.7448	21.4891	21.1166	21.5622	21.6184	21.5695	20.6272	21.3787	21.4944	22.4548	22.3737	22.6833	22.7068	21.6452	21.7839	22.127	22.0918	23.0618	22.8925	22.802	22.3617	20.4685	20.1885
APOE_HUMAN	K.AYKSELEEQLTPVAEETR.A	3	21.66	0.354	1.17	0.24963	1.36	0.24963	21.2455	21.4173	22.0727	22.0963	21.8652	21.8165	22.456	22.0231	21.8985	21.903	22.1321	21.5913	21.6089	22.0815	22.1019	22.0899	21.7453	21.7907	21.3318	21.4892	20.507	20.5805	21.0524	20.9163	20.9821	21.3729	21.2019	21.4322	21.3039	21.2725	20.9201	21.21	22.3055	22.3271	22.4419	22.1859	23.2857	22.3149	21.0614	21.0104
APOH_HUMAN	R.VCPFAGILENGAVR.Y	2	25.7	-0.545	-2.27	0.02835	5.14	0.02835	24.7483	24.576	25.7738	25.7164	24.9155	24.745	25.7054	25.396	25.31	25.4533	26.5977	26.5003	25.9872	26.0445	24.7946	24.8117	25.2097	24.9607	25.7533	25.5353	25.4178	25.5434	25.5712	25.377	25.8808	25.8719	26.9289	26.8803	25.6799	25.8239	26.0525	26.15	25.8887	25.7226	26.3247	26.2828	26.7704	26.1857	25.5849	25.5001
APOH_HUMAN	R.VCPFAGILENGAVR.Y	3	23.62	-0.467	-1.65	0.10617	2.72	0.10617	22.5563	22.5959	23.3059	23.4775	23.0789	23.1819	23.8632	23.5369	22.7108	23.4342	24.6982	24.2506	23.6506	23.802	22.7447	23.0485	23.5069	23.2516	23.5258	23.444	23.3251	23.5315	23.7403	23.227	23.8334	23.9034	24.1186	24.6162	23.6393	23.6542	23.3937	23.9108	24.0801	24.0195	24.2192	24.2534	24.3735	24.0863	23.5077	23.5666
APOH_HUMAN	R.TCPKPDDLPFSTVVPLK.T	3	25.9	-0.426	-1.67	0.10249	2.78	0.10249	24.7933	25.0002	25.9719	25.8683	25.006	24.8795	26.08	25.8139	25.6479	25.6279	26.8572	26.6171	26.1495	26.2433	25.1232	24.9989	25.5463	25.356	26.1793	26.0411	25.6872	25.7141	25.8522	25.6666	25.886	26.0156	26.9922	27.1315	25.7432	25.9039	26.3	26.3747	25.9824	25.9242	26.5371	26.2334	26.8928	26.2764	25.8251	25.3731
APOH_HUMAN	R.TCPKPDDLPFSTVVPLK.T	2	22.61	-0.553	-1.82	0.07562	3.31	0.07562	21.8913	21.9347	22.9801	22.6148	21.4859	21.1011	22.7422	22.4979	22.0549	22.4004	23.643	23.5326	22.9774	22.9872	21.4085	21.4568	21.9135	21.5705	23.0159	22.4571	22.4341	22.568	22.2144	22.0387	22.7414	22.7546	24.2147	23.952	22.4713	22.6029	23.2788	22.9822	22.5741	22.5794	23.36	23.1823	23.4735	23.1611	22.8962	22.2425
APOH_HUMAN	K.WSPELPVCAPIICPPPSIPTFATLR.V	3	24.93	-0.396	-0.9	0.37047	0.82	0.37047	23.5538	23.898	25.8282	25.9076	23.5055	23.4718	24.4683	24.8353	25.1314	25.2796	26.436	26.4794	25.6166	25.6578	24.4275	24.8543	23.2353	21.77	25.1337	25.0759	24.571	24.5382	24.8763	24.857	23.6999	24.0569	26.911	27.1052	25.4287	25.6173	25.6146	25.8638	25.5239	25.6031	24.9172	24.9259	25.2831	25.2295	23.6114	24.2532
APOH_HUMAN	K.ATFGCHDGYSLDGPEEIECTK.L	3	24.76	-0.42	-1.66	0.10438	2.75	0.10438	23.7116	23.6939	24.7452	24.9389	23.8068	23.7448	25.0268	24.7522	24.5079	24.6375	25.5662	25.6001	24.9172	25.0556	23.9947	23.8275	24.3352	24.0609	25.0675	24.9849	24.4464	24.4679	24.7196	24.4881	24.6614	24.7675	26.0336	26.1033	24.5942	24.7649	25.132	25.2896	24.6219	24.6596	25.3074	25.2604	25.8846	25.2105	24.5034	24.4503
APOH_HUMAN	K.EHSSLAFWK.T	2	23.21	-0.232	-0.69	0.49283	0.48	0.49283	22.5515	22.2118	23.7409	23.5718	22.303	21.9081	23.5746	23.1308	22.8106	23.0026	24.4608	24.328	23.8022	23.6101	22.6918	22.6726	22.5297	22.0684	23.7252	23.2447	23.1942	22.9451	23.344	22.9812	23.4882	23.366	25.004	24.7865	23.3526	23.3213	24.02	23.8373	23.4583	23.2979	22.9263	22.7072	23.6232	22.8342	22.2107	21.8775
APOH_HUMAN	K.ATVVYQGER.V	2	23.34	-0.352	-1.16	0.25323	1.34	0.25323	21.9959	21.8432	23.1591	23.236	22.93	22.8809	23.5902	22.9845	23.2365	23.1414	24.0648	24.0724	23.524	23.7043	22.9397	22.4844	23.2297	23.1651	23.6266	23.4585	22.9444	23.0566	23.6932	23.3549	23.1486	23.2185	24.4636	24.4085	23.1494	23.1661	23.5161	23.8419	23.4673	23.2842	23.7344	23.6302	24.7502	23.6681	22.9607	22.8444
APOH_HUMAN	K.FICPLTGLWPINTLK.C	2	23.78	-0.909	-2.42	0.01995	5.84	0.01995	22.6668	22.3466	24.7041	24.462	22.2445	21.9893	23.482	23.1896	23.5343	23.6325	25.1288	25.0852	24.4439	24.2387	23.1916	23.1005	21.4232	20.4962	23.6255	23.4469	23.2638	23.2805	23.6575	23.3408	23.7684	23.83	25.7095	25.7028	24.1256	24.2003	24.5905	24.513	24.0973	23.968	24.7044	24.5175	25.2759	24.8927	23.6832	23.4938
APOH_HUMAN	R.KFICPLTGLWPINTLK.C	3	23.64	-0.969	-2.37	0.02223	5.62	0.02223	22.5239	22.2918	24.1712	24.067	22.359	22.1928	23.5241	23.1141	23.5071	23.6032	25.0621	24.7273	24.2127	24.0206	23.002	22.8867	21.0689	19.894	23.5481	23.2688	23.5733	23.3054	23.7585	23.2527	23.731	23.6817	25.1803	25.2403	23.9738	23.896	24.3504	24.3307	24.2401	23.8796	24.96	24.4553	25.1674	24.6188	23.4808	23.355
APOH_HUMAN	K.TDASDVKPC.-	2	20.96	-0.252	-0.68	0.49969	0.46	0.49969	19.0759	19.207	21.2942	21.1398	20.647	20.4325	21.2901	20.7132	20.8461	20.8726	21.8264	22.0522	21.138	21.3173	20.6353	20.1906	20.84	20.9009	21.2609	21.0828	20.0101	20.3999	21.4218	21.0067	20.2911	20.3599	22.4772	22.3363	20.8465	20.9319	21.404	21.6108	20.9943	20.8685	21.5733	21.3985	22.6514	21.3152	20.0703	19.8389
ATF6A_HUMAN	R.MTNNQQKTR.I	2	21.68	-1.001	-3.44	0.0013	11.82	0.0013	20.061	20.4307	20.9535	21.0085	20.9035	20.6	21.4034	21.2544	21.1712	21.4494	22.0043	21.9215	21.6333	21.7959	21.507	21.5742	20.8166	20.6368	21.1844	21.328	22.8781	22.9904	21.4781	21.5695	21.6641	21.8909	22.8128	22.8064	22.4984	22.4523	21.2778	21.5895	21.1633	21.2336	23.7982	23.613	23.0857	22.3881	21.1606	21.2997
ATS4_HUMAN	-.MSQTGSHPGR.G	2	21.85	-0.666	-1.35	0.18355	1.83	0.18355	23.3862	22.8704	21.0987	20.6329	21.1865	20.9201	22.255	21.4133	21.1653	21.6204	22.2335	21.6311	22.1345	21.6341	21.09	21.3127	20.5426	19.6534	22.1829	21.3325	22.8671	22.3085	20.809	19.8888	23.6644	23.4643	21.9743	21.3002	22.2785	22.0698	22.077	21.7384	22.1809	21.79	21.6104	21.1388	22.0746	22.2779	24.3798	23.7325
B2MG_HUMAN	K.SNFLNCYVSGFHPSDIEVDLLK.N	3	26.67	-0.698	-1.41	0.16654	1.98	0.16654	25.7622	25.7554	28.3936	28.2781	24.964	25.045	26.6703	26.2739	26.8581	26.9687	27.5863	27.4028	27.0597	26.9481	27.0484	26.9788	23.8426	21.9834	26.5174	26.1762	26.0635	25.8041	26.6713	26.3741	25.4657	25.8066	27.4882	27.6546	27.6163	27.6262	27.4059	27.4874	27.5403	27.3347	27.9007	27.7094	28.0991	27.627	26.3516	26.4438
B2MG_HUMAN	K.SNFLNCYVSGFHPSDIEVDLLK.N	2	21.7	-0.891	-1.37	0.17832	1.87	0.17832	21.0872	20.7487	23.9901	23.429	19.6178	19.6069	21.8844	21.1972	21.6414	22.1146	22.7842	22.5158	22.2442	21.9829	21.9413	21.8631	18.2412	15.5778	21.6915	21.0276	21.2111	20.8076	21.4471	21.1714	20.8491	20.7833	23.035	22.7299	22.7175	22.87	22.9249	22.6045	22.5653	22.2796	23.0441	22.8256	23.0801	22.7757	21.7056	21.5804
B2MG_HUMAN	K.VEHSDLSFSK.D	2	26.71	-0.273	-0.94	0.35161	0.89	0.35161	25.7349	26.0111	27.7466	27.6953	25.8346	25.6863	27.0888	26.5203	26.487	26.8547	27.1336	26.9789	26.7562	26.9887	26.8143	26.8131	25.8014	25.42	26.6833	26.4722	26.1977	26.2046	26.9296	26.5542	26.0397	26.2676	26.771	27.0621	27.2443	27.3083	27.3103	27.4507	26.9572	26.9426	27.3236	27.237	27.8017	27.0946	26.1999	26.0944
B2MG_HUMAN	R.VNHVTLSQPK.I	2	26.39	-0.227	-0.83	0.41253	0.68	0.41253	25.4746	25.5884	27.2942	27.3733	25.4858	25.3041	26.8843	26.3211	26.4684	26.5022	26.7313	26.831	26.4181	26.6442	26.385	26.6078	25.5567	25.2726	26.2955	26.1077	25.785	25.8682	26.584	26.3825	25.6973	25.8786	26.8125	26.7444	26.8513	26.9413	26.7172	27.1213	26.5964	26.5901	26.9568	26.9318	27.4171	26.7549	25.7351	25.7248
B3GN1_HUMAN	R.VAMHLVCPSR.Y	2	26.17	0.021	0.05	0.95821	0	0.95821	24.6171	24.9574	27.01	27.2384	25.8195	25.8814	26.8249	25.8446	26.5612	26.7256	26.8781	26.748	26.3972	26.6187	26.6704	26.3006	25.1128	24.9058	26.3087	26.2854	25.895	25.8046	25.9831	25.192	25.4297	25.6283	26.2289	26.3899	26.7064	26.8606	25.5515	26.2182	26.7708	26.7182	26.9668	26.9533	27.5477	26.3475	25.2002	24.8927
B3GN1_HUMAN	R.TALASGGVLDASGDYR.V	2	23.99	0.044	0.13	0.89572	0.02	0.89572	23.0202	23.343	25.002	25.1366	23.3575	23.5355	24.0827	23.4732	24.1355	24.3901	24.3997	24.2748	23.5423	23.922	24.5923	24.1989	23.7465	23.6084	24.4082	24.1286	23.5819	23.7165	23.4803	23.2589	23.0221	23.2539	23.6358	23.7257	24.6673	24.6427	23.4336	23.6679	24.7836	24.6762	24.914	24.8269	25.5785	24.4704	23.0145	23.0653
B3GN1_HUMAN	R.EPGEFALLR.S	2	24.92	-0.127	-0.43	0.6687	0.19	0.6687	24.0053	24.0472	26.0966	25.9807	24.1554	24.0704	24.6967	24.314	24.997	25.1604	25.6195	25.2632	24.7203	24.8504	25.3687	25.2562	24.3484	24.2198	25.0127	24.9644	24.7746	24.7355	24.4115	24.2222	24.0603	24.1551	24.9023	24.6803	25.8365	25.7929	24.6568	24.7114	25.6469	25.5343	26.0526	25.9007	26.4294	25.6642	23.8005	23.7195
B3GN1_HUMAN	R.WEGPLSVSVFAATK.E	2	23.82	-0.38	-0.93	0.35997	0.86	0.35997	22.0488	22.6782	25.6396	25.6161	22.3763	22.1826	23.0104	22.837	24.2284	24.2784	24.9034	24.7313	23.8636	23.9715	24.2686	24.3211	22.261	21.6173	23.8799	23.7918	23.4852	23.3312	23.1874	22.726	22.4678	22.4392	24.4805	24.6068	25.1967	25.244	23.641	23.8718	25.0136	24.8265	25.2965	25.1806	25.2697	24.7293	22.3658	22.7558
B3GN1_HUMAN	R.SCQEVFDK.L	2	22.96	-0.162	-0.48	0.63557	0.23	0.63557	21.4195	21.8012	23.8634	23.9712	22.3502	22.272	22.9574	22.4201	23.1821	23.1227	23.2513	23.4541	22.5937	22.8924	23.4677	23.1705	22.4666	22.4496	23.1653	23.2055	22.2997	22.5786	23.0865	22.8706	21.7026	21.8594	23.1093	23.3808	23.6476	23.7719	23.3543	23.6593	23.426	23.4127	23.7875	23.75	24.4816	23.4386	21.4045	21.7029
B3GN1_HUMAN	R.YEAAVPDPR.E	2	23.78	-0.038	-0.12	0.90285	0.02	0.90285	22.7259	22.6979	24.7956	24.7074	23.2314	23.0961	23.7607	23.1187	23.8642	24.0183	24.2673	24.0313	23.5391	23.7181	24.3563	24.2173	23.5832	23.297	24.1871	23.9918	23.5641	23.5383	23.5946	23.1462	22.8958	22.8123	23.5109	23.6164	24.582	24.5608	23.5605	23.6507	24.5548	24.4218	24.6834	24.4461	25.219	24.4973	22.7064	22.4
B3GN1_HUMAN	R.EMLDQSNQWGGTALVVPAFEIR.R	3	22.99	-0.359	-0.82	0.41483	0.68	0.41483	21.8811	21.971	24.5303	24.6742	21.4341	21.5048	22.7362	22.2303	23.1034	23.2772	24.1362	23.7608	23.0789	22.7724	23.7159	23.5613	21.421	20.133	23.3521	22.9696	22.8838	22.4588	22.6184	22.0945	21.9988	21.8465	23.4812	23.6814	23.8768	23.9324	22.8346	23.0895	24.1934	23.9437	24.3047	23.9701	24.3448	24.0102	21.7346	22.124
B3GN1_HUMAN	K.TTMDPNDVILATHASVDNLLHLSGLLER.W	3	20.42	-0.871	-1.16	0.25367	1.34	0.25367	19.7359	19.2987	23.0209	22.7889	18.5823	18.6097	19.9702	19.4672	21.25	21.1734	21.9885	21.6837	20.8674	20.7552	21.4963	21.1902	12.1133	14.6123	20.7296	20.3701	20.1692	19.7038	20.2027	19.5718	18.6823	18.8437	21.7989	21.7549	22.3564	22.3766	20.8322	20.6292	21.5516	20.957	22.0411	21.8317	22.1687	21.8499	20.0723	19.7365
BRCA1_HUMAN	R.KMLNEHDFEVR.G	2	23.32	-0.676	-1.8	0.07807	3.26	0.07807	22.7	22.4788	24.0831	23.8965	22.0772	21.7013	22.677	22.3254	22.8619	22.979	24.5092	23.9796	23.1112	23.0224	24.3493	24.1901	20.8785	20.5253	23.8626	23.4896	23.7471	23.5338	23.4159	23.049	22.355	22.2178	24.6423	24.3096	23.9916	23.8382	24.06	23.8261	24.0324	23.7539	24.0363	23.8176	24.5602	23.8407	23.3703	22.8259
BRWD3_HUMAN	K.NDQNTSVSHAR.T	2	22.05	0.121	0.36	0.72235	0.13	0.72235	19.8265	20.5359	22.4562	22.7675	22.1496	22.0029	22.4697	22.1018	22.5875	22.5864	22.2445	22.3961	22.4073	22.8376	22.8775	22.6668	21.3517	21.2305	22.2678	22.4503	21.475	21.7619	22.0951	21.8679	20.9744	21.2421	21.9923	22.1869	22.2239	22.4169	21.7487	22.214	22.4612	22.7663	22.3359	22.4918	23.2246	22.4986	20.7705	21.0551
BTD_HUMAN	R.LSSGLVTAALYGR.L	2	22.49	-0.192	-0.63	0.53446	0.39	0.53446	21.5041	21.6487	23.6653	23.6101	21.3042	21.1495	22.8928	22.3375	22.6557	22.695	23.4156	23.1677	22.5766	22.6152	22.5314	22.1955	21.5455	21.1934	22.6354	22.44	22.1818	22.1291	22.2094	21.9741	22.113	22.1196	23.3609	22.9765	22.9449	22.7158	22.491	22.5562	22.9927	22.8269	23.7752	23.4916	23.2043	22.5255	21.5398	21.4983
BTD_HUMAN	K.VDLITFDTPFAGR.F	2	21.62	-0.089	-0.27	0.78926	0.07	0.78926	20.2749	20.4757	23.2218	23.298	20.3873	20.4326	21.7438	21.3274	21.9146	22.1863	22.3555	22.401	21.925	21.995	21.7482	21.7331	20.4478	20.114	21.8821	21.7399	20.8304	20.9207	21.2119	21.1454	20.9159	21.1584	22.0599	22.2118	22.1507	22.3551	21.2523	21.6532	22.281	22.1439	22.9803	22.6657	22.63	21.9592	20.3913	20.4762
BTD_HUMAN	K.ILSGDPYCEK.D	2	21.34	-0.092	-0.25	0.80284	0.06	0.80284	19.8851	20.2746	22.5969	22.6681	20.3756	20.3829	21.664	20.8606	21.6101	21.8034	22.0264	21.866	21.3271	21.602	21.4777	21.2787	20.4749	20.385	21.6325	21.5871	21.1281	20.993	21.1636	20.345	20.7428	20.9921	21.6748	21.7132	21.7859	21.8957	20.9208	21.4402	21.7886	21.7761	22.395	22.3732	22.5034	21.5242	20.3809	20.0862
C163A_HUMAN	K.SSMSETTVGVVCR.Q	2	23.93	0.161	0.52	0.60342	0.27	0.60342	22.6024	22.8067	24.3383	24.5282	23.9121	23.8457	24.3131	23.5603	24.2473	24.3736	24.3378	24.3428	24.4149	24.5042	24.7606	24.569	23.2115	22.7748	24.377	24.3793	23.6882	23.4608	23.8667	23.2232	23.3561	23.4328	23.7974	23.9009	24.0617	24.2899	23.7181	23.9594	24.4695	24.4216	24.3353	24.3789	24.8537	24.1697	22.8981	22.702
C1QA_HUMAN	R.SLGFCDTTNK.G	2	22.46	-0.45	-1.12	0.26702	1.26	0.26702	21.1873	21.5256	22.7722	23.0599	21.3589	21.3978	22.5614	21.4427	22.6419	22.797	23.0333	23.0586	22.3003	22.5839	22.7315	22.4313	21.3732	21.2868	22.5184	22.5397	21.9519	22.0219	23.2342	22.4302	21.4344	21.7811	22.7571	22.8682	22.589	22.7775	23.8633	24.5197	22.458	22.5875	23.043	23.1008	23.8194	22.7001	21.863	21.8048
C1QB_HUMAN	K.VPGLYYFTYHASSR.G	3	22.7	-0.693	-1.94	0.05898	3.76	0.05898	21.5884	21.6342	23.3006	23.4553	21.3065	21.0681	22.8739	22.5771	22.7799	22.8571	23.6863	23.1773	22.7502	22.7878	22.8522	22.7335	20.6231	20.0827	22.6021	22.3922	22.238	22.3131	23.3247	22.9844	21.7679	21.888	23.4279	23.4633	23.1693	23.2415	24.4873	24.6438	22.856	22.7395	23.7733	23.651	23.8762	23.1402	22.2236	21.7741
C1QB_HUMAN	R.GNLCVNLMR.G	2	22.48	-0.639	-1.92	0.0618	3.68	0.0618	21.4015	21.377	23.1147	23.0238	20.9677	20.7441	22.5074	21.95	22.5185	22.6242	23.234	23.1652	22.3844	22.5081	22.779	22.4873	21.0058	20.6271	22.4367	22.3375	22.1988	22.1165	23.217	22.926	21.6975	21.6936	23.2922	23.02	22.8534	22.917	24.0446	24.1755	22.7309	22.5249	23.2543	23.1025	23.6686	22.7389	22.0152	21.7878
C1QB_HUMAN	K.LEQGENVFLQATDK.N	2	22.93	-0.507	-1.76	0.086	3.09	0.086	22.0036	22.3237	23.3807	23.3576	21.5578	21.7075	22.9582	22.5833	22.9767	23.0629	23.6299	23.6193	22.7308	22.9576	22.8759	22.7047	21.711	21.5727	22.9613	22.8428	22.4052	22.4515	23.5237	23.2924	22.057	22.183	23.6834	23.5545	23.0939	23.1173	24.5274	24.7869	22.8741	22.9085	23.6099	23.512	23.9088	23.1919	22.5622	22.405
C1QB_HUMAN	R.FDHVITNMNNNYEPR.S	3	21.7	-0.477	-1.24	0.22235	1.53	0.22235	21.1402	20.9009	22.0637	22.2569	20.2952	20.1006	21.9497	21.3508	22.1212	21.9315	22.4092	22.3102	21.5266	21.6523	21.9597	21.5172	20.3443	19.9051	21.867	21.7089	21.2224	21.1874	22.401	21.7558	20.901	20.8321	22.1911	22.2105	22.1644	21.9551	23.4952	23.4468	21.7976	21.6928	22.5632	22.0632	22.9543	21.656	21.3091	21.0444
C1QC_HUMAN	K.FQSVFTVTR.Q	2	23.4	-0.636	-2.05	0.04612	4.21	0.04612	22.2903	22.4429	23.7958	23.7403	22.0312	21.9974	23.2942	22.9098	23.4095	23.5357	24.2639	23.895	23.496	23.5655	23.4812	23.3859	21.9367	21.7421	23.306	23.0294	22.898	22.9642	24.0067	23.821	22.5724	22.8766	23.9764	23.8643	23.753	23.8007	25.1225	25.2268	23.6189	23.4282	24.2594	24.0687	24.6	23.7706	22.8875	22.7596
C1QC_HUMAN	R.FNAVLTNPQGDYDTSTGK.F	2	22.28	-0.47	-1.55	0.12925	2.39	0.12925	21.3637	21.5391	22.8385	22.8626	20.9533	20.8099	22.4922	21.9764	22.3736	22.5557	22.9332	22.9438	22.1894	22.4086	22.4265	22.0401	20.8521	20.816	22.3497	22.1406	21.6341	21.824	22.8166	22.5735	21.3581	21.3926	22.9902	22.9455	22.5041	22.5305	23.9691	24.0319	22.2242	22.2249	23.0489	22.961	23.2494	22.5555	21.7626	21.6672
C1QC_HUMAN	K.TNQVNSGGVLLR.L	2	22.33	-0.48	-1.39	0.17214	1.93	0.17214	21.0718	21.5003	22.5898	22.928	21.2813	21.2443	22.5074	21.8197	22.3315	22.5721	22.956	22.9704	22.2471	22.4255	22.4538	22.21	21.1168	21.0499	22.274	22.3391	21.734	21.7037	23.079	22.5482	21.3694	21.8521	22.6137	22.641	22.4282	22.6872	23.7217	24.318	22.3638	22.458	23.0487	23.0321	23.5405	22.6854	21.8874	21.7858
C1QC_HUMAN	R.QTHQPPAPNSLIR.F	3	21.51	-0.485	-1.2	0.23681	1.44	0.23681	20.2697	20.4742	21.7432	22.0154	20.2879	20.233	22.1232	21.1603	21.6628	21.8114	22.3271	22.0022	21.318	21.6118	21.542	21.148	20.4487	20.198	21.5713	21.445	20.919	20.8311	22.28	21.3873	20.7365	20.9935	22.1021	22.1371	21.6287	21.7216	22.89	23.4656	21.5697	21.6243	22.4478	22.3238	22.9267	21.8208	20.8433	20.4341
C1R_HUMAN	K.VLNYVDWIK.K	2	23.84	-0.275	-0.82	0.4143	0.68	0.4143	23.1749	22.8824	23.8079	23.8397	23.3915	23.1653	24.225	23.4166	23.6974	24.0681	24.107	23.9668	23.39	24.243	24.5693	24.0132	23.3141	22.9441	24.0966	23.7886	23.8021	23.7075	24.3034	23.5365	23.3055	23.832	23.622	23.7983	24.3299	24.1086	24.3893	24.4621	24.2475	24.4779	23.5381	23.5853	24.5528	24.1664	24.0103	23.8221
C1R_HUMAN	R.WILTAAHTLYPK.E	3	22.89	-0.651	-1.82	0.07518	3.32	0.07518	22.0583	21.6752	23.4786	23.3545	21.3173	21.1085	23.0589	22.5558	22.6965	22.7094	24.0069	23.4315	22.9368	22.7928	23.1332	23.0305	21.424	20.9907	22.8779	22.6796	22.4793	22.2442	23.2612	22.7669	22.0169	21.8624	23.7032	23.4356	23.5747	23.5521	24.2193	24.1373	23.4576	23.1805	23.8207	23.6996	24.272	23.3602	22.8073	22.4923
C1R_HUMAN	K.TLDEFTIIQNLQPQYQFR.D	3	22.61	-0.708	-1.72	0.09322	2.95	0.09322	20.9751	21.8452	23.2333	23.4194	20.746	21.0242	22.5764	22.1366	22.6671	22.9785	23.6968	23.5175	22.8146	22.4607	22.7952	22.8965	20.7624	19.6864	22.5352	22.3511	21.9421	21.7284	22.7456	22.7387	21.3203	21.8756	23.4077	23.4864	23.0544	23.2113	23.8094	24.2128	23.4505	23.2527	23.6689	23.4283	23.4918	23.3011	22.3985	22.759
C1R_HUMAN	R.DYFIATCK.Q	2	22.26	-0.548	-1.99	0.05263	3.97	0.05263	21.2103	21.078	22.3555	22.4712	21.183	21.0791	22.4238	21.9909	22.1593	22.2109	22.8897	22.7056	22.0973	22.1561	22.4462	22.3037	21.2706	21.1544	22.3112	22.2801	21.9183	21.8484	22.6761	22.4041	21.351	21.4515	22.9035	22.8368	22.8642	22.7118	23.4699	23.5825	22.8004	22.4706	22.774	22.6307	23.3105	22.5318	22.2379	21.953
C1R_HUMAN	R.MDVFSQNMFCAGHPSLK.Q	3	21.97	-0.49	-1.57	0.12459	2.45	0.12459	21.2112	21.1035	22.697	22.8148	20.3082	20.1474	22.0659	21.7794	21.9937	21.9237	22.7824	22.4113	21.9766	21.8732	22.2173	22.2258	20.5409	20.0855	22.2387	22.1943	21.6058	21.4313	22.1115	21.7694	20.8754	21.1098	22.4866	22.573	22.5514	22.6224	23.116	23.0465	22.4965	22.4837	22.9394	22.5179	22.7447	22.2409	22.0811	21.5879
C1R_HUMAN	K.MGNFPWQVFTNIHGR.G	3	21.91	-0.994	-1.93	0.05983	3.73	0.05983	20.6645	20.7932	23.0573	22.9539	20.06	19.6735	22.1859	21.4495	21.9332	22.109	23.0797	22.7461	22.0547	21.8536	22.5841	22.5432	18.1992	16.7576	21.9554	21.6214	21.6619	21.075	22.336	21.7883	21.2146	20.7896	22.8829	22.861	22.9447	22.9693	23.3011	23.3767	22.8045	22.6699	23.2868	22.9283	23.1562	22.6957	21.6677	21.7523
C1R_HUMAN	R.FCGQLGSPLGNPPGK.K	2	21.96	-0.464	-1.66	0.10342	2.77	0.10342	20.9554	21.1645	22.4288	22.5007	20.6615	20.4144	22.1347	21.6863	21.9931	22.1148	22.4029	22.5732	21.864	22.0741	22.0643	21.858	20.8096	20.7624	22.1337	21.8914	21.3307	21.4049	21.9669	21.8172	21.0034	21.0755	22.4751	22.3312	22.5531	22.4761	23.2623	23.239	22.4626	22.1817	22.6682	22.6139	23.0021	22.3914	21.7929	21.7251
C1R_HUMAN	R.LPVANPQACENWLR.G	2	22.53	-0.618	-2.11	0.04079	4.45	0.04079	21.7838	21.5935	23.2249	23.1697	20.8315	20.6608	22.6159	22.2024	22.4885	22.4482	23.2467	23.2102	22.4273	22.5099	22.6033	22.4761	21.2351	20.811	22.5403	22.3504	22.0565	22.093	22.599	22.353	21.7981	21.662	23.1894	22.9376	23.1212	23.0476	23.8761	23.8644	22.9429	22.838	23.3625	23.3003	23.6058	22.9834	22.6466	22.5099
C1R_HUMAN	K.QDACQGDSGGVFAVR.D	2	21.03	-0.385	-1.41	0.16458	2	0.16458	20.1893	20.2491	21.083	21.1557	19.8091	19.8236	21.2307	20.9384	21.1362	21.166	21.5801	21.4781	20.7119	21.0719	21.2503	21.1052	20.2937	20.1142	21.307	21.1358	20.3531	20.4146	21.3525	21.0974	20.1079	20.1167	21.0033	21.2701	21.316	21.5163	22.4745	22.6359	21.293	21.3922	21.3644	21.3697	22.0522	21.2843	21.0578	21.0477
C1R_HUMAN	R.YTTTMGVNTYK.A	2	21.45	-0.439	-1.25	0.21833	1.56	0.21833	20.2832	20.5387	21.9746	22.2252	20.0924	20.1562	21.7412	20.6787	21.416	21.5971	21.9541	21.8507	21.2623	21.3564	21.6409	21.5777	20.5233	20.3778	21.7295	21.7255	21.0498	21.0604	21.9592	20.9327	20.4867	20.6006	21.6332	21.3853	22.0261	22.1783	22.4824	22.8037	21.829	21.866	22.0686	22.0272	22.4108	21.8339	21.5511	21.2889
C1S_HUMAN	R.TNFDNDIALVR.L	2	23.69	-0.395	-1.58	0.12222	2.48	0.12222	22.8673	23.0718	23.985	24.0989	22.4628	22.4174	23.7226	23.4237	23.6405	23.7539	24.2532	24.2566	23.5973	23.9312	23.8052	23.6835	22.7168	22.7648	23.7684	23.6986	23.1343	23.2291	23.5953	23.5276	22.9283	23.2084	24.2097	23.9201	24.1602	24.167	24.593	24.7891	23.8419	23.8786	24.341	24.2508	24.7783	24.1769	23.5738	23.5242
C1S_HUMAN	K.LLEVPEGR.T	2	23.58	-0.386	-1.1	0.27588	1.22	0.27588	22.5591	22.6817	24.0206	23.8803	22.5508	22.4591	23.808	22.935	23.4684	23.813	24.2037	23.9933	23.6967	23.6591	23.8579	23.694	22.7683	22.4331	23.7785	23.4794	23.1383	22.7599	23.737	22.9333	23.044	23.1414	23.5611	23.7582	24.1327	24.1436	24.2281	24.6962	23.9015	23.7746	24.382	24.2013	24.911	24.1015	23.7122	23.1985
C1S_HUMAN	R.SSNNPHSPIVEEFQVPYNK.L	3	23.71	-0.379	-1.44	0.1569	2.07	0.1569	22.8079	22.8609	23.9332	24.0752	22.4962	22.3832	23.8974	23.5347	23.4963	23.6918	24.4425	24.446	23.5472	23.8181	23.8099	23.6548	22.8519	22.7298	23.9698	23.866	23.2715	23.3046	23.6012	23.4517	23.0344	23.151	24.6725	24.5309	24.0656	24.1033	24.3832	24.5455	23.7873	23.8184	24.3581	24.1076	24.7547	23.989	23.5506	23.4194
C1S_HUMAN	R.IIGGSDADIK.N	2	22.76	-0.42	-1.27	0.21102	1.61	0.21102	21.3907	21.8395	23.0461	23.0807	21.7351	21.7246	23.0127	22.3697	22.5534	22.8607	23.2058	23.0295	22.6668	22.8474	23.007	22.7827	22.0644	21.8446	23.0035	22.8631	22.2364	22.1539	23.0896	22.7085	21.896	22.2117	22.7133	23.2301	23.2455	23.2421	23.5964	23.9443	23.0882	23.0538	23.3429	23.2072	24.1493	23.059	22.6803	22.4831
C1S_HUMAN	R.QFGPYCGHGFPGPLNIETK.S	3	22.98	-0.422	-1.33	0.1907	1.77	0.1907	22.397	22.205	23.4493	23.6893	21.4538	21.3851	23.2083	22.7807	22.9967	23.1307	23.8167	23.622	22.9903	23.0357	23.1765	23.0283	21.5919	21.1651	23.1979	23.0348	22.4333	22.2853	22.8396	22.5412	22.2831	22.1451	23.6211	23.5651	23.401	23.4469	23.8951	24.0338	23.3242	23.3292	23.9696	23.6427	24.1018	23.3397	23.066	22.5239
C1S_HUMAN	K.NYVDWIMK.T	2	22.57	-0.561	-1.65	0.10529	2.74	0.10529	21.8578	21.7061	23.199	23.0808	21.1798	20.5334	22.6321	22.1531	22.2554	22.1653	23.4347	23.0568	22.7438	22.5795	22.9972	22.9222	21.222	20.5756	22.9027	22.6442	22.2063	21.9958	22.764	22.3794	21.9941	21.7495	23.1793	23.1246	23.0595	23.1075	23.7924	23.7422	23.0532	22.8383	23.2681	22.9676	23.6491	23.0588	22.7665	22.3721
C1S_HUMAN	R.VGATSFYSTCQSNGK.W	2	22.18	-0.327	-0.97	0.33622	0.95	0.33622	21.2263	21.3216	22.5705	22.6347	21.0248	20.8116	22.5338	21.7331	22.0836	22.3332	22.7661	22.6675	22.164	22.2675	22.4818	22.2598	21.4318	21.1505	22.4788	22.3549	21.5401	21.3616	22.3093	21.4948	21.3921	21.5601	22.4142	22.3566	22.5884	22.729	23.0074	23.3787	22.4994	22.413	22.7032	22.738	23.4435	22.5137	22.2946	22.0884
C1S_HUMAN	K.VEDPESTLFGSVIR.Y	2	22.82	-0.435	-1.73	0.09125	2.98	0.09125	22.3713	22.2007	23.3761	23.3625	21.5028	21.3471	22.8324	22.5723	22.6848	22.7932	23.4687	23.3404	22.7288	22.7181	22.886	22.8484	21.793	21.5542	22.9103	22.7404	22.3459	22.3269	22.5991	22.4075	22.1612	22.3645	23.2635	23.2054	23.4345	23.3707	23.9971	23.8748	23.0596	22.919	23.4015	23.1322	23.7345	23.3257	23.1209	22.6941
C1S_HUMAN	K.GDSGGAFAVQDPNDK.T	2	21.85	-0.238	-0.78	0.43937	0.61	0.43937	20.8561	21.1241	21.9986	22.3359	20.7071	20.7771	22.1789	21.7131	21.8959	21.9779	22.2429	22.3477	21.6872	21.9549	22.204	21.846	21.1808	21.1205	22.2452	22.2501	21.0657	21.2375	22.0469	21.6582	20.6735	21.0316	22.1126	22.3941	22.0959	22.2894	22.7021	23.0871	21.9662	22.0756	22.1524	22.299	23.0132	22.143	21.6886	21.6684
C1S_HUMAN	K.EDTPNSVWEPAK.A	2	22.2	-0.344	-1.18	0.24534	1.39	0.24534	21.4173	21.6383	22.3487	22.3198	21.2676	21.0788	22.5843	22.0418	22.0206	21.9179	22.6772	22.5017	22.0275	22.1169	22.6038	22.1767	21.6358	21.422	22.4167	22.3805	21.6313	21.5377	22.4701	22.2506	21.458	21.4172	22.6162	22.7828	22.398	22.445	23.2832	23.4269	22.4729	22.308	22.392	22.3687	23.4089	22.3515	22.3201	22.1324
CA2D1_HUMAN	R.IKPVFIEDANFGR.Q	3	21.21	-0.329	-0.99	0.3256	0.99	0.3256	20.1451	20.3234	22.5807	22.6298	20.0544	19.8718	21.3009	21.0167	21.4281	21.4808	21.6291	21.4509	21.1874	21.2503	20.9789	20.9105	20.3966	20.2185	21.0864	20.9052	21.1575	20.8175	20.6874	20.4461	20.8467	20.7746	21.1182	20.4939	22.3451	22.205	20.5135	20.835	22.0949	22.0266	22.7172	22.6814	22.7715	22.0938	20.585	20.2185
CA2D1_HUMAN	R.FVVTDGGITR.V	2	21.41	-0.329	-0.98	0.33249	0.96	0.33249	20.6327	20.6239	22.6649	22.6856	20.2228	20.3567	21.4841	20.9426	21.6383	21.6612	21.6589	21.6882	21.286	21.3588	21.2492	21.1311	20.709	20.566	21.142	21.2015	21.1395	21.2051	20.9475	20.7995	21.0598	21.1117	21.1297	21.0569	22.4084	22.2841	20.8984	21.0026	22.4042	22.2209	22.9808	22.3878	23.0563	21.8982	20.8698	20.6236
CA2D1_HUMAN	K.MQEDLVTLAK.T	2	21.16	-0.388	-1	0.32145	1.01	0.32145	20.3609	20.588	22.6914	22.7841	19.7135	19.9164	21.1592	20.8637	21.4871	21.6211	21.5399	21.237	20.6555	20.7268	20.5718	20.7872	20.6885	20.4524	20.3091	21.1767	20.7807	20.8695	20.6245	20.8503	20.6118	20.7932	21.5098	21.4471	22.2425	22.1594	20.4451	19.4553	21.9866	22.0003	22.652	22.3694	22.8483	21.9781	20.6484	20.8183
CA2D1_HUMAN	K.TASGVNQLVDIYEK.Y	2	21.56	-0.223	-0.78	0.44234	0.6	0.44234	20.7737	21.0483	22.9417	23.0046	20.2759	20.1697	21.733	21.3821	21.7572	21.8981	21.8452	21.6516	21.3825	21.6998	21.4045	21.2674	20.9507	20.8499	21.517	21.4237	21.2873	21.2989	20.8637	20.8321	20.9682	21.1321	21.3416	21.3173	22.5302	22.4993	20.8643	21.1794	22.297	22.3793	22.7232	22.6841	22.8548	22.2582	21.1322	20.9916
CAD13_HUMAN	K.DIQGSLQDIFK.F	2	23.4	-0.25	-0.69	0.49325	0.48	0.49325	22.4311	22.8024	24.8876	25.2424	22.1705	22.3101	23.3723	22.9507	23.7479	24.1034	23.7463	23.8403	23.334	23.5595	22.973	22.9864	22.824	22.4886	22.9565	22.8295	23.2862	23.0361	22.597	22.3285	22.8387	22.9103	22.6832	23.0949	24.4161	24.5846	22.406	22.9405	24.4525	24.3186	25.2004	25.0203	24.9472	24.2794	22.5886	22.6306
CAD13_HUMAN	R.YEVSSPYFK.V	2	22.71	-0.239	-0.73	0.46683	0.54	0.46683	21.7708	21.7911	24.4583	24.4181	21.4247	21.1883	22.7017	22.3294	23.0759	23.2443	23.0922	22.8508	22.6126	22.8473	22.5946	22.4502	22.2922	22.0728	22.3068	22.2888	22.5061	22.4551	22.0918	21.9185	21.9882	22.0643	22.1226	22.0281	23.715	23.6777	22.1016	22.2585	23.5845	23.504	24.3248	24.3236	24.4177	23.7803	21.9256	21.8017
CAD13_HUMAN	K.VNSDGGLVALR.N	2	22.7	-0.267	-0.75	0.45919	0.56	0.45919	21.7316	21.6173	24.3731	24.4414	21.3896	21.3837	22.5977	22.0978	23.061	23.2909	23.0156	23.1783	22.5695	22.7895	22.5209	22.184	22.2596	22.3512	22.2983	22.1612	22.4143	22.5606	22.1035	21.836	21.8347	22.0243	22.1463	22.077	23.6037	23.8185	21.9166	22.1169	23.5556	23.4634	24.4698	24.3893	24.639	23.6992	22.053	21.9335
CAD13_HUMAN	R.TPHAEDMAELVIVGGK.D	3	22.27	-0.346	-0.83	0.40886	0.7	0.40886	21.5714	21.3424	24.3498	24.2247	20.7417	20.7198	22.4248	21.8769	22.7688	22.7357	22.9004	22.4235	22.3203	22.2874	21.3896	21.2782	21.6504	21.1753	22.0258	21.8116	22.2754	22.1733	21.7087	21.2972	21.74	21.4591	21.7961	21.2579	23.5093	23.3809	21.1142	21.5838	23.3677	23.2753	24.1889	24.028	24.2577	23.2957	21.7706	21.4625
CADH2_HUMAN	K.LSLKPTLTEESVK.E	3	22.81	-0.134	-0.45	0.65299	0.2	0.65299	22.3835	22.4191	23.4847	23.6967	21.723	21.8118	22.9593	22.4452	22.9185	23.1528	23.3914	23.1939	22.8681	23.1692	23.0492	22.7662	21.8653	21.7232	23.0079	22.8426	22.8513	22.9129	21.8457	21.7795	22.0404	22.3772	22.8385	22.6413	23.3779	23.1214	22.6342	22.8439	23.3388	23.3504	23.778	23.2841	24.0435	23.2578	22.7135	22.5286
CADH2_HUMAN	K.DVHEGQPLLNVK.F	2	21.86	-0.065	-0.2	0.84166	0.04	0.84166	20.8914	21.341	23.2047	23.0889	20.6773	20.558	22.0143	21.5912	21.7785	22.126	22.4673	22.4849	22.0744	22.0764	22.2085	21.9751	21.0796	20.9134	22.1227	21.839	21.5153	21.4371	21.2276	21.0236	21.1957	21.2072	21.5567	21.6525	22.3932	22.6907	21.1642	21.6106	22.4978	22.4088	23.0723	22.9172	23.3818	22.5476	21.1727	21.1446
CADH2_HUMAN	K.VDEDGMVYAVR.S	2	22.25	-0.073	-0.24	0.80846	0.06	0.80846	21.3837	21.4239	23.6445	23.6243	21.1502	20.8213	22.2539	21.8516	22.3752	22.4714	22.8521	22.6137	22.4471	22.6149	22.5716	22.5182	21.4671	21.3071	22.5209	22.4094	21.9751	21.9671	21.6486	21.5862	21.372	21.559	22.2718	22.0655	23.0886	22.9218	21.8109	21.9177	22.9881	22.9034	23.2471	22.9187	23.5753	22.8321	21.6403	21.4964
CADH2_HUMAN	K.ESAEVEEIVFPR.Q	2	22.62	-0.131	-0.45	0.65676	0.2	0.65676	21.7764	21.6567	23.9936	23.9533	21.43	21.2386	22.5283	22.3441	22.8945	22.8778	23.2414	22.9393	22.7993	22.9074	22.9618	22.8688	21.7265	21.6504	22.6986	22.5042	22.2731	22.3662	21.7847	21.6938	21.7893	21.9447	22.7031	22.6359	23.4023	23.4476	22.4528	22.3795	23.3613	23.2603	23.7509	23.6363	23.9355	23.2135	21.8605	21.7255
CADH2_HUMAN	K.FLIYAQDK.E	2	21.95	-0.071	-0.22	0.82438	0.05	0.82438	21.1466	20.9715	23.2875	23.1818	20.8404	20.7658	22.1166	21.4712	22.1241	22.3231	22.6627	22.2254	22.1079	22.1843	22.4121	22.2815	21.1482	20.9018	22.2187	21.9033	21.7223	21.733	21.2751	21.1223	21.1288	21.214	21.9782	21.803	22.6669	22.73	21.5025	21.5123	22.8002	22.5657	22.9785	22.7192	23.2665	22.5867	21.3466	21.0407
CADM1_HUMAN	R.NLMIDIQK.D	2	21.72	-0.085	-0.24	0.81271	0.06	0.81271	21.1407	20.7842	22.7376	22.6757	20.9817	20.7396	21.959	21.2556	21.9482	21.9631	22.2951	22.1473	21.8906	21.9101	22.3328	21.9762	20.8884	20.6195	21.8977	21.4247	21.4988	21.3248	21.5663	21.3315	21.0279	21.3365	21.8629	21.4302	22.6487	22.4312	21.1102	20.9412	22.4256	22.2355	22.6166	22.3452	23.2355	22.1155	21.0598	20.7205
CADM1_HUMAN	R.EGDALELTCEAIGKPQPVMVTWVR.V	3	21.71	-0.355	-0.85	0.39816	0.73	0.39816	20.9894	20.6631	23.0221	23.0248	20.5707	20.235	22.0186	21.4948	22.1192	22.1939	22.4815	22.3578	22.0011	21.9789	22.2475	22.2329	19.8753	18.5942	21.3967	21.2024	21.395	21.0351	21.5242	21.0849	21.1585	20.9743	21.8587	21.9687	22.6517	22.7752	21.2398	21.479	22.7892	22.51	23.0391	22.6632	23.1843	22.6874	21.046	20.7391
CADM1_HUMAN	K.SDDSVIQLLNPNR.Q	2	22.32	0.029	0.12	0.90647	0.01	0.90647	21.885	21.8111	23.0836	23.1673	21.8304	21.6914	22.4222	22.2732	22.4802	22.7653	22.8399	22.6349	22.4007	22.524	22.7467	22.5456	21.5534	21.4372	22.3025	22.3206	22.0273	21.9845	21.8474	21.7928	21.7593	21.9517	22.0608	22.0692	22.8687	22.9747	21.4995	21.7814	22.9481	22.9402	23.2126	22.9855	23.4168	22.8255	21.6618	21.5206
CADM3_HUMAN	K.SLVTVLGIPQKPIITGYK.S	3	22.78	-0.128	-0.37	0.71249	0.14	0.71249	22.4942	21.9366	23.8255	23.6295	21.9978	21.6968	23.1217	22.8785	22.8223	23.0756	23.5993	23.2166	23.045	22.9986	23.2673	23.2163	21.4848	20.9956	22.6217	22.4591	22.4278	22.1805	22.3448	21.8235	22.2237	22.0561	22.9073	22.7898	23.6862	23.7305	22.2612	22.2121	23.6806	23.3325	24.0342	23.896	23.9688	23.4517	22.2956	21.6416
CADM3_HUMAN	R.GNPVPQQYLWEK.E	2	22.56	-0.115	-0.36	0.71702	0.13	0.71702	21.6205	21.7266	23.6406	23.6854	21.3867	21.2312	22.8542	22.404	22.8574	22.8818	23.2426	23.235	22.8423	22.9082	23.0352	22.9604	21.5304	21.0039	22.5712	22.4427	22.1374	22.0133	22.0059	21.647	22.0824	21.7678	22.7112	22.7372	23.3547	23.2643	22.2047	22.2748	23.1741	23.1598	23.8127	23.633	23.9032	23.3206	21.7467	21.4184
CADM3_HUMAN	R.EDDGASIVCSVNHESLK.G	3	21.8	-0.029	-0.09	0.92926	0.01	0.92926	20.8872	21.173	21.9723	22.7792	20.839	20.8279	22.3181	21.9193	22.2081	22.2248	22.4235	22.1024	21.9519	22.2463	22.2985	22.1891	20.9085	20.8862	21.7312	21.7839	21.3779	21.3853	21.3564	21.1648	21.037	21.2648	21.7952	21.8549	22.5024	22.5321	21.2078	21.4374	22.3897	22.37	22.8901	22.5084	23.2505	22.3084	20.8174	20.8082
CADM4_HUMAN	R.FQLEEFSPR.R	2	22.15	-0.283	-1.15	0.25674	1.32	0.25674	21.3086	21.3985	22.7966	22.7497	21.4076	21.3388	22.2879	21.8673	22.0403	22.1591	22.4781	22.1764	22.0977	22.1948	22.4351	22.3982	21.4225	21.2751	22.1646	22.1267	22.0983	22.1033	21.8101	21.6279	21.7015	21.8908	22.1241	22.157	22.4804	22.5035	21.8268	21.841	22.8195	22.6373	23.1021	23.0933	23.5724	22.9099	21.8114	21.6628
CADM4_HUMAN	R.LHQYDGSIVVIQNPAR.Q	3	21.28	-0.233	-0.85	0.39929	0.72	0.39929	20.698	20.4504	21.8883	22.1101	20.3928	20.3297	21.6857	21.3046	21.2454	21.3235	21.5235	21.3405	21.1187	21.178	21.6998	21.5023	20.5654	20.2652	21.3444	21.265	21.1092	21.1922	21.0267	20.7684	20.763	20.7851	21.3446	21.223	21.6031	21.5114	20.8596	20.8535	22.0888	21.7324	22.3102	22.1497	22.772	21.9891	21.0058	20.803
CADM4_HUMAN	K.VWSVASTVR.F	2	21.47	-0.301	-1.03	0.31085	1.05	0.31085	20.8366	20.6339	22.1389	22.0684	20.7819	20.5664	21.6168	21.0785	21.3542	21.4297	21.7268	21.5712	21.5564	21.4762	21.8152	21.6804	20.6797	20.3096	21.6322	21.4037	21.4741	21.4471	21.1453	20.9691	21.1597	21.2513	21.3521	21.172	21.8809	21.5719	21.1626	21.1561	22.2479	22.0242	22.654	22.1025	23.0357	22.3048	21.3563	20.9159
CALL5_HUMAN	K.AFSAVDTDGNGTINAQELGAALK.A	3	22.27	-0.017	-0.08	0.93934	0.01	0.93934	21.8926	22.3011	22.1634	22.4481	22.208	22.038	22.4947	22.309	22.2495	22.2677	22.2509	22.3269	22.1735	22.4754	22.3812	22.5501	21.8591	21.9451	22.3235	22.5574	21.9841	22.115	22.5498	22.428	22.0581	22.2953	21.6755	22.0339	22.2844	22.4567	21.9032	22.2281	22.7347	22.9654	22.2479	22.2204	22.9333	22.5533	21.8923	21.9873
CATB_HUMAN	R.EQWPQCPTIK.E	2	22.42	-0.051	-0.17	0.86253	0.03	0.86253	21.403	21.3873	23.3966	23.3112	21.4038	21.1553	22.2716	21.8271	22.8303	22.8178	22.9199	22.7611	22.7019	22.7608	23.4333	23.2748	21.6907	21.3511	22.7371	22.5498	21.5604	21.6333	22.3309	22.1209	21.5639	21.6633	22.257	22.1155	22.8964	22.6837	22.629	22.7333	23.1885	23.0229	23.3591	23.0082	23.5243	22.8731	22.0553	21.7946
CATD_HUMAN	R.TMSEVGGSVEDLIAK.G	2	22.53	0.068	0.27	0.78882	0.07	0.78882	22.101	22.2748	22.498	22.4801	21.9375	21.7302	22.947	22.6167	22.7297	22.8398	22.6437	22.271	21.9463	22.3261	23.3566	22.9455	22.4851	22.2793	23.5787	23.2946	22.2831	22.3656	22.6214	22.4719	22.4644	22.5606	22.0121	21.8011	22.5485	22.4041	22.7412	22.6156	22.6243	22.3502	22.6181	22.5279	23.0391	22.4137	22.8831	22.5841
CATD_HUMAN	K.FDGILGMAYPR.I	2	22.18	-0.069	-0.27	0.7891	0.07	0.7891	21.6988	21.3432	22.5506	22.476	21.3647	21.2097	22.2585	22.0174	22.4618	22.6193	22.6481	22.199	21.7632	21.626	22.7608	22.8658	21.7671	21.4201	23.0461	22.7247	21.9566	21.7046	22.0452	21.7819	21.8769	21.9302	21.7978	22.0421	22.4445	22.6516	22.1267	22.2739	22.5268	22.4325	22.7143	22.5338	22.8663	22.3286	22.1443	22.0152
CATD_HUMAN	K.VSTLPAITLK.L	2	23.28	0.036	0.16	0.8705	0.03	0.8705	22.53	22.6273	23.4332	23.3564	22.5959	22.5738	23.5167	23.1864	23.6068	23.6875	23.4095	23.314	22.83	22.9763	23.898	23.812	23.2817	23.2086	24.0808	23.9984	22.9973	23.0138	23.2682	23.0706	22.8974	23.043	23.0249	22.7904	23.5107	23.4182	23.229	23.4538	23.4194	23.3274	23.6098	23.401	24.0095	23.3682	23.2325	23.1184
CATD_HUMAN	K.AIGAVPLIQGEYMIPCEK.V	2	21.91	-0.109	-0.4	0.68966	0.16	0.68966	21.517	21.1337	22.4308	22.4914	20.6456	20.4527	22.1504	21.7399	22.341	22.3362	22.0412	22.1165	21.6071	21.4807	22.6994	22.3262	21.0957	20.8328	22.9146	22.7381	21.5369	21.6353	21.768	21.7125	21.5829	21.4172	21.832	21.711	22.1166	22.3013	22.1079	22.0844	21.9878	21.9483	22.3408	22.2315	22.7741	22.1071	22.2061	21.8624
CBLN3_HUMAN	R.ASGSFVAPVR.G	2	22.23	-0.237	-0.53	0.59841	0.28	0.59841	22.5132	22.5972	22.0999	22.2941	22.2119	22.2331	22.7792	21.4963	21.9753	22.8698	22.5847	22.1385	22.6442	22.8021	22.086	21.869	20.7447	20.1922	22.1879	21.8896	22.9076	22.5145	21.2245	20.0184	22.6345	22.8904	21.3631	21.4408	22.6289	22.7254	21.8156	22.3468	22.9152	22.9709	22.6655	22.6092	23.1562	22.4624	23.071	22.5878
CBPE_HUMAN	K.NSLISYLEQIHR.G	3	20.96	-0.248	-0.3	0.76492	0.09	0.76492	20.9023	19.49	22.5765	22.4402	20.5277	19.9537	21.55	21.0735	21.4759	21.7985	22.4064	21.7841	20.5411	20.6936	21.479	21.2116	18.7656	16.5042	20.9808	20.5141	21.3445	20.4986	20.5488	20.064	21.0814	21.1757	20.9552	21.0927	22.3628	22.0767	20.6999	20.7526	22.1524	21.8509	22.5731	22.3514	22.0358	21.5105	19.9306	16.5672
CBPE_HUMAN	K.LTASAPGYLAITK.K	2	21.85	-0.095	-0.37	0.71635	0.13	0.71635	21.0812	21.2615	22.9672	22.9818	21.2022	21.2622	22.1753	21.9278	22.3176	22.4306	22.3993	22.3644	21.3704	21.4892	21.7152	21.641	20.9645	20.8628	21.8663	21.7058	21.635	21.721	21.4046	21.1813	21.7873	21.9533	21.8042	21.7123	22.7805	22.767	21.424	21.4825	22.1803	22.2553	23.0351	22.7276	22.429	21.7921	20.8716	20.9404
CBPE_HUMAN	R.IHIMPSLNPDGFEK.A	3	21.03	-0.162	-0.43	0.67067	0.18	0.67067	20.4464	20.1624	22.6384	22.4917	20.0305	20.0381	21.5606	21.0496	21.541	21.5979	21.7489	21.4388	20.4696	20.306	21.0993	20.9082	19.9626	19.4609	20.967	21.0316	21.0137	20.9472	20.6499	20.4398	21.0328	20.8388	21.0633	20.5676	22.2338	22.2141	20.5901	20.4059	21.8728	21.6371	22.3131	22.0538	21.9608	20.656	19.8858	19.8127
CD048_HUMAN	R.TETLLLQAER.R	2	22.16	-0.193	-0.57	0.57312	0.32	0.57312	21.0653	21.477	23.6527	23.706	21.2327	21.2757	21.9947	21.6004	22.4616	22.6038	22.4906	22.3178	21.9608	22.29	22.5691	22.2863	21.2915	21.268	21.8567	21.8008	22.2363	22.2292	21.4894	21.5972	21.2969	21.7962	21.6049	21.7044	23.1775	23.2758	21.2439	21.7027	23.0459	23.0254	23.3312	23.3416	23.8167	22.9866	21.0283	21.1362
CD14_HUMAN	K.VLSIAQAHSPAFSCEQVR.A	3	22.72	-0.608	-1.71	0.09374	2.94	0.09374	21.2099	21.2125	24.3515	24.4344	21.4196	21.22	23.2485	22.8319	22.9283	23.1287	23.6743	23.5735	22.6049	22.816	22.2293	22.0984	20.4914	20.2879	22.2373	22.2291	22.4732	22.5289	22.7295	22.5568	22.063	22.032	23.7265	23.7099	23.8095	23.8353	23.0958	23.2177	23.0068	22.9296	24.4866	24.3703	23.6442	23.0926	21.6384	21.4313
CD14_HUMAN	R.AFPALTSLDLSDNPGLGER.G	3	22.63	-0.483	-0.99	0.32575	0.99	0.32575	20.3919	21.509	23.7639	24.1262	21.7789	21.9537	23.1093	22.7931	22.7845	23.3569	23.6914	23.3104	22.7108	22.8078	21.9505	22.5675	20.7753	20.2326	22.1696	21.9842	22.6074	21.885	22.727	22.2012	22.1145	22.2166	22.6527	23.5728	23.915	23.9767	22.1069	23.0504	23.4673	23.4816	24.4925	24.1491	23.2897	23.0013	21.0761	21.4393
CD14_HUMAN	R.AFPALTSLDLSDNPGLGER.G	2	22.5	-0.625	-1.8	0.07826	3.25	0.07826	21.2049	21.1128	24.0051	24.0702	21.2612	21.1348	22.8911	22.5619	22.8322	22.9015	23.2683	23.4606	22.582	22.7494	22.0355	21.6395	20.0913	19.8566	22.1082	21.9926	22.1974	22.4214	22.385	22.3773	21.8773	21.9864	23.4159	23.4484	23.393	23.6136	23.1304	23.2596	22.8072	22.8333	24.0974	24.035	23.2493	22.7349	21.5695	21.4366
CD14_HUMAN	R.VLDLSCNR.L	2	22.41	-0.485	-1.06	0.29546	1.12	0.29546	20.4559	20.8833	23.8671	23.9918	21.6704	21.7129	23.0075	21.9146	22.4942	22.8619	23.1478	22.7748	22.515	22.6636	22.1859	21.9132	20.6079	20.4012	22.1566	22.0453	22.2725	22.0337	22.7888	21.7628	21.7442	22.1474	22.6174	22.9089	23.3867	23.5117	22.3951	23.1738	22.8602	22.7014	23.9964	23.9228	23.6162	22.5988	21.5049	21.0212
CD14_HUMAN	R.SWLAELQQWLKPGLK.V	3	21.49	-0.528	-1.1	0.27885	1.2	0.27885	19.4487	19.1235	23.9589	23.8344	19.1192	18.7668	21.2589	21.0014	21.9342	21.5821	23.0113	22.8111	21.6554	21.8342	21.3523	21.3589	NA	NA	19.9737	19.7692	20.7526	20.5481	21.4583	20.7584	20.3222	20.3819	23.1016	23.2025	22.9781	22.9491	22.1778	22.2101	21.4821	21.2778	23.3303	23.1809	22.6353	22.3865	19.9834	19.6637
CD14_HUMAN	K.ITGTMPPLPLEATGLALSSLR.L	3	22.13	-0.873	-1.73	0.08984	3.01	0.08984	20.1207	20.4484	24.2717	24.4291	20.136	20.0529	22.3269	21.8932	22.5021	22.6319	23.67	23.2596	22.27	22.3548	21.938	21.9022	18.9513	17.9344	21.6735	21.1496	21.9482	21.6386	22.5199	21.7275	21.169	21.4855	23.4667	23.39	23.4508	23.718	22.6071	22.7126	23.1412	22.735	23.9422	23.9179	23.1332	22.9022	20.9306	20.8365
CD14_HUMAN	R.RLTVGAAQVPAQLLVGALR.V	3	21.84	-0.843	-2	0.05134	4.02	0.05134	20.1683	20.2243	23.5858	23.6629	20.5936	20.492	22.0664	21.7549	22.1713	22.3961	23.1391	22.8242	22.0921	21.9892	21.316	21.3688	18.2685	18.1198	21.1555	20.9045	21.7441	21.3922	21.9141	21.6192	21.41	21.2491	23.0774	22.9808	23.2878	23.3026	22.4789	22.5224	22.4732	22.2932	23.7595	23.3718	22.9057	22.4511	20.4877	20.4382
CD14_HUMAN	R.LTVGAAQVPAQLLVGALR.V	3	21.54	-0.749	-1.76	0.08617	3.08	0.08617	19.7831	20.1249	23.2913	23.323	20.2105	20.2151	21.7859	21.4034	21.8392	22.0936	22.8348	22.3998	21.8144	21.7072	21.3785	21.1812	18.4863	17.9058	20.9351	20.644	21.445	21.0899	21.7581	21.4838	20.965	20.9216	22.3826	22.5368	22.7573	22.7903	21.9932	22.3105	22.3697	21.9903	23.3956	23.1301	22.4982	22.0792	20.059	20.385
CD14_HUMAN	R.LTVGAAQVPAQLLVGALR.V	2	21.16	-0.833	-2	0.05209	3.99	0.05209	19.9277	19.4987	23.1404	22.8942	19.7692	19.5823	21.2134	20.8703	21.4585	21.5401	22.1974	22.2351	21.4038	21.4511	20.7733	20.5717	17.8673	17.6681	20.5394	20.3274	20.7893	21.0944	21.1413	21.0245	20.7309	20.7558	22.4965	22.365	22.5818	22.3483	21.9132	21.8054	21.4976	21.3413	22.8918	22.7251	22.3702	21.7087	20.2528	19.7551
CD14_HUMAN	K.FPAIQNLALR.N	2	22.54	-0.556	-1.71	0.09528	2.91	0.09528	21.0226	21.1704	23.939	23.8332	21.5565	21.5282	22.9666	22.6293	22.6547	22.7913	23.4974	23.1679	22.5673	22.807	22.2407	22.0495	20.4668	20.3527	22.1489	21.8881	22.364	22.3959	22.6584	22.575	21.8919	22.2049	23.2423	23.3372	23.5898	23.619	23.2127	23.2633	22.9086	22.9253	23.9922	23.8728	23.1047	22.5716	21.4133	21.2579
CD44_HUMAN	R.YGFIEGHVVIPR.I	3	23.72	-0.278	-0.86	0.3968	0.73	0.3968	23.2177	22.9208	24.7938	24.5331	23.1449	22.8429	24.1536	23.562	23.66	23.7314	24.3164	24.2052	23.6309	23.6245	24.1642	23.9078	22.0775	21.6861	23.9151	23.5599	23.4156	23.3364	23.9339	23.6736	23.3814	23.4343	24.1462	23.6507	24.5839	24.4438	23.3606	23.442	24.3577	24.0852	24.5111	24.3252	24.8107	23.9405	23.3286	23.0533
CD44_HUMAN	K.ALSIGFETCR.Y	2	23.05	-0.285	-0.93	0.35738	0.87	0.35738	22.3654	22.3436	24.0107	23.9074	22.3532	22.3641	23.383	22.8046	23.195	23.2242	23.5424	23.3572	23.0197	23.1907	23.3597	23.2312	21.3236	21.089	23.2653	22.9102	22.7345	22.7194	23.202	22.9471	22.6505	22.8091	23.2031	22.974	23.8535	23.8665	22.8044	22.8394	23.6183	23.5511	23.77	23.6993	24.2564	23.3005	22.7496	22.3886
CD59_HUMAN	R.LRENELTYYCCK.K	3	22.74	-0.019	-0.05	0.96394	0	0.96394	21.7033	21.6893	23.758	23.9043	22.1377	22.1619	23.2921	22.4216	23.0433	23.3119	23.1511	22.8667	22.7599	22.8501	23.3464	22.9164	21.8289	21.4566	23.0154	22.9483	22.3337	21.868	22.8445	21.9057	22.1466	22.1742	22.6535	22.6393	23.3574	23.3821	21.8782	22.6066	23.6154	23.5322	23.6054	23.6195	24.2573	23.071	22.0192	21.4309
CD59_HUMAN	R.LRENELTYYCCK.K	2	21.8	-0.183	-0.44	0.6593	0.2	0.6593	21.1014	20.87	23.2159	23.0226	20.7979	20.4877	22.2545	21.4784	21.7486	22.2276	22.5286	22.1439	22.085	22.032	21.9055	22.1594	20.6208	19.7454	22.1429	21.6845	21.5373	21.1868	21.4526	20.4379	21.4221	21.424	22.287	21.8043	22.5092	22.6563	21.2788	21.3992	22.6353	22.5365	22.9345	22.8294	22.8911	22.5313	21.3423	20.8096
CD59_HUMAN	K.FEHCNFNDVTTR.L	3	23.37	-0.06	-0.16	0.87441	0.03	0.87441	22.2409	22.6154	24.2375	24.5634	22.7924	22.7794	23.8377	22.8933	23.5486	23.8214	23.7776	23.5868	23.382	23.6767	23.69	23.5882	22.463	22.3484	23.4478	23.5994	22.9686	22.9004	23.2705	22.5503	22.6747	22.9944	23.2965	23.3399	23.9094	24.1911	22.5969	23.1749	24.1295	24.0979	24.2255	24.2253	24.8466	23.7783	22.5398	22.3695
CD59_HUMAN	K.FEHCNFNDVTTR.L	2	22.42	-0.181	-0.45	0.65166	0.21	0.65166	21.8043	21.7339	23.6889	23.6033	21.5898	21.2091	22.7726	21.6263	22.3495	22.8026	23.0361	22.7306	22.8361	22.704	22.5007	22.5934	21.326	20.7164	22.6636	22.2327	22.1561	21.9853	22.0734	21.058	21.9804	22.1112	22.8712	22.3184	23.1929	23.1006	22.1467	22.0586	23.2255	22.9681	23.5397	23.2769	23.4655	23.0361	21.8681	21.7134
CD59_HUMAN	R.ENELTYYCCK.K	2	21.16	0.011	0.03	0.97258	0	0.97258	20.1472	20.3214	21.9974	22.1984	20.6417	20.5687	21.4605	20.6978	21.58	21.6993	21.4652	21.4162	21.24	21.4106	21.708	21.5511	20.3608	19.9296	21.5149	21.4852	20.7886	20.6079	21.2118	20.5881	20.4991	20.729	21.0813	20.7288	21.6971	21.8081	20.5176	20.9113	22.0553	21.9867	21.5442	21.656	22.0319	21.5086	20.7408	20.4882
CERU_HUMAN	K.DIFTGLIGPMK.I	2	25.29	-0.468	-1.55	0.12799	2.41	0.12799	24.5087	24.3348	25.4251	25.4514	24.7247	24.5427	24.9486	24.5928	24.8719	25.067	26.0315	25.7518	25.4833	25.4457	25.442	25.2634	24.4111	23.8091	25.7639	25.2946	25.4654	25.2509	25.3616	25.0344	25.5442	25.3281	26.9177	26.8389	25.9017	25.8687	25.6811	25.7386	24.5868	24.36	26.267	25.8067	25.9973	25.5274	24.6713	24.3823
CERU_HUMAN	K.ALYLQYTDETFR.T	2	24.68	-0.528	-1.89	0.06611	3.55	0.06611	23.7036	23.8281	24.4922	24.3861	24.022	23.7328	24.8164	24.3641	24.535	24.6094	25.4113	25.1883	24.9879	25.0079	24.8915	24.5585	23.2437	22.9649	24.9053	24.6277	24.7382	24.6144	24.7793	24.5424	24.7221	24.743	26.4211	26.3245	25.0259	24.8262	25.4691	25.4705	24.4192	24.2699	25.192	25.1118	25.2873	24.692	24.211	23.9844
CERU_HUMAN	R.TTIEKPVWLGFLGPIIK.A	3	25.51	-0.831	-2.18	0.03464	4.76	0.03464	24.5652	24.4377	26.0372	26.1008	24.3825	24.3443	25.2614	24.968	25.4435	25.5786	26.4631	26.3454	25.8932	25.8061	25.6443	25.5981	22.6094	21.7077	25.5617	25.1936	25.5403	25.3432	25.6221	25.2732	25.3054	25.4042	27.7296	27.6545	26.2234	26.1222	26.2575	26.2373	25.6	25.3941	26.6588	26.3104	26.505	26.0719	24.6598	24.6511
CERU_HUMAN	R.TTIEKPVWLGFLGPIIK.A	2	21.85	-0.965	-2.35	0.02315	5.54	0.02315	21.1399	20.9944	22.5627	22.5082	20.5687	20.4678	21.6156	21.2429	21.5857	21.971	22.7335	22.8636	22.2864	22.1634	21.9719	21.7482	18.3111	17.5426	21.7757	21.3743	21.8229	21.7766	21.6885	21.515	21.8096	21.8475	24.4263	24.2689	22.6658	22.5925	22.8113	22.5647	21.7512	21.6711	23.0529	22.811	22.8474	22.4947	21.3113	20.9888
CERU_HUMAN	K.GAYPLSIEPIGVR.F	2	25.64	-0.407	-1.68	0.10089	2.81	0.10089	24.7852	25.0039	25.4602	25.3157	25.2422	25.1451	25.7116	25.3072	25.3107	25.3618	26.1409	25.8662	25.7262	25.8644	25.6581	25.4629	25.1043	25.0427	25.8029	25.4537	25.6554	25.6753	25.8124	25.5714	25.6538	25.7957	27.1424	27.1364	25.8256	25.919	26.0303	25.9634	25.3868	25.3435	26.1912	26.1159	26.1939	25.6144	25.1145	24.7676
CERU_HUMAN	K.EVGPTNADPVCLAK.M	2	24.95	-0.512	-1.88	0.06688	3.53	0.06688	23.658	23.7825	24.6222	24.6776	24.2851	24.2332	25.1225	24.692	24.6051	24.7372	25.4096	25.389	24.9185	25.156	24.9734	24.7134	24.3013	24.3024	25.1662	25.1486	24.9305	25.1135	24.8837	24.7051	24.7361	25.0784	26.2997	26.2382	25.1953	25.1381	25.1713	25.4198	25.0585	25.0419	26.0528	25.8078	25.8495	24.9666	24.2543	24.1976
CERU_HUMAN	K.DIASGLIGPLIICK.K	2	25.62	-0.74	-2.53	0.01514	6.4	0.01514	24.2254	24.2856	25.5963	25.5717	24.5591	24.5203	25.4494	24.9727	25.3837	25.5042	26.3355	26.2365	25.8111	25.8089	25.6963	25.3974	24.297	23.9762	25.7742	25.5493	25.9651	25.8746	25.2736	24.9849	25.6683	25.8902	27.1469	27.1194	26.1816	26.1719	25.9598	26.0322	25.8067	25.6541	26.8994	26.5768	26.7026	26.0102	24.9784	24.8526
CERU_HUMAN	K.DIASGLIGPLIICK.K	3	23.34	-0.671	-1.62	0.11328	2.61	0.11328	21.4391	22.1461	23.1726	23.2089	22.5162	22.6308	23.3778	22.7676	22.9493	23.5653	24.3166	23.6096	23.4495	23.2161	23.4109	23.4273	22.4568	21.671	23.5931	23.0737	24.0142	23.0952	23.3192	22.6136	23.2325	23.5707	24.5314	24.5733	23.8731	23.8306	23.4589	23.491	24.0183	23.5521	24.8337	24.2506	24.2399	23.8877	22.3618	22.6604
CERU_HUMAN	K.LISVDTEHSNIYLQNGPDR.I	3	25.16	-0.414	-1.42	0.16129	2.03	0.16129	24.0998	24.1507	25.5029	25.6159	24.2999	24.3104	25.4207	24.9139	25.0333	25.1322	25.8254	25.5195	25.2135	25.4414	25.1434	25.0123	23.9892	23.86	25.3428	25.2205	25.0492	24.9983	25.0232	24.7862	24.8322	25.0655	26.7968	26.6617	25.5438	25.5374	25.451	25.6605	25.0541	25.0315	26.0521	25.954	26.0508	25.1844	24.331	24.2637
CERU_HUMAN	R.QSEDSTFYLGER.T	2	23.74	-0.275	-0.96	0.34377	0.92	0.34377	22.8303	22.9303	23.2093	23.6349	23.403	23.4119	23.9096	23.642	23.519	23.5629	24.1269	24.0701	23.7867	23.9805	23.7986	23.5793	23.2507	23.231	24.0103	24.1049	23.622	23.7796	24.0995	23.8678	23.534	23.6943	25.4386	25.5283	23.8088	23.8981	24.1581	24.4807	23.2132	23.1882	23.8977	23.9534	24.3281	23.2855	22.8343	22.8807
CERU_HUMAN	R.MFTTAPDQVDKEDEDFQESNK.M	3	24.28	-0.373	-1.44	0.15632	2.08	0.15632	23.6185	23.3882	24.4156	24.3533	23.449	23.417	24.6341	24.2921	23.9547	24.0619	24.8595	24.5225	24.2306	24.2755	24.2358	24.0858	23.5553	23.28	24.639	24.5185	24.2362	24.2007	24.3645	24.144	24.2037	24.1322	26.09	25.9373	24.5894	24.5224	24.5823	24.6545	24.0367	23.8247	25.0072	24.8096	24.7483	24.2197	23.6267	23.3212
CERU_HUMAN	K.DDEEFIESNK.M	2	24.09	-0.376	-1.24	0.21986	1.55	0.21986	22.8844	23.2125	24.5501	24.8361	23.6333	23.5816	24.1371	23.3566	23.9301	24.1691	24.3237	24.3197	24.068	24.2456	23.7787	23.4999	23.4174	23.3629	24.3882	24.4093	23.9833	23.9368	24.3104	23.6446	23.875	24.1339	25.0615	25.0516	23.8252	23.9547	24.2235	24.6584	24.4383	24.4617	24.7603	24.8191	25.1093	24.3705	23.5851	23.4246
CERU_HUMAN	K.MHSMNGFMYGNQPGLTMCK.G	3	23.21	-0.573	-1.37	0.1792	1.86	0.1792	22.5633	21.8187	23.9417	23.9359	21.8284	21.3819	23.2547	22.7252	22.776	22.7564	23.8488	23.6869	23.2787	22.9532	23.4988	23.2639	22.0172	20.9811	24.0557	23.8095	23.5574	23.0497	23.8682	23.1202	23.1273	22.7706	25.3269	25.1865	23.7971	23.6931	23.5238	23.5232	23.1552	22.8802	23.6568	23.6065	23.7727	23.0942	22.8896	22.2341
CERU_HUMAN	R.EYTDASFTNR.K	2	23.79	-0.313	-1.11	0.27356	1.23	0.27356	22.5921	22.7493	23.6674	23.6671	23.4633	23.4022	23.9292	23.3605	23.6425	23.7146	24.2245	24.0971	23.8865	23.9664	23.9178	23.6611	23.2852	23.1577	24.1565	24.0725	23.7629	23.7942	24.1362	23.4718	23.521	23.6759	25.145	25.2205	23.9731	24.0297	24.2025	24.3763	23.6025	23.5176	24.1354	24.1612	24.5714	23.7157	22.9142	22.9398
CERU_HUMAN	K.MYYSAVDPTK.D	2	24.12	-0.396	-1.15	0.2559	1.33	0.2559	22.9583	22.927	24.1977	24.198	23.6919	23.5188	24.2436	23.3057	23.8335	23.9746	24.5466	24.3259	24.2367	24.2534	24.277	24.154	23.5796	23.0729	24.5843	24.4688	24.2816	23.8908	24.4264	23.5258	24.1047	24.1729	25.4248	25.2037	24.5798	24.5766	24.2498	24.5694	24.0453	23.9667	24.6669	24.6009	25.0032	24.1272	23.6235	23.2278
CERU_HUMAN	K.DLYSGLIGPLIVCR.R	2	24.61	-0.818	-2.61	0.0124	6.81	0.0124	23.2894	23.2275	24.9397	24.8815	23.2742	23.2427	24.2153	23.8359	24.382	24.4971	25.4006	25.4355	24.9218	24.8639	24.7747	24.5706	22.6224	22.2603	24.9141	24.5427	24.8554	24.765	24.0861	23.8794	24.5679	24.8015	26.2339	26.1563	25.301	25.265	25.014	24.9968	24.9537	24.8301	26.0253	25.7058	25.8027	25.2637	24.0496	23.9047
CERU_HUMAN	K.DLYSGLIGPLIVCR.R	3	23.3	-0.775	-2.09	0.04205	4.39	0.04205	21.561	21.9898	23.4986	23.6665	22.0727	22.1917	23.0631	22.539	23.0042	23.3226	24.1973	23.8614	23.6435	23.4429	23.4899	23.366	21.5588	20.8326	23.745	23.164	23.7551	23.3045	22.7726	22.5159	23.124	23.593	24.826	24.725	23.8937	23.8463	23.4609	23.606	23.9055	23.7091	24.8799	24.3684	24.2887	23.9994	22.416	22.7207
CERU_HUMAN	R.GPEEEHLGILGPVIWAEVGDTIR.V	3	23.93	-0.937	-1.55	0.12887	2.4	0.12887	22.8717	22.6982	24.7332	24.5066	22.7285	22.2802	23.8598	23.4757	23.9751	23.8043	25.1368	24.9329	24.5144	24.3071	24.2033	24.2575	20.8261	18.1308	24.1623	23.7711	23.904	23.5737	24.0161	23.4911	23.5274	23.6043	26.3876	26.3386	24.7889	24.7186	24.6802	24.6735	24.1743	23.8773	24.9751	24.7109	24.9526	24.6317	23.4635	23.4178
CERU_HUMAN	R.QYTDSTFR.V	2	22.81	-0.332	-1.1	0.278	1.21	0.278	21.2902	21.4943	22.5175	22.5838	22.692	22.542	23.0396	22.4901	22.565	22.6018	23.2168	23.2444	22.9367	23.0443	23.0217	22.7694	22.3777	22.2878	23.1128	23.1275	22.6612	22.7907	23.325	22.9682	22.6272	22.6806	24.3415	24.5191	22.9829	23.0471	23.2606	23.5283	22.5557	22.3848	23.0463	23.1067	23.7314	22.7175	21.7581	21.5707
CERU_HUMAN	R.GVYSSDVFDIFPGTYQTLEMFPR.T	3	22.27	-0.923	-1.23	0.2267	1.5	0.2267	21.1772	21.0207	23.4166	23.2584	20.947	19.928	21.9464	22.2895	22.2385	22.3624	23.5846	23.2548	22.9407	22.7138	22.5422	23.3322	18.601	15.3283	22.7774	22.5791	22.2601	21.4073	22.0888	22.1877	22.1055	21.4617	24.7093	25.2925	23.2921	23.3743	22.6939	23.0352	22.221	22.4286	22.7936	22.6161	22.9051	23.0918	22.3037	22.434
CERU_HUMAN	K.GEFYIGSK.Y	2	23.09	-0.346	-1.09	0.28336	1.18	0.28336	21.6876	21.7993	22.8643	23.0614	22.7528	22.7144	23.2468	22.5385	22.8378	23.0412	23.596	23.41	23.1284	23.1579	23.3279	23.2053	22.5674	22.2565	23.6296	23.5435	23.242	23.0021	23.3604	22.6033	23.0383	23.0621	24.4311	24.2729	23.413	23.4461	23.2896	23.6908	22.946	22.7772	23.5332	23.4598	23.9881	23.1361	22.5067	22.0797
CERU_HUMAN	R.KAEEEHLGILGPQLHADVGDK.V	3	22.58	-0.422	-1.56	0.12619	2.43	0.12619	21.9403	21.7487	22.6285	22.5482	21.8382	21.634	23.0456	22.5992	22.1815	22.4048	23.1883	22.9664	22.7159	22.665	22.3558	22.3893	21.6455	21.2144	22.9775	22.73	22.798	22.6673	22.4179	22.1693	22.5218	22.5859	24.7218	24.3881	22.6877	22.7712	23.1425	23.0236	22.1226	22.0325	23.2865	23.1242	22.8627	22.6361	22.0206	21.8739
CERU_HUMAN	R.IYHSHIDAPK.D	2	21.99	-0.548	-1.74	0.08824	3.04	0.08824	20.9829	20.9493	22.0681	21.9081	21.0454	20.7887	22.4536	21.8084	21.3435	21.557	22.6423	22.4798	22.1397	22.1954	21.7517	22.0054	21.1666	20.4861	22.4379	22.0386	22.0862	21.9837	21.8794	21.6421	21.9995	22.0688	24.0788	23.632	22.4423	22.4266	22.3651	22.4138	21.7251	21.5173	22.9865	22.7214	22.6378	22.2536	21.2623	21.0947
CERU_HUMAN	R.RQSEDSTFYLGER.T	2	20.86	-0.61	-1.99	0.05262	3.97	0.05262	19.7523	19.4899	20.8047	20.7699	19.6278	19.3505	20.7679	20.4164	20.5022	20.905	21.4672	21.4884	21.0078	21.0317	20.8244	20.8949	20.0724	19.7969	21.1396	20.9286	20.8537	20.9365	20.4287	19.9711	21.0058	21.1419	22.1987	22.2698	20.8581	21.3282	21.1879	21.1599	20.7728	20.9409	22.2269	22.1866	21.6626	21.0362	20.8222	20.2481
CERU_HUMAN	K.YTVNQCR.R	2	21.07	-0.306	-0.75	0.45942	0.56	0.45942	18.3493	19.4387	21.2795	21.2337	20.8497	20.7618	21.3327	20.8433	20.9954	20.9103	21.5562	21.8281	21.0923	21.4254	21.432	21.0512	20.5505	20.5961	21.4577	21.3708	20.4709	20.9589	21.6601	21.3581	20.3456	20.6252	22.8937	22.8323	21.4223	21.5439	21.4114	21.8295	20.7559	20.743	21.6785	21.6425	22.2103	20.9943	19.5283	19.5735
CERU_HUMAN	R.SVPPSASHVAPTETFTYEWTVPK.E	3	24.33	-0.478	-1.69	0.09906	2.84	0.09906	23.5596	23.5039	24.3444	24.2761	23.5289	23.3064	24.6243	24.2851	24.0245	24.0299	24.99	24.7697	24.5641	24.5008	24.3093	24.3207	23.1956	22.6844	24.6895	24.3081	24.3763	24.2462	24.3068	24.0175	24.349	24.2968	26.1283	26.0673	24.5563	24.5918	25.0139	24.9125	24.1398	24.0122	25.0654	24.8674	24.869	24.2976	23.8338	23.436
CERU_HUMAN	K.AGLQAFFQVQECNK.S	2	20.28	-1.016	-2.12	0.03938	4.51	0.03938	19.5371	19.2519	19.8036	19.1544	19.6729	19.0272	20.2233	19.7379	19.7223	19.915	20.7429	20.7264	20.3996	20.4057	19.9098	19.6912	18.6832	18.0878	20.8205	19.9287	20.3097	20.3025	24.0652	23.7944	20.4387	20.353	22.626	22.2367	20.454	20.5458	20.963	20.7035	19.8924	19.4149	20.2546	20.39	20.5661	19.4015	19.8646	19.1777
CERU_HUMAN	R.MYSVNGYTFGSLPGLSMCAEDR.V	3	21.68	-0.702	-1.17	0.24753	1.37	0.24753	20.0936	20.7321	22.2266	22.4113	20.3494	19.8975	21.3411	21.1842	21.5261	22.0063	22.8803	22.3296	22.0876	21.7883	21.9829	22.2157	19.782	17.528	22.3808	21.7896	21.9133	21.1058	22.053	21.1212	21.3973	21.0313	23.6509	24.1396	22.4211	22.3116	21.8001	22.2922	22.4473	21.942	22.7245	22.0966	22.2016	21.9409	20.6051	21.3809
CERU_HUMAN	R.MYSVNGYTFGSLPGLSMCAEDR.V	2	20.94	-0.891	-1.75	0.08665	3.07	0.08665	19.8697	19.6062	21.9899	21.7791	19.1264	18.3235	20.7809	20.4651	20.8269	20.6914	21.4833	22.0127	21.2868	21.2952	21.3003	21.1594	18.3378	16.4627	21.6001	21.4311	20.7344	20.9299	20.8665	20.7999	20.7498	20.8463	23.6424	23.7219	21.6239	21.903	21.8268	21.8481	20.806	20.8523	21.4319	21.4996	21.2825	21.1574	20.5481	20.5682
CERU_HUMAN	K.ERGPEEEHLGILGPVIWAEVGDTIR.V	3	21.45	-0.942	-1.77	0.08312	3.15	0.08312	20.715	20.3631	22.3523	21.7597	20.4193	20.1551	21.3904	21.1937	21.3025	21.6152	22.4347	22.3895	21.9217	21.8999	21.671	21.8003	17.5886	15.7335	21.6292	21.2471	21.5099	21.2518	21.3964	21.293	21.2499	21.1193	23.9793	23.9062	22.2434	22.025	22.4991	22.2588	21.4073	20.9504	22.5935	22.0786	22.2438	22.1637	21.1128	21.145
CERU_HUMAN	K.VDKDNEDFQESNR.M	3	20.55	-0.092	-0.25	0.80255	0.06	0.80255	18.7052	19.1551	20.4017	20.5231	20.5572	20.3806	21.2172	20.5395	20.6617	20.5773	20.819	20.9989	20.4186	20.6563	21.13	20.5713	20.2209	20.2985	21.157	21.1224	19.8601	20.2721	21.2626	20.8825	19.7369	19.9528	22.2167	22.3514	20.5515	20.675	21.0001	21.1483	20.2916	20.1043	20.8135	20.8392	21.5655	20.4355	19.025	18.9653
CERU_HUMAN	K.NLASRPYTFHSHGITYYK.E	3	21.11	-0.48	-1.43	0.15967	2.05	0.15967	20.8257	20.5787	20.4851	20.5389	20.4213	19.8899	21.5834	21.2383	20.5808	20.9693	21.3344	21.631	21.299	21.2965	20.9349	20.9834	20.3611	19.7822	21.6281	20.9761	21.31	21.0558	21.1786	20.9579	21.284	21.2914	23.38	23.2938	21.1025	21.2032	21.8465	21.7319	20.7402	20.5195	21.6015	21.5639	20.4645	21.3119	20.6741	20.4189
CERU_HUMAN	K.HYYIGIIETTWDYASDHGEK.K	3	22.49	-0.744	-1.37	0.17682	1.88	0.17682	21.9728	21.6113	22.5953	22.3252	21.6619	21.4202	23.2816	22.2715	21.9626	22.2781	23.5907	23.125	22.8868	22.4332	23.4133	22.7447	19.251	18.2516	22.9896	22.3085	22.3689	22.0881	23.1707	22.1421	22.6121	22.1273	24.7486	24.3279	22.7852	22.8473	23.3016	23.2275	22.5862	21.8527	23.2683	22.9293	23.9791	22.9801	22.3158	21.598
CERU_HUMAN	K.NNEGTYYSPNYNPQSR.S	2	22.34	-0.277	-0.92	0.36358	0.84	0.36358	21.3034	21.3338	22.1332	22.273	21.9725	21.7522	22.8186	22.0802	22.1919	22.2538	22.7405	22.7156	22.38	22.6172	22.4343	22.2909	21.72	21.5338	22.7416	22.6601	22.1193	22.1696	22.6223	21.9877	22.3079	22.2756	24.0587	23.7935	22.302	22.5516	22.8567	23.1478	21.9247	21.927	22.6451	22.713	22.9253	22.1413	21.5927	21.4238
CERU_HUMAN	K.MYYSAVDPTKDIFTGLIGPMK.I	3	20.44	-0.529	-1.34	0.18693	1.8	0.18693	19.4612	19.7891	21.128	21.1917	19.685	19.414	20.7236	20.401	20.1556	20.0637	20.8824	20.8444	20.9846	20.7852	20.4789	20.2997	18.8288	17.7559	20.3265	20.3204	20.2286	19.7674	21.2726	20.6337	20.3826	20.4451	23.0013	23.1273	21.0075	20.9182	21.0483	21.2219	19.321	19.2979	21.2832	21.1581	20.9585	20.728	18.9445	19.3498
CERU_HUMAN	K.KALYLQYTDETFR.T	3	20.71	-0.53	-1.63	0.11119	2.64	0.11119	19.5019	19.4172	20.5981	20.5748	20.2394	20.1519	21.065	20.4636	20.2466	20.3956	21.4061	21.4329	20.7602	21.0678	20.8481	20.6479	19.6964	19.1924	20.68	20.5315	20.6522	20.6492	21.1102	20.7801	20.7493	20.8244	22.8023	22.3292	21.1918	21.0078	21.1646	21.5535	20.3453	20.3644	21.6527	21.3297	21.4666	20.8163	19.4884	19.2414
CERU_HUMAN	R.EYTDASFTNRK.E	2	20.44	-0.379	-1.21	0.23282	1.46	0.23282	19.3723	19.2811	20.5708	20.5552	19.9168	19.6149	20.7076	20.1589	20.0932	20.3142	20.8657	20.9693	20.7091	20.604	20.4835	20.4768	19.9834	19.4212	20.6552	20.3579	20.0929	20.0319	20.588	20.1768	20.3321	20.4034	22.4588	22.2664	20.6945	20.7168	21.0602	20.9901	20.1128	19.6614	21.0249	21.0182	21.1085	20.4475	19.9999	19.4971
CERU_HUMAN	K.VNKDDEEFIESNK.M	3	20.98	-0.365	-0.97	0.33725	0.94	0.33725	19.6268	20.2029	20.2757	20.655	20.8302	20.9192	21.6054	20.9499	20.4581	20.4878	21.4383	21.1684	20.8284	21.4303	20.9077	20.6635	20.6911	20.8212	20.9688	21.0254	20.5954	20.7988	21.7062	21.4076	20.8281	21.133	22.716	23.0555	20.9152	20.8524	21.3544	21.9478	20.5203	20.5445	21.5321	21.4057	21.862	20.6624	19.8258	19.5858
CFAB_HUMAN	K.EELLPAQDIK.A	2	24.43	-0.452	-1.35	0.18495	1.81	0.18495	23.2278	23.4478	23.8182	24.3657	23.585	23.5804	24.5692	24.0843	24.1071	24.1833	25.5077	25.2242	24.5153	24.6496	24.7898	24.52	23.6459	23.6643	24.3563	24.288	24.7269	24.8712	24.1013	23.9693	23.6851	23.8764	26.2994	26.2088	24.999	24.9583	25.4642	25.5804	24.5866	24.5215	24.8129	24.3146	25.4128	24.4516	23.2531	23.0697
CFAB_HUMAN	R.LLQEGQALEYVCPSGFYPYPVQTR.T	3	24.49	-0.667	-1.75	0.08697	3.07	0.08697	23.1607	22.8808	25.7576	25.6255	22.6359	22.3614	24.1918	23.8917	24.468	24.4923	25.6765	25.6878	25.0433	25.0531	24.6279	24.5616	22.3265	22.0525	24.4234	24.2747	24.1346	24.0497	24.0577	23.943	23.6107	23.7463	26.5165	26.5018	25.2878	25.2875	24.9937	25.0626	24.6884	24.7273	25.7295	25.536	26.0181	25.1436	23.8359	23.671
CFAB_HUMAN	R.FLCTGGVSPYADPNTCR.G	2	22.66	-0.519	-1.6	0.11735	2.55	0.11735	21.4358	21.5284	22.8903	22.8255	21.3239	21.131	22.8175	22.3572	22.1806	22.3864	24.0235	24.0791	22.7478	22.8852	22.8669	22.651	21.3842	21.3891	22.638	22.5132	22.9576	23.1845	22.1607	22.0938	21.8273	21.9583	24.7942	24.6964	23.2706	23.4128	23.8107	23.8147	22.609	22.6315	23.154	23.1899	23.4331	22.9342	21.3266	21.1687
CFAB_HUMAN	R.FLCTGGVSPYADPNTCR.G	3	21.42	-0.463	-1.14	0.25921	1.31	0.25921	19.9438	20.1214	21.2406	21.7469	20.5	20.3617	21.6814	21.1247	20.9201	21.2633	22.7329	22.5666	21.049	21.7387	21.7663	22.0557	20.7019	19.8753	21.0677	21.3285	21.9041	21.5723	21.1613	20.9457	20.412	20.3412	23.2903	23.3927	22.2659	21.9509	21.8839	22.6472	21.4906	21.9346	21.7174	21.4785	22.5068	21.9567	20.1511	20.052
CFAB_HUMAN	K.YGQTIRPICLPCTEGTTR.A	3	23.75	-0.508	-1.49	0.14332	2.22	0.14332	22.5934	22.7634	23.6974	23.8642	22.6121	22.574	23.9204	23.5552	23.3546	23.451	25.0623	25.0227	23.5479	23.8521	23.9663	23.6951	22.7608	22.7275	23.384	23.5039	24.079	24.1949	23.3373	23.2045	22.8538	23.0156	25.8324	25.7928	24.3523	24.4042	24.7331	24.9409	23.7059	23.729	24.4816	24.3162	24.7622	23.7521	22.286	22.2934
CFAB_HUMAN	K.VSEADSSNADWVTK.Q	2	23.02	-0.446	-1.09	0.28154	1.19	0.28154	21.6655	21.6142	22.961	23.0415	22.1811	22.112	23.3531	22.1236	22.5883	22.7546	24.1465	24.0117	23.1142	23.2369	23.5131	23.2113	22.2582	21.9194	23.0974	22.9501	23.4189	23.0864	22.9388	21.9181	22.2696	22.3612	24.7894	24.5813	23.6041	23.6552	24.0012	24.4905	23.137	23.1445	23.3339	23.3672	24.0442	23.237	21.8154	21.5778
CFAB_HUMAN	K.KEAGIPEFYDYDVALIK.L	3	23.05	-0.682	-1.97	0.05481	3.89	0.05481	22.1221	21.9818	23.1694	23.3454	21.9892	21.7919	22.4105	22.1532	22.5003	22.8057	24.5292	24.3249	23.0983	23.0818	23.2125	23.2879	21.6174	21.1598	22.8757	22.6801	23.3839	23.3892	22.7199	22.46	22.2118	22.3618	25.1355	25.2845	23.8204	23.8936	24.2945	24.1753	23.3812	23.2139	23.7765	23.5098	23.9524	23.4092	21.9384	21.4675
CFAB_HUMAN	R.STGSWSTLK.T	2	22.82	-0.513	-1.19	0.23918	1.42	0.23918	21.2889	21.4484	22.859	22.7541	22.1137	21.9428	23.0407	21.8674	22.3081	22.333	24.081	23.5847	22.9614	22.9991	23.3051	23.0883	22.0789	21.7489	22.6879	22.7046	23.1722	23.0551	22.8679	21.7277	22.1544	22.3503	24.5503	24.1796	23.4402	23.5535	23.6904	24.113	23.1018	22.8962	23.2441	23.1447	24.1822	23.1458	21.6048	21.2755
CFAB_HUMAN	R.YGLVTYATYPK.I	2	23.86	-0.571	-1.86	0.07031	3.44	0.07031	22.6314	22.7044	23.7375	23.8261	22.7115	22.7253	23.8231	23.4926	23.3665	23.4764	25.1795	24.9176	23.8918	24.0632	24.0913	24.044	22.7652	22.6231	23.7833	23.6646	24.2867	24.3465	23.5405	23.3421	23.0913	23.2384	25.7839	25.6603	24.5398	24.535	24.9413	25.0463	24.0431	23.8943	24.4218	24.2129	24.8465	24.1859	22.5217	22.4693
CFAB_HUMAN	R.DFHINLFQVLPWLK.E	3	21.19	-1.202	-1.42	0.16185	2.03	0.16185	19.6835	19.0912	22.976	21.9578	19.2969	17.504	20.891	20.7543	21.3316	20.3665	23.7454	23.164	22.2499	21.5821	22.2292	22.3951	14.4975	NA	19.7748	20.2634	21.599	20.5065	20.7811	20.595	19.9171	18.6227	25.0831	24.8617	23.102	22.5143	22.6796	22.7458	21.4518	20.4278	21.8971	21.103	22.7367	21.897	20.148	20.1569
CFAB_HUMAN	K.DISEVVTPR.F	2	23.1	-0.411	-1.3	0.19972	1.7	0.19972	22.0236	22.098	22.8409	22.8391	22.4272	22.5629	23.1855	22.7167	22.6395	22.8116	24.144	24.0996	22.9199	23.2106	23.4618	23.2694	22.416	22.2497	22.978	23.0413	23.5294	23.6525	23.0369	22.6458	22.4946	22.6654	24.417	24.7199	23.4948	23.5599	23.9481	24.311	23.2147	23.1412	23.3894	23.0762	24.1311	23.2521	21.8884	21.5957
CFAB_HUMAN	K.EAGIPEFYDYDVALIK.L	2	22.51	-0.819	-2.28	0.0273	5.22	0.0273	21.3918	21.4077	22.7968	22.6091	21.1172	20.8778	21.6252	21.2364	22.0787	22.2009	24.1202	24.0393	22.7709	22.7512	22.7626	22.6225	20.8581	20.3285	22.2432	22.2173	22.8689	22.9071	22.0836	21.7443	21.8843	21.8946	24.9088	24.759	23.3051	23.2985	23.9257	23.7557	22.8192	22.6848	23.3702	23.2517	23.475	22.9758	21.2575	21.2596
CFAB_HUMAN	K.EAGIPEFYDYDVALIK.L	3	20.7	-0.701	-1.55	0.12903	2.39	0.12903	19.1326	19.7368	20.4974	20.3654	19.741	19.8094	20.0591	19.0574	20.2391	20.4659	22.4357	21.9734	20.9411	20.8429	21.1448	20.9612	19.6982	19.0708	20.5786	20.218	21.1185	20.9691	20.4973	19.8255	19.887	19.935	22.968	23.0535	21.6585	21.5215	21.9826	21.9965	21.4811	20.9776	21.3953	21.2909	21.45	21.1521	18.383	19.4461
CFAB_HUMAN	K.ALFVSEEEKK.L	2	21.68	-0.512	-1.41	0.16451	2	0.16451	20.3409	20.6093	21.6819	21.6433	20.7589	20.5792	22.0517	21.3803	20.8785	21.5315	22.8175	22.673	21.6855	21.8699	21.8818	21.8921	20.7603	20.3534	21.6628	21.4598	22.1308	21.9835	21.441	20.7977	20.9846	21.2485	23.4523	23.5543	22.3133	22.3571	22.659	22.9474	21.7354	21.728	22.1636	21.9728	22.7242	21.9947	20.3773	20.1949
CFAB_HUMAN	K.LQDEDLGFL.-	2	22.26	-0.399	-0.89	0.38032	0.79	0.38032	20.0346	21.676	21.8746	21.7774	21.8444	21.7739	22.2541	21.6282	21.3752	22.1973	23.7377	23.3223	22.5464	22.3185	22.6445	22.9039	21.9762	21.2634	22.0177	22.0056	22.8519	22.5091	21.9656	21.5258	21.8233	21.6368	23.6377	23.8713	22.8209	23.0629	22.6532	23.2029	22.8386	22.5831	22.7834	22.4935	22.7141	22.5494	20.6513	20.9857
CFAB_HUMAN	R.GDSGGPLIVHK.R	2	21.71	-0.484	-1.34	0.1871	1.8	0.1871	20.3581	20.4594	21.8857	21.7169	20.5894	20.3893	21.9284	21.2778	21.2023	21.1166	22.9843	23.0952	21.7845	21.9619	22.0291	21.9752	20.8171	20.4634	21.7683	21.4968	22.0361	22.0581	21.4327	21.0598	20.8191	20.9824	23.7875	23.6179	22.3426	22.3062	22.6959	22.7369	21.8321	21.7741	22.2378	22.0837	22.8844	21.9195	20.2934	20.0886
CFAB_HUMAN	R.WSGQTAICDNGAGYCSNPGIPIGTR.K	3	22.52	-0.574	-1.69	0.09758	2.87	0.09758	21.4525	21.2659	22.3482	22.8792	21.4006	21.1812	22.5916	22.4044	22.1743	22.3122	23.7599	23.5651	22.5569	22.6811	22.7433	22.8975	21.0333	20.6072	22.2226	22.5651	22.7714	22.8776	22.1235	22.0179	21.6847	21.7649	24.3494	24.6266	23.162	23.2537	23.3766	23.6683	22.6206	22.7943	23.1462	23.3208	23.241	22.6235	21.407	21.2882
CFAB_HUMAN	R.LEDSVTYHCSR.G	2	21.92	-0.472	-1.4	0.16966	1.95	0.16966	20.5364	20.5101	21.9072	21.8541	20.7109	20.3776	22.1728	21.6238	21.5048	21.5605	23.0969	23.258	22.0705	22.1856	22.7185	22.481	21.0945	20.6119	21.8534	21.5797	22.1241	22.2528	21.6547	21.3551	21.2626	21.2393	23.73	23.864	22.5427	22.6541	22.8506	22.9854	22.0656	21.9094	22.4306	22.3241	22.7893	22.2411	20.4601	20.416
CFAB_HUMAN	R.LEDSVTYHCSR.G	3	21.79	-0.458	-1.2	0.23845	1.43	0.23845	20.242	20.2391	21.5533	21.6987	21.291	21.1766	22.2947	21.7202	21.5868	21.462	22.927	22.9814	21.727	22.0718	21.5386	21.33	20.8088	20.9179	21.8136	21.8972	21.7631	21.9928	21.9214	21.597	20.7637	20.8741	23.6094	23.9859	22.3226	22.2792	22.5653	23.1341	21.8678	21.7568	22.2305	22.3269	23.1315	21.8823	20.2263	20.2075
CFAB_HUMAN	K.VASYGVKPR.Y	2	20.84	-0.498	-1.33	0.18953	1.78	0.18953	19.3209	19.4855	21.1612	20.7997	19.8761	19.4713	21.1739	20.6396	20.4128	20.3514	22.2799	22.1395	20.9797	20.984	20.9649	20.9436	19.8742	19.6253	20.9456	20.4317	21.1339	21.0306	20.5053	20.0995	19.9784	19.9345	23.3144	22.7426	21.5213	21.5178	22.0624	21.9919	21.0079	20.8004	21.4722	21.2886	21.7924	21.1812	19.3176	19.1277
CFAB_HUMAN	K.ALFVSEEEK.K	2	21.2	-0.492	-0.63	0.53282	0.4	0.53282	18.7374	19.608	21.1282	21.7477	18.8212	19.617	21.8909	20.8986	21.1961	21.4674	23.1042	23.049	21.8585	21.8169	21.6861	21.3076	18.9898	19.462	21.4282	21.3266	22.0785	21.7099	20.0742	20.2739	20.8823	20.5442	23.3596	23.4603	22.277	22.5885	22.4853	23.0546	21.922	21.9488	22.3664	22.2812	22.6015	22.0015	14.9133	18.1482
CFAB_HUMAN	K.CLVNLIEK.V	2	22.24	-0.483	-1.56	0.12537	2.44	0.12537	21.2863	21.3397	22.363	22.3435	21.3946	21.4115	22.3839	21.957	21.7307	21.784	23.3003	22.894	22.2018	22.4112	22.6555	22.3107	21.2185	21.1643	21.9573	21.846	22.7095	22.6961	21.9809	21.8297	21.5268	21.5591	24.1583	23.9159	22.7495	22.8479	23.2574	23.4098	22.3186	22.2602	22.6224	22.532	23.1542	22.345	20.9048	20.8334
CFAB_HUMAN	K.QLNEINYEDHK.L	3	21.07	-0.39	-0.95	0.34832	0.9	0.34832	19.5266	19.823	20.4624	20.8352	20.4169	20.5026	21.6242	21.0284	20.622	20.8235	22.1512	22.0689	20.9677	21.217	21.717	21.0324	20.2962	20.2558	20.9569	21.1871	21.2031	21.3187	21.1424	20.7721	20.1393	20.3907	22.6211	23.2246	21.3843	21.5624	21.9223	22.5037	21.1157	21.1258	21.28	21.4074	22.3548	21.0657	19.4858	19.2899
CFAB_HUMAN	K.QLNEINYEDHK.L	2	21.04	-0.528	-1.41	0.16522	1.99	0.16522	19.6488	19.9607	20.9095	21.0148	19.8867	19.866	21.4277	20.7669	20.3011	20.7699	22.3618	22.2047	21.0129	21.2821	21.3391	21.2118	20.1277	19.492	20.9787	20.876	21.2379	21.3668	20.7554	20.2085	20.3153	20.4339	22.9474	23.306	21.5733	21.714	22.0753	22.2044	21.1382	21.13	21.6063	21.5885	21.9778	21.2595	19.7226	19.4403
CFAB_HUMAN	K.ISVIRPSK.G	2	21.51	-0.501	-1.43	0.1594	2.05	0.1594	20.2475	20.0456	21.7792	21.4753	20.41	20.1314	21.6727	21.1134	21.02	21.0385	22.7693	22.7705	21.6945	21.7049	21.9384	21.8546	20.6657	20.1119	21.515	21.1465	21.9202	21.9189	21.2168	20.8049	20.7602	20.6022	23.3125	23.3257	22.2488	22.2368	22.508	22.6328	21.6675	21.4789	22.1307	21.9673	22.4605	21.8696	20.1637	19.8921
CFAB_HUMAN	K.EKLQDEDLGFL.-	2	21.49	-0.595	-1.91	0.06319	3.63	0.06319	20.1065	20.3503	20.9263	21.1437	20.3616	20.3299	21.5558	21.2762	21.0018	20.9406	22.6962	22.6325	21.7053	21.9103	21.8049	21.6472	20.5809	20.5269	21.1903	21.1593	21.784	22.0414	21.0033	20.9141	20.9012	20.9351	23.1668	23.3433	21.9799	22.1648	22.5983	22.7396	21.8164	21.829	22.4251	22.0357	22.3418	21.7373	20.006	19.9921
CFAB_HUMAN	K.KDNEQHVFK.V	2	19.09	-0.569	-1.41	0.16506	1.99	0.16506	17.5557	17.6901	19.4986	19.3448	17.6517	17.3287	19.723	19.1899	18.5728	18.7093	20.5869	20.782	19.0375	19.2615	19.0387	18.9295	17.8863	17.5595	18.9961	18.7467	19.2181	19.2782	18.7329	18.2684	18.0182	18.1926	21.8897	21.5414	19.6595	19.7324	20.2914	20.4279	18.9884	19.0247	19.9623	19.7623	20.2683	19.4658	17.379	17.3593
CFAH_HUMAN	K.SIDVACHPGYALPK.A	2	22.59	-0.361	-1.21	0.23143	1.47	0.23143	22.1755	22.1322	23.4041	23.1824	21.2334	21.093	22.8418	22.264	22.2743	22.3683	23.392	23.2976	22.8525	22.6303	22.6067	22.4863	21.7263	21.2192	22.7575	22.3198	22.381	22.3055	21.9246	21.6569	22.3714	22.4541	23.8972	23.5038	22.8625	22.6022	23.2343	22.9978	22.6288	22.4995	23.331	22.9683	23.4196	23.1208	22.8381	22.4745
CFAH_HUMAN	R.WQSIPLCVEK.I	2	24.11	-0.339	-1.28	0.20619	1.65	0.20619	23.2338	23.2426	24.7711	24.7795	22.9108	22.765	24.1422	23.6838	23.9393	24.0993	24.8548	24.8411	24.1771	24.2117	24.3347	24.2107	23.2104	22.9867	24.2935	24.2148	23.7363	23.7341	23.7721	23.5844	23.6573	23.8639	25.1582	25.0674	24.257	24.3546	24.4752	24.6294	24.1647	24.1537	24.7905	24.7753	25.1096	24.3776	24.0973	23.9203
CFAH_HUMAN	K.SSNLIILEEHLK.N	3	23.74	-0.369	-1.3	0.2002	1.69	0.2002	22.7239	22.8148	24.3255	24.2415	22.6226	22.6005	23.8998	23.4518	23.7485	23.6324	24.4766	24.1775	23.7388	23.6879	23.9772	23.7374	22.843	22.6391	23.992	23.8556	23.525	23.4862	23.5675	23.2076	23.3298	23.484	24.8176	24.4601	23.9779	24.0092	24.1726	24.1431	24.0473	23.686	24.2913	24.3222	24.8331	23.9381	23.6802	23.5878
CFAH_HUMAN	K.SSNLIILEEHLK.N	2	22.34	-0.41	-1.47	0.14839	2.16	0.14839	21.7409	21.6651	23.1512	22.8182	21.1705	20.9158	22.4375	21.9312	22.0885	22.2121	23.113	22.9326	22.4363	22.4364	22.4811	22.3811	21.1815	20.8824	22.5573	22.2094	22.3275	22.1868	21.8462	21.7106	22.2279	22.198	23.6997	23.1027	22.4382	22.4149	22.8863	22.5855	22.2729	22.2937	22.9021	22.8749	23.1073	22.7203	22.6722	22.4748
CFAH_HUMAN	R.SITCIHGVWTQLPQCVAIDK.L	3	24.05	-0.43	-1.48	0.14646	2.19	0.14646	23.2604	23.2517	24.6779	24.8429	22.715	22.494	24.1183	23.8005	24.0823	23.9833	24.9034	24.6272	24.1377	24.17	24.2268	24.1929	22.5941	22.2172	24.2147	24.16	23.7574	23.7401	23.6515	23.4011	23.6497	23.7344	25.0133	25.2049	24.3024	24.3469	24.4681	24.3447	24.2071	24.2128	24.9446	24.8349	25.0304	24.3042	24.2568	23.8568
CFAH_HUMAN	R.SLGNVIMVCR.K	2	23.52	-1.041	-1.89	0.06608	3.55	0.06608	23.5957	23.4815	23.8586	23.9142	23.1387	23.0126	23.149	22.8047	16.553	18.2957	23.9643	23.8257	24.2102	24.3031	23.5299	23.4254	23.3902	23.1384	24.3501	24.1361	24.0406	23.9953	22.8804	22.6954	23.2165	23.2954	25.1791	25.157	24.5641	24.5561	24.4315	24.6437	23.3005	23.2864	23.8428	23.6006	25.3288	24.6783	24.1929	24.0103
CFAH_HUMAN	R.EIMENYNIALR.W	2	23.44	-0.419	-1.41	0.16635	1.98	0.16635	22.5786	22.4597	23.9722	24.038	22.2622	22.0198	23.5817	23.0064	23.1963	23.3805	24.1814	24.2309	23.6096	23.6278	23.6864	23.4992	22.2463	21.8598	23.6854	23.4883	23.0791	23.0556	23.1647	22.8501	23.1378	23.3053	24.7349	24.5355	23.5801	23.6402	23.8442	24.0207	23.6085	23.5767	24.0503	24.1213	24.5546	23.7802	23.3037	23.0416
CFAH_HUMAN	K.SCDIPVFMNAR.T	2	23.5	-0.371	-1.51	0.13874	2.27	0.13874	22.6215	22.6588	24.1699	24.0436	22.2988	22.1905	23.3528	23.0568	23.3165	23.4741	24.3138	23.9903	23.3913	23.4762	23.6531	23.6103	22.73	22.5503	23.7117	23.6949	23.3374	23.3028	23.2686	23.0333	23.1872	23.2708	24.63	24.4687	23.8376	23.7046	23.891	23.9163	23.4634	23.3874	24.0434	23.9191	24.373	23.7313	23.5218	23.4335
CFAH_HUMAN	R.GDAVCTESGWRPLPSCEEK.S	3	23.17	-0.199	-0.69	0.49384	0.48	0.49384	22.5545	22.5614	23.2914	23.7778	22.1355	22.1069	23.7103	23.1655	23.0458	22.9845	23.9085	23.8818	23.0024	23.2619	23.5523	23.2318	22.5677	22.2956	23.2043	23.2477	22.6586	22.6699	22.8681	22.7064	22.684	22.9186	23.9032	24.0882	23.1279	23.1002	23.5284	23.7383	23.1066	23.116	23.7413	23.4477	24.3854	23.4854	23.1555	23.0334
CFAH_HUMAN	K.SPDVINGSPISQK.I	2	23.77	-0.223	-0.7	0.49006	0.48	0.49006	22.7029	23.0723	23.9977	24.2733	23.0208	23.0059	23.9859	23.2862	23.6204	23.8784	24.292	24.3643	23.7557	23.9733	24.1319	23.8435	23.1794	23.0617	23.9027	23.7854	23.2614	23.3385	23.6593	22.9536	23.5152	23.7358	24.3128	24.6208	23.8889	24.0626	23.856	24.4241	23.6997	23.7266	24.111	24.2103	24.9653	24.0287	23.6751	23.5512
CFAH_HUMAN	K.EGWIHTVCINGR.W	3	23.13	-0.389	-1.23	0.22477	1.52	0.22477	22.1607	22.0717	23.8231	23.8478	21.9623	21.7385	23.2242	22.7703	23.0238	23.0809	24.0555	23.5472	23.1475	23.157	23.5111	23.3221	22.1207	21.6563	23.4139	23.0665	22.8409	22.6959	22.9529	22.5505	22.5565	22.5976	24.1373	23.9371	23.5019	23.4408	23.632	23.5934	23.5157	23.1538	23.9881	23.7182	24.2642	23.4629	23.1081	22.8261
CFAH_HUMAN	K.EGWIHTVCINGR.W	2	21.56	-0.53	-1.67	0.10246	2.78	0.10246	20.8011	20.8604	22.5877	22.297	20.0342	19.409	21.4295	21.0745	21.3479	21.5249	22.5141	22.1828	21.7533	21.6688	21.6166	21.7856	20.0787	19.678	21.8072	21.3989	21.3135	21.172	20.8047	20.7922	21.2145	21.2441	22.7996	22.4388	21.9646	22.0415	22.284	22.172	21.8943	21.5391	22.4386	22.349	22.3846	22.1435	21.8274	21.6423
CFAH_HUMAN	K.VSVLCQENYLIQEGEEITCK.D	3	23.49	-0.369	-1.06	0.29509	1.12	0.29509	22.2581	22.9693	23.9692	24.1398	22.41	22.4232	23.6063	22.965	23.3577	23.7506	24.3542	24.0328	23.5872	23.7946	23.8418	23.8144	22.3689	21.7607	23.526	23.2228	23.1884	22.8868	23.2536	22.6812	23.3014	23.3613	24.2368	24.4981	23.8687	24.0328	23.5062	23.9459	23.8599	23.6743	24.3586	23.8999	24.3702	23.7588	23.3381	23.5145
CFAH_HUMAN	K.SCDNPYIPNGDYSPLR.I	2	23.76	-0.282	-1.17	0.24841	1.37	0.24841	23.1559	23.0707	24.15	24.2347	22.6144	22.58	23.8366	23.4646	23.5256	23.5904	24.5654	24.4208	23.8	23.9374	24.0526	23.9136	22.9758	22.7512	23.9143	23.7255	23.2947	23.3563	23.3168	23.1004	23.4299	23.4414	24.6136	24.7102	23.9144	23.913	24.2511	24.2874	23.8649	23.6755	24.2445	24.3212	24.6556	24.1092	23.8278	23.5986
CFAH_HUMAN	R.RPYFPVAVGK.Y	2	23.61	-0.344	-1.02	0.31254	1.04	0.31254	23.2723	22.9128	24.2885	23.7769	22.6782	22.213	23.9939	23.3843	23.1639	23.262	24.4264	24.1139	23.7288	23.4234	23.833	23.7372	22.9083	22.3581	23.9292	23.3454	23.3533	23.2937	23.3054	22.8529	23.5018	23.404	24.7536	24.2193	23.8972	23.7243	24.2005	23.8	23.7208	23.4598	24.2982	23.9736	24.4933	24.1379	23.8582	23.3743
CFAH_HUMAN	K.IEGDEEMHCSDDGFWSK.E	3	22.52	-0.303	-1.03	0.3082	1.06	0.3082	21.7572	21.7195	22.9955	23.2848	21.3517	21.284	22.8978	22.3735	22.36	22.2891	23.1633	23.0855	22.3683	22.5522	22.7965	22.6431	21.6614	21.2436	22.831	22.696	22.2385	22.0357	22.5465	21.9927	22.2623	22.0391	23.6014	23.6419	22.8362	22.7189	22.8205	23.0682	22.5989	22.4666	22.8427	22.7019	23.5542	22.7902	22.459	22.2019
CFAH_HUMAN	R.TGESVEFVCK.R	2	22.92	-0.202	-0.59	0.55677	0.35	0.55677	21.7906	21.9449	23.3473	23.4228	22.1557	22.0824	23.1754	22.1735	22.7812	23.0707	23.3915	23.2726	22.9465	23.0865	23.3456	23.1406	22.4887	22.2813	23.2406	23.1734	22.6941	22.4903	22.8557	21.9485	22.5436	22.717	23.3877	23.2605	23.1632	23.2637	22.918	23.4229	23.0263	22.9987	23.4193	23.3834	24.0105	23.0673	23.0224	22.7574
CFAH_HUMAN	K.DGWSAQPTCIK.S	2	22.56	-0.284	-1.06	0.29465	1.13	0.29465	21.7408	21.821	22.9622	22.9808	21.5832	21.527	22.7512	22.2805	22.3452	22.3503	23.0669	23.0329	22.5384	22.494	23.0493	22.7851	21.8532	21.7651	22.7575	22.745	22.1246	22.2248	22.5573	22.3336	22.1065	22.3579	23.3032	23.5101	22.5852	22.674	22.9171	23.2043	22.6537	22.5857	22.8148	22.7429	23.6159	22.6231	22.591	22.5929
CFAH_HUMAN	K.LGYVTADGETSGSITCGK.D	2	22.02	-0.176	-0.47	0.63985	0.22	0.63985	20.9056	21.0488	23.5984	23.5764	20.8443	20.6679	22.3077	21.5932	22.264	22.3897	22.3963	22.3851	21.8717	21.8516	22.34	21.664	21.3782	21.319	22.3003	21.8629	21.8225	22.148	21.6532	21.3204	21.0785	21.3083	22.2518	21.6288	22.467	22.5902	21.7383	21.7101	22.534	22.3769	23.2775	23.1673	23.5174	22.4296	21.7119	21.3613
CFAH_HUMAN	R.TGDEITYQCR.N	2	22.39	-0.194	-0.72	0.47433	0.52	0.47433	21.142	21.5048	22.6166	22.8087	21.6681	21.6021	22.5599	22.1224	22.2064	22.2993	22.9226	23.1824	22.3494	22.5851	22.7954	22.5694	21.9674	21.91	22.6111	22.5127	21.7745	22.0265	22.3111	22.1176	21.9097	22.1725	23.226	23.3546	22.4386	22.5269	22.8035	22.965	22.4003	22.316	22.6074	22.7443	23.4834	22.6733	22.0201	21.9436
CFAH_HUMAN	K.NDFTWFK.L	2	22.13	-0.35	-1.1	0.27774	1.21	0.27774	21.355	20.8822	22.6092	22.4287	21.2161	20.7349	22.2952	21.7582	22.0294	22.0051	23.0308	22.7792	22.3099	22.2511	22.4152	22.4844	21.3066	20.6537	22.396	22.0944	21.8767	21.7162	22.0418	21.6992	21.9224	21.8669	23.2034	22.9899	22.16	22.1831	22.7837	22.7881	22.4785	22.0712	22.6487	22.3181	22.9131	22.4473	22.2439	21.6783
CFAH_HUMAN	R.FVCNSGYK.I	2	21.23	-0.199	-0.64	0.5257	0.41	0.5257	20.0714	20.1214	21.6623	21.7234	20.6157	20.3853	21.5169	20.7527	21.1733	21.0614	21.7711	21.7926	21.2384	21.3743	21.7611	21.4414	20.7522	20.6614	21.4474	21.359	20.5843	20.7995	21.3079	20.9378	20.7714	20.8509	21.8693	22.1112	21.4799	21.4367	21.4274	21.8	21.3384	21.167	21.6624	21.5082	22.5579	21.481	20.8671	20.705
CFAH_HUMAN	R.NTEILTGSWSDQTYPEGTQAIYK.C	3	22.72	-0.359	-1.21	0.23422	1.46	0.23422	21.9916	22.0532	23.0341	23.217	21.5998	21.3908	22.8061	22.8099	22.661	22.4455	23.6357	23.2909	22.928	22.8296	23.1108	23.1217	21.5744	20.764	22.7802	22.7451	22.2994	22.3475	22.4643	22.2224	22.4194	22.4042	23.4613	23.7577	22.9094	22.9653	23.2603	23.0676	22.9904	22.8964	23.2439	23.2571	23.6985	23.1604	22.8374	22.3044
CFAH_HUMAN	R.ECDTDGWTNDIPICEVVK.C	2	22.38	-0.34	-1.19	0.24221	1.41	0.24221	21.929	21.7886	22.9666	23.13	21.0567	20.9185	22.5494	22.1307	22.2787	22.2199	23.0547	23.1517	22.3551	22.3609	22.6985	22.4135	21.2841	20.8829	22.5068	22.4301	21.8625	22.0628	21.9509	21.5847	22.1	22.1532	23.3831	23.4647	22.4704	22.6469	22.8792	22.923	22.2628	22.261	22.8669	22.9902	23.5052	22.7791	22.5438	22.2084
CFAH_HUMAN	K.AQTTVTCMENGWSPTPR.C	2	21.99	-0.334	-1.24	0.22047	1.55	0.22047	21.4098	21.3829	22.6269	22.5898	20.6311	20.3559	22.1529	21.7378	21.6861	21.825	22.6651	22.5652	21.881	22.0064	22.3256	22.2112	21.2267	20.7926	22.2456	22.1549	21.6801	21.6556	21.6165	21.2772	21.8468	21.7547	23.0663	23.1148	22.2127	22.2414	22.3772	22.4151	22.0311	21.8297	22.3475	22.3967	22.9739	22.3162	22.0888	21.9175
CFAH_HUMAN	R.NGQWSEPPK.C	2	22.1	-0.513	-1.34	0.18607	1.8	0.18607	20.7591	20.9921	22.6517	22.3552	20.9091	20.835	22.3634	21.4417	21.5416	22.0989	23.0111	22.5436	22.3151	22.3267	22.3009	21.8847	21.3577	20.8899	22.36	21.9686	22.1844	21.7733	22.2802	21.6607	21.6194	21.8233	23.2188	23.3691	22.2725	22.3828	22.4256	22.5071	22.459	22.1976	22.8043	22.7596	23.4585	22.4069	22.0057	21.5583
CFAH_HUMAN	K.LEYPTCAK.R	2	21.85	-0.235	-0.8	0.42626	0.65	0.42626	20.6063	20.9633	22.2048	22.1253	21.2212	21.1349	22.2104	21.6043	21.7026	21.8942	22.4375	22.2324	21.8807	22.0213	22.2986	22.0374	21.2461	20.9736	21.983	21.7994	21.1042	21.2159	21.9481	21.5844	21.4812	21.6628	22.3355	22.7421	21.9065	21.9762	22.2077	22.4497	21.9042	21.8872	22.2512	22.2193	23.137	22.2468	21.5711	21.4371
CFAH_HUMAN	K.WSSPPQCEGLPCK.S	2	22.71	-0.287	-1.01	0.31674	1.03	0.31674	21.6949	21.9321	23.2423	23.1807	21.7114	21.5109	22.9724	22.2485	22.6083	22.6728	23.3188	23.323	22.5515	22.7774	23.0627	22.7969	21.9394	21.7621	23.0886	23.0002	22.2755	22.3775	22.6766	22.2209	22.3962	22.4932	23.5739	23.6985	22.7358	22.8917	23.0541	23.2677	22.6958	22.5616	23.1546	23.0585	23.618	22.8811	22.8613	22.6383
CFAH_HUMAN	R.NGFYPATR.G	2	22.61	-0.273	-0.79	0.43198	0.63	0.43198	21.7228	21.6297	22.8861	22.8376	21.9796	21.7845	22.7932	22.0036	22.3572	22.3844	23.3688	22.9964	22.8714	22.6754	23.0771	22.779	22.1704	21.7544	22.7961	22.5187	22.3313	22.0853	22.5908	21.8315	22.4517	22.3441	23.4345	22.9899	22.8634	22.8475	22.9947	23.1644	22.7947	22.5476	22.9901	22.8694	24.0503	22.9626	22.5178	22.1836
CFAH_HUMAN	R.KGEWVALNPLRK.C	3	21.92	-0.291	-0.59	0.56122	0.34	0.56122	21.4167	21.0314	22.796	22.5058	20.9581	20.4614	22.5647	21.93	21.681	21.6347	22.8729	22.521	22.1096	21.8499	22.2142	22.0307	21.0525	20.4123	22.0155	21.5258	21.6532	21.3987	21.875	20.9481	21.8981	21.274	23.595	22.984	22.2731	22.1027	22.6329	22.3017	22.0144	21.5665	22.7368	22.5127	23.0287	22.5553	21.9766	20.0742
CFAH_HUMAN	K.AVYTCNEGYQLLGEINYR.E	3	22.68	-0.206	-0.5	0.62016	0.25	0.62016	22.3796	22.5672	23.2929	23.1708	21.9542	21.737	22.763	22.4007	22.4469	22.7219	23.4884	23.4591	22.7356	22.3929	23.4409	22.9957	21.506	20.9592	22.9382	22.2547	22.3956	22.2703	22.4685	21.7692	21.728	21.5418	23.1317	23.6611	22.9233	23.1503	23.1097	23.0054	23.1169	22.7879	23.1453	23.1018	24.2494	22.9286	23.058	22.174
CFAH_HUMAN	R.CTLKPCDYPDIK.H	3	21.06	-0.214	-0.53	0.59683	0.28	0.59683	19.9151	20.055	21.6842	21.7283	19.984	19.9789	21.5136	20.4754	20.7514	21.1822	21.9105	21.5214	21.0305	21.221	21.6932	21.2151	20.5371	20.1138	21.3998	21.2076	20.5649	20.2576	20.8967	20.1597	20.7553	20.7739	21.7767	21.666	21.1133	21.3697	21.1622	21.7166	21.1473	21.187	21.7203	21.7555	22.5773	21.3151	20.9468	20.5325
CFAH_HUMAN	K.TDCLSLPSFENAIPMGEK.K	2	22.48	-0.392	-1.35	0.18311	1.83	0.18311	21.9894	21.9063	23.1764	23.4575	20.9607	20.7403	22.3634	21.9822	22.5443	22.5668	22.8757	23.2337	22.3609	22.6338	22.766	22.3823	21.2196	20.9123	22.8456	22.8515	22.2514	22.3516	22.0186	21.9757	22.1363	22.2673	23.4598	23.601	22.6624	22.8631	22.7347	22.9381	22.4152	22.4771	23.0922	23.0701	23.3018	22.634	22.7806	22.5682
CFAH_HUMAN	K.CLHPCVISR.E	2	22.02	-0.167	-0.51	0.61005	0.26	0.61005	20.8885	21.5525	22.0711	22.3749	21.8592	21.7846	21.9943	22.109	21.556	21.555	22.6307	22.4954	21.3099	22.2154	21.9413	22.5839	21.7103	21.5711	21.8583	22.5698	21.7396	22.0552	22.1274	22.2923	21.8425	22.3719	22.9399	22.4074	21.8581	22.0915	21.8162	21.8392	21.8819	21.6231	22.3252	22.3925	22.6034	22.2632	21.7481	21.7623
CFAH_HUMAN	K.CTSTGWIPAPR.C	2	21.97	-0.338	-1.28	0.20617	1.65	0.20617	21.2635	21.2541	22.5347	22.3164	20.9662	20.6918	22.1148	21.543	21.6151	21.7038	22.6354	22.4698	22.0054	22.1146	22.2706	22.1428	21.2583	21.0482	22.083	21.9782	21.5532	21.5655	21.6111	21.3226	21.6516	21.7557	23.025	22.8184	22.1912	22.1939	22.4048	22.5082	22.1486	22.0318	22.5605	22.4412	23.0972	22.4115	21.8023	21.6813
CFAI_HUMAN	R.IVIEYVDR.I	2	21.81	-0.519	-1.69	0.09832	2.85	0.09832	20.7916	20.7072	21.9631	21.7936	20.7254	20.7125	21.8667	21.1906	21.1606	21.4088	22.6907	22.4753	21.9245	21.9573	21.8179	21.6826	21.1298	21.0798	22.0856	21.8106	21.823	21.7713	21.8914	21.4652	21.6383	21.5825	23.293	22.9039	22.299	22.1627	22.3226	22.3539	22.0013	21.6581	22.3938	22.3197	22.7931	21.8291	21.5888	21.2562
CFAI_HUMAN	R.VFSLQWGEVK.L	2	22.3	-0.653	-1.99	0.05327	3.95	0.05327	21.0981	21.1318	22.62	22.3988	21.0137	20.622	22.3	21.8242	21.7742	21.8133	23.5663	23.212	22.6989	22.653	22.4127	22.4475	20.9039	20.3639	22.4148	22.1419	22.2114	22.1227	22.2112	21.8637	22.1029	22.0645	23.8577	23.7611	22.8264	22.8508	23.1536	22.856	22.5932	22.411	23.084	22.7053	23.3028	22.6233	22.0895	21.7781
CFAI_HUMAN	R.AQLGDLPWQVAIK.D	2	21.95	-0.52	-1.89	0.065	3.58	0.065	20.9716	20.846	21.9883	22.1753	20.8296	20.6523	21.8353	21.5488	21.4675	21.6886	23.0056	22.8871	22.1838	22.0752	22.1134	21.9545	20.9856	20.7094	22.1383	21.7074	21.7713	21.7235	21.9165	21.6317	21.8421	21.6007	23.3733	23.3562	22.4507	22.5163	22.4255	22.4626	22.0515	21.9627	22.5477	22.3604	22.7873	22.1536	21.7243	21.5121
CFAI_HUMAN	K.HGNTDSEGIVEVK.L	2	20.8	-0.428	-1.27	0.21104	1.61	0.21104	19.3846	19.6288	20.9519	21.0226	19.6774	19.4456	21.2491	20.508	20.3252	20.5358	21.6065	21.8608	20.7478	21.0525	21.0726	20.7853	20.0862	19.6421	21.2103	20.8633	20.3997	20.4735	20.7744	20.4142	20.3902	20.6833	22.4004	22.5531	21.2206	21.2384	21.1908	21.3985	20.6745	20.6298	21.3711	21.2791	21.8741	21.0156	20.2021	20.0332
CH3L1_HUMAN	K.LVMGIPTFGR.S	2	23.57	-0.291	-0.98	0.33298	0.96	0.33298	23.3887	23.195	24.5278	24.4141	22.8529	22.5511	23.1025	22.677	23.3771	23.6495	24.6276	24.2125	23.5868	23.5168	23.5353	23.4674	23.1264	22.7815	22.989	22.9739	23.8894	23.7805	22.8947	22.7387	23.3915	23.3191	23.7312	23.6027	24.5739	24.6777	23.3056	23.2757	24.937	24.6172	24.0637	23.6838	24.7295	24.1324	22.6284	22.408
CH3L1_HUMAN	K.TLLSVGGWNFGSQR.F	2	23.76	-0.047	-0.16	0.87186	0.03	0.87186	23.6282	23.563	24.039	24.1181	23.5085	23.2736	23.8281	23.2971	23.8115	23.9638	23.9858	23.8048	23.7844	23.7119	24.5166	24.3857	23.015	22.2151	24.3259	23.9947	23.6917	23.3197	23.5135	23.053	23.5219	23.3897	23.3835	23.5571	23.9067	24.0417	23.2921	23.4787	24.726	24.4449	24.134	23.8116	24.7109	24.2509	23.8181	23.6685
CH3L1_HUMAN	R.THGFDGLDLAWLYPGR.R	3	22.52	-0.561	-1.22	0.22736	1.5	0.22736	22.0076	21.8251	24.0582	23.8691	21.37	20.9612	22.2328	21.7078	22.9079	23.1675	24.1072	23.7653	22.9106	22.6931	22.6201	22.7176	19.4022	18.5942	22.176	21.7111	22.5552	21.9497	21.986	21.5126	21.8978	21.8262	23.5296	23.4278	23.6223	23.5502	22.6482	22.5124	24.0695	23.6827	23.6533	23.2156	24.1236	23.6456	21.3156	21.2996
CH3L1_HUMAN	R.ILGQQVPYATK.G	2	23.57	-0.259	-0.92	0.36238	0.85	0.36238	23.1491	23.1383	24.4229	24.4268	22.7106	22.6431	23.2088	22.7726	23.6534	23.7636	24.3853	24.3403	23.286	23.5099	23.4591	23.1612	23.2776	23.2039	23.2035	23.1304	23.6549	23.7975	22.9116	22.7798	23.1265	23.2213	23.836	23.773	24.5303	24.5916	23.2894	23.3054	24.5802	24.5623	23.872	23.7209	25.0378	24.1932	22.7068	22.5286
CH3L1_HUMAN	R.FPLTNAIK.D	2	23.35	-0.277	-0.95	0.34928	0.9	0.34928	23.0124	22.9376	24.3027	24.0994	22.6947	22.5602	22.9488	22.4146	23.2701	23.4995	24.1993	23.8304	23.1133	23.2439	23.2996	23.031	23.022	22.8909	22.9528	22.8612	23.6054	23.5931	22.7105	22.432	23.034	23.0554	23.6412	23.4115	24.3954	24.3618	23.0063	23.1592	24.4916	24.2364	23.6528	23.4899	24.7561	24.0095	22.4329	22.2487
CH3L1_HUMAN	R.SFTLASSETGVGAPISGPGIPGR.F	3	22.88	-0.083	-0.24	0.81159	0.06	0.81159	22.4028	22.6104	23.3803	23.9576	22.0641	22.1714	22.5561	22.2425	23.0785	23.2334	24.2075	23.6604	22.8278	22.9033	22.8262	22.8886	22.5752	22.2072	22.5464	22.4956	23.1575	22.8383	22.0434	21.8059	22.4818	22.6646	22.7936	22.7054	23.6409	23.8132	22.4207	22.5669	24.1959	24.2639	23.3825	23.0041	24.2035	23.4633	21.8892	21.1586
CH3L1_HUMAN	R.SFTLASSETGVGAPISGPGIPGR.F	2	21.86	-0.326	-1.13	0.26376	1.28	0.26376	21.7602	21.4445	23.0265	22.8338	20.7456	20.5749	21.4766	21.1433	21.8773	22.0848	22.633	22.886	21.64	21.8644	21.6379	21.4453	20.9874	20.9151	21.6479	21.3594	21.859	22.0301	21.1186	20.8366	21.5015	21.5688	22.3514	22.3653	22.9675	22.9282	21.7162	21.7485	22.7349	22.668	22.146	22.1624	23.114	22.4897	21.1581	21.0299
CH3L1_HUMAN	K.VTIDSSYDIAK.I	2	23.14	-0.113	-0.27	0.78558	0.07	0.78558	22.8776	22.1628	24.6533	24.5623	21.7482	21.4689	23.3641	22.7097	23.5612	23.7425	24.0416	23.9348	23.1884	23.1943	23.2801	22.9877	22.4214	21.9224	23.018	22.7726	23.0483	23.0342	22.5867	21.9998	22.5682	22.3482	23.5263	23.1766	24.2691	24.0552	22.793	22.8328	24.2806	24.1281	24.4125	24.1057	24.6186	23.6526	21.4144	21.0159
CH3L1_HUMAN	R.EGDGSCFPDALDR.F	2	22.98	0.04	0.15	0.87941	0.02	0.87941	22.9547	23.1888	23.4805	23.6505	22.7269	22.7686	22.7564	22.4719	23.1636	23.2432	23.5682	23.3949	22.6391	22.9903	23.0158	22.9148	22.8113	22.8555	22.6573	22.6685	22.984	23.0664	22.5438	22.4075	22.3309	22.5152	22.7467	22.6853	23.5454	23.6358	22.4211	22.6742	24.0442	24.0025	22.9497	22.8333	24.2158	23.3554	22.1368	22.0358
CH3L1_HUMAN	K.EAGTLAYYEICDFLR.G	2	22.3	-0.605	-1.72	0.09311	2.95	0.09311	22.1539	21.7128	23.7355	23.3909	20.7468	20.7189	21.6203	21.3615	22.4762	22.5304	23.5268	23.4915	22.4366	22.3934	22.3064	22.1982	20.2279	19.6462	21.7508	21.5067	22.3271	22.2262	21.4176	21.3284	21.9748	21.8588	23.1064	23.0558	23.5552	23.5797	22.3808	22.3214	23.4951	23.5085	22.8997	22.5097	23.8036	23.4922	21.7054	21.4847
CH3L1_HUMAN	K.EAGTLAYYEICDFLR.G	3	21.3	-0.499	-0.87	0.39105	0.75	0.39105	20.1471	21.0937	22.2511	22.8386	20.1147	20.2452	20.8583	20.6623	21.7072	22.0916	22.9968	22.3912	21.2716	20.9436	21.017	21.5864	19.6075	18.1462	20.8041	20.2777	21.694	20.9479	20.6824	19.9648	20.7383	21.0383	21.5391	21.8968	22.2464	22.8236	20.0752	21.3738	23.4085	23.0967	22.0694	21.7876	22.6318	22.4549	19.8526	20.7089
CH3L1_HUMAN	K.GNQWVGYDDQESVK.S	2	21.89	-0.191	-0.71	0.48092	0.51	0.48092	21.5662	21.5354	22.5964	22.7143	21.0475	20.9712	21.6321	21.4648	21.8336	21.9677	22.7121	22.7409	21.6293	21.723	21.9154	21.7342	21.5813	21.2811	21.7028	21.5778	21.9332	21.9458	21.3266	21.1668	21.3587	21.2165	22.2363	22.3053	22.5918	22.7096	21.7687	21.7493	22.9362	22.8766	22.0525	21.8354	23.2368	22.3647	21.1538	20.9858
CH3L1_HUMAN	K.QLLLSAALSAGK.V	2	21.03	-0.122	-0.25	0.8013	0.06	0.8013	21.2982	20.8924	21.7885	21.3145	20.7077	20.2794	21.0349	20.1502	21.3389	21.3087	22.296	21.3599	21.203	21.0228	21.5916	20.607	20.0349	19.7563	20.9256	20.4574	21.4083	21.0145	20.7254	20.1162	20.3633	20.2774	21.5616	21.0915	22.1247	21.8993	20.7659	20.5144	22.4704	22.0295	21.0339	20.7551	22.4059	20.898	20.5182	19.8377
CH3L1_HUMAN	R.FSNTDYAVGYMLR.L	2	21.82	-0.298	-1.02	0.3116	1.05	0.3116	21.6885	21.5535	22.4718	22.2807	20.9771	20.6689	21.4724	20.9708	21.9657	21.8488	22.955	22.7173	21.7203	21.6648	21.8776	21.6157	21.0562	20.901	21.6248	21.3857	22.1314	22.1185	21.2431	20.9772	21.5808	21.4651	22.1278	21.9767	22.7999	22.9355	21.6985	21.662	23.1626	22.8832	21.8444	21.7781	22.9029	22.3601	21.0875	20.6354
CHL1_HUMAN	K.GDLYFANVEEK.D	2	23.08	-0.158	-0.52	0.60484	0.27	0.60484	22.1227	22.2691	24.5413	24.6187	21.8208	21.8409	23.1316	22.7821	23.4686	23.4535	23.2916	23.2589	22.9912	23.1517	23.3666	23.2205	22.4491	22.4254	22.8862	22.8771	22.7435	22.8927	22.5531	22.376	22.3327	22.4782	22.7436	22.8666	23.8591	23.9195	22.3212	22.5748	23.7628	23.8251	24.5223	24.4773	24.4998	23.7017	22.3901	22.2861
CHL1_HUMAN	R.VIAVNEVGR.S	2	23.06	-0.183	-0.48	0.63163	0.23	0.63163	21.8567	21.9961	24.7139	24.5998	21.9947	21.9522	23.2222	22.5033	23.2232	23.4771	23.4741	23.2066	23.1482	23.1812	23.3147	23.1045	22.6449	22.3459	22.8537	22.5481	22.8399	22.5069	22.6671	22.1554	22.4063	22.5362	22.4778	22.7639	23.9696	24.0212	22.1548	22.6656	23.952	23.803	24.6599	24.4134	24.6832	23.7497	22.5346	22.0557
CHL1_HUMAN	R.VNGSPVDNHPFAGDVVFPR.E	3	23.24	-0.29	-0.87	0.38914	0.76	0.38914	22.2223	22.3303	24.7355	24.7258	21.9413	21.8683	23.3408	22.8891	23.5729	23.65	23.613	23.3909	23.3843	23.297	23.3138	23.1927	22.4394	22.2854	22.9508	22.6568	22.9505	22.9536	22.6512	22.4423	22.6258	22.6908	23.0601	23.4473	24.1411	24.2178	22.7302	22.5072	24.0213	24.0203	25.0699	24.8732	24.613	23.808	22.5618	22.2216
CHL1_HUMAN	R.VMTPAVYAPYDVK.V	2	23.28	-0.25	-0.71	0.48307	0.5	0.48307	22.473	22.287	25.2565	24.9739	21.7573	21.4289	23.2992	22.7591	23.4166	23.512	23.8355	23.6246	23.4128	23.1661	23.4805	23.355	22.6889	22.1698	23.2601	22.8955	23.1468	22.9704	22.6937	22.4214	22.6844	22.4763	23.4332	23.2003	24.2376	24.1745	22.699	22.601	24.1261	23.7954	24.947	24.6995	24.49	24.0481	22.7969	22.4108
CHL1_HUMAN	R.VMTPAVYAPYDVK.V	3	22.73	-1.154	-2.93	0.00545	8.56	0.00545	21.2092	21.3714	22.776	22.3102	21.7724	21.7513	22.5827	21.7632	22.0731	22.005	22.8447	22.035	22.6533	22.7573	23.1071	22.4368	21.4627	21.4932	22.5796	22.1661	22.8769	22.7963	23.0601	22.6109	23.3306	23.5151	24.1396	23.7574	24.2214	24.2366	23.4163	23.4699	22.7331	22.7843	23.8061	23.9003	24.2533	22.9576	22.4556	21.9167
CHL1_HUMAN	K.TTVILPLAPFVR.Y	2	23.75	-0.297	-0.93	0.3593	0.86	0.3593	22.8451	22.9048	25.6063	25.3861	22.3093	22.2428	23.639	23.2642	23.9969	24.147	24.2755	24.1091	23.8355	23.8193	23.9818	23.8273	22.8238	22.5195	23.3546	23.1778	23.634	23.5657	23.0511	22.8351	23.2161	23.2113	23.8452	23.7424	24.6912	24.6438	23.1491	23.1444	24.7431	24.497	25.4588	25.1426	24.9924	24.453	23.0318	22.9568
CHL1_HUMAN	K.GAGPESEPYIFQTPEGVPEQPTFLK.V	3	23.13	-0.213	-0.64	0.52849	0.4	0.52849	22.1331	22.4801	24.5927	24.9275	21.7914	21.6255	23.1656	22.8808	23.4416	23.7	23.7001	23.5695	23.0841	23.1202	23.2516	23.3342	22.252	21.7219	22.8827	22.8569	22.9248	22.7398	22.525	22.2931	22.4429	22.5754	22.803	23.1743	23.9885	24.182	22.1509	22.6484	24.0753	23.9352	24.8316	24.6088	24.0713	23.8612	22.3991	22.546
CHL1_HUMAN	K.DGNPFYFTDHR.I	3	22.64	-0.181	-0.56	0.58131	0.31	0.58131	21.7635	21.4347	24.1976	24.1402	21.4736	21.295	22.826	22.448	22.8842	22.9972	23.1659	22.9133	22.5554	22.756	22.875	22.8422	21.9966	21.8101	22.4043	22.2572	22.3338	22.3153	22.2013	22.0096	21.9423	21.7709	22.5344	22.4602	23.5138	23.5258	21.9756	22.1405	23.4657	23.3142	24.2185	23.933	24.1935	23.4662	21.8534	21.4963
CHL1_HUMAN	K.DGNPFYFTDHR.I	2	21.7	-0.265	-0.77	0.44594	0.59	0.44594	20.9565	20.8567	23.4519	23.2206	20.2638	20.0697	21.7474	21.3725	21.9035	22.0343	22.1886	22.1143	21.9271	21.754	21.9444	21.9066	20.838	20.2981	21.5322	21.0595	21.4742	21.4127	20.8967	20.6587	21.0034	21.0024	21.8487	21.5717	22.591	22.6175	21.3447	21.1744	22.5196	22.312	23.3918	23.1844	23.1239	22.5195	21.2249	20.8686
CHL1_HUMAN	K.VTWSTVPK.D	2	22.52	-0.156	-0.34	0.73599	0.12	0.73599	21.3158	21.0423	24.4082	24.1674	21.3276	21.2828	22.7748	21.7586	22.7564	22.9186	23.04	22.7189	22.6681	22.4855	22.9938	22.7851	22.2114	21.5688	22.4194	22.1637	22.3186	21.7693	22.3257	21.3349	21.885	21.8351	22.2729	21.8787	23.5852	23.4067	21.7161	21.9601	23.557	23.2461	24.181	23.9918	24.1704	23.2778	22.0451	21.1697
CHL1_HUMAN	K.KTTVILPLAPFVR.Y	3	21.73	-0.308	-0.73	0.4682	0.54	0.4682	21.2729	20.264	23.243	23.1665	20.5652	20.1564	21.714	21.4279	21.5981	21.9336	22.656	22.0586	21.7521	21.67	22.1511	22.1745	21.1861	20.7406	21.1234	20.7322	21.6879	21.1256	21.3753	20.7476	21.3679	21.1125	21.6484	21.4226	22.9198	22.6476	21.1649	21.1818	23.0709	22.5649	23.6681	23.3132	22.9661	22.3638	20.8026	20.5866
CHL1_HUMAN	K.IDPLEVEEGDPIVLPCNPPK.G	3	22.19	-0.308	-0.83	0.41246	0.68	0.41246	21.6044	21.6322	23.0898	23.5786	21.3385	21.3571	22.1313	22.048	21.9813	22.7235	22.6146	22.0638	21.8402	21.8575	22.165	22.496	21.6811	21.4429	21.7177	21.4374	22.3411	22.3322	21.6183	21.2508	21.7551	22.0488	21.4075	21.4623	23.2418	23.3351	20.8199	21.146	23.3674	23.2534	24.3943	24.1063	23.3492	23.0206	21.7205	20.9924
CHL1_HUMAN	K.SMEQNGPGLEYR.V	2	21.45	-0.971	-2.18	0.03453	4.76	0.03453	19.8799	20.0316	23.4178	23.6383	18.4884	18.5163	20.7968	20.4959	21.0967	20.8913	22.2843	22.2573	22.0493	21.8925	22.4107	22.2643	19.6781	19.3272	19.9555	19.9127	21.8378	21.7314	21.8338	21.0175	21.3137	21.1335	21.3165	21.9078	22.973	22.9746	21.1497	21.5455	22.7928	22.8096	23.2817	23.2791	22.9871	22.665	20.0397	20.1074
CHL1_HUMAN	K.VEEVKPLEGR.R	2	21.62	-0.24	-0.69	0.4946	0.47	0.4946	20.3846	20.7644	23.2622	23.1349	20.2808	20.0996	21.8185	21.2199	21.7541	22.0023	21.907	22.0521	21.6955	21.7089	21.8629	21.8194	21.0927	20.6115	21.4264	21.0962	21.2998	21.3218	21.101	20.7216	20.9367	21.0636	21.6024	21.5507	22.4901	22.5637	20.8994	20.9656	22.4319	22.3075	23.3154	23.1895	23.0893	22.3479	20.8971	20.7014
CHL1_HUMAN	R.NDYCCFAAFPR.L	2	21.83	-0.406	-1.27	0.21084	1.61	0.21084	20.8806	20.9225	23.3181	23.2321	20.7308	20.3428	21.8103	21.3494	22.0282	22.0517	22.0039	22.0326	21.919	21.9185	21.8655	22.0221	20.8672	20.6678	21.3051	21.1904	21.6745	21.8478	21.3453	21.1654	21.1413	21.2132	21.764	21.5715	22.6984	22.716	21.1987	21.3349	22.7523	22.6197	23.8725	23.6258	23.331	22.8311	20.987	20.8835
CHL1_HUMAN	K.GNPEPTFSWTK.D	2	22.93	-0.19	-0.61	0.54274	0.38	0.54274	22.0907	22.115	24.4384	24.561	21.6941	21.4255	23.0693	22.6849	23.1621	23.2354	23.3164	23.2805	22.8794	22.9645	23.1961	23.11	22.3169	21.998	22.5647	22.6303	22.585	22.6138	22.473	22.2224	22.2226	22.1713	22.7771	22.7963	23.7467	23.7497	22.2377	22.4527	23.622	23.6128	24.535	24.3364	24.3311	23.6484	22.2413	22.1491
CHL1_HUMAN	K.GYQINWWK.T	2	21.23	-0.36	-0.87	0.38922	0.76	0.38922	20.2763	19.9689	23.0482	22.8698	19.7646	19.0122	21.4685	20.9755	21.5707	21.4024	21.9643	21.6949	21.5125	21.1853	21.9519	21.8721	19.7864	19.0506	20.9056	20.7361	20.9444	20.5369	20.5356	20.2562	20.8164	20.514	21.2088	21.1283	22.107	22.2287	20.948	20.7327	22.4353	22.1809	23.0149	22.7278	22.7356	22.4141	20.6075	20.1347
CHL1_HUMAN	K.LLLPPTESGSESSITILK.G	2	22.25	-0.298	-0.83	0.40918	0.69	0.40918	21.533	21.1665	24.0915	23.8215	20.8101	20.6482	22.1156	21.8278	22.7257	22.8492	22.7404	22.5714	22.3994	22.2874	22.457	22.1363	21.1554	21.0522	21.9608	21.6142	22.066	22.1209	21.3088	21.2954	21.5899	21.6405	22.4283	22.1105	23.0742	23.3284	21.73	21.5921	23.0664	22.9372	24.0901	23.8581	23.7565	22.864	21.6486	21.4212
CHL1_HUMAN	K.LLLPPTESGSESSITILK.G	3	22.25	-0.161	-0.42	0.67984	0.17	0.67984	21.1884	21.5252	23.6629	23.8913	21.0722	21.0372	22.2336	22.1414	22.4118	22.9237	22.8428	22.3903	22.0227	22.4001	22.313	22.6809	21.6241	21.5711	21.6406	21.8087	22.0311	22.0141	21.5559	21.5941	21.4234	21.6834	21.489	22.1885	23.2688	23.4398	20.4724	21.4305	23.3901	23.3987	24.0137	23.9121	23.3179	22.8186	21.5194	21.6489
CHL1_HUMAN	K.VDKDTATLSWGLPK.K	3	22.17	-0.234	-0.69	0.495	0.47	0.495	21.0695	21.0304	23.8048	23.8212	20.7303	20.6669	22.4236	21.9237	22.304	22.369	22.7356	22.5551	22.2095	22.2945	22.4517	22.3984	21.5686	21.2136	21.8424	21.6825	21.7558	21.7614	21.7628	21.5068	21.3723	21.4396	22.4259	21.9482	23.0615	23.0572	21.4662	21.6181	23.0617	22.9536	23.8155	23.7015	23.6381	22.8669	21.31	21.2467
CHL1_HUMAN	K.LHMLELHCESK.C	3	20.32	-0.303	-0.58	0.56516	0.34	0.56516	19.4728	18.8928	22.1458	21.9785	18.9537	19.015	20.7281	19.7833	20.5455	20.9461	20.4872	20.2644	20.4683	20.43	20.6133	20.148	19.5978	18.8966	20.2812	19.7017	20.4248	19.7435	19.9774	18.61	20.0271	19.935	19.9068	19.9082	21.4168	21.4246	19.2378	19.6316	21.2911	21.1502	22.7405	22.5275	22.0659	21.2843	19.5456	18.5517
CKAP2_HUMAN	R.AQSAFKEQR.R	2	22.2	-0.176	-0.23	0.82088	0.05	0.82088	19.9544	21.7405	22.2956	23.4507	20.9571	21.7612	22.9656	22.378	22.858	23.487	22.3269	23.2273	21.6429	23.2203	22.8079	22.1304	21.0423	21.9367	20.6449	21.3957	21.0973	21.5457	21.5786	21.6116	21.6218	22.4776	21.1146	22.8795	21.7599	22.6054	21.9255	23.0976	21.8201	22.852	23.3657	23.9693	24.5983	23.1189	21.1402	21.5557
CL053_HUMAN	R.HVCVWER.A	2	22.18	-0.274	-0.6	0.55282	0.36	0.55282	20.8098	20.7502	23.7987	23.8195	21.0372	20.7935	22.7317	21.7104	22.3353	22.6861	22.5836	22.2223	22.246	22.5005	22.7237	22.3583	21.3198	20.7736	22.0639	21.6316	22.2404	22.0382	22.2679	21.2734	21.3624	21.4999	21.8786	22.1938	23.0143	23.0782	21.4208	21.8085	23.0729	22.8574	23.6329	23.5134	24.0883	23.0952	21.4098	20.6199
CLUS_HUMAN	R.ASSIIDELFQDR.F	2	27.97	-0.306	-1.04	0.30531	1.08	0.30531	27.1535	27.2373	29.0486	29.0459	26.9112	26.9353	27.9409	27.4815	27.9722	28.1559	28.6142	28.5041	28.1371	28.1198	28.302	28.0649	26.6738	26.24	28.0277	27.8286	27.4742	27.4558	27.4382	27.0955	27.7799	27.7787	28.5952	28.5913	28.5342	28.491	27.8399	27.8941	28.5536	28.3413	29.2408	28.9747	29.1271	28.4694	27.4279	27.4134
CLUS_HUMAN	R.ASSIIDELFQDR.F	3	24.69	-0.144	-0.24	0.80922	0.06	0.80922	22.8167	24.4255	25.4261	26.0528	23.8924	24.52	24.914	24.1045	24.4639	25.156	25.7658	24.8919	24.8976	24.7398	25.4476	25.1414	23.9211	23.0548	24.6926	24.1013	24.3541	23.2394	24.3923	23.3139	24.5902	24.4143	24.8108	25.225	25.3846	25.0548	23.899	24.6572	25.9048	25.6103	26.4903	25.6811	25.6407	25.1877	23.2992	24.1516
CLUS_HUMAN	K.TLLSNLEEAK.K	2	27.44	-0.153	-0.54	0.59096	0.29	0.59096	26.771	26.7793	28.3537	28.4666	26.6257	26.5922	27.5517	27.1019	27.5284	27.6119	27.8588	27.8656	27.311	27.5019	27.6933	27.5249	26.5512	26.4732	27.5611	27.5499	26.833	26.9114	26.9066	26.7892	26.9817	27.2563	28.0182	27.7228	27.9432	27.9951	27.0974	27.3041	27.815	27.7469	28.3506	28.2476	28.6498	27.666	27.1209	26.9735
CLUS_HUMAN	R.IDSLLENDR.Q	2	26.28	-0.084	-0.24	0.815	0.06	0.815	25.0207	25.5327	26.9122	27.2703	25.5776	25.6769	26.4436	25.7771	26.3411	26.6938	26.647	26.6532	26.1806	26.4906	26.8714	26.6083	25.4976	25.3235	26.5993	26.6937	25.7614	25.6496	26.0287	25.4115	25.8752	26.1538	26.0739	26.452	26.557	26.8535	25.6911	26.3872	26.645	26.7298	27.0343	27.0946	27.7261	26.7686	25.9022	25.6878
CLUS_HUMAN	R.VTTVASHTSDSDVPSGVTEVVVK.L	3	27.15	-0.163	-0.59	0.56131	0.34	0.56131	26.4013	26.4057	28.0725	28.2187	25.9657	25.9577	27.5043	27.1047	27.203	27.3324	27.6251	27.4515	26.9906	27.1304	27.3045	27.1733	26.3251	26.2093	27.5698	27.3758	26.5254	26.575	26.5127	26.3046	26.622	26.7626	27.8082	27.6768	27.5749	27.6601	26.857	26.9855	27.5126	27.4484	28.3065	28.1535	28.2947	27.5125	26.8323	26.6478
CLUS_HUMAN	R.VTTVASHTSDSDVPSGVTEVVVK.L	2	22.44	-0.289	-0.81	0.42434	0.65	0.42434	21.8183	21.6158	24.1149	23.7132	20.7648	20.4978	22.8488	22.3918	22.209	22.6043	23.1135	22.8765	22.5597	22.3759	22.3821	22.3636	21.0544	20.9601	23.1056	22.478	21.8411	21.7804	21.5225	21.1458	22.1146	22.0401	23.7258	23.0687	22.9488	23.0715	22.437	22.1378	22.8373	22.6429	23.8868	23.8081	23.3136	23.0567	22.2747	21.9704
CLUS_HUMAN	R.EILSVDCSTNNPSQAK.L	2	26.02	-0.082	-0.25	0.80088	0.06	0.80088	24.9454	25.2931	26.859	27.2138	25.199	25.2823	26.2686	25.5891	26.1634	26.4365	26.2593	26.41	25.8307	26.1167	26.3451	26.0478	25.2449	25.172	26.4048	26.4548	25.4438	25.4086	25.6036	25.1071	25.4358	25.8123	26.0627	26.5958	26.3791	26.6842	25.5721	25.894	26.2472	26.3299	26.8802	26.9885	27.1343	26.4084	25.6172	25.5705
CLUS_HUMAN	R.EILSVDCSTNNPSQAK.L	3	24.23	-0.232	-0.51	0.61583	0.26	0.61583	22.5136	23.2306	24.3618	24.9926	23.7533	23.8568	24.5547	23.4516	23.9545	24.6478	24.5727	24.5225	24.0626	24.3785	24.6467	24.5134	23.7304	23.2101	24.5987	24.735	23.9827	23.6108	24.2716	23.3688	23.8041	24.24	24.7595	25.1068	24.6076	24.8003	23.776	24.6693	24.534	24.7723	25.0088	24.9337	25.5228	24.242	23.498	23.4204
CLUS_HUMAN	R.KYNELLK.S	2	25.73	-0.201	-0.54	0.58916	0.3	0.58916	24.3823	24.5256	26.7811	26.7715	24.8566	24.8031	26.141	25.1942	25.681	25.9412	26.1979	25.973	25.6669	25.737	26.2506	25.8478	25.0576	24.6383	26.1542	25.9433	25.1126	25.1158	25.4754	24.8417	25.2519	25.4323	26.1331	26.4263	26.2833	26.345	25.4147	25.6512	26.1863	26.0732	26.7052	26.6891	27.2067	26.178	25.2594	24.774
CLUS_HUMAN	K.FMETVAEK.A	2	26.39	-0.186	-0.53	0.59689	0.28	0.59689	25.2152	25.4234	27.3657	27.3779	25.6089	25.5081	26.5648	25.7965	26.3289	26.5599	26.7938	26.4242	26.2567	26.4906	26.8484	26.5694	25.7857	25.5055	26.8845	26.7274	25.8756	25.8348	26.283	25.7389	26.033	26.1868	26.6714	26.8025	26.9778	26.9983	25.9048	26.267	26.9077	26.6491	27.3404	27.1665	27.7981	26.7236	26.062	25.5273
CLUS_HUMAN	R.ELDESLQVAER.L	2	26.89	-0.142	-0.52	0.6079	0.27	0.6079	25.9252	26.0985	27.554	27.6428	25.9858	26.0665	27.1554	26.6003	26.9767	27.0735	27.2437	27.2287	26.75	27.0025	27.2138	26.9403	26.1322	26.1487	27.3892	27.1825	26.2526	26.3946	26.5295	26.3022	26.3512	26.6548	27.3567	27.2856	27.2837	27.3039	26.6435	26.8289	27.2719	27.1641	27.6708	27.5962	28.0131	27.156	26.607	26.4905
CLUS_HUMAN	K.EIQNAVNGVK.Q	2	25.02	-0.03	-0.09	0.93091	0.01	0.93091	23.8353	24.165	25.6995	25.9944	24.4384	24.5333	25.2728	24.8267	25.278	25.2281	25.1606	25.4077	24.8193	25.1759	25.5434	25.1609	24.3833	24.4134	25.3534	25.4702	24.2048	24.4437	24.788	24.6421	24.302	24.6811	25.3592	25.5166	25.315	25.5057	24.4113	24.9601	25.2746	25.2945	25.7412	25.8159	26.5691	25.2224	24.3261	24.391
CLUS_HUMAN	R.EPQDTYHYLPFSLPHR.R	3	23.98	-0.356	-1.14	0.26155	1.29	0.26155	23.3212	23.1305	25.4009	25.252	22.8245	22.4389	24.068	23.7746	23.8975	23.9275	24.4877	24.3494	24.2122	23.9852	24.0434	24.0492	22.5568	22.1509	24.209	23.8722	23.5175	23.4349	23.2237	23.1169	23.6786	23.7235	25.1104	24.6497	24.62	24.5588	24.0488	23.8232	24.3372	24.1188	25.4154	25.1924	25.0239	24.6614	23.549	23.2731
CLUS_HUMAN	R.EPQDTYHYLPFSLPHR.R	2	20.59	-0.499	-1.24	0.2222	1.53	0.2222	20.0775	20.0522	22.2217	21.9896	19.0113	18.3619	20.6884	20.1406	20.4956	20.809	21.3696	21.0287	20.6538	20.5018	20.7847	20.7794	18.5909	18.0461	20.8713	20.239	19.9218	19.9463	19.6112	19.5402	20.2788	20.1416	22.1592	21.5624	21.2792	21.1872	20.9797	20.4181	20.9158	20.6971	22.2869	22.228	21.6366	21.3343	20.4431	20.1353
CLUS_HUMAN	R.QQTHMLDVMQDHFSR.A	3	24.23	-0.314	-0.97	0.33614	0.95	0.33614	23.6958	23.4295	25.7903	25.5923	22.7875	22.372	24.3062	23.9862	24.0266	24.2398	24.8915	24.8244	24.1878	23.9909	24.3509	24.4395	23.0825	22.4834	24.6747	24.375	23.8762	23.758	23.5957	23.3754	23.8184	23.7405	25.2167	25.0203	24.9106	24.8243	24.0786	23.8971	24.5788	24.4044	25.5937	25.3195	25.3078	24.9606	23.8814	23.6565
CLUS_HUMAN	R.QQTHMLDVMQDHFSR.A	2	21.34	-0.449	-1.05	0.30063	1.1	0.30063	21.0733	20.6516	23.3515	22.9354	19.3426	19.0781	21.4669	20.7138	21.0279	21.4954	22.2963	21.9546	21.4557	21.105	21.365	21.3755	19.7428	19.0078	21.792	21.1605	20.993	20.8852	20.2853	19.8947	21.0577	20.6322	22.6461	22.2941	22.1167	22.2031	21.377	21.005	21.8814	21.6015	22.9357	22.7185	22.4413	22.23	21.2595	20.9047
CLUS_HUMAN	K.LFDSDPITVTVPVEVSR.K	2	26.73	-0.227	-0.9	0.3711	0.82	0.3711	26.3774	26.283	27.0089	27.1805	26.0046	25.8151	27.0477	26.6678	26.8981	26.862	27.007	26.9447	26.7579	26.8111	27.3788	26.8615	25.5774	25.0774	26.9693	26.8611	26.4553	26.4912	26.6132	26.2908	26.4365	26.3947	26.9543	27.0734	27.083	27.1351	26.7157	26.8704	27.0698	27.0229	27.0801	27.076	27.5408	26.9968	26.8904	26.7458
CLUS_HUMAN	K.LFDSDPITVTVPVEVSR.K	3	24.78	-0.07	-0.15	0.8831	0.02	0.8831	23.769	24.5701	24.5468	25.1991	24.5506	24.5583	25.1731	24.7924	24.3017	25.4615	25.4998	24.6546	24.8266	24.6151	25.633	25.5449	24.3529	23.6088	24.8382	24.4262	24.9718	23.9697	24.8651	23.8042	24.6434	24.2166	24.3253	24.7987	25.351	25.5171	23.823	24.5256	25.8556	25.7215	25.3868	24.736	25.3478	25.3017	24.6783	24.4818
CLUS_HUMAN	R.KTLLSNLEEAK.K	2	24.59	-0.267	-0.99	0.32897	0.97	0.32897	23.953	24.043	25.528	25.5626	23.4494	23.2727	24.7268	24.3862	24.4595	24.7095	25.0859	24.8624	24.6245	24.672	24.7431	24.6452	23.5148	23.4327	24.8184	24.5388	24.0622	24.1447	23.7275	23.6032	24.2479	24.4467	25.2907	25.1559	25.1454	25.1941	24.4484	24.4735	24.9337	24.8703	25.7853	25.4754	25.7506	25.1497	24.2893	24.182
CLUS_HUMAN	R.KTLLSNLEEAKK.K	3	21.94	-0.156	-0.39	0.69504	0.16	0.69504	20.733	20.7727	22.9109	22.9147	20.9024	20.9489	22.5736	21.5725	21.845	22.1019	22.6408	22.2159	22.0882	22.0356	22.4163	22.2133	21.3531	20.8504	22.266	21.9648	21.3706	20.9219	21.5107	20.686	21.844	21.8537	22.1522	22.0382	22.4503	22.4728	21.3228	21.8882	22.4811	22.0262	23.4418	23.3773	23.4023	22.6418	21.5359	21.0319
CLUS_HUMAN	R.RELDESLQVAER.L	3	22.05	-0.114	-0.33	0.74662	0.11	0.74662	20.7183	21.0474	22.4282	22.5128	21.5475	21.6137	22.5897	21.8369	22.0677	22.369	22.5808	22.276	22.0921	22.21	22.591	22.269	21.3839	21.1565	22.3851	22.2805	21.4942	21.4266	22.0193	21.2572	21.8118	22.0271	22.0616	22.2707	22.437	22.5219	21.5297	22.1982	22.5298	22.4761	22.9035	22.8488	23.333	22.3147	21.549	21.2188
CLUS_HUMAN	R.RELDESLQVAER.L	2	21.41	-0.248	-0.73	0.47232	0.53	0.47232	20.2825	20.4516	22.4365	22.3284	20.2354	20.1112	21.8005	20.7487	21.2089	21.5914	22.0584	22.016	21.4758	21.4899	21.7128	21.8126	20.5795	20.2757	21.8043	21.3811	20.8243	20.8962	20.9061	20.2117	21.1893	21.2764	21.6747	21.8106	21.9068	22.0683	21.2981	21.5442	21.6979	21.6585	22.4976	22.5442	22.529	22.0354	21.28	20.9172
CLUS_HUMAN	R.RPHFFFPK.S	2	23.49	-0.405	-0.78	0.43987	0.61	0.43987	23.2064	22.2545	25.0635	24.5936	22.4607	21.9045	23.8723	23.3821	23.3298	23.5996	24.286	24.0605	23.7963	23.3929	23.6189	23.8622	21.373	20.4646	23.8326	23.3335	23.3146	23.1664	22.8415	22.3486	23.2388	23.0037	24.7449	24.1231	24.2433	24.0742	23.6443	23.3263	24.1	23.7431	24.9732	24.6265	24.6999	24.4981	23.4023	21.6767
CMGA_HUMAN	K.HSGFEDELSEVLENQSSQAELK.E	3	25.61	-0.273	-0.72	0.47664	0.52	0.47664	24.4946	24.9584	27.5857	27.6662	24.292	24.2763	25.6264	25.2042	25.9486	26.0793	26.1564	26.0094	25.4817	25.5717	25.6789	25.6298	24.5516	23.9098	25.1923	25.1173	25.8894	25.8004	25.1469	24.7717	24.7392	24.6116	25.1142	25.2741	26.5077	26.6921	24.5304	24.9846	26.528	26.2479	27.3593	27.1051	27.2424	26.4654	24.9297	24.9492
CMGA_HUMAN	K.HSGFEDELSEVLENQSSQAELK.E	2	20.57	-0.58	-1.11	0.2719	1.24	0.2719	19.5352	19.6955	23.7295	23.4595	17.9083	18.1262	20.1609	19.6615	21.0329	20.8668	21.4801	21.6338	20.7499	20.7115	20.5957	20.2949	18.5777	17.8869	20.0656	19.465	20.7297	20.8274	19.7862	19.1278	19.2319	19.4451	20.8925	21.0167	21.8019	21.9027	20.097	19.7657	21.562	21.0898	23.1568	22.9566	22.593	21.6504	20.0611	19.5332
CMGA_HUMAN	R.RPEDQELESLSAIEAELEK.V	3	25.31	-0.151	-0.39	0.69829	0.15	0.69829	24.3518	24.524	27.381	27.5187	23.8644	23.819	25.3845	24.7592	25.7937	26.0364	25.8945	25.7611	25.3802	25.3439	25.4605	25.518	24.2981	23.6988	25.0277	24.8273	25.3946	25.1859	24.5013	24.0744	24.2754	24.2201	24.4722	24.8255	26.3395	26.3603	24.6241	24.6044	26.2013	26.017	27.0953	26.7387	26.9709	26.3988	24.6855	24.6679
CMGA_HUMAN	R.RPEDQELESLSAIEAELEK.V	2	21.17	-0.419	-0.88	0.38488	0.77	0.38488	20.5789	20.2765	23.6081	23.6812	19.1688	19.0227	21.0066	20.4635	21.6843	21.8712	21.8438	21.6384	21.2862	21.1256	21.5197	21.476	19.2727	18.2144	20.9748	20.406	21.3425	21.1673	20.4887	20.017	20.2492	19.8745	20.5648	20.6455	22.2514	22.4043	20.7131	20.2875	22.1741	21.9687	23.4033	23.2801	23.1024	22.5759	20.6764	20.3189
CMGA_HUMAN	K.EEEEEMAVVPQGLFR.G	2	24.08	-0.284	-0.87	0.38711	0.76	0.38711	23.4507	23.1002	26.074	26.2436	22.6454	22.524	23.8286	23.5678	24.5058	24.5931	24.4289	24.3091	23.7457	23.9831	24.1796	24.1106	23.0873	22.8061	23.7896	23.7133	24.5055	24.4241	23.435	23.3569	23.2409	23.1766	23.5813	23.7062	25.0131	25.0552	23.4118	23.5144	24.7771	24.6758	25.3154	25.4119	25.5819	24.9586	23.6321	23.6015
CMGA_HUMAN	K.EEEEEMAVVPQGLFR.G	3	23.17	-0.173	-0.54	0.59034	0.29	0.59034	22.6703	22.1806	24.7028	24.8098	22.2181	22.1682	23.1289	22.9874	23.5958	23.5932	23.3871	23.1578	22.6228	23.0748	23.4244	23.3839	22.7401	22.3815	22.685	22.8224	23.8389	23.5645	22.81	22.6303	22.3881	22.2829	22.0116	22.5002	23.9604	24.0003	22.1966	22.5489	24.0397	23.9162	24.076	24.2622	24.5125	24.044	22.7522	22.8552
CMGA_HUMAN	R.EDSLEAGLPLQVR.G	2	23.4	-0.193	-0.49	0.62609	0.24	0.62609	22.5079	22.5396	25.6856	25.7343	21.3904	21.2979	23.287	23.0365	23.9468	23.9459	23.9624	23.8334	23.4286	23.6964	23.7453	23.5425	23.0197	22.8881	22.3975	22.1216	22.7893	22.7885	22.5844	22.3367	21.7355	21.9535	23.2165	22.9785	24.589	24.7091	22.8842	22.8997	24.2181	24.1513	25.4048	25.3613	25.1955	24.5211	22.9404	22.6179
CMGA_HUMAN	R.EDSLEAGLPLQVR.G	3	20.71	0.003	0.01	0.99527	0	0.99527	19.4005	19.9963	22.3215	22.9613	19.1531	19.1925	20.8539	20.6447	21.6509	21.6342	21.3329	20.7076	20.4185	21.224	21.3384	20.9925	20.546	20.9553	19.3936	19.4423	20.0771	20.1931	20.0863	20.024	18.5593	19.1137	19.1679	20.2284	21.8459	21.8876	19.801	20.1876	21.612	21.8783	22.5838	22.4528	22.4579	21.554	20.2154	20.1759
CMGA_HUMAN	R.SEALAVDGAGKPGAEEAQDPEGK.G	3	24.44	-0.058	-0.15	0.88081	0.02	0.88081	23.2812	23.5326	26.4418	26.6963	23.275	23.3482	24.8442	24.2332	24.9121	25.0823	24.7028	24.5646	24.164	24.4078	24.5506	24.1949	23.8206	23.7451	24.2401	24.2749	24.6095	24.6134	24.1291	23.4549	23.3274	23.5235	23.5798	24.0011	25.1866	25.2755	23.4499	23.8745	25.0973	25.0826	25.8915	25.9318	26.1433	25.2176	23.5473	23.5371
CMGA_HUMAN	R.SEALAVDGAGKPGAEEAQDPEGK.G	2	21.18	-0.229	-0.53	0.59917	0.28	0.59917	20.0941	20.2406	23.7601	23.6088	19.4646	19.1058	21.6459	20.9047	21.3142	21.9084	21.6788	21.411	21.085	21.1197	21.1079	21.0416	20.2944	19.8065	21.0424	20.6393	21.2994	21.3517	20.5402	19.5015	20.2626	20.3189	20.9198	20.9043	22.206	22.2942	20.3451	20.4167	21.8554	21.7764	22.9893	22.9804	22.7173	22.333	20.4739	20.3716
CMGA_HUMAN	K.SGEATDGARPQALPEPMQESK.A	3	24.73	-0.133	-0.34	0.73458	0.12	0.73458	23.628	23.8203	26.5619	26.8694	23.4891	23.4738	25.0885	24.3041	25.0921	25.2682	24.8584	24.8959	24.4752	24.7235	24.8537	24.5812	24.228	23.8749	24.5339	24.5561	24.9677	24.8866	24.4308	23.7277	23.837	23.9991	23.8275	24.3518	25.4741	25.6355	23.6895	24.1637	25.3855	25.3951	26.2149	26.1903	26.3351	25.5372	23.9927	23.7887
CMGA_HUMAN	K.SGEATDGARPQALPEPMQESK.A	2	21.18	-0.346	-0.7	0.49074	0.48	0.49074	20.1335	19.9404	23.8335	23.8223	19.2823	18.7077	21.5297	20.4743	21.3305	21.8219	21.7851	21.6352	21.0744	21.1726	21.0799	20.9897	20.2562	19.4273	21.134	20.7255	21.5341	21.3084	20.6515	19.423	20.3437	20.3514	21.0173	20.996	22.2398	22.4094	20.304	20.3717	22.0623	21.7995	23.1045	23.1628	22.8626	22.3035	20.466	20.3612
CMGA_HUMAN	K.YPGPQAEGDSEGLSQGLVDR.E	2	24.09	-0.249	-0.71	0.4818	0.5	0.4818	23.2096	23.235	26.3825	26.3454	22.4818	22.3164	24.1719	23.6628	24.4925	24.5992	24.4554	24.5012	23.9896	24.1331	24.025	23.9147	23.0365	22.9935	23.7728	23.5856	24.2168	24.3867	23.3039	23.2196	23.1261	23.1781	23.7577	23.711	24.9763	25.1123	23.3671	23.4044	24.7004	24.6576	25.7914	25.7747	25.7612	25.1317	23.4106	23.2883
CMGA_HUMAN	K.YPGPQAEGDSEGLSQGLVDR.E	3	24.39	-0.093	-0.27	0.78759	0.07	0.78759	23.3203	23.4969	25.9407	26.3747	23.3579	23.4237	24.5025	24.1833	24.7737	24.96	24.6816	24.4302	24.0669	24.4824	24.4769	24.5061	23.9413	23.6564	23.9929	24.2795	24.6713	24.532	24.028	23.8971	23.332	23.3337	23.504	23.8335	25.1686	25.2119	23.2828	23.7771	24.9444	25.2305	25.6973	25.5372	26.1031	25.4817	23.4914	23.658
CMGA_HUMAN	K.SGELEQEEER.L	2	23.2	-0.09	-0.23	0.82086	0.05	0.82086	21.5538	21.9627	24.9855	25.2049	22.4532	22.2955	23.28	22.7163	23.704	23.7416	23.2944	23.5485	22.9962	23.327	23.4849	23.172	22.7217	22.8215	22.8841	22.9854	23.0027	23.4939	23.0281	22.8098	21.8279	22.2667	22.6151	22.7576	23.9151	24.0833	22.3119	22.7573	23.8845	23.885	24.546	24.62	25.1333	24.0247	21.9687	21.9978
CMGA_HUMAN	K.VAHQLQALR.R	2	23.35	-0.231	-0.58	0.56213	0.34	0.56213	22.03	22.2165	25.6543	25.4568	21.9767	21.7088	23.4052	22.8358	23.635	23.852	23.7881	23.8722	23.3635	23.3977	23.3515	23.4117	22.732	22.1792	23.163	22.7527	23.5459	23.3659	22.4995	22.1218	22.4909	22.6466	22.9689	22.835	24.3672	24.3908	22.4773	22.6491	23.9937	23.9239	25.3115	25.0799	25.2682	24.5088	22.6138	22.3422
CMGA_HUMAN	K.ELQDLALQGAK.E	2	23.29	-0.178	-0.51	0.61125	0.26	0.61125	22.1246	22.1923	25.061	25.3564	21.9141	22.0151	22.9018	22.605	23.7578	23.8136	23.7358	23.4217	23.0384	23.3378	23.4914	23.3356	22.7589	22.7692	23.1604	23.2193	23.5069	23.6145	22.1378	22.2054	22.1402	22.3703	23.4118	23.332	24.1845	24.2022	22.7525	22.9793	23.761	23.6504	24.8187	24.4723	25.0025	24.1101	22.4572	22.4599
CMGA_HUMAN	K.GLSAEPGWQAK.R	2	22.59	-0.25	-0.6	0.55035	0.36	0.55035	21.0908	21.2586	24.5969	24.7698	21.555	21.3766	22.6184	21.7147	22.8518	22.9899	22.9095	22.6893	22.5151	22.5466	22.8166	22.6135	21.9936	21.5522	22.4398	22.3582	22.8802	22.699	22.2253	21.3088	21.725	21.8061	21.9656	21.6995	23.6141	23.7424	21.7379	22.1456	23.3866	23.2868	24.1452	24.1736	24.4446	23.6234	21.9773	21.6793
CMGA_HUMAN	K.GEQEHSQQKEEEEEMAVVPQGLFR.G	3	20.77	-0.301	-0.81	0.42122	0.66	0.42122	20.3036	20.0785	23.0767	23.0093	19.069	18.9116	20.969	20.6178	20.5883	21.1364	21.2799	20.8856	20.4848	20.791	20.7709	20.8511	19.7486	19.323	20.3917	20.1459	21.1201	21.0271	20.1376	20.0096	19.9011	19.7486	20.6944	20.7037	21.6259	21.6076	20.0335	19.6426	21.6048	21.393	22.5174	22.3928	22.0942	21.7455	20.4539	20.0016
CMGA_HUMAN	K.EAVEEPSSK.D	2	20.63	-0.072	-0.17	0.86453	0.03	0.86453	18.579	18.8594	22.7661	22.664	19.9526	19.9006	20.9114	20.3217	21.1058	21.1203	20.9842	21.2921	20.4709	20.7048	20.986	20.5131	20.0632	20.2445	20.264	20.1365	20.1999	20.5073	20.5357	20.218	19.0076	19.1785	20.6	20.5587	21.4157	21.5095	20.2464	20.5108	21.1607	21.0877	22.155	22.0939	22.7802	21.4761	19.1108	18.9372
CN045_HUMAN	R.LLFAKMNGCPSRK.Y	2	23.82	0.213	0.99	0.329	0.97	0.329	24.116	23.8533	23.4183	23.3056	24.1985	24.0024	23.8249	23.5555	23.7541	23.9	23.8411	23.6849	23.8736	23.8411	24.4827	24.5029	24.0695	23.7857	24.4273	24.038	23.6564	23.6439	23.4976	23.2985	23.6392	23.5654	23.1663	23.2301	23.4682	23.5761	23.7667	23.7786	24.2879	24.114	23.4921	23.3485	24.6165	24.0885	24.0765	23.9062
CNDP1_HUMAN	K.VFQYIDLHQDEFVQTLK.E	3	24.18	-0.262	-0.63	0.53098	0.4	0.53098	23.7331	23.616	25.7044	25.8337	23.3256	23.3614	23.8829	23.4337	24.2376	24.54	25.4384	25.3007	23.7715	23.7296	24.9644	25.0223	21.9893	21.8317	23.7882	23.478	24.5451	24.6355	23.5403	23.0128	22.9214	23.0145	24.444	24.5839	25.9572	26.0531	23.9695	23.8625	25.0546	24.9422	24.9585	24.7574	26.3341	25.7221	22.1703	21.7428
CNDP1_HUMAN	R.TVFGTEPDMIR.D	2	23.8	-0.173	-0.46	0.65078	0.21	0.65078	23.0757	23.0899	25.3874	25.3091	22.899	22.8354	23.3319	22.9245	23.9536	23.9686	24.8556	24.4968	23.2908	23.4063	24.7457	24.5694	22.5446	22.424	23.6772	23.5265	24.3334	24.2675	23.2207	23.089	22.4791	22.6755	23.8095	23.7492	25.5106	25.5343	23.3819	23.5457	24.6204	24.4383	24.3564	24.2439	25.9803	25.116	21.8166	21.6029
CNDP1_HUMAN	R.ALEQDLPVNIK.F	2	24.14	-0.07	-0.19	0.85232	0.04	0.85232	23.3774	23.559	25.5361	25.6132	23.3696	23.4051	23.719	23.3796	24.3997	24.5069	25.0741	25.0675	23.5309	23.8654	24.9946	24.8591	23.0046	23.012	23.9233	23.89	24.4661	24.5975	23.4089	23.3483	22.6406	22.8555	24.2044	24.1511	25.6631	25.7149	23.583	23.9649	24.78	24.8908	24.7079	24.6261	26.3534	25.5255	22.0385	21.9601
CNDP1_HUMAN	R.HLEDVFSK.R	2	23.44	-0.029	-0.06	0.95245	0	0.95245	22.4754	22.6496	24.8386	24.9998	22.8977	22.8674	23.2809	22.2527	23.6457	23.9533	24.4681	24.2396	22.9448	23.1567	24.7438	24.3223	22.1853	22.0155	23.3223	23.1592	23.8657	23.7161	23.1031	22.2686	22.0334	22.2474	23.0922	23.2382	25.0976	25.186	22.7694	23.2647	24.2358	24.1987	24.0303	23.9984	26.0588	24.8057	21.0672	20.722
CNDP1_HUMAN	K.EWVAIESDSVQPVPR.F	2	23.35	-0.199	-0.56	0.57631	0.32	0.57631	22.409	22.4172	24.9718	24.8434	22.3934	22.2243	23.0532	22.6789	23.4905	23.6481	24.3492	24.2938	23.278	23.3319	23.9712	23.8844	21.8552	21.6688	23.1534	23.0858	23.5212	23.5135	22.6302	22.4277	22.1684	22.2431	23.7492	23.602	24.7441	24.764	23.0557	23.138	24.0399	23.9538	24.2237	24.0925	25.3448	24.7168	21.634	21.4218
CNDP1_HUMAN	R.YPSLSIHGIEGAFDEPGTK.T	3	23.81	-0.079	-0.2	0.84284	0.04	0.84284	23.4392	23.3223	25.2846	25.4014	22.9846	22.9578	23.5826	23.2816	23.9445	24.2367	25.0131	24.7488	23.3206	23.5036	24.7272	24.6507	22.0958	21.9302	23.4068	23.5286	24.2008	24.2821	23.1594	22.8048	22.3065	22.5224	23.7091	23.9309	25.4336	25.5009	23.1845	23.4737	24.7428	24.6763	24.5075	24.4045	25.9055	25.1153	21.5768	21.5046
CNDP1_HUMAN	R.DGSTIPIAK.M	2	22.52	-0.047	-0.12	0.90319	0.01	0.90319	21.5097	21.5434	23.703	23.6573	22.198	22.1291	22.5108	21.841	22.5852	22.779	23.2667	23.1778	22.0654	22.2668	23.4918	23.2465	21.7562	21.4978	22.4619	22.3013	22.8544	22.7452	22.3273	21.8238	21.3031	21.391	22.0841	22.4734	23.8897	23.9374	21.9746	22.2614	23.3784	23.19	23.077	22.8107	24.7004	23.7088	20.6603	20.3412
CNDP1_HUMAN	R.MMAVAADTLQR.L	2	23.14	-0.164	-0.43	0.67218	0.18	0.67218	22.3984	22.2297	24.7391	24.6277	22.266	22.1042	22.6916	22.3272	23.3142	23.3892	24.1741	24.0819	22.8029	22.7692	24.0232	23.9007	21.8627	21.5855	23.0076	22.9133	23.733	23.7632	22.6303	22.4002	21.7897	21.8638	23.1986	23.1096	24.9653	24.7151	22.7732	22.7237	24.0579	23.8181	23.8253	23.4779	25.2742	24.5257	20.973	20.8684
CNDP1_HUMAN	R.FRQELFR.M	2	21.9	-0.181	-0.37	0.71581	0.13	0.71581	20.9473	21.0148	23.7108	23.5349	21.087	20.9812	21.66	20.8614	21.9153	22.3971	23.0363	22.9093	21.7618	21.8139	22.7907	22.7393	20.2518	19.9175	21.6372	21.1705	22.4832	22.17	21.1935	20.1411	20.8576	20.8397	21.931	21.6104	23.7395	23.7801	21.4415	21.6986	22.7451	22.7458	22.8687	22.7425	24.3318	23.6795	19.8258	18.9336
CNDP1_HUMAN	R.WNYIEGTK.L	2	21.93	-0.075	-0.19	0.85406	0.03	0.85406	21.1803	21.1729	23.1001	23.2475	21.3856	21.2833	21.4656	20.9604	22.0187	22.2116	22.8063	22.8166	21.2971	21.4864	23.2042	22.8312	20.8621	20.9117	21.7507	21.8408	22.4184	22.4331	21.6167	21.3428	20.266	20.5588	21.7861	22.0603	23.4388	23.4202	21.6037	21.7655	22.8049	22.5981	22.0915	22.0466	24.4459	23.337	19.7489	19.5452
CNDP1_HUMAN	R.GDGWLTDPYVLTEVDGK.L	2	22.74	-0.188	-0.43	0.66596	0.19	0.66596	22.3096	22.1303	24.4166	24.4665	21.6983	21.3938	22.0993	21.8845	22.9601	23.0356	23.9961	24.0806	22.355	22.3592	23.8815	23.8195	20.8493	20.0851	22.6925	22.3403	23.0886	23.0074	21.9984	21.6826	21.3268	21.1702	22.8823	22.9364	24.3603	24.5256	22.5575	22.5473	23.7985	23.757	23.2924	23.1883	25.0646	24.4923	20.5177	20.4247
CNDP1_HUMAN	K.MFQEIVHK.S	2	21.4	-0.125	-0.24	0.81121	0.06	0.81121	20.9195	20.734	23.2875	23.0994	20.6238	20.365	21.3522	20.0131	21.1959	21.5518	22.462	21.8692	21.2113	20.9488	22.3329	22.2837	20.2505	19.6092	21.5921	21.112	22.1884	21.7818	20.9781	19.8114	20.1838	20.2989	21.5046	20.6004	23.3425	23.2128	21.0039	21.1936	22.166	22.106	21.8886	21.7848	23.1929	23.0436	19.9064	19.1203
CNDP1_HUMAN	K.FIIEGMEEAGSVALEELVEK.E	3	21.6	-0.388	-0.71	0.48391	0.5	0.48391	20.7484	20.3734	24.1648	23.712	20.0095	20.6403	21.241	20.4715	21.9026	21.6994	23.3004	22.5679	21.4144	21.088	22.5764	22.2454	18.8163	18.6828	21.2768	21.1602	22.0617	21.54	20.9713	20.3537	19.8356	19.3649	22.6553	22.6885	23.9743	23.8099	20.8884	21.172	22.7831	21.97	22.4323	21.7238	23.8145	23.2728	20.4851	20.0591
CNDP1_HUMAN	R.VASVDMGPQQLPDGQSLPIPPVILAELGSDPTK.G	3	22.32	-0.347	-0.73	0.46871	0.53	0.46871	21.7834	21.52	24.5036	24.2389	20.7983	20.5672	21.7302	21.3331	22.6486	22.6345	23.5091	23.5219	22.1172	22.0875	23.4486	23.2567	19.9792	18.9906	22.2926	22.0423	22.5014	22.4598	21.4897	21.3696	20.5073	20.6372	23.089	23.0855	24.2689	24.3931	22.1479	22.0755	23.2596	23.2806	22.9101	22.7287	24.6	24.1357	20.7283	20.2678
CNDP1_HUMAN	R.KPAITYGTR.G	2	21.14	-0.086	-0.21	0.83685	0.04	0.83685	20.1905	20.0504	22.7877	22.5597	20.4048	20.219	21.223	20.5172	21.3121	21.2812	22.1362	22.0763	20.7327	20.7283	22.0375	21.9497	19.9366	19.6602	21.204	20.8798	21.4615	21.55	20.7649	20.375	19.5732	19.6377	21.4764	21.1162	22.7441	22.7463	20.8005	20.8385	21.9331	21.7703	21.6813	21.5999	23.476	22.5876	18.9203	18.5569
CNDP1_HUMAN	R.GNSYFMVEVK.C	2	21.46	-0.155	-0.34	0.73804	0.11	0.73804	20.6807	20.6206	23.4424	23.3073	20.3288	20.2054	21.2537	20.6217	21.7218	21.8843	22.5431	22.4655	21.1942	20.9889	22.6651	22.4722	19.5219	19.0525	21.5213	21.1102	21.9312	21.7809	20.8553	20.3994	19.8606	19.9124	22.0159	21.4506	23.2039	23.248	21.1613	20.9907	22.3618	22.1058	22.1101	22.0393	23.874	22.9657	19.2236	19.2042
CNDP1_HUMAN	K.AIHLDLEEYR.N	2	20.67	-0.047	-0.1	0.92339	0.01	0.92339	20.7204	20.4785	22.691	22.4099	19.7867	19.4446	20.5925	19.954	20.6592	20.7481	22.0079	21.5595	20.3748	20.1333	21.7025	21.6034	18.6063	18.1902	20.9172	20.323	21.4075	21.3774	18.6758	18.1705	19.0491	19.2653	21.0933	20.6483	22.4556	22.4674	20.5725	20.0958	21.6774	21.3529	21.2031	21.2529	22.875	22.2849	19.3353	18.5855
CNDP1_HUMAN	R.GATDNKGPVLAWINAVSAFR.A	3	21.94	-0.539	-1.02	0.31559	1.03	0.31559	21.3656	21.2531	23.509	23.6422	21.0041	20.8483	21.7493	21.2671	22.1714	22.2662	23.1953	23.2379	21.9014	21.881	23.0967	22.9117	18.4997	17.1397	21.3957	20.9844	22.353	22.2601	21.5966	21.02	20.6907	20.9221	22.5367	22.3828	23.7569	23.8388	21.8486	21.9102	22.9086	22.7775	23.1905	22.7586	24.3425	23.9247	19.4981	19.591
CNDP1_HUMAN	K.GPVLAWINAVSAFR.A	2	21.53	-0.134	-0.25	0.80324	0.06	0.80324	20.4197	20.2731	24.1281	23.6235	19.5575	19.1946	20.4853	20.1989	21.6882	21.5223	23.2795	23.1071	21.6263	21.1719	22.7281	22.8424	NA	NA	20.3599	20.0314	21.6442	21.2369	20.4753	20.0635	19.6632	19.5989	22.6251	22.4163	23.7744	23.8883	21.5419	21.3088	22.2986	21.9065	22.1511	21.8963	24.0099	23.7603	18.7278	18.843
CNTN1_HUMAN	K.FIPLIPIPER.T	2	24.39	-0.25	-0.9	0.37066	0.82	0.37066	23.7852	23.671	25.3642	25.2171	23.7179	23.5983	24.2368	23.9663	24.2796	24.4607	24.9832	24.6939	24.3493	24.1808	24.753	24.7915	23.4284	23.1301	24.4135	24.2056	23.9733	23.747	23.7754	23.7468	24.1122	24.0243	24.8561	24.642	25.0145	25.0401	23.9388	23.8969	25.3567	25.0465	25.6596	25.3158	25.5682	25.0656	23.8206	23.6175
CNTN1_HUMAN	R.AHSDGGDGVVSQVK.I	2	22.72	-0.297	-0.71	0.4845	0.5	0.4845	21.7927	21.5667	24.2225	23.5349	21.9084	21.5903	23.0328	22.0519	22.7237	22.7483	23.745	23.47	23.3639	23.0414	22.6746	22.8577	21.3368	20.8362	22.8348	22.1056	22.8341	22.5317	22.1299	21.5819	22.4068	22.198	23.5598	22.7962	23.4987	23.4311	22.7705	22.4039	23.4236	22.9503	23.7588	23.4668	23.9538	23.2683	22.3844	22.0352
CNTN1_HUMAN	K.ILALAPTFEMNPMK.K	2	23.07	-0.332	-1.06	0.29673	1.12	0.29673	22.3359	22.353	24.4519	24.3653	21.7569	21.6049	22.7755	22.4808	23.0531	23.047	23.6789	23.4065	22.728	22.8275	23.4758	23.4936	21.8759	21.5037	23.5068	23.3479	22.6511	22.6022	22.6448	22.3698	22.6899	22.4926	23.5676	23.6178	23.7272	23.9124	22.4249	22.6311	24.0683	23.9238	24.2001	23.928	24.2803	23.5018	22.888	22.5782
CNTN1_HUMAN	K.GMVLLCDPPYHFPDDLSYR.W	3	23.39	-0.583	-1.54	0.1296	2.39	0.1296	22.592	22.5805	24.4641	24.5695	22.2006	21.925	23.2557	22.7727	23.2342	23.5558	24.0241	23.7685	23.2541	23.0707	23.8191	23.9619	21.2078	20.4238	23.7749	23.591	23.3102	22.9095	22.7828	22.4189	23.1083	23.0457	23.7416	23.9243	24.2202	24.3766	22.8268	22.9498	24.7179	24.4531	25.086	24.6867	24.8154	24.4025	23.1186	22.8205
CNTN1_HUMAN	R.TTKPYPADIVVQFK.D	3	23.3	-0.189	-0.6	0.54987	0.36	0.54987	22.6021	22.3883	24.3529	24.3288	22.1616	22.1362	23.5454	22.9963	23.3585	23.4033	23.8489	23.7386	23.094	23.1217	23.8408	23.6809	22.2794	22.0116	23.7134	23.4295	22.8078	22.6141	22.7594	22.52	22.7061	22.8809	23.9341	23.6358	23.8766	23.8595	22.794	22.864	24.2253	23.9015	24.3843	24.2894	24.6109	23.8047	22.8149	22.5251
CNTN1_HUMAN	R.ASPFPVYK.W	2	23.08	-0.16	-0.56	0.58085	0.31	0.58085	22.4214	22.1177	23.6531	23.4093	22.5943	22.4679	23.2253	22.687	23.1061	23.1445	23.5513	23.1685	23.107	22.7498	23.6279	23.5245	22.5746	22.3277	23.4089	23.0588	22.7785	22.7213	22.7793	22.4264	22.7396	22.7903	23.1693	22.811	23.4997	23.3628	22.8463	22.6918	24.0965	23.6516	23.9553	23.8232	24.2167	23.6411	22.702	22.4197
CNTN1_HUMAN	K.TILSDDWK.D	2	22.54	-0.189	-0.6	0.55396	0.36	0.55396	21.7799	21.8549	23.5688	23.4312	21.5858	21.4313	22.4861	21.8323	22.5026	22.667	22.9464	22.8672	22.3227	22.3435	23.2327	22.983	21.8757	21.7267	22.7808	22.665	22.2865	22.2306	22.0824	21.7109	22.0479	22.0846	22.5976	22.3732	23.2026	23.1427	22.0038	22.0586	23.3072	23.3233	23.7996	23.6137	23.9868	22.9618	22.042	21.8074
CNTN1_HUMAN	R.YSMVGGNLVINNPDK.Q	2	22.44	-0.145	-0.46	0.64634	0.21	0.64634	21.6718	21.7767	23.5008	23.6318	21.2856	21.291	22.4717	21.8688	22.5346	22.7912	22.8516	22.9146	22.0939	22.3446	23.0187	22.8374	21.4585	21.2439	22.9614	22.8134	21.8326	21.9373	21.8189	21.6347	21.7638	22.0888	23.0008	22.6263	22.9512	22.9674	21.8173	21.9018	23.1976	23.2426	23.4423	23.2562	23.7757	22.9814	22.1227	21.899
CNTN1_HUMAN	R.MNNGDVDLTSDR.Y	2	22.41	-0.045	-0.13	0.89625	0.02	0.89625	21.2439	21.6953	23.2198	23.5563	21.8248	21.7881	22.5204	21.8921	22.5199	22.7325	22.6743	22.5549	22.0625	22.3031	23.1062	22.8752	21.8683	21.6553	22.7917	22.9012	21.8219	21.8308	22.1434	21.5757	21.8848	22.0949	22.2277	22.6071	22.776	23.0111	21.7487	22.0957	23.1377	23.2166	23.2673	23.3201	23.8256	22.8206	21.7678	21.5058
CNTN1_HUMAN	R.STEATLSFGYLDPFPPEERPEVR.V	3	23.04	-0.38	-1.04	0.30359	1.08	0.30359	22.2812	22.2929	24.0752	24.2228	21.9382	21.7702	22.8981	22.603	23.318	23.5083	23.7106	23.5945	23.1013	23.1642	23.6237	23.6629	20.8525	19.873	23.3173	23.1475	22.5338	22.3408	22.4048	22.1015	22.4447	22.5158	23.5382	23.7591	23.7567	23.8098	22.5827	22.9692	24.0991	23.9772	24.2265	24.1659	24.2921	23.8546	22.5683	22.623
CNTN1_HUMAN	R.DGEYVVEVR.A	2	21.55	-0.029	-0.09	0.9258	0.01	0.9258	20.7613	21.0622	22.1828	22.3678	21.219	21.0623	21.6961	21.378	21.6221	21.77	21.872	21.9015	21.0817	21.5714	22.1177	21.8187	21.0555	20.9391	21.6015	21.6656	20.7911	21.0132	21.3653	21.0958	21.025	21.4437	21.1445	21.4145	22.0284	21.9243	20.8989	21.1778	22.2532	22.2595	22.4537	22.4552	22.8686	21.864	21.1124	20.7324
CNTN1_HUMAN	K.VLEPMPSTAEISTSGAVLK.I	2	21.66	-0.214	-0.72	0.47632	0.52	0.47632	21.2449	21.1228	23.0113	22.6696	20.5224	20.4688	21.6331	21.1674	21.7599	21.7415	22.1021	21.9695	21.4178	21.396	21.974	21.792	20.6024	20.4424	22.2023	21.8373	21.1736	21.271	21.0073	20.7552	21.292	21.2906	22.1876	22.0048	22.1373	22.3318	21.2787	21.0881	22.4731	22.2156	22.6543	22.5537	22.8867	22.1683	21.4594	21.1372
CNTN1_HUMAN	K.VLEPMPSTAEISTSGAVLK.I	3	21.56	-0.146	-0.44	0.66417	0.19	0.66417	20.499	20.8534	22.2867	22.644	20.7991	20.6853	21.3889	21.3124	21.7402	21.8261	22.1477	21.2297	21.2821	21.4617	21.971	22.0967	20.793	20.6582	22.1158	21.9026	21.1109	21.1616	20.9443	20.8896	21.0291	21.2217	21.6828	21.6528	22.2346	22.1567	20.8003	21.2359	22.482	22.4773	22.524	22.4951	22.803	21.8141	21.0403	20.8536
CNTN1_HUMAN	K.IVESYQIR.Y	2	22.07	-0.399	-1.05	0.29804	1.11	0.29804	20.7596	21.1098	22.7988	22.8583	21.2815	21.3598	21.9683	20.8166	21.7778	22.0762	22.2957	22.1104	21.8357	22.0033	22.4985	22.4721	21.4487	21.1672	22.4723	22.3861	21.7527	21.6527	21.809	20.9841	21.841	22.0205	22.1108	22.2504	22.928	22.9852	21.5003	22.128	22.9488	22.7792	23.3331	23.2212	23.5897	22.7372	21.5915	21.3114
CNTN1_HUMAN	R.KVLEPMPSTAEISTSGAVLK.I	3	21.79	-0.166	-0.6	0.55144	0.36	0.55144	21.2189	21.107	22.9245	22.9153	20.5827	20.6379	21.9399	21.5753	21.9243	21.9606	22.1826	22.2016	21.3608	21.5598	22.1437	22.1157	20.9257	20.587	22.1223	22.0904	21.3709	21.2221	21.1712	21.0402	21.4078	21.3093	22.3498	22.2502	22.4554	22.2441	21.1277	21.2311	22.5475	22.4224	23.02	22.78	22.8372	22.3202	21.2537	21.0373
CNTN1_HUMAN	R.VQVTSQEYSAR.L	2	21.07	-0.096	-0.28	0.78022	0.08	0.78022	19.8805	20.0357	21.9271	21.9951	20.3484	20.2223	21.1084	20.5894	21.3133	21.4036	21.2303	21.5611	20.6131	21.025	21.8165	21.364	20.534	20.4216	21.5168	21.459	20.3832	20.5366	20.7258	20.5655	20.2403	20.4642	21.1204	21.078	21.444	21.7055	20.3039	20.775	21.9101	21.9051	22.2723	22.2575	22.6384	21.5374	20.2236	20.2001
CNTN1_HUMAN	K.HSIEVPIPR.D	2	22.02	-0.074	-0.19	0.85077	0.04	0.85077	21.783	21.3956	23.1619	22.8486	21.2528	20.909	22.3147	21.5882	22.1097	22.1567	22.5707	22.3389	21.9654	21.8915	22.6085	22.2556	21.2232	20.9125	22.4667	21.9212	21.7008	21.6415	21.7311	21.1495	21.6635	21.3142	22.2209	21.9928	22.6542	22.6129	21.5749	21.3769	22.9136	22.49	23.2825	23.11	23.267	22.6325	21.4906	20.3357
CNTN1_HUMAN	R.NDGGIYTCFAENNR.G	2	21.52	-0.097	-0.33	0.74215	0.11	0.74215	20.7498	20.9248	22.3086	22.402	20.7863	20.6847	21.7962	21.2431	21.5785	21.8106	21.9754	21.7415	21.1849	21.4524	22.1071	21.8292	20.5282	20.5569	21.9043	21.7758	20.708	21.0235	21.0758	20.7462	21.1516	21.232	21.8993	21.7215	21.8288	21.8099	21.0731	21.1431	22.2606	22.2478	22.5514	22.3945	22.7481	21.9781	20.9575	20.7267
CNTN1_HUMAN	R.VVATNTLGR.G	2	21.16	-0.106	-0.31	0.7558	0.1	0.7558	20.4361	20.1451	21.8224	21.7932	20.6526	20.4965	21.2923	20.5989	21.2905	21.183	21.6218	21.481	20.7754	21.0319	21.8565	21.4455	20.8337	20.5412	21.5154	21.38	20.6638	20.5301	20.8042	20.4349	20.688	20.7247	21.1798	21.0665	21.6384	21.6712	20.4041	20.8129	22.0565	21.8733	22.3857	22.0869	22.7752	21.668	20.537	20.3078
CNTN1_HUMAN	K.ILALAPTFEMNPMKK.K	3	20.91	-0.305	-1.08	0.28588	1.17	0.28588	20.2597	20.2781	22.2418	22.1795	19.7495	19.6398	20.8184	20.4054	20.7717	20.9549	21.3925	21.0593	20.4892	20.6313	21.2074	21.1841	19.838	19.6969	21.3184	21.0468	20.5537	20.5184	20.4635	20.1605	20.7373	20.5323	21.3578	21.4543	21.6762	21.5488	20.3228	20.2452	21.7929	21.7176	22.1632	22.1236	21.8224	21.5021	20.4311	20.1401
CNTN2_HUMAN	R.TTGPGGDGIPAEVHIVR.N	3	24.55	-0.27	-0.92	0.36008	0.86	0.36008	23.3864	23.5676	24.6889	24.7438	23.6879	23.6313	24.9151	24.4878	24.2571	24.4322	25.4396	25.251	24.6877	24.9821	24.9548	24.6173	23.7817	23.6409	24.5598	24.6806	24.3122	24.385	24.6514	24.5629	23.9009	24.0859	26.1396	26.0265	24.8053	24.8147	24.8973	25.1381	24.4655	24.3172	24.9732	24.8464	25.6114	24.7583	23.579	23.5186
CNTN2_HUMAN	R.VTVTPDGTLIIR.N	2	21.92	0.034	0.12	0.90141	0.02	0.90141	21.4931	21.6518	22.9519	22.6413	21.3936	21.3315	21.4299	21.1617	21.814	21.9498	22.4357	22.5682	21.8884	22.0952	22.5868	22.5772	21.4504	21.4412	21.9794	21.9538	21.1492	21.1996	21.8459	21.8135	21.0498	21.5067	22.1917	21.6606	22.2904	22.318	21.3076	21.8116	22.1841	22.0845	22.5949	22.3563	22.8886	22.2069	21.9091	21.7426
CNTN2_HUMAN	R.FGFLQEFSK.E	2	20.89	-0.057	-0.19	0.85061	0.04	0.85061	20.2859	20.1192	21.8405	21.8409	20.3625	20.3157	20.2757	20.0852	20.9136	21.1319	21.8758	21.5529	20.9363	21.2676	21.7637	21.6732	20.0884	19.7061	20.5209	20.6428	19.9036	19.8185	20.7919	20.5209	20.0199	20.3868	20.9889	21.0989	21.4741	21.6458	20.4153	20.6757	21.5299	21.5335	21.817	21.6213	21.9228	21.2546	20.2725	20.6443
CNTN2_HUMAN	R.IIVQAQPEWLK.V	2	21.9	-0.077	-0.27	0.79147	0.07	0.79147	21.3661	21.3957	22.997	22.8021	21.2605	21.094	21.4579	20.849	21.8553	21.8804	22.6494	22.4796	21.9449	22.0495	22.6503	22.4819	21.1906	20.9972	22.0539	21.7983	21.0971	20.9987	21.8187	21.5485	21.2386	21.1634	22.3513	22.0982	22.3974	22.3392	21.5725	21.6492	22.2519	22.1176	22.6982	22.4692	23.0935	22.3147	21.8992	21.6686
CNTN2_HUMAN	K.VISDTEADIGSNLR.W	2	21.07	-0.026	-0.09	0.92714	0.01	0.92714	20.5101	20.5563	21.6055	21.8568	20.6695	20.4445	20.8217	20.1981	20.9888	21.1041	21.747	21.5116	21.1418	21.0112	21.8476	21.5323	20.6929	20.4939	21.3666	20.9892	20.1526	20.1401	21.0451	20.9156	20.3554	20.4074	21.5722	21.3092	21.5601	21.5869	20.6739	20.8683	21.3718	21.3368	21.6865	21.2621	22.1546	21.5042	20.9394	20.7604
CNTN4_HUMAN	K.IEVQFPETVPTAK.G	2	22.27	-0.332	-1.19	0.2395	1.42	0.2395	21.2062	21.3952	23.0002	23.0453	21.3158	21.4457	21.8269	21.3728	21.8602	22.114	23.0237	22.6573	21.8248	22.0686	23.1509	22.8944	21.5757	21.5843	22.4745	22.2642	22.2103	22.3392	22.1748	21.9927	21.0709	21.2331	22.893	22.7563	22.5165	22.5684	22.503	22.5148	22.7152	22.6364	23.0021	23.0139	23.3343	22.6026	22.4017	22.2573
CO1A1_HUMAN	K.VLCDDVICDETK.N	2	25.15	-0.023	-0.09	0.93113	0.01	0.93113	24.5563	24.4752	26.1875	26.3653	24.2507	24.1633	25.5067	24.9952	25.4575	25.4632	25.4906	25.3829	25.2202	25.2962	25.4046	25.1779	24.4588	24.2847	25.3893	25.215	24.8682	24.9189	24.7639	24.4731	24.4599	24.4871	25.248	25.1498	25.8243	25.7454	24.7005	24.7748	25.6641	25.5393	26.0525	25.8906	26.0875	25.4071	24.7081	24.4437
CO1A1_HUMAN	K.STGGISVPGPMGPSGPR.G	2	23.81	0.016	0.05	0.96135	0	0.96135	22.9127	23.1458	24.8255	24.9202	23.1385	23.2826	23.9446	23.34	23.9005	24.1069	24.1356	24.0755	23.3233	23.7091	24.3557	24.0288	23.5141	23.3932	24.2177	24.0099	23.3488	23.4165	23.4225	23.1918	22.9061	23.166	23.5611	23.683	24.4217	24.414	23.1404	23.4865	24.5272	24.4755	24.7155	24.6346	25.3114	24.2829	22.9491	22.9153
CO1A1_HUMAN	K.SLSQQIENIR.S	2	21.44	-0.085	-0.32	0.75417	0.1	0.75417	20.7441	20.9702	21.855	21.9743	20.6163	20.6154	21.922	21.4729	21.3677	21.4607	21.9418	21.6987	21.2079	21.3961	21.9966	21.8755	21.0619	20.8328	21.4011	21.5343	20.7511	20.8019	21.3172	21.2027	20.7178	21.1129	21.7076	21.8901	21.432	21.5226	21.6654	21.9684	21.8216	21.7981	21.9097	21.9973	22.46	21.5391	21.0918	20.9411
CO3_HUMAN	K.VFLDCCNYITELR.R	2	24.58	-0.511	-1.79	0.08038	3.2	0.08038	23.305	23.1922	25.2438	25.2274	23.3719	23.1602	24.6052	24.2472	24.3992	24.5732	25.6885	25.4906	24.7905	24.8891	24.6232	24.5755	23.2021	22.9834	24.5602	24.2894	24.6906	24.7828	24.3664	24.1246	23.8963	23.9122	25.9917	25.9889	25.0749	25.1502	25.0345	25.2326	24.9187	24.788	25.2246	25.2558	25.5289	25.1185	23.784	23.783
CO3_HUMAN	R.VPVAVQGEDTVQSLTQGDGVAK.L	3	25.86	-0.422	-1.32	0.19535	1.73	0.19535	24.1845	24.5441	26.3857	26.4578	24.5928	24.7595	25.9826	25.5965	25.68	25.8637	26.9838	26.2877	26.0039	26.1973	25.8027	25.8067	25.0624	24.861	25.9735	25.9462	25.964	25.9096	25.7019	25.5796	24.9841	25.043	27.2067	27.0993	26.2979	26.2524	26.2366	26.3901	26.2203	26.1092	26.7321	26.614	27.0626	26.1824	24.9669	24.8591
CO3_HUMAN	R.VPVAVQGEDTVQSLTQGDGVAK.L	2	22.81	-0.441	-1.25	0.21764	1.56	0.21764	21.8298	21.5214	23.6942	23.1216	21.5599	21.3943	23.0404	22.492	22.5114	22.4066	23.6457	24.1401	23.0716	23.1071	22.8688	22.3287	21.7938	21.6769	23.122	22.5444	22.7888	22.956	22.5992	22.1688	22.0696	22.1386	24.6058	24.2994	23.026	23.2282	23.4718	23.2462	22.9042	22.6099	23.6938	23.6407	23.7349	23.4945	22.2373	21.7751
CO3_HUMAN	R.ILLQGTPVAQMTEDAVDAER.L	3	26.04	-0.503	-1.22	0.22733	1.5	0.22733	24.0372	24.7936	26.6933	26.9563	24.8003	24.8134	26.051	25.4609	25.649	26.2129	27.3214	26.9168	26.311	26.2853	26.0012	26.3036	24.9814	24.4248	26.0213	25.789	26.3859	25.78	26.116	25.4612	25.497	25.3557	27.1725	27.713	26.7809	26.89	25.7912	26.5056	26.6905	26.4509	27.0784	26.6892	26.9783	26.5929	24.9297	25.0251
CO3_HUMAN	R.ILLQGTPVAQMTEDAVDAER.L	2	23.99	-0.641	-1.7	0.09613	2.89	0.09613	23.0686	22.3738	24.9507	24.8198	22.2755	22.1228	23.8446	23.4986	24.074	23.7925	24.852	25.119	24.2535	24.3805	24.0724	23.482	22.2375	22.1309	24.0423	23.9067	23.8997	24.3968	23.7264	23.9919	23.1272	23.211	25.9675	25.5841	24.3719	24.531	25.0329	24.7136	23.9207	23.9266	24.726	24.5717	25.2093	24.4987	23.5259	23.1793
CO3_HUMAN	R.SGIPIVTSPYQIHFTK.T	3	25.34	-0.416	-1.44	0.15573	2.09	0.15573	24.0764	24.029	25.8113	25.6988	24.1912	24.06	25.446	25.17	25.1202	25.1256	26.4066	26.0656	25.6337	25.6234	25.3541	25.3423	24.4546	24.1569	25.5919	25.3362	25.5911	25.5242	25.227	24.9754	24.493	24.6409	26.5399	26.5535	25.7317	25.6881	25.841	25.7816	25.7029	25.5627	26.2219	25.9327	26.3935	25.9218	24.5928	24.1034
CO3_HUMAN	R.SGIPIVTSPYQIHFTK.T	2	22.18	-0.552	-1.7	0.09708	2.88	0.09708	21.3185	21.0227	22.9969	22.7916	20.5542	20.3183	22.2341	21.9076	21.7456	22.0163	23.2419	23.1052	22.4936	22.4913	21.9394	21.8855	20.9094	20.667	22.4709	21.9416	22.3813	22.5403	21.7544	21.5352	21.3417	21.52	23.7455	23.4956	22.5461	22.5531	22.8901	22.5925	22.4657	22.4818	23.2437	23.0272	23.1254	22.9231	21.7869	21.148
CO3_HUMAN	K.VHQYFNVELIQPGAVK.V	3	24.38	-0.493	-1.54	0.13044	2.38	0.13044	22.8546	22.7665	25.1619	25.2479	22.9536	22.7167	24.386	24.0563	24.34	24.3245	25.3226	24.9696	24.4843	24.4613	24.4415	24.3972	23.5424	23.0086	24.7737	24.4979	24.482	24.3874	24.3575	24.0498	23.3832	23.3621	25.9957	25.6867	24.9444	24.8631	24.8665	24.7932	24.921	24.7353	25.2148	24.9771	25.3803	24.8329	23.8287	23.5046
CO3_HUMAN	K.VHQYFNVELIQPGAVK.V	2	21.44	-0.559	-1.58	0.12063	2.51	0.12063	20.0475	20.0927	22.8276	22.6455	19.4511	19.2639	21.407	21.1524	21.1869	21.39	22.5293	22.1034	21.5791	21.6782	21.3642	21.3001	20.0611	19.5091	21.904	21.6547	21.4575	21.4916	21.064	20.8312	20.4749	20.516	23.4739	22.9777	21.9073	22.0243	21.8766	21.7756	21.8033	21.7078	22.448	22.3253	22.3082	22.161	21.077	20.6197
CO3_HUMAN	K.TGLQEVEVK.A	2	24.67	-0.373	-1.02	0.31571	1.03	0.31571	22.7715	23.262	24.9972	25.1842	23.8366	23.9313	24.7031	23.8035	24.5008	24.6932	25.3373	25.2395	24.7393	25.0483	24.8949	24.651	24.0494	24.0703	24.9496	24.9396	24.7556	24.8042	24.8279	24.1608	23.7305	24.0792	25.4243	25.6266	24.8998	25.0736	24.7272	25.3756	24.9253	25.0393	25.329	25.3595	26.1437	25.1327	23.9029	23.7392
CO3_HUMAN	R.YYTYLIMNK.G	2	24.27	-0.536	-1.73	0.09007	3.01	0.09007	22.5668	22.582	24.8513	24.7868	23.0284	22.8429	24.1234	23.6679	24.0903	24.2354	25.2562	25.0312	24.5052	24.6428	24.3583	24.2817	23.2665	23.0626	24.425	24.4255	24.4965	24.4407	24.2289	24.0852	23.3577	23.4049	25.7175	25.5975	24.7009	24.792	24.7898	24.896	24.6865	24.4618	24.8534	24.8159	25.6017	24.7894	23.6562	23.3761
CO3_HUMAN	R.TELRPGETLNVNFLLR.M	3	24.34	-0.673	-1.69	0.09804	2.86	0.09804	23.0968	22.7134	25.0657	24.9291	23.1003	22.8324	24.2237	23.8814	24.2327	24.5646	25.6618	25.3777	24.7327	24.7071	24.4083	24.5399	22.0972	21.204	24.4541	24.15	24.5609	24.175	24.1954	23.811	23.5033	23.3043	25.8837	26.0399	25.1099	25.0198	24.7745	24.8815	25.0155	24.8366	25.3787	25.1785	25.6523	24.9573	23.6973	23.458
CO3_HUMAN	R.TELRPGETLNVNFLLR.M	2	20.34	-1.029	-1.32	0.1924	1.75	0.1924	19.1061	18.3183	21.8273	21.3001	18.4307	17.918	20.1835	19.5357	20.0134	20.7062	22.1844	21.8583	21.2358	20.8931	20.3069	20.5334	17.2425	14.0456	21.0093	19.8993	20.8935	20.3477	20.1645	19.5856	19.3404	18.6976	23.0732	22.6306	21.3897	21.279	21.5201	21.1617	21.146	20.9664	21.7262	21.6493	21.8356	21.2426	19.1805	19.3041
CO3_HUMAN	R.FISLGEACK.K	2	25.39	-0.408	-1.33	0.18985	1.77	0.18985	23.9709	23.9889	25.6632	25.7936	24.3495	24.2679	25.4899	24.9318	25.2762	25.3829	26.4272	26.2846	25.5202	25.7049	25.5989	25.4042	24.5503	24.3675	25.4933	25.3113	25.5096	25.5645	25.4026	25.2205	24.5939	24.7975	26.7167	26.506	25.8761	25.7099	25.7841	26.0451	25.6571	25.5006	26.0386	25.7428	26.5587	25.705	24.6241	24.3752
CO3_HUMAN	K.VQLSNDFDEYIMAIEQTIK.S	3	24.12	-0.856	-1.23	0.22576	1.51	0.22576	22.3976	22.5257	25.671	25.7439	21.9644	21.4843	24.3069	24.1289	24.2556	24.1508	25.8613	25.4688	24.5156	24.7	24.5521	24.7585	21.0551	17.9498	24.3825	24.0162	23.989	23.7672	23.9056	23.6966	22.8742	22.7376	26.224	26.5395	24.9486	25.2385	24.505	25.0253	24.8952	24.5578	24.8423	24.7252	25.5234	25.1773	23.9951	23.8314
CO3_HUMAN	K.VQLSNDFDEYIMAIEQTIK.S	2	21.33	-1.025	-1.2	0.23811	1.43	0.23811	20.1075	19.2681	23.6847	22.5693	19.4694	18.3299	21.4205	20.9253	21.3323	21.1619	23.0037	22.7766	22.3123	21.7255	22.0488	21.6988	17.8766	14.2308	21.4977	20.9551	21.4331	20.7194	21.3523	20.9172	20.484	19.7892	24.3157	23.886	22.4901	22.3627	22.4659	22.0082	21.6685	21.4294	21.9717	21.9042	22.8653	22.4572	21.4057	20.9763
CO3_HUMAN	K.SSLSVPYVIVPLK.T	2	25.89	-0.477	-1.82	0.07563	3.31	0.07563	24.563	24.546	26.2899	26.3136	24.8299	24.7559	25.735	25.4557	25.6037	25.7466	26.7264	26.6453	26.0171	26.0713	25.9435	25.8547	25.0946	24.9617	25.9716	25.8114	26.0626	26.1356	25.7963	25.5458	25.1676	25.2648	27.0305	27.0957	26.2961	26.3042	26.2716	26.3294	26.2863	26.1315	26.6464	26.4516	26.9341	26.3607	25.3736	24.9838
CO3_HUMAN	K.DSCVGSLVVK.S	2	23.76	-0.49	-1.5	0.14049	2.25	0.14049	22.2157	22.4563	23.526	23.8123	23.0713	23.1694	23.5423	23.0664	23.4819	23.644	24.2742	24.2775	23.4816	23.872	24.0705	23.6833	23.1981	23.2388	24.077	24.0596	24.1504	24.2879	24.097	23.8605	22.7966	23.2643	24.0187	24.5639	23.9098	24.0635	23.8901	24.3341	24.2252	24.2183	24.4936	24.2876	25.2605	24.2015	23.0531	23.0335
CO3_HUMAN	K.ACEPGVDYVYK.T	2	24.42	-0.344	-1.27	0.2119	1.61	0.2119	22.956	23.0907	24.7713	24.8664	23.4496	23.3808	24.4684	24.155	24.1997	24.2316	25.2332	25.1597	24.5395	24.6551	24.6128	24.4532	23.8309	23.815	24.5287	24.5055	24.4746	24.5545	24.6121	24.4334	23.5187	23.6631	25.605	25.6955	24.6376	24.7045	24.9607	25.1295	24.6241	24.4842	24.7877	24.6955	25.4353	24.6069	23.6168	23.5428
CO3_HUMAN	K.DFDFVPPVVR.W	2	25	-0.547	-1.91	0.06221	3.66	0.06221	23.4982	23.3143	25.6999	25.6478	23.8191	23.6646	24.5643	24.3427	24.5993	24.8746	25.9274	25.7452	25.2571	25.1934	25.0919	25.0637	24.2645	24.0803	25.0372	24.7844	25.1859	25.1846	24.853	24.5799	24.271	24.3587	26.2572	26.2759	25.5139	25.531	25.4345	25.3842	25.5418	25.3903	25.8787	25.68	26.1074	25.6594	24.3857	23.9334
CO3_HUMAN	K.AGDFLEANYMNLQR.S	2	23.86	-0.569	-1.81	0.07652	3.29	0.07652	22.4589	22.3017	24.5931	24.5331	22.4973	22.1067	23.6031	23.2756	23.6048	23.6862	24.9468	24.6469	24.2311	24.0957	23.8941	23.8331	22.8248	22.3538	24.1105	23.8961	24.0156	23.9955	23.7872	23.5111	23.1345	23.0458	25.3469	25.2655	24.3259	24.3282	24.4889	24.2153	24.2981	24.1528	24.6675	24.7386	24.9406	24.4583	23.2414	22.9148
CO3_HUMAN	K.AGDFLEANYMNLQR.S	3	22.76	-0.445	-1.34	0.18823	1.79	0.18823	20.9396	21.4797	22.57	23.2739	21.5862	21.5441	22.6393	22.3503	22.8484	22.6614	23.7823	23.3266	22.8545	23.1455	23.0793	22.9844	21.9617	21.7255	22.9696	23.0427	22.8682	23.013	22.9309	22.7527	21.7238	22.067	23.5828	24.1304	23.2422	23.2226	22.9789	23.0303	23.2973	23.465	23.3748	23.4863	23.7362	23.1335	21.9389	21.6958
CO3_HUMAN	R.SNLDEDIIAEENIVSR.S	2	23.99	-0.395	-1.5	0.14207	2.24	0.14207	22.8969	22.895	24.2197	24.203	23.1462	23.0405	24.0188	23.7106	23.7003	23.8806	24.8531	24.6488	24.1541	24.2346	24.0408	23.8191	23.2194	23.0342	24.2056	24.0214	24.2321	24.187	23.9027	23.6872	23.3766	23.4317	25.0849	24.9774	24.3106	24.4053	24.2747	24.5272	24.2495	24.1007	24.5451	24.4513	25.0925	24.2582	23.4053	23.3441
CO3_HUMAN	R.SNLDEDIIAEENIVSR.S	3	23.71	-0.293	-0.88	0.38392	0.77	0.38392	22.414	22.8481	23.586	23.9021	23.1926	23.0835	23.8023	23.6291	23.1619	23.7331	24.526	24.2438	23.686	23.9597	23.8435	23.8245	23.2346	22.9916	23.754	23.9072	24.049	24.0691	23.7321	23.6621	22.8959	23.384	24.0004	24.5063	24.064	24.0776	23.1986	24.2498	24.1934	24.2378	24.257	24.1033	24.6136	23.913	22.8241	23.161
CO3_HUMAN	K.GQGTLSVVTMYHAK.A	3	23.97	-0.406	-1.07	0.29015	1.15	0.29015	22.4101	22.3345	24.2994	24.8326	22.5745	22.6256	24.2229	23.6892	23.8331	23.8528	25.1848	24.6653	24.1786	24.1925	24.2291	23.8917	23.1786	22.8747	24.2327	24.012	23.9665	23.8376	24.1162	23.8055	22.9341	23.0004	25.8234	25.644	24.5885	24.4795	24.4437	24.5528	24.3254	24.0286	24.6423	24.0945	25.2178	24.1432	23.0548	22.7429
CO3_HUMAN	K.GQGTLSVVTMYHAK.A	2	23.05	-0.46	-1.3	0.20071	1.69	0.20071	21.8506	21.7374	23.7334	23.8851	21.4715	21.2096	23.2604	22.7266	22.7564	22.8648	24.2395	23.8828	23.4366	23.3384	23.1611	23.0213	21.9502	21.5155	23.3652	22.9706	23.183	23.117	22.8541	22.5669	22.1847	22.3214	25.0409	24.6511	23.5641	23.5179	23.6641	23.5854	23.2139	23.0871	23.748	23.2398	24.0739	23.3258	22.4739	22.1555
CO3_HUMAN	R.IHWESASLLR.S	2	24.11	-0.543	-1.51	0.13862	2.28	0.13862	22.7476	22.6354	25.0861	24.7338	22.6575	22.426	24.1717	23.8055	23.8293	23.9897	25.4851	25.045	24.5838	24.452	24.1714	24.2783	22.8251	22.3092	24.0583	23.5669	24.1906	24.0109	23.991	23.5987	23.5633	23.3704	26.0325	25.4505	24.6554	24.6135	24.7985	24.6865	24.403	24.1627	25.0057	24.7535	25.2387	24.7538	23.3537	23.0817
CO3_HUMAN	K.KVFLDCCNYITELR.R	3	23.46	-0.503	-1.5	0.14121	2.25	0.14121	21.8619	21.7678	24.1668	24.189	22.2268	21.9474	23.5845	23.2651	23.4507	23.4135	24.5805	24.1097	23.756	23.7925	23.5917	23.5633	22.2545	21.9726	23.4643	23.2183	23.5229	23.5654	23.4645	23.1741	22.506	22.6911	24.9229	24.8455	24.0259	24.0602	23.9968	24.2196	23.7269	23.6501	24.2999	24.1584	24.6814	23.7966	22.6279	22.2939
CO3_HUMAN	K.KVFLDCCNYITELR.R	2	20.99	-0.499	-1.53	0.13299	2.34	0.13299	19.4824	19.8728	22.117	21.6899	19.6986	19.889	21.0385	20.7798	20.7535	20.8429	22.1807	21.8557	21.2675	21.128	20.5969	20.876	19.5547	20.03	20.7267	20.4678	21.0916	21.2207	20.693	20.5419	19.9034	20.1774	22.755	22.4121	21.4595	21.6221	21.653	21.6001	21.2187	20.9532	21.9244	21.8117	21.9783	21.6225	20.1978	19.9955
CO3_HUMAN	K.VLLDGVQNPR.A	2	23.36	-0.842	-1.35	0.18339	1.83	0.18339	22.5889	22.7614	24.3191	24.2499	15.3299	NA	24.0009	23.3766	22.7074	23.0186	24.7045	24.6349	24.1144	24.2598	24.1654	23.8034	22.3372	22.2804	23.3084	23.1832	24.225	24.292	23.1238	22.8291	22.2375	22.3327	23.5849	23.9231	23.1785	23.3219	24.2201	24.5237	23.4025	23.3034	23.6132	23.5127	25.3953	24.5048	23.3559	23.1001
CO3_HUMAN	K.TIYTPGSTVLYR.I	2	24.39	-0.373	-1.35	0.18242	1.84	0.18242	22.9434	23.0741	24.9108	24.9568	23.2804	23.3257	24.1752	23.9052	24.3782	24.4211	25.1659	24.9641	24.578	24.7727	24.4567	24.3728	23.7255	23.6327	24.5934	24.4732	24.4805	24.5777	24.2624	24.2403	23.4237	23.6735	25.5991	25.4154	24.6087	24.6401	24.6749	24.8415	24.7965	24.7124	25.0349	24.8887	25.6136	24.8526	23.7358	23.4905
CO3_HUMAN	K.AAVYHHFISDGVR.K	3	23.5	-0.459	-1.24	0.22242	1.53	0.22242	22.0984	21.6672	24.0831	23.8468	22.4532	22.3047	23.7717	22.7666	23.286	23.3452	24.3985	24.1812	23.7899	23.7996	23.6541	23.4362	22.8604	22.5376	23.7939	23.3792	23.8501	23.5199	23.6486	22.847	22.8206	22.8218	24.6707	24.2395	23.9684	23.9065	23.8475	24.0221	23.8495	23.6566	24.5343	24.3928	24.6837	24.0921	22.8971	22.3636
CO3_HUMAN	K.AAVYHHFISDGVR.K	2	22.16	-0.356	-0.69	0.49529	0.47	0.49529	21.2682	20.6647	22.8555	22.4467	21.5069	21.0091	22.7744	21.4674	21.8306	22.3382	23.0398	22.8339	22.4109	22.2152	22.2651	21.8308	21.7844	20.44	22.8853	21.7186	22.6149	22.0104	22.1868	21.1664	21.7216	21.749	23.2222	22.6188	22.5857	22.5956	22.6147	22.5061	22.5166	22.2988	23.0987	22.8904	22.9157	22.5434	21.8884	20.97
CO3_HUMAN	K.RIPIEDGSGEVVLSR.K	3	23.86	-0.447	-1.47	0.14771	2.17	0.14771	22.3971	22.4264	24.2051	24.2368	22.7867	22.7546	24.144	23.569	23.5085	23.6694	24.76	24.4453	23.9894	24.0954	23.9776	23.7582	23.0918	22.8269	24.1012	24.0005	24.1291	24.0593	23.8523	23.6065	22.9409	23.0832	25.1154	24.7916	24.2214	24.0959	24.2957	24.5078	24.2999	24.026	24.5881	24.4201	25.2132	24.4842	23.069	22.8752
CO3_HUMAN	K.RIPIEDGSGEVVLSR.K	2	21.87	-0.546	-1.77	0.08436	3.12	0.08436	20.6898	20.5943	22.5564	22.3403	20.5281	20.1732	22.0866	21.5124	21.2581	21.5448	22.928	22.7259	22.1337	22.1794	21.6922	21.7069	20.7773	20.4727	22.2044	21.7588	22.1525	22.2092	21.4207	21.3741	21.0512	21.1439	23.5915	23.1776	22.0671	22.1014	22.4895	22.4795	22.1556	22.0215	22.7112	22.7424	22.8525	22.6022	21.2867	21.1537
CO3_HUMAN	K.DTWVEHWPEEDECQDEENQK.Q	3	24.17	-0.402	-1.24	0.22263	1.53	0.22263	22.7486	22.676	24.7841	24.7978	22.8007	22.4998	24.5043	24.1532	23.9712	24.0282	25.3608	25.2467	24.4649	24.4934	24.4054	24.3115	23.121	22.5217	24.3013	24.2496	24.1715	24.0485	24.219	23.9003	23.1841	23.0889	25.863	25.7364	24.4479	24.5579	24.7941	24.9399	24.4259	24.2937	24.7	24.6581	25.2248	24.6391	23.4208	23.1708
CO3_HUMAN	R.TVMVNIENPEGIPVK.Q	2	24.1	-0.53	-1.6	0.11615	2.57	0.11615	22.7234	22.5271	25.002	24.8924	22.4835	22.3501	23.9549	23.3928	23.9956	24.0125	24.9913	24.9027	24.3165	24.4098	24.1787	23.9345	23.054	22.7975	24.5667	24.2758	24.3354	24.2928	24.0568	23.5963	23.2261	23.1025	25.6144	25.3926	24.5705	24.5497	24.4353	24.503	24.5585	24.3853	24.8837	24.7765	25.4194	24.6794	23.6516	23.3324
CO3_HUMAN	R.TVMVNIENPEGIPVK.Q	3	21.74	-0.451	-1	0.32414	0.99	0.32414	19.7025	20.1829	22.4702	22.7257	20.2883	20.2995	21.6012	21.0992	21.6608	22.0751	23.0783	22.0787	21.3486	22.0362	21.9379	22.095	20.9435	20.5234	21.8594	22.2124	21.8196	21.7615	21.7736	21.4988	20.4606	20.5337	22.7302	22.4629	22.3709	22.4029	21.0856	21.974	22.4917	22.6914	22.8375	22.5697	23.6338	22.3958	20.8587	20.893
CO3_HUMAN	K.RQGALELIK.K	2	23.27	-0.455	-1.03	0.30983	1.06	0.30983	21.7224	21.4848	24.0311	23.7426	22.2444	22.0922	23.5601	22.4794	22.8184	23.2181	24.312	24.0403	23.6462	23.4685	23.4813	23.2729	22.5994	21.8065	23.6671	23.1667	23.6605	23.0571	23.4767	22.302	22.7262	22.6974	24.3524	24.5663	23.8218	23.7998	23.4922	23.8597	23.7237	23.4401	24.0805	23.9745	24.5434	23.886	22.5747	21.9242
CO3_HUMAN	K.SGSDEVQVGQQR.T	2	23.05	-0.184	-0.49	0.62789	0.24	0.62789	20.8675	21.3428	23.5054	23.6952	22.199	22.0792	23.412	22.9637	23.1019	23.152	23.9172	24.1629	23.1531	23.5725	23.4224	23.0904	22.4426	22.5712	23.2569	23.2216	22.5725	23.0052	23.2859	23.0545	21.6566	22.0953	24.5422	24.6325	23.2989	23.4131	23.4693	23.7826	23.0426	23.2026	23.5011	23.5365	24.3545	23.236	21.5761	21.56
CO3_HUMAN	K.FYYIYNEK.G	2	23.71	-0.433	-1.42	0.16135	2.03	0.16135	22.167	22.2408	24.1918	24.2558	22.4462	22.3612	23.6057	23.165	23.3802	23.56	24.508	24.3031	23.9048	24.0245	23.8889	23.8459	23.1563	22.9719	23.9941	23.925	23.7581	23.7852	23.77	23.3601	22.7048	22.7834	24.8653	24.9138	24.1803	24.1048	24.1586	24.2034	23.9795	24.0296	24.3616	24.3431	25.116	24.1979	23.0724	22.8609
CO3_HUMAN	R.NTLIIYLDK.V	2	23.93	-0.543	-1.55	0.12721	2.42	0.12721	22.022	22.3549	24.942	25.0198	22.4801	22.4233	23.8322	23.3215	23.8577	23.9481	24.9063	24.4943	24.1511	24.2928	24.1474	24.0181	22.5773	22.3791	24.1938	23.8706	24.085	24.0016	23.9161	23.5688	22.7665	23.1162	25.4245	25.4062	24.627	24.5401	24.3539	24.4237	24.4296	24.2493	24.561	24.4082	25.2241	24.3902	23.4769	23.1328
CO3_HUMAN	R.QPSSAFAAFVK.R	2	24.33	-0.508	-1.68	0.09916	2.84	0.09916	22.6221	22.682	25.0333	24.9433	23.074	23.0192	24.1772	23.7619	24.0641	24.1651	25.3313	25.2095	24.6232	24.6434	24.2921	24.1812	23.5201	23.3645	24.3965	24.3179	24.4789	24.4803	24.2397	24.0685	23.4805	23.5246	25.7975	25.5592	24.8169	24.8764	24.8044	24.8348	24.7312	24.5866	25.1808	25.0895	25.5284	24.7387	23.5024	23.2691
CO3_HUMAN	K.EYVLPSFEVIVEPTEK.F	2	23.48	-0.566	-1.55	0.12955	2.39	0.12955	22.0146	21.8821	24.5837	24.4098	21.7856	21.4751	23.2685	22.7315	23.4303	23.5396	24.6118	24.4669	23.9463	23.946	23.6915	23.5493	21.8835	21.2656	23.9064	23.6216	23.4527	23.2403	23.276	22.8997	22.2521	22.3012	25.1821	25.1021	24.0395	24.0002	24.0528	23.9922	24.257	24.0267	24.1679	23.955	24.8395	24.3302	23.0673	22.8946
CO3_HUMAN	K.KGYTQQLAFR.Q	2	24.48	-0.392	-1.19	0.23954	1.42	0.23954	23.2444	23.4628	25.0621	25.0262	23.5185	23.4179	24.4377	23.5339	24.2903	24.6167	24.9687	24.8212	24.5528	24.5541	24.7733	24.6152	23.7454	23.5354	24.8112	24.6229	24.5205	24.2683	24.471	23.7735	23.9525	24.127	24.8717	24.8033	24.9451	25.0409	24.4205	24.8008	24.9195	24.8413	25.4566	25.4127	25.6955	24.8107	24.3121	24.0062
CO3_HUMAN	R.VELLHNPAFCSLATTK.R	3	23.96	-0.428	-1.48	0.14506	2.2	0.14506	22.4567	22.6274	24.4792	24.5513	22.6138	22.6946	23.8454	23.6112	23.8724	24.0158	24.8884	24.622	24.0472	24.1725	23.9969	23.894	23.1504	22.9587	24.1264	24.2252	24.1702	24.1351	23.6788	23.6471	22.982	23.2064	25.1161	25.0614	24.3657	24.3753	24.1361	24.4016	24.2906	24.3098	24.8812	24.6496	25.2204	24.444	23.2222	23.1215
CO3_HUMAN	R.TMQALPYSTVGNSNNYLHLSVLR.T	3	23.73	-0.632	-1.74	0.08833	3.04	0.08833	22.4663	22.1411	24.4257	24.494	22.1644	21.9052	23.8256	23.414	23.5574	23.6695	24.902	24.6809	24.2168	23.9777	23.8925	23.8448	22.0086	21.3112	23.7986	23.5912	24.0017	23.8068	23.6848	23.1917	22.9728	22.8525	25.3291	25.3922	24.279	24.3571	24.2384	24.2321	24.2331	24	24.6126	24.2986	24.8432	24.3515	23.3794	22.8725
CO3_HUMAN	K.GYTQQLAFR.Q	2	23.52	-0.459	-1.52	0.1364	2.3	0.1364	22.0078	22.0258	23.8568	23.8916	22.3952	22.2504	23.4793	23.001	23.3848	23.4173	24.4046	24.3198	23.7616	23.8246	23.6739	23.5476	22.7015	22.4946	23.7653	23.5824	23.7202	23.742	23.5239	23.3634	22.6134	22.7718	24.8057	24.7595	23.993	23.8482	23.9939	24.1098	23.9371	23.7989	24.2327	23.884	24.7588	23.8602	22.6726	22.5732
CO3_HUMAN	K.DAPDHQELNLDVSLQLPSR.S	3	23.79	-0.139	-0.33	0.7418	0.11	0.7418	22.7693	22.9889	24.5444	24.4168	22.8597	22.7158	24.299	23.4695	24.1042	24.0762	24.4081	23.9007	23.9885	23.9553	24.5113	23.8686	22.966	22.6411	24.308	23.6394	23.7086	23.5547	23.7931	22.942	23.1559	23.3343	24.2449	23.4373	24.2484	24.1407	23.5953	23.3466	24.5653	24.3918	24.5824	24.5526	25.0311	23.8554	23.6879	23.0366
CO3_HUMAN	K.VSHSEDDCLAFK.V	3	23.1	-0.339	-0.86	0.39401	0.74	0.39401	21.1249	21.4471	23.9408	24.1723	21.9491	22.0582	23.2677	22.398	22.9698	23.1946	23.7776	23.4848	23.0776	23.2535	23.3216	22.9007	22.7681	22.6181	23.498	23.4135	23.1598	23.1203	23.3234	22.444	22.0418	22.2282	24.2031	24.317	23.5316	23.4728	23.085	23.6184	23.6058	23.4837	23.7465	23.7003	24.5819	23.5057	22.3023	21.9397
CO3_HUMAN	K.VSHSEDDCLAFK.V	2	22.6	-0.442	-1.16	0.2505	1.36	0.2505	20.9148	21.1592	23.6417	23.613	21.2053	20.9189	22.6497	21.7021	22.3199	22.6204	23.3922	23.1337	22.7467	22.8157	22.5006	22.6512	22.0726	21.634	23.0467	22.8226	22.8751	22.6851	22.4131	21.3366	21.7018	21.8652	23.9639	23.9062	23.2	23.2036	22.7894	22.9914	23.0434	22.9301	23.4662	23.3083	23.6571	23.201	22.0819	21.7795
CO3_HUMAN	K.YFKPGMPFDLMVFVTNPDGSPAYR.V	3	23.12	-1.213	-1.56	0.12692	2.42	0.12692	21.628	21.0367	25.1568	24.8449	20.9995	20.2428	22.7971	22.56	23.3433	23.3381	24.9567	24.7632	24.034	23.6396	23.705	23.9374	18.2115	15.1006	23.1193	22.8853	23.1862	22.803	23.1673	22.8047	22.0651	21.8117	25.7316	25.8195	24.4102	24.3833	24.1267	24.0755	23.6383	23.46	24.4581	24.1396	24.6953	24.5923	22.651	22.5487
CO3_HUMAN	K.KLVLSSEK.T	2	21.69	-0.431	-1.19	0.23937	1.42	0.23937	19.8656	19.9587	22.0605	22.0078	20.6492	20.5554	22.0038	21.367	21.5424	21.4385	22.5676	22.587	21.8485	21.9684	21.9071	21.6783	21.0553	20.771	21.903	21.6936	21.709	21.8305	22.0123	21.6312	20.6907	20.8324	22.99	23.0339	21.9917	22.0573	21.9638	22.3842	21.913	21.872	22.3691	22.2676	23.3009	22.0114	20.7192	20.4763
CO3_HUMAN	R.EPGQDLVVLPLSITTDFIPSFR.L	3	21.7	-1.129	-1.26	0.21571	1.58	0.21571	17.249	16.9358	23.3689	23.0718	19.8609	19.1212	21.3679	21.5559	22.1396	22.1894	23.569	23.0317	22.4044	22.5551	22.2281	22.8085	19.0557	14.9945	22.5059	22.6733	22.2704	21.5904	21.35	21.914	19.1302	19.9141	24.1066	24.245	23.0249	22.6069	22.0136	22.439	22.9721	22.5787	22.439	22.1933	23.2824	23.0429	22.0413	22.1158
CO3_HUMAN	R.EPGQDLVVLPLSITTDFIPSFR.L	2	20.55	-1.116	-0.96	0.34179	0.92	0.34179	18.9471	18.6698	22.6456	21.4659	18.88	16.3555	20.2427	19.8671	20.8962	20.8832	22.0654	22.0135	21.8919	21.2168	21.0363	20.7941	17.5987	11.941	21.5645	20.9438	20.8008	20.1548	20.3821	20.0006	19.3797	18.9475	23.663	23.2031	22.1604	21.9169	21.5528	20.7599	20.8945	20.9239	21.0813	21.076	21.9776	21.5297	20.9119	20.9245
CO3_HUMAN	K.ENEGFTVTAEGK.G	2	22.61	-0.221	-0.62	0.53573	0.39	0.53573	20.8876	21.1683	23.3396	23.3422	21.4609	21.4534	22.8272	22.0451	22.6933	22.8915	23.6184	23.5898	22.821	23.0142	22.8432	22.6729	21.8465	21.7482	22.9074	22.8448	22.4908	22.562	22.7397	22.0597	21.5655	21.7493	23.9894	23.9568	23.026	23.1684	22.9216	23.4016	22.696	22.7217	22.7691	22.818	23.7213	22.7924	21.7131	21.5662
CO3_HUMAN	K.NTMILEICTR.Y	2	23.37	-0.65	-1.72	0.09242	2.96	0.09242	21.6156	21.6582	24.348	24.2825	21.9757	21.8365	23.2119	22.5234	23.4049	23.4522	24.2663	24.0964	23.4643	23.6441	23.4981	23.3226	21.7817	21.2803	23.738	23.4107	23.7427	23.5561	23.5302	23.0729	22.1704	22.3934	25.0675	24.8803	24.0362	23.9114	23.7041	23.7367	23.9898	23.8197	24.0773	23.9661	24.8448	23.8488	22.8864	22.5677
CO3_HUMAN	K.GVFVLNKK.N	2	22.33	-0.476	-1.1	0.2793	1.2	0.2793	20.7949	20.5602	23.3004	22.7735	21.4515	21.1315	22.5965	21.5513	21.7644	22.0844	23.2459	22.7405	22.8568	22.6352	22.5287	22.144	21.7411	21.211	22.7438	22.083	22.7774	22.3986	22.5191	21.5236	21.7371	21.5161	23.8216	23.4296	22.9809	22.7472	22.7494	22.8108	22.6379	22.197	23.2111	22.8954	23.4666	23.0565	21.8619	21.1117
CO3_HUMAN	R.YYGGGYGSTQATFMVFQALAQYQK.D	3	21.93	-0.842	-1.94	0.05883	3.76	0.05883	20.07	20.2115	23.177	23.1527	20.0572	20.1531	21.4695	21.3758	21.6366	21.7552	23.3746	23.0569	22.4016	22.1802	22.1043	22.2227	19.7247	18.5714	21.6661	21.7841	21.9527	21.6352	22.0378	21.5233	20.9672	20.6815	23.9879	24.0678	22.6873	23.0077	22.772	22.4491	22.5763	22.3553	22.977	22.7679	23.1575	22.9525	21.0281	21.4086
CO3_HUMAN	K.ADIGCTPGSGK.D	2	22.1	-0.076	-0.19	0.85119	0.04	0.85119	19.7855	20.1442	22.4191	22.5613	21.4229	21.2814	22.4762	21.6479	22.4062	22.3608	23.0704	23.3689	22.4783	22.7438	22.8977	22.5281	21.3989	21.5794	22.3343	22.273	21.5791	22.0245	22.3447	22.0446	20.5639	20.8568	23.2073	23.2123	22.7044	22.8134	22.3141	22.6637	22.1354	22.2301	22.5545	22.5558	23.566	22.3437	20.5093	20.4778
CO3_HUMAN	R.LVAYYTLIGASGQR.E	2	23.14	-0.568	-1.49	0.14404	2.21	0.14404	21.7842	21.542	23.3959	23.0062	22.2502	21.9667	23.1763	22.557	22.7366	22.8557	24.4646	23.8224	23.6123	23.3982	23.2558	23.0689	22.2437	21.772	23.4681	22.8025	23.6346	23.4272	23.239	22.8445	22.5819	22.3499	24.5783	24.1598	23.4574	23.2799	23.8754	23.6553	23.6775	23.2127	23.9708	23.7184	24.4065	23.7394	22.7442	21.9895
CO3_HUMAN	R.LVAYYTLIGASGQR.E	3	22.97	-0.453	-1.37	0.17667	1.89	0.17667	21.5617	21.5815	22.7528	22.4064	22.4374	22.2101	23.1943	22.6548	22.8387	22.7301	24.0837	23.3617	23.3693	23.1112	23.247	23.0078	22.2769	22.0674	23.2405	22.7289	23.458	23.2828	23.2636	22.9438	22.4461	22.336	24.07	23.8445	23.0901	23.0761	23.5239	23.5553	23.502	23.3378	23.4619	23.2274	23.9978	23.3268	22.4446	21.7426
CO3_HUMAN	R.QPVPGQQMTLK.I	2	22.73	-0.39	-0.94	0.35218	0.88	0.35218	20.9928	21.2833	23.1684	23.2592	21.6558	21.711	22.798	21.3909	22.497	22.7433	23.5228	23.2853	22.8864	22.9745	22.9584	22.6992	22.2571	22.0191	23.349	23.2127	23.0952	22.8689	22.917	21.8707	21.9071	22.0891	23.4666	23.2433	23.0954	23.1338	22.7669	23.325	23.1888	23.1933	23.418	23.3451	24.1922	23.2844	22.2034	21.8579
CO3_HUMAN	K.QELSEAEQATR.T	2	22.37	-0.233	-0.75	0.46009	0.56	0.46009	20.8422	20.7936	22.6264	22.7269	21.6282	21.5678	22.6445	22.152	22.4121	22.3667	23.1178	23.2841	22.5096	22.8131	22.6024	22.2878	21.7911	21.762	22.5235	22.531	22.1572	22.4011	22.5632	22.3472	21.4019	21.4798	23.5794	23.8131	22.5129	22.614	22.6891	23.0535	22.4926	22.4868	22.8703	22.8047	23.5301	22.6133	21.0628	21.1719
CO3_HUMAN	R.EVVADSVWVDVK.D	2	23.05	-0.791	-1.72	0.09166	2.97	0.09166	21.0475	21.0969	23.4486	23.1727	20.6308	20.7634	22.9037	22.1412	23.0755	23.0435	24.2077	23.6966	23.5219	23.5103	23.5895	22.9657	21.7779	21.5276	23.8751	23.156	23.8269	23.6125	23.344	22.9197	21.8674	22.1266	24.408	24.0723	23.6124	23.4001	23.7902	23.7511	23.8875	23.4729	23.7977	23.7819	24.8977	23.4608	22.7511	22.1955
CO3_HUMAN	K.KQELSEAEQATR.T	2	21.94	-0.306	-0.98	0.33462	0.95	0.33462	20.1821	20.3208	22.5139	22.3948	20.9959	20.7189	22.4218	21.9774	21.8476	21.8015	22.7062	22.8015	22.0858	22.2698	22.0308	21.8528	21.3724	21.1494	22.2115	22.1512	21.7524	21.8914	21.9841	21.8661	20.9081	21.2009	23.3813	23.2867	22.145	22.1952	22.3688	22.4894	22.2002	22.0895	22.5828	22.6468	23.1886	22.3227	20.6669	20.7533
CO3_HUMAN	K.KQELSEAEQATR.T	3	21.18	-0.185	-0.47	0.6394	0.22	0.6394	19.5274	19.4661	21.2622	21.2681	20.6705	20.5395	21.84	21.1739	21.2413	21.0319	21.8308	21.8971	21.2354	21.4244	21.7794	20.9049	20.8682	20.9115	21.5242	21.392	20.9723	21.0515	21.7159	21.3219	20.0643	20.2127	22.3063	22.348	21.2498	21.1837	21.4655	21.8646	21.4787	21.3288	21.4597	21.5548	22.7502	21.2683	20.0381	19.8499
CO3_HUMAN	R.KVLLDGVQNPR.A	2	22.07	-0.112	-0.27	0.78966	0.07	0.78966	20.8206	21.091	23.1519	23.0617	NA	NA	22.6212	21.5381	21.222	21.5507	23.4456	23.3092	22.7988	22.8559	22.4819	22.489	20.6104	20.3017	21.5743	21.2894	22.6575	22.6707	21.2581	20.4192	20.6798	20.8109	22.86	22.588	22.0032	22.1045	22.7732	23.1635	21.8028	21.7465	22.3883	22.2921	23.6788	23.1683	21.9038	21.5085
CO3_HUMAN	K.LSINTHPSQKPLSITVR.T	3	22.93	-0.497	-1.78	0.08267	3.16	0.08267	21.7651	21.5312	23.3799	23.5274	21.7396	21.5526	23.0908	22.8641	22.5648	22.747	23.8546	23.7896	23.1548	23.2402	22.5878	22.6943	21.9994	21.6892	22.9959	22.8184	23.0753	23.1622	22.7032	22.5835	22.1437	22.3374	24.5729	24.4845	23.3082	23.283	23.4819	23.41	23.1653	22.9545	23.8925	23.6426	23.8139	23.4249	22.118	21.9718
CO3_HUMAN	K.VTIKPAPETEK.R	2	22.37	-0.378	-1.13	0.26409	1.28	0.26409	20.751	20.8469	23.4018	23.0136	21.0314	20.7431	22.653	22.0969	22.2188	22.2565	23.3571	23.2825	22.6701	22.6406	22.235	22.3599	21.7411	21.1773	22.7171	22.4187	22.3545	22.3668	22.2735	22.0156	21.349	21.4275	24.1942	23.7212	22.8682	22.8054	22.8334	22.7542	22.7583	22.46	23.0757	22.8596	23.3257	22.8927	21.4776	21.36
CO3_HUMAN	K.VYAYYNLEESCTR.F	2	22.97	-0.503	-1.56	0.12697	2.42	0.12697	21.4279	21.3702	23.9939	23.7256	21.5009	21.1884	22.9423	22.4642	22.7657	22.9161	23.9685	23.8468	23.1606	23.3353	22.9844	22.8807	21.8689	21.6729	23.402	23.0166	22.9137	23.0675	22.8698	22.7851	22.0638	22.0485	24.6332	24.4225	23.4854	23.3769	23.5637	23.5065	23.292	23.108	23.6736	23.5667	24.1187	23.4899	22.392	22.1162
CO3_HUMAN	K.EDIPPADLSDQVPDTESETR.I	3	24.26	-0.24	-0.91	0.36969	0.82	0.36969	22.9986	23.1643	24.0505	24.4615	23.5083	23.5662	24.6326	24.2955	24.1568	24.2891	25.0317	25.0125	24.2827	24.5005	24.1598	23.96	23.947	23.763	24.416	24.5716	24.1986	24.2393	24.4319	24.2083	23.8139	23.8233	25.2022	25.4286	24.2138	24.2551	24.5613	24.8018	24.1193	24.3483	24.4689	24.3324	25.2651	24.4614	23.6601	23.7369
CO3_HUMAN	K.SGQSEDRQPVPGQQMTLK.I	3	22.55	-0.324	-0.85	0.40236	0.72	0.40236	20.7856	21.0137	23.0692	23.3766	21.4694	21.478	23.0124	22.2046	22.4321	22.5141	23.3058	23.1126	22.6349	22.817	22.6939	22.3668	22.0604	21.7536	22.8129	22.7715	22.6003	22.5335	22.8121	21.8026	21.5775	21.823	23.7041	23.9002	22.847	22.9216	22.6639	23.1622	22.7798	22.7455	23.3298	23.243	23.8254	22.8178	21.6959	21.3863
CO3_HUMAN	R.IPIEDGSGEVVLSR.K	2	23.79	-0.394	-1.59	0.11955	2.52	0.11955	22.5234	22.6215	23.9056	23.8211	22.993	22.838	23.8002	23.3853	23.5843	23.6761	24.59	24.4783	23.8829	24.0624	23.7667	23.6444	23.1863	23.1114	24.0589	23.9564	24.0368	24.1491	23.6331	23.5371	23.1443	23.334	24.9175	24.7895	24.0157	24.0108	24.2109	24.3061	23.9642	23.9362	24.3627	24.2572	24.817	24.167	23.145	23.0306
CO3_HUMAN	K.DICEEQVNSLPGSITK.A	2	23.52	-0.478	-1.77	0.08363	3.13	0.08363	22.0676	22.1799	23.8373	23.9248	22.4015	22.4995	23.3994	22.9679	23.331	23.3751	24.0251	23.9326	23.327	23.4521	23.4998	23.341	23.2368	23.1117	23.9355	23.7594	23.7232	23.8416	23.5203	23.2671	22.6421	22.8248	24.4991	24.5649	23.8044	23.9541	23.8794	23.9823	23.9815	23.8965	24.3504	24.3701	24.6721	23.9226	22.844	22.6233
CO3_HUMAN	R.AYYENSPQQVFSTEFEVK.E	3	22.54	-0.395	-1.22	0.23056	1.48	0.23056	21.0521	21.2349	22.7562	22.9422	21.7506	21.505	22.5483	22.403	22.2324	22.4435	23.384	23.1607	22.6452	22.8809	22.4909	22.9001	21.776	21.2377	22.7532	22.7869	22.6265	22.738	22.6361	22.1617	21.542	21.8977	23.0179	23.8253	22.9041	22.8942	22.4168	23.0289	23.3657	23.2352	22.7312	23.0105	23.3641	22.9625	22.1703	22.2456
CO3_HUMAN	R.AYYENSPQQVFSTEFEVK.E	2	21.72	-0.613	-1.58	0.1211	2.5	0.1211	20.2822	19.9311	22.6212	22.3772	19.9086	19.7847	21.6979	21.1658	21.5547	21.792	22.6352	22.7233	22.3252	22.011	21.8818	21.4712	20.377	19.7321	22.278	21.7145	21.5948	21.5937	21.5742	21.1847	20.7278	20.6171	23.582	23.3008	22.2159	22.3467	22.5008	22.3231	22.2709	22.0546	22.3111	22.3697	23.0466	22.3603	21.5162	21.0407
CO3_HUMAN	R.SEETKENEGFTVTAEGK.G	3	21.72	-0.259	-0.71	0.48131	0.5	0.48131	19.8044	20.2509	22.0068	22.2166	20.8715	20.9188	22.2796	21.8261	21.5273	21.57	22.4874	22.4971	21.656	22.2022	21.8908	21.4108	21.3589	21.257	21.8811	21.9088	21.4454	21.5631	22.0443	21.7612	20.8411	20.7903	23.1963	23.3072	21.8031	21.839	22.0196	22.4851	21.8641	21.9183	22.1809	22.078	23.0398	21.7738	20.5768	20.4834
CO3_HUMAN	R.ISLPESLKR.I	2	20.83	-0.548	-1.69	0.09787	2.86	0.09787	19.5452	19.5313	21.4404	21.0264	19.6937	19.8221	20.5024	20.2668	20.6338	20.6017	21.7687	21.6256	21.1583	20.9716	20.2781	20.5714	20.11	19.7518	20.9752	20.7707	21.1191	21.1911	20.7423	20.4819	20.0533	20.1968	21.8993	22.0168	21.1913	21.1628	21.3151	21.3765	21.1865	20.9539	21.9515	21.4307	22.1442	21.1639	20.4809	19.9569
CO3_HUMAN	R.SEFPESWLWNVEDLKEPPK.N	3	23.85	-0.704	-1.75	0.08697	3.07	0.08697	22.5271	22.357	24.7774	24.6709	22.2206	22.0023	23.8565	23.4367	23.7683	23.8054	25.0527	24.9051	24.2419	24.04	24.1207	23.9642	21.7182	20.6466	24.1451	23.7821	24.0929	23.8179	23.8211	23.3312	22.9349	22.7178	25.3209	25.3324	24.3899	24.3271	24.6081	24.5783	24.5725	24.2386	24.8848	24.649	25.2559	24.7643	23.3286	23.1556
CO3_HUMAN	K.QDSLSSQNQLGVLPLSWDIPELVNMGQWK.I	3	19.88	-1.123	-1.18	0.24356	1.4	0.24356	17.8626	17.9832	22.1333	21.2883	17.5305	15.4182	19.2533	19.4543	20.1065	19.2961	21.6852	21.3123	20.8349	20.2544	20.632	20.7254	16.4675	12.5936	20.9076	20.7019	20.156	18.9613	19.5146	19.3744	18.3261	17.8537	22.7804	22.8882	21.3048	20.9873	20.4768	20.6397	20.704	20.8091	20.8032	19.9208	21.1463	20.8488	20.7993	20.601
CO4A_HUMAN	R.VTASDPLDTLGSEGALSPGGVASLLR.L	3	25.49	-0.561	-1.74	0.08836	3.04	0.08836	24.3676	24.6019	26.2543	26.4469	24.3167	24.5226	24.9632	24.6323	25.1285	25.2928	26.4732	26.1956	25.2356	25.1747	26.1225	26.0952	24.2587	23.7374	25.5185	24.9454	25.6644	25.3843	25.4646	25.1061	24.2619	24.3191	26.5685	26.5565	26.0383	26.0847	25.849	26.1152	26.2223	25.93	26.68	26.2596	26.327	25.9813	25.2245	25.4759
CO4A_HUMAN	R.VTASDPLDTLGSEGALSPGGVASLLR.L	2	23.3	-0.582	-1.76	0.08543	3.1	0.08543	22.6766	22.2318	24.2765	24.1509	21.94	21.9427	22.7384	22.5944	22.9393	22.9135	23.8987	24.2874	22.9873	23.1561	24.2041	23.7693	21.5914	21.7827	23.0801	23.0273	22.9338	23.3338	23.0972	22.9939	22.1354	22.3122	24.473	24.4482	24.0562	24.0381	23.9531	23.9105	23.4643	23.4418	24.2176	24.0846	24.4388	23.6666	23.6934	23.1269
CO4A_HUMAN	R.GSFEFPVGDAVSK.V	2	24.79	-0.363	-1.33	0.18921	1.78	0.18921	23.9051	23.9425	25.4365	25.4321	23.9555	23.9799	24.4298	24.0291	24.5968	24.6179	25.2615	25.1011	24.128	24.3946	25.6163	25.4983	24.0535	23.9539	24.8907	24.8913	24.8299	24.9112	25.0139	24.7944	23.5328	23.6243	25.6069	25.6581	25.0954	25.0823	24.9274	25.249	25.0245	25.0379	25.4517	25.333	25.8815	25.0276	24.6664	24.6247
CO4A_HUMAN	K.LELSVDGAK.Q	2	23.91	-0.297	-0.86	0.39712	0.73	0.39712	22.6711	23.0202	24.9703	24.4916	23.274	23.2847	23.4407	22.8629	23.4278	23.7125	24.4032	24.2749	23.1137	23.4329	24.9625	24.6179	23.4669	23.3763	24.1919	24.1497	23.8826	23.8857	24.3673	23.8982	22.5066	22.7252	24.1932	24.4893	24.1679	24.3312	23.8976	24.4565	24.2751	24.3117	24.4736	24.4319	25.1486	24.0575	23.8766	23.7
CO4A_HUMAN	R.HLVPGAPFLLQALVR.E	3	24.58	-0.827	-1.73	0.08986	3.01	0.08986	23.8329	23.4582	26.0295	25.7896	23.3616	23.3353	24.2097	23.5186	24.3138	24.4988	25.8675	25.5	24.5664	24.2968	25.8211	25.3956	20.9274	20.216	24.4211	23.9225	24.8686	24.4579	25.0398	24.4027	23.3853	23.4189	26.2659	26.0941	25.5157	25.424	25.2218	25.1402	25.3111	24.7229	25.7045	25.214	25.8813	25.2217	24.4054	24.1186
CO4A_HUMAN	R.HLVPGAPFLLQALVR.E	2	21.83	-1.017	-2.19	0.03419	4.78	0.03419	21.2384	20.8697	23.5466	23.2425	20.5638	20.4041	21.2294	20.7005	21.6507	21.7442	22.9399	23.0514	21.5066	21.605	22.918	22.5984	17.0915	16.9081	21.3799	21.2071	21.9672	22.0302	21.9982	21.8568	20.618	20.6798	23.9179	23.8065	22.9884	22.7449	22.6325	22.4971	22.1888	22.0433	22.8629	22.6446	23.1947	22.5727	21.9939	21.5032
CO4A_HUMAN	R.EMSGSPASGIPVK.V	2	24.45	-0.319	-0.84	0.40633	0.7	0.40633	23.1945	23.4767	25.4043	25.4775	23.6022	23.5706	24.2636	23.0785	24.1288	24.3592	25.1657	24.9874	24.0583	24.1964	25.2791	25.0732	23.8033	23.6026	24.6118	24.5119	24.5142	24.2409	24.7736	23.9305	23.1303	23.2898	25.401	25.2271	25.0885	25.1456	24.5594	25.1176	24.6411	24.6239	24.9722	24.951	25.5243	24.6219	24.3609	24.1175
CO4A_HUMAN	R.GQIVFMNR.E	2	23.47	-0.332	-1.08	0.28796	1.16	0.28796	22.4258	22.355	24.5258	24.484	22.4932	22.3227	23.1259	22.6038	23.3715	23.4008	24.1776	23.9458	23.0544	23.1098	24.3677	24.23	22.6824	22.4934	23.5491	23.3316	23.4712	23.5179	23.8092	23.5403	22.0304	22.0457	24.6325	24.4433	24.0357	23.8828	23.8656	23.9434	23.7652	23.6592	24.0334	23.5209	24.4225	23.6875	23.3257	23.0495
CO4A_HUMAN	K.VGLSGMAIADVTLLSGFHALR.A	3	23.53	-0.744	-1.45	0.15442	2.1	0.15442	22.4367	22.2033	25.6263	25.1415	21.8384	21.8522	23.0314	22.4779	23.4851	23.3775	25.0893	24.5813	23.6157	23.316	24.7295	24.4286	20.3039	19.471	23.1835	23.0326	23.251	22.8881	23.9007	23.0763	22.0102	21.7058	25.8262	25.6843	24.7086	24.6087	24.261	24.0377	24.151	23.4785	24.4683	24.0069	24.9224	24.2861	23.5334	23.2868
CO4A_HUMAN	R.DFALLSLQVPLKDAK.S	3	24.12	-0.465	-1.28	0.20884	1.63	0.20884	22.8122	23.2147	25.0365	25.2029	23.3472	23.3567	23.9251	23.3303	23.7668	24.145	25.0493	24.6928	23.7089	23.7969	25.042	24.957	22.6524	22.1387	23.8551	23.6677	24.3411	23.899	24.396	23.8695	23.0301	22.8562	25.1676	25.5816	25.0454	24.9595	24.0101	24.5176	24.6627	24.3917	24.998	24.6803	24.9107	24.3009	23.5916	23.7915
CO4A_HUMAN	R.DFALLSLQVPLKDAK.S	2	22.68	-0.58	-1.57	0.12357	2.47	0.12357	22.1337	21.769	24.0282	23.6784	21.6802	21.3811	22.4173	21.9617	22.2364	22.5065	23.5055	23.4895	22.3734	22.1482	23.5414	23.0839	20.716	20.4789	22.5926	22.1769	22.8434	22.8545	22.8015	22.5662	21.445	21.1715	24.4578	24.126	23.2596	23.4461	23.3761	23.0706	22.8715	22.6045	23.4757	23.1876	23.7238	22.989	22.8359	22.3928
CO4A_HUMAN	R.STQDTVIALDALSAYWIASHTTEER.G	3	24.17	-0.676	-1.77	0.08319	3.14	0.08319	23.0582	23.0322	25.4068	25.3247	22.8578	23.035	23.7891	23.2469	23.7914	24.0089	25.2852	24.9633	23.9327	23.8416	25.0307	24.8871	22.1241	21.4306	23.9704	23.6621	24.0719	24.0015	24.4276	23.7239	23.0506	22.8667	25.5233	25.4671	24.7512	24.9305	24.6287	24.6773	24.7666	24.5141	25.3046	25.0831	25.4526	24.7372	24.2039	24.0167
CO4A_HUMAN	K.LGQYASPTAK.R	2	23.84	-0.196	-0.6	0.54926	0.36	0.54926	22.6801	22.6263	24.4751	24.6305	23.3485	23.2803	23.8158	23.1689	23.749	23.6684	24.3429	24.4508	23.4857	23.7389	24.8954	24.5129	23.2658	23.237	23.77	23.6924	23.4988	23.6538	24.3189	24.0619	22.3276	22.4899	24.6895	24.8601	24.3174	24.4007	23.9363	24.3763	24.0057	23.9434	24.1918	24.2487	24.9561	23.8772	23.3427	23.2612
CO4A_HUMAN	R.AVGSGATFSHYYYMILSR.G	3	22.92	-0.612	-1.51	0.13859	2.28	0.13859	21.9262	21.989	24.2354	24.2421	21.7966	21.6113	22.8487	22.4018	22.6643	22.9946	24.0636	23.7625	22.5357	22.526	23.8459	23.7637	20.4658	19.808	22.4971	22.3845	23.0194	22.587	23.1765	22.6448	21.7448	21.2786	24.4344	24.417	23.7854	23.82	23.2387	23.5144	23.372	23.1872	23.8799	23.6229	24.1333	23.3184	22.864	22.5571
CO4A_HUMAN	K.YVLPNFEVK.I	2	23.53	-0.382	-1.44	0.15797	2.06	0.15797	22.6303	22.762	23.7363	23.786	22.9471	22.7666	23.1918	22.8517	23.1664	23.0762	24.0813	23.6312	22.9545	23.1265	24.4139	24.2972	23.0566	22.9522	23.8745	23.4893	23.6474	23.7066	23.7137	23.5106	22.3429	22.4882	24.1718	23.9842	23.7786	23.7501	23.8757	24.0251	23.9488	23.8721	24.2591	24.1322	24.4393	23.6939	23.6856	23.415
CO4A_HUMAN	K.SCGLHQLLR.G	2	23.35	-0.408	-1.01	0.31628	1.03	0.31628	22.1849	22.2433	24.3562	24.3618	22.4668	22.2955	23.2053	22.1136	22.9185	23.3601	24.1066	23.9256	23.035	23.1502	24.1749	24.0998	22.4489	21.9077	23.423	23.1216	23.5454	23.1928	23.4988	22.4142	22.2251	22.406	24.185	23.9955	24.0558	24.1231	23.521	23.9552	23.5599	23.618	24.2351	24.168	24.4281	23.727	23.3778	22.8255
CO4A_HUMAN	R.AACAQLNDFLQEYGTQGCQV.-	3	23.49	-0.203	-0.47	0.6419	0.22	0.6419	21.9545	23.0907	23.9334	24.2257	23.0227	23.0365	23.613	23.1324	23.0546	23.7351	24.377	24.0492	23.1171	23.2133	24.2821	24.7093	22.7226	21.9579	23.4349	23.1964	23.8453	23.0184	23.7614	22.8845	22.549	22.318	24.164	24.5467	24.0525	24.0986	22.8414	23.7195	24.1538	24.0702	24.0053	23.8179	24.0077	23.6543	23.1718	23.2313
CO4A_HUMAN	R.AACAQLNDFLQEYGTQGCQV.-	2	21.82	-0.386	-1.19	0.24055	1.42	0.24055	21.328	21.2194	22.4179	22.7832	20.793	20.4888	21.6841	21.4024	21.7945	21.814	22.166	22.8416	21.3577	21.7837	22.5514	22.2453	20.113	20.1115	21.8373	21.8013	21.5796	22.0288	21.581	21.6634	20.6157	20.7721	22.9633	23.1743	21.8686	22.3473	22.457	22.6121	21.7371	22.0274	22.2149	22.431	22.4043	21.9452	21.8469	21.9901
CO4A_HUMAN	R.EPFLSCCQFAESLRK.K	3	22.81	-0.337	-1.21	0.23259	1.47	0.23259	22.1464	22.0726	23.7558	23.8393	21.8385	21.7851	22.595	22.3639	22.5434	22.7261	23.5414	23.099	22.4263	22.7134	23.3983	23.4361	21.75	21.6719	22.6682	22.5031	22.6844	22.7546	22.8837	22.7666	21.4845	21.7679	23.9921	23.9536	23.4708	23.4292	23.1621	23.1743	22.7981	22.726	23.4763	23.3998	23.7437	23.0483	22.4737	22.419
CO4A_HUMAN	R.LLLFSPSVVHLGVPLSVGVQLQDVPR.G	3	22.43	-0.854	-1.17	0.25006	1.36	0.25006	21.3105	20.9608	25.036	24.036	20.9836	20.0111	21.7297	21.4497	23.0084	22.4847	24.0782	23.652	23.1068	22.5292	23.6462	23.8481	17.8874	15.921	22.357	22.0558	22.4209	21.4431	22.5076	22.3998	20.2944	19.7935	25.3961	25.2906	24.1644	23.6245	23.5097	23.1727	22.7251	21.8058	23.2511	22.7287	23.4968	23.3898	23.0802	22.6751
CO4A_HUMAN	R.TLEIPGNSDPNMIPDGDFNSYVR.V	3	23.59	-0.349	-1.07	0.29085	1.14	0.29085	22.5805	22.9543	24.2116	24.7078	22.5795	22.5197	23.3269	23.1467	23.1189	23.6602	24.5462	24.3443	23.2093	23.1371	24.5312	24.604	22.3688	21.8441	23.4991	23.4592	23.6973	23.5007	23.5257	23.1435	22.3198	22.165	24.595	24.9037	24.2499	24.4753	23.7097	23.9639	24.1095	24.119	24.1921	23.8873	24.1937	23.8323	23.4572	23.2882
CO4A_HUMAN	R.TLEIPGNSDPNMIPDGDFNSYVR.V	2	21.89	-0.598	-1.59	0.11911	2.53	0.11911	21.1878	20.8296	23.1468	23.1098	20.2663	19.907	21.5646	21.1682	21.6986	21.7039	22.7466	22.9134	21.6557	21.684	22.7754	22.5738	19.7198	19.2555	22.0572	21.9034	21.636	22.0614	21.9735	21.72	20.4129	20.6486	23.5382	23.3839	22.6178	22.5709	22.7401	22.7735	22.034	21.9041	22.505	22.4844	22.9139	22.0791	22.0529	21.7839
CO4A_HUMAN	K.FACYYPR.V	2	23.5	-0.373	-1.06	0.29328	1.13	0.29328	22.2677	22.2257	24.5345	24.3281	22.7215	22.5443	23.2283	22.5425	23.2087	23.3732	24.3824	24.1773	23.3069	23.2368	24.4432	24.3406	22.6315	22.1512	23.468	23.1639	23.6177	23.3136	23.8337	23.0762	22.2696	22.2583	24.5391	24.3714	24.2405	24.1357	23.7907	24.0193	23.8136	23.6015	24.1657	23.9629	24.6246	23.873	23.3331	22.8958
CO4A_HUMAN	R.GPEVQLVAHSPWLK.D	2	23.11	-0.515	-1.4	0.16869	1.96	0.16869	22.4039	22.2477	24.5665	24.2899	21.6685	21.5686	22.9655	22.2119	22.6397	22.7887	24.1103	23.9124	22.9456	22.7022	23.8067	23.7614	21.7029	21.1657	23.0904	22.5968	23.2524	23.0998	23.0126	22.5581	21.8734	21.839	24.7913	24.278	23.8074	23.7433	23.6616	23.4843	23.4175	23.0325	23.9471	23.886	23.9906	23.551	23.3209	22.8964
CO4A_HUMAN	K.MRPSTDTITVMVENSHGLR.V	3	22.08	-0.427	-1.25	0.21807	1.56	0.21807	21.4821	21.4672	23.3192	23.0084	21.0106	20.596	21.9695	21.4846	21.5959	21.8216	22.692	22.8112	21.622	21.4552	22.8009	22.7924	20.8577	20.1638	22.3952	21.9834	22.2584	22.0662	22.2683	21.7746	20.6784	20.461	23.5914	23.2655	22.5749	22.6953	22.4849	22.2828	22.2554	22.2662	22.9125	22.8212	22.7514	22.3977	22.1774	21.8859
CO4A_HUMAN	R.FGLLDEDGKK.T	2	22.73	-0.256	-1.07	0.29221	1.14	0.29221	21.9692	22.1084	22.6958	22.7421	22.3349	22.2793	22.7459	22.3475	21.9647	22.1875	22.968	22.9423	22.1111	22.2001	23.475	23.3289	22.7122	22.6176	23.3216	23.0651	22.9259	22.898	22.8179	22.563	21.7303	21.8037	22.9836	23.1215	22.5978	22.7875	23.0597	23.1066	23.0784	23.0793	23.086	22.9896	23.7109	22.9674	23.0181	22.9034
CO4A_HUMAN	R.VDVQAGACEGK.L	2	21.5	-0.204	-0.63	0.53394	0.39	0.53394	19.6972	20.1324	22.0557	22.1306	20.9373	20.9334	21.2728	20.8693	21.4471	21.3179	21.7881	21.9813	20.7913	21.1017	22.6098	22.3147	21.2834	21.3682	21.9959	21.9135	21.0744	21.3717	22.0596	21.7422	19.6861	19.9055	22.4774	22.4694	21.6987	21.7874	21.6958	22.0064	21.8132	21.9173	21.954	21.9626	22.6465	21.7284	21.0254	21.0005
CO4A_HUMAN	K.EGAIHREELVYELNPLDHR.G	3	22.21	-0.499	-1.61	0.11472	2.59	0.11472	21.5534	21.4105	22.9108	22.8824	21.1925	20.9764	22.2306	21.6665	21.7181	21.9089	22.7514	22.7368	22.0122	21.68	22.7538	22.9067	20.9892	20.2899	22.4727	22.202	22.3462	22.2281	22.2513	21.8205	20.9754	21.0216	23.4623	23.0764	22.4425	22.468	22.6672	22.6188	22.5187	22.4268	23.3274	23.2872	22.9746	22.8768	22.358	22.0705
CO4A_HUMAN	K.DDPDAPLQPVTPLQLFEGR.R	3	22.87	-0.306	-0.95	0.34791	0.9	0.34791	21.8951	22.513	23.3469	23.6946	22.182	22.3088	22.3101	21.892	22.7369	22.8128	23.7301	23.5325	22.4923	22.5064	23.4955	23.7239	22.1301	21.5282	22.974	22.4635	23.0476	22.715	23.1559	22.7851	21.5282	21.8	23.2712	23.3283	23.4007	23.6172	23.2	23.5367	23.4358	23.1297	23.5188	23.1731	23.2918	23.1066	22.4319	22.9193
CO4A_HUMAN	R.EELVYELNPLDHR.G	2	22	-0.329	-1.02	0.31106	1.05	0.31106	21.5285	21.6112	23.105	22.979	20.8579	20.6298	22.0305	21.3159	21.6118	21.7381	22.9642	22.908	21.6857	21.7152	22.7154	22.6743	20.695	20.2451	21.9904	21.6134	22.0403	22.1017	21.7732	21.4634	20.5873	20.7483	23.2718	23.0273	22.5342	22.6904	22.6062	22.3809	22.1198	21.9355	22.5962	22.3594	22.5909	22.1648	22.2841	21.9276
CO4A_HUMAN	R.FGLLDEDGK.K	2	22.35	-0.393	-1.37	0.17887	1.87	0.17887	21.4997	21.6303	22.3522	22.4408	21.8552	21.8496	21.8363	21.3621	21.9017	22.0428	22.7291	22.6558	21.5694	21.905	23.2851	23.0375	21.9932	22.0311	22.5197	22.596	22.5842	22.6817	22.6412	22.4653	21.0384	21.2535	22.9147	22.5621	22.5183	22.6294	22.5006	22.8569	22.6336	22.6887	23.0903	22.9385	23.5622	22.5801	22.4318	22.3724
CO4A_HUMAN	K.LQETSNWLLSQQQADGSFQDPCPVLDR.S	3	22.2	-0.89	-2.02	0.04987	4.07	0.04987	21.3378	21.1557	23.0943	22.8735	20.4852	20.4153	22.0324	21.7182	21.6281	21.884	23.3625	23.452	22.6279	22.3553	22.3003	22.0152	19.8858	18.4534	22.1617	21.8579	22.013	21.7026	22.1964	21.8338	21.681	21.5394	24.6459	24.4439	22.7381	22.8031	23.3127	22.9501	22.2599	22.138	23.253	22.964	23.4579	22.9254	22.1485	21.8942
CO4A_HUMAN	R.LLATLCSAEVCQCAEGK.C	3	21.59	-0.264	-0.71	0.48043	0.51	0.48043	20.5059	20.7335	22.4034	22.8016	20.9514	21.1529	21.1177	20.8086	21.5685	21.9525	22.1737	21.1959	20.4005	20.569	22.2802	22.3127	20.6178	20.7141	22.5918	22.2853	22.0368	22.0392	21.53	21.4734	19.8344	20.2343	21.8484	21.6512	22.2519	22.2852	21.0461	21.6561	22.4059	22.2226	22.2026	21.7667	22.6284	21.7713	21.8099	21.721
CO4A_HUMAN	K.SHALQLNNR.Q	2	21.59	-0.292	-0.86	0.39324	0.74	0.39324	20.4461	20.4205	22.2418	22.4398	20.773	20.5451	21.5867	20.824	21.4064	21.4085	22.3501	22.5628	21.0853	21.4574	22.6109	22.5425	20.9158	20.4175	21.4184	21.37	21.3665	21.482	21.9241	21.5835	20.0733	20.3069	22.8776	22.9882	22.0434	22.1711	21.8521	22.2909	21.598	21.6516	22.0113	22.0092	22.574	21.8412	21.1011	20.9142
CO4B_HUMAN	R.VGDTLNLNLR.A	2	25.01	-0.394	-1.34	0.18664	1.8	0.18664	23.9367	23.9319	25.9082	25.8786	24.0066	24.0005	24.6191	24.1794	24.791	24.9112	25.7606	25.6355	24.5676	24.7495	25.7791	25.6028	24.0972	24.0821	25.0268	24.8445	25.0046	25.0397	25.0657	24.7991	23.5659	23.8015	26.2849	26.2204	25.514	25.6308	25.3551	25.5442	25.1694	25.1908	25.6098	25.4424	26.1013	25.3087	24.8685	24.6784
CO4B_HUMAN	R.GPEVQLVAHSPWLK.D	3	25.07	-0.446	-1.36	0.18152	1.84	0.18152	24.0058	24.008	26.187	26.222	23.8092	23.8151	24.8813	24.4234	24.8114	24.9407	26.0643	25.7294	24.7104	24.7499	25.8958	25.731	23.8193	23.4377	24.956	24.8081	25.1276	25.0378	25.1292	24.8345	23.6656	23.703	26.4847	26.3163	25.7921	25.7733	25.3869	25.6088	25.3118	25.2197	25.8536	25.6043	26.0952	25.2766	24.9881	24.7068
CO4B_HUMAN	R.VTASDPLDTLGSEGALSPGGVASLLR.L	3	25.11	-0.564	-1.72	0.09217	2.97	0.09217	23.9517	24.25	25.8883	26.0652	23.9323	24.1303	24.5587	24.2787	24.7443	24.9247	26.104	25.8118	24.837	24.7487	25.7546	25.7035	23.9059	23.3388	25.1393	24.5627	25.2657	25.0015	25.0843	24.7305	23.8387	23.9382	26.162	26.1788	25.6494	25.7326	25.4628	25.7671	25.8414	25.5621	26.3169	25.867	25.9596	25.5795	24.8667	25.1013
CO4B_HUMAN	R.EPFLSCCQFAESLR.K	2	24.29	-0.407	-1.53	0.13303	2.34	0.13303	23.5467	23.5042	25.1941	25.1675	23.1315	23.0218	23.937	23.6919	23.973	24.0491	25.0569	25.051	24.158	24.1805	25.0881	25.0118	22.9534	22.7202	24.1745	24.087	24.2687	24.3714	24.2584	24.1502	23.0665	23.1544	25.343	25.4146	24.8895	24.9476	24.7411	24.7956	24.4702	24.4355	24.8747	24.9006	25.0048	24.4468	24.1895	24.1193
CO4B_HUMAN	R.EPFLSCCQFAESLR.K	3	21.33	-0.245	-0.47	0.63917	0.22	0.63917	20.0636	20.69	21.4729	22.328	20.547	20.7899	20.6213	20.8104	20.3897	21.4704	22.8584	21.4971	20.9581	21.2862	22.7028	22.778	20.7792	20.0045	20.5789	21.5589	21.5872	21.2869	21.1631	21.4035	20.1719	20.5929	21.2519	21.6233	22.1054	22.2951	21.2091	22.0399	22.2859	22.3358	22.3336	21.4138	21.0078	21.4198	20.4257	21.1316
CO4B_HUMAN	K.VDFTLSSER.D	2	24.84	-0.355	-1.2	0.23493	1.45	0.23493	23.8226	23.9107	25.3878	25.6537	23.9793	24.0463	24.5559	24.0122	24.6777	24.6876	25.5876	25.5124	24.4027	24.633	25.7062	25.4787	23.9271	23.8869	24.7912	24.6577	24.8745	24.9979	25.029	24.8928	23.4373	23.7561	25.8002	25.877	25.4315	25.2819	25.272	25.4381	25.074	24.9434	25.3213	24.9742	25.8268	25.0534	24.7032	24.427
CO4B_HUMAN	K.AEFQDALEK.L	2	23.7	-0.33	-1.02	0.31548	1.03	0.31548	22.3978	22.7706	23.6108	23.8246	23.2629	23.3018	23.3123	22.6633	23.1586	23.5069	24.0253	23.9989	23.0404	23.303	24.6862	24.4524	23.5982	23.4326	24.1655	24.2068	23.8428	23.74	24.1288	23.492	22.4716	22.6348	23.9853	23.9596	23.6967	23.9366	23.7396	24.2704	24.2408	24.21	24.2945	24.2471	24.9047	23.9639	23.9362	23.6327
CO4B_HUMAN	R.EELVYELNPLDHR.G	3	24.39	-0.279	-0.96	0.34194	0.92	0.34194	23.5554	23.5889	25.1245	25.1287	23.5584	23.3399	24.2543	23.7949	24.1885	24.1957	25.419	25.1519	24.0659	24.0807	25.3481	25.1532	23.3458	23.0864	24.3662	24.1779	24.3667	24.4256	24.5215	24.2509	23.0356	23.0086	25.47	25.4729	25.0065	24.934	24.8386	24.8872	24.6002	24.4751	24.9257	24.4948	25.0409	24.4319	24.2708	24.0504
CO4B_HUMAN	R.GQIVFMNREPK.R	2	23.31	-0.04	-0.12	0.90258	0.02	0.90258	22.0635	22.5255	24.107	24.3767	22.2398	22.346	23.4861	23.0695	23.37	23.4968	23.9708	24.086	23.2772	23.7002	23.8413	23.5655	22.7945	22.9144	23.3263	23.3228	22.8101	23.0003	23.1422	22.965	22.6325	22.984	23.3085	23.7864	23.5385	23.8361	22.6566	23.0639	23.6535	23.598	24.2018	24.0271	24.4853	23.515	22.6995	22.7684
CO4B_HUMAN	K.GLCVATPVQLR.V	2	24.03	-0.48	-1.66	0.10324	2.77	0.10324	22.847	23.1617	24.7397	24.708	23.2477	23.2467	23.3339	23.0448	23.7649	23.8852	24.5655	24.25	23.2669	23.3972	24.8777	24.7719	23.2423	23.2367	24.0904	24.055	24.1322	24.1784	24.3182	24.0606	22.4795	22.7034	24.8996	24.7365	24.4854	24.6169	24.3577	24.4675	24.5301	24.3593	24.9027	24.7308	25.2173	24.3936	23.8618	23.8989
CO4B_HUMAN	K.LNMGITDLQGLR.L	2	24.56	-0.493	-1.87	0.06825	3.5	0.06825	23.5447	23.5772	24.8619	24.8568	23.5346	23.4499	23.9229	23.7373	24.1068	24.1072	25.1422	24.9163	24.0326	24.22	25.351	25.2407	24.0512	23.8201	24.9675	24.826	24.7178	24.7682	24.6181	24.3987	23.3413	23.4705	25.2164	25.3094	24.8267	24.8874	24.9115	24.9085	25.1651	25.1839	25.569	25.2926	25.4448	24.8779	24.8578	24.3522
CO4B_HUMAN	R.YIYGKPVQGVAYVR.F	3	24.15	-0.382	-1.36	0.17956	1.86	0.17956	23.9437	23.6416	23.7026	23.9977	23.6901	23.396	24.4155	24.2234	23.4021	23.4652	24.219	24.1052	23.1756	24.0215	24.7929	25.0712	23.4936	23.1261	24.6886	24.6246	24.4332	24.4455	24.373	24.184	23.7672	23.9005	24.2834	24.5115	23.9947	23.8976	24.3234	24.6026	24.1919	24.4924	24.6655	24.1297	24.8853	24.8893	24.6021	24.2607
CO4B_HUMAN	R.YIYGKPVQGVAYVR.F	2	21.65	-0.607	-1.83	0.07374	3.36	0.07374	21.0439	20.7402	22.1948	22.1084	20.4084	20.0006	21.3837	20.8543	20.8576	21.1941	22.4793	22.3169	21.2643	20.9642	22.3728	22.2389	20.7661	20.1196	22.1021	21.5968	21.8999	21.7634	21.3133	21.2587	20.4875	20.3849	22.8322	22.4937	22.168	22.0579	22.3121	22.0403	22.2275	22.0338	22.7854	22.4647	22.6401	22.3022	22.0127	21.6765
CO4B_HUMAN	K.VLSLAQEQVGGSPEK.L	2	24.72	-0.407	-1.49	0.14404	2.21	0.14404	23.6425	23.7199	25.3389	25.358	23.7702	23.6898	24.2341	23.839	24.3723	24.4393	25.266	25.3758	24.1918	24.3732	25.4035	25.1352	24.1906	24.2086	24.8828	24.8095	24.7119	24.9456	24.7036	24.6012	23.2787	23.4222	25.6565	25.5513	25.1004	25.259	25.0587	25.0648	25.0076	24.9615	25.5361	25.4298	25.7505	24.9752	24.766	24.6068
CO4B_HUMAN	K.DHAVDLIQK.G	2	24.32	-0.321	-0.92	0.36371	0.84	0.36371	23.0623	23.205	24.8779	24.8704	23.8212	23.7229	24.2767	23.5396	23.6818	24.0528	24.8896	24.7019	23.7798	24.0366	25.3119	24.9165	23.9713	23.5467	24.5883	24.3974	24.3253	24.2679	24.6899	24.1686	23.0845	23.2543	24.9895	25.1396	24.6841	24.7565	24.426	24.8096	24.6266	24.4335	24.9678	24.9282	25.4954	24.4124	24.3748	23.8305
CO4B_HUMAN	R.LLLFSPSVVHLGVPLSVGVQLQDVPR.G	3	23.12	-0.823	-1.13	0.26615	1.27	0.26615	22.0158	21.6703	25.669	24.7066	21.6978	20.7453	22.4596	22.193	23.6807	23.1729	24.7286	24.3198	23.716	23.1994	24.3095	24.499	18.7807	16.7172	23.1235	22.7522	23.1479	22.1307	23.2269	23.1192	20.8841	20.5315	26.0719	25.8965	24.816	24.2445	24.1361	23.8038	23.4005	22.4088	23.9594	23.4499	24.1794	24.0725	23.7902	23.354
CO4B_HUMAN	R.VHYTVCIWR.N	2	22.33	-0.638	-1.46	0.15097	2.14	0.15097	21.5125	21.1707	23.8226	23.5157	20.826	20.2742	22.2315	21.523	21.95	22.2171	23.6431	23.4644	22.3627	22.1646	23.1019	23.1754	20.1754	19.1899	22.1969	21.6344	22.3829	22.0314	22.3622	21.9736	21.124	20.887	23.9176	23.7005	23.1336	23.0931	23.1765	22.9644	22.6471	22.4318	23.2278	23.0145	23.4269	22.9258	22.4537	22.0429
CO4B_HUMAN	R.AVGSGATFSHYYYMILSR.G	3	23.08	-0.631	-1.6	0.11723	2.55	0.11723	22.0333	22.1172	24.3755	24.4871	21.8523	21.8599	22.9719	22.4807	22.7513	23.0428	24.2234	23.9662	22.7732	22.6547	23.9835	24.0072	20.4634	19.9708	22.6887	22.6508	23.2174	22.7983	23.3145	22.7545	21.9574	21.5458	24.5647	24.5513	23.9744	23.9698	23.4238	23.6783	23.5589	23.35	24.0451	23.7772	24.2189	23.4995	23.0323	22.7386
CO4B_HUMAN	K.ITQVLHFTK.D	2	22.96	-0.396	-1.31	0.1975	1.71	0.1975	22.1785	22.2651	24.0859	23.8479	22.023	21.8905	22.7361	22.2579	22.3614	22.6197	23.8567	23.8164	22.5973	22.6669	23.5759	23.5114	21.9973	21.6523	22.818	22.4628	22.9965	22.9997	23.0189	22.6732	21.7538	21.6655	24.0565	24.0652	23.6374	23.6437	23.4175	23.4892	23.0848	22.9661	23.6616	23.4383	23.8725	23.1741	22.9173	22.6003
CO4B_HUMAN	K.VGLSGMAIADVTLLSGFHALR.A	3	23.33	-0.731	-1.43	0.15879	2.06	0.15879	22.185	22.0487	25.3649	24.9566	21.6329	21.6165	22.8056	22.3144	23.3305	23.2517	24.8994	24.3683	23.4049	23.1369	24.5236	24.2369	20.1209	19.3148	22.9847	22.8542	23.0772	22.6286	23.6915	22.8261	21.8509	21.5	25.61	25.4869	24.4616	24.4435	24.0388	23.8464	23.9593	23.2637	24.2407	23.8167	24.7173	24.0616	23.3423	23.1115
CO4B_HUMAN	R.TTNIQGINLLFSSR.R	2	24.82	-0.489	-1.71	0.0941	2.93	0.0941	23.9645	23.9519	25.4474	25.4645	23.9651	23.841	24.43	24.0556	24.4658	24.5544	25.452	25.5091	24.3173	24.3748	25.6914	25.4283	23.718	23.4445	24.8022	24.6452	24.7694	24.8886	24.9358	24.7113	23.5638	23.6441	25.8659	25.9444	25.3093	25.3226	25.2316	25.3043	25.2009	25.06	25.6337	25.445	25.8146	25.0213	24.9845	24.6594
CO4B_HUMAN	R.TTNIQGINLLFSSR.R	3	22.65	-0.413	-0.95	0.34957	0.89	0.34957	21.7355	21.8793	22.308	23.2143	22.2826	22.412	22.2834	22.2843	21.4046	22.7517	23.699	23.0417	21.9369	21.6546	23.6658	23.9296	22.0978	21.8683	22.4635	21.9496	23.0667	22.7111	22.782	22.0374	21.4453	21.5669	22.9341	23.6434	23.3932	23.5157	22.5008	22.5704	23.6119	23.5486	23.5684	23.02	23.4292	22.9763	22.7044	22.0961
CO4B_HUMAN	R.DFALLSLQVPLK.D	2	23.9	-0.573	-1.56	0.12664	2.43	0.12664	22.8534	22.8535	25.2558	25.0907	22.6176	22.622	23.4251	22.8802	23.7351	23.854	25.0113	24.7912	23.7419	23.6387	24.9378	24.6031	21.7045	21.3473	23.8312	23.5419	24.0656	23.7136	23.8985	23.5328	22.444	22.5506	25.5382	25.4937	24.7363	24.5733	24.3486	24.4678	24.4465	24.1768	24.4729	24.2513	24.987	24.2598	23.9789	23.8604
CO4B_HUMAN	R.VEYGFQVK.V	2	24.27	-0.342	-1.16	0.25254	1.34	0.25254	23.3121	23.092	24.8079	24.9729	23.5774	23.3929	24.0086	23.5251	24.0742	24.1388	25.0682	24.9644	23.9655	23.9554	25.1709	24.9172	23.5312	23.3387	24.2139	24.0261	24.2035	24.2645	24.583	24.2454	22.8912	22.8948	25.3289	25.3359	24.8401	24.9216	24.7513	24.7739	24.5491	24.3268	24.6131	24.5878	25.353	24.5389	24.0861	23.8114
CO4B_HUMAN	R.TYNVLDMK.N	2	23.67	-0.266	-0.93	0.35982	0.86	0.35982	22.7029	22.7859	24.66	24.6828	22.7566	22.6593	23.4887	23.0256	23.4984	23.5587	24.4827	24.3273	23.1463	23.266	24.4862	24.2659	22.8354	22.7246	23.7288	23.7019	23.6981	23.7035	23.8772	23.695	22.2786	22.3955	25.0451	24.9045	24.0934	24.0195	23.9811	24.068	23.8034	23.6398	23.8424	23.7694	24.5523	23.7501	23.5672	23.4142
CO4B_HUMAN	R.DSSTWLTAFVLK.V	2	23.41	-0.611	-1.3	0.19971	1.7	0.19971	22.3793	22.2334	24.0745	24.1013	21.9995	21.8323	22.9084	22.4202	23.1781	23.2492	24.5824	24.478	22.3584	22.1296	24.7497	24.577	22.2581	21.7502	23.5655	23.3483	23.1948	22.9041	24.1429	23.873	19.2882	18.9779	25.0356	24.8355	23.8477	23.8083	24.235	24.2132	24.9387	24.6532	24.8689	24.6397	25.0462	24.3806	23.7579	23.751
CO4B_HUMAN	K.LQETSNWLLSQQQADGSFQDLSPVIHR.S	3	22.89	-0.929	-2.7	0.00981	7.29	0.00981	21.9769	21.8756	23.85	23.6876	21.7278	21.4405	22.2122	21.8535	22.9602	22.7678	23.0564	23.0638	22.9671	22.9167	23.0762	22.9264	20.1927	19.7843	23.2059	23.0228	22.8756	22.9738	23.1954	23.0664	22.5587	22.4056	24.2685	24.1861	23.2124	23.3506	23.8437	23.8237	22.8519	22.6801	24.3426	24.2032	24.113	23.1508	23.1214	22.9168
CO4B_HUMAN	K.SHALQLNNR.Q	2	22.31	-0.288	-0.89	0.37726	0.8	0.37726	20.9392	21.1812	23.1712	23.1822	21.506	21.392	22.5032	21.9068	22.1557	22.1371	22.991	23.156	21.9161	22.1309	23.064	22.9569	21.4235	21.1482	22.2712	22.1751	22.06	22.2108	22.5832	22.2852	20.7833	21.0842	23.5898	23.6406	22.7545	22.8636	22.6571	22.9332	22.3409	22.339	22.7874	22.8816	23.3682	22.4449	21.7084	21.747
CO4B_HUMAN	R.GLQDEDGYR.M	2	22.94	-0.213	-0.64	0.52544	0.41	0.52544	21.5841	21.7061	23.5917	23.7728	22.4609	22.3833	22.8172	22.2986	22.8165	22.8321	23.5761	23.7416	22.3741	22.7549	23.975	23.638	22.3035	22.2933	22.901	22.9318	22.5983	22.8496	23.4567	23.2586	21.3484	21.4968	23.8504	24.1094	23.1939	23.3647	23.2445	23.6046	23.0116	23.0258	23.2615	23.3053	24.1682	23.0553	22.3868	22.4261
CO4B_HUMAN	K.KYVLPNFEVK.I	2	22.66	-0.509	-1.68	0.10079	2.81	0.10079	21.9904	21.71	23.1306	22.8408	21.8482	21.666	22.3685	21.9229	22.0718	22.2473	23.2693	22.8279	22.3648	22.4451	23.2068	23.185	22.0949	21.4231	22.985	22.6004	22.9657	22.8126	22.6193	22.4628	21.4841	21.7218	23.687	23.3483	22.973	22.9508	23.3369	23.0831	23.1973	22.8269	23.5165	23.2243	23.6196	23.1341	22.8762	22.5334
CO4B_HUMAN	K.KEVYMPSSIFQDDFVIPDISEPGTWK.I	3	22.47	-0.91	-1.4	0.16783	1.97	0.16783	21.6362	21.2775	23.8308	23.7364	20.8248	20.1309	22.1	21.8041	22.2063	22.1522	23.5338	23.6022	22.296	22.0385	23.7511	23.7638	19.4773	16.5884	22.9657	22.5706	22.125	21.9433	22.7196	22.282	20.8243	20.678	24.1961	24.1481	23.1743	23.2831	23.2181	23.2544	23.2117	23.2063	23.588	23.4164	23.9618	23.6514	22.872	22.7426
CO4B_HUMAN	R.RGHLFLQTDQPIYNPGQR.V	3	21.86	0.06	0.15	0.88489	0.02	0.88489	21.7548	21.813	22.5284	23.0063	21.6474	21.2809	22.5681	22.3323	20.5791	20.5951	23.0911	23.3039	21.88	21.7916	21.0692	21.4332	21.5373	21.1552	21.9847	21.9413	22.8045	22.6807	20.8762	20.7101	21.4292	21.3881	22.0147	22.9672	22.5296	22.665	22.2614	22.2602	20.8955	21.79	NA	20.5868	20.9588	22.2454	22.2279	22.1009
CO4B_HUMAN	R.KADGSYAAWLSR.D	2	22.42	-0.56	-1.65	0.10696	2.71	0.10696	21.5229	21.4242	23.4717	23.2216	21.1559	20.6631	22.2372	21.6257	21.5622	21.7772	23.2742	23.212	22.1096	22.0415	23.1218	23.0886	21.5454	20.931	22.5646	22.2342	22.5741	22.365	22.2975	22.0073	21.3021	21.1332	23.7496	23.437	23.0503	22.8718	23.0437	22.7558	22.8333	22.6244	23.4259	23.1499	23.4502	22.9479	22.6483	22.3229
CO4B_HUMAN	R.VQQPDCREPFLSCCQFAESLR.K	3	22.44	-0.434	-1.54	0.13187	2.36	0.13187	21.6143	21.5465	23.2795	23.4202	21.4131	21.3201	22.3815	22.0269	22.1056	22.1325	23.2457	23.0244	22.3018	22.3304	23.0353	23.0267	21.1984	20.9273	22.1895	22.0169	22.3459	22.2315	22.4472	22.2114	21.309	21.2667	23.5761	23.6673	23.0536	23.1042	22.8862	22.9417	22.562	22.5683	23.6305	23.3889	23.2455	22.8191	22.1672	21.7854
CO4B_HUMAN	K.ADGSYAAWLSR.D	2	22.4	-0.429	-1.39	0.17216	1.93	0.17216	21.5262	21.4402	23.1762	23.2297	21.51	21.1745	21.996	21.5845	21.9563	21.9152	23.1894	23.13	22.049	22.0027	23.192	23.1094	21.5559	21.1402	22.446	22.4266	22.4014	22.4282	22.5044	22.3416	20.863	20.9878	23.4857	23.3702	22.7771	22.8278	22.9417	23.0166	22.8415	22.6207	23.0523	22.9002	23.5747	22.6491	22.4819	22.2578
CO4B_HUMAN	R.GLEEELQFSLGSK.I	2	22.76	-0.454	-0.62	0.53942	0.38	0.53942	22.6179	22.2315	23.349	21.812	22.1622	21.7825	23.2693	21.9312	22.6542	22.6825	23.9848	22.8221	22.7274	22.3562	24.3544	23.3468	21.2158	19.9341	23.3362	22.1018	23.2038	22.6448	23.599	22.523	21.7397	21.2587	24.3776	23.4884	23.4265	22.9923	23.7319	23.3581	23.457	22.5126	22.6377	22.3968	24.0766	21.9042	23.6131	22.8119
CO4B_HUMAN	R.AACAQLNDFLQEYGTQGCQV.-	2	22.11	-0.41	-1.35	0.18349	1.83	0.18349	21.5557	21.5178	22.8207	23.182	21.0633	20.7443	21.9057	21.7355	21.9888	21.9865	22.608	23.1567	21.6531	21.988	22.9222	22.5595	20.4037	20.402	22.0107	21.9836	21.9702	22.3444	21.9727	21.9933	20.8503	21.0765	23.1669	23.5031	22.3376	22.6364	22.6602	22.8632	22.1864	22.222	22.5489	22.6949	22.5934	22.3332	22.1926	22.2493
CO4B_HUMAN	R.QGSFQGGFR.S	2	22.84	-0.319	-1.14	0.25982	1.3	0.25982	21.6137	21.6991	23.323	23.358	22.4216	22.3363	22.6827	22.0673	22.4353	22.4963	23.3909	23.2292	22.5258	22.561	23.6016	23.5496	22.3896	22.1728	22.8737	22.8029	22.8335	22.8203	23.2556	22.7506	21.7406	21.9047	23.3666	23.6334	23.2564	23.2535	23.1103	23.4051	23.1619	23.0409	23.41	23.2174	23.7994	23.0714	22.5224	22.3554
CO4B_HUMAN	R.GHLFLQTDQPIYNPGQR.V	3	22.41	-0.124	-0.43	0.66682	0.19	0.66682	21.9464	21.9836	23.4369	23.5533	21.9229	21.8714	22.5961	22.2646	21.8759	22.0678	23.5607	23.6186	22.177	22.4741	21.8038	21.8664	21.9911	21.6036	22.232	22.0827	22.8474	22.8403	21.058	20.9929	21.4669	21.5351	23.3606	23.1145	23.2224	23.2604	22.4737	22.6725	22.3325	22.3151	22.9817	22.7225	23.2904	22.618	22.2427	22.0689
CO4B_HUMAN	R.YVSHFETEGPHVLLYFDSVPTSR.E	3	22.28	-0.682	-1.57	0.12264	2.48	0.12264	21.5681	21.1338	23.8659	23.3615	21.0487	20.6668	22.0095	21.6095	21.9629	22.1722	23.4946	23.3366	22.2032	22.1678	22.9951	22.9383	19.583	18.5611	22.2726	21.7425	22.3303	22.1859	22.1116	21.7738	21.0196	20.8424	24.1471	23.8379	23.009	23.0692	23.136	22.8645	22.6173	22.3225	23.3859	22.9929	23.1371	22.9337	22.4788	22.1418
CO4B_HUMAN	R.GCGEQTMIYLAPTLAASR.Y	2	20.87	-1.181	-1.98	0.05407	3.92	0.05407	19.7533	19.8008	22.2482	22.3841	18.9306	19.1741	20.1518	18.4974	20.8406	20.0082	20.1665	21.2375	21.0294	21.0178	21.5181	21.0991	16.777	18.3672	21.4668	21.0734	21.0141	21.612	21.7928	21.5049	20.8479	21.0871	22.7893	22.6543	21.999	22.2902	21.8839	22.135	19.2803	19.858	21.6053	21.8626	21.5589	20.6637	21.479	21.2369
CO4B_HUMAN	K.DDPDAPLQPVTPLQLFEGR.R	3	22.74	-0.273	-0.84	0.40659	0.7	0.40659	21.7397	22.444	23.1292	23.598	22.0701	22.1946	22.2258	21.8587	22.6888	22.738	23.5751	23.416	22.2638	22.4831	23.4519	23.6068	21.9178	21.4009	22.8866	22.4601	22.851	22.5025	23.0276	22.6993	21.4372	21.607	23.0348	23.1293	23.3321	23.5009	22.9602	23.3456	23.2776	23.0879	23.4331	22.9916	23.1042	23.094	22.2906	22.9042
CO4B_HUMAN	K.LVNGQSHISLSK.A	2	22.52	-0.438	-1.41	0.16419	2	0.16419	21.571	21.7869	22.7848	22.6447	21.8588	21.7283	22.4026	21.5371	21.7438	22.1001	22.9921	22.6948	21.99	22.0672	23.231	23.2188	22.1509	21.6938	23.0868	22.6849	22.8202	22.5766	22.7041	22.0504	21.4556	21.5257	22.9965	22.8805	22.7665	22.8646	22.7965	22.9455	22.9662	22.9135	23.4606	23.2387	23.3968	22.9916	22.8729	22.5023
CO4B_HUMAN	R.LLATLCSAEVCQCAEGK.C	2	21.51	-0.33	-0.97	0.33551	0.95	0.33551	20.987	20.8086	22.9023	22.6438	20.7599	20.6964	21.1177	20.5498	21.0325	21.3865	21.9495	21.9783	20.379	20.6764	22.2109	21.812	20.3068	20.3225	22.5241	21.8859	21.9713	21.9661	21.4459	21.1016	20.0653	20.3106	22.4273	22.1904	22.106	22.1128	21.4624	21.2936	21.8712	21.7525	21.885	22.0383	22.1471	21.4299	22.2253	21.726
CO4B_HUMAN	R.CSVFYGAPSK.S	2	21.8	-0.199	-0.56	0.5758	0.32	0.5758	20.6073	20.809	22.725	22.6752	21.235	21.1827	21.631	20.9047	21.4946	21.9424	22.352	22.1352	21.3701	21.495	22.6463	22.4495	21.1886	20.9829	22.3551	21.8013	21.6831	21.4662	22.0999	21.2573	20.5694	20.9293	22.6407	22.4094	22.2679	22.312	21.8694	22.2048	21.9361	21.909	22.3309	22.2349	22.8993	21.9893	21.6312	21.327
CO4B_HUMAN	R.ALEILQEEDLIDEDDIPVR.S	2	22.6	-0.61	-1.79	0.08094	3.19	0.08094	21.8096	21.7565	23.3247	22.9747	21.5122	21.4495	22.2377	21.6688	22.1798	22.0316	23.245	23.2832	22.1038	22.294	23.5235	23.1232	21.0936	20.9421	22.9191	22.4874	22.5064	22.6925	22.8226	22.363	21.5139	21.435	23.8111	23.612	23.02	22.9696	23.2518	23.1715	23.0271	22.9161	23.3683	23.3116	23.8424	22.8278	23.0884	22.616
CO4B_HUMAN	K.EGAIHREELVYELNPLDHR.G	3	21.82	-0.529	-1.75	0.08798	3.05	0.08798	21.2565	21.1717	22.5081	22.318	20.9243	20.6763	21.7468	21.3805	21.2332	21.4073	22.3805	22.3028	21.4464	21.3268	22.4096	22.5793	20.4855	19.8264	22.1306	21.6894	21.8729	21.8298	21.935	21.6303	20.6423	20.6724	23.2245	22.787	22.1299	22.0833	22.3362	22.3491	22.1019	21.8744	22.9006	22.8422	22.234	22.4979	22.0729	21.7626
CO6_HUMAN	R.VPANLENVGFEVQTAEDDLK.T	3	24.63	-0.17	-0.45	0.65797	0.2	0.65797	23.6637	23.7777	26.6481	26.8028	23.1183	23.0981	24.684	24.1175	25.1014	25.3599	25.2689	25.1776	24.6623	24.6679	24.7856	24.8426	23.5363	22.9959	24.3842	24.1943	24.7261	24.5501	23.8137	23.3867	23.6033	23.5252	23.8586	24.2877	25.652	25.6669	23.971	23.959	25.495	25.3594	26.4292	26.0626	26.2842	25.7312	23.9808	23.9487
CO6A1_HUMAN	K.VFSVAITPDHLEPR.L	3	21.79	-0.145	-0.52	0.60344	0.27	0.60344	21.0309	21.0816	22.8028	22.7677	21.1021	20.8888	22.0748	21.8165	22.1581	22.0209	22.3563	22.1181	21.7205	21.8084	21.7988	21.7373	20.5262	20.4942	22.0823	21.9541	21.3107	21.3255	21.3941	21.0774	21.4746	21.6352	21.8521	21.5061	22.5961	22.3926	21.4496	21.6739	22.1351	22.0895	23.1292	23.0495	22.7404	22.0981	21.3152	21.0035
CO6A1_HUMAN	K.GLEQLLVGGSHLK.E	3	20.74	-0.022	-0.06	0.94863	0	0.94863	20.3095	20.1288	21.6767	21.4976	19.9964	20.1886	21.2926	20.7604	21.0357	20.9532	21.5673	21.005	20.8945	20.2846	20.9472	20.8225	19.7003	19.6883	21.046	20.7078	20.7123	20.2824	20.3352	19.7289	20.6688	20.5523	20.3896	19.93	21.5684	21.4708	20.555	20.718	21.3139	21.0515	22.1403	21.7228	21.1718	20.9668	20.1162	19.5429
CO6A1_HUMAN	K.TAEYDVAYGESHLFR.V	3	20.42	-0.237	-0.64	0.52746	0.41	0.52746	19.5193	18.9179	21.7546	21.5897	19.4078	19.2836	20.8685	20.4566	20.8908	20.8781	21.4432	21.0695	20.5421	20.3329	20.8086	20.4231	18.3575	18.1696	20.8106	20.4573	20.3147	19.9455	20.0769	19.5587	20.1197	19.827	20.984	20.6009	21.2866	21.1308	20.4489	20.5852	20.8437	20.5308	21.6411	21.6586	21.4391	20.6729	19.531	19.5232
CO7_HUMAN	R.ILPLTVCK.M	2	24.5	-0.298	-0.88	0.38621	0.77	0.38621	23.4686	23.2394	24.5617	24.7656	23.7415	23.6248	24.4631	23.9691	24.2101	24.4593	25.6823	25.2252	24.9374	24.8571	24.9717	24.6211	23.4699	23.2126	24.9166	24.5979	24.705	24.5967	24.1379	23.8689	24.0087	24.0008	25.6376	25.4229	24.7298	24.7864	25.2867	25.0887	24.5052	24.2683	25.0719	24.6498	25.6776	24.5301	24.1699	23.8146
CO7_HUMAN	R.LSGNVLSYTFQVK.I	2	22.84	-0.721	-1.95	0.05811	3.79	0.05811	21.8108	21.8311	23.4254	23.2545	20.8308	20.6783	23.0677	22.6207	22.3518	22.2925	23.8423	23.6823	23.4644	23.4913	23.494	23.2846	20.0484	19.854	23.2716	23.0033	23.0183	23.0838	22.266	21.8455	22.2856	22.3544	23.1192	23.0381	24.013	24.0206	23.4679	23.4269	23.6588	23.4708	24.0166	23.7616	24.3521	23.5369	22.7422	22.5404
CO7_HUMAN	R.VLFYVDSEK.L	2	22.6	-0.615	-1.88	0.06687	3.53	0.06687	21.6108	21.6078	22.99	22.9355	20.7635	20.6975	22.7395	22.3583	22.1414	22.1874	23.4943	23.3273	22.9506	23.174	23.1538	23.0551	20.4412	20.343	23.0078	22.8114	22.7408	22.7681	22.1314	21.9209	22.08	22.1706	22.8469	22.6307	23.603	23.6488	22.9471	23.1961	23.1252	23.1559	23.6995	23.3294	24.1896	23.4373	22.349	22.1269
CO7_HUMAN	K.SSGWHFVVK.F	2	21.75	-0.642	-1.22	0.2298	1.48	0.2298	21.1225	20.6914	22.3485	22.2224	19.816	19.1899	22.2844	21.5697	21.2297	21.2132	22.5166	22.5263	22.37	22.2396	22.503	22.4003	18.9979	18.9634	22.4353	21.9255	21.96	22.0224	21.3776	20.9643	21.4095	21.1523	22.198	22.0111	22.9173	22.8473	22.5765	22.3566	22.3808	22.1866	22.9511	22.6687	23.3612	22.6448	21.7782	19.6449
CO7_HUMAN	K.DGFVQDEGTMFPVGK.N	2	24.76	-0.247	-0.65	0.51649	0.43	0.51649	24.1811	22.9971	24.8865	25.0816	24.0129	23.949	25.1646	24.8568	24.9057	24.9789	25.1739	25.1277	24.5647	24.8897	25.3159	25.1461	23.8025	23.3001	25.2085	25.2193	24.604	24.8064	24.8608	24.3257	25.3143	25.1079	25.3737	25.5843	25.2459	25.3433	24.7466	25.0527	24.8492	24.9613	24.8418	24.9168	25.6411	24.8293	24.106	23.1887
CO7_HUMAN	R.LIDQYGTHYLQSGSLGGEYR.V	3	22.55	-0.57	-1.8	0.07953	3.22	0.07953	21.5392	21.5557	23.0166	23.079	20.8182	20.7902	22.9347	22.5898	22.3742	22.4026	23.3392	23.378	22.8422	22.9221	22.9721	23.0459	20.2096	19.8655	22.8268	22.7146	22.5564	22.65	22.0215	21.813	21.9189	21.8778	22.9866	22.9221	23.3969	23.4727	23.055	23.1553	23.0619	23.0892	23.6883	23.5045	23.8474	23.2532	22.2345	22.1062
CO7_HUMAN	R.SCVGETTESTQCEDEELEHLR.L	3	21.9	-0.405	-1.43	0.1609	2.03	0.1609	21.2391	21.2859	22.0581	22.2304	20.2545	20.2901	22.5575	22.2361	21.4547	21.5249	22.6354	22.4296	22.2591	22.355	22.2921	22.2089	19.9965	19.9596	22.426	22.251	22.032	22.0742	21.2959	21.3303	21.2179	21.4626	21.9038	21.9196	22.5441	22.7761	22.2834	22.4369	22.2835	22.1605	22.7424	22.6315	23.1475	22.594	21.5833	21.6232
CO7_HUMAN	K.ELSHLPSLYDYSAYR.R	3	22.49	-0.624	-1.62	0.11163	2.64	0.11163	21.3411	21.4759	22.9825	23.0932	20.3608	20.194	22.7633	22.4383	22.0532	22.1388	23.494	23.2513	22.9928	23.1051	23.2077	23.0769	20.0524	19.7924	22.9878	22.8566	22.7439	22.5984	21.9498	21.6154	21.837	21.9164	22.4007	22.5676	23.4838	23.544	23.0416	23.1831	23.3442	23.3041	23.8078	23.4802	24.0351	23.0738	22.4004	21.8044
CO7_HUMAN	R.GQSISVTSIRPCAAETQ.-	2	21.58	-0.49	-1.49	0.14469	2.21	0.14469	20.6993	21.075	21.6722	22.0632	19.7218	19.6892	22.1231	21.7741	21.1279	21.2217	22.3295	22.3256	21.8432	21.9865	22.1172	21.9339	19.4712	19.514	22.0458	21.9738	21.659	21.8504	21.0221	20.791	21.0174	21.3268	21.4578	21.5837	22.3932	22.5732	22.1591	22.1697	22.0535	21.9643	22.6163	22.4256	22.8478	21.9806	21.3318	21.276
CO7_HUMAN	K.NVVYTCNEGYSLIGNPVAR.C	3	21.12	-0.665	-1.77	0.0837	3.13	0.0837	19.2452	19.2655	21.2678	21.4213	20.2273	20.1413	21.073	20.7963	21.1765	21.3796	22.1608	21.0531	20.969	21.2751	21.0374	20.9281	19.7156	19.2008	21.8338	21.6601	20.7541	20.4528	21.9984	21.722	20.9517	21.2491	21.0222	20.9141	22.2085	21.9758	21.2179	21.374	21.9424	22.1292	21.2721	21.0171	22.744	21.7463	21.3913	21.052
CO7_HUMAN	R.WLVGEMHCQK.I	2	20.2	-1.062	-1.18	0.2442	1.39	0.2442	19.5204	19.6333	21.1263	21.0871	18.1989	15.6459	20.5549	20.3064	19.7038	19.6359	21.241	21.3412	20.8346	20.7766	20.7643	20.9846	17.2275	13.1292	20.8769	20.7915	20.8623	20.6124	19.4035	19.6351	19.7722	19.9825	20.5195	20.6609	21.3466	21.5357	20.9762	21.1191	21.0708	20.6594	21.3906	21.3015	21.8933	21.191	20.5246	20.1658
CO8A_HUMAN	K.YNPVVIDFEMQPIHEVLR.H	3	20.26	-0.809	-1.25	0.2192	1.55	0.2192	18.6509	18.7278	21.2213	20.8456	19.1951	18.7645	19.9326	19.1637	20.5635	20.8147	21.8987	21.6934	20.7329	20.693	20.8525	20.4648	17.1386	14.5605	20.6961	20.4439	20.3074	20.0498	20.2705	19.4184	19.7079	19.7037	22.9838	23.0411	21.0965	20.8495	21.3376	21.5305	20.5812	20.2068	21.2944	21.1262	21.1163	20.3183	19.2335	19.0627
CO8G_HUMAN	R.SLPVSDSVLSGFEQR.V	2	21	-0.381	-1	0.32068	1.01	0.32068	19.7612	19.8089	21.265	21.1103	20.1852	19.9355	20.8665	20.3154	20.9336	21.057	21.9587	21.7615	21.4088	21.317	21.7687	21.2653	19.5007	18.7782	21.8224	21.2802	20.9154	21.0816	20.7545	20.3672	20.4054	20.6798	22.7838	22.6508	21.0362	21.2802	21.7917	21.852	21.2922	21.2119	21.1682	21.3007	21.8737	20.8785	20.3926	19.9948
CO9_HUMAN	K.LSPIYNLVPVK.M	2	22.79	-0.85	-2.67	0.0106	7.13	0.0106	20.7152	20.8923	23.2924	23.3086	21.8839	21.824	23.0193	22.6733	22.3571	22.4525	23.5191	23.2564	22.7898	22.8768	22.7529	22.6031	21.1702	21.0703	22.5327	22.3934	22.9616	23.069	22.6635	22.4604	22.7416	22.8316	24.9378	24.8265	24.1046	24.1142	23.8802	23.8904	22.8736	22.9988	23.6946	23.5931	23.1147	22.562	21.6703	21.3911
CO9_HUMAN	R.AIEDYINEFSVR.K	2	22.62	-0.842	-2.56	0.01408	6.54	0.01408	20.6589	20.7879	23.0481	23.1623	21.9371	21.7185	22.9207	22.5061	22.1728	22.2483	23.1665	23.188	22.703	22.7667	22.6151	22.5571	20.7292	20.5032	22.3926	22.13	22.7166	22.7076	22.591	22.2572	22.7729	22.6273	24.5446	24.7207	23.8745	23.896	23.7071	23.9452	22.8096	22.6856	23.402	23.2839	22.9862	22.3715	21.5289	21.323
CO9_HUMAN	K.FEGIACEISK.Q	2	22.18	-0.694	-1.9	0.06375	3.62	0.06375	20.1239	20.3427	22.59	22.8736	21.5447	21.484	22.351	21.9784	21.8666	21.8924	22.754	22.7479	22.0844	22.2955	22.2916	22.0666	20.4664	20.5564	22.1685	22.1246	22.2931	22.4723	22.0809	21.9651	21.9928	22.1488	24.4086	24.4466	23.3238	23.4543	23.067	23.3256	22.1792	22.0525	22.7604	22.6265	22.6753	21.4933	20.9572	20.7604
CO9_HUMAN	R.VVEESELAR.T	2	21.97	-0.634	-1.45	0.15484	2.1	0.15484	19.809	19.8378	22.2265	22.1787	21.6682	21.5776	22.6167	21.9881	21.7302	21.8712	22.397	22.3994	21.7979	21.9737	22.3692	21.8659	20.7219	20.4026	22.0072	21.5929	21.7919	21.9396	22.297	21.9392	21.8854	21.9267	23.7757	23.7153	22.9351	22.9499	22.5523	22.8418	22.0988	21.8357	22.7555	22.4255	23.4651	21.6614	20.6201	20.2915
CO9_HUMAN	R.RPWNVASLIYETK.G	3	21.41	-0.965	-2.22	0.03141	4.94	0.03141	18.924	19.0898	22.0335	22.0815	20.43	20.2133	22.02	21.6109	20.9089	20.7655	22.5212	21.84	21.6139	21.4912	21.6878	21.5697	19.0797	18.5613	21.2423	20.8007	21.5459	21.3744	21.5535	21.0016	21.3412	21.3633	23.7478	23.7086	22.7921	22.8189	22.7494	22.619	21.9314	21.7794	22.5981	21.9372	21.7584	21.3224	20.2845	19.5514
CO9_HUMAN	R.RPWNVASLIYETK.G	2	20.24	-1.161	-2.22	0.03166	4.93	0.03166	18.7812	17.7454	21.3423	20.8644	19.19	18.4271	20.7097	20.4942	19.5332	19.8086	21.2876	21.2352	20.6441	20.1416	20.2151	19.9943	16.8105	16.0202	20.0435	19.8638	20.3243	20.39	20.2534	19.8198	20.4236	20.2085	23.2062	22.8623	21.6478	21.713	21.8723	21.5745	20.2798	20.3344	21.4873	21.0555	20.8545	19.9046	19.317	18.8387
CO9_HUMAN	R.TEHYEEQIEAFK.S	3	20.85	-0.695	-1.91	0.06337	3.63	0.06337	18.7016	18.5582	21.0539	21.4691	20.1752	20.1321	21.5801	21.1629	20.4583	20.6293	21.613	21.214	20.685	21.005	20.9741	20.5667	19.4286	19.2837	20.6201	20.7108	20.8934	20.812	20.9258	20.7925	20.7704	20.6716	22.7693	22.9532	22.157	21.8388	21.9493	22.0395	21.1994	20.8148	21.5824	21.3473	21.2724	20.5443	19.4495	19.1298
CO9_HUMAN	R.TEHYEEQIEAFK.S	2	20.18	-0.847	-1.97	0.0553	3.88	0.0553	18.7981	18.358	20.8183	21.07	18.6043	18.3753	20.8119	20.3635	19.2455	19.9159	20.9922	20.8733	20.1842	20.2558	20.2367	20.075	18.5999	17.6087	20.3742	19.5262	20.6038	20.5158	19.7814	19.4944	20.1926	20.3659	22.6953	22.5554	21.6139	21.4218	21.4912	21.5556	20.2692	20.1949	20.9783	20.8609	19.9336	20.0021	18.9523	18.552
CO9_HUMAN	K.TSNFNAAISLK.F	2	20.52	-0.853	-2.1	0.04189	4.39	0.04189	18.3752	18.2587	21.1977	21.4117	19.6147	19.7222	20.9996	20.2937	20.0304	20.0957	21.1562	21.0888	20.2487	20.6885	20.4872	20.3184	18.8001	18.4996	20.4621	20.2198	20.5385	20.5692	20.4889	20.1481	20.3357	20.3405	22.8659	22.8056	21.8515	22.0098	21.6067	21.8499	20.8163	20.5672	21.1204	21.2551	21.3962	20.1656	19.1649	19.13
COIA1_HUMAN	R.DFQPVLHLVALNSPLSGGMR.G	3	22.01	-0.513	-1.41	0.16521	1.99	0.16521	20.7925	20.8813	23.1433	23.1879	20.4531	20.5895	22.1742	21.6518	21.9592	22.154	23.158	22.8823	22.301	22.1181	22.5731	22.3914	19.9578	19.2252	21.9206	21.5642	21.9072	21.7476	22.1799	21.701	21.4114	21.5951	22.6102	22.7338	22.4409	22.5445	22.2458	22.1776	22.5797	22.326	23.0372	22.6789	23.4358	22.7586	21.6846	21.55
COIA1_HUMAN	R.LQDLYSIVR.R	2	22.1	-0.21	-0.78	0.43954	0.61	0.43954	20.7934	21.095	22.6008	22.2727	21.3551	21.3297	22.4104	21.9282	21.9153	22.2199	22.7992	22.5831	22.2937	22.4049	22.742	22.5398	21.3286	21.2681	22.0834	21.9196	21.996	21.8586	21.9888	21.8935	21.6393	21.8212	22.3184	22.1016	22.3793	22.3373	21.9842	22.2194	22.3801	22.3105	22.6199	22.4367	23.447	22.6824	21.9041	21.7654
COIA1_HUMAN	R.AAVPIVNLK.D	2	21.53	-0.267	-0.9	0.37365	0.81	0.37365	20.5183	20.258	22.3335	21.8948	20.8666	20.6222	21.8888	21.4675	21.2666	21.4653	22.347	21.7843	21.6278	21.5842	22.0234	21.9175	20.8474	20.645	21.4689	21.1979	21.4923	21.2905	21.596	21.3256	21.2714	21.1377	21.8587	21.5365	21.8316	21.7787	21.7985	21.6479	21.8244	21.4072	22.188	21.9508	22.8811	22.277	21.359	20.9047
COIA1_HUMAN	R.TEAPSATGQASSLLGGR.L	2	21.38	-0.159	-0.56	0.58061	0.31	0.58061	20.1311	20.2706	21.7759	22.105	20.258	20.3744	21.9152	21.4856	21.3326	21.5066	22.0007	22.2058	21.3208	21.6214	21.9534	21.6947	20.7702	20.5308	21.4383	21.3481	21.0416	21.1912	21.2822	21.011	20.7849	20.8497	21.8229	21.7163	21.6011	21.6894	21.4433	21.7043	21.601	21.4372	22.1239	21.8211	22.5992	21.8143	20.9184	20.7673
CP089_HUMAN	R.EFQLTLQPGFWK.L	2	22.53	-0.506	-1.47	0.15005	2.15	0.15005	21.8865	21.8519	23.5285	23.5196	21.1847	21.018	22.6185	22.1316	22.6515	22.847	23.302	23.0264	22.7963	22.6389	22.9488	22.7784	20.5742	19.8157	22.4378	22.0029	22.2227	21.9699	22.6508	22.2761	22.088	22.0249	23.5441	23.4771	23.1492	23.075	22.9284	22.8534	23.1279	22.9249	23.3816	23.0939	23.7946	23.157	22.0417	21.9039
CRAC1_HUMAN	R.GVALADFNR.D	2	22.27	-0.125	-0.35	0.73053	0.12	0.73053	20.3979	20.3063	23.7873	23.7634	21.411	21.426	22.3817	21.8916	22.8202	22.8063	23.0528	22.8121	22.5516	22.706	22.7442	22.4599	21.1462	20.9659	22.4322	22.2104	21.9132	21.9568	21.856	21.6933	21.4662	21.5836	22.3976	22.0869	23.0598	23.0918	22.2575	22.3041	23.1365	22.9229	23.6561	23.5552	23.56	22.5745	20.8513	20.6497
CRAC1_HUMAN	R.IIDGGSGYLCEMEPVAHFGLGK.D	3	21.7	-0.366	-0.85	0.3995	0.72	0.3995	19.5807	19.6498	23.7668	23.8947	20.0955	19.998	21.6781	21.2907	22.2669	22.4678	22.8285	22.6721	22.2137	22.0385	22.0123	22.0912	19.4331	18.9811	21.7436	21.5808	21.1341	21.1649	21.0322	20.6374	20.9544	20.9233	22.4058	22.5216	22.7593	22.7445	21.5053	21.7723	22.6784	22.6184	23.6489	23.4154	22.8735	22.2772	20.5257	20.0177
CRAC1_HUMAN	R.EHGDPLIEELNPGDALEPEGR.G	3	22.39	-0.196	-0.6	0.55301	0.36	0.55301	20.4283	20.416	23.6874	23.9506	21.3439	21.266	22.5195	22.3216	22.8459	22.9191	23.2796	23.0345	22.7839	22.9083	22.697	22.5495	21.0707	20.78	22.4686	22.5012	22.0014	21.9151	21.8098	21.8374	21.6933	21.7359	22.6191	22.7668	22.9899	23.1609	22.2994	22.4822	23.1749	23.2023	23.9431	23.8209	23.2899	22.8223	21.0876	21.0377
CRAC1_HUMAN	R.GNQGFNNNWLR.V	2	20.78	-0.346	-0.71	0.47889	0.51	0.47889	18.0529	17.7423	22.7501	22.6996	19.2619	19.1723	21.1849	20.2778	21.4306	21.3965	21.9651	21.8857	21.319	21.3353	21.2527	21.0238	19.0678	18.5167	21.1569	20.6764	20.196	20.0892	20.2799	19.6297	20.1181	19.7127	21.5112	21.4808	21.6115	21.6042	21.0485	20.9986	21.853	21.4795	22.5273	22.3791	22.5103	21.5649	19.2804	19.2093
CRAC1_HUMAN	R.WEDILSDEVNVAR.G	2	21.23	-0.203	-0.53	0.60069	0.28	0.60069	19.1057	18.9903	22.9149	22.9347	19.9323	19.8912	21.4712	21.0954	21.8499	21.763	22.3587	22.2133	21.8425	21.9102	21.7508	21.3951	19.3299	19.0912	21.4504	21.2467	20.7982	20.7965	20.4939	20.2504	20.374	20.4632	21.7454	21.711	22.1327	22.0224	21.1919	21.2443	22.213	22.0563	22.8076	22.7337	22.3271	21.7141	19.6454	19.8674
CRAC1_HUMAN	R.NVASGEMNSVLEILYPR.D	2	22.43	-0.241	-0.81	0.42017	0.66	0.42017	21.738	21.9643	23.5533	23.8738	21.5184	21.3533	22.49	22.0708	22.5132	22.6706	22.8563	22.9225	22.4105	22.6679	22.7875	22.5709	21.0088	20.61	22.4701	22.115	22.1294	22.022	22.1901	21.9019	22.105	22.1719	22.6871	23.0006	23.0216	23.0482	21.6799	21.9637	23.0595	23.0106	23.3311	23.185	23.418	22.9521	21.9637	22.1464
CSF1_HUMAN	R.TFYETPLQLLEK.V	2	23.1	-1.498	-4.09	0.00018	16.7	0.00018	21.8807	21.7554	22.891	22.855	21.7745	21.7042	22.8605	22.3881	21.6787	22.0245	23.2828	22.9796	23.3265	23.1359	23.368	23.2056	20.5361	19.8722	22.8219	22.6086	23.0935	22.8834	23.2515	22.8113	23.7758	23.6905	24.8498	24.828	24.9524	25.0515	24.2734	24.009	23.2126	22.7726	24.9319	24.4704	24.6625	24.1737	22.6362	22.5851
CSF1_HUMAN	R.FNSVPLTDTGHER.Q	3	20.74	0.297	0.36	0.71806	0.13	0.71806	18.7284	20.2372	21.9048	22.2281	20.4095	20.5031	21.578	20.6066	21.084	21.3425	21.2953	21.5779	20.6458	21.3543	21.279	21.2956	19.7157	20.0394	20.5552	21.3319	20.1909	20.3511	20.2873	20.3701	19.1922	20.5052	19.566	20.8277	21.6513	21.6497	20.3835	21.2782	21.0469	21.3616	21.4966	22.0371	17.6957	21.5994	20.0696	20.2171
CSF1R_HUMAN	K.LAIPQQSDFHNNR.Y	3	20.89	-0.189	-0.46	0.64887	0.21	0.64887	19.1594	19.6505	22.0147	21.9763	20.2112	20.234	20.8385	20.0027	21.2439	21.5153	21.6411	21.4902	20.9865	20.9131	21.5155	21.3747	20.0925	19.6076	20.6579	20.7223	20.3413	20.0269	21.1807	20.4619	20.0536	20.4081	20.7686	20.3299	21.5599	21.3479	20.4551	21.1394	21.2145	21.1085	22.056	22.0183	22.7496	21.7299	20.6642	20.0108
CSF1R_HUMAN	K.HSTSMFFR.V	2	20.71	-0.438	-1.12	0.26991	1.25	0.26991	19.5225	19.4186	22.1045	21.8601	20.0222	19.4479	20.3023	19.6368	20.9718	21.2203	21.4836	21.2373	20.8383	20.8599	21.7829	21.3603	19.5545	19.3835	19.6399	19.1137	20.2637	20.3593	21.4857	21.1192	20.3511	19.9906	20.5936	20.2899	21.1265	21.2661	20.5638	20.5284	21.1934	21.0447	21.7518	21.5089	22.7481	21.6475	20.5054	20.1858
CSPG5_HUMAN	R.EAGSAVEAEELVK.G	2	22.39	-0.123	-0.43	0.66606	0.19	0.66606	21.3501	21.6344	23.495	23.6791	21.6182	21.6714	22.6064	22.2601	22.612	22.671	22.6428	22.654	22.3361	22.5421	22.6144	22.3895	21.6334	21.7952	22.267	22.1848	22.0777	22.1718	21.7623	21.715	21.347	21.7262	22.874	22.9558	22.8052	22.8748	22.1723	22.3741	22.5409	22.5766	23.4496	23.3009	23.8004	22.9744	21.7778	21.847
CSTN1_HUMAN	K.IHGQNVPFDAVVVDK.S	3	23.3	0.017	0.05	0.95664	0	0.95664	22.3941	22.4471	24.288	24.232	22.4749	22.3754	23.6314	23.3473	23.5309	23.6783	23.7428	23.5467	23.328	23.4164	23.8048	23.7659	22.7725	22.6074	23.5142	23.2953	22.979	22.8357	22.8821	22.5077	22.7015	22.5987	23.1791	22.9051	24	23.8734	22.7414	22.8238	23.8949	23.9572	24.5108	24.2931	24.6418	23.5087	22.6504	22.3659
CSTN1_HUMAN	K.IHGQNVPFDAVVVDK.S	2	21.24	-0.122	-0.38	0.70907	0.14	0.70907	20.5789	20.63	22.4953	22.2069	20.3364	19.5682	21.5019	21.2947	21.2513	21.537	21.8411	21.6021	21.5038	21.3459	21.5239	21.5315	20.3737	20.0496	21.3506	21.0089	21.0503	20.9064	20.4401	20.1088	20.8072	20.8302	21.3389	20.8439	21.9568	21.9135	21.0614	20.6533	21.9804	21.6184	22.5014	22.4215	22.195	21.8921	20.8387	20.607
CSTN1_HUMAN	K.EGLDLQVLEDSGR.G	2	23.92	-0.03	-0.11	0.91434	0.01	0.91434	22.9495	23.1629	24.7298	24.8609	22.9529	22.8854	24.1249	23.7812	24.3867	24.3218	24.3674	24.2315	24.1298	24.2421	24.3689	24.2325	23.1727	23.0123	24.107	23.9996	23.5182	23.6357	23.3379	23.0743	23.1875	23.5091	23.7048	23.6704	24.4647	24.4937	23.5146	23.4392	24.6934	24.7662	24.9874	24.9165	24.9138	24.2652	23.4482	23.0781
CSTN1_HUMAN	R.GNLAGLTLR.S	2	23.58	-0.05	-0.17	0.86208	0.03	0.86208	22.6051	22.5794	24.5507	24.2596	22.9473	22.8638	23.8784	23.3651	23.7814	23.9853	23.8843	23.5593	23.6512	23.7337	24.2087	23.9899	23.1919	22.9835	23.6184	23.4195	23.3198	23.2926	23.1859	22.8575	23.0775	23.0715	23.2814	23.0147	24.2142	24.2642	22.9911	23.1358	24.4503	24.2136	24.6725	24.5762	24.7724	24.1913	22.8044	22.6609
CSTN1_HUMAN	R.IPDGVVSVSPK.E	2	23.5	0.012	0.03	0.97292	0	0.97292	22.1558	22.5741	24.3948	24.5411	22.7472	22.742	23.8103	23.0896	23.7648	24.1097	23.8288	23.8022	23.5934	23.7586	24.1789	23.878	23.0359	22.8851	23.7218	23.5977	23.1862	23.0237	23.125	22.4964	22.9609	23.1817	22.777	22.8869	24.0427	24.2216	22.6442	23.2014	24.2633	24.2732	24.6175	24.5853	24.9334	23.9896	22.9507	22.6066
CSTN1_HUMAN	K.VIDCLYTCK.E	2	22.85	0.005	0.01	0.98934	0	0.98934	21.6254	21.9505	23.7707	23.846	21.964	22.0783	23.2201	22.4067	23.1902	23.4122	23.2666	23.1577	22.9289	23.0546	23.5566	23.248	22.3888	22.1352	23.0208	22.9222	22.4562	22.3698	22.6397	22.0959	22.2951	22.4452	22.1438	22.4634	23.3388	23.5628	22.0447	22.5644	23.5668	23.5303	23.8533	23.8362	24.2226	23.313	22.3105	21.9983
CSTN1_HUMAN	K.LICSELNGR.Y	2	22.69	-0.013	-0.03	0.97383	0	0.97383	21.2133	21.6097	23.6571	23.7896	21.9524	21.9928	22.8916	21.8587	23.05	23.351	23.0629	22.9214	22.8612	23.073	23.2728	23.0698	22.3042	22.1738	22.8113	22.787	22.2993	22.2323	22.2352	21.4088	21.9928	22.3481	22.0769	22.1789	23.4162	23.5222	21.9292	22.5497	23.5041	23.5076	23.8648	23.8207	24.2414	23.156	22.0353	21.649
CSTN1_HUMAN	R.GVQIQAHPSQLVLTLEGEDLGELDK.A	3	22.88	-0.245	-0.58	0.56398	0.34	0.56398	21.8476	21.9213	24.1632	24.1287	21.6616	21.6139	23.0431	22.5869	23.408	23.5739	23.6267	23.2899	23.1501	23.1472	23.4151	23.5138	21.2476	19.8188	23.1481	22.8141	22.6431	22.2359	22.4126	21.8927	22.1992	22.0165	22.7109	23.0618	23.7821	23.8936	22.345	22.4821	24.0048	23.7253	24.3402	23.9789	23.9397	23.499	22.4718	22.3931
CSTN1_HUMAN	K.ISIKPTCTPGWQGWNNR.I	3	22.97	-0.163	-0.51	0.60957	0.26	0.60957	21.9936	21.9701	24.1145	24.1687	21.6274	21.4598	23.4161	22.9092	23.3459	23.3408	23.4999	23.4589	23.1671	23.0453	23.4851	23.4439	22.051	21.4773	22.9858	22.8096	22.5674	22.4588	22.3786	22.1268	22.2279	22.2415	23.0172	22.8302	23.7258	23.7299	22.6078	22.584	23.8536	23.7265	24.4154	24.2514	24.1308	23.5719	22.4085	22.171
CSTN1_HUMAN	R.AASEFESSEGVFLFPELR.I	2	22.75	-0.262	-0.76	0.45228	0.58	0.45228	21.8998	21.7412	24.137	23.9923	21.3661	21.3865	22.9582	22.3874	23.1975	23.2223	23.3601	23.4277	23.0534	23.1435	23.2771	23.0963	20.9048	20.4516	22.8137	22.4606	22.3713	22.3091	22.0679	21.772	22.1458	22.3084	22.8511	22.8151	23.56	23.5533	22.3651	22.4167	23.5127	23.5133	24.1904	23.9943	24.1095	23.3935	22.2132	22.0625
CSTN1_HUMAN	R.AASEFESSEGVFLFPELR.I	3	21.71	-0.108	-0.19	0.85008	0.04	0.85008	20.3121	20.9981	22.8744	22.9512	20.9511	20.7895	22.165	21.2384	22.1503	22.7024	22.6875	21.9745	22.2911	21.6639	22.1559	22.4	20.6107	19.1537	21.9375	21.0324	21.8382	20.6963	21.3603	20.4119	21.0476	21.3752	21.6179	21.3964	22.1139	22.1348	21.0936	20.9222	23.3884	22.7836	23.3123	22.8575	22.9843	22.4633	20.2473	21.1608
CSTN1_HUMAN	K.ATVHIQVNDVNEYAPVFK.E	3	22.22	-0.19	-0.49	0.62435	0.24	0.62435	21.1429	21.3357	23.3427	23.2664	21.1299	20.9711	22.5807	22.0644	22.8164	22.7614	22.7571	22.2656	22.4253	22.4552	22.8735	22.6035	20.957	20.4355	22.3768	21.8999	21.8195	21.7059	21.794	21.0565	21.4836	21.6743	22.1858	22.0867	23.0956	22.9848	21.7301	21.8298	23.1561	22.9576	23.6071	23.4093	23.7217	22.7001	21.8931	21.3781
CSTN1_HUMAN	K.LTVTAYDCGK.K	2	22.41	0.027	0.07	0.9429	0.01	0.9429	20.8483	21.3311	23.4544	23.5329	21.705	21.6406	22.8166	21.8934	22.8485	23.0224	22.8206	22.5849	22.4937	22.7799	23.0556	22.8404	21.9021	21.7459	22.6344	22.5942	22.0751	21.9742	22.0781	21.2555	21.7129	22.0151	21.872	21.8185	23.0678	23.115	21.5961	22.1685	23.2071	23.1664	23.5485	23.501	23.7722	22.8521	21.7519	21.4498
CSTN1_HUMAN	K.KVIDCLYTCK.E	2	21.03	-0.493	-1.18	0.246	1.38	0.246	19.9996	19.9555	21.4656	21.1346	19.862	19.502	20.8934	19.6922	20.4258	20.7839	22.3487	22.0105	20.9952	20.9764	21.6588	21.5122	20.5811	20.0694	21.153	20.5644	21.2658	21.0719	20.598	19.7741	20.3419	20.4868	23.258	22.9229	21.1321	21.3308	21.6534	21.7552	20.935	20.7181	22.0864	21.7047	22.2511	21.6504	20.4194	20.0798
CSTN1_HUMAN	K.LDCELQK.D	2	21.49	0.097	0.28	0.78273	0.08	0.78273	20.0369	20.1961	22.3176	22.4132	21.0105	21.0933	21.9154	21.3001	22.0784	21.9893	21.6452	21.8657	21.4063	21.7495	22.2774	21.907	21.1776	21.1082	21.6216	21.713	20.7776	21.0445	21.4002	21.0718	20.5937	20.7579	21.0004	21.2149	22.0039	22.1508	20.7601	21.2506	22.1967	22.1369	22.4335	22.4976	22.9865	21.8047	20.4705	20.3309
CSTN1_HUMAN	K.RATEDVLVK.I	2	21.47	0.045	0.14	0.89173	0.02	0.89173	20.3203	20.3215	22.4664	22.5983	20.6161	20.5632	21.9871	21.4644	21.9705	22.0349	21.7272	21.8579	21.4941	21.7509	22.0525	21.7326	20.9326	20.7586	21.6486	21.6403	20.7742	20.917	21.1065	20.8923	20.635	20.7266	21.2498	21.4267	22.0464	22.1188	20.7682	21.2324	22.1524	22.1628	22.5719	22.5577	22.9124	21.8088	20.4882	20.483
CSTN1_HUMAN	K.ETILCSSDK.T	2	21.01	0.107	0.29	0.77674	0.08	0.77674	19.3103	19.7885	21.7923	22.1909	20.2777	20.3336	21.2985	20.724	21.6837	21.7759	21.2204	21.5736	20.8063	21.3409	21.782	21.421	20.7014	20.7231	21.2041	21.3048	20.4259	20.6354	20.7606	20.5203	19.9919	20.147	20.5537	20.7871	21.4858	21.7049	20.2226	20.8019	21.6805	21.8027	21.851	21.908	22.4686	21.2774	20.083	20.0068
CYTC_HUMAN	R.ALDFAVGEYNK.A	2	29.43	-0.137	-0.44	0.66547	0.19	0.66547	28.549	28.5779	30.6552	30.6679	28.2853	28.2596	29.7427	29.3003	29.888	29.9631	29.9276	29.594	29.6905	29.903	29.674	29.476	28.4755	28.3067	29.2862	29.073	28.7163	28.7623	28.9233	28.7336	28.557	28.7693	29.6189	29.5078	30.281	30.2619	29.2144	29.4253	29.8739	29.7685	30.3886	30.3117	31.0751	30.1307	28.931	28.7857
CYTC_HUMAN	R.LVGGPMDASVEEEGVRR.A	3	28.79	-0.163	-0.56	0.58121	0.31	0.58121	28.0614	27.7378	29.9763	30.0046	27.5552	27.4501	29.1846	28.8074	29.2055	29.2706	29.309	29.1278	29.0545	29.0492	28.8608	28.7446	27.9451	27.6928	28.6758	28.491	28.2308	28.2483	28.3004	28.0493	28.0232	28.0923	29.1369	29.008	29.6441	29.5901	28.636	28.6646	29.211	29.0178	29.9034	29.6444	30.1838	29.6245	28.2865	27.9654
CYTC_HUMAN	R.LVGGPMDASVEEEGVR.R	2	27.73	-0.161	-0.55	0.58624	0.3	0.58624	26.9344	26.982	29.1125	29.0264	26.3162	26.2	27.9307	27.481	28.0863	28.2379	28.2189	28.1142	27.9745	28.1044	27.9677	27.7625	26.7187	26.536	27.6573	27.5558	27.1261	27.1417	27.1361	26.9256	26.9113	27.001	28.0728	27.8752	28.6045	28.6456	27.4617	27.5596	28.1766	28.0452	28.6721	28.5717	29.1343	28.5709	27.327	27.1688
CYTC_HUMAN	R.LVGGPMDASVEEEGVR.R	3	23.5	-0.245	-0.51	0.61289	0.26	0.61289	21.6926	22.3942	24.5673	25.1125	22.2797	22.4707	23.7422	23.1645	23.6903	24.3406	24.3152	23.3524	23.4115	23.95	23.8623	23.9283	22.8436	21.7992	22.9523	23.672	22.8223	22.5642	23.095	23.022	22.4749	22.5132	23.6169	23.6129	24.5345	24.4691	22.8138	23.5838	24.7603	24.4622	24.4594	24.2562	25.4914	24.877	22.2665	22.7386
CYTC_HUMAN	K.AFCSFQIYAVPWQGTMTLSK.S	3	26.7	-0.591	-0.92	0.36363	0.84	0.36363	25.4218	25.5371	28.7856	28.7658	24.7563	24.6035	26.8165	26.3485	27.2556	27.5089	27.9368	27.4844	27.5318	27.059	27.2498	27.3451	23.8263	21.2393	26.5234	26.1932	26.1647	25.4669	26.2235	25.7571	25.3998	25.3229	27.7594	27.84	27.9753	27.9955	26.6183	26.9284	27.7849	27.4772	28.2381	27.8458	28.4205	28.0429	26.1625	26.587
CYTC_HUMAN	K.AFCSFQIYAVPWQGTMTLSK.S	2	24.64	-0.795	-1.23	0.22695	1.5	0.22695	23.9758	22.9164	27.2962	26.8501	22.2299	21.551	24.5323	24.1462	25.2586	25.2851	25.7185	25.7028	25.4993	25.3203	25.1769	25.0138	21.0721	19.0659	24.2538	23.8874	23.6788	23.5156	23.7782	23.549	23.5328	23.2928	26.1054	25.9726	26.3001	26.1413	25.2599	24.8804	25.2278	25.1285	26.3597	25.9345	26.7097	26.2478	24.8105	24.2271
CYTC_HUMAN	K.TQPNLDNCPFHDQPHLK.R	3	26.4	0.013	0.02	0.98063	0	0.98063	25.9981	25.5966	28.1355	27.9344	25.3678	25.0882	27.0398	26.496	26.9534	27.0726	27.1651	27.0347	26.8427	26.5791	26.4976	26.0191	25.5672	25.093	26.1905	25.3654	25.6485	25.4494	25.5287	24.8333	25.3455	24.4564	27.2337	26.8194	27.3122	27.3727	26.487	26.2574	27.0306	26.4765	27.8679	27.7265	28.3182	27.0844	25.9045	24.6325
CYTC_HUMAN	K.TQPNLDNCPFHDQPHLK.R	2	23.47	-0.109	-0.2	0.8437	0.04	0.8437	23.3117	22.8278	25.501	25.1573	21.9206	21.5062	24.2728	23.4473	23.877	24.2574	24.2972	23.9822	23.9296	23.6757	23.6023	22.9696	22.2746	21.7304	23.3621	22.3715	22.6135	22.5888	22.5011	21.5094	22.4044	21.8695	24.5276	23.9416	24.3728	24.631	23.6303	23.2504	24.1439	23.5312	24.9986	24.8892	25.2686	24.4031	23.2751	22.0952
CYTC_HUMAN	R.KAFCSFQIYAVPWQGTMTLSK.S	3	24.47	-0.686	-1.19	0.24053	1.42	0.24053	23.2634	23.0979	26.1784	26.1857	22.601	22.244	24.7069	24.1213	24.8569	24.986	25.4997	25.3512	25.126	25.0192	25.1434	25.0347	21.6696	19.5811	24.0313	23.7985	23.8105	23.2768	24.0138	23.4635	23.5423	23.3653	25.1969	25.4612	25.8734	25.9882	24.4	24.7456	25.5402	25.2869	26.2796	25.9795	26.4151	25.8925	23.8785	23.8028
CYTC_HUMAN	R.RALDFAVGEYNK.A	3	24.12	-0.157	-0.45	0.65804	0.2	0.65804	23.3293	22.972	24.9755	25.1579	23.1156	23.006	24.6819	24.0841	24.451	24.5356	24.7457	24.2987	24.5026	24.4422	24.507	24.2496	23.3257	22.9611	23.9606	23.6001	23.5668	23.3128	23.7223	23.3596	23.2578	23.2145	24.4377	24.1831	24.9414	24.8946	24.0733	24.105	24.7591	24.4246	25.2428	25.0398	25.9682	25.0096	23.404	23.1336
CYTC_HUMAN	R.RALDFAVGEYNK.A	2	23.34	-0.247	-0.79	0.43265	0.63	0.43265	22.6897	22.5119	24.5631	24.39	22.0494	21.9104	23.7116	23.2521	23.4158	23.7097	23.9599	23.6548	23.7915	23.7839	23.3599	23.4334	22.2932	21.8383	23.1351	22.7973	22.7437	22.7127	22.7186	22.4443	22.7539	22.6961	23.8242	23.4453	24.1498	24.1575	23.2974	23.2746	23.5853	23.6354	24.512	24.4135	24.7812	24.3715	23.0135	22.6624
CYTC_HUMAN	R.KQIVAGVNYFLDVELGR.T	3	24.64	-0.257	-0.35	0.7307	0.12	0.7307	23.7444	23.4811	26.157	25.6772	23.6766	23.7053	25.5952	23.9414	25.1865	25.4448	25.7434	24.6851	25.4708	24.8005	25.8918	24.7951	22.7571	21.5076	24.5613	23.3525	24.2446	23.246	24.874	23.2472	23.987	23.3064	25.0161	24.6119	25.9483	25.6624	24.4627	24.3171	25.7555	24.71	25.9075	25.3543	26.9942	25.3836	24.6113	23.6775
CYTC_HUMAN	K.ASNDMYHSR.A	2	22.81	-0.109	-0.27	0.78918	0.07	0.78918	21.1723	21.2509	24.3941	24.3053	21.5707	21.3112	23.4237	22.8158	23.3317	23.3978	23.4788	23.6922	23.0513	23.2419	23.1356	22.7005	21.8529	21.7153	22.7383	22.508	21.7779	22.0042	22.5476	22.0737	21.4833	21.5225	23.5634	23.4132	23.7741	23.8302	22.6916	23.0264	23.0749	23.072	23.9963	23.8669	24.8122	23.621	21.6669	21.4521
DAG1_HUMAN	K.LGCSLNQNSVPDIHGVEAPAR.E	3	23.9	0.011	0.05	0.96307	0	0.96307	23.6605	23.3104	23.8508	23.8882	23.4421	23.4256	24.5485	24.0761	24.1007	24.2761	24.2618	23.9213	23.8771	23.995	24.2294	24.1688	23.3496	23.1379	24.4391	24.0878	23.8167	23.7003	23.6509	23.3612	23.7267	23.677	24.1802	24.0387	24.024	24.0304	23.8004	23.851	24.0896	23.9784	24.1311	23.9962	24.6386	24.1333	23.7308	23.2698
DAG1_HUMAN	R.VTIPTDLIASSGDIIK.V	2	22.98	-0.168	-0.6	0.55152	0.36	0.55152	22.2728	22.2547	24.1178	24.0347	22.056	22.015	23.0794	22.8421	23.0021	23.0974	23.6947	23.5596	23.1363	23.1721	23.3147	23.234	21.875	21.5405	22.8798	22.7967	22.4289	22.3792	22.3816	22.1955	22.468	22.3954	23.5018	23.3028	23.5608	23.6468	22.6905	22.6778	23.5591	23.384	24.1389	23.7783	24.182	23.4901	22.6776	22.4919
DAG1_HUMAN	R.VTIPTDLIASSGDIIK.V	3	22.17	-0.134	-0.35	0.73065	0.12	0.73065	20.5649	21.7396	23.0666	23.3288	21.3271	21.5047	22.3497	21.8778	22.3234	22.6067	22.7502	22.7484	22.1333	22.3976	22.6475	22.6227	21.241	20.9067	21.9185	22.0527	21.6154	21.5103	21.8048	21.4994	21.6987	21.6691	22.2711	22.667	22.8247	23.0756	21.105	21.7808	22.9322	22.8053	23.4155	22.994	23.3436	22.4511	21.5398	21.7891
DAG1_HUMAN	R.EGAMSAQLGYPVVGWHIANK.K	3	22.09	-0.253	-0.75	0.45485	0.57	0.45485	21.5164	21.4335	23.4369	23.4164	20.7383	20.3911	22.3935	21.9513	22.0794	22.096	22.9114	22.5977	22.2747	22.2303	22.6373	22.387	20.5074	19.9284	22.2462	22.021	21.5726	21.5825	21.6473	21.3278	21.4224	21.408	22.6746	22.5178	22.7522	22.6271	21.8264	21.606	22.6425	22.5616	23.2778	23.1894	23.2492	22.6125	22.0747	21.6836
DAG1_HUMAN	R.SFSEVELHNMK.L	2	20.98	-0.128	-0.41	0.6828	0.17	0.6828	20.4143	20.1315	21.9672	22.0429	19.7271	19.4583	21.402	20.7669	21.0239	21.2628	21.6131	21.6398	21.1642	21.125	21.4617	21.1573	19.9542	19.7587	21.3111	20.9494	20.4183	20.5743	20.6614	20.1622	20.5478	20.399	21.3826	21.3378	21.414	21.685	20.6669	20.5259	21.4249	21.3825	21.9918	21.7532	22.0305	21.5323	20.7017	20.3029
DKK3_HUMAN	R.SAVEEMEAEEAAAK.A	2	26.63	0.022	0.08	0.93389	0.01	0.93389	26.0423	26.0844	27.71	27.9461	25.7365	25.7069	26.8741	26.4626	26.9669	26.9906	26.8966	26.8028	26.6945	26.7926	26.8773	26.6904	26.0102	25.8763	26.8364	26.734	26.392	26.4604	26.2504	26.0676	25.8221	25.9716	26.4318	26.4397	27.3575	27.2724	25.9644	26.049	27.1408	27.0208	27.5355	27.3791	27.575	26.9031	26.2315	26.0344
DKK3_HUMAN	R.SAVEEMEAEEAAAK.A	3	21.09	0.152	0.19	0.85095	0.04	0.85095	18.9597	20.5555	20.6049	23.1504	20.6384	21.1153	21.5204	20.507	21.5607	22.2385	22.4144	19.8207	20.8228	21.6099	21.9326	21.9114	21.0843	20.1901	20.881	21.7463	20.661	20.6746	20.5043	20.8396	19.9741	20.4647	19.6538	19.4976	21.7068	21.7773	19.5637	20.8445	23.0725	22.6872	22.178	21.3026	22.5972	22.1358	20.0138	20.0747
DKK3_HUMAN	R.DQDGEILLPR.E	2	27.09	0.017	0.06	0.95088	0	0.95088	26.4183	26.4312	28.2412	28.2433	26.4019	26.3539	27.2555	26.8734	27.3993	27.517	27.506	27.3844	27.1811	27.3196	27.2854	27.0636	26.4175	26.4451	27.1376	27.0525	26.7844	26.8256	26.6306	26.5092	26.3138	26.4266	27.02	26.7813	27.7687	27.7242	26.5313	26.547	27.5462	27.4752	28.1277	27.9826	28.2609	27.2927	26.5654	26.4697
DKK3_HUMAN	R.EVEELMEDTQHK.L	2	25.04	-0.056	-0.12	0.90222	0.02	0.90222	24.3591	24.1702	26.717	26.5814	24.0177	23.7195	25.5291	24.1341	25.1332	25.5666	25.5041	25.2545	25.2617	25.2844	25.3655	25.0956	24.2929	23.7486	25.4312	24.9939	24.9687	24.5003	24.5883	23.4288	24.4695	24.498	25.0746	24.4575	25.8297	25.9468	24.2727	24.5411	25.6214	25.5342	26.3009	26.2134	26.1819	25.5364	24.9267	24.3912
DKK3_HUMAN	R.DCQPGLCCAFQR.G	2	25.53	0.05	0.2	0.84579	0.04	0.84579	24.7801	24.9109	26.6581	26.9129	24.6908	24.6143	25.7748	25.362	25.9615	26.055	25.7055	25.7323	25.4543	25.5788	25.7654	25.6957	24.7336	24.684	26.0561	25.9679	25.2817	25.4474	24.984	24.8928	24.5537	24.7269	25.3173	25.3266	26.2115	26.2454	24.8235	24.9348	26.2675	26.2601	26.372	26.2094	26.2712	25.7877	25.1195	25.0553
DKK3_HUMAN	R.DCQPGLCCAFQR.G	3	22.33	0.127	0.27	0.78818	0.07	0.78818	21.1363	21.5452	22.0505	23.7214	21.9483	21.9854	22.6582	22.4956	22.9085	23.2066	22.5257	21.7151	22.0924	22.3171	22.909	22.7252	22.1157	21.9519	22.6843	23.0791	22.2929	22.1732	22.1402	22.0349	21.1794	21.4626	21.5601	21.7805	23.0341	23.0038	21.2629	21.8436	23.4616	23.5845	23.0013	21.9667	23.5983	22.4448	21.6577	21.7496
DKK3_HUMAN	R.LLDLITWELEPDGALDR.C	2	25.01	-0.529	-0.96	0.34242	0.92	0.34242	24.3001	23.963	27.2562	26.8314	23.5012	23.013	25.1379	24.5961	25.5783	25.1267	25.7844	25.9185	25.7337	25.3211	25.6929	25.4772	21.8662	19.9044	25.0015	24.9739	24.6255	24.5831	24.435	24.2362	24.1906	24.0121	25.8572	25.8597	26.286	26.2124	24.6473	24.6733	25.8956	25.6515	26.3142	25.9389	26.4314	25.8394	25.004	24.87
DKK3_HUMAN	R.LLDLITWELEPDGALDR.C	3	23.97	-0.573	-0.73	0.46906	0.53	0.46906	22.279	23.2227	26.1425	26.1532	22.4742	22.166	23.8671	23.7056	24.5959	24.226	25.3906	24.7854	24.0544	24.4344	24.3941	24.922	21.1054	17.7975	24.2994	23.5527	24.0595	23.3025	23.6022	22.7461	22.8462	23.1385	24.5354	24.632	25.2615	25.3641	23.1033	23.4382	25.855	25.0981	25.703	25.3144	25.1025	25.1479	22.8612	23.9221
DKK3_HUMAN	R.QELEDLER.S	2	25.2	0.082	0.22	0.82555	0.05	0.82555	24.0621	24.5128	26.2458	26.5278	24.6166	24.6823	25.5724	24.6599	25.4786	25.7934	25.5601	25.4091	25.3389	25.5463	25.6666	25.3473	24.5884	24.5843	25.3238	25.354	24.8888	24.8951	24.9215	24.2882	24.2523	24.565	24.7151	24.8746	25.868	25.9871	24.2063	24.827	25.7749	25.7661	26.1345	26.1457	26.5962	25.5114	24.563	24.4411
DKK3_HUMAN	R.DSECCGDQLCVWGHCTK.M	3	24.5	0.112	0.34	0.73773	0.11	0.73773	23.9035	23.6435	25.6399	25.9879	23.604	23.4727	25.0928	24.649	24.9219	24.9312	24.8262	24.6359	24.2739	24.3925	24.955	24.7613	23.8288	23.442	25.0867	25.0541	24.2129	24.1751	24.2307	23.8153	23.3429	23.3053	24.3249	24.3583	24.9497	25.0771	23.7599	23.8421	25.305	25.2532	25.3889	25.2868	25.5854	24.4298	24.2156	23.9972
DKK3_HUMAN	R.DSECCGDQLCVWGHCTK.M	2	21.39	-0.054	-0.14	0.89213	0.02	0.89213	21.0169	20.814	23.3653	23.2625	19.714	19.2812	22.0926	21.4334	21.3422	21.6435	22.041	21.8337	21.289	21.1835	21.7477	21.4692	20.1399	19.6186	22.2185	21.7609	21.1935	21.2044	20.7479	20.2566	20.1071	20.1952	21.8895	21.5974	22.0321	22.2025	20.5697	20.3201	22.323	22.1312	22.6942	22.6514	22.3661	21.5284	21.3028	21.0414
DKK3_HUMAN	R.SLTEEMALGEPAAAAAALLGGEEI.-	3	24.45	-0.08	-0.14	0.89239	0.02	0.89239	23.9194	24.2075	25.279	25.3647	24.1271	24.1741	25.0017	24.9889	24.9041	24.9269	24.9764	24.5575	24.7977	25.0271	25.3208	25.4961	22.4871	19.6276	24.3487	24.7084	24.5384	24.4793	24.5824	24.6626	23.073	23.0542	24.8342	24.7815	25.1261	24.9897	24.1367	24.5746	25.9295	25.2715	24.1877	24.1769	23.9229	24.6567	24.5009	24.3543
DKK3_HUMAN	R.EVPDEYEVGSFMEEVR.Q	3	22.63	0.091	0.3	0.76805	0.09	0.76805	21.7351	22.1916	23.4886	23.7918	21.7863	21.7188	22.8532	22.428	22.8024	23.1616	23.3961	23.2523	22.7005	22.8896	23.2535	23.3093	21.7336	21.281	23.0063	22.807	22.5174	22.1993	22.0853	21.7059	21.9637	21.8382	22.39	22.5386	23.2264	23.3153	21.682	22.1042	23.4931	23.3145	23.3804	23.2366	23.4339	23.0057	22.2358	22.1035
DNA2L_HUMAN	K.GLNKPQRQAMK.K	2	22.66	-0.004	-0.01	0.99123	0	0.99123	21.5559	22.1184	23.8715	23.9245	22.0161	21.9872	22.92	22.1868	22.8293	22.9727	22.9998	22.9742	22.5138	22.8339	23.009	22.7231	21.9534	21.9168	22.937	22.9137	22.2004	22.1231	22.4371	21.7905	22.1044	22.4291	22.642	22.8056	23.1654	23.2921	21.6353	22.3068	22.9606	23.0112	23.3367	23.3842	24.1167	23.1876	22.2146	22.0902
DUS27_HUMAN	K.MEKLASDNK.R	2	23.5	0.034	0.12	0.90667	0.01	0.90667	22.7851	23.0264	24.0371	24.3514	23.1066	23.1635	23.7592	23.3359	23.5943	23.7551	23.7047	23.4241	22.9032	23.2864	23.8985	23.7448	23.1464	23.2283	24.0024	24.0682	22.9303	23.1161	23.1842	23.1865	22.5666	22.9	23.344	23.6068	23.9409	24.0398	22.863	23.3777	24.1168	24.0968	23.9366	23.8886	24.6809	23.819	22.9368	23.1177
ECM1_HUMAN	K.LTFINDLCGPR.R	2	22.17	-0.239	-0.82	0.41822	0.67	0.41822	21.4808	21.7286	23.1342	23.0567	21.0267	20.9076	21.9399	21.6616	22.4958	22.5151	22.6418	22.3232	22.0491	22.1695	22.5154	22.3792	21.2359	21.1293	22.339	22.3177	21.9407	21.9555	21.2993	21.1902	21.6665	21.9321	22.5793	22.2072	23.1244	22.8669	21.6745	21.8442	22.9438	22.8698	23.432	23.2876	23.3649	22.6719	21.642	21.338
ECM1_HUMAN	R.FCEAEFSVK.T	2	21.33	-0.242	-0.82	0.41518	0.68	0.41518	20.4406	20.6769	21.9753	22.2986	20.282	20.1408	21.0787	20.9141	21.6156	21.6117	21.6631	21.6299	21.0662	21.1082	21.7341	21.5634	20.6408	20.4978	21.7526	21.5451	21.0909	21.0293	20.3968	20.4545	20.7335	20.9453	21.6419	21.6596	22.2309	22.2609	20.9905	21.0326	22.0837	21.9877	22.48	22.0844	22.8402	21.9658	20.66	20.5142
ECM1_HUMAN	K.LLPAQLPAEK.E	2	22.39	-0.272	-0.88	0.38112	0.78	0.38112	21.7903	21.3899	23.199	23.1109	21.414	21.3894	22.4382	21.879	22.4967	22.5691	22.8717	22.746	22.1805	22.2729	22.6602	22.4764	21.6885	21.5618	22.6499	22.3599	22.2297	22.1938	21.5929	21.3912	22.0485	22.0796	22.7486	22.3736	23.3283	23.1272	21.9293	22.0698	23.1886	22.9359	23.5464	23.2682	23.962	23.2042	21.8674	21.4987
ECM1_HUMAN	R.NVALVSGDTENAK.G	2	20.82	-0.069	-0.17	0.86664	0.03	0.86664	19.6091	20.1655	21.2247	21.484	19.9364	20.2411	21.1589	20.5466	21.082	21.4488	20.8079	21.0566	20.4088	21.0075	21.443	21.0176	20.3581	20.3752	20.9957	21.2532	20.3343	20.424	20.2161	20.0059	20.082	20.4415	20.2717	21.2078	21.5024	21.7627	19.9395	20.8117	21.3362	21.5222	21.5828	21.85	22.5509	21.5042	19.9238	19.7387
ECM1_HUMAN	R.FSCFQEEAPQPHYQLR.A	3	21.44	-0.283	-0.88	0.38605	0.77	0.38605	20.7169	20.5726	22.4482	22.4307	20.0889	19.8562	21.6908	21.228	21.6299	21.6864	21.9494	21.8266	21.1316	21.2822	21.8511	21.5468	20.6063	20.2105	21.6577	21.5645	21.1435	21.2757	20.5779	20.2909	20.8497	20.899	21.8642	22.0232	22.2749	22.2789	20.9886	21.2204	22.1442	22.032	22.8299	22.5984	23.0663	22.3728	20.5861	20.3116
ECM1_HUMAN	K.EVGPPLPQEAVPLQK.E	2	22.32	-0.25	-0.92	0.36519	0.84	0.36519	21.6054	21.7167	23.3305	23.2494	21.1502	21.0666	22.254	21.9004	22.4479	22.5754	22.7934	22.853	22.0366	22.2475	22.443	22.375	21.5083	21.4615	22.4748	22.3156	21.9753	22.0793	21.3737	21.2069	21.7605	21.9724	22.9296	22.8048	23.1611	23.153	21.915	22.006	22.8302	22.7428	23.5964	23.4089	23.6535	23.1826	21.6065	21.447
ENDD1_HUMAN	R.DSDIIEDVMVK.D	2	21.15	-0.703	-1.07	0.29055	1.14	0.29055	21.0053	19.5941	21.1787	21.574	20.9322	20.588	22.4394	21.3656	20.9168	21.2775	21.7855	21.33	21.2808	21.1987	21.805	20.9524	18.6883	16.5837	21.1904	20.2893	20.7848	20.4232	21.8692	20.8607	21.2368	20.7529	23.2361	23.0626	21.3606	21.1912	22.2415	22.4549	20.9563	21.1734	22.0632	21.4078	22.5379	21.3576	20.7784	20.2839
ENDD1_HUMAN	R.WYVNLHSLMDR.A	3	20.16	-0.502	-1.03	0.3073	1.07	0.3073	19.2691	18.8094	22.0495	21.8621	18.9887	18.7725	20.2754	19.6368	20.1845	20.6339	21.2507	20.8496	20.4225	20.1597	20.7731	20.7198	17.0074	16.7687	20.1676	19.5413	20.221	19.716	20.2399	19.1412	19.6591	19.156	20.4647	20.7347	21.1128	21.1437	19.505	19.463	21.5552	21.1424	21.8271	21.6023	21.7751	20.9666	19.3901	19.3594
ENDD1_HUMAN	R.FATLYSTR.D	2	20.9	-0.341	-0.88	0.38534	0.77	0.38534	19.637	19.4874	22.0485	22.0405	20.0567	19.9124	20.5787	20.1284	21.3536	20.9653	21.5223	21.4969	20.7984	20.8674	21.0875	20.7609	20.0976	19.9534	21.0654	20.6478	20.7835	20.7057	20.9896	20.4717	20.0133	20.1663	20.9167	20.8336	21.4713	21.3769	21.0995	20.7459	21.8802	21.6825	22.2523	22.1308	22.3032	21.3421	20.7074	19.4536
ENPP2_HUMAN	R.RIEDIHLLVER.R	3	23.76	-0.119	-0.34	0.73566	0.12	0.73566	23.2611	22.7202	23.8132	23.4256	23.6929	23.5289	24.5569	23.9356	23.8401	24.1283	24.1627	23.8896	23.9762	23.9216	24.493	24.2264	22.2717	21.7237	24.4613	23.8872	23.7949	23.7083	23.9537	23.6617	23.8684	23.6701	24.4857	24.0429	23.9053	23.7505	24.2086	23.7287	24.1256	23.6801	23.5438	23.3845	24.5967	23.8536	23.3907	22.933
ENPP2_HUMAN	R.RIEDIHLLVER.R	2	21.05	-0.164	-0.54	0.58973	0.3	0.58973	20.4255	20.5161	20.7399	20.5585	20.8916	20.4648	21.661	21.2779	21.238	21.7809	21.535	21.4566	21.0681	21.6346	21.5424	21.5725	19.1639	18.9259	21.7027	21.1613	21.0694	20.9931	20.9697	20.7127	21.0957	21.1648	21.7873	21.5417	21.1653	21.1756	21.3454	21.4464	21.0124	21.2044	21.1087	20.8567	21.6935	21.2258	20.6287	20.4021
ENPP2_HUMAN	K.AAECPAGFVRPPLIIFSVDGFR.A	3	23.62	-0.409	-0.91	0.37009	0.82	0.37009	22.784	22.5916	24.1751	24.0383	23.051	22.6319	23.924	23.5827	24.1432	24.366	24.3547	24.3201	24.1834	24.0345	24.563	24.4697	20.5376	18.9292	23.9868	23.6631	23.6092	23.2097	23.4694	23.2883	23.2003	23.2841	24.615	24.7053	24.1651	23.9983	24.0773	24.14	24.0712	23.7815	23.9431	23.5321	24.7471	24.4186	23.1638	23.0854
ENPP2_HUMAN	K.WVEELMK.M	2	23.54	-0.036	-0.13	0.89571	0.02	0.89571	22.7227	22.6141	23.4189	23.3416	23.3264	23.1358	23.9005	23.5254	23.6133	23.7603	23.8627	23.3285	23.5985	23.5823	24.2098	24.136	23.192	22.884	24.3428	24.0058	23.5543	23.5046	23.8252	23.4124	23.4965	23.5139	24.0074	23.6857	23.6469	23.669	23.5207	23.5733	24.0575	23.6816	23.2932	23.0856	24.4416	23.6562	22.8714	22.7231
ENPP2_HUMAN	K.IVGQLMDGLK.Q	2	22.54	0.091	0.31	0.7589	0.1	0.7589	21.9264	21.8426	22.4144	22.3513	22.4957	22.3868	22.807	22.3281	22.6922	22.8778	22.7286	22.0942	22.4443	22.5062	23.3409	23.0124	22.4505	22.2298	23.5136	23.1854	22.6248	22.4715	22.8198	22.5698	22.3688	22.406	22.7174	22.4133	22.4847	22.4836	22.532	22.6344	22.9042	22.7114	22.1055	21.9248	23.3444	22.2614	22.1465	21.8885
ENPP2_HUMAN	K.TYLHTYESEI.-	2	23.93	0.037	0.16	0.872	0.03	0.872	23.0975	23.2504	23.5176	23.6138	23.8344	23.8209	24.3808	24.0189	24.1707	24.3134	24.1239	24.0254	23.9173	24.0855	24.5236	24.4139	23.5901	23.5216	24.3276	24.4392	23.7275	23.8559	23.9509	23.9836	23.6156	23.904	24.2308	24.2756	23.8655	23.8582	24.0085	24.157	24.0999	24.1589	23.7045	23.4692	24.84	24.0864	23.1951	23.2605
ENPP2_HUMAN	R.DIEHLTSLDFFR.K	3	23.25	-0.06	-0.19	0.8502	0.04	0.8502	22.4993	22.4385	23.0732	22.8891	23.1718	23.1754	23.7352	23.0292	23.4262	23.8632	23.7776	23.484	23.5282	23.4409	23.9793	23.9588	22.3011	21.5343	23.6281	23.382	23.1941	22.9341	23.4309	22.9818	23.2701	23.21	23.5797	23.6702	23.2926	23.4092	23.4655	23.4207	23.8663	23.4979	23.2723	22.7873	23.9792	23.3325	22.4851	22.4342
ENPP2_HUMAN	R.DIEHLTSLDFFR.K	2	21.6	-0.107	-0.36	0.7173	0.13	0.7173	21.1597	21.1234	21.6631	21.4007	21.3245	21.1032	21.9909	21.4369	21.6884	22.1363	22.0317	21.9572	21.7759	21.7392	22.1612	22.1925	20.3931	19.6403	22.1165	21.7965	21.6541	21.3665	21.5815	21.1797	21.69	21.7243	22.1752	22.0634	21.62	21.603	21.9701	21.7016	22.1208	21.8446	21.4726	21.1495	22.2009	21.752	21.1496	20.9597
ENPP2_HUMAN	R.VSPSFSQNCLAYK.N	2	23.28	0.029	0.12	0.90563	0.01	0.90563	22.4537	22.5571	22.7775	23.1127	23.1174	22.9819	23.7348	23.4023	23.5549	23.6663	23.4487	23.2243	23.2831	23.3821	23.8317	23.7842	22.8653	22.9113	23.9191	23.8239	23.204	23.2124	23.1911	23.105	23.0711	23.3174	23.7184	23.5359	23.2917	23.3162	23.3367	23.4875	23.4602	23.4218	23.1431	22.6947	24.1038	23.3635	22.685	22.6022
ENPP2_HUMAN	R.VRDIEHLTSLDFFR.K	3	22.5	-0.238	-0.88	0.38518	0.77	0.38518	21.9371	21.7319	22.4881	22.2597	22.4776	22.1965	23.1292	22.7483	22.6325	22.9587	22.9985	22.7518	22.6149	22.7101	22.695	23.2315	20.4508	20.1669	22.7482	22.6265	22.3796	22.3697	22.5694	22.4838	22.7219	22.7642	23.0357	22.938	22.7526	22.8272	22.6449	22.6833	22.7915	22.6422	22.5953	22.3563	23.1548	22.8171	21.9696	21.8179
ENPP2_HUMAN	K.SYTSCCHDFDELCLK.T	3	22.51	0.1	0.35	0.72615	0.12	0.72615	21.7182	21.7022	22.3507	22.5394	22.4261	22.3231	23.105	22.6305	22.9376	23.0489	22.6693	22.358	22.2464	22.3598	23.1589	22.8289	22.1186	21.9659	23.3933	23.2861	22.4328	22.4431	22.6991	22.3691	21.9891	22.1888	22.4653	22.5245	22.5986	22.5871	22.4263	22.6577	23.0561	22.8722	22.2888	22.0825	23.3698	22.2421	21.9962	21.8697
ENPP2_HUMAN	R.VWNYFQR.V	2	22.2	-0.148	-0.49	0.62871	0.24	0.62871	21.2051	21.0634	22.3171	21.8851	21.8499	21.5046	22.6667	22.1563	22.3947	22.4394	22.8626	22.3753	22.4001	22.3806	22.905	22.8312	21.3174	20.8898	22.5939	22.5209	22.2146	21.9464	22.47	22.1	22.1005	22.0647	22.7628	22.643	22.2371	22.3358	22.5635	22.5447	22.657	22.2176	22.2563	22.0007	23.3104	22.5326	21.3681	21.1884
ENPP2_HUMAN	R.SYPEILTLK.T	2	24.26	0.088	0.36	0.72426	0.13	0.72426	23.5894	23.5936	23.9559	23.8424	24.2402	24.2022	24.7914	24.4371	24.4169	24.5403	24.4605	24.0436	24.3053	24.3952	24.9652	24.8364	24.1006	23.9095	24.8282	24.6704	24.2414	24.1697	24.4273	24.1478	24.2159	24.2914	24.4563	24.1716	24.1859	24.2172	24.3048	24.3806	24.5413	24.3861	23.9152	23.7398	25.0823	24.2255	23.7844	23.4783
ENPP2_HUMAN	K.GESHWVDDDCEEIK.A	3	22.09	0.063	0.19	0.85145	0.04	0.85145	21.0316	21.0116	21.6489	21.9203	22.0226	21.8029	22.8905	22.0463	22.3919	22.4284	22.3239	22.1651	21.9882	22.1298	22.9923	22.704	21.7972	21.3663	22.8061	22.8611	21.9027	21.7433	22.435	21.5605	21.7436	21.9477	22.2062	22.6068	22.0651	22.0049	22.0172	22.4352	22.4751	22.3857	21.7919	21.8818	22.9933	22.1512	21.4951	21.2323
ENPP2_HUMAN	R.NGVNVISGPIFDYDYDGLHDTEDK.I	3	22.86	0.009	0.03	0.97434	0	0.97434	22.019	22.1994	22.7629	22.8702	22.5398	22.4334	23.3544	22.8497	23.409	23.5479	23.4243	23.2943	22.8744	22.8822	23.4648	23.3585	21.9362	21.3528	23.379	23.2707	22.5354	22.4959	22.7639	22.3501	22.3603	22.4226	23.2503	23.4023	22.8548	23.1143	23.0784	23.1407	23.3875	23.1021	22.8618	22.6602	23.726	23.1101	22.2474	22.182
ENPP2_HUMAN	R.TEFLSNYLTNVDDITLVPGTLGR.I	3	22.5	-0.158	-0.39	0.70173	0.15	0.70173	21.2527	21.7193	22.6901	22.8188	21.8458	21.7187	22.6843	22.668	23.0779	23.075	23.2988	22.9356	22.6798	22.884	23.1866	23.5467	21.0392	19.4755	23.0479	22.7621	22.1875	21.8868	22.6226	22.1687	21.7829	22.1575	23.0688	23.3464	22.6825	22.9842	22.5432	22.6878	23.3429	23.0102	22.3382	22.3491	23.3303	23.2083	21.6353	22.233
ENPP2_HUMAN	K.AGTFFWSVVIPHER.R	3	22.01	-0.208	-0.53	0.60135	0.28	0.60135	21.137	21.1888	22.2393	22.2267	21.9548	21.5995	22.6919	22.1375	22.4752	22.6225	22.5857	22.2779	22.4116	22.2686	23.0548	23.0284	19.6113	18.3509	22.3467	21.8967	21.9562	21.6697	22.205	21.9002	21.9929	21.6505	22.7142	22.7276	22.4111	22.3361	21.9405	22.1265	22.7233	22.2785	22.1327	21.7865	22.8439	22.4616	21.1437	21.2611
ENPP2_HUMAN	R.SCGTHSPYMRPVYPTK.T	3	23.33	-0.12	-0.16	0.87044	0.03	0.87044	21.6522	23.2087	23.875	24.9476	22.4291	23.1357	23.3892	22.8371	23.6332	24.1738	23.1183	23.8508	22.6308	23.9533	23.9896	23.2275	21.9088	22.871	22.9737	23.6402	22.4384	23.1595	23.2366	23.14	22.2689	23.4857	22.921	24.2775	23.7112	24.3527	21.8246	23.3822	23.1336	24.0682	23.9707	24.5187	25.14	23.4833	22.4453	22.8913
ENPP2_HUMAN	R.WWGGQPLWITATK.Q	2	21.9	-0.405	-1.09	0.28285	1.18	0.28285	20.8469	20.8638	22.6768	22.4237	21.259	20.6855	21.7835	21.9014	22.236	22.2845	22.7699	22.652	22.429	22.0688	22.8228	23.0287	19.062	18.2429	22.084	21.8888	21.6506	21.4147	21.8095	21.6908	21.8494	21.5768	22.9807	23.0112	22.1861	22.2847	22.4998	22.5074	22.4055	22.4648	22.2092	21.8278	23.0063	22.8419	20.9323	20.9642
ENPP2_HUMAN	R.GDCCTNYQVVCK.G	2	21.46	0.168	0.61	0.5449	0.37	0.5449	20.486	20.5956	21.1237	21.1813	21.6188	21.3808	22.1897	21.5725	21.856	21.8451	21.3671	21.3823	21.157	21.4686	22.3149	21.9392	21.3478	21.1877	22.4821	22.362	21.3359	21.4707	21.7504	21.3409	21.0693	21.1029	21.2438	21.6423	21.2475	21.396	21.3874	21.5874	21.9151	21.8507	20.9085	21.0909	22.1555	21.379	20.8841	20.7314
EPHA4_HUMAN	K.GLNPLTSYVFHVR.A	3	21.68	-0.407	-1.12	0.27088	1.24	0.27088	20.8035	20.5005	23.2819	23.1579	20.474	20.3724	21.7339	21.1987	21.6995	22.2074	22.3191	22.156	21.8744	21.9722	21.8556	21.7273	20.0815	19.7324	21.2095	21.1992	21.6196	21.5536	21.2779	20.9877	21.0037	20.959	21.4407	21.9094	22.9319	22.8197	20.9537	20.9761	22.9032	22.652	23.1618	22.9541	23.3287	22.6574	20.8722	20.7301
EPHA4_HUMAN	R.VYPANEVTLLDSR.S	2	22.57	-0.179	-0.59	0.55825	0.35	0.55825	21.6392	21.7394	24.0512	24.0073	21.4269	21.3476	22.554	22.1209	22.9749	22.9331	22.9504	22.9479	22.5787	22.7957	22.6839	22.5281	21.8056	21.7659	22.386	22.3269	22.3281	22.4617	21.9626	21.9369	21.6771	21.7698	22.3257	22.1646	23.41	23.5009	21.9882	22.1567	23.4556	23.288	23.7971	23.8018	24.1717	23.5401	21.8338	21.5636
EVI5L_HUMAN	R.AQEAEENYVIKR.E	2	22.52	-0.306	-1.03	0.30943	1.06	0.30943	21.5708	21.7783	23.1091	23.063	21.7977	21.8167	22.7975	22.4897	22.5057	22.5787	23.3748	23.3986	22.8301	23.0154	22.9237	22.6878	21.2617	21.0073	21.7106	21.5606	21.6677	21.4726	21.7983	21.5735	22.2781	22.4809	23.3062	23.4279	22.6541	22.6188	22.8878	23.0535	22.9645	22.7797	23.9678	23.8383	23.918	23.3583	21.6844	21.6575
FA12_HUMAN	R.NPDNDIRPWCFVLNR.D	3	20.91	-0.594	-1.57	0.12441	2.45	0.12441	20.3731	19.6414	21.1494	21.0136	19.955	19.5127	19.8332	19.8343	20.6889	20.8513	22.0764	21.712	21.5555	21.535	20.92	21.1384	19.4234	18.4106	21.4707	21.1395	21.1708	20.7791	20.7938	20.6481	20.8555	20.9974	22.6464	22.7877	21.2657	21.0292	21.5418	21.3637	21.417	21.2601	21.9857	21.8728	21.0607	20.4136	20.1475	20.0786
FA12_HUMAN	R.WGYCLEPK.K	2	20.56	-0.435	-1.3	0.20155	1.68	0.20155	19.6026	19.7163	20.5676	20.3878	19.683	19.1005	19.2827	18.7869	20.5475	20.5479	21.476	21.2396	21.0932	21.2481	20.9675	20.6223	20.1102	19.827	21.1144	21.013	20.7223	20.7948	20.8867	20.5139	20.5143	20.654	22.5448	22.2506	20.4943	20.4717	21.2648	21.1892	20.9306	20.5162	21.2622	21.2819	20.4863	19.7231	19.5159	19.6209
FA12_HUMAN	R.LHEAFSPVSYQHDLALLR.L	3	20.9	-0.455	-1.44	0.15842	2.06	0.15842	20.4698	20.2817	21.1626	20.7756	19.8539	19.5796	20.1366	19.7197	20.7309	20.8132	21.779	21.6314	21.6024	21.4454	20.9348	20.9218	19.8975	19.3989	21.3351	21.0326	20.942	20.7607	20.9694	20.5648	20.8874	21.0073	22.6913	22.6038	20.8944	20.7285	21.6804	21.3567	21.1957	20.9781	21.8895	21.687	20.8885	20.4526	20.4983	19.9306
FAM3C_HUMAN	R.GINVALANGK.T	2	23.69	-0.04	-0.09	0.92562	0.01	0.92562	22.0085	22.2656	25.1772	25.2475	22.917	22.9062	23.9842	22.9161	23.9494	24.2416	24.1846	23.99	23.9476	24.0974	24.1451	23.9424	23.1957	22.8823	23.7764	23.6603	23.39	23.1689	23.5824	22.6972	22.9408	23.1699	23.0713	23.2364	24.326	24.4425	22.7274	23.4097	24.5761	24.4772	24.9702	24.8838	25.5019	24.4239	22.8491	22.3925
FAM3C_HUMAN	K.SPFEQHIK.N	2	22.89	-0.071	-0.22	0.82707	0.05	0.82707	21.4811	21.5279	24.4363	24.2402	21.853	21.7975	23.3164	22.7404	23.2706	23.2946	23.3479	23.3943	23.0764	23.1859	23.3215	22.9702	22.1717	21.9098	23.0214	22.775	22.5868	22.539	22.7309	22.359	22.1477	22.2431	22.9795	22.9681	23.3708	23.3928	22.2289	22.4759	23.4366	23.3649	23.9637	23.812	24.4334	23.6232	22.1003	21.8048
FAM3C_HUMAN	R.DNWVFCGGK.G	2	23.22	-0.104	-0.32	0.75297	0.1	0.75297	21.963	21.8968	24.748	24.7566	22.0666	21.8611	23.3809	22.9486	23.5203	23.6171	23.776	23.6761	23.5507	23.6122	23.6132	23.6189	22.3735	22.0084	23.231	23.0431	22.9453	22.8487	22.9646	22.5943	22.4255	22.2912	23.0883	23.0699	23.7452	23.7741	22.606	22.8182	24.0608	23.9199	24.3396	24.1316	24.9632	24.2215	22.3454	22.1849
FAM3C_HUMAN	K.MASGAANVVGPK.I	2	22.69	-0.086	-0.23	0.81882	0.05	0.81882	20.7781	21.2417	24.2474	24.2513	21.7885	21.7033	23.0178	22.3205	23.1334	22.9067	23.0013	23.1786	22.8184	23.0657	23.1193	22.8078	22.1159	21.8987	22.738	22.7441	22.3701	22.4683	22.481	22.1653	21.8167	21.8347	22.7099	22.6813	23.2387	23.2504	21.9764	22.3099	23.4724	23.4566	23.7662	23.6393	24.424	23.2467	21.7153	21.5655
FAM3C_HUMAN	K.ICLEDNVLMSGVK.N	2	24.16	-0.113	-0.36	0.72348	0.13	0.72348	23.097	23.1291	25.3256	25.1722	23.0321	22.8899	24.2502	23.894	24.6338	24.6047	24.7724	24.4965	24.5407	24.5904	24.539	24.2503	23.3973	23.1247	24.321	24.0794	24.0626	24.0272	23.7512	23.4329	23.4941	23.5545	24.0496	23.7853	24.7182	24.6766	23.6233	23.6893	25.1133	24.9994	25.3783	25.1574	25.4875	24.5984	23.6163	23.1949
FAM3C_HUMAN	R.LIADLGSTSITNLGFR.D	2	22.91	-0.207	-0.53	0.59728	0.28	0.59728	21.7711	21.6223	24.7531	24.538	21.5727	21.679	22.9732	22.4525	23.3297	23.3544	23.6894	23.3986	23.4024	23.2867	23.1973	23.0043	21.5609	21.2094	22.8469	22.4561	22.7327	22.6976	22.2224	22.148	22.0139	22.1916	22.9414	22.79	23.5917	23.7523	22.2965	22.2744	23.9483	23.6448	24.4621	24.0619	24.7335	23.663	22.2655	21.8026
FAM3C_HUMAN	R.LIADLGSTSITNLGFR.D	3	22.08	-0.052	-0.1	0.92279	0.01	0.92279	19.7419	21.1634	23.4817	23.8692	21.2551	21.4267	22.2725	21.6693	22.4411	22.8389	23.0447	22.4108	22.3947	22.4598	22.5974	22.6741	21.1319	20.628	21.7271	21.7553	22.0466	21.5224	21.7337	21.226	21.2893	21.3786	20.8395	21.7876	23.1009	23.1427	20.1825	21.3663	23.6097	23.3029	23.8161	23.361	23.6844	22.9207	20.6815	21.0332
FAM3C_HUMAN	K.MDASLGNLFAR.S	2	22.02	-0.035	-0.11	0.91094	0.01	0.91094	20.6207	20.707	23.4423	23.4476	20.8226	20.7137	22.0373	21.7727	22.3124	22.2695	22.657	22.4356	22.4593	22.688	22.5228	22.4133	21.2337	21.1331	22.2027	22.0667	21.6811	21.7722	20.9497	21.0757	21.1589	21.2304	21.9143	21.8138	22.8076	22.7434	21.5016	21.5059	22.7861	22.8317	23.581	23.2601	23.2503	22.7131	21.1599	20.9241
FAM3C_HUMAN	R.RLIADLGSTSITNLGFR.D	3	20.84	-0.229	-0.59	0.55668	0.35	0.55668	19.7413	19.4192	22.4594	22.3688	20.1934	20.1482	20.8596	20.4871	20.8498	21.0481	21.5273	21.3289	21.1994	21.0308	21.2405	21.0107	19.5302	19.2392	20.6017	20.1392	20.7362	20.453	20.6199	19.7327	20.4962	20.2959	20.9591	20.703	21.4894	21.5958	20.1038	20.4815	22.0522	21.6601	22.1823	22.1988	22.3578	21.5568	19.8766	19.4489
FBLN1_HUMAN	K.TGYYFDGISR.M	2	23.9	-0.295	-1.22	0.23043	1.48	0.23043	22.8161	22.943	24.4356	24.4893	23.1819	23.0078	24.0657	23.6917	24.0487	24.1302	24.4243	24.2839	23.6895	23.8137	24.2257	24.2419	22.8107	22.6475	24.0959	24.0418	24.0138	24.1005	23.9593	23.7649	23.3554	23.3714	24.3504	24.3333	24.4685	24.5254	23.8951	24.0375	24.4168	24.5172	24.4411	24.2371	24.777	24.1884	23.1334	23.1041
FBLN1_HUMAN	K.SQETGDLDVGGLQETDK.I	2	23.25	-0.056	-0.23	0.82075	0.05	0.82075	22.3386	22.619	23.4951	23.872	22.5206	22.5166	23.7087	23.3527	23.577	23.6466	23.666	23.7793	23.0291	23.2901	23.6399	23.4558	22.3982	22.4319	23.551	23.5867	23.1132	23.3447	23.2884	23.1292	22.4315	22.7626	23.3815	23.5965	23.5736	23.5532	23.1561	23.4012	23.5862	23.7656	23.6437	23.4498	23.8451	23.3124	22.6259	22.6382
FBLN1_HUMAN	K.DCSLPYATESK.E	2	23.52	-0.113	-0.37	0.71688	0.13	0.71688	22.3394	22.6918	23.8797	24.1887	23.0527	23.0035	23.9446	23.0348	23.709	23.9052	23.8556	23.8584	23.3574	23.5222	23.9722	23.8347	22.8101	22.7111	23.8295	23.7641	23.4869	23.5146	23.7688	22.9907	22.8982	23.0671	23.6519	23.502	24.0015	24.0508	23.3345	23.7436	24.114	24.0874	23.8868	23.9472	24.3379	23.6463	22.7896	22.7038
FBLN1_HUMAN	R.EFTRPEEIIFLR.A	3	22.43	-0.564	-1.65	0.10711	2.71	0.10711	21.3631	21.2076	23.6582	23.6285	21.668	21.5731	22.8257	22.6113	22.7762	22.9801	23.6321	23.1983	22.3157	22.2616	22.1626	22.111	19.7816	19.5735	21.8981	21.7935	22.7518	22.7568	22.5527	22.3062	22.0416	22.1484	23.4076	23.2821	23.4755	23.3242	22.8818	22.7621	23.3453	23.1944	23.602	23.3528	22.8219	22.2383	21.1567	20.8988
FBLN1_HUMAN	R.GYHLNEEGTR.C	2	21.64	-0.181	-0.62	0.53747	0.39	0.53747	20.3065	20.393	22.1814	22.3561	20.8401	20.6763	22.2183	21.605	21.9095	21.8182	22.1012	22.2471	21.3668	21.5794	22.0888	22.2707	20.7655	20.4316	21.9108	21.9314	21.4311	21.6157	21.9087	21.5917	20.9734	21.079	21.9362	22.1595	22.0902	22.218	21.4601	21.8636	22.2384	22.2073	22.1924	22.1823	22.454	21.8335	20.6553	20.5196
FBLN1_HUMAN	K.IIEVEEEQEDPYLNDR.C	3	22.64	-0.188	-0.62	0.53796	0.39	0.53796	21.7188	21.6943	23.3559	23.4957	22.003	21.9738	23.0437	22.6531	23.0451	23.0819	23.4302	22.7173	22.1706	22.6871	22.8164	22.8179	21.5035	21.226	22.8338	22.6583	22.5117	22.5426	22.427	22.3916	21.8143	22.2631	22.8283	22.546	23.1446	23.0127	22.532	22.6974	23.1927	23.1909	23.5362	23.3994	23.659	22.9339	22.0682	21.9914
FBLN1_HUMAN	K.IIEVEEEQEDPYLNDR.C	2	21.76	-0.276	-0.96	0.34152	0.92	0.34152	21.1733	20.8388	22.8226	22.7019	20.517	20.454	21.9747	21.5438	21.9474	22.1036	22.4195	22.5318	21.6028	21.5639	21.9914	21.9256	20.3596	20.0047	22.1552	21.885	21.6122	21.7368	21.8603	21.5987	21.1438	21.1887	22.4417	22.1413	22.266	22.3932	21.8471	21.9409	22.2665	22.0311	22.5107	22.4426	22.4942	21.9007	21.1859	21.0358
FBLN1_HUMAN	R.MCVDVNECQR.Y	2	22.06	-0.232	-0.62	0.54173	0.38	0.54173	20.3982	20.7769	22.8622	23.0471	21.2197	21.237	22.2723	21.5832	22.3166	22.5155	22.4569	22.2496	21.4503	21.8854	22.626	22.3177	21.0637	20.9031	22.8834	22.8211	22.1928	22.2699	22.2941	21.7596	21.33	21.462	22.1434	22.6069	22.7686	22.9032	21.663	22.0942	22.8298	22.7668	22.5456	22.631	23.025	21.8783	21.5123	20.8499
FBLN1_HUMAN	K.SQETGDLDVGGLQETDKIIEVEEEQEDPYLNDR.C	3	19.31	-0.818	-1.02	0.31105	1.05	0.31105	17.699	17.9818	23.8425	23.6092	17.5852	17.8745	18.7755	19.1199	18.6456	18.7545	17.8533	18.6254	19.4188	18.1439	18.8686	20.1067	17.5773	16.8538	18.3743	18.2214	17.9667	18.3834	18.5423	18.3973	18.8107	18.0358	22.4064	22.2424	21.6488	22.2927	19.3351	19.2136	19.8157	19.4687	20.2876	21.071	21.4703	18.4674	18.387	18.0555
FBLN3_HUMAN	K.DIDECDIVPDACK.G	2	23.98	-0.125	-0.42	0.67321	0.18	0.67321	22.9135	23.0946	25.3691	25.6516	23.4612	23.3795	24.1108	23.7559	24.4175	24.5432	24.4884	24.562	23.9906	24.3582	23.7115	23.5011	22.7204	22.6885	23.8323	23.8984	23.774	23.8738	24.0958	23.9383	23.332	23.5374	24.4729	24.6087	24.934	24.9926	23.7908	24.0998	24.5394	24.6114	24.4469	24.5247	24.2841	23.604	22.7288	22.7608
FBLN3_HUMAN	R.NPCQDPYILTPENR.C	2	22.36	-0.262	-0.77	0.44336	0.6	0.44336	20.9728	21.0749	24.2676	24.3138	21.7208	21.5451	22.5506	22.2058	22.8345	22.9712	23.1099	23.129	22.2477	22.5309	21.7976	21.5686	20.58	20.4997	22.3822	22.3439	22.1934	22.3934	22.5198	22.3561	21.6625	21.885	23.1955	23.2304	23.5448	23.5931	22.2929	22.4935	23.0984	22.95	23.1943	23.2519	22.5	21.7865	20.9217	20.8322
FBLN3_HUMAN	R.ADQVCINLR.G	2	22.36	-0.201	-0.64	0.52834	0.4	0.52834	20.9141	21.1718	23.3535	23.6807	21.8207	21.8461	22.6828	22.1589	22.9111	23.0258	22.9556	22.9277	22.5025	22.7262	21.911	21.9073	20.7378	20.8424	22.5456	22.3543	22.5093	22.5421	22.8611	22.4518	21.825	22.1721	22.8548	23.0663	23.4895	23.4875	22.4802	22.6815	22.9634	23.2272	21.9722	22.5016	NA	21.8388	21.1241	21.0474
FBLN3_HUMAN	K.FSCMCPQGYQVVR.S	2	21.27	-0.222	-0.21	0.83117	0.05	0.83117	20.0393	20.3474	23.706	21.3681	20.3967	20.2028	21.9364	20.9521	21.9223	22.0066	NA	21.9297	21.6314	21.5399	21.0582	20.7118	19.4495	19.1843	21.7935	21.4838	21.7867	21.7867	21.6185	21.1979	21.2743	21.3759	22.6616	20.1216	23.1319	22.9938	21.4713	21.5622	22.4697	22.3026	22.5979	22.0799	16.3153	21.1528	20.1937	19.8632
FBLN3_HUMAN	K.SGNENGEFYLR.Q	2	22.42	-0.206	-0.59	0.55779	0.35	0.55779	20.5786	20.8401	24.0606	24.4274	21.6773	21.5951	22.5513	22.2339	23.0561	23.0491	23.4098	23.364	22.6363	22.852	21.8979	21.8079	20.9497	20.8795	22.2253	22.2323	22.1753	22.263	22.6275	22.485	21.6012	21.7736	23.1872	23.3027	23.5488	23.5087	22.4767	22.7797	23.3047	23.2211	23.2707	23.1313	22.576	21.925	20.5826	20.6966
FBLN3_HUMAN	R.LNCEDIDECR.T	2	21.9	-0.176	-0.42	0.6752	0.18	0.6752	19.8908	20.5482	23.5389	23.8261	21.474	21.5807	22.088	21.5035	22.4624	22.6741	22.6154	22.6548	21.7477	22.1819	21.4939	21.1152	20.4824	20.51	21.8882	21.9154	21.6364	21.7956	22.2024	21.8745	21.1564	21.5404	22.4683	22.7829	22.9231	23.0752	21.7829	22.2257	22.6685	22.6936	22.4987	22.5738	22.4163	21.0981	20.189	20.1183
FBLN3_HUMAN	R.SVPSDIFQIQATTIYANTINTFR.I	3	22.17	-0.562	-1.22	0.23031	1.48	0.23031	20.2773	20.3385	24.5897	24.4633	20.7118	20.998	22.2012	21.8101	22.5734	22.7895	23.6892	23.3575	22.7527	22.532	21.6252	21.6508	19.7836	18.5854	21.3777	21.6069	21.7723	21.6807	22.0011	21.756	21.348	21.2752	23.6285	23.7421	23.6147	23.7136	22.4423	22.5212	23.307	22.938	23.2696	23.2364	22.5591	22.107	21.1146	20.9328
FBLN3_HUMAN	K.CVNHYGGYLCLPK.T	3	21.21	-0.157	-0.42	0.6785	0.17	0.6785	20.0958	20.2345	23.0304	23.0083	20.5907	20.2145	21.6607	21.0634	21.6458	21.6692	21.738	21.634	21.036	21.3318	21.2515	20.912	19.8717	19.6459	21.015	20.9928	20.8397	20.7915	21.5456	21.0526	20.8228	20.6224	21.838	21.9906	22.15	22.1082	21.1398	21.2368	22.017	21.6745	22.1468	21.8858	21.8927	20.6779	19.726	19.6241
FBLN5_HUMAN	R.QSGQCLDIDECR.T	2	21.28	-0.473	-1.32	0.19323	1.75	0.19323	20.4157	20.578	21.5781	21.8503	19.5883	19.4798	21.7366	21.1295	20.8957	20.9304	21.8585	21.5202	21.4513	21.6752	21.9724	21.6394	19.3392	19.3295	21.9793	21.8978	21.4456	21.5373	21.1357	20.0939	20.8842	20.933	21.0773	21.1546	22.2635	22.2936	21.5698	21.7799	21.7744	21.7017	22.062	22.0376	22.5926	21.8391	21.1158	21.0047
FCGBP_HUMAN	R.FAVLQENVAWGNGR.V	2	23.69	-0.19	-0.72	0.47468	0.52	0.47468	23.1752	23.2245	24.147	23.9382	22.9435	22.7558	23.8221	23.4657	23.8065	23.8365	23.9617	23.8123	23.7056	23.7003	24.022	23.959	23.219	22.7583	24.0376	23.6854	22.7005	22.8281	23.8556	23.6584	23.4726	23.5003	23.7052	23.7171	23.9928	24.1182	23.645	23.5905	24.2965	24.3046	24.6442	24.5099	24.7028	23.9448	23.5089	23.0877
FCGBP_HUMAN	K.EEFCGLLSSPTGPLSSCHK.L	3	22.06	-0.571	-1.62	0.11237	2.63	0.11237	20.6966	20.8727	23.1405	23.3929	20.0781	19.9763	21.243	21.1007	21.8883	21.8198	22.9065	22.5703	21.7516	21.8174	21.9346	21.9085	22.0226	21.8152	22.2979	22.1745	21.6535	21.7284	24.257	24.1335	20.785	21.1211	22.4793	22.3035	22.0475	22.1796	23.3338	23.4206	21.3893	21.3853	22.9634	22.8116	23.1916	22.2933	21.742	21.6034
FCGBP_HUMAN	R.VPAAYAGSLCGLCGNYNQDPADDLK.A	3	22.41	-0.307	-0.98	0.33183	0.96	0.33183	21.5862	21.4482	22.3632	22.568	21.8175	21.6824	23.2896	22.8506	22.2253	22.3199	23.5412	23.2174	22.6469	22.7157	22.4972	22.367	21.5069	21.1373	21.7394	21.5192	21.1365	21.063	22.6776	22.3837	21.8352	21.821	23.9644	24.0025	22.2307	22.1774	23.1461	23.201	22.1178	22.09	23.1644	22.9755	23.9049	23.3387	22.1979	21.753
FCGBP_HUMAN	R.VNGVLTALPVSVADGR.I	2	21.83	-0.703	-2	0.05139	4.01	0.05139	20.515	20.6901	23.0547	23.0213	19.8216	19.7034	20.6287	20.2994	21.5639	21.606	22.7545	22.5587	21.5945	21.8925	21.6597	21.5609	21.6553	21.5749	21.7116	21.7238	21.3686	21.5447	24.1534	24.0607	20.8425	20.9631	22.0768	22.0782	21.7613	21.9793	22.945	23.3209	21.5786	21.369	22.7191	22.612	23.0516	22.2746	21.5337	21.4239
FCGBP_HUMAN	R.GATTSPGVYELSSR.C	2	20.07	-0.733	-1.75	0.08771	3.05	0.08771	18.2257	18.6075	20.5859	20.9547	17.9338	17.6526	19.1467	18.8313	19.9901	19.9482	20.738	20.9314	19.8809	19.9697	20.0819	19.5394	20.1984	20.1287	20.2158	20.4523	19.5958	20.0164	22.4538	22.0797	18.9663	19.1131	20.0719	20.9087	20.0153	20.3638	21.3073	21.7828	19.4511	19.5362	20.6183	20.8517	21.4737	20.5165	19.7184	19.8371
FCGBP_HUMAN	K.LPVVLANGQIR.A	2	21.62	-0.666	-1.89	0.06608	3.55	0.06608	19.688	19.7516	23.2763	23.128	19.9995	19.9664	20.3414	20.0429	21.5898	21.7894	22.4978	22.4431	21.0208	21.0946	20.9853	20.8453	21.8752	21.735	21.9013	21.8296	21.6644	21.556	23.9417	23.8558	20.5994	20.7454	22.1005	21.7257	21.7709	21.7575	22.7927	22.9019	21.6339	21.4983	22.0744	21.847	22.4888	21.7965	21.3081	21.0667
FCGBP_HUMAN	R.GNPAVSYVR.V	2	20.52	-0.545	-1.48	0.14603	2.19	0.14603	19.0042	19.0609	21.535	21.4468	18.7523	18.5515	19.8055	19.674	20.3292	20.3914	21.2391	21.8059	20.36	20.2852	20.5153	20.1858	20.5918	20.3732	20.6549	20.4275	20.1001	20.0411	23.1179	22.6558	19.5103	19.3292	20.741	20.5189	20.2297	20.348	21.7404	21.868	20.2225	20.0136	21.3137	21.0922	21.8353	21.0557	20.1835	19.977
FCGBP_HUMAN	K.AISGLTIDGHAVGAK.L	3	20.5	-0.501	-1.2	0.23718	1.44	0.23718	19.0039	18.9453	21.4942	21.8538	19.2842	18.533	19.6788	19.7765	20.2817	20.7194	21.4598	21.056	20.0922	20.2419	20.3091	20.3145	20.4132	20.2363	20.5346	20.7572	19.9864	20.2186	22.2815	22.0897	19.148	19.6234	20.5339	20.473	20.4528	20.4501	21.4135	21.4166	20.6013	20.4227	21.7078	20.9894	22.1595	20.8136	20.3062	19.9154
FETUA_HUMAN	K.HTLNQIDEVK.V	2	24.42	-0.13	-0.35	0.73079	0.12	0.73079	22.7371	23.1089	25.0311	25.0045	23.6481	23.562	24.5139	23.722	24.4687	24.7588	25.1868	24.989	24.472	24.8418	25.2782	24.8037	23.6965	23.4804	24.904	24.8144	23.93	23.8472	24.8074	24.4493	23.5634	23.8853	25.4403	25.8165	24.2234	24.3546	24.9031	25.2509	24.0239	23.9562	24.9682	24.9624	25.924	24.8073	23.3818	23.1274
FETUA_HUMAN	R.HTFMGVVSLGSPSGEVSHPR.K	3	23.7	-0.267	-0.76	0.45199	0.58	0.45199	22.658	22.2653	24.3389	24.3233	22.4561	22.3083	23.6882	23.2147	23.825	23.8959	24.5578	24.4618	23.7247	23.8768	24.4355	24.2605	22.6769	21.9902	24.4093	24.0347	23.4369	23.3494	24.1222	23.6202	22.9903	22.9673	25.2901	25.2355	23.5251	23.504	24.3083	24.3692	23.2356	23.2524	24.3808	24.1522	25.083	24.3199	22.9424	22.6489
FETUA_HUMAN	R.TVVQPSVGAAAGPVVPPCPGR.I	3	24.21	0.047	0.16	0.87739	0.02	0.87739	23.1272	23.3076	24.5518	24.7908	23.6247	23.5704	24.1306	23.8341	24.3647	24.5467	24.8658	24.736	24.2049	24.5491	25.017	24.8833	23.7182	23.475	24.6583	24.7047	23.7748	23.7551	24.8523	24.6571	23.4516	23.5332	25.4635	25.47	23.46	23.4873	24.4556	24.7801	23.63	23.6202	24.6372	24.5123	25.3869	24.4253	23.2294	23.1394
FETUA_HUMAN	R.TVVQPSVGAAAGPVVPPCPGR.I	2	22.24	0.044	0.14	0.88552	0.02	0.88552	21.522	21.5217	22.9938	22.8624	21.2496	21.0283	22.0765	21.6328	22.4539	22.4371	22.9772	23.1447	22.5631	22.6237	22.9234	22.6875	21.4119	21.4538	22.9829	22.6062	21.5712	21.8573	22.5862	22.4623	21.5681	21.7966	23.969	23.7995	21.3348	21.2731	22.9935	22.8835	21.0467	21.2141	22.7054	22.82	22.9693	22.5949	21.528	21.3046
FETUA_HUMAN	K.EHAVEGDCDFQLLK.L	3	24.26	-0.082	-0.28	0.78334	0.08	0.78334	23.0813	23.1064	24.613	24.6902	23.4149	23.4767	24.1347	23.7385	24.4322	24.5199	25.1684	24.9041	24.2953	24.4486	24.8958	24.6997	23.7505	23.5925	24.7086	24.7253	23.9004	23.9604	24.5348	24.32	23.4242	23.6693	25.4348	25.2862	24.0765	24.0218	24.8938	25.0013	23.8419	23.7969	24.6965	24.5047	25.5591	24.5986	23.3142	23.2027
FETUA_HUMAN	K.EHAVEGDCDFQLLK.L	2	23.02	-0.189	-0.69	0.49514	0.47	0.49514	22.0219	22.1595	23.636	23.6947	21.9078	21.667	22.7395	22.3642	22.9681	23.2787	23.94	23.9081	23.2021	23.3837	23.2628	23.4016	22.0926	21.9376	23.5287	23.3954	22.6103	22.7138	22.9346	22.9257	22.3383	22.4739	24.4585	24.2743	22.9638	22.9088	23.8322	23.7594	22.559	22.5435	23.557	23.5015	23.9325	23.5338	22.2802	22.1631
FETUA_HUMAN	K.VWPQQPSGELFEIEIDTLETTCHVLDPTPVAR.C	3	22.89	-0.606	-1.13	0.26471	1.28	0.26471	21.8358	21.3185	24.664	23.9092	21.6102	20.9268	22.4399	22.0404	23.1316	23.0615	24.3306	24.1104	23.7393	23.2079	23.7009	23.6098	20.0095	18.4682	22.9935	22.5429	22.7143	22.4338	23.1364	22.893	22.2671	21.6748	25.077	24.9526	23.4658	23.2927	24.0003	23.6897	22.3139	21.9566	23.6451	23.3116	24.1239	23.742	22.6905	22.3814
FETUA_HUMAN	R.QPNCDDPETEEAALVAIDYINQNLPWGYK.H	3	21.47	-0.806	-0.77	0.44506	0.59	0.44506	20.2853	20.0273	23.1885	22.826	19.8803	18.8767	21.0924	21.0987	21.8411	21.9706	22.8618	22.6756	22.2046	22.0667	22.3252	22.5532	18.5972	12.9227	22.1923	21.9486	21.1162	20.4763	21.5707	21.6593	20.4034	20.327	23.8019	23.8564	21.9503	21.9981	22.4285	22.4552	21.6091	21.5176	22.052	21.9671	22.7316	22.5271	21.5552	21.5592
FHR2_HUMAN	R.TGDIVEFVCK.S	2	20.34	-0.107	-0.24	0.81204	0.06	0.81204	19.9283	20.0273	21.0307	21.0987	20.3774	20.3464	21.3686	20.9532	18.5844	17.6041	20.8527	20.2026	20.8865	21.1096	20.4101	20.2016	20.5529	20.536	19.7777	19.9662	19.4913	19.666	19.1151	19.0301	17.9446	18.5918	21.3373	21.4235	21.381	21.4992	21.4155	21.8348	20.283	20.0185	21.1203	20.6503	22.0294	20.9503	20.2288	19.9397
FIBA_HUMAN	K.TFPGFFSPMLGEFVSETESR.G	3	20.89	-1.173	-1.25	0.21797	1.56	0.21797	19.6634	19.878	21.6028	21.6701	19.2281	18.8462	20.861	20.9753	21.8324	21.9388	21.9956	21.7782	21.0886	21.2639	20.9459	21.4716	17.6294	12.6843	20.2885	20.4876	20.2382	19.7371	19.7599	19.9545	20.5246	20.6637	23.4191	23.953	21.9491	22.1134	21.8237	22.2022	21.6431	21.4566	22.0131	21.9774	22.1286	22.1488	21.0008	20.8864
FIBA_HUMAN	K.EVVTSEDGSDCPEAMDLGTLSGIGTLDGFR.H	3	20.98	-0.903	-2.34	0.02384	5.48	0.02384	19.7192	19.8915	20.767	21.1839	19.3463	19.7095	21.0524	20.7235	21.8658	22.1583	21.346	21.27	21.0084	20.9755	20.7083	20.8752	18.9922	18.1622	20.6667	20.166	20.4036	20.3193	20.1255	19.863	20.5917	20.6803	23.3288	23.4628	21.7245	21.8724	21.9947	22.3524	21.2703	21.2407	22.2314	21.9439	21.88	21.4179	20.8656	21.0867
FIBA_HUMAN	K.ALTDMPQMR.M	2	21.04	-0.726	-2.14	0.03772	4.59	0.03772	20.4042	20.1866	20.8566	20.7739	20.5353	20.3094	21.4323	20.9599	22.1344	22.2556	21.1557	20.958	20.88	20.9722	21.2106	21.0677	18.5046	18.2601	20.4888	20.2793	20.9865	20.9789	20.5434	20.3274	20.5494	20.7104	22.8766	22.7203	21.7872	21.5053	21.8711	21.8434	21.1812	21.0106	22.1173	21.6227	21.9351	21.1537	21.3492	21.0755
FIBG_HUMAN	K.IHLISTQSAIPYALR.V	3	20.91	-0.7	-1.68	0.10102	2.81	0.10102	20.3267	20.0058	21.2895	20.997	20.4704	20.145	21.537	21.2503	22.283	22.2428	21.1764	20.6598	21.2894	21.0424	21.0257	21.0805	17.1943	17.1374	20.3394	19.7651	20.8544	20.8433	20.209	19.758	20.5402	20.4441	22.5233	22.255	21.3365	21.2273	21.6474	21.7143	21.1116	20.8686	22.4243	22.2149	22.0614	21.209	21.2461	20.7737
FIBG_HUMAN	K.EGFGHLSPTGTTEFWLGNEK.I	3	20.33	-0.558	-0.77	0.44543	0.59	0.44543	19.9362	19.9536	20.8387	20.6819	19.934	19.6554	21.1392	20.7589	22.0629	22.3437	20.0775	19.7604	20.7903	20.5867	18.1937	18.1222	NA	NA	16.6353	19.2492	19.4748	20.0056	19.0616	19.2695	19.7357	19.5131	19.4903	21.8809	20.7603	21.2105	21.3201	21.5828	21.0923	20.8883	22.1838	21.9733	20.0976	20.9876	20.7867	20.6375
FINC_HUMAN	R.ISCTIANR.C	2	23.03	0.179	0.56	0.58148	0.31	0.58148	21.8544	22.0809	24.1844	24.3209	22.6001	22.5939	23.2587	22.7894	23.5853	23.3965	23.3532	23.4756	22.8872	23.1748	23.7934	23.2166	22.6435	22.6111	23.2674	23.2572	22.4789	22.7512	22.7379	22.4572	21.8933	22.1424	22.4863	22.6716	23.4075	23.4885	22.6343	22.9805	23.3075	23.3201	23.7986	23.8558	24.337	23.2648	22.4153	22.3394
FINC_HUMAN	R.SYTITGLQPGTDYK.I	2	23.3	-0.14	-0.47	0.64301	0.22	0.64301	22.0278	22.028	24.3434	24.4698	22.3088	22.1951	23.5728	23.2301	23.5932	23.7339	24.355	24.2684	23.261	23.4486	23.5189	23.3668	21.7451	21.7609	23.7009	23.6679	22.8722	22.8711	22.6609	22.5343	22.19	22.4559	23.8083	23.7722	23.953	23.9479	23.7768	23.8577	23.505	23.5177	24.1046	24.0833	24.2328	23.4641	22.87	22.9098
FINC_HUMAN	K.IYLYTLNDNAR.S	2	23.15	-0.192	-0.6	0.54868	0.37	0.54868	21.7096	21.8467	24.396	24.4079	22.0928	22.0081	23.3943	23.0453	23.4813	23.5266	24.1046	24.2151	23.1626	23.3754	23.3738	23.2853	21.4491	21.303	23.5407	23.3955	22.7304	22.7963	22.4696	22.2229	22.1764	22.3805	23.6727	23.3961	23.846	23.903	23.5419	23.6779	23.4405	23.4391	24.1679	24.0179	24.2091	23.4512	22.7517	22.6622
FINC_HUMAN	R.WSRPQAPITGYR.I	3	21.87	0.028	0.04	0.96533	0	0.96533	20.7051	20.4182	23.0849	22.9066	21.1957	20.9506	22.5887	22.2088	22.2866	22.3881	22.9886	22.7601	21.9353	21.8159	22.621	22.1416	20.6553	20.0263	22.4352	21.5694	21.6448	21.6276	21.719	20.4435	21.0222	19.9481	21.765	21.6624	22.6813	22.6737	22.5784	22.5999	22.3714	22.1288	23.0961	22.8679	23.3271	21.5241	21.8338	19.6145
FINC_HUMAN	K.WLPSSSPVTGYR.V	2	23.67	-0.187	-0.6	0.5528	0.36	0.5528	22.439	22.3625	24.9826	24.9702	22.6076	22.4229	23.8346	23.4765	23.8561	23.9457	24.6688	24.5527	23.6891	23.8093	24.0118	23.9323	22.0513	21.9148	24.0972	23.8903	23.2637	23.2678	23.054	22.8342	22.6536	22.812	24.1704	23.9741	24.3288	24.3608	24.0685	24.1517	24.0484	24.0225	24.5356	24.4149	24.7165	23.9329	23.4293	23.2063
FINC_HUMAN	R.NLQPASEYTVSLVAIK.G	2	21.9	-0.353	-1.05	0.30168	1.09	0.30168	20.8589	20.8791	23.388	23.2818	21.0499	20.7821	22.1531	21.8747	22.2658	22.227	22.786	22.5284	21.9468	21.9746	21.9692	21.703	19.542	19.0757	22.155	21.9951	21.8074	21.8399	21.3209	21.0039	21.1958	21.1376	22.2657	22.1737	22.8554	22.8419	22.3765	22.154	22.4146	22.2406	22.9851	22.8725	22.9478	22.3553	21.4795	21.2195
FINC_HUMAN	K.LLCQCLGFGSGHFR.C	3	21.84	-0.276	-0.8	0.42874	0.64	0.42874	20.5041	20.6184	23.2277	23.1524	20.8562	20.719	22.062	21.6924	22.3988	22.4546	22.5478	22.5809	21.6158	21.7498	22.005	21.9379	19.6705	19.2179	22.543	22.4789	21.9211	21.8271	21.036	20.9113	20.8438	20.9439	22.1249	21.811	22.821	22.948	21.8608	22.0681	22.325	22.3831	22.969	22.8671	22.8758	22.0943	21.5476	21.3773
FINC_HUMAN	R.VDVIPVNLPGEHGQR.L	3	22.71	-0.308	-0.9	0.37396	0.81	0.37396	21.6108	21.6542	24.0302	23.9664	21.7921	21.8628	23.28	22.8413	23.2028	23.3185	23.3966	23.2498	22.5271	22.7282	22.6829	22.599	20.4912	20.3275	22.8439	22.7077	22.612	22.5332	22.3843	22.0716	21.8896	22.0654	23.0325	22.7457	23.6335	23.6389	22.9327	23.2461	22.9742	22.9735	24.0165	23.8448	24.1488	23.3149	21.6873	21.5298
FINC_HUMAN	K.YSFCTDHTVLVQTR.G	3	22.36	-0.083	-0.26	0.79979	0.07	0.79979	20.9666	21.2839	23.6978	23.8054	21.4064	21.7042	22.6299	22.2376	22.7229	22.8624	23.1611	23.1817	22.3644	22.4527	22.6142	22.394	21.1693	20.8139	22.5389	22.3878	21.9364	21.8063	21.5889	21.5132	21.3173	21.5134	22.4823	22.2657	23.1746	23.1519	22.3805	22.5299	22.9137	22.7796	23.4504	23.3753	23.7067	22.9181	21.5204	21.7227
FINC_HUMAN	K.HYQINQQWER.T	2	21.11	0.011	0.01	0.9941	0	0.9941	20.3851	18.3165	23.2028	22.9332	20.2482	19.3817	22.5634	20.1199	21.7224	21.8798	22.9624	22.2878	21.7308	21.5328	22.3613	21.7295	19.6721	15.668	22.3613	21.3042	21.143	19.7931	21.3761	15.551	20.6373	17.7294	22.4778	21.5183	22.3007	22.3168	22.1389	21.9548	22.3015	21.702	22.6647	22.4904	22.9596	21.7552	20.9048	18.4241
FINC_HUMAN	K.GLAFTDVDVDSIK.I	2	22	-0.232	-0.77	0.44791	0.59	0.44791	21.0254	20.9495	22.9796	22.8474	21.1665	21.0973	22.2459	22.0272	22.1722	22.1853	22.8823	22.554	21.5838	21.6544	22.4494	22.2753	20.5799	20.4493	22.2998	22.1694	21.4254	21.4398	21.5431	21.1508	21.4593	21.3823	21.8419	21.937	22.5755	22.6623	22.4441	22.4576	22.5516	22.4914	23.5928	23.3997	22.8077	22.1067	21.7438	21.2222
FINC_HUMAN	R.NTFAEVTGLSPGVTYYFK.V	2	21.24	-0.428	-1.11	0.27456	1.22	0.27456	20.1393	20.2242	22.6929	22.9075	20.3266	20.0114	21.654	21.2978	21.8514	21.9643	21.9918	22.025	21.377	21.3168	21.4231	21.2592	17.884	17.5688	21.4214	21.1188	21.3134	21.1055	20.7769	20.54	20.6278	20.5729	20.8238	20.7646	22.4162	22.4309	21.8374	21.9217	21.7249	21.7749	22.5356	22.3963	22.6414	22.007	20.3958	20.4031
FINC_HUMAN	R.GEWTCIAYSQLR.D	2	21.75	-0.354	-0.87	0.39006	0.75	0.39006	20.3629	20.5703	23.1709	23.1117	20.3006	19.7862	21.965	21.6545	22.172	22.1018	23.0536	22.6231	21.8912	21.6914	22.0136	22.2136	19.4296	18.4689	22.5009	22.2935	21.523	21.6226	20.9077	20.585	20.6104	20.9146	22.2676	22.2665	22.6456	22.6518	22.328	22.1265	22.3421	22.252	22.7157	22.5892	22.5823	22.1435	21.9395	21.4491
FINC_HUMAN	R.GNLLQCICTGNGR.G	2	22.7	-0.223	-0.7	0.48832	0.49	0.48832	21.4883	21.7837	23.5959	23.7141	21.6388	21.7276	22.5178	22.2395	23.0732	23.0719	23.1718	23.313	22.4942	23.0643	22.6659	22.6841	21.28	21.4508	23.3359	23.5071	22.592	22.7645	21.8461	22.1547	21.8086	22.4055	23.0117	23.2837	23.6015	23.7993	22.6192	23.0411	22.907	23.0777	23.2093	23.2457	23.3714	22.5936	22.4441	22.5084
FINC_HUMAN	K.VTIMWTPPESAVTGYR.V	2	20.98	-0.618	-1.3	0.19963	1.7	0.19963	20.0154	19.5336	22.9025	22.7859	19.3798	18.9704	21.4352	20.7642	21.403	21.4189	21.7772	21.7819	21.1268	21.0427	21.1201	21.2256	17.6774	16.6843	21.4367	20.8799	20.8052	20.8635	20.466	20.2135	20.3479	20.1983	21.6982	21.5927	22.2659	22.3469	21.3832	21.5741	21.6845	21.1995	22.2806	22.1233	22.3768	21.7736	20.5416	19.996
FINC_HUMAN	R.DLQFVEVTDVK.V	2	21.15	-0.162	-0.32	0.75215	0.1	0.75215	20.5493	20.6386	21.7891	21.7056	20.9363	20.7958	22.1876	21.0984	21.6482	21.7343	21.5434	20.8842	20.956	21.1463	21.6287	20.6379	19.4427	19.1887	21.8214	21.1031	21.3959	21.2914	21.2263	20.6057	20.6791	20.8611	21.0718	19.8758	21.9241	21.3244	21.8285	21.594	21.6148	21.4047	21.894	21.454	22.2639	20.6153	21.1277	20.6277
FINC_HUMAN	K.FTQVTPTSLSAQWTPPNVQLTGYR.V	3	21.42	-0.337	-0.83	0.40993	0.69	0.40993	20.3681	20.3752	22.6243	22.9555	20.359	20.2231	21.9331	21.6507	21.7359	21.996	22.4666	22.436	21.5858	21.5047	21.9462	22.0169	18.2604	17.4764	21.7078	21.4663	21.152	20.9372	20.8199	20.5536	20.5279	20.4833	21.6911	22.1913	22.3609	22.4265	21.4637	22.0258	21.9787	21.7782	22.4584	22.2091	22.3919	22.2362	21.0187	21.1226
FRIL_HUMAN	R.LLKMQNQRGGR.A	2	22.05	0.216	0.75	0.45807	0.56	0.45807	22.2548	22.3863	22.8679	23.2652	21.582	21.4042	22.2381	21.964	22.2805	22.2462	22.1454	22.0948	21.7702	22.0607	22.5117	22.6796	21.9962	21.1755	22.2467	22.0062	21.4997	21.477	21.3696	21.215	21.5997	21.6783	21.3932	21.8182	21.851	22.0734	21.096	21.1726	23.3127	23.0106	22.373	22.1109	22.9087	22.6811	22.2589	21.9638
FSTL1_HUMAN	R.LDSSEFLK.F	2	24.51	-0.291	-1.1	0.277	1.21	0.277	23.5188	23.5238	23.8948	24.1415	23.9161	23.8924	24.2469	23.7951	24.1072	24.2463	25.5143	25.2026	24.6353	24.7849	25.0358	24.8324	24.1057	24.1067	24.9412	24.8332	24.3939	24.3643	24.7238	24.6175	24.5293	24.6663	25.4866	25.4099	24.7845	24.7452	24.6674	24.7676	24.5876	24.4143	24.7425	24.3493	25.4566	24.6189	23.926	23.8459
FSTL1_HUMAN	K.LSFQEFLK.C	2	21.67	-0.211	-0.71	0.48122	0.5	0.48122	21.0727	20.7518	22.4653	22.489	20.8981	20.7435	21.9987	21.3188	21.4274	21.6755	22.4268	22.1006	21.607	21.7553	22.1175	22.029	20.9424	20.6887	21.5712	21.2465	21.2585	21.2601	21.3616	20.8715	21.4577	21.4337	21.4894	21.6207	22.1322	22.1402	21.4665	21.5934	22.3321	22.2637	22.7532	22.5355	22.7306	21.9251	21.4509	21.4773
FSTL4_HUMAN	R.ESLFLINGR.Q	2	21.14	-0.441	-1.19	0.24053	1.42	0.24053	20.2083	20.1641	21.417	21.4017	19.9171	19.7542	20.421	19.942	21.1402	21.2017	22.2702	21.7514	21.8135	21.6551	21.4098	21.5227	19.8548	19.5526	21.5689	21.3279	21.3194	21.1149	21.2146	20.7256	21.0537	21.2481	22.9069	23.0456	21.3901	21.3289	21.5874	21.6677	21.3581	21.3129	22.1719	21.9326	21.3762	20.3942	20.3883	19.5826
GELS_HUMAN	K.VSNGAGTMSVSLVADENPFAQGALK.S	3	25.16	-0.591	-1.2	0.23722	1.44	0.23722	23.8888	23.7993	26.7017	26.7285	23.6095	23.3172	25.4495	24.7979	25.4957	25.6274	26.1071	25.9287	25.7339	25.6439	25.6837	25.6209	22.6084	21.1443	24.8231	24.5749	24.6606	24.127	24.7737	24.1191	24.3546	24.1354	25.7209	25.9457	26.455	26.5224	25.142	25.3927	26.169	25.9331	26.7653	26.4554	26.9632	26.4104	24.5624	24.4939
GELS_HUMAN	K.VSNGAGTMSVSLVADENPFAQGALK.S	2	21.16	-0.749	-1.23	0.22662	1.5	0.22662	19.9919	18.7936	23.5003	22.9928	18.9736	18.6206	21.6158	20.8772	21.4208	21.5481	22.3248	22.1772	22.0453	21.7295	21.56	21.3938	17.6368	16.615	21.2791	20.6652	20.8233	20.6839	20.5995	20.0877	19.3773	19.9618	22.4501	22.0315	22.5422	22.6507	21.8908	21.3848	22.4168	21.9482	23.023	22.6739	23.0391	22.4063	20.8608	19.892
GELS_HUMAN	K.TPSAAYLWVGTGASEAEK.T	2	25.31	-0.454	-1.41	0.16588	1.99	0.16588	24.3381	24.2097	26.1062	25.9061	24.3106	23.9481	25.8191	25.3027	24.8971	25.0314	26.1703	25.8923	25.609	25.527	25.197	25.0123	24.2639	23.5887	25.4923	25.0532	25.1576	25.1321	25.2933	24.835	25.0746	25.0145	26.9896	26.7076	25.5658	25.5755	25.8696	25.7539	25.4036	25.1924	25.9124	25.8372	25.9824	25.5464	25.2215	24.683
GELS_HUMAN	K.AGALNSNDAFVLK.T	2	24.99	-0.313	-1	0.32229	1	0.32229	23.2302	23.5506	26.1603	26.2872	24.5819	24.6934	25.4612	25.0964	25.068	25.2756	25.8698	25.5841	24.9455	25.2196	24.5247	24.4403	23.5547	23.5284	24.8178	24.7751	24.8214	24.8918	24.6527	24.4307	24.4905	24.709	25.8523	25.6833	25.5982	25.6403	25.0559	25.3716	25.5647	25.461	25.9644	25.779	25.8724	25.0662	23.9994	24.0108
GELS_HUMAN	K.QTQVSVLPEGGETPLFK.Q	2	24.1	-0.339	-1.1	0.27687	1.21	0.27687	22.7461	22.6747	25.4569	25.4537	23.4133	23.3477	24.583	24.4162	24.1388	24.2206	24.9844	24.9826	24.2002	24.3824	23.6473	23.4801	22.3326	22.2166	23.999	23.8903	23.8015	24.0381	23.617	23.351	23.6416	23.8629	25.1938	25.1983	24.7596	24.7896	24.4044	24.4392	24.5204	24.443	25.1213	25.0106	24.7911	24.1615	23.2848	22.9222
[truncated: 597 more rows]
