# Supplementary material for: Analysis of the Cerebrospinal Fluid Proteome in Alzheimer's Disease
Source: PLoS One. 2016 Mar 7;11(3):e0150672. doi: 10.1371/journal.pone.0150672 (PMC4780771; doi:10.1371/journal.pone.0150672)
Supplement: S20 DataFile — (XLSX) [file pone.0150672.s020.xlsx]

## Sheet: Sieve_reference_normalized_data
S20 DataFile. Sieve reference normalized data quantification data.
Protein (Uniprot ID)	Peptide	Charge	A	Coef	t	p.value	F	F.p.value	AD1_1	AD1_2	AD2_1	AD2_2	AD3_1	AD3_2	AD4_1	AD4_2	AD5_1	AD5_2	AD6_1	AD6_2	AD7_1	AD7_2	AD8_1	AD8_2	AD9_1	AD9_2	AD10_1	AD10_2	C1_1	C1_2	C2_1	C2_2	C3_1	C3_2	C4_1	C4_2	C5_1	C5_2	C6_1	C6_2	C7_1	C7_2	C8_1	C8_2	C9_1	C9_2	C10_1	C10_2
7B2_HUMAN	R.SVNPYLQGQR.L	2	25.53	0.377	2.48	0.01739	6.14	0.01739	25.3507	25.6489	25.4576	25.5949	26.0243	26.0171	25.8088	25.743	25.8196	25.906	25.1571	25.1989	25.6227	25.8276	25.8008	25.7159	26.1632	26.2488	25.6031	25.7294	25.5181	25.5223	25.5182	25.4502	25.6915	25.8309	24.2725	24.6027	25.4821	25.4985	24.9005	25.0936	25.5614	25.6876	25.4049	25.4744	25.6537	25.4855	25.1587	25.1013
7B2_HUMAN	K.SVPHFSDEDKDPE.-	3	24.46	0.44	2.16	0.03662	4.67	0.03662	24.2591	24.5892	24.4628	24.7723	24.873	25.0131	24.9112	24.7439	24.8228	24.8684	24.1335	24.2145	24.4046	24.6506	24.7525	24.4949	25.0539	25.259	24.4834	24.7592	24.255	24.3556	24.388	24.284	24.4341	24.6457	23.1546	23.5927	24.3745	24.532	23.6023	23.9267	24.5083	24.6546	24.4394	24.598	24.7375	24.2494	24.0229	23.963
7B2_HUMAN	K.SVPHFSDEDKDPE.-	2	24	0.315	2.18	0.03521	4.74	0.03521	24.2379	24.2993	24.1835	24.281	24.1121	23.9195	24.3289	24.2528	24.2423	24.362	23.799	23.8158	24.2015	24.177	23.9722	24.1615	24.4339	24.187	24.1594	24.0638	24.1328	24.144	23.7471	23.6515	24.2376	24.2416	23.1711	23.1496	24.1315	24.1466	23.598	23.3782	24.1061	24.1177	23.984	24.0796	23.5171	24.0066	23.6973	23.6562
A1AG1_HUMAN	K.WFYIASAFR.N	2	26.2	-1.273	-3.42	0.00145	11.66	0.00145	25.6147	25.6965	25.6416	25.4836	25.1924	24.9904	25.7169	25.9018	25.235	25.2186	26.7527	26.6768	27.1307	26.7501	26.1317	26.5515	23.4025	22.2472	25.4341	25.5113	26.3075	25.9917	26.2106	26.2558	26.7743	26.4156	28.2541	28.3624	27.7639	27.7505	27.229	27.1858	25.8515	25.8486	27.2182	26.9593	26.7244	27.0159	26.2095	26.4136
A1AG1_HUMAN	K.EQLGEFYEALDCLR.I	2	27.5	-0.979	-4.71	3e-05	22.16	3e-05	27.3566	27.2213	26.4452	26.3562	26.6289	26.7113	27.0291	27.2409	26.3023	26.2594	27.5606	27.6555	28.0563	27.8937	27.1373	27.1577	26.4887	26.2129	27.3397	27.223	27.4902	27.5054	27.3152	27.4944	28.1888	28.0614	29.065	29.0528	28.6392	28.6175	28.5559	28.3213	26.9635	26.9387	28.1363	28.037	27.8672	28.0777	27.6998	27.823
A1AG1_HUMAN	K.EQLGEFYEALDCLR.I	3	25.88	-0.833	-2.68	0.01063	7.17	0.01063	25.3374	26.1883	24.4206	24.695	25.344	25.6843	25.6457	25.6274	24.5609	24.8809	26.0724	25.8696	26.0023	26.2392	25.5691	25.6894	25.4178	24.8271	25.6887	25.451	25.8424	25.6918	25.9537	25.8401	26.6194	26.3872	26.8435	27.1004	26.8437	26.7299	26.4214	26.7087	25.7486	25.8544	26.5901	26.2206	26.1816	26.2675	25.464	26.5563
A1AG1_HUMAN	K.SDVVYTDWK.K	2	26.97	-0.935	-4.13	0.00017	17.07	0.00017	26.8066	26.6859	24.413	24.5117	26.4171	26.3097	26.7902	26.8401	25.7938	25.6375	26.8213	26.8894	27.3174	27.3318	26.8304	26.7475	26.9983	26.9145	26.9556	27.0657	26.9724	27.0174	27.2007	27.3101	27.5057	27.4233	28.3534	28.3243	28.079	28.0388	27.8676	27.822	26.3438	26.3571	27.3301	27.3133	27.5587	27.347	27.3005	27.308
A1AG1_HUMAN	K.NWGLSVYADKPETTK.E	3	27.06	-0.742	-4.31	0.0001	18.55	0.0001	26.9707	26.8432	26.0525	26.0446	26.3616	26.3691	26.8485	26.8953	26.0568	25.9655	27.0568	26.9564	27.2244	27.1901	26.7463	26.7717	26.6898	26.6726	26.9855	27.1163	26.9372	26.9487	27.0713	27.2487	27.3899	27.4012	28.4869	28.3399	28.155	28.0666	27.8885	27.7299	26.3362	26.3674	27.4354	27.4065	27.4569	27.2753	27.3333	27.3744
A1AG1_HUMAN	K.NWGLSVYADKPETTK.E	2	25.14	-0.999	-3.79	0.00049	14.37	0.00049	25.1866	24.9255	24.3658	24.1503	23.7562	23.5063	24.9637	24.9062	23.7147	23.8637	25.3336	25.4215	25.6477	25.5025	24.6006	24.7657	24.2028	23.9081	25.1658	24.8622	25.0781	25.1015	24.7877	24.9457	25.6628	25.4527	27.104	26.6502	26.4889	26.4004	26.3194	25.9104	24.4497	24.3687	25.7795	25.8463	25.4535	25.7196	25.6285	25.5821
A1AG1_HUMAN	K.TEDTIFLR.E	2	25.77	-0.715	-3.96	0.00029	15.71	0.00029	25.572	25.653	24.2672	24.2925	25.2906	25.4018	25.3507	25.436	24.5727	24.584	25.6029	25.6485	26.0295	26.1413	25.571	25.49	25.8007	26.016	25.6344	25.7976	25.8612	25.9529	25.881	26.0499	26.3066	26.2857	26.9092	26.7856	26.7249	26.648	26.3922	26.3711	24.969	25.1325	25.988	26.0061	26.0005	26.0044	26.0661	26.1273
A1AG1_HUMAN	K.TYMLAFDVNDEK.N	2	26.6	-0.822	-3.34	0.0018	11.15	0.0018	26.7637	26.6186	25.1481	24.7788	26.0021	26.0983	26.5327	26.3862	25.3789	25.1608	26.5962	26.2036	26.9526	26.9335	26.38	26.1086	26.2611	26.073	26.851	26.5599	26.7425	26.677	27.0405	26.9404	27.2497	27.2342	28.0573	27.9075	27.6069	27.4502	27.5228	27.2892	26.0522	25.7346	26.5327	26.4852	26.7947	26.3931	27.3837	27.1337
A1AG1_HUMAN	R.YVGGQEHFAHLLILR.D	3	26.39	-0.978	-4.26	0.00012	18.18	0.00012	26.3841	26.2435	25.4192	25.241	25.7175	25.9861	26.1906	26.3145	25.2167	25.1271	26.3641	26.4321	26.799	26.6739	25.7856	25.9988	25.0123	24.7565	26.1405	26.2079	26.428	26.392	26.455	26.5951	27.1909	26.9945	28.1897	27.933	27.6399	27.57	27.2921	27.0961	25.4953	25.5803	27.1137	27.0376	26.5391	26.8102	26.6363	26.5896
A1AG1_HUMAN	R.YVGGQEHFAHLLILR.D	2	24.18	-1.037	-4.02	0.00024	16.2	0.00024	24.2404	24.0706	23.2541	23.0096	23.3915	23.7671	24.0499	24.0523	22.8442	22.9167	24.2693	24.146	24.5434	24.5523	23.5356	23.7466	22.6921	22.2402	23.8117	24.0169	24.2468	24.359	24.1932	24.2317	25.0328	24.8822	26.1172	25.8169	25.424	25.3693	25.0402	24.8239	23.1885	23.3876	25.009	24.868	24.2188	24.5531	24.6195	24.5164
A1AG1_HUMAN	K.SDVVYTDWKK.D	2	22.92	-0.926	-2.87	0.00642	8.25	0.00642	22.8734	22.7183	20.9427	20.6157	22.5627	22.2296	23.1458	22.6558	21.5564	21.6244	22.8999	22.7402	23.428	23.2807	22.5907	22.5773	22.9145	22.2578	22.8875	22.6176	22.8171	22.5679	23.5438	22.6419	23.8007	23.5963	24.7222	24.2205	24.1832	24.0881	24.0583	23.8998	22.1546	22.0292	23.1987	23.3134	23.1949	23.2444	23.2844	23.0898
A1AG2_HUMAN	K.TLMFGSYLDDEK.N	2	25.79	-0.545	-2.94	0.00544	8.62	0.00544	25.8297	25.8119	24.4907	24.4804	25.439	25.3494	25.4561	25.5639	25.0124	24.8244	26.0265	25.9096	26.2771	26.2605	25.8091	25.8066	25.5872	25.6129	25.3542	25.4556	26.1071	26.1965	25.9788	26.1336	26.3659	26.3096	27.0755	26.9527	26.3717	26.2679	26.4703	26.1519	25.2217	25.366	26.0323	25.9581	25.0625	25.2626	26.0311	25.9404
A1AG2_HUMAN	K.NWGLSFYADKPETTK.E	3	24.82	-0.534	-2.87	0.00644	8.24	0.00644	24.8322	24.5381	23.6933	23.4618	24.3711	24.3959	24.8683	24.8173	24.1927	24.133	25.1977	24.981	25.2551	25.2141	25.0485	24.9905	24.2489	23.9184	24.3934	24.4801	25.0476	24.9485	25.0862	25.0557	25.1789	25.0724	26.1098	25.9963	25.3311	25.2746	25.5563	25.4215	24.2529	24.2541	25.1372	25.107	24.5802	24.5512	24.9348	24.8115
A1AG2_HUMAN	K.NWGLSFYADKPETTK.E	2	22.97	-0.707	-2.95	0.00524	8.7	0.00524	23.0193	22.7849	22.3682	22.2518	21.8376	21.7098	22.8033	22.7284	22.1194	22.3665	23.5639	23.417	23.5965	23.3063	22.847	22.9483	22.0156	21.7404	22.5678	22.3476	23.1654	22.9732	22.6679	22.6734	23.3426	23.1342	24.7112	24.3866	23.7433	23.7278	23.9203	23.5175	22.7032	22.5184	23.6816	23.6622	22.545	22.9441	23.3287	23.1356
A1AG2_HUMAN	R.SDVMYTDWK.K	2	24.74	-0.394	-2.25	0.02971	5.07	0.02971	24.6537	24.4088	25.3257	25.3019	24.3446	24.0739	24.2918	24.397	23.8393	23.6732	24.7627	24.7601	25.0767	24.9846	24.7672	24.7354	24.5529	24.421	24.2301	24.3081	25.0022	24.9637	25.0241	25.0489	25.2247	24.9805	25.9642	25.8174	25.2608	25.1125	25.2778	25.1521	24.1652	24.0861	24.8491	24.8371	24.2277	24.2853	24.7869	24.7217
A1AG2_HUMAN	K.EQLGEFYEALDCLCIPR.S	3	24.72	-0.673	-2.01	0.05054	4.06	0.05054	24.2379	24.6636	23.9137	24.1439	23.9129	24.327	24.2949	24.4023	24.1905	24.437	25.3421	25.1473	25.3869	25.0397	24.8174	24.9952	23.6953	22.5673	24.2898	23.7875	25.0929	24.5257	24.6316	24.5907	24.9582	25.2514	26.1184	26.1276	25.2363	25.2594	25.3414	25.3221	24.7957	24.8674	25.435	25.1463	24.0962	24.641	24.4913	25.1184
A1AG2_HUMAN	K.EQLGEFYEALDCLCIPR.S	2	23.43	-0.782	-2.91	0.00587	8.45	0.00587	23.6842	23.1921	22.697	22.4931	22.4965	22.4756	22.8173	23.0426	22.9609	22.7318	23.7354	24.1691	24.0547	24.0768	23.6171	23.3621	21.8177	21.5878	22.8672	22.8131	23.2204	23.6626	23.2004	23.4934	23.663	23.8804	25.0447	25.0118	24.2603	24.3166	24.4743	24.1976	22.7707	23.0844	24.0349	23.9448	23.2608	23.3401	23.8503	23.6211
A1AG2_HUMAN	R.EHVAHLLFLR.D	2	23.38	-0.724	-3.28	0.00215	10.73	0.00215	23.5502	23.5513	22.376	22.0502	22.975	23.0831	23.1283	23.2657	22.6067	22.6659	23.6106	23.8504	24.0262	23.8826	23.0019	23.2742	22.0085	22.015	22.7149	22.6336	23.8616	23.8204	23.2935	23.4428	23.9805	24.0188	24.8821	24.7616	23.956	24.0648	24.2952	23.9461	22.6973	22.7858	23.9342	23.8713	22.9618	23.2046	23.4531	23.5281
A1BG_HUMAN	R.LETPDFQLFK.N	2	26.23	-0.186	-1.09	0.2801	1.2	0.2801	26.4703	26.3235	25.2513	25.3297	26.4305	26.5312	26.306	26.5054	25.7824	25.7718	26.6056	26.5593	26.344	26.4668	26.3494	26.2978	26.4838	26.6187	25.1387	25.2507	26.443	26.4758	26.6194	26.7295	26.6443	26.5188	27.0766	27.2243	26.0593	26.0844	26.6314	26.6458	25.8098	25.8427	25.7474	25.9045	25.821	25.9374	26.1533	26.1619
A1BG_HUMAN	R.TPGAAANLELIFVGPQHAGNYR.C	3	25.37	-0.328	-1.36	0.17993	1.86	0.17993	25.668	25.1569	24.8606	24.66	25.2483	25.1111	25.4143	25.6596	25.0576	25.0603	26.0316	25.794	25.8233	25.5714	25.1673	25.5409	24.0873	23.6898	25.382	25.092	25.7738	25.4847	25.7177	25.6022	25.6942	25.3068	26.7491	26.7405	25.2975	25.3438	25.9453	25.7571	25.0951	24.9662	25.1666	25.2201	25.2292	25.2698	25.2586	25.0084
A1BG_HUMAN	R.ATWSGAVLAGR.D	2	25.46	-0.149	-0.99	0.32878	0.98	0.32878	25.4078	25.3394	24.5233	24.4892	25.5302	25.4318	25.6266	25.6567	24.9775	24.9004	25.6446	25.4892	25.7551	25.7288	25.5612	25.4729	25.6633	25.5701	25.3723	25.4726	25.6954	25.7388	25.898	26.0359	25.7744	25.6657	26.366	26.2284	25.2374	25.1128	25.9008	25.8228	25.071	24.8697	24.9955	25.0336	25.3738	25.2464	25.2262	25.3081
A1BG_HUMAN	R.SGLSTGWTQLSK.L	2	25.92	-0.113	-0.69	0.49638	0.47	0.49638	25.8296	25.8924	25.0069	25.1984	25.7797	25.8512	25.9417	26.1529	25.6588	25.4982	26.1589	26.2516	26.0768	26.2306	25.8559	25.8653	26.006	26.0972	25.8437	25.9916	26.1423	26.1607	26.2759	26.4339	26.0425	26.0988	26.9942	27.1004	25.6489	25.6995	26.2605	26.3848	25.1589	25.4096	25.3505	25.368	25.841	25.765	25.6129	25.7044
A1BG_HUMAN	K.VTLTCVAPLSGVDFQLR.R	2	25.81	-0.461	-1.84	0.0727	3.39	0.0727	25.3921	25.0955	26.7319	26.5972	24.6162	24.2803	25.1932	25.4667	26.0362	25.9397	26.3931	26.5931	26.2672	26.1759	25.4719	25.7335	24.1734	24.1693	25.5956	25.6857	25.5029	25.4426	25.1561	25.4151	25.4023	25.4148	27.2276	27.2121	26.3728	26.3547	26.1154	26.0596	25.8363	26.0959	26.6041	26.5425	26.3846	26.2378	25.6709	25.7761
A1BG_HUMAN	K.VTLTCVAPLSGVDFQLR.R	3	25.16	-0.255	-0.79	0.43398	0.62	0.43398	24.1818	24.9868	25.2189	25.2698	24.8226	24.8883	24.968	24.8231	24.7781	25.3951	25.8969	25.4419	25.5716	25.4553	25.0642	25.4964	24.6136	24.075	24.9513	24.7893	25.3494	24.4894	25.1673	24.9019	25.1976	25.042	25.8987	26.3563	25.714	25.743	25.051	25.1703	25.5436	25.3894	25.659	25.061	25.0404	25.3903	24.5327	25.0966
A1BG_HUMAN	R.SWVPHTFESELSDPVELLVAES.-	3	24.12	-0.504	-0.69	0.49479	0.47	0.49479	23.7709	24.0096	24.2372	24.1732	23.4113	23.3473	24.4002	24.5561	23.9051	23.9227	25.185	24.7109	24.8195	24.6304	24.4794	24.7862	22.288	18.1826	24.1274	24.3488	24.254	23.8829	23.7718	24.0806	24.1612	24.0611	25.5762	25.9579	24.2501	24.3572	24.455	24.8484	24.3306	23.9995	23.7385	23.7491	24.0665	24.6299	24.5424	24.6549
A1BG_HUMAN	R.SWVPHTFESELSDPVELLVAES.-	2	23.01	-0.526	-0.96	0.34023	0.93	0.34023	23.558	22.7661	23.3955	22.7122	22.3937	21.6409	22.9551	23.1005	22.9755	22.7292	23.4798	23.8306	23.881	23.4708	23.2613	23.4085	20.9843	18.5169	23.0625	22.8732	22.8961	22.7631	22.9996	23.6091	22.933	22.7646	25.1532	25.0055	23.4195	23.1898	23.8397	23.3941	22.5103	22.6974	22.553	22.594	23.0911	23.2418	23.355	23.5152
A1BG_HUMAN	K.HQFLLTGDTQGR.Y	3	24.68	-0.026	-0.11	0.91403	0.01	0.91403	24.1728	24.19	24.0649	24.045	24.9392	24.9651	25.073	24.5505	24.2771	24.3837	24.998	24.7981	24.9477	24.8117	24.9774	24.8072	25.0678	24.7134	24.6996	24.834	24.9447	24.4962	25.4292	24.8003	24.9816	24.9032	25.2143	25.3227	24.5599	24.4822	24.6666	25.1794	24.3978	24.3824	24.3169	24.2508	24.821	24.4323	24.3426	23.9045
A1BG_HUMAN	K.HQFLLTGDTQGR.Y	2	24.67	-0.138	-0.59	0.55669	0.35	0.55669	24.5095	24.4522	24.171	24.0374	24.4178	24.3669	24.9099	24.5981	24.2379	24.3505	25.4783	24.9848	25.0625	24.9337	24.5564	24.5507	24.6679	24.2535	24.803	24.6479	24.941	24.5988	25.0872	24.497	24.9608	24.975	25.9378	25.4956	24.5711	24.5081	24.9763	24.9785	24.2094	24.125	24.7739	24.3707	24.4966	24.624	24.507	24.1122
A1BG_HUMAN	K.SLPAPWLSMAPVSWITPGLK.T	2	23.42	-0.651	-1.56	0.12711	2.42	0.12711	23.3241	22.9563	24.0864	23.6274	22.191	21.8281	23.1453	23.2828	23.1758	23.0355	24.2226	24.465	24.1658	23.7351	23.7839	23.7886	21.3884	19.6773	23.0245	23.0283	23.2607	23.2124	23.6557	23.639	23.329	23.2077	25.5107	25.6578	23.9307	23.8853	24.3633	23.9821	22.9952	23.1938	23.1943	23.2502	23.6931	23.8724	23.5623	23.5537
A1BG_HUMAN	K.SLPAPWLSMAPVSWITPGLK.T	3	23.08	-0.602	-0.99	0.32633	0.99	0.32633	22.6209	22.6742	23.076	23.8516	21.6123	21.5391	22.8039	23.3559	22.8715	22.9165	24.4873	23.9731	23.3362	23.6422	22.8897	23.8829	21.3341	18.7161	23.0859	22.8899	23.2152	22.4898	22.9631	23.2309	23.3296	22.7477	24.1982	24.9726	23.4051	23.6931	22.9009	23.6695	23.6403	23.4414	23.0318	23.1536	23.1049	24.012	23.1742	23.2184
A1BG_HUMAN	R.CEGPIPDVTFELLR.E	2	23.68	-0.294	-1.79	0.08112	3.2	0.08112	23.7028	23.624	23.2869	23.117	23.2965	23.3131	23.5627	23.6375	23.3057	23.3577	24.0823	24.1707	24.1785	24.0911	23.7547	23.61	22.8975	22.6153	23.4892	23.5101	23.8494	23.69	23.8943	23.9837	23.938	23.8579	24.9352	25.0065	23.5457	23.5371	24.194	24.19	23.4151	23.3243	23.4622	23.2978	23.5853	23.6226	23.4926	23.6524
A1BG_HUMAN	K.NGVAQEPVHLDSPAIK.H	2	23.03	-0.144	-0.66	0.51415	0.43	0.51415	23.484	23.2867	22.6502	22.396	22.6802	22.5382	23.213	23.3334	22.2533	22.5301	23.3963	23.5726	23.3201	23.2365	22.5722	22.8852	22.9451	22.8735	23.0705	23.0184	23.3155	23.411	22.9757	23.213	23.322	23.294	24.5008	24.0184	22.8081	22.7992	23.6017	23.3463	22.3049	22.3417	22.808	22.6772	22.388	22.9642	22.9683	23.0822
A1BG_HUMAN	R.CLAPLEGAR.F	2	23.65	-0.017	-0.08	0.93807	0.01	0.93807	23.2693	23.3884	22.9256	23.0579	23.9044	23.9843	23.8925	23.2494	23.2345	23.2979	23.8525	23.7834	23.9792	23.9567	23.6933	23.6932	24.1218	24.0089	23.7651	23.81	23.8847	23.584	24.3211	23.6809	23.9136	24.0229	24.2538	24.0928	23.5066	23.5342	23.7048	24.0761	23.1968	23.2876	23.1935	23.2224	23.745	23.3533	23.3765	23.2498
A1BG_HUMAN	R.LHDNQNGWSGDSAPVELILSDETLPAPEFSPEPESGR.A	3	23.64	-0.415	-1.48	0.14655	2.19	0.14655	24.0367	23.4332	23.2461	22.8393	22.9246	22.5424	23.72	23.8921	23.2864	23.172	23.959	24.3586	24.1517	24.0221	23.7821	23.734	22.3056	21.7503	23.6334	23.8046	23.5053	23.7038	23.912	24.1107	23.8	23.7172	25.2029	25.0901	23.5815	23.5336	24.5894	24.2696	22.8779	23.2481	23.2345	23.3673	23.5601	23.7015	24.0922	23.7926
A1BG_HUMAN	R.LELHVDGPPPRPQLR.A	3	23.29	-0.222	-0.97	0.33845	0.94	0.33845	23.6041	23.2323	22.7248	22.4373	22.9319	22.9104	23.6151	23.7294	22.5283	22.6727	23.6707	23.7432	23.622	23.4879	22.9482	23.0541	23.2144	23.1013	23.3476	23.0801	23.7142	23.5338	23.4402	23.6197	23.6868	23.7131	25.0164	24.5179	23.1547	22.9034	24.028	23.6169	22.4153	22.4898	23.0331	22.9151	22.9652	23.2036	23.1664	22.9668
A2AP_HUMAN	K.LGNQEPGGQTALK.S	2	22.86	0.133	0.51	0.61091	0.26	0.61091	22.2311	22.5418	22.09	22.4026	23.0505	23.1922	22.7859	22.8948	22.9704	22.7954	22.7528	23.1654	22.9534	23.3219	22.8193	22.7495	23.5427	23.8424	23.0179	23.3955	22.802	23.0745	22.9615	23.1691	22.9514	23.0853	23.7842	24.1287	22.2688	22.5711	22.9432	23.324	21.9082	22.248	22.3549	22.4417	22.967	22.4423	22.0357	22.3963
A2AP_HUMAN	R.WFLLEQPEIQVAHFPFK.N	3	22.45	-0.842	-1.45	0.15335	2.12	0.15335	21.5624	21.6957	23.0583	22.7636	21.2618	21.2165	21.22	21.8951	22.7153	22.6507	23.3757	23.5705	23.2923	23.121	22.788	23.0545	19.3249	16.7515	22.6339	22.6386	22.6408	22.2801	22.1174	22.3594	22.4392	22.5614	24.5054	24.4964	23.0772	23.0165	23.2321	23.0871	22.4085	22.6525	23.0544	22.7872	23.0804	23.5286	21.7087	22.3887
A2GL_HUMAN	R.VAAGAFQGLR.Q	2	23.22	-1.048	-4.75	2e-05	22.6	2e-05	22.9574	22.8806	21.575	21.3346	23.4802	23.5151	22.9428	22.9141	21.4398	21.7203	22.345	22.3981	23.1591	23.2412	23.1315	23.0918	22.9706	22.9859	22.9789	22.8511	23.5831	23.5941	23.8361	23.8851	24.8147	24.652	23.8061	24.0155	24.4786	24.3354	24.1742	23.9334	22.4847	22.438	23.5831	23.4359	23.4963	23.4102	23.4743	23.4411
A2GL_HUMAN	K.ENQLEVLEVSWLHGLK.A	3	23.13	-1.39	-5.22	1e-05	27.29	1e-05	22.6032	22.8102	22.1808	22.1228	22.6562	22.9314	22.8327	22.8425	21.892	21.7531	22.7628	22.6132	23.3619	22.981	23.1613	23.12	20.5592	20.0893	22.6858	22.6413	23.5842	23.1963	23.4971	23.4835	24.4084	24.4642	24.6853	24.6508	24.5533	24.4647	24.0058	24.0874	22.8655	22.5526	24.0157	23.8272	23.6105	23.6344	23.363	23.4501
A2GL_HUMAN	K.GQTLLAVAK.S	2	22.81	-0.993	-3.91	0.00034	15.25	0.00034	22.1041	22.1179	21.4863	21.125	23.1108	23.1446	22.8455	22.3087	21.1986	21.3771	21.8964	21.9179	22.8682	22.7881	22.8252	22.7897	22.7154	22.5352	22.6376	22.4872	23.1669	22.8541	23.5504	23.0094	24.4005	24.2259	23.351	23.2951	24.1524	23.9973	23.2027	23.5339	22.2607	22.1685	23.3319	23.3031	23.2845	23.0545	23.1451	22.8459
A2GL_HUMAN	K.DLLLPQPDLR.Y	2	24.17	-0.991	-4.68	3e-05	21.86	3e-05	24.0229	23.9731	22.6025	22.5713	24.2521	24.2909	23.8597	24.06	22.6346	22.5443	23.3541	23.2589	24.2506	24.2035	24.0085	24.0001	23.8918	23.9936	23.8451	23.8753	24.4548	24.375	24.4898	24.6809	25.7202	25.7099	25.0459	24.9986	25.3316	25.2841	25.0248	24.8964	23.4388	23.5296	24.6118	24.4428	24.2606	24.308	24.5527	24.1617
A2GL_HUMAN	R.NALTGLPPGLFQASATLDTLVLK.E	3	21.51	-1.37	-1.71	0.09478	2.92	0.09478	17.9898	18.7021	21.2807	20.9522	21.4886	21.0893	22.3613	22.5782	17.0791	17.724	21.642	21.363	22.8443	22.8839	22.6635	22.7761	20.2857	17.5175	21.5176	21.7993	21.7571	21.165	22.8414	22.8899	23.7053	23.6351	24.4187	24.6627	16.581	15.7671	22.5778	22.5703	22.5051	22.1693	22.4434	22.4475	22.9642	23.4115	22.6744	22.7547
A2GL_HUMAN	K.ALGHLDLSGNR.L	2	22.5	-0.606	-1.9	0.06497	3.6	0.06497	22.0613	21.7034	22.0461	21.9199	22.4161	22.0989	22.5011	21.765	21.6374	21.8571	22.5263	22.4344	22.9333	22.7575	22.2475	22.4112	22.2611	21.8528	22.3232	22.2006	23.0308	22.5022	22.6448	21.8122	23.3558	23.3978	23.414	23.3064	23.3828	23.4204	23.054	23.2945	22.0482	22.2036	22.8899	22.9441	22.7931	22.9602	22.3513	21.2602
A2MG_HUMAN	R.VGFYESDVMGR.G	2	25.9	-0.167	-1.72	0.09372	2.94	0.09372	26.1479	26.0641	25.7969	25.7482	25.5554	25.5125	25.6474	25.8009	26.0689	25.987	25.7229	25.8026	25.839	25.8145	25.7897	25.913	25.6173	25.7218	25.8675	25.8756	26.0146	26.0798	26.1026	26.3315	26.0875	26.0712	26.1201	26.0149	25.9123	25.9018	26.1654	26.0176	25.7915	25.8981	25.7054	25.7161	25.7877	25.8805	26.0058	26.0365
A2MG_HUMAN	K.DMYSFLEDMGLK.A	2	25.71	-0.412	-1.94	0.05884	3.78	0.05884	25.9568	25.7325	26.1608	26.1292	24.8461	24.929	25.3667	25.4582	25.9488	25.847	25.9354	25.9736	25.856	25.767	25.866	26.0243	23.9572	23.3357	25.5276	25.4487	25.5544	25.7186	25.8216	25.7613	25.9824	25.9568	26.2137	26.2713	25.8598	25.9077	26.0317	25.9652	26.0842	25.9237	25.742	25.6592	25.6867	25.9996	26.0954	26.0659
A2MG_HUMAN	K.YDVENCLANK.V	2	27.25	0.082	0.4	0.6936	0.16	0.6936	26.9528	26.92	26.317	26.3478	27.7894	27.6725	26.7833	26.6031	27.4084	27.3176	27.6606	27.7837	27.6636	27.6492	27.5324	27.5224	27.4924	27.309	27.4827	27.5936	27.8207	27.6408	27.638	27.2481	27.7237	27.6893	28.322	28.1504	26.3251	26.2929	27.8705	27.8988	26.4778	26.4672	26.5443	26.6569	26.5876	26.7888	27.0594	26.9654
A2MG_HUMAN	K.MVSGFIPLKPTVK.M	3	25.97	-0.134	-1.11	0.27152	1.24	0.27152	26.1901	26.0706	26.1949	25.9288	25.5362	25.5113	25.855	25.8824	26.1664	26.0611	25.9247	25.8173	25.7466	25.6425	25.7695	25.8362	25.9859	25.8969	25.9518	26.0163	26.1021	25.9818	26.2979	26.3961	25.9369	25.8037	26.5494	26.2349	26.1464	26.0129	26.0304	25.9192	26.0089	25.9154	25.7727	25.7003	25.802	25.9286	26.0806	26.0402
A2MG_HUMAN	K.MVSGFIPLKPTVK.M	2	23.7	-0.145	-0.94	0.3502	0.89	0.3502	24.3476	24.2444	23.9783	23.6643	23.3076	23.2451	23.4374	23.613	23.8236	23.8965	23.4741	23.7609	23.5545	23.4043	23.3251	23.4494	23.4789	23.3601	23.6002	23.599	23.9118	23.9013	23.6152	23.8379	23.8116	23.7369	24.2201	23.9776	23.7728	23.7221	23.8165	23.5651	23.6166	23.6573	23.5186	23.4663	23.2864	23.6373	24.2275	24.157
A2MG_HUMAN	R.SLFTDLEAENDVLHCVAFAVPK.S	3	25.4	-0.513	-1.63	0.10995	2.67	0.10995	25.4525	25.5276	25.8723	25.662	24.6754	24.9147	24.9417	25.1464	25.6015	25.5248	25.6875	25.7209	25.5885	25.4323	25.4284	25.5617	23.8456	22.4304	24.8443	25.0146	25.4436	25.1736	25.5795	25.5612	25.1995	25.3576	26.1704	26.2076	25.7392	25.9886	25.8817	25.5733	25.5781	25.6433	25.7698	25.849	25.471	25.7995	25.3706	25.7722
A2MG_HUMAN	R.SASNMAIVDVK.M	2	24.81	-0.026	-0.14	0.88793	0.02	0.88793	24.9728	25.2044	24.4586	24.7138	24.806	24.9715	24.6629	24.6874	24.9414	24.9039	24.4352	24.5493	24.3556	24.5974	24.7916	24.6499	25.055	25.4898	24.7396	25.0185	24.8102	25.0223	25.5015	25.6453	24.771	24.9626	24.6346	25.0671	24.6334	24.7741	24.714	24.922	24.7547	24.8104	24.2664	24.26	24.5974	24.3197	24.9952	25.0622
A2MG_HUMAN	R.VTAAPQSVCALR.A	2	24.66	-0.28	-1.61	0.11466	2.6	0.11466	24.6066	24.7012	23.9081	23.8599	24.8041	24.6994	24.5072	23.9965	24.444	24.5983	24.298	24.4084	24.3979	24.5449	24.3915	24.4458	25.1901	25.223	24.6945	24.6712	25.1407	25.0129	24.7576	24.5064	25.1756	25.2395	24.0582	23.8322	24.7222	24.7093	24.3599	24.659	24.6518	24.7117	25.4486	25.4629	24.7514	24.67	25.1242	25.0001
A2MG_HUMAN	R.HNVYINGITYTPVSSTNEK.D	3	24.83	0.004	0.03	0.97928	0	0.97928	25.1755	25.0943	24.4103	24.7666	24.6281	24.7129	25.1746	25.1853	25.1557	25.0254	24.4953	24.7164	24.508	24.6802	24.8479	24.7395	24.8732	24.7566	24.6734	24.98	24.8081	24.8478	25.2745	25.2804	24.7232	24.7202	24.9011	25.2063	24.5906	24.5558	24.8259	24.9903	24.6882	24.9051	24.5082	24.5443	24.7828	24.6005	24.8822	24.8886
A2MG_HUMAN	R.NQGNTWLTAFVLK.T	2	24.89	-0.23	-1.4	0.16831	1.97	0.16831	25.3248	25.2574	25.167	25.0858	24.4387	24.3625	24.8625	24.8659	25.0737	25.1043	24.92	24.8981	24.9807	24.8249	25.0794	24.9997	23.8437	23.3642	24.5882	24.4423	24.867	24.6359	25.1204	25.1621	25.052	24.8933	25.3638	25.2316	25.0119	24.9517	25.1997	24.9365	25.0719	24.9522	24.8836	24.7264	25.0009	25.0232	24.9503	25.0547
A2MG_HUMAN	R.NQGNTWLTAFVLK.T	3	22.35	-0.087	-0.27	0.78781	0.07	0.78781	22.4183	23.0269	22.2303	22.3353	22.3585	22.2329	22.5497	22.218	22.3794	22.5986	22.5386	22.0323	22.5326	22.2512	22.7345	22.7329	21.8887	21.1207	22.1743	21.7492	22.7049	21.8645	23.0631	22.5645	22.6516	22.3296	22.1859	22.3153	22.3719	22.0588	22.3169	22.3384	22.872	22.6814	22.2875	21.7211	22.1485	22.4049	22.0962	22.8665
A2MG_HUMAN	K.AIGYLNTGYQR.Q	2	25.75	-0.092	-0.8	0.4283	0.64	0.4283	25.8877	25.8901	25.1374	25.3159	25.6751	25.8401	25.6727	25.7455	25.9596	25.867	25.4602	25.5746	25.5325	25.6612	25.7299	25.7453	25.8702	25.9346	25.7701	25.9004	25.7038	25.9059	26.0315	26.1903	25.7308	25.9344	25.7544	25.8135	25.6927	25.5956	25.7358	25.8774	25.7874	25.883	25.6552	25.5373	25.6615	25.5605	25.9365	26.0291
A2MG_HUMAN	R.TEHPFTVEEFVLPK.F	3	24.77	-0.213	-1.37	0.17688	1.89	0.17688	24.9945	24.9805	23.8416	23.7699	24.6466	24.6472	24.3661	24.6385	24.4392	24.3381	24.8257	24.5028	24.7711	24.6773	24.7169	24.8032	25.143	25.2246	24.8527	24.988	25.1545	25.2053	24.6339	24.9045	25.0985	25.1052	24.1516	24.2097	24.6506	24.5179	24.8192	24.6833	25.0277	25.0422	25.3754	25.3461	24.5086	24.6444	25.1158	25.2387
A2MG_HUMAN	R.TEHPFTVEEFVLPK.F	2	22.38	-0.307	-1.46	0.15201	2.13	0.15201	22.9805	22.8937	21.8476	21.6104	21.9035	21.9215	21.9205	22.2389	21.9105	21.9188	22.3937	22.2528	22.388	22.1501	21.9821	22.3476	22.4152	22.4612	22.6899	22.3651	22.8551	22.9123	21.8995	22.2158	22.8123	22.7938	22.1262	21.7486	22.2131	22.0981	22.6668	22.2624	22.5999	22.6741	23.0771	23.1678	21.9308	22.4051	23.1221	23.1585
A2MG_HUMAN	R.LLIYAVLPTGDVIGDSAK.Y	2	25.13	-0.321	-1.76	0.08624	3.09	0.08624	25.3159	25.0986	25.5944	25.2844	24.3984	24.3169	24.8313	24.8944	25.5725	25.3492	25.0604	25.2136	25.2616	25.2165	25.1797	25.1327	23.8166	23.6081	25.0685	25.1707	25.0564	25.0834	25.1143	25.4389	24.9083	24.9587	25.9342	25.9498	25.3997	25.2396	25.4765	25.2074	25.2979	25.1767	24.9073	24.8096	25.1982	25.3467	25.6915	25.6018
A2MG_HUMAN	R.LLIYAVLPTGDVIGDSAK.Y	3	24.08	-0.26	-0.77	0.4438	0.6	0.4438	23.8111	24.3052	24.4882	24.2846	23.5754	23.4919	23.8184	23.5756	24.3818	24.7459	24.4722	23.877	24.3811	23.8427	24.1584	24.4364	23.2297	22.4129	24.0179	23.6563	24.4245	23.7683	24.3804	23.9283	23.8236	23.5321	24.5575	24.6779	24.4964	24.0698	23.9888	23.9779	24.9357	24.4739	24.2887	23.8024	23.9282	24.3756	24.0437	24.6952
A2MG_HUMAN	R.TEVSSNHVLIYLDK.V	3	25.05	-0.124	-1.01	0.31727	1.03	0.31727	25.0723	25.2237	24.9655	24.9655	24.6965	24.9473	25.0445	25.0795	25.4467	25.3251	24.8585	24.885	24.8339	25.0568	24.937	24.9108	24.5719	24.8188	25.0028	25.0523	25.0694	25.1371	25.2774	25.4436	24.8436	25.0352	25.3974	25.4537	24.9591	24.972	25.1472	25.2026	25.0344	25.1715	24.8212	24.8298	25.1237	24.8968	25.114	25.244
A2MG_HUMAN	R.TEVSSNHVLIYLDK.V	2	23.42	-0.24	-1.5	0.14036	2.26	0.14036	23.8053	23.7478	23.6385	23.3471	22.8147	22.9904	23.4536	23.3346	23.5566	23.6033	23.3343	23.4619	23.3769	23.3539	22.9388	23.1797	22.7978	22.676	23.3981	23.2197	23.6815	23.5151	23.3435	23.4047	23.4403	23.4977	24.207	23.8591	23.298	23.4076	23.8542	23.432	23.4001	23.4104	23.33	23.3532	23.2545	23.3926	23.961	23.7848
A2MG_HUMAN	R.QGIPFFGQVR.L	2	25.73	-0.136	-1.17	0.24825	1.37	0.24825	25.9884	26.0068	25.4738	25.3202	25.6461	25.5237	25.4126	25.6223	25.8388	25.7536	25.7083	25.5695	25.8125	25.7025	25.6363	25.7278	25.6893	25.6396	25.5904	25.5874	25.8349	25.8621	25.8487	26.1624	25.9894	25.9828	25.8046	25.7322	25.6558	25.6646	26.0143	25.8536	25.8329	25.8945	25.6717	25.5792	25.3302	25.5631	25.8013	25.8862
A2MG_HUMAN	R.TGTHGLLVK.Q	2	24.26	-0.093	-0.77	0.44412	0.6	0.44412	24.178	24.3357	24.3529	24.1011	24.1133	24.1023	24.2389	24.0622	24.441	24.2809	24.0778	24.3325	24.1387	24.2706	24.1703	24.3072	24.2776	24.0757	24.2378	24.1413	24.2646	24.2174	24.5979	24.5927	24.3176	24.2482	24.6613	24.3452	24.3258	24.2828	24.3598	24.336	24.1843	24.2901	24.059	23.991	24.2818	24.1782	24.2776	24.2817
A2MG_HUMAN	K.NEDSLVFVQTDK.S	2	24.47	-0.07	-0.36	0.71938	0.13	0.71938	24.7779	24.8339	23.2916	23.457	24.5353	24.7117	24.1558	24.2922	24.2855	24.3039	24.1889	24.2966	24.2779	24.5629	24.4577	24.4057	25.0296	25.385	24.6561	24.8535	24.6779	24.8479	24.4266	24.7517	24.6502	24.7938	23.5954	23.7046	24.1881	24.1716	24.4092	24.4136	24.5413	24.7	24.7608	24.905	24.3719	24.0874	24.954	25.1982
A2MG_HUMAN	R.SSGSLLNNAIK.G	2	24.01	-0.024	-0.11	0.91118	0.01	0.91118	24.3039	24.4235	23.2354	23.6456	23.9815	24.1727	23.9845	24.0004	24.2297	24.1234	23.1797	23.431	23.5386	23.8718	24.259	24.0189	24.3108	24.7729	24.0777	24.3977	24.0635	24.3515	24.3147	24.5889	24.0864	24.253	23.1829	23.4553	23.7547	23.8553	23.8077	24.0574	23.8916	24.2303	23.9803	24.1727	24.1197	23.7933	24.1951	24.2898
A2MG_HUMAN	K.VTGEGCVYLQTSLK.Y	2	23.65	0.293	1.87	0.06831	3.51	0.06831	23.9566	24.028	23.8765	23.9723	23.8568	24.131	23.6168	23.5915	23.7151	23.8207	23.3158	23.3984	23.1497	23.3276	23.9385	23.6914	24.2434	24.475	23.9909	23.927	23.367	23.5315	23.5458	23.6552	23.4633	23.4994	23.0557	22.9273	23.7611	23.6459	23.0428	23.1148	23.9108	23.9999	23.5679	23.695	23.8811	23.5026	23.377	23.6117
A2MG_HUMAN	K.DTVIKPLLVEPEGLEK.E	3	25.13	-0.12	-0.68	0.50094	0.46	0.50094	25.619	25.594	24.1301	23.9152	25.3201	25.4589	24.9211	25.0168	24.9827	24.7395	24.7906	24.5165	24.9442	24.8732	25.0986	25.066	25.7195	25.861	25.4396	25.4924	25.5822	25.5242	25.2466	25.3421	25.4927	25.5263	24.2579	24.1517	24.8307	24.9534	25.0654	25.0013	25.3359	25.2852	25.5934	25.6221	24.8174	24.8203	25.7492	25.6908
A2MG_HUMAN	K.HYDGSYSTFGER.Y	2	24.31	-0.088	-0.56	0.58012	0.31	0.58012	24.4344	24.3505	24.2794	24.222	24.0945	23.9072	24.4307	24.112	24.3303	24.3833	24.1687	24.0921	24.3135	24.1894	24.4264	24.3758	24.3181	24.0267	24.5473	24.3846	24.3152	24.2511	24.6919	23.9904	24.3291	24.261	24.5977	24.4463	24.3114	24.2647	24.4843	24.2972	24.4296	24.3964	24.2702	24.2916	24.2174	24.3918	24.4612	24.4513
A2MG_HUMAN	K.HYDGSYSTFGER.Y	3	23.28	-0.018	-0.11	0.91391	0.01	0.91391	23.2527	23.1496	22.8372	23.0346	23.5259	23.5072	23.4402	23.3449	23.4479	23.1334	23.1048	22.8469	23.135	23.0997	23.3971	23.3132	23.5305	23.3146	23.3976	23.6221	23.32	23.1188	24.0616	23.5567	23.2257	23.1427	23.2924	23.36	23.0601	22.9426	23.3439	23.4273	23.4918	23.2954	22.9728	22.9545	23.4506	23.2154	23.3711	23.1823
A2MG_HUMAN	K.LHTEAQIQEEGTVVELTGR.Q	3	23.88	-0.144	-0.85	0.40057	0.72	0.40057	24.0817	24.147	23.13	23.0154	23.8858	24.0633	24.0076	23.6662	23.8896	23.839	23.9044	23.6947	23.7531	23.8215	24.0099	23.6697	23.8412	23.9081	24.0589	23.8169	24.0661	23.869	24.0862	23.9249	23.9185	24.052	23.8189	23.5657	23.6524	23.6394	23.8597	23.8532	24.0423	24.0514	24.0514	24.14	24.0596	23.5956	24.5772	24.2686
A2MG_HUMAN	K.ATVLNYLPK.C	2	24.55	-0.078	-0.51	0.61199	0.26	0.61199	24.7566	24.7673	23.8831	23.7918	24.5776	24.6526	24.0764	24.153	24.3673	24.3359	24.1755	24.0804	24.3504	24.3515	24.5889	24.477	25.4133	25.5751	24.8374	24.9164	24.6401	24.6767	24.6024	24.7218	24.5965	24.6499	23.978	23.6962	24.3705	24.3183	24.4635	24.2534	24.9373	24.8707	24.7607	24.8014	24.584	24.5392	25.0956	25.1341
A2MG_HUMAN	K.LPPNVVEESAR.A	2	25.7	-0.101	-0.68	0.50039	0.46	0.50039	25.6967	25.8883	25.4068	25.4177	25.7603	25.8025	25.4348	25.052	25.6191	25.7868	25.3212	25.3326	25.5347	25.5514	25.6698	25.6707	25.998	26.0844	25.9379	26.0097	25.9402	25.8283	25.9057	25.646	25.8691	25.9915	25.0131	25.0844	25.6871	25.7497	25.4163	25.7392	25.7897	25.8767	25.8286	25.9265	25.7484	25.5349	26.2735	26.1517
A2MG_HUMAN	K.FEVQVTVPK.I	2	24.85	-0.233	-2.11	0.04093	4.46	0.04093	24.8228	24.9259	24.189	24.2748	24.6689	24.7875	24.4266	24.3499	24.7015	24.7664	24.6842	24.8077	24.7335	24.6898	24.9495	24.8052	24.8774	25.1312	24.9409	25.0373	25.0634	25.0871	24.8373	24.9298	24.898	24.9987	24.6359	24.6175	24.8864	24.8036	24.7877	24.7497	24.9904	25.1086	25.1834	25.1886	24.9052	24.8807	25.3666	25.3116
A2MG_HUMAN	R.IAQWQSFQLEGGLK.Q	2	23.61	-0.397	-2.57	0.01377	6.62	0.01377	23.7882	23.7797	22.884	22.8004	23.2	22.9745	23.3162	23.2387	23.1926	23.1796	23.6458	23.6308	23.7466	23.5921	23.6793	23.5092	23.2501	23.021	24.0478	23.6643	23.9752	23.8416	23.3556	23.5275	23.9296	23.838	23.4108	23.3236	23.496	23.5007	23.8633	23.6886	23.9971	23.9886	24.2728	24.3708	23.5667	23.5396	24.3751	24.2146
A2MG_HUMAN	R.LLLQQVSLPELPGEYSMK.V	3	23.87	-0.226	-0.55	0.58717	0.3	0.58717	23.8426	24.4245	24.3354	24.5316	23.0451	23.1135	23.2911	23.1801	24.0228	24.5731	24.2136	23.564	23.9865	23.3812	24.2509	24.167	23.2836	22.1398	24.0943	23.7905	24.3254	23.2321	24.4424	23.9966	23.7757	23.2919	23.8207	24.1632	23.9553	23.9539	23.5765	23.8817	24.8378	24.4725	24.4175	23.9485	23.5879	24.187	23.4977	24.3774
A2MG_HUMAN	R.LLLQQVSLPELPGEYSMK.V	2	23.97	-0.307	-1.24	0.22058	1.55	0.22058	24.6575	24.1191	24.4832	24.337	23.2911	23.1986	23.4955	23.5873	24.3141	23.9452	23.3753	24.0678	23.7783	23.8841	24.1936	23.8115	22.6572	22.8424	24.0927	24.2486	23.7446	24.1848	24.1156	24.4852	24.0398	24.0313	24.4489	24.3545	24.3321	24.1295	24.1327	24.0442	23.8214	24.1467	23.7826	23.791	24.1438	24.1328	24.5497	24.1029
A2MG_HUMAN	K.GHFSISIPVK.S	2	24.31	-0.06	-0.21	0.83736	0.04	0.83736	24.9404	24.5801	24.6625	24.2487	24.1773	23.8551	24.3206	24.2799	24.4099	24.5116	24.2207	24.2779	24.4398	24.0873	24.2914	24.2069	24.0341	23.6529	24.3772	24.1161	24.5903	24.3475	24.4232	24.3977	24.6814	23.505	24.9291	24.3914	24.5227	24.3933	24.877	24.218	24.5659	24.389	24.2451	24.1621	24.1403	24.3845	23.6876	24.0337
A2MG_HUMAN	R.VSVQLEASPAFLAVPVEK.E	2	23.35	-0.235	-1.57	0.12389	2.47	0.12389	23.583	23.4033	23.1984	22.985	22.7739	22.6599	22.8124	22.8994	23.5079	23.3322	23.1025	23.2767	23.3768	23.3422	23.4	23.3104	23.1672	23.0565	23.705	23.7895	23.3047	23.3041	23.2032	23.3924	23.2009	23.324	23.3719	23.2375	23.5092	23.2451	23.5056	23.1334	23.6103	23.6572	23.5556	23.6394	23.3638	23.4466	24.2632	24.1237
A2MG_HUMAN	R.VSVQLEASPAFLAVPVEK.E	3	22.45	-0.038	-0.11	0.91258	0.01	0.91258	22.4388	22.7779	21.9305	22.174	22.3543	22.4199	21.9135	22.0589	21.9182	22.8695	22.6503	22.2435	22.4869	22.1633	22.6743	22.8932	22.9477	22.535	22.693	22.4535	22.7648	21.7008	22.4938	21.9398	22.4299	21.6442	21.9109	22.2496	22.6753	22.7661	21.6958	21.7216	23.5085	23.4306	22.9832	22.518	22.332	22.7654	22.9922	22.8367
A2MG_HUMAN	K.QQNAQGGFSSTQDTVVALHALSK.Y	3	23.55	-0.081	-0.53	0.59738	0.28	0.59738	23.8413	23.8915	23.2548	23.3444	23.3617	23.5875	23.8711	23.6583	23.5441	23.6488	23.3125	23.2974	23.2876	23.074	23.479	23.1456	23.6486	23.7073	23.6183	23.5947	23.4489	23.4774	23.8933	23.8172	23.3858	23.4994	23.944	23.7684	23.2636	23.292	23.9716	23.7818	23.427	23.5246	23.3276	23.458	23.7648	23.2429	23.7974	23.7101
A2MG_HUMAN	K.QFSFPLSSEPFQGSYK.V	2	23.64	-0.309	-2.08	0.04391	4.32	0.04391	23.9611	23.8706	22.856	23.0423	23.258	23.1956	23.2544	23.5148	23.4825	23.4049	23.5385	23.7145	23.5851	23.6276	23.5782	23.5985	23.3951	23.3788	23.5811	23.8178	23.8016	23.8905	23.2951	23.6398	23.9181	23.9274	23.2086	23.3848	23.4724	23.6487	23.7271	23.7578	23.8531	23.8148	24.3081	24.5462	23.6131	23.6316	24.1614	24.2446
A2MG_HUMAN	R.VVSMDENFHPLNELIPLVYIQDPK.G	3	23.97	-0.533	-1.25	0.21778	1.57	0.21778	24.4981	23.9558	23.899	23.5729	23.8218	23.6779	23.5715	23.7588	23.9594	23.7685	24.3189	24.2889	24.464	24.0284	24.3234	24.3968	21.9204	19.8813	24.0347	23.8842	24.144	23.8674	24.1853	24.0971	24.0408	23.8255	24.2361	24.0802	24.1419	24.0901	24.4863	24.1163	24.3864	24.0165	24.5185	24.3118	24.1329	24.5196	24.7544	24.7403
A2MG_HUMAN	R.AYIFIDEAHITQALIWLSQR.Q	3	21.98	-0.492	-1.02	0.31358	1.04	0.31358	22.189	21.9463	22.8646	22.5688	21.591	22.3778	21.2886	21.5133	22.2287	21.8083	22.329	21.8841	22.1314	21.3742	21.9372	21.7283	20.8461	20.8969	19.6729	21.4506	22.4316	22.1241	22.5494	22.7789	22.4405	21.4481	23.2944	23.2003	22.9564	23.0764	22.3443	22.2607	21.1147	19.9804	22.5347	22.1986	21.4637	21.8501	22.4125	22.0046
A2MG_HUMAN	K.ALLAYAFALAGNQDK.R	2	23.33	-0.3	-1.26	0.2159	1.58	0.2159	23.9312	23.7144	23.5792	23.1879	23.1638	23.1863	22.8819	22.9874	23.1593	23.4007	23.2169	23.0065	23.5175	23.0203	23.4019	23.4727	22.5607	22.0545	23.3009	22.8796	23.5411	23.2893	23.6306	23.5188	23.9287	23.3934	23.4956	23.2665	23.4012	23.3248	23.6822	23.1838	23.6484	23.3418	23.6816	23.476	23.1839	23.4967	23.6904	23.445
A2MG_HUMAN	K.ALLAYAFALAGNQDK.R	3	22.73	-0.247	-1.72	0.09306	2.96	0.09306	23.1249	23.2149	22.5397	22.6366	22.7488	22.9747	22.2954	22.1642	22.6356	22.9642	22.3404	22.4623	22.6885	22.5974	22.8379	22.869	22.0593	21.8574	22.59	22.4828	22.8158	22.6071	23.1436	23.0498	23.201	23.058	22.7657	22.7121	22.8092	22.7748	22.7236	22.5219	23.0095	22.9021	23.0661	22.9541	22.5618	22.7822	22.7715	22.7929
A2MG_HUMAN	K.YNILPEKEEFPFALGVQTLPQTCDEPK.A	3	24	-0.194	-1.32	0.19537	1.73	0.19537	24.4939	24.3453	24.2349	24.3072	23.4392	23.527	23.6151	23.9582	24.4029	24.3625	23.6785	23.8165	23.9403	23.7908	23.9764	24.0068	22.9435	22.7631	24.1555	24.2383	23.929	24.01	24.2863	24.3812	23.8067	23.8554	24.2737	24.3016	24.047	23.9808	24.1017	24.0221	24.2299	24.3223	23.7391	23.7737	23.9744	24.0477	24.4059	24.3793
A2MG_HUMAN	R.NALFCLESAWK.T	2	23.25	-0.453	-2.14	0.03835	4.58	0.03835	23.2364	23.2248	23.3653	23.4294	22.8017	22.4225	22.9831	22.9585	23.1071	23.224	23.2609	23.0995	23.3194	22.9869	23.5892	23.4479	22.3042	21.6534	23.2359	22.8675	23.5801	23.2536	23.2505	23.0778	23.7028	23.3308	23.2184	23.0895	23.5544	23.5281	23.1935	23.2906	23.7462	23.6333	24.2934	24.1914	23.4457	23.4643	23.312	23.4226
A2MG_HUMAN	R.LVHVEEPHTETVR.K	3	23.29	-0.135	-1.02	0.31285	1.04	0.31285	23.414	23.4074	22.7588	22.6169	23.0832	23.021	23.5418	23.3164	22.8747	23.0811	23.1061	23.1336	23.2175	23.2058	23.1394	23.2513	23.7554	23.61	23.5298	23.4067	23.5142	23.4122	23.2904	23.1618	23.6235	23.6036	22.9038	22.9044	23.1326	23.0487	23.2767	23.1515	23.297	23.3544	23.9184	23.8154	23.2848	23.2539	23.7472	23.4686
A2MG_HUMAN	K.FQVDNNNR.L	2	22.35	0.055	0.23	0.82192	0.05	0.82192	21.7512	22.1395	22.2143	22.5125	22.5187	22.6115	22.2474	22.1856	22.676	22.5192	21.7492	22.4187	22.0376	22.5001	22.5618	22.4428	22.3426	22.8569	22.5515	22.7512	21.9388	22.3302	22.909	23.0752	21.7512	22.1674	22.2222	22.4752	22.3353	22.535	22.3435	22.4707	22.136	22.5187	22.1635	22.3747	22.4608	22.276	21.8249	22.1818
A2MG_HUMAN	K.KLSFYYLIMAK.G	3	20.74	-0.439	-0.43	0.67076	0.18	0.67076	21.6264	17.1326	21.4152	21.1825	18.7473	NA	20.7124	19.7438	21.0144	21.3265	21.7434	20.9153	21.2169	20.518	21.5994	20.7085	NA	NA	20.5284	18.9388	20.9607	NA	21.3305	19.0768	20.8974	NA	21.6279	21.3975	21.55	21.11	21.5303	20.7974	21.8954	20.9609	20.9097	20.6997	21.2684	20.5405	19.5642	NA
A2MG_HUMAN	K.KLSFYYLIMAK.G	2	20.23	0.238	0.22	0.82958	0.05	0.82958	20.7414	NA	21.211	20.3482	NA	NA	20.4006	17.405	20.5864	20.4925	20.9711	20.2784	20.9068	20.1508	20.6753	20.1764	NA	NA	19.9471	NA	19.518	19.2554	20.9474	16.6513	19.7669	NA	21.6853	21.1455	20.8718	20.2129	21.285	20.4658	21.262	19.7823	20.5859	20.3849	20.7567	20.3405	18.2826	NA
A2MG_HUMAN	K.VDLSFSPSQSLPASHAHLR.V	3	22.91	-0.224	-1.3	0.20215	1.68	0.20215	23.4824	23.3368	22.3577	22.1686	22.4918	22.5442	22.7054	22.8692	22.6521	22.3709	22.7681	22.8613	22.8062	22.7444	22.621	22.9514	23.1943	23.0717	22.9947	22.9852	23.2719	23.2261	22.4367	22.6383	23.189	23.0642	23.1219	22.6779	22.7744	22.7993	23.0768	22.8086	22.8534	22.8545	23.6245	23.5276	22.683	23.015	23.4555	23.3689
A2MG_HUMAN	R.QTVSWAVTPK.S	2	23.21	0.155	0.18	0.86069	0.03	0.86069	24.3439	24.2314	22.1137	21.4445	24.1557	24.1618	23.7823	24.0767	23.4446	23.286	17.5081	21.6829	23.1917	23.4693	23.6559	24.0754	24.379	24.4993	23.9721	24.2586	24.233	24.3636	24.3009	24.4781	24.2024	24.3047	18.6344	19.5926	21.8841	22.0504	23.6506	23.829	22.3756	23.8891	23.0352	22.3592	22.617	23.6556	24.6054	24.5631
A2MG_HUMAN	K.DLTGFPGPLNDQDDEDCINR.H	3	23.62	0.008	0.03	0.97711	0	0.97711	23.8284	24.1747	22.0871	22.5099	23.7501	23.8445	23.3145	23.7627	23.7252	23.398	23.4103	23.334	23.4217	23.6768	23.7222	23.9457	24.2549	24.3962	23.7819	24.1522	23.9514	23.9513	23.6323	23.9091	23.9196	24.0636	22.4709	23.0105	23.4091	23.3692	23.439	23.6415	23.8076	24.1733	23.5492	23.6889	22.78	23.3698	24.1724	24.0313
A2MG_HUMAN	K.ETTFNSLLCPSGGEVSEELSLK.L	3	23.64	-0.206	-0.6	0.54944	0.36	0.54944	23.1305	24.0373	23.1553	23.4374	23.5619	23.5893	23.4128	23.1335	23.6866	24.0195	23.676	23.4034	23.5943	23.6892	23.7076	23.8875	23.5073	22.5513	23.9437	23.6987	24.0319	23.1051	23.7806	23.2559	23.5519	23.4125	23.6718	24.1008	24.0581	23.9864	23.0433	23.6749	24.4006	24.2231	24.0153	23.6772	23.3673	23.5668	23.7148	24.3067
A2MG_HUMAN	R.AVDQSVLLMKPDAELSASSVYNLLPEK.D	3	23.27	-0.391	-2.1	0.04173	4.42	0.04173	23.7834	23.4345	22.9172	22.7742	22.5634	22.5382	22.8848	23.0051	23.195	23.1709	23.1845	23.2719	23.1306	22.8873	23.3608	23.2876	22.7726	22.1655	23.7305	23.4786	23.6272	23.4311	23.2488	23.1503	23.556	23.4307	22.9991	22.9387	23.3864	23.3185	23.33	23.2435	23.7827	23.5979	23.9082	23.7028	23.2333	23.4018	24.1169	23.9592
A2MG_HUMAN	K.SIYKPGQTVK.F	2	22.32	-0.144	-0.86	0.39229	0.75	0.39229	22.3435	22.4067	21.4179	21.4203	22.4007	22.1282	22.3546	22.0354	22.1208	21.9249	21.9728	22.2564	22.241	22.2523	22.1792	22.6138	22.9692	22.8153	22.612	22.5197	22.4177	22.6861	22.3645	22.3486	22.5718	22.5165	21.8814	21.8615	22.1402	22.145	22.1891	22.2246	22.4616	22.515	22.789	22.8959	22.2393	22.25	22.6292	22.7357
A4_HUMAN	K.STNLHDYGMLLPCGIDK.F	3	24.95	0.415	2.67	0.01082	7.13	0.01082	25.7136	25.663	25.5108	25.5686	24.9856	25.0079	24.9843	25.1597	25.4723	25.2909	24.8089	24.6412	24.4513	24.4017	25.2628	25.4031	25.29	25.3308	25.1014	25.0469	24.9075	24.8337	24.3819	24.4955	24.8106	24.6353	23.7758	23.9876	24.95	24.7595	24.3965	24.2789	24.9827	24.9971	25.2551	25.2309	24.767	24.9165	25.2764	25.1631
A4_HUMAN	K.STNLHDYGMLLPCGIDK.F	2	22.61	0.272	1.05	0.30018	1.1	0.30018	23.4364	23.4636	23.8908	23.2051	22.3662	21.6845	22.6446	22.794	22.9574	22.9055	22.5116	22.3682	22.3163	22.2468	22.6914	22.6748	22.7333	22.7407	22.6663	22.5279	22.595	22.5493	21.5575	21.8181	22.734	22.883	21.933	21.7145	22.8108	22.5172	22.1312	21.8546	22.5604	22.658	23.0255	23.2774	22.2408	22.8405	23.0156	22.6782
A4_HUMAN	K.VESLEQEAANER.Q	2	24.36	0.49	2.45	0.01855	6.01	0.01855	24.8308	25.2114	24.8931	24.9858	24.6872	24.8571	24.5347	24.3288	24.9456	24.9064	23.8023	23.9071	23.682	23.8092	24.7095	24.6685	24.8705	25.0898	24.5655	24.7422	24.1219	24.1094	23.4388	23.42	24.2165	24.4859	22.8876	22.9048	24.372	24.4281	23.7319	24.0487	24.2087	24.3196	24.673	24.8584	24.3722	24.357	24.5728	24.6924
A4_HUMAN	R.MDVCETHLHWHTVAK.E	3	22.17	0.3	0.6	0.54853	0.37	0.54853	23.0065	21.9288	23.3863	23.1476	22.104	21.7554	22.7353	22.1033	22.5125	22.4482	22.1339	21.9865	22.0221	21.7167	22.4546	22.5071	22.4758	21.063	22.6125	22.3215	22.2919	21.4558	21.7982	20.1529	22.3682	21.8711	21.882	21.0049	22.3554	22.1465	21.9288	21.6265	22.2733	22.1379	22.9691	22.6769	21.9689	22.5109	22.824	22.1833
A4_HUMAN	R.GLTTRPGSGLTNIK.T	2	22.34	0.302	1.18	0.24494	1.39	0.24494	22.7233	22.9546	23.3117	23.2446	22.2002	22.2131	22.5598	22.0606	22.5896	22.8754	22.0137	22.1541	22.186	22.3594	22.3489	22.4846	22.6061	22.3852	22.3442	22.2171	22.5269	22.0758	21.4608	20.7706	22.4604	22.5507	21.2659	20.9006	22.5817	22.6056	21.57	22.0058	22.455	22.6062	22.9732	23.0847	22.4122	22.5571	22.545	22.378
A4_HUMAN	R.VEAMLNDR.R	2	23.18	0.263	1.35	0.18321	1.83	0.18321	23.2764	23.3392	23.8546	23.7112	23.5563	23.5416	23.3279	22.8766	23.3245	23.5113	22.8708	22.7387	22.392	22.6672	23.6476	23.4621	23.6195	23.5917	23.507	23.5024	22.9696	23.0233	22.8428	22.552	23.1532	23.2042	22.3863	22.7924	23.186	23.2772	22.9019	23.1236	23.0868	23.142	23.3773	23.4538	23.4248	22.9479	23.2853	22.9348
A4_HUMAN	K.LVFFAEDVGSNK.G	2	22.97	0.318	1.51	0.13832	2.28	0.13832	23.1271	22.8492	22.8777	22.4721	22.5816	22.735	23.0522	23.1752	23.3852	23.3694	23.008	22.8189	23.5613	23.5481	23.3752	23.2604	23.4586	23.5371	23.1883	23.1619	22.935	22.8664	22.0235	22.1593	23.2251	23.8663	21.9423	21.7216	22.9032	22.9874	22.2948	22.1545	23.3808	23.3254	23.4468	23.3694	22.6972	22.9624	22.988	22.9248
A4_HUMAN	R.LALENYITALQAVPPRPR.H	3	24.71	0.208	0.88	0.38534	0.77	0.38534	25.569	25.4515	25.722	25.5375	24.7589	24.7257	24.8068	24.8184	25.175	25.1712	24.7261	24.4589	24.3409	23.8318	25.0304	25.0785	24.0257	23.683	24.7429	24.5784	24.6447	24.3757	23.5891	23.4967	24.85	24.5709	23.7403	23.4941	25.1212	25.0137	24.4298	24.2693	24.9962	24.6738	25.624	25.4667	24.9398	24.9569	24.9521	24.8729
A4_HUMAN	R.ISYGNDALMPSLTETK.T	2	23.03	0.447	2.32	0.02557	5.37	0.02557	23.8395	23.827	23.9447	24.0277	23.0433	22.9741	23.2023	23.3265	23.6032	23.5389	22.4803	22.368	22.2635	22.3635	23.3297	23.3315	23.2984	23.3488	23.366	23.6435	22.878	22.9409	21.9067	22.0247	23.0769	23.1292	21.5441	21.6568	23.1856	23.2449	22.463	22.5464	23.0534	23.1189	23.5753	23.5077	22.7763	22.8803	23.3465	23.3174
A4_HUMAN	R.CLVGEFVSDALLVPDK.C	2	23.33	0.173	0.94	0.35366	0.88	0.35366	24.0179	23.9033	24.3993	24.3581	23.0391	23.3597	23.0341	23.0178	23.8884	23.7534	23.2679	23.2524	23.0653	23.012	23.7301	23.6552	22.6211	22.6131	23.2182	23.1661	23.0032	23.1174	22.4749	22.6666	23.1766	23.2688	22.4743	22.3547	23.5333	23.5981	22.9208	22.7869	23.511	23.6312	23.9641	24.0627	23.5473	23.5623	23.5434	23.7228
A4_HUMAN	K.WDSDPSGTK.T	2	21.83	0.472	2.24	0.03032	5.03	0.03032	21.622	21.8479	22.378	22.5175	22.3107	22.3492	21.9277	21.8334	22.4973	22.2587	21.4003	21.6638	21.4026	21.4771	22.501	22.3493	22.3191	22.6256	21.8538	22.2222	21.0404	21.5539	21.525	21.7963	21.1227	21.4241	20.9202	20.9872	21.8157	21.8384	21.3562	21.5062	21.8239	21.9047	21.992	22.0953	22.3326	21.8776	21.3908	21.6104
A4_HUMAN	R.WYFDVTEGK.C	2	22.59	0.122	0.5	0.61803	0.25	0.61803	23.4381	22.8094	23.1021	22.8724	22.5764	22.3235	22.6539	22.3763	22.9677	22.8012	22.6469	22.5318	22.7249	22.3997	23.137	23.0826	21.8766	21.4153	22.7705	22.574	22.8762	22.4491	21.937	22.0034	22.728	22.4347	22.0137	21.7092	22.5744	22.6789	22.6743	22.3359	22.9925	22.9181	22.7071	22.6789	22.6072	22.8403	22.9862	22.4995
A4_HUMAN	R.SQVMTHLR.V	2	22.6	0.409	2.12	0.0402	4.49	0.0402	23.3357	22.9238	23.3909	23.3305	22.7287	22.6032	22.9032	22.3545	23.0534	22.9476	22.1308	22.4244	21.9962	22.0261	23.1262	23.1444	23.0131	22.8178	22.9527	22.7871	22.3415	22.4894	21.8534	21.7536	22.5515	22.5422	21.4967	21.6686	22.7161	22.7218	21.9675	22.1842	22.5277	22.4864	23.0015	22.9625	22.7043	22.6729	22.634	22.5354
A4_HUMAN	K.AVIQHFQEK.V	2	21.96	0.36	1.71	0.0952	2.92	0.0952	22.2547	22.6056	22.9261	22.5493	22.0142	21.9982	22.3403	22.1615	22.4974	22.106	21.4682	21.7958	21.3982	21.363	22.4241	22.4683	22.3369	22.0243	22.1632	21.9935	21.7585	21.8094	20.9104	20.915	21.9465	21.9004	21.0097	20.6706	22.1148	22.0084	21.5979	21.3802	21.9094	21.9914	22.6102	22.5156	22.1292	22.1194	22.2215	22.1765
A4_HUMAN	R.QQLVETHMAR.V	2	21.49	0.347	1.79	0.08113	3.2	0.08113	21.802	21.9851	22.5703	22.4962	21.3136	21.2555	21.6434	21.5735	21.7635	21.8696	21.1404	21.5518	20.8026	20.7707	21.9558	22.0929	21.754	21.5691	21.7718	21.6118	21.2012	21.2188	20.2782	20.2747	21.4382	21.2265	21.1005	20.7004	21.7871	21.789	20.9883	20.9117	21.4234	21.4136	22.0884	22.0922	21.8605	21.7167	21.4673	21.3854
A4_HUMAN	K.EQNYSDDVLANMISEPR.I	2	22.02	0.522	2.36	0.02311	5.57	0.02311	23.05	23.0647	22.4929	22.753	21.9234	22.1479	22.0795	22.1716	22.6478	22.4527	21.5249	21.8745	21.279	21.3975	22.6777	22.3951	22.1473	22.4261	22.4182	22.6337	21.779	21.9908	20.9993	21.1715	22.0047	22.0791	20.73	20.4379	21.8456	22.0327	21.8086	21.6515	21.7003	22.0587	22.0209	22.1867	21.91	21.7073	22.4488	22.5491
A4_HUMAN	K.EQNYSDDVLANMISEPR.I	3	21.44	0.707	1.51	0.1384	2.28	0.1384	22.7953	22.3028	21.2124	21.7476	22.2278	22.4294	21.504	22.2103	21.8778	21.3225	20.3897	21.0211	20.5206	21.19	22.1233	22.4603	22.7229	22.3664	21.4669	22.0152	21.7478	21.0687	20.2615	20.8112	21.474	21.2266	18.8082	19.8349	21.6927	21.2803	20.9471	20.9573	22.0688	22.0004	20.9436	21.336	20.0738	21.306	21.5746	22.3618
A4_HUMAN	K.THPHFVIPYR.C	2	20.25	-0.583	-0.26	0.79751	0.07	0.79751	17.696	15.7365	23.1287	22.8639	NA	15.3529	21.8609	NA	22.2408	22.3251	22.1513	22.2951	21.9147	18.9953	22.2473	15.72	16.0917	NA	21.4987	15.1349	15.9387	NA	NA	NA	NA	14.9259	21.5177	20.984	22.2988	22.2976	21.9115	17.4361	22.3547	21.7488	22.9757	22.8032	22.3315	20.8805	NA	NA
AACT_HUMAN	R.EIGELYLPK.F	2	24.86	-0.087	-0.33	0.7466	0.11	0.7466	24.8986	25.0179	23.7122	23.8113	25.1648	25.2911	24.3535	24.505	23.6704	23.5868	24.5243	24.7612	24.2385	24.2936	24.4109	24.5034	27.4207	27.6018	25.1828	25.3501	24.9993	25.1457	25.1455	25.417	25.3671	25.5307	24.7313	24.4596	24.8313	24.8522	24.6366	24.613	24.7082	24.8724	24.9995	25.1136	24.1968	24.1748	25.07	25.1826
AACT_HUMAN	K.EQLSLLDR.F	2	24.76	-0.074	-0.28	0.7815	0.08	0.7815	24.8661	24.9477	23.4521	23.5572	25.3118	25.4185	24.3924	24.416	23.5723	23.6355	24.4227	24.2118	24.0835	24.2107	24.4969	24.3657	27.3387	27.4721	25.0794	25.225	24.8933	24.9808	25.2788	25.4427	25.378	25.44	24.485	24.4271	24.674	24.6853	24.4316	24.4166	24.6865	24.6936	24.8455	24.9071	24.2521	24.1006	24.9386	24.9952
AACT_HUMAN	K.ADLSGITGAR.N	2	24.03	-0.061	-0.2	0.84244	0.04	0.84244	23.6823	24.0524	22.9365	22.9348	24.6281	24.8118	23.6603	23.1271	22.7215	22.857	23.7609	23.6616	23.497	23.4602	23.6406	23.6278	26.8901	26.9311	24.508	24.5928	24.2493	24.0852	24.5765	24.3149	24.6735	24.7941	23.429	23.3747	24.1827	24.1532	23.4345	23.8537	24.0114	24.1125	24.2452	24.2603	23.5921	23.3357	24.328	24.2022
AACT_HUMAN	K.RLYGSEAFATDFQDSAAAK.K	3	23.61	0.137	0.72	0.47764	0.51	0.47764	23.3163	23.5194	24.1292	24.4391	23.5029	23.715	23.5692	23.5152	23.5966	23.6584	23.3225	23.299	23.1385	23.4757	23.4425	23.5677	24.6867	24.6306	23.4058	23.661	23.7959	23.6276	23.5388	23.7094	23.5316	23.5093	23.1997	22.8614	23.7757	23.8437	22.5273	22.9691	23.8165	23.9181	23.925	23.9298	23.6902	23.7032	23.5524	23.4363
AACT_HUMAN	R.NLAVSQVVHK.A	2	23.68	-0.103	-0.36	0.71754	0.13	0.71754	23.4106	23.4035	22.8093	22.6089	23.9659	24.0706	23.5223	23.183	22.2954	22.4437	23.4244	23.329	23.0847	23.1692	23.3385	23.0665	26.4632	26.3338	24.3404	24.211	23.972	23.7562	24.22	23.8051	24.4026	24.2957	23.3786	23.4746	23.7426	23.7601	23.2399	23.2803	23.4965	23.5566	24.0457	23.989	23.0597	23.1707	24.0598	23.8218
AACT_HUMAN	K.ITLLSALVETR.T	2	23.83	-0.308	-1.34	0.1864	1.81	0.1864	23.6084	23.6759	22.976	23.0063	24.0452	24.0024	22.9922	23.0791	22.6531	22.7674	23.7159	23.5625	23.4043	23.3156	23.3981	23.5666	25.8491	25.6328	24.2025	24.0686	24.3847	23.9688	24.1724	24.1981	24.4912	24.3764	23.8069	23.8445	24.1844	24.1934	23.2959	23.3673	24.1906	24.0577	24.2548	24.1257	23.0635	23.2731	24.2003	24.2296
AACT_HUMAN	K.MEEVEAMLLPETLKR.W	3	23.16	-0.204	-0.79	0.43603	0.62	0.43603	23.2993	23.0904	22.4581	22.4101	23.1491	22.8882	22.5724	22.8585	21.9186	21.7866	23.1299	22.9781	22.4015	22.4409	22.7372	22.8143	25.5124	25.3694	23.6003	23.7701	23.5888	23.4671	23.4734	23.5918	23.81	23.578	23.1964	23.2845	23.4482	23.411	22.5325	22.7329	23.2877	23.0647	23.5957	23.5122	22.1871	22.4145	23.4509	23.6293
AACT_HUMAN	K.KLINDYVK.N	2	22.2	-0.153	-0.49	0.62432	0.24	0.62432	22.0828	22.1859	21.4659	21.2142	22.5472	22.4448	22.1534	21.4708	20.7744	20.9694	21.9582	21.6821	21.6941	21.6812	21.887	21.7511	24.7331	24.4593	22.7671	22.5004	22.604	22.2815	22.6697	21.8752	23.0585	22.8962	22.0534	21.9887	22.4084	22.3101	21.8276	21.9942	22.1369	22.0453	22.6689	22.5615	21.5856	21.7268	22.5632	22.2292
AACT_HUMAN	K.WEMPFDPQDTHQSR.F	3	23.05	-0.166	-0.65	0.51776	0.43	0.51776	22.9809	22.6087	22.3881	22.2925	22.8471	22.8167	22.396	22.5383	21.9636	21.7608	23.0926	22.9253	22.3678	22.3591	22.7376	22.7643	25.6163	25.3487	23.6754	23.8795	23.3299	23.0829	23.3349	23.3796	23.4619	23.2698	23.0983	23.1851	23.2358	23.1116	22.5868	22.6546	23.1961	23.2762	23.5425	23.4764	22.4253	22.4951	23.2992	23.2438
AFAM_HUMAN	R.ESLLNHFLYEVAR.R	3	23.36	-0.324	-1.26	0.2137	1.6	0.2137	23.4572	23.6165	22.8971	22.6415	23.4179	23.4584	22.7266	22.6691	22.6796	22.7507	24.1808	24.0157	23.6918	23.4659	23.8456	23.7504	22.1408	21.8261	23.5194	23.216	24.0938	23.8118	24.0793	23.92	23.6468	23.3151	24.6112	24.4065	22.8107	22.6178	24.211	23.8095	23.7249	23.2981	23.2415	22.7597	22.9526	23.0871	23.0412	23.008
AFAM_HUMAN	R.ESLLNHFLYEVAR.R	2	21.38	-0.464	-1.92	0.06132	3.7	0.06132	21.5401	21.7862	20.7477	20.6017	21.4792	21.4477	20.4654	20.5323	20.6322	20.8248	21.9072	22.2878	21.7621	21.5822	21.715	21.6008	19.7366	19.725	21.2591	21.3309	22.1783	22.0699	22.0608	22.1896	21.6106	21.5258	22.9532	22.8117	20.8612	20.7456	22.266	22.0583	21.3383	21.1816	21.1148	21.0106	20.7574	20.9327	21.241	21.3395
AFAM_HUMAN	R.RHPDLSIPELLR.I	3	23.96	-0.055	-0.28	0.78345	0.08	0.78345	24.2601	24.1443	23.0439	22.8458	24.1062	23.9548	23.7002	23.6161	23.4353	23.3422	24.5371	24.2811	24.0849	23.9055	24.2996	24.3433	24.2735	24.194	24.1785	24.148	24.6243	24.5094	24.6042	24.6203	24.0658	23.8822	24.9549	24.5825	23.2358	23.127	24.5633	24.3509	23.8861	23.6808	23.4031	23.4386	23.4633	23.3303	23.7783	23.6875
AFAM_HUMAN	K.IAPQLSTEELVSLGEK.M	2	23.28	-0.01	-0.05	0.95923	0	0.95923	23.6271	23.5173	22.3396	22.1987	23.4392	23.294	22.6587	22.8442	22.8066	22.7596	23.5603	23.7025	23.4527	23.2504	23.3056	23.338	23.9665	23.9391	23.7135	23.7326	23.8411	23.9452	23.6918	23.8634	23.3624	23.2673	24.139	24.0793	22.3873	22.3493	23.9463	23.6122	23.018	23.0819	22.5738	22.7832	22.5087	22.568	23.3066	23.3267
AFAM_HUMAN	K.IAPQLSTEELVSLGEK.M	3	22.52	0.065	0.21	0.8343	0.04	0.8343	22.3035	22.9848	20.7413	21.3829	22.8533	22.9043	21.8759	22.3054	22.1502	21.8769	23.0673	22.2874	22.6079	22.6516	22.8362	23.0811	23.5169	23.5731	22.9075	23.1976	23.2322	23.2049	23.1596	23.3756	22.4753	22.5505	22.8491	23.2382	21.7888	21.5021	22.6622	22.5045	22.6226	22.823	21.8742	22.0403	21.4303	21.5003	22.57	22.3963
AFAM_HUMAN	K.HELTDEELQSLFTNFANVVDK.C	3	23.31	-0.327	-0.93	0.35968	0.86	0.35968	23.5198	23.4599	22.8623	23.0283	22.7872	22.9517	22.6758	22.7618	23.1086	23.045	24.0351	24.1345	23.5201	23.5187	23.7436	23.821	22.3283	20.5338	23.5318	23.4728	23.631	23.6115	23.9154	23.6639	23.0479	23.2162	24.372	24.5294	22.9025	22.8353	24.0691	23.9302	23.4401	23.4035	22.9817	23.0893	22.7739	23.1794	23.35	23.4378
AFAM_HUMAN	K.FTFEYSR.R	2	23.02	0.007	0.04	0.97194	0	0.97194	23.2474	23.2017	21.8352	21.7411	23.3605	23.3525	22.4989	22.5819	22.5902	22.6243	23.4194	23.1915	23.0755	23.088	23.4239	23.4846	23.6822	23.4867	23.2946	23.3421	23.7322	23.6806	23.8129	23.9291	23.1436	23.0338	23.8758	23.7792	22.3583	22.2249	23.5094	23.4145	22.9163	22.7703	22.3473	22.3973	21.9833	21.9456	22.7486	22.7747
AFAM_HUMAN	R.DADPDTFFAK.F	2	23.57	0.08	0.37	0.71221	0.14	0.71221	23.7717	23.822	22.5286	22.4244	23.9998	23.9905	22.7932	23.0876	23.1197	23.1115	23.8097	23.8071	23.5579	23.6229	23.7078	23.9039	24.5692	24.6905	23.8761	23.9518	24.1682	24.3155	24.2139	24.442	23.4891	23.4786	24.1553	24.1672	22.7965	22.6984	23.97	24.0208	23.2056	23.3529	22.74	22.7552	22.7417	23.0419	23.2719	23.5221
AFAM_HUMAN	K.SDVGFLPPFPTLDPEEK.C	2	23.73	-0.056	-0.31	0.76177	0.09	0.76177	24.0528	24.0605	22.8604	22.9586	23.7295	23.8197	23.0694	23.1596	23.3454	23.333	23.998	24.2095	23.7788	23.8735	23.7791	23.812	24.0672	24.1257	23.8944	24.039	24.3096	24.283	24.1676	24.3992	23.7038	23.7906	24.688	24.6585	22.9058	22.8787	24.2835	24.1702	23.4834	23.5675	23.1526	23.2338	22.8688	23.1544	23.6157	23.7809
AFAM_HUMAN	K.AESPEVCFNEESPK.I	2	22.32	0.132	0.52	0.60419	0.27	0.60419	22.5994	22.7127	20.9904	21.0367	22.7161	22.6572	21.9056	21.9582	21.9269	21.7371	22.3042	22.6761	22.222	22.3887	22.6463	22.5535	23.3472	23.6862	22.8239	22.8823	22.724	22.9999	23.0823	23.3325	22.2681	22.5353	22.969	23.1021	21.2093	21.3919	22.7425	22.8798	21.8216	22.0234	21.2588	21.3086	21.6328	21.4141	22.2855	22.1552
AFAM_HUMAN	K.LPNNVLQEK.I	2	23.18	0.087	0.34	0.73563	0.12	0.73563	23.0293	23.3015	22.1953	22.1587	23.7588	23.8505	22.7441	22.0507	22.5945	22.8648	23.3625	23.3996	23.2479	23.3426	23.5639	23.4987	24.0874	24.2847	23.5532	23.6406	23.7672	23.6336	23.9244	23.5492	23.2488	23.4531	23.4388	23.5059	22.4	22.5246	23.1636	23.8305	22.9245	23.1136	22.5174	22.5706	22.6634	22.441	23.0547	23.0682
AGRIN_HUMAN	K.SAGDVDTLAFDGR.T	2	21.99	0.211	1.13	0.26624	1.27	0.26624	21.6556	21.8034	22.7111	22.8404	21.9251	22.11	21.9495	22.2702	22.3523	22.2986	21.66	21.8591	21.8638	22.1081	21.9351	21.921	22.473	22.6936	21.5698	21.8694	21.7676	22.0437	21.8192	21.9294	22.1299	22.1507	21.3348	21.4475	22.1076	22.117	20.8264	21.1343	21.7241	22.0438	22.2417	22.347	21.945	22.1154	22.0974	22.3246
ALBU_HUMAN	K.SLHTLFGDK.L	2	26.67	-0.221	-1.15	0.25518	1.33	0.25518	26.7172	26.5599	25.9131	25.8776	26.9659	26.84	26.7931	26.7918	25.9105	25.8879	26.6552	26.5011	26.9885	26.7591	26.3596	26.3255	27.1429	27.033	26.6721	26.5929	26.8749	26.8147	27.108	27.2024	27.2773	27.128	27.8177	27.4824	26.3672	26.183	27.229	26.9794	26.1692	25.9236	26.2723	25.9573	26.5313	26.4699	27.0672	26.8471
ALBU_HUMAN	K.YLYEIAR.R	2	22.56	-0.017	-0.05	0.96107	0	0.96107	22.0728	21.5772	22.184	21.881	23.8749	23.8181	23.1564	23.1952	23.2161	22.979	22.2339	22.1154	22.5111	22.4744	22.8049	22.7695	21.9511	21.7844	22.2556	22.2136	22.8882	23.0287	25.6175	25.774	23.1427	23.255	20.5861	20.5132	22.6827	22.4378	22.3666	22.3345	22.0162	21.773	22.4299	22.1394	22.6787	22.4541	21.8058	21.4844
ALBU_HUMAN	K.LVNEVTEFAK.T	2	23.56	0.186	0.8	0.42637	0.65	0.42637	23.0063	22.9782	23.1591	23.0774	24.9603	25.0145	24.3549	24.4862	24.2262	24.2587	23.2645	23.0483	23.5897	23.5614	23.7789	23.6831	22.9206	22.8715	23.4138	23.3607	24.0338	23.9937	24.3733	24.6128	24.411	24.4028	22.0546	21.9678	23.6209	23.6328	23.4554	23.4577	22.8787	22.7819	23.4115	23.3961	23.4642	23.4915	22.8275	23.0225
ALBU_HUMAN	K.KVPQVSTPTLVEVSR.N	3	22.99	0.111	0.25	0.80241	0.06	0.80241	22.6204	22.3406	22.1491	22.0286	24.2034	24.292	24.1304	24.1563	23.7766	23.7481	22.6509	22.575	22.9209	22.9785	23.3592	23.1906	22.1174	22.174	22.6013	22.8146	23.3769	23.3672	25.7211	25.8184	23.6849	23.7391	21.2876	20.3408	23.0163	22.8852	22.8331	22.9613	22.0931	22.0749	22.7037	22.6979	23.1076	22.9912	22.7652	21.1495
ALBU_HUMAN	K.VFDEFKPLVEEPQNLIK.Q	3	23.82	0.107	0.43	0.6706	0.18	0.6706	23.2729	23.6231	23.2488	23.3104	25.0915	25.1325	24.577	24.6443	24.5674	24.6787	23.7188	23.7016	24.0358	23.9172	24.1881	24.2085	22.4029	22.2987	23.3765	23.5274	24.3069	24.2326	24.6754	24.7323	24.6862	24.5464	22.257	22.5274	23.9932	24.0608	23.8583	23.8523	23.2401	23.0958	23.7188	23.6274	23.695	23.7176	23.1189	23.43
ALBU_HUMAN	K.YICENQDSISSK.L	2	21.91	0.172	0.45	0.6546	0.2	0.6546	20.8336	21.038	20.6858	21.0543	23.4591	23.5852	23.0144	23.0385	22.7601	22.6938	21.3905	21.7867	21.7337	22.0275	22.3709	22.1571	20.9753	21.3819	21.778	22.1546	22.0118	22.3016	24.9113	25.0095	22.3637	22.542	20.0344	20.2401	21.6653	21.84	21.7788	21.9631	20.6965	20.8151	21.1436	21.4522	21.9841	21.5157	21.0025	21.2125
ALBU_HUMAN	K.FQNALLVR.Y	2	23.38	0.138	0.6	0.54895	0.37	0.54895	22.8439	22.9053	22.481	22.6508	24.74	24.741	24.0779	24.1271	24.0447	24.0743	23.064	23.1558	23.6665	23.6854	23.5913	23.6948	22.4024	22.7197	23.1175	23.2534	23.7918	23.8743	24.0422	24.3473	24.0797	24.1524	22.448	22.3317	23.3563	23.4127	23.3347	23.4472	22.7854	22.9543	23.0459	22.7745	23.3424	23.3705	22.6257	22.7675
ALBU_HUMAN	R.RHPDYSVVLLLR.L	3	22.41	-0.138	-0.34	0.73297	0.12	0.73297	22.0142	21.7214	21.9578	21.8063	23.587	23.5358	23.754	23.5544	23.5189	23.3467	22.4937	22.3039	23.0102	22.6391	23.1516	23.0696	18.9963	18.379	22.049	21.9013	23.0223	22.9083	23.4987	23.3753	23.3593	23.1498	20.9347	20.4812	22.7811	22.6996	22.7545	22.5496	21.9497	21.75	22.4368	22.514	22.9442	22.8332	22.1207	21.4945
ALBU_HUMAN	K.LCTVATLR.E	2	22.85	0.239	0.8	0.43008	0.64	0.43008	21.9926	22.2199	22.2792	22.1937	24.453	24.6125	23.8597	23.2302	23.4794	23.6445	22.608	22.4235	23.0341	22.933	23.2349	23.228	22.1241	22.1585	22.7938	22.8634	23.377	23.1285	23.9903	23.5696	23.8381	23.9593	21.0434	21.1691	22.9813	22.8654	22.4965	23.0007	21.8364	21.9281	22.437	22.7339	22.9334	22.8093	22.3315	22.1592
ALBU_HUMAN	K.AVMDDFAAFVEK.C	2	22.65	0.211	0.63	0.5295	0.4	0.5295	21.5699	21.8096	21.3957	21.5262	24.2895	24.1722	23.8008	23.8347	23.3712	23.3721	22.5977	22.6628	22.9188	22.6556	23.2884	23.3369	21.6133	21.5701	22.66	22.6062	23.6976	23.5532	23.8701	23.836	23.9059	23.712	20.2629	20.6042	22.991	23.0358	22.7738	22.6714	21.153	20.9229	22.0494	21.8861	22.5736	22.6407	22.3112	22.3727
AMBP_HUMAN	R.TVAACNLPIVR.G	2	24.84	-0.226	-1.56	0.1275	2.42	0.1275	24.6946	24.6312	24.2923	24.2537	25.0337	25.0905	24.7062	24.7573	24.5352	24.5357	24.7215	24.6044	24.8206	24.9336	24.6405	24.5765	25.0297	25.1946	24.6975	24.7632	25.0475	25.144	25.1632	25.41	25.6067	25.6126	25.7671	25.6665	24.4416	24.452	25.1861	25.1146	24.2741	24.3591	24.3851	24.424	24.641	24.5115	24.8981	24.9295
AMBP_HUMAN	R.ETLLQDFR.V	2	24.17	-0.451	-2.62	0.01228	6.86	0.01228	24.1868	24.2313	23.8774	23.822	24.2214	24.3004	24.3615	24.4721	23.2385	23.4168	23.9386	23.6981	23.9921	24.0557	23.5002	23.5533	24.3719	24.5177	23.4905	23.7105	23.8123	23.8446	24.3839	24.5597	25.0994	25.1451	25.1349	24.9813	24.2765	24.2125	24.5226	24.4897	23.4793	23.5443	23.7772	23.8302	24.4395	24.4068	24.9873	25.0453
AMBP_HUMAN	R.VVAQGVGIPEDSIFTMADR.G	2	22.81	-0.599	-2.71	0.00969	7.36	0.00969	23.0508	22.5989	23.0609	22.8639	22.1685	22.1634	22.8691	22.9955	22.2007	22.1173	22.4743	22.8032	22.6495	22.6833	22.1711	21.9754	22.1857	22.1875	22.3736	22.573	22.416	22.7287	22.7833	23.2652	23.5161	23.5549	24.3156	24.2551	22.9587	22.9699	23.5152	23.3552	21.8842	21.9352	22.5901	22.6063	23.0484	22.8674	23.7624	23.8105
AMBP_HUMAN	R.VVAQGVGIPEDSIFTMADR.G	3	23.57	-0.362	-1.25	0.21966	1.55	0.21966	22.5442	23.5903	23.2988	23.5685	23.4293	23.5679	23.6379	23.6779	22.7547	23.4895	23.9053	23.5489	23.6842	23.4096	23.1515	23.5457	23.5969	23.4059	23.0511	22.9997	23.7255	23.3049	23.6428	23.3126	24.4089	24.039	24.5986	24.8272	23.7437	23.7909	23.6093	23.9711	23.2116	23.4162	23.4502	23.2567	23.3038	23.6574	23.8477	23.9837
AMBP_HUMAN	R.AFIQLWAFDAVK.G	2	23.34	-0.715	-2.31	0.02614	5.32	0.02614	23.2031	22.9273	23.3705	23.0567	23.1004	22.5791	22.9794	23.096	23.2567	23.1826	23.7399	23.6301	23.9306	23.6056	23.6044	23.5744	21.1679	20.2066	22.7138	22.6956	23.7514	23.4131	23.6423	23.6773	24.2979	23.9847	24.8786	24.7363	23.5047	23.2569	24.0142	23.8687	23.2461	23.1409	23.4909	23.0769	23.2799	23.4827	23.5853	23.5978
AMBP_HUMAN	R.EYCGVPGDGDEELLR.F	2	24.09	-0.201	-1.2	0.23611	1.45	0.23611	23.7793	23.9928	23.4318	23.5191	24.2528	24.2591	23.8814	24.0117	23.859	23.8968	24.0529	24.009	24.0285	24.1755	23.8934	23.8745	24.2002	24.4123	24.0266	24.1519	24.2249	24.4072	24.4255	24.6617	24.7526	24.8718	25.0071	25.0672	23.5237	23.6816	24.5417	24.5625	23.4785	23.6223	23.4427	23.6288	23.6836	23.7419	24.1077	24.3032
AMBP_HUMAN	K.KEDSCQLGYSAGPCMGMTSR.Y	3	22.26	-0.169	-0.95	0.34915	0.9	0.34915	22.2425	22.1132	21.72	21.9659	21.9623	22.0378	22.469	22.5204	22.105	21.7688	22.171	22.1248	22.0243	22.1513	22.183	22.1501	22.4349	22.1526	22.5041	22.682	22.609	22.5526	22.8406	22.935	22.7646	22.8476	23.3101	23.4909	21.7451	21.6832	22.4538	22.4828	21.7261	21.7885	21.5631	21.6765	21.9351	21.7495	22.2784	22.4379
AMBP_HUMAN	R.GECVPGEQEPEPILIPR.V	2	22.87	-0.406	-2.14	0.03855	4.57	0.03855	23.1412	23.0938	23.0306	22.9069	22.6525	22.6004	23.2202	23.3075	22.186	22.001	22.6069	22.5208	22.5994	22.7896	22.0557	22.0483	22.7295	22.8312	22.4935	22.5512	22.3988	22.5949	22.916	23.078	23.7318	23.7138	24.0768	23.7898	22.9292	22.9415	23.2709	23.0879	21.943	22.1716	22.4832	22.6597	22.9382	22.9937	23.914	23.8436
AMD_HUMAN	K.EGPVLILGR.S	2	22.85	0.049	0.28	0.7832	0.08	0.7832	22.9426	22.8467	23.3649	23.1595	22.92	22.834	22.5695	22.6538	22.8256	22.7171	22.7498	22.3371	22.8078	22.7833	22.8164	22.7721	23.3739	23.3792	22.8692	22.6679	23.0034	22.7783	22.5304	22.5053	22.8018	22.7268	22.1933	21.7472	23.1395	23.0151	22.4373	22.2219	23.3964	23.2347	23.4674	23.3818	23.2183	23.0677	22.8315	22.7166
AMD_HUMAN	R.IPVDEEAFVIDFKPR.A	3	22.04	-0.017	-0.08	0.93695	0.01	0.93695	21.9681	21.6416	23.0406	22.8342	22.1822	22.0601	22.2379	22.1351	22.2967	22.3165	22.2994	22.1611	21.9429	21.7183	21.7587	22.0998	21.4358	20.9957	21.9312	21.568	22.2466	22.2608	21.0932	21.3264	22.0018	21.8662	21.7387	21.8036	22.664	22.5739	21.7118	21.5592	22.5466	22.5808	22.8464	22.8455	21.8776	21.9876	21.8702	21.5596
AMD_HUMAN	R.IVQFSPSGK.F	2	22.28	0.102	0.57	0.56977	0.33	0.56977	21.829	22.148	22.8116	22.7768	22.4956	22.4864	22.1709	21.9568	22.3786	22.5615	22.1542	22.0295	22.3537	22.3184	22.2857	22.2303	22.6455	22.6662	22.1083	22.1822	22.2851	22.1903	21.9187	21.503	22.2536	22.2175	21.3543	21.3971	22.5809	22.5558	21.5488	21.8561	22.826	22.7711	22.8976	22.8219	22.8361	22.6295	22.1585	21.9489
ANGT_HUMAN	R.SLDFTELDVAAEK.I	2	28.02	0.138	1.22	0.22788	1.5	0.22788	28.4087	28.4814	28.1441	28.1492	28.2013	28.2044	28.0594	28.2143	28.042	27.9152	27.841	27.8563	27.7167	27.7119	27.9188	27.8563	28.1087	28.271	28.2663	28.3684	27.7725	27.9167	27.6999	27.9056	27.9662	28.0476	27.856	27.8031	28.131	28.0834	27.7778	27.5013	28.1037	28.2184	28.1235	28.1298	27.8015	27.8584	28.1788	28.0927
ANGT_HUMAN	R.SLDFTELDVAAEK.I	3	24.2	0.327	1.03	0.30853	1.06	0.30853	24.1526	24.8542	23.6136	24.2285	24.7954	25.0697	24.3443	24.5147	24.4117	24.2168	24.2134	23.4347	23.5375	23.986	24.4954	24.556	24.7694	24.9404	24.5013	24.7231	24.0943	24.1517	24.1025	24.375	24.0265	24.3142	23.1591	23.5936	24.4601	24.0913	23.2096	23.2002	24.777	25.1844	24.5175	23.9432	23.5601	24.1281	24.1394	23.7983
ANGT_HUMAN	K.ALQDQLVLVAAK.L	2	27.57	0.131	1.22	0.23111	1.48	0.23111	27.9526	27.9629	27.9028	27.8093	27.7604	27.9077	27.6212	27.6698	27.625	27.5787	27.2335	27.1977	27.1559	27.2902	27.4092	27.4004	27.6878	27.8697	27.7502	27.8458	27.3405	27.4425	27.3019	27.446	27.5197	27.4927	27.5297	27.4442	27.6708	27.6665	27.0693	27.0697	27.5823	27.6775	27.6097	27.6821	27.534	27.4195	27.7212	27.7862
ANGT_HUMAN	K.DPTFIPAPIQAK.T	2	27.83	0.162	1.31	0.19651	1.72	0.19651	28.2031	28.3713	27.8898	27.7074	28.2813	28.3427	27.84	27.965	27.7178	27.7052	27.5609	27.4905	27.3905	27.3782	27.7126	27.7352	28.2043	28.3845	28.1038	28.1899	27.675	27.7523	27.4972	27.7478	27.8302	27.8901	27.4823	27.324	27.8409	27.8032	27.5047	27.4217	27.8354	27.8906	27.9323	27.9348	27.7326	27.7628	28.0117	28.0577
ANGT_HUMAN	R.FMQAVTGWK.T	2	26.77	-0.015	-0.1	0.92132	0.01	0.92132	27.0918	26.8115	27.3803	27.1936	26.6083	26.4066	26.7343	26.7875	26.6843	26.5216	26.7468	26.6311	26.4849	26.3248	26.7183	26.8054	26.7122	26.4255	27.1294	26.9834	26.6193	26.5534	26.5884	26.6281	26.8534	26.6848	26.8518	26.5804	27.0673	27.0243	26.4825	26.2046	27.0529	26.9446	27.0216	26.9592	26.9399	26.9156	26.8253	26.6759
ANGT_HUMAN	K.VLSALQAVQGLLVAQGR.A	3	26.8	-0.085	-0.54	0.59548	0.29	0.59548	27.0323	27.1588	27.5642	27.4678	26.7981	26.9024	26.6611	26.6942	26.8688	26.8489	26.8643	26.7951	26.6757	26.5611	26.8424	26.8424	25.5318	25.5881	26.7755	26.6975	26.6443	26.4596	26.5762	26.7051	26.7351	26.74	27.1141	26.9758	27.272	27.1034	26.3476	26.3994	27.1606	27.0947	27.2445	26.9871	26.8156	27.0672	26.6081	26.8149
ANGT_HUMAN	K.VLSALQAVQGLLVAQGR.A	2	24.24	-0.1	-0.51	0.61373	0.26	0.61373	24.7531	24.5052	25.3209	25.0459	24.345	24.1585	24.0553	24.1775	24.2755	24.1981	24.337	24.2949	24.1547	23.8676	24.2533	24.258	22.8862	22.7713	24.1739	24.0129	23.8517	23.7627	23.8837	24.0739	24.1699	24.0837	24.6952	24.5252	24.8755	24.6347	23.9275	23.7617	24.6099	24.4343	24.7569	24.4606	24.446	24.6086	24.1724	24.1055
ANGT_HUMAN	R.ADSQAQLLLSTVVGVFTAPGLHLK.Q	3	25.76	-0.136	-0.33	0.74287	0.11	0.74287	26.2022	25.8853	27.1613	26.7724	25.4072	25.4676	25.5815	25.598	26.0769	25.9986	26.1189	26.0461	25.8534	25.6402	25.9756	26.1991	23.9013	21.9985	25.992	25.8696	24.6549	24.5222	25.3916	25.8002	25.3414	25.3993	26.5705	26.466	25.8614	25.8403	25.6054	25.3688	26.1176	25.994	26.2427	26.2328	26.1189	26.4129	26.252	26.27
ANGT_HUMAN	K.QPFVQGLALYTPVVLPR.S	2	25.35	-0.125	-0.69	0.49122	0.48	0.49122	25.6979	25.409	26.1607	26.0936	24.8886	24.9166	25.1562	25.2837	25.5469	25.3265	25.2844	25.5841	25.1994	25.201	25.2937	25.1381	24.3292	24.3536	25.3861	25.4207	24.5855	24.9679	24.8433	25.1051	25.1866	25.2132	25.7692	25.7895	25.6419	25.6521	25.2014	25.0754	25.4887	25.7043	25.9126	25.78	25.532	25.6124	25.6485	25.4578
ANGT_HUMAN	K.VEGLTFQQNSLNWMK.K	2	25.72	0.03	0.19	0.8479	0.04	0.8479	26.2711	26.0655	25.9132	26.1758	25.5954	25.4033	25.7754	25.8749	25.6405	25.6862	25.5798	25.5618	25.3734	25.2391	25.7918	25.8559	25.4398	25.1696	26.2182	26.1519	25.5389	25.5393	25.34	25.4548	25.7795	25.4508	25.6878	25.7341	25.9352	26.0594	25.4862	25.2129	25.9245	25.8428	25.8284	25.9061	25.5769	25.7623	26.1688	25.9612
ANGT_HUMAN	K.VEGLTFQQNSLNWMK.K	3	22.48	0.1	0.21	0.83392	0.04	0.83392	21.4924	22.7401	21.8306	23.2829	22.522	22.9612	22.5325	23.1674	22.4457	23.4299	22.7451	22.5354	22.4408	22.5335	22.4834	23.3833	22.0801	22.1747	21.876	21.8547	22.1703	21.7441	21.8724	21.4262	22.1104	21.7869	21.6856	22.7325	22.932	23.2732	21.5654	22.0025	23.1738	23.5083	23.2402	22.8729	22.9855	23.0549	22.0909	22.2858
ANGT_HUMAN	K.LDTEDKLR.A	2	23.41	0.139	0.91	0.3672	0.83	0.3672	23.3205	23.4945	23.7594	23.553	23.7967	23.7518	23.6682	23.757	23.4526	23.2432	22.9527	23.4119	23.0906	23.2626	23.2872	23.2975	23.5786	23.6569	23.5832	23.7068	22.8434	23.0637	23.3834	23.5042	23.17	23.4345	23.6956	23.4805	23.4383	23.4648	23.0816	23.238	23.2522	23.4179	23.4904	23.6293	23.5441	23.3405	23.1622	23.218
ANGT_HUMAN	K.ANAGKPKDPTFIPAPIQAK.T	3	23.86	0.185	1.05	0.30214	1.09	0.30214	24.6679	24.4178	24.04	23.8251	24.2959	23.9778	24.5078	24.6731	23.6706	23.7323	23.3341	23.5429	23.4833	23.1985	23.5268	23.5569	24.2208	24.1682	24.2088	23.9803	23.5716	23.64	23.5808	23.6477	23.8721	23.9414	24.0942	23.7919	23.8371	23.7381	23.7743	23.3516	23.6529	23.6139	24.2897	24.2319	23.5017	23.6309	23.8302	23.7415
ANT3_HUMAN	R.DIPMNPMCIYR.S	2	27.79	-0.011	-0.1	0.91759	0.01	0.91759	28.0368	27.7862	27.8032	27.8532	27.7917	27.6888	27.5669	27.7679	27.653	27.6518	27.6332	27.7244	27.7908	27.7642	27.7594	27.9569	27.789	27.6656	27.9116	28.0903	27.6744	27.765	27.6229	27.5842	28.1804	28.142	27.9602	28.0759	27.6681	27.7547	27.602	27.5231	27.7873	27.8038	27.6924	27.7645	27.5902	27.7413	28.0031	27.9751
ANT3_HUMAN	R.EVPLNTIIFMGR.V	2	26.16	-0.116	-0.76	0.45447	0.57	0.45447	26.1376	26.1462	25.5663	25.5703	26.4698	26.3998	26.0326	26.0743	25.6611	25.737	26.2753	26.1871	26.3123	26.2083	26.2551	26.3239	26.231	25.9691	26.2343	26.2258	26.5019	26.2854	26.4044	26.477	26.9358	26.7646	27.0792	26.9971	25.6746	25.6444	26.3067	26.3053	25.758	25.6249	25.5953	25.4938	25.8536	26.0577	26.2498	26.3268
ANT3_HUMAN	R.VAEGTQVLELPFK.G	2	26.06	0.095	0.48	0.63324	0.23	0.63324	26.2857	26.3114	25.1768	25.3474	26.4844	26.4926	26.002	26.2876	25.7054	25.7039	26.0879	25.9887	25.9615	26.1454	26.0603	26.0922	26.6076	26.7353	26.1454	26.4748	26.2276	26.3829	26.1949	26.462	26.6774	26.7521	26.6315	26.795	25.0963	25.303	26.1105	26.3363	25.4614	25.5928	25.1487	25.1477	25.5648	25.5774	26.269	26.4731
ANT3_HUMAN	K.EQLQDMGLVDLFSPEK.S	2	25.48	-0.132	-0.84	0.40388	0.71	0.40388	25.6068	25.5029	24.9835	25.0248	25.3189	25.4792	25.3737	25.3531	25.1115	25.0575	25.4815	25.6515	25.5385	25.4093	25.499	25.4463	25.4364	25.2531	25.9109	25.7823	25.7675	25.7683	25.6294	25.7183	26.1207	26.1886	26.4224	26.4996	24.75	24.7738	25.6834	25.6075	24.9551	24.9881	24.9176	24.8904	25.1401	25.3655	25.7966	25.8746
ANT3_HUMAN	K.EQLQDMGLVDLFSPEK.S	3	23.77	-0.002	-0.01	0.99523	0	0.99523	23.5199	24.1751	22.6927	23.0347	24.0783	24.2314	23.7984	23.6806	23.2801	23.6069	24.0799	23.6064	23.7936	23.3242	23.87	23.9466	24.4686	23.8284	24.3394	23.936	24.4608	23.9989	24.289	24.0184	24.1506	24.3814	24.3616	24.459	22.6581	22.661	23.4376	23.7628	23.9253	23.402	23.2895	23.0575	23.1789	23.5834	23.8362	24.4164
ANT3_HUMAN	R.FATTFYQHLADSK.N	3	25.67	-0.013	-0.08	0.93556	0.01	0.93556	25.492	25.5272	25.1461	25.1448	25.8945	25.9039	25.7696	25.9316	25.383	25.2535	25.7219	25.4382	25.5969	25.571	25.5	25.643	26.1194	26.122	26.0587	25.9823	25.8752	25.9509	25.8651	26.0148	26.2618	26.29	26.5639	26.2848	25.0082	25.0163	25.8115	25.704	25.1435	25.1228	25.1077	25.0472	25.4863	25.4884	25.6674	25.744
ANT3_HUMAN	R.FATTFYQHLADSK.N	2	23.66	-0.094	-0.38	0.70535	0.14	0.70535	24.0568	23.7495	23.414	23.029	23.6572	23.5764	23.7653	23.7511	23.1814	23.131	23.758	23.7041	23.8438	23.4189	23.1883	23.5085	24.023	23.6625	24.1039	23.7854	24.0877	23.9216	23.5473	23.5551	24.496	24.3058	24.891	24.2654	23.0196	22.9475	24.1062	23.658	23.0897	22.9159	23.2371	23.2169	23.2037	23.6598	24.0992	23.9553
ANT3_HUMAN	R.DDLYVSDAFHK.A	2	24.47	-0.062	-0.28	0.78248	0.08	0.78248	24.731	24.5247	23.8123	23.4527	24.6793	24.5011	24.6161	24.5779	23.867	23.8623	24.4465	24.3341	24.5448	24.2946	24.4359	24.5352	24.9895	24.7537	25.0912	24.7722	24.8695	24.7777	24.6803	24.6431	25.4131	25.232	25.4916	25.1361	23.739	23.6926	24.8403	24.5152	23.8648	23.6765	23.6413	23.6513	24.0375	24.4075	24.9145	24.8313
ANT3_HUMAN	K.TSDQIHFFFAK.L	2	25.16	-0.123	-0.82	0.4188	0.67	0.4188	25.3394	25.333	25.0053	25.0164	25.2485	25.3661	24.6102	24.7443	24.959	24.8685	24.9149	24.9815	24.4087	24.4582	25.6864	25.6533	25.4321	25.5403	25.1387	25.3498	25.4911	25.574	25.5385	25.7126	24.5373	24.4891	25.7437	25.4997	24.9716	24.9905	25.2643	25.3579	24.9724	25.1399	24.923	24.9513	25.0675	24.933	25.5889	25.7668
ANT3_HUMAN	R.IEDGFSLK.E	2	24.74	0.065	0.32	0.74793	0.1	0.74793	24.6532	24.8086	23.5991	23.6383	25.2386	25.3751	24.7337	24.7901	24.4484	24.3691	24.6714	24.7019	24.6732	24.7333	24.7904	24.8261	25.4167	25.5994	25.137	25.2112	25.0173	25.1782	25.0368	25.2693	25.3239	25.4703	25.2303	25.2081	24.0192	23.7845	24.9145	24.9068	24.2148	24.2119	23.8659	23.5912	24.5432	24.2634	25.0537	25.0139
ANT3_HUMAN	K.GDDITMVLILPKPEK.S	3	24.46	-0.071	-0.45	0.65752	0.2	0.65752	24.6743	24.3757	24.064	23.9402	24.6689	24.5847	24.625	24.6009	24.0602	24.1607	24.562	24.533	24.4197	24.3541	24.7201	24.6831	24.0599	23.9064	24.8059	24.6082	24.7415	24.6798	24.7469	24.6423	24.9546	24.9023	25.3667	25.3882	23.9366	23.8777	24.5882	24.5891	24.0796	23.9051	23.5978	23.6584	24.2618	24.2227	24.8087	24.8737
ANT3_HUMAN	K.GDDITMVLILPKPEK.S	2	22.2	-0.212	-0.96	0.34071	0.93	0.34071	22.7278	22.387	21.9244	21.7249	22.1509	22.1408	22.1927	22.22	21.6508	21.8899	22.2501	22.4513	22.3258	22.0624	22.2374	22.2561	21.3756	21.2875	22.5494	22.1193	22.7234	22.6595	22.2965	22.1141	22.8583	22.7685	23.5265	23.2831	21.6597	21.8651	22.6091	22.2502	21.464	21.7133	21.3787	21.3447	21.8642	22.0034	22.9438	22.8321
ANT3_HUMAN	K.NDNDNIFLSPLSISTAFAMTK.L	3	23.97	-0.389	-1.31	0.19689	1.72	0.19689	23.2889	23.545	23.8007	23.6389	23.5934	23.635	24.0799	24.3233	24.0735	24.0574	24.9857	25.0404	24.7182	24.5741	23.8168	24.0187	22.5111	21.6504	22.9996	23.1122	23.8077	23.6663	23.8976	23.845	23.5183	23.8156	25.3356	25.36	23.6372	23.9555	25.0352	24.843	23.9498	23.9275	24.2408	24.34	24.2917	24.5859	23.2947	23.8932
ANT3_HUMAN	K.ANRPFLVFIR.E	2	23.24	-0.206	-1	0.32124	1.01	0.32124	23.4276	23.6088	22.2814	22.1405	23.7626	23.7334	23.2253	23.3721	23.0375	23.0526	22.8769	22.8674	23.5505	23.3396	23.262	23.1983	23.0913	23.0927	22.891	22.8386	23.7349	23.8163	23.3198	23.6476	24.4057	24.3903	23.5295	23.0531	22.8345	22.5334	23.5427	23.1851	22.7766	22.793	23.3013	23.3408	22.5625	22.8533	23.6429	23.5085
ANT3_HUMAN	K.SKLPGIVAEGR.D	2	23.69	-0.003	-0.02	0.98792	0	0.98792	23.6642	23.9068	22.9835	22.8475	23.9791	23.9161	23.8781	23.4371	23.059	23.2775	23.5827	23.5537	23.7839	23.7386	23.5517	23.7436	24.3229	24.2901	24.251	24.0294	24.0956	23.9639	23.8666	23.359	24.6245	24.6337	24.4207	23.9348	23.0514	22.9679	23.7596	23.88	22.9349	22.9599	23.0661	23.0376	23.4139	23.6064	24.2553	24.0321
ANT3_HUMAN	K.ADGESCSASMMYQEGK.F	2	22.73	0.111	0.48	0.63287	0.23	0.63287	22.7543	22.6758	22.1843	22.1899	23.1506	23.1181	22.9781	22.6969	22.248	22.1307	22.3635	22.3348	22.6432	22.6171	22.9174	22.7146	23.4256	23.4363	23.4951	23.5782	23.007	23.0505	23.4597	22.7555	23.3894	23.2555	23.7474	23.3179	21.836	21.8983	22.9402	22.8106	22.1241	22.1034	21.5977	21.8184	22.2895	22.2459	22.9583	22.8357
ANT3_HUMAN	R.RVAEGTQVLELPFK.G	3	22.92	0.048	0.23	0.81592	0.05	0.81592	22.8624	22.827	22.0327	22.0596	23.2225	23.2397	23.1475	23.3369	22.6308	22.3871	23.0765	22.6243	22.7841	22.9541	23.0983	23.0797	23.4136	23.4755	23.288	23.267	23.1553	23.2197	23.1873	23.3708	23.5475	23.5923	23.6145	23.5925	22.1985	21.8525	23.2207	23.1912	22.435	22.2628	22.0076	21.8173	22.8073	22.6286	23.1271	23.0254
ANT3_HUMAN	R.FRIEDGFSLK.E	2	22.77	-0.085	-0.45	0.65805	0.2	0.65805	23.0318	22.7887	22.7097	22.6071	22.943	22.933	23.1991	22.8588	22.4727	22.4389	22.5486	22.6612	22.7772	22.7376	22.7412	22.6638	22.6198	22.4499	22.8077	22.6545	22.9831	22.8664	22.8753	22.7713	23.3703	23.395	23.4649	22.924	22.2548	22.2323	22.9126	22.5186	22.5128	22.232	22.2868	22.7527	22.9032	22.6864	23.25	23.1503
APLP1_HUMAN	R.VIALINDQR.R	2	25.82	0.219	1.4	0.16788	1.97	0.16788	26.03	25.8703	26.3211	26.19	25.8245	25.8931	25.7788	25.8076	26.1646	26.0781	25.6951	25.6174	25.8784	25.7017	26.0075	25.9244	26.1988	26.4406	25.6223	25.5481	25.8654	25.9611	25.3095	25.4859	25.7145	25.8421	24.6999	24.4811	26.0635	25.9212	25.2549	25.1121	26.2413	26.1334	26.0755	26.0229	26.1566	26.135	25.8635	25.863
APLP1_HUMAN	R.VEQATQAIPMER.W	2	25.85	0.111	0.61	0.54542	0.37	0.54542	25.6224	25.4743	26.3536	26.4712	25.444	25.333	26.0595	25.5157	26.1398	26.1759	25.9958	25.9987	26.1078	25.9836	25.9965	25.8522	26.0099	25.9519	25.852	25.68	25.7727	25.6793	25.4825	24.9542	25.6613	25.5276	26.0805	25.7775	26.2347	26.2681	25.3984	25.4302	26.0664	26.1106	26.0045	26.0962	26.2557	26.2057	25.4882	25.2958
APLP1_HUMAN	R.AALEGFLAALQADPPQAER.V	3	25.82	0.129	0.53	0.60228	0.28	0.60228	25.7848	26.1925	26.617	26.593	25.5801	25.7744	25.8919	25.9515	26.2284	26.4413	25.9075	25.6452	25.8289	25.6441	25.7345	25.9864	25.6697	25.2278	25.5364	25.3748	26.0125	25.4694	25.446	25.253	25.5272	25.8307	24.8067	24.8878	26.0275	26.1078	25.1883	24.9576	26.5619	26.4884	26.494	26.2424	25.9492	26.3398	25.4688	25.9763
APLP1_HUMAN	R.AALEGFLAALQADPPQAER.V	2	24.33	0.049	0.22	0.82513	0.05	0.82513	24.8098	24.5791	25.2708	25.2265	23.7107	23.7917	24.2921	24.2911	24.8032	24.7231	24.0835	24.635	24.3738	24.423	24.4684	24.1145	23.6215	23.9028	23.9234	23.9977	24.0739	24.4749	23.5247	23.8986	24.2783	24.2655	23.6067	23.6772	24.6616	24.6629	23.7108	23.7203	24.4545	24.8226	24.8987	24.8402	24.7798	24.7805	24.5871	24.3507
APLP1_HUMAN	K.MNPLEQYER.K	2	25.68	0.242	1.74	0.08931	3.03	0.08931	25.9284	25.9007	26.326	26.3587	25.6024	25.63	25.6209	25.6387	26.0613	26.0384	25.4026	25.3031	25.582	25.6433	25.9095	25.7973	26.056	26.1119	25.5174	25.5764	25.7339	25.7997	25.2896	25.4829	25.4396	25.3883	24.6657	24.6646	25.8927	25.9045	24.9068	24.8734	25.9971	26.0817	25.8731	25.8767	26.0544	25.9646	25.5772	25.706
APLP1_HUMAN	R.EWAMADNQSK.N	2	23.22	0.294	1.48	0.14602	2.2	0.14602	23.131	23.2215	23.8098	24.0491	23.1281	23.1211	23.3938	23.156	23.5768	23.5839	22.7597	22.732	23.0971	23.1597	23.6297	23.4995	23.7798	23.6902	23.2833	23.49	23.1197	23.3219	23.1706	22.8324	23.1177	23.059	21.6413	22.1741	23.4429	23.33	22.4569	22.5434	23.5469	23.7304	23.0693	23.2794	23.7498	23.6299	23.2033	22.9927
APLP1_HUMAN	R.QALNEHFQSILQTLEEQVSGER.Q	3	24.37	-0.21	-0.51	0.61575	0.26	0.61575	24.6692	24.6279	25.7299	25.7449	23.672	23.7252	24.2539	24.3373	25.1345	25.0317	24.8029	24.7937	24.8801	24.548	24.5236	24.6132	22.1266	20.3648	23.8693	23.8372	24.2896	24.2618	23.5352	23.4171	23.9972	24.2444	24.0537	24.1775	25.0488	25.173	23.8443	23.7386	25.0991	25.0418	25.4148	25.3178	24.8974	25.348	24.1467	24.4442
APLP1_HUMAN	K.DDTPMTLPK.G	2	24.66	0.323	1.83	0.07493	3.34	0.07493	24.7981	24.7709	25.2499	25.1484	24.8639	24.9238	24.5486	24.3406	24.9606	24.9397	24.4235	24.4438	24.6329	24.5747	25.0033	24.8818	25.3371	25.1149	24.6708	24.8442	24.7491	24.6389	24.6115	24.1021	24.6208	24.5762	23.3643	23.5127	24.7989	24.8532	23.8227	23.9353	24.928	25.0314	24.6217	24.6587	25.0054	24.8515	24.828	24.4982
APLP1_HUMAN	R.QMYPELQIAR.V	2	25	0.183	1.3	0.20141	1.69	0.20141	25.2486	25.1689	25.8065	25.8287	24.5543	24.6464	24.873	24.9294	25.3116	25.2888	24.8683	24.9936	24.9596	24.9479	25.1137	25.1999	25.2696	25.1838	24.8142	24.9106	24.9979	25.0041	24.5503	24.6591	24.8705	24.8638	24.1078	24.1248	25.3485	25.2723	24.22	24.205	25.3284	25.4729	25.2673	25.2659	25.4309	25.4418	24.9032	24.9226
APLP1_HUMAN	R.HYQHVAAVDPEK.A	3	23.57	0.373	1.68	0.10017	2.83	0.10017	23.682	23.3645	24.139	24.1924	23.5096	23.4528	24.1648	23.9592	24.2011	23.8747	23.182	23.4133	23.3209	23.5076	24.2575	23.66	24.0221	24.101	23.5308	23.563	23.1612	23.2827	23.4826	23.3504	23.1269	23.1227	22.7406	22.844	23.5445	23.5856	22.7071	22.8854	23.8649	23.9245	23.7879	23.9222	24.4368	23.7025	23.144	23.0276
APLP1_HUMAN	R.HYQHVAAVDPEK.A	2	22.64	0.217	0.93	0.35565	0.87	0.35565	22.7945	22.5823	23.8482	23.5501	21.9432	21.616	23.1255	23.0366	22.9851	22.8349	22.7053	22.7729	22.8129	22.6821	22.7916	22.8615	22.8318	22.2902	22.5467	22.2639	22.4053	22.3583	21.9077	21.7741	22.4456	22.309	22.3553	21.8424	22.9646	22.8646	22.0551	21.7321	23.0746	22.8918	23.3042	23.2827	23.0541	23.2969	22.354	22.2665
APLP1_HUMAN	R.DELAPAGTGVSR.E	2	23.49	0.507	2.45	0.01872	5.99	0.01872	23.5465	23.8247	22.7509	22.7528	24.2714	24.4209	23.6745	23.5867	23.8476	23.9128	23.0715	23.1996	23.5984	23.7532	24.2042	23.9605	24.6191	24.796	23.4944	23.6823	23.2419	23.4253	23.6101	23.7848	23.7289	23.9214	22.0905	22.3836	23.0499	23.1348	23.0511	23.3	23.3207	23.419	22.9031	22.9594	23.595	23.1689	23.3043	23.4345
APLP1_HUMAN	R.RAALEGFLAALQADPPQAER.V	3	23.54	0.121	0.6	0.55342	0.36	0.55342	23.7685	23.9153	24.2733	24.4154	23.346	23.4279	23.6359	23.7172	23.9194	24.0178	23.7335	23.684	23.7097	23.4771	23.3954	23.7204	23.0096	22.6819	23.1231	23.08	23.5683	23.3575	22.8842	22.9669	23.687	23.4788	22.4618	22.6463	23.9869	24.1308	22.7082	22.7015	24.0643	23.95	24.3529	24.1606	23.7749	24.0101	23.2779	23.4581
APLP1_HUMAN	R.CLPGEFVSEALLVPEGCR.F	3	23.33	0.065	0.27	0.78856	0.07	0.78856	23.3749	23.6408	24.3768	24.2171	22.7392	23.1518	23.1063	23.0912	23.6974	23.815	23.464	23.2805	23.4758	23.2652	23.3993	23.6193	23.0338	22.6834	23.035	22.7676	23.468	23.1245	22.8185	22.6784	23.2934	22.9755	22.3576	22.3229	23.79	23.6285	22.5692	22.5223	24.2923	24.0772	24.0448	23.8016	23.7192	23.9984	22.995	23.4506
APLP1_HUMAN	R.SGSCAHPHHQVVPFR.C	3	22.55	0.342	1.97	0.05571	3.88	0.05571	22.8682	22.485	23.0724	23.0114	22.3543	22.2079	23.3155	23.1373	22.8291	22.7918	22.2842	22.5249	22.5944	22.5605	22.9392	22.8695	23.1251	22.8372	22.4627	22.2292	22.3965	22.3599	22.3359	22.1777	22.7068	22.3476	21.9459	21.9754	22.5564	22.5169	21.8024	21.7275	22.8393	22.8115	22.8078	22.8784	22.5467	22.6973	22.2881	21.9385
APLP1_HUMAN	R.SGSCAHPHHQVVPFR.C	2	22.65	-0.008	-0.03	0.97385	0	0.97385	23.069	23.0244	22.973	22.5482	22.6747	22.61	22.6147	22.1763	22.6316	22.9095	22.5135	22.4562	22.6504	22.8585	21.9033	22.6207	22.892	22.642	22.8199	22.323	23.0031	23.0462	22.4396	22.6153	23.1238	23.2069	22.466	21.915	23.0337	23.088	21.5172	21.7696	22.7455	22.6153	22.7144	22.9317	22.4942	22.8551	22.6686	22.8243
APLP1_HUMAN	R.LVETHATR.V	2	21.51	0.226	1.26	0.2162	1.58	0.2162	21.257	21.3688	22.4301	22.1291	21.3863	21.3385	21.7753	21.7822	21.8455	21.7999	21.6013	21.7855	21.5446	21.5474	21.2388	21.3682	21.8322	22.0282	21.3026	21.0827	21.1947	21.6039	21.0363	21.0911	21.1451	21.228	21.0643	20.5936	21.879	21.7751	21.0712	20.9072	21.6638	21.663	21.9339	21.9171	22.0136	21.9862	21.0956	21.0673
APLP2_HUMAN	K.EMIFNAER.V	2	23.52	0.223	1.73	0.09091	3	0.09091	23.8283	23.4486	23.7221	23.6804	23.8488	23.8614	23.4673	23.5422	23.6416	23.5844	23.2566	23.3122	23.5547	23.6767	23.6883	23.485	23.9085	23.9607	23.5348	23.6519	23.5411	23.6437	23.586	23.5686	23.5804	23.5048	22.7539	22.6805	23.561	23.5796	22.822	22.7819	23.747	23.7112	23.6898	23.6576	23.5227	23.5793	23.4154	23.2761
APOA1_HUMAN	K.LLDNWDSVTSTFSK.L	2	28.56	-0.071	-0.39	0.70182	0.15	0.70182	28.4701	28.4057	27.9587	27.9755	28.7077	28.5695	27.9004	28.0117	28.6491	28.6858	29.1954	29.2754	28.9215	28.8766	28.7334	28.7709	28.18	28.1137	28.512	28.5633	29.0762	29.0527	28.5167	28.5564	29.0275	28.8033	29.8553	29.9142	27.7698	27.9226	29.2915	29.1109	27.874	27.862	28.3772	28.3138	28.0514	28.0495	28.3368	28.1438
APOA1_HUMAN	K.LLDNWDSVTSTFSK.L	3	22.36	0.255	0.28	0.77853	0.08	0.77853	21.6461	22.5694	20.5278	22.1761	23.2233	23.6595	22.075	22.3631	21.4425	23.9203	23.9542	22.3445	22.2403	22.5706	22.7153	23.7074	22.7455	22.5297	21.793	21.1302	24.0705	21.6334	22.3122	19.7962	22.5928	21.8033	21.9068	23.3306	22.189	22.1842	21.2707	21.827	22.9	23.3933	23.2984	22.366	21.8564	22.7489	21.3298	NA
APOA1_HUMAN	K.VQPYLDDFQK.K	2	28.54	0.009	0.05	0.96159	0	0.96159	28.3181	28.4249	27.7009	27.7209	28.8107	28.8387	27.9567	28.0939	28.6905	28.6856	29.0026	29.1155	28.7696	28.8611	28.7187	28.729	28.5162	28.668	28.559	28.7467	29.0879	29.1873	28.697	28.8866	28.925	28.9042	29.7229	29.6727	27.7133	27.672	29.1035	29.0696	27.667	27.7696	28.0338	28.0719	28.0855	27.9746	28.2213	28.2806
APOA1_HUMAN	K.VSFLSALEEYTK.K	2	28.81	-0.229	-1.02	0.31268	1.04	0.31268	28.5074	28.657	28.4171	28.4362	28.8913	28.8907	28.0922	28.1441	29.0759	29.142	29.6344	29.6348	29.2803	29.1765	28.9093	28.9245	27.7147	27.4277	28.5035	28.4981	29.6137	29.4737	29.0605	29.0435	29.1612	29.3319	30.2756	30.3198	28.2019	28.204	29.5959	29.4822	28.1135	28.1459	28.7817	28.6088	28.2762	28.4891	28.0295	28.3227
APOA1_HUMAN	K.LREQLGPVTQEFWDNLEK.E	3	27.98	-0.274	-1.08	0.2855	1.17	0.2855	27.4135	27.8314	27.5575	27.6029	27.9276	27.8539	27.3486	27.3986	28.1803	28.1771	29.0448	28.9631	28.4355	28.342	28.0599	28.2244	26.5813	25.9803	27.9009	27.9514	28.4527	28.34	28.1072	28.0262	28.4191	28.1231	29.5463	29.6894	27.4811	27.551	28.6796	28.6601	27.5131	27.3946	28.0928	27.9825	27.5156	27.5864	27.4635	27.6346
APOA1_HUMAN	K.LREQLGPVTQEFWDNLEK.E	2	22.32	-0.496	-1.34	0.18766	1.8	0.18766	21.9927	21.735	22.7434	22.2674	21.6724	21.5468	21.3605	21.3538	22.7173	22.6974	23.8019	23.747	23.1122	22.9406	22.3807	22.4927	19.3873	19.0487	22.2201	22.2459	22.7528	22.745	21.9928	22.0243	22.6441	22.1141	24.8529	24.5939	21.7749	21.9769	23.7525	23.2929	21.7138	21.4635	22.8021	22.7499	22.1295	22.2102	22.043	21.7514
APOA1_HUMAN	R.DYVSQFEGSALGK.Q	2	28.37	0.093	0.49	0.62975	0.24	0.62975	28.2682	28.3032	27.5531	27.6155	28.5605	28.6488	27.7514	27.9945	28.66	28.4625	29.04	28.9054	28.7186	28.8072	28.5781	28.6477	28.3865	28.4925	28.4113	28.4719	28.8245	28.9173	28.3869	28.6464	28.6605	28.6615	29.4191	29.4852	27.3379	27.3818	28.9915	28.85	27.6445	27.6819	27.9787	27.9426	27.657	27.7183	28.0727	28.1637
APOA1_HUMAN	R.QGLLPVLESFK.V	2	28.42	-0.094	-0.47	0.63788	0.22	0.63788	28.1947	28.3312	27.922	27.9348	28.6706	28.8087	27.7321	27.6708	28.5822	28.7096	29.1015	29.1213	28.8648	28.7902	28.5492	28.5933	27.8951	27.6802	28.1203	28.1541	29.0614	28.9825	28.6418	28.6493	28.8706	28.7493	29.672	29.8061	27.91	27.9724	29.0548	28.9372	27.6733	27.669	28.2686	28.0699	27.8898	27.9412	27.653	27.8297
APOA1_HUMAN	K.LSPLGEEMR.D	2	28.15	-0.089	-0.46	0.6446	0.22	0.6446	27.9485	27.8657	27.264	27.3485	28.393	28.4427	27.5192	27.5869	28.3121	28.2348	28.5828	28.6888	28.4123	28.4549	28.4572	28.328	27.8847	28.0785	28.1232	28.2427	28.8801	28.9781	28.6005	28.7242	28.5654	28.5834	29.3118	29.2767	27.5037	27.5245	28.7391	28.699	27.2383	27.3067	27.6649	27.7031	27.7563	27.5727	27.6924	27.6358
APOA1_HUMAN	K.DLATVYVDVLK.D	2	27.74	-0.048	-0.25	0.80548	0.06	0.80548	27.452	27.726	27.1823	27.1369	27.8726	27.8011	27.1497	27.1116	27.9677	27.9955	28.4248	28.2734	28.2306	28.098	28.0394	28.1125	27.1878	26.9767	27.8456	27.8306	28.3775	28.0717	27.8626	27.7592	27.9876	27.8837	29.0473	29.1748	27.1741	27.0857	28.1691	28.1588	27.185	27.0376	27.2189	27.1791	27.3208	27.2625	27.6763	27.7472
APOA1_HUMAN	R.EQLGPVTQEFWDNLEK.E	2	26.83	-0.153	-0.7	0.48801	0.49	0.48801	26.8765	26.6968	26.3753	26.3345	26.6587	26.5146	26.126	26.1133	27.1121	27.0415	27.6635	27.8589	27.3447	27.2545	27.0526	26.9945	25.6299	25.5434	26.9286	26.9467	27.4215	27.4617	26.7864	26.9218	27.3177	27.2462	28.2274	28.3069	25.984	26.0304	27.6878	27.5221	26.117	26.1895	26.5948	26.6296	26.3781	26.4149	26.3708	26.5141
APOA1_HUMAN	R.EQLGPVTQEFWDNLEK.E	3	24.46	-0.064	-0.1	0.91866	0.01	0.91866	23.648	24.6326	23.9204	23.5992	25.0274	25.4659	24.0618	23.454	23.4862	24.5873	26.0683	25.1549	25.2055	24.3961	24.8835	25.2624	24.4731	22.7635	24.4823	23.9944	25.4215	24.2414	24.7095	23.7426	25.2647	24.5183	25.112	25.3631	23.9949	24.0361	25.097	24.4031	24.6794	24.4294	24.9516	23.6388	23.6829	24.6988	23.3938	24.4737
APOA1_HUMAN	K.KWQEEMELYR.Q	2	25.92	-0.207	-0.67	0.50791	0.45	0.50791	25.9233	25.3803	25.7883	25.448	25.845	25.3348	25.5817	25.4136	25.8516	25.9444	26.831	26.5766	26.4256	26.1149	26.112	26.1527	25.0491	24.4771	26.2632	25.8969	26.6237	26.3718	26.1002	25.9747	26.5611	26.041	27.8314	27.3163	25.287	25.1931	26.8615	26.4537	25.3008	25.0853	25.7348	25.6784	25.3339	25.7062	25.6867	25.4129
APOA1_HUMAN	K.KWQEEMELYR.Q	3	25.61	-0.148	-0.66	0.51227	0.44	0.51227	25.2891	24.9466	25.1907	25.0801	25.4515	25.4156	25.3351	25.1786	25.7624	25.6092	26.4531	26.2792	25.8837	25.7783	25.9709	25.837	25.0061	24.5492	25.798	25.908	26.2604	26.0454	25.9405	25.8493	25.8976	25.7326	27.1837	26.9923	24.9788	24.8612	26.3243	26.3471	25.1035	24.9032	25.3593	25.274	25.3618	25.2689	25.0735	24.9335
APOA1_HUMAN	R.THLAPYSDELR.Q	2	26.91	-0.23	-0.91	0.36644	0.83	0.36644	26.6914	26.688	26.4487	26.3276	27.1735	27.0222	25.486	25.2447	26.9944	27.1764	27.7323	27.6746	27.5452	27.403	27.1298	27.293	26.314	26.0417	26.8192	26.6308	27.734	27.5542	27.2096	26.785	27.5868	27.5513	28.3871	28.0128	26.3684	26.3385	27.7631	27.6837	25.9651	25.9477	26.7675	26.8366	26.5667	26.7244	26.388	26.2711
APOA1_HUMAN	K.ATEHLSTLSEK.A	2	26.44	0.044	0.21	0.83527	0.04	0.83527	26.0653	26.0873	25.797	25.7543	26.689	26.6259	26.0723	26.0832	26.7417	26.6375	26.9459	27.2505	26.7838	26.89	26.8387	26.8291	26.2721	26.1073	26.3539	26.4244	26.8921	27.0225	26.6809	26.748	26.7726	26.7731	27.8932	27.8399	25.6868	25.7696	27.0081	27.0943	25.3333	25.4973	26.0716	26.1742	25.9034	25.9179	25.5157	25.7736
APOA1_HUMAN	K.AKPALEDLR.Q	2	26.66	-0.04	-0.2	0.83898	0.04	0.83898	26.314	26.4226	26.0147	25.939	27.0449	26.9888	26.2695	26.0758	26.6515	26.9588	27.1876	27.1658	27.0768	27.1547	26.7819	26.9136	26.475	26.3533	26.6112	26.4689	27.4191	27.276	26.9762	26.706	27.1456	27.2269	27.634	27.7624	26.1195	26.0703	27.2603	27.2809	25.6544	25.7448	26.3911	26.4185	26.1502	26.2641	26.1491	26.0253
APOA1_HUMAN	K.DSGRDYVSQFEGSALGK.Q	3	26.26	0.039	0.21	0.83547	0.04	0.83547	25.906	25.8853	25.4915	25.5957	26.4869	26.5585	25.8487	26.0541	26.3841	26.3191	26.7984	26.6013	26.5339	26.4662	26.1614	26.1613	26.6486	26.7151	26.4213	26.5655	26.6475	26.6892	26.2572	26.5891	26.4194	26.4913	27.5014	27.4832	25.4779	25.3516	26.7941	26.7593	25.513	25.4632	25.9875	26.0102	25.7945	25.7227	25.94	25.9392
APOA1_HUMAN	K.DSGRDYVSQFEGSALGK.Q	2	24.37	-0.137	-0.56	0.57859	0.31	0.57859	24.2235	24.0675	24.1813	23.8158	24.2069	23.9704	23.9008	24.0254	24.1586	24.4326	25.0203	24.9713	24.8122	24.5478	24.016	24.183	24.2615	24.0593	24.6992	24.4426	24.7582	24.8197	24.0288	24.303	24.5843	24.6659	26.1014	25.7726	23.6617	23.7271	25.1571	24.815	23.5642	23.5288	24.459	24.4407	23.5844	24.1813	24.4359	24.1467
APOA1_HUMAN	K.VEPLRAELQEGAR.Q	3	26.25	0.04	0.18	0.85542	0.03	0.85542	25.4351	25.7479	25.7246	25.688	26.6532	26.8155	26.1216	25.8403	26.3736	26.539	26.6733	26.6509	26.5656	26.601	26.3113	26.1727	26.4751	26.391	26.3126	26.3924	26.7892	26.5685	26.6216	26.3165	26.6783	26.6936	27.2179	27.3261	25.6662	25.6385	26.3871	26.9345	25.427	25.4804	26.1079	26.0923	26.0079	25.5949	25.6918	25.435
APOA1_HUMAN	K.VEPLRAELQEGAR.Q	2	25.31	-0.078	-0.38	0.70841	0.14	0.70841	24.8967	24.9429	25.1685	25.0066	25.4091	25.3203	25.0859	24.8693	25.2035	25.523	25.7859	25.8806	25.8243	25.6268	24.9785	25.1852	25.2136	24.9162	25.3459	25.2643	25.9619	25.6945	25.2913	24.9633	25.8003	25.8876	26.7018	26.4761	24.7501	24.8792	25.7843	25.8398	24.3702	24.4652	25.2942	25.3418	24.7254	24.9259	24.9876	24.8613
APOA1_HUMAN	K.WQEEMELYR.Q	2	26.13	-0.155	-0.75	0.45801	0.56	0.45801	25.8905	25.7091	25.7617	25.6605	26.0077	25.8299	25.4291	25.6259	26.4241	26.3404	26.8298	26.7518	26.5743	26.5855	26.3379	26.4585	25.2048	24.8947	26.3609	26.3984	26.7165	26.7147	26.3555	26.5169	26.4837	26.4031	27.4986	27.4682	25.4521	25.4116	26.8389	26.8016	25.3597	25.4341	25.8034	25.8306	25.7905	25.7958	25.7468	25.7507
APOA1_HUMAN	R.LEALKENGGAR.L	2	25.24	-0.039	-0.16	0.87033	0.03	0.87033	24.5955	24.9015	24.6297	24.5781	25.5813	25.6182	24.8994	24.9095	25.5225	25.4149	25.6656	26.0335	25.5934	25.81	25.3484	25.5695	24.8757	24.8308	24.9193	25.1541	25.6601	25.8746	25.5378	25.7107	25.553	25.7666	26.689	26.7513	24.5647	24.5914	25.8776	25.9782	24.1125	24.3355	24.9459	25.1325	24.865	24.7158	24.1604	24.4124
APOA1_HUMAN	K.ETEGLRQEMSK.D	2	24.88	0.032	0.15	0.88046	0.02	0.88046	24.4278	24.3145	24.2583	24.2643	24.9714	24.8455	24.4476	24.1506	25.0997	24.9935	25.2426	25.5954	25.1887	25.3174	25.2157	25.2439	25.0017	24.8587	25.2201	25.2114	25.2597	25.5008	25.1415	25.1148	25.1164	25.2041	26.2246	26.3207	24.0752	24.175	25.2643	25.4737	23.9255	24.1066	24.527	24.6467	24.2471	24.3167	24.2708	24.3149
APOA1_HUMAN	R.VKDLATVYVDVLK.D	2	24	-0.161	-0.71	0.48221	0.5	0.48221	23.7428	23.7198	23.656	23.17	24.0769	23.7672	23.5387	23.4752	23.7849	23.9112	24.6095	24.51	24.4722	24.3288	24.0344	23.8805	23.7061	23.7199	24.2851	23.9325	24.4354	24.4129	24.1355	24.014	24.3029	24.4257	25.6638	25.2569	23.401	23.2113	24.6359	24.3089	23.3868	23.3452	23.859	23.8874	23.2693	23.5089	24.1596	23.9122
APOA1_HUMAN	K.VQPYLDDFQKK.W	3	23.97	-0.022	-0.11	0.91259	0.01	0.91259	23.5213	23.2511	23.1884	23.1478	24.3317	24.3826	23.7536	23.9262	23.9926	23.9281	24.3684	24.2881	24.1598	24.0563	23.7527	23.6802	24.5409	24.5423	24.1888	24.2581	24.5059	24.5149	24.3745	24.3036	24.2142	24.239	25.3851	25.2328	23.291	23.2357	24.5553	24.4134	23.1862	22.9846	23.7352	23.7029	23.2558	23.3353	23.6222	23.6072
APOA1_HUMAN	K.VQPYLDDFQKK.W	2	22.5	-0.08	-0.31	0.75904	0.1	0.75904	22.529	22.2345	21.845	21.4507	22.63	22.3714	22.2647	22.4378	22.2745	22.5404	22.8653	22.8398	22.8158	22.5524	22.1264	22.3876	22.8015	22.763	22.8528	22.6042	23.2333	23.2216	22.4282	22.5225	22.9659	22.7363	24.0365	23.6115	21.6797	21.7864	23.3336	22.9285	21.5442	21.4967	22.2367	22.2337	21.5783	22.1702	22.6922	22.3534
APOA1_HUMAN	R.EQLGPVTQEFWDNLEKETEGLR.Q	3	21.57	-0.626	-1.71	0.09553	2.91	0.09553	20.4512	20.564	21.4167	21.3979	20.9475	20.8698	20.5955	21.1076	21.5755	21.6761	22.712	22.5769	22.572	22.3336	21.0687	21.5137	18.971	NA	21.211	21.2402	21.9162	21.464	21.6079	21.7032	21.6126	21.7219	24.2077	24.1067	20.9785	21.1861	22.8181	22.6149	21.1944	21.0593	22.1202	22.136	21.0931	21.629	20.3391	21.0053
APOA1_HUMAN	K.VSFLSALEEYTKK.L	3	21.41	-0.107	-0.49	0.62698	0.24	0.62698	20.7242	20.9281	21.2313	21.0681	21.7349	21.9507	21.3403	21.3317	21.3949	21.7506	21.7088	21.6713	21.6212	21.3256	21.2148	21.0956	21.1564	20.9179	21.4933	21.4046	22.2736	21.8602	21.8443	21.8218	21.6718	21.5153	22.8049	22.7606	20.8713	20.8934	21.6828	21.6497	20.9271	20.7917	21.4542	21.2955	20.2799	20.7307	20.9962	21.0798
APOA2_HUMAN	K.EPCVESLVSQYFQTVTDYGK.D	3	27.78	-0.141	-0.36	0.72159	0.13	0.72159	27.2086	27.5451	27.7047	27.7251	27.2554	27.3675	27.5031	27.7043	27.9166	27.9674	28.9224	28.7795	28.2338	28.4005	28.3033	28.5285	26.4511	24.626	27.8808	28.1505	27.7888	27.7619	27.1853	27.3026	27.7001	27.7245	29.131	29.3966	27.0598	27.2703	28.6121	28.6797	27.2346	27.184	27.3834	27.6043	27.6737	28.0485	28.0493	28.2036
APOA2_HUMAN	K.EPCVESLVSQYFQTVTDYGK.D	2	25.49	-0.158	-0.44	0.66313	0.19	0.66313	25.5011	25.0524	25.6829	25.2324	25.0889	24.8864	24.9787	25.139	25.522	25.629	26.4391	26.6919	26.3568	26.0116	25.9612	25.889	23.9822	22.7663	25.9064	25.5158	25.4628	25.445	25.0948	25.2194	25.2318	25.1854	27.4373	27.2794	24.9308	24.8911	26.6494	26.2861	24.3956	24.7324	25.0939	25.2278	25.4381	25.728	25.8353	25.8256
APOA2_HUMAN	K.EQLTPLIK.K	2	27.9	0.22	1.22	0.22765	1.5	0.22765	27.6435	27.5966	27.17	27.3303	28.3325	28.3989	27.4871	27.5428	27.9058	27.9219	28.5069	28.3229	28.1868	28.1899	28.2623	28.1858	28.0468	28.201	28.4701	28.5267	28.2402	28.3058	27.7292	27.872	27.8595	27.8123	28.8507	28.6654	27.1176	27.0574	28.6237	28.5032	26.9304	26.8852	27.2229	27.1175	27.6476	27.5847	27.915	27.8822
APOA2_HUMAN	K.VKSPELQAEAK.S	2	25.35	0.256	1.32	0.19576	1.73	0.19576	24.863	25.1155	24.9098	24.7688	25.5919	25.4966	25.2912	25.3297	25.3253	25.2024	25.8756	26.0835	25.6961	25.7619	25.516	25.8714	25.5029	25.5004	25.8756	25.8919	25.412	25.5695	25.1074	25.197	25.2412	25.338	26.5504	26.5061	24.4541	24.4144	25.9455	25.9628	24.191	24.2484	24.8603	24.8868	25.0821	25.0713	25.0583	25.2573
APOA2_HUMAN	K.SPELQAEAK.S	2	24.43	0.302	1.3	0.20149	1.69	0.20149	23.7247	23.8398	23.7089	23.8224	24.9944	25.0484	24.392	24.1136	24.5811	24.3762	24.8466	25.21	24.6399	24.8713	25.0006	24.7124	24.6585	25.0052	24.9685	25.1768	24.2646	24.5543	24.5217	24.5583	24.0437	24.1684	25.4734	25.4779	23.5397	23.6869	25.0473	25.1457	23.5273	23.6098	23.6441	23.7808	24.4116	23.9279	24.1235	24.1482
APOA2_HUMAN	K.SKEQLTPLIK.K	2	25.04	0.111	0.49	0.62821	0.24	0.62821	24.6848	24.7516	24.2806	24.3744	25.2864	25.235	24.9886	24.5397	24.5449	24.8381	25.7688	25.7419	25.6535	25.577	25.3231	25.298	25.3285	24.9705	25.3884	25.2821	25.2898	25.1447	24.8762	24.3769	25.2412	25.3047	26.1872	25.8759	24.1269	24.2233	25.6367	25.8018	23.9412	24.0325	24.8882	24.9663	24.9454	24.9733	25.0476	24.7465
APOA4_HUMAN	R.LAPLAEDVR.G	2	25.39	0.043	0.28	0.77744	0.08	0.77744	25.2037	25.1885	25.242	24.9786	26.0167	26.0483	25.3132	25.3476	24.912	25.066	25.2767	25.2615	25.5879	25.5745	25.6268	25.4844	25.7698	25.8807	25.2536	25.2956	25.2038	25.3278	25.2836	25.3825	25.8312	25.6858	25.7161	25.8834	24.5843	24.5904	25.4791	25.6019	24.6739	24.7174	25.2098	25.2377	25.6744	25.4996	26.015	25.8654
APOA4_HUMAN	K.LGEVNTYAGDLQK.K	2	25.31	0.079	0.5	0.62093	0.25	0.62093	25.0945	25.1072	25.0018	25.0957	25.6541	25.7917	25.3025	25.3554	25.1552	25.0549	25.1742	25.3361	25.4851	25.5365	25.3866	25.4158	25.6197	25.7521	25.2997	25.4485	24.9831	25.093	25.0653	25.2906	25.3187	25.4952	26.147	26.1775	24.521	24.4991	25.5605	25.6667	24.5077	24.6265	25.1816	24.9533	25.3388	25.231	25.8813	25.9593
APOA4_HUMAN	K.ALVQQMEQLR.Q	2	25.43	-0.007	-0.05	0.96004	0	0.96004	25.3429	25.3123	25.2779	25.2223	25.7202	25.8	25.2789	25.3776	25.1725	25.0628	25.2809	25.3674	25.5788	25.6315	25.5006	25.463	25.688	25.8332	25.3047	25.3537	25.2579	25.3492	25.0678	25.3343	25.7334	25.8045	26.2585	26.0746	24.6977	24.7454	25.7082	25.6071	24.651	24.7296	25.3247	25.3377	25.5196	25.4526	26.0657	25.9948
APOA4_HUMAN	R.LEPYADQLR.T	2	24.7	0.036	0.22	0.82666	0.05	0.82666	24.203	24.5195	24.3677	24.2556	25.2708	25.271	24.7554	24.5834	24.3798	24.4257	24.5273	24.6526	24.9138	24.8944	24.9891	24.7796	25.042	25.0639	24.6435	24.7698	24.3832	24.4032	24.7257	24.6511	25.0534	24.9936	25.2877	25.4777	23.8368	23.8726	24.8469	25.0111	23.9124	23.9939	24.4039	24.4562	24.9697	24.7908	25.2555	25.2591
APOA4_HUMAN	R.ISASAEELR.Q	2	24.5	0.083	0.48	0.63288	0.23	0.63288	23.9544	24.1903	24.1205	24.0456	25.2849	25.3106	24.6062	24.485	24.1911	24.2545	24.2894	24.2288	24.6338	24.7446	24.7685	24.6693	24.9658	25.0111	24.4833	24.5475	24.1939	24.1658	24.5794	24.576	24.679	24.7316	24.9221	25.3473	23.6772	23.6262	24.7717	24.8224	23.7243	23.8033	24.2082	24.251	24.8027	24.5045	24.8676	24.872
APOA4_HUMAN	K.LNHQLEGLTFQMK.K	3	24.71	-0.05	-0.35	0.73108	0.12	0.73108	24.5002	24.3779	24.7084	24.7482	24.7001	24.7565	24.6623	24.7204	24.4437	24.4114	24.7709	24.8431	24.766	24.7579	24.8489	24.869	24.6606	24.6333	24.7061	24.7397	24.477	24.4608	24.4978	24.5959	24.8116	24.7778	26.0334	25.6802	24.0797	24.1257	24.8565	24.904	23.9574	24.0064	24.6283	24.6195	24.9115	24.8299	25.1945	25.1725
APOA4_HUMAN	K.LNHQLEGLTFQMK.K	2	22.45	-0.146	-0.62	0.53735	0.39	0.53735	22.5479	22.3506	22.8052	22.3634	22.3728	22.1008	22.285	22.4351	21.9086	22.1098	22.4925	22.8537	22.7582	22.5974	22.2392	22.4688	22.1285	22.0664	22.4976	22.2035	22.2232	22.1866	21.8772	22.0202	22.8024	22.7845	23.9255	23.4499	21.7739	21.7959	22.9261	22.5665	21.7867	21.6877	22.7281	22.4841	22.3187	22.8149	23.1344	23.2127
APOA4_HUMAN	K.SLAELGGHLDQQVEEFR.R	3	24.76	0.03	0.18	0.8594	0.03	0.8594	24.7936	24.8066	24.5243	24.3843	25.1036	25.0984	24.8082	25.023	24.6019	24.3799	24.8531	24.7532	25.022	25.0469	24.8469	24.9213	24.5483	24.5522	24.6203	24.7744	24.6004	24.6691	24.312	24.6305	25.0754	25.1531	25.5723	25.7339	23.9735	23.9999	25.1211	24.987	24.0445	24.1428	24.687	24.5205	24.5701	24.8102	25.3024	24.9496
APOA4_HUMAN	K.SLAELGGHLDQQVEEFR.R	2	21.98	-0.095	-0.4	0.69264	0.16	0.69264	22.3181	22.1147	22.1899	21.6365	21.9507	21.9087	21.9185	22.1242	21.5036	21.7221	22.1546	22.0867	22.188	22.2412	21.9163	21.9188	21.4209	21.5048	22.0926	21.7765	21.8048	21.9687	21.3111	21.4649	22.3022	22.4369	23.309	22.9146	21.2093	21.3503	22.5983	22.0238	21.3548	21.4209	22.1516	21.9538	21.8248	22.2051	22.7191	22.2555
APOA4_HUMAN	K.SELTQQLNALFQDK.L	2	25.01	-0.053	-0.32	0.74742	0.11	0.74742	25.0457	25.1561	24.8014	24.9777	25.2109	25.3587	24.8404	24.8794	24.6977	24.7391	24.9534	25.1975	25.262	25.2327	25.0956	24.9801	24.8146	24.6727	24.8458	24.9609	24.748	24.7889	24.6025	24.7385	25.3644	25.3411	26.0407	26.0546	24.254	24.2541	25.4598	25.3614	24.2847	24.3836	24.9938	24.8801	25.0448	25.0712	25.3958	25.7119
APOA4_HUMAN	K.KLVPFATELHER.L	3	23.89	0.008	0.05	0.96391	0	0.96391	23.9868	23.5804	23.4768	23.5962	24.1319	24.1666	24.2472	24.2406	23.5706	23.4793	23.8161	23.8565	24.0406	23.9397	24.0342	23.9207	24.0342	24.0614	23.8507	23.835	23.6355	23.6425	23.6999	23.807	24.0836	24.0005	24.985	24.8647	23.1798	23.0347	24.3115	24.1265	23.0047	22.9857	24.0221	23.7615	23.9748	23.9417	24.3752	24.275
APOA4_HUMAN	K.KLVPFATELHER.L	2	21.23	-0.089	-0.4	0.69343	0.16	0.69343	21.664	21.3629	21.2966	21.3499	21.3092	21.3407	21.3473	21.4131	20.6158	20.4649	21.2744	21.3066	21.5154	21.4039	20.9532	21.188	21.0531	20.8286	21.1347	20.8827	20.9886	20.909	20.5952	20.4556	21.5104	21.3857	22.7883	22.485	20.4094	20.361	21.7851	21.5443	20.1763	20.1644	21.6123	21.4405	21.1413	21.5628	22.0535	22.1143
APOA4_HUMAN	R.LTPYADEFK.V	2	24.96	0.015	0.1	0.9232	0.01	0.9232	24.9296	24.8202	24.5583	24.5488	25.4367	25.4392	24.9304	24.9102	24.6088	24.6018	24.815	24.8625	25.1686	25.1258	25.0965	25.0679	25.3111	25.3333	24.9294	24.9108	24.7818	24.8438	24.8184	25.001	25.1908	25.2629	25.7196	25.5708	24.2539	24.0375	25.3864	25.2544	24.2888	24.1791	24.7994	24.5049	25.062	25.1283	25.6046	25.4133
APOA4_HUMAN	K.SLAELGGHLDQQVEEFRR.R	3	23.62	-0.106	-0.43	0.66893	0.19	0.66893	23.8488	23.4851	23.5899	23.4757	23.9644	23.7657	23.8548	23.8902	23.2731	23.2885	23.4126	23.4549	24.06	23.7167	23.5131	23.5363	23.3873	23.0975	23.5435	23.1834	23.4321	23.3939	23.3985	23.286	24.1931	23.7382	25.043	24.732	22.8082	22.8718	24.2473	23.6384	22.4467	22.7289	23.7516	23.7619	23.642	23.9233	24.4019	24.0301
APOA4_HUMAN	K.VNSFFSTFK.E	2	24.16	0.04	0.26	0.79672	0.07	0.79672	24.0135	24.154	24.0254	24.0193	24.6307	24.6034	24.0659	24.1903	23.9616	23.8319	24.0654	23.8495	24.312	24.381	24.3168	24.3053	24.2513	24.3904	24.0417	24.1861	23.881	23.9876	23.8234	24.0814	24.3629	24.3533	25.0094	24.9645	23.4037	23.4652	24.5688	24.5107	23.3813	23.3525	23.9561	23.9167	24.0863	24.1573	24.7187	24.8232
APOA4_HUMAN	R.QLTPYAQR.M	2	23.75	0.074	0.31	0.75469	0.1	0.75469	23.0096	23.0042	23.4032	23.1428	24.4536	24.4367	23.9693	23.6137	23.5456	23.6035	23.7664	23.5765	24.0771	24.1162	24.3126	23.9196	24.2266	24.1485	23.8373	23.5808	23.3685	23.298	23.895	23.6398	24.0081	23.888	24.5928	24.7143	22.8776	22.9916	23.9838	24.0896	23.0809	23.1231	23.5439	23.4725	24.3495	23.5505	24.074	23.7308
APOA4_HUMAN	K.IDQNVEELK.G	2	24.33	0.105	0.49	0.62942	0.24	0.62942	23.7211	24.2969	23.8315	24.0581	24.9918	25.0968	24.3999	24.3877	23.9829	24.1827	24.0537	24.1958	24.3214	24.6037	24.6482	24.4806	24.7186	24.9231	24.2824	24.5086	23.9867	23.9615	24.267	24.2994	24.3877	24.5901	24.7826	25.2172	23.4871	23.5139	24.456	24.7115	23.4784	23.6853	23.9418	24.1119	24.6556	24.3283	24.8815	24.8409
APOA4_HUMAN	R.SLAPYAQDTQEK.L	2	24.18	0.109	0.51	0.61585	0.26	0.61585	23.495	23.9783	23.7687	23.9708	24.8008	24.8994	24.2964	24.265	23.9324	23.9517	23.8851	24.1041	24.183	24.4373	24.4715	24.2571	24.6638	24.7713	24.172	24.4557	23.6443	23.8982	24.1989	24.3015	24.1849	24.388	24.9184	25.16	23.2735	23.2915	24.3536	24.5715	23.3799	23.4684	23.7907	24.0557	24.5462	24.0666	24.5442	24.5432
APOA4_HUMAN	R.ENADSLQASLRPHADELK.A	3	23.58	0.078	0.47	0.63988	0.22	0.63988	23.6937	23.4745	23.3564	23.2958	23.8101	23.7961	23.8669	23.9312	23.3706	23.2986	23.5511	23.6666	23.6333	23.6702	23.588	23.6818	23.8201	23.8295	23.6096	23.5142	23.2674	23.3189	23.2249	23.346	23.6157	23.8209	24.6673	24.4765	22.7634	22.7286	24.0384	23.7241	22.726	22.6636	23.5522	23.5723	23.4885	23.6768	24.1133	24.1235
APOA4_HUMAN	K.LGPHAGDVEGHLSFLEK.D	3	23.85	-0.025	-0.11	0.90999	0.01	0.90999	23.8198	23.7658	23.7218	23.6555	24.1657	24.2685	23.8521	23.9867	23.4376	23.3613	23.7125	24.0433	24.0436	23.8607	23.6536	24.0145	23.8924	23.7953	23.7934	23.8234	23.6404	23.5784	23.4024	23.8266	24.1054	24.0452	25.1377	24.9146	23.1839	22.9749	24.2947	24.1021	22.7599	22.9815	23.8813	23.846	23.5245	24.1307	24.3548	24.4788
APOA4_HUMAN	K.LKEEIGKELEELR.A	3	23.21	-0.045	-0.24	0.81259	0.06	0.81259	23.0234	23.0815	22.886	23.0777	23.4552	23.5324	23.2707	23.605	22.8495	22.8596	23.137	23.3179	23.2368	23.4481	23.1325	23.1489	23.357	23.4268	22.9316	23.032	22.8768	22.8725	22.9703	23.2188	23.2492	23.4506	24.4957	24.4889	22.43	22.4956	23.5411	23.5195	22.058	22.42	23.4444	23.3602	23.3101	23.4526	23.4587	23.59
APOA4_HUMAN	K.IDQTVEELRR.S	2	23.21	-0.034	-0.18	0.85766	0.03	0.85766	22.9529	23.0632	23.0679	22.927	23.6857	23.4853	23.4156	23.1437	22.577	22.8984	23.0711	23.0824	23.3242	23.4806	23.1394	23.4924	23.5578	23.3084	23.1934	23.0942	23.1135	22.9929	22.951	22.7742	23.4719	23.7143	24.097	24.1707	22.5235	22.4464	23.506	23.5388	22.2343	22.4625	23.1588	23.1946	23.348	23.4856	23.6967	23.7576
APOA4_HUMAN	R.TQVNTQAEQLR.R	2	23.35	0.251	1.2	0.23692	1.44	0.23692	21.8383	22.3108	23.2079	23.1427	24.0272	24.111	23.6925	23.6273	23.51	23.1339	23.3927	23.7439	23.6246	23.7678	23.7627	23.594	23.8386	24.0069	23.4336	23.6908	23.0465	23.2379	23.4094	23.5237	23.4796	23.568	23.6848	23.6167	22.682	22.6614	22.9297	23.0256	22.772	22.8972	23.2139	23.3661	23.0202	22.7039	23.738	23.8657
APOA4_HUMAN	R.RVEPYGENFNK.A	2	23.51	0.074	0.45	0.65254	0.21	0.65254	23.1052	23.3141	23.2536	23.1871	23.9283	23.9382	23.7767	23.632	23.1562	23.2365	23.3523	23.3822	23.7106	23.8088	23.7091	23.6907	23.9097	23.7881	23.5864	23.5705	23.1038	23.2467	23.4742	23.3742	23.6802	23.7281	24.2713	24.5391	22.6676	22.5956	23.9717	23.8778	22.6624	22.7308	23.1773	23.3007	23.7311	23.5756	23.9597	23.8922
APOA4_HUMAN	R.RVEPYGENFNK.A	3	22.19	0.168	0.81	0.4207	0.66	0.4207	21.7049	21.7168	21.839	21.7137	22.9183	22.998	22.6799	22.4311	21.9888	21.9164	22.1295	21.8431	22.2716	22.3527	22.5667	22.4712	22.7947	22.6649	22.1898	22.3478	21.9682	21.8269	22.3067	22.1597	22.2943	22.2681	22.6767	23.0997	21.1701	21.0891	22.5734	22.6308	21.4427	21.3702	21.9358	21.9899	22.5616	22.0971	22.5499	22.176
APOA4_HUMAN	K.IDQTVEELR.R	2	22.67	0.078	0.36	0.72217	0.13	0.72217	22.4373	22.6733	22.0854	22.2977	23.2028	23.4205	22.6019	22.2138	22.1972	22.5934	22.5046	22.5609	22.8232	23.0011	22.9081	22.9553	22.9876	23.1624	22.6732	22.8411	22.6293	22.4837	22.5407	22.2007	23.0104	23.0525	23.0951	23.17	21.5447	21.7354	22.7325	23.218	21.7895	22.0414	22.3104	22.4578	22.8994	22.7863	23.4511	23.4296
APOA4_HUMAN	R.DKVNSFFSTFK.E	2	22.76	-0.044	-0.16	0.87368	0.03	0.87368	22.5766	22.1502	22.7001	22.1596	23.2657	23.122	22.9064	22.9788	22.2396	22.3655	22.9872	22.7919	23.3446	22.9658	22.734	22.9043	23.0337	22.7144	22.6078	22.2271	22.594	22.4483	22.4895	22.4848	23.234	22.877	23.9878	23.6161	21.92	21.586	23.7354	23.2084	21.9872	21.8436	22.7418	22.7929	22.7595	22.9932	23.4601	22.8904
APOA4_HUMAN	R.TQVNTQAEQLRR.Q	2	22.55	-0.022	-0.13	0.8974	0.02	0.8974	21.6815	21.6473	23.1316	22.7489	22.7712	22.6047	23.0564	22.7745	22.5003	22.4341	22.8696	22.9347	22.8082	22.7177	22.1182	22.4871	22.5312	22.2088	22.4372	22.3282	22.5488	22.5389	22.5509	22.3652	22.7856	22.7625	23.2144	22.8736	22.4398	22.4111	22.5501	22.4247	22.437	22.3263	22.6546	22.7176	22.2288	22.1604	22.6716	22.5738
APOA4_HUMAN	R.TQVNTQAEQLRR.Q	3	21.65	0.365	1.35	0.18415	1.82	0.18415	20.5542	20.4076	21.1174	21.4799	22.6306	22.7666	22.4232	22.2457	21.7694	21.4878	21.5626	21.7504	21.6645	22.0167	22.2998	21.6795	22.5072	22.7699	21.7408	21.8537	21.4045	21.5032	21.8945	21.8477	21.7759	21.8984	21.7359	21.9111	20.7576	20.8975	21.0146	21.3737	20.9365	20.8811	21.3401	21.7337	21.6532	20.9109	22.0437	21.915
APOA4_HUMAN	K.EAVEHLQK.S	2	22.43	0.027	0.11	0.91508	0.01	0.91508	21.3567	21.5992	22.7079	22.4046	22.8709	22.7148	22.5326	22.4595	22.4829	22.2474	22.8831	23.3714	22.7745	22.885	22.5139	22.3451	22.2343	22.502	22.0209	21.9738	21.878	22.2282	22.4219	22.4176	22.2842	22.441	24.2222	23.8799	21.5792	21.6048	23.244	23.1968	21.3392	21.5151	22.5079	22.4992	22.7202	22.4007	21.93	22.0365
APOA4_HUMAN	R.LLPHANEVSQK.I	2	22.71	0.056	0.3	0.76764	0.09	0.76764	22.7635	22.4963	22.77	22.459	22.9937	22.8271	22.8091	22.8058	22.3494	22.2307	22.6957	22.7686	23.0435	22.8661	22.8655	23.0644	23.0658	22.695	22.7384	22.4747	22.5093	22.4116	22.3234	22.3736	23.1116	22.837	23.4515	23.521	21.959	21.8872	23.0346	22.8026	21.9508	21.9586	22.6882	22.5903	22.6378	22.972	23.3985	23.2392
APOA4_HUMAN	K.LVPFATELHER.L	2	21.94	-0.03	-0.14	0.89102	0.02	0.89102	22.184	22.0634	21.9821	21.71	22.4801	22.2792	21.7963	21.923	21.4057	21.4411	21.8569	22.1303	22.3848	22.1384	21.9334	21.8082	21.767	21.9502	21.6386	21.7269	21.717	21.9275	21.241	21.6247	22.3672	22.2688	23.0457	22.7787	21.2805	21.1814	22.4857	22.0599	20.9305	21.0886	21.9135	21.9355	21.8208	22.1523	22.5794	22.7939
APOC1_HUMAN	R.EWFSETFQK.V	2	21.77	-0.557	-1.23	0.22735	1.5	0.22735	21.073	21.3212	22.0779	21.9147	22.6334	22.376	21.3843	21.5375	22.5375	22.3826	23.0272	22.8972	22.2029	22.2359	21.9458	22.1967	17.9353	18.6992	19.4934	19.9538	23.0401	23.1291	21.9638	22.1751	23.0457	22.8297	23.8345	23.6902	21.4401	21.6443	23.5506	23.3312	19.9813	20.5587	21.9234	22.0433	21.4579	21.5313	19.8488	19.9379
APOC1_HUMAN	K.EFGNTLEDK.A	2	21.5	-0.234	-0.51	0.61516	0.26	0.61516	20.8316	21.3793	20.9254	21.3071	22.7333	22.8805	20.9776	21.3418	22.1538	22.3326	22.1042	22.2363	21.6019	21.8993	21.9727	21.793	18.5325	19.9318	20.0076	20.6593	22.5123	22.7235	21.8966	22.0821	22.4956	22.7427	22.7389	23.2857	21.0404	20.9318	22.7838	22.9902	19.3847	19.8935	21.2182	21.4783	21.3758	21.0594	19.7786	19.8662
APOC3_HUMAN	R.GWVTDGFSSLK.D	2	22.16	-0.384	-1.02	0.31553	1.03	0.31553	20.3846	20.8639	22.263	22.4553	23.0314	23.0085	20.7385	21.2848	22.7402	22.4912	23.5624	23.4139	22.3538	22.4455	21.5185	21.1938	21.9027	21.9718	20.8154	20.8759	23.3906	23.4627	21.5176	21.6018	22.8666	22.7435	24.6189	24.7936	22.3186	22.3239	23.6745	23.6618	21.0417	21.1217	22.4597	22.2221	20.8352	20.8687	20.7403	20.7245
APOC3_HUMAN	K.DALSSVQESQVAQQAR.G	2	21.29	-0.238	-0.63	0.52957	0.4	0.52957	19.9351	20.234	21.2947	21.2306	22.0832	21.9344	20.0133	20.699	21.6464	21.6888	22.4275	22.7329	21.5318	21.2748	20.4298	20.2311	21.2223	21.7417	20.6115	20.406	22.3256	22.5671	20.0026	20.3879	21.7539	22.0725	23.6292	23.5942	21.3318	21.3106	22.6559	22.4212	20.0136	19.96	21.5814	21.5808	20.119	20.0787	20.1194	20.6199
APOC3_HUMAN	K.DALSSVQESQVAQQAR.G	3	21.83	-0.162	-0.48	0.6346	0.23	0.6346	20.0864	20.4667	21.2915	21.437	22.7176	23.0466	21.5613	21.4289	22.5376	22.2703	22.9478	23.0842	21.8332	21.7512	20.7454	20.9415	22.0724	22.2331	21.1291	21.391	22.6774	22.7482	21.043	21.4811	22.1873	22.3727	23.5688	23.9909	21.6417	21.5613	23.0554	23.1008	20.9024	21.007	21.9976	21.746	20.92	20.5003	20.6979	21.0094
APOD_HUMAN	K.NILTSNNIDVK.K	2	28.13	-0.079	-0.45	0.65235	0.21	0.65235	28.6004	28.7125	27.4971	27.6345	28.1715	28.3443	28.2683	28.3503	28.0805	28.1099	27.8552	27.779	27.7184	27.9185	28.1268	28.0537	27.8544	28.0799	28.2014	28.3825	27.9851	28.1421	28.1559	28.4326	28.994	29.173	28.2185	28.1222	28.1275	28.1714	27.7551	27.8138	27.7153	27.9104	27.359	27.3501	28.0278	27.8555	28.9273	29.0769
APOD_HUMAN	K.IPTTFENGR.C	2	28.34	-0.131	-0.73	0.46891	0.53	0.46891	28.4696	28.7727	27.7277	27.7396	28.5407	28.6266	28.482	28.0711	28.136	28.2807	28.1407	28.0841	28.111	28.1437	28.3112	28.2957	28.2514	28.3499	28.4453	28.5592	28.3532	28.3269	28.558	28.2785	29.4408	29.5504	28.1281	28.1312	28.4873	28.4744	27.831	28.1204	28.0348	28.0722	27.6927	27.7489	28.3123	28.1368	29.2619	29.2147
APOD_HUMAN	K.MTVTDQVNCPK.L	2	27.1	-0.09	-0.43	0.66723	0.19	0.66723	27.0022	27.4566	26.4777	26.6398	27.1819	27.3296	27.3833	27.2341	26.9988	27.1326	26.7167	26.7174	26.6375	26.8976	27.2153	27.055	26.9663	27.081	27.3682	27.5962	26.9392	27.0294	27.4224	27.3479	27.9757	28.183	26.8133	27.3061	27.1788	27.2773	26.5616	26.8853	26.7439	26.8821	26.2794	26.4529	27.0466	26.7581	27.8539	27.9425
APOD_HUMAN	R.NPNLPPETVDSLK.N	2	27.93	-0.033	-0.2	0.84416	0.04	0.84416	28.4599	28.5629	27.2481	27.412	28.006	28.1195	28.1338	28.27	27.9334	27.8909	27.714	27.7529	27.6353	27.7334	27.9511	27.8943	27.675	27.9158	27.9788	28.0823	27.7139	27.8443	27.9481	28.1854	28.9104	28.9787	27.9871	27.9044	27.9016	27.9064	27.6443	27.6108	27.5536	27.6384	27.1276	27.0872	27.7782	27.6852	28.7718	28.8418
APOD_HUMAN	K.KMTVTDQVNCPK.L	2	24.92	-0.283	-1.19	0.24154	1.41	0.24154	24.43	24.2009	25.5997	25.2386	24.0218	23.4763	25.0802	24.7757	24.6034	25.035	25.1863	25.3597	25.1149	24.9834	25.1669	25.2719	24.3155	23.6691	25.201	24.9115	24.6637	24.6678	24.4493	24.5102	25.369	25.4477	25.5731	25.4372	25.3866	25.4258	24.6982	24.7206	24.9327	24.9932	25.2525	25.2748	25.3592	25.2992	25.0492	24.7961
APOD_HUMAN	K.KMTVTDQVNCPK.L	3	24.05	-0.12	-0.52	0.60587	0.27	0.60587	24.2089	23.9974	23.2428	23.5065	24.0881	24.2694	24.5432	24.4293	24.1472	23.8553	23.7919	24.0546	23.4318	23.7939	24.0757	23.6368	23.9026	24.0963	24.2654	24.4939	23.6691	23.9015	24.598	24.5939	24.8727	24.8654	24.3454	24.5598	23.9999	24.0276	23.5867	23.954	23.6515	23.8076	23.3448	23.4246	24.2917	23.5955	24.5743	24.5619
APOD_HUMAN	K.CPNPPVQENFDVNK.Y	2	25.13	-0.088	-0.52	0.60504	0.27	0.60504	25.5629	25.7583	24.45	24.5082	25.1023	25.1981	25.3702	25.3809	24.9926	24.9403	24.8387	25.0471	24.709	24.8003	25.224	25.0417	24.9294	25.0905	25.3556	25.5116	24.9465	25.0485	25.2847	25.3684	26.1232	26.2153	25.3085	25.3785	24.974	25.1369	24.8907	24.8637	24.702	24.7665	24.3295	24.4621	24.8722	24.7882	26.0574	26.0584
APOE_HUMAN	R.LGPLVEQGR.V	2	28.29	0.204	1.09	0.28255	1.19	0.28255	27.7201	27.9423	28.5056	28.4853	29.0961	29.1631	28.5041	27.901	28.4222	28.6427	28.3159	28.1574	28.6203	28.5822	28.4499	28.4421	28.1286	28.1394	28.2965	28.3328	28.4192	28.3276	28.3503	27.854	28.3938	28.4596	27.6811	27.6212	28.6087	28.5701	27.664	28.0101	28.5669	28.5105	28.2499	28.207	28.3448	28.1526	27.9745	27.8056
APOE_HUMAN	R.LGADMEDVCGR.L	2	26.51	-0.381	-0.65	0.5208	0.42	0.5208	27.0155	27.1405	27.8491	28.0725	27.0081	27.0694	26.5532	26.0166	26.9551	27.0367	26.5847	26.4657	26.6685	26.7194	21.773	21.8559	26.1465	26.1156	26.6129	26.8038	26.5812	26.2666	27.6754	27.002	27.5862	27.7084	27.2309	26.9808	20.7067	21.2174	26.987	27.2664	27.8652	28.0379	27.5237	27.6768	27.5668	27.4306	27.4265	27.3381
APOE_HUMAN	R.LAVYQAGAR.E	2	26.94	0.88	1.85	0.07121	3.43	0.07121	26.6087	26.7584	27.4528	27.2951	28.1054	28.0948	27.5028	27.3362	27.4619	27.5888	27.2591	27.0888	27.5602	27.5242	27.4464	27.5082	27.1657	27.1344	27.3529	27.3751	27.3701	27.3051	27.4053	27.3508	26.4846	26.5255	20.1455	20.9304	27.5604	27.4924	26.8392	26.9164	27.6056	27.6123	27.2268	27.1789	27.2861	27.121	26.914	26.7529
APOE_HUMAN	R.LQAEAFQAR.L	2	27.72	0.127	0.76	0.45113	0.58	0.45113	27.227	27.3879	28.0224	28.0521	28.5359	28.6017	27.9861	27.7499	28.0728	28.1236	27.8218	27.7997	28.0477	28.115	27.9888	27.9168	26.8234	26.914	27.2175	27.277	27.8843	27.9125	27.9101	27.5301	27.7903	27.8957	27.3276	27.4776	28.1191	28.1432	27.3558	27.5106	27.6916	27.7608	27.7398	27.7847	27.8735	27.6291	26.9028	26.8956
APOE_HUMAN	K.SELEEQLTPVAEETR.A	2	27.85	0.241	1.9	0.06404	3.62	0.06404	27.7251	27.7743	27.963	27.995	28.2284	28.3128	27.9156	28.0601	28.1934	28.1477	27.6856	27.8345	28.0012	28.1119	27.8546	27.8281	27.7313	28.01	27.8995	28.1169	27.6995	27.8978	27.5329	27.8475	27.7123	27.7744	27.5407	27.5947	27.9101	27.9387	27.4342	27.4614	27.921	28.1373	27.6682	27.8324	27.6604	27.7409	27.5526	27.7161
APOE_HUMAN	K.SELEEQLTPVAEETR.A	3	25.75	0.299	1.05	0.30001	1.1	0.30001	25.116	25.5581	25.4456	26.1302	26.2514	26.5668	25.8332	25.9266	26.0806	26.3003	25.7578	25.5589	25.6636	25.9071	25.9331	26.0473	25.9425	26.1027	25.5181	26.2801	25.6971	25.5536	25.5804	25.8203	25.4279	25.5281	25.0949	25.4892	25.835	25.7993	24.7849	25.6009	25.9763	26.5004	25.7251	25.3856	25.9929	25.7955	25.0594	25.2845
APOE_HUMAN	K.SWFEPLVEDMQR.Q	2	27.43	-0.185	-0.65	0.52081	0.42	0.52081	27.4678	27.0436	28.3701	28.2119	27.572	27.2699	27.3071	27.3111	27.8019	27.7107	28.0117	27.9947	28.0496	27.746	27.6701	27.7767	25.2508	24.674	26.832	26.7017	27.6759	27.5994	27.273	27.3161	27.675	27.2265	27.8488	27.764	28.1312	28.0506	27.6001	27.2143	27.6198	27.466	27.8919	27.6762	27.4763	27.8658	26.5448	26.5527
APOE_HUMAN	K.SWFEPLVEDMQR.Q	3	25.65	-0.037	-0.11	0.91162	0.01	0.91162	24.9659	25.7703	26.0414	26.5878	26.1028	26.216	25.7438	25.4957	25.9237	26.2823	26.2707	26.0997	26.0812	26.035	25.8871	26.1752	23.7747	23.167	24.9491	24.9984	25.813	25.4754	25.6103	25.391	25.7968	25.4955	25.3664	25.6034	26.4512	26.3546	25.3272	25.4406	26.1883	26.1817	26.1678	25.7841	25.5843	25.9316	24.319	25.0305
APOE_HUMAN	R.WVQTLSEQVQEELLSSQVTQELR.A	3	27.63	-0.092	-0.28	0.7773	0.08	0.7773	26.7532	27.1387	28.5546	28.3836	27.3002	27.7503	27.219	27.6849	28.1632	28.1679	28.074	28.021	28.1369	27.9831	27.7928	27.8705	26.3893	25.2006	27.4636	27.531	27.5173	27.1087	27.2212	27.2946	27.0823	27.2635	27.9458	28.0435	28.1596	28.1714	27.2772	27.3939	28.3323	28.3147	28.0359	27.9345	27.6216	28.0454	27.0099	27.6532
APOE_HUMAN	R.WVQTLSEQVQEELLSSQVTQELR.A	2	22.65	-0.275	-0.81	0.42044	0.66	0.42044	22.1723	21.8412	24.099	23.5872	21.949	22.1794	22.0622	22.471	23.2565	23.1425	23.0182	23.36	23.2307	23.2126	23.0218	22.6098	20.5681	19.6818	22.4382	22.3821	22.0503	22.208	21.972	22.2062	22.1959	22.2048	23.2829	23.4135	23.5969	23.349	22.8097	22.5226	23.0232	23.3655	23.3543	23.0756	23.1108	23.3194	22.3529	22.3733
APOE_HUMAN	R.ALMDETMK.E	2	26.78	0.192	0.63	0.53247	0.4	0.53247	26.2971	26.2561	27.3005	27.1784	27.2351	27.3231	26.7489	25.6112	27.098	27.0687	26.727	26.4061	27.015	27.0251	27.0428	26.9542	26.9156	26.7677	27.28	27.2726	27.0078	26.8445	26.9973	25.8735	26.8592	26.7418	26.2109	25.8028	27.1955	27.1996	26.0675	26.3275	27.2905	27.268	26.7085	26.7316	26.8493	26.6301	26.7237	26.3551
APOE_HUMAN	R.FWDYLR.W	2	27.16	-0.009	-0.05	0.96214	0	0.96214	26.6285	26.4825	27.76	27.6785	27.353	26.9734	27.0738	27.2409	27.3485	27.2458	27.5252	27.1807	27.7303	27.4335	27.3134	27.5623	26.1925	25.9451	27.217	27.2344	27.0716	27.056	26.863	27.0148	27.1578	26.9913	27.06	26.9719	27.5245	27.449	27.0533	26.8535	27.7529	27.6452	27.4785	27.3771	27.3332	27.3247	26.7367	26.5812
APOE_HUMAN	R.GEVQAMLGQSTEELR.V	2	27.37	0.129	1.21	0.23322	1.46	0.23322	27.3032	27.1672	27.8683	27.7968	27.558	27.6285	27.3524	27.4279	27.6507	27.5863	27.4331	27.4941	27.5831	27.5587	27.3982	27.3342	26.9058	26.9286	27.4109	27.3772	27.4584	27.5337	27.1123	27.2405	27.3444	27.264	27.3462	27.1687	27.6869	27.6653	27.0396	26.8388	27.5018	27.514	27.3524	27.4528	27.2029	27.222	27.1257	27.105
APOE_HUMAN	R.GEVQAMLGQSTEELR.V	3	26.56	0.191	0.93	0.35923	0.86	0.35923	25.8456	26.2668	26.7855	26.987	26.8674	27.1467	26.5985	26.6205	26.9333	27.0257	26.8231	26.4259	26.3899	26.7762	26.7476	26.836	26.2487	26.4238	26.5082	26.8196	26.642	26.7446	26.5123	26.6921	26.3487	26.4971	26.1562	26.0235	26.8459	26.8191	25.6916	26.1034	26.7739	27.0597	26.5722	26.527	26.6734	26.2763	26.0129	26.2745
APOE_HUMAN	R.AATVGSLAGQPLQER.A	2	27.33	0.161	1.18	0.24641	1.38	0.24641	26.8749	26.8945	27.654	27.6535	27.8903	27.8636	27.4728	27.5981	27.7425	27.6736	27.51	27.671	27.699	27.71	27.3635	27.3325	26.7328	26.961	26.9038	27.0506	27.4974	27.6966	27.0612	27.2558	27.0639	27.238	27.1416	26.9979	27.7318	27.6884	27.1309	26.9866	27.2914	27.3279	27.3706	27.3718	27.2527	27.2549	26.7899	26.8753
APOE_HUMAN	R.AATVGSLAGQPLQER.A	3	24.85	0.223	0.62	0.54126	0.38	0.54126	23.5621	23.8719	24.2387	25.2284	25.4325	25.9424	25.2465	25.1784	25.5593	25.6493	25.1919	25.1281	24.77	25.4187	25.3139	25.1092	24.5029	24.741	24.241	24.8956	24.8589	25.0946	24.7796	25.1105	24.2235	24.8712	23.9797	24.5055	25.2376	25.0883	23.9966	24.8241	25.0547	25.2724	24.9381	24.7014	25.2295	24.701	23.8859	24.4034
APOE_HUMAN	R.QWAGLVEK.V	2	27.04	0.127	0.87	0.38888	0.76	0.38888	26.863	26.6005	27.4576	27.4117	27.7418	27.6609	27.2197	27.177	27.3866	27.2835	27.2486	27.1921	27.2889	27.091	27.3362	27.2255	26.284	26.2826	26.6562	26.6334	27.2581	27.2929	27.1988	27.1185	26.9407	26.8848	27.1204	26.8805	27.2456	27.2109	26.9035	26.7112	27.0716	26.9808	27.1014	26.9776	27.0763	26.9212	26.3439	26.2595
APOE_HUMAN	K.LEEQAQQIR.L	2	26.65	0.239	1.11	0.27468	1.23	0.27468	26.0135	26.3444	26.7746	26.9117	27.5099	27.6553	26.9134	26.9738	27.2965	27.115	26.5712	26.9608	26.8229	27.0939	27.0864	26.8659	25.8234	26.1046	26.1246	26.3723	26.5121	26.7865	26.8469	27.0106	26.4487	26.5841	26.4638	26.6292	26.8919	26.929	26.2016	26.5029	26.4945	26.6771	26.4304	26.6802	26.8042	26.4481	25.4701	25.7353
APOE_HUMAN	K.VQAAVGTSAAPVPSDNH.-	2	25.74	0.202	0.92	0.36452	0.84	0.36452	25.1138	25.5578	26.166	26.3365	26.321	26.4289	26.2137	26.1618	26.2845	26.3123	25.6652	26.0015	25.6956	26.0068	26.0016	25.8423	24.8623	24.9899	25.3209	25.5277	25.6337	25.9534	25.9022	26.0162	25.5112	25.8143	25.3797	25.8136	26.0278	26.139	25.3208	25.6373	25.5394	25.78	25.7493	25.9122	25.8692	25.6452	24.5585	24.5643
APOE_HUMAN	K.VQAAVGTSAAPVPSDNH.-	3	23.05	0.24	0.5	0.61785	0.25	0.61785	21.4984	22.7885	23.2441	23.8976	23.9927	24.3683	23.7861	23.4562	23.3781	23.8346	22.957	23.0419	22.559	23.4049	23.6166	23.3767	22.4798	22.136	22.7145	22.9617	22.8518	22.8229	23.3881	23.4112	22.8932	22.9951	21.8298	23.2988	23.3794	23.4425	22.0232	23.2201	23.1637	23.5068	23.1743	23.1977	23.8913	22.9702	21.5154	21.712
APOE_HUMAN	R.DRLDEVKEQVAEVR.A	3	25.08	0.061	0.38	0.70883	0.14	0.70883	24.9028	24.7014	25.2567	25.3879	25.6044	25.7473	25.483	25.6653	25.3784	25.3374	25.2681	25.1538	25.3295	25.4177	25.0629	25.1345	24.1388	24.2299	24.328	24.5869	25.1202	25.196	24.9658	25.2185	25.1602	25.1414	25.3101	25.3446	25.3631	25.3715	24.8844	24.8005	24.9497	25.0267	25.3044	25.3763	24.957	25.0842	24.1501	24.1719
APOE_HUMAN	R.DRLDEVKEQVAEVR.A	2	22.53	-0.064	-0.28	0.77863	0.08	0.77863	22.4277	22.3578	23.1709	23.053	22.6966	22.6616	22.8406	23.0055	22.6846	22.8285	23.0115	22.771	22.9706	22.771	22.3284	22.6283	21.0556	21.0012	21.818	21.8326	22.6131	22.5597	22.0184	22.3206	22.6365	22.5515	23.0343	23.0936	22.8811	23.0542	22.536	22.1926	22.3142	22.4882	23.0962	23.1275	22.2133	22.8614	21.8581	21.7424
APOE_HUMAN	K.VEQAVETEPEPELR.Q	2	25.24	0.317	2.11	0.04135	4.44	0.04135	25.1106	25.3799	25.3828	25.4778	25.9611	26.068	25.6378	25.4642	25.6202	25.6943	24.9127	25.2119	25.2432	25.4248	25.4078	25.2898	24.8244	24.9883	25.3515	25.4681	25.1744	25.2274	25.1536	25.0507	25.1379	25.3662	24.8128	24.8444	25.3311	25.493	24.5815	24.8679	25.2361	25.45	24.9083	25.0298	25.0458	24.9289	24.9184	25.0186
APOE_HUMAN	K.RLAVYQAGAR.E	2	24.16	0.876	1.89	0.0654	3.58	0.0654	23.7247	23.9705	25.048	24.916	24.9584	24.8781	24.9057	24.7094	24.9249	24.8451	24.6299	24.8878	24.7707	24.86	24.6601	24.6522	23.9564	23.8227	24.4275	24.3291	24.487	24.4794	24.4907	24.4845	23.6696	23.6566	17.6389	18.065	24.9006	24.9126	24.2251	24.1473	24.6371	24.6708	24.6575	24.6862	24.5625	24.4564	23.7577	23.7738
APOE_HUMAN	R.QQTEWQSGQR.W	2	23.51	0.322	1.55	0.12979	2.39	0.12979	22.2862	22.6065	23.6966	23.9068	24.072	24.0021	23.8291	23.8042	24.0006	23.8287	23.4184	23.6233	23.8128	23.9998	24.0286	23.7445	23.4919	23.6894	23.6809	23.8892	22.9131	23.2712	23.6064	23.6667	22.8891	22.8863	23.1969	23.4009	23.5476	23.696	23.1008	23.2996	23.7446	24.015	23.4939	23.6371	23.8375	23.3357	22.5903	22.8378
APOE_HUMAN	R.LDEVKEQVAEVR.A	3	23.07	0.127	0.52	0.6087	0.27	0.6087	22.3133	22.6939	23.1567	23.5215	23.8718	24.0425	23.5765	23.2052	23.2671	23.3954	23.2015	23.0528	23.1648	23.4335	23.2656	22.9657	22.4685	22.744	22.5079	22.771	23.0105	22.9832	23.2733	22.8979	23.1336	23.2707	22.7095	23.1263	23.3832	23.4467	22.4006	22.9255	23.1064	23.2221	23.3059	23.5299	23.3294	22.7802	22.0373	22.203
APOE_HUMAN	R.LDEVKEQVAEVR.A	2	22.67	0.076	0.42	0.67615	0.18	0.67615	22.3498	22.4111	23.2239	23.0815	23.2996	23.1378	23.0086	22.8856	22.7287	22.9602	22.8418	22.6936	23.0979	23.0154	22.5813	22.6996	22.0432	21.8464	22.2258	22.0647	22.6913	22.7943	22.6038	22.0418	22.8889	22.9135	22.7429	22.6611	23.0843	23.0649	22.4283	22.3925	22.5863	22.6909	23.0618	23.0443	22.4845	22.7637	21.9102	21.8309
APOE_HUMAN	K.AYKSELEEQLTPVAEETR.A	3	22.53	0.613	2.68	0.01066	7.16	0.01066	23.168	23.3126	22.1439	22.1402	23.6415	23.709	23.186	23.26	22.7865	22.644	22.3014	21.9313	22.3755	22.7585	22.6316	22.7644	23.5786	23.8923	22.0685	22.4373	21.6361	21.7564	22.0867	22.3308	22.4922	22.792	21.49	21.7196	21.7049	21.6306	21.7033	21.8186	22.7648	22.9262	22.4419	22.3377	22.9682	22.7169	22.5032	22.6529
APOH_HUMAN	R.VCPFAGILENGAVR.Y	2	26.57	-0.286	-1.75	0.08752	3.06	0.08752	26.6709	26.4714	25.845	25.7603	26.6918	26.6376	26.4354	26.6329	26.1981	26.1943	26.767	26.8404	26.7539	26.7215	25.3242	25.4862	27.043	27.0623	26.49	26.4835	26.5469	26.7193	26.6056	26.7916	27.391	27.291	27.217	27.1677	26.081	26.182	26.8356	26.7587	26.348	26.3217	26.3247	26.4345	26.4529	26.5876	27.0266	27.1425
APOH_HUMAN	R.VCPFAGILENGAVR.Y	3	24.49	-0.207	-0.84	0.40667	0.7	0.40667	24.4788	24.4912	23.3771	23.5214	24.8552	25.0744	24.5932	24.7738	23.5989	24.1752	24.8675	24.5907	24.4172	24.479	23.2743	23.723	25.3403	25.3532	24.2625	24.3921	24.4542	24.7074	24.7746	24.6415	25.3435	25.3225	24.4067	24.9036	24.0404	24.0122	24.1769	24.5194	24.5394	24.6187	24.2192	24.4051	24.056	24.4883	24.9494	25.2091
APOH_HUMAN	R.TCPKPDDLPFSTVVPLK.T	3	26.77	-0.166	-0.96	0.34327	0.92	0.34327	26.7158	26.8955	26.0432	25.9121	26.7822	26.772	26.8101	27.0508	26.536	26.3689	27.0265	26.9572	26.9162	26.9203	25.6529	25.6734	27.3796	27.4576	26.916	26.9892	26.8163	26.89	26.8866	27.0812	27.3962	27.4346	27.2803	27.4189	26.1443	26.262	27.0832	26.9834	26.4417	26.5233	26.5371	26.3851	26.5753	26.6784	27.2668	27.0155
APOH_HUMAN	R.TCPKPDDLPFSTVVPLK.T	2	23.48	-0.294	-1.21	0.23147	1.48	0.23147	23.8139	23.83	23.0514	22.6587	23.2622	22.9937	23.4722	23.7347	22.9429	23.1414	23.8123	23.8727	23.744	23.6642	21.9381	22.1313	23.7469	23.6721	23.7526	23.4052	23.5631	23.7439	23.2488	23.4532	24.2515	24.1736	24.5028	24.2394	22.8723	22.9609	24.0619	23.5908	23.0334	23.1785	23.36	23.334	23.156	23.5631	24.338	23.8849
APOH_HUMAN	K.WSPELPVCAPIICPPPSIPTFATLR.V	3	25.8	-0.137	-0.37	0.7163	0.13	0.7163	25.4763	25.7933	25.8994	25.9515	25.2818	25.3643	25.1983	26.0722	26.0195	26.0207	26.6053	26.8195	26.3833	26.3348	24.9571	25.5288	25.0686	23.8716	25.8703	26.024	25.7001	25.7141	25.9107	26.2715	25.21	25.476	27.1991	27.3926	25.8297	25.9754	26.3978	26.4725	25.9832	26.2022	24.9172	25.0777	24.9656	25.6315	25.0531	25.8956
APOH_HUMAN	K.ATFGCHDGYSLDGPEEIECTK.L	3	25.63	-0.16	-0.96	0.34395	0.92	0.34395	25.6341	25.5893	24.8165	24.9828	25.583	25.6373	25.7569	25.9891	25.3959	25.3785	25.7355	25.9402	25.6839	25.7326	24.5243	24.502	26.1685	26.1625	25.8042	25.933	25.5755	25.6438	25.7539	25.9027	26.1715	26.1866	26.3217	26.3907	24.9953	25.123	25.9151	25.8983	25.0812	25.2587	25.3074	25.4121	25.5671	25.6124	25.9451	26.0927
APOH_HUMAN	K.EHSSLAFWK.T	2	24.08	0.027	0.12	0.90441	0.01	0.90441	24.474	24.1071	23.8122	23.6156	24.0792	23.8006	24.3047	24.3677	23.6987	23.7436	24.6301	24.6681	24.5689	24.2871	23.2214	23.3471	24.363	24.17	24.4619	24.1928	24.3232	24.121	24.3784	24.3958	24.9983	24.7851	25.2921	25.0739	23.7536	23.6794	24.8032	24.446	23.9176	23.897	22.9263	22.8589	23.3057	23.2362	23.6524	23.5199
APOH_HUMAN	K.ATVVYQGER.V	2	24.21	-0.092	-0.48	0.63497	0.23	0.63497	23.9184	23.7385	23.2304	23.2799	24.7062	24.7734	24.3202	24.2214	24.1246	23.8824	24.2341	24.4125	24.2906	24.3813	23.4693	23.1589	25.063	25.2667	24.3633	24.4066	24.0735	24.2325	24.7275	24.7695	24.6587	24.6375	24.7517	24.6959	23.5505	23.5242	24.2993	24.4506	23.9265	23.8833	23.7344	23.7819	24.4327	24.0701	24.4025	24.4869
APOH_HUMAN	K.FICPLTGLWPINTLK.C	2	24.65	-0.65	-2.73	0.00934	7.44	0.00934	24.5893	24.2419	24.7754	24.5058	24.0207	23.8818	24.212	24.4265	24.4224	24.3735	25.2981	25.4252	25.2105	24.9156	23.7213	23.7751	23.2566	22.5978	24.3622	24.395	24.3929	24.4564	24.6918	24.7553	25.2785	25.2491	25.9976	25.9902	24.5266	24.5583	25.3737	25.1217	24.5566	24.5671	24.7044	24.6693	24.9584	25.2946	25.1249	25.1362
APOH_HUMAN	R.KFICPLTGLWPINTLK.C	3	24.51	-0.71	-2.8	0.00778	7.83	0.00778	24.4465	24.1871	24.2424	24.1109	24.1352	24.0854	24.2541	24.351	24.3952	24.3442	25.2314	25.0674	24.9794	24.6976	23.5317	23.5612	22.9022	21.9956	24.2848	24.217	24.7024	24.4813	24.7928	24.6672	25.2411	25.1007	25.4684	25.5277	24.3748	24.254	25.1336	24.9394	24.6994	24.4787	24.96	24.6071	24.8499	25.0208	24.9225	24.9974
APOH_HUMAN	K.TDASDVKPC.-	2	21.83	0.007	0.03	0.97555	0	0.97555	20.9984	21.1023	21.3654	21.1837	22.4232	22.325	22.0201	21.9501	21.7342	21.6136	21.9957	22.3923	21.9047	21.9943	21.1649	20.8651	22.6733	23.0025	21.9975	22.0309	21.1392	21.5758	22.4561	22.4212	21.8012	21.779	22.7653	22.6236	21.2476	21.2899	22.1872	22.2194	21.4535	21.4676	21.5733	21.5503	22.3339	21.7172	21.512	21.4813
ATF6A_HUMAN	R.MTNNQQKTR.I	2	22.55	-0.741	-3.15	0.00308	9.89	0.00308	21.9835	22.326	21.0247	21.0524	22.6797	22.4925	22.1334	22.4912	22.0593	22.1904	22.1736	22.2616	22.4	22.4729	22.0367	22.2487	22.6499	22.7384	21.9211	22.2762	24.0072	24.1663	22.5124	22.984	23.1743	23.3099	23.1009	23.0938	22.8994	22.8104	22.061	22.1981	21.6226	21.8327	23.7982	23.7648	22.7682	22.7901	22.6024	22.9422
ATS4_HUMAN	-.MSQTGSHPGR.G	2	22.72	-0.407	-0.8	0.42599	0.65	0.42599	25.3087	24.7657	21.1699	20.6768	22.9628	22.8127	22.9851	22.6502	22.0534	22.3614	22.4028	21.9712	22.9012	22.3111	21.6196	21.9872	22.3759	21.755	22.9196	22.2806	23.9962	23.4844	21.8434	21.3033	25.1746	24.8834	22.2624	21.5876	22.6796	22.4278	22.8602	22.347	22.6401	22.3891	21.6104	21.2905	21.7572	22.6799	25.8216	25.375
B2MG_HUMAN	K.SNFLNCYVSGFHPSDIEVDLLK.N	3	27.54	-0.439	-1.27	0.21098	1.61	0.21098	27.6847	27.6508	28.4648	28.322	26.7403	26.9376	27.4003	27.5107	27.7462	27.7097	27.7556	27.7429	27.8263	27.6251	27.5781	27.6534	25.676	24.085	27.254	27.1244	27.1926	26.9801	27.7057	27.7886	26.9759	27.2257	27.7763	27.942	28.0173	27.9842	28.1891	28.096	27.9996	27.9338	27.9007	27.8611	27.7816	28.029	27.7934	28.0862
B2MG_HUMAN	K.SNFLNCYVSGFHPSDIEVDLLK.N	2	22.57	-0.632	-1.23	0.22646	1.51	0.22646	23.0097	22.644	24.0614	23.4729	21.3941	21.4995	22.6144	22.4341	22.5295	22.8556	22.9535	22.8559	23.0109	22.6598	22.471	22.5376	20.0746	17.6794	22.4282	21.9757	22.3402	21.9835	22.4814	22.586	22.3593	22.2024	23.3231	23.0173	23.1185	23.228	23.7081	23.2132	23.0246	22.8787	23.0441	22.9774	22.7626	23.1777	23.1474	23.2228
B2MG_HUMAN	K.VEHSDLSFSK.D	2	27.58	-0.014	-0.12	0.90793	0.01	0.90793	27.6574	27.9064	27.8178	27.7392	27.6108	27.5789	27.8188	27.7572	27.3751	27.5957	27.3029	27.319	27.5229	27.6657	27.344	27.4876	27.6348	27.5215	27.42	27.4203	27.3268	27.3805	27.9639	27.9687	27.5499	27.6867	27.0591	27.3495	27.6454	27.6663	28.0935	28.0594	27.4165	27.5418	27.3236	27.3888	27.4842	27.4966	27.6416	27.7368
B2MG_HUMAN	R.VNHVTLSQPK.I	2	27.26	0.032	0.24	0.80997	0.06	0.80997	27.3971	27.4837	27.3655	27.4172	27.262	27.1966	27.6143	27.558	27.3564	27.2432	26.9006	27.1711	27.1848	27.3212	26.9146	27.2823	27.39	27.3741	27.0322	27.0558	26.914	27.0441	27.6183	27.7971	27.2075	27.2976	27.1006	27.0318	27.2524	27.2994	27.5004	27.7299	27.0557	27.1892	26.9568	27.0835	27.0996	27.1569	27.1769	27.3672
B3GN1_HUMAN	R.VAMHLVCPSR.Y	2	27.04	0.28	1.43	0.15897	2.06	0.15897	26.5396	26.8528	27.0813	27.2823	27.5958	27.7739	27.5549	27.0815	27.4493	27.4666	27.0474	27.0881	27.1639	27.2957	27.2001	26.9751	26.9461	27.0073	27.0454	27.2336	27.0241	26.9805	27.0174	26.6066	26.9398	27.0474	26.517	26.6773	27.1074	27.2186	26.3346	26.8269	27.2301	27.3173	26.9668	27.105	27.2302	26.7495	26.6419	26.5351
B3GN1_HUMAN	R.TALASGGVLDASGDYR.V	2	24.86	0.303	1.71	0.09405	2.94	0.09405	24.9427	25.2383	25.0732	25.1805	25.1337	25.428	24.8128	24.71	25.0236	25.1311	24.569	24.6149	24.3089	24.599	25.1219	24.8734	25.5798	25.71	25.1448	25.0767	24.711	24.8924	24.5146	24.6734	24.5323	24.673	23.9239	24.0131	25.0684	25.0008	24.2168	24.2765	25.2428	25.2753	24.914	24.9787	25.261	24.8724	24.4563	24.7078
B3GN1_HUMAN	R.EPGEFALLR.S	2	25.79	0.132	0.98	0.3321	0.96	0.3321	25.9278	25.9425	26.1679	26.0246	25.9316	25.963	25.4268	25.5509	25.8851	25.9014	25.7888	25.6033	25.4869	25.5274	25.8984	25.9307	26.1817	26.3214	25.7493	25.9126	25.9037	25.9114	25.4458	25.6367	25.5705	25.5742	25.1904	24.9677	26.2376	26.151	25.44	25.3201	26.1062	26.1334	26.0526	26.0525	26.1119	26.0662	25.2422	25.3619
B3GN1_HUMAN	R.WEGPLSVSVFAATK.E	2	24.68	-0.121	-0.5	0.62298	0.25	0.62298	23.9713	24.5735	25.7109	25.6599	24.1525	24.0752	23.7404	24.0739	25.1165	25.0194	25.0727	25.0714	24.6303	24.6485	24.7982	24.9957	24.0943	23.7189	24.6166	24.7399	24.6143	24.5071	24.2217	24.1406	23.978	23.8583	24.7686	24.8942	25.5977	25.602	24.4241	24.4804	25.4729	25.4256	25.2965	25.3324	24.9522	25.1312	23.8075	24.3983
B3GN1_HUMAN	R.SCQEVFDK.L	2	23.82	0.097	0.48	0.63279	0.23	0.63279	23.342	23.6965	23.9347	24.0151	24.1264	24.1645	23.6874	23.657	24.0702	23.8637	23.4206	23.7942	23.3604	23.5693	23.9973	23.845	24.2999	24.5512	23.902	24.1536	23.4288	23.7545	24.1208	24.2852	23.2128	23.2785	23.3974	23.6682	24.0487	24.1299	24.1375	24.2679	23.8853	24.0118	23.7875	23.9018	24.1641	23.8406	22.8463	23.3453
B3GN1_HUMAN	R.YEAAVPDPR.E	2	24.65	0.221	1.7	0.09713	2.88	0.09713	24.6485	24.5932	24.8669	24.7513	25.0076	24.9886	24.4907	24.3556	24.7523	24.7593	24.4366	24.3714	24.3058	24.3951	24.8859	24.8919	25.4165	25.3986	24.9238	24.9399	24.6931	24.7142	24.6289	24.5607	24.406	24.2313	23.799	23.9038	24.9831	24.9188	24.3437	24.2594	25.0141	25.0209	24.6834	24.5979	24.9015	24.8993	24.1481	24.0425
B3GN1_HUMAN	R.EMLDQSNQWGGTALVVPAFEIR.R	3	23.86	-0.1	-0.37	0.71574	0.13	0.71574	23.8037	23.8663	24.6015	24.7181	23.2103	23.3973	23.4662	23.4672	23.9915	24.0183	24.3055	24.1009	23.8456	23.4494	24.2455	24.2358	23.2543	22.2346	24.0888	23.9178	24.0129	23.6347	23.6528	23.5091	23.509	23.2655	23.7693	23.9688	24.2779	24.2904	23.6178	23.6982	24.6527	24.5428	24.3047	24.1218	24.0273	24.4122	23.1764	23.7664
B3GN1_HUMAN	K.TTMDPNDVILATHASVDNLLHLSGLLER.W	3	21.29	-0.612	-0.93	0.35724	0.87	0.35724	21.6584	21.194	23.0922	22.8327	20.3585	20.5023	20.7002	20.7041	22.1381	21.9144	22.1578	22.0238	21.6341	21.4321	22.0259	21.8647	13.9467	16.7139	21.4663	21.3183	21.2983	20.8797	21.2371	20.9863	20.1924	20.2628	22.087	22.0423	22.7575	22.7346	21.6154	21.2379	22.0109	21.5561	22.0411	21.9834	21.8512	22.2519	21.514	21.379
BRCA1_HUMAN	R.KMLNEHDFEVR.G	2	24.19	-0.417	-1.9	0.065	3.6	0.065	24.6225	24.3741	24.1544	23.9403	23.8534	23.5939	23.407	23.5623	23.75	23.72	24.6785	24.3197	23.8779	23.6994	24.8789	24.8646	22.7118	22.6269	24.5993	24.4377	24.8761	24.7097	24.4503	24.4636	23.8652	23.6368	24.9304	24.597	24.3927	24.1962	24.8432	24.4348	24.4917	24.353	24.0363	23.9693	24.2427	24.2427	24.812	24.4683
BRWD3_HUMAN	K.NDQNTSVSHAR.T	2	22.92	0.38	1.53	0.13407	2.34	0.13407	21.749	22.4312	22.5275	22.8113	23.9258	23.8954	23.1997	23.3387	23.4755	23.3275	22.4138	22.7362	23.174	23.5145	23.4072	23.3413	23.185	23.3321	23.0044	23.3985	22.6041	22.9378	23.1294	23.2824	22.4845	22.6612	22.2804	22.4742	22.625	22.7749	22.5318	22.8227	22.9205	23.3654	22.3359	22.6436	22.9072	22.9006	22.2123	22.6976
BTD_HUMAN	R.LSSGLVTAALYGR.L	2	23.35	0.067	0.51	0.61177	0.26	0.61177	23.4266	23.544	23.7366	23.654	23.0804	23.042	23.6229	23.5744	23.5437	23.4361	23.5849	23.5078	23.3432	23.2921	23.061	22.87	23.3788	23.2949	23.3721	23.3881	23.3109	23.305	23.2437	23.3887	23.6231	23.5386	23.649	23.2639	23.346	23.0739	23.2742	23.1649	23.452	23.426	23.7752	23.6434	22.8868	22.9275	22.9816	23.1408
BTD_HUMAN	K.VDLITFDTPFAGR.F	2	22.49	0.17	1.1	0.27776	1.21	0.27776	22.1975	22.371	23.293	23.3419	22.1636	22.3251	22.4738	22.5643	22.8027	22.9273	22.5248	22.7411	22.6917	22.672	22.2779	22.4076	22.2811	22.2155	22.6188	22.688	21.9595	22.0966	22.2463	22.56	22.426	22.5774	22.348	22.4992	22.5517	22.7132	22.0355	22.2619	22.7403	22.743	22.9803	22.8174	22.3125	22.3612	21.833	22.1186
BTD_HUMAN	K.ILSGDPYCEK.D	2	22.2	0.167	1.03	0.30793	1.07	0.30793	21.8076	22.1699	22.6682	22.712	22.1518	22.2755	22.394	22.0975	22.4982	22.5445	22.1957	22.2061	22.0938	22.279	22.0073	21.9532	22.3083	22.4866	22.3692	22.5352	22.2572	22.1689	22.198	21.7595	22.2529	22.4112	21.9629	22.0006	22.187	22.2537	21.704	22.0489	22.2479	22.3752	22.395	22.5249	22.1859	21.9262	21.8227	21.7286
C163A_HUMAN	K.SSMSETTVGVVCR.Q	2	24.8	0.42	2.83	0.00708	8.04	0.00708	24.525	24.702	24.4096	24.5721	25.6883	25.7383	25.0431	24.7972	25.1354	25.1146	24.5071	24.6829	25.1816	25.1812	25.2903	25.2435	25.0449	24.8764	25.1136	25.3274	24.8173	24.6367	24.901	24.6377	24.8662	24.8519	24.0855	24.1883	24.4627	24.6479	24.5013	24.5681	24.9288	25.0207	24.3353	24.5307	24.5362	24.5717	24.3399	24.3444
C1QA_HUMAN	R.SLGFCDTTNK.G	2	23.32	-0.191	-0.8	0.42958	0.64	0.42958	23.1098	23.4209	22.8434	23.1037	23.1351	23.2903	23.2914	22.6796	23.5299	23.5381	23.2026	23.3987	23.067	23.2609	23.2611	23.1058	23.2066	23.3884	23.2551	23.4878	23.081	23.1978	24.2685	23.8447	22.9445	23.2002	23.0452	23.1556	22.9901	23.1355	24.6464	25.1284	22.9173	23.1866	23.043	23.2526	23.5019	23.102	23.3048	23.4472
C1QB_HUMAN	K.VPGLYYFTYHASSR.G	3	23.57	-0.433	-2.32	0.02524	5.39	0.02524	23.5109	23.5295	23.3718	23.4992	23.0827	22.9606	23.6039	23.814	23.668	23.5981	23.8556	23.5174	23.5169	23.4647	23.3818	23.408	22.4565	22.1843	23.3388	23.3403	23.3671	23.489	24.359	24.399	23.2781	23.307	23.716	23.7507	23.5704	23.5995	25.2705	25.2525	23.3153	23.3386	23.7733	23.8028	23.5587	23.5422	23.6653	23.4166
C1QB_HUMAN	R.GNLCVNLMR.G	2	23.35	-0.38	-2.42	0.02	5.86	0.02	23.324	23.2723	23.1859	23.0676	22.7439	22.6367	23.2374	23.1869	23.4066	23.3652	23.4033	23.5053	23.1511	23.1851	23.3087	23.1618	22.8391	22.7287	23.1733	23.2856	23.3279	23.2924	24.2513	24.3405	23.2077	23.1127	23.5803	23.3074	23.2545	23.275	24.8278	24.7841	23.1902	23.124	23.2543	23.2543	23.3511	23.1409	23.4569	23.4303
C1QB_HUMAN	K.LEQGENVFLQATDK.N	2	23.8	-0.247	-1.43	0.1601	2.05	0.1601	23.9261	24.219	23.452	23.4015	23.334	23.6	23.6882	23.8201	23.8648	23.8039	23.7992	23.9594	23.4974	23.6346	23.4056	23.3792	23.5444	23.6742	23.698	23.7909	23.5343	23.6274	24.558	24.707	23.5672	23.602	23.9715	23.8419	23.495	23.4754	25.3105	25.3956	23.3334	23.5077	23.6099	23.6638	23.5913	23.5939	24.004	24.0474
C1QB_HUMAN	R.FDHVITNMNNNYEPR.S	3	22.57	-0.217	-1	0.32454	0.99	0.32454	23.0628	22.7962	22.1349	22.3008	22.0714	21.9931	22.6797	22.5877	23.0092	22.6725	22.5785	22.6503	22.2933	22.3292	22.4894	22.1917	22.1777	22.0067	22.6037	22.657	22.3515	22.3633	23.4353	23.1703	22.4112	22.2512	22.4792	22.4979	22.5654	22.3131	24.2784	24.0554	22.2569	22.2919	22.5632	22.215	22.6368	22.0579	22.7509	22.6868
C1QC_HUMAN	K.FQSVFTVTR.Q	2	24.26	-0.377	-2.37	0.02259	5.62	0.02259	24.2128	24.3382	23.867	23.7841	23.8074	23.89	24.0242	24.1467	24.2975	24.2767	24.4332	24.2351	24.2627	24.2425	24.0109	24.0604	23.7701	23.8437	24.0427	23.9775	24.0271	24.1401	25.041	25.2356	24.0826	24.2957	24.2645	24.1517	24.154	24.1587	25.9057	25.8354	24.0782	24.0273	24.2594	24.2205	24.2825	24.1726	24.3292	24.4021
C1QC_HUMAN	R.FNAVLTNPQGDYDTSTGK.F	2	23.15	-0.211	-1.24	0.22132	1.54	0.22132	23.2862	23.4344	22.9098	22.9065	22.7296	22.7025	23.2223	23.2133	23.2617	23.2968	23.1025	23.2839	22.9561	23.0856	22.9561	22.7146	22.6855	22.9176	23.0864	23.0887	22.7631	23	23.8509	23.988	22.8683	22.8117	23.2783	23.2329	22.9052	22.8885	24.7523	24.6406	22.6834	22.824	23.0489	23.1127	22.9319	22.9575	23.2043	23.3096
C1QC_HUMAN	K.TNQVNSGGVLLR.L	2	23.2	-0.221	-1.07	0.29152	1.14	0.29152	22.9943	23.3956	22.661	22.9719	23.0575	23.1369	23.2374	23.0566	23.2196	23.3131	23.1253	23.3105	23.0138	23.1025	22.9834	22.8845	22.9501	23.1515	23.0107	23.2873	22.863	22.8796	24.1134	23.9627	22.8796	23.2712	22.9017	22.9284	22.8292	23.0453	24.5049	24.9266	22.8231	23.0571	23.0487	23.1839	23.223	23.0874	23.3291	23.4282
C1QC_HUMAN	R.QTHQPPAPNSLIR.F	3	22.38	-0.225	-1.05	0.30123	1.1	0.30123	22.1922	22.3695	21.8145	22.0593	22.0642	22.1256	22.8533	22.3971	22.5508	22.5525	22.4964	22.3422	22.0847	22.2887	22.0717	21.8225	22.282	22.2996	22.308	22.3931	22.0481	22.007	23.3144	22.8019	22.2467	22.4126	22.3902	22.4245	22.0297	22.0797	23.6732	24.0743	22.029	22.2235	22.4478	22.4756	22.6092	22.2227	22.285	22.0765
C1R_HUMAN	K.VLNYVDWIK.K	2	24.71	-0.015	-0.06	0.95197	0	0.95197	25.0974	24.7777	23.8792	23.8835	25.1677	25.0578	24.9551	24.6535	24.5855	24.8091	24.2763	24.3069	24.1567	24.92	25.099	24.6877	25.1475	25.0457	24.8333	24.7367	24.9312	24.8834	25.3378	24.951	24.8156	25.251	23.9101	24.0857	24.731	24.4666	25.1724	25.0708	24.7068	25.077	23.5381	23.737	24.2353	24.5684	25.4521	25.4645
C1R_HUMAN	R.WILTAAHTLYPK.E	3	23.76	-0.392	-2.17	0.03548	4.73	0.03548	23.9808	23.5705	23.5498	23.3984	23.0935	23.0011	23.7889	23.7927	23.5846	23.4504	24.1762	23.7716	23.7035	23.4698	23.6628	23.705	23.2573	23.0923	23.6146	23.6277	23.6084	23.4201	24.2955	24.1815	23.5271	23.2814	23.9913	23.723	23.9758	23.9102	25.0025	24.746	23.9169	23.7796	23.8207	23.8514	23.9545	23.7622	24.249	24.1347
C1R_HUMAN	K.TLDEFTIIQNLQPQYQFR.D	3	23.48	-0.449	-1.47	0.14847	2.17	0.14847	22.8976	23.7405	23.3046	23.4633	22.5222	22.9167	23.3064	23.3735	23.5552	23.7195	23.8661	23.8576	23.5812	23.1377	23.3249	23.571	22.5957	21.788	23.2719	23.2992	23.0712	22.9043	23.7799	24.1532	22.8305	23.2947	23.6958	23.7738	23.4555	23.5693	24.5926	24.8215	23.9098	23.8518	23.6689	23.5801	23.1743	23.7031	23.8402	24.4014
C1R_HUMAN	R.DYFIATCK.Q	2	23.13	-0.288	-2.09	0.0425	4.38	0.0425	23.1328	22.9733	22.4268	22.5151	22.9592	22.9716	23.1539	23.2278	23.0474	22.9519	23.059	23.0457	22.864	22.8331	22.9758	22.9782	23.104	23.2559	23.0479	23.2282	23.0474	23.0243	23.7104	23.8187	22.8612	22.8706	23.1916	23.1242	23.2653	23.0699	24.2531	24.1912	23.2597	23.0697	22.774	22.7824	22.9931	22.9338	23.6796	23.5955
C1R_HUMAN	R.MDVFSQNMFCAGHPSLK.Q	3	22.84	-0.231	-1.35	0.18408	1.83	0.18408	23.1337	22.9988	22.7683	22.8587	22.0844	22.04	22.796	23.0163	22.8818	22.6647	22.9517	22.7514	22.7432	22.5502	22.747	22.9003	22.3742	22.1871	22.9754	23.1424	22.7349	22.6072	23.1458	23.184	22.3856	22.5289	22.7747	22.8603	22.9525	22.9804	23.8992	23.6551	22.9558	23.0829	22.9394	22.6697	22.4272	22.6429	23.5229	23.2303
C1R_HUMAN	K.MGNFPWQVFTNIHGR.G	3	22.78	-0.735	-2.08	0.04421	4.31	0.04421	22.587	22.6885	23.1286	22.9978	21.8362	21.566	22.9159	22.6864	22.8212	22.85	23.249	23.0862	22.8214	22.5306	23.1138	23.2177	20.0325	18.8591	22.692	22.5695	22.791	22.2509	23.3703	23.2029	22.7248	22.2087	23.171	23.1483	23.3457	23.3273	24.0843	23.9854	23.2638	23.269	23.2868	23.08	22.8388	23.0977	23.1094	23.3948
C1R_HUMAN	R.FCGQLGSPLGNPPGK.K	2	22.83	-0.205	-1.34	0.18634	1.81	0.18634	22.8779	23.0598	22.5001	22.5446	22.4377	22.307	22.8647	22.9232	22.8811	22.8558	22.5722	22.9133	22.6306	22.7511	22.594	22.5325	22.6429	22.864	22.8703	22.8396	22.4598	22.5809	23.0012	23.2318	22.5136	22.4946	22.7632	22.6186	22.9542	22.8342	24.0454	23.8477	22.9219	22.7808	22.6682	22.7656	22.6846	22.7933	23.2346	23.3675
C1R_HUMAN	R.LPVANPQACENWLR.G	2	23.4	-0.359	-2.35	0.02369	5.52	0.02369	23.7063	23.4888	23.2962	23.2135	22.6077	22.5533	23.346	23.4393	23.3765	23.1892	23.416	23.5503	23.194	23.1869	23.1329	23.1506	23.0685	22.9126	23.2769	23.2985	23.1855	23.2689	23.6333	23.7676	23.3083	23.0811	23.4775	23.225	23.5223	23.4056	24.6593	24.473	23.4022	23.4371	23.3625	23.4521	23.2883	23.3854	24.0883	24.1523
C1R_HUMAN	K.QDACQGDSGGVFAVR.D	2	21.9	-0.125	-0.69	0.49431	0.48	0.49431	22.1119	22.1444	21.1543	21.1996	21.5853	21.7161	21.9607	22.1752	22.0243	21.907	21.7494	21.8182	21.4786	21.7489	21.7799	21.7797	22.127	22.2158	22.0437	22.0839	21.4821	21.5905	22.3869	22.5119	21.6181	21.5357	21.2914	21.5575	21.717	21.8743	23.2576	23.2446	21.7523	21.9913	21.3644	21.5215	21.7347	21.6863	22.4995	22.6902
C1R_HUMAN	R.YTTTMGVNTYK.A	2	22.32	-0.179	-0.9	0.37535	0.8	0.37535	22.2057	22.434	22.0458	22.2691	21.8686	22.0487	22.4712	21.9156	22.3041	22.3381	22.1234	22.1908	22.0289	22.0334	22.1706	22.2522	22.3566	22.4794	22.4662	22.6736	22.1789	22.2363	22.9935	22.3472	21.9968	22.0196	21.9213	21.6727	22.4272	22.5364	23.2656	23.4124	22.2883	22.4651	22.0686	22.179	22.0933	22.2358	22.9928	22.9313
C1S_HUMAN	R.TNFDNDIALVR.L	2	24.56	-0.136	-0.86	0.39445	0.74	0.39445	24.7899	24.9671	24.0562	24.1428	24.239	24.3099	24.4526	24.6606	24.5286	24.4949	24.4225	24.5967	24.364	24.6082	24.3349	24.358	24.5501	24.8664	24.505	24.6468	24.2633	24.405	24.6296	24.9421	24.4384	24.6274	24.4978	24.2075	24.5613	24.525	25.3762	25.3978	24.3012	24.4778	24.341	24.4025	24.4608	24.5789	25.0156	25.1666
C1S_HUMAN	K.LLEVPEGR.T	2	24.45	-0.127	-0.76	0.45312	0.57	0.45312	24.4816	24.577	24.0919	23.9242	24.327	24.3516	24.5381	24.1719	24.3565	24.554	24.373	24.3334	24.4634	24.3361	24.3876	24.3685	24.6016	24.5347	24.5152	24.4276	24.2674	23.9358	24.7714	24.3479	24.5541	24.5604	23.8492	24.0456	24.5337	24.5016	25.0113	25.3049	24.3608	24.3737	24.382	24.353	24.5935	24.5035	25.1539	24.8409
C1S_HUMAN	R.SSNNPHSPIVEEFQVPYNK.L	3	24.57	-0.12	-0.95	0.3453	0.91	0.3453	24.7304	24.7562	24.0045	24.119	24.2724	24.2757	24.6274	24.7716	24.3844	24.4328	24.6118	24.7861	24.3139	24.4951	24.3396	24.3293	24.6852	24.8314	24.7065	24.8141	24.4006	24.4805	24.6356	24.8662	24.5446	24.57	24.9606	24.8183	24.4667	24.4613	25.1664	25.1541	24.2466	24.4175	24.3581	24.2594	24.4372	24.391	24.9924	25.0619
C1S_HUMAN	R.IIGGSDADIK.N	2	23.63	-0.161	-0.93	0.35805	0.86	0.35805	23.3132	23.7348	23.1174	23.1246	23.5113	23.6171	23.7427	23.6066	23.4414	23.6017	23.3751	23.3696	23.4335	23.5244	23.5366	23.4572	23.8977	23.9462	23.7402	23.8112	23.3655	23.3298	24.1239	24.123	23.4062	23.6308	23.0014	23.5175	23.6465	23.6002	24.3796	24.5529	23.5475	23.6529	23.3429	23.3589	23.8318	23.461	24.1221	24.1256
C1S_HUMAN	R.QFGPYCGHGFPGPLNIETK.S	3	23.85	-0.162	-1.13	0.26405	1.28	0.26405	24.3195	24.1003	23.5206	23.7332	23.23	23.2776	23.9383	24.0176	23.8848	23.8717	23.986	23.962	23.757	23.7127	23.7061	23.7028	23.4252	23.2667	23.9346	23.9829	23.5624	23.4612	23.874	23.9558	23.7933	23.5642	23.9092	23.8525	23.802	23.8049	24.6783	24.6424	23.7835	23.9283	23.9696	23.7945	23.7843	23.7416	24.5077	24.1664
C1S_HUMAN	K.NYVDWIMK.T	2	23.44	-0.302	-1.57	0.12488	2.45	0.12488	23.7804	23.6014	23.2703	23.1247	22.956	22.426	23.3622	23.39	23.1435	22.9063	23.6039	23.3969	23.5104	23.2565	23.5269	23.5967	23.0553	22.6771	23.6393	23.5923	23.3354	23.1717	23.7984	23.7939	23.5043	23.1686	23.4674	23.412	23.4605	23.4656	24.5756	24.3508	23.5125	23.4374	23.2681	23.1194	23.3316	23.4608	24.2083	24.0145
C1S_HUMAN	R.VGATSFYSTCQSNGK.W	2	23.05	-0.067	-0.44	0.66506	0.19	0.66506	23.1489	23.2169	22.6417	22.6785	22.801	22.7042	23.2638	22.97	22.9717	23.0742	22.9354	23.0076	22.9306	22.9445	23.0115	22.9343	23.2651	23.2521	23.2155	23.303	22.6692	22.5375	23.3436	22.9094	22.9023	22.9792	22.7023	22.644	22.9895	23.087	23.7905	23.9874	22.9587	23.0121	22.7032	22.8898	23.126	22.9157	23.7364	23.7308
C1S_HUMAN	K.VEDPESTLFGSVIR.Y	2	23.69	-0.176	-1.13	0.26377	1.28	0.26377	24.2938	24.096	23.4473	23.4064	23.279	23.2396	23.5624	23.8092	23.5729	23.5342	23.638	23.6805	23.4954	23.3951	23.4156	23.5229	23.6263	23.6558	23.647	23.6886	23.4749	23.5028	23.6335	23.8221	23.6714	23.7836	23.5516	23.4927	23.8355	23.7287	24.7803	24.4835	23.5188	23.5182	23.4015	23.284	23.417	23.7277	24.5626	24.3366
C1S_HUMAN	K.GDSGGAFAVQDPNDK.T	2	22.72	0.021	0.11	0.91105	0.01	0.91105	22.7786	23.0194	22.0699	22.3798	22.4833	22.6696	22.909	22.95	22.7839	22.7189	22.4122	22.6878	22.4539	22.6319	22.7337	22.5205	23.0142	23.2221	22.9818	23.1982	22.1948	22.4134	23.0813	23.0728	22.1836	22.4506	22.4007	22.6815	22.497	22.6475	23.4853	23.6958	22.4255	22.6747	22.1524	22.4507	22.6957	22.545	23.1303	23.3109
C1S_HUMAN	K.EDTPNSVWEPAK.A	2	23.07	-0.085	-0.49	0.62582	0.24	0.62582	23.3398	23.5337	22.42	22.3637	23.0438	22.9713	23.3143	23.2787	22.9087	22.6589	22.8464	22.8418	22.7942	22.7938	23.1335	22.8512	23.4691	23.5236	23.1534	23.3286	22.7604	22.7136	23.5045	23.6651	22.9682	22.8363	22.9043	23.0702	22.7991	22.803	24.0664	24.0355	22.9322	22.9071	22.392	22.5205	23.0914	22.7535	23.7619	23.7748
CA2D1_HUMAN	R.IKPVFIEDANFGR.Q	3	22.08	-0.07	-0.36	0.72383	0.13	0.72383	22.0676	22.2187	22.6519	22.6736	21.8307	21.7643	22.031	22.2535	22.3162	22.2219	21.7984	21.791	21.9541	21.9273	21.5085	21.585	22.2299	22.3201	21.8231	21.8533	22.2866	21.9934	21.7218	21.8606	22.3569	22.1937	21.4063	20.7813	22.7461	22.563	21.2967	21.4436	22.5542	22.6257	22.7172	22.8332	22.454	22.4958	22.0267	21.8609
CA2D1_HUMAN	R.FVVTDGGITR.V	2	22.28	-0.07	-0.38	0.70916	0.14	0.70916	22.5553	22.5192	22.7361	22.7294	21.9991	22.2492	22.2141	22.1795	22.5264	22.4022	21.8282	22.0283	22.0527	22.0358	21.7788	21.8056	22.5423	22.6676	21.8787	22.1496	22.2686	22.381	21.9818	22.2141	22.5699	22.5308	21.4178	21.3443	22.8095	22.6422	21.6816	21.6113	22.8635	22.82	22.9808	22.5396	22.7388	22.3002	22.3116	22.266
CA2D1_HUMAN	K.MQEDLVTLAK.T	2	22.03	-0.129	-0.38	0.70343	0.15	0.70343	22.2834	22.4833	22.7627	22.828	21.4897	21.809	21.8893	22.1006	22.3752	22.3621	21.7092	21.5771	21.4222	21.4038	21.1015	21.4617	22.5219	22.5539	21.0458	22.1248	21.9097	22.0454	21.6589	22.2649	22.122	22.2123	21.7979	21.7345	22.6436	22.5174	21.2283	20.0639	22.4459	22.5994	22.652	22.5211	22.5308	22.3801	22.0902	22.4607
CA2D1_HUMAN	K.TASGVNQLVDIYEK.Y	2	22.43	0.036	0.21	0.83089	0.05	0.83089	22.6962	22.9436	23.013	23.0484	22.0521	22.0622	22.463	22.619	22.6453	22.6391	22.0145	21.9917	22.1492	22.3768	21.9341	21.942	22.784	22.9514	22.2537	22.3718	22.4164	22.4748	21.898	22.2466	22.4783	22.5512	21.6297	21.6047	22.9312	22.8573	21.6475	21.788	22.7562	22.9784	22.7232	22.8359	22.5374	22.6602	22.574	22.634
CAD13_HUMAN	K.DIQGSLQDIFK.F	2	24.27	0.009	0.04	0.96889	0	0.96889	24.3536	24.6978	24.9588	25.2863	23.9467	24.2026	24.1023	24.1876	24.636	24.8444	23.9155	24.1804	24.1007	24.2365	23.5026	23.6609	24.6573	24.5902	23.6931	23.7777	24.4153	24.212	23.6314	23.7431	24.3488	24.3293	22.9713	23.3823	24.8172	24.9427	23.1892	23.5492	24.9118	24.9177	25.2004	25.1721	24.6297	24.6814	24.0303	24.273
CAD13_HUMAN	R.YEVSSPYFK.V	2	23.58	0.02	0.11	0.91427	0.01	0.91427	23.6934	23.6864	24.5296	24.462	23.2009	23.0808	23.4318	23.5663	23.964	23.9854	23.2615	23.1909	23.3793	23.5243	23.1242	23.1248	24.1255	24.1743	23.0434	23.2369	23.6352	23.6311	23.1261	23.3331	23.4984	23.4833	22.4107	22.3155	24.116	24.0357	22.8848	22.8672	24.0438	24.1032	24.3248	24.4753	24.1002	24.1823	23.3674	23.4441
CAD13_HUMAN	K.VNSDGGLVALR.N	2	23.57	-0.008	-0.04	0.97104	0	0.97104	23.6541	23.5126	24.4443	24.4853	23.1658	23.2763	23.3278	23.3347	23.9491	24.0319	23.1848	23.5184	23.3361	23.4665	23.0505	22.8586	24.0929	24.4528	23.035	23.1093	23.5434	23.7365	23.1379	23.2506	23.3448	23.4434	22.4344	22.3644	24.0047	24.1765	22.6998	22.7256	24.0148	24.0625	24.4698	24.5411	24.3215	24.1012	23.4947	23.5759
CAD13_HUMAN	R.TPHAEDMAELVIVGGK.D	3	23.14	-0.087	-0.33	0.74486	0.11	0.74486	23.494	23.2377	24.4211	24.2685	22.5179	22.6123	23.1548	23.1138	23.6569	23.4767	23.0697	22.7636	23.087	22.9643	21.9193	21.9527	23.4838	23.2769	22.7624	22.7597	23.4045	23.3492	22.743	22.7118	23.2502	22.8782	22.0842	21.5453	23.9104	23.7389	21.8974	22.1925	23.827	23.8744	24.1889	24.1798	23.9402	23.6977	23.2124	23.1049
CADH2_HUMAN	K.LSLKPTLTEESVK.E	3	23.68	0.125	0.78	0.44159	0.6	0.44159	24.306	24.3144	23.5559	23.7406	23.4992	23.7043	23.6893	23.6821	23.8066	23.8938	23.5607	23.534	23.6348	23.8462	23.5788	23.4407	23.6986	23.8248	23.7446	23.7908	23.9804	24.0888	22.88	23.1941	23.5505	23.7962	23.1266	22.9287	23.779	23.4794	23.4174	23.4526	23.7981	23.9495	23.778	23.4359	23.726	23.6598	24.1552	24.1711
CADH2_HUMAN	K.DVHEGQPLLNVK.F	2	22.73	0.194	1.23	0.22524	1.52	0.22524	22.814	23.2363	23.276	23.1328	22.4535	22.4505	22.7443	22.8281	22.6665	22.867	22.6365	22.8249	22.8411	22.7534	22.7382	22.6496	22.913	23.015	22.8594	22.7871	22.6444	22.613	22.262	22.4382	22.7058	22.6263	21.8448	21.9399	22.7943	23.0487	21.9474	22.2193	22.9571	23.0079	23.0723	23.069	23.0643	22.9496	22.6145	22.787
CADH2_HUMAN	K.VDEDGMVYAVR.S	2	23.12	0.186	1.37	0.17746	1.88	0.17746	23.3062	23.3192	23.7158	23.6682	22.9264	22.7138	22.9839	23.0885	23.2632	23.2124	23.0214	22.9538	23.2137	23.2918	23.1012	23.1927	23.3005	23.4086	23.2576	23.3575	23.1041	23.143	22.6829	23.0007	22.8822	22.9781	22.5599	22.3529	23.4897	23.2798	22.5941	22.5263	23.4474	23.5025	23.2471	23.0705	23.2578	23.2341	23.0821	23.1389
CADH2_HUMAN	K.ESAEVEEIVFPR.Q	2	23.48	0.128	0.91	0.36792	0.83	0.36792	23.6989	23.552	24.0648	23.9971	23.2062	23.1312	23.2583	23.581	23.7826	23.6188	23.4107	23.2794	23.5659	23.5844	23.4915	23.5433	23.5599	23.752	23.4353	23.4523	23.4022	23.5421	22.8191	23.1084	23.2995	23.3638	22.9912	22.9233	23.8033	23.8056	23.236	22.9881	23.8206	23.8594	23.7509	23.7881	23.618	23.6154	23.3022	23.3679
CADH2_HUMAN	K.FLIYAQDK.E	2	22.82	0.188	1.43	0.1613	2.03	0.1613	23.0691	22.8669	23.3588	23.2257	22.6166	22.6583	22.8466	22.708	23.0121	23.0641	22.832	22.5655	22.8746	22.8613	22.9417	22.956	22.9816	23.0034	22.9554	22.8515	22.8514	22.909	22.3094	22.5368	22.639	22.6331	22.2663	22.0904	23.0679	23.088	22.2857	22.1209	23.2595	23.1648	22.9785	22.871	22.949	22.9887	22.7883	22.6832
CADM1_HUMAN	R.NLMIDIQK.D	2	22.59	0.174	0.95	0.34922	0.9	0.34922	23.0633	22.6795	22.8089	22.7196	22.7579	22.6322	22.689	22.4924	22.8363	22.7041	22.4644	22.4874	22.6573	22.5871	22.8625	22.6507	22.7217	22.7211	22.6344	22.3728	22.6279	22.5008	22.6006	22.746	22.538	22.7555	22.151	21.7176	23.0497	22.7892	21.8933	21.5499	22.8849	22.8346	22.6166	22.497	22.918	22.5175	22.5015	22.3629
CADM1_HUMAN	R.EGDALELTCEAIGKPQPVMVTWVR.V	3	22.58	-0.096	-0.39	0.69807	0.15	0.69807	22.9119	22.5584	23.0934	23.0686	22.347	22.1276	22.7486	22.7316	23.0073	22.9349	22.6508	22.6979	22.7678	22.6559	22.7772	22.9074	21.7086	20.6958	22.1334	22.1506	22.5241	22.211	22.5585	22.4995	22.6687	22.3933	22.1468	22.2561	23.0527	23.1333	22.023	22.0877	23.2485	23.1091	23.0391	22.815	22.8668	23.0894	22.4877	22.3816
CADM1_HUMAN	K.SDDSVIQLLNPNR.Q	2	23.19	0.289	1.96	0.05715	3.83	0.05715	23.8075	23.7064	23.1549	23.2112	23.6066	23.584	23.1522	23.5101	23.3683	23.5063	23.0092	22.975	23.1674	23.201	23.2764	23.2201	23.3867	23.5388	23.0392	23.2687	23.1564	23.1604	22.8817	23.2074	23.2694	23.3708	22.3489	22.3566	23.2698	23.3327	22.2827	22.3901	23.4074	23.5393	23.2126	23.1373	23.0993	23.2275	23.1036	23.163
CADM3_HUMAN	K.SLVTVLGIPQKPIITGYK.S	3	23.65	0.131	0.66	0.51206	0.44	0.51206	24.4167	23.8319	23.8968	23.6734	23.774	23.5893	23.8517	24.1153	23.7104	23.8167	23.7686	23.5567	23.8117	23.6756	23.797	23.8908	23.3182	23.0972	23.3584	23.4072	23.5569	23.3564	23.3792	23.238	23.7339	23.4752	23.1954	23.0772	24.0873	24.0886	23.0444	22.8208	24.1398	23.9316	24.0342	24.0478	23.6513	23.8537	23.7374	23.284
CADM3_HUMAN	R.GNPVPQQYLWEK.E	2	23.43	0.144	1.06	0.29523	1.12	0.29523	23.5431	23.6219	23.7118	23.7293	23.1629	23.1237	23.5842	23.6409	23.7455	23.6228	23.4119	23.5751	23.609	23.5852	23.5648	23.6349	23.3637	23.1055	23.3079	23.3909	23.2664	23.1892	23.0402	23.0616	23.5925	23.1869	22.9993	23.0246	23.7557	23.6223	22.9879	22.8834	23.6334	23.759	23.8127	23.7848	23.5857	23.7226	23.1884	23.0608
CADM3_HUMAN	R.EDDGASIVCSVNHESLK.G	3	22.67	0.23	1.21	0.23418	1.46	0.23418	22.8097	23.0683	22.0435	22.8231	22.6152	22.7204	23.0481	23.1562	23.0962	22.9658	22.5928	22.4425	22.7185	22.9232	22.8281	22.8636	22.7418	22.9878	22.4679	22.732	22.507	22.5612	22.3907	22.5793	22.5472	22.6839	22.0833	22.1423	22.9034	22.8901	21.991	22.0461	22.8489	22.9691	22.8901	22.6602	22.933	22.7103	22.2591	22.4506
CADM4_HUMAN	R.FQLEEFSPR.R	2	23.02	-0.023	-0.19	0.8478	0.04	0.8478	23.2311	23.2938	22.8678	22.7936	23.1838	23.2313	23.0179	23.1042	22.9284	22.9001	22.6474	22.5165	22.8644	22.8718	22.9647	23.0728	23.2558	23.3767	22.9013	23.0748	23.2274	23.2792	22.8445	23.0424	23.2116	23.3099	22.4122	22.4444	22.8815	22.8616	22.61	22.4497	23.2788	23.2364	23.1021	23.2451	23.2549	23.3119	23.2531	23.3053
CADM4_HUMAN	R.LHQYDGSIVVIQNPAR.Q	3	22.15	0.026	0.2	0.84621	0.04	0.84621	22.6205	22.3458	21.9596	22.154	22.169	22.2222	22.4157	22.5415	22.1335	22.0645	21.6928	21.6806	21.8853	21.855	22.2294	22.1768	22.3987	22.3668	22.0811	22.2131	22.2383	22.3682	22.061	22.1829	22.2732	22.2041	21.6327	21.5104	22.0041	21.8695	21.6428	21.4621	22.5481	22.3316	22.3102	22.3015	22.4546	22.3911	22.4475	22.4455
CADM4_HUMAN	K.VWSVASTVR.F	2	22.34	-0.042	-0.26	0.794	0.07	0.794	22.7591	22.5292	22.2101	22.1122	22.5581	22.4589	22.3468	22.3154	22.2423	22.1707	21.8961	21.9113	22.3231	22.1532	22.3448	22.355	22.5131	22.4112	22.3689	22.3518	22.6031	22.623	22.1796	22.3837	22.6698	22.6704	21.6402	21.4594	22.2819	21.9299	21.9458	21.7648	22.7072	22.6233	22.654	22.2542	22.7183	22.7068	22.798	22.5583
CALL5_HUMAN	K.AFSAVDTDGNGTINAQELGAALK.A	3	23.14	0.243	0.95	0.34997	0.89	0.34997	23.8151	24.1964	22.2346	22.492	23.9842	23.9305	23.2247	23.5459	23.1376	23.0087	22.4202	22.667	22.9402	23.1524	22.9108	23.2246	23.6924	24.0466	23.0601	23.5055	23.1132	23.2909	23.5841	23.8425	23.5683	23.7144	21.9636	22.3213	22.6854	22.8147	22.6864	22.8368	23.194	23.5645	22.2479	22.3721	22.6158	22.9552	23.334	23.6297
CATB_HUMAN	R.EQWPQCPTIK.E	2	23.29	0.208	1.56	0.12543	2.45	0.12543	23.3255	23.2826	23.4679	23.3551	23.18	23.0479	23.0016	23.0639	23.7184	23.5588	23.0892	23.1011	23.4685	23.4378	23.963	23.9494	23.524	23.4527	23.4737	23.4979	22.6895	22.8092	23.3652	23.5354	23.0741	23.0823	22.5451	22.4029	23.2975	23.0418	23.4122	23.3419	23.6478	23.622	23.3591	23.1599	23.2068	23.2751	23.497	23.437
CATD_HUMAN	R.TMSEVGGSVEDLIAK.G	2	23.4	0.327	1.42	0.16314	2.02	0.16314	24.0235	24.1701	22.5693	22.524	23.7137	23.6227	23.677	23.8536	23.6177	23.5808	22.813	22.6111	22.713	23.0031	23.8863	23.62	24.3184	24.3809	24.3154	24.2428	23.4122	23.5415	23.6558	23.8864	23.9745	23.9796	22.3002	22.0885	22.9495	22.7621	23.5244	23.2242	23.0836	22.9493	22.6181	22.6796	22.7217	22.8157	24.3249	24.2265
CATD_HUMAN	K.FDGILGMAYPR.I	2	23.04	0.191	1.05	0.30147	1.1	0.30147	23.6213	23.2385	22.6218	22.5198	23.1409	23.1022	22.9885	23.2543	23.3499	23.3603	22.8174	22.539	22.5299	22.303	23.2904	23.5403	23.6004	23.5217	23.7828	23.6728	23.0857	22.8805	23.0795	23.1965	23.387	23.3493	22.0859	22.3295	22.8455	23.0096	22.9099	22.8825	22.986	23.0317	22.7143	22.6856	22.5488	22.7306	23.586	23.6577
CATD_HUMAN	K.VSTLPAITLK.L	2	24.15	0.295	1.65	0.10739	2.71	0.10739	24.4525	24.5226	23.5045	23.4003	24.3721	24.4663	24.2467	24.4233	24.4949	24.4285	23.5788	23.6541	23.5967	23.6532	24.4276	24.4865	25.1151	25.3102	24.8175	24.9466	24.1264	24.1897	24.3025	24.4851	24.4076	24.4621	23.313	23.0777	23.9118	23.7762	24.0122	24.0624	23.8787	23.9266	23.6098	23.5528	23.692	23.7702	24.6742	24.7609
CATD_HUMAN	K.AIGAVPLIQGEYMIPCEK.V	2	22.78	0.151	0.8	0.43027	0.63	0.43027	23.4395	23.029	22.5021	22.5352	22.4218	22.3452	22.8804	22.9767	23.229	23.0772	22.2105	22.4566	22.3738	22.1577	23.229	23.0007	22.929	22.9344	23.6512	23.6863	22.6659	22.8112	22.8024	23.1271	23.0931	22.8362	22.1201	21.9984	22.5176	22.6594	22.8911	22.6931	22.4471	22.5474	22.3408	22.3833	22.4566	22.5091	23.6479	23.5048
CBLN3_HUMAN	R.ASGSFVAPVR.G	2	23.1	0.022	0.06	0.94914	0	0.94914	24.4357	24.4925	22.1712	22.3379	23.9881	24.1256	23.5092	22.7332	22.8634	23.6108	22.754	22.4786	23.4109	23.4791	22.6156	22.5435	22.578	22.2938	22.9246	22.8377	24.0367	23.6904	22.2588	21.4329	24.1446	24.3094	21.6512	21.7282	23.0299	23.0834	22.5988	22.9555	23.3745	23.57	22.6655	22.761	22.8387	22.8644	24.5127	24.2302
CBPE_HUMAN	K.NSLISYLEQIHR.G	3	21.83	0.011	0.02	0.98692	0	0.98692	22.8248	21.3854	22.6477	22.484	22.3039	21.8463	22.28	22.3104	22.364	22.5395	22.5757	22.1242	21.3077	21.3705	22.0086	21.8861	20.5989	18.6058	21.7174	21.4622	22.4736	21.6745	21.5832	21.4786	22.5915	22.5947	21.2433	21.3801	22.7639	22.4347	21.4831	21.3613	22.6117	22.45	22.5731	22.5031	21.7183	21.9125	21.3724	18.2096
CBPE_HUMAN	K.LTASAPGYLAITK.K	2	22.72	0.164	1.01	0.32071	1.01	0.32071	23.0037	23.1568	23.0384	23.0256	22.9784	23.1547	22.9053	23.1647	23.2057	23.1716	22.5686	22.7045	22.137	22.1662	22.2448	22.3155	22.7979	22.9644	22.6029	22.6539	22.7641	22.8969	22.4389	22.5958	23.2974	23.3724	22.0923	21.9997	23.1815	23.125	22.2072	22.0911	22.6396	22.8544	23.0351	22.8794	22.1115	22.1941	22.3133	22.5829
CBPE_HUMAN	R.IHIMPSLNPDGFEK.A	3	21.9	0.097	0.42	0.67849	0.17	0.67849	22.3689	22.0577	22.7096	22.5355	21.8067	21.9306	22.2907	22.2865	22.4291	22.339	21.9182	21.7789	21.2363	20.983	21.6289	21.5827	21.7959	21.5624	21.7037	21.9797	22.1427	22.1231	21.6843	21.8543	22.543	22.2579	21.3514	20.855	22.6349	22.5722	21.3733	21.0146	22.3321	22.2362	22.3131	22.2056	21.6433	21.058	21.3276	21.4551
CD048_HUMAN	R.TETLLLQAER.R	2	23.03	0.066	0.3	0.76262	0.09	0.76262	22.9878	23.3723	23.724	23.7499	23.009	23.1682	22.7247	22.8373	23.3497	23.3448	22.6599	22.6579	22.7274	22.967	23.0987	22.9608	23.1248	23.3696	22.5933	22.7489	23.3654	23.4051	22.5237	23.0118	22.8071	23.2153	21.893	21.9918	23.5786	23.6338	22.027	22.3113	23.5052	23.6245	23.3312	23.4934	23.4992	23.3886	22.47	22.7786
CD14_HUMAN	K.VLSIAQAHSPAFSCEQVR.A	3	23.58	-0.348	-1.92	0.06168	3.69	0.06168	23.1324	23.1078	24.4228	24.4782	23.1958	23.1125	23.9785	24.0688	23.8164	23.8697	23.8435	23.9136	23.3716	23.493	22.7589	22.7729	22.3247	22.3895	22.974	23.1772	23.6022	23.7048	23.7638	23.9713	23.5732	23.4511	24.0146	23.9972	24.2106	24.1933	23.8789	23.8263	23.4661	23.5287	24.4866	24.5221	23.3267	23.4946	23.0801	23.0737
CD14_HUMAN	R.AFPALTSLDLSDNPGLGER.G	3	23.5	-0.223	-0.59	0.55608	0.35	0.55608	22.3144	23.4043	23.8352	24.17	23.5551	23.8462	23.8393	24.03	23.6726	24.0979	23.8606	23.6505	23.4775	23.4848	22.4801	23.242	22.6086	22.3342	22.9062	22.9324	23.7365	23.0609	23.7614	23.6158	23.6247	23.6357	22.9408	23.8602	24.3161	24.3348	22.8901	23.6591	23.9266	24.0807	24.4925	24.3009	22.9722	23.4032	22.5179	23.0817
CD14_HUMAN	R.AFPALTSLDLSDNPGLGER.G	2	23.37	-0.366	-1.8	0.07937	3.24	0.07937	23.1274	23.0081	24.0764	24.1141	23.0374	23.0273	23.6211	23.7988	23.7202	23.6425	23.4376	23.8007	23.3487	23.4264	22.5651	22.314	21.9247	21.9582	22.8448	22.9407	23.3265	23.5973	23.4193	23.7918	23.3875	23.4055	23.704	23.7358	23.794	23.9717	23.9136	23.8683	23.2665	23.4324	24.0974	24.1867	22.9318	23.1369	23.0113	23.0791
CD14_HUMAN	R.VLDLSCNR.L	2	23.27	-0.225	-0.9	0.37439	0.81	0.37439	22.3784	22.7786	23.9383	24.0357	23.4467	23.6055	23.7375	23.1515	23.3823	23.6029	23.317	23.1149	23.2817	23.3406	22.7156	22.5877	22.4412	22.5028	22.8933	22.9935	23.4016	23.2096	23.8231	23.1773	23.2543	23.5665	22.9055	23.1963	23.7878	23.8697	23.1782	23.7825	23.3195	23.3006	23.9964	24.0746	23.2987	23.0008	22.9466	22.6636
CD14_HUMAN	R.SWLAELQQWLKPGLK.V	3	22.3	-0.377	-1.15	0.256	1.33	0.256	21.3712	21.0188	24.0302	23.8782	20.8954	20.6593	21.9889	22.2383	22.8223	22.3232	23.1806	23.1512	22.4221	22.5112	21.8819	22.0334	NA	NA	20.7104	20.7173	21.8816	21.724	22.4927	22.173	21.8323	21.8009	23.3897	23.4899	23.3791	23.3072	22.961	22.8187	21.9414	21.8769	23.3303	23.3326	22.3178	22.7885	21.4251	21.3062
CD14_HUMAN	K.ITGTMPPLPLEATGLALSSLR.L	3	23	-0.614	-1.9	0.06472	3.6	0.06472	22.0432	22.3437	24.343	24.473	21.9122	21.9455	23.0569	23.1301	23.3902	23.3729	23.8393	23.5997	23.0367	23.0318	22.4676	22.5767	20.7847	20.036	22.4101	22.0978	23.0773	22.8145	23.5542	23.1421	22.6792	22.9046	23.7548	23.6774	23.8518	24.0761	23.3902	23.3212	23.6005	23.3341	23.9422	24.0696	22.8157	23.3042	22.3724	22.4789
CD14_HUMAN	R.RLTVGAAQVPAQLLVGALR.V	3	22.71	-0.584	-2.23	0.03108	4.99	0.03108	22.0908	22.1196	23.6571	23.7068	22.3698	22.3845	22.7964	22.9918	23.0593	23.1371	23.3084	23.1643	22.8588	22.6662	21.8456	22.0433	20.1018	20.2214	21.8922	21.8526	22.8732	22.5681	22.9485	23.0338	22.9201	22.6681	23.3655	23.2682	23.6888	23.6606	23.262	23.131	22.9325	22.8923	23.7595	23.5236	22.5882	22.8531	21.9294	22.0806
CD14_HUMAN	R.LTVGAAQVPAQLLVGALR.V	3	22.41	-0.49	-1.86	0.06953	3.47	0.06953	21.7056	22.0202	23.3625	23.3669	21.9867	22.1076	22.516	22.6403	22.7273	22.8346	23.0041	22.7399	22.5811	22.3842	21.9082	21.8557	20.3196	20.0074	21.6717	21.5922	22.5741	22.2658	22.7924	22.8984	22.4752	22.3407	22.6707	22.8242	23.1583	23.1484	22.7763	22.9191	22.829	22.5894	23.3956	23.2819	22.1807	22.4812	21.5007	22.0274
CD14_HUMAN	R.LTVGAAQVPAQLLVGALR.V	2	22.03	-0.574	-2.22	0.03232	4.91	0.03232	21.8502	21.394	23.2116	22.9381	21.5454	21.4748	21.9434	22.1072	22.3466	22.2811	22.3667	22.5752	22.1704	22.1281	21.3029	21.2463	19.7006	19.7697	21.2761	21.2755	21.9183	22.2703	22.1757	22.4391	22.2411	22.1749	22.7846	22.6524	22.9829	22.7064	22.6963	22.4141	21.9569	21.9404	22.8918	22.8769	22.0527	22.1107	21.6946	21.3975
CD14_HUMAN	K.FPAIQNLALR.N	2	23.41	-0.297	-1.71	0.09509	2.92	0.09509	22.9452	23.0657	24.0103	23.877	23.3328	23.4207	23.6967	23.8661	23.5427	23.5323	23.6667	23.5079	23.334	23.484	22.7703	22.724	22.3001	22.4543	22.8856	22.8362	23.493	23.5718	23.6928	23.9895	23.4021	23.624	23.5304	23.6245	23.9908	23.977	23.9959	23.8719	23.3679	23.5244	23.9922	24.0246	22.7872	22.9736	22.8551	22.9003
CD44_HUMAN	R.YGFIEGHVVIPR.I	3	24.59	-0.019	-0.12	0.90827	0.01	0.90827	25.1402	24.8161	24.8651	24.577	24.9211	24.7354	24.8836	24.7989	24.5481	24.4724	24.4857	24.5453	24.3976	24.3014	24.6938	24.5823	23.9109	23.7877	24.6518	24.508	24.5447	24.5123	24.9682	25.0882	24.8916	24.8534	24.4343	23.9381	24.9849	24.8018	24.1438	24.0507	24.817	24.6843	24.5111	24.477	24.4932	24.3425	24.7704	24.6957
CD44_HUMAN	K.ALSIGFETCR.Y	2	23.92	-0.026	-0.19	0.84885	0.04	0.84885	24.2879	24.2389	24.0819	23.9512	24.1294	24.2566	24.113	24.0415	24.0831	23.9653	23.7117	23.6973	23.7864	23.8677	23.8894	23.9057	23.1569	23.1906	24.0019	23.8584	23.8635	23.8953	24.2364	24.3616	24.1607	24.2281	23.4912	23.2614	24.2546	24.2246	23.5876	23.4481	24.0776	24.1502	23.77	23.8511	23.9389	23.7025	24.1913	24.031
CD59_HUMAN	R.LRENELTYYCCK.K	3	23.61	0.24	1.11	0.2753	1.22	0.2753	23.6259	23.5846	23.8293	23.9481	23.9139	24.0544	24.0221	23.6585	23.9314	24.0529	23.3204	23.2068	23.5266	23.5271	23.8761	23.5909	23.6622	23.5582	23.752	23.8964	23.4628	23.0439	23.8789	23.3203	23.6567	23.5933	22.9416	22.9266	23.7585	23.7402	22.6614	23.2153	24.0747	24.1313	23.6054	23.7713	23.9398	23.473	23.4609	23.0733
CD59_HUMAN	R.LRENELTYYCCK.K	2	22.67	0.077	0.31	0.75455	0.1	0.75455	23.0239	22.7653	23.2872	23.0665	22.5741	22.3802	22.9845	22.7153	22.6367	22.9687	22.6979	22.484	22.8517	22.709	22.4351	22.8339	22.4541	21.847	22.8796	22.6326	22.6664	22.3627	22.4869	21.8525	22.9323	22.8431	22.5751	22.0917	22.9103	23.0143	22.062	22.0079	23.0946	23.1357	22.9345	22.9812	22.5736	22.9333	22.7841	22.452
CD59_HUMAN	K.FEHCNFNDVTTR.L	3	24.24	0.2	1.03	0.30801	1.07	0.30801	24.1634	24.5107	24.3088	24.6073	24.5686	24.6719	24.5677	24.1301	24.4367	24.5624	23.9469	23.9269	24.1487	24.3537	24.2196	24.2627	24.2963	24.4499	24.1845	24.5475	24.0977	24.0763	24.3048	23.9648	24.1848	24.4135	23.5846	23.6273	24.3104	24.5491	23.38	23.7836	24.5888	24.6971	24.2255	24.3771	24.5291	24.1803	23.9816	24.012
CD59_HUMAN	K.FEHCNFNDVTTR.L	2	23.29	0.078	0.34	0.73623	0.12	0.73623	23.7269	23.6292	23.7601	23.6472	23.366	23.1016	23.5026	22.8632	23.2376	23.5436	23.2054	23.0707	23.6028	23.381	23.0303	23.2679	23.1594	22.818	23.4003	23.1808	23.2852	23.1612	23.1077	22.4726	23.4906	23.5303	23.1593	22.6058	23.594	23.4586	22.9298	22.6673	23.6848	23.5672	23.5397	23.4286	23.148	23.4381	23.3099	23.3558
CD59_HUMAN	R.ENELTYYCCK.K	2	22.03	0.27	1.67	0.10201	2.8	0.10201	22.0697	22.2167	22.0686	22.2423	22.418	22.4612	22.1905	21.9346	22.4681	22.4403	21.6345	21.7563	22.0067	22.0876	22.2377	22.2256	22.1941	22.0312	22.2515	22.4334	21.9177	21.7838	22.2461	22.0026	22.0093	22.1481	21.3694	21.0161	22.0982	22.1662	21.3008	21.52	22.5146	22.5859	21.5442	21.8078	21.7144	21.9106	22.1825	22.1306
CERU_HUMAN	K.DIFTGLIGPMK.I	2	26.16	-0.209	-1.09	0.28312	1.18	0.28312	26.4312	26.2302	25.4964	25.4952	26.5009	26.4353	25.6787	25.8297	25.76	25.808	26.2008	26.0919	26.2499	26.1227	25.9717	25.9379	26.2445	25.9106	26.5006	26.2427	26.5945	26.4268	26.3959	26.4489	27.0543	26.7472	27.2058	27.1263	26.3027	26.2268	26.4643	26.3473	25.0461	24.9591	26.267	25.9584	25.6798	25.9294	26.1131	26.0247
CERU_HUMAN	K.ALYLQYTDETFR.T	2	25.55	-0.269	-1.56	0.12708	2.43	0.12708	25.6261	25.7234	24.5634	24.4299	25.7982	25.6254	25.5464	25.601	25.423	25.3504	25.5806	25.5284	25.7546	25.6849	25.4211	25.233	25.077	25.0665	25.642	25.5759	25.8673	25.7903	25.8136	25.9569	26.2322	26.162	26.7092	26.6118	25.4269	25.1842	26.2523	26.0791	24.8785	24.8691	25.192	25.2635	24.9698	25.094	25.6527	25.6268
CERU_HUMAN	R.TTIEKPVWLGFLGPIIK.A	3	26.38	-0.572	-2.39	0.0213	5.73	0.0213	26.4878	26.333	26.1085	26.1447	26.1587	26.2369	25.9914	26.2049	26.3316	26.3196	26.6324	26.6854	26.6599	26.483	26.174	26.2726	24.4427	23.8093	26.2984	26.1417	26.6694	26.5191	26.6564	26.6877	26.8156	26.8233	28.0177	27.9419	26.6245	26.4803	27.0406	26.846	26.0593	25.9932	26.6588	26.4622	26.1875	26.4739	26.1015	26.2935
CERU_HUMAN	R.TTIEKPVWLGFLGPIIK.A	2	22.72	-0.705	-2.5	0.01656	6.24	0.01656	23.0624	22.8897	22.634	22.552	22.3449	22.3603	22.3456	22.4798	22.4737	22.712	22.9028	23.2037	23.0531	22.8403	22.5015	22.4227	20.1444	19.6442	22.5124	22.3224	22.952	22.9525	22.7228	22.9296	23.3197	23.2665	24.7144	24.5563	23.0669	22.9505	23.5945	23.1733	22.2105	22.2702	23.0529	22.9628	22.5299	22.8967	22.753	22.6312
CERU_HUMAN	K.GAYPLSIEPIGVR.F	2	26.51	-0.148	-0.83	0.41119	0.69	0.41119	26.7077	26.8992	25.5315	25.3595	27.0184	27.0377	26.4416	26.5441	26.1988	26.1028	26.3102	26.2063	26.4929	26.5414	26.1878	26.1374	26.9377	27.1443	26.5396	26.4018	26.7845	26.8512	26.8467	26.986	27.1639	27.2148	27.4305	27.4238	26.2267	26.277	26.8134	26.5721	25.8461	25.9426	26.1912	26.2677	25.8764	26.0164	26.5562	26.41
CERU_HUMAN	K.EVGPTNADPVCLAK.M	2	25.82	-0.253	-1.53	0.13406	2.34	0.13406	25.5805	25.6778	24.6934	24.7214	26.0614	26.1258	25.8526	25.9289	25.4932	25.4782	25.5789	25.7291	25.6852	25.833	25.503	25.3879	26.1346	26.404	25.9028	26.0968	26.0596	26.2894	25.9181	26.1197	26.2463	26.4975	26.5878	26.5256	25.5963	25.4962	25.9545	26.0284	25.5178	25.641	26.0528	25.9596	25.532	25.3686	25.696	25.84
CERU_HUMAN	K.DIASGLIGPLIICK.K	2	26.49	-0.481	-3.78	0.0005	14.29	0.0005	26.1479	26.1809	25.6676	25.6156	26.3353	26.4128	26.1794	26.2096	26.2718	26.2452	26.5048	26.5766	26.5777	26.4858	26.2259	26.0719	26.1304	26.0777	26.5109	26.4975	27.0942	27.0505	26.3079	26.3994	27.1784	27.3092	27.435	27.4068	26.5827	26.53	26.743	26.6409	26.266	26.2533	26.8994	26.7286	26.3851	26.4122	26.4201	26.495
CERU_HUMAN	K.DIASGLIGPLIICK.K	3	24.2	-0.411	-1.39	0.17079	1.94	0.17079	23.3616	24.0414	23.2438	23.2527	24.2924	24.5233	24.1079	24.0045	23.8373	24.3063	24.4859	23.9497	24.2161	23.8931	23.9405	24.1018	24.2901	23.7726	24.3298	24.0218	25.1433	24.2711	24.3535	24.0281	24.7427	24.9898	24.8195	24.8607	24.2742	24.1886	24.2421	24.0997	24.4776	24.1512	24.8337	24.4024	23.9224	24.2897	23.8036	24.3028
CERU_HUMAN	K.LISVDTEHSNIYLQNGPDR.I	3	26.03	-0.155	-1.19	0.24117	1.41	0.24117	26.0223	26.046	25.5741	25.6598	26.0761	26.203	26.1507	26.1508	25.9214	25.8732	25.9946	25.8596	25.9802	26.1184	25.673	25.6868	25.8225	25.9615	26.0795	26.1687	26.1783	26.1743	26.0576	26.2008	26.3423	26.4845	27.0849	26.9491	25.9448	25.8954	26.2341	26.2692	25.5134	25.6306	26.0521	26.1057	25.7333	25.5864	25.7727	25.9061
CERU_HUMAN	R.QSEDSTFYLGER.T	2	24.61	-0.016	-0.07	0.94592	0	0.94592	24.7528	24.8256	23.2805	23.6788	25.1793	25.3045	24.6396	24.8789	24.4071	24.304	24.2962	24.4102	24.5534	24.6575	24.3282	24.2538	25.0841	25.3326	24.747	25.053	24.7511	24.9555	25.1338	25.2824	25.0442	25.1134	25.7267	25.8157	24.2098	24.2561	24.9412	25.0894	23.6724	23.7874	23.8977	24.1052	24.0106	23.6875	24.2761	24.5232
CERU_HUMAN	R.MFTTAPDQVDKEDEDFQESNK.M	3	25.15	-0.114	-0.68	0.50284	0.46	0.50284	25.541	25.2835	24.4869	24.3971	25.2253	25.3096	25.3641	25.529	24.8427	24.8029	25.0288	24.8626	24.9973	24.9525	24.7655	24.7603	25.3886	25.3816	25.3756	25.4666	25.3653	25.3766	25.3988	25.5586	25.7138	25.5512	26.3781	26.2247	24.9905	24.8804	25.3655	25.2631	24.496	24.4238	25.0072	24.9614	24.4308	24.6217	25.0684	24.9636
CERU_HUMAN	K.DDEEFIESNK.M	2	24.96	-0.117	-0.68	0.49891	0.47	0.49891	24.8069	25.1078	24.6214	24.8799	25.4095	25.4742	24.8671	24.5935	24.8182	24.9101	24.493	24.6597	24.8347	24.9226	24.3084	24.1744	25.2508	25.4644	25.1249	25.3575	25.1124	25.1127	25.3447	25.0591	25.3852	25.553	25.3496	25.339	24.2263	24.3128	25.0067	25.267	24.8976	25.0608	24.7603	24.9709	24.7918	24.7725	25.0269	25.067
CERU_HUMAN	K.MHSMNGFMYGNQPGLTMCK.G	3	24.07	-0.314	-1.09	0.28068	1.2	0.28068	24.4858	23.714	24.013	23.9798	23.6046	23.2744	23.9848	23.962	23.6641	23.4974	24.0181	24.027	24.0454	23.6301	24.0284	23.9384	23.8506	23.0827	24.7924	24.7576	24.6865	24.2257	24.9026	24.5347	24.6375	24.1896	25.615	25.4739	24.1981	24.0511	24.307	24.1318	23.6145	23.4793	23.6568	23.7583	23.4552	23.4962	24.3314	23.8766
CERU_HUMAN	R.EYTDASFTNR.K	2	24.66	-0.053	-0.32	0.75089	0.1	0.75089	24.5146	24.6446	23.7386	23.711	25.2395	25.2947	24.6592	24.5974	24.5306	24.4556	24.3938	24.4372	24.6532	24.6434	24.4474	24.3356	25.1186	25.2593	24.8932	25.0206	24.892	24.9701	25.1706	24.8864	25.0311	25.0949	25.4331	25.5078	24.3742	24.3878	24.9857	24.985	24.0618	24.1167	24.1354	24.313	24.2539	24.1177	24.356	24.5823
CERU_HUMAN	K.MYYSAVDPTK.D	2	24.98	-0.137	-0.74	0.46264	0.55	0.46264	24.8808	24.8223	24.269	24.2419	25.4681	25.4113	24.9736	24.5426	24.7216	24.7156	24.7159	24.666	25.0033	24.9304	24.8067	24.8285	25.4129	25.1745	25.321	25.4169	25.4107	25.0667	25.4608	24.9404	25.6149	25.5919	25.7129	25.4911	24.9809	24.9347	25.033	25.1781	24.5046	24.5658	24.6669	24.7526	24.6857	24.5291	25.0653	24.8703
CERU_HUMAN	K.DLYSGLIGPLIVCR.R	2	25.48	-0.559	-3.72	0.0006	13.83	0.0006	25.2119	25.1228	25.011	24.9254	25.0504	25.1352	24.9453	25.0728	25.2701	25.2382	25.5699	25.7756	25.6885	25.5409	25.3044	25.2451	24.4558	24.3619	25.6508	25.4909	25.9845	25.9409	25.1205	25.2939	26.0781	26.2206	26.522	26.4437	25.702	25.623	25.7972	25.6055	25.413	25.4293	26.0253	25.8576	25.4852	25.6657	25.4913	25.5472
CERU_HUMAN	K.DLYSGLIGPLIVCR.R	3	24.17	-0.516	-2.23	0.03137	4.97	0.03137	23.4835	23.8851	23.5699	23.7104	23.8489	24.0843	23.7932	23.7759	23.8923	24.0636	24.3666	24.2015	24.4102	24.1198	24.0196	24.0405	23.3921	22.9342	24.4816	24.1121	24.8842	24.4804	23.8069	23.9305	24.6341	25.0121	25.1141	25.0124	24.2947	24.2043	24.2441	24.2147	24.3648	24.3082	24.8799	24.5202	23.9712	24.4014	23.8577	24.3631
CERU_HUMAN	R.GPEEEHLGILGPVIWAEVGDTIR.V	3	24.8	-0.677	-1.41	0.16577	1.99	0.16577	24.7942	24.5935	24.8044	24.5505	24.5047	24.1728	24.5898	24.7126	24.8632	24.5453	25.3061	25.273	25.2811	24.9841	24.7329	24.932	22.6594	20.2324	24.899	24.7193	25.033	24.7496	25.0504	24.9056	25.0376	25.0234	26.6757	26.626	25.1899	25.0766	25.4634	25.2822	24.6336	24.4764	24.9751	24.8626	24.6351	25.0337	24.9053	25.0602
CERU_HUMAN	R.QYTDSTFR.V	2	23.68	-0.073	-0.37	0.71558	0.13	0.71558	23.2127	23.3896	22.5888	22.6276	24.4683	24.4345	23.7696	23.727	23.453	23.3428	23.3861	23.5845	23.7034	23.7213	23.5513	23.4439	24.211	24.3894	23.8495	24.0757	23.7903	23.9666	24.3593	24.3827	24.1373	24.0997	24.6296	24.8064	23.3839	23.4051	24.0438	24.137	23.015	22.984	23.0463	23.2585	23.4139	23.1194	23.1999	23.2131
CERU_HUMAN	R.GVYSSDVFDIFPGTYQTLEMFPR.T	3	23.14	-0.664	-0.98	0.33372	0.96	0.33372	23.0997	22.916	23.4879	23.3022	22.7232	21.8205	22.6765	23.5263	23.1266	23.1034	23.7539	23.5949	23.7074	23.3908	23.0718	24.0067	20.4343	17.4298	23.5141	23.5272	23.3892	22.5832	23.1231	23.6023	23.6157	22.8808	24.9974	25.5799	23.6932	23.7323	23.4771	23.6439	22.6803	23.0277	22.7936	22.7678	22.5876	23.4938	23.7454	24.0764
CERU_HUMAN	K.GEFYIGSK.Y	2	23.96	-0.086	-0.5	0.62216	0.25	0.62216	23.6101	23.6946	22.9356	23.1053	24.529	24.6069	23.9768	23.7754	23.7259	23.7822	23.7653	23.7501	23.8951	23.8349	23.8576	23.8798	24.4008	24.3581	24.3663	24.4916	24.3711	24.1781	24.3948	24.0178	24.5484	24.4812	24.7192	24.5602	23.814	23.8042	24.0727	24.2994	23.4053	23.3764	23.5332	23.6116	23.6706	23.538	23.9484	23.7221
CERU_HUMAN	R.KAEEEHLGILGPQLHADVGDK.V	3	23.45	-0.163	-0.79	0.43455	0.62	0.43455	23.8628	23.644	22.6997	22.592	23.6145	23.5266	23.7756	23.8361	23.0696	23.1458	23.3576	23.3065	23.4825	23.342	22.8854	23.0638	23.4789	23.316	23.7142	23.6781	23.9271	23.8432	23.4523	23.5839	24.032	24.0049	25.0099	24.6755	23.0887	23.1292	23.9257	23.6322	22.5819	22.6316	23.2865	23.276	22.5452	23.0381	23.4624	23.5164
CERU_HUMAN	R.IYHSHIDAPK.D	2	22.86	-0.289	-1.43	0.16013	2.05	0.16013	22.9054	22.8446	22.1393	21.952	22.8216	22.6812	23.1836	23.0453	22.2315	22.298	22.8116	22.8199	22.9064	22.8723	22.2813	22.6799	22.9999	22.5877	23.1746	22.9867	23.2153	23.1596	22.9137	23.0567	23.5097	23.4879	24.3669	23.9194	22.8433	22.7846	23.1483	23.0225	22.1844	22.1164	22.9865	22.8732	22.3203	22.6556	22.7041	22.7372
CERU_HUMAN	R.RQSEDSTFYLGER.T	2	21.73	-0.351	-1.86	0.06994	3.46	0.06994	21.6748	21.3852	20.8759	20.8138	21.404	21.2431	21.4979	21.6533	21.3902	21.6461	21.6365	21.8285	21.7745	21.7087	21.3541	21.5694	21.9057	21.8984	21.8763	21.8768	21.9828	22.1124	21.4631	21.3857	22.5159	22.561	22.4868	22.5572	21.2592	21.6862	21.9711	21.7686	21.232	21.54	22.2269	22.3383	21.3451	21.4382	22.2639	21.8905
CERU_HUMAN	K.YTVNQCR.R	2	21.94	-0.047	-0.16	0.87603	0.02	0.87603	20.2719	21.334	21.3508	21.2776	22.6259	22.6544	22.0627	22.0802	21.8835	21.6513	21.7255	22.1682	21.8589	22.1024	21.9616	21.7257	22.3838	22.6977	22.1944	22.3189	21.5999	22.1349	22.6944	22.7727	21.8558	22.0443	23.1817	23.1197	21.8234	21.902	22.1946	22.4381	21.2152	21.3421	21.6785	21.7942	21.8928	21.3963	20.97	21.2159
CERU_HUMAN	R.SVPPSASHVAPTETFTYEWTVPK.E	3	25.2	-0.219	-1.26	0.21583	1.58	0.21583	25.4821	25.3992	24.4157	24.3199	25.3051	25.199	25.3543	25.5219	24.9125	24.771	25.1592	25.1098	25.3308	25.1778	24.8389	24.9952	25.0289	24.786	25.4261	25.2562	25.5054	25.4221	25.3412	25.4321	25.8591	25.7159	26.4164	26.3547	24.9574	24.9498	25.7971	25.5212	24.5991	24.6113	25.0654	25.0191	24.5515	24.6996	25.2755	25.0784
CERU_HUMAN	K.AGLQAFFQVQECNK.S	2	21.15	-0.756	-1.81	0.0784	3.26	0.0784	21.4596	21.1472	19.8749	19.1983	21.4491	20.9197	20.9533	20.9748	20.6104	20.656	20.9122	21.0665	21.1663	21.0827	20.4394	20.3657	20.5166	20.1894	21.5572	20.8768	21.4388	21.4784	25.0995	25.2089	21.9489	21.7721	22.9141	22.5241	20.8551	20.9038	21.7462	21.3122	20.3517	20.014	20.2546	20.5417	20.2486	19.8034	21.3063	20.8201
CERU_HUMAN	R.MYSVNGYTFGSLPGLSMCAEDR.V	3	22.55	-0.443	-0.92	0.36292	0.85	0.36292	22.0161	22.6274	22.2979	22.4552	22.1256	21.79	22.0711	22.421	22.4141	22.7473	23.0496	22.6697	22.8543	22.4653	22.5125	22.8902	21.6153	19.6295	23.1175	22.7377	23.0424	22.2817	23.0873	22.5357	22.9074	22.4504	23.939	24.427	22.8222	22.6696	22.5832	22.9009	22.9066	22.5412	22.7245	22.2484	21.8841	22.3429	22.0469	23.0233
CERU_HUMAN	R.MYSVNGYTFGSLPGLSMCAEDR.V	2	21.81	-0.631	-1.53	0.13464	2.33	0.13464	21.7922	21.5015	22.0612	21.8229	20.9026	20.216	21.511	21.7019	21.715	21.4324	21.6526	22.3528	22.0535	21.9722	21.8299	21.8339	20.1711	18.5643	22.3368	22.3792	21.8635	22.1059	21.9009	22.2145	22.26	22.2653	23.9305	24.0093	22.0249	22.261	22.61	22.4567	21.2653	21.4514	21.4319	21.6513	20.965	21.5593	21.9898	22.2106
CERU_HUMAN	K.ERGPEEEHLGILGPVIWAEVGDTIR.V	3	22.32	-0.683	-1.57	0.12442	2.46	0.12442	22.6375	22.2584	22.4236	21.8036	22.1955	22.0476	22.1205	22.4306	22.1906	22.3562	22.604	22.7296	22.6883	22.5769	22.2006	22.4748	19.422	17.835	22.3659	22.1953	22.639	22.4277	22.4307	22.7075	22.7601	22.5383	24.2674	24.1936	22.6444	22.383	23.2823	22.8675	21.8666	21.5495	22.5935	22.2304	21.9263	22.5657	22.5546	22.7875
CERU_HUMAN	K.VDKDNEDFQESNR.M	3	21.42	0.167	0.65	0.52068	0.42	0.52068	20.6277	21.0504	20.473	20.5669	22.3334	22.2732	21.9473	21.7764	21.5498	21.3184	20.9882	21.339	21.1853	21.3333	21.6596	21.2458	22.0542	22.4001	21.8937	22.0705	20.9892	21.448	22.297	22.297	21.247	21.3718	22.5048	22.6388	20.9526	21.0331	21.7833	21.757	20.7509	20.7034	20.8135	20.991	21.248	20.8375	20.4667	20.6078
CERU_HUMAN	K.NLASRPYTFHSHGITYYK.E	3	21.98	-0.22	-0.61	0.5432	0.38	0.5432	22.7482	22.474	20.5564	20.5827	22.1975	21.7825	22.3134	22.4752	21.4688	21.7103	21.5037	21.9711	22.0657	21.9735	21.4645	21.6579	22.1944	21.8838	22.3648	21.9242	22.4391	22.2317	22.2129	22.3725	22.7942	22.7105	23.6681	23.5812	21.5036	21.5612	22.6296	22.3405	21.1995	21.1186	21.6015	21.7156	20.147	21.7139	22.1159	22.0613
CERU_HUMAN	K.HYYIGIIETTWDYASDHGEK.K	3	23.36	-0.485	-1.28	0.20798	1.64	0.20798	23.8953	23.5066	22.6666	22.369	23.4381	23.3127	24.0117	23.5084	22.8507	23.0191	23.76	23.4651	23.6534	23.1102	23.9429	23.4192	21.0844	20.3532	23.7262	23.2566	23.4979	23.264	24.205	23.5567	24.1222	23.5464	25.0367	24.6153	23.1863	23.2053	24.0848	23.8362	23.0455	22.4518	23.2683	23.0811	23.6616	23.3821	23.7575	23.2404
CERU_HUMAN	K.NNEGTYYSPNYNPQSR.S	2	23.2	-0.018	-0.09	0.92624	0.01	0.92624	23.2259	23.2291	22.2045	22.3169	23.7488	23.6447	23.5486	23.317	23.08	22.9948	22.9098	23.0557	23.1466	23.2942	22.9639	22.9654	23.5533	23.6354	23.4783	23.6083	23.2484	23.3455	23.6566	23.4023	23.818	23.6947	24.3468	24.0809	22.7031	22.9096	23.6399	23.7565	22.384	22.5261	22.6451	22.8648	22.6078	22.5432	23.0344	23.0662
CERU_HUMAN	K.MYYSAVDPTKDIFTGLIGPMK.I	3	21.31	-0.269	-0.88	0.38565	0.77	0.38565	21.3838	21.6844	21.1993	21.2355	21.4612	21.3066	21.4536	21.6379	21.0437	20.8047	21.0517	21.1845	21.7513	21.4622	21.0086	20.9742	20.6622	19.8575	21.0632	21.2685	21.3577	20.9433	22.307	22.0482	21.8928	21.8641	23.2894	23.4147	21.4086	21.2762	21.8315	21.8305	19.7803	19.897	21.2832	21.3098	20.641	21.13	20.3862	20.9923
CERU_HUMAN	K.KALYLQYTDETFR.T	3	21.58	-0.271	-1.35	0.1838	1.83	0.1838	21.4244	21.3125	20.6693	20.6187	22.0157	22.0444	21.795	21.7005	21.1347	21.1366	21.5754	21.773	21.5269	21.7448	21.3777	21.3224	21.5298	21.294	21.4167	21.4797	21.7812	21.8251	22.1446	22.1947	22.2595	22.2435	23.0904	22.6166	21.5929	21.3658	21.9478	22.1622	20.8046	20.9635	21.6527	21.4815	21.1491	21.2183	20.9301	20.8838
CERU_HUMAN	R.EYTDASFTNRK.E	2	21.31	-0.119	-0.61	0.54341	0.38	0.54341	21.2948	21.1764	20.642	20.5991	21.6931	21.5074	21.4376	21.3958	20.9813	21.0552	21.035	21.3094	21.4757	21.281	21.0132	21.1513	21.8168	21.5227	21.3918	21.306	21.2219	21.2078	21.6224	21.5913	21.8422	21.8225	22.7469	22.5538	21.0956	21.0748	21.8434	21.5987	20.5721	20.2605	21.0249	21.17	20.791	20.8495	21.4416	21.1395
CERU_HUMAN	K.VNKDDEEFIESNK.M	3	21.85	-0.105	-0.36	0.72222	0.13	0.72222	21.5493	22.0983	20.3469	20.6989	22.6064	22.8118	22.3354	22.1868	21.3462	21.2288	21.6076	21.5085	21.5951	22.1073	21.4374	21.338	22.5244	22.9228	21.7054	21.9736	21.7244	21.9747	22.7405	22.8222	22.3383	22.5521	23.0041	23.3428	21.3163	21.2104	22.1376	22.5564	20.9796	21.1436	21.5321	21.5574	21.5445	21.0644	21.2675	21.2283
CFAB_HUMAN	K.EELLPAQDIK.A	2	25.3	-0.192	-0.89	0.37942	0.79	0.37942	25.1504	25.3431	23.8895	24.4096	25.3612	25.473	25.2992	25.3212	24.9952	24.9243	25.677	25.5643	25.282	25.3266	25.3195	25.1945	25.4792	25.7658	25.093	25.2361	25.856	26.0471	25.1356	25.3838	25.1952	25.2955	26.5875	26.4962	25.4001	25.3164	26.2474	26.1891	25.0459	25.1206	24.8129	24.4664	25.0953	24.8536	24.6949	24.7121
CFAB_HUMAN	R.LLQEGQALEYVCPSGFYPYPVQTR.T	3	25.36	-0.408	-2.09	0.04251	4.38	0.04251	25.0832	24.7761	25.8289	25.6694	24.4122	24.2539	24.9218	25.1285	25.3561	25.2333	25.8458	26.0279	25.8099	25.7301	25.1576	25.2361	24.1599	24.1541	25.16	25.2229	25.2637	25.2256	25.092	25.3576	25.1209	25.1653	26.8046	26.7891	25.6888	25.6455	25.7769	25.6713	25.1477	25.3264	25.7295	25.6878	25.7007	25.5456	25.2776	25.3135
CFAB_HUMAN	R.FLCTGGVSPYADPNTCR.G	2	23.53	-0.259	-1.25	0.21849	1.56	0.21849	23.3583	23.4237	22.9616	22.8693	23.1002	23.0235	23.5476	23.5941	23.0686	23.1274	24.1928	24.4192	23.5145	23.5622	23.3966	23.3255	23.2176	23.4906	23.3747	23.4613	24.0866	24.3604	23.1951	23.5084	23.3375	23.3774	25.0823	24.9838	23.6717	23.7708	24.5939	24.4233	23.0683	23.2306	23.154	23.3417	23.1156	23.3362	22.7684	22.8111
CFAB_HUMAN	R.FLCTGGVSPYADPNTCR.G	3	22.29	-0.204	-0.71	0.48267	0.5	0.48267	21.8664	22.0168	21.3119	21.7907	22.2762	22.2542	22.4114	22.3616	21.8082	22.0043	22.9022	22.9067	21.8157	22.4157	22.2959	22.7302	22.5352	21.9768	21.8043	22.2766	23.0332	22.7482	22.1956	22.3602	21.9222	21.7603	23.5784	23.6801	22.667	22.3089	22.6671	23.2559	21.9498	22.5337	21.7174	21.6302	22.1893	22.3587	21.5928	21.6945
CFAB_HUMAN	K.YGQTIRPICLPCTEGTTR.A	3	24.62	-0.249	-1.19	0.24064	1.42	0.24064	24.5159	24.6587	23.7687	23.9081	24.3883	24.4665	24.6504	24.7921	24.2427	24.192	25.2315	25.3628	24.3146	24.5291	24.496	24.3696	24.5941	24.8291	24.1207	24.4521	25.2081	25.3708	24.3717	24.6191	24.3639	24.4347	26.1205	26.0802	24.7534	24.7622	25.5163	25.5496	24.1652	24.3281	24.4816	24.4679	24.4447	24.1541	23.7278	23.9359
CFAB_HUMAN	K.VSEADSSNADWVTK.Q	2	23.88	-0.187	-0.8	0.4295	0.64	0.4295	23.588	23.5095	23.0323	23.0854	23.9573	24.0045	24.0831	23.3604	23.4764	23.4956	24.3158	24.3518	23.8809	23.9139	24.0427	23.8858	24.0915	24.021	23.834	23.8982	24.548	24.2623	23.9731	23.3326	23.7798	23.7803	25.0775	24.8687	24.0051	24.0132	24.7844	25.0992	23.5963	23.7436	23.3339	23.519	23.7267	23.639	23.2571	23.2202
CFAB_HUMAN	K.KEAGIPEFYDYDVALIK.L	3	23.92	-0.423	-2.05	0.04655	4.21	0.04655	24.0446	23.8771	23.2406	23.3892	23.7654	23.6845	23.1405	23.3901	23.3883	23.5467	24.6985	24.665	23.865	23.7588	23.7422	23.9624	23.4507	23.2614	23.6124	23.6283	24.513	24.5651	23.7542	23.8745	23.722	23.7808	25.4236	25.5719	24.2214	24.2516	25.0777	24.784	23.8405	23.813	23.7765	23.6616	23.6349	23.8112	23.3801	23.1099
CFAB_HUMAN	R.STGSWSTLK.T	2	23.69	-0.253	-1.03	0.30817	1.06	0.30817	23.2115	23.3437	22.9302	22.798	23.8899	23.8353	23.7707	23.1043	23.1962	23.074	24.2502	23.9248	23.7281	23.6761	23.8347	23.7628	23.9122	23.8505	23.4246	23.6527	24.3012	24.231	23.9023	23.1423	23.6645	23.7694	24.8384	24.467	23.8412	23.9115	24.4735	24.7216	23.561	23.4954	23.2441	23.2965	23.8647	23.5478	23.0465	22.9179
CFAB_HUMAN	R.YGLVTYATYPK.I	2	24.73	-0.312	-1.77	0.08438	3.13	0.08438	24.5539	24.5997	23.8088	23.87	24.4877	24.6179	24.5531	24.7295	24.2546	24.2174	25.3488	25.2577	24.6585	24.7402	24.621	24.7185	24.5985	24.7246	24.52	24.6127	25.4158	25.5224	24.5748	24.7566	24.6015	24.6575	26.072	25.9477	24.9409	24.893	25.7245	25.655	24.5023	24.4934	24.4218	24.3646	24.529	24.5879	23.9634	24.1117
CFAB_HUMAN	R.DFHINLFQVLPWLK.E	3	22.03	-0.958	-1.29	0.20367	1.67	0.20367	21.606	20.9865	23.0472	22.0016	21.0731	19.3965	21.621	21.9912	22.2197	21.1075	23.9147	23.5041	23.0166	22.2591	22.7588	23.0696	16.3308	NA	20.5115	21.2115	22.7281	21.6824	21.8154	22.0096	21.4272	20.0418	25.3712	25.1491	23.503	22.8723	23.4628	23.3545	21.9111	21.0269	21.8971	21.2548	22.4192	22.299	21.5898	21.7993
CFAB_HUMAN	K.DISEVVTPR.F	2	23.97	-0.152	-0.79	0.43322	0.63	0.43322	23.9462	23.9933	22.9122	22.8829	24.2034	24.4554	23.9156	23.9536	23.5276	23.5526	24.3133	24.4397	23.6866	23.8876	23.9915	23.9439	24.2493	24.3513	23.7147	23.9894	24.6585	24.8284	24.0713	24.0603	24.0047	24.0844	24.7051	25.0073	23.8959	23.918	24.7313	24.9197	23.674	23.7403	23.3894	23.228	23.8136	23.6541	23.3301	23.2381
CFAB_HUMAN	K.EAGIPEFYDYDVALIK.L	2	23.38	-0.559	-2.53	0.01535	6.4	0.01535	23.3143	23.303	22.868	22.6529	22.8934	22.7703	22.3552	22.4733	22.9668	22.9419	24.2895	24.3794	23.5375	23.4282	23.2922	23.297	22.6915	22.4301	22.9799	23.1654	23.9979	24.083	23.118	23.1588	23.3945	23.3137	25.1969	25.0464	23.7062	23.6566	24.7089	24.3644	23.2785	23.2839	23.3702	23.4035	23.1575	23.3778	22.6993	22.902
CFAB_HUMAN	K.EAGIPEFYDYDVALIK.L	3	21.57	-0.442	-1.3	0.20224	1.68	0.20224	21.0551	21.6321	20.5686	20.4093	21.5172	21.7019	20.7891	20.2942	21.1272	21.2069	22.605	22.3135	21.7078	21.5199	21.6744	21.6357	21.5315	21.1724	21.3153	21.1661	22.2476	22.145	21.5317	21.2401	21.3972	21.354	23.2561	23.3409	22.0596	21.8795	22.7658	22.6052	21.9403	21.5767	21.3953	21.4427	21.1325	21.5541	19.8248	21.0885
CFAB_HUMAN	K.ALFVSEEEKK.L	2	22.55	-0.253	-1.28	0.20628	1.65	0.20628	22.2635	22.5046	21.7532	21.6872	22.5351	22.4718	22.7817	22.6172	21.7666	22.2725	22.9868	23.0131	22.4522	22.5469	22.4115	22.5666	22.5936	22.4549	22.3995	22.4079	23.2599	23.1594	22.4753	22.2123	22.4948	22.6675	23.7404	23.8417	22.7144	22.7151	23.4422	23.556	22.1947	22.3271	22.1636	22.1245	22.4067	22.3967	21.819	21.8373
CFAB_HUMAN	K.LQDEDLGFL.-	2	23.13	-0.14	-0.37	0.71166	0.14	0.71166	21.9571	23.5713	21.9459	21.8212	23.6206	23.6664	22.9841	22.8651	22.2632	22.9384	23.907	23.6624	23.3131	22.9955	23.1742	23.5784	23.8095	23.3649	22.7544	22.9537	23.981	23.685	22.9999	22.9404	23.3334	23.0558	23.9258	24.1587	23.2219	23.4209	23.4364	23.8116	23.2979	23.1823	22.7834	22.6452	22.3966	22.9513	22.0931	22.6282
CFAB_HUMAN	R.GDSGGPLIVHK.R	2	22.58	-0.225	-1.16	0.25204	1.35	0.25204	22.2806	22.3547	21.9569	21.7608	22.3656	22.2818	22.6584	22.5147	22.0903	21.8576	23.1536	23.4353	22.5512	22.6389	22.5588	22.6497	22.6505	22.5649	22.505	22.4449	23.1652	23.234	22.4671	22.4744	22.3293	22.4014	24.0756	23.9053	22.7436	22.6643	23.4791	23.3456	22.2914	22.3732	22.2378	22.2354	22.5669	22.3215	21.7352	21.731
CFAB_HUMAN	R.WSGQTAICDNGAGYCSNPGIPIGTR.K	3	23.39	-0.314	-1.35	0.18339	1.83	0.18339	23.3751	23.1612	22.4195	22.923	23.1768	23.0738	23.3217	23.6413	23.0624	23.0532	23.9291	23.9052	23.3235	23.3581	23.273	23.572	22.8666	22.7088	22.9593	23.5133	23.9004	24.0535	23.1578	23.4324	23.1949	23.1839	24.6375	24.914	23.5631	23.6118	24.1598	24.277	23.0799	23.3934	23.1462	23.4726	22.9235	23.0255	22.8487	22.9306
CFAB_HUMAN	R.LEDSVTYHCSR.G	2	22.79	-0.213	-1.1	0.27589	1.22	0.27589	22.4589	22.4054	21.9785	21.8979	22.4871	22.2701	22.9028	22.8607	22.3929	22.3015	23.2662	23.5981	22.8372	22.8626	23.2481	23.1555	22.9278	22.7135	22.5901	22.5278	23.2532	23.4287	22.689	22.7697	22.7728	22.6583	24.0181	24.1514	22.9438	23.0121	23.6338	23.5941	22.5248	22.5085	22.4306	22.4758	22.4718	22.6431	21.9018	22.0584
CFAB_HUMAN	R.LEDSVTYHCSR.G	3	22.66	-0.199	-0.8	0.43104	0.63	0.43104	22.1646	22.1344	21.6246	21.7426	23.0673	23.0691	23.0247	22.9571	22.4749	22.203	23.0963	23.3215	22.4937	22.7488	22.0682	22.0045	22.6421	23.0195	22.5503	22.8454	22.8922	23.1687	22.9557	23.0115	22.2739	22.2932	23.8975	24.2733	22.7237	22.6372	23.3485	23.7428	22.3271	22.3559	22.2305	22.4787	22.814	22.2843	21.668	21.85
CFAB_HUMAN	K.VASYGVKPR.Y	2	21.71	-0.239	-1.03	0.31078	1.05	0.31078	21.2434	21.3808	21.2325	20.8435	21.6523	21.3638	21.904	21.8765	21.3008	21.0925	22.4492	22.4796	21.7464	21.661	21.4946	21.6182	21.7075	21.7269	21.6823	21.3799	22.263	22.2065	21.5396	21.5141	21.4886	21.3535	23.6025	23.03	21.9224	21.8758	22.8456	22.6005	21.4672	21.3995	21.4722	21.4404	21.4749	21.5832	20.7593	20.7701
CFAB_HUMAN	K.ALFVSEEEK.K	2	22.07	-0.232	-0.33	0.74609	0.11	0.74609	20.6599	21.5033	21.1994	21.7916	20.5974	21.5096	22.6209	22.1355	22.0842	22.2084	23.2735	23.3891	22.6251	22.4938	22.2158	21.9821	20.8231	21.5636	22.1648	22.2747	23.2076	22.8858	21.1086	21.6884	22.3925	21.9633	23.6477	23.7477	22.6781	22.9466	23.2685	23.6632	22.3813	22.5479	22.3664	22.433	22.284	22.4035	16.3551	19.7907
CFAB_HUMAN	K.CLVNLIEK.V	2	23.11	-0.224	-1.22	0.22869	1.49	0.22869	23.2089	23.235	22.4343	22.3874	23.1708	23.3041	23.1139	23.1939	22.6188	22.525	23.4696	23.2341	22.9684	23.0882	23.1851	22.9852	23.0519	23.2658	22.694	22.7941	23.8385	23.872	23.0152	23.2442	23.037	22.9782	24.4464	24.2033	23.1505	23.2059	24.0405	24.0185	22.7779	22.8593	22.6224	22.6838	22.8367	22.747	22.3466	22.4758
CFAB_HUMAN	K.QLNEINYEDHK.L	3	21.94	-0.13	-0.46	0.64459	0.22	0.64459	21.4491	21.7183	20.5336	20.8791	22.1931	22.3951	22.3542	22.2653	21.5101	21.5645	22.3205	22.409	21.7344	21.894	22.2466	21.7069	22.1295	22.3574	21.6936	22.1352	22.3321	22.4946	22.1767	22.1866	21.6495	21.8098	22.9092	23.512	21.7853	21.9205	22.7055	23.1123	21.575	21.7249	21.28	21.5592	22.0373	21.4677	20.9276	20.9324
CFAB_HUMAN	K.QLNEINYEDHK.L	2	21.91	-0.269	-1.26	0.21387	1.59	0.21387	21.5713	21.856	20.9808	21.0587	21.6629	21.7585	22.1577	22.0038	21.1892	21.5109	22.5311	22.5448	21.7795	21.9591	21.8688	21.8863	21.9611	21.5936	21.7154	21.8242	22.367	22.5427	21.7897	21.6231	21.8255	21.8529	23.2355	23.5934	21.9744	22.072	22.8585	22.8131	21.5974	21.7291	21.6063	21.7403	21.6603	21.6615	21.1644	21.0827
CFAB_HUMAN	K.ISVIRPSK.G	2	22.37	-0.241	-1.25	0.21836	1.56	0.21836	22.17	21.9409	21.8504	21.5191	22.1862	22.024	22.4027	22.3503	21.9081	21.7795	22.9386	23.1106	22.4611	22.3818	22.4681	22.5291	22.499	22.2135	22.2517	22.0946	23.0492	23.0948	22.2512	22.2195	22.2704	22.0213	23.6006	23.6131	22.6499	22.5949	23.2911	23.2414	22.1268	22.078	22.1307	22.119	22.143	22.2716	21.6054	21.5345
CFAB_HUMAN	K.EKLQDEDLGFL.-	2	22.36	-0.336	-1.57	0.12404	2.47	0.12404	22.029	22.2456	20.9976	21.1875	22.1378	22.2224	22.2859	22.5131	21.8899	21.6816	22.8655	22.9726	22.4719	22.5873	22.3346	22.3217	22.4142	22.6285	21.9269	22.1075	22.9131	23.2174	22.0376	22.3287	22.4114	22.3542	23.4549	23.6307	22.3809	22.5229	23.3815	23.3482	22.2756	22.4281	22.4251	22.1875	22.0243	22.1392	21.4478	21.6346
CFAB_HUMAN	K.KDNEQHVFK.V	2	19.96	-0.309	-1.28	0.20849	1.63	0.20849	19.4782	19.5854	19.5698	19.3887	19.428	19.2212	20.4531	20.4268	19.4609	19.4504	20.7562	21.1221	19.8042	19.9385	19.5683	19.604	19.7197	19.6611	19.7328	19.6948	20.3472	20.4541	19.7672	19.6829	19.5283	19.6117	22.1778	21.8288	20.0606	20.0905	21.0746	21.0366	19.4477	19.6238	19.9623	19.9141	19.9508	19.8678	18.8207	19.0018
CFAH_HUMAN	K.SIDVACHPGYALPK.A	2	23.46	-0.101	-0.52	0.60424	0.27	0.60424	24.098	24.0275	23.4754	23.2263	23.0096	22.9855	23.5718	23.5009	23.1624	23.1093	23.5612	23.6377	23.6192	23.3073	23.1364	23.1608	23.5596	23.3208	23.4942	23.2679	23.5101	23.4814	22.9589	23.0714	23.8816	23.8732	24.1853	23.7912	23.2635	22.9602	24.0175	23.6065	23.0881	23.0986	23.331	23.1201	23.1021	23.5228	24.2798	24.1169
CFAH_HUMAN	R.WQSIPLCVEK.I	2	24.98	-0.079	-0.74	0.46634	0.54	0.46634	25.1563	25.1379	24.8424	24.8234	24.687	24.6576	24.8723	24.9207	24.8274	24.8403	25.0241	25.1812	24.9438	24.8887	24.8643	24.8852	25.0437	25.0883	25.0302	25.163	24.8653	24.91	24.8064	24.999	25.1675	25.283	25.4463	25.3547	24.6581	24.7126	25.2584	25.2381	24.624	24.7528	24.7905	24.9271	24.7921	24.7796	25.539	25.5627
CFAH_HUMAN	K.SSNLIILEEHLK.N	3	24.61	-0.11	-0.82	0.41771	0.67	0.41771	24.6464	24.7101	24.3968	24.2853	24.3988	24.493	24.6298	24.6887	24.6366	24.3734	24.6459	24.5176	24.5055	24.3648	24.5068	24.4119	24.6763	24.7407	24.7286	24.8038	24.6541	24.6621	24.6018	24.6221	24.84	24.9031	25.1057	24.7475	24.379	24.3673	24.9558	24.7518	24.5066	24.2851	24.2913	24.474	24.5156	24.3401	25.1219	25.2302
CFAH_HUMAN	K.SSNLIILEEHLK.N	2	23.21	-0.151	-0.78	0.44164	0.6	0.44164	23.6634	23.5604	23.2224	22.8621	22.9468	22.8083	23.1675	23.1681	22.9766	22.9532	23.2823	23.2727	23.2029	23.1134	23.0107	23.0556	23.0148	22.984	23.2939	23.1575	23.4566	23.3628	22.8805	23.1251	23.7381	23.617	23.9878	23.3901	22.8392	22.7729	23.6695	23.1942	22.7322	22.8929	22.9021	23.0267	22.7898	23.1223	24.1139	24.1173
CFAH_HUMAN	R.SITCIHGVWTQLPQCVAIDK.L	3	24.92	-0.17	-1.23	0.22702	1.5	0.22702	25.1829	25.147	24.7491	24.8868	24.4912	24.3866	24.8484	25.0374	24.9704	24.7243	25.0727	24.9673	24.9044	24.847	24.7564	24.8674	24.4275	24.3188	24.9514	25.1081	24.8865	24.916	24.6858	24.8156	25.1599	25.1535	25.3014	25.4923	24.7034	24.7049	25.2512	24.9534	24.6664	24.8119	24.9446	24.9866	24.7129	24.7062	25.6985	25.4993
CFAH_HUMAN	R.SLGNVIMVCR.K	2	24.39	-0.782	-1.48	0.14772	2.18	0.14772	25.5182	25.3768	23.9298	23.958	24.9149	24.9052	23.879	24.0415	17.4411	19.0367	24.1336	24.1658	24.9769	24.9801	24.0596	24.0999	25.2235	25.24	25.0868	25.0843	25.1697	25.1712	23.9147	24.11	24.7266	24.7145	25.4672	25.4444	24.9651	24.9142	25.2147	25.2524	23.7598	23.8855	23.8428	23.7523	25.0113	25.0803	25.6346	25.6527
CFAH_HUMAN	R.EIMENYNIALR.W	2	24.31	-0.159	-1.33	0.18989	1.78	0.18989	24.5011	24.355	24.0435	24.0818	24.0384	23.9123	24.3117	24.2433	24.0843	24.1215	24.3506	24.571	24.3763	24.3048	24.2161	24.1737	24.0796	23.9614	24.4221	24.4364	24.2082	24.2316	24.199	24.2646	24.648	24.7244	25.023	24.8229	23.9812	23.9983	24.6274	24.6294	24.0678	24.1758	24.0503	24.2731	24.2371	24.1822	24.7455	24.6841
CFAH_HUMAN	K.SCDIPVFMNAR.T	2	24.37	-0.111	-0.86	0.39351	0.74	0.39351	24.544	24.5541	24.2412	24.0875	24.075	24.083	24.0828	24.2937	24.2046	24.2151	24.4831	24.3304	24.158	24.1532	24.1827	24.2848	24.5633	24.6518	24.4483	24.643	24.4665	24.4787	24.3029	24.4479	24.6974	24.6899	24.9181	24.7561	24.2387	24.0626	24.6741	24.525	23.9227	23.9865	24.0434	24.0708	24.0555	24.1333	24.9635	25.0759
CFAH_HUMAN	R.GDAVCTESGWRPLPSCEEK.S	3	24.04	0.061	0.37	0.71275	0.14	0.71275	24.477	24.4567	23.3627	23.8217	23.9117	23.9995	24.4404	24.4024	23.9338	23.7255	24.0778	24.2219	23.7691	23.9388	24.0819	23.9063	24.401	24.3972	23.941	24.1958	23.7877	23.8458	23.9024	24.1209	24.1941	24.3377	24.1913	24.3756	23.5289	23.4582	24.3116	24.347	23.5659	23.7151	23.7413	23.5995	24.0679	23.8874	24.5972	24.6758
CFAH_HUMAN	K.SPDVINGSPISQK.I	2	24.64	0.036	0.2	0.84026	0.04	0.84026	24.6254	24.9676	24.069	24.3172	24.7971	24.8984	24.7159	24.5231	24.5085	24.6195	24.4613	24.7044	24.5223	24.6503	24.6615	24.5181	25.0127	25.1632	24.6394	24.7335	24.3905	24.5144	24.6936	24.3681	25.0253	25.1549	24.6009	24.9082	24.2899	24.4207	24.6392	25.0328	24.159	24.3257	24.111	24.3621	24.6478	24.4307	25.1168	25.1937
CFAH_HUMAN	K.EGWIHTVCINGR.W	3	24	-0.129	-1.04	0.30386	1.08	0.30386	24.0832	23.967	23.8944	23.8917	23.7385	23.6311	23.9543	24.0072	23.9118	23.8219	24.2248	23.8873	23.9142	23.834	24.0407	23.9966	23.9541	23.7579	24.1506	24.0147	23.97	23.8718	23.9873	23.9651	24.0667	24.0166	24.4254	24.2245	23.9029	23.7989	24.4152	24.2021	23.975	23.7529	23.9881	23.87	23.9467	23.8648	24.5499	24.4686
CFAH_HUMAN	K.EGWIHTVCINGR.W	2	22.43	-0.271	-1.29	0.20442	1.66	0.20442	22.7236	22.7558	22.659	22.3408	21.8104	21.3015	22.1595	22.3114	22.2359	22.2659	22.6834	22.5229	22.52	22.3458	22.1463	22.4601	21.912	21.7796	22.5439	22.347	22.4426	22.3479	21.839	22.2067	22.7247	22.6631	23.0877	22.7261	22.3656	22.3995	23.0672	22.7807	22.3536	22.1382	22.4386	22.5008	22.0671	22.5455	23.2691	23.2847
CFAH_HUMAN	K.VSVLCQENYLIQEGEEITCK.D	3	24.36	-0.11	-0.56	0.5754	0.32	0.5754	24.1806	24.8646	24.0405	24.1836	24.1862	24.3158	24.3364	24.2019	24.2457	24.4916	24.5235	24.3729	24.3539	24.4716	24.3714	24.4889	24.2022	23.8623	24.2627	24.1709	24.3174	24.0627	24.288	24.0957	24.8115	24.7804	24.5249	24.7855	24.2698	24.3908	24.2894	24.5546	24.3192	24.2734	24.3586	24.0516	24.0527	24.1608	24.7798	25.157
CFAH_HUMAN	K.SCDNPYIPNGDYSPLR.I	2	24.62	-0.023	-0.19	0.85391	0.03	0.85391	25.0785	24.966	24.2213	24.2785	24.3907	24.4725	24.5667	24.7015	24.4136	24.3314	24.7347	24.7609	24.5667	24.6144	24.5822	24.5881	24.8092	24.8528	24.651	24.6737	24.4238	24.5323	24.3511	24.515	24.9401	24.8605	24.9017	24.9975	24.3155	24.2711	25.0342	24.8961	24.3242	24.2746	24.2445	24.4729	24.3381	24.5112	25.2695	25.241
CFAH_HUMAN	R.RPYFPVAVGK.Y	2	24.48	-0.084	-0.35	0.72794	0.12	0.72794	25.1948	24.8081	24.3598	23.8207	24.4544	24.1055	24.724	24.6212	24.052	24.003	24.5957	24.454	24.4955	24.1003	24.3626	24.4117	24.7417	24.4597	24.6659	24.2936	24.4824	24.4696	24.3398	24.2675	25.012	24.823	25.0417	24.5067	24.2983	24.0823	24.9837	24.4087	24.1801	24.0589	24.2982	24.1254	24.1758	24.5398	25.2999	25.0167
CFAH_HUMAN	K.IEGDEEMHCSDDGFWSK.E	3	23.39	-0.044	-0.32	0.74997	0.1	0.74997	23.6797	23.6148	23.0668	23.3287	23.1279	23.1766	23.6278	23.6104	23.248	23.0301	23.3326	23.4256	23.135	23.2291	23.3261	23.3176	23.4947	23.3452	23.5677	23.6442	23.3676	23.2116	23.5809	23.4072	23.7725	23.4582	23.8895	23.9293	23.2372	23.0769	23.6037	23.6769	23.0582	23.0657	22.8427	22.8537	23.2367	23.1922	23.9007	23.8443
CFAH_HUMAN	R.TGESVEFVCK.R	2	23.79	0.057	0.33	0.74058	0.11	0.74058	23.7131	23.8402	23.4185	23.4666	23.9319	23.975	23.9054	23.4104	23.6692	23.8117	23.5608	23.6127	23.7132	23.7635	23.8752	23.8151	24.3221	24.3829	23.9772	24.1215	23.8232	23.6662	23.89	23.363	24.0537	24.1361	23.6758	23.5479	23.5643	23.6217	23.7012	24.0316	23.4856	23.5978	23.4193	23.5351	23.693	23.4692	24.4641	24.3999
CFAH_HUMAN	K.DGWSAQPTCIK.S	2	23.43	-0.025	-0.17	0.86692	0.03	0.86692	23.6633	23.7163	23.0335	23.0246	23.3595	23.4195	23.4812	23.5174	23.2333	23.0913	23.2362	23.373	23.3051	23.171	23.5789	23.4596	23.6865	23.8667	23.4942	23.6931	23.2537	23.4007	23.5917	23.7481	23.6167	23.7769	23.5913	23.7974	22.9863	23.0321	23.7003	23.813	23.113	23.1848	22.8148	22.8947	23.2984	23.025	24.0328	24.2353
CFAH_HUMAN	K.LGYVTADGETSGSITCGK.D	2	22.89	0.083	0.4	0.69042	0.16	0.69042	22.8281	22.9441	23.6697	23.6202	22.6205	22.5605	23.0377	22.8301	23.1521	23.1307	22.5656	22.7252	22.6384	22.5285	22.8696	22.3385	23.2115	23.4206	23.037	22.811	22.9516	23.3239	22.6875	22.735	22.5887	22.7274	22.5399	21.9161	22.8681	22.9483	22.5214	22.3187	22.9933	22.976	23.2775	23.3191	23.1999	22.8316	23.1536	23.0037
CFAH_HUMAN	R.TGDEITYQCR.N	2	23.26	0.065	0.39	0.69838	0.15	0.69838	23.0646	23.4001	22.6879	22.8526	23.4443	23.4946	23.2899	23.3593	23.0945	23.0403	23.0919	23.5225	23.1161	23.2621	23.325	23.244	23.8007	24.0115	23.3478	23.4609	22.9036	23.2024	23.3454	23.5321	23.4199	23.5915	23.5141	23.642	22.8397	22.8849	23.5867	23.5736	22.8596	22.9151	22.6074	22.896	23.1659	23.0752	23.4618	23.5861
CFAH_HUMAN	K.NDFTWFK.L	2	23	-0.09	-0.47	0.6385	0.22	0.6385	23.2776	22.7775	22.6804	22.4725	22.9923	22.6275	23.0253	22.9951	22.9174	22.7461	23.2001	23.1193	23.0766	22.9281	22.9448	23.1589	23.1399	22.7553	23.1327	23.0425	23.0058	22.8921	23.0762	23.1137	23.4326	23.2859	23.4915	23.2773	22.5611	22.5411	23.5668	23.3967	22.9377	22.6703	22.6487	22.4699	22.5956	22.8493	23.6857	23.3207
CFAH_HUMAN	R.FVCNSGYK.I	2	22.1	0.06	0.4	0.68874	0.16	0.68874	21.9939	22.0167	21.7335	21.7672	22.3919	22.2779	22.247	21.9896	22.0614	21.8024	21.9404	22.1326	22.0051	22.0513	22.2908	22.1159	22.5855	22.763	22.184	22.3072	21.7133	21.9754	22.3422	22.3524	22.2815	22.2699	22.1574	22.3986	21.8809	21.7947	22.2105	22.4086	21.7977	21.7661	21.6624	21.66	22.2404	21.883	22.3089	22.3475
CFAH_HUMAN	R.NTEILTGSWSDQTYPEGTQAIYK.C	3	23.59	-0.1	-0.5	0.62022	0.25	0.62022	23.9141	23.9486	23.1054	23.2609	23.376	23.2834	23.5361	24.0468	23.549	23.1865	23.805	23.631	23.6947	23.5066	23.6405	23.7962	23.4077	22.8656	23.5169	23.6932	23.4285	23.5234	23.4987	23.637	23.9296	23.8233	23.7494	24.0451	23.3105	23.3234	24.0435	23.6763	23.4497	23.4955	23.2439	23.4089	23.381	23.5624	24.2792	23.9468
CFAH_HUMAN	R.ECDTDGWTNDIPICEVVK.C	2	23.24	-0.08	-0.53	0.59875	0.28	0.59875	23.8516	23.6839	23.0378	23.1739	22.833	22.811	23.2795	23.3675	23.1667	22.9609	23.224	23.4918	23.1218	23.0378	23.2282	23.088	23.1174	22.9844	23.2434	23.3782	22.9915	23.2388	22.9852	22.9993	23.6102	23.5723	23.6712	23.7521	22.8715	23.005	23.6623	23.5316	22.7221	22.8601	22.8669	23.142	23.1877	23.1811	23.9856	23.8508
CFAH_HUMAN	K.AQTTVTCMENGWSPTPR.C	2	22.86	-0.075	-0.56	0.57551	0.32	0.57551	23.3323	23.2782	22.6982	22.6337	22.4073	22.2485	22.8829	22.9747	22.5742	22.566	22.8344	22.9053	22.6477	22.6834	22.8552	22.8857	23.0601	22.8942	22.9823	23.103	22.8092	22.8315	22.6508	22.6917	23.357	23.1738	23.3544	23.4022	22.6137	22.5995	23.1603	23.0238	22.4904	22.4288	22.3475	22.5485	22.6564	22.7182	23.5305	23.56
CFAH_HUMAN	R.NGQWSEPPK.C	2	22.97	-0.254	-1.35	0.18329	1.83	0.18329	22.6816	22.8874	22.723	22.399	22.6853	22.7276	23.0935	22.6786	22.4297	22.8399	23.1804	22.8837	23.0817	23.0037	22.8305	22.5592	23.191	22.9915	23.0967	22.9167	23.3135	22.9492	23.3145	23.0752	23.1296	23.2424	23.5069	23.6565	22.6735	22.7409	23.2088	23.1158	22.9183	22.7967	22.8043	22.9114	23.141	22.8089	23.4475	23.2007
CFAH_HUMAN	K.LEYPTCAK.R	2	22.72	0.025	0.17	0.86204	0.03	0.86204	22.5288	22.8586	22.2761	22.1692	22.9974	23.0274	22.9404	22.8411	22.5906	22.6352	22.6068	22.5725	22.6474	22.6983	22.8282	22.7119	23.0794	23.0751	22.7197	22.7475	22.2333	22.3918	22.9824	22.9989	22.9914	23.0819	22.6236	23.0295	22.3075	22.3343	22.9909	23.0583	22.3635	22.4863	22.2512	22.3711	22.8195	22.6487	23.0128	23.0795
CFAH_HUMAN	K.WSSPPQCEGLPCK.S	2	23.58	-0.027	-0.21	0.83676	0.04	0.83676	23.6174	23.8274	23.3136	23.2246	23.4877	23.4034	23.7024	23.4853	23.4964	23.4138	23.4881	23.6631	23.3181	23.4544	23.5924	23.4714	23.7728	23.8637	23.8253	23.9484	23.4045	23.5534	23.711	23.6354	23.9064	23.9123	23.862	23.9859	23.1369	23.2497	23.8373	23.8763	23.1551	23.1607	23.1546	23.2103	23.3005	23.2831	24.303	24.2807
CFAH_HUMAN	R.NGFYPATR.G	2	23.47	-0.014	-0.08	0.93874	0.01	0.93874	23.6453	23.525	22.9573	22.8815	23.7558	23.6771	23.5232	23.2405	23.2453	23.1254	23.5381	23.3365	23.6381	23.3523	23.6068	23.4536	24.0038	23.8559	23.5328	23.4668	23.4604	23.2612	23.6251	23.246	23.9619	23.7631	23.7226	23.2773	23.2644	23.2055	23.7779	23.7731	23.254	23.1467	22.9901	23.0211	23.7328	23.3645	23.9596	23.826
CFAH_HUMAN	R.KGEWVALNPLRK.C	3	22.79	-0.032	-0.08	0.93337	0.01	0.93337	23.3392	22.9267	22.8673	22.5497	22.7343	22.354	23.2947	23.1669	22.5691	22.3758	23.0422	22.8611	22.8762	22.5269	22.7438	22.7052	22.8858	22.5139	22.7522	22.4739	22.7823	22.5746	22.9093	22.3626	23.4082	22.6931	23.8831	23.2714	22.6742	22.4608	23.416	22.9104	22.4737	22.1656	22.7368	22.6644	22.7112	22.9573	23.4183	21.7167
CFAH_HUMAN	K.AVYTCNEGYQLLGEINYR.E	3	23.55	0.054	0.21	0.83212	0.05	0.83212	24.3021	24.4625	23.3642	23.2146	23.7304	23.6296	23.4931	23.6376	23.335	23.4629	23.6577	23.7991	23.5022	23.0699	23.9706	23.6702	23.3394	23.0608	23.6748	23.2028	23.5247	23.4462	23.5028	23.1838	23.2382	22.9608	23.4198	23.9485	23.3243	23.5083	23.8928	23.6141	23.5762	23.387	23.1453	23.2536	23.9319	23.3306	24.4997	23.8164
CFAH_HUMAN	R.CTLKPCDYPDIK.H	3	21.93	0.046	0.23	0.82156	0.05	0.82156	21.8376	21.9503	21.7554	21.7722	21.7602	21.8714	22.2436	21.7123	21.6394	21.9232	22.0797	21.8615	21.7972	21.898	22.2228	21.8896	22.3704	22.2154	22.1364	22.1557	21.694	21.4335	21.931	21.5742	22.2654	22.193	22.0648	21.9534	21.5143	21.7277	21.9454	22.3252	21.6066	21.7862	21.7203	21.9072	22.2598	21.7171	22.3885	22.1749
CFAH_HUMAN	K.TDCLSLPSFENAIPMGEK.K	2	23.35	-0.132	-0.73	0.47141	0.53	0.47141	23.9119	23.8016	23.2477	23.5013	22.7369	22.6329	23.0935	23.2191	23.4324	23.3078	23.045	23.5738	23.1276	23.3108	23.2956	23.0568	23.053	23.0138	23.5823	23.7996	23.3805	23.5275	23.0529	23.3902	23.6464	23.6863	23.7479	23.8884	23.0634	23.2211	23.5179	23.5468	22.8745	23.0762	23.0922	23.2218	22.9843	23.036	24.2224	24.2107
CFAH_HUMAN	K.CLHPCVISR.E	2	22.88	0.092	0.26	0.79599	0.07	0.79599	22.811	23.4478	22.1424	22.4188	23.6355	23.6771	22.7243	23.3459	22.444	22.296	22.7999	22.8355	22.0765	22.8923	22.471	23.2584	23.5436	23.6727	22.5949	23.518	22.8686	23.2311	23.1617	23.7069	23.3527	23.7909	23.228	22.6947	22.2592	22.4496	22.5993	22.4479	22.3412	22.2222	22.3252	22.5443	22.2859	22.6652	23.1898	23.4047
CFAH_HUMAN	K.CTSTGWIPAPR.C	2	22.84	-0.079	-0.69	0.4947	0.47	0.4947	23.1861	23.1494	22.606	22.3603	22.7425	22.5843	22.8449	22.7799	22.5032	22.4448	22.8047	22.8099	22.7721	22.7915	22.8003	22.8173	23.0917	23.1498	22.8197	22.9263	22.6823	22.7415	22.6455	22.7371	23.1618	23.1748	23.3131	23.1058	22.5922	22.552	23.188	23.1169	22.6079	22.6309	22.5605	22.593	22.7797	22.8135	23.2441	23.3237
CFAI_HUMAN	R.IVIEYVDR.I	2	22.68	-0.259	-1.62	0.11244	2.63	0.11244	22.7141	22.6025	22.0344	21.8374	22.5017	22.605	22.5968	22.4275	22.0487	22.1499	22.86	22.8154	22.6912	22.6343	22.3476	22.3571	22.9631	23.1814	22.8223	22.7587	22.9521	22.9472	22.9257	22.8797	23.1484	23.0016	23.5811	23.1913	22.7001	22.5208	23.1058	22.9626	22.4606	22.2572	22.3938	22.4715	22.4756	22.2311	23.0306	22.8986
CFAI_HUMAN	R.VFSLQWGEVK.L	2	23.17	-0.394	-2.3	0.02657	5.29	0.02657	23.0206	23.0271	22.6913	22.4427	22.7899	22.5145	23.03	23.0611	22.6623	22.5543	23.7356	23.552	23.4656	23.3299	22.9423	23.122	22.7372	22.4655	23.1515	23.09	23.3405	23.2986	23.2455	23.2783	23.6131	23.4836	24.1458	24.0485	23.2274	23.2089	23.9368	23.4647	23.0525	23.0101	23.084	22.8571	22.9853	23.0253	23.5312	23.4205
CFAI_HUMAN	R.AQLGDLPWQVAIK.D	2	22.82	-0.261	-1.82	0.07546	3.33	0.07546	22.8941	22.7413	22.0596	22.2192	22.6059	22.5449	22.5653	22.7857	22.3556	22.4296	23.1749	23.2272	22.9505	22.7522	22.643	22.629	22.819	22.8109	22.875	22.6555	22.9004	22.8994	22.9509	23.0462	23.3523	23.0198	23.6614	23.6436	22.8518	22.8744	23.2087	23.0713	22.5108	22.5618	22.5477	22.5122	22.4698	22.5556	23.166	23.1545
CFAI_HUMAN	K.HGNTDSEGIVEVK.L	2	21.67	-0.169	-1.01	0.32042	1.01	0.32042	21.3072	21.5241	21.0232	21.0665	21.4536	21.3381	21.9792	21.7449	21.2133	21.2768	21.7758	22.2009	21.5144	21.7295	21.6022	21.4598	21.9196	21.7437	21.947	21.8115	21.5287	21.6494	21.8088	21.8288	21.9003	22.1023	22.6885	22.8405	21.6217	21.5964	21.974	22.0072	21.1338	21.2289	21.3711	21.4309	21.5566	21.4176	21.6439	21.6756
CH3L1_HUMAN	K.LVMGIPTFGR.S	2	24.44	-0.032	-0.17	0.86564	0.03	0.86564	25.3112	25.0903	24.599	24.458	24.6291	24.4436	23.8325	23.9139	24.2652	24.3905	24.7969	24.5526	24.3535	24.1938	24.0649	24.1419	24.9597	24.8831	23.7256	23.9221	25.0185	24.9564	23.929	24.1532	24.9017	24.7381	24.0193	23.8901	24.975	25.0358	24.0888	23.8844	25.3963	25.2163	24.0637	23.8356	24.412	24.5344	24.0701	24.0504
CH3L1_HUMAN	K.TLLSVGGWNFGSQR.F	2	24.63	0.212	1.09	0.28415	1.18	0.28415	25.5507	25.4583	24.1102	24.162	25.2847	25.1662	24.5581	24.534	24.6995	24.7048	24.1551	24.1449	24.551	24.3888	25.0462	25.0602	24.8483	24.3166	25.0626	24.9428	24.8207	24.4957	24.5478	24.4675	25.0321	24.8087	23.6716	23.8445	24.3077	24.3998	24.0753	24.0874	25.1853	25.0441	24.134	23.9634	24.3934	24.6529	25.2599	25.3109
CH3L1_HUMAN	R.THGFDGLDLAWLYPGR.R	3	23.39	-0.302	-1.03	0.30739	1.07	0.30739	23.9301	23.7204	24.1294	23.9129	23.1462	22.8538	22.9628	22.9447	23.796	23.9085	24.2764	24.1054	23.6773	23.3701	23.1497	23.3921	21.2355	20.6958	22.9127	22.6592	23.6843	23.1256	23.0203	22.9272	23.4079	23.2452	23.8177	23.7152	24.0234	23.9083	23.4314	23.1211	24.5288	24.2818	23.6533	23.3674	23.8061	24.0476	22.7574	22.9421
CH3L1_HUMAN	R.ILGQQVPYATK.G	2	24.44	0.001	0	0.99675	0	0.99675	25.0716	25.0336	24.4941	24.4706	24.4868	24.5357	23.9388	24.0095	24.5415	24.5046	24.5546	24.6804	24.0526	24.1869	23.9888	23.8357	25.1109	25.3055	23.9402	24.0785	24.784	24.9734	23.9459	24.1943	24.6367	24.6403	24.1241	24.0604	24.9313	24.9497	24.0725	23.9141	25.0395	25.1614	23.872	23.8727	24.7203	24.5952	24.1486	24.171
CH3L1_HUMAN	R.FPLTNAIK.D	2	24.22	-0.018	-0.11	0.91679	0.01	0.91679	24.9349	24.8329	24.3739	24.1433	24.4709	24.4527	23.6788	23.6515	24.1582	24.2405	24.3686	24.1705	23.88	23.9209	23.8292	23.7055	24.8554	24.9925	23.6895	23.8093	24.7345	24.769	23.7449	23.8466	24.5441	24.4745	23.9293	23.6989	24.7964	24.7198	23.7895	23.7679	24.9509	24.8355	23.6528	23.6417	24.4386	24.4115	23.8747	23.8912
CH3L1_HUMAN	R.SFTLASSETGVGAPISGPGIPGR.F	3	23.75	0.176	0.77	0.44679	0.59	0.44679	24.3253	24.5058	23.4516	24.0015	23.8403	24.0639	23.2861	23.4794	23.9666	23.9744	24.3768	24.0005	23.5945	23.5803	23.3558	23.5631	24.4085	24.3088	23.2831	23.4438	24.2866	24.0142	23.0777	23.2205	23.992	24.0837	23.0817	22.9928	24.042	24.1712	23.2039	23.1756	24.6552	24.863	23.3825	23.1559	23.886	23.8653	23.331	22.801
CH3L1_HUMAN	R.SFTLASSETGVGAPISGPGIPGR.F	2	22.73	-0.066	-0.37	0.71105	0.14	0.71105	23.6827	23.3398	23.0978	22.8777	22.5218	22.4674	22.2066	22.3802	22.7654	22.8258	22.8023	23.2261	22.4067	22.5414	22.1676	22.1198	22.8207	23.0167	22.3846	22.3075	22.988	23.206	22.153	22.2511	23.0117	22.9879	22.6395	22.6527	23.3685	23.2862	22.4994	22.3572	23.1942	23.2671	22.146	22.3142	22.7965	22.8917	22.5998	22.6724
CH3L1_HUMAN	K.VTIDSSYDIAK.I	2	24.01	0.147	0.64	0.5258	0.41	0.5258	24.8001	24.0581	24.7246	24.6062	23.5245	23.3615	24.0941	23.9466	24.4493	24.4835	24.2109	24.2749	23.955	23.8713	23.8097	23.6622	24.2547	24.0239	23.7547	23.7207	24.1774	24.2101	23.621	23.4144	24.0784	23.7672	23.8144	23.464	24.6701	24.4132	23.5761	23.4414	24.7399	24.7272	24.4125	24.2575	24.3011	24.0546	22.8562	22.6583
CH3L1_HUMAN	R.EGDGSCFPDALDR.F	2	23.85	0.299	1.49	0.14489	2.21	0.14489	24.8772	25.0841	23.5517	23.6943	24.5032	24.6611	23.4864	23.7088	24.0516	23.9842	23.7375	23.735	23.4058	23.6673	23.5455	23.5893	24.6446	24.957	23.394	23.6166	24.1131	24.2423	23.5782	23.822	23.841	23.9343	23.0348	22.9726	23.9464	23.9938	23.2042	23.2829	24.5035	24.6016	22.9497	22.9851	23.8983	23.7573	23.5785	23.6782
CH3L1_HUMAN	K.EAGTLAYYEICDFLR.G	2	23.17	-0.346	-1.48	0.14755	2.18	0.14755	24.0764	23.6081	23.8068	23.4347	22.523	22.6115	22.3503	22.5984	23.3642	23.2714	23.6961	23.8316	23.2033	23.0703	22.836	22.8727	22.0613	21.7478	22.4874	22.4548	23.4562	23.4021	22.452	22.7429	23.4849	23.2779	23.3945	23.3432	23.9562	23.9378	23.164	22.93	23.9544	24.1077	22.8997	22.6614	23.4862	23.8942	23.1472	23.1271
CH3L1_HUMAN	K.EAGTLAYYEICDFLR.G	3	22.17	-0.24	-0.51	0.61471	0.26	0.61471	22.0696	22.989	22.3224	22.8825	21.8909	22.1377	21.5883	21.8992	22.5953	22.8326	23.1661	22.7313	22.0383	21.6206	21.5466	22.2609	21.4408	20.2478	21.5407	21.2258	22.8231	22.1238	21.7168	21.3794	22.2485	22.4574	21.8272	22.1842	22.6474	23.1816	20.8584	21.9824	23.8678	23.6958	22.0694	21.9394	22.3143	22.8569	21.2943	22.3514
CH3L1_HUMAN	K.GNQWVGYDDQESVK.S	2	22.76	0.068	0.43	0.66867	0.19	0.66867	23.4887	23.4307	22.6677	22.7581	22.8238	22.8638	22.3622	22.7017	22.7217	22.7087	22.8814	23.081	22.396	22.4	22.445	22.4087	23.4146	23.3826	22.4394	22.5259	23.0622	23.1217	22.3609	22.5814	22.8689	22.6356	22.5244	22.5927	22.9928	23.0677	22.5519	22.358	23.3955	23.4758	22.0525	21.9872	22.9193	22.7667	22.5955	22.6282
CH3L1_HUMAN	K.QLLLSAALSAGK.V	2	21.9	0.137	0.41	0.68726	0.16	0.68726	23.2208	22.7877	21.8598	21.3584	22.484	22.1719	21.7649	21.3871	22.2269	22.0498	22.4653	21.7	21.9697	21.6998	22.1213	21.2815	21.8682	21.8579	21.6622	21.4055	22.5374	22.1904	21.7597	21.5307	21.8735	21.6965	21.8497	21.3789	22.5258	22.2574	21.549	21.123	22.9297	22.6286	21.0339	20.9068	22.0884	21.3	21.96	21.4802
CH3L1_HUMAN	R.FSNTDYAVGYMLR.L	2	22.69	-0.038	-0.21	0.83718	0.04	0.83718	23.6111	23.4488	22.5431	22.3246	22.7534	22.5614	22.2024	22.2077	22.8538	22.5898	23.1242	23.0574	22.487	22.3418	22.4072	22.2902	22.8896	23.0025	22.3615	22.3338	23.2605	23.2944	22.2774	22.3917	23.091	22.8842	22.4159	22.2641	23.201	23.2935	22.4817	22.2707	23.6219	23.4823	21.8444	21.9299	22.5854	22.7621	22.5292	22.2778
CHL1_HUMAN	K.GDLYFANVEEK.D	2	23.95	0.101	0.61	0.5459	0.37	0.5459	24.0452	24.1644	24.6126	24.6626	23.597	23.7334	23.8616	24.019	24.3566	24.1945	23.4609	23.599	23.7578	23.8287	23.8962	23.8951	24.2825	24.527	23.6229	23.8253	23.8725	24.0686	23.5874	23.7905	23.8428	23.8972	23.0317	23.154	24.2601	24.2776	23.1044	23.1834	24.2221	24.4242	24.5223	24.629	24.1823	24.1037	23.8318	23.9285
CHL1_HUMAN	R.VIAVNEVGR.S	2	23.93	0.077	0.4	0.68762	0.16	0.68762	23.7792	23.8914	24.7852	24.6437	23.7709	23.8447	23.9523	23.7402	24.1113	24.2181	23.6434	23.5467	23.9148	23.8581	23.8443	23.779	24.4783	24.4474	23.5904	23.4962	23.9689	23.6828	23.7014	23.57	23.9165	23.9552	22.7659	23.0513	24.3706	24.3792	22.938	23.2743	24.4113	24.4021	24.6599	24.5652	24.3657	24.1517	23.9764	23.6982
CHL1_HUMAN	R.VNGSPVDNHPFAGDVVFPR.E	3	24.1	-0.031	-0.18	0.86132	0.03	0.86132	24.1449	24.2257	24.8067	24.7697	23.7175	23.7608	24.0708	24.126	24.461	24.391	23.7823	23.731	24.151	23.9739	23.8434	23.8672	24.2727	24.3869	23.6875	23.6049	24.0796	24.1295	23.6855	23.8568	24.1359	24.1099	23.3482	23.7347	24.5422	24.5758	23.5134	23.1159	24.4806	24.6194	25.0699	25.0249	24.2955	24.21	24.0035	23.8641
CHL1_HUMAN	R.VMTPAVYAPYDVK.V	2	24.15	0.009	0.05	0.96331	0	0.96331	24.3955	24.1823	25.3278	25.0178	23.5335	23.3214	24.0292	23.996	24.3046	24.253	24.0048	23.9647	24.1795	23.8431	24.0101	24.0295	24.5223	24.2714	23.9968	23.8436	24.2759	24.1463	23.728	23.8359	24.1946	23.8953	23.7213	23.4877	24.6386	24.5326	23.4821	23.2096	24.5854	24.3945	24.947	24.8513	24.1725	24.4501	24.2386	24.0532
CHL1_HUMAN	R.VMTPAVYAPYDVK.V	3	23.6	-0.895	-3.55	0.00099	12.59	0.00099	23.1317	23.2668	22.8473	22.3541	23.5486	23.6438	23.3127	23	22.9612	22.746	23.014	22.3751	23.42	23.4343	23.6368	23.1113	23.2961	23.5948	23.3162	23.1142	24.006	23.9722	24.0944	24.0254	24.8407	24.9342	24.4277	24.0448	24.6225	24.5946	24.1995	24.0785	23.1924	23.3834	23.8061	24.0521	23.9358	23.3596	23.8974	23.5591
CHL1_HUMAN	K.TTVILPLAPFVR.Y	2	24.62	-0.038	-0.23	0.8218	0.05	0.8218	24.7676	24.8001	25.6775	25.4299	24.0855	24.1353	24.369	24.5011	24.885	24.888	24.4448	24.4492	24.6022	24.4963	24.5114	24.5019	24.6571	24.6211	24.0912	24.126	24.7631	24.7416	24.0854	24.2497	24.7263	24.6303	24.1333	24.0298	25.0922	25.0018	23.9322	23.7531	25.2024	25.0961	25.4588	25.2944	24.6749	24.855	24.4735	24.5992
CHL1_HUMAN	K.GAGPESEPYIFQTPEGVPEQPTFLK.V	3	24	0.046	0.21	0.83443	0.04	0.83443	24.0556	24.3755	24.664	24.9714	23.5676	23.518	23.8957	24.1177	24.3297	24.441	23.8694	23.9096	23.8508	23.7972	23.7812	24.0087	24.0853	23.8235	23.6194	23.8051	24.0539	23.9158	23.5593	23.7076	23.9531	23.9945	23.0911	23.4616	24.3896	24.54	22.9341	23.257	24.5346	24.5343	24.8316	24.7606	23.7538	24.2631	23.8409	24.1884
CHL1_HUMAN	K.DGNPFYFTDHR.I	3	23.51	0.078	0.48	0.6329	0.23	0.6329	23.686	23.33	24.2689	24.184	23.2498	23.1876	23.5561	23.6849	23.7722	23.7382	23.3352	23.2534	23.3221	23.433	23.4046	23.5167	23.83	23.9117	23.141	23.2053	23.4629	23.4912	23.2356	23.4242	23.4525	23.1899	22.8225	22.7476	23.9148	23.8838	22.7588	22.7492	23.925	23.9133	24.2185	24.0847	23.876	23.8682	23.2952	23.1387
CHL1_HUMAN	K.DGNPFYFTDHR.I	2	22.57	-0.006	-0.03	0.97532	0	0.97532	22.879	22.752	23.5231	23.2645	22.04	21.9622	22.4774	22.6093	22.7916	22.7753	22.3579	22.4544	22.6938	22.431	22.4741	22.5811	22.6713	22.3997	22.2689	22.0077	22.6032	22.5886	21.931	22.0732	22.5136	22.4215	22.1368	21.8591	22.992	22.9755	22.1279	21.783	22.9789	22.9111	23.3918	23.3361	22.8064	22.9215	22.6666	22.511
CHL1_HUMAN	K.VTWSTVPK.D	2	23.39	0.103	0.38	0.70714	0.14	0.70714	23.2383	22.9376	24.4795	24.2113	23.1039	23.1754	23.5048	22.9955	23.6445	23.6596	23.2092	23.059	23.4348	23.1625	23.5235	23.4596	24.0447	23.6704	23.1561	23.1118	23.4477	22.9452	23.36	22.7494	23.3952	23.2541	22.561	22.1661	23.9863	23.7647	22.4992	22.5687	24.0163	23.8452	24.181	24.1436	23.8529	23.6797	23.4868	22.8121
CHL1_HUMAN	K.KTTVILPLAPFVR.Y	3	22.6	-0.048	-0.17	0.86694	0.03	0.86694	23.1955	22.1593	23.3143	23.2103	22.3414	22.0489	22.4441	22.6647	22.4862	22.6746	22.8252	22.3987	22.5188	22.3469	22.6808	22.849	23.0194	22.8422	21.8601	21.6803	22.817	22.3015	22.4096	22.1621	22.8781	22.5315	21.9365	21.71	23.3209	23.0057	21.9481	21.7905	23.5302	23.164	23.6681	23.4649	22.6486	22.7658	22.2444	22.229
CHL1_HUMAN	K.IDPLEVEEGDPIVLPCNPPK.G	3	23.06	-0.049	-0.17	0.8661	0.03	0.8661	23.5269	23.5275	23.1611	23.6224	23.1148	23.2496	22.8613	23.2849	22.8694	23.4646	22.7839	22.4039	22.6069	22.5345	22.6947	23.1705	23.5144	23.5445	22.4544	22.3855	23.4702	23.5081	22.6526	22.6653	23.2653	23.4679	21.6956	21.7497	23.6429	23.6931	21.603	21.7547	23.8267	23.8525	24.3943	24.2581	23.0317	23.4226	23.1622	22.6348
CHL1_HUMAN	K.SMEQNGPGLEYR.V	2	22.32	-0.711	-2.31	0.02583	5.35	0.02583	21.8024	21.9269	23.489	23.6821	20.2646	20.4089	21.5269	21.7328	21.9848	21.6324	22.4536	22.5974	22.816	22.5695	22.9404	22.9388	21.5114	21.4288	20.6922	20.8608	22.9669	22.9073	22.8681	22.432	22.8239	22.5526	21.6046	22.1952	23.374	23.3327	21.9329	22.1542	23.2521	23.4087	23.2817	23.4309	22.6696	23.067	21.4814	21.7498
CHL1_HUMAN	K.VEEVKPLEGR.R	2	22.49	0.019	0.11	0.9109	0.01	0.9109	22.3072	22.6597	23.3334	23.1788	22.0571	21.9921	22.5485	22.4568	22.6422	22.7434	22.0763	22.3922	22.4622	22.3859	22.3925	22.4939	22.9261	22.7131	22.1631	22.0443	22.4289	22.4977	22.1353	22.1361	22.4468	22.4827	21.8905	21.8381	22.8912	22.9217	21.6826	21.5742	22.8912	22.9066	23.3154	23.3413	22.7718	22.7499	22.3389	22.3438
CHL1_HUMAN	R.NDYCCFAAFPR.L	2	22.69	-0.146	-0.8	0.43052	0.63	0.43052	22.8032	22.8178	23.3893	23.2759	22.507	22.2353	22.5403	22.5863	22.9162	22.7927	22.1732	22.3727	22.6857	22.5955	22.3952	22.6966	22.7006	22.7694	22.0417	22.1385	22.8036	23.0237	22.3796	22.58	22.6514	22.6323	22.0521	21.8589	23.0995	23.0741	21.9819	21.9436	23.2116	23.2188	23.8725	23.7775	23.0135	23.2331	22.4288	22.526
CHL1_HUMAN	K.GNPEPTFSWTK.D	2	23.8	0.07	0.45	0.65158	0.21	0.65158	24.0132	24.0103	24.5096	24.6048	23.4703	23.318	23.7993	23.9218	24.0502	23.9764	23.4857	23.6206	23.6461	23.6415	23.7257	23.7845	24.1503	24.0996	23.3014	23.5784	23.7141	23.7897	23.5074	23.637	23.7328	23.5904	23.0652	23.0837	24.1478	24.1078	23.0209	23.0613	24.0813	24.2119	24.535	24.4882	24.0136	24.0504	23.6831	23.7915
CHL1_HUMAN	K.GYQINWWK.T	2	22.1	-0.1	-0.38	0.70905	0.14	0.70905	22.1988	21.8642	23.1194	22.9136	21.5408	20.9047	22.1985	22.2124	22.4588	22.1434	22.1336	22.035	22.2792	21.8623	22.4816	22.5466	21.6198	21.1522	21.6423	21.6842	22.0735	21.7128	21.57	21.6707	22.3266	21.9331	21.4969	21.4157	22.5081	22.5867	21.7312	21.3414	22.8946	22.78	23.0149	22.8795	22.4181	22.8161	22.0492	21.7771
CHL1_HUMAN	K.LLLPPTESGSESSITILK.G	2	23.12	-0.039	-0.19	0.85356	0.03	0.85356	23.4555	23.0618	24.1628	23.8653	22.5863	22.5407	22.8456	23.0647	23.6138	23.5903	22.9097	22.9115	23.1661	22.9644	22.9866	22.8108	22.9888	23.1538	22.6975	22.5623	23.1951	23.2968	22.3432	22.71	23.1	23.0596	22.7164	22.3979	23.4753	23.6864	22.5131	22.2008	23.5257	23.5363	24.0901	24.0098	23.439	23.266	23.0903	23.0636
CHL1_HUMAN	K.LLLPPTESGSESSITILK.G	3	23.12	0.098	0.32	0.75285	0.1	0.75285	23.1109	23.4205	23.7342	23.9351	22.8484	22.9297	22.9636	23.3783	23.2999	23.6647	23.0121	22.7304	22.7894	23.0771	22.8427	23.3554	23.4574	23.6727	22.3773	22.7568	23.1602	23.19	22.5902	23.0086	22.9335	23.1025	21.7771	22.4759	23.6699	23.7978	21.2556	22.0391	23.8494	23.9978	24.0137	24.0639	23.0004	23.2206	22.9611	23.2914
CHL1_HUMAN	K.VDKDTATLSWGLPK.K	3	23.04	0.026	0.16	0.87745	0.02	0.87745	22.992	22.9257	23.876	23.865	22.5065	22.5594	23.1537	23.1606	23.192	23.11	22.9049	22.8952	22.9762	22.9715	22.9814	23.0729	23.4019	23.3151	22.5791	22.6306	22.8849	22.9373	22.7972	22.9214	22.8824	22.8587	22.714	22.2356	23.4626	23.4152	22.2494	22.2268	23.521	23.5527	23.8155	23.8533	23.3206	23.2689	22.7517	22.8892
CHL1_HUMAN	K.LHMLELHCESK.C	3	21.19	-0.043	-0.13	0.90074	0.02	0.90074	21.3953	20.7881	22.2171	22.0224	20.73	20.9075	21.4581	21.0202	21.4336	21.6871	20.6564	20.6045	21.235	21.107	21.1429	20.8225	21.4312	20.9982	21.0179	20.6499	21.5539	20.9194	21.0117	20.0246	21.5372	21.3541	20.1949	20.1956	21.8179	21.7826	20.021	20.2403	21.7504	21.7493	22.7405	22.6792	21.7484	21.6862	20.9873	20.1941
CKAP2_HUMAN	R.AQSAFKEQR.R	2	23.07	0.084	0.12	0.90705	0.01	0.90705	21.8769	23.6358	22.3669	23.4946	22.7333	23.6537	23.6956	23.6149	23.7461	24.228	22.4962	23.5674	22.4096	23.8973	23.3375	22.8049	22.8756	24.0383	21.3815	22.3438	22.2264	22.7216	22.6129	23.0261	23.132	23.8966	21.4027	23.1669	22.1609	22.9634	22.7086	23.7062	22.2794	23.4511	23.3657	24.1211	24.2808	23.5209	22.582	23.1982
CL053_HUMAN	R.HVCVWER.A	2	23.05	-0.014	-0.06	0.95315	0	0.95315	22.7323	22.6455	23.87	23.8634	22.8134	22.6861	23.4617	22.9473	23.2234	23.4272	22.7529	22.5624	23.0127	23.1775	23.2533	23.0328	23.1531	22.8752	22.8006	22.5797	23.3695	23.2142	23.3022	22.688	22.8726	22.919	22.1667	22.4812	23.4154	23.4362	22.204	22.4171	23.5322	23.4565	23.6329	23.6652	23.7708	23.4972	22.8515	22.2623
CLUS_HUMAN	R.ASSIIDELFQDR.F	2	28.84	-0.047	-0.44	0.66202	0.19	0.66202	29.076	29.1326	29.1199	29.0898	28.6874	28.8278	28.671	28.7183	28.8602	28.8969	28.7835	28.8442	28.9038	28.7968	28.8317	28.7394	28.5071	28.3416	28.7643	28.7768	28.6033	28.6317	28.4725	28.5101	29.29	29.1978	28.8833	28.8787	28.9352	28.849	28.6231	28.5028	29.0129	28.9404	29.2408	29.1265	28.8096	28.8714	28.8697	29.0558
CLUS_HUMAN	R.ASSIIDELFQDR.F	3	25.56	0.116	0.24	0.80969	0.06	0.80969	24.7392	26.3208	25.4974	26.0966	25.6686	26.4125	25.644	25.3414	25.352	25.897	25.9351	25.232	25.6643	25.4168	25.9773	25.8159	25.7545	25.1564	25.4293	25.0494	25.4832	24.4153	25.4267	24.7284	26.1004	25.8334	25.0989	25.5124	25.7857	25.4129	24.6822	25.2658	26.3641	26.2095	26.4903	25.8328	25.3232	25.5897	24.741	25.794
CLUS_HUMAN	K.TLLSNLEEAK.K	2	28.31	0.107	0.82	0.41492	0.68	0.41492	28.6935	28.6746	28.425	28.5105	28.4019	28.4847	28.2818	28.3388	28.4165	28.353	28.0281	28.2057	28.0777	28.1789	28.2229	28.1994	28.3845	28.5747	28.2978	28.498	27.9621	28.0873	27.9409	28.2038	28.4919	28.6753	28.3063	28.0102	28.3442	28.3531	27.8806	27.9128	28.2742	28.346	28.3506	28.3994	28.3323	28.068	28.5627	28.6159
CLUS_HUMAN	R.IDSLLENDR.Q	2	27.15	0.176	0.87	0.39103	0.75	0.39103	26.9432	27.428	26.9835	27.3142	27.3539	27.5694	27.1736	27.014	27.2291	27.4348	26.8163	26.9932	26.9472	27.1676	27.401	27.2828	27.3309	27.4251	27.3359	27.6418	26.8904	26.8255	27.063	26.826	27.3854	27.5729	26.362	26.7394	26.9581	27.2115	26.4743	26.9959	27.1043	27.3289	27.0343	27.2464	27.4086	27.1706	27.3439	27.3302
CLUS_HUMAN	R.VTTVASHTSDSDVPSGVTEVVVK.L	3	28.02	0.097	0.91	0.36806	0.83	0.36806	28.3238	28.301	28.1438	28.2626	27.7419	27.8502	28.2343	28.3416	28.0911	28.0734	27.7944	27.7916	27.7573	27.8074	27.8341	27.8478	28.1585	28.3108	28.3065	28.324	27.6545	27.7509	27.547	27.7192	28.1322	28.1817	28.0963	27.9642	27.976	28.0181	27.6402	27.5941	27.9719	28.0475	28.3065	28.3052	27.9772	27.9145	28.274	28.2902
CLUS_HUMAN	R.VTTVASHTSDSDVPSGVTEVVVK.L	2	23.31	-0.03	-0.13	0.9007	0.02	0.9007	23.7408	23.5111	24.1862	23.7571	22.5411	22.3903	23.5789	23.6287	23.097	23.3453	23.2828	23.2166	23.3264	23.0529	22.9118	23.0381	22.8877	23.0617	23.8423	23.4262	22.9702	22.9563	22.5569	22.5604	23.6248	23.4592	24.0139	23.3561	23.3498	23.4296	23.2202	22.7465	23.2966	23.242	23.8868	23.9599	22.9961	23.4587	23.7165	23.6129
CLUS_HUMAN	R.EILSVDCSTNNPSQAK.L	2	26.89	0.177	0.94	0.35271	0.88	0.35271	26.8679	27.1884	26.9302	27.2577	26.9752	27.1749	26.9986	26.826	27.0515	27.1775	26.4285	26.7501	26.5974	26.7937	26.8747	26.7223	27.0783	27.2735	27.1414	27.403	26.5729	26.5845	26.638	26.5217	26.9459	27.2314	26.3508	26.8832	26.7801	27.0423	26.3553	26.5027	26.7064	26.929	26.8802	27.1402	26.8168	26.8103	27.0589	27.2129
CLUS_HUMAN	R.EILSVDCSTNNPSQAK.L	3	25.1	0.027	0.09	0.92833	0.01	0.92833	24.4361	25.1259	24.4331	25.0364	25.5295	25.7494	25.2848	24.6885	24.8425	25.3888	24.742	24.8626	24.8292	25.0555	25.1764	25.1879	25.5638	25.3116	25.3353	25.6831	25.1118	24.7867	25.306	24.7834	25.3142	25.659	25.0476	25.3942	25.0087	25.1583	24.5592	25.278	24.9933	25.3714	25.0088	25.0854	25.2053	24.644	24.9398	25.0628
CLUS_HUMAN	R.KYNELLK.S	2	26.6	0.059	0.39	0.69799	0.15	0.69799	26.3048	26.4209	26.8524	26.8153	26.6329	26.6956	26.871	26.4311	26.569	26.6822	26.3672	26.3131	26.4335	26.414	26.7802	26.5223	26.8909	26.7398	26.8909	26.8914	26.2417	26.2917	26.5098	26.2562	26.7621	26.8514	26.4212	26.7137	26.6843	26.703	26.1979	26.2598	26.6456	26.6723	26.7052	26.8409	26.8892	26.58	26.7012	26.4164
CLUS_HUMAN	K.FMETVAEK.A	2	27.26	0.074	0.52	0.60623	0.27	0.60623	27.1378	27.3187	27.437	27.4217	27.3851	27.4007	27.2948	27.0333	27.217	27.3009	26.9631	26.7642	27.0233	27.1676	27.378	27.2439	27.619	27.6071	27.6212	27.6755	27.0047	27.0107	27.3174	27.1534	27.5432	27.6059	26.9595	27.0899	27.3789	27.3564	26.688	26.8757	27.367	27.2482	27.3404	27.3182	27.4806	27.1256	27.5037	27.1697
CLUS_HUMAN	R.ELDESLQVAER.L	2	27.76	0.117	0.95	0.34773	0.9	0.34773	27.8477	27.9938	27.6253	27.6866	27.762	27.959	27.8854	27.8372	27.8648	27.8145	27.413	27.5688	27.5166	27.6795	27.7434	27.6148	27.9655	28.2503	28.1259	28.1306	27.3817	27.5705	27.5638	27.7167	27.8614	28.0739	27.6448	27.573	27.6847	27.662	27.4267	27.4375	27.7312	27.7632	27.6708	27.748	27.6956	27.5579	28.0488	28.1329
CLUS_HUMAN	K.EIQNAVNGVK.Q	2	25.89	0.229	1.05	0.30207	1.09	0.30207	25.7578	26.0603	25.7707	26.0382	26.2146	26.4258	26.0028	26.0636	26.166	25.9691	25.3299	25.7478	25.5859	25.8529	26.073	25.8354	26.2166	26.5149	26.0901	26.4183	25.3339	25.6196	25.8223	26.0567	25.8122	26.1002	25.6473	25.804	25.716	25.8638	25.1945	25.5687	25.7339	25.8936	25.7412	25.9676	26.2516	25.6244	25.7678	26.0334
CLUS_HUMAN	R.EPQDTYHYLPFSLPHR.R	3	24.84	-0.097	-0.52	0.60283	0.27	0.60283	25.2437	25.0258	25.4721	25.2959	24.6008	24.3314	24.798	25.0115	24.7856	24.6685	24.6569	24.6895	24.9789	24.6622	24.573	24.7237	24.3902	24.2525	24.9456	24.8203	24.6466	24.6108	24.258	24.5315	25.1888	25.1425	25.3985	24.9371	25.021	24.9169	24.832	24.4319	24.7965	24.7179	25.4154	25.3442	24.7065	25.0634	24.9908	24.9155
CLUS_HUMAN	R.EPQDTYHYLPFSLPHR.R	2	21.45	-0.24	-0.88	0.38353	0.78	0.38353	22	21.9475	22.293	22.0334	20.7875	20.2544	21.4184	21.3774	21.3837	21.55	21.5389	21.3688	21.4205	21.1787	21.3143	21.4539	20.4243	20.1477	21.608	21.1871	21.0509	21.1222	20.6456	20.9548	21.789	21.5607	22.4473	21.8498	21.6802	21.5453	21.7629	21.0268	21.3751	21.2962	22.2869	22.3798	21.3191	21.7363	21.8848	21.7777
CLUS_HUMAN	R.QQTHMLDVMQDHFSR.A	3	25.1	-0.055	-0.29	0.76974	0.09	0.76974	25.6183	25.3248	25.8616	25.6362	24.5637	24.2645	25.0362	25.223	24.9147	24.9808	25.0608	25.1644	24.9545	24.6679	24.8806	25.114	24.9158	24.585	25.4114	25.3231	25.0053	24.9339	24.63	24.79	25.3286	25.1595	25.5048	25.3077	25.3117	25.1824	24.8618	24.5058	25.0381	25.0035	25.5937	25.4713	24.9903	25.3626	25.3232	25.2989
CLUS_HUMAN	R.QQTHMLDVMQDHFSR.A	2	22.21	-0.189	-0.66	0.51345	0.43	0.51345	22.9959	22.547	23.4228	22.9793	21.1188	20.9706	22.1969	21.9507	21.916	22.2364	22.4656	22.2947	22.2224	21.7819	21.8946	22.05	21.5761	21.1094	22.5287	22.1086	22.1221	22.0611	21.3197	21.3092	22.5678	22.0513	22.9342	22.5815	22.5178	22.5612	22.1602	21.6137	22.3407	22.2006	22.9357	22.8702	22.1238	22.6319	22.7013	22.5472
CLUS_HUMAN	K.LFDSDPITVTVPVEVSR.K	2	27.6	0.032	0.21	0.83221	0.05	0.83221	28.3	28.1783	27.0802	27.2244	27.7808	27.7076	27.7777	27.9047	27.7862	27.603	27.1763	27.2848	27.5246	27.4881	27.9085	27.536	27.4107	27.1789	27.706	27.8093	27.5844	27.6671	27.6475	27.7054	27.9466	27.8138	27.2424	27.3607	27.4841	27.4931	27.4989	27.4791	27.5291	27.6221	27.0801	27.2278	27.2233	27.3988	28.3321	28.3883
CLUS_HUMAN	K.LFDSDPITVTVPVEVSR.K	3	25.65	0.189	0.47	0.63759	0.23	0.63759	25.6915	26.4654	24.6181	25.243	26.3269	26.4508	25.9031	26.0293	25.1898	26.2025	25.6691	24.9947	25.5933	25.2921	26.1626	26.2194	26.1862	25.7103	25.5749	25.3744	26.1008	25.1456	25.8994	25.2187	26.1536	25.6357	24.6134	25.0861	25.752	25.8752	24.6062	25.1342	26.3149	26.3206	25.3868	24.8877	25.0303	25.7036	26.12	26.1242
CLUS_HUMAN	R.KTLLSNLEEAK.K	2	25.45	-0.008	-0.07	0.94801	0	0.94801	25.8755	25.9383	25.5993	25.6065	25.2257	25.1653	25.4568	25.6231	25.3476	25.4506	25.2552	25.2025	25.3912	25.349	25.2727	25.3197	25.3481	25.5342	25.5551	25.4869	25.1912	25.3206	24.7619	25.0177	25.758	25.8658	25.5788	25.4433	25.5464	25.5522	25.2316	25.0821	25.393	25.4694	25.7853	25.6271	25.4331	25.5517	25.731	25.8244
CLUS_HUMAN	R.KTLLSNLEEAKK.K	3	22.81	0.103	0.51	0.60955	0.26	0.60955	22.6555	22.668	22.9822	22.9586	22.6787	22.8414	23.3036	22.8093	22.7331	22.8429	22.8101	22.556	22.8549	22.7126	22.9459	22.8878	23.1865	22.952	23.0027	22.9129	22.4997	22.0978	22.545	22.1005	23.3541	23.2728	22.4403	22.3256	22.8514	22.8308	22.106	22.4969	22.9404	22.6253	23.4418	23.5291	23.0848	23.0438	22.9777	22.6743
CLUS_HUMAN	R.RELDESLQVAER.L	3	22.92	0.146	0.85	0.40142	0.72	0.40142	22.6408	22.9427	22.4994	22.5566	23.3237	23.5062	23.3197	23.0737	22.9558	23.11	22.7501	22.6161	22.8588	22.887	23.1206	22.9435	23.2172	23.2581	23.1218	23.2287	22.6233	22.6026	23.0536	22.6718	23.3219	23.4461	22.3497	22.5581	22.8381	22.8799	22.3129	22.8069	22.9891	23.0752	22.9035	23.0006	23.0155	22.7167	22.9908	22.8612
CLUS_HUMAN	R.RELDESLQVAER.L	2	22.28	0.011	0.07	0.94634	0	0.94634	22.205	22.3469	22.5078	22.3723	22.0116	22.0037	22.5305	21.9856	22.097	22.3325	22.2276	22.3561	22.2425	22.1669	22.2424	22.4871	22.4129	22.3773	22.5409	22.3292	21.9534	22.0721	21.9404	21.6262	22.6995	22.6955	21.9628	22.098	22.3078	22.4264	22.0813	22.1529	22.1572	22.2576	22.4976	22.696	22.2115	22.4374	22.7217	22.5597
CLUS_HUMAN	R.RPHFFFPK.S	2	24.36	-0.146	-0.37	0.71596	0.13	0.71596	25.1289	24.1498	25.1348	24.6375	24.2369	23.797	24.6023	24.619	24.2178	24.3406	24.4553	24.4006	24.563	24.0699	24.1486	24.5368	23.2063	22.5662	24.5693	24.2816	24.4437	24.3423	23.8758	23.7631	24.749	24.4228	25.033	24.4105	24.6443	24.4323	24.4275	23.9349	24.5593	24.3422	24.9732	24.7783	24.3824	24.9001	24.8441	23.3191
CMGA_HUMAN	K.HSGFEDELSEVLENQSSQAELK.E	3	26.48	-0.014	-0.06	0.95024	0	0.95024	26.4171	26.8537	27.6569	27.71	26.0683	26.1688	26.3564	26.4411	26.8366	26.8203	26.3257	26.3495	26.2484	26.2487	26.2086	26.3043	26.3849	26.0114	25.9289	26.0655	27.0185	26.9763	26.1813	26.1863	26.2493	26.0307	25.4023	25.5615	26.9088	27.0501	25.3136	25.5932	26.9873	26.847	27.3593	27.2569	26.925	26.8674	26.3714	26.5916
CMGA_HUMAN	K.HSGFEDELSEVLENQSSQAELK.E	2	21.44	-0.32	-0.94	0.35101	0.89	0.35101	21.4577	21.5908	23.8008	23.5034	19.6845	20.0187	20.8909	20.8984	21.921	21.6078	21.6494	21.9739	21.5166	21.3885	21.1253	20.9694	20.4111	19.9885	20.8023	20.4132	21.8588	22.0033	20.8205	20.5424	20.7421	20.8641	21.1806	21.3041	22.203	22.2608	20.8802	20.3743	22.0213	21.689	23.1568	23.1084	22.2755	22.0524	21.5028	21.1757
CMGA_HUMAN	R.RPEDQELESLSAIEAELEK.V	3	26.18	0.109	0.49	0.62959	0.24	0.62959	26.2743	26.4193	27.4522	27.5626	25.6406	25.7115	26.1146	25.9961	26.6818	26.7775	26.0638	26.1012	26.1468	26.0209	25.9901	26.1925	26.1314	25.8004	25.7643	25.7755	26.5236	26.3618	25.5356	25.4889	25.7856	25.6392	24.7603	25.1129	26.7405	26.7184	25.4072	25.213	26.6606	26.6161	27.0953	26.8905	26.6534	26.8008	26.1273	26.3103
CMGA_HUMAN	R.RPEDQELESLSAIEAELEK.V	2	22.03	-0.16	-0.5	0.62021	0.25	0.62021	22.5015	22.1718	23.6794	23.725	20.945	20.9152	21.7366	21.7004	22.5724	22.6122	22.0131	21.9785	22.0529	21.8026	22.0493	22.1505	21.1061	20.3159	21.7115	21.3541	22.4716	22.3432	21.5231	21.4316	21.7594	21.2936	20.8529	20.9329	22.6525	22.7623	21.4963	20.8961	22.6334	22.5678	23.4033	23.4318	22.7849	22.9779	22.1181	21.9614
CMGA_HUMAN	K.EEEEEMAVVPQGLFR.G	2	24.95	-0.025	-0.12	0.90353	0.01	0.90353	25.3732	24.9955	26.1453	26.2875	24.4217	24.4166	24.5586	24.8046	25.3939	25.3341	24.5982	24.6492	24.5124	24.6601	24.7093	24.7851	24.9206	24.9077	24.5263	24.6614	25.6346	25.6	24.4693	24.7715	24.751	24.5957	23.8694	23.9935	25.4141	25.4133	24.195	24.123	25.2364	25.275	25.3154	25.5637	25.2644	25.3606	25.0738	25.244
CMGA_HUMAN	K.EEEEEMAVVPQGLFR.G	3	24.04	0.087	0.34	0.73748	0.11	0.73748	24.5928	24.0759	24.7741	24.8537	23.9943	24.0608	23.8589	24.2243	24.4839	24.3342	23.5563	23.4979	23.3895	23.7518	23.954	24.0584	24.5734	24.4831	23.4216	23.7706	24.968	24.7404	23.8443	24.0449	23.8983	23.702	22.2997	22.7876	24.3614	24.3584	22.9798	23.1576	24.499	24.5153	24.076	24.4139	24.195	24.446	24.1939	24.4976
CMGA_HUMAN	R.EDSLEAGLPLQVR.G	2	24.27	0.066	0.26	0.79307	0.07	0.79307	24.4304	24.4349	25.7569	25.7782	23.1666	23.1905	24.017	24.2734	24.8349	24.6869	24.1317	24.1735	24.1953	24.3734	24.275	24.217	24.853	24.9897	23.1341	23.0697	23.9184	23.9644	23.6187	23.7512	23.2456	23.3726	23.5046	23.2659	24.99	25.0672	23.6674	23.5084	24.6773	24.7504	25.4048	25.513	24.878	24.9231	24.3822	24.2603
CMGA_HUMAN	R.EDSLEAGLPLQVR.G	3	21.58	0.262	0.66	0.51049	0.44	0.51049	21.323	21.8916	22.3928	23.0052	20.9293	21.085	21.5839	21.8815	22.539	22.3752	21.5022	21.0477	21.1851	21.901	21.8681	21.667	22.3793	23.0569	20.1303	20.3904	21.2062	21.369	21.1206	21.4385	20.0695	20.5328	19.456	20.5158	22.2469	22.2456	20.5842	20.7963	22.0713	22.4774	22.5838	22.6046	22.1404	21.956	21.6571	21.8183
CMGA_HUMAN	R.SEALAVDGAGKPGAEEAQDPEGK.G	3	25.31	0.201	0.88	0.38288	0.78	0.38288	25.2037	25.4279	26.5131	26.7401	25.0512	25.2408	25.5742	25.4701	25.8001	25.8233	24.8721	24.9047	24.9307	25.0848	25.0803	24.8695	25.654	25.8467	24.9768	25.223	25.7386	25.7893	25.1634	24.8695	24.8376	24.9426	23.8679	24.2885	25.5877	25.6335	24.2331	24.4832	25.5566	25.6817	25.8915	26.0835	25.8258	25.6196	24.9891	25.1795
CMGA_HUMAN	R.SEALAVDGAGKPGAEEAQDPEGK.G	2	22.05	0.03	0.11	0.9101	0.01	0.9101	22.0166	22.1359	23.8314	23.6527	21.2409	20.9983	22.376	22.1416	22.2023	22.6494	21.8481	21.7511	21.8517	21.7967	21.6375	21.7161	22.1277	21.9081	21.7791	21.5874	22.4285	22.5276	21.5746	20.9161	21.7727	21.738	21.2079	21.1917	22.607	22.6522	21.1283	21.0254	22.3146	22.3756	22.9893	23.1321	22.3998	22.735	21.9156	22.0141
CMGA_HUMAN	K.SGEATDGARPQALPEPMQESK.A	3	25.59	0.127	0.56	0.58159	0.31	0.58159	25.5505	25.7156	26.6332	26.9133	25.2653	25.3663	25.8185	25.541	25.9801	26.0092	25.0277	25.236	25.2419	25.4005	25.3833	25.2557	26.0613	25.9764	25.2706	25.5042	26.0968	26.0625	25.4651	25.1422	25.3472	25.4182	24.1156	24.6392	25.8751	25.9935	24.4726	24.7724	25.8448	25.9942	26.2149	26.3421	26.0176	25.9392	25.4344	25.4312
CMGA_HUMAN	K.SGEATDGARPQALPEPMQESK.A	2	22.05	-0.087	-0.28	0.78365	0.08	0.78365	22.056	21.8357	23.9048	23.8661	21.0585	20.6002	22.2598	21.7112	22.2186	22.5629	21.9544	21.9753	21.841	21.8496	21.6095	21.6642	22.0896	21.5289	21.8706	21.6736	22.6632	22.4843	21.6858	20.8376	21.8539	21.7705	21.3054	21.2834	22.6409	22.7674	21.0872	20.9803	22.5216	22.3986	23.1045	23.3146	22.5451	22.7055	21.9077	22.0036
CMGA_HUMAN	K.YPGPQAEGDSEGLSQGLVDR.E	2	24.96	0.011	0.05	0.95943	0	0.95943	25.1321	25.1303	26.4537	26.3893	24.258	24.2089	24.902	24.8996	25.3806	25.3402	24.6247	24.8413	24.7563	24.8101	24.5546	24.5892	24.8699	25.0951	24.5095	24.5337	25.3459	25.5626	24.3382	24.6341	24.6363	24.5972	24.0458	23.9984	25.3773	25.4704	24.1502	24.0131	25.1597	25.2567	25.7914	25.9265	25.4437	25.5336	24.8523	24.9307
CMGA_HUMAN	K.YPGPQAEGDSEGLSQGLVDR.E	3	25.26	0.166	0.68	0.50283	0.46	0.50283	25.2428	25.3922	26.012	26.4185	25.1341	25.3162	25.2326	25.4202	25.6618	25.701	24.8509	24.7703	24.8335	25.1594	25.0066	25.1806	25.7746	25.7579	24.7296	25.2276	25.8004	25.7079	25.0624	25.3116	24.8421	24.7527	23.7921	24.1209	25.5696	25.5699	24.066	24.3858	25.4037	25.8296	25.6973	25.689	25.7856	25.8836	24.9331	25.3005
CMGA_HUMAN	K.SGELEQEEER.L	2	24.07	0.169	0.66	0.51548	0.43	0.51548	23.4763	23.858	25.0567	25.2487	24.2294	24.188	24.0101	23.9532	24.5921	24.4826	23.4637	23.8886	23.7629	24.004	24.0145	23.8465	24.5551	24.9231	23.6208	23.9335	24.1318	24.6698	24.0624	24.2244	23.3381	23.6858	22.9032	23.045	24.3161	24.4413	23.0951	23.366	24.3438	24.4841	24.546	24.7718	24.8158	24.4267	23.4104	23.6402
CMGA_HUMAN	K.VAHQLQALR.R	2	24.22	0.028	0.13	0.89767	0.02	0.89767	23.9525	24.1118	25.7255	25.5006	23.7529	23.6014	24.1352	24.0726	24.523	24.593	23.9574	24.2123	24.1302	24.0746	23.8811	24.0862	24.5653	24.2808	23.8996	23.7008	24.6749	24.5418	23.5338	23.5364	24.0011	24.0656	23.257	23.1224	24.7683	24.7488	23.2605	23.2577	24.453	24.523	25.3115	25.2316	24.9507	24.9108	24.0556	23.9846
CMGA_HUMAN	K.ELQDLALQGAK.E	2	24.16	0.081	0.39	0.69816	0.15	0.69816	24.0471	24.0876	25.1322	25.4002	23.6903	23.9076	23.6318	23.8419	24.6459	24.5546	23.9051	23.7618	23.8051	24.0148	24.0211	24.0101	24.5922	24.8708	23.8971	24.1675	24.636	24.7904	23.1721	23.6199	23.6503	23.7893	23.6999	23.6194	24.5855	24.5603	23.5357	23.5879	24.2203	24.2495	24.8187	24.624	24.685	24.5121	23.899	24.1023
CMGA_HUMAN	K.GLSAEPGWQAK.R	2	23.46	0.009	0.04	0.96981	0	0.96981	23.0133	23.1539	24.6681	24.8136	23.3312	23.2692	23.3485	22.9516	23.7398	23.731	23.0788	23.0294	23.2818	23.2236	23.3462	23.288	23.827	23.6538	23.1765	23.3063	24.0093	23.8749	23.2596	22.7234	23.2352	23.2252	22.2537	21.9869	24.0152	24.1004	22.521	22.7543	23.8459	23.8859	24.1452	24.3254	24.1271	24.0254	23.4191	23.3217
CMGA_HUMAN	K.GEQEHSQQKEEEEEMAVVPQGLFR.G	3	21.64	-0.042	-0.17	0.8683	0.03	0.8683	22.2261	21.9738	23.148	23.0531	20.8452	20.8042	21.699	21.8547	21.4764	21.8774	21.4492	21.2257	21.2515	21.468	21.3005	21.5256	21.5819	21.4246	21.1284	21.094	22.2492	22.203	21.1719	21.4242	21.4112	21.1676	20.9825	20.9911	22.027	21.9657	20.8167	20.2513	22.0641	21.9921	22.5174	22.5445	21.7767	22.1475	21.8957	21.644
CMGA_HUMAN	K.EAVEEPSSK.D	2	21.5	0.187	0.74	0.46082	0.55	0.46082	20.5015	20.7547	22.8374	22.7078	21.7288	21.7931	21.6414	21.5586	21.9939	21.8613	21.1534	21.6322	21.2375	21.3818	21.5156	21.1876	21.8966	22.3461	21.0007	21.0846	21.3289	21.6832	21.57	21.6325	20.5178	20.5976	20.8881	20.8461	21.8168	21.8676	21.0295	21.1194	21.62	21.6868	22.155	22.2457	22.4627	21.878	20.5525	20.5796
CN045_HUMAN	R.LLFAKMNGCPSRK.Y	2	24.69	0.472	1.9	0.06433	3.61	0.06433	26.0385	25.7486	23.4896	23.3494	25.9748	25.895	24.5549	24.7924	24.6422	24.641	24.0104	24.025	24.6403	24.5181	25.0123	25.1774	25.9029	25.8873	25.164	24.9861	24.7855	24.8198	24.5319	24.713	25.1494	24.9845	23.4544	23.5175	23.8692	23.9341	24.5499	24.3873	24.7472	24.7131	23.4921	23.5003	24.299	24.4905	25.5182	25.5486
CNDP1_HUMAN	K.VFQYIDLHQDEFVQTLK.E	3	25.05	-0.003	-0.01	0.99166	0	0.99166	25.6556	25.5113	25.7756	25.8776	25.1018	25.254	24.6129	24.6705	25.1257	25.281	25.6077	25.6408	24.5382	24.4065	25.494	25.6968	23.8226	23.9333	24.5249	24.4261	25.6742	25.8114	24.5746	24.4273	24.4315	24.4335	24.7321	24.8713	26.3583	26.4111	24.7526	24.4712	25.5139	25.5413	24.9585	24.9091	26.0166	26.1241	23.6121	23.3853
CNDP1_HUMAN	R.TVFGTEPDMIR.D	2	24.67	0.086	0.4	0.69377	0.16	0.69377	24.9982	24.9852	25.4587	25.3529	24.6752	24.7279	24.062	24.1614	24.8416	24.7096	25.0249	24.8369	24.0575	24.0833	25.2753	25.2439	24.3779	24.5256	24.4138	24.4747	25.4625	25.4434	24.255	24.5035	23.9893	24.0945	24.0976	24.0366	25.9116	25.8923	24.165	24.1544	25.0797	25.0374	24.3564	24.3956	25.6628	25.518	23.2583	23.2453
CNDP1_HUMAN	R.ALEQDLPVNIK.F	2	25.01	0.19	0.82	0.41905	0.67	0.41905	25.2999	25.4543	25.6074	25.6571	25.1458	25.2976	24.449	24.6165	25.2877	25.248	25.2434	25.4076	24.2976	24.5424	25.5242	25.5336	24.8379	25.1136	24.66	24.8381	25.5952	25.7734	24.4433	24.7628	24.1507	24.2746	24.4925	24.4384	26.0642	26.0729	24.3662	24.5735	25.2392	25.4899	24.7079	24.7779	26.0359	25.9275	23.4802	23.6025
CNDP1_HUMAN	R.HLEDVFSK.R	2	24.3	0.23	0.8	0.42602	0.65	0.42602	24.3979	24.545	24.9099	25.0437	24.674	24.76	24.0109	23.4896	24.5338	24.6943	24.6374	24.5797	23.7115	23.8337	25.2734	24.9968	24.0186	24.1171	24.0589	24.1073	24.9948	24.892	24.1375	23.6831	23.5436	23.6664	23.3803	23.5256	25.4986	25.5441	23.5526	23.8734	24.6951	24.7978	24.0303	24.1501	25.7413	25.2077	22.509	22.3644
CNDP1_HUMAN	K.EWVAIESDSVQPVPR.F	2	24.22	0.06	0.33	0.73967	0.11	0.73967	24.3315	24.3125	25.043	24.8873	24.1696	24.1168	23.7832	23.9158	24.3785	24.3891	24.5185	24.6339	24.0447	24.0089	24.5008	24.5589	23.6885	23.7704	23.8901	24.034	24.6503	24.6894	23.6645	23.8423	23.6785	23.6622	24.0373	23.8894	25.1452	25.122	23.8389	23.7466	24.4992	24.5529	24.2237	24.2443	25.0273	25.1188	23.0758	23.0642
CNDP1_HUMAN	R.YPSLSIHGIEGAFDEPGTK.T	3	24.68	0.18	0.75	0.45851	0.56	0.45851	25.3617	25.2176	25.3559	25.4452	24.7608	24.8503	24.3126	24.5185	24.8326	24.9777	25.1824	25.0889	24.0872	24.1806	25.2568	25.3252	23.9291	24.0317	24.1435	24.4767	25.3299	25.458	24.1938	24.2193	23.8166	23.9415	23.9972	24.2183	25.8346	25.8589	23.9676	24.0824	25.2021	25.2754	24.5075	24.5563	25.588	25.5173	23.0186	23.147
CNDP1_HUMAN	R.DGSTIPIAK.M	2	23.39	0.212	1.03	0.30816	1.06	0.30816	23.4322	23.4387	23.7742	23.7012	23.9742	24.0216	23.2408	23.0779	23.4733	23.52	23.436	23.5179	22.832	22.9437	24.0215	23.9211	23.5895	23.5994	23.1986	23.2494	23.9835	23.9212	23.3617	23.2383	22.8133	22.81	22.3722	22.7608	24.2907	24.2954	22.7578	22.87	23.8377	23.7891	23.077	22.9624	24.3829	24.1108	22.1021	21.9836
CNDP1_HUMAN	R.MMAVAADTLQR.L	2	24.01	0.095	0.41	0.68266	0.17	0.68266	24.3209	24.125	24.8104	24.6715	24.0422	23.9968	23.4216	23.5641	24.2023	24.1302	24.3434	24.4219	23.5696	23.4462	24.5529	24.5752	23.696	23.6871	23.7443	23.8615	24.8621	24.9391	23.6646	23.8147	23.2999	23.2828	23.4866	23.397	25.3664	25.0732	23.5564	23.3323	24.5172	24.4172	23.8253	23.6296	24.9567	24.9277	22.4147	22.5108
CNDP1_HUMAN	R.FRQELFR.M	2	22.77	0.078	0.25	0.80224	0.06	0.80224	22.8698	22.9101	23.7821	23.5787	22.8633	22.8738	22.39	22.0983	22.8034	23.1381	23.2056	23.2494	22.5285	22.4909	23.3204	23.4138	22.0851	22.019	22.3739	22.1186	23.6123	23.3459	22.2278	21.5557	22.3678	22.2588	22.2191	21.8978	24.1405	24.1381	22.2247	22.3073	23.2044	23.3449	22.8687	22.8943	24.0143	24.0815	21.2675	20.576
CNDP1_HUMAN	R.WNYIEGTK.L	2	22.8	0.185	0.74	0.46621	0.54	0.46621	23.1028	23.0682	23.1713	23.2914	23.1618	23.1758	22.1956	22.1973	22.9067	22.9526	22.9755	23.1567	22.0638	22.1634	23.7338	23.5057	22.6954	23.0133	22.4874	22.789	23.5475	23.609	22.6511	22.7573	21.7762	21.9779	22.0742	22.3477	23.8398	23.7782	22.3869	22.3742	23.2642	23.1972	22.0915	22.1983	24.1284	23.739	21.1907	21.1876
CNDP1_HUMAN	R.GDGWLTDPYVLTEVDGK.L	2	23.61	0.071	0.25	0.80132	0.06	0.80132	24.2321	24.0256	24.4879	24.5103	23.4746	23.2863	22.8293	23.1214	23.8481	23.7766	24.1654	24.4207	23.1216	23.0362	24.4111	24.494	22.6826	22.1867	23.4292	23.2885	24.2177	24.1833	23.0327	23.0972	22.837	22.5893	23.1704	23.2238	24.7613	24.8836	23.3407	23.156	24.2578	24.3561	23.2924	23.3401	24.7471	24.8943	21.9594	22.0671
CNDP1_HUMAN	K.MFQEIVHK.S	2	22.27	0.135	0.37	0.71628	0.13	0.71628	22.842	22.6293	23.3587	23.1432	22.4	22.2575	22.0822	21.25	22.0839	22.2928	22.6313	22.2093	21.978	21.6257	22.8625	22.9582	22.0838	21.7108	22.3288	22.0601	23.3175	22.9577	22.0124	21.226	21.6939	21.7179	21.7927	20.8878	23.7435	23.5708	21.7871	21.8023	22.6253	22.7051	21.8886	21.9366	22.8754	23.4456	21.3482	20.7627
CNDP1_HUMAN	K.FIIEGMEEAGSVALEELVEK.E	3	22.47	-0.129	-0.33	0.74503	0.11	0.74503	22.6709	22.2687	24.2361	23.7558	21.7857	22.5329	21.971	21.7084	22.7907	22.4404	23.4697	22.908	22.1811	21.765	23.106	22.92	20.6496	20.7843	22.0135	22.1083	23.1908	22.7159	22.0056	21.7683	21.3458	20.784	22.9434	22.9759	24.3754	24.1679	21.6715	21.7807	23.2424	22.5691	22.4323	21.8756	23.497	23.6748	21.9269	21.7015
CNDP1_HUMAN	R.VASVDMGPQQLPDGQSLPIPPVILAELGSDPTK.G	3	23.19	-0.087	-0.28	0.78226	0.08	0.78226	23.7059	23.4153	24.5748	24.2828	22.5745	22.4597	22.4602	22.57	23.5366	23.3755	23.6784	23.862	22.8839	22.7645	23.9782	23.9313	21.8126	21.0922	23.0293	22.9904	23.6305	23.6357	22.5241	22.7842	22.0175	22.0562	23.3771	23.3729	24.67	24.7512	22.931	22.6842	23.7189	23.8798	22.9101	22.8804	24.2825	24.5377	22.1701	21.9102
CNDP1_HUMAN	R.KPAITYGTR.G	2	22.01	0.173	0.74	0.46605	0.54	0.46605	22.113	21.9457	22.859	22.6036	22.181	22.1115	21.953	21.7541	22.2002	22.0222	22.3055	22.4164	21.4994	21.4053	22.5671	22.6242	21.77	21.7618	21.9407	21.828	22.5906	22.7259	21.7992	21.7896	21.0834	21.0568	21.7645	21.4036	23.1451	23.1043	21.5837	21.4472	22.3924	22.3694	21.6813	21.7517	23.1585	22.9896	20.362	20.1994
CNDP1_HUMAN	R.GNSYFMVEVK.C	2	22.33	0.105	0.38	0.70889	0.14	0.70889	22.6032	22.5159	23.5136	23.3511	22.105	22.0979	21.9837	21.8586	22.6099	22.6253	22.7123	22.8056	21.9609	21.6659	23.1948	23.1467	21.3552	21.1541	22.2579	22.0584	23.0603	22.9568	21.8896	21.814	21.3707	21.3315	22.304	21.738	23.605	23.606	21.9445	21.5994	22.821	22.7049	22.1101	22.191	23.5565	23.3677	20.6653	20.8466
CNDP1_HUMAN	K.AIHLDLEEYR.N	2	21.54	0.212	0.63	0.53091	0.4	0.53091	22.6429	22.3738	22.7623	22.4538	21.5629	21.3371	21.3225	21.1909	21.5473	21.4891	22.1772	21.8996	21.1415	20.8103	22.2321	22.2779	20.4397	20.2917	21.6538	21.2711	22.5366	22.5533	19.7102	19.585	20.5593	20.6844	21.3814	20.9357	22.8566	22.8254	21.3557	20.7044	22.1367	21.952	21.2031	21.4046	22.5575	22.6868	20.7771	20.228
CNDP1_HUMAN	R.GATDNKGPVLAWINAVSAFR.A	3	22.8	-0.28	-0.76	0.45425	0.57	0.45425	23.2882	23.1484	23.5802	23.686	22.7803	22.7409	22.4793	22.504	23.0595	23.0073	23.3646	23.578	22.6681	22.5579	23.6263	23.5863	20.333	19.2413	22.1324	21.9325	23.4821	23.436	22.6309	22.4346	22.2009	22.3411	22.8248	22.6701	24.158	24.1968	22.6318	22.5189	23.3679	23.3766	23.1905	22.9104	24.025	24.3267	20.9398	21.2334
CNDP1_HUMAN	K.GPVLAWINAVSAFR.A	2	22.34	0.018	0.04	0.96522	0	0.96522	22.3422	22.1684	24.1993	23.6673	21.3338	21.0872	21.2154	21.4358	22.5763	22.2633	23.4488	23.4471	22.3929	21.8489	23.2577	23.5169	NA	NA	21.0966	20.9796	22.7732	22.4128	21.5096	21.4781	21.1734	21.018	22.9132	22.7037	24.1755	24.2463	22.3251	21.9175	22.7579	22.5056	22.1511	22.0481	23.6924	24.1623	20.1695	20.4854
CNTN1_HUMAN	K.FIPLIPIPER.T	2	25.26	0.01	0.06	0.9506	0	0.9506	25.7077	25.5663	25.4354	25.261	25.4942	25.4908	24.9669	25.2032	25.1677	25.2017	25.1525	25.034	25.116	24.8578	25.2826	25.466	25.2617	25.2316	25.1501	25.1537	25.1024	24.9229	24.8097	25.1613	25.6224	25.4434	25.1442	24.9294	25.4156	25.3982	24.722	24.5056	25.816	25.6456	25.6596	25.4675	25.2507	25.4676	25.2624	25.2599
CNTN1_HUMAN	R.AHSDGGDGVVSQVK.I	2	23.59	-0.038	-0.14	0.88922	0.02	0.88922	23.7152	23.462	24.2937	23.5787	23.6846	23.4829	23.7628	23.2887	23.6118	23.4894	23.9143	23.8101	24.1306	23.7184	23.2042	23.5322	23.1702	22.9378	23.5715	23.0537	23.9632	23.7077	23.1643	22.9964	23.917	23.6171	23.8479	23.0836	23.8997	23.7891	23.5537	23.0125	23.8829	23.5494	23.7588	23.6186	23.6363	23.6703	23.8262	23.6776
CNTN1_HUMAN	K.ILALAPTFEMNPMK.K	2	23.94	-0.072	-0.51	0.61597	0.26	0.61597	24.2584	24.2483	24.5232	24.4091	23.5331	23.4975	23.5056	23.7177	23.9412	23.788	23.8482	23.7466	23.4946	23.5045	24.0055	24.1681	23.7092	23.6052	24.2434	24.296	23.7802	23.7781	23.6792	23.7844	24.2001	23.9116	23.8557	23.9052	24.1282	24.2704	23.2081	23.2398	24.5276	24.5229	24.2001	24.0798	23.9628	23.9038	24.3297	24.2207
CNTN1_HUMAN	K.GMVLLCDPPYHFPDDLSYR.W	3	24.26	-0.324	-1.51	0.13982	2.27	0.13982	24.5145	24.4758	24.5354	24.6134	23.9768	23.8175	23.9858	24.0096	24.1222	24.2969	24.1934	24.1086	24.0208	23.7477	24.3487	24.6364	23.0412	22.5254	24.5116	24.5392	24.4392	24.0854	23.8172	23.8334	24.6185	24.4648	24.0297	24.2117	24.6212	24.7346	23.61	23.5585	25.1772	25.0522	25.086	24.8385	24.4979	24.8044	24.5603	24.4629
CNTN1_HUMAN	R.TTKPYPADIVVQFK.D	3	24.17	0.071	0.56	0.58006	0.31	0.58006	24.5246	24.2836	24.4242	24.3727	23.9378	24.0288	24.2754	24.2332	24.2466	24.1443	24.0182	24.0787	23.8606	23.7986	24.3704	24.3554	24.1127	24.1131	24.4501	24.3776	23.9369	23.79	23.7937	23.9345	24.2163	24.2999	24.2222	23.9232	24.2777	24.2175	23.5772	23.4726	24.6846	24.5006	24.3843	24.4412	24.2934	24.2067	24.2566	24.1675
CNTN1_HUMAN	R.ASPFPVYK.W	2	23.95	0.099	0.55	0.58203	0.31	0.58203	24.3439	24.013	23.7243	23.4532	24.3705	24.3604	23.9554	23.9239	23.9942	23.8855	23.7206	23.5086	23.8737	23.4268	24.1576	24.1991	24.4079	24.4292	24.1456	24.007	23.9076	23.8972	23.8137	23.841	24.2498	24.2094	23.4574	23.0984	23.9007	23.7208	23.6295	23.3005	24.5557	24.2507	23.9553	23.975	23.8992	24.0431	24.1437	24.0621
CNTN1_HUMAN	K.TILSDDWK.D	2	23.41	0.07	0.5	0.61663	0.25	0.61663	23.7024	23.7502	23.64	23.4751	23.362	23.3238	23.2161	23.0692	23.3907	23.408	23.1157	23.2073	23.0894	23.0205	23.7623	23.6575	23.709	23.8283	23.5175	23.6131	23.4156	23.4065	23.1168	23.1254	23.5581	23.5036	22.8857	22.6606	23.6037	23.5008	22.787	22.6672	23.7665	23.9224	23.7996	23.7654	23.6693	23.3638	23.4838	23.4499
CNTN1_HUMAN	R.YSMVGGNLVINNPDK.Q	2	23.31	0.115	0.77	0.44378	0.6	0.44378	23.5943	23.6721	23.5721	23.6757	23.0619	23.1835	23.2017	23.1056	23.4227	23.5323	23.0209	23.2547	22.8606	23.0216	23.5484	23.5119	23.2919	23.3455	23.6981	23.7615	22.9617	23.1132	22.8533	23.0492	23.2739	23.5078	23.2889	22.9137	23.3522	23.3255	22.6005	22.5104	23.6569	23.8417	23.4423	23.408	23.4582	23.3834	23.5645	23.5414
CNTN1_HUMAN	R.MNNGDVDLTSDR.Y	2	23.28	0.215	1.18	0.24386	1.4	0.24386	23.1664	23.5906	23.2911	23.6002	23.601	23.6806	23.2505	23.1289	23.408	23.4735	22.8436	22.895	22.8291	22.9801	23.6359	23.5497	23.7016	23.7569	23.5283	23.8494	22.9509	23.0067	23.1777	22.9903	23.395	23.5139	22.5158	22.8945	23.1771	23.3691	22.5319	22.7043	23.597	23.8157	23.2673	23.4718	23.5081	23.2226	23.2096	23.1482
CNTN1_HUMAN	R.STEATLSFGYLDPFPPEERPEVR.V	3	23.91	-0.121	-0.58	0.56692	0.33	0.56692	24.2037	24.1882	24.1464	24.2667	23.7144	23.6628	23.6281	23.8399	24.206	24.2493	23.8799	23.9346	23.868	23.8412	24.1533	24.3374	22.6858	21.9746	24.054	24.0956	23.6629	23.5167	23.4392	23.516	23.9549	23.9349	23.8263	24.0464	24.1577	24.1679	23.3658	23.5779	24.5584	24.5763	24.2265	24.3176	23.9746	24.2566	24.01	24.2655
CNTN1_HUMAN	R.DGEYVVEVR.A	2	22.42	0.231	1.21	0.23148	1.48	0.23148	22.6838	22.9575	22.2541	22.4117	22.9952	22.9548	22.4262	22.6149	22.5102	22.511	22.0413	22.2416	21.8484	22.2484	22.6473	22.4932	22.8888	23.0406	22.3382	22.6137	21.9202	22.1891	22.3997	22.5104	22.5352	22.8628	21.4326	21.7019	22.4294	22.2824	21.6821	21.7865	22.7125	22.8586	22.4537	22.6069	22.5511	22.266	22.5541	22.3748
CNTN1_HUMAN	K.VLEPMPSTAEISTSGAVLK.I	2	22.53	0.045	0.29	0.77212	0.08	0.77212	23.1674	23.0181	23.0826	22.7134	22.2986	22.3614	22.3631	22.4043	22.648	22.4825	22.2714	22.3096	22.1845	22.073	22.5036	22.4665	22.4357	22.544	22.939	22.7854	22.3027	22.447	22.0417	22.1697	22.8022	22.7096	22.4757	22.2922	22.5384	22.6899	22.0618	21.6968	22.9323	22.8147	22.6543	22.7055	22.5692	22.5703	22.9012	22.7797
CNTN1_HUMAN	K.VLEPMPSTAEISTSGAVLK.I	3	22.43	0.114	0.53	0.59584	0.29	0.59584	22.4215	22.7487	22.3579	22.6879	22.5754	22.5778	22.1189	22.5493	22.6283	22.5671	22.317	21.5698	22.0488	22.1387	22.5007	22.7712	22.6264	22.7598	22.8525	22.8507	22.24	22.3375	21.9787	22.3042	22.5393	22.6407	21.9709	21.9402	22.6357	22.5147	21.5835	21.8446	22.9413	23.0764	22.524	22.6469	22.4855	22.2161	22.4821	22.496
CNTN1_HUMAN	K.IVESYQIR.Y	2	22.94	-0.14	-0.7	0.48566	0.5	0.48566	22.6821	23.0051	22.8701	22.9022	23.0577	23.2523	22.6984	22.0535	22.6659	22.8172	22.465	22.4505	22.6024	22.6803	23.0282	23.1466	23.282	23.2688	23.209	23.3342	22.8818	22.8286	22.8434	22.3986	23.3511	23.4395	22.3989	22.5378	23.329	23.3432	22.2835	22.7367	23.408	23.3783	23.3331	23.3729	23.2722	23.1392	23.0333	22.9539
CNTN1_HUMAN	R.KVLEPMPSTAEISTSGAVLK.I	3	22.66	0.093	0.64	0.52457	0.41	0.52457	23.1414	23.0023	22.9957	22.9591	22.3589	22.5304	22.67	22.8122	22.8124	22.7016	22.3519	22.5417	22.1274	22.2368	22.6733	22.7902	22.7591	22.6886	22.859	23.0385	22.5	22.398	22.2056	22.4548	22.9179	22.7284	22.6379	22.5376	22.8565	22.6022	21.9109	21.8398	23.0068	23.0216	23.02	22.9318	22.5197	22.7222	22.6955	22.6797
CNTN1_HUMAN	R.VQVTSQEYSAR.L	2	21.94	0.163	0.86	0.39711	0.73	0.39711	21.803	21.931	21.9984	22.039	22.1247	22.1149	21.8384	21.8263	22.2014	22.1446	21.3996	21.9012	21.3798	21.702	22.3462	22.0385	22.3674	22.5232	22.2535	22.4071	21.5123	21.7125	21.7601	21.98	21.7505	21.8833	21.4085	21.3654	21.8451	22.0635	21.0871	21.3837	22.3694	22.5042	22.2723	22.4093	22.3209	21.9394	21.6654	21.8425
CNTN1_HUMAN	K.HSIEVPIPR.D	2	22.89	0.185	0.76	0.45058	0.58	0.45058	23.7055	23.2909	23.2331	22.8924	23.029	22.8015	23.0447	22.8251	22.9978	22.8977	22.74	22.679	22.7321	22.5685	23.1381	22.9301	23.0565	23.0141	23.2034	22.8693	22.8299	22.8174	22.7654	22.5641	23.1736	22.7333	22.509	22.2802	23.0552	22.971	22.3581	21.9855	23.3729	23.0891	23.2825	23.2618	22.9495	23.0345	22.9323	21.9781
CNTN1_HUMAN	R.NDGGIYTCFAENNR.G	2	22.38	0.162	1.2	0.23777	1.44	0.23777	22.6723	22.8201	22.3798	22.4458	22.5626	22.5772	22.5263	22.48	22.4666	22.5516	22.1447	22.0816	21.9516	22.1294	22.6367	22.5037	22.3615	22.6584	22.6409	22.7239	21.8371	22.1994	22.1101	22.1608	22.6617	22.651	22.1874	22.0089	22.2299	22.1679	21.8562	21.7517	22.7199	22.847	22.5514	22.5462	22.4306	22.3801	22.3992	22.3692
CNTN1_HUMAN	R.VVATNTLGR.G	2	22.03	0.154	0.93	0.35656	0.87	0.35656	22.3586	22.0404	21.8937	21.8371	22.4288	22.389	22.0223	21.8358	22.1786	21.924	21.7911	21.8211	21.542	21.7089	22.3861	22.12	22.6671	22.6427	22.2521	22.3282	21.7929	21.706	21.8386	21.8494	22.1981	22.1438	21.4679	21.3539	22.0395	22.0292	21.1873	21.4216	22.5158	22.4724	22.3857	22.2386	22.4577	22.07	21.9788	21.9502
CNTN1_HUMAN	K.ILALAPTFEMNPMKK.K	3	21.78	-0.046	-0.29	0.77223	0.08	0.77223	22.1822	22.1734	22.313	22.2233	21.5257	21.5324	21.5484	21.6423	21.6597	21.6959	21.5618	21.3994	21.2558	21.3083	21.737	21.8586	21.6713	21.7984	22.0551	21.995	21.6828	21.6943	21.4979	21.575	22.2474	21.9514	21.6459	21.7417	22.0772	21.9068	21.1059	20.8539	22.2521	22.3167	22.1632	22.2754	21.5049	21.9041	21.8728	21.7825
CNTN2_HUMAN	R.TTGPGGDGIPAEVHIVR.N	3	25.42	-0.01	-0.07	0.94713	0	0.94713	25.3089	25.4629	24.7601	24.7876	25.4641	25.5238	25.6451	25.7247	25.1452	25.1732	25.6089	25.5911	25.4543	25.659	25.4845	25.2918	25.615	25.7425	25.2965	25.6287	25.4413	25.5609	25.6858	25.9774	25.4111	25.5049	26.4277	26.3139	25.2063	25.1727	25.6804	25.7468	24.9248	24.9163	24.9732	24.9982	25.2939	25.1603	25.0208	25.161
CNTN2_HUMAN	R.VTVTPDGTLIIR.N	2	22.79	0.293	1.46	0.152	2.13	0.152	23.4157	23.5471	23.0231	22.6852	23.1698	23.2241	22.1599	22.3986	22.7021	22.6908	22.605	22.9083	22.6551	22.7722	23.1164	23.2517	23.2838	23.5428	22.7161	22.9019	22.2783	22.3755	22.8802	23.2281	22.56	22.9258	22.4798	21.948	22.6915	22.676	22.0908	22.4203	22.6434	22.6836	22.5949	22.508	22.5711	22.6089	23.3509	23.385
CNTN2_HUMAN	R.FGFLQEFSK.E	2	21.76	0.202	1.11	0.2747	1.23	0.2747	22.2084	22.0145	21.9118	21.8848	22.1387	22.2082	21.0058	21.3221	21.8016	21.8729	22.0451	21.893	21.7029	21.9446	22.2934	22.3477	21.9217	21.8077	21.2576	21.5909	21.0327	20.9944	21.8263	21.9355	21.53	21.8059	21.277	21.3863	21.8752	22.0039	21.1985	21.2844	21.9892	22.1326	21.817	21.7731	21.6053	21.6566	21.7143	22.2868
CNTN2_HUMAN	R.IIVQAQPEWLK.V	2	22.77	0.183	1.4	0.1688	1.96	0.1688	23.2886	23.291	23.0683	22.846	23.0367	22.9865	22.1879	22.0859	22.7434	22.6214	22.8187	22.8197	22.7116	22.7265	23.18	23.1565	23.0239	23.0988	22.7906	22.7464	22.2262	22.1746	22.8531	22.9631	22.7488	22.5825	22.6394	22.3856	22.7984	22.6972	22.3557	22.2579	22.7112	22.7167	22.6982	22.6209	22.776	22.7167	23.3409	23.311
CNTN2_HUMAN	K.VISDTEADIGSNLR.W	2	21.94	0.234	1.54	0.13046	2.38	0.13046	22.4326	22.4516	21.6768	21.9007	22.4457	22.337	21.5517	21.435	21.8769	21.8451	21.9163	21.8517	21.9085	21.6881	22.3773	22.2068	22.5262	22.5955	22.1032	21.9373	21.2817	21.316	22.0794	22.3302	21.8656	21.8264	21.8603	21.5966	21.9612	21.945	21.4571	21.477	21.8311	21.9359	21.6865	21.4138	21.8371	21.9062	22.3811	22.4029
CNTN4_HUMAN	K.IEVQFPETVPTAK.G	2	23.14	-0.072	-0.48	0.6316	0.23	0.6316	23.1287	23.2905	23.0714	23.0892	23.092	23.3383	22.5569	22.6097	22.7483	22.8551	23.193	22.9974	22.5914	22.7456	23.6805	23.5689	23.409	23.6859	23.2111	23.2124	23.3393	23.5151	23.2091	23.4073	22.581	22.6522	23.1811	23.0437	22.9175	22.9265	23.2862	23.1235	23.1745	23.2355	23.0021	23.1656	23.0168	23.0046	23.8435	23.8997
CO1A1_HUMAN	K.VLCDDVICDETK.N	2	26.02	0.236	2.2	0.03368	4.83	0.03368	26.4788	26.3705	26.2588	26.4092	26.027	26.0558	26.2368	26.232	26.3456	26.2043	25.6599	25.7229	25.9868	25.9731	25.9343	25.8524	26.2921	26.3863	26.126	26.1632	25.9973	26.0948	25.7982	25.8876	25.9701	25.9062	25.5361	25.4372	26.2254	26.1035	25.4837	25.3835	26.1234	26.1384	26.0525	26.0424	25.77	25.8091	26.1498	26.0861
CO1A1_HUMAN	K.STGGISVPGPMGPSGPR.G	2	24.68	0.275	1.7	0.09624	2.9	0.09624	24.8352	25.0411	24.8968	24.9641	24.9148	25.1751	24.6747	24.5769	24.7886	24.8479	24.3048	24.4156	24.09	24.386	24.8854	24.7033	25.3475	25.4948	24.9544	24.958	24.4779	24.5924	24.4568	24.6063	24.4163	24.5851	23.8492	23.9704	24.8228	24.772	23.9236	24.0951	24.9865	25.0746	24.7155	24.7863	24.9939	24.6849	24.3909	24.5578
CO1A1_HUMAN	K.SLSQQIENIR.S	2	22.31	0.174	1.14	0.26224	1.29	0.26224	22.6666	22.8655	21.9263	22.0182	22.3925	22.5079	22.652	22.7098	22.2558	22.2018	22.1111	22.0388	21.9746	22.0731	22.5263	22.55	22.8953	22.9343	22.1378	22.4825	21.8802	21.9778	22.3516	22.6173	22.228	22.5319	21.9957	22.1775	21.833	21.8807	22.4485	22.5771	22.2809	22.3972	21.9097	22.149	22.1425	21.9411	22.5336	22.5835
CO3_HUMAN	K.VFLDCCNYITELR.R	2	25.45	-0.252	-1.96	0.05725	3.83	0.05725	25.2275	25.0875	25.3151	25.2713	25.1481	25.0527	25.3352	25.4841	25.2873	25.3142	25.8578	25.8307	25.5572	25.5661	25.1528	25.25	25.0355	25.085	25.2969	25.2376	25.8196	25.9587	25.4007	25.5392	25.4065	25.3313	26.2798	26.2763	25.4759	25.5083	25.8176	25.8413	25.378	25.3871	25.2246	25.4075	25.2114	25.5205	25.2258	25.4254
CO3_HUMAN	R.VPVAVQGEDTVQSLTQGDGVAK.L	3	26.73	-0.163	-1.02	0.31225	1.05	0.31225	26.107	26.4394	26.4569	26.5016	26.369	26.652	26.7126	26.8334	26.5681	26.6047	27.1531	26.6278	26.7705	26.8742	26.3323	26.4812	26.8957	26.9625	26.7102	26.8943	27.093	27.0855	26.7363	26.9941	26.4943	26.4621	27.4948	27.3867	26.699	26.6104	27.0198	26.9988	26.6796	26.7083	26.7321	26.7658	26.7451	26.5844	26.4087	26.5016
CO3_HUMAN	R.VPVAVQGEDTVQSLTQGDGVAK.L	2	23.68	-0.182	-0.74	0.46503	0.54	0.46503	23.7523	23.4167	23.7655	23.1655	23.3361	23.2869	23.7704	23.7289	23.3995	23.1476	23.815	24.4802	23.8382	23.7841	23.3984	23.0032	23.6271	23.7785	23.8587	23.4925	23.9179	24.1319	23.6335	23.5833	23.5797	23.5577	24.8939	24.5868	23.4271	23.5862	24.2549	23.8548	23.3635	23.2091	23.6938	23.7925	23.4174	23.8965	23.679	23.4175
CO3_HUMAN	R.ILLQGTPVAQMTEDAVDAER.L	3	26.91	-0.244	-0.93	0.35761	0.87	0.35761	25.9597	26.6889	26.7646	27.0001	26.5766	26.706	26.781	26.6978	26.5371	26.954	27.4907	27.2569	27.0777	26.9622	26.5309	26.9781	26.8147	26.5264	26.758	26.7372	27.515	26.9559	27.1504	26.8758	27.0072	26.7748	27.4606	28.0004	27.1819	27.248	26.5743	27.1142	27.1498	27.0501	27.0784	26.8409	26.6608	26.9949	26.3714	26.6675
CO3_HUMAN	R.ILLQGTPVAQMTEDAVDAER.L	2	24.85	-0.381	-1.39	0.17211	1.93	0.17211	24.9911	24.2691	25.0219	24.8637	24.0518	24.0153	24.5746	24.7355	24.9621	24.5336	25.0213	25.459	25.0202	25.0574	24.602	24.1565	24.0708	24.2325	24.779	24.8548	25.0287	25.5727	24.7607	25.4065	24.6374	24.6301	26.2556	25.8714	24.773	24.889	25.8161	25.3223	24.38	24.5257	24.726	24.7234	24.8918	24.9007	24.9676	24.8217
CO3_HUMAN	R.SGIPIVTSPYQIHFTK.T	3	26.21	-0.157	-1.14	0.26039	1.3	0.26039	25.9989	25.9243	25.8826	25.7427	25.9674	25.9525	26.176	26.4069	26.0083	25.8666	26.5759	26.4056	26.4004	26.3004	25.8837	26.0168	26.2879	26.2585	26.3285	26.2843	26.7202	26.7001	26.2613	26.3899	26.0032	26.0599	26.828	26.8409	26.1327	26.0461	26.6242	26.3903	26.1622	26.1618	26.2219	26.0845	26.076	26.3238	26.0346	25.7458
CO3_HUMAN	R.SGIPIVTSPYQIHFTK.T	2	23.05	-0.293	-1.43	0.15946	2.05	0.15946	23.241	22.918	23.0682	22.8355	22.3305	22.2109	22.9641	23.1445	22.6337	22.7573	23.4112	23.4453	23.2603	23.1683	22.469	22.5601	22.7428	22.7685	23.2076	22.8897	23.5104	23.7162	22.7888	22.9498	22.8519	22.9391	24.0336	23.783	22.9471	22.9112	23.6733	23.2012	22.9249	23.0809	23.2437	23.179	22.8079	23.3251	23.2286	22.7904
CO3_HUMAN	K.VHQYFNVELIQPGAVK.V	3	25.25	-0.234	-1.57	0.12458	2.46	0.12458	24.7771	24.6618	25.2331	25.2918	24.7298	24.6092	25.116	25.2932	25.2281	25.0655	25.4919	25.3097	25.251	25.1383	24.9711	25.0717	25.3757	25.1102	25.5104	25.446	25.6111	25.5633	25.3918	25.4643	24.8934	24.7811	26.2838	25.9741	25.3455	25.2212	25.6497	25.4019	25.3803	25.3344	25.2148	25.1288	25.0628	25.2349	25.2705	25.1471
CO3_HUMAN	K.VHQYFNVELIQPGAVK.V	2	22.31	-0.299	-1.42	0.16454	2	0.16454	21.97	21.988	22.8989	22.6894	21.2273	21.1564	22.137	22.3893	22.075	22.131	22.6986	22.4434	22.3458	22.3552	21.8938	21.9746	21.8944	21.6107	22.6407	22.6029	22.5865	22.6675	22.0983	22.2457	21.9851	21.935	23.762	23.2651	22.3084	22.3823	22.6597	22.3843	22.2626	22.3069	22.448	22.4771	21.9907	22.563	22.5187	22.2621
CO3_HUMAN	K.TGLQEVEVK.A	2	25.54	-0.113	-0.57	0.57086	0.33	0.57086	24.694	25.1573	25.0684	25.2281	25.6128	25.8239	25.4331	25.0404	25.3888	25.4342	25.5066	25.5796	25.506	25.7253	25.4245	25.3255	25.8828	26.1719	25.6863	25.8877	25.8846	25.9801	25.8622	25.5754	25.2406	25.4983	25.7124	25.914	25.3009	25.4316	25.5104	25.9843	25.3845	25.6384	25.329	25.5113	25.8262	25.5347	25.3446	25.3816
CO3_HUMAN	R.YYTYLIMNK.G	2	25.14	-0.277	-2.19	0.03428	4.8	0.03428	24.4893	24.4773	24.9225	24.8306	24.8046	24.7354	24.8534	24.9048	24.9784	24.9764	25.4255	25.3713	25.2719	25.3198	24.8879	24.9562	25.0999	25.1641	25.1617	25.3736	25.6255	25.6166	25.2632	25.4998	24.8679	24.824	26.0056	25.8849	25.1019	25.1501	25.573	25.5046	25.1458	25.0609	24.8534	24.9677	25.2842	25.1914	25.098	25.0185
CO3_HUMAN	R.TELRPGETLNVNFLLR.M	3	25.2	-0.414	-1.91	0.06342	3.64	0.06342	25.0193	24.6087	25.137	24.9729	24.8765	24.7249	24.9537	25.1182	25.1208	25.3056	25.8311	25.7178	25.4994	25.384	24.938	25.2144	23.9306	23.3056	25.1908	25.0981	25.69	25.3509	25.2297	25.2256	25.0135	24.7234	26.1718	26.3273	25.511	25.3778	25.5577	25.4902	25.4748	25.4358	25.3787	25.3302	25.3348	25.3593	25.139	25.1005
CO3_HUMAN	R.TELRPGETLNVNFLLR.M	2	21.21	-0.77	-1.22	0.23101	1.48	0.23101	21.0286	20.2136	21.8986	21.3439	20.207	19.8105	20.9135	20.7726	20.9015	21.4472	22.3537	22.1984	22.0025	21.5701	20.8366	21.2079	19.0759	16.1471	21.746	20.8474	22.0225	21.5236	21.1988	21.0001	20.8506	20.1167	23.3613	22.918	21.7907	21.637	22.3033	21.7704	21.6053	21.5655	21.7262	21.801	21.5181	21.6445	20.6223	20.9465
CO3_HUMAN	R.FISLGEACK.K	2	26.26	-0.148	-1.19	0.24065	1.42	0.24065	25.8934	25.8842	25.7345	25.8375	26.1257	26.1604	26.2199	26.1687	26.1642	26.1239	26.5965	26.6247	26.2868	26.3819	26.1285	26.0788	26.3837	26.4691	26.23	26.2594	26.6386	26.7404	26.437	26.6351	26.1041	26.2166	27.0048	26.7933	26.2771	26.068	26.5673	26.6538	26.1164	26.0997	26.0386	25.8945	26.2412	26.107	26.0658	26.0177
CO3_HUMAN	K.VQLSNDFDEYIMAIEQTIK.S	3	24.99	-0.596	-1.06	0.29319	1.13	0.29319	24.3201	24.421	25.7423	25.7877	23.7406	23.3768	25.0369	25.3658	25.1436	24.8918	26.0306	25.8089	25.2822	25.377	25.0817	25.433	22.8884	20.0514	25.1192	24.9643	25.118	24.9431	24.9399	25.1112	24.3844	24.1566	26.5121	26.8269	25.3497	25.5965	25.2882	25.634	25.3545	25.1569	24.8423	24.877	25.2059	25.5792	25.4368	25.4739
CO3_HUMAN	K.VQLSNDFDEYIMAIEQTIK.S	2	22.2	-0.766	-1.05	0.30172	1.09	0.30172	22.03	21.1634	23.7559	22.6131	21.2456	20.2225	22.1505	22.1622	22.2204	21.9029	23.1729	23.1167	23.079	22.4025	22.5784	22.3733	19.7099	16.3323	22.2344	21.9032	22.5622	21.8953	22.3867	22.3318	21.9942	21.2083	24.6038	24.1734	22.8912	22.7208	23.2491	22.6168	22.1278	22.0285	21.9717	22.0559	22.5478	22.8592	22.8475	22.6188
CO3_HUMAN	K.SSLSVPYVIVPLK.T	2	26.75	-0.217	-1.95	0.05826	3.8	0.05826	26.4855	26.4413	26.3612	26.3574	26.6061	26.6484	26.4651	26.6925	26.4918	26.4876	26.8957	26.9854	26.7838	26.7483	26.4731	26.5292	26.9279	27.0633	26.7083	26.7596	27.1917	27.3115	26.8307	26.9603	26.6778	26.6839	27.3186	27.3831	26.6971	26.6622	27.0548	26.9381	26.7456	26.7306	26.6464	26.6033	26.6166	26.7626	26.8154	26.6262
CO3_HUMAN	K.DSCVGSLVVK.S	2	24.62	-0.23	-1.1	0.27987	1.2	0.27987	24.1382	24.3516	23.5972	23.8562	24.8475	25.062	24.2724	24.3033	24.37	24.385	24.4434	24.6176	24.2483	24.549	24.6001	24.3578	25.0315	25.3404	24.8137	25.0077	25.2795	25.4638	25.1313	25.275	24.3068	24.6834	24.3068	24.8513	24.3108	24.4216	24.6733	24.9428	24.6845	24.8174	24.4936	24.4394	24.943	24.6035	24.4948	24.6759
CO3_HUMAN	K.ACEPGVDYVYK.T	2	25.29	-0.085	-0.6	0.54859	0.37	0.54859	24.8785	24.986	24.8426	24.9102	25.2259	25.2734	25.1984	25.3919	25.0878	24.9726	25.4024	25.4998	25.3062	25.3321	25.1425	25.1277	25.6642	25.9166	25.2653	25.4536	25.6037	25.7304	25.6464	25.848	25.0289	25.0822	25.8931	25.9829	25.0387	25.0625	25.7439	25.7382	25.0834	25.0833	24.7877	24.8473	25.1178	25.0089	25.0586	25.1852
CO3_HUMAN	K.DFDFVPPVVR.W	2	25.87	-0.288	-2.11	0.04119	4.44	0.04119	25.4207	25.2096	25.7711	25.6917	25.5953	25.5571	25.2943	25.5796	25.4874	25.6156	26.0967	26.0853	26.0237	25.8704	25.6216	25.7383	26.0978	26.1819	25.7738	25.7325	26.315	26.3605	25.8873	25.9945	25.7812	25.7778	26.5453	26.5633	25.915	25.8891	26.2177	25.9928	26.0011	25.9894	25.8787	25.8318	25.7899	26.0614	25.8274	25.5758
CO3_HUMAN	K.AGDFLEANYMNLQR.S	2	24.73	-0.31	-1.92	0.06149	3.7	0.06149	24.3814	24.197	24.6644	24.577	24.2735	23.9992	24.3331	24.5125	24.4929	24.4272	25.1161	24.987	24.9978	24.7727	24.4237	24.5076	24.6581	24.4554	24.8472	24.8443	25.1447	25.1714	24.8215	24.9257	24.6446	24.4648	25.635	25.5529	24.727	24.6862	25.2721	24.824	24.7574	24.7519	24.6675	24.8904	24.6231	24.8603	24.6832	24.5572
CO3_HUMAN	K.AGDFLEANYMNLQR.S	3	23.63	-0.186	-0.81	0.42017	0.66	0.42017	22.8621	23.375	22.6412	23.3178	23.3624	23.4366	23.3693	23.5871	23.7365	23.4025	23.9515	23.6667	23.6212	23.8225	23.609	23.659	23.795	23.8271	23.7063	23.9909	23.9973	24.1889	23.9652	24.1673	23.234	23.486	23.8709	24.4178	23.6432	23.5807	23.762	23.639	23.7566	24.0641	23.3748	23.6381	23.4187	23.5355	23.3807	23.3383
CO3_HUMAN	R.SNLDEDIIAEENIVSR.S	2	24.86	-0.136	-1.23	0.22594	1.51	0.22594	24.8194	24.7903	24.2909	24.2468	24.9224	24.933	24.7488	24.9475	24.5884	24.6216	25.0224	24.9889	24.9208	24.9116	24.5704	24.4936	25.0528	25.1357	24.9422	24.9695	25.3612	25.3629	24.937	25.1017	24.8867	24.8508	25.373	25.2648	24.7116	24.7633	25.0579	25.1359	24.7088	24.6998	24.5451	24.6031	24.775	24.6602	24.847	24.9866
CO3_HUMAN	R.SNLDEDIIAEENIVSR.S	3	24.58	-0.034	-0.13	0.89663	0.02	0.89663	24.3365	24.7434	23.6572	23.946	24.9688	24.9761	24.5323	24.866	24.05	24.4741	24.6953	24.5839	24.4527	24.6366	24.3731	24.499	25.0679	25.0932	24.4907	24.8554	25.1781	25.245	24.7665	25.0766	24.4061	24.8031	24.2885	24.7937	24.4651	24.4356	23.9818	24.8585	24.6527	24.8369	24.257	24.255	24.2961	24.3149	24.2659	24.8034
CO3_HUMAN	K.GQGTLSVVTMYHAK.A	3	24.84	-0.147	-0.76	0.45198	0.58	0.45198	24.3326	24.2298	24.3706	24.8764	24.3507	24.5181	24.953	24.9261	24.7212	24.5938	25.3541	25.0054	24.9453	24.8695	24.7587	24.5662	25.0119	24.9762	24.9694	24.9601	25.0956	25.0135	25.1505	25.2201	24.4443	24.4195	26.1115	25.9314	24.9895	24.8375	25.2269	25.1615	24.7847	24.6277	24.6423	24.2463	24.9003	24.5452	24.4966	24.3854
CO3_HUMAN	K.GQGTLSVVTMYHAK.A	2	23.92	-0.2	-1.15	0.25576	1.33	0.25576	23.7731	23.6327	23.8046	23.9289	23.2477	23.1022	23.9904	23.9635	23.6445	23.6058	24.4088	24.2229	24.2033	24.0154	23.6907	23.6958	23.7835	23.6171	24.1019	23.9187	24.3121	24.2929	23.8884	23.9814	23.6949	23.7405	25.329	24.9385	23.9651	23.8759	24.4473	24.1941	23.6732	23.6862	23.748	23.3916	23.7564	23.7277	23.9156	23.798
CO3_HUMAN	R.IHWESASLLR.S	2	24.98	-0.284	-1.4	0.16964	1.95	0.16964	24.6701	24.5307	25.1573	24.7777	24.4337	24.3186	24.9018	25.0424	24.7174	24.7307	25.6544	25.3851	25.3505	25.129	24.7011	24.9528	24.6585	24.4108	24.7949	24.515	25.3196	25.1868	25.0253	25.0132	25.0734	24.7895	26.3206	25.7379	25.0565	24.9716	25.5817	25.2952	24.8623	24.7618	25.0057	24.9053	24.9212	25.1558	24.7955	24.7241
CO3_HUMAN	K.KVFLDCCNYITELR.R	3	24.33	-0.243	-1.78	0.08277	3.16	0.08277	23.7844	23.6631	24.2381	24.2328	24.003	23.84	24.3146	24.502	24.3388	24.1545	24.7498	24.4498	24.5226	24.4695	24.1213	24.2378	24.0878	24.0742	24.201	24.1664	24.652	24.7413	24.4988	24.5887	24.0162	24.1102	25.211	25.1329	24.427	24.4182	24.78	24.8283	24.1862	24.2492	24.2999	24.3102	24.3639	24.1986	24.0696	23.9363
CO3_HUMAN	K.KVFLDCCNYITELR.R	2	21.86	-0.24	-1.02	0.31533	1.03	0.31533	21.4049	21.7681	22.1883	21.7338	21.4748	21.7816	21.7685	22.0167	21.6416	21.5839	22.35	22.1958	22.0342	21.805	21.1265	21.5505	21.388	22.1316	21.4634	21.416	22.2207	22.3967	21.7273	21.9565	21.4136	21.5965	23.0431	22.6995	21.8606	21.9802	22.4362	22.2087	21.678	21.5523	21.9244	21.9634	21.6608	22.0245	21.6395	21.6379
CO3_HUMAN	K.VLLDGVQNPR.A	2	24.2	-0.589	-1.13	0.26424	1.28	0.26424	24.5114	24.6567	24.3904	24.2938	17.1061	NA	24.7309	24.6135	23.5955	23.7596	24.8738	24.975	24.8811	24.9368	24.695	24.4779	24.1705	24.3819	24.0451	24.1313	25.3541	25.4679	24.1582	24.2436	23.7476	23.7517	23.873	24.2105	23.5796	23.6799	25.0033	25.1324	23.8618	23.9025	23.6132	23.6645	25.0778	24.9067	24.7976	24.7426
CO3_HUMAN	K.TIYTPGSTVLYR.I	2	25.26	-0.114	-0.86	0.39608	0.74	0.39608	24.8659	24.9694	24.9821	25.0006	25.0567	25.2182	24.9052	25.1421	25.2663	25.1621	25.3352	25.3042	25.3447	25.4497	24.9863	25.0473	25.5588	25.7342	25.3301	25.4213	25.6096	25.7536	25.2967	25.6548	24.9339	25.0926	25.8872	25.7028	25.0098	24.9981	25.458	25.4502	25.2558	25.3115	25.0349	25.0405	25.2961	25.2546	25.1775	25.1329
CO3_HUMAN	K.AAVYHHFISDGVR.K	3	24.37	-0.2	-1.05	0.30156	1.09	0.30156	24.0209	23.5625	24.1544	23.8907	24.2294	24.1972	24.5017	24.0035	24.174	24.0862	24.5678	24.5213	24.5566	24.4766	24.1837	24.1107	24.6937	24.6391	24.5305	24.3273	24.9792	24.6958	24.6829	24.2615	24.3308	24.2409	24.9588	24.5269	24.3695	24.2645	24.6307	24.6308	24.3088	24.2557	24.5343	24.5446	24.3662	24.4941	24.3389	24.006
CO3_HUMAN	K.AAVYHHFISDGVR.K	2	23.03	-0.097	-0.26	0.79562	0.07	0.79562	23.1907	22.56	22.9268	22.4906	23.2831	22.9016	23.5044	22.7043	22.7187	23.0792	23.2091	23.174	23.1775	22.8922	22.7948	22.5054	23.6177	22.5416	23.622	22.6667	23.744	23.1863	23.2211	22.5809	23.2317	23.168	23.5103	22.9062	22.9868	22.9536	23.3979	23.1147	22.9759	22.8979	23.0987	23.0422	22.5982	22.9454	23.3301	22.6124
CO3_HUMAN	K.RIPIEDGSGEVVLSR.K	3	24.73	-0.187	-1.53	0.13432	2.33	0.13432	24.3196	24.3217	24.2764	24.2807	24.5629	24.6471	24.874	24.8059	24.3966	24.4105	24.9293	24.7854	24.7561	24.7724	24.5072	24.4327	24.9252	24.9285	24.8378	24.9487	25.2582	25.2352	24.8867	25.021	24.451	24.5023	25.4035	25.0789	24.6224	24.4539	25.0789	25.1165	24.7592	24.6252	24.5881	24.5718	24.8957	24.8861	24.5108	24.5176
CO3_HUMAN	K.RIPIEDGSGEVVLSR.K	2	22.74	-0.287	-1.57	0.1231	2.48	0.1231	22.6123	22.4896	22.6276	22.3841	22.3043	22.0657	22.8166	22.7493	22.1462	22.2858	23.0973	23.066	22.9004	22.8563	22.2218	22.3814	22.6106	22.5743	22.9411	22.7069	23.2816	23.3851	22.4551	22.7886	22.5614	22.563	23.8796	23.465	22.4681	22.4595	23.2726	23.0882	22.6149	22.6206	22.7112	22.8942	22.535	23.0042	22.7284	22.7961
CO3_HUMAN	K.DTWVEHWPEEDECQDEENQK.Q	3	25.04	-0.143	-0.92	0.36104	0.85	0.36104	24.6711	24.5713	24.8554	24.8417	24.577	24.3923	25.2343	25.3901	24.8593	24.7692	25.5301	25.5868	25.2316	25.1704	24.935	24.986	24.9543	24.6233	25.038	25.1977	25.3006	25.2244	25.2533	25.3149	24.6943	24.508	26.1511	26.0238	24.8489	24.9159	25.5773	25.5486	24.8852	24.8928	24.7	24.8099	24.9073	25.0411	24.8625	24.8132
CO3_HUMAN	R.TVMVNIENPEGIPVK.Q	2	24.97	-0.271	-2.04	0.04809	4.15	0.04809	24.6459	24.4224	25.0732	24.9362	24.2597	24.2426	24.6849	24.6297	24.8836	24.7535	25.1606	25.2428	25.0831	25.0868	24.7083	24.609	24.8873	24.8991	25.3034	25.2239	25.4645	25.4687	25.0912	25.0108	24.7362	24.5215	25.9025	25.68	24.9715	24.9078	25.2185	25.1116	25.0177	24.9844	24.8837	24.9282	25.1019	25.0814	25.0933	24.9748
CO3_HUMAN	R.TVMVNIENPEGIPVK.Q	3	22.61	-0.192	-0.67	0.50663	0.45	0.50663	21.625	22.0782	22.5415	22.7695	22.0645	22.192	22.3312	22.3361	22.5488	22.8161	23.2476	22.4188	22.1153	22.7132	22.4675	22.7695	22.7768	22.625	22.5961	23.1606	22.9486	22.9374	22.808	22.9134	21.9708	21.9528	23.0183	22.7503	22.772	22.7609	21.8688	22.5826	22.951	23.2905	22.8375	22.7214	23.3163	22.7978	22.3005	22.5354
CO3_HUMAN	K.RQGALELIK.K	2	24.14	-0.196	-0.78	0.44012	0.61	0.44012	23.6449	23.3801	24.1024	23.7864	24.0206	23.9848	24.2901	23.7163	23.7065	23.9591	24.4813	24.3804	24.4129	24.1455	24.011	23.9474	24.4327	23.9081	24.4038	24.1149	24.7896	24.233	24.511	23.7166	24.2364	24.1165	24.6405	24.8537	24.2228	24.1578	24.2754	24.4684	24.183	24.0392	24.0805	24.1262	24.2259	24.288	24.0164	23.5666
CO3_HUMAN	K.SGSDEVQVGQQR.T	2	23.92	0.075	0.31	0.75556	0.1	0.75556	22.7901	23.2381	23.5767	23.7391	23.9752	23.9717	24.1421	24.2005	23.99	23.893	24.0865	24.503	23.9198	24.2494	23.952	23.765	24.276	24.6728	23.9936	24.1698	23.7016	24.1812	24.3202	24.4691	23.1667	23.5144	24.8303	24.9198	23.7	23.7712	24.2524	24.3913	23.5019	23.8017	23.5011	23.6883	24.037	23.638	23.0178	23.2025
CO3_HUMAN	K.FYYIYNEK.G	2	24.58	-0.173	-1.44	0.15683	2.08	0.15683	24.0895	24.1361	24.2631	24.2996	24.2224	24.2537	24.3357	24.4018	24.2683	24.301	24.6773	24.6432	24.6715	24.7015	24.4186	24.5204	24.9896	25.0735	24.7308	24.8731	24.8872	24.9612	24.8043	24.7747	24.2149	24.2025	25.1534	25.2011	24.5813	24.4629	24.9418	24.8121	24.4388	24.6287	24.3616	24.4948	24.7985	24.5999	24.5141	24.5034
CO3_HUMAN	R.NTLIIYLDK.V	2	24.8	-0.284	-2.01	0.05152	4.02	0.05152	23.9445	24.2502	25.0133	25.0636	24.2563	24.3158	24.5622	24.5584	24.7458	24.6891	25.0756	24.8344	24.9178	24.9698	24.677	24.6926	24.4106	24.4806	24.9305	24.8188	25.2141	25.1775	24.9504	24.9833	24.2767	24.5353	25.7126	25.6936	25.0281	24.8981	25.1371	25.0323	24.8889	24.8484	24.561	24.56	24.9066	24.7922	24.9186	24.7752
CO3_HUMAN	R.QPSSAFAAFVK.R	2	25.19	-0.249	-1.97	0.05574	3.88	0.05574	24.5447	24.5773	25.1045	24.9872	24.8502	24.9117	24.9072	24.9987	24.9522	24.9061	25.5006	25.5496	25.3899	25.3203	24.8218	24.8557	25.3534	25.4661	25.1332	25.266	25.608	25.6562	25.274	25.483	24.9907	24.9437	26.0856	25.8466	25.218	25.2344	25.5876	25.4435	25.1905	25.1857	25.1808	25.2413	25.2109	25.1407	24.9441	24.9115
CO3_HUMAN	K.EYVLPSFEVIVEPTEK.F	2	24.35	-0.307	-1.76	0.08643	3.09	0.08643	23.9371	23.7774	24.6549	24.4537	23.5618	23.3677	23.9986	23.9684	24.3184	24.2806	24.7811	24.807	24.713	24.623	24.2211	24.2238	23.7168	23.3672	24.6431	24.5697	24.5817	24.4162	24.3104	24.3142	23.7623	23.7202	25.4702	25.3895	24.4406	24.3582	24.836	24.6008	24.7163	24.6258	24.1679	24.1068	24.522	24.7322	24.509	24.537
CO3_HUMAN	K.KGYTQQLAFR.Q	2	25.35	-0.133	-1	0.32132	1.01	0.32132	25.1669	25.3581	25.1334	25.0701	25.2947	25.3104	25.1677	24.7708	25.1783	25.3577	25.138	25.1613	25.3195	25.2311	25.3029	25.2897	25.5787	25.637	25.5478	25.5711	25.6496	25.4442	25.5053	25.188	25.4626	25.546	25.1598	25.0907	25.3462	25.399	25.2037	25.4094	25.3788	25.4404	25.4566	25.5644	25.378	25.2127	25.7539	25.6486
CO3_HUMAN	R.VELLHNPAFCSLATTK.R	3	24.83	-0.169	-1.24	0.22151	1.54	0.22151	24.3792	24.5227	24.5505	24.5952	24.39	24.5871	24.5754	24.848	24.7605	24.7568	25.0577	24.9621	24.8139	24.8495	24.5266	24.5685	24.9838	25.0603	24.8631	25.1733	25.2993	25.3111	24.7131	25.0616	24.4921	24.6255	25.4042	25.3488	24.7668	24.7334	24.9193	25.0102	24.7499	24.9089	24.8812	24.8013	24.9029	24.846	24.6639	24.7639
CO3_HUMAN	R.TMQALPYSTVGNSNNYLHLSVLR.T	3	24.6	-0.373	-2.01	0.05065	4.05	0.05065	24.3888	24.0364	24.497	24.5379	23.9406	23.7977	24.5556	24.6509	24.4455	24.4106	25.0713	25.0209	24.9834	24.6547	24.4222	24.5193	23.842	23.4128	24.5353	24.5393	25.1307	24.9827	24.7191	24.6063	24.483	24.2716	25.6172	25.6795	24.68	24.7152	25.0216	24.8408	24.6924	24.5991	24.6126	24.4503	24.5257	24.7535	24.8212	24.515
CO3_HUMAN	K.GYTQQLAFR.Q	2	24.39	-0.2	-1.6	0.11659	2.57	0.11659	23.9303	23.9211	23.9281	23.9354	24.1714	24.1429	24.2094	24.2379	24.2729	24.1583	24.5739	24.6599	24.5282	24.5015	24.2036	24.2221	24.5348	24.5962	24.502	24.5305	24.8492	24.9179	24.5582	24.7779	24.1236	24.1909	25.0938	25.0469	24.394	24.2062	24.7771	24.7185	24.3963	24.398	24.2327	24.0358	24.4413	24.2622	24.1143	24.2156
CO3_HUMAN	K.DAPDHQELNLDVSLQLPSR.S	3	24.66	0.121	0.48	0.63205	0.23	0.63205	24.6918	24.8842	24.6157	24.4606	24.636	24.6084	25.029	24.7064	24.9923	24.8172	24.5774	24.2408	24.7552	24.6323	25.0409	24.5431	24.7994	24.7427	25.0447	24.5875	24.8377	24.7306	24.8275	24.3565	24.6661	24.7534	24.533	23.7247	24.6494	24.4988	24.3785	23.9552	25.0246	24.9909	24.5824	24.7043	24.7136	24.2574	25.1296	24.679
CO3_HUMAN	K.VSHSEDDCLAFK.V	3	23.97	-0.079	-0.41	0.68271	0.17	0.68271	23.0474	23.3424	24.012	24.2162	23.7254	23.9508	23.9978	23.6349	23.8579	23.9356	23.9469	23.8249	23.8443	23.9305	23.8512	23.5752	24.6014	24.7197	24.2347	24.3616	24.2889	24.2962	24.3577	23.8586	23.552	23.6473	24.4912	24.6044	23.9327	23.8309	23.8681	24.2271	24.0651	24.0828	23.7465	23.852	24.2644	23.9076	23.7441	23.5821
CO3_HUMAN	K.VSHSEDDCLAFK.V	2	23.47	-0.183	-0.96	0.34469	0.91	0.34469	22.8373	23.0545	23.713	23.6569	22.9816	22.8114	23.3797	22.939	23.208	23.3615	23.5615	23.4738	23.5134	23.4926	23.0302	23.3257	23.9059	23.7356	23.7834	23.7707	24.0041	23.8611	23.4474	22.7511	23.212	23.2842	24.252	24.1936	23.6011	23.5617	23.5726	23.6001	23.5027	23.5292	23.4662	23.46	23.3396	23.603	23.5236	23.422
CO3_HUMAN	K.YFKPGMPFDLMVFVTNPDGSPAYR.V	3	23.99	-0.954	-1.46	0.15108	2.14	0.15108	23.5505	22.932	25.228	24.8887	22.7757	22.1353	23.5271	23.7969	24.2314	24.0791	25.1259	25.1033	24.8007	24.3166	24.2346	24.6119	20.0448	17.2022	23.856	23.8334	24.3153	23.9789	24.2016	24.2192	23.5752	23.2308	26.0197	26.1069	24.8112	24.7414	24.9099	24.6841	24.0976	24.0591	24.4581	24.2913	24.3778	24.9942	24.0927	24.1911
CO3_HUMAN	K.KLVLSSEK.T	2	22.56	-0.172	-1.03	0.30715	1.07	0.30715	21.7881	21.854	22.1318	22.0516	22.4255	22.448	22.7338	22.6039	22.4305	22.1795	22.7369	22.9271	22.6152	22.6454	22.4368	22.3528	22.8886	22.8725	22.6397	22.6417	22.8381	23.0064	23.0467	23.0458	22.2009	22.2515	23.2781	23.3213	22.3928	22.4154	22.7469	22.9929	22.3723	22.4711	22.3691	22.4194	22.9834	22.4134	22.161	22.1187
CO3_HUMAN	R.EPGQDLVVLPLSITTDFIPSFR.L	3	22.57	-0.87	-1.1	0.27662	1.22	0.27662	19.1715	18.8311	23.4402	23.1156	21.6371	21.0137	22.0979	22.7928	23.0276	22.9304	23.7383	23.3718	23.1711	23.2321	22.7578	23.483	20.889	17.0961	23.2426	23.6215	23.3995	22.7664	22.3843	23.3285	20.6403	21.3332	24.3947	24.5324	23.4259	22.9649	22.7968	23.0476	23.4314	23.1778	22.439	22.3451	22.9649	23.4449	23.483	23.7582
CO3_HUMAN	R.EPGQDLVVLPLSITTDFIPSFR.L	2	21.42	-0.857	-0.82	0.41932	0.67	0.41932	20.8696	20.5651	22.7168	21.5098	20.6562	18.2481	20.9728	21.104	21.7843	21.6242	22.2347	22.3536	22.6585	21.8938	21.5659	21.4686	19.432	14.0426	22.3012	21.8919	21.9299	21.3307	21.4164	21.4151	20.8898	20.3665	23.9511	23.4905	22.5614	22.2749	22.336	21.3686	21.3538	21.523	21.0813	21.2277	21.6601	21.9317	22.3537	22.5669
CO3_HUMAN	K.ENEGFTVTAEGK.G	2	23.48	0.039	0.24	0.81512	0.06	0.81512	22.8101	23.0636	23.4109	23.3861	23.2371	23.3459	23.5572	23.282	23.5814	23.6325	23.7877	23.9299	23.5877	23.6912	23.3728	23.3474	23.6798	23.8498	23.6441	23.7929	23.6199	23.7379	23.774	23.4742	23.0757	23.1684	24.2775	24.2442	23.427	23.5264	23.7048	24.0103	23.1553	23.3208	22.7691	22.9697	23.4038	23.1944	23.1548	23.2087
CO3_HUMAN	K.NTMILEICTR.Y	2	24.23	-0.39	-2.52	0.01566	6.36	0.01566	23.5381	23.5535	24.4193	24.3264	23.7519	23.729	23.942	23.7603	24.293	24.1932	24.4356	24.4365	24.2309	24.3211	24.0277	23.9971	23.615	23.3819	24.4747	24.3588	24.8718	24.732	24.5645	24.4875	23.6806	23.8125	25.3556	25.1677	24.4372	24.2694	24.4872	24.3454	24.4491	24.4188	24.0773	24.1178	24.5273	24.2508	24.3282	24.2101
CO3_HUMAN	K.GVFVLNKK.N	2	23.2	-0.216	-0.8	0.42843	0.64	0.42843	22.7174	22.4555	23.3717	22.8174	23.2277	23.024	23.3265	22.7882	22.6525	22.8254	23.4152	23.0806	23.6234	23.3122	23.0583	22.8185	23.5744	23.3126	23.4805	23.0312	23.9065	23.5745	23.5534	22.9381	23.2473	22.9352	24.1097	23.717	23.382	23.1052	23.5326	23.4195	23.0971	22.7961	23.2111	23.0471	23.1491	23.4585	23.3036	22.7541
CO3_HUMAN	R.YYGGGYGSTQATFMVFQALAQYQK.D	3	22.8	-0.583	-1.9	0.06484	3.6	0.06484	21.9925	22.1068	23.2483	23.1966	21.8334	22.0456	22.1995	22.6127	22.5247	22.4962	23.5439	23.397	23.1683	22.8571	22.634	22.8972	21.558	20.673	22.4028	22.7322	23.0817	22.8112	23.0722	22.9378	22.4774	22.1006	24.276	24.3552	23.0884	23.3657	23.5552	23.0578	23.0356	22.9544	22.977	22.9196	22.84	23.3544	22.4698	23.051
CO3_HUMAN	K.ADIGCTPGSGK.D	2	22.97	0.183	0.75	0.4556	0.57	0.4556	21.708	22.0395	22.4904	22.6052	23.1991	23.1739	23.2063	22.8848	23.2943	23.1019	23.2397	23.709	23.245	23.4208	23.4273	23.2026	23.2322	23.6809	23.071	23.2212	22.7082	23.2004	23.379	23.4591	22.0741	22.2759	23.4954	23.4997	23.1054	23.1715	23.0973	23.2723	22.5947	22.8292	22.5545	22.7076	23.2485	22.7457	21.9511	22.1203
CO3_HUMAN	R.LVAYYTLIGASGQR.E	2	24.01	-0.309	-1.32	0.19566	1.73	0.19566	23.7068	23.4373	23.4672	23.05	24.0264	23.8593	23.9063	23.7939	23.6247	23.5967	24.6339	24.1625	24.379	24.0752	23.7854	23.7434	24.077	23.8736	24.2047	23.7507	24.7637	24.6032	24.2734	24.2591	24.0921	23.7689	24.8664	24.4472	23.8584	23.638	24.6586	24.264	24.1368	23.8119	23.9708	23.8702	24.089	24.1414	24.1859	23.6319
CO3_HUMAN	R.LVAYYTLIGASGQR.E	3	23.84	-0.194	-0.91	0.36665	0.83	0.36665	23.4842	23.4768	22.8241	22.4503	24.2137	24.1027	23.9243	23.8917	23.7268	23.4711	24.253	23.7018	24.1359	23.7882	23.7767	23.6823	24.1103	24.169	23.9771	23.6771	24.5871	24.4587	24.298	24.3583	23.9563	23.7551	24.3581	24.1319	23.4912	23.4341	24.3071	24.1639	23.9613	23.9369	23.4619	23.3791	23.6803	23.7288	23.8864	23.385
CO3_HUMAN	R.QPVPGQQMTLK.I	2	23.6	-0.131	-0.58	0.56819	0.33	0.56819	22.9154	23.1786	23.2397	23.303	23.4321	23.6035	23.528	22.6277	23.3851	23.4843	23.6921	23.6253	23.653	23.6514	23.4881	23.3737	24.0905	24.1207	24.0857	24.1608	24.2243	24.0448	23.9513	23.2853	23.4172	23.5082	23.7547	23.5307	23.4965	23.4918	23.5501	23.9337	23.6481	23.7924	23.418	23.4969	23.8747	23.6864	23.6451	23.5004
CO3_HUMAN	K.QELSEAEQATR.T	2	23.23	0.026	0.15	0.88472	0.02	0.88472	22.7647	22.6889	22.6977	22.7708	23.4044	23.4603	23.3745	23.3889	23.3001	23.1077	23.287	23.6242	23.2763	23.4901	23.132	22.9623	23.6244	23.8636	23.2602	23.4792	23.2863	23.577	23.5975	23.7618	22.9121	22.8989	23.8675	24.1005	22.914	22.9721	23.4723	23.6622	22.9519	23.0859	22.8703	22.9565	23.2126	23.0153	22.5045	22.8144
CO3_HUMAN	R.EVVADSVWVDVK.D	2	23.92	-0.532	-2.01	0.0505	4.06	0.0505	22.9701	22.9922	23.5198	23.2165	22.407	22.6559	23.6337	23.3781	23.9636	23.7845	24.3769	24.0367	24.2885	24.1873	24.1191	23.6402	23.6112	23.6292	24.6117	24.1042	24.956	24.7884	24.3783	24.3343	23.3775	23.5457	24.6961	24.3597	24.0134	23.7581	24.5733	24.3598	24.3468	24.0721	23.7977	23.9336	24.5802	23.8627	24.1929	23.8379
CO3_HUMAN	K.KQELSEAEQATR.T	2	22.81	-0.046	-0.28	0.77864	0.08	0.77864	22.1046	22.2161	22.5851	22.4386	22.7721	22.6115	23.1518	23.2143	22.7357	22.5425	22.8755	23.1416	22.8525	22.9467	22.5604	22.5273	23.2057	23.251	22.9482	23.0993	22.8815	23.0673	23.0185	23.2806	22.4183	22.62	23.6694	23.5741	22.5461	22.5533	23.152	23.0981	22.6594	22.6886	22.5828	22.7986	22.8711	22.7246	22.1087	22.3957
CO3_HUMAN	K.KQELSEAEQATR.T	3	22.05	0.074	0.31	0.76175	0.09	0.76175	21.4499	21.3614	21.3334	21.312	22.4468	22.432	22.57	22.4108	22.1294	21.7729	22.0001	22.2372	22.0021	22.1014	22.309	21.5794	22.7015	23.0131	22.2609	22.3402	22.1014	22.2274	22.7503	22.7364	21.5745	21.6318	22.5944	22.6354	21.6508	21.5418	22.2487	22.4732	21.938	21.9279	21.4597	21.7066	22.4327	21.6703	21.4798	21.4923
CO3_HUMAN	R.KVLLDGVQNPR.A	2	22.89	0.054	0.22	0.82493	0.05	0.82493	22.7431	22.9863	23.2231	23.1055	NA	NA	23.3512	22.775	22.11	22.2917	23.6149	23.6493	23.5655	23.5329	23.0116	23.1635	22.4437	22.4033	22.311	22.2375	23.7866	23.8466	22.2924	21.8338	22.19	22.23	23.1481	22.8754	22.4042	22.4625	23.5564	23.7721	22.2621	22.3456	22.3883	22.4439	23.3613	23.5703	23.3455	23.1509
CO3_HUMAN	K.LSINTHPSQKPLSITVR.T	3	23.8	-0.238	-1.49	0.14457	2.21	0.14457	23.6876	23.4265	23.4511	23.5712	23.5159	23.4451	23.8208	24.101	23.4528	23.488	24.0238	24.1297	23.9215	23.9172	23.1175	23.3688	23.8328	23.7907	23.7325	23.7665	24.2044	24.3381	23.7376	23.998	23.6538	23.7564	24.861	24.7719	23.7092	23.6411	24.2651	24.0187	23.6246	23.5537	23.8925	23.7944	23.4964	23.8269	23.5597	23.6142
CO3_HUMAN	K.VTIKPAPETEK.R	2	23.24	-0.119	-0.64	0.52494	0.41	0.52494	22.6735	22.7422	23.4731	23.0574	22.8076	22.6356	23.383	23.3337	23.1069	22.9975	23.5264	23.6226	23.4368	23.3176	22.7647	23.0344	23.5744	23.2789	23.4537	23.3669	23.4836	23.5427	23.3078	23.4302	22.8592	22.8466	24.4823	24.0086	23.2693	23.1634	23.6165	23.3628	23.2176	23.0591	23.0757	23.0114	23.0082	23.2947	22.9193	23.0024
CO3_HUMAN	K.VYAYYNLEESCTR.F	2	23.84	-0.244	-1.57	0.12484	2.45	0.12484	23.3504	23.2655	24.0652	23.7695	23.2771	23.0809	23.6723	23.701	23.6538	23.6572	24.1378	24.1869	23.9272	24.0123	23.514	23.5552	23.7022	23.7744	24.1387	23.9647	24.0428	24.2434	23.9041	24.1997	23.574	23.4676	24.9213	24.7099	23.8865	23.7349	24.3469	24.1152	23.7513	23.7071	23.6736	23.7184	23.8013	23.8919	23.8337	23.7586
CO3_HUMAN	K.EDIPPADLSDQVPDTESETR.I	3	25.13	0.019	0.1	0.91875	0.01	0.91875	24.9211	25.0596	24.1217	24.5053	25.2845	25.4587	25.3626	25.5324	25.0449	25.0301	25.201	25.3526	25.0493	25.1775	24.6895	24.6345	25.7803	25.8646	25.1527	25.5197	25.3277	25.4152	25.4662	25.6228	25.324	25.2424	25.4903	25.716	24.6148	24.6131	25.3445	25.4105	24.5786	24.9474	24.4689	24.4842	24.9477	24.8634	25.1018	25.3794
CO3_HUMAN	K.SGQSEDRQPVPGQQMTLK.I	3	23.42	-0.065	-0.35	0.72559	0.12	0.72559	22.7081	22.909	23.1404	23.4205	23.2456	23.3705	23.7424	23.4414	23.3202	23.2551	23.4751	23.4527	23.4016	23.494	23.2236	23.0413	23.8937	23.8552	23.5495	23.7196	23.7294	23.7095	23.8465	23.2171	23.0877	23.2421	23.9922	24.1876	23.2481	23.2797	23.4471	23.7709	23.2391	23.3446	23.3298	23.3948	23.5079	23.2198	23.1377	23.0287
CO3_HUMAN	R.IPIEDGSGEVVLSR.K	2	24.66	-0.135	-1.01	0.32043	1.01	0.32043	24.4459	24.5168	23.9769	23.865	24.7692	24.7306	24.5302	24.6222	24.4724	24.4171	24.7593	24.8184	24.6496	24.7394	24.2963	24.3189	25.0197	25.213	24.7956	24.9046	25.1659	25.325	24.6675	24.9517	24.6545	24.7531	25.2056	25.0768	24.4167	24.3688	24.994	24.9148	24.4235	24.5353	24.3627	24.409	24.4995	24.569	24.5867	24.673
CO3_HUMAN	K.DICEEQVNSLPGSITK.A	2	24.39	-0.219	-1.71	0.09561	2.91	0.09561	23.9901	24.0752	23.9086	23.9687	24.1777	24.3921	24.1294	24.2048	24.219	24.1161	24.1944	24.2727	24.0937	24.1291	24.0294	24.0155	25.0702	25.2133	24.6721	24.7075	24.8523	25.0175	24.5546	24.6817	24.1523	24.2438	24.7872	24.8522	24.2054	24.3122	24.6626	24.591	24.4408	24.4956	24.3504	24.5218	24.3546	24.3246	24.2857	24.2657
CO3_HUMAN	R.AYYENSPQQVFSTEFEVK.E	3	23.41	-0.135	-0.57	0.57318	0.32	0.57318	22.9746	23.1302	22.8275	22.9861	23.5269	23.3976	23.2783	23.6398	23.1205	23.1845	23.5533	23.5008	23.4119	23.5579	23.0205	23.5746	23.6093	23.3392	23.4899	23.7351	23.7556	23.9139	23.6705	23.5762	23.0522	23.3167	23.306	24.1127	23.3052	23.2522	23.2	23.6376	23.825	23.8343	22.7312	23.1622	23.0466	23.3645	23.612	23.888
CO3_HUMAN	R.AYYENSPQQVFSTEFEVK.E	2	22.59	-0.354	-1.64	0.10764	2.71	0.10764	22.2047	21.8264	22.6925	22.4211	21.6848	21.6772	22.4279	22.4027	22.4428	22.533	22.8045	23.0634	23.0918	22.688	22.4115	22.1457	22.2103	21.8337	23.0147	22.6627	22.7239	22.7696	22.6085	22.5993	22.238	22.0362	23.8701	23.5882	22.617	22.7047	23.284	22.9318	22.7302	22.6537	22.3111	22.5215	22.7291	22.7623	22.958	22.6832
CO3_HUMAN	R.SEETKENEGFTVTAEGK.G	3	22.59	0	0	0.9995	0	0.9995	21.7269	22.1462	22.0781	22.2604	22.6477	22.8114	23.0096	23.063	22.4153	22.311	22.6567	22.8372	22.4227	22.8791	22.4204	22.0853	23.1922	23.3586	22.6177	22.8569	22.5745	22.739	23.0786	23.1757	22.3512	22.2094	23.4844	23.5946	22.2042	22.197	22.8028	23.0938	22.3234	22.5175	22.1809	22.2298	22.7223	22.1758	22.0186	22.1259
CO3_HUMAN	R.ISLPESLKR.I	2	21.7	-0.289	-1.57	0.12507	2.45	0.12507	21.4677	21.4266	21.5116	21.0703	21.4699	21.7146	21.2324	21.5037	21.5219	21.3427	21.938	21.9657	21.925	21.6486	20.8077	21.2459	21.9434	21.8534	21.7119	21.7188	22.2482	22.367	21.7767	21.8965	21.5634	21.6159	22.1874	22.3042	21.5924	21.5209	22.0983	21.9852	21.6458	21.553	21.9515	21.5824	21.8267	21.5659	21.9226	21.5993
CO3_HUMAN	R.SEFPESWLWNVEDLKEPPK.N	3	24.72	-0.445	-1.98	0.05484	3.91	0.05484	24.4496	24.2523	24.8486	24.7147	23.9968	23.8948	24.5866	24.6736	24.6563	24.5464	25.222	25.2452	25.0086	24.717	24.6504	24.6388	23.5515	22.7481	24.8817	24.7303	25.222	24.9938	24.8554	24.7457	24.445	24.1369	25.609	25.6198	24.791	24.6851	25.3913	25.187	25.0318	24.8377	24.8848	24.8007	24.9384	25.1663	24.7703	24.798
CO3_HUMAN	K.QDSLSSQNQLGVLPLSWDIPELVNMGQWK.I	3	20.75	-0.863	-1.03	0.31072	1.05	0.31072	19.7851	19.8785	22.2045	21.3322	19.3068	17.3107	19.9833	20.6912	20.9946	20.0371	21.8545	21.6524	21.6016	20.9314	21.1616	21.3999	18.3008	14.6951	21.6443	21.6501	21.285	20.1372	20.5489	20.789	19.8362	19.2727	23.0685	23.1756	21.7058	21.3453	21.26	21.2483	21.1633	21.4082	20.8032	20.0726	20.8288	21.2507	22.241	22.2434
CO4A_HUMAN	R.VTASDPLDTLGSEGALSPGGVASLLR.L	3	26.36	-0.302	-1.63	0.11177	2.64	0.11177	26.2901	26.4972	26.3255	26.4908	26.0929	26.4152	25.6932	25.8692	26.0166	26.0339	26.6425	26.5357	26.0023	25.8516	26.6521	26.7697	26.092	25.839	26.2552	25.8935	26.7935	26.5602	26.499	26.5206	25.7721	25.7382	26.8566	26.8439	26.4393	26.4427	26.6322	26.7239	26.6816	26.5291	26.68	26.4114	26.0095	26.3833	26.6662	27.1184
CO4A_HUMAN	R.VTASDPLDTLGSEGALSPGGVASLLR.L	2	24.17	-0.322	-1.42	0.16206	2.03	0.16206	24.5991	24.1271	24.3478	24.1947	23.7162	23.8353	23.4685	23.8313	23.8274	23.6545	24.068	24.6275	23.754	23.833	24.7338	24.4438	23.4247	23.8843	23.8168	23.9755	24.0629	24.5097	24.1315	24.4084	23.6456	23.7313	24.7611	24.7356	24.4572	24.3962	24.7363	24.5192	23.9235	24.0409	24.2176	24.2363	24.1213	24.0686	25.1351	24.7693
CO4A_HUMAN	R.GSFEFPVGDAVSK.V	2	25.66	-0.104	-0.71	0.48113	0.51	0.48113	25.8276	25.8378	25.5077	25.4759	25.7317	25.8725	25.1598	25.266	25.4849	25.359	25.4307	25.4412	24.8947	25.0716	26.146	26.1728	25.8868	26.0555	25.6274	25.8395	25.959	26.0871	26.0482	26.2089	25.0429	25.0434	25.895	25.9455	25.4964	25.4403	25.7106	25.8577	25.4838	25.637	25.4517	25.4847	25.564	25.4295	26.1081	26.2671
CO4A_HUMAN	K.LELSVDGAK.Q	2	24.77	-0.037	-0.18	0.85979	0.03	0.85979	24.5936	24.9155	25.0416	24.5355	25.0502	25.1772	24.1708	24.0998	24.3159	24.4535	24.5725	24.615	23.8804	24.1099	25.4921	25.2924	25.3003	25.4779	24.9286	25.0978	25.0117	25.0616	25.4016	25.3128	24.0168	24.1443	24.4813	24.7767	24.569	24.6893	24.6807	25.0651	24.7344	24.9108	24.4736	24.5837	24.8311	24.4594	25.3183	25.3424
CO4A_HUMAN	R.HLVPGAPFLLQALVR.E	3	25.45	-0.567	-1.88	0.06689	3.54	0.06689	25.7554	25.3535	26.1007	25.8335	25.1378	25.2278	24.9398	24.7555	25.2018	25.2398	26.0368	25.8401	25.333	24.9738	26.3507	26.0701	22.7608	22.3176	25.1578	24.8706	25.9977	25.6338	26.0742	25.8172	24.8955	24.838	26.554	26.3815	25.9167	25.7821	26.005	25.7488	25.7704	25.322	25.7045	25.3658	25.5638	25.6237	25.8471	25.7611
CO4A_HUMAN	R.HLVPGAPFLLQALVR.E	2	22.7	-0.758	-2.32	0.02514	5.4	0.02514	23.1609	22.765	23.6179	23.2864	22.34	22.2966	21.9594	21.9374	22.5388	22.4852	23.1092	23.3915	22.2733	22.282	23.4477	23.2729	18.9248	19.0097	22.1165	22.1552	23.0962	23.2061	23.0325	23.2714	22.1281	22.0989	24.206	24.0939	23.3894	23.1029	23.4157	23.1058	22.6481	22.6424	22.8629	22.7963	22.8773	22.9747	23.4356	23.1456
CO4A_HUMAN	R.EMSGSPASGIPVK.V	2	25.32	-0.06	-0.3	0.76311	0.09	0.76311	25.1171	25.372	25.4756	25.5213	25.3784	25.4632	24.9937	24.3154	25.0169	25.1002	25.335	25.3275	24.825	24.8734	25.8088	25.7477	25.6366	25.7042	25.3485	25.4601	25.6433	25.4168	25.8079	25.3451	24.6405	24.7088	25.6891	25.5145	25.4896	25.5036	25.3426	25.7263	25.1004	25.223	24.9722	25.1028	25.2068	25.0239	25.8027	25.7599
CO4A_HUMAN	R.GQIVFMNR.E	2	24.34	-0.072	-0.47	0.64	0.22	0.64	24.3483	24.2503	24.5971	24.5278	24.2695	24.2152	23.8559	23.8407	24.2595	24.1418	24.3469	24.2859	23.8211	23.7868	24.8973	24.9045	24.5158	24.595	24.2857	24.2798	24.6003	24.6938	24.8435	24.9548	23.5406	23.4648	24.9206	24.7306	24.4368	24.2408	24.6488	24.5521	24.2244	24.2583	24.0334	23.6727	24.105	24.0895	24.7674	24.6919
CO4A_HUMAN	K.VGLSGMAIADVTLLSGFHALR.A	3	24.4	-0.484	-1.4	0.1679	1.97	0.1679	24.3592	24.0986	25.6976	25.1854	23.6146	23.7448	23.7614	23.7148	24.3732	24.1185	25.2586	24.9213	24.3824	23.993	25.2592	25.1031	22.1373	21.5726	23.9202	23.9807	24.3801	24.064	24.935	24.4908	23.5203	23.1249	26.1143	25.9717	25.1097	24.9668	25.0442	24.6464	24.6103	24.0776	24.4683	24.1587	24.6049	24.6881	24.9752	24.9292
CO4A_HUMAN	R.DFALLSLQVPLKDAK.S	3	24.99	-0.206	-1.01	0.31981	1.01	0.31981	24.7347	25.11	25.1078	25.2468	25.1234	25.2492	24.6552	24.5672	24.6549	24.886	25.2186	25.0329	24.4756	24.4738	25.5716	25.6315	24.4857	24.2403	24.5917	24.6158	25.4702	25.0749	25.4304	25.284	24.5403	24.2752	25.4557	25.869	25.4465	25.3175	24.7932	25.1263	25.122	24.9908	24.998	24.8321	24.5932	24.7029	25.0333	25.4339
CO4A_HUMAN	R.DFALLSLQVPLKDAK.S	2	23.55	-0.321	-1.4	0.17005	1.95	0.17005	24.0562	23.6643	24.0994	23.7223	23.4564	23.2737	23.1473	23.1986	23.1245	23.2475	23.6748	23.8296	23.1401	22.8252	24.071	23.7584	22.5493	22.5805	23.3293	23.125	23.9725	24.0304	23.8358	23.9807	22.9552	22.5905	24.7459	24.4134	23.6606	23.8042	24.1593	23.6793	23.3308	23.2036	23.4757	23.3394	23.4063	23.391	24.2777	24.0352
CO4A_HUMAN	R.STQDTVIALDALSAYWIASHTTEER.G	3	25.04	-0.417	-2.22	0.0319	4.93	0.0319	24.9808	24.9275	25.4781	25.3686	24.634	24.9275	24.5191	24.4838	24.6795	24.7499	25.4545	25.3034	24.6994	24.5186	25.5604	25.5616	23.9575	23.5322	24.707	24.6102	25.201	25.1774	25.4619	25.1385	24.5608	24.2857	25.8114	25.7544	25.1522	25.2885	25.4119	25.286	25.2259	25.1132	25.3046	25.2349	25.1351	25.1392	25.6456	25.6591
CO4A_HUMAN	K.LGQYASPTAK.R	2	24.71	0.063	0.35	0.72777	0.12	0.72777	24.6026	24.5216	24.5464	24.6744	25.1247	25.1728	24.5458	24.4058	24.6371	24.4094	24.5122	24.7909	24.2524	24.4159	25.425	25.1874	25.0992	25.3386	24.5067	24.6405	24.6279	24.8297	25.3532	25.4765	23.8377	23.909	24.9776	25.1475	24.7185	24.7587	24.7195	24.9849	24.465	24.5425	24.1918	24.4005	24.6386	24.2792	24.7844	24.9036
CO4A_HUMAN	R.AVGSGATFSHYYYMILSR.G	3	23.79	-0.352	-1.59	0.11992	2.52	0.11992	23.8488	23.8843	24.3066	24.286	23.5728	23.5039	23.5787	23.6386	23.5524	23.7356	24.2329	24.1026	23.3024	23.203	24.3756	24.4382	22.2992	21.9095	23.2338	23.3326	24.1485	23.7629	24.2108	24.0594	23.255	22.6976	24.7225	24.7044	24.1865	24.178	24.0219	24.123	23.8313	23.7863	23.8799	23.7747	23.8158	23.7203	24.3057	24.1995
CO4A_HUMAN	K.YVLPNFEVK.I	2	24.4	-0.123	-0.75	0.45642	0.57	0.45642	24.5528	24.6573	23.8076	23.8298	24.7233	24.6591	23.9219	24.0886	24.0544	23.8172	24.2506	23.9713	23.7212	23.8035	24.9435	24.9717	24.8899	25.0537	24.6111	24.4374	24.7765	24.8825	24.748	24.9251	23.8531	23.9073	24.4599	24.2716	24.1796	24.1081	24.6589	24.6337	24.408	24.4712	24.2591	24.284	24.1218	24.0959	25.1274	25.0575
CO4A_HUMAN	K.SCGLHQLLR.G	2	24.22	-0.149	-0.72	0.4777	0.51	0.4777	24.1074	24.1386	24.4275	24.4056	24.2431	24.188	23.9353	23.3505	23.8066	24.1011	24.2759	24.2657	23.8017	23.8271	24.7045	24.7743	24.2822	24.0093	24.1597	24.0697	24.6744	24.3687	24.5331	23.8287	23.7353	23.825	24.4731	24.2829	24.4569	24.4811	24.3041	24.5639	24.0192	24.2172	24.2351	24.3198	24.1106	24.1289	24.8196	24.4679
CO4A_HUMAN	R.AACAQLNDFLQEYGTQGCQV.-	3	24.36	0.057	0.17	0.8649	0.03	0.8649	23.877	24.986	24.0046	24.2695	24.7989	24.929	24.3431	24.3693	23.9426	24.4761	24.5462	24.3893	23.8838	23.8903	24.8117	25.3838	24.556	24.0595	24.1716	24.1445	24.9744	24.1943	24.7957	24.299	24.0592	23.7371	24.4521	24.8341	24.4535	24.4566	23.6246	24.3282	24.613	24.6693	24.0053	23.9697	23.6902	24.0563	24.6135	24.8738
CO4A_HUMAN	R.AACAQLNDFLQEYGTQGCQV.-	2	22.69	-0.127	-0.46	0.64457	0.22	0.64457	23.2506	23.1147	22.4892	22.827	22.5692	22.3813	22.4141	22.6393	22.6825	22.555	22.3353	23.1817	22.1244	22.4606	23.081	22.9198	21.9463	22.2131	22.5739	22.7494	22.7087	23.2047	22.6154	23.0779	22.1259	22.1912	23.2514	23.4617	22.2697	22.7053	23.2401	23.2207	22.1964	22.6265	22.2149	22.5828	22.0868	22.3472	23.2886	23.6325
CO4A_HUMAN	R.EPFLSCCQFAESLRK.K	3	23.68	-0.077	-0.51	0.61065	0.26	0.61065	24.0689	23.9679	23.8271	23.8832	23.6148	23.6777	23.325	23.6008	23.4315	23.4671	23.7107	23.4391	23.193	23.3904	23.928	24.1106	23.5834	23.7735	23.4049	23.4512	23.8135	23.9305	23.918	24.1811	22.9946	23.187	24.2802	24.241	23.8718	23.7872	23.9452	23.783	23.2574	23.3252	23.4763	23.5515	23.4263	23.4503	23.9154	24.0614
CO4A_HUMAN	R.LLLFSPSVVHLGVPLSVGVQLQDVPR.G	3	23.3	-0.595	-0.95	0.34554	0.91	0.34554	23.2331	22.8561	25.1073	24.0799	22.7598	21.9036	22.4598	22.6866	23.8964	23.2258	24.2475	23.9921	23.8734	23.2062	24.1758	24.5226	19.7208	18.0226	23.0937	23.004	23.55	22.619	23.5419	23.8143	21.8046	21.2125	25.6842	25.578	24.5655	23.9826	24.2929	23.7813	23.1844	22.405	23.2511	22.8804	23.1793	23.7917	24.5219	24.3175
CO4A_HUMAN	R.TLEIPGNSDPNMIPDGDFNSYVR.V	3	24.46	-0.09	-0.43	0.67236	0.18	0.67236	24.503	24.8496	24.2828	24.7516	24.3558	24.4123	24.0569	24.3836	24.0069	24.4012	24.7155	24.6844	23.976	23.8141	25.0609	25.2785	24.2021	23.9457	24.2358	24.4073	24.8264	24.6766	24.5601	24.5581	23.8299	23.5841	24.8831	25.1911	24.651	24.8333	24.4928	24.5725	24.5688	24.7181	24.1921	24.039	23.8762	24.2343	24.8989	24.9306
CO4A_HUMAN	R.TLEIPGNSDPNMIPDGDFNSYVR.V	2	22.76	-0.339	-1.54	0.13119	2.37	0.13119	23.1103	22.7249	23.2181	23.1536	22.0425	21.7996	22.2946	22.4051	22.5866	22.4449	22.9159	23.2535	22.4223	22.361	23.3051	23.2483	21.5531	21.3571	22.7938	22.8515	22.765	23.2373	23.0079	23.1346	21.9231	22.0676	23.8263	23.6713	23.0188	22.9289	23.5233	23.3822	22.4933	22.5032	22.505	22.6361	22.5964	22.4811	23.4946	23.4263
CO4A_HUMAN	K.FACYYPR.V	2	24.37	-0.114	-0.73	0.47037	0.53	0.47037	24.1903	24.121	24.6058	24.372	24.4977	24.4369	23.9584	23.7794	24.0968	24.1142	24.5517	24.5174	24.0736	23.9138	24.9728	25.0151	24.4648	24.2527	24.2047	24.112	24.7468	24.4895	24.868	24.4908	23.7798	23.6773	24.8271	24.6588	24.6416	24.4937	24.5738	24.628	24.2729	24.2006	24.1657	24.1147	24.3071	24.275	24.7748	24.5382
CO4A_HUMAN	R.GPEVQLVAHSPWLK.D	2	23.98	-0.256	-1.2	0.23742	1.44	0.23742	24.3264	24.143	24.6378	24.3338	23.4447	23.4612	23.6955	23.4488	23.5278	23.5297	24.2796	24.2525	23.7123	23.3792	24.3364	24.4359	23.5362	23.2673	23.827	23.5449	24.3815	24.2757	24.0469	23.9726	23.3835	23.2581	25.0794	24.5654	24.2085	24.1013	24.4448	24.093	23.8767	23.6316	23.9471	24.0377	23.6731	23.953	24.7626	24.5388
CO4A_HUMAN	K.MRPSTDTITVMVENSHGLR.V	3	22.95	-0.168	-0.77	0.44705	0.59	0.44705	23.4046	23.3625	23.3905	23.0522	22.7868	22.4886	22.6995	22.7215	22.484	22.5626	22.8613	23.1513	22.3887	22.1322	23.3306	23.4669	22.691	22.2654	23.1319	22.9315	23.3875	23.2421	23.3026	23.1891	22.1886	21.8801	23.8795	23.5529	22.976	23.0534	23.2681	22.8915	22.7147	22.8653	22.9125	22.973	22.4339	22.7997	23.6192	23.5283
CO4A_HUMAN	R.FGLLDEDGKK.T	2	23.6	0.004	0.02	0.98414	0	0.98414	23.8917	24.0037	22.7671	22.786	24.1111	24.1719	23.4759	23.5844	22.8527	22.9286	23.1373	23.2824	22.8778	22.877	24.0047	24.0034	24.5455	24.7191	24.0583	24.0132	24.055	24.0739	23.8522	23.9776	23.2405	23.2227	23.2717	23.4089	22.9989	23.1455	23.8429	23.7153	23.5377	23.6784	23.086	23.1414	23.3934	23.3694	24.4598	24.5458
CO4A_HUMAN	R.VDVQAGACEGK.L	2	22.37	0.055	0.25	0.80388	0.06	0.80388	21.6197	22.0277	22.1269	22.1744	22.7135	22.826	22.0028	22.1062	22.3351	22.059	21.9574	22.3213	21.558	21.7787	23.1394	22.9893	23.1167	23.4698	22.7326	22.8617	22.2035	22.5476	23.094	23.1568	21.1963	21.3246	22.7655	22.7568	22.0998	22.1454	22.479	22.6151	22.2725	22.5165	21.954	22.1144	22.329	22.1304	22.4671	22.643
CO4A_HUMAN	K.EGAIHREELVYELNPLDHR.G	3	23.08	-0.239	-1.19	0.24254	1.41	0.24254	23.4759	23.3058	22.9821	22.9263	22.9687	22.869	22.9606	22.9034	22.6062	22.6499	22.9207	23.0769	22.7789	22.357	23.2835	23.5812	22.8225	22.3914	23.2093	23.1502	23.4752	23.404	23.2857	23.235	22.4856	22.4407	23.7504	23.3638	22.8435	22.826	23.4504	23.2274	22.978	23.0259	23.3274	23.4389	22.6571	23.2788	23.7997	23.7129
CO4A_HUMAN	K.DDPDAPLQPVTPLQLFEGR.R	3	23.74	-0.047	-0.19	0.84963	0.04	0.84963	23.8176	24.4083	23.4182	23.7385	23.9583	24.2013	23.0401	23.1289	23.625	23.5538	23.8994	23.8726	23.259	23.1834	24.0251	24.3984	23.9635	23.6298	23.7107	23.4116	24.1767	23.8909	24.1903	24.1997	23.0383	23.2191	23.5593	23.6157	23.8018	23.9752	23.9832	24.1454	23.8951	23.7288	23.5188	23.3248	22.9743	23.5086	23.8736	24.5617
CO4A_HUMAN	R.EELVYELNPLDHR.G	2	22.86	-0.07	-0.39	0.70132	0.15	0.70132	23.451	23.5066	23.1762	23.0229	22.6342	22.5224	22.7605	22.5528	22.4999	22.4792	23.1335	23.2481	22.4523	22.3922	23.2451	23.3488	22.5283	22.3467	22.7271	22.5615	23.1693	23.2777	22.8075	22.8779	22.0975	22.1674	23.5599	23.3146	22.9352	23.0484	23.3894	22.9896	22.5791	22.5346	22.5962	22.5112	22.2734	22.5668	23.7258	23.5701
CO4A_HUMAN	R.FGLLDEDGK.K	2	23.22	-0.133	-0.66	0.51383	0.43	0.51383	23.4223	23.5256	22.4235	22.4847	23.6315	23.7421	22.5663	22.599	22.7898	22.7838	22.8984	22.9959	22.3361	22.582	23.8147	23.712	23.8265	24.1326	23.2563	23.5442	23.7133	23.8577	23.6755	23.8798	22.5486	22.6725	23.2028	22.8495	22.9194	22.9874	23.2838	23.4656	23.0929	23.2878	23.0903	23.0902	23.2447	22.9821	23.8736	24.0148
CO4A_HUMAN	K.LQETSNWLLSQQQADGSFQDPCPVLDR.S	3	23.07	-0.631	-2.08	0.0439	4.32	0.0439	23.2603	23.051	23.1655	22.9174	22.2614	22.3078	22.7624	22.9551	22.5162	22.625	23.5318	23.7921	23.3946	23.0323	22.8299	22.6897	21.7191	20.555	22.8984	22.8061	23.1421	22.8785	23.2307	23.2484	23.1912	22.9585	24.934	24.7312	23.1392	23.1611	24.0958	23.5587	22.7192	22.7371	23.253	23.1158	23.1404	23.3274	23.5903	23.5366
CO4A_HUMAN	R.LLATLCSAEVCQCAEGK.C	3	22.46	-0.005	-0.02	0.98668	0	0.98668	22.4285	22.6288	22.4747	22.8454	22.7277	23.0454	21.8478	22.0455	22.4565	22.6935	22.343	21.536	21.1672	21.246	22.8099	22.9872	22.4511	22.8157	23.3285	23.2334	23.1659	23.2151	22.5644	22.888	21.3445	21.6534	22.1365	21.9386	22.653	22.6433	21.8292	22.2647	22.8652	22.8217	22.2026	21.9184	22.3109	22.1733	23.2516	23.3634
CO4A_HUMAN	K.SHALQLNNR.Q	2	22.46	-0.033	-0.18	0.8571	0.03	0.8571	22.3686	22.3158	22.3131	22.4836	22.5492	22.4376	22.3167	22.0609	22.2945	22.1495	22.5193	22.9029	21.852	22.1343	23.1405	23.217	22.7491	22.5191	22.1551	22.3182	22.4956	22.6579	22.9585	22.998	21.5835	21.726	23.1657	23.2756	22.4445	22.5291	22.6353	22.8996	22.0573	22.2507	22.0113	22.161	22.2565	22.2432	22.5428	22.5567
CO4B_HUMAN	R.VGDTLNLNLR.A	2	25.88	-0.135	-1.01	0.3188	1.02	0.3188	25.8592	25.8272	25.9794	25.9224	25.7828	25.8931	25.3491	25.4163	25.679	25.6522	25.9299	25.9756	25.3343	25.4265	26.3087	26.2773	25.9305	26.1837	25.7635	25.7927	26.1337	26.2156	26.1001	26.2137	25.076	25.2206	26.573	26.5078	25.9151	25.9889	26.1383	26.1529	25.6287	25.7899	25.6098	25.5941	25.7838	25.7107	26.3102	26.3208
CO4B_HUMAN	R.GPEVQLVAHSPWLK.D	3	25.94	-0.186	-1.36	0.18214	1.84	0.18214	25.9283	25.9033	26.2582	26.2659	25.5855	25.7076	25.6113	25.6603	25.6994	25.6817	26.2336	26.0694	25.4771	25.4269	26.4255	26.4055	25.6526	25.5393	25.6927	25.7562	26.2567	26.2137	26.1636	26.2491	25.1758	25.1221	26.7728	26.6037	26.1931	26.1313	26.1701	26.2174	25.771	25.8188	25.8536	25.7561	25.7777	25.6786	26.4298	26.3492
CO4B_HUMAN	R.VTASDPLDTLGSEGALSPGGVASLLR.L	3	25.98	-0.304	-1.6	0.11675	2.57	0.11675	25.8742	26.1453	25.9596	26.109	25.7085	26.0228	25.2888	25.5156	25.6324	25.6657	26.2733	26.1519	25.6037	25.4257	26.2842	26.378	25.7392	25.4403	25.8759	25.5108	26.3948	26.1774	26.1186	26.1451	25.3489	25.3573	26.4501	26.4662	26.0505	26.0906	26.246	26.3758	26.3007	26.1613	26.3169	26.0187	25.6421	25.9815	26.3084	26.7437
CO4B_HUMAN	R.EPFLSCCQFAESLR.K	2	25.16	-0.148	-1.01	0.31843	1.02	0.31843	25.4692	25.3995	25.2654	25.2114	24.9077	24.9143	24.667	24.9288	24.861	24.7901	25.2262	25.3911	24.9247	24.8574	25.6178	25.6863	24.7868	24.8218	24.9111	25.0351	25.3977	25.5473	25.2927	25.5648	24.5767	24.5734	25.6311	25.702	25.2906	25.3056	25.5243	25.4043	24.9295	25.0346	24.8747	25.0524	24.6873	24.8488	25.6312	25.7617
CO4B_HUMAN	R.EPFLSCCQFAESLR.K	3	22.2	0.014	0.03	0.97732	0	0.97732	21.9861	22.5853	21.5442	22.3719	22.3232	22.6824	21.3513	22.0473	21.2778	22.2114	23.0277	21.8372	21.7248	21.9632	23.2325	23.4525	22.6126	22.1061	21.3156	22.5071	22.7163	22.4628	22.1974	22.818	21.6821	22.012	21.54	21.9107	22.5064	22.6531	21.9922	22.6486	22.7451	22.9349	22.3336	21.5656	20.6903	21.8217	21.8674	22.7741
CO4B_HUMAN	K.VDFTLSSER.D	2	25.71	-0.095	-0.61	0.546	0.37	0.546	25.7452	25.806	25.4591	25.6976	25.7555	25.9388	25.2859	25.2491	25.5657	25.4286	25.7569	25.8525	25.1694	25.31	26.2359	26.1532	25.7604	25.9885	25.5279	25.6058	26.0036	26.1738	26.0633	26.3074	24.9475	25.1751	26.0883	26.1644	25.8326	25.6399	26.0552	26.0468	25.5333	25.5425	25.3213	25.1259	25.5093	25.4553	26.145	26.0694
CO4B_HUMAN	K.AEFQDALEK.L	2	24.57	-0.071	-0.34	0.73544	0.12	0.73544	24.3203	24.6659	23.6821	23.8684	25.0391	25.1944	24.0423	23.9002	24.0467	24.248	24.1946	24.339	23.8071	23.98	25.2159	25.127	25.4315	25.5342	24.9022	25.1549	24.9719	24.9159	25.1631	24.9065	23.9817	24.0539	24.2734	24.247	24.0978	24.2947	24.5228	24.8791	24.7001	24.8091	24.2945	24.3988	24.5872	24.3659	25.378	25.2751
CO4B_HUMAN	R.EELVYELNPLDHR.G	3	25.25	-0.02	-0.14	0.8915	0.02	0.8915	25.4779	25.4842	25.1958	25.1725	25.3346	25.2325	24.9843	25.0318	25.0766	24.9367	25.5883	25.492	24.8326	24.7577	25.8777	25.8277	25.1791	25.188	25.1029	25.126	25.4958	25.6015	25.5558	25.6655	24.5458	24.4277	25.7581	25.7602	25.4075	25.2921	25.6218	25.4959	25.0595	25.0742	24.9257	24.6466	24.7234	24.8339	25.7126	25.6928
CO4B_HUMAN	R.GQIVFMNREPK.R	2	24.18	0.22	1.11	0.27458	1.23	0.27458	23.986	24.4208	24.1783	24.4206	24.0161	24.2386	24.2161	24.3064	24.2581	24.2378	24.1401	24.4261	24.0438	24.3772	24.371	24.24	24.6279	25.016	24.0629	24.2709	23.9391	24.1762	24.1765	24.3796	24.1427	24.403	23.5966	24.0738	23.9395	24.1941	23.4398	23.6726	24.1128	24.1971	24.2018	24.1788	24.1678	23.917	24.1412	24.4109
CO4B_HUMAN	K.GLCVATPVQLR.V	2	24.9	-0.221	-1.32	0.1931	1.75	0.1931	24.7695	25.057	24.8109	24.7519	25.0239	25.1392	24.064	24.2817	24.653	24.6263	24.7348	24.5901	24.0335	24.0742	25.4073	25.4464	25.0757	25.3383	24.8271	25.0032	25.2613	25.3543	25.3525	25.4752	23.9897	24.1225	25.1877	25.0239	24.8865	24.975	25.1408	25.0761	24.9894	24.9584	24.9027	24.8826	24.8998	24.7956	25.3035	25.5413
CO4B_HUMAN	K.LNMGITDLQGLR.L	2	25.43	-0.233	-1.45	0.15591	2.09	0.15591	25.4672	25.4726	24.9331	24.9006	25.3108	25.3424	24.653	24.9742	24.9949	24.8482	25.3115	25.2564	24.7992	24.8969	25.8807	25.9152	25.8845	25.9217	25.7042	25.7741	25.8469	25.9441	25.6525	25.8132	24.8515	24.8896	25.5045	25.5968	25.2277	25.2454	25.6947	25.5172	25.6244	25.783	25.569	25.4444	25.1273	25.2799	26.2995	25.9946
CO4B_HUMAN	R.YIYGKPVQGVAYVR.F	3	25.02	-0.123	-0.42	0.67482	0.18	0.67482	25.8662	25.537	23.7739	24.0415	25.4664	25.2885	25.1455	25.4603	24.2901	24.2062	24.3883	24.4453	23.9423	24.6985	25.3225	25.7458	25.327	25.2277	25.4253	25.5727	25.5623	25.6214	25.4074	25.5986	25.2773	25.3195	24.5715	24.7989	24.3957	24.2556	25.1065	25.2113	24.6512	25.0915	24.6655	24.2815	24.5678	25.2913	26.0439	25.9031
CO4B_HUMAN	R.YIYGKPVQGVAYVR.F	2	22.52	-0.348	-1.59	0.11933	2.53	0.11933	22.9664	22.6355	22.2661	22.1523	22.1846	21.8931	22.1137	22.0912	21.7456	21.9351	22.6486	22.657	22.0309	21.6412	22.9024	22.9135	22.5994	22.2212	22.8388	22.5449	23.0289	22.9393	22.3477	22.6733	21.9977	21.8039	23.1203	22.7811	22.5691	22.416	23.0952	22.6489	22.6868	22.6329	22.7854	22.6165	22.3226	22.7042	23.4545	23.3189
CO4B_HUMAN	K.VLSLAQEQVGGSPEK.L	2	25.58	-0.148	-0.92	0.36518	0.84	0.36518	25.565	25.6152	25.4101	25.4019	25.5464	25.5824	24.9641	25.0759	25.2603	25.1803	25.4353	25.7159	24.9585	25.0502	25.9331	25.8097	26.024	26.3102	25.6194	25.7576	25.841	26.1215	25.7379	26.0158	24.7888	24.8412	25.9446	25.8387	25.5015	25.617	25.8419	25.6735	25.4669	25.5606	25.5361	25.5816	25.433	25.3772	26.2077	26.2492
CO4B_HUMAN	K.DHAVDLIQK.G	2	25.19	-0.061	-0.36	0.71966	0.13	0.71966	24.9848	25.1003	24.9491	24.9142	25.5974	25.6154	25.0067	24.7765	24.5699	24.7938	25.0589	25.042	24.5465	24.7136	25.8416	25.591	25.8047	25.6483	25.325	25.3455	25.4544	25.4438	25.7242	25.5831	24.5946	24.6734	25.2776	25.427	25.0852	25.1145	25.2092	25.4183	25.0859	25.0326	24.9678	25.08	25.1779	24.8144	25.8166	25.473
CO4B_HUMAN	R.LLLFSPSVVHLGVPLSVGVQLQDVPR.G	3	23.99	-0.564	-0.91	0.36853	0.83	0.36853	23.9383	23.5656	25.7402	24.7505	23.4741	22.6378	23.1897	23.4299	24.5687	23.9139	24.8978	24.6599	24.4827	23.8763	24.8391	25.1735	20.614	18.8188	23.8602	23.7003	24.277	23.3067	24.2613	24.5337	22.3943	21.9506	26.36	26.1839	25.217	24.6026	24.9192	24.4124	23.8598	23.0079	23.9594	23.6017	23.8619	24.4745	25.232	24.9964
CO4B_HUMAN	R.VHYTVCIWR.N	2	23.2	-0.379	-1.4	0.1705	1.95	0.1705	23.4351	23.066	23.8938	23.5595	22.6022	22.1667	22.9615	22.7598	22.838	22.9581	23.8124	23.8045	23.1294	22.8416	23.6316	23.8499	22.0087	21.2914	22.9336	22.5825	23.512	23.2073	23.3965	23.3882	22.6342	22.3061	24.2057	23.9879	23.5347	23.4512	23.9597	23.5731	23.1064	23.031	23.2278	23.1663	23.1094	23.3278	23.8954	23.6854
CO4B_HUMAN	R.AVGSGATFSHYYYMILSR.G	3	23.95	-0.372	-1.7	0.09578	2.91	0.09578	23.9558	24.0125	24.4468	24.531	23.6285	23.7525	23.7019	23.7176	23.6394	23.7838	24.3927	24.3063	23.5398	23.3317	24.5132	24.6817	22.2968	22.0724	23.4254	23.599	24.3465	23.9742	24.3489	24.169	23.4676	22.9649	24.8528	24.8387	24.3755	24.3278	24.207	24.2869	24.0182	23.9491	24.0451	23.929	23.9014	23.9014	24.474	24.381
CO4B_HUMAN	K.ITQVLHFTK.D	2	23.83	-0.136	-0.98	0.33187	0.96	0.33187	24.101	24.1604	24.1571	23.8918	23.7993	23.7831	23.4661	23.4948	23.2495	23.3607	24.0259	24.1565	23.364	23.3439	24.1055	24.1859	23.8306	23.7539	23.5547	23.4109	24.1256	24.1756	24.0533	24.0877	23.2639	23.0846	24.3446	24.3526	24.0385	24.0017	24.2007	24.0978	23.544	23.5652	23.6616	23.5901	23.555	23.5761	24.3591	24.2427
CO4B_HUMAN	K.VGLSGMAIADVTLLSGFHALR.A	3	24.2	-0.472	-1.39	0.17333	1.92	0.17333	24.1076	23.944	25.4361	25.0005	23.4091	23.509	23.5356	23.5513	24.2186	23.9928	25.0687	24.7084	24.1716	23.8139	25.0532	24.9115	21.9542	21.4164	23.7214	23.8023	24.2063	23.8045	24.7258	24.2407	23.3611	22.919	25.8981	25.7743	24.8626	24.8016	24.8219	24.4551	24.4186	23.8628	24.2407	23.9685	24.3998	24.4636	24.784	24.7539
CO4B_HUMAN	R.TTNIQGINLLFSSR.R	2	25.69	-0.23	-1.71	0.09531	2.92	0.09531	25.887	25.8472	25.5186	25.5083	25.7413	25.7335	25.1601	25.2925	25.3539	25.2954	25.6213	25.8492	25.084	25.0517	26.221	26.1028	25.5513	25.5461	25.5389	25.5933	25.8985	26.0645	25.9701	26.1259	25.0739	25.0632	26.154	26.2317	25.7103	25.6806	26.0148	25.913	25.6602	25.6592	25.6337	25.5968	25.4971	25.4233	26.4263	26.3018
CO4B_HUMAN	R.TTNIQGINLLFSSR.R	3	23.52	-0.154	-0.43	0.67216	0.18	0.67216	23.658	23.7746	22.3793	23.2581	24.0588	24.3046	23.0135	23.5212	22.2926	23.4927	23.8683	23.3818	22.7035	22.3316	24.1954	24.6041	23.9311	23.9699	23.2002	22.8978	24.1957	23.887	23.8163	23.4519	22.9555	22.9859	23.2222	23.9308	23.7943	23.8737	23.284	23.179	24.0712	24.1477	23.5684	23.1718	23.1117	23.3783	24.1461	23.7385
CO4B_HUMAN	R.DFALLSLQVPLK.D	2	24.77	-0.314	-1.66	0.10416	2.76	0.10416	24.776	24.7488	25.327	25.1346	24.3938	24.5146	24.1551	24.117	24.6232	24.595	25.1806	25.1313	24.5086	24.3156	25.4674	25.2777	23.5378	23.4489	24.5679	24.4901	25.1947	24.8895	24.9328	24.9473	23.9541	23.9697	25.8263	25.7811	25.1374	24.9313	25.1318	25.0764	24.9058	24.7759	24.4729	24.4031	24.6695	24.6618	25.4206	25.5028
CO4B_HUMAN	R.VEYGFQVK.V	2	25.14	-0.083	-0.59	0.55927	0.35	0.55927	25.2346	24.9873	24.8792	25.0168	25.3536	25.2854	24.7386	24.762	24.9623	24.8798	25.2375	25.3045	24.7322	24.6324	25.7005	25.5918	25.3646	25.4403	24.9506	24.9742	25.3326	25.4404	25.6173	25.6599	24.4013	24.3139	25.617	25.6233	25.2412	25.2797	25.5345	25.3825	25.0084	24.9259	24.6131	24.7395	25.0355	24.9409	25.5279	25.4538
CO4B_HUMAN	R.TYNVLDMK.N	2	24.54	-0.006	-0.04	0.96596	0	0.96596	24.6254	24.6812	24.7313	24.7266	24.5329	24.5518	24.2187	24.2624	24.3865	24.2997	24.652	24.6673	23.913	23.943	25.0158	24.9404	24.6687	24.8262	24.4655	24.65	24.8271	24.8794	24.9116	25.1096	23.7887	23.8146	25.3332	25.1919	24.4945	24.3775	24.7643	24.6767	24.2627	24.2389	23.8424	23.9211	24.2348	24.1521	25.0089	25.0566
CO4B_HUMAN	R.DSSTWLTAFVLK.V	2	24.28	-0.352	-1.01	0.32061	1.01	0.32061	24.3018	24.1287	24.1458	24.1451	23.7757	23.7248	23.6384	23.657	24.0661	23.9902	24.7517	24.8181	23.1251	22.8065	25.2793	25.2516	24.0914	23.8517	24.3022	24.2965	24.3239	24.08	25.1773	25.2875	20.7983	20.397	25.3237	25.1229	24.2487	24.1663	25.0182	24.8218	25.398	25.2523	24.8689	24.7915	24.7287	24.7826	25.1996	25.3934
CO4B_HUMAN	K.LQETSNWLLSQQQADGSFQDLSPVIHR.S	3	23.76	-0.669	-3.37	0.00166	11.33	0.00166	23.8994	23.7709	23.9213	23.7315	23.504	23.3331	22.9422	23.0904	23.8483	23.5089	23.2257	23.4039	23.7338	23.5937	23.6059	23.6009	22.026	21.8859	23.9426	23.9709	24.0047	24.1497	24.2298	24.481	24.0689	23.8247	24.5566	24.4735	23.6135	23.7087	24.6269	24.4324	23.3112	23.2792	24.3426	24.3549	23.7955	23.5528	24.5631	24.5593
CO4B_HUMAN	K.SHALQLNNR.Q	2	23.18	-0.028	-0.18	0.86046	0.03	0.86046	22.8617	23.0765	23.2425	23.226	23.2822	23.2845	23.2332	23.1437	23.0438	22.8782	23.1603	23.4961	22.6828	22.8078	23.5937	23.6314	23.2568	23.2498	23.0079	23.1232	23.189	23.3867	23.6176	23.6997	22.2935	22.5033	23.8779	23.928	23.1556	23.2216	23.4403	23.5419	22.8001	22.9381	22.7874	23.0333	23.0507	22.8468	23.1501	23.3894
CO4B_HUMAN	R.GLQDEDGYR.M	2	23.81	0.046	0.23	0.82124	0.05	0.82124	23.5067	23.6014	23.6629	23.8166	24.2371	24.2758	23.5473	23.5355	23.7045	23.5732	23.7454	24.0817	23.1408	23.4318	24.5047	24.3125	24.1368	24.3949	23.6377	23.8799	23.7273	24.0255	24.491	24.6731	22.8586	22.9159	24.1385	24.3968	23.595	23.7228	24.0277	24.2133	23.4709	23.6249	23.2615	23.4571	23.8507	23.4573	23.8286	24.0685
CO4B_HUMAN	K.KYVLPNFEVK.I	2	23.53	-0.249	-1.29	0.20443	1.66	0.20443	23.9129	23.6054	23.2019	22.8846	23.6244	23.5585	23.0985	23.1598	22.9599	22.9883	23.4386	23.1679	23.1314	23.1221	23.7365	23.8595	23.9282	23.5247	23.7217	23.5485	24.0948	23.9885	23.6537	23.8774	22.9943	23.1409	23.9751	23.6357	23.374	23.3088	24.1201	23.6918	23.6566	23.426	23.5165	23.376	23.3021	23.5361	24.3179	24.1758
CO4B_HUMAN	K.KEVYMPSSIFQDDFVIPDISEPGTWK.I	3	23.34	-0.651	-1.24	0.22134	1.54	0.22134	23.5587	23.1728	23.9021	23.7803	22.601	22.0234	22.8301	23.041	23.0944	22.8932	23.703	23.9423	23.0627	22.7155	24.2807	24.4383	21.3107	18.6899	23.7024	23.5187	23.2541	23.1192	23.754	23.6965	22.3344	22.0971	24.4842	24.4355	23.5753	23.6411	24.0013	23.863	23.671	23.8054	23.588	23.5682	23.6443	24.0534	24.3137	24.385
CO4B_HUMAN	R.RGHLFLQTDQPIYNPGQR.V	3	22.76	0.309	0.63	0.53236	0.4	0.53236	23.6773	23.7083	22.5997	23.0501	23.4237	23.1734	23.2981	23.5692	21.4672	21.3361	23.2603	23.644	22.6466	22.4686	21.5988	22.1077	23.3707	23.2568	22.7214	22.8894	23.9336	23.8566	21.9105	22.1247	22.9393	22.8071	22.3028	23.2545	22.9307	23.023	23.0446	22.8689	21.3548	22.3891	NA	20.7385	20.6413	22.6474	23.6697	23.7433
CO4B_HUMAN	R.KADGSYAAWLSR.D	2	23.29	-0.301	-1.53	0.13488	2.33	0.13488	23.4454	23.3195	23.543	23.2655	22.9321	22.5556	22.9672	22.8625	22.4503	22.5182	23.4435	23.5521	22.8763	22.7185	23.6515	23.7631	23.3787	23.0325	23.3013	23.1823	23.7031	23.5409	23.3319	23.4219	22.8122	22.5523	24.0377	23.7244	23.4514	23.2298	23.8269	23.3645	23.2925	23.2235	23.4259	23.3017	23.1327	23.3499	24.0901	23.9653
CO4B_HUMAN	R.VQQPDCREPFLSCCQFAESLR.K	3	23.31	-0.174	-1.32	0.19503	1.74	0.19503	23.5368	23.4418	23.3507	23.4641	23.1893	23.2126	23.1116	23.2638	22.9937	22.8735	23.415	23.3645	23.0685	23.0074	23.565	23.7012	23.0317	23.0289	22.9261	22.965	23.475	23.4074	23.4815	23.6259	22.8192	22.6857	23.8642	23.9546	23.4547	23.4623	23.6693	23.5504	23.0213	23.1674	23.6305	23.5406	22.928	23.2211	23.609	23.4279
CO4B_HUMAN	K.ADGSYAAWLSR.D	2	23.27	-0.169	-1.09	0.28226	1.19	0.28226	23.4487	23.3355	23.2475	23.2735	23.2862	23.067	22.7261	22.8214	22.8443	22.6562	23.3587	23.47	22.8156	22.6797	23.7217	23.7839	23.3892	23.2418	23.1827	23.3747	23.5305	23.6041	23.5387	23.7561	22.3731	22.4068	23.7738	23.6576	23.1782	23.1859	23.7248	23.6253	23.3008	23.2198	23.0523	23.052	23.2572	23.0511	23.9237	23.9003
CO4B_HUMAN	R.GLEEELQFSLGSK.I	2	23.63	-0.195	-0.33	0.74342	0.11	0.74342	24.5404	24.1268	23.4203	21.8558	23.9384	23.6751	23.9993	23.1681	23.5422	23.4236	24.154	23.1622	23.494	23.0332	24.884	24.0213	23.0491	22.0357	24.0729	23.05	24.3329	23.8207	24.6334	23.9376	23.2499	22.6777	24.6657	23.7758	23.8275	23.3503	24.5151	23.9667	23.9163	23.1117	22.6377	22.5486	23.7591	22.3062	25.0548	24.4543
CO4B_HUMAN	R.AACAQLNDFLQEYGTQGCQV.-	2	22.98	-0.151	-0.6	0.55492	0.35	0.55492	23.4783	23.4131	22.892	23.2258	22.8395	22.6369	22.6357	22.9724	22.8769	22.7275	22.7773	23.4968	22.4198	22.665	23.4519	23.234	22.237	22.5036	22.7474	22.9318	23.0993	23.5203	23.007	23.4078	22.3605	22.4956	23.455	23.7905	22.7386	22.9945	23.4434	23.4719	22.6457	22.8211	22.5489	22.8467	22.2759	22.7352	23.6343	23.8917
CO4B_HUMAN	R.QGSFQGGFR.S	2	23.71	-0.06	-0.45	0.65661	0.2	0.65661	23.5363	23.5944	23.3943	23.4019	24.1978	24.2289	23.4127	23.3042	23.3234	23.2373	23.5601	23.5693	23.2925	23.238	24.1312	24.2241	24.2229	24.2743	23.6104	23.751	23.9625	23.9962	24.2899	24.1651	23.2508	23.3238	23.6547	23.9208	23.6575	23.6115	23.8934	24.0138	23.6212	23.64	23.41	23.3691	23.4819	23.4734	23.9641	23.9978
CO4B_HUMAN	R.GHLFLQTDQPIYNPGQR.V	3	23.28	0.135	0.72	0.47309	0.52	0.47309	23.869	23.8789	23.5081	23.5972	23.6991	23.7639	23.3261	23.5014	22.764	22.8088	23.73	23.9587	22.9437	23.151	22.3335	22.5409	23.8244	23.7051	22.9687	23.0309	23.9765	24.0162	22.0923	22.4074	22.9771	22.9542	23.6487	23.4019	23.6235	23.6185	23.2569	23.2812	22.7918	22.9142	22.9817	22.8743	22.9729	23.02	23.6845	23.7113
CO4B_HUMAN	R.YVSHFETEGPHVLLYFDSVPTSR.E	3	23.14	-0.423	-1.42	0.16253	2.02	0.16253	23.4906	23.0291	23.9372	23.4054	22.8249	22.5593	22.7395	22.8464	22.8509	22.9132	23.6639	23.6767	22.9699	22.8448	23.5247	23.6128	21.4164	20.6627	23.0093	22.6907	23.4594	23.3618	23.1459	23.1884	22.5297	22.2615	24.4352	24.1253	23.41	23.4273	23.9192	23.4731	23.0766	22.9216	23.3859	23.1447	22.8196	23.3357	23.9205	23.7842
CO4B_HUMAN	R.GCGEQTMIYLAPTLAASR.Y	2	21.74	-0.921	-1.73	0.09112	2.99	0.09112	21.6758	21.6961	22.3194	22.4279	20.7068	21.0666	20.8818	19.7343	21.7287	20.7492	20.3358	21.5776	21.7961	21.6948	22.0477	21.7736	18.6104	20.4688	22.2035	22.0215	22.1432	22.7879	22.8271	22.9194	22.358	22.5062	23.0774	22.9416	22.4001	22.6482	22.6671	22.7436	19.7396	20.4571	21.6053	22.0144	21.2414	21.0657	22.9207	22.8793
CO4B_HUMAN	K.DDPDAPLQPVTPLQLFEGR.R	3	23.61	-0.014	-0.05	0.95946	0	0.95946	23.6622	24.3393	23.2004	23.6419	23.8463	24.0872	22.9558	23.0956	23.5768	23.479	23.7444	23.7561	23.0304	23.16	23.9815	24.2814	23.7512	23.5025	23.6233	23.4082	23.98	23.6784	24.062	24.1138	22.9474	23.026	23.3229	23.4167	23.7331	23.8589	23.7433	23.9542	23.7369	23.687	23.4331	23.1434	22.7867	23.4959	23.7323	24.5466
CO4B_HUMAN	K.LVNGQSHISLSK.A	2	23.39	-0.179	-0.98	0.33437	0.95	0.33437	23.4935	23.6822	22.8561	22.6886	23.635	23.6208	23.1326	22.774	22.6319	22.8411	23.1614	23.0349	22.7567	22.7442	23.7606	23.8933	23.9842	23.7954	23.8235	23.6331	23.9493	23.7525	23.7384	23.4649	22.9657	22.9448	23.2846	23.1679	23.1676	23.2227	23.5797	23.5542	23.4255	23.5126	23.4606	23.3904	23.0793	23.3936	24.3146	24.1447
CO4B_HUMAN	R.LLATLCSAEVCQCAEGK.C	2	22.38	-0.071	-0.31	0.76122	0.09	0.76122	22.9095	22.704	22.9736	22.6876	22.5362	22.589	21.8477	21.7867	21.9206	22.1275	22.1188	22.3184	21.1456	21.3534	22.7405	22.4865	22.1401	22.424	23.2607	22.8341	23.1004	23.142	22.4802	22.5161	21.5754	21.7296	22.7154	22.4778	22.5071	22.4708	22.2456	21.9022	22.3305	22.3516	21.885	22.1901	21.8296	21.8319	23.6671	23.3684
CO4B_HUMAN	R.CSVFYGAPSK.S	2	22.67	0.06	0.35	0.72657	0.12	0.72657	22.5298	22.7043	22.7962	22.719	23.0112	23.0752	22.361	22.1416	22.3827	22.6834	22.5213	22.4753	22.1368	22.1719	23.176	23.124	23.022	23.0845	23.0917	22.7494	22.8122	22.6421	23.1343	22.6718	22.0796	22.3483	22.9288	22.6968	22.6689	22.6701	22.6526	22.8135	22.3954	22.5081	22.3309	22.3866	22.5818	22.3913	23.0729	22.9694
CO4B_HUMAN	R.ALEILQEEDLIDEDDIPVR.S	2	23.47	-0.351	-1.88	0.0678	3.52	0.0678	23.7321	23.6518	23.396	23.0186	23.2885	23.342	22.9677	22.9057	23.0679	22.7727	23.4143	23.6233	22.8705	22.971	24.0532	23.7978	22.9269	23.0436	23.6558	23.4355	23.6355	23.8684	23.857	23.7775	23.0241	22.8541	24.0992	23.8994	23.4211	23.3276	24.035	23.7801	23.4864	23.5152	23.3683	23.4633	23.5249	23.2298	24.5301	24.2584
CO4B_HUMAN	K.EGAIHREELVYELNPLDHR.G	3	22.69	-0.27	-1.13	0.26519	1.28	0.26519	23.179	23.067	22.5793	22.3619	22.7006	22.5688	22.4768	22.6174	22.1213	22.1483	22.5498	22.6429	22.2131	22.0038	22.9393	23.2538	22.3188	21.928	22.8673	22.6375	23.002	23.0058	22.9694	23.0449	22.1525	22.0914	23.5126	23.0744	22.531	22.4414	23.1193	22.9578	22.5611	22.4735	22.9006	22.994	21.9165	22.8999	23.5146	23.4051
CO6_HUMAN	R.VPANLENVGFEVQTAEDDLK.T	3	25.5	0.089	0.4	0.68828	0.16	0.68828	25.5862	25.673	26.7194	26.8467	24.8945	24.9906	25.414	25.3544	25.9895	26.1009	25.4382	25.5177	25.429	25.3449	25.3152	25.5171	25.3696	25.0974	25.1209	25.1425	25.8552	25.7261	24.848	24.8012	25.1135	24.9442	24.1467	24.5751	26.0531	26.0249	24.7542	24.5677	25.9542	25.9585	26.4292	26.2144	25.9667	26.1332	25.4226	25.5911
CO6A1_HUMAN	K.VFSVAITPDHLEPR.L	3	22.66	0.114	0.77	0.44433	0.6	0.44433	22.9535	22.9769	22.8741	22.8115	22.8784	22.7813	22.8048	23.0534	23.0462	22.7619	22.5256	22.4582	22.4872	22.4854	22.3284	22.4118	22.3596	22.5958	22.819	22.9022	22.4398	22.5014	22.4285	22.492	22.9848	23.0542	22.1402	21.7935	22.9972	22.7507	22.2328	22.2826	22.5944	22.6886	23.1292	23.2013	22.4229	22.5001	22.7569	22.646
CO6A1_HUMAN	K.GLEQLLVGGSHLK.E	3	21.61	0.238	0.95	0.34569	0.91	0.34569	22.2321	22.0241	21.7479	21.5415	21.7727	22.0811	22.0226	21.9973	21.9237	21.6942	21.7366	21.3451	21.6612	20.9616	21.4768	21.497	21.5336	21.7898	21.7827	21.6559	21.8413	21.4583	21.3696	21.1434	22.1789	21.9713	20.6777	20.2174	21.9695	21.8288	21.3382	21.3266	21.7732	21.6506	22.1403	21.8745	20.8543	21.3688	21.558	21.1853
CO6A1_HUMAN	K.TAEYDVAYGESHLFR.V	3	21.29	0.022	0.11	0.91482	0.01	0.91482	21.4418	20.8132	21.8259	21.6336	21.1841	21.1761	21.5986	21.6935	21.7789	21.6191	21.6125	21.4096	21.3087	21.0098	21.3382	21.0976	20.1908	20.2711	21.5473	21.4054	21.4438	21.1214	21.1112	20.9732	21.6299	21.2461	21.2721	20.8883	21.6876	21.4888	21.232	21.1939	21.303	21.1299	21.6411	21.8104	21.1216	21.0749	20.9727	21.1656
CO7_HUMAN	R.ILPLTVCK.M	2	25.37	-0.039	-0.22	0.82628	0.05	0.82628	25.3911	25.1347	24.6329	24.8094	25.5178	25.5173	25.1931	25.2059	25.0981	25.2003	25.8516	25.5653	25.7041	25.5341	25.5014	25.2956	25.3032	25.3142	25.6533	25.5461	25.8341	25.7726	25.1722	25.2835	25.5188	25.4198	25.9257	25.7103	25.1309	25.1445	26.0699	25.6974	24.9645	24.8674	25.0719	24.8015	25.3601	24.932	25.6116	25.457
CO7_HUMAN	R.LSGNVLSYTFQVK.I	2	23.71	-0.462	-2.4	0.02103	5.76	0.02103	23.7333	23.7264	23.4967	23.2984	22.6071	22.5709	23.7977	23.8576	23.2399	23.0336	24.0116	24.0224	24.2311	24.1682	24.0236	23.9591	21.8817	21.9556	24.0083	23.9514	24.1474	24.2597	23.3003	23.2601	23.7958	23.7734	23.4073	23.3255	24.4141	24.3786	24.2511	24.0356	24.118	24.0699	24.0166	23.9134	24.0346	23.9389	24.184	24.1828
CO7_HUMAN	R.VLFYVDSEK.L	2	23.47	-0.356	-2.26	0.02899	5.12	0.02899	23.5333	23.5031	23.0613	22.9794	22.5398	22.5901	23.4696	23.5952	23.0294	22.9284	23.6636	23.6674	23.7173	23.851	23.6835	23.7296	22.2745	22.4446	23.7445	23.7596	23.8699	23.944	23.1658	23.3354	23.5901	23.5897	23.135	22.9181	24.004	24.0069	23.7303	23.8047	23.5845	23.755	23.6995	23.4812	23.8721	23.8393	23.7907	23.7694
CO7_HUMAN	K.SSGWHFVVK.F	2	22.62	-0.383	-0.99	0.3287	0.98	0.3287	23.045	22.5867	22.4198	22.2662	21.5922	21.0824	23.0144	22.8066	22.1177	21.9542	22.6859	22.8664	23.1367	22.9166	23.0326	23.0748	20.8312	21.065	23.172	22.8737	23.0891	23.1984	22.412	22.3788	22.9197	22.5714	22.4861	22.2985	23.3184	23.2054	23.3597	22.9652	22.8401	22.7857	22.9511	22.8205	23.0437	23.0468	23.2199	21.2874
CO7_HUMAN	K.DGFVQDEGTMFPVGK.N	2	25.63	0.012	0.04	0.96485	0	0.96485	26.1036	24.8924	24.9578	25.1255	25.7891	25.8415	25.8947	26.0937	25.7938	25.7199	25.3432	25.4678	25.3314	25.5667	25.8455	25.8207	25.6358	25.4017	25.9451	26.1674	25.7331	25.9823	25.8951	25.7402	26.8244	26.5269	25.6618	25.8717	25.647	25.7013	25.5298	25.6614	25.3085	25.5604	24.8418	25.0686	25.3236	25.2313	25.5477	24.8312
CO7_HUMAN	R.LIDQYGTHYLQSGSLGGEYR.V	3	23.41	-0.31	-1.94	0.05909	3.77	0.05909	23.4617	23.451	23.0879	23.1228	22.5944	22.6828	23.6647	23.8267	23.2622	23.1436	23.5085	23.7181	23.6088	23.599	23.5017	23.7204	22.043	21.9671	23.5635	23.6627	23.6855	23.8259	23.0558	23.2276	23.4291	23.2968	23.2747	23.2095	23.798	23.8307	23.8381	23.764	23.5212	23.6883	23.6883	23.6562	23.5299	23.6552	23.6762	23.7487
CO7_HUMAN	R.SCVGETTESTQCEDEELEHLR.L	3	22.77	-0.146	-0.84	0.40387	0.71	0.40387	23.1616	23.1812	22.1293	22.2743	22.0307	22.1826	23.2875	23.473	22.3428	22.2659	22.8047	22.7697	23.0258	23.032	22.8217	22.8834	21.8298	22.0612	23.1627	23.1992	23.1611	23.2501	22.3302	22.7449	22.7281	22.8816	22.1919	22.207	22.9451	23.1341	23.0666	23.0456	22.7428	22.7596	22.7424	22.7833	22.83	22.996	23.025	23.2656
CO7_HUMAN	K.ELSHLPSLYDYSAYR.R	3	23.36	-0.364	-1.85	0.07213	3.41	0.07213	23.2636	23.3712	23.0537	23.1371	22.137	22.0865	23.4933	23.6752	22.9413	22.8798	23.6633	23.5914	23.7594	23.7821	23.7373	23.7514	21.8857	21.894	23.7245	23.8047	23.873	23.7743	22.9842	23.0299	23.3472	23.3355	22.6888	22.855	23.8849	23.9021	23.8247	23.7918	23.8035	23.9032	23.8078	23.632	23.7176	23.4758	23.8422	23.4469
CO7_HUMAN	R.GQSISVTSIRPCAAETQ.-	2	22.45	-0.23	-1.18	0.24402	1.4	0.24402	22.6218	22.9703	21.7434	22.1071	21.4981	21.5817	22.8531	23.011	22.016	21.9627	22.4988	22.6657	22.6099	22.6635	22.6469	22.6084	21.3046	21.6156	22.7824	22.922	22.7881	23.0263	22.0564	22.2055	22.5275	22.7459	21.7459	21.8711	22.7943	22.9312	22.9423	22.7784	22.5127	22.5634	22.6163	22.5773	22.5303	22.3826	22.7735	22.9185
CO7_HUMAN	K.NVVYTCNEGYSLIGNPVAR.C	3	21.99	-0.406	-1.62	0.11299	2.62	0.11299	21.1677	21.1608	21.3391	21.4652	22.0035	22.0339	21.803	22.0332	22.0646	22.1206	22.33	21.3932	21.7357	21.9521	21.567	21.6026	21.5489	21.3024	22.5704	22.6082	21.8832	21.6287	23.0327	23.1365	22.4619	22.6682	21.3103	21.2014	22.6095	22.3338	22.001	21.9826	22.4017	22.7283	21.2721	21.1688	22.4265	22.1483	22.833	22.6944
CO7_HUMAN	R.WLVGEMHCQK.I	2	21.07	-0.803	-1.02	0.31578	1.03	0.31578	21.4429	21.5286	21.1976	21.131	19.9751	17.5384	21.2849	21.5433	20.5918	20.3769	21.4103	21.6813	21.6013	21.4536	21.2939	21.6591	19.0608	15.2308	21.6135	21.7397	21.9914	21.7883	20.4379	21.0496	21.2824	21.4015	20.8076	20.9483	21.7477	21.8938	21.7594	21.7278	21.5301	21.2585	21.3906	21.4533	21.5758	21.593	21.9663	21.8082
CO8A_HUMAN	K.YNPVVIDFEMQPIHEVLR.H	3	21.13	-0.55	-1.13	0.26433	1.28	0.26433	20.5734	20.6231	21.2926	20.8894	20.9713	20.6571	20.6627	20.4006	21.4516	21.5557	22.068	22.0335	21.4996	21.37	21.3821	21.1393	18.9719	16.6621	21.4328	21.392	21.4365	21.2257	21.3048	20.8329	21.218	21.1228	23.2719	23.3285	21.4975	21.2075	22.1208	22.1392	21.0405	20.8059	21.2944	21.278	20.7988	20.7203	20.6752	20.7052
CO8G_HUMAN	R.SLPVSDSVLSGFEQR.V	2	21.86	-0.121	-0.58	0.56215	0.34	0.56215	21.6837	21.7042	21.3363	21.1541	21.9614	21.828	21.5965	21.5523	21.8217	21.798	22.128	22.1016	22.1755	21.9939	22.2983	21.9398	21.334	20.8798	22.5591	22.2284	22.0444	22.2575	21.7888	21.7818	21.9155	22.0988	23.0719	22.9382	21.4373	21.6383	22.5749	22.4607	21.7515	21.811	21.1682	21.4524	21.5562	21.2805	21.8344	21.6372
CO9_HUMAN	K.LSPIYNLVPVK.M	2	23.66	-0.59	-3.08	0.00373	9.46	0.00373	22.6377	22.7876	23.3637	23.3524	23.6601	23.7166	23.7494	23.9102	23.2452	23.1936	23.6884	23.5965	23.5565	23.5538	23.2825	23.2776	23.0035	23.1719	23.2693	23.3416	24.0907	24.2449	23.6978	23.8749	24.2517	24.2507	25.2259	25.1139	24.5057	24.4723	24.6633	24.4991	23.3329	23.5979	23.6946	23.7449	22.7972	22.964	23.112	23.0336
CO9_HUMAN	R.AIEDYINEFSVR.K	2	23.49	-0.583	-3.09	0.00361	9.53	0.00361	22.5814	22.6832	23.1194	23.2062	23.7133	23.611	23.6507	23.7429	23.0609	22.9893	23.3358	23.5281	23.4697	23.4437	23.1447	23.2317	22.5625	22.6048	23.1293	23.0781	23.8457	23.8835	23.6254	23.6718	24.2831	24.0464	24.8327	25.0081	24.2755	24.2541	24.4903	24.5539	23.2689	23.2847	23.402	23.4357	22.6687	22.7735	22.9706	22.9654
CO9_HUMAN	K.FEGIACEISK.Q	2	23.05	-0.435	-1.91	0.06313	3.65	0.06313	22.0464	22.238	22.6613	22.9175	23.3209	23.3765	23.081	23.2153	22.7546	22.6334	22.9233	23.088	22.851	22.9725	22.8212	22.7411	22.2997	22.658	22.9051	23.0727	23.4222	23.6482	23.1153	23.3797	23.503	23.5679	24.6967	24.734	23.7249	23.8123	23.8502	23.9343	22.6385	22.6516	22.7604	22.7783	22.3578	21.8953	22.399	22.4028
CO9_HUMAN	R.VVEESELAR.T	2	22.84	-0.374	-1.47	0.14822	2.17	0.14822	21.7315	21.7331	22.2978	22.2225	23.4444	23.4701	23.3467	23.225	22.6183	22.6122	22.5663	22.7395	22.5645	22.6507	22.8988	22.5404	22.5552	22.5042	22.7438	22.541	22.921	23.1155	23.3314	23.3538	23.3956	23.3458	24.0638	24.0027	23.3362	23.3079	23.3355	23.4504	22.5581	22.4348	22.7555	22.5772	23.1476	22.0634	22.0618	21.9339
CO9_HUMAN	R.RPWNVASLIYETK.G	3	22.28	-0.705	-2.51	0.01605	6.31	0.01605	20.8465	20.9851	22.1047	22.1253	22.2063	22.1058	22.7501	22.8478	21.797	21.5065	22.6905	22.1801	22.3806	22.1682	22.2174	22.2442	20.913	20.6629	21.979	21.7489	22.6749	22.5503	22.5878	22.4161	22.8514	22.7823	24.0359	23.996	23.1931	23.1769	23.5326	23.2277	22.3907	22.3785	22.5981	22.089	21.4409	21.7244	21.7262	21.1938
CO9_HUMAN	R.RPWNVASLIYETK.G	2	21.11	-0.901	-2.32	0.02539	5.38	0.02539	20.7037	19.6407	21.4135	20.9082	20.9662	20.3197	21.4398	21.7311	20.4213	20.5496	21.4569	21.5753	21.4107	20.8186	20.7447	20.6688	18.6439	18.1218	20.7802	20.8119	21.4534	21.5659	21.2877	21.2343	21.9338	21.6276	23.4943	23.1497	22.0489	22.071	22.6555	22.1832	20.7391	20.9335	21.4873	21.2072	20.537	20.3066	20.7587	20.4811
CO9_HUMAN	R.TEHYEEQIEAFK.S	3	21.72	-0.435	-1.84	0.07298	3.39	0.07298	20.6241	20.4536	21.1251	21.5129	21.9514	22.0246	22.3101	22.3998	21.3464	21.3704	21.7822	21.5541	21.4516	21.682	21.5037	21.2412	21.262	21.3853	21.3568	21.6589	22.0224	21.9879	21.9601	22.207	22.2806	22.0907	23.0574	23.2406	22.5581	22.1969	22.7325	22.6481	21.6587	21.4139	21.5824	21.4991	20.9549	20.9463	20.8913	20.7723
CO9_HUMAN	R.TEHYEEQIEAFK.S	2	21.05	-0.588	-1.84	0.07243	3.4	0.07243	20.7206	20.2533	20.8896	21.1139	20.3805	20.2678	21.5419	21.6004	20.1336	20.6569	21.1615	21.2134	20.9509	20.9328	20.7664	20.7495	20.4332	19.7103	21.1109	20.4743	21.7329	21.6918	20.8157	20.9089	21.7027	21.785	22.9834	22.8428	22.015	21.7799	22.2744	22.1642	20.7285	20.794	20.9783	21.0126	19.6161	20.4041	20.3941	20.1944
CO9_HUMAN	K.TSNFNAAISLK.F	2	21.39	-0.594	-2.58	0.01362	6.65	0.01362	20.2977	20.154	21.2689	21.4556	21.3909	21.6148	21.7296	21.5306	20.9185	20.8367	21.3255	21.4289	21.0154	21.3655	21.0168	20.9929	20.6335	20.6012	21.1988	21.168	21.6676	21.7451	21.5232	21.5626	21.8459	21.7596	23.154	23.093	22.2526	22.3679	22.3899	22.4586	21.2756	21.1663	21.1204	21.4069	21.0787	20.5676	20.6066	20.7724
COIA1_HUMAN	R.DFQPVLHLVALNSPLSGGMR.G	3	22.88	-0.254	-1.52	0.13626	2.31	0.13626	22.7151	22.7766	23.2146	23.2318	22.2294	22.482	22.9043	22.8887	22.8473	22.895	23.3273	23.2224	23.0677	22.7951	23.1028	23.066	21.7911	21.3268	22.6572	22.5124	23.0363	22.9235	23.2142	23.1156	22.9215	23.0141	22.8983	23.0211	22.842	22.9025	23.029	22.7863	23.039	22.9251	23.0372	22.8307	23.1183	23.1606	23.1263	23.1924
COIA1_HUMAN	R.LQDLYSIVR.R	2	22.97	0.049	0.35	0.72745	0.12	0.72745	22.7159	22.9903	22.672	22.3165	23.1314	23.2222	23.1404	23.165	22.8034	22.9609	22.9685	22.9232	23.0604	23.0819	23.2716	23.2143	23.1619	23.3697	22.8201	22.8677	23.1251	23.0345	23.0232	23.3081	23.1495	23.2402	22.6065	22.389	22.7804	22.6953	22.7674	22.8281	22.8394	22.9097	22.6199	22.5884	23.1295	23.0843	23.3458	23.4078
COIA1_HUMAN	R.AAVPIVNLK.D	2	22.4	-0.007	-0.04	0.96712	0	0.96712	22.4408	22.1533	22.4048	21.9386	22.6428	22.5147	22.6189	22.7044	22.1546	22.2064	22.5163	22.1243	22.3944	22.2612	22.5531	22.592	22.6807	22.7466	22.2056	22.146	22.6214	22.4664	22.6303	22.7402	22.7815	22.5568	22.1468	21.8239	22.2326	22.1368	22.5817	22.2566	22.2837	22.0063	22.188	22.1025	22.5636	22.679	22.8008	22.5471
COIA1_HUMAN	R.TEAPSATGQASSLLGGR.L	2	22.25	0.1	0.76	0.45076	0.58	0.45076	22.0536	22.1659	21.8472	22.1489	22.0342	22.267	22.6452	22.7225	22.2207	22.2476	22.17	22.5459	22.0875	22.2984	22.4831	22.3692	22.6036	22.6324	22.175	22.2962	22.1707	22.3671	22.3166	22.4256	22.295	22.2688	22.111	22.0037	22.0022	22.0475	22.2265	22.313	22.0603	22.0363	22.1239	21.9728	22.2817	22.2163	22.3601	22.4097
CP089_HUMAN	R.EFQLTLQPGFWK.L	2	23.4	-0.247	-1.52	0.13709	2.3	0.13709	23.809	23.7472	23.5998	23.5635	22.9609	22.9105	23.3485	23.3685	23.5396	23.588	23.4713	23.3665	23.563	23.3158	23.4784	23.4529	22.4076	21.9173	23.1745	22.951	23.3518	23.1458	23.6852	23.6906	23.5981	23.4439	23.8322	23.7645	23.5502	23.433	23.7116	23.462	23.5871	23.524	23.3816	23.2456	23.4771	23.559	23.4834	23.5463
CRAC1_HUMAN	R.GVALADFNR.D	2	23.14	0.134	0.82	0.41618	0.67	0.41618	22.3204	22.2016	23.8585	23.8073	23.1872	23.3185	23.1117	23.1285	23.7082	23.5473	23.2221	23.1521	23.3183	23.383	23.2738	23.1344	22.9795	23.0674	23.1689	23.1585	23.0423	23.1327	22.8904	23.1078	22.9764	23.0027	22.6857	22.3743	23.4609	23.4499	23.0407	22.9128	23.5958	23.522	23.6561	23.7069	23.2425	22.9765	22.2931	22.2921
CRAC1_HUMAN	R.IIDGGSGYLCEMEPVAHFGLGK.D	3	22.57	-0.107	-0.46	0.64594	0.21	0.64594	21.5032	21.5451	23.8381	23.9385	21.8718	21.8905	22.4081	22.5276	23.1549	23.2089	22.9978	23.0122	22.9804	22.7155	22.542	22.7657	21.2664	21.0827	22.4803	22.5289	22.2632	22.3408	22.0666	22.052	22.4646	22.3424	22.6939	22.8089	23.1603	23.1025	22.2885	22.3809	23.1377	23.2175	23.6489	23.5672	22.556	22.6791	21.9675	21.6601
CRAC1_HUMAN	R.EHGDPLIEELNPGDALEPEGR.G	3	23.26	0.063	0.36	0.72059	0.13	0.72059	22.3508	22.3113	23.7587	23.9944	23.1201	23.1586	23.2495	23.5585	23.734	23.6601	23.4489	23.3746	23.5506	23.5853	23.2267	23.2241	22.904	22.8816	23.2052	23.4493	23.1305	23.091	22.8441	23.252	23.2035	23.155	22.9072	23.0542	23.391	23.5189	23.0825	23.0909	23.6342	23.8014	23.9431	23.9727	22.9724	23.2243	22.5293	22.6801
CRAC1_HUMAN	R.GNQGFNNNWLR.V	2	21.65	-0.087	-0.32	0.74709	0.11	0.74709	19.9754	19.6376	22.8213	22.7434	21.0381	21.0649	21.9149	21.5147	22.3187	22.1375	22.1344	22.2258	22.0857	22.0123	21.7823	21.6983	20.9012	20.6183	21.8936	21.6245	21.325	21.2651	21.3143	21.0442	21.6283	21.1318	21.7993	21.7682	22.0125	21.9622	21.8317	21.6072	22.3123	22.0786	22.5273	22.5308	22.1928	21.9669	20.7222	20.8518
CRAC1_HUMAN	R.WEDILSDEVNVAR.G	2	22.1	0.057	0.28	0.78003	0.08	0.78003	21.0282	20.8856	22.9862	22.9786	21.7085	21.7838	22.2013	22.3323	22.7379	22.504	22.528	22.5534	22.6092	22.5872	22.2804	22.0696	21.1632	21.1928	22.1871	22.1948	21.9273	21.9724	21.5282	21.6649	21.8842	21.8823	22.0335	21.9984	22.5337	22.3804	21.9751	21.8529	22.6722	22.6554	22.8076	22.8855	22.0096	22.1161	21.0871	21.5099
CRAC1_HUMAN	R.NVASGEMNSVLEILYPR.D	2	23.3	0.018	0.11	0.90993	0.01	0.90993	23.6605	23.8596	23.6245	23.9177	23.2946	23.2459	23.22	23.3077	23.4013	23.4116	23.0256	23.2626	23.1772	23.3449	23.3172	23.2454	22.8421	22.7116	23.2068	23.0631	23.2585	23.1979	23.2244	23.3165	23.6151	23.591	22.9752	23.2879	23.4227	23.4063	22.463	22.5724	23.5188	23.6097	23.3311	23.3368	23.1005	23.3541	23.4054	23.7888
CSF1_HUMAN	R.TFYETPLQLLEK.V	2	23.97	-1.239	-5.42	0	29.32	0	23.8032	23.6507	22.9622	22.8988	23.5507	23.5968	23.5906	23.625	22.5668	22.7656	23.4521	23.3197	24.0932	23.8128	23.8976	23.8801	22.3694	21.9738	23.5586	23.5567	24.2226	24.0593	24.2858	24.2258	25.286	25.1096	25.1379	25.1154	25.3535	25.4096	25.0566	24.6176	23.6719	23.3717	24.9319	24.6222	24.345	24.5757	24.0779	24.2275
CSF1_HUMAN	R.FNSVPLTDTGHER.Q	3	21.61	0.556	0.64	0.52602	0.41	0.52602	20.6509	22.1325	21.9761	22.2719	22.1857	22.3956	22.308	21.8435	21.9721	22.0835	21.4646	21.918	21.4125	22.0312	21.8087	21.9701	21.5491	22.141	21.2919	22.28	21.32	21.527	21.3216	21.7846	20.7024	21.9242	19.8541	21.115	22.0523	22.0078	21.1667	21.8869	21.5062	21.9607	21.4966	22.1889	17.3782	22.0014	21.5114	21.8596
CSF1R_HUMAN	K.LAIPQQSDFHNNR.Y	3	21.76	0.07	0.31	0.76046	0.09	0.76046	21.0819	21.5458	22.0859	22.0202	21.9874	22.1265	21.5685	21.2395	22.132	22.2563	21.8104	21.8302	21.7531	21.5901	22.0452	22.0492	21.9258	21.7092	21.3946	21.6705	21.4704	21.2028	22.2151	21.8764	21.5638	21.8271	21.0567	20.6173	21.9609	21.7059	21.2382	21.7481	21.6738	21.7076	22.056	22.17	22.4321	22.1319	22.1059	21.6532
CSF1R_HUMAN	K.HSTSMFFR.V	2	21.58	-0.179	-0.77	0.44327	0.6	0.44327	21.445	21.3139	22.1758	21.904	21.7984	21.3405	21.0324	20.8737	21.8598	21.9613	21.6529	21.5774	21.605	21.5368	22.3126	22.0348	21.3878	21.4851	20.3766	20.0619	21.3928	21.5352	22.52	22.5338	21.8613	21.4097	20.8817	20.5773	21.5276	21.6241	21.347	21.1371	21.6527	21.6438	21.7518	21.6607	22.4306	22.0495	21.9471	21.8282
CSPG5_HUMAN	R.EAGSAVEAEELVK.G	2	23.26	0.136	0.86	0.39519	0.74	0.39519	23.2726	23.5297	23.5663	23.7229	23.3945	23.564	23.3364	23.497	23.5001	23.412	22.8121	22.9941	23.1028	23.2191	23.1441	23.064	23.4667	23.8968	23.0037	23.133	23.2067	23.3477	22.7966	23.1295	22.8571	23.1453	23.162	23.2432	23.2062	23.2329	22.9554	22.9828	23.0002	23.1757	23.4496	23.4527	23.4829	23.3763	23.2195	23.4894
CSTN1_HUMAN	K.IHGQNVPFDAVVVDK.S	3	24.17	0.276	1.86	0.06984	3.47	0.06984	24.3166	24.3424	24.3593	24.2758	24.2511	24.268	24.3614	24.5842	24.419	24.4193	23.9121	23.8868	24.0947	24.0934	24.3344	24.4404	24.6058	24.709	24.2509	24.2434	24.108	24.0116	23.9164	23.9222	24.2116	24.0178	23.4672	23.1925	24.401	24.2314	23.5246	23.4325	24.3542	24.5563	24.5108	24.4449	24.3243	23.9107	24.0921	24.0083
CSTN1_HUMAN	K.IHGQNVPFDAVVVDK.S	2	22.11	0.138	0.62	0.54137	0.38	0.54137	22.5014	22.5253	22.5666	22.2508	22.1126	21.4607	22.232	22.5316	22.1393	22.278	22.0104	21.9422	22.2705	22.0228	22.0536	22.206	22.2071	22.1512	22.0873	21.9571	22.1794	22.0823	21.4745	21.5233	22.3174	22.2493	21.627	21.1313	22.3579	22.2715	21.8446	21.262	22.4397	22.2175	22.5014	22.5733	21.8775	22.2941	22.2804	22.2494
CSTN1_HUMAN	K.EGLDLQVLEDSGR.G	2	24.79	0.229	1.63	0.11099	2.65	0.11099	24.872	25.0582	24.8011	24.9048	24.7291	24.7779	24.8549	25.0181	25.2747	25.0628	24.5367	24.5716	24.8965	24.9191	24.8985	24.907	25.0061	25.1139	24.8437	24.9477	24.6473	24.8116	24.3722	24.4889	24.6976	24.9282	23.9929	23.9578	24.8658	24.8518	24.2978	24.0479	25.1527	25.3653	24.9874	25.0683	24.5963	24.6672	24.8899	24.7205
CSTN1_HUMAN	R.GNLAGLTLR.S	2	24.45	0.21	1.44	0.15651	2.08	0.15651	24.5276	24.4747	24.6219	24.3034	24.7235	24.7564	24.6085	24.602	24.6695	24.7263	24.0536	23.8994	24.4179	24.4107	24.7384	24.6644	25.0252	25.0851	24.355	24.3676	24.4488	24.4686	24.2202	24.2721	24.5876	24.4905	23.5695	23.3021	24.6153	24.6222	23.7743	23.7445	24.9096	24.8127	24.6725	24.7279	24.4549	24.5933	24.2461	24.3033
CSTN1_HUMAN	R.IPDGVVSVSPK.E	2	24.37	0.271	1.47	0.14985	2.15	0.14985	24.0783	24.4694	24.466	24.585	24.5234	24.6345	24.5403	24.3264	24.6529	24.8507	23.9981	24.1423	24.3601	24.4356	24.7086	24.5525	24.8693	24.9866	24.4585	24.5458	24.3153	24.1996	24.1593	23.911	24.4711	24.6008	23.0651	23.1743	24.4437	24.5796	23.4274	23.8101	24.7226	24.8723	24.6175	24.7371	24.6159	24.3916	24.3924	24.249
CSTN1_HUMAN	K.VIDCLYTCK.E	2	23.72	0.264	1.53	0.13276	2.35	0.13276	23.5479	23.8458	23.842	23.8898	23.7402	23.9708	23.9502	23.6436	24.0782	24.1532	23.4359	23.4978	23.6956	23.7316	24.0863	23.9225	24.2221	24.2368	23.7574	23.8703	23.5853	23.5457	23.674	23.5104	23.8052	23.8643	22.4319	22.7508	23.7398	23.9208	22.8279	23.173	24.0261	24.1295	23.8533	23.9879	23.9051	23.715	23.7522	23.6407
CSTN1_HUMAN	K.LICSELNGR.Y	2	23.56	0.246	1.13	0.26635	1.27	0.26635	23.1358	23.505	23.7284	23.8335	23.7287	23.8853	23.6217	23.0955	23.9381	24.0921	23.2322	23.2615	23.6279	23.75	23.8024	23.7443	24.1375	24.2753	23.5479	23.7352	23.4284	23.4082	23.2695	22.8233	23.503	23.7672	22.365	22.4663	23.8172	23.8802	22.7124	23.1584	23.9634	24.1067	23.8648	23.9725	23.9239	23.558	23.4771	23.2915
CSTN1_HUMAN	R.GVQIQAHPSQLVLTLEGEDLGELDK.A	3	23.75	0.014	0.05	0.95849	0	0.95849	23.7702	23.8166	24.2344	24.1725	23.4378	23.5064	23.7732	23.8238	24.2961	24.3149	23.796	23.63	23.9168	23.8241	23.9447	24.1883	23.081	21.9204	23.8847	23.7622	23.7722	23.4119	23.447	23.3072	23.7093	23.4356	22.999	23.3492	24.1832	24.2517	23.1281	23.0907	24.4641	24.3244	24.3402	24.1307	23.6222	23.901	23.9135	24.0355
CSTN1_HUMAN	K.ISIKPTCTPGWQGWNNR.I	3	23.84	0.097	0.67	0.50672	0.45	0.50672	23.9161	23.8654	24.1858	24.2126	23.4037	23.3523	24.1461	24.1461	24.234	24.0818	23.6692	23.799	23.9338	23.7223	24.0147	24.1184	23.8844	23.5789	23.7225	23.7577	23.6965	23.6347	23.413	23.5414	23.7381	23.6605	23.3053	23.1176	24.1269	24.088	23.391	23.1927	24.3129	24.3256	24.4154	24.4032	23.8133	23.9739	23.8502	23.8135
CSTN1_HUMAN	R.AASEFESSEGVFLFPELR.I	2	23.61	-0.003	-0.02	0.98423	0	0.98423	23.8224	23.6365	24.2082	24.0361	23.1423	23.2791	23.6882	23.6243	24.0856	23.9633	23.5294	23.7678	23.82	23.8205	23.8067	23.7708	22.7381	22.5532	23.5504	23.4087	23.5003	23.485	23.1022	23.1865	23.6559	23.7274	23.1392	23.1025	23.9611	23.9114	23.1483	23.0253	23.9719	24.1124	24.1904	24.146	23.792	23.7955	23.6549	23.705
CSTN1_HUMAN	R.AASEFESSEGVFLFPELR.I	3	22.58	0.151	0.35	0.73113	0.12	0.73113	22.2346	22.8934	22.9457	22.9951	22.7273	22.682	22.895	22.4752	23.0383	23.4434	22.8567	22.3146	23.0578	22.3409	22.6855	23.0745	22.444	21.2553	22.6742	21.9805	22.9673	21.8722	22.3946	21.8264	22.5578	22.7943	21.906	21.6838	22.5149	22.4929	21.8768	21.5308	23.8477	23.3827	23.3123	23.0092	22.6668	22.8653	21.689	22.8032
CSTN1_HUMAN	K.ATVHIQVNDVNEYAPVFK.E	3	23.09	0.069	0.39	0.7016	0.15	0.7016	23.0654	23.231	23.414	23.3102	22.9061	22.8636	23.3107	23.3013	23.7044	23.5024	22.9264	22.6057	23.192	23.1322	23.4031	23.278	22.7903	22.5371	23.1135	22.848	22.9486	22.8818	22.8283	22.4711	22.9938	23.0934	22.4739	22.3741	23.4966	23.3428	22.5133	22.4385	23.6154	23.5567	23.6071	23.561	23.4042	23.102	23.3349	23.0206
CSTN1_HUMAN	K.LTVTAYDCGK.K	2	23.28	0.287	1.45	0.15583	2.09	0.15583	22.7708	23.2264	23.5256	23.5768	23.4812	23.5331	23.5467	23.1303	23.7366	23.7634	22.9899	22.925	23.2603	23.4569	23.5853	23.5149	23.7354	23.8474	23.3711	23.5423	23.2042	23.1501	23.1124	22.6701	23.223	23.4342	22.1601	22.1059	23.4689	23.473	22.3792	22.7771	23.6664	23.7655	23.5485	23.6528	23.4547	23.2541	23.1936	23.0922
CSTN1_HUMAN	K.KVIDCLYTCK.E	2	21.89	-0.233	-0.96	0.34368	0.92	0.34368	21.9221	21.8508	21.5369	21.1785	21.6382	21.3946	21.6234	20.9291	21.3139	21.5249	22.518	22.3506	21.7619	21.6534	22.1884	22.1867	22.4145	22.171	21.8897	21.5125	22.3949	22.2478	21.6324	21.1886	21.852	21.9059	23.5461	23.2103	21.5332	21.6889	22.4366	22.3639	21.3942	21.3172	22.0864	21.8565	21.9336	22.0524	21.8611	21.7222
CSTN1_HUMAN	K.LDCELQK.D	2	22.36	0.356	1.75	0.08758	3.06	0.08758	21.9594	22.0914	22.3888	22.4571	22.7868	22.9859	22.6454	22.5369	22.9665	22.7304	21.8145	22.2058	22.173	22.4265	22.8071	22.5815	23.0109	23.2098	22.3583	22.6611	21.9067	22.2204	22.4345	22.4864	22.1038	22.177	21.2885	21.5023	22.4049	22.5088	21.5433	21.8593	22.656	22.736	22.4335	22.6494	22.669	22.2067	21.9122	21.9733
CSTN1_HUMAN	K.RATEDVLVK.I	2	22.34	0.305	1.87	0.06801	3.51	0.06801	22.2428	22.2168	22.5376	22.6422	22.3924	22.4557	22.7171	22.7013	22.8586	22.7759	21.8965	22.198	22.2608	22.4278	22.5821	22.4071	22.7659	22.8602	22.3852	22.5884	21.9032	22.0929	22.1408	22.3069	22.1452	22.1457	21.5379	21.7141	22.4474	22.4769	21.5514	21.841	22.6117	22.762	22.5719	22.7095	22.5949	22.2108	21.9299	22.1255
CSTN1_HUMAN	K.ETILCSSDK.T	2	21.88	0.366	1.52	0.13536	2.32	0.13536	21.2328	21.6838	21.8636	22.2348	22.0539	22.2262	22.0285	21.9609	22.5718	22.5169	21.3897	21.9137	21.573	22.0179	22.3117	22.0955	22.5347	22.8247	21.9408	22.2529	21.555	21.8113	21.795	21.9348	21.502	21.5661	20.8418	21.0745	21.8868	22.063	21.0058	21.4106	22.1398	22.4019	21.851	22.0598	22.1511	21.6794	21.5247	21.6492
CYTC_HUMAN	R.ALDFAVGEYNK.A	2	30.3	0.122	1	0.32203	1	0.32203	30.4715	30.4732	30.7264	30.7118	30.0615	30.1521	30.4727	30.5372	30.776	30.7041	30.0969	29.9341	30.4571	30.58	30.2037	30.1505	30.3088	30.4083	30.0229	30.0211	29.8454	29.9382	29.9577	30.1481	30.0671	30.1883	29.907	29.7951	30.6821	30.6199	29.9975	30.034	30.3332	30.3676	30.3886	30.4635	30.7576	30.5327	30.3727	30.4281
CYTC_HUMAN	R.LVGGPMDASVEEEGVRR.A	3	29.66	0.096	0.77	0.44506	0.59	0.44506	29.9839	29.6331	30.0476	30.0484	29.3314	29.3426	29.9146	30.0443	30.0936	30.0116	29.4783	29.4679	29.8212	29.7262	29.3904	29.4191	29.7784	29.7943	29.4125	29.4391	29.3599	29.4242	29.3348	29.4639	29.5333	29.5114	29.425	29.2954	30.0452	29.9482	29.4192	29.2733	29.6703	29.617	29.9034	29.7962	29.8663	30.0265	29.7283	29.6078
CYTC_HUMAN	R.LVGGPMDASVEEEGVR.R	2	28.6	0.099	0.82	0.41517	0.68	0.41517	28.8569	28.8773	29.1837	29.0702	28.0924	28.0925	28.6608	28.7179	28.9744	28.9789	28.3882	28.4543	28.7412	28.7814	28.4973	28.437	28.552	28.6376	28.394	28.5039	28.2552	28.3176	28.1704	28.3402	28.4215	28.42	28.3609	28.1626	29.0055	29.0036	28.2449	28.1682	28.6359	28.6444	28.6721	28.7235	28.8168	28.9729	28.7687	28.8112
CYTC_HUMAN	R.LVGGPMDASVEEEGVR.R	3	24.37	0.015	0.04	0.96709	0	0.96709	23.6151	24.2895	24.6385	25.1564	24.0559	24.3633	24.4723	24.4014	24.5784	25.0816	24.4845	23.6925	24.1781	24.627	24.3919	24.6028	24.6769	23.9007	23.6889	24.6202	23.9514	23.7401	24.1293	24.4365	23.9851	23.9323	23.905	23.9003	24.9355	24.8272	23.597	24.1925	25.2196	25.0613	24.4594	24.408	25.1739	25.279	23.7082	24.381
CYTC_HUMAN	K.AFCSFQIYAVPWQGTMTLSK.S	3	27.57	-0.332	-0.67	0.50694	0.45	0.50694	27.3443	27.4324	28.8568	28.8096	26.5326	26.496	27.5465	27.5853	28.1436	28.2499	28.106	27.8245	28.2985	27.7359	27.7794	28.0196	25.6597	23.3408	27.2601	27.1413	27.2938	26.6428	27.2579	27.1716	26.91	26.742	28.0475	28.1274	28.3764	28.3535	27.4015	27.5371	28.2442	28.0763	28.2381	27.9976	28.103	28.4449	27.6042	28.2294
CYTC_HUMAN	K.AFCSFQIYAVPWQGTMTLSK.S	2	25.5	-0.536	-1.07	0.29083	1.15	0.29083	25.8984	24.8117	27.3674	26.894	24.0061	23.4435	25.2624	25.3831	26.1466	26.0261	25.8878	26.0429	26.266	25.9973	25.7066	25.6883	22.9054	21.1674	24.9905	24.8355	24.8079	24.6915	24.8125	24.9635	25.0429	24.7119	26.3935	26.26	26.7012	26.4994	26.0431	25.4891	25.6871	25.7276	26.3597	26.0863	26.3922	26.6498	26.2523	25.8695
CYTC_HUMAN	K.TQPNLDNCPFHDQPHLK.R	3	27.26	0.272	0.79	0.43524	0.62	0.43524	27.9206	27.4919	28.2068	27.9782	27.144	26.9807	27.7699	27.7329	27.8415	27.8136	27.3344	27.3748	27.6094	27.256	27.0273	26.6936	27.4005	27.1946	26.9272	26.3135	26.7776	26.6253	26.5631	26.2479	26.8557	25.8754	27.5218	27.1067	27.7132	27.7307	27.2702	26.866	27.4899	27.0756	27.8679	27.8783	28.0007	27.4863	27.3462	26.2749
CYTC_HUMAN	K.TQPNLDNCPFHDQPHLK.R	2	24.34	0.151	0.4	0.68836	0.16	0.68836	25.2342	24.7231	25.5722	25.2011	23.6968	23.3988	25.0029	24.6842	24.7651	24.9984	24.4664	24.3222	24.6962	24.3527	24.1319	23.6441	24.108	23.8319	24.0988	23.3197	23.7426	23.7647	23.5354	22.924	23.9146	23.2885	24.8157	24.2289	24.7739	24.9891	24.4135	23.8591	24.6031	24.1303	24.9986	25.041	24.9512	24.8051	24.7168	23.7376
CYTC_HUMAN	R.KAFCSFQIYAVPWQGTMTLSK.S	3	25.34	-0.427	-1.06	0.2961	1.12	0.2961	25.1859	24.9932	26.2497	26.2295	24.3772	24.1365	25.4369	25.3581	25.745	25.727	25.669	25.6913	25.8927	25.6962	25.673	25.7092	23.5029	21.6826	24.768	24.7466	24.9396	24.4527	25.0482	24.8781	25.0525	24.7844	25.485	25.7486	26.2745	26.3462	25.1831	25.3542	25.9994	25.886	26.2796	26.1312	26.0976	26.2945	25.3202	25.4452
CYTC_HUMAN	R.RALDFAVGEYNK.A	3	24.99	0.102	0.66	0.51264	0.44	0.51264	25.2518	24.8673	25.0468	25.2018	24.8918	24.8986	25.4119	25.321	25.339	25.2766	24.915	24.6388	25.2693	25.1192	25.0366	24.9242	25.159	25.0626	24.6973	24.5482	24.6958	24.4888	24.7567	24.7742	24.768	24.6336	24.7258	24.4705	25.3424	25.2526	24.8565	24.7137	25.2184	25.0238	25.2428	25.1916	25.6507	25.4115	24.8458	24.776
CYTC_HUMAN	R.RALDFAVGEYNK.A	2	24.21	0.012	0.08	0.93901	0.01	0.93901	24.6122	24.4072	24.6344	24.4339	23.8257	23.803	24.4416	24.489	24.3039	24.4508	24.1292	23.9949	24.5582	24.4609	23.8896	24.1079	24.1265	23.9399	23.8717	23.7455	23.8728	23.8886	23.753	23.8589	24.2641	24.1152	24.1123	23.7327	24.5509	24.5155	24.0805	23.8833	24.0446	24.2345	24.512	24.5652	24.4637	24.7735	24.4553	24.3048
CYTC_HUMAN	R.KQIVAGVNYFLDVELGR.T	3	25.51	0.002	0	0.9969	0	0.9969	25.6669	25.3764	26.2283	25.7211	25.4528	25.5979	26.3252	25.1783	26.0746	26.1858	25.9127	25.0252	26.2375	25.4774	26.4215	25.4696	24.5904	23.6092	25.298	24.3007	25.3737	24.4219	25.9083	24.6617	25.4972	24.7255	25.3042	24.8993	26.3494	26.0204	25.2459	24.9258	26.2148	25.3092	25.9075	25.5061	26.6767	25.7856	26.0531	25.3199
CYTC_HUMAN	K.ASNDMYHSR.A	2	23.68	0.15	0.79	0.43394	0.62	0.43394	23.0948	23.1462	24.4653	24.3492	23.3469	23.2038	24.1538	24.0526	24.2198	24.1388	23.6481	24.0323	23.8179	23.9189	23.6652	23.375	23.6862	23.8169	23.475	23.4562	22.907	23.1801	23.582	23.4882	22.9934	22.9416	23.8515	23.7006	24.1752	24.1882	23.4748	23.6351	23.5342	23.6712	23.9963	24.0186	24.4947	24.0229	23.1086	23.0946
DAG1_HUMAN	K.LGCSLNQNSVPDIHGVEAPAR.E	3	24.77	0.27	1.65	0.10609	2.73	0.10609	25.583	25.2057	23.922	23.9321	25.2183	25.3181	25.2786	25.313	24.9888	25.0171	24.4311	24.2614	24.6438	24.672	24.759	24.8433	25.1829	25.2395	25.1758	25.0359	24.9458	24.8762	24.6853	24.7758	25.2369	25.0961	24.4683	24.3261	24.425	24.3885	24.5836	24.4597	24.5489	24.5775	24.1311	24.148	24.3211	24.5353	25.1726	24.9122
DAG1_HUMAN	R.VTIPTDLIASSGDIIK.V	2	23.85	0.092	0.77	0.44776	0.59	0.44776	24.1953	24.15	24.189	24.0785	23.8322	23.9075	23.8094	24.0789	23.8902	23.8385	23.864	23.8997	23.903	23.8491	23.8443	23.9085	23.7083	23.642	23.6165	23.7448	23.558	23.5551	23.416	23.6101	23.9781	23.8144	23.7899	23.5902	23.9619	24.0048	23.4737	23.2864	24.0184	23.9831	24.1389	23.9301	23.8645	23.892	24.1193	24.1343
DAG1_HUMAN	R.VTIPTDLIASSGDIIK.V	3	23.04	0.125	0.48	0.63584	0.23	0.63584	22.4874	23.6349	23.1379	23.3726	23.1033	23.3973	23.0798	23.1147	23.2115	23.3477	22.9195	23.0885	22.9	23.0746	23.1771	23.2972	23.0743	23.0083	22.6552	23.0008	22.7445	22.6862	22.8391	22.914	23.2089	23.0881	22.5592	22.9544	23.2258	23.4336	21.8881	22.3894	23.3915	23.4044	23.4155	23.1458	23.0261	22.8531	22.9816	23.4316
DAG1_HUMAN	R.EGAMSAQLGYPVVGWHIANK.K	3	22.96	0.006	0.04	0.96943	0	0.96943	23.4389	23.3288	23.5081	23.4602	22.5145	22.2836	23.1235	23.1881	22.9675	22.837	23.0807	22.9377	23.0414	22.9073	23.1669	23.0615	22.3407	22.0299	22.9829	22.9692	22.7017	22.7584	22.6816	22.7424	22.9326	22.8271	22.9627	22.8052	23.1532	22.9851	22.6095	22.2146	23.1018	23.1607	23.2778	23.3412	22.9317	23.0145	23.5164	23.326
DAG1_HUMAN	R.SFSEVELHNMK.L	2	21.85	0.131	0.89	0.38061	0.79	0.38061	22.3368	22.0268	22.0385	22.0868	21.5034	21.3508	22.132	22.0038	21.912	22.0038	21.7824	21.9799	21.9309	21.8019	21.9913	21.8318	21.7876	21.8603	22.0478	21.8975	21.5474	21.7502	21.6958	21.5768	22.058	21.818	21.6707	21.6252	21.8151	22.0431	21.45	21.1345	21.8841	21.9816	21.9918	21.905	21.713	21.9343	22.1435	21.9453
DKK3_HUMAN	R.SAVEEMEAEEAAAK.A	2	27.49	0.281	2.18	0.03484	4.76	0.03484	27.9648	27.9797	27.7813	27.9899	27.5127	27.5995	27.6042	27.6995	27.855	27.7316	27.0659	27.1428	27.4611	27.4696	27.407	27.3649	27.8435	27.9779	27.5731	27.6821	27.521	27.6363	27.2847	27.4821	27.3323	27.3907	26.7199	26.727	27.7585	27.6304	26.7475	26.6576	27.6001	27.6199	27.5355	27.5309	27.2575	27.305	27.6732	27.6768
DKK3_HUMAN	R.SAVEEMEAEEAAAK.A	3	21.96	0.411	0.56	0.57607	0.32	0.57607	20.8822	22.4508	20.6762	23.1943	22.4146	23.0078	22.2505	21.7439	22.4488	22.9795	22.5837	20.1608	21.5894	22.2869	22.4622	22.5859	22.9176	22.2917	21.6177	22.6945	21.7901	21.8505	21.5386	22.2541	21.4842	21.8837	19.9419	19.785	22.1079	22.1353	20.3469	21.4532	23.5318	23.2863	22.178	21.4544	22.2797	22.5378	21.4555	21.7172
DKK3_HUMAN	R.DQDGEILLPR.E	2	27.96	0.277	1.97	0.0554	3.89	0.0554	28.3408	28.3265	28.3125	28.2871	28.1781	28.2464	27.9855	28.1103	28.2873	28.258	27.6753	27.7245	27.9478	27.9965	27.815	27.7381	28.2509	28.5467	27.8743	28.0006	27.9135	28.0015	27.6649	27.9237	27.8239	27.8456	27.3081	27.0686	28.1698	28.0822	27.3145	27.1556	28.0055	28.0743	28.1277	28.1343	27.9434	27.6947	28.0072	28.1121
DKK3_HUMAN	R.EVEELMEDTQHK.L	2	25.91	0.203	0.74	0.4643	0.55	0.4643	26.2816	26.0655	26.7883	26.6253	25.7939	25.612	26.2591	25.371	26.0213	26.3076	25.6734	25.5946	26.0283	25.9614	25.8952	25.7701	26.1262	25.8502	26.1679	25.9421	26.0977	25.6762	25.6227	24.8434	25.9797	25.9171	25.3627	24.7449	26.2307	26.3048	25.0558	25.1498	26.0807	26.1333	26.3009	26.3651	25.8644	25.9384	26.3685	26.0336
DKK3_HUMAN	R.DCQPGLCCAFQR.G	2	26.4	0.31	1.98	0.05387	3.94	0.05387	26.7027	26.8062	26.7294	26.9567	26.467	26.5069	26.5048	26.5988	26.8495	26.796	25.8748	26.0724	26.221	26.2558	26.2951	26.3702	26.567	26.7856	26.7928	26.916	26.4107	26.6233	26.0184	26.3074	26.0639	26.146	25.6054	25.614	26.6125	26.6034	25.6067	25.5434	26.7268	26.8592	26.372	26.3612	25.9537	26.1897	26.5612	26.6977
DKK3_HUMAN	R.DCQPGLCCAFQR.G	3	23.19	0.386	0.97	0.33566	0.95	0.33566	23.0589	23.4405	22.1218	23.7652	23.7245	23.8779	23.3882	23.7325	23.7966	23.9476	22.695	22.0552	22.859	22.994	23.4386	23.3997	23.949	24.0535	23.421	24.0272	23.4219	23.3491	23.1745	23.4495	22.6895	22.8817	21.8482	22.0679	23.4351	23.3618	22.0461	22.4523	23.9209	24.1836	23.0013	22.1185	23.2808	22.8468	23.0995	23.3921
DKK3_HUMAN	R.LLDLITWELEPDGALDR.C	2	25.88	-0.27	-0.66	0.51596	0.43	0.51596	26.2226	25.8583	27.3275	26.8753	25.2774	24.9056	25.8679	25.833	26.4664	25.8677	25.9537	26.2586	26.5004	25.9981	26.2225	26.1517	23.6995	22.0059	25.7381	25.922	25.7545	25.7591	25.4693	25.6507	25.7008	25.4312	26.1453	26.147	26.687	26.5704	25.4304	25.282	26.3549	26.2506	26.3142	26.0907	26.1139	26.2414	26.4458	26.5124
DKK3_HUMAN	R.LLDLITWELEPDGALDR.C	3	24.83	-0.314	-0.47	0.6411	0.22	0.6411	24.2015	25.118	26.2138	26.197	24.2504	24.0585	24.5971	24.9425	25.484	24.967	25.5599	25.1255	24.8211	25.1114	24.9238	25.5966	22.9387	19.8991	25.0361	24.5008	25.1886	24.4784	24.6365	24.1606	24.3564	24.5576	24.8235	24.9194	25.6626	25.7221	23.8865	24.0468	26.3143	25.6972	25.703	25.4662	24.785	25.5499	24.303	25.5645
DKK3_HUMAN	R.QELEDLER.S	2	26.07	0.342	1.68	0.10107	2.81	0.10107	25.9846	26.4081	26.317	26.5717	26.3928	26.5748	26.3024	25.8968	26.3667	26.5344	25.7294	25.7492	26.1056	26.2233	26.1963	26.0218	26.4217	26.6859	26.0605	26.3021	26.0179	26.0711	25.9558	25.7027	25.7625	25.984	25.0032	25.162	26.269	26.3452	24.9894	25.4356	26.2342	26.3652	26.1345	26.2974	26.2787	25.9134	26.0048	26.0836
DKK3_HUMAN	R.DSECCGDQLCVWGHCTK.M	3	25.37	0.372	2.23	0.03094	4.99	0.03094	25.826	25.5388	25.7112	26.0318	25.3802	25.3653	25.8228	25.8859	25.81	25.6723	24.9955	24.976	25.0406	25.0695	25.4846	25.4358	25.6621	25.5436	25.8234	26.0022	25.342	25.351	25.265	25.2299	24.8531	24.7243	24.613	24.6457	25.3508	25.4351	24.5431	24.4508	25.7643	25.8523	25.3889	25.4386	25.2679	24.8318	25.6573	25.6396
DKK3_HUMAN	R.DSECCGDQLCVWGHCTK.M	2	22.26	0.205	0.93	0.35925	0.86	0.35925	22.9394	22.7093	23.4366	23.3064	21.4902	21.1737	22.8226	22.6703	22.2303	22.3846	22.2103	22.1738	22.0556	21.8605	22.2773	22.1437	21.9732	21.7201	22.9552	22.709	22.3226	22.3803	21.7822	21.6711	21.6173	21.6142	22.1776	21.8848	22.4331	22.5606	21.3529	20.9288	22.7823	22.7303	22.6942	22.8032	22.0486	21.9304	22.7445	22.6838
DKK3_HUMAN	R.SLTEEMALGEPAAAAAALLGGEEI.-	3	25.32	0.18	0.33	0.74662	0.11	0.74662	25.8419	26.1029	25.3503	25.4086	25.9034	26.0666	25.7317	26.2258	25.7922	25.668	25.1457	24.8975	25.5644	25.7041	25.8504	26.1706	24.3204	21.7292	25.0853	25.6566	25.6675	25.6552	25.6167	26.0771	24.5832	24.4733	25.1223	25.0689	25.5271	25.3477	24.9198	25.1833	26.3888	25.8706	24.1877	24.3287	23.6054	25.0587	25.9426	25.9967
DKK3_HUMAN	R.EVPDEYEVGSFMEEVR.Q	3	23.5	0.35	2.09	0.04291	4.37	0.04291	23.6577	24.0869	23.5599	23.8356	23.5625	23.6113	23.5832	23.6648	23.6904	23.9026	23.5654	23.5924	23.4672	23.5666	23.7831	23.9838	23.567	23.3825	23.743	23.7551	23.6465	23.3752	23.1197	23.1205	23.4738	23.2572	22.6781	22.826	23.6274	23.6733	22.4652	22.7128	23.9524	23.9136	23.3804	23.3883	23.1164	23.4077	23.6776	23.7459
DNA2L_HUMAN	K.GLNKPQRQAMK.K	2	23.53	0.255	1.35	0.18354	1.83	0.18354	23.4785	24.0137	23.9427	23.9684	23.7923	23.8797	23.65	23.4237	23.7173	23.7137	23.1691	23.3143	23.2805	23.5109	23.5386	23.3976	23.7867	24.0184	23.6737	23.8619	23.3295	23.299	23.4714	23.205	23.6146	23.8482	22.9301	23.093	23.5664	23.6501	22.4185	22.9154	23.4199	23.6103	23.3367	23.536	23.7992	23.5896	23.6564	23.7327
DUS27_HUMAN	K.MEKLASDNK.R	2	24.37	0.293	1.43	0.16116	2.04	0.16116	24.7076	24.9217	24.1084	24.3952	24.8828	25.0561	24.4893	24.5728	24.4824	24.4961	23.874	23.7642	23.6698	23.9633	24.4281	24.4193	24.9797	25.3298	24.7391	25.0164	24.0594	24.292	24.2185	24.6011	24.0768	24.3191	23.6321	23.8942	24.342	24.3978	23.6461	23.9864	24.5761	24.6959	23.9366	24.0404	24.3634	24.221	24.3786	24.7601
ECM1_HUMAN	K.LTFINDLCGPR.R	2	23.04	0.02	0.13	0.90037	0.02	0.90037	23.4033	23.6239	23.2054	23.1005	22.8029	22.8002	22.6699	22.8985	23.3838	23.2561	22.8111	22.6632	22.8158	22.8464	23.045	23.0537	23.0693	23.2308	23.0757	23.2658	23.0698	23.1315	22.3337	22.6047	23.1766	23.3511	22.8674	22.4946	23.5254	23.2249	22.4577	22.4529	23.4031	23.4689	23.432	23.4393	23.0474	23.0738	23.0838	22.9804
ECM1_HUMAN	R.FCEAEFSVK.T	2	22.2	0.017	0.11	0.9165	0.01	0.9165	22.3631	22.5722	22.0466	22.3425	22.0582	22.0334	21.8088	22.151	22.5037	22.3527	21.8324	21.97	21.8329	21.7852	22.2637	22.2379	22.4742	22.5994	22.4892	22.4932	22.22	22.2052	21.4311	21.8691	22.2436	22.3644	21.93	21.947	22.632	22.619	21.7737	21.6413	22.543	22.5868	22.48	22.2361	22.5227	22.3678	22.1018	22.1566
ECM1_HUMAN	K.LLPAQLPAEK.E	2	23.26	-0.013	-0.08	0.93468	0.01	0.93468	23.7128	23.2852	23.2702	23.1548	23.1902	23.282	23.1683	23.1158	23.3847	23.3101	23.041	23.0861	22.9472	22.9498	23.1898	23.1509	23.5218	23.6634	23.3866	23.3081	23.3587	23.3697	22.6273	22.8058	23.5587	23.4987	23.0367	22.661	23.7294	23.4852	22.7125	22.6785	23.6479	23.535	23.5464	23.42	23.6445	23.6062	23.3091	23.1411
ECM1_HUMAN	R.NVALVSGDTENAK.G	2	21.68	0.19	0.62	0.53726	0.39	0.53726	21.5316	22.0608	21.2959	21.5278	21.7126	22.1337	21.8889	21.7835	21.97	22.1898	20.9772	21.3967	21.1755	21.6845	21.9727	21.6922	22.1914	22.4768	21.7324	22.2013	21.4634	21.5999	21.2504	21.4204	21.5922	21.8605	20.5598	21.4952	21.9034	22.1207	20.7227	21.4203	21.7955	22.1213	21.5828	22.0018	22.2334	21.9062	21.3655	21.3811
ECM1_HUMAN	R.FSCFQEEAPQPHYQLR.A	3	22.31	-0.023	-0.18	0.86134	0.03	0.86134	22.6395	22.4679	22.5195	22.4746	21.8651	21.7487	22.4208	22.4649	22.518	22.4274	22.1187	22.1667	21.8983	21.9592	22.3808	22.2213	22.4397	22.3121	22.3944	22.5126	22.2726	22.4516	21.6122	21.7055	22.3598	22.318	22.1523	22.3106	22.676	22.6369	21.7717	21.8291	22.6035	22.6311	22.8299	22.7501	22.7488	22.7748	22.0278	21.9541
ECM1_HUMAN	K.EVGPPLPQEAVPLQK.E	2	23.18	0.009	0.07	0.94656	0	0.94656	23.528	23.612	23.4018	23.2932	22.9264	22.9591	22.9841	23.1372	23.3359	23.3164	22.9627	23.1931	22.8033	22.9245	22.9726	23.0495	23.3416	23.5631	23.2115	23.2637	23.1044	23.2552	22.4081	22.6215	23.2707	23.3914	23.2177	23.0922	23.5622	23.511	22.6981	22.6147	23.2895	23.3419	23.5964	23.5607	23.336	23.5846	23.0482	23.0894
ENDD1_HUMAN	R.DSDIIEDVMVK.D	2	22.02	-0.444	-0.87	0.39028	0.75	0.39028	22.9278	21.4894	21.25	21.6179	22.7084	22.4805	23.1694	22.6025	21.8048	22.0185	21.9548	21.6701	22.0475	21.8757	22.3346	21.6269	20.5216	18.6853	21.9271	21.2375	21.9139	21.5991	22.9036	22.2753	22.747	22.172	23.5242	23.3499	21.7616	21.5492	23.0246	23.0636	21.4156	21.7725	22.0632	21.5596	22.2204	21.7596	22.2201	21.9263
ENDD1_HUMAN	R.WYVNLHSLMDR.A	3	21.03	-0.242	-0.8	0.4311	0.63	0.4311	21.1916	20.7047	22.1208	21.906	20.765	20.665	21.0054	20.8737	21.0726	21.3749	21.42	21.1897	21.1892	20.8367	21.3027	21.3943	18.8407	18.8702	20.9043	20.4894	21.3501	20.8919	21.2742	20.5558	21.1693	20.5751	20.7528	21.0221	21.5139	21.5018	20.2882	20.0717	22.0145	21.7415	21.8271	21.7541	21.4576	21.3686	20.8318	21.0018
ENDD1_HUMAN	R.FATLYSTR.D	2	21.76	-0.082	-0.34	0.73375	0.12	0.73375	21.5595	21.3827	22.1198	22.0843	21.8329	21.8049	21.3087	21.3653	22.2417	21.7063	21.6916	21.837	21.5651	21.5443	21.6171	21.4355	21.9309	22.055	21.8021	21.5959	21.9126	21.8816	22.0239	21.8863	21.5235	21.5854	21.2048	21.121	21.8724	21.735	21.8827	21.3546	22.3395	22.2816	22.2523	22.2825	21.9857	21.7441	22.1492	21.096
ENPP2_HUMAN	R.RIEDIHLLVER.R	3	24.62	0.141	0.54	0.5906	0.29	0.5906	25.1836	24.6155	23.8844	23.4695	25.4691	25.4214	25.2869	25.1725	24.7282	24.8693	24.332	24.2297	24.7428	24.5986	25.0226	24.9009	24.105	23.8253	25.1979	24.8354	24.924	24.8842	24.9881	25.0763	25.3786	25.0892	24.7738	24.3302	24.3063	24.1085	24.9918	24.3373	24.5849	24.2792	23.5438	23.5363	24.2792	24.2555	24.8324	24.5754
ENPP2_HUMAN	R.RIEDIHLLVER.R	2	21.92	0.095	0.42	0.67619	0.18	0.67619	22.348	22.4114	20.8112	20.6024	22.6679	22.3573	22.391	22.5148	22.126	22.5219	21.7043	21.7967	21.8347	22.3116	22.072	22.247	20.9972	21.0275	22.4394	22.1095	22.1984	22.169	22.004	22.1273	22.6059	22.5838	22.0754	21.8291	21.5663	21.5336	22.1285	22.055	21.4716	21.8035	21.1087	21.0084	21.376	21.6278	22.0705	22.0445
ENPP2_HUMAN	K.AAECPAGFVRPPLIIFSVDGFR.A	3	24.49	-0.149	-0.45	0.65646	0.2	0.65646	24.7065	24.4869	24.2464	24.0822	24.8272	24.5244	24.654	24.8196	25.0313	25.107	24.524	24.6602	24.9501	24.7115	25.0926	25.1442	22.3709	21.0308	24.7234	24.6112	24.7383	24.3856	24.5038	24.7028	24.7105	24.7032	24.9031	24.9927	24.5661	24.3563	24.8605	24.7487	24.5304	24.3806	23.9431	23.6839	24.4296	24.8206	24.6056	24.7278
ENPP2_HUMAN	K.WVEELMK.M	2	24.41	0.223	1.19	0.24149	1.41	0.24149	24.6453	24.5094	23.4902	23.3855	25.1026	25.0284	24.6306	24.7623	24.5013	24.5013	24.032	23.6686	24.3652	24.2593	24.7394	24.8105	25.0254	24.9856	25.0795	24.9539	24.6834	24.6805	24.8596	24.8269	25.0066	24.933	24.2955	23.9731	24.048	24.027	24.3039	24.182	24.5168	24.2807	23.2932	23.2374	24.1241	24.0582	24.3131	24.3655
ENPP2_HUMAN	K.IVGQLMDGLK.Q	2	23.41	0.35	1.59	0.12051	2.51	0.12051	23.8489	23.7379	22.4856	22.3951	24.2719	24.2794	23.537	23.565	23.5803	23.6188	22.8979	22.4343	23.211	23.1832	23.8706	23.6869	24.2838	24.3314	24.2503	24.1336	23.7539	23.6474	23.8542	23.9844	23.879	23.8251	23.0055	22.7007	22.8857	22.8416	23.3152	23.2431	23.3635	23.3105	22.1055	22.0766	23.0269	22.6634	23.5883	23.531
ENPP2_HUMAN	K.TYLHTYESEI.-	2	24.8	0.296	1.45	0.15342	2.12	0.15342	25.02	25.1457	23.5888	23.6577	25.6106	25.7134	25.1108	25.2558	25.0588	25.0544	24.2931	24.3655	24.684	24.7625	25.0532	25.0884	25.4235	25.6231	25.0643	25.3873	24.8565	25.0318	24.9853	25.3982	25.1258	25.323	24.5189	24.563	24.2665	24.2162	24.7917	24.7656	24.5592	24.758	23.7045	23.621	24.5225	24.4884	24.6368	24.9029
ENPP2_HUMAN	R.DIEHLTSLDFFR.K	3	24.11	0.199	0.96	0.34352	0.92	0.34352	24.4219	24.3338	23.1444	22.933	24.948	25.0679	24.4652	24.2661	24.3143	24.6043	23.9469	23.8241	24.2948	24.1179	24.509	24.6333	24.1344	23.6358	24.3648	24.3301	24.3232	24.11	24.4652	24.3964	24.7803	24.6291	23.8678	23.9576	23.6936	23.7673	24.2486	24.0293	24.3256	24.097	23.2723	22.9391	23.6617	23.7345	23.9268	24.0767
ENPP2_HUMAN	R.DIEHLTSLDFFR.K	2	22.46	0.152	0.72	0.47374	0.52	0.47374	23.0822	23.0187	21.7344	21.4445	23.1007	22.9958	22.7209	22.6738	22.5765	22.8773	22.201	22.2973	22.5426	22.4162	22.6908	22.867	22.2264	21.7419	22.8531	22.7446	22.7832	22.5424	22.6158	22.5942	23.2002	23.1434	22.4633	22.3508	22.0211	21.961	22.7532	22.3102	22.5801	22.4437	21.4726	21.3012	21.8834	22.154	22.5913	22.6021
ENPP2_HUMAN	R.VSPSFSQNCLAYK.N	2	24.15	0.288	1.44	0.15775	2.07	0.15775	24.3763	24.4525	22.8488	23.1566	24.8936	24.8745	24.4649	24.6392	24.4429	24.4073	23.618	23.5644	24.0498	24.0591	24.3613	24.4587	24.6986	25.0129	24.6558	24.772	24.333	24.3883	24.2254	24.5195	24.5813	24.7365	24.0065	23.8233	23.6928	23.6743	24.1198	24.0961	23.9194	24.0209	23.1431	22.8464	23.7863	23.7655	24.1267	24.2446
ENPP2_HUMAN	R.VRDIEHLTSLDFFR.K	3	23.37	0.021	0.09	0.92483	0.01	0.92483	23.8596	23.6272	22.5593	22.3036	24.2538	24.0891	23.8592	23.9852	23.5205	23.6997	23.1678	23.0919	23.3816	23.3871	23.2247	23.906	22.2842	22.2685	23.4849	23.5746	23.5087	23.5456	23.6037	23.8983	24.232	24.1833	23.3238	23.2254	23.1536	23.1852	23.4281	23.2919	23.2508	23.2413	22.5953	22.508	22.8373	23.2191	23.4113	23.4603
ENPP2_HUMAN	K.SYTSCCHDFDELCLK.T	3	23.38	0.36	1.91	0.06349	3.64	0.06349	23.6407	23.5976	22.422	22.5833	24.2023	24.2156	23.8351	23.8674	23.8257	23.7899	22.8386	22.6981	23.0131	23.0368	23.6886	23.5035	23.952	24.0674	24.1299	24.2343	23.5619	23.6191	23.7335	23.7837	23.4993	23.6079	22.7534	22.8119	22.9997	22.9451	23.2095	23.2664	23.5154	23.4713	22.2888	22.2343	23.0523	22.6441	23.4379	23.5121
ENPP2_HUMAN	R.VWNYFQR.V	2	23.07	0.112	0.61	0.54477	0.37	0.54477	23.1276	22.9587	22.3883	21.929	23.6261	23.3971	23.3967	23.3932	23.2828	23.1804	23.0319	22.7154	23.1668	23.0576	23.4346	23.5057	23.1507	22.9914	23.3306	23.469	23.3437	23.1223	23.5043	23.5145	23.6107	23.4837	23.0509	22.9304	22.6382	22.6939	23.3467	23.1534	23.1163	22.8167	22.2563	22.1524	22.9929	22.9346	22.8098	22.8309
ENPP2_HUMAN	R.SYPEILTLK.T	2	25.13	0.347	1.74	0.08861	3.04	0.08861	25.5119	25.4889	24.0271	23.8863	26.0165	26.0948	25.5214	25.674	25.3049	25.2814	24.6298	24.3837	25.072	25.0721	25.4949	25.5109	25.9339	26.0111	25.5649	25.6186	25.3705	25.3457	25.4616	25.5623	25.7261	25.7104	24.7444	24.459	24.587	24.5753	25.088	24.9893	25.0005	24.9853	23.9152	23.8915	24.7648	24.6275	25.2261	25.1208
ENPP2_HUMAN	K.GESHWVDDDCEEIK.A	3	22.95	0.322	1.48	0.14771	2.18	0.14771	22.9541	22.9069	21.7201	21.9642	23.7988	23.6954	23.6205	23.2831	23.28	23.1694	22.4932	22.5052	22.7548	22.8068	23.5219	23.3785	23.6305	23.4678	23.5428	23.8092	23.0318	22.9192	23.4694	22.975	23.2538	23.3667	22.4943	22.8941	22.4662	22.363	22.8004	23.0439	22.9344	22.9848	21.7919	22.0335	22.6758	22.5532	22.9369	22.8748
ENPP2_HUMAN	R.NGVNVISGPIFDYDYDGLHDTEDK.I	3	23.73	0.268	1.79	0.08082	3.2	0.08082	23.9415	24.0947	22.8341	22.914	24.316	24.3259	24.0844	24.0866	24.297	24.289	23.5935	23.6344	23.6411	23.5592	23.9944	24.033	23.7695	23.4544	24.1157	24.2189	23.6645	23.6718	23.7982	23.7646	23.8705	23.8417	23.5384	23.6897	23.2559	23.4723	23.8615	23.7494	23.8468	23.7012	22.8618	22.812	23.4085	23.5121	23.6891	23.8245
ENPP2_HUMAN	R.TEFLSNYLTNVDDITLVPGTLGR.I	3	23.37	0.101	0.3	0.76316	0.09	0.76316	23.1752	23.6146	22.7614	22.8626	23.622	23.6113	23.4143	23.9049	23.966	23.816	23.4681	23.2757	23.4465	23.561	23.7162	24.2212	22.8725	21.5771	23.7846	23.7103	23.3166	23.0627	23.6569	23.5832	23.2931	23.5766	23.3569	23.6338	23.0836	23.3422	23.3264	23.2965	23.8021	23.6094	22.3382	22.5009	23.0128	23.6103	23.0771	23.8754
ENPP2_HUMAN	K.AGTFFWSVVIPHER.R	3	22.88	0.052	0.18	0.85621	0.03	0.85621	23.0595	23.0841	22.3106	22.2705	23.731	23.492	23.422	23.3743	23.3633	23.3635	22.755	22.618	23.1783	22.9456	23.5845	23.7029	21.4447	20.4525	23.0834	22.8449	23.0853	22.8456	23.2393	23.3148	23.5031	23.0696	23.0023	23.015	22.8122	22.6941	22.7237	22.7352	23.1826	22.8776	22.1327	21.9382	22.5265	22.8636	22.5854	22.9035
ENPP2_HUMAN	R.SCGTHSPYMRPVYPTK.T	3	24.2	0.139	0.21	0.8362	0.04	0.8362	23.5747	25.104	23.9463	24.9915	24.2053	25.0282	24.1193	24.074	24.5213	24.9149	23.2876	24.1909	23.3975	24.6303	24.5193	23.902	23.7421	24.9726	23.7104	24.5883	23.5675	24.3354	24.271	24.5546	23.779	24.9048	23.2091	24.5649	24.1123	24.7107	22.6078	23.9909	23.5929	24.6673	23.9707	24.6705	24.8225	23.8853	23.887	24.5337
ENPP2_HUMAN	R.WWGGQPLWITATK.Q	2	22.77	-0.146	-0.5	0.61682	0.25	0.61682	22.7694	22.7591	22.7481	22.4675	23.0352	22.578	22.5135	23.1383	23.1241	23.0255	22.9392	22.9921	23.1957	22.7458	23.3524	23.7032	20.8954	20.3444	22.8206	22.837	22.7796	22.5906	22.8439	23.1053	23.3596	22.9959	23.2688	23.2986	22.5871	22.6427	23.283	23.116	22.8648	23.0639	22.2092	21.9795	22.6888	23.2439	22.3741	22.6067
ENPP2_HUMAN	R.GDCCTNYQVVCK.G	2	22.33	0.428	1.9	0.06419	3.62	0.06419	22.4085	22.4909	21.195	21.2251	23.395	23.2733	22.9197	22.8093	22.744	22.5862	21.5364	21.7224	21.9237	22.1456	22.8445	22.6137	23.1812	23.2892	23.2188	23.3101	22.465	22.6466	22.7847	22.7555	22.5795	22.5219	21.5319	21.9297	21.6485	21.754	22.1706	22.1961	22.3744	22.4498	20.9085	21.2427	21.838	21.781	22.3258	22.3739
EPHA4_HUMAN	K.GLNPLTSYVFHVR.A	3	22.55	-0.147	-0.75	0.45567	0.57	0.45567	22.726	22.3958	23.3532	23.2018	22.2502	22.265	22.4639	22.4356	22.5876	22.9485	22.4883	22.4961	22.6411	22.6492	22.3853	22.4018	21.9149	21.834	21.9462	22.1473	22.7487	22.7295	22.3122	22.4022	22.5138	22.3781	21.7288	22.1968	23.3329	23.1777	21.7369	21.5848	23.3625	23.2511	23.1618	23.1059	23.0112	23.0594	22.3139	22.3725
EPHA4_HUMAN	R.VYPANEVTLLDSR.S	2	23.44	0.081	0.49	0.62758	0.24	0.62758	23.5617	23.6347	24.1225	24.0512	23.2031	23.2401	23.284	23.3578	23.863	23.6742	23.1197	23.288	23.3454	23.4727	23.2136	23.2026	23.639	23.8675	23.1227	23.275	23.4572	23.6376	22.9969	23.3514	23.1873	23.1889	22.6138	22.452	23.811	23.8589	22.7714	22.7654	23.9149	23.8871	23.7971	23.9535	23.8543	23.9421	23.2755	23.206
EVI5L_HUMAN	R.AQEAEENYVIKR.E	2	23.39	-0.046	-0.3	0.76716	0.09	0.76716	23.4933	23.6736	23.1804	23.1068	23.5739	23.7092	23.5275	23.7266	23.3938	23.3197	23.5441	23.7387	23.5967	23.6923	23.4534	23.3623	23.095	23.1089	22.4473	22.5087	22.7968	22.6485	22.8326	22.988	23.7883	23.9	23.5943	23.7153	23.0552	22.9768	23.671	23.6621	23.4237	23.3788	23.9678	23.9901	23.6005	23.7603	23.1262	23.2999
FA12_HUMAN	R.NPDNDIRPWCFVLNR.D	3	21.78	-0.335	-1.18	0.24561	1.39	0.24561	22.2956	21.5367	21.2207	21.0575	21.7312	21.4052	20.5632	21.0712	21.5769	21.5923	22.2457	22.0521	22.3222	22.212	21.4497	21.8129	21.2567	20.5122	22.2074	22.0876	22.2999	21.955	21.8282	22.0626	22.3656	22.4165	22.9345	23.0751	21.6667	21.3873	22.325	21.9724	21.8763	21.8592	21.9857	22.0245	20.7432	20.8156	21.5892	21.721
FA12_HUMAN	R.WGYCLEPK.K	2	21.43	-0.176	-0.72	0.47723	0.51	0.47723	21.5251	21.6117	20.6389	20.4317	21.4592	20.993	20.0127	20.0238	21.4356	21.289	21.6453	21.5797	21.8599	21.9251	21.4972	21.2968	21.9435	21.9286	21.8511	21.9611	21.8514	21.9707	21.9211	21.9284	22.0244	22.0731	22.8329	22.538	20.8954	20.8297	22.048	21.7979	21.3899	21.1153	21.2622	21.4337	20.1688	20.1251	20.9576	21.2634
FA12_HUMAN	R.LHEAFSPVSYQHDLALLR.L	3	21.77	-0.196	-0.86	0.39348	0.74	0.39348	22.3923	22.177	21.2339	20.8194	21.6301	21.4721	20.8667	20.9566	21.6189	21.5542	21.9483	21.9715	22.369	22.1224	21.4644	21.5963	21.7308	21.5005	22.0718	21.9808	22.0711	21.9366	22.0037	21.9794	22.3975	22.4264	22.9794	22.8912	21.2954	21.0865	22.4636	21.9654	21.655	21.5772	21.8895	21.8388	20.571	20.8546	21.94	21.573
FAM3C_HUMAN	R.GINVALANGK.T	2	24.56	0.219	0.98	0.33365	0.96	0.33365	23.931	24.1609	25.2485	25.2914	24.6932	24.7987	24.7142	24.153	24.8375	24.9826	24.3539	24.3301	24.7143	24.7744	24.6747	24.6169	25.0291	24.9839	24.5131	24.6085	24.5191	24.3448	24.6167	24.1117	24.451	24.589	23.3594	23.5238	24.727	24.8006	23.5106	24.0184	25.0354	25.0763	24.9702	25.0356	25.1844	24.8259	24.2909	24.0349
FAM3C_HUMAN	K.SPFEQHIK.N	2	23.76	0.188	1.51	0.13789	2.29	0.13789	23.4036	23.4232	24.5075	24.2841	23.6292	23.69	24.0465	23.9773	24.1587	24.0356	23.5172	23.7344	23.8431	23.8628	23.8512	23.6447	24.005	24.0113	23.758	23.7231	23.7159	23.7149	23.7653	23.7736	23.6578	23.6622	23.2676	23.2555	23.7719	23.7509	23.0121	23.0846	23.8959	23.964	23.9637	23.9638	24.1159	24.0252	23.5421	23.4472
FAM3C_HUMAN	R.DNWVFCGGK.G	2	24.08	0.156	1.17	0.24728	1.38	0.24728	23.8855	23.7921	24.8193	24.8005	23.8428	23.7536	24.1109	24.1855	24.4084	24.3581	23.9453	24.0162	24.3174	24.2892	24.1429	24.2934	24.2069	24.11	23.9677	23.9912	24.0744	24.0246	23.9989	24.0088	23.9357	23.7103	23.3764	23.3573	24.1463	24.1322	23.3892	23.4269	24.5201	24.519	24.3396	24.2834	24.6457	24.6235	23.7871	23.8273
FAM3C_HUMAN	K.MASGAANVVGPK.I	2	23.56	0.174	0.91	0.36637	0.83	0.36637	22.7006	23.137	24.3187	24.2951	23.5647	23.5959	23.7478	23.5574	24.0215	23.6477	23.1706	23.5187	23.5851	23.7427	23.649	23.4823	23.9492	24.0003	23.4746	23.6922	23.4992	23.6442	23.5153	23.5798	23.3269	23.2537	22.998	22.9687	23.6397	23.6084	22.7596	22.9185	23.9317	24.0557	23.7662	23.7911	24.1065	23.6486	23.157	23.2079
FAM3C_HUMAN	K.ICLEDNVLMSGVK.N	2	25.03	0.146	1.04	0.30222	1.09	0.30222	25.0195	25.0244	25.3968	25.2161	24.8084	24.7825	24.9803	25.1309	25.5218	25.3457	24.9416	24.8366	25.3074	25.2674	25.0686	24.9248	25.2307	25.2262	25.0577	25.0275	25.1917	25.2031	24.7856	24.8474	25.0042	24.9736	24.3377	24.0727	25.1193	25.0347	24.4065	24.298	25.5726	25.5985	25.3783	25.3092	25.17	25.0003	25.058	24.8374
FAM3C_HUMAN	R.LIADLGSTSITNLGFR.D	2	23.78	0.053	0.27	0.78759	0.07	0.78759	23.6936	23.5176	24.8243	24.5819	23.3489	23.5715	23.7032	23.6894	24.2178	24.0954	23.8586	23.7387	24.1691	23.9636	23.7269	23.6788	23.3942	23.311	23.5836	23.4042	23.8618	23.8735	23.2567	23.5625	23.5241	23.6107	23.2295	23.0774	23.9927	24.1104	23.0797	22.883	24.4076	24.2439	24.4621	24.2136	24.416	24.065	23.7072	23.445
FAM3C_HUMAN	R.LIADLGSTSITNLGFR.D	3	22.94	0.207	0.51	0.61215	0.26	0.61215	21.6644	23.0587	23.553	23.913	23.0313	23.3192	23.0026	22.9062	23.3292	23.5799	23.214	22.7509	23.1614	23.1368	23.127	23.3486	22.9653	22.7295	22.4638	22.7034	23.1757	22.6983	22.7681	22.6406	22.7994	22.7976	21.1276	22.075	23.5019	23.5008	20.9657	21.975	24.069	23.902	23.8161	23.5127	23.3669	23.3227	22.1233	22.6757
FAM3C_HUMAN	K.MDASLGNLFAR.S	2	22.88	0.224	1.28	0.20827	1.63	0.20827	22.5432	22.6023	23.5136	23.4915	22.5988	22.6063	22.7673	23.0096	23.2005	23.0105	22.8262	22.7757	23.226	23.365	23.0525	23.0878	23.067	23.2347	22.9394	23.0148	22.8102	22.9481	21.984	22.4902	22.6691	22.6495	22.2024	22.1011	23.2086	23.1014	22.2847	22.1146	23.2454	23.4308	23.581	23.4118	22.9328	23.1151	22.6017	22.5666
FAM3C_HUMAN	R.RLIADLGSTSITNLGFR.D	3	21.7	0.03	0.15	0.88203	0.02	0.88203	21.6638	21.3145	22.5307	22.4127	21.9697	22.0407	21.5896	21.7239	21.7378	21.7892	21.6966	21.669	21.9661	21.7078	21.7701	21.6852	21.3635	21.3408	21.3384	21.0873	21.8652	21.6289	21.6542	21.1472	22.0064	21.715	21.2472	20.9904	21.8904	21.9539	20.887	21.0901	22.5115	22.2592	22.1823	22.3506	22.0403	21.9588	21.3184	21.0914
FBLN1_HUMAN	K.TGYYFDGISR.M	2	24.77	-0.036	-0.31	0.75664	0.1	0.75664	24.7386	24.8383	24.5069	24.5331	24.9581	24.9003	24.7958	24.9285	24.9367	24.8713	24.5936	24.624	24.4561	24.4906	24.7553	24.9164	24.644	24.7491	24.8325	24.9899	25.1429	25.2764	24.9937	25.1794	24.8656	24.7904	24.6385	24.6207	24.8696	24.8835	24.6782	24.6462	24.8761	25.1163	24.4411	24.3888	24.4595	24.5904	24.5751	24.7465
FBLN1_HUMAN	K.SQETGDLDVGGLQETDK.I	2	24.12	0.203	1.15	0.25859	1.31	0.25859	24.2611	24.5143	23.5664	23.9158	24.2969	24.4091	24.4388	24.5896	24.465	24.3876	23.8353	24.1194	23.7958	23.9671	24.1696	24.1303	24.2315	24.5335	24.2877	24.5348	24.2423	24.5206	24.3227	24.5438	23.9416	24.1817	23.6696	23.8839	23.9746	23.9112	23.9393	24.0098	24.0455	24.3647	23.6437	23.6016	23.5276	23.7144	24.0677	24.2806
FBLN1_HUMAN	K.DCSLPYATESK.E	2	24.39	0.146	0.88	0.38332	0.78	0.38332	24.2619	24.5871	23.951	24.2326	24.8289	24.896	24.6746	24.2716	24.597	24.6462	24.0249	24.1985	24.1241	24.1992	24.5019	24.5092	24.6435	24.8126	24.5662	24.7122	24.616	24.6905	24.8031	24.4053	24.4083	24.4862	23.94	23.7894	24.4026	24.4089	24.1176	24.3522	24.5733	24.6865	23.8868	24.099	24.0204	24.0483	24.2313	24.3462
FBLN1_HUMAN	R.EFTRPEEIIFLR.A	3	23.3	-0.305	-1.48	0.14703	2.18	0.14703	23.2857	23.1029	23.7295	23.6723	23.4442	23.4657	23.5558	23.8482	23.6643	23.7211	23.8013	23.5384	23.0823	22.9386	22.6923	22.7855	21.615	21.675	22.6348	22.7416	23.8809	23.9327	23.587	23.7207	23.5517	23.5675	23.6957	23.5695	23.8765	23.6822	23.665	23.3707	23.8046	23.7935	23.602	23.5045	22.5045	22.6403	22.5984	22.5413
FBLN1_HUMAN	R.GYHLNEEGTR.C	2	22.51	0.079	0.52	0.60321	0.27	0.60321	22.229	22.2883	22.2526	22.3999	22.6163	22.5688	22.9483	22.8419	22.7976	22.5592	22.2705	22.5872	22.1335	22.2563	22.6184	22.9452	22.5989	22.5332	22.6475	22.8796	22.5601	22.7916	22.943	23.0062	22.4836	22.4981	22.2243	22.4469	22.4913	22.576	22.2433	22.4723	22.6976	22.8064	22.1924	22.334	22.1365	22.2354	22.097	22.162
FBLN1_HUMAN	K.IIEVEEEQEDPYLNDR.C	3	23.51	0.071	0.41	0.68295	0.17	0.68295	23.6413	23.5896	23.4272	23.5395	23.7792	23.8664	23.7737	23.89	23.9332	23.8229	23.5995	23.0574	22.9373	23.3641	23.346	23.4924	23.3368	23.3276	23.5705	23.6064	23.6407	23.7185	23.4614	23.8061	23.3245	23.6821	23.1164	22.8334	23.5456	23.3707	23.3152	23.306	23.652	23.79	23.5362	23.5512	23.3415	23.3359	23.5099	23.6338
FBLN1_HUMAN	K.IIEVEEEQEDPYLNDR.C	2	22.63	-0.017	-0.12	0.90285	0.02	0.90285	23.0958	22.7341	22.8939	22.7458	22.2932	22.3466	22.7047	22.7807	22.8355	22.8446	22.5888	22.8719	22.3695	22.2409	22.5211	22.6001	22.1929	22.1063	22.8919	22.8332	22.7413	22.9127	22.8946	23.0133	22.654	22.6077	22.7298	22.4287	22.6671	22.7512	22.6303	22.5495	22.7258	22.6302	22.5107	22.5944	22.1767	22.3027	22.6276	22.6783
FBLN1_HUMAN	R.MCVDVNECQR.Y	2	22.93	0.027	0.13	0.895	0.02	0.895	22.3207	22.6722	22.9335	23.0909	22.9959	23.1296	23.0023	22.8201	23.2047	23.2565	22.6262	22.5897	22.2169	22.5624	23.1557	22.9922	22.8971	23.0046	23.6201	23.7692	23.3219	23.4458	23.3284	23.1741	22.8402	22.881	22.4315	22.8942	23.1696	23.2612	22.4462	22.7029	23.2891	23.366	22.5456	22.7827	22.7075	22.2803	22.954	22.4923
FBLN1_HUMAN	K.SQETGDLDVGGLQETDKIIEVEEEQEDPYLNDR.C	3	20.17	-0.559	-0.81	0.42077	0.66	0.42077	19.6215	19.8771	23.9137	23.653	19.3614	19.7671	19.5055	20.3568	19.5336	19.4955	18.0225	18.9655	20.1854	18.8209	19.3983	20.7812	19.4106	18.9554	19.111	19.1695	19.0958	19.5593	19.5766	19.8119	20.3209	19.4548	22.6945	22.5298	22.0499	22.6508	20.1183	19.8222	20.275	20.0678	20.2876	21.2227	21.1528	18.8694	19.8288	19.6979
FBLN3_HUMAN	K.DIDECDIVPDACK.G	2	24.85	0.134	0.74	0.46386	0.55	0.46386	24.836	24.9899	25.4404	25.6954	25.2374	25.272	24.8408	24.9928	25.3056	25.2842	24.6577	24.9021	24.7572	25.0352	24.2412	24.1756	24.5537	24.7901	24.569	24.8466	24.9031	25.0497	25.1302	25.3528	24.8422	24.9564	24.761	24.8961	25.3351	25.3507	24.5739	24.7085	24.9987	25.2105	24.4469	24.6765	23.9666	24.006	24.1705	24.4032
FBLN3_HUMAN	R.NPCQDPYILTPENR.C	2	23.23	-0.003	-0.02	0.98761	0	0.98761	22.8953	22.9702	24.3389	24.3576	23.497	23.4376	23.2806	23.4427	23.7226	23.7123	23.2792	23.4691	23.0143	23.2079	22.3272	22.2431	22.4134	22.6013	23.1189	23.292	23.3225	23.5693	23.5542	23.7706	23.1726	23.304	23.4836	23.5178	23.9458	23.9511	23.0761	23.1021	23.5577	23.5491	23.1943	23.4037	22.1825	22.1885	22.3635	22.4746
FBLN3_HUMAN	R.ADQVCINLR.G	2	23.26	0.021	0.09	0.9303	0.01	0.9303	22.8366	23.0671	23.4247	23.7246	23.5969	23.7386	23.4129	23.3958	23.7992	23.7668	23.1249	23.2678	23.2692	23.4032	22.4406	22.5818	22.5711	22.944	23.2823	23.3024	23.6384	23.718	23.8954	23.8664	23.3352	23.5912	23.1429	23.3537	23.8906	23.8455	23.2633	23.2902	23.4227	23.8263	21.9722	22.6533	NA	22.2408	22.5659	22.6899
FBLN3_HUMAN	K.FSCMCPQGYQVVR.S	2	22.16	0.049	0.05	0.96385	0	0.96385	21.9618	22.2427	23.7773	21.412	22.173	22.0953	22.6664	22.189	22.8104	22.7476	NA	22.2698	22.3981	22.2169	21.5879	21.3863	21.2828	21.2858	22.5301	22.4319	22.9158	22.9626	22.6529	22.6125	22.7844	22.795	22.9497	20.409	23.5329	23.3518	22.2545	22.1709	22.929	22.9017	22.5979	22.2317	15.9978	21.5547	21.6355	21.5056
FBLN3_HUMAN	K.SGNENGEFYLR.Q	2	23.29	0.054	0.25	0.80433	0.06	0.80433	22.5011	22.7354	24.1319	24.4713	23.4535	23.4876	23.2813	23.4707	23.9441	23.7901	23.5791	23.7041	23.403	23.529	22.4275	22.4824	22.783	22.9811	22.962	23.1804	23.3043	23.4389	23.6618	23.8996	23.1114	23.1926	23.4753	23.5901	23.9498	23.8668	23.2599	23.3884	23.764	23.8202	23.2707	23.283	22.2585	22.327	22.0243	22.339
FBLN3_HUMAN	R.LNCEDIDECR.T	2	22.77	0.083	0.31	0.75718	0.1	0.75718	21.8133	22.4435	23.6102	23.87	23.2502	23.4732	22.818	22.7404	23.3504	23.4151	22.7847	22.9949	22.5144	22.8588	22.0235	21.7898	22.3158	22.6115	22.6249	22.8635	22.7654	22.9715	23.2368	23.289	22.6665	22.9594	22.7564	23.0703	23.3242	23.4332	22.5661	22.8344	23.1278	23.2927	22.4987	22.7255	22.0988	21.5001	21.6307	21.7607
FBLN3_HUMAN	R.SVPSDIFQIQATTIYANTINTFR.I	3	23.04	-0.303	-0.97	0.33689	0.94	0.33689	22.1999	22.2338	24.6609	24.5071	22.488	22.8905	22.9312	23.047	23.4615	23.5305	23.8585	23.6976	23.5193	23.209	22.1548	22.3254	21.6169	20.687	22.1143	22.555	22.9014	22.8566	23.0355	23.1705	22.8581	22.6942	23.9166	24.0295	24.0157	24.0716	23.2255	23.1298	23.7663	23.5371	23.2696	23.3881	22.2416	22.5089	22.5563	22.5753
FBLN3_HUMAN	K.CVNHYGGYLCLPK.T	3	22.08	0.102	0.54	0.59064	0.29	0.59064	22.0183	22.1298	23.1017	23.0522	22.367	22.107	22.3907	22.3003	22.5339	22.4102	21.9073	21.9741	21.8027	22.0088	21.7811	21.5865	21.705	21.7475	21.7516	21.9409	21.9688	21.9674	22.58	22.4672	22.333	22.0414	22.1261	22.278	22.551	22.4662	21.923	21.8454	22.4763	22.2736	22.1468	22.0376	21.5752	21.0799	21.1677	21.2666
FBLN5_HUMAN	R.QSGQCLDIDECR.T	2	22.15	-0.213	-1.09	0.28312	1.18	0.28312	22.3382	22.4733	21.6494	21.8942	21.3645	21.3724	22.4666	22.3664	21.7837	21.6715	22.0278	21.8603	22.218	22.3522	22.5021	22.3139	21.1725	21.4311	22.716	22.846	22.5747	22.7132	22.1701	21.5085	22.3944	22.3521	21.3654	21.4419	22.6645	22.6517	22.353	22.3885	22.2336	22.3008	22.062	22.1893	22.2751	22.2411	22.5575	22.6471
FCGBP_HUMAN	R.FAVLQENVAWGNGR.V	2	24.56	0.069	0.46	0.64826	0.21	0.64826	25.0978	25.1198	24.2183	23.9821	24.7197	24.6483	24.5521	24.7026	24.6946	24.5775	24.131	24.1524	24.4722	24.3773	24.5516	24.6335	25.0523	24.8598	24.7743	24.6335	23.8296	24.004	24.8899	25.0729	24.9828	24.9194	23.9933	24.0045	24.3939	24.4762	24.4282	24.1991	24.7558	24.9037	24.6442	24.6617	24.3853	24.3468	24.9506	24.7301
FCGBP_HUMAN	K.EEFCGLLSSPTGPLSSCHK.L	3	22.92	-0.311	-1.14	0.25995	1.3	0.25995	22.6191	22.768	23.2118	23.4368	21.8543	21.8688	21.973	22.3376	22.7764	22.5608	23.0758	22.9104	22.5183	22.4943	22.4642	22.583	23.856	23.9168	23.0346	23.1227	22.7825	22.9043	25.2913	25.548	22.2952	22.5402	22.7674	22.5909	22.4485	22.5376	24.117	24.0293	21.8486	21.9845	22.9634	22.9634	22.8741	22.6953	23.1837	23.2458
FCGBP_HUMAN	R.VPAAYAGSLCGLCGNYNQDPADDLK.A	3	23.27	-0.048	-0.25	0.80606	0.06	0.80606	23.5087	23.3435	22.4345	22.6119	23.5937	23.5749	24.0196	24.0875	23.1133	23.061	23.7105	23.5575	23.4136	23.3926	23.0268	23.0415	23.3402	23.2389	22.4761	22.4673	22.2656	22.2389	23.7119	23.7982	23.3454	23.2401	24.2525	24.2899	22.6317	22.5354	23.9293	23.8096	22.5771	22.6891	23.1644	23.1273	23.5874	23.7407	23.6396	23.3954
FCGBP_HUMAN	R.VNGVLTALPVSVADGR.I	2	22.7	-0.444	-1.64	0.10931	2.68	0.10931	22.4375	22.5854	23.126	23.0652	21.5978	21.5959	21.3588	21.5362	22.452	22.347	22.9238	22.8988	22.3612	22.5695	22.1894	22.2354	23.4887	23.6764	22.4483	22.6719	22.4977	22.7206	25.1877	25.4753	22.3526	22.3821	22.3649	22.3656	22.1623	22.3373	23.7281	23.9295	22.0379	21.9681	22.7191	22.7638	22.7341	22.6766	22.9754	23.0663
FCGBP_HUMAN	R.GATTSPGVYELSSR.C	2	20.94	-0.474	-1.35	0.18527	1.82	0.18527	20.1482	20.5028	20.6571	20.9986	19.71	19.5452	19.8767	20.0682	20.8782	20.6893	20.9073	21.2715	20.6475	20.6467	20.6115	20.2139	22.0317	22.2303	20.9525	21.4005	20.7249	21.1923	23.4881	23.4943	20.4765	20.5322	20.36	21.1961	20.4163	20.7218	22.0905	22.3914	19.9104	20.1353	20.6183	21.0035	21.1562	20.9185	21.1602	21.4795
FCGBP_HUMAN	K.LPVVLANGQIR.A	2	22.49	-0.407	-1.4	0.16884	1.96	0.16884	21.6105	21.6469	23.3476	23.1718	21.7757	21.8589	21.0714	21.2798	22.4779	22.5304	22.6671	22.7832	21.7875	21.7715	21.5149	21.5198	23.7085	23.8366	22.638	22.7777	22.7935	22.7319	24.976	25.2703	22.1096	22.1644	22.3886	22.0131	22.1719	22.1155	23.5759	23.5106	22.0932	22.0974	22.0744	21.9988	22.1713	22.1985	22.7499	22.7091
FCGBP_HUMAN	R.GNPAVSYVR.V	2	21.39	-0.286	-0.96	0.34187	0.92	0.34187	20.9267	20.9562	21.6063	21.4906	20.5285	20.444	20.5355	20.9109	21.2173	21.1324	21.4084	22.1459	21.1267	20.9622	21.045	20.8603	22.4252	22.4748	21.3916	21.3756	21.2292	21.217	24.1522	24.0703	21.0204	20.7483	21.0291	20.8063	20.6307	20.706	22.5236	22.4766	20.6818	20.6127	21.3137	21.244	21.5178	21.4577	21.6252	21.6194
FCGBP_HUMAN	K.AISGLTIDGHAVGAK.L	3	21.37	-0.242	-0.78	0.44219	0.6	0.44219	20.9264	20.8406	21.5654	21.8976	21.0604	20.4255	20.4089	21.0133	21.1698	21.4604	21.6291	21.3961	20.8589	20.9189	20.8387	20.989	22.2465	22.3379	21.2712	21.7054	21.1155	21.3945	23.3158	23.5043	20.6581	21.0425	20.822	20.7604	20.8538	20.8082	22.1966	22.0253	21.0606	21.0218	21.7078	21.1412	21.842	21.2156	21.7479	21.5579
FETUA_HUMAN	K.HTLNQIDEVK.V	2	25.29	0.129	0.67	0.508	0.45	0.508	24.6596	25.0042	25.1023	25.0484	25.4243	25.4545	25.2439	24.9589	25.3568	25.4998	25.3561	25.3291	25.2387	25.5188	25.8078	25.4782	25.5298	25.582	25.6407	25.7625	25.0591	25.0231	25.8418	25.8639	25.0735	25.3044	25.7284	26.1039	24.6245	24.7127	25.6863	25.8596	24.4832	24.5554	24.9682	25.1141	25.6065	25.2093	24.8236	24.7699
FETUA_HUMAN	R.HTFMGVVSLGSPSGEVSHPR.K	3	24.57	-0.007	-0.04	0.96731	0	0.96731	24.5805	24.1606	24.4101	24.3672	24.2324	24.2009	24.4182	24.4516	24.7131	24.6369	24.7271	24.8019	24.4914	24.5537	24.9651	24.9351	24.5102	24.0918	25.146	24.9828	24.5659	24.5253	25.1566	25.0347	24.5004	24.3863	25.5782	25.5229	23.9261	23.8621	25.0915	24.9779	23.6949	23.8515	24.3808	24.304	24.7655	24.7219	24.3841	24.2914
FETUA_HUMAN	R.TVVQPSVGAAAGPVVPPCPGR.I	3	25.08	0.306	1.65	0.10647	2.72	0.10647	25.0497	25.2029	24.6231	24.8347	25.4009	25.4629	24.8607	25.071	25.2528	25.2877	25.0351	25.0761	24.9716	25.2261	25.5466	25.5578	25.5515	25.5766	25.395	25.6529	24.9039	24.931	25.8866	26.0717	24.9618	24.9522	25.7516	25.7574	23.861	23.8453	25.2388	25.3888	24.0893	24.2193	24.6372	24.6641	25.0694	24.8273	24.6711	24.7818
FETUA_HUMAN	R.TVVQPSVGAAAGPVVPPCPGR.I	2	23.1	0.303	1.28	0.20903	1.63	0.20903	23.4445	23.417	23.0651	22.9063	23.0258	22.9209	22.8066	22.8697	23.342	23.1782	23.1465	23.4848	23.3298	23.3007	23.4531	23.362	23.2452	23.5554	23.7195	23.5543	22.7002	23.0332	23.6206	23.8769	23.0782	23.2157	24.2571	24.0869	21.7358	21.6312	23.7766	23.4922	21.506	21.8132	22.7054	22.9717	22.6518	22.9969	22.9697	22.9471
FETUA_HUMAN	K.EHAVEGDCDFQLLK.L	3	25.13	0.177	1.14	0.26234	1.29	0.26234	25.0039	25.0017	24.6842	24.7341	25.1911	25.3693	24.8647	24.9753	25.3203	25.2609	25.3376	25.2442	25.062	25.1256	25.4254	25.3742	25.5838	25.6941	25.4452	25.6735	25.0295	25.1363	25.5691	25.7346	24.9343	25.0884	25.7229	25.5736	24.4776	24.3798	25.677	25.61	24.3011	24.396	24.6965	24.6564	25.2416	25.0005	24.7559	24.8451
FETUA_HUMAN	K.EHAVEGDCDFQLLK.L	2	23.89	0.071	0.41	0.68553	0.17	0.68553	23.9444	24.0548	23.7073	23.7386	23.684	23.5595	23.4695	23.6011	23.8561	24.0197	24.1093	24.2482	23.9687	24.0607	23.7925	24.0761	23.9259	24.0391	24.2654	24.3435	23.7394	23.8897	23.969	24.3403	23.8485	23.893	24.7466	24.5617	23.3649	23.2669	24.6154	24.368	23.0183	23.1426	23.557	23.6533	23.615	23.9358	23.722	23.8055
FETUA_HUMAN	K.VWPQQPSGELFEIEIDTLETTCHVLDPTPVAR.C	3	23.75	-0.346	-0.84	0.40589	0.71	0.40589	23.7583	23.2139	24.7352	23.9531	23.3864	22.8193	23.1699	23.2773	24.0197	23.8025	24.4999	24.4505	24.5059	23.8848	24.2305	24.2843	21.8428	20.5698	23.7302	23.491	23.8434	23.6097	24.1708	24.3075	23.7773	23.0939	25.3651	25.24	23.8669	23.6508	24.7835	24.2984	22.7732	22.5557	23.6451	23.4634	23.8064	24.144	24.1322	24.0239
FETUA_HUMAN	R.QPNCDDPETEEAALVAIDYINQNLPWGYK.H	3	22.34	-0.547	-0.58	0.56671	0.33	0.56671	22.2079	21.9226	23.2598	22.8699	21.6566	20.7693	21.8225	22.3356	22.7292	22.7116	23.0311	23.0157	22.9713	22.7437	22.8549	23.2277	20.4305	15.0243	22.929	22.8967	22.2453	21.6522	22.605	23.0739	21.9136	21.746	24.09	24.1438	22.3514	22.3562	23.2117	23.0639	22.0684	22.1167	22.052	22.1188	22.4141	22.9291	22.997	23.2017
FHR2_HUMAN	R.TGDIVEFVCK.S	2	21.21	0.153	0.41	0.68534	0.17	0.68534	21.8508	21.9226	21.1019	21.1426	22.1536	22.239	22.0986	22.1901	19.4725	18.3451	21.0219	20.5427	21.6532	21.7866	20.9397	20.8761	22.3862	22.6375	20.5144	20.9143	20.6204	20.8419	20.1494	20.4447	19.4548	20.0109	21.6254	21.7109	21.782	21.8572	22.1987	22.4434	20.7423	20.6177	21.1203	20.802	21.7119	21.3523	21.6705	21.5821
FIBA_HUMAN	K.TFPGFFSPMLGEFVSETESR.G	3	21.76	-0.914	-1.08	0.28772	1.16	0.28772	21.5859	21.7733	21.6741	21.714	21.0043	20.7388	21.5911	22.2122	22.7205	22.6798	22.1649	22.1183	21.8553	21.9409	21.4755	22.1461	19.4627	14.7859	21.0252	21.4357	21.3672	20.913	20.7943	21.369	22.0348	22.0827	23.7072	24.2404	22.3502	22.4715	22.6068	22.8109	22.1023	22.0557	22.0131	22.1291	21.8111	22.5508	22.4426	22.5288
FIBA_HUMAN	K.EVVTSEDGSDCPEAMDLGTLSGIGTLDGFR.H	3	21.85	-0.644	-2.39	0.02157	5.71	0.02157	21.6417	21.7868	20.8383	21.2277	21.1225	21.602	21.7824	21.9604	22.7538	22.8993	21.5153	21.6101	21.7751	21.6525	21.2379	21.5497	20.8255	20.2637	21.4034	21.1141	21.5327	21.4952	21.1598	21.2776	22.1019	22.0994	23.6168	23.7502	22.1256	22.2304	22.7779	22.961	21.7296	21.8398	22.2314	22.0957	21.5625	21.8198	22.3073	22.7291
FIBA_HUMAN	K.ALTDMPQMR.M	2	21.91	-0.467	-2.08	0.04382	4.33	0.04382	22.3267	22.0819	20.9278	20.8178	22.3115	22.202	22.1623	22.1967	23.0225	22.9966	21.325	21.2981	21.6467	21.6492	21.7403	21.7422	20.3379	20.3616	21.2254	21.2274	22.1156	22.1548	21.5778	21.742	22.0596	22.1295	23.1647	23.0077	22.1883	21.8634	22.6543	22.452	21.6405	21.6097	22.1173	21.7745	21.6176	21.5556	22.7909	22.7179
FIBG_HUMAN	K.IHLISTQSAIPYALR.V	3	21.78	-0.441	-1.48	0.14625	2.19	0.14625	22.2492	21.9011	21.3608	21.0408	22.2466	22.0375	22.267	22.4872	23.1711	22.9838	21.3457	20.9999	22.0561	21.7194	21.5553	21.755	19.0276	19.2389	21.0761	20.7132	21.9835	22.0193	21.2434	21.1725	22.0504	21.8632	22.8114	22.5424	21.7376	21.5854	22.4305	22.323	21.5709	21.4677	22.4243	22.3667	21.7439	21.611	22.6879	22.4162
FIBG_HUMAN	K.EGFGHLSPTGTTEFWLGNEK.I	3	21.14	-0.406	-0.53	0.59636	0.29	0.59636	21.8587	21.8489	20.9099	20.7258	21.7102	21.5479	21.8692	21.9958	22.9509	23.0847	20.2468	20.1005	21.557	21.2637	18.7233	18.7968	NA	NA	17.372	20.1973	20.6039	21.1815	20.096	20.684	21.2459	20.9321	19.7784	22.1683	21.1613	21.5686	22.1033	22.1914	21.5516	21.4874	22.1838	22.125	19.7801	21.3896	22.2284	22.2799
FINC_HUMAN	R.ISCTIANR.C	2	23.9	0.438	2.34	0.02427	5.47	0.02427	23.7769	23.9762	24.2557	24.3648	24.3763	24.4864	23.9888	24.0263	24.4734	24.1375	23.5224	23.8157	23.6539	23.8518	24.3231	23.8911	24.4768	24.7127	24.0041	24.2053	23.608	23.9271	23.7722	23.8717	23.4035	23.5615	22.7744	22.959	23.8085	23.8466	23.4175	23.5892	23.7668	23.9193	23.7986	24.0076	24.0195	23.6667	23.8571	23.9818
FINC_HUMAN	R.SYTITGLQPGTDYK.I	2	24.17	0.12	0.88	0.38168	0.78	0.38168	23.9503	23.9233	24.4147	24.5137	24.085	24.0877	24.3028	24.467	24.4813	24.4749	24.5243	24.6085	24.0277	24.1256	24.0485	24.0413	23.5785	23.8625	24.4376	24.6161	24.0013	24.047	23.6952	23.9488	23.7002	23.875	24.0964	24.0596	24.3541	24.306	24.56	24.4664	23.9643	24.1168	24.1046	24.2351	23.9154	23.8661	24.3117	24.5522
FINC_HUMAN	K.IYLYTLNDNAR.S	2	24.02	0.067	0.49	0.62553	0.24	0.62553	23.6321	23.742	24.4673	24.4517	23.8691	23.9006	24.1243	24.2822	24.3694	24.2677	24.2739	24.5552	23.9293	24.0523	23.9035	23.9598	23.2824	23.4045	24.2773	24.3436	23.8595	23.9722	23.504	23.6374	23.6865	23.7995	23.9608	23.6835	24.2471	24.261	24.3251	24.2866	23.8998	24.0383	24.1679	24.1697	23.8916	23.8532	24.1934	24.3047
FINC_HUMAN	R.WSRPQAPITGYR.I	3	22.74	0.287	0.62	0.54082	0.38	0.54082	22.6276	22.3136	23.1562	22.9505	22.972	22.8431	23.3187	23.4457	23.1746	23.1291	23.1579	23.1002	22.702	22.4928	23.1506	22.8161	22.4887	22.1279	23.1719	22.5175	22.7738	22.8035	22.7534	21.858	22.5323	21.3672	22.0531	21.9498	23.0823	23.0318	23.3615	23.2086	22.8307	22.7279	23.0961	23.0196	23.0096	21.9261	23.2755	21.2569
FINC_HUMAN	K.WLPSSSPVTGYR.V	2	24.54	0.073	0.62	0.53948	0.38	0.53948	24.3615	24.2578	25.0539	25.0141	24.3838	24.3154	24.5646	24.7134	24.7441	24.6867	24.8381	24.8928	24.4557	24.4863	24.5415	24.6068	23.8846	24.0164	24.8338	24.8384	24.3928	24.4437	24.0883	24.2488	24.1637	24.2311	24.4585	24.2615	24.7299	24.7189	24.8517	24.7604	24.5076	24.6216	24.5356	24.5667	24.399	24.3349	24.8711	24.8487
FINC_HUMAN	R.NLQPASEYTVSLVAIK.G	2	22.77	-0.093	-0.54	0.59214	0.29	0.59214	22.7815	22.7744	23.4593	23.3257	22.8261	22.6746	22.8831	23.1116	23.1539	22.968	22.9553	22.8685	22.7134	22.6516	22.4988	22.3775	21.3753	21.1772	22.8917	22.9433	22.9365	23.0158	22.3553	22.4185	22.706	22.5567	22.5538	22.4611	23.2564	23.2	23.1597	22.7626	22.8738	22.8397	22.9851	23.0243	22.6304	22.7573	22.9212	22.8619
FINC_HUMAN	K.LLCQCLGFGSGHFR.C	3	22.71	-0.017	-0.09	0.92516	0.01	0.92516	22.4267	22.5137	23.2989	23.1962	22.6325	22.6115	22.7921	22.9292	23.2868	23.1956	22.7171	22.921	22.3824	22.4267	22.5347	22.6124	21.5038	21.3194	23.2796	23.4271	23.0501	23.003	22.0704	22.3259	22.354	22.363	22.413	22.0984	23.2221	23.306	22.644	22.6768	22.7843	22.9822	22.969	23.0189	22.5583	22.4963	22.9893	23.0197
FINC_HUMAN	R.VDVIPVNLPGEHGQR.L	3	23.58	-0.049	-0.32	0.75345	0.1	0.75345	23.5333	23.5495	24.1015	24.0103	23.5683	23.7553	24.0101	24.0782	24.0909	24.0595	23.5659	23.5899	23.2938	23.4051	23.2125	23.2735	22.3245	22.4291	23.5806	23.6558	23.7411	23.7091	23.4186	23.4861	23.3998	23.4845	23.3206	23.0331	24.0346	23.9969	23.7159	23.8548	23.4335	23.5726	24.0165	23.9966	23.8313	23.7169	23.1291	23.1723
FINC_HUMAN	K.YSFCTDHTVLVQTR.G	3	23.23	0.177	1.1	0.27841	1.21	0.27841	22.8891	23.1792	23.7691	23.8492	23.1826	23.5967	23.3599	23.4745	23.611	23.6034	23.3304	23.5218	23.1311	23.1297	23.1439	23.0685	23.0026	22.9155	23.2756	23.336	23.0655	22.9822	22.6232	22.9278	22.8275	22.9325	22.7704	22.5531	23.5756	23.51	23.1637	23.1385	23.373	23.3787	23.4504	23.5271	23.3892	23.3201	22.9621	23.3651
FINC_HUMAN	K.HYQINQQWER.T	2	21.98	0.271	0.2	0.84084	0.04	0.84084	22.3076	20.2118	23.2741	22.9771	22.0244	21.2743	23.2934	21.3568	22.6104	22.6208	23.1317	22.6279	22.4975	22.2098	22.8909	22.404	21.5054	17.7696	23.0979	22.2523	22.2721	20.969	22.4104	16.9655	22.1474	19.1485	22.7659	21.8057	22.7017	22.6748	22.9221	22.5635	22.7608	22.3011	22.6647	22.6421	22.6422	22.1572	22.3466	20.0665
FINC_HUMAN	K.GLAFTDVDVDSIK.I	2	22.86	0.027	0.19	0.85356	0.03	0.85356	22.9479	22.8448	23.0508	22.8912	22.9427	22.9898	22.976	23.2641	23.0602	22.9263	23.0516	22.8941	22.3505	22.3314	22.979	22.9498	22.4132	22.5509	23.0365	23.1175	22.5545	22.6157	22.5774	22.5654	22.9695	22.8014	22.13	22.2244	22.9766	23.0204	23.2273	23.0662	23.0109	23.0905	23.5928	23.5514	22.4902	22.5086	23.1856	22.8646
FINC_HUMAN	R.NTFAEVTGLSPGVTYYFK.V	2	22.11	-0.168	-0.72	0.47636	0.52	0.47636	22.0618	22.1195	22.7641	22.9513	22.1028	21.9039	22.384	22.5347	22.7395	22.7054	22.1611	22.365	22.1437	21.9938	21.9528	21.9337	19.7174	19.6703	22.1581	22.0669	22.4425	22.2814	21.8113	21.9546	22.1379	21.992	21.1119	21.052	22.8173	22.7889	22.6206	22.5304	22.1842	22.3741	22.5356	22.5481	22.324	22.409	21.8375	22.0455
FINC_HUMAN	R.GEWTCIAYSQLR.D	2	22.62	-0.095	-0.37	0.71182	0.14	0.71182	22.2854	22.4656	23.2421	23.1556	22.0769	21.6787	22.6951	22.8913	23.0601	22.8428	23.2228	22.9632	22.6579	22.3684	22.5433	22.8881	21.263	20.5704	23.2376	23.2417	22.652	22.7985	21.9421	21.9996	22.1206	22.3336	22.5557	22.5539	23.0467	23.0099	23.1112	22.7351	22.8014	22.8512	22.7157	22.7409	22.2648	22.5455	23.3812	23.0916
FINC_HUMAN	R.GNLLQCICTGNGR.G	2	23.57	0.036	0.15	0.88424	0.02	0.88424	23.4109	23.679	23.6672	23.7579	23.415	23.6201	23.2478	23.4764	23.9613	23.813	23.3411	23.6531	23.2609	23.7412	23.1955	23.3586	23.1133	23.5524	24.0726	24.4552	23.721	23.9404	22.8804	23.5693	23.3187	23.8246	23.2998	23.5711	24.0025	24.1573	23.4024	23.6497	23.3663	23.6768	23.2093	23.3975	23.0539	22.9956	23.8858	24.1508
FINC_HUMAN	K.VTIMWTPPESAVTGYR.V	2	21.85	-0.359	-1.21	0.23236	1.47	0.23236	21.938	21.4289	22.9737	22.8298	21.156	20.863	22.1653	22.001	22.2911	22.1599	21.9465	22.122	21.8934	21.7197	21.6498	21.9001	19.5107	18.7859	22.1734	21.828	21.9343	22.0394	21.5004	21.628	21.8581	21.6174	21.9863	21.8801	22.667	22.705	22.1663	22.1827	22.1438	21.7987	22.2806	22.275	22.0593	22.1756	21.9833	21.6384
FINC_HUMAN	R.DLQFVEVTDVK.V	2	22.02	0.097	0.26	0.79578	0.07	0.79578	22.4719	22.5339	21.8603	21.7495	22.7125	22.6883	22.9177	22.3353	22.5363	22.4753	21.7127	21.2243	21.7227	21.8233	22.1584	21.3124	21.276	21.2903	22.5581	22.0512	22.525	22.4673	22.2606	22.0203	22.1893	22.2801	21.3599	20.1632	22.3252	21.6825	22.6117	22.2026	22.0741	22.0038	21.894	21.6057	21.9464	21.0172	22.5694	22.2701
FINC_HUMAN	K.FTQVTPTSLSAQWTPPNVQLTGYR.V	3	22.29	-0.078	-0.29	0.77612	0.08	0.77612	22.2907	22.2705	22.6955	22.9993	22.1352	22.1157	22.6631	22.8876	22.624	22.737	22.6358	22.7761	22.3525	22.1817	22.4758	22.6914	20.0938	19.578	22.4445	22.4144	22.2811	22.1131	21.8542	21.9682	22.038	21.9024	21.9792	22.4787	22.7619	22.7846	22.2468	22.6345	22.438	22.3773	22.4584	22.3609	22.0744	22.6382	22.4605	22.765
FRIL_HUMAN	R.LLKMQNQRGGR.A	2	22.92	0.475	1.9	0.06434	3.61	0.06434	24.1773	24.2816	22.9391	23.309	23.3582	23.2967	22.9681	23.2009	23.1686	22.9872	22.3147	22.4349	22.5369	22.7377	23.0414	23.3541	23.8295	23.2771	22.9834	22.9543	22.6288	22.6529	22.4039	22.6295	23.1099	23.0974	21.6813	22.1056	22.2521	22.4314	21.8791	21.7813	23.772	23.6098	22.373	22.2627	22.5912	23.0831	23.7007	23.6062
FSTL1_HUMAN	R.LDSSEFLK.F	2	25.38	-0.032	-0.17	0.86264	0.03	0.86264	25.4413	25.4191	23.966	24.1853	25.6924	25.7849	24.977	25.032	24.9952	24.9873	25.6836	25.5427	25.402	25.4619	25.5654	25.507	25.939	26.2083	25.6778	25.7814	25.523	25.5403	25.7581	26.032	26.0395	26.0853	25.7747	25.6972	25.1855	25.1033	25.4506	25.3763	25.0469	25.0134	24.7425	24.5011	25.1391	25.0209	25.3677	25.4883
FSTL1_HUMAN	K.LSFQEFLK.C	2	22.54	0.048	0.36	0.71992	0.13	0.71992	22.9952	22.6471	22.5366	22.5329	22.6743	22.6361	22.7287	22.5557	22.3154	22.4165	22.5961	22.4407	22.3737	22.4323	22.6471	22.7036	22.7757	22.7902	22.3078	22.1946	22.3876	22.436	22.3959	22.286	22.9679	22.8528	21.7775	21.9081	22.5333	22.4982	22.2497	22.202	22.7914	22.8628	22.7532	22.6872	22.4131	22.3271	22.8926	23.1197
FSTL4_HUMAN	R.ESLFLINGR.Q	2	22	-0.182	-0.84	0.40691	0.7	0.40691	22.1308	22.0594	21.4883	21.4456	21.6934	21.6467	21.151	21.1789	22.0283	21.9427	22.4394	22.0915	22.5802	22.3321	21.9395	22.1972	21.6881	21.6542	22.3056	22.276	22.4485	22.2908	22.2489	22.1401	22.5638	22.6671	23.195	23.3329	21.7911	21.6869	22.3706	22.2763	21.8174	21.912	22.1719	22.0843	21.0587	20.7962	21.83	21.225
GELS_HUMAN	K.VSNGAGTMSVSLVADENPFAQGALK.S	3	26.03	-0.332	-1.08	0.28457	1.18	0.28457	25.8113	25.6946	26.773	26.7724	25.3857	25.2097	26.1795	26.0348	26.3838	26.3684	26.2764	26.2688	26.5006	26.3209	26.2134	26.2954	24.4417	23.2459	25.5598	25.523	25.7897	25.303	25.808	25.5336	25.8648	25.5545	26.009	26.2331	26.8561	26.8804	25.9252	26.0014	26.6283	26.5322	26.7653	26.6071	26.6457	26.8124	26.0041	26.1363
GELS_HUMAN	K.VSNGAGTMSVSLVADENPFAQGALK.S	2	22.03	-0.49	-1.13	0.26598	1.27	0.26598	21.9144	20.6889	23.5716	23.0367	20.7498	20.5131	22.3458	22.1141	22.3089	22.2892	22.4941	22.5173	22.812	22.4065	22.0896	22.0683	19.4701	18.7165	22.0158	21.6133	21.9524	21.8598	21.6339	21.5023	20.8875	21.3808	22.7382	22.3189	22.9432	23.0087	22.674	21.9935	22.876	22.5473	23.023	22.8257	22.7216	22.8083	22.3026	21.5345
GELS_HUMAN	K.TPSAAYLWVGTGASEAEK.T	2	26.18	-0.194	-1.08	0.28526	1.17	0.28526	26.2606	26.105	26.1775	25.9499	26.0868	25.8407	26.5492	26.5396	25.7851	25.7725	26.3396	26.2324	26.3757	26.204	25.7266	25.6868	26.0972	25.6902	26.229	26.0013	26.2866	26.308	26.3276	26.2495	26.5847	26.4336	27.2777	26.995	25.9668	25.9335	26.6527	26.3625	25.8629	25.7915	25.9124	25.9889	25.6649	25.9484	26.6633	26.3254
GELS_HUMAN	K.AGALNSNDAFVLK.T	2	25.86	-0.053	-0.34	0.73718	0.11	0.73718	25.1527	25.4459	26.2316	26.331	26.3581	26.586	26.1912	26.3333	25.9561	26.0166	26.0391	25.9242	25.7121	25.8966	25.0544	25.1148	25.388	25.63	25.5544	25.7232	25.9504	26.0677	25.687	25.8452	26.0006	26.128	26.1404	25.9707	25.9992	25.9983	25.8391	25.9802	26.024	26.0601	25.9644	25.9308	25.5549	25.4682	25.4411	25.6532
GELS_HUMAN	K.QTQVSVLPEGGETPLFK.Q	2	24.97	-0.08	-0.5	0.61857	0.25	0.61857	24.6686	24.57	25.5282	25.4975	25.1895	25.2402	25.3131	25.6531	25.0269	24.9617	25.1536	25.3227	24.9669	25.0594	24.177	24.1546	24.1659	24.3182	24.7357	24.8384	24.9306	25.214	24.6514	24.7656	25.1518	25.282	25.4819	25.4857	25.1607	25.1477	25.1876	25.0479	24.9797	25.0422	25.1213	25.1623	24.4736	24.5635	24.7265	24.5646
GELS_HUMAN	K.QTQVSVLPEGGETPLFK.Q	3	23.63	0.023	0.06	0.955	0	0.955	22.8656	23.1425	23.4919	23.7309	24.3577	24.4808	24.1678	24.404	23.808	23.7505	24.1859	23.2443	23.6074	23.6789	22.9171	23.2195	23.4143	23.3952	23.3476	23.7039	23.9263	23.6292	23.483	23.3416	24.0108	23.9804	23.4806	24.6524	23.5912	24.1314	23.4265	23.4466	23.8618	24.2214	24.4718	23.4834	22.5963	23.4724	23.1018	22.1471
GELS_HUMAN	K.SEDCFILDHGK.D	2	23.96	-0.111	-0.73	0.46704	0.54	0.46704	23.4294	23.7276	24.3309	24.4366	24.3358	24.237	24.3312	24.4585	24.0199	23.8555	24.0646	24.3779	23.8795	23.9465	23.283	23.2664	23.2478	23.4202	23.6292	23.7864	24.1571	24.2028	23.7443	23.7936	24.1683	24.1679	24.3999	24.5364	23.9065	24.1407	24.1069	24.0768	23.972	24.08	24.0796	24.0436	23.556	23.6046	23.7917	23.7632
[truncated: 595 more rows]
