# Supplementary material for: Analysis of the Cerebrospinal Fluid Proteome in Alzheimer's Disease
Source: PLoS One. 2016 Mar 7;11(3):e0150672. doi: 10.1371/journal.pone.0150672 (PMC4780771; doi:10.1371/journal.pone.0150672)
Supplement: S21 DataFile — (XLSX) [file pone.0150672.s021.xlsx]

## Sheet: Sieve_spiked_in_normalized_data
S21 DataFile. Sieve spiked in normalized data quantification data.
Protein (Uniprot ID)	Peptide	Charge	A	Coef	t	p.value	F	F.p.value	AD1_1	AD1_2	AD2_1	AD2_2	AD3_1	AD3_2	AD4_1	AD4_2	AD5_1	AD5_2	AD6_1	AD6_2	AD7_1	AD7_2	AD8_1	AD8_2	AD9_1	AD9_2	AD10_1	AD10_2	C1_1	C1_2	C2_1	C2_2	C3_1	C3_2	C4_1	C4_2	C5_1	C5_2	C6_1	C6_2	C7_1	C7_2	C8_1	C8_2	C9_1	C9_2	C10_1	C10_2
7B2_HUMAN	R.SVNPYLQGQR.L	2	24.66	-0.062	-0.22	0.82516	0.05	0.82516	23.4943	23.7394	25.9064	25.9131	23.9421	23.9302	24.8649	24.7187	24.9633	25.0102	24.8564	24.966	24.8029	25.0609	24.55	24.3343	24.2195	24.5388	24.3805	24.4783	24.5198	24.5987	24.6408	24.471	24.4548	24.6681	24.7185	24.8776	25.3554	25.4268	24.3479	24.5011	24.5342	24.6368	25.6475	25.7689	24.9954	24.7768	23.4999	23.4742
7B2_HUMAN	K.SVPHFSDEDKDPE.-	3	23.59	0.001	0	0.99684	0	0.99684	22.4027	22.6797	24.9116	25.0905	22.7908	22.9261	23.9673	23.7196	23.9665	23.9726	23.8328	23.9816	23.5848	23.8839	23.5016	23.1132	23.1101	23.5489	23.2608	23.5081	23.2566	23.432	23.5106	23.3048	23.1975	23.4829	23.6006	23.8675	24.2478	24.4603	23.0496	23.3342	23.4811	23.6039	24.6821	24.8925	24.0791	23.5406	22.3641	22.3359
7B2_HUMAN	K.SVPHFSDEDKDPE.-	2	23.13	-0.124	-0.43	0.67272	0.18	0.67272	22.3815	22.3898	24.6323	24.5991	22.03	21.8326	23.385	23.2286	23.386	23.4661	23.4983	23.5829	23.3817	23.4103	22.7214	22.7798	22.4902	22.477	22.9368	22.8127	23.1345	23.2204	22.8697	22.6723	23.001	23.0788	23.6171	23.4245	24.0048	24.0749	23.0454	22.7857	23.0789	23.0669	24.2267	24.374	22.8587	23.2979	22.0385	22.0291
A1AG1_HUMAN	K.WFYIASAFR.N	2	25.33	-1.712	-3.14	0.00308	9.85	0.00308	23.7584	23.787	26.0904	25.8018	23.1102	22.9035	24.773	24.8775	24.3787	24.3227	26.452	26.4439	26.3109	25.9834	24.8809	25.1699	21.4588	20.5372	24.2115	24.2602	25.3092	25.0681	25.3332	25.2766	25.5376	25.2529	28.7	28.6373	27.6372	27.6787	26.6764	26.5933	24.8243	24.7979	27.4608	27.2538	26.066	26.3072	24.5507	24.7865
A1AG1_HUMAN	K.EQLGEFYEALDCLR.I	2	26.63	-1.417	-3.86	0.00038	14.9	0.00038	25.5002	25.3118	26.894	26.6744	24.5467	24.6243	26.0852	26.2167	25.446	25.3635	27.2599	27.4227	27.2365	27.127	25.8865	25.7761	24.545	24.5029	26.117	25.9719	26.4919	26.5818	26.4379	26.5152	26.9522	26.8986	29.511	29.3276	28.5125	28.5458	28.0033	27.7288	25.9363	25.8879	28.379	28.3315	27.2088	27.3689	26.041	26.1959
A1AG1_HUMAN	K.EQLGEFYEALDCLR.I	3	25.01	-1.271	-2.56	0.01417	6.55	0.01417	23.481	24.2788	24.8694	25.0131	23.2618	23.5973	24.7017	24.6032	23.7046	23.985	25.7716	25.6368	25.1825	25.4725	24.3183	24.3078	23.4741	23.1171	24.466	24.1999	24.8441	24.7682	25.0764	24.8609	25.3828	25.2244	27.2894	27.3752	26.717	26.6582	25.8687	26.1161	24.7214	24.8037	26.8327	26.515	25.5232	25.5588	23.8052	24.9292
A1AG1_HUMAN	K.SDVVYTDWK.K	2	26.1	-1.373	-4.2	0.00014	17.6	0.00014	24.9502	24.7764	24.8618	24.8299	24.3349	24.2227	25.8463	25.8158	24.9375	24.7416	26.5206	26.6565	26.4976	26.5651	25.5796	25.3658	25.0545	25.2045	25.733	25.8147	25.9741	26.0938	26.3233	26.3309	26.2691	26.2605	28.7994	28.5992	27.9523	27.967	27.315	27.2295	25.3166	25.3063	27.5728	27.6078	26.9003	26.6382	25.6418	25.681
A1AG1_HUMAN	K.NWGLSVYADKPETTK.E	3	26.19	-1.18	-3.48	0.00118	12.09	0.00118	25.1143	24.9337	26.5013	26.3627	24.2794	24.2821	25.9045	25.8711	25.2005	25.0696	26.7561	26.7235	26.4046	26.4234	25.4955	25.3901	24.7461	24.9626	25.7629	25.8652	25.9389	26.0251	26.1939	26.2694	26.1533	26.2384	28.9329	28.6147	28.0282	27.9949	27.3359	27.1374	25.309	25.3166	27.6781	27.701	26.7985	26.5666	25.6745	25.7473
A1AG1_HUMAN	K.NWGLSVYADKPETTK.E	2	24.27	-1.438	-3.15	0.00296	9.94	0.00296	23.3302	23.016	24.8146	24.4685	21.6741	21.4193	24.0198	23.882	22.8584	22.9678	25.0328	25.1887	24.8279	24.7358	23.3498	23.3841	22.259	22.1981	23.9431	23.6111	24.0798	24.1779	23.9103	23.9665	24.4261	24.29	27.55	26.9251	26.3622	26.3287	25.7668	25.3178	23.4225	23.3179	26.0222	26.1407	24.7951	25.0109	23.9697	23.955
A1AG1_HUMAN	K.TEDTIFLR.E	2	24.9	-1.154	-3.56	0.00092	12.71	0.00092	23.7156	23.7435	24.716	24.6107	23.2084	23.3149	24.4067	24.4118	23.7164	23.6881	25.3021	25.4156	25.2097	25.3746	24.3202	24.1083	23.8569	24.306	24.4118	24.5466	24.8629	25.0293	25.0036	25.0706	25.0699	25.1229	27.3552	27.0604	26.5982	26.5763	25.8396	25.7785	23.9418	24.0818	26.2306	26.3006	25.3421	25.2956	24.4073	24.5002
A1AG1_HUMAN	K.TYMLAFDVNDEK.N	2	25.73	-1.261	-3.1	0.00344	9.6	0.00344	24.9073	24.7092	25.5969	25.0969	23.9199	24.0113	25.5887	25.362	24.5227	24.265	26.2955	25.9708	26.1328	26.1668	25.1292	24.727	24.3174	24.3629	25.6284	25.3088	25.7442	25.7534	26.1631	25.9611	26.013	26.0714	28.5033	28.1824	27.4801	27.3785	26.9702	26.6967	25.025	24.6838	26.7753	26.7797	26.1363	25.6844	25.7249	25.5067
A1AG1_HUMAN	R.YVGGQEHFAHLLILR.D	3	25.52	-1.417	-3.61	0.00079	13.06	0.00079	24.5277	24.334	25.868	25.5591	23.6354	23.8991	25.2466	25.2903	24.3604	24.2312	26.0634	26.1992	25.9792	25.9072	24.5348	24.6171	23.0686	23.0465	24.9179	24.9569	25.4297	25.4684	25.5776	25.6158	25.9542	25.8317	28.6357	28.2079	27.5132	27.4982	26.7395	26.5036	24.4681	24.5295	27.3564	27.332	25.8807	26.1015	24.9775	24.9625
A1AG1_HUMAN	R.YVGGQEHFAHLLILR.D	2	23.31	-1.476	-3.48	0.00119	12.08	0.00119	22.384	22.1611	23.703	23.3278	21.3094	21.6801	23.1059	23.028	21.9879	22.0208	23.9685	23.9131	23.7236	23.7855	22.2848	22.3649	20.7483	20.5302	22.5891	22.7658	23.2485	23.4354	23.3158	23.2524	23.7961	23.7194	26.5632	26.0918	25.2972	25.2975	24.4876	24.2313	22.1613	22.3368	25.2516	25.1624	23.5604	23.8444	22.9607	22.8893
A1AG1_HUMAN	K.SDVVYTDWKK.D	2	22.05	-1.365	-2.67	0.01063	7.14	0.01063	21.0171	20.8089	21.3915	20.9339	20.4805	20.1426	22.2019	21.6316	20.7002	20.7285	22.5992	22.5073	22.6082	22.514	21.3399	21.1956	20.9708	20.5478	21.6648	21.3665	21.8188	21.6443	22.6664	21.6627	22.564	22.4336	25.1682	24.4954	24.0564	24.0164	23.5057	23.3072	21.1274	20.9784	23.4413	23.6079	22.5365	22.5356	21.6256	21.4627
A1AG2_HUMAN	K.TLMFGSYLDDEK.N	2	24.92	-0.984	-2.99	0.00469	8.91	0.00469	23.9733	23.9024	24.9395	24.7986	23.3568	23.2624	24.5122	24.5397	24.1561	23.9286	25.7258	25.6767	25.4573	25.4938	24.5583	24.4249	23.6435	23.9029	24.1316	24.2045	25.1088	25.2729	25.1014	25.1543	25.1292	25.1468	27.5215	27.2276	26.2449	26.1961	25.9177	25.5593	24.1945	24.3152	26.275	26.2525	24.4041	24.5539	24.3724	24.3134
A1AG2_HUMAN	K.NWGLSFYADKPETTK.E	3	23.95	-0.973	-2.81	0.00751	7.88	0.00751	22.9758	22.6286	24.1421	23.78	22.2889	22.309	23.9244	23.7931	23.3364	23.2371	24.897	24.7481	24.4353	24.4473	23.7976	23.6089	22.3052	22.2083	23.1708	23.229	24.0493	24.0249	24.2088	24.0765	23.9422	23.9096	26.5558	26.2712	25.2044	25.2029	25.0037	24.829	23.2257	23.2033	25.3799	25.4015	23.9218	23.8425	23.276	23.1845
A1AG2_HUMAN	K.NWGLSFYADKPETTK.E	2	22.1	-1.146	-2.64	0.01165	6.95	0.01165	21.1629	20.8754	22.817	22.5699	19.7554	19.6228	21.8593	21.7041	21.2632	21.4707	23.2632	23.1841	22.7767	22.5396	21.5962	21.5666	20.0719	20.0304	21.3452	21.0965	22.1671	22.0496	21.7905	21.6942	22.106	21.9714	25.1572	24.6615	23.6166	23.6561	23.3677	22.925	21.676	21.4677	23.9243	23.9567	21.8866	22.2354	21.6699	21.5086
A1AG2_HUMAN	R.SDVMYTDWK.K	2	23.87	-0.833	-2.28	0.02742	5.22	0.02742	22.7973	22.4993	25.7746	25.6201	22.2624	21.9869	23.3479	23.3728	22.983	22.7773	24.462	24.5273	24.2569	24.2179	23.5164	23.3538	22.6091	22.711	23.0074	23.057	24.0039	24.0401	24.1467	24.0697	23.9881	23.8178	26.4101	26.0923	25.134	25.0407	24.7252	24.5595	23.138	23.0353	25.0918	25.1315	23.5693	23.5766	23.1282	23.0947
A1AG2_HUMAN	K.EQLGEFYEALDCLCIPR.S	3	23.85	-1.111	-2.09	0.0427	4.37	0.0427	22.3815	22.7541	24.3626	24.4621	21.8307	22.24	23.351	23.3781	23.3342	23.5411	25.0414	24.9144	24.5671	24.273	23.5666	23.6135	21.7516	20.8573	23.0672	22.5364	24.0946	23.6021	23.7543	23.6114	23.7215	24.0886	26.5644	26.4025	25.1096	25.1876	24.7887	24.7296	23.7685	23.8167	25.6777	25.4407	23.4378	23.9322	22.8326	23.4913
A1AG2_HUMAN	K.EQLGEFYEALDCLCIPR.S	2	22.56	-1.221	-2.55	0.01435	6.52	0.01435	21.8278	21.2826	23.1458	22.8112	20.4143	20.3886	21.8734	22.0184	22.1046	21.8359	23.4347	23.9363	23.2349	23.3101	22.3663	21.9805	19.874	19.8778	21.6446	21.562	22.2221	22.739	22.323	22.5141	22.4264	22.7176	25.4907	25.2866	24.1336	24.2449	23.9217	23.6051	21.7436	22.0337	24.2775	24.2393	22.6024	22.6314	22.1916	21.994
A1AG2_HUMAN	R.EHVAHLLFLR.D	2	22.51	-1.163	-2.97	0.00483	8.85	0.00483	21.6938	21.6418	22.8248	22.3684	20.8928	20.9961	22.1844	22.2415	21.7504	21.7701	23.3099	23.6176	23.2064	23.1159	21.751	21.8926	20.0648	20.305	21.4923	21.3826	22.8633	22.8968	22.4161	22.4636	22.7439	22.8561	25.3281	25.0365	23.8293	23.9931	23.7426	23.3535	21.6701	21.735	24.1769	24.1658	22.3034	22.4959	21.7943	21.901
A1BG_HUMAN	R.LETPDFQLFK.N	2	25.36	-0.624	-2.13	0.0391	4.53	0.0391	24.6139	24.414	25.7001	25.6478	24.3483	24.4443	25.362	25.4811	24.9261	24.8759	26.3049	26.3264	25.5242	25.7001	25.0986	24.9162	24.5401	24.9087	23.9161	23.9996	25.4447	25.5522	25.742	25.7502	25.4077	25.356	27.5226	27.4991	25.9326	26.0126	26.0787	26.0533	24.7826	24.7919	25.99	26.1989	25.1626	25.2286	24.4945	24.5348
A1BG_HUMAN	R.TPGAAANLELIFVGPQHAGNYR.C	3	24.5	-0.766	-1.86	0.06961	3.47	0.06961	23.8116	23.2474	25.3094	24.9781	23.1661	23.0241	24.4704	24.6353	24.2013	24.1644	25.7309	25.5611	25.0035	24.8047	23.9165	24.1593	22.1435	21.9798	24.1594	23.8409	24.7755	24.5611	24.8404	24.623	24.4575	24.144	27.195	27.0154	25.1708	25.2721	25.3926	25.1645	24.0679	23.9154	25.4092	25.5146	24.5709	24.5611	23.5999	23.3813
A1BG_HUMAN	R.ATWSGAVLAGR.D	2	24.59	-0.588	-2.02	0.04927	4.1	0.04927	23.5514	23.4299	24.9721	24.8073	23.448	23.3448	24.6826	24.6325	24.1212	24.0045	25.3439	25.2563	24.9353	24.9621	24.3104	24.0913	23.7196	23.8601	24.1497	24.2215	24.6971	24.8152	25.0207	25.0567	24.5377	24.5029	26.812	26.5032	25.1107	25.041	25.3482	25.2302	24.0438	23.8189	25.2381	25.3281	24.7154	24.5377	23.5675	23.681
A1BG_HUMAN	R.SGLSTGWTQLSK.L	2	25.05	-0.552	-1.78	0.08282	3.16	0.08282	23.9732	23.9829	25.4557	25.5165	23.6975	23.7642	24.9977	25.1286	24.8025	24.6023	25.8582	26.0188	25.257	25.4639	24.605	24.4837	24.0623	24.3871	24.6211	24.7406	25.144	25.2371	25.3986	25.4546	24.8058	24.9361	27.4402	27.3753	25.5222	25.6278	25.7079	25.7922	24.1317	24.3588	25.5932	25.6625	25.1826	25.0562	23.9541	24.0773
A1BG_HUMAN	K.VTLTCVAPLSGVDFQLR.R	2	24.94	-0.9	-1.92	0.06103	3.7	0.06103	23.5357	23.186	27.1807	26.9153	22.534	22.1933	24.2492	24.4425	25.1799	25.0438	26.0924	26.3602	25.4474	25.4092	24.221	24.3518	22.2297	22.4593	24.373	24.4346	24.5046	24.519	24.2787	24.4358	24.1657	24.252	27.6736	27.487	26.2461	26.2829	25.5627	25.4671	24.8091	25.0451	26.8467	26.8369	25.7262	25.529	24.0121	24.1491
A1BG_HUMAN	K.VTLTCVAPLSGVDFQLR.R	3	24.29	-0.694	-1.29	0.20309	1.67	0.20309	22.3254	23.0773	25.6677	25.5879	22.7404	22.8013	24.0241	23.7989	23.9218	24.4992	25.5962	25.209	24.7518	24.6886	23.8134	24.1148	22.6699	22.365	23.7287	23.5382	24.3511	23.5658	24.2899	23.9227	23.9609	23.8792	26.3447	26.6312	25.5873	25.6713	24.4984	24.5778	24.5164	24.3387	25.9017	25.3554	24.3821	24.6815	22.8739	23.4695
A1BG_HUMAN	R.SWVPHTFESELSDPVELLVAES.-	3	23.25	-0.942	-0.86	0.39227	0.75	0.39227	21.9145	22.1002	24.6861	24.4914	21.3291	21.2603	23.4563	23.5319	23.0488	23.0268	24.8843	24.4781	23.9997	23.8637	23.2286	23.4046	20.3443	16.4726	22.9048	23.0977	23.2557	22.9593	22.8945	23.1014	22.9246	22.8983	26.0222	26.2328	24.1234	24.2854	23.9023	24.2559	23.3034	22.9487	23.9811	24.0436	23.4081	23.9212	22.8836	23.0279
A1BG_HUMAN	R.SWVPHTFESELSDPVELLVAES.-	2	22.14	-0.965	-1.17	0.25048	1.36	0.25048	21.7016	20.8566	23.8444	23.0303	20.3115	19.5539	22.0112	22.0763	22.1192	21.8333	23.1791	23.5977	23.0612	22.704	22.0105	22.0268	19.0406	16.8069	21.8398	21.6221	21.8978	21.8395	22.1222	22.6299	21.6964	21.6019	25.5992	25.2804	23.2928	23.1181	23.2871	22.8015	21.4831	21.6466	22.7957	22.8884	22.4327	22.5331	21.6962	21.8882
A1BG_HUMAN	K.HQFLLTGDTQGR.Y	3	23.81	-0.464	-1.11	0.27301	1.23	0.27301	22.3164	22.2805	24.5137	24.3632	22.857	22.8781	24.1291	23.5262	23.4208	23.4878	24.6973	24.5652	24.1279	24.0449	23.7266	23.4255	23.124	23.0034	23.4769	23.5829	23.9464	23.5726	24.5518	23.821	23.745	23.7404	25.6603	25.5976	24.4332	24.4104	24.114	24.5868	23.3706	23.3317	24.5596	24.5452	24.1626	23.7236	22.6839	22.2774
A1BG_HUMAN	K.HQFLLTGDTQGR.Y	2	23.8	-0.576	-1.32	0.19232	1.76	0.19232	22.6531	22.5427	24.6199	24.3555	22.3356	22.28	23.966	23.5738	23.3816	23.4546	25.1775	24.7519	24.2427	24.167	23.3056	23.1691	22.7242	22.5435	23.5803	23.3969	23.9427	23.6752	24.2098	23.5177	23.7242	23.8122	26.3838	25.7704	24.4443	24.4363	24.4237	24.3859	23.1822	23.0743	25.0166	24.6652	23.8382	23.9152	22.8482	22.4851
A1BG_HUMAN	K.SLPAPWLSMAPVSWITPGLK.T	2	22.55	-1.09	-1.7	0.09676	2.88	0.09676	21.4677	21.0468	24.5352	23.9456	20.1088	19.7412	22.2014	22.2585	22.3195	22.1396	23.9219	24.2322	23.346	22.9684	22.5331	22.407	19.4447	17.9673	21.8019	21.7772	22.2624	22.2888	22.7784	22.6597	22.0924	22.0449	25.9567	25.9327	23.804	23.8136	23.8106	23.3895	21.968	22.143	23.437	23.5446	23.0347	23.1636	21.9036	21.9267
A1BG_HUMAN	K.SLPAPWLSMAPVSWITPGLK.T	3	22.21	-1.04	-1.16	0.25375	1.34	0.25375	20.7645	20.7647	23.5248	24.1697	19.5301	19.4521	21.8599	22.3317	22.0152	22.0206	24.1865	23.7403	22.5164	22.8755	21.6388	22.5013	19.3904	17.0061	21.8633	21.6389	22.2169	21.5662	22.0857	22.2516	22.093	21.5849	24.6442	25.2475	23.2784	23.6213	22.3482	23.0769	22.6131	22.3906	23.2744	23.4481	22.4465	23.3033	21.5154	21.5914
A1BG_HUMAN	R.CEGPIPDVTFELLR.E	2	22.81	-0.732	-2.22	0.03188	4.93	0.03188	21.8464	21.7145	23.7357	23.4351	21.2143	21.2261	22.6187	22.6133	22.4494	22.4618	23.7816	23.9379	23.3587	23.3244	22.5039	22.2284	20.9538	20.9053	22.2666	22.2591	22.8511	22.7664	23.0169	23.0044	22.7014	22.6951	25.3812	25.2814	23.4189	23.4653	23.6414	23.5974	22.3879	22.2735	23.7048	23.5922	22.9269	22.9139	21.8338	22.0253
A1BG_HUMAN	K.NGVAQEPVHLDSPAIK.H	2	22.17	-0.583	-1.45	0.15439	2.1	0.15439	21.6276	21.3772	23.099	22.7141	20.598	20.4512	22.269	22.3091	21.3971	21.6342	23.0955	23.3398	22.5003	22.4698	21.3214	21.5035	21.0014	21.1635	21.8479	21.7674	22.3172	22.4874	22.0984	22.2337	22.0854	22.1312	24.9468	24.2933	22.6813	22.7275	23.0491	22.7537	21.2777	21.291	23.0506	22.9716	21.7296	22.2555	21.3095	21.4552
A1BG_HUMAN	R.CLAPLEGAR.F	2	22.78	-0.455	-1.14	0.25977	1.3	0.25977	21.4129	21.4789	23.3744	23.3761	21.8222	21.8973	22.9486	22.2251	22.3782	22.402	23.5518	23.5506	23.1594	23.19	22.4425	22.3116	22.1781	22.2989	22.5425	22.5589	22.8863	22.6604	23.4437	22.7016	22.677	22.8602	24.6998	24.3677	23.3799	23.4625	23.1522	23.4836	22.1696	22.2368	23.4361	23.5168	23.0866	22.6445	21.7178	21.6227
A1BG_HUMAN	R.LHDNQNGWSGDSAPVELILSDETLPAPEFSPEPESGR.A	3	22.77	-0.853	-1.8	0.07978	3.22	0.07978	22.1803	21.5237	23.695	23.1575	20.8424	20.4554	22.7761	22.8679	22.4301	22.2762	23.6582	24.1257	23.3319	23.2553	22.5312	22.3524	20.3619	20.0403	22.4108	22.5535	22.507	22.7802	23.0346	23.1314	22.5634	22.5544	25.6489	25.365	23.4547	23.4619	24.0368	23.6771	21.8507	22.1973	23.4772	23.6618	22.9017	22.9927	22.4335	22.1655
A1BG_HUMAN	R.LELHVDGPPPRPQLR.A	3	22.42	-0.661	-1.61	0.11516	2.59	0.11516	21.7477	21.3228	23.1736	22.7555	20.8497	20.8234	22.6712	22.7052	21.672	21.7768	23.3699	23.5103	22.8022	22.7212	21.6974	21.6725	21.2707	21.3913	22.125	21.8291	22.7159	22.6102	22.5628	22.6404	22.4502	22.5503	25.4624	24.7928	23.028	22.8316	23.4753	23.0243	21.3881	21.439	23.2758	23.2096	22.3068	22.4949	21.5076	21.3397
A2AP_HUMAN	K.LGNQEPGGQTALK.S	2	21.99	-0.306	-0.68	0.50184	0.46	0.50184	20.3747	20.6323	22.5388	22.7207	20.9684	21.1052	21.8419	21.8706	22.1141	21.8996	22.452	22.9325	22.1336	22.5552	21.5685	21.3678	21.599	22.1324	21.7953	22.1444	21.8037	22.1509	22.0841	22.1898	21.7148	21.9225	24.2302	24.4036	22.1421	22.4994	22.3906	22.7315	20.881	21.1972	22.5976	22.7362	22.3086	21.7335	20.3769	20.7692
A2AP_HUMAN	R.WFLLEQPEIQVAHFPFK.N	3	21.58	-1.28	-1.51	0.13741	2.29	0.13741	19.706	19.7862	23.5071	23.0817	19.1796	19.1295	20.2761	20.8709	21.859	21.7548	23.075	23.3376	22.4725	22.3543	21.5372	21.6729	17.3812	15.0415	21.4113	21.3876	21.6425	21.3565	21.24	21.3801	21.2026	21.3987	24.9514	24.7713	22.9505	22.9448	22.6795	22.4945	21.3813	21.6017	23.2971	23.0817	22.422	22.8199	20.0499	20.7616
A2GL_HUMAN	R.VAAGAFQGLR.Q	2	22.35	-1.487	-4.77	2e-05	22.79	2e-05	21.101	20.9711	22.0238	21.6527	21.398	21.4281	21.9989	21.8898	20.5835	20.8244	22.0443	22.1652	22.3393	22.4745	21.8807	21.7101	21.0268	21.2759	21.7563	21.6	22.5848	22.6705	22.9587	22.9059	23.5781	23.4892	24.2521	24.2904	24.3519	24.2637	23.6216	23.3408	21.4575	21.3872	23.8258	23.7304	22.8379	22.7015	21.8155	21.8141
A2GL_HUMAN	K.ENQLEVLEVSWLHGLK.A	3	22.26	-1.829	-4.41	7e-05	19.47	7e-05	20.7468	20.9007	22.6296	22.4409	20.574	20.8444	21.8887	21.8182	21.0358	20.8572	22.4621	22.3803	22.5421	22.2143	21.9105	21.7384	18.6155	18.3792	21.4632	21.3902	22.5859	22.2727	22.6197	22.5042	23.1718	23.3014	25.1313	24.9257	24.4266	24.3929	23.4532	23.4949	21.8383	21.5019	24.2584	24.1217	22.9521	22.9257	21.7042	21.823
A2GL_HUMAN	K.GQTLLAVAK.S	2	21.94	-1.431	-3.58	0.00089	12.79	0.00089	20.2477	20.2084	21.9351	21.4432	21.0286	21.0576	21.9016	21.2845	20.3423	20.4813	21.5957	21.685	22.0484	22.0213	21.5743	21.408	20.7717	20.8252	21.4149	21.2361	22.1686	21.9305	22.673	22.0302	23.1639	23.0631	23.797	23.57	24.0256	23.9255	22.6501	22.9413	21.2335	21.1177	23.5746	23.5975	22.6261	22.3458	21.4863	21.2189
A2GL_HUMAN	K.DLLLPQPDLR.Y	2	23.3	-1.43	-4.62	4e-05	21.34	4e-05	22.1665	22.0636	23.0513	22.8894	22.1699	22.204	22.9158	23.0358	21.7783	21.6484	23.0534	23.026	23.4308	23.4368	22.7577	22.6185	21.9481	22.2836	22.6225	22.6242	23.4565	23.4514	23.6124	23.7016	24.4836	24.5471	25.4919	25.2734	25.2048	25.2124	24.4721	24.3038	22.4116	22.4788	24.8545	24.7372	23.6023	23.5993	22.8939	22.5346
A2GL_HUMAN	R.NALTGLPPGLFQASATLDTLVLK.E	3	20.64	-1.809	-1.82	0.07652	3.3	0.07652	16.1334	16.7926	21.7295	21.2704	19.4064	19.0024	21.4174	21.554	16.2228	16.8281	21.3413	21.1301	22.0245	22.1172	21.4127	21.3944	18.342	15.8075	20.295	20.5482	20.7588	20.2414	21.964	21.9106	22.4687	22.4723	24.8646	24.9376	16.4542	15.6953	22.0252	21.9777	21.4779	21.1185	22.6861	22.7419	22.3058	22.7028	21.0157	21.1276
A2GL_HUMAN	K.ALGHLDLSGNR.L	2	21.63	-1.044	-1.87	0.06833	3.5	0.06833	20.2049	19.7939	22.4949	22.238	20.3339	20.0119	21.5572	20.7408	20.7811	20.9612	22.2255	22.2015	22.1135	21.9907	20.9967	21.0296	20.3174	20.1427	21.1006	20.9495	22.0325	21.5786	21.7674	20.8329	22.1191	22.235	23.86	23.5813	23.2561	23.3487	22.5014	22.7019	21.021	21.1529	23.1326	23.2386	22.1347	22.2515	20.6925	19.6331
A2MG_HUMAN	R.VGFYESDVMGR.G	2	25.03	-0.606	-2.15	0.03749	4.61	0.03749	24.2915	24.1547	26.2457	26.0664	23.4732	23.4255	24.7035	24.7766	25.2126	25.0912	25.4221	25.5698	25.0192	25.0478	24.5389	24.5313	23.6736	24.0118	24.6449	24.6245	25.0163	25.1562	25.2252	25.3523	24.8509	24.9084	26.566	26.2898	25.7856	25.83	25.6127	25.425	24.7643	24.8474	25.9481	26.0105	25.1293	25.1718	24.347	24.4094
A2MG_HUMAN	K.DMYSFLEDMGLK.A	2	24.84	-0.85	-2.25	0.02998	5.04	0.02998	24.1004	23.823	26.6096	26.4474	22.7639	22.842	24.4228	24.4339	25.0925	24.9511	25.6347	25.7408	25.0362	25.0003	24.6152	24.6427	22.0135	21.6257	24.305	24.1977	24.5561	24.795	24.9442	24.782	24.7457	24.794	26.6597	26.5462	25.7331	25.836	25.479	25.3727	25.057	24.873	25.9846	25.9537	25.0283	25.2909	24.4367	24.4389
A2MG_HUMAN	K.YDVENCLANK.V	2	26.38	-0.357	-1.07	0.28986	1.15	0.28986	25.0964	25.0105	26.7658	26.666	25.7072	25.5855	25.8394	25.5789	26.5521	26.4217	27.3599	27.5508	26.8438	26.8825	26.2815	26.1408	25.5487	25.599	26.2601	26.3425	26.8224	26.7172	26.7606	26.2688	26.4871	26.5265	28.768	28.4252	26.1983	26.2211	27.3179	27.3063	25.4506	25.4165	26.787	26.9514	25.9292	26.0801	25.4006	25.3383
A2MG_HUMAN	K.MVSGFIPLKPTVK.M	3	25.1	-0.572	-1.84	0.07319	3.38	0.07319	24.3337	24.1611	26.6437	26.2469	23.454	23.4243	24.9111	24.8581	25.3101	25.1652	25.624	25.5844	24.9268	24.8758	24.5187	24.4546	24.0422	24.1869	24.7292	24.7653	25.1038	25.0582	25.4205	25.4168	24.7003	24.6409	26.9954	26.5097	26.0196	25.9412	25.4777	25.3267	24.9818	24.8647	26.0153	25.9948	25.1436	25.2199	24.4218	24.4131
A2MG_HUMAN	K.MVSGFIPLKPTVK.M	2	22.83	-0.583	-1.77	0.08389	3.13	0.08389	22.4912	22.3349	24.4272	23.9825	21.2254	21.1581	22.4935	22.5888	22.9674	23.0006	23.1734	23.528	22.7347	22.6376	22.0743	22.0678	21.5352	21.6501	22.3776	22.348	22.9135	22.9777	22.7378	22.8586	22.5749	22.5741	24.6661	24.2525	23.6461	23.6504	23.2638	22.9726	22.5894	22.6065	23.7613	23.7607	22.628	22.9285	22.5687	22.5299
A2MG_HUMAN	R.SLFTDLEAENDVLHCVAFAVPK.S	3	24.53	-0.952	-1.85	0.07141	3.42	0.07141	23.5961	23.6181	26.3211	25.9801	22.5932	22.8277	23.9978	24.1221	24.7452	24.6289	25.3868	25.488	24.7687	24.6656	24.1776	24.1801	21.9018	20.7203	23.6217	23.7635	24.4453	24.25	24.7021	24.5819	23.9629	24.1948	26.6164	26.4825	25.6125	25.9168	25.329	24.9807	24.5509	24.5925	26.0125	26.1434	24.8126	25.0907	23.7119	24.1452
A2MG_HUMAN	R.SASNMAIVDVK.M	2	23.94	-0.465	-1.36	0.17993	1.86	0.17993	23.1164	23.2949	24.9074	25.032	22.7238	22.8845	23.719	23.6631	24.0851	24.008	24.1344	24.3165	23.5358	23.8307	23.5408	23.2683	23.1113	23.7798	23.517	23.7674	23.8119	24.0987	24.6242	24.666	23.5344	23.7998	25.0806	25.342	24.5067	24.7024	24.1613	24.3294	23.7275	23.7597	24.509	24.5545	23.939	23.611	23.3364	23.4351
A2MG_HUMAN	R.VTAAPQSVCALR.A	2	23.79	-0.719	-2.25	0.02988	5.05	0.02988	22.7502	22.7917	24.3569	24.1781	22.7219	22.6124	23.5633	22.9723	23.5877	23.7024	23.9972	24.1756	23.5781	23.7782	23.1406	23.0641	23.2464	23.5129	23.4719	23.4201	24.1424	24.0893	23.8803	23.5271	23.939	24.0767	24.5042	24.1071	24.5955	24.6375	23.8072	24.0664	23.6246	23.661	25.6912	25.7574	24.093	23.9613	23.4655	23.373
A2MG_HUMAN	R.HNVYINGITYTPVSSTNEK.D	3	23.96	-0.435	-1.48	0.14675	2.19	0.14675	23.3191	23.1848	24.8591	25.0848	22.5459	22.626	24.2307	24.161	24.2994	24.1295	24.1946	24.4835	23.6882	23.9135	23.5971	23.3579	22.9295	23.0466	23.4508	23.7289	23.8098	23.9242	24.3971	24.3011	23.4865	23.5574	25.3471	25.4812	24.4638	24.4841	24.2733	24.3978	23.661	23.8544	24.7509	24.8388	24.1244	23.8918	23.2234	23.2615
A2MG_HUMAN	R.NQGNTWLTAFVLK.T	2	24.02	-0.669	-1.98	0.05403	3.93	0.05403	23.4684	23.3479	25.6158	25.4039	22.3565	22.2755	23.9186	23.8416	24.2174	24.2085	24.6193	24.6652	24.1609	24.0582	23.8285	23.6181	21.8999	21.6542	23.3656	23.1912	23.8687	23.7123	24.243	24.1829	23.8153	23.7305	25.8098	25.5064	24.8852	24.88	24.6471	24.344	24.0447	23.9015	25.1263	25.0209	24.3425	24.3144	23.2915	23.4277
A2MG_HUMAN	R.NQGNTWLTAFVLK.T	3	21.48	-0.526	-1.02	0.31198	1.05	0.31198	20.5619	21.1175	22.6792	22.6534	20.2763	20.1459	21.6058	21.1938	21.5231	21.7027	22.2379	21.7994	21.7128	21.4845	21.4836	21.3513	19.945	19.4107	20.9516	20.4981	21.7066	20.9409	22.1857	21.5852	21.415	21.1668	22.6319	22.5901	22.2451	21.987	21.7643	21.7459	21.8448	21.6307	22.5301	22.0155	21.4901	21.6962	20.4374	21.2394
A2MG_HUMAN	K.AIGYLNTGYQR.Q	2	24.89	-0.531	-2	0.05198	4	0.05198	24.0313	23.9806	25.5862	25.634	23.5929	23.7532	24.7288	24.7213	25.1033	24.9711	25.1595	25.3417	24.7127	24.8945	24.4791	24.3636	23.9265	24.2246	24.5475	24.6493	24.7055	24.9823	25.1541	25.2111	24.4942	24.7716	26.2004	26.0884	25.5659	25.5239	25.1831	25.2848	24.7602	24.8322	25.8979	25.8317	25.0031	24.8518	24.2777	24.402
A2MG_HUMAN	R.TEHPFTVEEFVLPK.F	3	23.9	-0.652	-2.55	0.01454	6.49	0.01454	23.1381	23.071	24.2904	24.088	22.5645	22.5602	23.4222	23.6143	23.5829	23.4422	24.525	24.2699	23.9513	23.9106	23.466	23.4216	23.1993	23.5146	23.6301	23.7369	24.1562	24.2817	23.7565	23.9253	23.8619	23.9424	24.5976	24.4846	24.5239	24.4462	24.2666	24.0908	24.0005	23.9914	25.618	25.6406	23.8502	23.9357	23.457	23.6116
A2MG_HUMAN	R.TEHPFTVEEFVLPK.F	2	21.51	-0.746	-2.08	0.04348	4.33	0.04348	21.1241	20.9842	22.2964	21.9286	19.8213	19.8345	20.9766	21.2146	21.0542	21.0229	22.093	22.0199	21.5683	21.3834	20.7313	20.966	20.4715	20.7512	21.4673	21.114	21.8568	21.9887	21.0221	21.2365	21.5757	21.631	22.5722	22.0234	22.0863	22.0263	22.1142	21.6698	21.5727	21.6233	23.3198	23.4622	21.2724	21.6964	21.4634	21.5314
A2MG_HUMAN	R.LLIYAVLPTGDVIGDSAK.Y	2	24.26	-0.759	-2.04	0.04738	4.17	0.04738	23.4595	23.1891	26.0432	25.6026	22.3162	22.2299	23.8873	23.8701	24.7162	24.4533	24.7597	24.9807	24.4418	24.4498	23.9289	23.751	21.8729	21.898	23.8459	23.9197	24.0581	24.1598	24.2369	24.4596	23.6716	23.7959	26.3802	26.2246	25.273	25.1678	24.9239	24.6149	24.2707	24.1259	25.15	25.1041	24.5398	24.638	24.0327	23.9747
A2MG_HUMAN	R.LLIYAVLPTGDVIGDSAK.Y	3	23.21	-0.699	-1.27	0.21222	1.6	0.21222	21.9547	22.3957	24.937	24.6027	21.4932	21.4049	22.8744	22.5514	23.5256	23.85	24.1714	23.6441	23.5613	23.076	22.9076	23.0547	21.286	20.7029	22.7953	22.4053	23.4262	22.8447	23.503	22.949	22.5869	22.3693	25.0035	24.9528	24.3697	23.9981	23.4362	23.3853	23.9085	23.4231	24.5314	24.0968	23.2698	23.6669	22.3849	23.0681
A2MG_HUMAN	R.TEVSSNHVLIYLDK.V	3	24.18	-0.563	-1.75	0.0872	3.07	0.0872	23.2159	23.3142	25.4143	25.2836	22.6143	22.8603	24.1006	24.0553	24.5904	24.4292	24.5578	24.6522	24.0141	24.2901	23.6861	23.5292	22.6282	23.1087	23.7801	23.8012	24.0711	24.2135	24.4	24.4644	23.607	23.8724	25.8434	25.7286	24.8324	24.9003	24.5946	24.6101	24.0073	24.1207	25.0638	25.1243	24.4653	24.188	23.4552	23.6169
A2MG_HUMAN	R.TEVSSNHVLIYLDK.V	2	22.55	-0.679	-1.88	0.06656	3.55	0.06656	21.9489	21.8383	24.0874	23.6652	20.7325	20.9034	22.5096	22.3103	22.7003	22.7074	23.0336	23.229	22.5571	22.5872	21.688	21.7981	20.8541	20.966	22.1755	21.9686	22.6832	22.5915	22.4661	22.4254	22.2036	22.3349	24.653	24.134	23.1712	23.3358	23.3016	22.8394	22.3729	22.3596	23.5727	23.6476	22.5961	22.6838	22.3023	22.1578
A2MG_HUMAN	R.QGIPFFGQVR.L	2	24.86	-0.574	-2.13	0.03926	4.53	0.03926	24.132	24.0973	25.9226	25.6383	23.5639	23.4367	24.4687	24.598	24.9825	24.8578	25.4076	25.3366	24.9927	24.9358	24.3855	24.3462	23.7456	23.9296	24.3677	24.3363	24.8366	24.9385	24.9714	25.1831	24.7528	24.82	26.2506	26.0071	25.529	25.5929	25.4617	25.261	24.8057	24.8438	25.9144	25.8737	24.6718	24.8543	24.1425	24.2591
A2MG_HUMAN	R.TGTHGLLVK.Q	2	23.39	-0.532	-1.67	0.10292	2.78	0.10292	22.3216	22.4262	24.8017	24.4193	22.0311	22.0153	23.2949	23.038	23.5847	23.3851	23.7771	24.0996	23.3189	23.5039	22.9195	22.9256	22.3339	22.3657	23.0151	22.8902	23.2663	23.2938	23.7205	23.6135	23.081	23.0854	25.1073	24.6201	24.1991	24.211	23.8072	23.7435	23.1571	23.2393	24.3017	24.2854	23.6234	23.4695	22.6188	22.6547
A2MG_HUMAN	K.NEDSLVFVQTDK.S	2	23.6	-0.508	-1.67	0.10229	2.79	0.10229	22.9215	22.9244	23.7404	23.7751	22.4531	22.6247	23.2119	23.268	23.4292	23.4081	23.8882	24.0637	23.4581	23.7962	23.2068	23.024	23.0859	23.675	23.4335	23.6025	23.6796	23.9243	23.5492	23.7724	23.4135	23.631	24.0414	23.9794	24.0613	24.0999	23.8566	23.8211	23.5141	23.6493	25.0035	25.1994	23.7135	23.3787	23.2952	23.5711
A2MG_HUMAN	R.SSGSLLNNAIK.G	2	23.14	-0.463	-1.24	0.22108	1.54	0.22108	22.4475	22.514	23.6842	23.9637	21.8993	22.0857	23.0406	22.9762	23.3734	23.2275	22.879	23.1981	22.7188	23.105	23.0082	22.6373	22.3671	23.0629	22.855	23.1466	23.0652	23.4279	23.4373	23.6097	22.8498	23.0902	23.6289	23.7302	23.6279	23.7835	23.2551	23.4648	22.8644	23.1795	24.223	24.4671	23.4613	23.0845	22.5364	22.6627
A2MG_HUMAN	K.VTGEGCVYLQTSLK.Y	2	22.79	-0.145	-0.44	0.66313	0.19	0.66313	22.1002	22.1185	24.3254	24.2905	21.7747	22.0441	22.6728	22.5673	22.8588	22.9248	23.015	23.1655	22.3299	22.5609	22.6877	22.3098	22.2997	22.765	22.7683	22.676	22.3687	22.6079	22.6684	22.676	22.2266	22.3366	23.5017	23.2022	23.6343	23.5742	22.4902	22.5222	22.8836	22.9491	23.8106	23.9894	23.2227	22.7939	21.7182	21.9846
A2MG_HUMAN	K.DTVIKPLLVEPEGLEK.E	3	24.27	-0.558	-2.18	0.03482	4.75	0.03482	23.7626	23.6845	24.5789	24.2334	23.2379	23.3719	23.9771	23.9925	24.1264	23.8436	24.4899	24.2836	24.1244	24.1065	23.8477	23.6844	23.7757	24.1509	24.217	24.2413	24.5839	24.6006	24.3692	24.3628	24.2561	24.3635	24.7039	24.4266	24.7039	24.8817	24.5128	24.4087	24.3087	24.2345	25.8361	25.9165	24.159	24.1115	24.0904	24.0637
A2MG_HUMAN	K.HYDGSYSTFGER.Y	2	23.44	-0.527	-1.47	0.14987	2.15	0.14987	22.578	22.441	24.7283	24.5402	22.0123	21.8202	23.4868	23.0877	23.474	23.4874	23.8679	23.8592	23.4937	23.4227	23.1756	22.9942	22.3744	22.3167	23.3246	23.1335	23.3169	23.3275	23.8145	23.0112	23.0924	23.0982	25.0437	24.7212	24.1847	24.1929	23.9317	23.7046	23.4024	23.3456	24.5128	24.5861	23.559	23.6831	22.8024	22.8242
A2MG_HUMAN	K.HYDGSYSTFGER.Y	3	22.41	-0.456	-1.46	0.15303	2.12	0.15303	21.3963	21.2401	23.286	23.3527	21.4437	21.4202	22.4963	22.3207	22.5916	22.2375	22.8041	22.614	22.3152	22.333	22.1463	21.9315	21.5868	21.6046	22.175	22.371	22.3217	22.1952	23.1842	22.5774	21.9891	21.9799	23.7383	23.6348	22.9334	22.8709	22.7913	22.8348	22.4646	22.2446	23.2155	23.249	22.7922	22.5067	21.7123	21.5552
A2MG_HUMAN	K.LHTEAQIQEEGTVVELTGR.Q	3	23.01	-0.583	-1.66	0.10394	2.76	0.10394	22.2253	22.2375	23.5788	23.3336	21.8036	21.9764	23.0636	22.6419	23.0333	22.9431	23.6036	23.4619	22.9333	23.0548	22.7591	22.288	21.8975	22.1981	22.8363	22.5658	23.0678	22.9454	23.2088	22.9456	22.6818	22.8892	24.2649	23.8406	23.5257	23.5677	23.3071	23.2606	23.0151	23.0007	24.294	24.4345	23.4013	22.8869	22.9184	22.6415
A2MG_HUMAN	K.ATVLNYLPK.C	2	23.68	-0.517	-1.94	0.05927	3.76	0.05927	22.9002	22.8578	24.3319	24.11	22.4954	22.5656	23.1325	23.1288	23.511	23.44	23.8748	23.8476	23.5306	23.5848	23.338	23.0954	23.4695	23.8651	23.6147	23.6654	23.6418	23.7531	23.725	23.7425	23.3599	23.4871	24.424	23.971	24.2438	24.2466	23.9108	23.6609	23.9101	23.8199	25.0034	25.0959	23.9256	23.8305	23.4368	23.507
A2MG_HUMAN	K.LPPNVVEESAR.A	2	24.83	-0.54	-1.83	0.07458	3.34	0.07458	23.8403	23.9788	25.8556	25.7358	23.6781	23.7155	24.4909	24.0278	24.7628	24.8909	25.0205	25.0997	24.7149	24.7846	24.4189	24.2891	24.0543	24.3744	24.7153	24.7586	24.9418	24.9047	25.0283	24.6667	24.6324	24.8287	25.4591	25.3592	25.5604	25.678	24.8637	25.1467	24.7625	24.8259	26.0713	26.221	25.09	24.8262	24.6147	24.5247
A2MG_HUMAN	K.FEVQVTVPK.I	2	23.98	-0.672	-2.46	0.0182	6.04	0.0182	22.9664	23.0164	24.6378	24.593	22.5867	22.7005	23.4827	23.3257	23.8452	23.8705	24.3834	24.5749	23.9137	23.923	23.6986	23.4236	22.9337	23.4212	23.7183	23.7862	24.0651	24.1635	23.9599	23.9506	23.6614	23.8359	25.0819	24.8924	24.7597	24.7319	24.235	24.1572	23.9632	24.0579	25.426	25.4831	24.2468	24.172	23.7078	23.6845
A2MG_HUMAN	R.IAQWQSFQLEGGLK.Q	2	22.74	-0.835	-2.78	0.00815	7.71	0.00815	21.9318	21.8703	23.3328	23.1186	21.1178	20.8875	22.3722	22.2144	22.3363	22.2837	23.3451	23.3979	22.9268	22.8254	22.4285	22.1275	21.3063	21.311	22.8252	22.4132	22.9769	22.918	22.4782	22.5482	22.693	22.6752	23.8568	23.5985	23.3693	23.429	23.3107	23.0961	22.9699	22.9378	24.5154	24.6653	22.9083	22.8308	22.7163	22.5875
A2MG_HUMAN	R.LLLQQVSLPELPGEYSMK.V	3	23.01	-0.664	-1.02	0.31188	1.05	0.31188	21.9862	22.515	24.7842	24.8498	20.9629	21.0265	22.3471	22.1558	23.1665	23.6772	23.9129	23.3311	23.1667	22.6145	23.0001	22.7854	21.3399	20.4298	22.8717	22.5394	23.3271	22.3085	23.565	23.0174	22.5391	22.1291	24.2667	24.4381	23.8285	23.8821	23.0239	23.2891	23.8106	23.4218	24.6602	24.243	22.9295	23.4782	21.8389	22.7503
A2MG_HUMAN	R.LLLQQVSLPELPGEYSMK.V	2	23.1	-0.745	-1.55	0.12835	2.41	0.12835	22.8011	22.2096	24.932	24.6551	21.2089	21.1116	22.5515	22.563	23.4578	23.0493	23.0746	23.835	22.9585	23.1174	22.9428	22.4298	20.7135	21.1324	22.8701	22.9976	22.7462	23.2612	23.2382	23.5059	22.8031	22.8685	24.8949	24.6293	24.2054	24.0577	23.58	23.4516	22.7942	23.0959	24.0253	24.0854	23.4854	23.424	22.8909	22.4758
A2MG_HUMAN	K.GHFSISIPVK.S	2	23.45	-0.498	-0.95	0.34984	0.89	0.34984	23.084	22.6707	25.1113	24.5669	22.0952	21.7681	23.3766	23.2557	23.5536	23.6157	23.9199	24.045	23.62	23.3206	23.0406	22.8252	22.0904	21.9429	23.1546	22.865	23.592	23.4239	23.5458	23.4185	23.4448	22.3422	25.3751	24.6663	24.3959	24.3215	24.3244	23.6254	23.5387	23.3382	24.4878	24.4566	23.4819	23.6758	22.0289	22.4066
A2MG_HUMAN	R.VSVQLEASPAFLAVPVEK.E	2	22.48	-0.674	-2.09	0.04289	4.36	0.04289	21.7266	21.4938	23.6472	23.3031	20.6917	20.5729	21.8685	21.8751	22.6516	22.4363	22.8018	23.0438	22.557	22.5755	22.1491	21.9288	21.2235	21.3465	22.4823	22.5384	22.3064	22.3805	22.3258	22.4131	21.9643	22.1612	23.8179	23.5124	23.3825	23.1734	22.9529	22.5409	22.5831	22.6065	23.7983	23.9339	22.7054	22.7378	22.6044	22.4967
A2MG_HUMAN	R.VSVQLEASPAFLAVPVEK.E	3	21.58	-0.477	-0.91	0.36707	0.83	0.36707	20.5824	20.8684	22.3793	22.4922	20.2721	20.3329	20.9696	21.0346	21.0619	21.9736	22.3496	22.0107	21.6671	21.3966	21.4235	21.5116	21.004	20.825	21.4704	21.2024	21.7665	20.7772	21.6164	20.9606	21.1933	20.4814	22.3569	22.5245	22.5486	22.6944	21.1432	21.1291	22.4813	22.3798	23.2258	22.8124	21.6736	22.0566	21.3334	21.2096
A2MG_HUMAN	K.QQNAQGGFSSTQDTVVALHALSK.Y	3	22.68	-0.52	-1.51	0.13885	2.28	0.13885	21.9849	21.982	23.7036	23.6626	21.2796	21.5005	22.9272	22.6341	22.6878	22.7529	23.0118	23.0646	22.4678	22.3073	22.2282	21.764	21.7049	21.9973	22.3957	22.3436	22.4506	22.5538	23.0159	22.838	22.1492	22.3366	24.39	24.0433	23.1369	23.2202	23.419	23.1893	22.3998	22.4739	23.5703	23.7524	23.1064	22.5341	22.1386	22.083
A2MG_HUMAN	K.QFSFPLSSEPFQGSYK.V	2	22.77	-0.748	-2.59	0.01313	6.7	0.01313	22.1047	21.9611	23.3049	23.3605	21.1759	21.1086	22.3104	22.4905	22.6262	22.509	23.2378	23.4817	22.7653	22.8609	22.3274	22.2169	21.4514	21.6688	22.3585	22.5668	22.8033	22.9669	22.4177	22.6606	22.6815	22.7646	23.6546	23.6597	23.3456	23.5769	23.1744	23.1653	22.8259	22.764	24.5508	24.8406	22.9547	22.9228	22.5026	22.6175
A2MG_HUMAN	R.VVSMDENFHPLNELIPLVYIQDPK.G	3	23.1	-0.972	-1.51	0.13797	2.29	0.13797	22.6417	22.0463	24.3478	23.8911	21.7396	21.5909	22.6275	22.7346	23.1031	22.8726	24.0182	24.056	23.6442	23.2617	23.0726	23.0152	19.9767	18.1713	22.8121	22.6331	23.1457	22.9438	23.3079	23.1178	22.8042	22.6627	24.6821	24.3551	24.0152	24.0184	23.9337	23.5237	23.3592	22.9657	24.7612	24.6062	23.4745	23.8108	23.0956	23.1132
A2MG_HUMAN	R.AYIFIDEAHITQALIWLSQR.Q	3	21.11	-0.931	-1.19	0.24118	1.41	0.24118	20.3326	20.0368	23.3134	22.8869	19.5088	20.2909	20.3447	20.489	21.3724	20.9124	22.0283	21.6512	21.3116	20.6075	20.6864	20.3466	18.9024	19.1869	18.4503	20.1995	21.4332	21.2005	21.672	21.7996	21.2039	20.2853	23.7404	23.4752	22.8296	23.0046	21.7916	21.6681	20.0875	18.9297	22.7774	22.4931	20.8053	21.1413	20.7538	20.3775
A2MG_HUMAN	K.ALLAYAFALAGNQDK.R	2	22.46	-0.739	-1.74	0.0884	3.04	0.0884	22.0749	21.8049	24.028	23.5061	21.0816	21.0993	21.9379	21.9631	22.303	22.5049	22.9162	22.7736	22.6977	22.2536	22.1511	22.0911	20.617	20.3445	22.0783	21.6285	22.5428	22.3657	22.7532	22.5396	22.6921	22.2306	23.9416	23.5414	23.2745	23.2531	23.1295	22.5913	22.6212	22.2911	23.9243	23.7705	22.5255	22.788	22.0317	21.8179
A2MG_HUMAN	K.ALLAYAFALAGNQDK.R	3	21.86	-0.686	-2.34	0.0242	5.46	0.0242	21.2685	21.3054	22.9885	22.9547	20.6667	20.8877	21.3515	21.1399	21.7793	22.0683	22.0397	22.2295	21.8687	21.8307	21.5871	21.4874	20.1156	20.1473	21.3673	21.2317	21.8175	21.6835	22.2662	22.0705	21.9643	21.8952	23.2117	22.987	22.6825	22.7031	22.171	21.9294	21.9823	21.8513	23.3088	23.2486	21.9034	22.0734	21.1127	21.1658
A2MG_HUMAN	K.YNILPEKEEFPFALGVQTLPQTCDEPK.A	3	23.13	-0.632	-2.07	0.04419	4.3	0.04419	22.6375	22.4358	24.6837	24.6254	21.357	21.44	22.6712	22.934	23.5466	23.4666	23.3778	23.5836	23.1205	23.0241	22.7255	22.6252	20.9998	21.0531	22.9329	22.9872	22.9307	23.0864	23.4089	23.4019	22.5701	22.6926	24.7197	24.5765	23.9202	23.9091	23.549	23.4295	23.2027	23.2715	23.9818	24.0682	23.316	23.339	22.7472	22.7522
A2MG_HUMAN	R.NALFCLESAWK.T	2	22.38	-0.892	-2.28	0.02749	5.21	0.02749	21.38	21.3153	23.8141	23.7475	20.7195	20.3355	22.0392	21.9343	22.2508	22.3281	22.9602	22.8666	22.4996	22.2202	22.3384	22.0663	20.3605	19.9434	22.0133	21.6165	22.5818	22.33	22.3731	22.0985	22.4662	22.168	23.6644	23.3644	23.4277	23.4564	22.6409	22.6981	22.719	22.5825	24.536	24.4859	22.7873	22.7556	21.6532	21.7955
A2MG_HUMAN	R.LVHVEEPHTETVR.K	3	22.42	-0.573	-2.12	0.03978	4.5	0.03978	21.5576	21.4979	23.2077	22.9351	21.001	20.934	22.5978	22.2922	22.0184	22.1852	22.8053	22.9007	22.3977	22.4391	21.8886	21.8697	21.8117	21.9	22.3071	22.1556	22.5159	22.4886	22.413	22.1825	22.3869	22.4408	23.3498	23.1793	23.0058	22.977	22.7241	22.5589	22.2698	22.3036	24.1611	24.1099	22.6264	22.5452	22.0884	21.8416
A2MG_HUMAN	K.FQVDNNNR.L	2	21.48	-0.384	-0.81	0.42186	0.66	0.42186	19.8948	20.23	22.6632	22.8307	20.4365	20.5245	21.3035	21.1614	21.8198	21.6234	21.4484	22.1858	21.2178	21.7334	21.311	21.0611	20.3989	21.1469	21.3289	21.5001	20.9405	21.4066	22.0316	22.0959	20.5145	21.0046	22.6682	22.7501	22.2086	22.4633	21.7909	21.8782	21.1088	21.4679	22.4062	22.6692	21.8024	21.5673	20.1661	20.5547
A2MG_HUMAN	K.KLSFYYLIMAK.G	3	20	-0.79	-0.47	0.64159	0.22	0.64159	19.77	15.2231	21.864	21.5006	16.6651	NA	19.7685	18.7196	20.1581	20.4307	21.4427	20.6824	20.3971	19.7513	20.3486	19.3268	NA	NA	19.3058	17.6877	19.9624	NA	20.4531	18.0975	19.6607	NA	22.0738	21.6724	21.4233	21.0383	20.9777	20.2048	20.8682	19.9102	21.1523	20.9941	20.6101	19.8318	17.9054	NA
A2MG_HUMAN	K.KLSFYYLIMAK.G	2	19.58	0.033	0.02	0.98528	0	0.98528	18.885	NA	21.6598	20.6664	NA	NA	19.4567	16.3808	19.7301	19.5966	20.6704	20.0455	20.087	19.3841	19.4245	18.7948	NA	NA	18.7245	NA	18.5197	18.3318	20.07	15.6721	18.5302	NA	22.1313	21.4204	20.745	20.1411	20.7323	19.8733	20.2348	18.7315	20.8286	20.6794	20.0983	19.6318	16.6238	NA
A2MG_HUMAN	K.VDLSFSPSQSLPASHAHLR.V	3	22.04	-0.663	-2.02	0.05012	4.07	0.05012	21.626	21.4274	22.8065	22.4868	20.4096	20.4572	21.7615	21.8449	21.7958	21.4751	22.4674	22.6285	21.9864	21.9777	21.3702	21.5698	21.2505	21.3617	21.7721	21.7341	22.2736	22.3025	21.5593	21.659	21.9523	21.9014	23.5679	22.9528	22.6476	22.7276	22.5241	22.2161	21.8262	21.8037	23.8672	23.8221	22.0246	22.3062	21.7968	21.7418
A2MG_HUMAN	R.QTVSWAVTPK.S	2	22.34	-0.283	-0.23	0.82185	0.05	0.82185	22.4875	22.3219	22.5625	21.7626	22.0735	22.0749	22.8384	23.0525	22.5883	22.3901	17.2074	21.45	22.3719	22.7026	22.4051	22.6938	22.4353	22.7893	22.7495	23.0076	23.2347	23.44	23.4235	23.4988	22.9658	23.1419	19.0804	19.8675	21.7574	21.9787	23.098	23.2364	21.3484	22.8383	23.2778	22.6537	21.9586	22.9468	22.9467	22.9361
A2MG_HUMAN	K.DLTGFPGPLNDQDDEDCINR.H	3	22.75	-0.431	-1.24	0.22127	1.54	0.22127	21.972	22.2652	22.536	22.828	21.6679	21.7575	22.3706	22.7384	22.869	22.5021	23.1095	23.1011	22.6019	22.9101	22.4714	22.5641	22.3112	22.6861	22.5593	22.9012	22.9531	23.0277	22.7549	22.9298	22.683	22.9009	22.9169	23.2854	23.2824	23.2975	22.8863	23.0489	22.7804	23.1225	23.7918	23.9833	22.1216	22.661	22.5136	22.4043
A2MG_HUMAN	K.ETTFNSLLCPSGGEVSEELSLK.L	3	22.78	-0.645	-1.19	0.23927	1.42	0.23927	21.2741	22.1278	23.6041	23.7556	21.4797	21.5023	22.4689	22.1092	22.8303	23.1236	23.3752	23.1706	22.7745	22.9224	22.4567	22.5058	21.5636	20.8413	22.7211	22.4476	23.0336	22.1815	22.9032	22.2767	22.3152	22.2498	24.1178	24.3757	23.9314	23.9147	22.4907	23.0824	23.3734	23.1724	24.2579	23.9716	22.7089	22.8581	22.056	22.6796
A2MG_HUMAN	R.AVDQSVLLMKPDAELSASSVYNLLPEK.D	3	22.4	-0.83	-2.51	0.0158	6.32	0.0158	21.927	21.525	23.366	23.0923	20.4812	20.4512	21.9408	21.9809	22.3387	22.275	22.8838	23.039	22.3108	22.1205	22.11	21.906	20.8289	20.4554	22.5079	22.2275	22.6289	22.5075	22.3714	22.171	22.3194	22.2679	23.4451	23.2136	23.2597	23.2468	22.7774	22.651	22.7555	22.5472	24.1509	23.9973	22.575	22.693	22.4582	22.3321
A2MG_HUMAN	K.SIYKPGQTVK.F	2	21.45	-0.583	-1.97	0.05503	3.89	0.05503	20.4871	20.4972	21.8667	21.7385	20.3185	20.0412	21.4106	21.0112	21.2645	21.029	21.6721	22.0235	21.4212	21.4856	20.9284	21.2322	21.0255	21.1052	21.3894	21.2686	21.4194	21.7625	21.4871	21.3694	21.3351	21.3537	22.3274	22.1363	22.0135	22.0732	21.6364	21.6321	21.4344	21.4642	23.0316	23.1904	21.5809	21.5413	20.9704	21.1087
A4_HUMAN	K.STNLHDYGMLLPCGIDK.F	3	24.08	-0.024	-0.09	0.92942	0.01	0.92942	23.8572	23.7535	25.9597	25.8868	22.9034	22.9209	24.0404	24.1355	24.6161	24.395	24.5082	24.4084	23.6315	23.635	24.012	24.0214	23.3463	23.6208	23.8788	23.7958	23.9092	23.9101	23.5045	23.5163	23.5739	23.4725	24.2218	24.2625	24.8233	24.6877	23.8439	23.6864	23.9555	23.9464	25.4978	25.5253	24.1086	24.2077	23.6176	23.5361
A4_HUMAN	K.STNLHDYGMLLPCGIDK.F	2	21.74	-0.167	-0.36	0.71932	0.13	0.71932	21.58	21.5541	24.3397	23.5233	20.2841	19.5975	21.7006	21.7697	22.1011	22.0096	22.2109	22.1353	21.4965	21.4801	21.4406	21.2932	20.7896	21.0307	21.4437	21.2768	21.5967	21.6257	20.6801	20.8389	21.4974	21.7203	22.379	21.9894	22.6841	22.4454	21.5786	21.262	21.5332	21.6072	23.2681	23.5718	21.5824	22.1317	21.3568	21.0511
A4_HUMAN	K.VESLEQEAANER.Q	2	23.49	0.052	0.15	0.87865	0.02	0.87865	22.9744	23.3019	25.342	25.304	22.605	22.7701	23.5908	23.3046	24.0893	24.0105	23.5015	23.6742	22.8622	23.0425	23.4586	23.2869	22.9268	23.3798	23.3429	23.4911	23.1236	23.1858	22.5614	22.4407	22.9799	23.3231	23.3336	23.1797	24.2453	24.3564	23.1792	23.4562	23.1815	23.2688	24.9156	25.1529	23.7138	23.6483	22.9141	23.0654
A4_HUMAN	R.MDVCETHLHWHTVAK.E	3	21.3	-0.139	-0.17	0.86589	0.03	0.86589	21.1501	20.0193	23.8351	23.4657	20.0219	19.6684	21.7914	21.079	21.6562	21.5523	21.8332	21.7536	21.2023	20.95	21.2038	21.1255	20.5321	19.353	21.3899	21.0704	21.2936	20.5322	20.9208	19.1736	21.1316	20.7083	22.328	21.2798	22.2286	22.0747	21.3761	21.0339	21.2461	21.0871	23.2117	22.9714	21.3105	21.8022	21.1653	20.5562
A4_HUMAN	R.GLTTRPGSGLTNIK.T	2	21.47	-0.136	-0.3	0.76206	0.09	0.76206	20.8669	21.0451	23.7605	23.5627	20.1181	20.1261	21.6158	21.0364	21.7333	21.9795	21.7129	21.9212	21.3662	21.5926	21.0981	21.103	20.6624	20.6752	21.1216	20.966	21.5286	21.1522	20.5834	19.7914	21.2238	21.3879	21.7119	21.1755	22.455	22.5339	21.0174	21.4133	21.4278	21.5554	23.2159	23.3792	21.7538	21.8483	20.8862	20.7509
A4_HUMAN	R.VEAMLNDR.R	2	22.32	-0.176	-0.47	0.64267	0.22	0.64267	21.42	21.4297	24.3034	24.0293	21.4742	21.4546	22.384	21.8523	22.4682	22.6155	22.5701	22.5059	21.5722	21.9005	22.3968	22.0805	21.6758	21.8817	22.2843	22.2513	21.9713	22.0997	21.9654	21.5727	21.9166	22.0414	22.8323	23.0673	23.0593	23.2055	22.3492	22.531	22.0596	22.0912	23.6199	23.7483	22.7664	22.2391	21.6266	21.3077
A4_HUMAN	K.LVFFAEDVGSNK.G	2	22.1	-0.12	-0.31	0.75468	0.1	0.75468	21.2707	20.9397	23.3266	22.7903	20.4994	20.648	22.1083	22.151	22.5289	22.4735	22.7072	22.586	22.7415	22.7814	22.1244	21.8788	21.5149	21.8271	21.9657	21.9108	21.9367	21.9428	21.1461	21.18	21.9885	22.7035	22.3883	21.9965	22.7765	22.9157	21.7421	21.562	22.3536	22.2747	23.6894	23.6639	22.0388	22.2537	21.3292	21.2977
A4_HUMAN	R.LALENYITALQAVPPRPR.H	3	23.84	-0.231	-0.59	0.5572	0.35	0.5572	23.7126	23.542	26.1708	25.8556	22.6767	22.6388	23.8628	23.7942	24.3187	24.2753	24.4254	24.226	23.5211	23.0651	23.7796	23.6968	22.082	21.973	23.5203	23.3273	23.6464	23.4521	22.7117	22.5174	23.6134	23.4081	24.1863	23.769	24.9944	24.942	23.8772	23.6767	23.969	23.623	25.8666	25.7612	24.2814	24.2482	23.2934	23.2458
A4_HUMAN	R.ISYGNDALMPSLTETK.T	2	22.16	0.009	0.03	0.97723	0	0.97723	21.9831	21.9175	24.3935	24.3458	20.9611	20.8871	22.2584	22.3022	22.7469	22.6431	22.1796	22.1351	21.4437	21.5968	22.0789	21.9498	21.3546	21.6388	22.1434	22.3924	21.8797	22.0173	21.0293	21.0455	21.8403	21.9664	21.9901	21.9317	23.0588	23.1732	21.9104	21.9538	22.0262	22.0682	23.8179	23.8022	22.1179	22.1715	21.6877	21.6903
A4_HUMAN	R.CLVGEFVSDALLVPDK.C	2	22.46	-0.266	-0.75	0.46019	0.56	0.46019	22.1615	21.9938	24.8481	24.6763	20.9569	21.2727	22.0902	21.9936	23.0321	22.8575	22.9672	23.0195	22.2455	22.2453	22.4793	22.2736	20.6774	20.903	21.9955	21.915	22.0049	22.1938	21.5975	21.6873	21.94	22.106	22.9203	22.6295	23.4066	23.5264	22.3682	22.1943	22.4838	22.5804	24.2068	24.3571	22.8889	22.8535	21.8846	22.0957
A4_HUMAN	K.WDSDPSGTK.T	2	20.96	0.033	0.08	0.93515	0.01	0.93515	19.7656	19.9384	22.8268	22.8357	20.2285	20.2622	20.9838	20.8091	21.641	21.3628	21.0995	21.4309	20.5828	20.7104	21.2502	20.9677	20.3754	20.9156	20.6312	20.9711	20.0421	20.6303	20.6476	20.8171	19.886	20.2613	21.3662	21.2621	21.689	21.7667	20.8035	20.9136	20.7967	20.8539	22.2347	22.3898	21.6743	21.1689	19.7321	19.9833
A4_HUMAN	R.WYFDVTEGK.C	2	21.72	-0.317	-0.74	0.4657	0.54	0.4657	21.5817	20.8999	23.5509	23.1905	20.4942	20.2365	21.71	21.3521	22.1114	21.9053	22.3462	22.2989	21.9051	21.633	21.8862	21.701	19.9329	19.7053	21.5478	21.3229	21.8779	21.5255	21.0596	21.0242	21.4913	21.2719	22.4597	21.9841	22.4477	22.6072	22.1216	21.7434	21.9653	21.8673	22.9498	22.9734	21.9488	22.1316	21.3274	20.8725
A4_HUMAN	R.SQVMTHLR.V	2	21.73	-0.03	-0.08	0.93482	0.01	0.93482	21.4793	21.0144	23.8397	23.6487	20.6465	20.5162	21.9593	21.3302	22.1971	22.0517	21.83	22.1915	21.1764	21.2594	21.8753	21.7627	21.0693	21.1077	21.7301	21.536	21.3432	21.5658	20.976	20.7743	21.3149	21.3794	21.9427	21.9434	22.5894	22.6501	21.4148	21.5916	21.5005	21.4357	23.2442	23.257	22.0459	21.9642	20.9752	20.9083
A4_HUMAN	K.AVIQHFQEK.V	2	21.1	-0.079	-0.21	0.83672	0.04	0.83672	20.3983	20.6962	23.3749	22.8674	19.932	19.9113	21.3964	21.1373	21.6411	21.2101	21.1674	21.5629	20.5784	20.5963	21.1733	21.0867	20.3932	20.3143	20.9406	20.7424	20.7602	20.8858	20.0331	19.9357	20.7099	20.7376	21.4557	20.9455	21.9881	21.9367	21.0453	20.7876	20.8822	20.9406	22.8529	22.81	21.4708	21.4107	20.5627	20.5494
A4_HUMAN	R.QQLVETHMAR.V	2	20.62	-0.092	-0.25	0.80696	0.06	0.80696	19.9456	20.0756	23.0191	22.8144	19.2314	19.1685	20.6995	20.5493	20.9072	20.9737	20.8397	21.319	19.9828	20.004	20.705	20.7113	19.8103	19.859	20.5492	20.3607	20.2029	20.2952	19.4008	19.2954	20.2016	20.0637	21.5465	20.9753	21.6604	21.7173	20.4357	20.3192	20.3962	20.3629	22.3311	22.3866	21.2021	21.0079	19.8086	19.7584
A4_HUMAN	K.EQNYSDDVLANMISEPR.I	2	21.15	0.084	0.22	0.82888	0.05	0.82888	21.1937	21.1552	22.9417	23.0712	19.8412	20.0609	21.1355	21.1474	21.7915	21.5568	21.2242	21.6417	20.4592	20.6308	21.4269	21.0135	20.2036	20.716	21.1956	21.3827	20.7807	21.0672	20.1219	20.1922	20.7681	20.9163	21.1759	20.7128	21.7188	21.9609	21.256	21.0589	20.6731	21.008	22.2635	22.4812	21.2516	20.9985	20.79	20.922
A4_HUMAN	K.EQNYSDDVLANMISEPR.I	3	20.57	0.268	0.41	0.68486	0.17	0.68486	20.9389	20.3933	21.6612	22.0658	20.1456	20.3424	20.5601	21.186	21.0215	20.4266	20.089	20.7883	19.7008	20.4232	20.8725	21.0786	20.7792	20.6564	20.2442	20.7641	20.7495	20.1451	19.3841	19.832	20.2374	20.0638	19.2542	20.1098	21.566	21.2085	20.3944	20.3647	21.0416	20.9496	21.1863	21.6305	19.4154	20.5973	19.9158	20.7347
A4_HUMAN	K.THPHFVIPYR.C	2	19.52	-1.168	-0.34	0.73839	0.11	0.73839	15.8396	13.827	23.5775	23.1821	NA	13.2659	20.9169	NA	21.3845	21.4292	21.8506	22.0622	21.0949	18.2285	20.9965	14.3384	14.1479	NA	20.2761	13.8838	14.9404	NA	NA	NA	NA	13.7631	21.9637	21.2588	22.1721	22.2258	21.3588	16.8436	21.3275	20.6981	23.2184	23.0977	21.6731	20.1718	NA	NA
AACT_HUMAN	R.EIGELYLPK.F	2	23.99	-0.526	-1.6	0.11617	2.57	0.11617	23.0422	23.1085	24.161	24.1294	23.0826	23.2041	23.4096	23.4807	22.8141	22.6909	24.2236	24.5283	23.4187	23.5269	23.1601	23.1218	25.477	25.8918	23.9602	24.099	24.001	24.2221	24.2681	24.4377	24.1305	24.3679	25.1773	24.7345	24.7046	24.7804	24.0839	24.0205	23.681	23.8216	25.2422	25.408	23.5384	23.4661	23.4112	23.5555
AACT_HUMAN	K.EQLSLLDR.F	2	23.89	-0.512	-1.76	0.08481	3.11	0.08481	23.0097	23.0382	23.9009	23.8754	23.2296	23.3315	23.4485	23.3918	22.716	22.7396	24.122	23.9789	23.2637	23.444	23.2461	22.9841	25.395	25.7621	23.8568	23.9739	23.895	24.0572	24.4014	24.4634	24.1414	24.2772	24.931	24.702	24.5473	24.6135	23.8789	23.824	23.6593	23.6429	25.0881	25.2015	23.5937	23.3919	23.2798	23.3681
AACT_HUMAN	K.ADLSGITGAR.N	2	23.16	-0.5	-1.36	0.18084	1.85	0.18084	21.8259	22.1429	23.3853	23.253	22.5459	22.7249	22.7164	22.1029	21.8652	21.9611	23.4602	23.4288	22.6772	22.6935	22.3898	22.2461	24.9464	25.2211	23.2854	23.3417	23.251	23.1616	23.6991	23.3357	23.4369	23.6313	23.875	23.6495	24.056	24.0815	22.8819	23.2612	22.9842	23.0618	24.4879	24.5548	22.9337	22.627	22.6693	22.5752
AACT_HUMAN	K.RLYGSEAFATDFQDSAAAK.K	3	22.74	-0.302	-0.87	0.38764	0.76	0.38764	21.4599	21.6099	24.578	24.7573	21.4208	21.628	22.6253	22.491	22.7403	22.7626	23.0218	23.0661	22.3187	22.709	22.1917	22.1861	22.743	22.9206	22.1832	22.4099	22.7976	22.704	22.6614	22.7301	22.2949	22.3465	23.6457	23.1363	23.6489	23.772	21.9747	22.3765	22.7893	22.8674	24.1676	24.2243	23.0319	22.9945	21.8936	21.8092
AACT_HUMAN	R.NLAVSQVVHK.A	2	22.81	-0.541	-1.54	0.13106	2.37	0.13106	21.5542	21.494	23.2582	22.927	21.8838	21.9836	22.5784	22.1587	21.4392	21.5478	23.1237	23.0961	22.2649	22.4025	22.0877	21.6849	24.5195	24.6238	23.1178	22.96	22.9737	22.8326	23.3426	22.8259	23.166	23.1329	23.8246	23.7495	23.6159	23.6884	22.6873	22.6878	22.4693	22.5058	24.2883	24.2835	22.4013	22.462	22.4011	22.1947
AACT_HUMAN	K.ITLLSALVETR.T	2	22.96	-0.747	-2.73	0.00921	7.45	0.00921	21.752	21.7664	23.4248	23.3244	21.963	21.9154	22.0483	22.0548	21.7969	21.8715	23.4151	23.3296	22.5845	22.5489	22.1473	22.1849	23.9053	23.9228	22.9799	22.8176	23.3864	23.0452	23.295	23.2188	23.2546	23.2136	24.2529	24.1194	24.0577	24.1216	22.7432	22.7748	23.1634	23.0069	24.4974	24.4201	22.4051	22.5643	22.5416	22.6025
AACT_HUMAN	K.MEEVEAMLLPETLKR.W	3	22.29	-0.642	-2.01	0.05033	4.06	0.05033	21.4429	21.1809	22.9069	22.7283	21.0669	20.8012	21.6284	21.8343	21.0624	20.8907	22.8291	22.7453	21.5817	21.6742	21.4864	21.4326	23.5686	23.6593	22.3777	22.5191	22.5905	22.5435	22.596	22.6126	22.5734	22.4152	23.6424	23.5594	23.3215	23.3392	21.9799	22.1403	22.2605	22.014	23.8384	23.8066	21.5287	21.7058	21.7921	22.0022
AACT_HUMAN	K.KLINDYVK.N	2	21.33	-0.592	-1.36	0.1804	1.86	0.1804	20.2264	20.2764	21.9147	21.5324	20.465	20.3578	21.2094	20.4466	19.9181	20.0735	21.6575	21.4492	20.8743	20.9145	20.6362	20.3695	22.7894	22.7493	21.5445	21.2493	21.6057	21.3579	21.7923	20.896	21.8219	21.7334	22.4994	22.2635	22.2817	22.2384	21.275	21.4016	21.1097	20.9946	22.9115	22.8559	20.9272	21.018	20.9044	20.6021
AACT_HUMAN	K.WEMPFDPQDTHQSR.F	3	22.18	-0.605	-1.9	0.06481	3.59	0.06481	21.1245	20.6992	22.8369	22.6107	20.7649	20.7297	21.452	21.5141	21.1073	20.8649	22.7919	22.6925	21.548	21.5924	21.4868	21.3826	23.6726	23.6387	22.4527	22.6285	22.3316	22.1593	22.4575	22.4003	22.2253	22.107	23.5443	23.46	23.1091	23.0398	22.0342	22.0621	22.1689	22.2254	23.7851	23.7709	21.7669	21.7863	21.6404	21.6167
AFAM_HUMAN	R.ESLLNHFLYEVAR.R	3	22.49	-0.763	-1.82	0.07563	3.32	0.07563	21.6008	21.707	23.3459	22.9596	21.3357	21.3714	21.7827	21.6448	21.8233	21.8548	23.8801	23.7828	22.872	22.6992	22.5948	22.3687	20.1971	20.1161	22.2967	21.9649	23.0955	22.8882	23.2019	22.9408	22.4101	22.1523	25.0572	24.6813	22.684	22.5461	23.6583	23.217	22.6977	22.2473	23.4841	23.0542	22.2942	22.3784	21.3824	21.3809
AFAM_HUMAN	R.ESLLNHFLYEVAR.R	2	20.51	-0.903	-2.34	0.02425	5.46	0.02425	19.6837	19.8767	21.1965	20.9199	19.397	19.3607	19.5215	19.5081	19.7759	19.929	21.6065	22.0549	20.9423	20.8155	20.4642	20.2191	17.7929	18.015	20.0365	20.0798	21.18	21.1463	21.1834	21.2103	20.374	20.363	23.3992	23.0866	20.7344	20.6739	21.7133	21.4658	20.3111	20.1308	21.3575	21.305	20.099	20.224	19.5822	19.7124
AFAM_HUMAN	R.RHPDLSIPELLR.I	3	23.09	-0.493	-1.5	0.14156	2.24	0.14156	22.4037	22.2348	23.4927	23.164	22.0241	21.8678	22.7563	22.5918	22.579	22.4463	24.2364	24.0482	23.2651	23.1388	23.0487	22.9617	22.3298	22.484	22.9559	22.897	23.626	23.5858	23.7268	23.641	22.8292	22.7194	25.4009	24.8573	23.1091	23.0553	24.0107	23.7584	22.8589	22.63	23.6457	23.7331	22.8049	22.6216	22.1195	22.0604
AFAM_HUMAN	K.IAPQLSTEELVSLGEK.M	2	22.41	-0.449	-1.47	0.14842	2.17	0.14842	21.7707	21.6078	22.7884	22.5169	21.357	21.207	21.7148	21.8199	21.9503	21.8637	23.2596	23.4696	22.6329	22.4837	22.0548	21.9563	22.0228	22.2291	22.4909	22.4815	22.8428	23.0216	22.8144	22.8842	22.1258	22.1045	24.585	24.3542	22.2606	22.2776	23.3936	23.0197	21.9908	22.0312	22.8165	23.0777	21.8503	21.8592	21.6478	21.6997
AFAM_HUMAN	K.IAPQLSTEELVSLGEK.M	3	21.65	-0.373	-0.92	0.36231	0.85	0.36231	20.4471	21.0754	21.1901	21.7011	20.7711	20.8173	20.9319	21.2811	21.2939	20.981	22.7666	22.0546	21.7881	21.8849	21.5854	21.6994	21.5731	21.8631	21.6848	21.9465	22.2339	22.2813	22.2822	22.3964	21.2386	21.3877	23.2951	23.5131	21.6621	21.4304	22.1096	21.9119	21.5954	21.7723	22.1169	22.3347	20.7719	20.7916	20.9113	20.7692
AFAM_HUMAN	K.HELTDEELQSLFTNFANVVDK.C	3	22.44	-0.766	-1.42	0.16171	2.03	0.16171	21.6634	21.5504	23.3111	23.3465	20.705	20.8647	21.7318	21.7376	22.2523	22.1491	23.7344	23.9017	22.7003	22.752	22.4927	22.4393	20.3846	18.8238	22.3092	22.2217	22.6327	22.6879	23.038	22.6847	21.8113	22.0534	24.818	24.8043	22.7757	22.7636	23.5165	23.3377	22.4129	22.3528	23.2243	23.3838	22.1155	22.4707	21.6912	21.8107
AFAM_HUMAN	K.FTFEYSR.R	2	22.15	-0.431	-1.57	0.12445	2.46	0.12445	21.391	21.2922	22.284	22.0593	21.2783	21.2655	21.555	21.5576	21.7339	21.7284	23.1187	22.9586	22.2557	22.3212	22.1731	22.103	21.7385	21.7766	22.0719	22.091	22.7339	22.757	22.9355	22.9498	21.9069	21.871	24.3218	24.0541	22.2315	22.1531	22.9568	22.8219	21.8891	21.7195	22.59	22.6918	21.3249	21.2368	21.0898	21.1477
AFAM_HUMAN	R.DADPDTFFAK.F	2	22.7	-0.359	-1.23	0.226	1.51	0.226	21.9153	21.9125	22.9774	22.7426	21.9176	21.9035	21.8493	22.0634	22.2634	22.2156	23.509	23.5743	22.7381	22.8562	22.457	22.5222	22.6255	22.9805	22.6535	22.7007	23.1699	23.3919	23.3365	23.4628	22.2525	22.3158	24.6013	24.4421	22.6698	22.6266	23.4174	23.4282	22.1784	22.3021	22.9826	23.0497	22.0833	22.3331	21.6131	21.895
AFAM_HUMAN	K.SDVGFLPPFPTLDPEEK.C	2	22.86	-0.495	-1.65	0.10646	2.72	0.10646	22.1964	22.151	23.3092	23.2768	21.6473	21.7327	22.1254	22.1353	22.4891	22.4371	23.6973	23.9766	22.959	23.1068	22.5283	22.4304	22.1235	22.4157	22.6718	22.7879	23.3113	23.3594	23.2902	23.4199	22.4672	22.6278	25.134	24.9333	22.7791	22.807	23.7308	23.5777	22.4562	22.5167	23.3953	23.5282	22.2104	22.4456	21.957	22.1539
AFAM_HUMAN	K.AESPEVCFNEESPK.I	2	21.45	-0.307	-0.87	0.39122	0.75	0.39122	20.743	20.8032	21.4392	21.3548	20.6339	20.5702	20.9616	20.9339	21.0707	20.8412	22.0035	22.4432	21.4022	21.622	21.3955	21.1718	21.4034	21.9762	21.6013	21.6312	21.7257	22.0763	22.2049	22.3533	21.0315	21.3725	23.415	23.3769	21.0825	21.3201	22.1899	22.2873	20.7944	20.9726	21.5015	21.6031	20.9744	20.7054	20.6268	20.5281
AFAM_HUMAN	K.LPNNVLQEK.I	2	22.31	-0.352	-0.88	0.38579	0.77	0.38579	21.1729	21.392	22.6442	22.4769	21.6766	21.7635	21.8001	21.0264	21.7382	21.9689	23.0618	23.1667	22.4281	22.5759	22.3131	22.117	22.1437	22.5747	22.3306	22.3895	22.7689	22.71	23.047	22.57	22.0122	22.2903	23.8848	23.7808	22.2732	22.4529	22.6109	23.238	21.8973	22.0628	22.76	22.865	22.005	21.7323	21.3959	21.4411
AGRIN_HUMAN	K.SAGDVDTLAFDGR.T	2	21.12	-0.228	-0.63	0.53398	0.39	0.53398	19.7992	19.8939	23.1599	23.1586	19.8429	20.023	21.0056	21.246	21.496	21.4028	21.3593	21.6262	21.044	21.3414	20.6842	20.5393	20.5293	20.9836	20.3472	20.6183	20.7692	21.1201	20.9418	20.9502	20.8932	20.9879	21.7808	21.7224	21.9808	22.0452	20.2737	20.5418	20.6969	20.993	22.4843	22.6415	21.2866	21.4067	20.4387	20.6976
ALBU_HUMAN	K.SLHTLFGDK.L	2	25.81	-0.659	-2.06	0.0457	4.24	0.0457	24.8608	24.6504	26.3619	26.1957	24.8838	24.753	25.8492	25.7676	25.0542	24.992	26.3545	26.2682	26.1687	25.9924	25.1088	24.9439	25.1991	25.323	25.4495	25.3418	25.8766	25.8911	26.2306	26.2232	26.0407	25.9652	28.2637	27.7573	26.2405	26.1113	26.6764	26.3869	25.142	24.8728	26.515	26.2518	25.8729	25.7612	25.4084	25.22
ALBU_HUMAN	K.YLYEIAR.R	2	21.69	-0.456	-1.07	0.29187	1.14	0.29187	20.2164	19.6678	22.6328	22.1991	21.7927	21.7311	22.2125	22.1709	22.3598	22.0832	21.9332	21.8826	21.6913	21.7077	21.5541	21.3879	20.0074	20.0744	21.033	20.9625	21.8899	22.1051	24.7401	24.7947	21.9061	22.0922	21.0321	20.788	22.556	22.3661	21.814	21.742	20.989	20.7222	22.6726	22.4339	22.0203	21.7454	20.147	19.8573
ALBU_HUMAN	K.LVNEVTEFAK.T	2	22.69	-0.252	-0.82	0.41608	0.67	0.41608	21.1499	21.0687	23.6079	23.3955	22.8782	22.9275	23.411	23.462	23.3699	23.3629	22.9638	22.8154	22.7699	22.7947	22.5281	22.3015	20.9769	21.1615	22.1912	22.1096	23.0355	23.0701	23.4959	23.6335	23.1743	23.24	22.5006	22.2426	23.4941	23.561	22.9028	22.8652	21.8515	21.7311	23.6542	23.6905	22.8058	22.7828	21.1687	21.3955
ALBU_HUMAN	K.KVPQVSTPTLVEVSR.N	3	22.12	-0.328	-0.53	0.59554	0.29	0.59554	20.764	20.4312	22.5979	22.3467	22.1212	22.2051	23.1865	23.1321	22.9203	22.8522	22.3501	22.3422	22.1011	22.2118	22.1083	21.809	20.1737	20.464	21.3787	21.5636	22.3786	22.4436	24.8437	24.8392	22.4482	22.5763	21.7336	20.6157	22.8896	22.8135	22.2805	22.3687	21.0659	21.0242	22.9464	22.9923	22.4492	22.2824	21.1064	19.5225
ALBU_HUMAN	K.VFDEFKPLVEEPQNLIK.Q	3	22.95	-0.331	-1.02	0.31523	1.03	0.31523	21.4165	21.7137	23.6976	23.6285	23.0093	23.0455	23.6331	23.62	23.7111	23.7828	23.4181	23.4687	23.216	23.1505	22.9373	22.8269	20.4591	20.5887	22.1539	22.2763	23.3086	23.309	23.798	23.753	23.4496	23.3836	22.703	22.8023	23.8664	23.9891	23.3057	23.2597	22.2129	22.0451	23.9615	23.9219	23.0366	23.0089	21.4601	21.803
ALBU_HUMAN	K.YICENQDSISSK.L	2	21.04	-0.267	-0.55	0.5839	0.3	0.5839	18.9772	19.1285	21.1346	21.3725	21.3769	21.4982	22.0705	22.0143	21.9038	21.7979	21.0898	21.5538	20.9139	21.2608	21.1201	20.7754	19.0316	19.6719	20.5554	20.9035	21.0135	21.378	24.0339	24.0303	21.1271	21.3792	20.4804	20.515	21.5385	21.7682	21.2261	21.3706	19.6693	19.7644	21.3863	21.7466	21.3257	20.807	19.3437	19.5854
ALBU_HUMAN	K.FQNALLVR.Y	2	22.51	-0.301	-0.92	0.36134	0.85	0.36134	20.9875	20.9958	22.9298	22.969	22.6578	22.6541	23.134	23.1029	23.1884	23.1784	22.7632	22.9229	22.8467	22.9187	22.3405	22.3132	20.4587	21.0097	21.8949	22.0024	22.7935	22.9507	23.1648	23.368	22.843	22.9896	22.894	22.6066	23.2296	23.341	22.782	22.8546	21.7582	21.9036	23.2886	23.069	22.684	22.6617	20.9669	21.1405
ALBU_HUMAN	R.RHPDYSVVLLLR.L	3	21.54	-0.577	-1.1	0.27811	1.21	0.27811	20.1578	19.8119	22.4066	22.1244	21.5048	21.4488	22.81	22.5302	22.6626	22.4509	22.193	22.071	22.1904	21.8723	21.9007	21.688	17.0526	16.669	20.8264	20.6502	22.024	21.9847	22.6213	22.3961	22.1227	21.987	21.3806	20.756	22.6543	22.6279	22.2019	21.957	20.9225	20.6992	22.6795	22.8084	22.2858	22.1245	20.4619	19.8674
ALBU_HUMAN	K.LCTVATLR.E	2	21.98	-0.2	-0.49	0.62962	0.24	0.62962	20.1362	20.3104	22.728	22.5119	22.3709	22.5255	22.9158	22.206	22.6231	22.7487	22.3073	22.1906	22.2143	22.1663	21.984	21.8464	20.1804	20.4484	21.5712	21.6123	22.3787	22.2049	23.1129	22.5903	22.6015	22.7965	21.4894	21.444	22.8545	22.7937	21.9438	22.4081	20.8092	20.8774	22.6796	23.0283	22.275	22.1005	20.6728	20.5321
ALBU_HUMAN	K.AVMDDFAAFVEK.C	2	21.78	-0.227	-0.63	0.52963	0.4	0.52963	19.7135	19.9001	21.8446	21.8444	22.2073	22.0852	22.8568	22.8104	22.515	22.4762	22.297	22.4299	22.099	21.8889	22.0376	21.9553	19.6696	19.86	21.4373	21.3551	22.6993	22.6296	22.9927	22.8567	22.6693	22.5492	20.7089	20.8791	22.8643	22.964	22.2212	22.0789	20.1258	19.8721	22.2921	22.1805	21.9152	21.932	20.6524	20.7456
AMBP_HUMAN	R.TVAACNLPIVR.G	2	23.97	-0.665	-2.28	0.02774	5.2	0.02774	22.8382	22.7217	24.7411	24.5718	22.9516	23.0035	23.7623	23.733	23.6789	23.6398	24.4208	24.3715	24.0008	24.1669	23.3896	23.1948	23.0859	23.4846	23.4748	23.5122	24.0492	24.2204	24.2858	24.4307	24.37	24.4498	26.2131	25.9414	24.3148	24.3803	24.6334	24.522	23.2469	23.3083	24.6277	24.7184	23.9826	23.8028	23.2394	23.3025
AMBP_HUMAN	R.ETLLQDFR.V	2	23.3	-0.889	-2.96	0.005	8.77	0.005	22.3304	22.3218	24.3262	24.1401	22.1392	22.2134	23.4176	23.4479	22.3822	22.5209	23.6378	23.4652	23.1723	23.289	22.2494	22.1716	22.4282	22.8077	22.2679	22.4595	22.814	22.921	23.5065	23.5804	23.8628	23.9823	25.5809	25.2561	24.1497	24.1407	23.97	23.8971	22.4521	22.4935	24.0198	24.1247	23.7811	23.6981	23.3285	23.4183
AMBP_HUMAN	R.VVAQGVGIPEDSIFTMADR.G	2	21.94	-1.037	-2.51	0.01597	6.3	0.01597	21.1944	20.6894	23.5098	23.182	20.0863	20.0764	21.9252	21.9713	21.3444	21.2215	22.1736	22.5703	21.8297	21.9166	20.9203	20.5938	20.242	20.4775	21.151	21.3219	21.4177	21.8051	21.906	22.2859	22.2795	22.3921	24.7616	24.53	22.832	22.8982	22.9626	22.7627	20.857	20.8845	22.8328	22.9007	22.39	22.1587	22.1036	22.1835
AMBP_HUMAN	R.VVAQGVGIPEDSIFTMADR.G	3	22.7	-0.801	-1.69	0.09823	2.86	0.09823	20.6878	21.6808	23.7476	23.8867	21.3472	21.481	22.694	22.6537	21.8984	22.5936	23.6046	23.316	22.8644	22.6429	21.9007	22.1641	21.6532	21.6959	21.8285	21.7486	22.7272	22.3813	22.7655	22.3334	23.1723	22.8762	25.0446	25.1021	23.6169	23.7192	23.0566	23.3786	22.1844	22.3655	23.6928	23.5512	22.6454	22.9486	22.189	22.3567
AMBP_HUMAN	R.AFIQLWAFDAVK.G	2	22.47	-1.154	-2.37	0.02263	5.6	0.02263	21.3468	21.0178	23.8193	23.3749	21.0182	20.4921	22.0355	22.0718	22.4004	22.2867	23.4392	23.3972	23.1108	22.8389	22.3536	22.1927	19.2241	18.4966	21.4912	21.4445	22.7531	22.4895	22.765	22.6981	23.0612	22.8219	25.3246	25.0112	23.378	23.1851	23.4616	23.2761	22.2189	22.0902	23.7335	23.3713	22.6215	22.774	21.9265	21.9707
AMBP_HUMAN	R.EYCGVPGDGDEELLR.F	2	23.22	-0.64	-2.07	0.04479	4.28	0.04479	21.9229	22.0833	23.8806	23.8373	22.1706	22.1721	22.9374	22.9875	23.0027	23.0009	23.7522	23.7761	23.2087	23.4087	22.6426	22.4929	22.2565	22.7022	22.804	22.9008	23.2266	23.4836	23.5481	23.6824	23.5159	23.709	25.4531	25.3421	23.397	23.6098	23.9891	23.97	22.4513	22.5716	23.6854	23.9233	23.0252	23.0331	22.4489	22.6761
AMBP_HUMAN	K.KEDSCQLGYSAGPCMGMTSR.Y	3	21.39	-0.608	-1.99	0.05298	3.96	0.05298	20.3861	20.2037	22.1688	22.2841	19.8801	19.9508	21.525	21.4961	21.2488	20.8729	21.8702	21.8919	21.2045	21.3846	20.9322	20.7685	20.4912	20.4426	21.2815	21.431	21.6107	21.629	21.9632	21.9558	21.5279	21.6848	23.7561	23.7658	21.6183	21.6115	21.9011	21.8903	20.6989	20.7377	21.8058	21.9709	21.2767	21.0407	20.6196	20.8109
AMBP_HUMAN	R.GECVPGEQEPEPILIPR.V	2	22	-0.844	-2.39	0.02137	5.71	0.02137	21.2848	21.1843	23.4794	23.2251	20.5703	20.5134	22.2763	22.2832	21.3297	21.1051	22.3062	22.2879	21.7796	22.0229	20.8049	20.6667	20.7858	21.1212	21.2709	21.3001	21.4005	21.6713	22.0386	22.0988	22.4952	22.551	24.5228	24.0647	22.8024	22.8697	22.7183	22.4953	20.9158	21.1208	22.7259	22.9542	22.2798	22.285	22.2552	22.2165
AMD_HUMAN	K.EGPVLILGR.S	2	21.98	-0.39	-1.1	0.27758	1.21	0.27758	21.0862	20.9372	23.8138	23.4776	20.8378	20.7471	21.6255	21.6296	21.9693	21.8212	22.4491	22.1042	21.988	22.0166	21.5655	21.3905	21.4302	21.6692	21.6466	21.4169	22.0051	21.8547	21.653	21.526	21.5652	21.564	22.6393	22.0221	23.0127	22.9433	21.8846	21.6293	22.3692	22.1839	23.71	23.6762	22.5599	22.359	21.1727	21.0895
AMD_HUMAN	R.IPVDEEAFVIDFKPR.A	3	21.17	-0.456	-1.16	0.25181	1.35	0.25181	20.1117	19.7321	23.4894	23.1523	20.1	19.9731	21.2939	21.1108	21.4404	21.4206	21.9987	21.9282	21.1231	20.9515	20.5078	20.7181	19.4921	19.2857	20.7086	20.3169	21.2483	21.3372	20.2159	20.3472	20.7651	20.7034	22.1847	22.0785	22.5373	22.5021	21.1591	20.9666	21.5194	21.5301	23.089	23.14	21.2192	21.2789	20.2115	19.9325
AMD_HUMAN	R.IVQFSPSGK.F	2	21.41	-0.337	-0.97	0.33957	0.93	0.33957	19.9726	20.2385	23.2605	23.095	20.4134	20.3994	21.2269	20.9325	21.5223	21.6656	21.8535	21.7966	21.5339	21.5517	21.0349	20.8487	20.7018	20.9562	20.8856	20.9311	21.2868	21.2667	21.0413	20.5237	21.017	21.0547	21.8003	21.672	22.4542	22.484	20.9962	21.2635	21.7988	21.7204	23.1403	23.1164	22.1778	21.9208	20.4998	20.3218
ANGT_HUMAN	R.SLDFTELDVAAEK.I	2	27.15	-0.3	-1.04	0.30421	1.08	0.30421	26.5523	26.5719	28.5929	28.4674	26.1191	26.1174	27.1154	27.1901	27.1857	27.0194	27.5403	27.6234	26.8969	26.9452	26.668	26.4746	26.165	26.561	27.0437	27.1174	26.7742	26.9931	26.8225	26.9264	26.7295	26.8848	28.302	28.078	28.0043	28.0117	27.2252	26.9087	27.0765	27.1677	28.3662	28.4243	27.1431	27.1497	26.5201	26.4656
ANGT_HUMAN	R.SLDFTELDVAAEK.I	3	23.34	-0.112	-0.24	0.8126	0.06	0.8126	22.2962	22.9448	24.0624	24.5467	22.7132	22.9827	23.4003	23.4905	23.5554	23.321	23.9127	23.2019	22.7177	23.2193	23.2446	23.1743	22.8257	23.2304	23.2786	23.472	23.096	23.2281	23.2251	23.3958	22.7899	23.1514	23.6051	23.8684	24.3334	24.0195	22.657	22.6077	23.7498	24.1336	24.7601	24.2376	22.9017	23.4194	22.4806	22.1712
ANGT_HUMAN	K.ALQDQLVLVAAK.L	2	26.7	-0.307	-1.06	0.29299	1.13	0.29299	26.0962	26.0534	28.3516	28.1275	25.6782	25.8207	26.6772	26.6455	26.7687	26.6828	26.9328	26.9648	26.3361	26.5235	26.1584	26.0188	25.7441	26.1597	26.5276	26.5948	26.3422	26.5189	26.4245	26.4667	26.2831	26.3299	27.9757	27.7191	27.5441	27.5948	26.5167	26.4771	26.5551	26.6267	27.8523	27.9766	26.8756	26.7108	26.0624	26.1592
ANGT_HUMAN	K.DPTFIPAPIQAK.T	2	26.96	-0.276	-1.02	0.31405	1.04	0.31405	26.3467	26.4618	28.3386	28.0256	26.1992	26.2557	26.8961	26.9408	26.8616	26.8093	27.2601	27.2577	26.5707	26.6114	26.4618	26.3536	26.2606	26.6745	26.8811	26.9388	26.6767	26.8287	26.6198	26.7685	26.5936	26.7273	27.9283	27.5989	27.7141	27.7315	26.9521	26.8292	26.8082	26.8398	28.175	28.2292	27.0742	27.0541	26.3529	26.4306
ANGT_HUMAN	R.FMQAVTGWK.T	2	25.9	-0.453	-1.34	0.18706	1.8	0.18706	25.2354	24.902	27.8292	27.5117	24.5261	24.3196	25.7903	25.7633	25.828	25.6257	26.446	26.3983	25.6651	25.5581	25.4675	25.4238	24.7685	24.7155	25.9068	25.7323	25.621	25.6298	25.711	25.6488	25.6168	25.5221	27.2978	26.8553	26.9406	26.9526	25.9298	25.612	26.0257	25.8939	27.2643	27.2536	26.2815	26.2069	25.1666	25.0488
ANGT_HUMAN	K.VLSALQAVQGLLVAQGR.A	3	25.93	-0.523	-1.5	0.14142	2.25	0.14142	25.176	25.2493	28.013	27.786	24.716	24.8154	25.7172	25.67	26.0125	25.953	26.5636	26.5622	25.8559	25.7944	25.5916	25.4607	23.5881	23.8781	25.5529	25.4464	25.646	25.536	25.6988	25.7258	25.4985	25.5772	27.5601	27.2507	27.1453	27.0317	25.7949	25.8068	26.1334	26.0439	27.4871	27.2816	26.1572	26.3584	24.9493	25.1879
ANGT_HUMAN	K.VLSALQAVQGLLVAQGR.A	2	23.37	-0.538	-1.37	0.1764	1.89	0.1764	22.8967	22.5957	25.7697	25.3641	22.2628	22.0716	23.1114	23.1532	23.4192	23.3023	24.0363	24.062	23.3349	23.1009	23.0025	22.8763	20.9425	21.0613	22.9513	22.7618	22.8534	22.8391	23.0063	23.0946	22.9333	22.9209	25.1412	24.8001	24.7488	24.5629	23.3749	23.1691	23.5827	23.3835	24.9996	24.7551	23.7876	23.8999	22.5136	22.4784
ANGT_HUMAN	R.ADSQAQLLLSTVVGVFTAPGLHLK.Q	3	24.89	-0.575	-0.92	0.36306	0.85	0.36306	24.3458	23.9758	27.6101	27.0906	23.325	23.3806	24.6376	24.5738	25.2207	25.1027	25.8182	25.8133	25.0336	24.8735	24.7248	24.8175	21.9576	20.2884	24.7694	24.6185	23.6566	23.5986	24.5142	24.8209	24.1048	24.2365	27.0165	26.7408	25.7346	25.7686	25.0527	24.7762	25.0904	24.9433	26.4854	26.5273	25.4605	25.7041	24.5932	24.643
ANGT_HUMAN	K.QPFVQGLALYTPVVLPR.S	2	24.48	-0.564	-1.42	0.16155	2.03	0.16155	23.8415	23.4995	26.6095	26.4118	22.8064	22.8296	24.2123	24.2595	24.6907	24.4306	24.9837	25.3512	24.3796	24.4343	24.0429	23.7565	22.3855	22.6435	24.1635	24.1697	23.5872	24.0443	23.9659	24.1258	23.95	24.0504	26.2152	26.0643	25.5151	25.5804	24.6488	24.4829	24.4615	24.6536	26.1552	26.0745	24.8736	24.9036	23.9897	23.8308
ANGT_HUMAN	K.VEGLTFQQNSLNWMK.K	2	24.86	-0.409	-1.33	0.18911	1.78	0.18911	24.4147	24.1561	26.362	26.4939	23.5132	23.3163	24.8315	24.8506	24.7843	24.7904	25.279	25.3289	24.5536	24.4723	24.541	24.4742	23.496	23.4596	24.9956	24.9009	24.5406	24.6157	24.4627	24.4755	24.5428	24.288	26.1338	26.009	25.8084	25.9876	24.9336	24.6203	24.8973	24.7921	26.0711	26.2005	24.9185	25.0536	24.51	24.3342
ANGT_HUMAN	K.VEGLTFQQNSLNWMK.K	3	21.61	-0.339	-0.46	0.6454	0.21	0.6454	19.636	20.8306	22.2795	23.601	20.4398	20.8742	21.5886	22.1431	21.5894	22.534	22.4444	22.3025	21.621	21.7668	21.2326	22.0017	20.1363	20.4647	20.6534	20.6036	21.172	20.8205	20.995	20.4469	20.8737	20.6241	22.1316	23.0074	22.8052	23.2015	21.0128	21.4099	22.1466	22.4575	23.4829	23.1673	22.3271	22.3461	20.4322	20.6587
ANGT_HUMAN	K.LDTEDKLR.A	2	22.54	-0.3	-0.82	0.41664	0.67	0.41664	21.4641	21.585	24.2082	23.8712	21.7146	21.6648	22.7243	22.7328	22.5963	22.3473	22.652	23.179	22.2708	22.4959	22.0364	21.9159	21.6349	21.9468	22.3605	22.4557	21.8451	22.1401	22.506	22.5249	21.9334	22.2717	24.1416	23.7554	23.3116	23.3931	22.529	22.6455	22.225	22.3672	23.733	23.9238	22.8857	22.6318	21.5034	21.591
ANGT_HUMAN	K.ANAGKPKDPTFIPAPIQAK.T	3	22.99	-0.254	-0.72	0.47694	0.51	0.47694	22.8115	22.5083	24.4888	24.1433	22.2137	21.8908	23.5638	23.6488	22.8143	22.8364	23.0333	23.3101	22.6635	22.4318	22.276	22.1752	22.2771	22.4582	22.9862	22.7293	22.5733	22.7164	22.7034	22.6684	22.6355	22.7786	24.5402	24.0667	23.7104	23.6664	23.2217	22.7591	22.6257	22.5631	24.5324	24.5263	22.8433	22.9221	22.1715	22.1144
ANT3_HUMAN	R.DIPMNPMCIYR.S	2	26.92	-0.45	-1.65	0.10548	2.74	0.10548	26.1804	25.8767	28.252	28.1714	25.7095	25.6018	26.623	26.7437	26.7967	26.7559	27.3325	27.4915	26.971	26.9975	26.5086	26.5752	25.8453	25.9556	26.689	26.8392	26.6761	26.8414	26.7456	26.6049	26.9438	26.9792	28.4062	28.3508	27.5413	27.683	27.0494	26.9306	26.7601	26.753	27.9351	28.0589	26.9318	27.0325	26.3443	26.348
ANT3_HUMAN	R.EVPLNTIIFMGR.V	2	25.29	-0.555	-2.13	0.03864	4.56	0.03864	24.2812	24.2368	26.0151	25.8885	24.3876	24.3128	25.0887	25.05	24.8048	24.8412	25.9746	25.9542	25.4925	25.4416	25.0042	24.9422	24.2873	24.2591	25.0117	24.9748	25.5036	25.3618	25.527	25.4977	25.6992	25.6018	27.5252	27.272	25.5479	25.5726	25.7541	25.7128	24.7308	24.5741	25.838	25.7882	25.1952	25.3489	24.5911	24.6998
ANT3_HUMAN	R.VAEGTQVLELPFK.G	2	25.19	-0.344	-1.2	0.23532	1.45	0.23532	24.4293	24.4019	25.6256	25.6656	24.4022	24.4056	25.0581	25.2633	24.8491	24.808	25.7872	25.7558	25.1417	25.3786	24.8095	24.7106	24.6639	25.0253	24.9227	25.2237	25.2293	25.4593	25.3175	25.4828	25.4407	25.5893	27.0775	27.0699	24.9695	25.2313	25.5578	25.7437	24.4342	24.5421	25.3913	25.4421	24.9064	24.8687	24.6102	24.846
ANT3_HUMAN	K.EQLQDMGLVDLFSPEK.S	2	24.61	-0.571	-2.03	0.04822	4.14	0.04822	23.7504	23.5934	25.4323	25.3429	23.2367	23.3922	24.4297	24.3288	24.2552	24.1616	25.1808	25.4187	24.7187	24.6426	24.2482	24.0647	23.4926	23.5431	24.6883	24.5312	24.7692	24.8447	24.752	24.739	24.8841	25.0258	26.8684	26.7745	24.6233	24.702	25.1307	25.0149	23.9279	23.9373	25.1602	25.1849	24.4817	24.6568	24.1378	24.2475
ANT3_HUMAN	K.EQLQDMGLVDLFSPEK.S	3	22.9	-0.441	-0.99	0.32993	0.97	0.32993	21.6635	22.2656	23.1415	23.3529	21.9961	22.1444	22.8545	22.6563	22.4238	22.711	23.7792	23.3735	22.9738	22.5575	22.6192	22.5649	22.5249	22.1184	23.1168	22.685	23.4625	23.0753	23.4116	23.0392	22.914	23.2186	24.8076	24.7339	22.5314	22.5893	22.885	23.1703	22.8981	22.3512	23.5321	23.3519	22.5205	22.8746	22.1774	22.7894
ANT3_HUMAN	R.FATTFYQHLADSK.N	3	24.8	-0.451	-1.59	0.12008	2.52	0.12008	23.6356	23.6177	25.595	25.4629	23.8123	23.817	24.8256	24.9074	24.5267	24.3576	25.4212	25.2054	24.7771	24.8043	24.2492	24.2614	24.1757	24.4119	24.8361	24.7312	24.8769	25.0273	24.9877	25.0355	25.0251	25.1273	27.0099	26.5596	24.8815	24.9446	25.2589	25.1114	24.1163	24.072	25.3504	25.3417	24.8279	24.7797	24.0086	24.117
ANT3_HUMAN	R.FATTFYQHLADSK.N	2	22.79	-0.532	-1.28	0.209	1.63	0.209	22.2004	21.84	23.8628	23.3472	21.5751	21.4894	22.8214	22.7269	22.3251	22.2352	23.4573	23.4712	23.024	22.6522	21.9375	22.1269	22.0793	21.9525	22.8812	22.5343	23.0894	22.998	22.6699	22.5758	23.2594	23.143	25.3369	24.5403	22.8928	22.8758	23.5536	23.0655	22.0625	21.8651	23.4798	23.5114	22.5453	22.951	22.4405	22.3282
ANT3_HUMAN	R.DDLYVSDAFHK.A	2	23.6	-0.5	-1.45	0.15554	2.09	0.15554	22.8746	22.6152	24.2611	23.7708	22.5971	22.4142	23.6722	23.5536	23.0107	22.9664	24.1457	24.1012	23.725	23.5279	23.1851	23.1536	23.0458	23.0437	23.8686	23.5211	23.8712	23.8541	23.8029	23.6639	24.1765	24.0692	25.9376	25.411	23.6122	23.6208	24.2876	23.9226	22.8376	22.6258	23.884	23.9458	23.3792	23.6988	23.2557	23.2042
ANT3_HUMAN	K.TSDQIHFFFAK.L	2	24.3	-0.562	-1.88	0.06726	3.53	0.06726	23.483	23.4235	25.4541	25.3345	23.1663	23.2792	23.6662	23.72	24.1028	23.9726	24.6142	24.7486	23.5889	23.6915	24.4356	24.2717	23.4884	23.8302	23.9161	24.0988	24.4928	24.6504	24.6611	24.7333	23.3007	23.3263	26.1897	25.7745	24.8448	24.9188	24.7116	24.7654	23.9452	24.0892	25.1657	25.2458	24.4091	24.2242	23.9301	24.1397
ANT3_HUMAN	R.IEDGFSLK.E	2	23.87	-0.374	-1.34	0.18726	1.8	0.18726	22.7968	22.8991	24.0479	23.9564	23.1564	23.2881	23.7898	23.7659	23.5921	23.4732	24.3706	24.469	23.8534	23.9666	23.5395	23.4445	23.473	23.8894	23.9144	23.9601	24.019	24.2546	24.1595	24.2901	24.0873	24.3075	25.6763	25.483	23.8924	23.7128	24.3619	24.3143	23.1876	23.1612	24.1086	23.8857	23.8848	23.5546	23.395	23.3869
ANT3_HUMAN	K.GDDITMVLILPKPEK.S	3	23.59	-0.509	-1.74	0.0896	3.02	0.0896	22.8179	22.4663	24.5128	24.2583	22.5867	22.4977	23.6811	23.5767	23.2039	23.2648	24.2613	24.3001	23.5999	23.5874	23.4693	23.3014	22.1161	22.1964	23.5833	23.3571	23.7432	23.7562	23.8696	23.6631	23.7179	23.7395	25.8127	25.6631	23.8098	23.8059	24.0356	23.9966	23.0524	22.8543	23.8405	23.9529	23.6034	23.514	23.15	23.2467
ANT3_HUMAN	K.GDDITMVLILPKPEK.S	2	21.33	-0.65	-1.7	0.09654	2.89	0.09654	20.8714	20.4775	22.3732	22.0431	20.0687	20.0538	21.2488	21.1957	20.7945	20.9941	21.9494	22.2185	21.506	21.2957	20.9866	20.8745	19.4319	19.5775	21.3268	20.8683	21.7251	21.7359	21.4192	21.1348	21.6217	21.6057	23.9725	23.5579	21.5329	21.7934	22.0565	21.6577	20.4368	20.6625	21.6214	21.6391	21.2058	21.2947	21.285	21.205
ANT3_HUMAN	K.NDNDNIFLSPLSISTAFAMTK.L	3	23.1	-0.828	-1.69	0.09838	2.86	0.09838	21.4325	21.6355	24.2495	23.957	21.5112	21.548	23.1359	23.2991	23.2172	23.1616	24.685	24.8075	23.8984	23.8074	22.566	22.637	20.5674	19.9404	21.777	21.8611	22.8094	22.7427	23.0202	22.8657	22.2817	22.6528	25.7816	25.6349	23.5105	23.8838	24.4826	24.2504	22.9226	22.8767	24.4835	24.6345	23.6333	23.8772	21.6359	22.2662
ANT3_HUMAN	K.ANRPFLVFIR.E	2	22.37	-0.645	-1.99	0.05352	3.94	0.05352	21.5712	21.6993	22.7302	22.4586	21.6804	21.6464	22.2814	22.3478	22.1812	22.1567	22.5762	22.6345	22.7307	22.5729	22.0112	21.8167	21.1476	21.3827	21.6684	21.5875	22.7366	22.8927	22.4424	22.6684	23.1691	23.2275	23.9755	23.3279	22.7078	22.4616	22.9901	22.5926	21.7494	21.7423	23.544	23.6353	21.9041	22.1446	21.9841	21.8814
ANT3_HUMAN	K.SKLPGIVAEGR.D	2	22.82	-0.442	-1.22	0.22979	1.48	0.22979	21.8078	21.9973	23.4323	23.1657	21.8969	21.8291	22.9342	22.4129	22.2027	22.3816	23.282	23.3208	22.9641	22.9719	22.3009	22.362	22.3792	22.5801	23.0284	22.7783	23.0973	23.0403	22.9892	22.3798	23.3879	23.4709	24.8667	24.2097	22.9247	22.8962	23.207	23.2875	21.9077	21.9091	23.3088	23.3321	22.7555	22.8976	22.5965	22.405
ANT3_HUMAN	K.ADGESCSASMMYQEGK.F	2	21.86	-0.328	-0.86	0.3951	0.74	0.3951	20.8979	20.7663	22.6331	22.5081	21.0684	21.0311	22.0342	21.6727	21.3917	21.2349	22.0627	22.1019	21.8234	21.8504	21.6665	21.3329	21.4819	21.7263	22.2725	22.3271	22.0087	22.1269	22.5823	21.7763	22.1528	22.0927	24.1934	23.5927	21.7092	21.8266	22.3876	22.218	21.0969	21.0526	21.8403	22.1128	21.6311	21.5371	21.2995	21.2086
ANT3_HUMAN	R.RVAEGTQVLELPFK.G	3	22.05	-0.391	-1.29	0.20347	1.67	0.20347	21.006	20.9175	22.4815	22.3778	21.1403	21.1527	22.2035	22.3127	21.7745	21.4913	22.7758	22.3914	21.9643	22.1874	21.8475	21.698	21.4699	21.7655	22.0654	22.0159	22.157	22.2961	22.3099	22.3915	22.3109	22.4296	24.0605	23.8674	22.0718	21.7808	22.6681	22.5986	21.4078	21.212	22.2503	22.1117	22.1489	21.9199	21.4683	21.3983
ANT3_HUMAN	R.FRIEDGFSLK.E	2	21.91	-0.524	-1.34	0.1868	1.8	0.1868	21.1754	20.8792	23.1585	22.9252	20.8609	20.846	22.2551	21.8346	21.6164	21.543	22.2479	22.4284	21.9574	21.9709	21.4904	21.2822	20.6761	20.7398	21.5851	21.4034	21.9848	21.9428	21.9979	21.792	22.1337	22.2322	23.9109	23.1989	22.128	22.1606	22.36	21.926	21.4856	21.1813	22.5295	23.0472	22.2448	21.9777	21.5912	21.5232
APLP1_HUMAN	R.VIALINDQR.R	2	24.95	-0.219	-0.68	0.50201	0.46	0.50201	24.1736	23.9608	26.7699	26.5082	23.7423	23.8062	24.8348	24.7834	25.3083	25.1822	25.3944	25.3845	25.0586	24.935	24.7567	24.5427	24.2551	24.7306	24.3997	24.297	24.8671	25.0375	24.4321	24.5066	24.4779	24.6793	25.1459	24.756	25.9367	25.8495	24.7023	24.5196	25.2141	25.0827	26.3182	26.3173	25.4982	25.4263	24.2048	24.236
APLP1_HUMAN	R.VEQATQAIPMER.W	2	24.98	-0.327	-0.79	0.43437	0.62	0.43437	23.766	23.5649	26.8024	26.7894	23.3618	23.246	25.1156	24.4914	25.2835	25.28	25.6951	25.7658	25.288	25.2169	24.7457	24.4705	24.0662	24.2419	24.6294	24.4289	24.7744	24.7557	24.6051	23.9749	24.4247	24.3648	26.5265	26.0524	26.108	26.1963	24.8457	24.8376	25.0392	25.0598	26.2471	26.3907	25.5973	25.497	23.8294	23.6688
APLP1_HUMAN	R.AALEGFLAALQADPPQAER.V	3	24.95	-0.31	-0.75	0.45641	0.56	0.45641	23.9284	24.283	27.0659	26.9112	23.4979	23.6874	24.948	24.9272	25.3722	25.5455	25.6068	25.4123	25.0091	24.8774	24.4837	24.6048	23.7259	23.5178	24.3138	24.1237	25.0142	24.5458	24.5686	24.2737	24.2905	24.6679	25.2527	25.1626	25.9008	26.036	24.6357	24.3651	25.5347	25.4377	26.7366	26.5369	25.2908	25.6311	23.81	24.3492
APLP1_HUMAN	R.AALEGFLAALQADPPQAER.V	2	23.46	-0.39	-0.9	0.3737	0.81	0.3737	22.9534	22.6696	25.7196	25.5447	21.6286	21.7047	23.3482	23.2669	23.9469	23.8273	23.7828	24.4022	23.554	23.6563	23.2176	22.7328	21.6778	22.1928	22.7007	22.7466	23.0756	23.5513	22.6473	22.9193	23.0416	23.1027	24.0527	23.9521	24.5348	24.5912	23.1582	23.1277	23.4273	23.7719	25.1414	25.1347	24.1214	24.0718	22.9283	22.7236
APLP1_HUMAN	K.MNPLEQYER.K	2	24.81	-0.197	-0.68	0.502	0.46	0.502	24.072	23.9912	26.7748	26.6768	23.5202	23.543	24.677	24.6145	25.205	25.1425	25.1019	25.0702	24.7622	24.8766	24.6587	24.4157	24.1123	24.4019	24.2948	24.3253	24.7356	24.8761	24.4122	24.5037	24.203	24.2255	25.1117	24.9395	25.7659	25.8328	24.3542	24.2808	24.9699	25.0309	26.1158	26.1712	25.396	25.2559	23.9184	24.0789
APLP1_HUMAN	R.EWAMADNQSK.N	2	22.35	-0.145	-0.43	0.67173	0.18	0.67173	21.2746	21.312	24.2586	24.3672	21.0459	21.0341	22.4499	22.1318	22.7206	22.688	22.459	22.4991	22.2773	22.3929	22.3789	22.1179	21.8361	21.9801	22.0607	22.2389	22.1214	22.3983	22.2932	21.8531	21.8811	21.8963	22.0873	22.449	23.3162	23.2583	21.9042	21.9508	22.5197	22.6796	23.3119	23.5738	23.0914	22.9212	21.5446	21.3656
APLP1_HUMAN	R.QALNEHFQSILQTLEEQVSGER.Q	3	23.5	-0.649	-1.05	0.29857	1.11	0.29857	22.8128	22.7184	26.1787	26.0631	21.5898	21.6382	23.3099	23.3131	24.2782	24.1358	24.5022	24.5608	24.0603	23.7813	23.2728	23.2316	20.1829	18.6548	22.6467	22.5861	23.2913	23.3382	22.6579	22.4378	22.7605	23.0816	24.4997	24.4524	24.9221	25.1013	23.2916	23.1461	24.0719	23.991	25.6575	25.6123	24.239	24.6393	22.4879	22.8171
APLP1_HUMAN	K.DDTPMTLPK.G	2	23.79	-0.116	-0.36	0.72207	0.13	0.72207	22.9417	22.8614	25.6987	25.4666	22.7817	22.8368	23.6047	23.3163	24.1044	24.0438	24.1228	24.2109	23.8131	23.808	23.7524	23.5001	23.3934	23.4049	23.4482	23.5931	23.7508	23.7153	23.7341	23.1228	23.3842	23.4134	23.8103	23.7876	24.6721	24.7814	23.2701	23.3427	23.9008	23.9807	24.8644	24.9532	24.347	24.1427	23.1692	22.8712
APLP1_HUMAN	R.QMYPELQIAR.V	2	24.14	-0.256	-0.86	0.39493	0.74	0.39493	23.3922	23.2594	26.2553	26.1469	22.4721	22.5595	23.9291	23.9052	24.4553	24.3929	24.5675	24.7607	24.1398	24.1812	23.8629	23.8183	23.3259	23.4738	23.5916	23.6595	23.9996	24.0805	23.6729	23.6798	23.6339	23.701	24.5538	24.3997	25.2218	25.2005	23.6674	23.6124	24.3012	24.4222	25.5099	25.5604	24.7725	24.7331	23.2444	23.2956
APLP1_HUMAN	R.HYQHVAAVDPEK.A	3	22.7	-0.066	-0.15	0.88157	0.02	0.88157	21.8256	21.455	24.5878	24.5105	21.4274	21.3658	23.2208	22.935	23.3448	22.9789	22.8813	23.1805	22.5011	22.7409	23.0066	22.2784	22.0784	22.391	22.3082	22.3119	22.1629	22.3591	22.6053	22.3711	21.8903	21.9599	23.1865	23.1188	23.4178	23.5139	22.1545	22.2928	22.8377	22.8737	24.0305	24.2166	23.7784	22.9938	21.4853	21.4005
APLP1_HUMAN	R.HYQHVAAVDPEK.A	2	21.77	-0.222	-0.5	0.61914	0.25	0.61914	20.9381	20.6728	24.297	23.8683	19.861	19.5291	22.1816	22.0124	22.1288	21.939	22.4046	22.54	21.9931	21.9154	21.5408	21.4799	20.8881	20.5802	21.324	21.0128	21.407	21.4347	21.0303	20.7948	21.209	21.1462	22.8013	22.1173	22.8379	22.7929	21.5025	21.1395	22.0474	21.841	23.5468	23.5771	22.3958	22.5881	20.6952	20.6394
APLP1_HUMAN	R.DELAPAGTGVSR.E	2	22.63	0.068	0.23	0.82147	0.05	0.82147	21.6901	21.9153	23.1997	23.071	22.1892	22.3339	22.7306	22.5624	22.9913	23.0169	22.7707	22.9668	22.7786	22.9865	22.9534	22.5788	22.6754	23.086	22.2718	22.4312	22.2436	22.5017	22.7327	22.8056	22.4923	22.7586	22.5365	22.6585	22.9232	23.063	22.4984	22.7074	22.2935	22.3682	23.1458	23.2539	22.9366	22.4602	21.6456	21.8074
APLP1_HUMAN	R.RAALEGFLAALQADPPQAER.V	3	22.67	-0.317	-0.93	0.3566	0.87	0.3566	21.9121	22.0058	24.7221	24.7336	21.2638	21.3409	22.6919	22.6929	23.0631	23.1219	23.4328	23.4511	22.8899	22.7104	22.1446	22.3388	21.0659	20.9719	21.9005	21.8289	22.57	22.4339	22.0068	21.9877	22.4504	22.316	22.9078	22.9212	23.8601	24.059	22.1555	22.1089	23.0371	22.8992	24.5955	24.4551	23.1165	23.3014	21.6191	21.8311
APLP1_HUMAN	R.CLPGEFVSEALLVPEGCR.F	3	22.46	-0.373	-0.92	0.36489	0.84	0.36489	21.5185	21.7313	24.8256	24.5352	20.657	21.0648	22.1624	22.067	22.8411	22.9191	23.1633	23.0476	22.656	22.4985	22.1484	22.2376	21.0901	20.9734	21.8124	21.5165	22.4697	22.2009	21.9411	21.6991	22.0568	21.8127	22.8036	22.5978	23.6632	23.5568	22.0166	21.9297	23.2651	23.0265	24.2874	24.0961	23.0608	23.2896	21.3362	21.8236
APLP1_HUMAN	R.SGSCAHPHHQVVPFR.C	3	21.68	-0.097	-0.27	0.78521	0.08	0.78521	21.0118	20.5755	23.5212	23.3295	20.2721	20.1209	22.3715	22.113	21.9728	21.8959	21.9835	22.292	21.7746	21.7938	21.6884	21.4879	21.1814	21.1271	21.2401	20.9781	21.3982	21.4363	21.4586	21.1985	21.4701	21.1848	22.3919	22.2502	22.4297	22.4452	21.2497	21.135	21.8121	21.7607	23.0505	23.1728	21.8883	21.9885	20.6293	20.3115
APLP1_HUMAN	R.SGSCAHPHHQVVPFR.C	2	21.78	-0.447	-1.02	0.3156	1.03	0.3156	21.2126	21.1149	23.4218	22.8664	20.5925	20.523	21.6708	21.1521	21.7753	22.0136	22.2128	22.2233	21.8306	22.0918	20.6525	21.2391	20.9483	20.932	21.5972	21.0719	22.0048	22.1226	21.5622	21.636	21.8872	22.0441	22.912	22.1899	22.907	23.0163	20.9646	21.177	21.7183	21.5645	22.9571	23.2261	21.8358	22.1464	21.0098	21.1972
APLP1_HUMAN	R.LVETHATR.V	2	20.64	-0.213	-0.53	0.60202	0.28	0.60202	19.4006	19.4593	22.8789	22.4473	19.3041	19.2515	20.8313	20.758	20.9892	20.904	21.3006	21.5526	20.7248	20.7807	19.988	19.9866	19.8884	20.3182	20.08	19.8316	20.1964	20.6803	20.1589	20.1119	19.9085	20.0653	21.5103	20.8685	21.7523	21.7034	20.5186	20.3147	20.6366	20.6123	22.1765	22.2115	21.3552	21.2775	19.4368	19.4402
APLP2_HUMAN	K.EMIFNAER.V	2	22.65	-0.216	-0.73	0.47087	0.53	0.47087	21.9719	21.5391	24.1709	23.9986	21.7666	21.7744	22.5233	22.518	22.7853	22.6885	22.9559	23.0793	22.7349	22.91	22.4375	22.1034	21.9648	22.2507	22.3122	22.4009	22.5428	22.7201	22.7086	22.5893	22.3437	22.342	23.1999	22.9554	23.4343	23.5079	22.2694	22.1894	22.7198	22.6604	23.9324	23.952	22.8643	22.8706	21.7566	21.649
APOA1_HUMAN	K.LLDNWDSVTSTFSK.L	2	27.69	-0.51	-1.55	0.12972	2.39	0.12972	26.6137	26.4962	28.4075	28.2937	26.6255	26.4825	26.9564	26.9874	27.7929	27.7899	28.8947	29.0426	28.1017	28.1099	27.4826	27.3892	26.2363	26.4037	27.2894	27.3122	28.0779	28.1291	27.6393	27.5772	27.7908	27.6406	30.3013	30.1891	27.643	27.8509	28.7389	28.5183	26.8468	26.8113	28.6198	28.6083	27.393	27.3407	26.678	26.5167
APOA1_HUMAN	K.LLDNWDSVTSTFSK.L	3	21.51	-0.181	-0.13	0.89763	0.02	0.89763	19.7897	20.6599	20.9766	22.4943	21.1411	21.5725	21.131	21.3388	20.5862	23.0244	23.6535	22.1116	21.4205	21.8039	21.4645	22.3258	20.8017	20.8196	20.5703	19.8791	23.0722	20.7098	21.4348	18.817	21.3561	20.6405	22.3528	23.6055	22.0623	22.1125	20.7181	21.2345	21.8728	22.3425	23.541	22.6604	21.198	22.0402	19.671	NA
APOA1_HUMAN	K.VQPYLDDFQK.K	2	27.67	-0.43	-1.34	0.1882	1.79	0.1882	26.4617	26.5154	28.1497	28.039	26.7285	26.7517	27.0128	27.0697	27.8342	27.7897	28.7019	28.8827	27.9498	28.0944	27.4679	27.3474	26.5725	26.958	27.3363	27.4956	28.0896	28.2637	27.8196	27.9074	27.6884	27.7414	30.1689	29.9476	27.5865	27.6003	28.5508	28.477	26.6398	26.7188	28.2765	28.3664	27.4271	27.2659	26.5625	26.6535
APOA1_HUMAN	K.VSFLSALEEYTK.K	2	27.94	-0.667	-1.79	0.08111	3.19	0.08111	26.651	26.7475	28.8659	28.7543	26.8091	26.8037	27.1483	27.1198	28.2196	28.2462	29.3337	29.402	28.4605	28.4098	27.6585	27.5428	25.771	25.7177	27.2809	27.2471	28.6154	28.5501	28.1831	28.0642	27.9245	28.1691	30.7216	30.5946	28.0752	28.1323	29.0433	28.8896	27.0863	27.0951	29.0243	28.9032	27.6178	27.7804	26.3707	26.6957
APOA1_HUMAN	K.LREQLGPVTQEFWDNLEK.E	3	27.11	-0.713	-1.77	0.08333	3.15	0.08333	25.5571	25.922	28.0064	27.921	25.8454	25.7669	26.4046	26.3744	27.324	27.2812	28.7441	28.7302	27.6157	27.5753	26.8091	26.8427	24.6376	24.2703	26.6783	26.7003	27.4543	27.4164	27.2298	27.0469	27.1824	26.9603	29.9923	29.9643	27.3543	27.4793	28.127	28.0676	26.4859	26.3439	28.3354	28.277	26.8572	26.8777	25.8047	26.0075
APOA1_HUMAN	K.LREQLGPVTQEFWDNLEK.E	2	21.45	-0.935	-1.65	0.10664	2.72	0.10664	20.1363	19.8255	23.1922	22.5856	19.5902	19.4599	20.4166	20.3296	21.861	21.8015	23.5012	23.5142	22.2924	22.1739	21.1299	21.1111	17.4436	17.3387	20.9975	20.9948	21.7545	21.8214	21.1154	21.045	21.4075	20.9514	25.2989	24.8688	21.6482	21.9052	23.1998	22.7004	20.6866	20.4128	23.0447	23.0444	21.4711	21.5015	20.3842	20.1243
APOA1_HUMAN	R.DYVSQFEGSALGK.Q	2	27.5	-0.346	-1.09	0.28249	1.19	0.28249	26.4118	26.3937	28.0019	27.9336	26.4784	26.5618	26.8075	26.9703	27.8037	27.5666	28.7392	28.6725	27.8988	28.0405	27.3272	27.2661	26.4428	26.7825	27.1887	27.2208	27.8262	27.9937	27.5095	27.6671	27.4238	27.4987	29.8651	29.7601	27.2112	27.3101	28.4389	28.2575	26.6174	26.6311	28.2214	28.2371	26.9986	27.0095	26.4139	26.5366
APOA1_HUMAN	R.QGLLPVLESFK.V	2	27.55	-0.532	-1.58	0.12133	2.5	0.12133	26.3383	26.4217	28.3708	28.2529	26.5885	26.7217	26.7881	26.6465	27.7259	27.8137	28.8008	28.8884	28.045	28.0235	27.2984	27.2117	25.9513	25.9702	26.8977	26.903	28.0631	28.0589	27.7644	27.67	27.6339	27.5865	30.118	30.081	27.7833	27.9007	28.5021	28.3446	26.6461	26.6182	28.5112	28.3644	27.2314	27.2325	25.9942	26.2027
APOA1_HUMAN	K.LSPLGEEMR.D	2	27.28	-0.528	-1.56	0.12544	2.44	0.12544	26.0921	25.9562	27.7128	27.6666	26.3109	26.3557	26.5753	26.5627	27.4558	27.3389	28.2821	28.4559	27.5925	27.6882	27.2064	26.9464	25.941	26.3685	26.9006	26.9917	27.8818	28.0545	27.7232	27.7449	27.3287	27.4206	29.7578	29.5516	27.377	27.4528	28.1865	28.1064	26.2111	26.256	27.9076	27.9976	27.0979	26.864	26.0336	26.0088
APOA1_HUMAN	K.DLATVYVDVLK.D	2	26.88	-0.487	-1.49	0.14285	2.23	0.14285	25.5956	25.8165	27.6311	27.455	25.7904	25.7141	26.2058	26.0874	27.1114	27.0996	28.1241	28.0405	27.4108	27.3313	26.7886	26.7308	25.2441	25.2667	26.623	26.5795	27.3792	27.1481	26.9852	26.78	26.751	26.7209	29.4933	29.4497	27.0474	27.014	27.6165	27.5663	26.1578	25.9868	27.4616	27.4735	26.6624	26.5538	26.0175	26.1201
APOA1_HUMAN	R.EQLGPVTQEFWDNLEK.E	2	25.96	-0.592	-1.58	0.12189	2.49	0.12189	25.0201	24.7873	26.8241	26.6526	24.5765	24.4277	25.182	25.089	26.2558	26.1456	27.3628	27.626	26.5249	26.4878	25.8017	25.6128	23.6862	23.8334	25.706	25.6956	26.4232	26.5381	25.909	25.9426	26.0811	26.0834	28.6734	28.5818	25.8572	25.9587	27.1352	26.9296	25.0898	25.1388	26.8375	26.9241	25.7197	25.7062	24.712	24.887
APOA1_HUMAN	R.EQLGPVTQEFWDNLEK.E	3	23.59	-0.503	-0.52	0.60683	0.27	0.60683	21.7916	22.7231	24.3692	23.9173	22.9453	23.3789	23.1178	22.4298	22.6299	23.6914	25.7676	24.922	24.3857	23.6293	23.6327	23.8807	22.5294	21.0535	23.2596	22.7433	24.4232	23.3178	23.8321	22.7634	24.0281	23.3555	25.558	25.638	23.8682	23.9644	24.5444	23.8105	23.6522	23.3786	25.1943	23.9332	23.0245	23.9901	21.735	22.8467
APOA1_HUMAN	K.KWQEEMELYR.Q	2	25.06	-0.646	-1.24	0.22163	1.54	0.22163	24.0669	23.4708	26.2371	25.7662	23.7628	23.2478	24.6378	24.3893	24.9953	25.0485	26.5303	26.3438	25.6058	25.3482	24.8612	24.7711	23.1054	22.7671	25.0406	24.6458	25.6254	25.4482	25.2228	24.9954	25.3245	24.8782	28.2774	27.5912	25.1602	25.1214	26.3088	25.8611	24.2736	24.0345	25.9775	25.9728	24.6755	24.9975	24.0279	23.7858
APOA1_HUMAN	K.KWQEEMELYR.Q	3	24.74	-0.587	-1.49	0.1435	2.22	0.1435	23.4327	23.0371	25.6395	25.3983	23.3693	23.3286	24.3911	24.1544	24.9061	24.7133	26.1524	26.0464	25.0639	25.0116	24.72	24.4553	23.0624	22.8392	24.5754	24.657	25.2621	25.1218	25.0632	24.87	24.661	24.5698	27.6297	27.2672	24.8521	24.7895	25.7716	25.7546	24.0763	23.8525	25.602	25.5685	24.7034	24.5602	23.4148	23.3064
APOA1_HUMAN	R.THLAPYSDELR.Q	2	26.04	-0.669	-1.62	0.11343	2.61	0.11343	24.835	24.7785	26.8975	26.6457	25.0913	24.9352	24.5421	24.2205	26.1381	26.2806	27.4316	27.4418	26.7254	26.6363	25.879	25.9113	24.3703	24.3317	25.5966	25.3797	26.7357	26.6306	26.3322	25.8058	26.3501	26.3886	28.8331	28.2877	26.2417	26.2667	27.2105	27.0912	24.9379	24.8969	27.0102	27.131	25.9083	26.0157	24.7292	24.644
APOA1_HUMAN	K.ATEHLSTLSEK.A	2	25.57	-0.395	-1.08	0.28752	1.16	0.28752	24.2089	24.1778	26.2458	26.0725	24.6068	24.5389	25.1283	25.0589	25.8854	25.7416	26.6452	27.0177	25.964	26.1233	25.5879	25.4474	24.3284	24.3973	25.1312	25.1733	25.8938	26.0989	25.8036	25.7688	25.5359	25.6103	28.3392	28.1148	25.5601	25.6978	26.4555	26.5017	24.3061	24.4466	26.3143	26.4687	25.245	25.2092	23.857	24.1465
APOA1_HUMAN	K.AKPALEDLR.Q	2	25.79	-0.479	-1.41	0.16572	1.99	0.16572	24.4576	24.5131	26.4635	26.2572	24.9627	24.9018	25.3255	25.0516	25.7952	26.063	26.8869	26.9329	26.257	26.388	25.531	25.5319	24.5313	24.6433	25.3886	25.2178	26.4207	26.3524	26.0988	25.7268	25.909	26.0641	28.08	28.0373	25.9928	25.9986	26.7076	26.6884	24.6272	24.6941	26.6337	26.713	25.4918	25.5554	24.4904	24.3982
APOA1_HUMAN	K.DSGRDYVSQFEGSALGK.Q	3	25.39	-0.4	-1.26	0.21479	1.59	0.21479	24.0496	23.9759	25.9404	25.9138	24.4047	24.4715	24.9048	25.0299	25.5278	25.4232	26.4977	26.3684	25.7141	25.6995	24.9106	24.7797	24.7049	25.0051	25.1987	25.3144	25.6492	25.7656	25.3798	25.6098	25.1828	25.3285	27.9474	27.7581	25.3512	25.2799	26.2415	26.1668	24.4858	24.4124	26.2301	26.3047	25.1361	25.0139	24.2812	24.3121
APOA1_HUMAN	K.DSGRDYVSQFEGSALGK.Q	2	23.5	-0.576	-1.33	0.1915	1.76	0.1915	22.3671	22.158	24.6301	24.1339	22.1248	21.8834	22.9568	23.0012	23.3024	23.5367	24.7196	24.7385	23.9924	23.7811	22.7652	22.8013	22.3178	22.3493	23.4766	23.1916	23.7599	23.8961	23.1514	23.3238	23.3477	23.5031	26.5474	26.0475	23.535	23.6554	24.6045	24.2225	22.537	22.4781	24.7017	24.7352	22.926	23.4726	22.7772	22.5196
APOA1_HUMAN	K.VEPLRAELQEGAR.Q	3	25.38	-0.398	-1.02	0.31441	1.04	0.31441	23.5787	23.8384	26.1734	26.0062	24.571	24.7285	25.1777	24.8161	25.5173	25.6431	26.3726	26.4181	25.7458	25.8343	25.0605	24.791	24.5314	24.681	25.09	25.1413	25.7909	25.6449	25.7442	25.3372	25.4417	25.5308	27.6639	27.601	25.5394	25.5667	25.8345	26.342	24.3998	24.4297	26.3505	26.3867	25.3495	24.8861	24.033	23.8079
APOA1_HUMAN	K.VEPLRAELQEGAR.Q	2	24.44	-0.516	-1.34	0.18778	1.79	0.18778	23.0403	23.0334	25.6173	25.3248	23.3269	23.2333	24.142	23.8451	24.3472	24.6271	25.4852	25.6478	25.0045	24.8601	23.7277	23.8036	23.2699	23.2061	24.1233	24.0132	24.9636	24.7709	24.414	23.984	24.5637	24.7248	27.1478	26.751	24.6233	24.8075	25.2317	25.2472	23.343	23.4144	25.5368	25.6362	24.067	24.2171	23.3288	23.2342
APOA1_HUMAN	K.WQEEMELYR.Q	2	25.26	-0.594	-1.68	0.10008	2.83	0.10008	24.0341	23.7996	26.2105	25.9786	23.9256	23.743	24.4852	24.6017	25.5678	25.4445	26.5291	26.519	25.7545	25.8188	25.0871	25.0769	23.2611	23.1846	25.1383	25.1474	25.7182	25.7911	25.4782	25.5376	25.2471	25.2404	27.9446	27.7431	25.3253	25.3399	26.2863	26.2091	24.3325	24.3834	26.0461	26.1251	25.1321	25.0871	24.088	24.1236
APOA1_HUMAN	R.LEALKENGGAR.L	2	24.37	-0.478	-1.18	0.24523	1.39	0.24523	22.7391	22.992	25.0786	24.8963	23.4992	23.5312	23.9554	23.8853	24.6662	24.519	25.3649	25.8006	24.7736	25.0433	24.0976	24.1879	22.932	23.1208	23.6967	23.903	24.6618	24.951	24.6604	24.7315	24.3163	24.6038	27.135	27.0262	24.4379	24.5196	25.3249	25.3856	23.0853	23.2848	25.1886	25.4269	24.2066	24.007	22.5016	22.7854
APOA1_HUMAN	K.ETEGLRQEMSK.D	2	24.01	-0.407	-1.08	0.28528	1.17	0.28528	22.5714	22.405	24.7071	24.5825	22.8892	22.7585	23.5036	23.1263	24.2434	24.0977	24.9419	25.3626	24.3689	24.5506	23.9648	23.8623	23.058	23.1487	23.9975	23.9603	24.2614	24.5772	24.2641	24.1355	23.8798	24.0413	26.6706	26.5956	23.9485	24.1033	24.7116	24.8812	22.8983	23.0558	24.7697	24.9412	23.5887	23.6079	22.612	22.6879
APOA1_HUMAN	R.VKDLATVYVDVLK.D	2	23.13	-0.599	-1.41	0.16631	1.98	0.16631	21.8864	21.8103	24.1048	23.4881	21.9947	21.6802	22.5948	22.4509	22.9286	23.0153	24.3088	24.2771	23.6524	23.5621	22.7836	22.4989	21.7624	22.0099	23.0624	22.6814	23.4371	23.4893	23.2581	23.0347	23.0663	23.263	26.1098	25.5318	23.2742	23.1395	24.0833	23.7164	22.3596	22.2945	24.1017	24.1818	22.6109	22.8002	22.5009	22.2852
APOA1_HUMAN	K.VQPYLDDFQKK.W	3	23.1	-0.46	-1.36	0.1819	1.84	0.1819	21.6649	21.3416	23.6372	23.466	22.2495	22.2956	22.8097	22.902	23.1363	23.0322	24.0677	24.0553	23.34	23.2896	22.5019	22.2986	22.5972	22.8323	22.9662	23.0071	23.5076	23.5913	23.4971	23.3244	22.9776	23.0762	25.8311	25.5077	23.1642	23.164	24.0027	23.8209	22.159	21.9339	23.9778	23.9974	22.5974	22.6266	21.9634	21.9802
APOA1_HUMAN	K.VQPYLDDFQKK.W	2	21.63	-0.519	-1.2	0.23546	1.45	0.23546	20.6726	20.325	22.2938	21.7689	20.5478	20.2845	21.3208	21.4136	21.4182	21.6445	22.5646	22.6069	21.996	21.7857	20.8756	21.006	20.8578	21.053	21.6302	21.3532	22.235	22.298	21.5508	21.5432	21.7292	21.5735	24.4825	23.8864	21.553	21.7147	22.7809	22.336	20.517	20.446	22.4794	22.5281	20.9199	21.4615	21.0335	20.7263
APOA1_HUMAN	R.EQLGPVTQEFWDNLEKETEGLR.Q	3	20.72	-1.082	-1.9	0.06441	3.61	0.06441	18.5948	18.6545	21.8655	21.7161	18.8653	18.7829	19.6516	20.0834	20.7192	20.7803	22.4112	22.3441	21.7522	21.5669	19.8179	20.1321	17.0273	NA	19.9884	19.9891	20.9179	20.5404	20.7306	20.724	20.376	20.5591	24.6537	24.3816	20.8518	21.1144	22.2654	22.0223	20.1673	20.0085	22.3629	22.4305	20.4347	20.9202	18.6803	19.3782
APOA1_HUMAN	K.VSFLSALEEYTKK.L	3	20.54	-0.546	-1.44	0.15739	2.07	0.15739	18.8678	19.0186	21.6802	21.3863	19.6527	19.8638	20.3964	20.3074	20.5386	20.8548	21.4081	21.4384	20.8014	20.5589	19.964	19.7139	19.2127	19.2079	20.2707	20.1535	21.2753	20.9366	20.9669	20.8425	20.4351	20.3525	23.2509	23.0355	20.7445	20.8217	21.1301	21.0572	19.8999	19.7409	21.6969	21.5899	19.6215	20.022	19.3375	19.4527
APOA2_HUMAN	K.EPCVESLVSQYFQTVTDYGK.D	3	26.91	-0.58	-0.99	0.32579	0.99	0.32579	25.3522	25.6356	28.1535	28.0433	25.1732	25.2805	26.5592	26.68	27.0604	27.0715	28.6217	28.5466	27.414	27.6337	27.0525	27.1469	24.5074	22.916	26.6581	26.8994	26.7905	26.8383	26.3079	26.3233	26.4635	26.5617	29.577	29.6714	26.9331	27.1986	28.0594	28.0871	26.2074	26.1332	27.6261	27.8988	27.0153	27.3398	26.3906	26.5765
APOA2_HUMAN	K.EPCVESLVSQYFQTVTDYGK.D	2	24.62	-0.597	-1.06	0.29298	1.13	0.29298	23.6447	23.1429	26.1317	25.5505	23.0067	22.7994	24.0348	24.1148	24.6657	24.7332	26.1384	26.459	25.537	25.2449	24.7104	24.5073	22.0385	21.0563	24.6838	24.2647	24.4645	24.5214	24.2174	24.2401	23.9951	24.0226	27.8833	27.5543	24.8041	24.8193	26.0968	25.6935	23.3684	23.6817	25.3366	25.5223	24.7797	25.0193	24.1765	24.1985
APOA2_HUMAN	K.EQLTPLIK.K	2	27.03	-0.218	-0.7	0.48859	0.49	0.48859	25.7871	25.6871	27.6188	27.6485	26.2503	26.3119	26.5431	26.5186	27.0495	27.026	28.2062	28.09	27.367	27.4232	27.0115	26.8041	26.1031	26.491	27.2475	27.2756	27.2419	27.3822	26.8518	26.8927	26.6228	26.6495	29.2967	28.9403	26.9909	26.9856	28.0711	27.9106	25.9032	25.8344	27.4656	27.4119	26.9892	26.876	26.2562	26.2551
APOA2_HUMAN	K.VKSPELQAEAK.S	2	24.48	-0.183	-0.53	0.60187	0.28	0.60187	23.0066	23.2061	25.3586	25.0869	23.5097	23.4096	24.3473	24.3055	24.469	24.3066	25.5749	25.8506	24.8763	24.9952	24.2652	24.4898	23.5592	23.7904	24.653	24.6408	24.4137	24.6459	24.23	24.2177	24.0046	24.1752	26.9964	26.781	24.3274	24.3426	25.3929	25.3703	23.1638	23.1977	25.103	25.1813	24.4237	24.3626	23.3995	23.6302
APOA2_HUMAN	K.SPELQAEAK.S	2	23.56	-0.137	-0.32	0.74799	0.1	0.74799	21.8683	21.9303	24.1577	24.1406	22.9122	22.9614	23.448	23.0894	23.7248	23.4804	24.5459	24.9771	23.8201	24.1046	23.7498	23.3308	22.7148	23.2952	23.7459	23.9258	23.2663	23.6307	23.6443	23.579	22.8071	23.0057	25.9194	25.7528	23.4129	23.6152	24.4946	24.5532	22.5001	22.559	23.8868	24.0753	23.7532	23.2191	22.4648	22.5211
APOA2_HUMAN	K.SKEQLTPLIK.K	2	24.17	-0.327	-0.83	0.4138	0.68	0.4138	22.8284	22.8421	24.7295	24.6926	23.2042	23.148	24.0446	23.5155	23.6886	23.9422	25.468	25.509	24.8337	24.8103	24.0723	23.9164	23.3848	23.2605	24.1658	24.031	24.2915	24.2211	23.9988	23.3976	24.0045	24.1419	26.6332	26.1508	24.0002	24.1516	25.0841	25.2093	22.914	22.9817	25.1309	25.2608	24.287	24.2645	23.3888	23.1195
APOA4_HUMAN	R.LAPLAEDVR.G	2	24.53	-0.395	-1.38	0.17395	1.91	0.17395	23.3473	23.279	25.6908	25.2968	23.9345	23.9614	24.3693	24.3234	24.0557	24.1701	24.976	25.0287	24.7681	24.8078	24.376	24.1027	23.8261	24.1707	24.0309	24.0445	24.2055	24.4042	24.4062	24.4033	24.5946	24.523	26.1621	26.1582	24.4575	24.5187	24.9265	25.0094	23.6467	23.6666	25.4524	25.5322	25.016	24.7908	24.3563	24.2384
APOA4_HUMAN	K.LGEVNTYAGDLQK.K	2	24.45	-0.36	-1.2	0.23849	1.43	0.23849	23.2381	23.1977	25.4506	25.4139	23.5719	23.7047	24.3586	24.3312	24.2989	24.159	24.8734	25.1032	24.6653	24.7698	24.1358	24.0341	23.676	24.042	24.0771	24.1974	23.9848	24.1694	24.1879	24.3113	24.0821	24.3324	26.593	26.4524	24.3942	24.4274	25.0078	25.0741	23.4805	23.5757	25.4243	25.2477	24.6804	24.5222	24.2225	24.3322
APOA4_HUMAN	K.ALVQQMEQLR.Q	2	24.56	-0.446	-1.47	0.14945	2.16	0.14945	23.4865	23.4028	25.7267	25.5405	23.638	23.713	24.335	24.3533	24.3162	24.167	24.9802	25.1346	24.759	24.8648	24.2497	24.0814	23.7442	24.1232	24.0821	24.1026	24.2596	24.4256	24.1904	24.3551	24.4967	24.6417	26.7045	26.3495	24.571	24.6737	25.1556	25.0146	23.6238	23.6789	25.5674	25.6321	24.8612	24.7439	24.4069	24.3677
APOA4_HUMAN	R.LEPYADQLR.T	2	23.83	-0.403	-1.34	0.18834	1.79	0.18834	22.3466	22.61	24.8166	24.5737	23.1887	23.1841	23.8115	23.5591	23.5235	23.5298	24.2266	24.4197	24.094	24.1276	23.7383	23.398	23.0982	23.3539	23.4209	23.5187	23.3849	23.4796	23.8483	23.6718	23.8168	23.8308	25.7337	25.7526	23.71	23.8009	24.2943	24.4186	22.8852	22.9431	24.6466	24.7506	24.3113	24.0821	23.5968	23.632
APOA4_HUMAN	R.ISASAEELR.Q	2	23.63	-0.356	-1.21	0.23387	1.46	0.23387	22.098	22.2808	24.5693	24.3638	23.2027	23.2236	23.6623	23.4608	23.3348	23.3586	23.9887	23.996	23.814	23.9779	23.5177	23.2877	23.0221	23.301	23.2607	23.2964	23.1955	23.2422	23.7021	23.5967	23.4423	23.5688	25.3681	25.6222	23.5505	23.5544	24.2191	24.2298	22.6971	22.7526	24.4509	24.5454	24.1443	23.7957	23.2088	23.245
APOA4_HUMAN	K.LNHQLEGLTFQMK.K	3	23.84	-0.488	-1.51	0.13865	2.28	0.13865	22.6438	22.4684	25.1572	25.0663	22.6179	22.6695	23.7184	23.6961	23.5874	23.5155	24.4702	24.6103	23.9462	23.9912	23.5981	23.4873	22.7169	22.9233	23.4834	23.4886	23.4787	23.5372	23.6204	23.6167	23.575	23.615	26.4794	25.9551	23.953	24.054	24.3039	24.3115	22.9302	22.9556	24.871	24.914	24.2531	24.1211	23.5358	23.5454
APOA4_HUMAN	K.LNHQLEGLTFQMK.K	2	21.58	-0.584	-1.33	0.1906	1.77	0.1906	20.6915	20.4411	23.254	22.6815	20.2906	20.0138	21.3411	21.4109	21.0523	21.2139	22.1918	22.6209	21.9384	21.8307	20.9884	21.0872	20.1848	20.3564	21.275	20.9525	21.2249	21.263	20.9998	21.0409	21.5658	21.6217	24.3715	23.7248	21.6472	21.7241	22.3735	21.9739	20.7595	20.637	22.9708	22.7785	21.6603	22.1061	21.4756	21.5856
APOA4_HUMAN	K.SLAELGGHLDQQVEEFR.R	3	23.89	-0.408	-1.31	0.19888	1.7	0.19888	22.9372	22.8971	24.9731	24.7025	23.0214	23.0114	23.8643	23.9988	23.7457	23.4841	24.5524	24.5203	24.2022	24.2802	23.5961	23.5397	22.6046	22.8422	23.3976	23.5233	23.6021	23.7456	23.4346	23.6513	23.8388	23.9903	26.0183	26.0088	23.8468	23.9281	24.5685	24.3945	23.0173	23.0921	24.9297	24.815	23.9117	24.1015	23.6436	23.3225
APOA4_HUMAN	K.SLAELGGHLDQQVEEFR.R	2	21.11	-0.533	-1.18	0.24322	1.4	0.24322	20.4617	20.2053	22.6387	21.9546	19.8685	19.8218	20.9746	21.1	20.6474	20.8262	21.8538	21.8538	21.3683	21.4745	20.6655	20.5371	19.4772	19.7947	20.87	20.5254	20.8065	21.0451	20.4337	20.4856	21.0656	21.2742	23.755	23.1894	21.0826	21.2786	22.0457	21.4313	20.3276	20.3702	22.3943	22.2483	21.1664	21.4963	21.0603	20.6284
APOA4_HUMAN	K.SELTQQLNALFQDK.L	2	24.14	-0.491	-1.58	0.12057	2.51	0.12057	23.1893	23.2466	25.2502	25.2959	23.1288	23.2717	23.8965	23.8552	23.8414	23.8432	24.6527	24.9646	24.4422	24.466	23.8448	23.5984	22.8709	22.9627	23.6232	23.7098	23.7497	23.8653	23.7252	23.7592	24.1278	24.1783	26.4867	26.3294	24.1273	24.1824	24.9071	24.7689	23.2575	23.3328	25.2365	25.1746	24.3864	24.3624	23.7371	24.0848
APOA4_HUMAN	K.KLVPFATELHER.L	3	23.02	-0.431	-1.32	0.19238	1.75	0.19238	22.1304	21.6709	23.9256	23.9144	22.0497	22.0796	23.3033	23.2164	22.7143	22.5834	23.5154	23.6237	23.2208	23.173	22.7834	22.5391	22.0905	22.3513	22.6281	22.5839	22.6372	22.7189	22.8225	22.8277	22.847	22.8377	25.431	25.1396	23.0531	22.9629	23.7588	23.534	21.9775	21.9349	24.2648	24.0559	23.3165	23.233	22.7164	22.6479
APOA4_HUMAN	K.KLVPFATELHER.L	2	20.36	-0.528	-1.39	0.17318	1.92	0.17318	19.8076	19.4534	21.7455	21.668	19.227	19.2537	20.4033	20.3889	19.7596	19.569	20.9737	21.0737	20.6956	20.6372	19.7024	19.8063	19.1094	19.1186	19.9121	19.6317	19.9903	19.9854	19.7178	19.4763	20.2737	20.2229	23.2343	22.7599	20.2827	20.2892	21.2324	20.9517	19.1491	19.1136	21.8549	21.7349	20.4829	20.854	20.3948	20.4872
APOA4_HUMAN	R.LTPYADEFK.V	2	24.09	-0.424	-1.47	0.14851	2.17	0.14851	23.0732	22.9107	25.0072	24.8669	23.3545	23.3522	23.9865	23.8859	23.7525	23.7059	24.5143	24.6296	24.3488	24.3591	23.8457	23.6863	23.3674	23.6232	23.7068	23.6597	23.7835	23.9202	23.9411	24.0217	23.9542	24.1001	26.1656	25.8457	24.1272	23.9657	24.8337	24.6619	23.2616	23.1283	25.0421	24.7994	24.4036	24.4196	23.9458	23.7862
APOA4_HUMAN	K.SLAELGGHLDQQVEEFRR.R	3	22.75	-0.545	-1.27	0.21072	1.62	0.21072	21.9924	21.5756	24.0387	23.7938	21.8822	21.6787	22.9109	22.8659	22.4168	22.3926	23.1118	23.2221	23.2402	22.95	22.2623	22.1546	21.4436	21.3875	22.3208	21.9324	22.4338	22.4703	22.5211	22.3067	22.9564	22.5754	25.489	25.0069	22.6815	22.8	23.6947	23.0459	21.4195	21.6782	23.9943	24.0563	22.9836	23.2146	22.7431	22.4031
APOA4_HUMAN	K.VNSFFSTFK.E	2	23.29	-0.399	-1.35	0.18431	1.82	0.18431	22.1571	22.2445	24.4743	24.3374	22.5485	22.5164	23.122	23.1661	23.1053	22.936	23.7647	23.6166	23.4922	23.6143	23.0659	22.9237	22.3075	22.6804	22.8191	22.935	22.8827	23.064	22.946	23.1022	23.1263	23.1905	25.4554	25.2394	23.277	23.3935	24.0162	23.9182	22.3541	22.3017	24.1988	24.2111	23.4279	23.4486	23.0599	23.1962
APOA4_HUMAN	R.QLTPYAQR.M	2	22.88	-0.365	-0.87	0.38673	0.76	0.38673	21.1532	21.0947	23.852	23.461	22.3714	22.3497	23.0253	22.5894	22.6893	22.7076	23.4657	23.3437	23.2573	23.3495	23.0618	22.538	22.2829	22.4385	22.6147	22.3297	22.3702	22.3744	23.0176	22.6606	22.7714	22.7252	25.0388	24.9892	22.7509	22.9199	23.4311	23.4971	22.0537	22.0723	23.7866	23.767	23.6911	22.8417	22.4152	22.1038
APOA4_HUMAN	K.IDQNVEELK.G	2	23.46	-0.334	-0.92	0.36177	0.85	0.36177	21.8647	22.3874	24.2803	24.3763	22.9096	23.0098	23.456	23.3635	23.1267	23.2868	23.753	23.9629	23.5016	23.837	23.3974	23.0989	22.7749	23.2131	23.0597	23.2575	22.9884	23.0379	23.3896	23.3202	23.1511	23.4274	25.2286	25.4921	23.3603	23.4422	23.9033	24.119	22.4512	22.6345	24.1845	24.4063	23.9972	23.6196	23.2227	23.2138
APOA4_HUMAN	R.SLAPYAQDTQEK.L	2	23.31	-0.33	-0.87	0.38706	0.76	0.38706	21.6386	22.0688	24.2176	24.289	22.7186	22.8124	23.3525	23.2408	23.0761	23.0558	23.5844	23.8712	23.3632	23.6706	23.2206	22.8755	22.7201	23.0613	22.9494	23.2046	22.646	22.9746	23.3215	23.3222	22.9483	23.2252	25.3643	25.4349	23.1468	23.2198	23.801	23.979	22.3527	22.4176	24.0333	24.3501	23.8878	23.3578	22.8855	22.9162
APOA4_HUMAN	R.ENADSLQASLRPHADELK.A	3	22.72	-0.361	-1.1	0.2774	1.21	0.2774	21.8373	21.565	23.8053	23.614	21.7279	21.7091	22.923	22.907	22.5143	22.4027	23.2504	23.4337	22.8135	22.9035	22.3371	22.3001	21.8764	22.1195	22.387	22.2632	22.2691	22.3953	22.3475	22.3667	22.3791	22.6581	25.1133	24.7513	22.6366	22.6569	23.4858	23.1316	21.6988	21.6128	23.7949	23.8667	22.8301	22.9681	22.4546	22.4965
APOA4_HUMAN	K.LGPHAGDVEGHLSFLEK.D	3	22.98	-0.464	-1.24	0.22068	1.55	0.22068	21.9634	21.8563	24.1706	23.9737	22.0835	22.1815	22.9082	22.9625	22.5813	22.4654	23.4117	23.8104	23.2238	23.094	22.4028	22.6329	21.9487	22.0853	22.5708	22.5723	22.6421	22.6548	22.525	22.8474	22.8688	22.8825	25.5837	25.1895	23.0572	22.9032	23.7421	23.5096	21.7327	21.9307	24.1239	24.1405	22.8661	23.4219	22.696	22.8518
APOA4_HUMAN	K.LKEEIGKELEELR.A	3	22.34	-0.483	-1.4	0.16891	1.96	0.16891	21.167	21.172	23.3348	23.3958	21.373	21.4454	22.3268	22.5808	21.9932	21.9637	22.8363	23.0851	22.417	22.6814	21.8817	21.7672	21.4133	21.7167	21.709	21.781	21.8785	21.9489	22.0929	22.2395	22.0126	22.2878	24.9417	24.7637	22.3033	22.4239	22.9884	22.9269	21.0308	21.3693	23.687	23.6546	22.6517	22.7439	21.7999	21.9629
APOA4_HUMAN	K.IDQTVEELRR.S	2	22.35	-0.473	-1.43	0.16093	2.04	0.16093	21.0965	21.1537	23.5167	23.2451	21.6036	21.3983	22.4716	22.1195	21.7207	22.0025	22.7704	22.8496	22.5044	22.7139	21.8885	22.1107	21.6141	21.5984	21.9708	21.8432	22.1152	22.0693	22.0736	21.7949	22.2352	22.5515	24.543	24.4456	22.3968	22.3747	22.9534	22.9463	21.2071	21.4117	23.4014	23.489	22.6896	22.7769	22.0379	22.1306
APOA4_HUMAN	R.TQVNTQAEQLR.R	2	22.48	-0.188	-0.49	0.62986	0.24	0.62986	19.9819	20.4014	23.6567	23.4609	21.945	22.024	22.7486	22.6031	22.6538	22.238	23.092	23.5111	22.8048	23.0011	22.5119	22.2124	21.8949	22.2969	22.211	22.4397	22.0482	22.3143	22.532	22.5445	22.243	22.4053	24.1307	23.8915	22.5552	22.5897	22.3771	22.433	21.7448	21.8464	23.4566	23.6605	22.3618	21.9951	22.0792	22.2386
APOA4_HUMAN	R.RVEPYGENFNK.A	2	22.65	-0.365	-1.22	0.22764	1.5	0.22764	21.2488	21.4046	23.7024	23.5052	21.8461	21.8512	22.8327	22.6077	22.2999	22.3406	23.0516	23.1493	22.8908	23.0421	22.4582	22.3091	21.966	22.0781	22.3638	22.3194	22.1055	22.3231	22.5968	22.395	22.4436	22.5653	24.7173	24.814	22.5409	22.5239	23.4191	23.2852	21.6352	21.68	23.42	23.5952	23.0727	22.8669	22.301	22.2651
APOA4_HUMAN	R.RVEPYGENFNK.A	3	21.32	-0.271	-0.8	0.42874	0.64	0.42874	19.8485	19.8073	22.2878	22.0318	20.8361	20.9111	21.736	21.4069	21.1325	21.0205	21.8288	21.6102	21.4518	21.586	21.3158	21.0895	20.851	20.9549	20.9672	21.0968	20.9699	20.9033	21.4293	21.1804	21.0577	21.1054	23.1227	23.3746	21.0434	21.0173	22.0208	22.0383	20.4155	20.3194	22.1784	22.2843	21.9032	21.3883	20.8911	20.5489
APOA4_HUMAN	K.IDQTVEELR.R	2	21.8	-0.361	-1	0.32236	1	0.32236	20.5809	20.7638	22.5342	22.6158	21.1206	21.3335	21.658	21.1895	21.3409	21.6975	22.2039	22.328	22.0034	22.2343	21.6573	21.5736	21.0439	21.4524	21.4505	21.5901	21.631	21.5601	21.6633	21.2215	21.7738	21.8897	23.5411	23.4449	21.4179	21.6637	22.1799	22.6255	20.7623	20.9906	22.5531	22.7522	22.241	22.0775	21.7924	21.8026
APOA4_HUMAN	R.DKVNSFFSTFK.E	2	21.89	-0.482	-1.05	0.29961	1.1	0.29961	20.7202	20.2407	23.1489	22.4777	21.1835	21.035	21.9625	21.9545	21.3833	21.4696	22.6865	22.5591	22.5248	22.1991	21.4832	21.5226	21.09	21.0044	21.3852	20.976	21.5957	21.5247	21.6121	21.5055	21.9973	21.7142	24.4338	23.891	21.7932	21.5143	23.1828	22.6158	20.96	20.7929	22.9845	23.0874	22.1011	22.2845	21.8013	21.2633
APOA4_HUMAN	R.TQVNTQAEQLRR.Q	2	21.68	-0.461	-1.21	0.23422	1.46	0.23422	19.8251	19.7378	23.5804	23.0671	20.689	20.5178	22.1125	21.7503	21.644	21.5382	22.5689	22.7018	21.9884	21.951	20.8674	21.1055	20.5875	20.4988	21.2146	21.0771	21.5505	21.6153	21.6735	21.3859	21.549	21.5997	23.6603	23.1484	22.313	22.3394	21.9975	21.8321	21.4098	21.2755	22.8973	23.0121	21.5704	21.4516	21.0129	20.9468
APOA4_HUMAN	R.TQVNTQAEQLRR.Q	3	20.78	-0.074	-0.16	0.87337	0.03	0.87337	18.6978	18.4981	21.5662	21.798	20.5484	20.6797	21.4793	21.2215	20.9131	20.5919	21.2619	21.5175	20.8447	21.25	21.0489	20.2978	20.5635	21.0599	20.5181	20.6026	20.4062	20.5796	21.0171	20.8684	20.5392	20.7356	22.1819	22.186	20.6308	20.8258	20.462	20.7811	19.9093	19.8303	21.5828	22.0281	20.9948	20.2022	20.3849	20.2879
APOA4_HUMAN	K.EAVEHLQK.S	2	21.56	-0.412	-0.86	0.39699	0.73	0.39699	19.5003	19.6897	23.1567	22.7228	20.7887	20.6278	21.5887	21.4352	21.6266	21.3515	22.5823	23.1386	21.9547	22.1182	21.2631	20.9634	20.2906	20.792	20.7983	20.7228	20.8797	21.3046	21.5445	21.4383	21.0475	21.2782	24.6682	24.1548	21.4524	21.5331	22.6914	22.6042	20.312	20.4643	22.7506	22.7937	22.0618	21.6919	20.2712	20.4094
APOA4_HUMAN	R.LLPHANEVSQK.I	2	21.84	-0.382	-1.15	0.25739	1.32	0.25739	20.9071	20.5868	23.2188	22.7772	20.9116	20.7401	21.8651	21.7816	21.4931	21.3348	22.395	22.5357	22.2237	22.0994	21.6147	21.6828	21.1221	20.9849	21.5158	21.2236	21.511	21.488	21.446	21.3943	21.8749	21.6742	23.8975	23.7959	21.8323	21.8155	22.482	22.2101	20.9236	20.9078	22.9309	22.8847	21.9794	22.2633	21.7398	21.6122
APOA4_HUMAN	K.LVPFATELHER.L	2	21.08	-0.468	-1.19	0.24248	1.41	0.24248	20.3276	20.154	22.4309	22.0281	20.3979	20.1923	20.8524	20.8988	20.5494	20.5452	21.5562	21.8974	21.565	21.3717	20.6826	20.4266	19.8233	20.2401	20.416	20.4758	20.7187	21.0039	20.3636	20.6454	21.1306	21.106	23.4917	23.0536	21.1538	21.1096	21.9331	21.4674	19.9033	20.0379	22.1562	22.23	21.1624	21.4436	20.9207	21.1668
APOC1_HUMAN	R.EWFSETFQK.V	2	20.9	-0.995	-1.54	0.12996	2.38	0.12996	19.2166	19.4118	22.5267	22.2329	20.5512	20.2891	20.4404	20.5132	21.6812	21.4867	22.7265	22.6643	21.3831	21.4692	20.695	20.815	15.9916	16.9892	18.2708	18.7027	22.0418	22.2055	21.0864	21.1958	21.8091	21.6669	24.2804	23.9651	21.3134	21.5726	22.9979	22.7387	18.9541	19.5079	22.1661	22.3377	20.7995	20.8226	18.1901	18.3109
APOC1_HUMAN	K.EFGNTLEDK.A	2	20.63	-0.673	-0.97	0.33742	0.94	0.33742	18.9752	19.4698	21.3742	21.6253	20.6512	20.7935	20.0337	20.3176	21.2975	21.4368	21.8035	22.0035	20.7821	21.1326	20.7219	20.4113	16.5888	18.2218	18.785	19.4082	21.514	21.7999	21.0192	21.1028	21.259	21.5799	23.1849	23.5606	20.9137	20.8601	22.2312	22.3976	18.3575	18.8427	21.4608	21.7728	20.7174	20.3507	18.1198	18.2391
APOC3_HUMAN	R.GWVTDGFSSLK.D	2	21.29	-0.822	-1.53	0.13252	2.35	0.13252	18.5282	18.9544	22.7118	22.7734	20.9492	20.9215	19.7946	20.2606	21.884	21.5953	23.2616	23.181	21.534	21.6788	20.2677	19.8121	19.959	20.2618	19.5928	19.6248	22.3923	22.5391	20.6402	20.6225	21.63	21.5807	25.0649	25.0685	22.1918	22.2521	23.1219	23.0692	20.0145	20.071	22.7023	22.5166	20.1768	20.16	19.0815	19.0974
APOC3_HUMAN	K.DALSSVQESQVAQQAR.G	2	20.42	-0.677	-1.17	0.24705	1.38	0.24705	18.0787	18.3245	21.7435	21.5488	20.0011	19.8475	19.0694	19.6748	20.7901	20.7929	22.1268	22.5	20.712	20.508	19.179	18.8495	19.2786	20.0317	19.3889	19.1549	21.3273	21.6435	19.1252	19.4086	20.5173	20.9097	24.0752	23.8691	21.2051	21.2389	22.1033	21.8287	18.9865	18.9092	21.8241	21.8753	19.4606	19.3699	18.4607	18.9928
APOC3_HUMAN	K.DALSSVQESQVAQQAR.G	3	20.96	-0.601	-1.21	0.23247	1.47	0.23247	18.23	18.5572	21.7403	21.7552	20.6354	20.9596	20.6174	20.4046	21.6813	21.3744	22.6471	22.8513	21.0134	20.9845	19.4946	19.5599	20.1287	20.5231	19.9065	20.1399	21.6791	21.8246	20.1656	20.5018	20.9507	21.2099	24.0148	24.2658	21.5149	21.4896	22.5027	22.5082	19.8752	19.9562	22.2403	22.0404	20.2616	19.7915	19.0391	19.3824
APOD_HUMAN	K.NILTSNNIDVK.K	2	27.26	-0.517	-1.8	0.07915	3.24	0.07915	26.744	26.803	27.9459	27.9527	26.0894	26.2573	27.3244	27.3261	27.2242	27.214	27.5545	27.5461	26.8986	27.1518	26.8759	26.672	25.9107	26.3699	26.9788	27.1314	26.9868	27.2185	27.2786	27.4534	27.7574	28.0102	28.6645	28.397	28.0008	28.0997	27.2025	27.2212	26.6881	26.8596	27.6016	27.6445	27.3694	27.1468	27.2685	27.4498
APOD_HUMAN	K.IPTTFENGR.C	2	27.47	-0.569	-1.93	0.06012	3.73	0.06012	26.6132	26.8632	28.1765	28.0577	26.4585	26.5396	27.5381	27.0469	27.2798	27.3848	27.84	27.8512	27.2912	27.377	27.0604	26.914	26.3077	26.6399	27.2227	27.3081	27.3549	27.4033	27.6806	27.2992	28.2042	28.3876	28.5741	28.4061	28.3605	28.4027	27.2784	27.5278	27.0076	27.0215	27.9354	28.0433	27.6539	27.428	27.6031	27.5876
APOD_HUMAN	K.MTVTDQVNCPK.L	2	26.23	-0.528	-1.6	0.11751	2.55	0.11751	25.1458	25.5471	26.9265	26.958	25.0997	25.2427	26.4394	26.2099	26.1425	26.2367	26.416	26.4846	25.8177	26.1309	25.9645	25.6733	25.0226	25.371	26.1456	26.3451	25.9409	26.1058	26.545	26.3687	26.7391	27.0202	27.2593	27.581	27.052	27.2056	26.009	26.2928	25.7167	25.8314	26.522	26.7473	26.3882	26.0493	26.1951	26.3154
APOD_HUMAN	R.NPNLPPETVDSLK.N	2	27.07	-0.471	-1.77	0.08375	3.14	0.08375	26.6035	26.6534	27.697	27.7301	25.9238	26.0325	27.1899	27.2457	27.0771	26.995	27.4133	27.52	26.8155	26.9667	26.7003	26.5127	25.7313	26.2058	26.7561	26.8312	26.7156	26.9207	27.0708	27.2062	27.6737	27.8159	28.4331	28.1792	27.7749	27.8347	27.0917	27.0183	26.5265	26.5877	27.3703	27.3817	27.1198	26.9765	27.113	27.2147
APOD_HUMAN	K.KMTVTDQVNCPK.L	2	24.05	-0.722	-1.59	0.11991	2.52	0.11991	22.5736	22.2914	26.0485	25.5567	21.9396	21.3893	24.1363	23.7515	23.7471	24.1391	24.8856	25.1268	24.2951	24.2167	23.9161	23.8903	22.3718	21.9591	23.9784	23.6604	23.6654	23.7442	23.5719	23.5309	24.1324	24.285	26.0191	25.712	25.2599	25.3541	24.1456	24.1281	23.9055	23.9424	25.4951	25.5692	24.7008	24.5904	23.3905	23.169
APOD_HUMAN	K.KMTVTDQVNCPK.L	3	23.18	-0.558	-1.37	0.17648	1.89	0.17648	22.3525	22.0879	23.6916	23.8246	22.0059	22.1824	23.5992	23.4051	23.2909	22.9594	23.4912	23.8218	22.612	23.0272	22.8249	22.2552	21.9589	22.3863	23.0428	23.2428	22.6708	22.9779	23.7206	23.6146	23.636	23.7026	24.7914	24.8347	23.8731	23.9559	23.034	23.3615	22.6243	22.7568	23.5875	23.7191	23.6333	22.8868	22.9155	22.9349
APOD_HUMAN	K.CPNPPVQENFDVNK.Y	2	24.27	-0.527	-1.88	0.06662	3.54	0.06662	23.7065	23.8488	24.8988	24.8263	23.0201	23.1111	24.4263	24.3567	24.1363	24.0445	24.5379	24.8143	23.8892	24.0336	23.9732	23.6601	22.9857	23.3804	24.133	24.2606	23.9482	24.1249	24.4073	24.3891	24.8866	25.0525	25.7545	25.6534	24.8472	25.0652	24.3381	24.2711	23.6748	23.7158	24.5722	24.7566	24.2138	24.0795	24.3986	24.4314
APOE_HUMAN	R.LGPLVEQGR.V	2	27.42	-0.235	-0.63	0.53284	0.4	0.53284	25.8637	26.0329	28.9544	28.8035	27.0139	27.0761	27.5601	26.8768	27.5659	27.7468	28.0151	27.9245	27.8005	27.8155	27.1991	27.0605	26.1849	26.4294	27.0739	27.0817	27.4209	27.404	27.4729	26.8748	27.1572	27.2968	28.1271	27.8961	28.482	28.4984	27.1113	27.4176	27.5397	27.4597	28.4926	28.5015	27.6864	27.4438	26.3158	26.1785
APOE_HUMAN	R.LGADMEDVCGR.L	2	25.64	-0.819	-1.21	0.23215	1.47	0.23215	25.1591	25.231	28.298	28.3906	24.9259	24.9824	25.6093	24.9923	26.0988	26.1408	26.284	26.2328	25.8487	25.9527	20.5221	20.4742	24.2028	24.4056	25.3903	25.5527	25.5829	25.343	26.798	26.0227	26.3495	26.5456	27.6769	27.2556	20.58	21.1457	26.4344	26.6738	26.838	26.9871	27.7663	27.9712	26.9084	26.7219	25.7677	25.7111
APOE_HUMAN	R.LAVYQAGAR.E	2	26.07	0.441	0.9	0.37071	0.82	0.37071	24.7523	24.8489	27.9016	27.6133	26.0232	26.0078	26.5588	26.3119	26.6056	26.6929	26.9583	26.8559	26.7404	26.7575	26.1955	26.1266	25.222	25.4244	26.1303	26.124	26.3718	26.3815	26.5279	26.3716	25.2479	25.3627	20.5915	21.2053	27.4337	27.4206	26.2866	26.3238	26.5784	26.5615	27.4695	27.4734	26.6277	26.4122	25.2553	25.1259
APOE_HUMAN	R.LQAEAFQAR.L	2	26.85	-0.311	-0.87	0.38893	0.76	0.38893	25.3706	25.4784	28.4712	28.3702	26.4537	26.5147	27.0421	26.7257	27.2166	27.2277	27.5211	27.5668	27.2279	27.3483	26.738	26.5352	24.8797	25.204	25.9949	26.0259	26.886	26.9889	27.0327	26.5509	26.5537	26.7329	27.7736	27.7524	27.9924	28.0715	26.8032	26.9181	26.6644	26.7101	27.9824	28.0792	27.2151	26.9203	25.2441	25.2686
APOE_HUMAN	K.SELEEQLTPVAEETR.A	2	26.98	-0.198	-0.63	0.53522	0.39	0.53522	25.8687	25.8648	28.4118	28.3132	26.1462	26.2258	26.9717	27.0358	27.3371	27.2518	27.3849	27.6017	27.1814	27.3452	26.6038	26.4464	25.7876	26.2999	26.6769	26.8659	26.7012	26.9742	26.6555	26.8683	26.4756	26.6116	27.9867	27.8696	27.7833	27.8669	26.8815	26.8688	26.8938	27.0866	27.9108	28.1269	27.002	27.0322	25.8938	26.0891
APOE_HUMAN	K.SELEEQLTPVAEETR.A	3	24.88	-0.139	-0.3	0.7661	0.09	0.7661	23.2596	23.6487	25.8944	26.4484	24.1692	24.4798	24.8893	24.9023	25.2243	25.4044	25.4571	25.3261	24.8438	25.1404	24.6822	24.6657	23.9988	24.3927	24.2955	25.029	24.6988	24.63	24.703	24.841	24.1913	24.3653	25.5409	25.7641	25.7083	25.7275	24.2322	25.0084	24.9491	25.4496	25.9678	25.6801	25.3345	25.0868	23.4007	23.6574
APOE_HUMAN	K.SWFEPLVEDMQR.Q	2	26.56	-0.623	-1.3	0.20047	1.69	0.20047	25.6114	25.1342	28.8189	28.53	25.4898	25.183	26.3631	26.2869	26.9456	26.8148	27.711	27.7618	27.2298	26.9793	26.4193	26.395	23.3071	22.9639	25.6093	25.4506	26.6776	26.6758	26.3957	26.3368	26.4383	26.0638	28.2948	28.0388	28.0045	27.9789	27.0474	26.6218	26.5926	26.4153	28.1346	27.9707	26.8179	27.157	24.8861	24.9257
APOE_HUMAN	K.SWFEPLVEDMQR.Q	3	24.78	-0.476	-0.92	0.36405	0.84	0.36405	23.1095	23.8608	26.4902	26.906	24.0206	24.129	24.7999	24.4714	25.0674	25.3864	25.97	25.8668	25.2614	25.2683	24.6363	24.7935	21.831	21.457	23.7265	23.7473	24.8147	24.5518	24.7329	24.4118	24.5601	24.3327	25.8124	25.8783	26.3245	26.2829	24.7745	24.848	25.1611	25.1309	26.4104	26.0785	24.9259	25.2229	22.6602	23.4034
APOE_HUMAN	R.WVQTLSEQVQEELLSSQVTQELR.A	3	26.76	-0.531	-1.01	0.31938	1.02	0.31938	24.8968	25.2293	29.0035	28.7018	25.218	25.6633	26.2751	26.6606	27.3069	27.272	27.7732	27.7881	27.3171	27.2164	26.5419	26.4889	24.4456	23.4906	26.241	26.28	26.519	26.1851	26.3438	26.3154	25.8457	26.1007	28.3918	28.3184	28.0329	28.0996	26.7246	26.8014	27.3051	27.264	28.2786	28.229	26.9632	27.3367	25.3511	26.0261
APOE_HUMAN	R.WVQTLSEQVQEELLSSQVTQELR.A	2	21.78	-0.714	-1.28	0.20879	1.63	0.20879	20.3159	19.9317	24.5478	23.9054	19.8668	20.0924	21.1183	21.4467	22.4002	22.2466	22.7175	23.1271	22.4109	22.4459	21.771	21.2282	18.6244	17.9718	21.2155	21.131	21.052	21.2844	21.0946	21.227	20.9593	21.042	23.7289	23.6884	23.4702	23.2772	22.2571	21.93	21.996	22.3147	23.5969	23.3701	22.4524	22.6107	20.6941	20.7462
APOE_HUMAN	R.ALMDETMK.E	2	25.91	-0.247	-0.45	0.65491	0.2	0.65491	24.4407	24.3466	27.7493	27.4965	25.1529	25.2361	25.805	24.587	26.2417	26.1728	26.4262	26.1732	26.1952	26.2584	25.7919	25.5726	24.9719	25.0577	26.0574	26.0215	26.0095	25.9209	26.1199	24.8942	25.6226	25.579	26.6569	26.0777	27.0688	27.1279	25.5149	25.7349	26.2633	26.2173	26.9511	27.0261	26.1909	25.9214	25.0649	24.728
APOE_HUMAN	R.FWDYLR.W	2	26.29	-0.448	-1.22	0.23103	1.48	0.23103	24.7721	24.573	28.2088	27.9967	25.2708	24.8864	26.1299	26.2166	26.4922	26.35	27.2245	26.9479	26.9105	26.6668	26.0626	26.1806	24.2488	24.2351	25.9944	25.9833	26.0733	26.1324	25.9856	26.0356	25.9212	25.8285	27.506	27.2468	27.3978	27.3773	26.5006	26.261	26.7257	26.5945	27.7212	27.6716	26.6748	26.616	25.0779	24.9541
APOE_HUMAN	R.GEVQAMLGQSTEELR.V	2	26.5	-0.309	-0.97	0.33724	0.94	0.33724	25.4468	25.2577	28.3171	28.115	25.4758	25.5415	26.4084	26.4037	26.7944	26.6904	27.1324	27.2612	26.7633	26.792	26.1474	25.9526	24.9621	25.2186	26.1883	26.1261	26.4601	26.6101	26.2349	26.2612	26.1078	26.1012	27.7922	27.4436	27.5602	27.5935	26.487	26.2462	26.4746	26.4632	27.595	27.7473	26.5445	26.5132	25.4669	25.4779
APOE_HUMAN	R.GEVQAMLGQSTEELR.V	3	25.69	-0.247	-0.62	0.53891	0.38	0.53891	23.9892	24.3573	27.2343	27.3051	24.7853	25.0597	25.6545	25.5963	26.0771	26.1298	26.5224	26.1931	25.5701	26.0094	25.4968	25.4544	24.305	24.7138	25.2856	25.5686	25.6437	25.821	25.6349	25.7129	25.112	25.3343	26.6022	26.2983	26.7192	26.7474	25.139	25.5109	25.7467	26.009	26.8149	26.8215	26.015	25.5676	24.3541	24.6474
APOE_HUMAN	R.AATVGSLAGQPLQER.A	2	26.46	-0.277	-0.8	0.42841	0.64	0.42841	25.0185	24.985	28.1029	27.9717	25.8081	25.7766	26.5289	26.5739	26.8862	26.7777	27.2093	27.4382	26.8792	26.9433	26.1127	25.9508	24.7891	25.2509	25.6812	25.7995	26.4991	26.773	26.1838	26.2765	25.8273	26.0752	27.5876	27.2728	27.6051	27.6166	26.5783	26.3941	26.2642	26.2771	27.6132	27.6663	26.5943	26.5461	25.1311	25.2482
APOE_HUMAN	R.AATVGSLAGQPLQER.A	3	23.98	-0.215	-0.36	0.71984	0.13	0.71984	21.7057	21.9624	24.6875	25.5466	23.3503	23.8555	24.3026	24.1541	24.703	24.7534	24.8912	24.8952	23.9502	24.652	24.0631	23.7276	22.5592	23.031	23.0184	23.6445	23.8606	24.171	23.9023	24.1313	22.9868	23.7084	24.4257	24.7804	25.1109	25.0166	23.444	24.2315	24.0275	24.2217	25.1807	24.9958	24.5711	23.9922	22.2271	22.7764
APOE_HUMAN	R.QWAGLVEK.V	2	26.17	-0.312	-0.89	0.37965	0.79	0.37965	25.0066	24.691	27.9064	27.7298	25.6596	25.5739	26.2758	26.1528	26.5303	26.3877	26.9479	26.9592	26.4691	26.3243	26.0854	25.8439	24.3403	24.5725	25.4335	25.3823	26.2598	26.3693	26.3214	26.1393	25.7041	25.722	27.5664	27.1554	27.1188	27.1391	26.3509	26.1187	26.0444	25.9301	27.344	27.2721	26.4179	26.2125	24.6851	24.6324
APOE_HUMAN	K.LEEQAQQIR.L	2	25.78	-0.199	-0.47	0.64118	0.22	0.64118	24.1571	24.4349	27.2234	27.2299	25.4277	25.5683	25.9695	25.9496	26.4402	26.2191	26.2705	26.728	26.0031	26.3271	25.8355	25.4842	23.8797	24.3946	24.902	25.1212	25.5138	25.8629	25.9695	26.0313	25.2121	25.4213	26.9098	26.904	26.7652	26.8573	25.649	25.9104	25.4673	25.6263	26.673	26.9747	26.1458	25.7393	23.8113	24.1082
APOE_HUMAN	K.VQAAVGTSAAPVPSDNH.-	2	24.87	-0.237	-0.55	0.58211	0.31	0.58211	23.2574	23.6483	26.6148	26.6547	24.2388	24.3419	25.2698	25.1376	25.4282	25.4164	25.3644	25.7686	24.8758	25.2401	24.7508	24.4606	22.9186	23.2799	24.0983	24.2767	24.6354	25.0298	25.0248	25.037	24.2745	24.6515	25.8257	26.0884	25.901	26.0673	24.7681	25.0447	24.5122	24.7292	25.992	26.2066	25.2108	24.9364	22.8998	22.9372
APOE_HUMAN	K.VQAAVGTSAAPVPSDNH.-	3	22.19	-0.198	-0.26	0.79353	0.07	0.79353	19.642	20.879	23.6929	24.2158	21.9105	22.2813	22.8421	22.4319	22.5218	22.9388	22.6563	22.8091	21.7392	22.6382	22.3658	21.9951	20.5361	20.426	21.4919	21.7106	21.8535	21.8993	22.5107	22.4319	21.6565	21.8323	22.2758	23.5736	23.2526	23.3707	21.4706	22.6276	22.1365	22.456	23.417	23.4921	23.2329	22.2615	19.8566	20.085
APOE_HUMAN	R.DRLDEVKEQVAEVR.A	3	24.21	-0.378	-1.09	0.28196	1.19	0.28196	23.0464	22.792	25.7055	25.706	23.5222	23.6603	24.539	24.641	24.5221	24.4415	24.9674	24.921	24.5097	24.651	23.8121	23.7528	22.195	22.5198	23.1053	23.3358	24.1219	24.2724	24.0885	24.2393	23.9236	23.9786	25.7561	25.6195	25.2364	25.2998	24.3318	24.208	23.9225	23.976	25.5471	25.6707	24.2986	24.3754	22.4913	22.5449
APOE_HUMAN	R.DRLDEVKEQVAEVR.A	2	21.66	-0.503	-1.19	0.2388	1.43	0.2388	20.5713	20.4483	23.6197	23.3711	20.6145	20.5746	21.8967	21.9812	21.8283	21.9327	22.7108	22.5381	22.1508	22.0043	21.0776	21.2467	19.1119	19.2912	20.5954	20.5815	21.6148	21.6361	21.141	21.3414	21.3998	21.3887	23.4803	23.3685	22.7543	22.9825	21.9833	21.6	21.287	21.4374	23.3389	23.4219	21.5549	22.1527	20.1993	20.1153
APOE_HUMAN	K.VEQAVETEPEPELR.Q	2	24.37	-0.122	-0.36	0.72044	0.13	0.72044	23.2542	23.4705	25.8317	25.7959	23.8789	23.981	24.6939	24.4399	24.7639	24.7984	24.612	24.979	24.4234	24.6581	24.157	23.9082	22.8807	23.2783	24.1289	24.217	24.1761	24.3038	24.2762	24.0714	23.9012	24.2034	25.2588	25.1193	25.2044	25.4213	24.0288	24.2754	24.2089	24.3992	25.151	25.3243	24.3874	24.2201	23.2596	23.3915
APOE_HUMAN	K.RLAVYQAGAR.E	2	23.29	0.437	0.88	0.38573	0.77	0.38573	21.8683	22.061	25.4969	25.2342	22.8762	22.7911	23.9618	23.6852	24.0686	23.9492	24.3291	24.655	23.9509	24.0932	23.4093	23.2706	22.0127	22.1127	23.2049	23.078	23.4887	23.5558	23.6133	23.5053	22.433	22.4938	18.0849	18.3399	24.7739	24.8409	23.6725	23.5548	23.6099	23.62	24.9002	24.9806	23.9041	23.7476	22.0989	22.1468
APOE_HUMAN	R.QQTEWQSGQR.W	2	22.64	-0.116	-0.28	0.78161	0.08	0.78161	20.4298	20.697	24.1454	24.2249	21.9898	21.9151	22.8852	22.7799	23.1443	22.9328	23.1176	23.3905	22.993	23.2331	22.7778	22.3628	21.5482	21.9794	22.4582	22.6381	21.9148	22.3476	22.7291	22.6875	21.6525	21.7235	23.6429	23.6758	23.4209	23.6242	22.5481	22.707	22.7174	22.9642	23.7365	23.9316	23.1791	22.627	20.9315	21.2107
APOE_HUMAN	R.LDEVKEQVAEVR.A	3	22.2	-0.312	-0.67	0.50552	0.45	0.50552	20.4569	20.7844	23.6055	23.8396	21.7896	21.9555	22.6325	22.181	22.4108	22.4995	22.9007	22.8199	22.345	22.6668	22.0148	21.584	20.5248	21.034	21.2853	21.5199	22.0122	22.0596	22.3959	21.9186	21.897	22.108	23.1555	23.4012	23.2565	23.375	21.8479	22.333	22.0792	22.1714	23.5485	23.8244	22.671	22.0715	20.3786	20.5759
APOE_HUMAN	R.LDEVKEQVAEVR.A	2	21.8	-0.363	-0.95	0.34808	0.9	0.34808	20.4934	20.5016	23.6727	23.3996	21.2174	21.0509	22.0647	21.8614	21.8724	22.0643	22.5411	22.4607	22.2781	22.2487	21.3305	21.3179	20.0995	20.1364	21.0032	20.8136	21.693	21.8707	21.7264	21.0625	21.6523	21.7507	23.1889	22.936	22.9576	22.9931	21.8757	21.8	21.5591	21.6401	23.3045	23.3387	21.8262	22.055	20.2514	20.2039
APOE_HUMAN	K.AYKSELEEQLTPVAEETR.A	3	21.66	0.174	0.54	0.59377	0.29	0.59377	21.3116	21.4031	22.5928	22.4584	21.5593	21.6221	22.2421	22.2358	21.9302	21.7481	22.0007	21.6985	21.5557	21.9918	21.3807	21.3828	21.6349	22.1823	20.8459	21.1862	20.6378	20.8328	21.2093	21.3516	21.2556	21.6292	21.936	21.9945	21.5782	21.5588	21.1507	21.2261	21.7376	21.8754	22.6845	22.6321	22.3098	22.0082	20.8444	21.0258
APOH_HUMAN	R.VCPFAGILENGAVR.Y	2	25.7	-0.725	-2.52	0.01563	6.35	0.01563	24.8145	24.5619	26.2939	26.0784	24.6096	24.5506	25.4915	25.6086	25.3418	25.2985	26.4663	26.6075	25.9341	25.9548	24.0734	24.1046	25.0993	25.3523	25.2674	25.2324	25.5486	25.7957	25.7282	25.8123	26.1544	26.1282	27.663	27.4426	25.9543	26.1102	26.283	26.1661	25.3208	25.271	26.5674	26.729	25.7945	25.8789	25.3678	25.5154
APOH_HUMAN	R.VCPFAGILENGAVR.Y	3	23.62	-0.646	-1.87	0.06816	3.5	0.06816	22.6224	22.5817	23.8259	23.8395	22.773	22.9875	23.6493	23.7496	22.7426	23.2793	24.5668	24.3578	23.5974	23.7123	22.0235	22.3413	23.3965	23.6432	23.0399	23.141	23.4559	23.7838	23.8972	23.6623	24.1069	24.1597	24.8527	25.1785	23.9137	23.9405	23.6242	23.9269	23.5122	23.5679	24.4619	24.6996	23.3976	23.7795	23.2906	23.582
APOH_HUMAN	R.TCPKPDDLPFSTVVPLK.T	3	25.9	-0.605	-2.11	0.04112	4.44	0.04112	24.8594	24.986	26.492	26.2303	24.7	24.685	25.8661	26.0266	25.6797	25.473	26.7258	26.7243	26.0964	26.1535	24.402	24.2917	25.4359	25.7475	25.6933	25.7382	25.818	25.9664	26.0092	26.1019	26.1596	26.2718	27.7263	27.6938	26.0175	26.1902	26.5305	26.3908	25.4145	25.4726	26.7798	26.6796	25.9169	25.9697	25.608	25.3885
APOH_HUMAN	R.TCPKPDDLPFSTVVPLK.T	2	22.61	-0.732	-1.81	0.07667	3.29	0.07667	21.9575	21.9205	23.5002	22.9768	21.18	20.9067	22.5283	22.7105	22.0867	22.2456	23.5116	23.6398	22.9242	22.8975	20.6873	20.7497	21.8031	21.962	22.53	22.1541	22.5648	22.8203	22.3714	22.474	23.0149	23.0108	24.9488	24.5142	22.7456	22.8892	23.5093	22.9983	22.0062	22.1277	23.6027	23.6285	22.4976	22.8544	22.6792	22.2578
APOH_HUMAN	K.WSPELPVCAPIICPPPSIPTFATLR.V	3	24.93	-0.575	-0.99	0.32879	0.98	0.32879	23.6199	23.8838	26.3482	26.2697	23.1996	23.2773	24.2544	25.048	25.1632	25.1248	26.3046	26.5867	25.5635	25.5681	23.7063	24.1472	23.1249	22.1616	24.6477	24.7729	24.7018	24.7905	25.0333	25.2922	23.9734	24.3132	27.6451	27.6675	25.703	25.9036	25.8452	25.8799	24.956	25.1515	25.1599	25.3721	24.3072	24.9228	23.3944	24.2686
APOH_HUMAN	K.ATFGCHDGYSLDGPEEIECTK.L	3	24.76	-0.599	-2.07	0.04486	4.27	0.04486	23.7777	23.6798	25.2653	25.3009	23.5008	23.5503	24.8129	24.9649	24.5396	24.4826	25.4348	25.7074	24.8641	24.9659	23.2735	23.1204	24.2248	24.4525	24.5816	24.6819	24.5772	24.7202	24.8765	24.9234	24.9349	25.0238	26.7677	26.6656	24.8686	25.0512	25.3625	25.3058	24.054	24.2079	25.55	25.7066	24.9087	24.9037	24.2863	24.4657
APOH_HUMAN	K.EHSSLAFWK.T	2	23.21	-0.411	-1.1	0.27768	1.21	0.27768	22.6176	22.1976	24.261	23.9338	21.9971	21.7136	23.3607	23.3435	22.8424	22.8477	24.3294	24.4352	23.7491	23.5204	21.9706	21.9654	22.4193	22.46	23.2393	22.9417	23.3249	23.1974	23.501	23.4165	23.7617	23.6223	25.7381	25.3488	23.6269	23.6077	24.2506	23.8535	22.8904	22.8462	23.169	23.1534	22.6473	22.5275	21.9936	21.8929
APOH_HUMAN	K.ATVVYQGER.V	2	23.34	-0.531	-1.59	0.11929	2.53	0.11929	22.062	21.829	23.6792	23.5981	22.624	22.6864	23.3763	23.1971	23.2683	22.9865	23.9334	24.1796	23.4708	23.6146	22.2185	21.7773	23.1193	23.5567	23.1407	23.1556	23.0752	23.3089	23.8502	23.7902	23.4221	23.4747	25.1977	24.9708	23.4238	23.4525	23.7467	23.8581	22.8993	22.8325	23.977	24.0764	23.7743	23.3614	22.7437	22.8598
APOH_HUMAN	K.FICPLTGLWPINTLK.C	2	23.78	-1.089	-2.61	0.01253	6.8	0.01253	22.7329	22.3324	25.2242	24.824	21.9385	21.7948	23.2681	23.4023	23.5661	23.4776	24.9974	25.1924	24.3907	24.1489	22.4705	22.3934	21.3129	20.8878	23.1396	23.144	23.3946	23.5328	23.8144	23.776	24.0419	24.0863	26.4436	26.2651	24.3999	24.4866	24.821	24.5291	23.5294	23.5163	24.9471	24.9637	24.3	24.5859	23.4661	23.5091
APOH_HUMAN	R.KFICPLTGLWPINTLK.C	3	23.64	-1.149	-2.76	0.00844	7.63	0.00844	22.5901	22.2776	24.6912	24.429	22.053	21.9984	23.3102	23.3267	23.5389	23.4483	24.9307	24.8345	24.1596	23.9309	22.2809	22.1796	20.9585	20.2856	23.0622	22.9659	23.7041	23.5577	23.9154	23.688	24.0045	23.9379	25.9144	25.8025	24.2481	24.1823	24.5809	24.3468	23.6722	23.428	25.2026	24.9016	24.1915	24.312	23.2638	23.3703
APOH_HUMAN	K.TDASDVKPC.-	2	20.96	-0.432	-1	0.32271	1	0.32271	19.142	19.1928	21.8143	21.5018	20.341	20.238	21.0762	20.9258	20.8779	20.7177	21.695	22.1595	21.0849	21.2276	19.9141	19.4834	20.7296	21.2925	20.7749	20.7799	20.1409	20.6522	21.5788	21.4419	20.5646	20.6162	23.2113	22.8985	21.1209	21.2182	21.6345	21.6269	20.4263	20.4169	21.8159	21.8448	21.6755	21.0084	19.8533	19.8542
ATF6A_HUMAN	R.MTNNQQKTR.I	2	21.68	-1.18	-3.27	0.00213	10.71	0.00213	20.1271	20.4165	21.4735	21.3705	20.5975	20.4055	21.1895	21.467	21.203	21.2945	21.8729	22.0287	21.5802	21.7062	20.7859	20.8671	20.7062	21.0284	20.6984	21.0251	23.0089	23.2427	21.635	22.0047	21.9376	22.1471	23.5469	23.3687	22.7727	22.7386	21.5084	21.6056	20.5954	20.7819	24.0409	24.0592	22.1098	22.0814	20.9436	21.3151
ATS4_HUMAN	-.MSQTGSHPGR.G	2	21.85	-0.846	-1.36	0.18225	1.84	0.18225	23.4523	22.8562	21.6188	20.995	20.8806	20.7257	22.0411	21.6259	21.1971	21.4656	22.1021	21.7384	22.0814	21.5444	20.3688	20.6056	20.4322	20.045	21.6969	21.0295	22.9979	22.5608	20.966	20.324	23.9379	23.7206	22.7084	21.8624	22.5528	22.3561	22.3076	21.7545	21.613	21.3383	21.8531	21.585	21.0988	21.9711	24.1628	23.7479
B2MG_HUMAN	K.SNFLNCYVSGFHPSDIEVDLLK.N	3	26.67	-0.877	-1.63	0.1095	2.67	0.1095	25.8283	25.7413	28.9137	28.6401	24.6581	24.8506	26.4564	26.4865	26.8899	26.8139	27.4549	27.51	27.0065	26.8583	26.3272	26.2717	23.7322	22.375	26.0314	25.8733	26.1943	26.0565	26.8283	26.8094	25.7393	26.0629	28.2223	28.2169	27.8906	27.9125	27.6365	27.5035	26.9724	26.883	28.1434	28.1556	27.1232	27.3203	26.1346	26.4591
B2MG_HUMAN	K.SNFLNCYVSGFHPSDIEVDLLK.N	2	21.7	-1.07	-1.37	0.17817	1.87	0.17817	21.1533	20.7345	24.5102	23.791	19.3119	19.4125	21.6705	21.4099	21.6732	21.9597	22.6527	22.623	22.1911	21.8931	21.2201	21.156	18.1309	15.9693	21.2056	20.7246	21.3419	21.0599	21.604	21.6067	21.1226	21.0396	23.7691	23.2922	22.9918	23.1563	23.1554	22.6206	21.9974	21.828	23.2868	23.2719	22.1042	22.469	21.4886	21.5957
B2MG_HUMAN	K.VEHSDLSFSK.D	2	26.71	-0.453	-1.65	0.10583	2.73	0.10583	25.801	25.9969	28.2667	28.0573	25.5287	25.4919	26.8749	26.733	26.5188	26.6998	27.0022	27.0861	26.7031	26.899	26.0931	26.1059	25.691	25.8115	26.1974	26.1692	26.3285	26.4569	27.0866	26.9894	26.3132	26.5239	27.5051	27.6244	27.5186	27.5946	27.5409	27.4668	26.3893	26.491	27.5663	27.6833	26.8258	26.7879	25.9828	26.1097
B2MG_HUMAN	R.VNHVTLSQPK.I	2	26.39	-0.407	-1.34	0.18658	1.8	0.18658	25.5407	25.5742	27.8143	27.7353	25.1798	25.1097	26.6704	26.5337	26.5001	26.3473	26.5999	26.9382	26.365	26.5545	25.6638	25.9006	25.4463	25.6641	25.8096	25.8047	25.9157	26.1205	26.7409	26.8178	25.9708	26.1348	27.5465	27.3067	27.1257	27.2276	26.9477	27.1374	26.0285	26.1385	27.1995	27.378	26.4412	26.4481	25.5181	25.7401
B3GN1_HUMAN	R.VAMHLVCPSR.Y	2	26.17	-0.158	-0.4	0.69273	0.16	0.69273	24.6832	24.9433	27.5301	27.6004	25.5136	25.687	26.611	26.0573	26.593	26.5708	26.7466	26.8552	26.3441	26.529	25.9492	25.5934	25.0024	25.2973	25.8228	25.9825	26.0258	26.0569	26.1401	25.6273	25.7032	25.8846	26.9629	26.9521	26.9807	27.1469	25.782	26.2343	26.2029	26.2666	27.2094	27.3995	26.5718	26.0407	24.9832	24.9081
B3GN1_HUMAN	R.TALASGGVLDASGDYR.V	2	23.99	-0.135	-0.4	0.6918	0.16	0.6918	23.0863	23.3288	25.5221	25.4986	23.0515	23.341	23.8688	23.6858	24.1673	24.2352	24.2683	24.382	23.4891	23.8323	23.8711	23.4918	23.6361	24	23.9222	23.8256	23.7127	23.9688	23.6373	23.6942	23.2956	23.5102	24.3699	24.288	24.9417	24.9291	23.6642	23.684	24.2156	24.2245	25.1566	25.2731	24.6026	24.1636	22.7975	23.0807
B3GN1_HUMAN	R.EPGEFALLR.S	2	24.92	-0.306	-0.99	0.32645	0.99	0.32645	24.0714	24.033	26.6167	26.3428	23.8494	23.876	24.4828	24.5266	25.0288	25.0055	25.488	25.3705	24.6671	24.7607	24.6475	24.549	24.238	24.6114	24.5267	24.6615	24.9054	24.9878	24.5684	24.6575	24.3338	24.4114	25.6364	25.2426	26.1108	26.0792	24.8873	24.7275	25.079	25.0826	26.2953	26.347	25.4535	25.3574	23.5834	23.7349
B3GN1_HUMAN	R.WEGPLSVSVFAATK.E	2	23.82	-0.56	-1.28	0.20884	1.63	0.20884	22.1149	22.664	26.1597	25.9781	22.0703	21.9882	22.7965	23.0497	24.2602	24.1235	24.772	24.8385	23.8105	23.8818	23.5474	23.614	22.1506	22.0089	23.394	23.4888	23.616	23.5835	23.3443	23.1613	22.7414	22.6955	25.2146	25.169	25.471	25.5303	23.8715	23.8879	24.4457	24.3748	25.5391	25.6268	24.2938	24.4225	22.1487	22.7712
B3GN1_HUMAN	R.SCQEVFDK.L	2	22.96	-0.342	-0.86	0.3973	0.73	0.3973	21.4856	21.787	24.3835	24.3332	22.0442	22.0775	22.7435	22.6327	23.2139	22.9678	23.1199	23.5613	22.5406	22.8026	22.7465	22.4634	22.3562	22.8412	22.6794	22.9025	22.4305	22.8309	23.2435	23.3059	21.9762	22.1157	23.8434	23.9431	23.9219	24.0582	23.5848	23.6754	22.8581	22.961	24.0302	24.1962	23.5058	23.1319	21.1875	21.7182
B3GN1_HUMAN	R.YEAAVPDPR.E	2	23.78	-0.217	-0.8	0.42847	0.64	0.42847	22.7921	22.6838	25.3157	25.0694	22.9255	22.9016	23.5468	23.3314	23.896	23.8634	24.1359	24.1386	23.486	23.6284	23.6351	23.5102	23.4728	23.6886	23.7011	23.6888	23.6948	23.7906	23.7515	23.5815	23.1694	23.0685	24.245	24.1787	24.8564	24.8471	23.7911	23.6669	23.9869	23.9702	24.926	24.8923	24.2431	24.1906	22.4894	22.4154
B3GN1_HUMAN	R.EMLDQSNQWGGTALVVPAFEIR.R	3	22.99	-0.538	-1.18	0.24365	1.4	0.24365	21.9473	21.9568	25.0504	25.0362	21.1281	21.3103	22.5223	22.443	23.1352	23.1224	24.0048	23.8681	23.0258	22.6827	22.9947	22.8542	21.3106	20.5246	22.8662	22.6667	23.0146	22.7111	22.7754	22.5298	22.2724	22.1027	24.2153	24.2437	24.1511	24.2187	23.0652	23.1056	23.6255	23.4921	24.5474	24.4163	23.3689	23.7035	21.5176	22.1393
B3GN1_HUMAN	K.TTMDPNDVILATHASVDNLLHLSGLLER.W	3	20.42	-1.051	-1.04	0.30292	1.09	0.30292	19.802	19.2846	23.541	23.1509	18.2763	18.4153	19.7563	19.6798	21.2818	21.0185	21.8571	21.791	20.8143	20.6654	20.7751	20.483	12.0029	15.0039	20.2436	20.0672	20.3	19.9561	20.3597	20.007	18.9558	19.1	22.533	22.3171	22.6308	22.6629	21.0628	20.6453	20.9837	20.5054	22.2837	22.2779	21.1928	21.5432	19.8552	19.7519
BRCA1_HUMAN	R.KMLNEHDFEVR.G	2	23.32	-0.856	-2.17	0.03547	4.72	0.03547	22.7661	22.4646	24.6032	24.2585	21.7712	21.5069	22.4631	22.5381	22.8937	22.8241	24.3777	24.0868	23.0581	22.9327	23.6281	23.483	20.7681	20.9169	23.3767	23.1867	23.8778	23.7861	23.5729	23.4843	22.6286	22.4741	25.3764	24.8719	24.266	24.1245	24.2906	23.8423	23.4645	23.3022	24.279	24.2638	23.5843	23.5339	23.1533	22.8413
BRWD3_HUMAN	K.NDQNTSVSHAR.T	2	22.05	-0.059	-0.14	0.88988	0.02	0.88988	19.8926	20.5218	22.9763	23.1295	21.8436	21.8085	22.2558	22.3145	22.6193	22.4316	22.113	22.5033	22.3542	22.7478	22.1564	21.9597	21.2413	21.6221	21.7818	22.1474	21.6058	22.0142	22.252	22.3031	21.2479	21.4984	22.7264	22.7491	22.4983	22.7032	21.9792	22.2301	21.8933	22.3146	22.5786	22.938	22.2488	22.1919	20.5535	21.0705
BTD_HUMAN	R.LSSGLVTAALYGR.L	2	22.49	-0.372	-1.1	0.27918	1.2	0.27918	21.5702	21.6345	24.1854	23.9721	20.9982	20.955	22.6789	22.5502	22.6874	22.5402	23.2842	23.2749	22.5234	22.5254	21.8102	21.4884	21.4351	21.5849	22.1494	22.137	22.3126	22.3814	22.3663	22.4094	22.3865	22.3758	24.095	23.5388	23.2192	23.0021	22.7216	22.5723	22.4248	22.3752	24.0179	23.9378	22.2284	22.2188	21.3228	21.5137
BTD_HUMAN	K.VDLITFDTPFAGR.F	2	21.62	-0.269	-0.76	0.44989	0.58	0.44989	20.3411	20.4615	23.7418	23.66	20.0814	20.2381	21.5299	21.54	21.9464	22.0314	22.2241	22.5083	21.8719	21.9053	21.0271	21.026	20.3374	20.5055	21.3962	21.437	20.9612	21.173	21.3689	21.5807	21.1894	21.4147	22.794	22.7741	22.425	22.6414	21.4829	21.6693	21.7131	21.6922	23.223	23.1119	21.6541	21.6525	20.1743	20.4915
BTD_HUMAN	K.ILSGDPYCEK.D	2	21.34	-0.272	-0.72	0.47686	0.52	0.47686	19.9512	20.2604	23.117	23.0302	20.0696	20.1885	21.4501	21.0733	21.6419	21.6486	21.895	21.9732	21.274	21.5123	20.7565	20.5715	20.3646	20.7765	21.1466	21.2841	21.2589	21.2453	21.3206	20.7803	21.0163	21.2484	22.4089	22.2755	22.0602	22.182	21.1513	21.4563	21.2207	21.3245	22.6377	22.8194	21.5275	21.2175	20.1639	20.1016
C163A_HUMAN	K.SSMSETTVGVVCR.Q	2	23.93	-0.019	-0.07	0.94689	0	0.94689	22.6686	22.7925	24.8584	24.8902	23.6061	23.6513	24.0992	23.7729	24.2791	24.2187	24.2064	24.45	24.3618	24.4145	24.0394	23.8619	23.1011	23.1664	23.891	24.0763	23.819	23.7131	24.0236	23.6585	23.6296	23.6891	24.5315	24.4632	24.336	24.5762	23.9486	23.9755	23.9016	23.9699	24.578	24.8252	23.8778	23.863	22.6811	22.7174
C1QA_HUMAN	R.SLGFCDTTNK.G	2	22.46	-0.63	-1.44	0.15702	2.08	0.15702	21.2534	21.5114	23.2922	23.4219	21.0529	21.2033	22.3475	21.6553	22.6736	22.6422	22.9018	23.1659	22.2472	22.4942	22.0103	21.7242	21.2629	21.6784	22.0324	22.2368	22.0827	22.2742	23.3911	22.8655	21.7079	22.0374	23.4912	23.4305	22.8634	23.0638	24.0938	24.5358	21.8901	22.1359	23.2857	23.5471	22.8435	22.3933	21.646	21.8202
C1QB_HUMAN	K.VPGLYYFTYHASSR.G	3	22.7	-0.872	-2.57	0.01394	6.58	0.01394	21.6545	21.62	23.8207	23.8173	21.0005	20.8736	22.66	22.7898	22.8117	22.7022	23.5549	23.2845	22.6971	22.698	22.131	22.0263	20.5128	20.4743	22.1162	22.0892	22.3688	22.5654	23.4816	23.4197	22.0415	22.1443	24.162	24.0256	23.4437	23.5278	24.7178	24.6599	22.2881	22.2878	24.0159	24.0973	22.9003	22.8335	22.0065	21.7895
C1QB_HUMAN	R.GNLCVNLMR.G	2	22.48	-0.818	-2.44	0.01881	5.97	0.01881	21.4676	21.3628	23.6347	23.3858	20.6617	20.5497	22.2935	22.1627	22.5503	22.4694	23.1026	23.2724	22.3313	22.4184	22.0578	21.7802	20.8954	21.0187	21.9507	22.0345	22.3296	22.3688	23.374	23.3613	21.9711	21.9499	24.0263	23.5822	23.1278	23.2033	24.2752	24.1916	22.163	22.0733	23.497	23.5487	22.6927	22.4322	21.7982	21.8032
C1QB_HUMAN	K.LEQGENVFLQATDK.N	2	22.93	-0.686	-2.09	0.04256	4.37	0.04256	22.0697	22.3095	23.9008	23.7197	21.2518	21.5131	22.7443	22.7959	23.0085	22.908	23.4985	23.7265	22.6776	22.8679	22.1547	21.9976	21.6006	21.9642	22.4754	22.5398	22.536	22.7038	23.6806	23.7277	22.3305	22.4392	24.4175	24.1168	23.3682	23.4036	24.7579	24.803	22.3062	22.4569	23.8526	23.9582	22.9329	22.8852	22.3452	22.4203
C1QB_HUMAN	R.FDHVITNMNNNYEPR.S	3	21.7	-0.656	-1.68	0.10073	2.82	0.10073	21.2064	20.8867	22.5837	22.6189	19.9892	19.9061	21.7358	21.5634	22.1529	21.7766	22.2778	22.4174	21.4735	21.5625	21.2386	20.8101	20.2339	20.2966	21.3811	21.4059	21.3532	21.4397	22.5579	22.191	21.1746	21.0884	22.9252	22.7728	22.4387	22.2414	23.7257	23.4629	21.2297	21.2412	22.8058	22.5094	21.9784	21.3492	21.0921	21.0597
C1QC_HUMAN	K.FQSVFTVTR.Q	2	23.4	-0.816	-2.56	0.01399	6.57	0.01399	22.3564	22.4287	24.3159	24.1023	21.7252	21.803	23.0803	23.1224	23.4413	23.3808	24.1325	24.0023	23.4429	23.4758	22.76	22.6787	21.8263	22.1336	22.82	22.7264	23.0288	23.2165	24.1636	24.2563	22.8459	23.1329	24.7105	24.4266	24.0273	24.087	25.3531	25.2429	23.051	22.9766	24.5021	24.5149	23.6241	23.4638	22.6704	22.775
C1QC_HUMAN	R.FNAVLTNPQGDYDTSTGK.F	2	22.28	-0.649	-1.86	0.06917	3.48	0.06917	21.4298	21.5249	23.3586	23.2246	20.6474	20.6155	22.2783	22.189	22.4054	22.4009	22.8017	23.051	22.1363	22.3189	21.7053	21.333	20.7417	21.2076	21.8638	21.8376	21.7648	22.0764	22.9735	23.0088	21.6317	21.6489	23.7243	23.5078	22.7785	22.8168	24.1997	24.048	21.6563	21.7733	23.2916	23.4072	22.2735	22.2487	21.5456	21.6825
C1QC_HUMAN	K.TNQVNSGGVLLR.L	2	22.33	-0.66	-1.74	0.08856	3.04	0.08856	21.1379	21.4861	23.1098	23.2901	20.9753	21.0499	22.2935	22.0324	22.3633	22.4172	22.8246	23.0776	22.194	22.3358	21.7326	21.5029	21.0064	21.4415	21.7881	22.0362	21.8647	21.956	23.236	22.9834	21.6429	22.1084	23.3477	23.2033	22.7025	22.9735	23.9523	24.3341	21.7959	22.0063	23.2913	23.4784	22.5646	22.3786	21.6703	21.8012
C1QC_HUMAN	R.QTHQPPAPNSLIR.F	3	21.51	-0.664	-1.64	0.10855	2.69	0.10855	20.3358	20.46	22.2633	22.3774	19.982	20.0386	21.9093	21.3729	21.6945	21.6566	22.1957	22.1094	21.2649	21.522	20.8208	20.4408	20.3383	20.5895	21.0854	21.142	21.0498	21.0834	22.437	21.8226	21.0101	21.2498	22.8362	22.6993	21.903	22.0079	23.1206	23.4818	21.0018	21.1727	22.6904	22.77	21.9508	21.514	20.6263	20.4494
C1R_HUMAN	K.VLNYVDWIK.K	2	23.84	-0.454	-1.14	0.2607	1.3	0.2607	23.241	22.8682	24.328	24.2017	23.0855	22.9708	24.0111	23.6292	23.7292	23.9133	23.9756	24.074	23.3369	24.1532	23.8481	23.306	23.2037	23.3357	23.6107	23.4856	23.9329	23.9598	24.4604	23.9718	23.579	24.0883	24.3561	24.3606	24.6043	24.3949	24.6198	24.4783	23.6796	24.0262	23.7808	24.0315	23.5769	23.8597	23.7933	23.8375
C1R_HUMAN	R.WILTAAHTLYPK.E	3	22.89	-0.831	-2.27	0.02864	5.13	0.02864	22.1244	21.661	23.9986	23.7166	21.0113	20.9141	22.845	22.7685	22.7283	22.5545	23.8755	23.5388	22.8837	22.7031	22.412	22.3234	21.3136	21.3823	22.392	22.3766	22.6101	22.4965	23.4181	23.2022	22.2904	22.1186	24.4373	23.9979	23.8491	23.8385	24.4498	24.1534	22.8897	22.7289	24.0634	24.1459	23.2961	23.0535	22.5903	22.5076
C1R_HUMAN	K.TLDEFTIIQNLQPQYQFR.D	3	22.61	-0.888	-1.82	0.07617	3.3	0.07617	21.0412	21.831	23.7534	23.7815	20.44	20.8297	22.3625	22.3493	22.6989	22.8236	23.5653	23.6247	22.7614	22.371	22.0741	22.1893	20.652	20.078	22.0493	22.0482	22.0729	21.9807	22.9025	23.174	21.5939	22.1319	24.1417	24.0487	23.3287	23.4976	24.0399	24.2289	22.8826	22.8011	23.9116	23.8745	22.5159	22.9943	22.1815	22.7744
C1R_HUMAN	R.DYFIATCK.Q	2	22.26	-0.727	-2.61	0.01243	6.82	0.01243	21.2764	21.0638	22.8756	22.8333	20.8771	20.8846	22.2099	22.2036	22.1911	22.0561	22.7583	22.8128	22.0442	22.0664	21.725	21.5966	21.1602	21.5459	21.8253	21.9771	22.0491	22.1007	22.833	22.8394	21.6245	21.7078	23.6376	23.3991	23.1385	22.9982	23.7005	23.5986	22.2325	22.0189	23.0166	23.0769	22.3347	22.2251	22.0209	21.9684
C1R_HUMAN	R.MDVFSQNMFCAGHPSLK.Q	3	21.97	-0.669	-2.09	0.04286	4.36	0.04286	21.2773	21.0893	23.2171	23.1768	20.0023	19.953	21.852	21.9921	22.0255	21.7688	22.6509	22.5186	21.9234	21.7835	21.4962	21.5186	20.4305	20.4771	21.7527	21.8914	21.7365	21.6836	22.2684	22.2047	21.149	21.3661	23.2207	23.1352	22.8257	22.9087	23.3466	23.0626	21.9286	22.0321	23.1821	22.9641	21.7688	21.9342	21.8641	21.6032
C1R_HUMAN	K.MGNFPWQVFTNIHGR.G	3	21.91	-1.174	-2.21	0.03284	4.87	0.03284	20.7306	20.7791	23.5774	23.3159	19.754	19.4791	21.972	21.6622	21.9649	21.9542	22.9483	22.8534	22.0016	21.7639	21.8629	21.8361	18.0888	17.1491	21.4694	21.3184	21.7927	21.3273	22.4929	22.2236	21.4881	21.0459	23.617	23.4232	23.219	23.2556	23.5317	23.3929	22.2366	22.2182	23.5294	23.3745	22.1804	22.3889	21.4507	21.7677
C1R_HUMAN	R.FCGQLGSPLGNPPGK.K	2	21.96	-0.644	-1.94	0.05882	3.77	0.05882	21.0215	21.1503	22.9489	22.8627	20.3555	20.22	21.9208	21.899	22.0248	21.96	22.2715	22.6805	21.8108	21.9844	21.3432	21.1508	20.6992	21.154	21.6477	21.5885	21.4615	21.6573	22.1238	22.2525	21.277	21.3318	23.2092	22.8934	22.8275	22.7624	23.4928	23.2551	21.8947	21.73	22.9108	23.0601	22.0262	22.0846	21.5759	21.7405
C1R_HUMAN	R.LPVANPQACENWLR.G	2	22.53	-0.797	-2.47	0.01763	6.1	0.01763	21.8499	21.5793	23.745	23.5317	20.5255	20.4663	22.402	22.415	22.5203	22.2933	23.1153	23.3174	22.3742	22.4202	21.8821	21.769	21.1247	21.2026	22.0543	22.0474	22.1872	22.3453	22.756	22.7883	22.0716	21.9183	23.9235	23.4999	23.3956	23.3339	24.1066	23.8805	22.375	22.3863	23.6052	23.7465	22.6299	22.6766	22.4295	22.5253
C1R_HUMAN	K.QDACQGDSGGVFAVR.D	2	21.03	-0.564	-1.95	0.05835	3.79	0.05835	20.2555	20.2349	21.6031	21.5177	19.5031	19.6291	21.0168	21.151	21.168	21.0111	21.4487	21.5853	20.6588	20.9822	20.5291	20.398	20.1833	20.5058	20.8211	20.8328	20.4838	20.6669	21.5095	21.5326	20.3814	20.373	21.7374	21.8324	21.5903	21.8026	22.705	22.652	20.7251	20.9405	21.6071	21.8159	21.0763	20.9776	20.8407	21.0631
C1R_HUMAN	R.YTTTMGVNTYK.A	2	21.45	-0.618	-1.61	0.11589	2.58	0.11589	20.3493	20.5245	22.4946	22.5872	19.7864	19.9617	21.5273	20.8914	21.4478	21.4422	21.8227	21.9579	21.2091	21.2667	20.9197	20.8705	20.4129	20.7694	21.2435	21.4225	21.1806	21.3127	22.1161	21.368	20.7602	20.8569	22.3673	21.9475	22.3004	22.4646	22.713	22.8198	21.2611	21.4144	22.3113	22.4735	21.4349	21.5271	21.3341	21.3042
C1S_HUMAN	R.TNFDNDIALVR.L	2	23.69	-0.575	-1.75	0.08822	3.05	0.08822	22.9335	23.0576	24.505	24.461	22.1568	22.2229	23.5087	23.6364	23.6723	23.599	24.1218	24.3638	23.5442	23.8415	23.084	22.9764	22.6064	23.1564	23.2824	23.3957	23.265	23.4814	23.7523	23.9629	23.2018	23.4647	24.9438	24.4824	24.4345	24.4533	24.8236	24.8053	23.274	23.427	24.5836	24.697	23.8024	23.8701	23.3568	23.5395
C1S_HUMAN	K.LLEVPEGR.T	2	23.58	-0.565	-1.77	0.08337	3.14	0.08337	22.6252	22.6675	24.5407	24.2423	22.2448	22.2646	23.5941	23.1477	23.5002	23.6581	24.0722	24.1005	23.6436	23.5694	23.1367	22.9868	22.6579	22.8246	23.2926	23.1765	23.2691	23.0122	23.894	23.3686	23.3175	23.3976	24.2952	24.3205	24.407	24.4299	24.4586	24.7123	23.3336	23.3229	24.6247	24.6475	23.9351	23.7947	23.4951	23.2138
C1S_HUMAN	R.SSNNPHSPIVEEFQVPYNK.L	3	23.71	-0.559	-1.93	0.06032	3.72	0.06032	22.874	22.8467	24.4533	24.4372	22.1902	22.1887	23.6835	23.7474	23.5281	23.5369	24.3111	24.5532	23.4941	23.7284	23.0888	22.9476	22.7415	23.1214	23.4839	23.563	23.4023	23.5569	23.7582	23.887	23.308	23.4072	25.4066	25.0931	24.34	24.3896	24.6137	24.5616	23.2194	23.3667	24.6008	24.5538	23.7788	23.6823	23.3336	23.4348
C1S_HUMAN	R.IIGGSDADIK.N	2	22.76	-0.6	-1.95	0.05771	3.81	0.05771	21.4568	21.8253	23.5662	23.4427	21.4292	21.5301	22.7988	22.5824	22.5851	22.7059	23.0744	23.1367	22.6137	22.7577	22.2858	22.0756	21.954	22.2362	22.5176	22.5601	22.3672	22.4062	23.2466	23.1438	22.1695	22.468	23.4474	23.7924	23.5198	23.5284	23.8269	23.9604	22.5203	22.6021	23.5856	23.6534	23.1734	22.7523	22.4633	22.4985
C1S_HUMAN	R.QFGPYCGHGFPGPLNIETK.S	3	22.98	-0.601	-2.03	0.04867	4.12	0.04867	22.4631	22.1908	23.9694	24.0513	21.1478	21.1907	22.9944	22.9933	23.0285	22.9758	23.6852	23.7292	22.9372	22.946	22.4553	22.3212	21.4815	21.5567	22.712	22.7319	22.5641	22.5376	22.9966	22.9765	22.5567	22.4014	24.3552	24.1274	23.6753	23.7332	24.1256	24.0499	22.7563	22.8776	24.2123	24.0889	23.1259	23.0329	22.8489	22.5393
C1S_HUMAN	K.NYVDWIMK.T	2	22.57	-0.741	-2.16	0.03656	4.66	0.03656	21.924	21.6919	23.7191	23.4429	20.8738	20.339	22.4182	22.3658	22.2872	22.0104	23.3032	23.164	22.6906	22.4898	22.2761	22.2151	21.1116	20.9671	22.4167	22.3413	22.3371	22.2481	22.921	22.8147	22.2677	22.0058	23.9134	23.6868	23.3338	23.3938	24.023	23.7583	22.4853	22.3867	23.5108	23.4139	22.6732	22.752	22.5495	22.3874
C1S_HUMAN	R.VGATSFYSTCQSNGK.W	2	22.18	-0.506	-1.6	0.11775	2.55	0.11775	21.2925	21.3074	23.0905	22.9967	20.7188	20.6172	22.3199	21.9457	22.1154	22.1784	22.6347	22.7747	22.1108	22.1778	21.7606	21.5527	21.3214	21.542	21.9928	22.0519	21.6709	21.6139	22.4662	21.9301	21.6656	21.8164	23.1483	22.9189	22.8627	23.0153	23.2379	23.3948	21.9315	21.9614	22.9459	23.1842	22.4676	22.2069	22.0776	22.1038
C1S_HUMAN	K.VEDPESTLFGSVIR.Y	2	22.82	-0.615	-2.09	0.04309	4.35	0.04309	22.4374	22.1865	23.8961	23.7245	21.1968	21.1526	22.6185	22.785	22.7166	22.6383	23.3372	23.4476	22.6756	22.6284	22.1648	22.1412	21.6826	21.9458	22.4243	22.4375	22.4766	22.5792	22.7561	22.8428	22.4347	22.6208	23.9976	23.7676	23.7088	23.657	24.2277	23.891	22.4916	22.4674	23.6442	23.5784	22.7586	23.019	22.9038	22.7095
C1S_HUMAN	K.GDSGGAFAVQDPNDK.T	2	21.85	-0.417	-1.19	0.23971	1.42	0.23971	20.9222	21.1099	22.5187	22.698	20.4011	20.5827	21.965	21.9257	21.9277	21.8231	22.1115	22.4549	21.6341	21.8652	21.4829	21.1388	21.0705	21.5121	21.7592	21.9472	21.1965	21.4898	22.2039	22.0935	20.947	21.2879	22.8467	22.9564	22.3702	22.5757	22.9327	23.1032	21.3983	21.6239	22.3951	22.7452	22.0373	21.8362	21.4715	21.6838
C1S_HUMAN	K.EDTPNSVWEPAK.A	2	22.2	-0.523	-1.82	0.07512	3.33	0.07512	21.4834	21.6242	22.8688	22.6818	20.9616	20.8843	22.3704	22.2544	22.0524	21.763	22.5457	22.609	21.9744	22.0271	21.8826	21.4696	21.5254	21.8136	21.9308	22.0776	21.7621	21.79	22.6271	22.6859	21.7316	21.6735	23.3503	23.3451	22.6724	22.7313	23.5138	23.443	21.905	21.8564	22.6347	22.8149	22.433	22.0447	22.1031	22.1478
CA2D1_HUMAN	R.IKPVFIEDANFGR.Q	3	21.21	-0.509	-1.37	0.17886	1.87	0.17886	20.2112	20.3092	23.1008	22.9918	19.7485	19.6773	21.087	21.2293	21.4599	21.326	21.4977	21.5581	21.1343	21.1606	20.2577	20.2034	20.2862	20.61	20.6005	20.6022	21.2883	21.0698	20.8444	20.8814	21.1203	21.0309	21.8523	21.0562	22.6194	22.4913	20.7441	20.8511	21.527	21.5749	22.9599	23.1276	21.7956	21.787	20.3679	20.2338
CA2D1_HUMAN	R.FVVTDGGITR.V	2	21.41	-0.508	-1.44	0.15616	2.08	0.15616	20.6989	20.6097	23.1849	23.0476	19.9169	20.1622	21.2702	21.1553	21.6701	21.5063	21.5275	21.7954	21.2329	21.2691	20.528	20.424	20.5986	20.9576	20.6561	20.8986	21.2703	21.4574	21.1044	21.2348	21.3333	21.368	21.8638	21.6192	22.6827	22.5704	21.1289	21.0187	21.8363	21.7693	23.2235	22.8341	22.0804	21.5915	20.6528	20.6389
CA2D1_HUMAN	K.MQEDLVTLAK.T	2	21.16	-0.567	-1.04	0.3058	1.07	0.3058	20.427	20.5738	23.2115	23.1461	19.4076	19.722	20.9453	21.0763	21.5189	21.4662	21.4085	21.3442	20.6024	20.6371	19.8507	20.08	20.5781	20.8439	19.8232	20.8738	20.9114	21.1218	20.7815	21.2856	20.8853	21.0495	22.2439	22.0094	22.5169	22.4457	20.6757	19.4714	21.4187	21.5487	22.8946	22.8156	21.8724	21.6714	20.4314	20.8336
CA2D1_HUMAN	K.TASGVNQLVDIYEK.Y	2	21.56	-0.402	-1.25	0.21839	1.56	0.21839	20.8398	21.0341	23.4618	23.3666	19.9699	19.9753	21.5191	21.5948	21.789	21.7432	21.7138	21.7588	21.3294	21.6101	20.6833	20.5603	20.8403	21.2414	21.031	21.1207	21.4181	21.5512	21.0207	21.2674	21.2417	21.3884	22.0757	21.8796	22.8045	22.7856	21.0949	21.1955	21.729	21.9276	22.9659	23.1304	21.879	21.9514	20.9152	21.007
CAD13_HUMAN	K.DIQGSLQDIFK.F	2	23.4	-0.43	-1.16	0.25297	1.34	0.25297	22.4972	22.7883	25.4076	25.6044	21.8645	22.1157	23.1584	23.1633	23.7797	23.9485	23.6148	23.9475	23.2809	23.4698	22.2518	22.2793	22.7136	22.8801	22.4705	22.5266	23.417	23.2884	22.754	22.7638	23.1122	23.1665	23.4173	23.6572	24.6905	24.8709	22.6365	22.9567	23.8846	23.8669	25.4431	25.4665	23.9713	23.9726	22.3716	22.646
CAD13_HUMAN	R.YEVSSPYFK.V	2	22.71	-0.418	-1.23	0.2261	1.51	0.2261	21.837	21.777	24.9784	24.7802	21.1188	20.9938	22.4878	22.542	23.1077	23.0895	22.9608	22.958	22.5595	22.7575	21.8734	21.7431	22.1818	22.4643	21.8208	21.9858	22.6369	22.7075	22.2487	22.3538	22.2618	22.3206	22.8566	22.5903	23.9893	23.964	22.3321	22.2746	23.0166	23.0524	24.5675	24.7698	23.4419	23.4735	21.7086	21.817
CAD13_HUMAN	K.VNSDGGLVALR.N	2	22.7	-0.447	-1.12	0.27108	1.24	0.27108	21.7977	21.6031	24.8932	24.8034	21.0836	21.1893	22.3838	22.3104	23.0928	23.1361	22.8841	23.2856	22.5163	22.6998	21.7997	21.4769	22.1492	22.7427	21.8124	21.8583	22.5451	22.8129	22.2605	22.2713	22.1082	22.2806	22.8804	22.6393	23.878	24.1048	22.1471	22.133	22.9876	23.0117	24.7124	24.8356	23.6631	23.3924	21.836	21.9489
CAD13_HUMAN	R.TPHAEDMAELVIVGGK.D	3	22.27	-0.526	-1.22	0.23006	1.48	0.23006	21.6376	21.3283	24.8699	24.5867	20.4358	20.5253	22.2109	22.0895	22.8006	22.5808	22.769	22.5307	22.2672	22.1976	20.6684	20.5711	21.54	21.5668	21.5398	21.5086	22.4062	22.4256	21.8657	21.7325	22.0135	21.7154	22.5302	21.8202	23.7837	23.6672	21.3448	21.6	22.7998	22.8237	24.4316	24.4742	23.2818	22.9889	21.5536	21.4779
CADH2_HUMAN	K.LSLKPTLTEESVK.E	3	22.81	-0.314	-1	0.32176	1.01	0.32176	22.4496	22.4049	24.0047	24.0587	21.417	21.6173	22.7454	22.6579	22.9503	22.9979	23.26	23.3011	22.815	23.0795	22.328	22.0591	21.7549	22.1148	22.5219	22.5397	22.982	23.1652	22.0026	22.2148	22.3139	22.6335	23.5726	23.2036	23.6523	23.4077	22.8648	22.8601	22.7709	22.8988	24.0206	23.7303	23.0676	22.9511	22.4964	22.544
CADH2_HUMAN	K.DVHEGQPLLNVK.F	2	21.86	-0.245	-0.73	0.46641	0.54	0.46641	20.9576	21.3268	23.7248	23.451	20.3714	20.3635	21.8004	21.8039	21.8103	21.9711	22.3358	22.5921	22.0213	21.9867	21.4874	21.268	20.9693	21.305	21.6368	21.536	21.6461	21.6894	21.3846	21.4589	21.4692	21.4635	22.2908	22.2148	22.6676	22.977	21.3947	21.6267	21.9299	21.9572	23.315	23.3634	22.4059	22.2409	20.9557	21.16
CADH2_HUMAN	K.VDEDGMVYAVR.S	2	22.25	-0.253	-0.81	0.42479	0.65	0.42479	21.4498	21.4097	24.1646	23.9863	20.8442	20.6268	22.04	22.0642	22.407	22.3165	22.7207	22.7209	22.3939	22.5251	21.8504	21.8111	21.3568	21.6986	22.0349	22.1065	22.1058	22.2194	21.8055	22.0215	21.6455	21.8153	23.0059	22.6278	23.3629	23.2081	22.0415	21.9338	22.4202	22.4518	23.4898	23.3649	22.5994	22.5254	21.4233	21.5118
CADH2_HUMAN	K.ESAEVEEIVFPR.Q	2	22.62	-0.311	-0.93	0.35893	0.86	0.35893	21.8425	21.6425	24.5137	24.3153	21.124	21.0442	22.3144	22.5568	22.9263	22.723	23.1099	23.0465	22.7461	22.8177	22.2406	22.1616	21.6162	22.042	22.2126	22.2012	22.4039	22.6185	21.9417	22.1291	22.0628	22.201	23.4372	23.1981	23.6766	23.7339	22.6833	22.3956	22.7934	22.8087	23.9935	24.0826	22.9596	22.9067	21.6435	21.7408
CADH2_HUMAN	K.FLIYAQDK.E	2	21.95	-0.25	-0.79	0.43109	0.63	0.43109	21.2127	20.9574	23.8076	23.5439	20.5345	20.5714	21.9027	21.6838	22.1559	22.1683	22.5313	22.3326	22.0548	22.0946	21.6909	21.5744	21.0379	21.2934	21.7328	21.6004	21.8531	21.9854	21.432	21.5575	21.4023	21.4703	22.7123	22.3653	22.9412	23.0163	21.733	21.5284	22.2323	22.1141	23.2211	23.1655	22.2906	22.28	21.1296	21.0561
CADM1_HUMAN	R.NLMIDIQK.D	2	21.72	-0.264	-0.69	0.49546	0.47	0.49546	21.2069	20.77	23.2577	23.0377	20.6757	20.5452	21.7451	21.4682	21.98	21.8082	22.1637	22.2545	21.8375	21.8204	21.6116	21.2691	20.778	21.0111	21.4118	21.1218	21.6296	21.5772	21.7232	21.7668	21.3014	21.5928	22.597	21.9925	22.923	22.7175	21.3407	20.9573	21.8577	21.7839	22.8592	22.7914	22.2596	21.8088	20.8428	20.7359
CADM1_HUMAN	R.EGDALELTCEAIGKPQPVMVTWVR.V	3	21.71	-0.535	-1.31	0.19823	1.71	0.19823	21.0555	20.6489	23.5422	23.3868	20.2648	20.0406	21.8047	21.7074	22.151	22.039	22.35	22.465	21.948	21.8892	21.5263	21.5258	19.7649	18.9857	20.9108	20.8995	21.5258	21.2874	21.6811	21.5202	21.4321	21.2306	22.5928	22.5309	22.926	23.0615	21.4703	21.4952	22.2213	22.0583	23.2817	23.1094	22.2084	22.3807	20.829	20.7545
CADM1_HUMAN	K.SDDSVIQLLNPNR.Q	2	22.32	-0.15	-0.54	0.59012	0.29	0.59012	21.9511	21.7969	23.6037	23.5294	21.5244	21.497	22.2083	22.4858	22.512	22.6104	22.7085	22.7421	22.3476	22.4342	22.0256	21.8385	21.443	21.8288	21.8166	22.0177	22.1581	22.2368	22.0043	22.2281	22.0328	22.208	22.7949	22.6315	23.143	23.261	21.7301	21.7976	22.3802	22.4885	23.4553	23.4317	22.4409	22.5188	21.4448	21.5359
CADM3_HUMAN	K.SLVTVLGIPQKPIITGYK.S	3	22.78	-0.307	-0.82	0.41781	0.67	0.41781	22.5603	21.9225	24.3456	23.9915	21.6918	21.5023	22.9078	23.0911	22.8541	22.9208	23.4679	23.3238	22.9919	22.9089	22.5461	22.5092	21.3745	21.3871	22.1357	22.1561	22.5586	22.4328	22.5018	22.2587	22.4973	22.3124	23.6414	23.3521	23.9606	24.0168	22.4917	22.2282	23.1127	22.8808	24.2768	24.3422	22.9929	23.145	22.0786	21.6569
CADM3_HUMAN	R.GNPVPQQYLWEK.E	2	22.56	-0.295	-0.97	0.33911	0.93	0.33911	21.6867	21.7124	24.1606	24.0474	21.0807	21.0367	22.6403	22.6167	22.8892	22.727	23.1112	23.3423	22.7892	22.8185	22.314	22.2533	21.42	21.3955	22.0852	22.1398	22.2681	22.2656	22.1628	22.0823	22.3559	22.0241	23.4453	23.2995	23.629	23.5506	22.4353	22.2909	22.6062	22.7082	24.0554	24.0792	22.9273	23.0138	21.5296	21.4338
CADM3_HUMAN	R.EDDGASIVCSVNHESLK.G	3	21.8	-0.209	-0.59	0.5571	0.35	0.5571	20.9533	21.1588	22.4923	23.1412	20.533	20.6334	22.1042	22.132	22.2399	22.0699	22.2921	22.2096	21.8987	22.1565	21.5773	21.4819	20.7981	21.2778	21.2452	21.481	21.5087	21.6376	21.5133	21.6001	21.3106	21.5211	22.5293	22.4172	22.7767	22.8184	21.4384	21.4535	21.8217	21.9184	23.1328	22.9546	22.2746	22.0016	20.6003	20.8235
CADM4_HUMAN	R.FQLEEFSPR.R	2	22.15	-0.462	-1.84	0.07238	3.4	0.07238	21.3747	21.3843	23.3166	23.1117	21.1016	21.1443	22.074	22.08	22.0721	22.0042	22.3467	22.2836	22.0446	22.1051	21.7139	21.6911	21.3121	21.6667	21.6787	21.8237	22.2291	22.3556	21.9671	22.0632	21.975	22.1471	22.8582	22.7193	22.7547	22.7898	22.0574	21.8571	22.2516	22.1857	23.3447	23.5396	22.5965	22.6031	21.5944	21.6782
CADM4_HUMAN	R.LHQYDGSIVVIQNPAR.Q	3	21.28	-0.412	-1.53	0.13322	2.34	0.13322	20.7641	20.4363	22.4084	22.4721	20.0868	20.1353	21.4718	21.5172	21.2772	21.1686	21.3921	21.4477	21.0655	21.0883	20.9786	20.7952	20.455	20.6567	20.8584	20.962	21.24	21.4446	21.1836	21.2037	21.0365	21.0413	22.0787	21.7853	21.8774	21.7977	21.0902	20.8696	21.5209	21.2808	22.5529	22.596	21.7962	21.6823	20.7887	20.8184
CADM4_HUMAN	K.VWSVASTVR.F	2	21.47	-0.481	-1.69	0.09911	2.84	0.09911	20.9027	20.6198	22.659	22.4304	20.4759	20.3719	21.4029	21.2911	21.386	21.2749	21.5954	21.6785	21.5033	21.3865	21.094	20.9733	20.5693	20.7012	21.1463	21.1007	21.6048	21.6994	21.3022	21.4044	21.4332	21.5076	22.0862	21.7343	22.1552	21.8582	21.3932	21.1723	21.68	21.5726	22.8967	22.5487	22.0599	21.9981	21.1393	20.9313
CALL5_HUMAN	K.AFSAVDTDGNGTINAQELGAALK.A	3	22.27	-0.196	-0.58	0.56216	0.34	0.56216	21.9587	22.2869	22.6834	22.8101	21.902	21.8435	22.2808	22.5217	22.2813	22.1128	22.1195	22.4341	22.1204	22.3857	21.66	21.843	21.7487	22.3366	21.8375	22.2545	22.1149	22.3673	22.7067	22.8633	22.3317	22.5516	22.4096	22.5962	22.5587	22.743	22.1338	22.2442	22.1668	22.5137	22.4906	22.6666	21.9574	22.2465	21.6752	22.0026
CATB_HUMAN	R.EQWPQCPTIK.E	2	22.42	-0.231	-0.82	0.41962	0.66	0.41962	21.4691	21.3731	23.9167	23.6732	21.0978	20.9609	22.0577	22.0397	22.8621	22.6629	22.7885	22.8683	22.6487	22.6711	22.7122	22.5677	21.5803	21.7426	22.2511	22.2468	21.6912	21.8856	22.4878	22.5561	21.8374	21.9195	22.9911	22.6777	23.1708	22.97	22.8596	22.7494	22.6206	22.5712	23.6018	23.4544	22.5484	22.5663	21.8382	21.8099
CATD_HUMAN	R.TMSEVGGSVEDLIAK.G	2	22.53	-0.112	-0.4	0.69125	0.16	0.69125	22.1671	22.2607	23.0181	22.8421	21.6315	21.5357	22.7331	22.8293	22.7614	22.685	22.5123	22.3783	21.8932	22.2364	22.6355	22.2384	22.3747	22.6708	23.0928	22.9917	22.4139	22.6179	22.7784	22.9072	22.7379	22.8168	22.7462	22.3634	22.8228	22.6904	22.9718	22.6317	22.0564	21.8985	22.8607	22.9741	22.0633	22.107	22.6661	22.5995
CATD_HUMAN	K.FDGILGMAYPR.I	2	22.18	-0.248	-0.97	0.33692	0.94	0.33692	21.7649	21.329	23.0706	22.838	21.0587	21.0152	22.0446	22.2301	22.4936	22.4645	22.5167	22.3062	21.7101	21.5363	22.0396	22.1586	21.6567	21.8117	22.5602	22.4217	22.0874	21.9569	22.2021	22.2172	22.1504	22.1865	22.5319	22.6044	22.7188	22.9379	22.3573	22.29	21.9588	21.9809	22.9569	22.98	21.8904	22.0219	21.9272	22.0306
CATD_HUMAN	K.VSTLPAITLK.L	2	23.28	-0.143	-0.58	0.56603	0.33	0.56603	22.5961	22.6131	23.9533	23.7184	22.2899	22.3793	23.3028	23.399	23.6386	23.5326	23.278	23.4213	22.7769	22.8865	23.1768	23.1048	23.1714	23.6002	23.5949	23.6955	23.1281	23.2661	23.4251	23.5058	23.1709	23.2993	23.759	23.3526	23.7851	23.7045	23.4595	23.4699	22.8515	22.8758	23.8524	23.8472	23.0336	23.0614	23.0154	23.1338
CATD_HUMAN	K.AIGAVPLIQGEYMIPCEK.V	2	21.91	-0.288	-0.91	0.36707	0.83	0.36707	21.5831	21.1195	22.9509	22.8534	20.3396	20.2582	21.9365	21.9525	22.3728	22.1814	21.9098	22.2238	21.554	21.391	21.9782	21.619	20.9853	21.2244	22.4286	22.4352	21.6676	21.8876	21.925	22.1478	21.8565	21.6734	22.5661	22.2733	22.3909	22.5876	22.3385	22.1005	21.4199	21.4966	22.5835	22.6777	21.7982	21.8004	21.9891	21.8778
CBLN3_HUMAN	R.ASGSFVAPVR.G	2	22.23	-0.416	-0.91	0.36915	0.82	0.36915	22.5793	22.583	22.62	22.6561	21.9059	22.0386	22.5653	21.7089	22.0071	22.715	22.4533	22.2457	22.5911	22.7124	21.3648	21.1619	20.6343	20.5837	21.702	21.5866	23.0384	22.7668	21.3814	20.4536	22.908	23.1467	22.0972	22.0031	22.9032	23.0117	22.0462	22.3629	22.3473	22.5192	22.9082	23.0554	22.1803	22.1556	22.854	22.6032
CBPE_HUMAN	K.NSLISYLEQIHR.G	3	20.96	-0.427	-0.39	0.69583	0.15	0.69583	20.9684	19.4759	23.0966	22.8022	20.2217	19.7593	21.3361	21.2862	21.5077	21.6436	22.275	21.8913	20.4879	20.6038	20.7578	20.5045	18.6552	16.8958	20.4948	20.2111	21.4753	20.7509	20.7058	20.4993	21.3549	21.4319	21.6893	21.655	22.6371	22.363	20.9305	20.7688	21.5845	21.3993	22.8158	22.7976	21.0599	21.2037	19.7136	16.5825
CBPE_HUMAN	K.LTASAPGYLAITK.K	2	21.85	-0.274	-0.86	0.39602	0.74	0.39602	21.1473	21.2473	23.4872	23.3438	20.8963	21.0678	21.9614	22.1405	22.3494	22.2757	22.2679	22.4717	21.3172	21.3995	20.994	20.9339	20.8541	21.2544	21.3803	21.4028	21.7658	21.9733	21.5616	21.6166	22.0608	22.2096	22.5383	22.2746	23.0548	23.0533	21.6546	21.4986	21.6124	21.8037	23.2778	23.1738	21.4531	21.4853	20.6545	20.9558
CBPE_HUMAN	R.IHIMPSLNPDGFEK.A	3	21.03	-0.341	-0.81	0.42356	0.65	0.42356	20.5125	20.1482	23.1585	22.8537	19.7245	19.8437	21.3467	21.2622	21.5728	21.4431	21.6175	21.5461	20.4165	20.2163	20.3781	20.2011	19.8522	19.8524	20.4811	20.7286	21.1444	21.1995	20.8069	20.8751	21.3063	21.0951	21.7974	21.1299	22.5082	22.5004	20.8207	20.422	21.3049	21.1854	22.5557	22.5	20.9849	20.3492	19.6688	19.8281
CD048_HUMAN	R.TETLLLQAER.R	2	22.16	-0.373	-0.95	0.34537	0.91	0.34537	21.1314	21.4628	24.1728	24.0681	20.9268	21.0812	21.7808	21.813	22.4934	22.4489	22.3592	22.4251	21.9076	22.2003	21.8479	21.5791	21.1811	21.6596	21.3707	21.4979	22.3671	22.4815	21.6463	22.0325	21.5704	22.0525	22.339	22.2667	23.4518	23.5621	21.4744	21.7188	22.478	22.5737	23.5739	23.7878	22.8408	22.6799	20.8112	21.1515
CD14_HUMAN	K.VLSIAQAHSPAFSCEQVR.A	3	22.72	-0.787	-2.01	0.05123	4.03	0.05123	21.276	21.1983	24.8716	24.7964	21.1136	21.0255	23.0346	23.0445	22.9601	22.9738	23.5428	23.6807	22.5518	22.7263	21.5081	21.3913	20.381	20.6795	21.7514	21.9261	22.6039	22.7812	22.8864	22.9921	22.3365	22.2883	24.4606	24.2721	24.0838	24.1216	23.3263	23.2338	22.4389	22.478	24.7293	24.8166	22.6683	22.7859	21.4214	21.4466
CD14_HUMAN	R.AFPALTSLDLSDNPGLGER.G	3	22.63	-0.662	-1.11	0.27214	1.24	0.27214	20.458	21.4948	24.284	24.4882	21.4729	21.7592	22.8954	23.0057	22.8163	23.2021	23.5599	23.4176	22.6577	22.7181	21.2293	21.8604	20.6649	20.6242	21.6836	21.6813	22.7382	22.1373	22.884	22.6365	22.388	22.4729	23.3868	24.1351	24.1894	24.263	22.3374	23.0665	22.8994	23.03	24.7352	24.5954	22.3138	22.6945	20.8591	21.4546
CD14_HUMAN	R.AFPALTSLDLSDNPGLGER.G	2	22.5	-0.805	-1.91	0.06336	3.64	0.06336	21.271	21.0986	24.5252	24.4322	20.9552	20.9403	22.6772	22.7745	22.864	22.7466	23.1369	23.5678	22.5289	22.6597	21.3143	20.9324	19.9809	20.2482	21.6222	21.6897	22.3282	22.6737	22.5419	22.8125	22.1508	22.2427	24.15	24.0107	23.6673	23.8999	23.3609	23.2757	22.2393	22.3817	24.3401	24.4812	22.2734	22.4282	21.3525	21.452
CD14_HUMAN	R.VLDLSCNR.L	2	22.41	-0.664	-1.38	0.17452	1.91	0.17452	20.522	20.8691	24.3872	24.3539	21.3645	21.5185	22.7936	22.1273	22.526	22.707	23.0163	22.882	22.4619	22.5738	21.4647	21.206	20.4975	20.7928	21.6707	21.7424	22.4033	22.286	22.9457	22.198	22.0177	22.4037	23.3515	23.4712	23.661	23.798	22.6256	23.19	22.2923	22.2498	24.239	24.369	22.6403	22.292	21.2879	21.0365
CD14_HUMAN	R.SWLAELQQWLKPGLK.V	3	21.48	-0.733	-1.31	0.19893	1.71	0.19893	19.5148	19.1093	24.479	24.1964	18.8132	18.5724	21.045	21.2141	21.966	21.4273	22.8798	22.9183	21.6023	21.7445	20.6311	20.6518	NA	NA	19.4878	19.4662	20.8833	20.8004	21.6153	21.1937	20.5957	20.6381	23.8356	23.7648	23.2524	23.2354	22.4084	22.2262	20.9142	20.8261	23.5729	23.6271	21.6594	22.0798	19.7664	19.6791
CD14_HUMAN	K.ITGTMPPLPLEATGLALSSLR.L	3	22.13	-1.052	-1.96	0.0571	3.83	0.0571	20.1868	20.4342	24.7918	24.7911	19.83	19.8585	22.113	22.1058	22.5339	22.477	23.5385	23.3669	22.2169	22.2651	21.2168	21.1951	18.8409	18.3259	21.1875	20.8467	22.079	21.8909	22.6768	22.1628	21.4426	21.7418	24.2008	23.9522	23.7251	24.0043	22.8376	22.7287	22.5733	22.2833	24.1849	24.3641	22.1573	22.5954	20.7136	20.8518
CD14_HUMAN	R.RLTVGAAQVPAQLLVGALR.V	3	21.84	-1.023	-2.24	0.03059	5	0.03059	20.2344	20.2101	24.1059	24.0249	20.2877	20.2976	21.8525	21.9676	22.2031	22.2413	23.0077	22.9314	22.039	21.8995	20.5948	20.6617	18.1581	18.5114	20.6696	20.6016	21.8749	21.6445	22.0711	22.0545	21.6835	21.5054	23.8115	23.5431	23.5621	23.5889	22.7094	22.5385	21.9053	21.8416	24.0022	23.818	21.9298	22.1443	20.2706	20.4535
CD14_HUMAN	R.LTVGAAQVPAQLLVGALR.V	3	21.54	-0.929	-2.05	0.04704	4.18	0.04704	19.8492	20.1107	23.8113	23.685	19.9045	20.0207	21.572	21.6161	21.871	21.9387	22.7034	22.507	21.7613	21.6175	20.6574	20.4741	18.3759	18.2974	20.4491	20.3411	21.5758	21.3422	21.915	21.9191	21.2386	21.1779	23.1166	23.0991	23.0316	23.0767	22.2237	22.3266	21.8018	21.5386	23.6383	23.5764	21.5223	21.7725	19.842	20.4003
CD14_HUMAN	R.LTVGAAQVPAQLLVGALR.V	2	21.16	-1.012	-2.07	0.04435	4.29	0.04435	19.9938	19.4845	23.6605	23.2562	19.4632	19.3878	20.9995	21.083	21.4903	21.3853	22.066	22.3423	21.3506	21.3614	20.0521	19.8646	17.7569	18.0597	20.0535	20.0244	20.92	21.3467	21.2983	21.4598	21.0045	21.0121	23.2306	22.9272	22.8562	22.6346	22.1437	21.8215	20.9297	20.8897	23.1344	23.1713	21.3943	21.4019	20.0358	19.7704
CD14_HUMAN	K.FPAIQNLALR.N	2	22.54	-0.736	-1.94	0.0593	3.76	0.0593	21.0888	21.1562	24.4591	24.1952	21.2506	21.3338	22.7527	22.8419	22.6865	22.6364	23.366	23.2751	22.5142	22.7173	21.5195	21.3424	20.3564	20.7443	21.663	21.5852	22.4947	22.6482	22.8154	23.0103	22.1655	22.4612	23.9764	23.8994	23.8641	23.9053	23.4432	23.2794	22.3407	22.4737	24.2349	24.3191	22.1288	22.2648	21.1963	21.2732
CD44_HUMAN	R.YGFIEGHVVIPR.I	3	23.72	-0.458	-1.31	0.19868	1.71	0.19868	23.2838	22.9067	25.3139	24.8951	22.839	22.6484	23.9397	23.7747	23.6918	23.5766	24.185	24.3124	23.5778	23.5347	23.443	23.2007	21.9671	22.0777	23.4292	23.257	23.5464	23.5887	24.0909	24.1089	23.6549	23.6906	24.8803	24.213	24.8582	24.7301	23.5911	23.4581	23.7898	23.6335	24.7538	24.7715	23.8348	23.6338	23.1116	23.0686
CD44_HUMAN	K.ALSIGFETCR.Y	2	23.05	-0.464	-1.52	0.13543	2.32	0.13543	22.4315	22.3294	24.5307	24.2694	22.0473	22.1696	23.1691	23.0173	23.2268	23.0694	23.411	23.4644	22.9666	23.101	22.6386	22.5241	21.2132	21.4806	22.7793	22.6073	22.8652	22.9717	23.359	23.3824	22.924	23.0653	23.9372	23.5362	24.1278	24.1528	23.035	22.8555	23.0504	23.0994	24.0126	24.1456	23.2805	22.9938	22.5325	22.404
CD59_HUMAN	R.LRENELTYYCCK.K	3	22.74	-0.198	-0.49	0.62922	0.24	0.62922	21.7695	21.6751	24.2781	24.2663	21.8318	21.9674	23.0782	22.6342	23.0751	23.157	23.0197	22.9739	22.7068	22.7604	22.6253	22.2093	21.7185	21.8482	22.5294	22.6453	22.4645	22.1203	23.0015	22.341	22.4201	22.4305	23.3876	23.2015	23.6317	23.6684	22.1088	22.6227	23.0475	23.0805	23.8481	24.0657	23.2814	22.7643	21.8022	21.4462
CD59_HUMAN	R.LRENELTYYCCK.K	2	21.8	-0.362	-0.81	0.42409	0.65	0.42409	21.1675	20.8558	23.736	23.3846	20.4919	20.2933	22.0406	21.6911	21.7804	22.0728	22.3971	22.2511	22.0319	21.9422	21.1843	21.4522	20.5104	20.1369	21.657	21.3816	21.6681	21.4391	21.6096	20.8732	21.6957	21.6803	23.021	22.3666	22.7835	22.9426	21.5094	21.4153	22.0674	22.0849	23.1772	23.2756	21.9152	22.2246	21.1253	20.825
CD59_HUMAN	K.FEHCNFNDVTTR.L	3	23.37	-0.239	-0.63	0.53457	0.39	0.53457	22.307	22.6012	24.7576	24.9255	22.4864	22.5849	23.6238	23.1059	23.5804	23.6666	23.6461	23.6941	23.3289	23.587	22.9688	22.8811	22.3526	22.7399	22.9618	23.2965	23.0994	23.1527	23.4274	22.9856	22.9482	23.2507	24.0306	23.9022	24.1837	24.4774	22.8274	23.191	23.5616	23.6463	24.4682	24.6716	23.8707	23.4716	22.3228	22.3849
CD59_HUMAN	K.FEHCNFNDVTTR.L	2	22.42	-0.361	-0.81	0.42046	0.66	0.42046	21.8705	21.7197	24.209	23.9653	21.2838	21.0146	22.5587	21.8389	22.3813	22.6477	22.9047	22.8378	22.783	22.6142	21.7795	21.8862	21.2157	21.108	22.1776	21.9297	22.2869	22.2376	22.2303	21.4933	22.2539	22.3675	23.6053	22.8807	23.4673	23.3869	22.3772	22.0748	22.6576	22.5164	23.7824	23.7231	22.4896	22.7294	21.6511	21.7288
CD59_HUMAN	R.ENELTYYCCK.K	2	21.16	-0.169	-0.54	0.59124	0.29	0.59124	20.2133	20.3072	22.5174	22.5604	20.3358	20.3742	21.2466	20.9104	21.6118	21.5444	21.3338	21.5235	21.1869	21.3209	20.9869	20.8439	20.2504	20.3211	21.0289	21.1823	20.9194	20.8602	21.3688	21.0233	20.7727	20.9853	21.8154	21.291	21.9714	22.0944	20.7482	20.9274	21.4874	21.5351	21.7869	22.1022	21.056	21.2019	20.5238	20.5035
CERU_HUMAN	K.DIFTGLIGPMK.I	2	25.29	-0.648	-2.03	0.04835	4.13	0.04835	24.5748	24.3207	25.9452	25.8134	24.4188	24.3483	24.7347	24.8054	24.9037	24.9122	25.9001	25.8591	25.4301	25.3559	24.7209	24.5563	24.3007	24.2006	25.278	24.9916	25.5961	25.5032	25.5185	25.4697	25.8177	25.5844	27.6518	27.4012	26.176	26.155	25.9117	25.7548	24.0189	23.9084	26.5097	26.2529	25.0214	25.2206	24.4543	24.3977
CERU_HUMAN	K.ALYLQYTDETFR.T	2	24.68	-0.708	-2.3	0.0266	5.28	0.0266	23.7697	23.8139	25.0122	24.7481	23.7161	23.5384	24.6025	24.5767	24.5667	24.4545	25.2799	25.2955	24.9348	24.9181	24.1703	23.8514	23.1333	23.3565	24.4193	24.3248	24.869	24.8667	24.9362	24.9777	24.9956	24.9992	27.1552	26.8867	25.3002	25.1125	25.6996	25.4866	23.8513	23.8183	25.4347	25.558	24.3114	24.3853	23.9939	23.9998
CERU_HUMAN	R.TTIEKPVWLGFLGPIIK.A	3	25.51	-1.01	-2.53	0.01538	6.38	0.01538	24.6314	24.4235	26.5573	26.4628	24.0765	24.1499	25.0475	25.1807	25.4753	25.4238	26.3316	26.4526	25.8401	25.7163	24.9231	24.8909	22.499	22.0993	25.0758	24.8907	25.6711	25.5955	25.7791	25.7085	25.5789	25.6605	28.4637	28.2167	26.4977	26.4085	26.488	26.2534	25.0321	24.9424	26.9014	26.7567	25.5291	25.7652	24.4427	24.6664
CERU_HUMAN	R.TTIEKPVWLGFLGPIIK.A	2	21.85	-1.144	-2.5	0.01623	6.27	0.01623	21.206	20.9802	23.0828	22.8702	20.2627	20.2734	21.4017	21.4556	21.6174	21.8161	22.6021	22.9709	22.2333	22.0736	21.2507	21.0411	18.2007	17.9342	21.2897	21.0714	21.9537	22.0289	21.8454	21.9503	22.0831	22.1037	25.1604	24.8312	22.9401	22.8788	23.0418	22.5808	21.1833	21.2194	23.2955	23.2572	21.8716	22.1879	21.0943	21.0042
CERU_HUMAN	K.GAYPLSIEPIGVR.F	2	25.64	-0.587	-1.97	0.05565	3.87	0.05565	24.8513	24.9897	25.9803	25.6777	24.9362	24.9507	25.4977	25.5198	25.3425	25.2069	26.0095	25.9734	25.6731	25.7747	24.9369	24.7558	24.9939	25.4343	25.317	25.1507	25.7862	25.9276	25.9693	26.0067	25.9273	26.052	27.8765	27.6987	26.1	26.2053	26.2608	25.9795	24.8189	24.8918	26.4339	26.5621	25.218	25.3076	24.8974	24.783
CERU_HUMAN	K.EVGPTNADPVCLAK.M	2	24.95	-0.692	-2.16	0.03651	4.66	0.03651	23.7242	23.7683	25.1423	25.0396	23.9792	24.0388	24.9086	24.9047	24.6369	24.5823	25.2782	25.4962	24.8654	25.0663	24.2522	24.0063	24.1909	24.694	24.6802	24.8457	25.0613	25.3658	25.0407	25.1404	25.0097	25.3347	27.0338	26.8005	25.4696	25.4244	25.4018	25.4359	24.4906	24.5903	26.2955	26.2541	24.8737	24.6598	24.0373	24.2129
CERU_HUMAN	K.DIASGLIGPLIICK.K	2	25.62	-0.919	-3.09	0.00354	9.54	0.00354	24.2915	24.2714	26.1164	25.9338	24.2531	24.3258	25.2355	25.1853	25.4155	25.3493	26.2041	26.3438	25.7579	25.7191	24.9751	24.6902	24.1867	24.3677	25.2882	25.2464	26.0959	26.1269	25.4305	25.4201	25.9418	26.1464	27.881	27.6817	26.4559	26.4583	26.1903	26.0483	25.2388	25.2025	27.142	27.023	25.7267	25.7035	24.7614	24.8679
CERU_HUMAN	K.DIASGLIGPLIICK.K	3	23.34	-0.85	-1.77	0.08455	3.12	0.08455	21.5052	22.1319	23.6926	23.5709	22.2102	22.4363	23.1639	22.9802	22.981	23.4104	24.1852	23.7168	23.3963	23.1264	22.6897	22.7201	22.3464	22.0626	23.1072	22.7707	24.145	23.3475	23.4761	23.0489	23.5061	23.827	25.2655	25.1356	24.1474	24.1169	23.6895	23.5071	23.4504	23.1005	25.0764	24.6969	23.264	23.581	22.1448	22.6758
CERU_HUMAN	K.LISVDTEHSNIYLQNGPDR.I	3	25.16	-0.593	-1.9	0.06468	3.6	0.06468	24.1659	24.1365	26.0229	25.9779	23.9939	24.116	25.2068	25.1266	25.0651	24.9774	25.6939	25.6267	25.1604	25.3517	24.4222	24.3051	23.8788	24.2515	24.8569	24.9176	25.18	25.2507	25.1802	25.2215	25.1057	25.3218	27.5309	27.224	25.8181	25.8237	25.6815	25.6766	24.4862	24.5799	26.2947	26.4002	25.0749	24.8777	24.1139	24.2791
CERU_HUMAN	R.QSEDSTFYLGER.T	2	23.74	-0.454	-1.3	0.19997	1.7	0.19997	22.8964	22.9161	23.7293	23.9969	23.0971	23.2175	23.6957	23.8547	23.5508	23.4081	23.9955	24.1773	23.7336	23.8907	23.0774	22.8722	23.1403	23.6226	23.5244	23.802	23.7528	24.0319	24.2564	24.3031	23.8076	23.9506	26.1727	26.0906	24.0831	24.1844	24.3886	24.4968	22.6452	22.7366	24.1404	24.3996	23.3522	22.9787	22.6173	22.8961
CERU_HUMAN	R.MFTTAPDQVDKEDEDFQESNK.M	3	24.28	-0.553	-1.82	0.07644	3.3	0.07644	23.6846	23.374	24.9357	24.7153	23.1431	23.2226	24.4202	24.5048	23.9864	23.907	24.7281	24.6297	24.1775	24.1858	23.5147	23.3787	23.4449	23.6715	24.153	24.2156	24.367	24.453	24.5214	24.5793	24.4772	24.3884	26.8241	26.4996	24.8638	24.8087	24.8129	24.6706	23.4688	23.3731	25.2498	25.2558	23.7724	23.913	23.4096	23.3366
CERU_HUMAN	K.DDEEFIESNK.M	2	24.09	-0.556	-1.67	0.10304	2.78	0.10304	22.9505	23.1983	25.0702	25.1981	23.3274	23.3872	23.9232	23.5693	23.9619	24.0142	24.1923	24.4269	24.0149	24.1559	23.0576	22.7927	23.307	23.7544	23.9023	24.1064	24.1141	24.1891	24.4674	24.0799	24.1486	24.3902	25.7956	25.6139	24.0996	24.241	24.454	24.6745	23.8704	24.01	25.003	25.2653	24.1334	24.0638	23.3681	23.4399
CERU_HUMAN	K.MHSMNGFMYGNQPGLTMCK.G	3	23.21	-0.752	-1.57	0.12478	2.45	0.12478	22.6294	21.8045	24.4618	24.298	21.5224	21.1875	23.0408	22.9378	22.8078	22.6016	23.7174	23.7941	23.2256	22.8634	22.7776	22.5568	21.9068	21.3727	23.5698	23.5065	23.6882	23.3021	24.0252	23.5555	23.4009	23.0268	26.061	25.7488	24.0714	23.9794	23.7544	23.5393	22.5873	22.4286	23.8995	24.0527	22.7968	22.7875	22.6726	22.2495
CERU_HUMAN	R.EYTDASFTNR.K	2	23.79	-0.492	-1.61	0.11443	2.6	0.11443	22.6582	22.7351	24.1875	24.0291	23.1573	23.2077	23.7153	23.5731	23.6743	23.5597	24.0931	24.2044	23.8334	23.8767	23.1966	22.9539	23.1748	23.5493	23.6706	23.7695	23.8937	24.0465	24.2932	23.9071	23.7945	23.9321	25.8791	25.7827	24.2475	24.316	24.433	24.3924	23.0346	23.066	24.3781	24.6075	23.5955	23.4089	22.6972	22.9552
CERU_HUMAN	K.MYYSAVDPTK.D	2	24.12	-0.575	-1.7	0.09557	2.91	0.09557	23.0244	22.9128	24.7178	24.56	23.386	23.3243	24.0297	23.5184	23.8653	23.8197	24.4152	24.4332	24.1835	24.1637	23.5559	23.4469	23.4692	23.4645	24.0983	24.1658	24.4124	24.1431	24.5834	23.9611	24.3783	24.4291	26.1589	25.766	24.8541	24.863	24.4804	24.5855	23.4774	23.5151	24.9096	25.0471	24.0273	23.8204	23.4065	23.2432
CERU_HUMAN	K.DLYSGLIGPLIVCR.R	2	24.61	-0.998	-2.94	0.00523	8.67	0.00523	23.3555	23.2133	25.4598	25.2435	22.9682	23.0482	24.0014	24.0485	24.4138	24.3423	25.2691	25.5427	24.8687	24.7742	24.0536	23.8635	22.5121	22.6519	24.4282	24.2398	24.9862	25.0173	24.2431	24.3146	24.8415	25.0578	26.968	26.7185	25.5753	25.5513	25.2446	25.013	24.3858	24.3785	26.2679	26.1521	24.8268	24.957	23.8326	23.9201
CERU_HUMAN	K.DLYSGLIGPLIVCR.R	3	23.3	-0.954	-2.32	0.02546	5.36	0.02546	21.6271	21.9756	24.0187	24.0286	21.7667	21.9973	22.8492	22.7517	23.036	23.1678	24.0658	23.9686	23.5904	23.3531	22.7687	22.6588	21.4484	21.2242	23.259	22.8611	23.8858	23.5568	22.9295	22.9512	23.3975	23.8493	25.56	25.2873	24.168	24.1326	23.6915	23.6221	23.3376	23.2574	25.1225	24.8146	23.3128	23.6927	22.1989	22.736
CERU_HUMAN	R.GPEEEHLGILGPVIWAEVGDTIR.V	3	23.93	-1.116	-1.54	0.13097	2.37	0.13097	22.9378	22.684	25.2533	24.8686	22.4225	22.0858	23.6459	23.6884	24.0069	23.6495	25.0054	25.0402	24.4613	24.2174	23.4821	23.5504	20.7157	18.5224	23.6763	23.4682	24.0347	23.826	24.173	23.9264	23.8009	23.8606	27.1217	26.9008	25.0632	25.0049	24.9107	24.6896	23.6064	23.4256	25.2178	25.1571	23.9767	24.3249	23.2465	23.4331
CERU_HUMAN	R.QYTDSTFR.V	2	22.81	-0.512	-1.57	0.1229	2.48	0.1229	21.3563	21.4801	23.0376	22.9458	22.3861	22.3475	22.8257	22.7028	22.5968	22.447	23.0854	23.3516	22.8836	22.9546	22.3005	22.0622	22.2673	22.6794	22.6269	22.8246	22.792	23.043	23.4819	23.4035	22.9007	22.9369	25.0756	25.0813	23.2572	23.3334	23.4911	23.5444	21.9878	21.9332	23.289	23.5529	22.7555	22.4107	21.5411	21.5861
CERU_HUMAN	R.GVYSSDVFDIFPGTYQTLEMFPR.T	3	22.27	-1.103	-1.11	0.27128	1.24	0.27128	21.2433	21.0065	23.9367	23.6204	20.641	19.7335	21.7325	22.5021	22.2703	22.2075	23.4532	23.362	22.8876	22.6241	21.821	22.6251	18.4906	15.7198	22.2915	22.2761	22.3909	21.6596	22.2457	22.623	22.379	21.718	25.4434	25.8548	23.5664	23.6606	22.9245	23.0513	21.6531	21.977	23.0362	23.0623	21.9292	22.7851	22.0866	22.4493
CERU_HUMAN	K.GEFYIGSK.Y	2	23.09	-0.525	-1.75	0.08819	3.05	0.08819	21.7537	21.7851	23.3844	23.4235	22.4468	22.52	23.0329	22.7511	22.8696	22.8863	23.4646	23.5173	23.0753	23.0682	22.6067	22.4981	22.457	22.6481	23.1437	23.2406	23.3728	23.2545	23.5174	23.0386	23.3118	23.3184	25.1652	24.8351	23.6873	23.7324	23.5201	23.7069	22.3781	22.3256	23.7759	23.906	23.0122	22.8293	22.2897	22.095
CERU_HUMAN	R.KAEEEHLGILGPQLHADVGDK.V	3	22.58	-0.601	-1.74	0.0897	3.02	0.0897	22.0064	21.7345	23.1485	22.9102	21.5323	21.4396	22.8317	22.8119	22.2133	22.2499	23.0569	23.0737	22.6627	22.5753	21.6346	21.6821	21.5351	21.6059	22.4916	22.427	22.9288	22.9196	22.5749	22.6046	22.7953	22.8422	25.4558	24.9504	22.962	23.0575	23.373	23.0397	21.5547	21.5808	23.5292	23.5704	21.8868	22.3294	21.8036	21.8893
CERU_HUMAN	R.IYHSHIDAPK.D	2	21.99	-0.728	-2.03	0.04836	4.13	0.04836	21.049	20.9351	22.5882	22.2701	20.7394	20.5942	22.2397	22.0211	21.3752	21.4021	22.5109	22.587	22.0866	22.1056	21.0305	21.2983	21.0562	20.8776	21.952	21.7356	22.217	22.236	22.0363	22.0774	22.273	22.3251	24.8129	24.1942	22.7166	22.7129	22.5956	22.43	21.1572	21.0656	23.2291	23.1677	21.6619	21.9469	21.0453	21.1101
CERU_HUMAN	R.RQSEDSTFYLGER.T	2	20.86	-0.789	-2.22	0.03166	4.94	0.03166	19.8184	19.4757	21.3247	21.1319	19.3218	19.1561	20.554	20.629	20.5339	20.7502	21.3358	21.5956	20.9547	20.942	20.1032	20.1878	19.962	20.1884	20.6536	20.6257	20.9845	21.1888	20.5857	20.4064	21.2793	21.3982	22.9328	22.8321	21.1325	21.6145	21.4184	21.176	20.2048	20.4893	22.4695	22.6328	20.6867	20.7295	20.6052	20.2635
CERU_HUMAN	K.YTVNQCR.R	2	21.07	-0.486	-0.93	0.3562	0.87	0.3562	18.4155	19.4245	21.7996	21.5957	20.5437	20.5674	21.1188	21.0559	21.0272	20.7554	21.4248	21.9353	21.0391	21.3357	20.7108	20.3441	20.4401	20.9877	20.9718	21.0678	20.6016	21.2113	21.817	21.7934	20.6192	20.8815	23.6277	23.3946	21.6967	21.8302	21.642	21.8456	20.188	20.2913	21.9212	22.0887	21.2344	20.6875	19.3113	19.5889
CERU_HUMAN	R.SVPPSASHVAPTETFTYEWTVPK.E	3	24.33	-0.658	-2.17	0.03561	4.71	0.03561	23.6257	23.4897	24.8645	24.6381	23.223	23.112	24.4104	24.4977	24.0562	23.8751	24.8585	24.877	24.511	24.4111	23.5881	23.6135	23.0852	23.0759	24.2035	24.0051	24.5071	24.4985	24.4638	24.4528	24.6225	24.5531	26.8624	26.6295	24.8307	24.8781	25.2444	24.9287	23.5719	23.5605	25.3081	25.3136	23.8931	23.9909	23.6167	23.4513
CERU_HUMAN	K.AGLQAFFQVQECNK.S	2	20.28	-1.195	-2.09	0.04224	4.39	0.04224	19.6032	19.2377	20.3237	19.5164	19.3669	18.8328	20.0094	19.9506	19.7541	19.7601	20.6114	20.8336	20.3465	20.316	19.1886	18.9841	18.5728	18.4794	20.3346	19.6257	20.4405	20.5548	24.2221	24.2296	20.7122	20.6093	23.3601	22.799	20.7284	20.8321	21.1935	20.7196	19.3245	18.9632	20.4972	20.8362	19.5902	19.0947	19.6476	19.193
CERU_HUMAN	R.MYSVNGYTFGSLPGLSMCAEDR.V	3	21.68	-0.882	-1.2	0.23782	1.43	0.23782	20.1597	20.718	22.7467	22.7733	20.0434	19.703	21.1272	21.3968	21.5578	21.8514	22.7489	22.4368	22.0345	21.6986	21.2617	21.5086	19.6716	17.9195	21.8949	21.4867	22.0441	21.3581	22.2099	21.5565	21.6708	21.2876	24.385	24.7019	22.6954	22.5979	22.0306	22.3084	21.8794	21.4904	22.9672	22.5428	21.2257	21.6342	20.3881	21.3962
CERU_HUMAN	R.MYSVNGYTFGSLPGLSMCAEDR.V	2	20.94	-1.07	-1.66	0.10373	2.76	0.10373	19.9358	19.5921	22.51	22.1411	18.8204	18.129	20.567	20.6777	20.8587	20.5366	21.3518	22.1199	21.2337	21.2055	20.5791	20.4522	18.2274	16.8543	21.1142	21.1282	20.8652	21.1823	21.0235	21.2352	21.0233	21.1025	24.3765	24.2842	21.8982	22.1893	22.0573	21.8642	20.2381	20.4006	21.6746	21.9458	20.3066	20.8506	20.331	20.5836
CERU_HUMAN	K.ERGPEEEHLGILGPVIWAEVGDTIR.V	3	21.45	-1.122	-1.75	0.0875	3.06	0.0875	20.7811	20.3489	22.8724	22.1218	20.1133	19.9606	21.1765	21.4064	21.3343	21.4604	22.3032	22.4967	21.8685	21.8102	20.9498	21.0932	17.4783	16.125	21.1433	20.9442	21.6407	21.5041	21.5533	21.7283	21.5235	21.3755	24.7134	24.4685	22.5177	22.3113	22.7297	22.2749	20.8394	20.4987	22.8361	22.5248	21.2679	21.857	20.8958	21.1604
CERU_HUMAN	K.VDKDNEDFQESNR.M	3	20.55	-0.271	-0.62	0.53779	0.39	0.53779	18.7713	19.141	20.9218	20.8851	20.2512	20.1862	21.0033	20.7522	20.6935	20.4225	20.6875	21.1061	20.3655	20.5666	20.4088	19.8641	20.1105	20.69	20.6711	20.8195	19.9909	20.5244	21.4196	21.3178	20.0104	20.2091	22.9508	22.9137	20.8258	20.9614	21.2306	21.1644	19.7237	19.6527	21.0562	21.2854	20.5896	20.1288	18.8079	18.9807
CERU_HUMAN	K.NLASRPYTFHSHGITYYK.E	3	21.11	-0.659	-1.23	0.22587	1.51	0.22587	20.8918	20.5645	21.0052	20.9009	20.1153	19.6955	21.3695	21.451	20.6125	20.8145	21.203	21.7382	21.2459	21.2068	20.2137	20.2763	20.2507	20.1737	21.1422	20.6731	21.4408	21.3081	21.3355	21.3932	21.5576	21.5477	24.1141	23.8561	21.3769	21.4895	22.077	21.748	20.1723	20.0678	21.8441	22.0101	19.4886	21.0052	20.4571	20.4343
CERU_HUMAN	K.HYYIGIIETTWDYASDHGEK.K	3	22.49	-0.923	-1.53	0.13414	2.33	0.13414	22.0389	21.5971	23.1154	22.6872	21.3559	21.2257	23.0677	22.4841	21.9944	22.1232	23.4592	23.2322	22.8336	22.3435	22.6921	22.0376	19.1407	18.6431	22.5036	22.0056	22.4996	22.3404	23.3276	22.5774	22.8856	22.3836	25.4826	24.8902	23.0596	23.1336	23.5321	23.2436	22.0183	21.4011	23.5109	23.3755	23.0032	22.6734	22.0988	21.6134
CERU_HUMAN	K.NNEGTYYSPNYNPQSR.S	2	22.34	-0.456	-1.35	0.18303	1.83	0.18303	21.3695	21.3196	22.6533	22.635	21.6666	21.5578	22.6047	22.2928	22.2237	22.099	22.6091	22.8228	22.3268	22.5275	21.7131	21.5838	21.6096	21.9254	22.2557	22.3572	22.2501	22.4219	22.7792	22.423	22.5814	22.5319	24.7928	24.3558	22.5764	22.8379	23.0873	23.1639	21.3568	21.4753	22.8878	23.1592	21.9494	21.8345	21.3757	21.4391
CERU_HUMAN	K.MYYSAVDPTKDIFTGLIGPMK.I	3	20.44	-0.708	-1.49	0.14342	2.22	0.14342	19.5274	19.7749	21.6481	21.5537	19.3791	19.2196	20.5097	20.6137	20.1874	19.9089	20.751	20.9516	20.9315	20.6955	19.7577	19.5926	18.7184	18.1474	19.8406	20.0175	20.3594	20.0197	21.4296	21.069	20.6561	20.7013	23.7354	23.6895	21.2818	21.2045	21.2788	21.238	18.7531	18.8463	21.5259	21.6043	19.9826	20.4212	18.7275	19.3652
CERU_HUMAN	K.KALYLQYTDETFR.T	3	20.71	-0.709	-1.97	0.05593	3.86	0.05593	19.568	19.403	21.1181	20.9368	19.9335	19.9574	20.8511	20.6763	20.2784	20.2407	21.2747	21.5401	20.7071	20.9781	20.1269	19.9408	19.586	19.584	20.1941	20.2286	20.7829	20.9015	21.2672	21.2154	21.0229	21.0807	23.5364	22.8915	21.4661	21.2941	21.3951	21.5696	19.7774	19.9128	21.8954	21.7759	20.4907	20.5096	19.2714	19.2568
CERU_HUMAN	R.EYTDASFTNRK.E	2	20.44	-0.558	-1.63	0.1098	2.67	0.1098	19.4384	19.2669	21.0908	20.9172	19.6109	19.4204	20.4937	20.3716	20.125	20.1593	20.7343	21.0765	20.656	20.5143	19.7623	19.7697	19.8731	19.8127	20.1692	20.0549	20.2236	20.2842	20.745	20.612	20.6056	20.6597	23.1929	22.8286	20.9688	21.0031	21.2908	21.0062	19.5449	19.2097	21.2676	21.4644	20.1326	20.1408	19.7828	19.5125
CERU_HUMAN	K.VNKDDEEFIESNK.M	3	20.98	-0.544	-1.24	0.2214	1.54	0.2214	19.6929	20.1888	20.7957	21.017	20.5242	20.7248	21.3915	21.1625	20.4899	20.333	21.3069	21.2756	20.7753	21.3406	20.1866	19.9563	20.5807	21.2127	20.4828	20.7225	20.7261	21.0511	21.8631	21.8429	21.1016	21.3893	23.4501	23.6177	21.1895	21.1387	21.5849	21.9639	19.9524	20.0928	21.7748	21.8519	20.8861	20.3556	19.6088	19.6012
CFAB_HUMAN	K.EELLPAQDIK.A	2	24.43	-0.631	-1.72	0.09217	2.97	0.09217	23.294	23.4336	24.3383	24.7277	23.279	23.386	24.3553	24.2969	24.1389	24.0285	25.3763	25.3314	24.4622	24.5599	24.0686	23.8129	23.5355	24.0558	23.8704	23.985	24.8577	25.1235	24.2582	24.4046	23.9586	24.1327	27.0335	26.7711	25.2734	25.2446	25.6948	25.5966	24.0187	24.0698	25.0556	24.7608	24.4369	24.1449	23.0361	23.085
CFAB_HUMAN	R.LLQEGQALEYVCPSGFYPYPVQTR.T	3	24.49	-0.847	-2.05	0.04628	4.21	0.04628	23.2268	22.8666	26.2777	25.9875	22.33	22.1669	23.9779	24.1043	24.4998	24.3374	25.5451	25.7951	24.9901	24.9634	23.9067	23.8545	22.2162	22.444	23.9374	23.9718	24.2654	24.302	24.2146	24.3783	23.8842	24.0025	27.2506	27.064	25.5621	25.5738	25.2242	25.0787	24.1205	24.2756	25.9722	25.9823	25.0423	24.8369	23.6189	23.6864
CFAB_HUMAN	R.FLCTGGVSPYADPNTCR.G	2	22.66	-0.698	-1.73	0.09159	2.98	0.09159	21.5019	21.5142	23.4104	23.1875	21.018	20.9365	22.6036	22.5699	22.2123	22.2315	23.8921	24.1864	22.6947	22.7955	22.1458	21.9439	21.2738	21.7806	22.152	22.2102	23.0883	23.4368	22.3177	22.5291	22.1009	22.2146	25.5283	25.2587	23.545	23.6991	24.0413	23.8308	22.0411	22.1799	23.3966	23.6361	22.4572	22.6274	21.1096	21.184
CFAB_HUMAN	R.FLCTGGVSPYADPNTCR.G	3	21.42	-0.643	-1.43	0.15969	2.05	0.15969	20.01	20.1073	21.7607	22.1089	20.194	20.1672	21.4675	21.3373	20.9519	21.1084	22.6015	22.6738	20.9959	21.649	21.0451	21.3485	20.5915	20.2668	20.5817	21.0255	22.0349	21.8246	21.3182	21.381	20.6856	20.5975	24.0244	23.9549	22.5402	22.2372	22.1144	22.6633	20.9226	21.4829	21.96	21.9247	21.5309	21.6499	19.934	20.0674
CFAB_HUMAN	K.YGQTIRPICLPCTEGTTR.A	3	23.75	-0.687	-1.75	0.08663	3.08	0.08663	22.6595	22.7492	24.2175	24.2262	22.3061	22.3795	23.7065	23.7679	23.3864	23.2961	24.9308	25.1299	23.4948	23.7624	23.2452	22.988	22.6504	23.1191	22.898	23.201	24.2098	24.4472	23.4943	23.6398	23.1273	23.2719	26.5664	26.3551	24.6266	24.6905	24.9637	24.957	23.138	23.2774	24.7243	24.7624	23.7863	23.4453	22.069	22.3088
CFAB_HUMAN	K.VSEADSSNADWVTK.Q	2	23.02	-0.625	-1.44	0.15704	2.08	0.15704	21.7316	21.6001	23.4811	23.4035	21.8751	21.9175	23.1392	22.3362	22.6201	22.5997	24.0151	24.1189	23.0611	23.1472	22.7919	22.5042	22.1478	22.311	22.6114	22.6471	23.5497	23.3387	23.0958	22.3533	22.5432	22.6175	25.5235	25.1436	23.8784	23.9415	24.2318	24.5066	22.5691	22.6928	23.5766	23.8135	23.0683	22.9303	21.5983	21.5931
CFAB_HUMAN	K.KEAGIPEFYDYDVALIK.L	3	23.05	-0.861	-2.41	0.02053	5.79	0.02053	22.1882	21.9676	23.6895	23.7074	21.6832	21.5975	22.1966	22.3659	22.5321	22.6509	24.3978	24.4321	23.0452	22.9921	22.4913	22.5807	21.507	21.5513	22.3897	22.3772	23.5147	23.6415	22.8768	22.8953	22.4853	22.618	25.8696	25.8468	24.0947	24.1799	24.525	24.1914	22.8133	22.7623	24.0191	23.9561	22.9765	23.1025	21.7214	21.4828
CFAB_HUMAN	R.STGSWSTLK.T	2	22.82	-0.692	-1.51	0.13815	2.28	0.13815	21.3551	21.4342	23.379	23.1161	21.8077	21.7483	22.8268	22.0801	22.3399	22.1781	23.9495	23.6919	22.9083	22.9094	22.5839	22.3812	21.9685	22.1405	22.202	22.4016	23.3029	23.3074	23.0249	22.163	22.4279	22.6066	25.2844	24.7419	23.7145	23.8398	23.9209	24.1291	22.5338	22.4446	23.4868	23.5909	23.2063	22.839	21.3877	21.2908
CFAB_HUMAN	R.YGLVTYATYPK.I	2	23.86	-0.751	-2.23	0.0314	4.95	0.0314	22.6975	22.6902	24.2576	24.1881	22.4055	22.5309	23.6092	23.7052	23.3983	23.3215	25.048	25.0249	23.8387	23.9735	23.3702	23.3369	22.6548	23.0146	23.2974	23.3616	24.4175	24.5988	23.6974	23.7774	23.3648	23.4947	26.5179	26.2226	24.8142	24.8213	25.1719	25.0624	23.4751	23.4426	24.6644	24.6591	23.8706	23.8792	22.3047	22.4847
CFAB_HUMAN	R.DFHINLFQVLPWLK.E	3	21.18	-1.422	-1.31	0.19774	1.71	0.19774	19.7496	19.0771	23.496	22.3198	18.9909	17.3095	20.6771	20.967	21.3634	20.2116	23.614	23.2713	22.1968	21.4923	21.508	21.688	14.3871	NA	19.2889	19.9605	21.7298	20.7588	20.9381	21.0303	20.1906	18.879	25.8172	25.424	23.3763	22.8006	22.9102	22.7619	20.8839	19.9762	22.1398	21.5492	21.7608	21.5903	19.931	20.1722
CFAB_HUMAN	K.DISEVVTPR.F	2	23.1	-0.591	-1.82	0.07528	3.33	0.07528	22.0898	22.0838	23.361	23.2011	22.1212	22.3684	22.9716	22.9294	22.6713	22.6567	24.0126	24.2069	22.8668	23.1209	22.7406	22.5623	22.3056	22.6412	22.4921	22.7383	23.6602	23.9048	23.1939	23.0811	22.7681	22.9217	25.1511	25.2822	23.7692	23.8462	24.1786	24.3271	22.6468	22.6895	23.632	23.5224	23.1552	22.9454	21.6713	21.611
CFAB_HUMAN	K.EAGIPEFYDYDVALIK.L	2	22.51	-0.998	-2.5	0.01648	6.24	0.01648	21.4579	21.3935	23.3168	22.9711	20.8112	20.6833	21.4113	21.4491	22.1105	22.0461	23.9888	24.1465	22.7177	22.6615	22.0414	21.9154	20.7478	20.7201	21.7573	21.9143	22.9996	23.1594	22.2406	22.1796	22.1579	22.1509	25.6429	25.3213	23.5794	23.5848	24.1562	23.7718	22.2513	22.2332	23.6129	23.6979	22.4991	22.669	21.0405	21.2749
CFAB_HUMAN	K.EAGIPEFYDYDVALIK.L	3	20.7	-0.88	-1.59	0.11906	2.53	0.11906	19.1987	19.7226	21.0174	20.7275	19.435	19.615	19.8452	19.27	20.2709	20.311	22.3042	22.0807	20.888	20.7532	20.4236	20.254	19.5878	19.4624	20.0927	19.915	21.2493	21.2214	20.6543	20.2608	20.1606	20.1912	23.7021	23.6158	21.9328	21.8078	22.2132	22.0126	20.9132	20.5259	21.638	21.7371	20.4741	20.8453	18.166	19.4615
CFAB_HUMAN	K.ALFVSEEEKK.L	2	21.68	-0.692	-1.95	0.05798	3.8	0.05798	20.4071	20.5951	22.202	22.0053	20.4529	20.3848	21.8378	21.593	20.9103	21.3766	22.6861	22.7803	21.6324	21.7802	21.1607	21.185	20.6499	20.7449	21.1768	21.1568	22.2616	22.2358	21.5979	21.233	21.2582	21.5047	24.1864	24.1166	22.5876	22.6434	22.8895	22.9635	21.1675	21.2763	22.4062	22.419	21.7483	21.688	20.1603	20.2103
CFAB_HUMAN	K.LQDEDLGFL.-	2	22.26	-0.579	-1.01	0.31727	1.02	0.31727	20.1007	21.6618	22.3947	22.1394	21.5385	21.5794	22.0402	21.8409	21.4069	22.0425	23.6063	23.4295	22.4933	22.2288	21.9234	22.1968	21.8658	21.6549	21.5318	21.7027	22.9827	22.7614	22.1225	21.9611	22.0968	21.893	24.3718	24.4336	23.0952	23.3492	22.8837	23.2191	22.2707	22.1315	23.026	22.9397	21.7382	22.2426	20.4343	21.0011
CFAB_HUMAN	R.GDSGGPLIVHK.R	2	21.71	-0.664	-1.75	0.08727	3.06	0.08727	20.4242	20.4452	22.4058	22.0789	20.2834	20.1948	21.7145	21.4904	21.234	20.9618	22.8529	23.2024	21.7314	21.8722	21.308	21.2681	20.7068	20.8549	21.2824	21.1938	22.1669	22.3104	21.5897	21.4951	21.0927	21.2387	24.5216	24.1801	22.6169	22.5925	22.9265	22.753	21.2642	21.3224	22.4804	22.5299	21.9085	21.6128	20.0764	20.104
CFAB_HUMAN	R.WSGQTAICDNGAGYCSNPGIPIGTR.K	3	22.52	-0.753	-1.91	0.06349	3.63	0.06349	21.5187	21.2517	22.8683	23.2412	21.0946	20.9868	22.3777	22.617	22.2061	22.1573	23.6284	23.6723	22.5037	22.5914	22.0222	22.1904	20.9229	20.9988	21.7367	22.2622	22.9021	23.1299	22.2804	22.4532	21.9582	22.0212	25.0835	25.1888	23.4363	23.54	23.6072	23.6844	22.0527	22.3426	23.3889	23.767	22.2651	22.3168	21.1899	21.3036
CFAB_HUMAN	R.LEDSVTYHCSR.G	2	21.92	-0.652	-1.81	0.07724	3.28	0.07724	20.6025	20.4959	22.4273	22.2161	20.405	20.1831	21.9589	21.8364	21.5366	21.4056	22.9655	23.3653	22.0174	22.0958	21.9973	21.7739	20.9841	21.0035	21.3675	21.2768	22.2549	22.5051	21.8116	21.7904	21.5362	21.4955	24.4641	24.4263	22.817	22.9404	23.0812	23.0015	21.4976	21.4578	22.6732	22.7703	21.8134	21.9343	20.243	20.4314
CFAB_HUMAN	R.LEDSVTYHCSR.G	3	21.79	-0.637	-1.45	0.15538	2.09	0.15538	20.3082	20.2249	22.0734	22.0607	20.9851	20.9821	22.0807	21.9328	21.6186	21.3072	22.7956	23.0886	21.6739	21.9821	20.8174	20.6229	20.6984	21.3095	21.3277	21.5943	21.8939	22.2451	22.0784	22.0323	21.0373	21.1304	24.3435	24.5482	22.5969	22.5655	22.7958	23.1502	21.2999	21.3051	22.4732	22.7732	22.1556	21.5755	20.0092	20.2229
CFAB_HUMAN	K.VASYGVKPR.Y	2	20.84	-0.677	-1.55	0.12963	2.39	0.12963	19.387	19.4713	21.6813	21.1617	19.5701	19.2768	20.96	20.8522	20.4445	20.1966	22.1485	22.2467	20.9266	20.8943	20.2437	20.2365	19.7638	20.0169	20.4597	20.1288	21.2647	21.2829	20.6622	20.5348	20.252	20.1907	24.0484	23.3049	21.7957	21.8041	22.293	22.008	20.44	20.3488	21.7149	21.7348	20.8165	20.8744	19.1006	19.143
CFAB_HUMAN	K.ALFVSEEEK.K	2	21.2	-0.671	-0.6	0.55069	0.36	0.55069	18.8035	19.5938	21.6482	22.1098	18.5152	19.4226	21.677	21.1112	21.2279	21.3125	22.9728	23.1562	21.8053	21.7271	20.965	20.6005	18.8794	19.8536	20.9422	21.0236	22.2093	21.9622	20.2312	20.7092	21.1559	20.8005	24.0937	24.0225	22.5513	22.8748	22.7159	23.0707	21.3541	21.4972	22.6091	22.7275	21.6256	21.6948	14.6963	18.1636
CFAB_HUMAN	K.CLVNLIEK.V	2	22.24	-0.662	-1.87	0.06863	3.49	0.06863	21.3525	21.3256	22.8831	22.7056	21.0886	21.2171	22.17	22.1696	21.7625	21.6291	23.1689	23.0013	22.1486	22.3215	21.9343	21.6036	21.1082	21.5558	21.4713	21.543	22.8402	22.9484	22.1378	22.265	21.8004	21.8154	24.8924	24.4782	23.0238	23.1342	23.4879	23.4259	21.7507	21.8086	22.8651	22.9782	22.1783	22.0383	20.6878	20.8488
CFAB_HUMAN	K.QLNEINYEDHK.L	3	21.07	-0.569	-1.23	0.22496	1.52	0.22496	19.5927	19.8088	20.9825	21.1972	20.1109	20.3081	21.4103	21.2411	20.6538	20.6686	22.0198	22.1761	20.9146	21.1273	20.9958	20.3252	20.1858	20.6474	20.471	20.8841	21.3338	21.571	21.2993	21.2074	20.4128	20.647	23.3552	23.7869	21.6586	21.8487	22.1529	22.5198	20.5478	20.6741	21.5227	21.8536	21.3789	20.7589	19.2688	19.3053
CFAB_HUMAN	K.QLNEINYEDHK.L	2	21.04	-0.707	-1.93	0.06015	3.73	0.06015	19.7149	19.9465	21.4296	21.3769	19.5807	19.6715	21.2138	20.9796	20.3329	20.615	22.2304	22.3119	20.9597	21.1924	20.6179	20.5047	20.0174	19.8836	20.4928	20.5731	21.3687	21.6191	20.9124	20.6438	20.5889	20.6901	23.6815	23.8683	21.8477	22.0003	22.3059	22.2206	20.5702	20.6783	21.849	22.0347	21.0019	20.9527	19.5056	19.4556
CFAB_HUMAN	K.ISVIRPSK.G	2	21.51	-0.68	-1.86	0.07028	3.45	0.07028	20.3136	20.0314	22.2992	21.8373	20.104	19.937	21.4588	21.326	21.0518	20.8836	22.6379	22.8777	21.6413	21.6151	21.2173	21.1474	20.5553	20.5034	21.029	20.8436	22.0509	22.1712	21.3738	21.2402	21.0338	20.8585	24.0466	23.8879	22.5231	22.5231	22.7385	22.6489	21.0996	21.0273	22.3734	22.4135	21.4846	21.5629	19.9467	19.9074
CFAB_HUMAN	K.EKLQDEDLGFL.-	2	21.49	-0.775	-2.1	0.04169	4.41	0.04169	20.1726	20.3361	21.4464	21.5057	20.0556	20.1354	21.3419	21.4888	21.0336	20.7857	22.5647	22.7397	21.6521	21.8206	21.0837	20.94	20.4705	20.9185	20.7043	20.8564	21.9148	22.2938	21.1603	21.3494	21.1748	21.1914	23.9009	23.9056	22.2542	22.4511	22.8289	22.7557	21.2485	21.3773	22.6678	22.4819	21.3659	21.4305	19.789	20.0075
CFAB_HUMAN	K.KDNEQHVFK.V	2	19.09	-0.748	-1.67	0.10176	2.8	0.10176	17.6218	17.6759	20.0187	19.7068	17.3458	17.1342	19.5091	19.4025	18.6046	18.5545	20.4555	20.8892	18.9844	19.1718	18.3175	18.2223	17.776	17.9511	18.5102	18.4438	19.3489	19.5305	18.8898	18.7037	18.2917	18.4489	22.6238	22.1037	19.9338	20.0187	20.522	20.444	18.4205	18.573	20.205	20.2086	19.2924	19.159	17.162	17.3747
CFAH_HUMAN	K.SIDVACHPGYALPK.A	2	22.59	-0.54	-1.49	0.14404	2.22	0.14404	22.2416	22.118	23.9242	23.5444	20.9274	20.8985	22.6279	22.4766	22.3061	22.2134	23.2605	23.4048	22.7994	22.5406	21.8855	21.7792	21.6159	21.6108	22.2716	22.0168	22.5118	22.5578	22.0816	22.0922	22.645	22.7104	24.6313	24.066	23.1368	22.8885	23.4649	23.0139	22.0609	22.0478	23.5736	23.4146	22.4437	22.8141	22.621	22.4899
CFAH_HUMAN	R.WQSIPLCVEK.I	2	24.11	-0.518	-1.82	0.07527	3.33	0.07527	23.2999	23.2284	25.2912	25.1416	22.6048	22.5706	23.9283	23.8965	23.9711	23.9444	24.7234	24.9483	24.124	24.122	23.6135	23.5036	23.1	23.3783	23.8076	23.9119	23.867	23.9864	23.929	24.0197	23.9309	24.1202	25.8923	25.6296	24.5313	24.6409	24.7057	24.6455	23.5968	23.7021	25.0332	25.2215	24.1337	24.0709	23.8802	23.9357
CFAH_HUMAN	K.SSNLIILEEHLK.N	3	23.74	-0.548	-1.7	0.09641	2.89	0.09641	22.79	22.8006	24.8456	24.6035	22.3166	22.406	23.6859	23.6644	23.7803	23.4776	24.3452	24.2848	23.6857	23.5981	23.256	23.0302	22.7326	23.0307	23.506	23.5527	23.6557	23.7385	23.7244	23.6429	23.6034	23.7403	25.5517	25.0224	24.2522	24.2956	24.4031	24.1592	23.4794	23.2343	24.534	24.7684	23.8572	23.6313	23.4632	23.6032
CFAH_HUMAN	K.SSNLIILEEHLK.N	2	22.34	-0.589	-1.56	0.12587	2.44	0.12587	21.807	21.6509	23.6713	23.1802	20.8646	20.7213	22.2236	22.1439	22.1203	22.0573	22.9816	23.0398	22.3831	22.3467	21.7599	21.6739	21.0711	21.274	22.0713	21.9064	22.4583	22.4392	22.0031	22.1459	22.5014	22.4542	24.4338	23.6649	22.7125	22.7012	23.1169	22.6016	21.705	21.8421	23.1447	23.3211	22.1314	22.4135	22.4551	22.4902
CFAH_HUMAN	R.SITCIHGVWTQLPQCVAIDK.L	3	24.05	-0.609	-2.06	0.04524	4.26	0.04524	23.3265	23.2376	25.198	25.2049	22.409	22.2996	23.9044	24.0132	24.1141	23.8284	24.772	24.7344	24.0846	24.0803	23.5056	23.4857	22.4838	22.6087	23.7288	23.857	23.8882	23.9924	23.8084	23.8364	23.9232	23.9907	25.7474	25.7672	24.5767	24.6332	24.6986	24.3608	23.6392	23.7612	25.1873	25.2811	24.0545	23.9975	24.0397	23.8722
CFAH_HUMAN	R.SLGNVIMVCR.K	2	23.52	-1.22	-1.97	0.05518	3.89	0.05518	23.6618	23.4673	24.3786	24.2762	22.8327	22.8182	22.9351	23.0173	16.5848	18.1409	23.8329	23.9329	24.1571	24.2134	22.8087	22.7183	23.2798	23.53	23.8642	23.8332	24.1714	24.2476	23.0373	23.1307	23.49	23.5517	25.9132	25.7192	24.8384	24.8424	24.662	24.6598	22.7326	22.8348	24.0855	24.0468	24.3529	24.3716	23.9758	24.0256
CFAH_HUMAN	R.EIMENYNIALR.W	2	23.44	-0.598	-1.97	0.05558	3.87	0.05558	22.6447	22.4455	24.4923	24.4	21.9563	21.8253	23.3678	23.2191	23.2281	23.2257	24.0499	24.3381	23.5565	23.5381	22.9652	22.792	22.1359	22.2514	23.1995	23.1854	23.2099	23.308	23.3216	23.2854	23.4113	23.5616	25.469	25.0978	23.8545	23.9265	24.0748	24.0368	23.0406	23.1251	24.293	24.5675	23.5787	23.4734	23.0867	23.057
CFAH_HUMAN	K.SCDIPVFMNAR.T	2	23.5	-0.55	-1.93	0.06058	3.72	0.06058	22.6876	22.6446	24.69	24.4056	21.9928	21.996	23.1389	23.2695	23.3483	23.3193	24.1824	24.0975	23.3382	23.3865	22.9319	22.9032	22.6196	22.9418	23.2257	23.3919	23.4682	23.5551	23.4256	23.4686	23.4608	23.5271	25.3641	25.0309	24.112	23.9909	24.1215	23.9325	22.8955	22.9358	24.2861	24.3653	23.3971	23.4245	23.3047	23.4489
CFAH_HUMAN	R.GDAVCTESGWRPLPSCEEK.S	3	23.17	-0.378	-1.28	0.20696	1.64	0.20696	22.6206	22.5473	23.8115	24.1399	21.8295	21.9125	23.4964	23.3782	23.0775	22.8296	23.7771	23.9891	22.9493	23.1721	22.8311	22.5247	22.4573	22.6872	22.7184	22.9447	22.7894	22.9222	23.025	23.1417	22.9575	23.1749	24.6373	24.6505	23.4022	23.3865	23.7589	23.7545	22.5387	22.6644	23.984	23.8939	23.4095	23.1787	22.9384	23.0488
CFAH_HUMAN	K.SPDVINGSPISQK.I	2	23.77	-0.403	-1.19	0.23994	1.42	0.23994	22.769	23.0581	24.5178	24.6353	22.7149	22.8114	23.772	23.4989	23.6522	23.7236	24.1606	24.4716	23.7025	23.8836	23.4107	23.1364	23.069	23.4532	23.4168	23.4825	23.3922	23.5908	23.8163	23.3889	23.7887	23.9921	25.0469	25.1831	24.1632	24.3489	24.0866	24.4402	23.1318	23.2749	24.3536	24.6565	23.9894	23.722	23.458	23.5666
CFAH_HUMAN	K.EGWIHTVCINGR.W	3	23.13	-0.568	-1.89	0.06613	3.56	0.06613	22.2268	22.0575	24.3432	24.2099	21.6563	21.5441	23.0103	22.9829	23.0555	22.926	23.9241	23.6545	23.0944	23.0673	22.7899	22.6149	22.0103	22.0479	22.928	22.7636	22.9717	22.9482	23.1099	22.9858	22.8301	22.8538	24.8714	24.4994	23.7762	23.7271	23.8626	23.6096	22.9478	22.7022	24.2307	24.1644	23.2883	23.1561	22.8911	22.8415
CFAH_HUMAN	K.EGWIHTVCINGR.W	2	21.56	-0.71	-1.78	0.08148	3.18	0.08148	20.8672	20.8463	23.1078	22.659	19.7282	19.2145	21.2156	21.2871	21.3797	21.3701	22.3827	22.2901	21.7002	21.5791	20.8954	21.0785	19.9683	20.0696	21.3212	21.0959	21.4443	21.4243	20.9616	21.2275	21.488	21.5004	23.5337	23.001	22.2389	22.3278	22.5145	22.1881	21.3264	21.0874	22.6812	22.7952	21.4087	21.8367	21.6103	21.6577
CFAH_HUMAN	K.VSVLCQENYLIQEGEEITCK.D	3	23.49	-0.549	-1.6	0.11715	2.56	0.11715	22.3242	22.9551	24.4893	24.5018	22.104	22.2288	23.3924	23.1777	23.3895	23.5957	24.2228	24.14	23.5341	23.7049	23.1206	23.1073	22.2585	22.1522	23.0401	22.9198	23.3191	23.1391	23.4106	23.1165	23.5749	23.6176	24.9709	25.0604	24.143	24.3191	23.7368	23.962	23.292	23.2227	24.6012	24.3461	23.3943	23.4521	23.121	23.5299
CFAH_HUMAN	K.SCDNPYIPNGDYSPLR.I	2	23.76	-0.462	-1.73	0.09139	2.98	0.09139	23.2221	23.0565	24.6701	24.5967	22.3085	22.3856	23.6227	23.6772	23.5573	23.4355	24.434	24.528	23.7469	23.8477	23.3314	23.2065	22.8654	23.1428	23.4284	23.4226	23.4255	23.6087	23.4737	23.5357	23.7035	23.6977	25.3477	25.2724	24.1887	24.1993	24.4816	24.3035	23.297	23.2239	24.4872	24.7674	23.6797	23.8025	23.6107	23.6139
CFAH_HUMAN	R.RPYFPVAVGK.Y	2	23.61	-0.523	-1.21	0.23276	1.47	0.23276	23.3384	22.8987	24.8086	24.1389	22.3723	22.0185	23.78	23.597	23.1957	23.1071	24.295	24.2212	23.6757	23.3336	23.1118	23.03	22.798	22.7496	23.4433	23.0425	23.4841	23.546	23.4624	23.2882	23.7754	23.6602	25.4877	24.7816	24.1716	24.0106	24.431	23.8162	23.1529	23.0082	24.5408	24.4199	23.5174	23.8311	23.6412	23.3896
CFAH_HUMAN	K.IEGDEEMHCSDDGFWSK.E	3	22.52	-0.483	-1.74	0.08978	3.01	0.08978	21.8233	21.7054	23.5156	23.6468	21.0457	21.0896	22.6839	22.5861	22.3918	22.1342	23.0319	23.1927	22.3152	22.4624	22.0753	21.936	21.551	21.6351	22.345	22.3931	22.3693	22.288	22.7035	22.4279	22.5359	22.2954	24.3354	24.2042	23.1105	23.0052	23.051	23.0844	22.031	22.0149	23.0853	23.1482	22.5783	22.4835	22.2419	22.2172
CFAH_HUMAN	R.TGESVEFVCK.R	2	22.92	-0.381	-1.12	0.26775	1.26	0.26775	21.8567	21.9307	23.8673	23.7848	21.8497	21.888	22.9615	22.3862	22.8129	22.9159	23.2601	23.3798	22.8934	22.9968	22.6244	22.4334	22.3783	22.6729	22.7546	22.8705	22.8249	22.7426	23.0126	22.3838	22.8171	22.9733	24.1218	23.8228	23.4375	23.55	23.1485	23.439	22.4584	22.5471	23.662	23.8296	23.0346	22.7605	22.8054	22.7728
CFAH_HUMAN	K.DGWSAQPTCIK.S	2	22.56	-0.464	-1.61	0.11585	2.58	0.11585	21.8069	21.8068	23.4823	23.3428	21.2773	21.3325	22.5373	22.4932	22.377	22.1955	22.9354	23.1401	22.4853	22.4043	22.3281	22.078	21.7428	22.1566	22.2716	22.442	22.2554	22.4771	22.7143	22.7689	22.3801	22.6141	24.0373	24.0723	22.8595	22.9604	23.1477	23.2204	22.0858	22.1341	23.0575	23.1892	22.64	22.3163	22.374	22.6082
CFAH_HUMAN	K.LGYVTADGETSGSITCGK.D	2	22.02	-0.356	-0.8	0.42641	0.64	0.42641	20.9717	21.0346	24.1185	23.9384	20.5384	20.4735	22.0938	21.8059	22.2958	22.2348	22.2649	22.4923	21.8186	21.7618	21.6188	20.9568	21.2678	21.7106	21.8143	21.56	21.9533	22.4003	21.8101	21.7557	21.352	21.5646	22.9859	22.191	22.7414	22.8765	21.9688	21.7262	21.9661	21.9252	23.5201	23.6135	22.5416	22.1229	21.4949	21.3767
CFAH_HUMAN	R.TGDEITYQCR.N	2	22.39	-0.373	-1.14	0.26222	1.29	0.26222	21.2082	21.4906	23.1367	23.1707	21.3621	21.4077	22.346	22.335	22.2382	22.1444	22.7912	23.2897	22.2963	22.4954	22.0742	21.8623	21.857	22.3015	22.1251	22.2098	21.9053	22.2788	22.468	22.5528	22.1833	22.4288	23.9601	23.9169	22.7129	22.8132	23.034	22.9811	21.8324	21.8643	22.85	23.1905	22.5075	22.3665	21.8031	21.959
CFAH_HUMAN	K.NDFTWFK.L	2	22.13	-0.529	-1.52	0.13644	2.3	0.13644	21.4212	20.868	23.1292	22.7907	20.9101	20.5405	22.0813	21.9708	22.0611	21.8503	22.8994	22.8864	22.2568	22.1614	21.694	21.7772	21.1962	21.0452	21.91	21.7914	22.0075	21.9685	22.1988	22.1345	22.1959	22.1231	23.9375	23.5522	22.4344	22.4694	23.0142	22.8042	21.9105	21.6196	22.8914	22.7643	21.9372	22.1406	22.0269	21.6936
CFAH_HUMAN	R.FVCNSGYK.I	2	21.23	-0.378	-1.19	0.24087	1.41	0.24087	20.1375	20.1072	22.1824	22.0854	20.3097	20.1909	21.303	20.9654	21.2051	20.9065	21.6397	21.8998	21.1853	21.2846	21.0399	20.7342	20.6418	21.053	20.9614	21.0561	20.715	21.0518	21.4649	21.3731	21.0449	21.1071	22.6034	22.6734	21.7542	21.723	21.6579	21.8161	20.7705	20.7154	21.905	21.9544	21.582	21.1742	20.6501	20.7204
CFAH_HUMAN	R.NTEILTGSWSDQTYPEGTQAIYK.C	3	22.72	-0.538	-1.64	0.10941	2.67	0.10941	22.0577	22.0391	23.5542	23.5791	21.2938	21.1964	22.5922	23.0225	22.6927	22.2906	23.5043	23.3981	22.8749	22.7399	22.3896	22.4145	21.464	21.1556	22.2943	22.4421	22.4302	22.5998	22.6213	22.6577	22.693	22.6605	24.1954	24.32	23.1837	23.2516	23.4909	23.0838	22.4225	22.4447	23.4866	23.7033	22.7226	22.8537	22.6204	22.3198
CFAH_HUMAN	R.ECDTDGWTNDIPICEVVK.C	2	22.38	-0.519	-1.64	0.1082	2.69	0.1082	21.9952	21.7744	23.4867	23.492	20.7508	20.7241	22.3355	22.3433	22.3105	22.065	22.9232	23.2589	22.302	22.2711	21.9774	21.7063	21.1737	21.2744	22.0208	22.1271	21.9932	22.3152	22.1079	22.02	22.3735	22.4095	24.1172	24.027	22.7448	22.9333	23.1097	22.9391	21.6949	21.8094	23.1096	23.4364	22.5293	22.4724	22.3268	22.2237
CFAH_HUMAN	K.AQTTVTCMENGWSPTPR.C	2	21.99	-0.514	-1.89	0.06582	3.57	0.06582	21.4759	21.3687	23.147	22.9518	20.3251	20.1615	21.939	21.9505	21.7179	21.6702	22.5337	22.6724	21.8279	21.9167	21.6044	21.504	21.1163	21.1842	21.7597	21.8519	21.8109	21.9079	21.7735	21.7125	22.1204	22.011	23.8004	23.6771	22.487	22.5277	22.6077	22.4312	21.4632	21.3781	22.5902	22.843	21.998	22.0095	21.8718	21.9329
CFAH_HUMAN	R.NGQWSEPPK.C	2	22.1	-0.692	-1.84	0.07311	3.38	0.07311	20.8252	20.9779	23.1718	22.7172	20.6031	20.6406	22.1495	21.6543	21.5734	21.9441	22.8797	22.6509	22.2619	22.237	21.5797	21.1776	21.2473	21.2815	21.8741	21.6657	22.3152	22.0256	22.4371	22.0959	21.8929	22.0796	23.9529	23.9314	22.5468	22.6692	22.6562	22.5233	21.8911	21.7459	23.0469	23.2058	22.4826	22.1002	21.7887	21.5737
CFAH_HUMAN	K.LEYPTCAK.R	2	21.85	-0.414	-1.5	0.1403	2.26	0.1403	20.6724	20.9492	22.7249	22.4874	20.9153	20.9404	21.9965	21.8169	21.7344	21.7393	22.3061	22.3396	21.8276	21.9316	21.5774	21.3303	21.1357	21.3651	21.4971	21.4964	21.235	21.4682	22.105	22.0197	21.7547	21.9191	23.0696	23.3044	22.1808	22.2625	22.4383	22.4658	21.3363	21.4355	22.4938	22.6656	22.1611	21.94	21.3541	21.4525
CFAH_HUMAN	K.WSSPPQCEGLPCK.S	2	22.71	-0.466	-1.6	0.11805	2.55	0.11805	21.761	21.9179	23.7624	23.5427	21.4055	21.3164	22.7585	22.4611	22.6401	22.518	23.1874	23.4302	22.4984	22.6876	22.3416	22.0897	21.829	22.1537	22.6026	22.6973	22.4062	22.6298	22.8336	22.6562	22.6697	22.7495	24.308	24.2608	23.0102	23.178	23.2846	23.2838	22.1279	22.1099	23.3973	23.5047	22.6421	22.5744	22.6443	22.6537
CFAH_HUMAN	R.NGFYPATR.G	2	22.61	-0.452	-1.33	0.19198	1.76	0.19198	21.7889	21.6155	23.4061	23.1996	21.6736	21.5901	22.5793	22.2162	22.389	22.2295	23.2374	23.1036	22.8183	22.5856	22.3559	22.0719	22.0601	22.1459	22.3102	22.2157	22.4621	22.3376	22.7478	22.2668	22.7252	22.6003	24.1686	23.5522	23.1377	23.1338	23.2252	23.1805	22.2268	22.096	23.2327	23.3156	23.0744	22.6558	22.3008	22.1989
CFAH_HUMAN	R.KGEWVALNPLRK.C	3	21.92	-0.47	-0.73	0.4721	0.53	0.4721	21.4829	21.0172	23.3161	22.8678	20.6521	20.267	22.3508	22.1426	21.7128	21.4799	22.7415	22.6282	22.0564	21.7602	21.493	21.3236	20.9421	20.8039	21.5296	21.2228	21.784	21.651	22.0319	21.3834	22.1716	21.5303	24.3291	23.5462	22.5474	22.389	22.8634	22.3178	21.4465	21.1149	22.9794	22.9589	22.0528	22.2485	21.7595	20.0896
CFAH_HUMAN	K.AVYTCNEGYQLLGEINYR.E	3	22.68	-0.385	-0.89	0.37595	0.8	0.37595	22.4457	22.553	23.813	23.5328	21.6482	21.5426	22.5491	22.6133	22.4787	22.567	23.357	23.5663	22.6824	22.3032	22.7197	22.2885	21.3957	21.3508	22.4522	21.9517	22.5264	22.5226	22.6254	22.2045	22.0015	21.798	23.8658	24.2234	23.1976	23.4366	23.3402	23.0216	22.549	22.3363	23.3879	23.548	23.2735	22.6219	22.841	22.1894
CFAH_HUMAN	R.CTLKPCDYPDIK.H	3	21.06	-0.393	-0.99	0.32667	0.98	0.32667	19.9812	20.0408	22.2043	22.0903	19.6781	19.7845	21.2997	20.6881	20.7832	21.0273	21.779	21.6286	20.9774	21.1313	20.972	20.508	20.4267	20.5054	20.9138	20.9046	20.6957	20.5099	21.0536	20.595	21.0288	21.0302	22.5108	22.2282	21.3876	21.656	21.3927	21.7327	20.5794	20.7354	21.9629	22.2017	21.6014	21.0083	20.7297	20.5479
CFAH_HUMAN	K.TDCLSLPSFENAIPMGEK.K	2	22.48	-0.571	-1.63	0.11056	2.66	0.11056	22.0555	21.8921	23.6965	23.8195	20.6548	20.5459	22.1495	22.1948	22.5761	22.4119	22.7443	23.341	22.3078	22.5441	22.0448	21.6751	21.1092	21.3038	22.3596	22.5485	22.3822	22.6039	22.1755	22.411	22.4098	22.5235	24.1939	24.1633	22.9367	23.1494	22.9652	22.9542	21.8473	22.0255	23.3349	23.5163	22.3259	22.3273	22.5636	22.5836
CFAH_HUMAN	K.CLHPCVISR.E	2	22.02	-0.347	-0.63	0.53213	0.4	0.53213	20.9546	21.5383	22.5912	22.7369	21.5533	21.5901	21.7804	22.3217	21.5877	21.4001	22.4992	22.6026	21.2567	22.1256	21.2202	21.8768	21.5999	21.9627	21.3723	22.2669	21.8703	22.3075	22.2843	22.7276	22.116	22.6282	23.674	22.9696	22.1325	22.3778	22.0467	21.8553	21.314	21.1714	22.5679	22.8387	21.6275	21.9564	21.531	21.7776
CFAH_HUMAN	K.CTSTGWIPAPR.C	2	21.97	-0.518	-1.82	0.07646	3.3	0.07646	21.3297	21.2399	23.0548	22.6785	20.6603	20.4973	21.9009	21.7557	21.6469	21.5489	22.504	22.5771	21.9523	22.0248	21.5495	21.4357	21.1479	21.4398	21.5971	21.6752	21.684	21.8179	21.7681	21.7578	21.9252	22.012	23.7591	23.3807	22.4655	22.4802	22.6353	22.5243	21.5807	21.5801	22.8032	22.8874	22.1213	22.1047	21.5853	21.6967
CFAI_HUMAN	R.IVIEYVDR.I	2	21.81	-0.698	-2.05	0.04697	4.19	0.04697	20.8577	20.6931	22.4832	22.1556	20.4195	20.5181	21.6528	21.4033	21.1924	21.254	22.5593	22.5825	21.8714	21.8676	21.0968	20.9755	21.0194	21.4714	21.5996	21.5076	21.9538	22.0236	22.0483	21.9005	21.9118	21.8388	24.0271	23.4661	22.5733	22.449	22.5532	22.3701	21.4334	21.2065	22.6365	22.766	21.8172	21.5224	21.3718	21.2716
CFAI_HUMAN	R.VFSLQWGEVK.L	2	22.3	-0.832	-2.44	0.01885	5.96	0.01885	21.1642	21.1176	23.1401	22.7609	20.7077	20.4275	22.0861	22.0369	21.806	21.6584	23.4349	23.3192	22.6458	22.5632	21.6915	21.7403	20.7935	20.7555	21.9289	21.839	22.3422	22.375	22.3681	22.299	22.3765	22.3208	24.5918	24.3234	23.1007	23.1372	23.3841	22.8722	22.0253	21.9594	23.3266	23.1515	22.3269	22.3166	21.8724	21.7934
CFAI_HUMAN	R.AQLGDLPWQVAIK.D	2	21.95	-0.7	-2.39	0.02142	5.71	0.02142	21.0377	20.8318	22.5084	22.5373	20.5237	20.4579	21.6214	21.7614	21.4993	21.5337	22.8742	22.9944	22.1307	21.9855	21.3922	21.2473	20.8753	21.1009	21.6524	21.4044	21.9021	21.9758	22.0735	22.067	22.1157	21.857	24.1074	23.9184	22.725	22.8026	22.6561	22.4787	21.4836	21.5111	22.7904	22.8067	21.8114	21.8468	21.5072	21.5274
CFAI_HUMAN	K.HGNTDSEGIVEVK.L	2	20.8	-0.607	-1.76	0.08555	3.1	0.08555	19.4508	19.6146	21.472	21.3846	19.3714	19.2511	21.0352	20.7206	20.357	20.3809	21.4751	21.968	20.6946	20.9628	20.3514	20.0782	19.9758	20.0337	20.7244	20.5604	20.5304	20.7258	20.9314	20.8495	20.6637	20.9395	23.1345	23.1154	21.4949	21.5247	21.4214	21.4146	20.1066	20.1781	21.6138	21.7253	20.8982	20.7089	19.9851	20.0485
CH3L1_HUMAN	K.LVMGIPTFGR.S	2	23.57	-0.471	-1.52	0.13508	2.32	0.13508	23.4548	23.1808	25.0479	24.7761	22.5469	22.3567	22.8886	22.8897	23.4089	23.4947	24.4962	24.3197	23.5337	23.4271	22.8141	22.7602	23.016	23.1731	22.503	22.671	24.0202	24.0328	23.0516	23.174	23.665	23.5753	24.4653	24.165	24.8483	24.9641	23.5361	23.2918	24.3691	24.1655	24.3064	24.13	23.7536	23.8256	22.4114	22.4234
CH3L1_HUMAN	K.TLLSVGGWNFGSQR.F	2	23.76	-0.227	-0.99	0.32997	0.97	0.32997	23.6943	23.5488	24.559	24.4801	23.2026	23.0792	23.6142	23.5098	23.8433	23.809	23.8544	23.9121	23.7312	23.6221	23.7954	23.6786	22.9046	22.6066	23.8399	23.6918	23.8224	23.5721	23.6704	23.4883	23.7955	23.6459	24.1176	24.1194	24.181	24.328	23.5227	23.4948	24.1581	23.9933	24.3767	24.2579	23.735	23.9442	23.6011	23.6839
CH3L1_HUMAN	R.THGFDGLDLAWLYPGR.R	3	22.52	-0.74	-1.56	0.12525	2.45	0.12525	22.0737	21.8109	24.5783	24.2311	21.064	20.7668	22.0189	21.9204	22.9397	23.0126	23.9757	23.8725	22.8575	22.6034	21.8989	22.0104	19.2918	18.9858	21.69	21.4081	22.686	22.202	22.1429	21.9479	22.1713	22.0825	24.2637	23.9901	23.8966	23.8365	22.8788	22.5285	23.5016	23.231	23.896	23.6619	23.1478	23.3388	21.0986	21.315
CH3L1_HUMAN	R.ILGQQVPYATK.G	2	23.57	-0.438	-1.41	0.167	1.98	0.167	23.2152	23.1241	24.9429	24.7888	22.4046	22.4487	22.9949	22.9852	23.6852	23.6088	24.2538	24.4475	23.2328	23.4201	22.7379	22.4541	23.1672	23.5955	22.7176	22.8274	23.7857	24.0498	23.0685	23.2151	23.4	23.4775	24.5701	24.3353	24.8046	24.8779	23.5199	23.3215	24.0123	24.1106	24.1147	24.1671	24.0619	23.8865	22.4898	22.5439
CH3L1_HUMAN	R.FPLTNAIK.D	2	23.35	-0.456	-1.49	0.14395	2.22	0.14395	23.0785	22.9234	24.8228	24.4614	22.3887	22.3658	22.7349	22.6272	23.3019	23.3446	24.0679	23.9377	23.0602	23.1542	22.5784	22.3239	22.9117	23.2824	22.4668	22.5582	23.7362	23.8454	22.8675	22.8673	23.3075	23.3117	24.3753	23.9737	24.6697	24.6481	23.2368	23.1753	23.9237	23.7848	23.8954	23.9362	23.7802	23.7027	22.2159	22.2641
CH3L1_HUMAN	R.SFTLASSETGVGAPISGPGIPGR.F	3	22.88	-0.262	-0.77	0.44811	0.59	0.44811	22.4689	22.5963	23.9004	24.3196	21.7581	21.9769	22.3422	22.4551	23.1103	23.0785	24.0761	23.7677	22.7747	22.8136	22.105	22.1815	22.4648	22.5988	22.0605	22.1927	23.2883	23.0906	22.2003	22.2412	22.7554	22.9209	23.5277	23.2677	23.9153	24.0995	22.6512	22.5831	23.628	23.8123	23.6251	23.4504	23.2276	23.1566	21.6722	21.1739
CH3L1_HUMAN	R.SFTLASSETGVGAPISGPGIPGR.F	2	21.86	-0.505	-1.4	0.16867	1.96	0.16867	21.8263	21.4303	23.5466	23.1958	20.4396	20.3804	21.2627	21.356	21.9091	21.93	22.5016	22.9932	21.5869	21.7747	20.9167	20.7381	20.877	21.3067	21.162	21.0564	21.9897	22.2824	21.2756	21.2719	21.7751	21.8251	23.0855	22.9276	23.2418	23.2145	21.9467	21.7646	22.167	22.2164	22.3886	22.6086	22.1381	22.183	20.941	21.0453
CH3L1_HUMAN	K.VTIDSSYDIAK.I	2	23.14	-0.292	-0.66	0.51271	0.44	0.51271	22.9437	22.1486	25.1734	24.9243	21.4423	21.2745	23.1502	22.9223	23.593	23.5876	23.9102	24.042	23.1352	23.1046	22.5589	22.2806	22.311	22.3139	22.532	22.4696	23.1791	23.2865	22.7436	22.4351	22.8417	22.6045	24.2604	23.7389	24.5434	24.3415	23.0235	22.8489	23.7127	23.6764	24.6551	24.552	23.6427	23.3459	21.1974	21.0312
CH3L1_HUMAN	R.EGDGSCFPDALDR.F	2	22.98	-0.14	-0.48	0.63361	0.23	0.63361	23.0208	23.1746	24.0005	24.0125	22.421	22.5741	22.5425	22.6845	23.1953	23.0883	23.4368	23.5021	22.586	22.9006	22.2946	22.2076	22.7009	23.247	22.1714	22.3655	23.1148	23.3187	22.7008	22.8428	22.6044	22.7715	23.4808	23.2475	23.8197	23.9221	22.6516	22.6903	23.4763	23.5509	23.1923	23.2796	23.2399	23.0486	21.9197	22.0511
CH3L1_HUMAN	K.EAGTLAYYEICDFLR.G	2	22.3	-0.784	-1.93	0.06075	3.71	0.06075	22.22	21.6986	24.2556	23.7529	20.4408	20.5245	21.4064	21.5741	22.5079	22.3755	23.3954	23.5988	22.3835	22.3036	21.5852	21.4911	20.1176	20.0378	21.2648	21.2038	22.4579	22.4785	21.5746	21.7637	22.2483	22.1151	23.8405	23.6181	23.8295	23.866	22.6114	22.3375	22.9272	23.0569	23.1424	22.9559	22.8278	23.1855	21.4884	21.5001
CH3L1_HUMAN	K.EAGTLAYYEICDFLR.G	3	21.3	-0.678	-0.95	0.34714	0.9	0.34714	20.2132	21.0795	22.7712	23.2006	19.8088	20.0507	20.6444	20.875	21.739	21.9367	22.8654	22.4985	21.2185	20.8539	20.2958	20.8793	19.4971	18.5378	20.3181	19.9747	21.8248	21.2002	20.8394	20.4001	21.0119	21.2946	22.2732	22.4591	22.5207	23.1099	20.3058	21.3899	22.8406	22.645	22.3121	22.2338	21.6559	22.1481	19.6355	20.7243
CH3L1_HUMAN	K.GNQWVGYDDQESVK.S	2	21.89	-0.371	-1.33	0.18909	1.78	0.18909	21.6323	21.5212	23.1165	23.0763	20.7416	20.7768	21.4182	21.6775	21.8654	21.8129	22.5807	22.8481	21.5762	21.6333	21.1942	21.027	21.4709	21.6726	21.2168	21.2748	22.0639	22.1981	21.4835	21.6021	21.6322	21.4728	22.9704	22.8676	22.8661	22.996	21.9993	21.7654	22.3683	22.425	22.2952	22.2816	22.2609	22.058	20.9367	21.0012
CH3L1_HUMAN	K.QLLLSAALSAGK.V	2	21.03	-0.302	-0.53	0.60177	0.28	0.60177	21.3644	20.8782	22.3086	21.6765	20.4018	20.085	20.821	20.3629	21.3707	21.1539	22.1646	21.4671	21.1499	20.9331	20.8704	19.8998	19.9245	20.1479	20.4396	20.1545	21.5391	21.2668	20.8823	20.5514	20.6369	20.5337	22.2957	21.6538	22.399	22.1856	20.9964	20.5305	21.9025	21.5778	21.2765	21.2013	21.43	20.5913	20.3012	19.8531
CH3L1_HUMAN	R.FSNTDYAVGYMLR.L	2	21.82	-0.477	-1.45	0.15377	2.11	0.15377	21.7547	21.5393	22.9919	22.6427	20.6712	20.4744	21.2585	21.1834	21.9975	21.6939	22.8235	22.8245	21.6672	21.5751	21.1564	20.9086	20.9459	21.2925	21.1388	21.0827	22.2622	22.3708	21.4001	21.4124	21.8544	21.7214	22.8619	22.539	23.0742	23.2218	21.929	21.6781	22.5947	22.4316	22.0871	22.2243	21.9271	22.0534	20.8705	20.6508
CHL1_HUMAN	K.GDLYFANVEEK.D	2	23.08	-0.337	-1	0.32117	1.01	0.32117	22.1889	22.255	25.0614	24.9808	21.5149	21.6464	22.9177	22.9948	23.5003	23.2987	23.1602	23.3661	22.938	23.062	22.6454	22.5134	22.3388	22.817	22.4003	22.5742	22.8742	23.145	22.71	22.8113	22.6062	22.7345	23.4777	23.4288	24.1334	24.2058	22.5517	22.5909	23.1949	23.3734	24.765	24.9235	23.5239	23.395	22.173	22.3015
CHL1_HUMAN	R.VIAVNEVGR.S	2	23.06	-0.362	-1.05	0.29985	1.1	0.29985	21.9228	21.9819	25.234	24.9619	21.6887	21.7578	23.0083	22.716	23.255	23.3222	23.3427	23.3138	23.095	23.0914	22.5935	22.3973	22.5345	22.7374	22.3678	22.2451	22.9706	22.7592	22.824	22.5907	22.6798	22.7925	23.2119	23.3262	24.2439	24.3075	22.3854	22.6818	23.3841	23.3513	24.9026	24.8596	23.7073	23.443	22.3176	22.0711
CHL1_HUMAN	R.VNGSPVDNHPFAGDVVFPR.E	3	23.24	-0.47	-1.36	0.18207	1.84	0.18207	22.2885	22.3162	25.2556	25.0878	21.6353	21.6738	23.1269	23.1017	23.6047	23.4951	23.4816	23.4982	23.3312	23.2072	22.5926	22.4856	22.329	22.6769	22.4649	22.3538	23.0813	23.2059	22.8081	22.8775	22.8993	22.9471	23.7942	24.0096	24.4155	24.5041	22.9607	22.5234	23.4534	23.5686	25.3126	25.3194	23.6371	23.5013	22.3448	22.237
CHL1_HUMAN	R.VMTPAVYAPYDVK.V	2	23.28	-0.429	-1.11	0.27387	1.23	0.27387	22.5391	22.2728	25.7766	25.3359	21.4513	21.2344	23.0853	22.9717	23.4484	23.3572	23.7041	23.7319	23.3597	23.0764	22.7593	22.6479	22.5785	22.5614	22.7742	22.5925	23.2776	23.2227	22.8506	22.8567	22.9579	22.7325	24.1673	23.7625	24.5119	24.4608	22.9295	22.6171	23.5582	23.3437	25.1897	25.1457	23.5141	23.7414	22.5799	22.4261
CHL1_HUMAN	R.VMTPAVYAPYDVK.V	3	22.73	-1.334	-2.81	0.00737	7.92	0.00737	21.2753	21.3573	23.2961	22.6722	21.4664	21.5568	22.3688	21.9758	22.1049	21.8502	22.7133	22.1423	22.6002	22.6676	22.386	21.7297	21.3524	21.8847	22.0936	21.8631	23.0077	23.0486	23.217	23.0462	23.6041	23.7714	24.8737	24.3197	24.4957	24.5229	23.6468	23.486	22.1652	22.3326	24.0487	24.3466	23.2774	22.6509	22.2386	21.932
CHL1_HUMAN	K.TTVILPLAPFVR.Y	2	23.75	-0.476	-1.38	0.17357	1.92	0.17357	22.9112	22.8906	26.1263	25.7481	22.0033	22.0483	23.4251	23.4768	24.0287	23.9921	24.1441	24.2164	23.7824	23.7296	23.2606	23.1202	22.7134	22.9111	22.8686	22.8749	23.7648	23.818	23.208	23.2704	23.4897	23.4676	24.5793	24.3046	24.9655	24.9301	23.3796	23.1605	24.1752	24.0453	25.7014	25.5888	24.0165	24.1463	22.8148	22.9721
CHL1_HUMAN	K.GAGPESEPYIFQTPEGVPEQPTFLK.V	3	23.13	-0.393	-1.07	0.28871	1.15	0.28871	22.1992	22.466	25.1128	25.2895	21.4854	21.4311	22.9517	23.0935	23.4734	23.5451	23.5687	23.6767	23.031	23.0305	22.5304	22.6271	22.1416	22.1135	22.3967	22.554	23.0555	22.9922	22.682	22.7284	22.7165	22.8317	23.5371	23.7365	24.2628	24.4683	22.3814	22.6645	23.5074	23.4835	25.0742	25.055	23.0954	23.5544	22.1821	22.5614
CHL1_HUMAN	K.DGNPFYFTDHR.I	3	22.64	-0.361	-1.07	0.29058	1.15	0.29058	21.8296	21.4205	24.7177	24.5022	21.1676	21.1006	22.6121	22.6607	22.916	22.8424	23.0345	23.0205	22.5023	22.6663	22.1538	22.135	21.8863	22.2016	21.9184	21.9542	22.4646	22.5676	22.3582	22.4449	22.2158	22.0271	23.2685	23.0224	23.7881	23.8121	22.2062	22.1567	22.8978	22.8626	24.4612	24.3792	23.2176	23.1594	21.6364	21.5116
CHL1_HUMAN	K.DGNPFYFTDHR.I	2	21.7	-0.444	-1.2	0.23522	1.45	0.23522	21.0226	20.8425	23.9719	23.5827	19.9579	19.8752	21.5335	21.5851	21.9353	21.8794	22.0572	22.2215	21.874	21.6643	21.2232	21.1995	20.7276	20.6897	21.0463	20.7566	21.6049	21.665	21.0537	21.0939	21.277	21.2587	22.5828	22.1339	22.8653	22.9038	21.5753	21.1905	21.9517	21.8604	23.6345	23.6306	22.148	22.2127	21.0078	20.884
CHL1_HUMAN	K.VTWSTVPK.D	2	22.52	-0.335	-0.69	0.49176	0.48	0.49176	21.3819	21.0281	24.9283	24.5294	21.0217	21.0884	22.5609	21.9712	22.7882	22.7637	22.9085	22.8261	22.615	22.3958	22.2726	22.078	22.101	21.9604	21.9335	21.8607	22.4494	22.0216	22.4826	21.7702	22.1586	22.0913	23.007	22.4409	23.8595	23.693	21.9466	21.9762	22.9891	22.7944	24.4236	24.438	23.1946	22.971	21.828	21.185
CHL1_HUMAN	K.KTTVILPLAPFVR.Y	3	21.73	-0.487	-0.99	0.32645	0.99	0.32645	21.3391	20.2498	23.7631	23.5285	20.2592	19.9619	21.5001	21.6405	21.6299	21.7787	22.5245	22.1659	21.699	21.5802	21.43	21.4673	21.0757	21.1322	20.6374	20.4293	21.8187	21.3779	21.5322	21.1829	21.6415	21.3688	22.3824	21.9848	23.1941	22.9339	21.3954	21.198	22.503	22.1133	23.9108	23.7594	21.9902	22.0571	20.5856	20.602
CHL1_HUMAN	K.IDPLEVEEGDPIVLPCNPPK.G	3	22.19	-0.487	-1.19	0.24193	1.41	0.24193	21.6705	21.618	23.6099	23.9406	21.0326	21.1626	21.9174	22.2606	22.0131	22.5687	22.4832	22.171	21.7871	21.7678	21.4438	21.7889	21.5707	21.8345	21.2317	21.1344	22.4719	22.5845	21.7752	21.6861	22.0287	22.3051	22.1416	22.0246	23.5161	23.6214	21.0504	21.1621	22.7995	22.8018	24.6369	24.5525	22.3733	22.7138	21.5034	21.0078
CHL1_HUMAN	K.SMEQNGPGLEYR.V	2	21.45	-1.15	-2.34	0.024	5.48	0.024	19.946	20.0174	23.9379	24.0003	18.1824	18.3219	20.5829	20.7086	21.1285	20.7365	22.1529	22.3645	21.9962	21.8028	21.6895	21.5572	19.5677	19.7188	19.4696	19.6097	21.9686	21.9837	21.9907	21.4528	21.5872	21.3898	22.0506	22.4701	23.2473	23.2609	21.3803	21.5617	22.2249	22.3579	23.5244	23.7253	22.0112	22.3583	19.8227	20.1228
CHL1_HUMAN	K.VEEVKPLEGR.R	2	21.62	-0.419	-1.21	0.23334	1.46	0.23334	20.4508	20.7502	23.7823	23.497	19.9749	19.9051	21.6046	21.4326	21.7859	21.8475	21.7756	22.1593	21.6424	21.6192	21.1417	21.1123	20.9823	21.0031	20.9405	20.7932	21.4306	21.5741	21.2579	21.1569	21.2102	21.3199	22.3365	22.1129	22.7644	22.85	21.13	20.9817	21.864	21.8558	23.558	23.6358	22.1134	22.0412	20.6801	20.7168
CHL1_HUMAN	R.NDYCCFAAFPR.L	2	21.83	-0.585	-1.63	0.11077	2.65	0.11077	20.9468	20.9083	23.8381	23.5941	20.4248	20.1483	21.5964	21.5621	22.0599	21.8968	21.8725	22.1398	21.8659	21.8288	21.1443	21.315	20.7569	21.0593	20.8191	20.8875	21.8053	22.1001	21.5022	21.6007	21.4148	21.4695	22.4981	22.1337	22.9728	23.0023	21.4293	21.351	22.1844	22.1681	24.1152	24.072	22.3551	22.5244	20.77	20.8989
CHL1_HUMAN	K.GNPEPTFSWTK.D	2	22.93	-0.369	-1.18	0.24512	1.39	0.24512	22.1568	22.1008	24.9584	24.923	21.3881	21.231	22.8554	22.8976	23.1939	23.0805	23.185	23.3877	22.8263	22.8748	22.4749	22.4029	22.2066	22.3896	22.0788	22.3273	22.7158	22.8661	22.63	22.6577	22.4961	22.4276	23.5112	23.3586	24.021	24.036	22.4683	22.4688	23.0541	23.1611	24.7777	24.7826	23.3552	23.3417	22.0243	22.1645
CHL1_HUMAN	K.GYQINWWK.T	2	21.23	-0.539	-1.17	0.24942	1.36	0.24942	20.3424	19.9547	23.5683	23.2318	19.4586	18.8177	21.2546	21.1882	21.6025	21.2476	21.8329	21.8021	21.4594	21.0956	21.2307	21.165	19.676	19.4422	20.4196	20.4332	21.0752	20.7892	20.6926	20.6914	21.09	20.7703	21.9429	21.6906	22.3814	22.515	21.1786	20.7489	21.8674	21.7293	23.2575	23.174	21.7597	22.1073	20.3904	20.15
CHL1_HUMAN	K.LLLPPTESGSESSITILK.G	2	22.25	-0.478	-1.13	0.26492	1.28	0.26492	21.5991	21.1523	24.6116	24.1835	20.5041	20.4538	21.9017	22.0405	22.7575	22.6944	22.6089	22.6786	22.3463	22.1976	21.7358	21.4292	21.045	21.4437	21.4749	21.3112	22.1968	22.3732	21.4658	21.7307	21.8634	21.8968	23.1624	22.6728	23.3485	23.6147	21.9605	21.6082	22.4985	22.4855	24.3327	24.3043	22.7806	22.5573	21.4315	21.4365
CHL1_HUMAN	K.LLLPPTESGSESSITILK.G	3	22.25	-0.341	-0.72	0.47594	0.52	0.47594	21.2545	21.511	24.183	24.2533	20.7662	20.8427	22.0197	22.354	22.4436	22.7688	22.7113	22.4976	21.9696	22.3104	21.5918	21.9737	21.5137	21.9627	21.1546	21.5057	22.1619	22.2664	21.7129	22.0294	21.6969	21.9397	22.2231	22.7508	23.5432	23.7261	20.703	21.4466	22.8222	22.947	24.2564	24.3584	22.342	22.5119	21.3023	21.6643
CHL1_HUMAN	K.VDKDTATLSWGLPK.K	3	22.17	-0.413	-1.16	0.25409	1.34	0.25409	21.1356	21.0162	24.3249	24.1832	20.4243	20.4725	22.2097	22.1363	22.3357	22.2141	22.6041	22.6623	22.1564	22.2048	21.7305	21.6913	21.4582	21.6051	21.3565	21.3795	21.8866	22.0137	21.9198	21.9421	21.6458	21.6959	23.16	22.5104	23.3358	23.3435	21.6967	21.6342	22.4938	22.502	24.0582	24.1477	22.6622	22.5602	21.0929	21.2621
CHL1_HUMAN	K.LHMLELHCESK.C	3	20.32	-0.482	-0.84	0.40649	0.7	0.40649	19.5389	18.8786	22.6659	22.3405	18.6478	18.8205	20.5142	19.9959	20.5773	20.7912	20.3557	20.3716	20.4152	20.3403	19.8921	19.4409	19.4874	19.2882	19.7953	19.3988	20.5556	19.9958	20.1343	19.0453	20.3006	20.1913	20.6409	20.4705	21.6912	21.7109	19.4684	19.6478	20.7232	20.6985	22.9832	22.9737	21.09	20.9775	19.3285	18.567
CKAP2_HUMAN	R.AQSAFKEQR.R	2	22.2	-0.355	-0.31	0.75945	0.09	0.75945	20.0205	21.7263	22.8157	23.8128	20.6511	21.5667	22.7517	22.5907	22.8898	23.3321	22.1955	23.3345	21.5898	23.1306	22.0867	21.4232	20.9319	22.3282	20.1589	21.0927	21.2281	21.798	21.7356	22.0469	21.8954	22.7339	21.8487	23.4418	22.0342	22.8917	22.156	23.1137	21.2522	22.4003	23.6083	24.4156	23.6224	22.8122	20.9232	21.5711
CL053_HUMAN	R.HVCVWER.A	2	22.18	-0.453	-1.02	0.3133	1.04	0.3133	20.8759	20.736	24.3188	24.1815	20.7312	20.5991	22.5178	21.9231	22.3671	22.5313	22.4522	22.3295	22.1929	22.4108	22.0025	21.6512	21.2094	21.1652	21.5779	21.3286	22.3712	22.2906	22.4249	21.7087	21.6359	21.7562	22.6127	22.7561	23.2886	23.3645	21.6514	21.8246	22.505	22.4058	23.8756	23.9596	23.1124	22.7885	21.1928	20.6353
CLUS_HUMAN	R.ASSIIDELFQDR.F	2	27.97	-0.485	-1.69	0.099	2.85	0.099	27.2196	27.2231	29.5687	29.408	26.6052	26.7408	27.727	27.6941	28.004	28.001	28.4828	28.6114	28.084	28.03	27.5809	27.3577	26.5634	26.6316	27.5417	27.5257	27.605	27.7081	27.5951	27.5308	28.0534	28.035	29.3293	29.1536	28.8085	28.7773	28.0705	27.9103	27.9857	27.8897	29.4835	29.421	28.1512	28.1627	27.2109	27.4287
CLUS_HUMAN	R.ASSIIDELFQDR.F	3	24.69	-0.323	-0.43	0.67029	0.18	0.67029	22.8828	24.4113	25.9462	26.4148	23.5864	24.3255	24.7001	24.3172	24.4957	25.0011	25.6344	24.9991	24.8445	24.6501	24.7264	24.4343	23.8108	23.4463	24.2066	23.7983	24.4849	23.4917	24.5493	23.7492	24.8638	24.6706	25.5449	25.7872	25.6589	25.3412	24.1295	24.6733	25.3369	25.1587	26.733	26.1273	24.6648	24.881	23.0822	24.167
CLUS_HUMAN	K.TLLSNLEEAK.K	2	27.44	-0.332	-1.04	0.30345	1.09	0.30345	26.8371	26.7651	28.8738	28.8287	26.3197	26.3977	27.3378	27.3145	27.5602	27.4571	27.7274	27.9728	27.2579	27.4121	26.9721	26.8177	26.4408	26.8647	27.0751	27.2469	26.9638	27.1637	27.0635	27.2245	27.2553	27.5125	28.7523	28.2851	28.2175	28.2814	27.328	27.3203	27.247	27.2952	28.5933	28.6939	27.6739	27.3593	26.9039	26.9888
CLUS_HUMAN	R.IDSLLENDR.Q	2	26.28	-0.263	-0.71	0.48028	0.51	0.48028	25.0868	25.5185	27.4323	27.6323	25.2717	25.4824	26.2297	25.9898	26.3729	26.5389	26.5155	26.7604	26.1274	26.4009	26.1502	25.9012	25.3872	25.7151	26.1133	26.3908	25.8921	25.9019	26.1856	25.8468	26.1487	26.4101	26.808	27.0143	26.8314	27.1398	25.9216	26.4033	26.0771	26.2781	27.277	27.5408	26.7503	26.4619	25.6851	25.7031
CLUS_HUMAN	R.VTTVASHTSDSDVPSGVTEVVVK.L	3	27.15	-0.342	-1.18	0.24597	1.38	0.24597	26.4674	26.3915	28.5926	28.5807	25.6597	25.7633	27.2904	27.3174	27.2348	27.1776	27.4937	27.5587	26.9375	27.0407	26.5833	26.4662	26.2147	26.6008	27.0839	27.0729	26.6562	26.8273	26.6696	26.7399	26.8956	27.0189	28.5423	28.2391	27.8493	27.9464	27.0876	27.0016	26.9447	26.9968	28.5492	28.5997	27.3188	27.2058	26.6153	26.6631
CLUS_HUMAN	R.VTTVASHTSDSDVPSGVTEVVVK.L	2	22.44	-0.468	-0.99	0.32663	0.98	0.32663	21.8844	21.6016	24.635	24.0752	20.4589	20.3034	22.6349	22.6044	22.2407	22.4494	22.9821	22.9837	22.5066	22.2862	21.6609	21.6564	20.944	21.3517	22.6196	22.1751	21.9719	22.0327	21.6795	21.5811	22.3881	22.2964	24.4599	23.631	23.2231	23.3579	22.6675	22.154	22.2694	22.1913	24.1294	24.2543	22.3377	22.7499	22.0577	21.9858
CLUS_HUMAN	R.EILSVDCSTNNPSQAK.L	2	26.02	-0.261	-0.71	0.48299	0.5	0.48299	25.0115	25.2789	27.3791	27.5758	24.893	25.0879	26.0547	25.8018	26.1952	26.2817	26.1278	26.5172	25.7776	26.027	25.6239	25.3406	25.1345	25.5635	25.9188	26.1519	25.5746	25.6609	25.7606	25.5424	25.7093	26.0686	26.7968	27.158	26.6534	26.9706	25.8026	25.9101	25.6792	25.8783	27.1229	27.4347	26.1584	26.1016	25.4001	25.5859
CLUS_HUMAN	R.EILSVDCSTNNPSQAK.L	3	24.23	-0.411	-0.82	0.41729	0.67	0.41729	22.5797	23.2164	24.8819	25.3546	23.4473	23.6624	24.3408	23.6643	23.9862	24.4929	24.4413	24.6298	24.0094	24.2888	23.9255	23.8063	23.62	23.6016	24.1127	24.4321	24.1135	23.8631	24.4286	23.8041	24.0776	24.4963	25.4936	25.6691	24.8819	25.0866	24.0066	24.6854	23.9661	24.3206	25.2514	25.3799	24.5469	23.9352	23.281	23.4358
CLUS_HUMAN	R.KYNELLK.S	2	25.73	-0.38	-1.11	0.27202	1.24	0.27202	24.4484	24.5114	27.3012	27.1335	24.5507	24.6086	25.9271	25.4068	25.7127	25.7864	26.0665	26.0802	25.6137	25.6473	25.5294	25.1406	24.9472	25.0298	25.6683	25.6404	25.2434	25.3681	25.6324	25.277	25.5254	25.6886	26.8672	26.9886	26.5576	26.6313	25.6452	25.6673	25.6184	25.6216	26.9479	27.1354	26.2308	25.8713	25.0424	24.7893
CLUS_HUMAN	K.FMETVAEK.A	2	26.39	-0.365	-1.17	0.24834	1.37	0.24834	25.2814	25.4092	27.8858	27.7399	25.3029	25.3137	26.3509	26.0091	26.3607	26.4051	26.6624	26.5314	26.2035	26.4008	26.1272	25.8622	25.6753	25.8971	26.3985	26.4245	26.0064	26.0871	26.44	26.1742	26.3065	26.4431	27.4055	27.3647	27.2521	27.2846	26.1353	26.2831	26.3398	26.1974	27.5831	27.6127	26.8222	26.4168	25.8449	25.5427
CLUS_HUMAN	R.ELDESLQVAER.L	2	26.89	-0.322	-1.05	0.30087	1.1	0.30087	25.9913	26.0843	28.0741	28.0048	25.6798	25.8721	26.9415	26.8129	27.0085	26.9186	27.1122	27.3359	26.6968	26.9128	26.4926	26.2331	26.0218	26.5403	26.9033	26.8796	26.3834	26.6469	26.6865	26.7375	26.6247	26.9111	28.0908	27.8478	27.558	27.5902	26.874	26.845	26.704	26.7124	27.9135	28.0425	27.0372	26.8492	26.39	26.5058
CLUS_HUMAN	K.EIQNAVNGVK.Q	2	25.02	-0.21	-0.5	0.62154	0.25	0.62154	23.9014	24.1508	26.2195	26.3564	24.1325	24.3388	25.0589	25.0394	25.3098	25.0732	25.0292	25.5149	24.7661	25.0862	24.8222	24.4538	24.2729	24.8049	24.8675	25.1672	24.3356	24.696	24.9449	25.0774	24.5755	24.9374	26.0933	26.0788	25.5893	25.792	24.6419	24.9762	24.7067	24.8429	25.9838	26.2621	25.5932	24.9157	24.1091	24.4064
CLUS_HUMAN	R.EPQDTYHYLPFSLPHR.R	3	23.98	-0.536	-1.37	0.17782	1.88	0.17782	23.3873	23.1163	25.9209	25.614	22.5186	22.2445	23.8541	23.9872	23.9293	23.7726	24.3562	24.4566	24.1591	23.8955	23.3222	23.3421	22.4464	22.5425	23.723	23.5692	23.6483	23.6872	23.3806	23.5522	23.9521	23.9797	25.8445	25.2119	24.8943	24.8451	24.2793	23.8394	23.7693	23.6671	25.6581	25.6386	24.0481	24.3547	23.332	23.2885
CLUS_HUMAN	R.EPQDTYHYLPFSLPHR.R	2	20.59	-0.679	-1.36	0.18181	1.84	0.18181	20.1436	20.038	22.7418	22.3516	18.7053	18.1674	20.4745	20.3532	20.5274	20.6542	21.2382	21.1359	20.6007	20.412	20.0635	20.0723	18.4805	18.4377	20.3854	19.936	20.0526	20.1986	19.7682	19.9755	20.5523	20.3979	22.8933	22.1247	21.5535	21.4735	21.2103	20.4342	20.3479	20.2454	22.5296	22.6742	20.6607	21.0276	20.226	20.1507
CLUS_HUMAN	R.QQTHMLDVMQDHFSR.A	3	24.23	-0.494	-1.32	0.19547	1.73	0.19547	23.7619	23.4153	26.3104	25.9543	22.4815	22.1775	24.0923	24.1988	24.0584	24.0849	24.7601	24.9316	24.1347	23.9011	23.6297	23.7324	22.9721	22.8749	24.1888	24.072	24.007	24.0103	23.7526	23.8107	24.0919	23.9967	25.9508	25.5826	25.185	25.1107	24.3092	23.9133	24.0109	23.9528	25.8364	25.7657	24.3319	24.6538	23.6644	23.6718
CLUS_HUMAN	R.QQTHMLDVMQDHFSR.A	2	21.34	-0.628	-1.23	0.22592	1.51	0.22592	21.1395	20.6375	23.8716	23.2974	19.0366	18.8836	21.253	20.9265	21.0597	21.3406	22.1648	22.0619	21.4026	21.0152	20.6438	20.6684	19.6324	19.3993	21.3061	20.8576	21.1238	21.1375	20.4423	20.33	21.3312	20.8885	23.3802	22.8564	22.391	22.4894	21.6075	21.0211	21.3135	21.1498	23.1784	23.1647	21.4654	21.9232	21.0425	20.9201
CLUS_HUMAN	K.LFDSDPITVTVPVEVSR.K	2	26.73	-0.407	-1.58	0.12222	2.49	0.12222	26.4436	26.2688	27.529	27.5426	25.6986	25.6206	26.8338	26.8805	26.9299	26.7071	26.8756	27.052	26.7048	26.7214	26.6576	26.1543	25.467	25.4689	26.4834	26.5582	26.5861	26.7435	26.7701	26.7261	26.71	26.651	27.6884	27.6356	27.3574	27.4214	26.9463	26.8865	26.5019	26.5713	27.3228	27.5223	26.5649	26.69	26.6734	26.7612
CLUS_HUMAN	K.LFDSDPITVTVPVEVSR.K	3	24.78	-0.249	-0.44	0.66458	0.19	0.66458	23.8351	24.5559	25.0669	25.5612	24.2447	24.3639	24.9592	25.005	24.3335	25.3066	25.3683	24.7618	24.7735	24.5254	24.9118	24.8378	24.2425	24.0003	24.3523	24.1233	25.1025	24.222	25.022	24.2395	24.9169	24.4729	25.0594	25.361	25.6253	25.8035	24.0536	24.5417	25.2877	25.2698	25.6295	25.1822	24.3719	24.9949	24.4613	24.4972
CLUS_HUMAN	R.KTLLSNLEEAK.K	2	24.59	-0.447	-1.48	0.14741	2.18	0.14741	24.0191	24.0288	26.0481	25.9246	23.1435	23.0783	24.5129	24.5989	24.4913	24.5547	24.9545	24.9696	24.5714	24.5823	24.0219	23.9381	23.4044	23.8242	24.3324	24.2359	24.1929	24.397	23.8845	24.0385	24.5214	24.703	26.0248	25.7182	25.4197	25.4805	24.6789	24.4896	24.3658	24.4187	26.028	25.9216	24.7747	24.843	24.0722	24.1973
CLUS_HUMAN	R.KTLLSNLEEAKK.K	3	21.94	-0.336	-0.87	0.3874	0.76	0.3874	20.7991	20.7585	23.431	23.2767	20.5965	20.7545	22.3597	21.7851	21.8768	21.947	22.5093	22.3232	22.0351	21.9459	21.6951	21.5062	21.2428	21.2419	21.7801	21.6618	21.5014	21.1742	21.6676	21.1213	22.1175	22.11	22.8863	22.6005	22.7246	22.7591	21.5534	21.9044	21.9132	21.5746	23.6845	23.8235	22.4264	22.335	21.3189	21.0472
CLUS_HUMAN	R.RELDESLQVAER.L	3	22.05	-0.293	-0.89	0.37667	0.8	0.37667	20.7844	21.0332	22.9483	22.8748	21.2416	21.4193	22.3758	22.0495	22.0995	22.2141	22.4494	22.3832	22.039	22.1203	21.8698	21.5619	21.2735	21.5481	21.8992	21.9776	21.625	21.679	22.1762	21.6925	22.0853	22.2833	22.7956	22.8329	22.7113	22.8082	21.7603	22.2143	21.9619	22.0244	23.1462	23.295	22.3571	22.0079	21.332	21.2342
CLUS_HUMAN	R.RELDESLQVAER.L	2	21.41	-0.428	-1.21	0.23251	1.47	0.23251	20.3486	20.4374	22.9566	22.6905	19.9294	19.9168	21.5866	20.9613	21.2407	21.4366	21.9269	22.1233	21.4227	21.4001	20.9916	21.1055	20.4691	20.6672	21.3183	21.0782	20.9551	21.1485	21.063	20.6469	21.4628	21.5327	22.4088	22.3729	22.1811	22.3547	21.5286	21.5604	21.13	21.2068	22.7403	22.9904	21.5531	21.7286	21.0629	20.9326
CLUS_HUMAN	R.RPHFFFPK.S	2	23.49	-0.584	-0.86	0.3927	0.75	0.3927	23.2725	22.2403	25.5836	24.9556	22.1547	21.7101	23.6584	23.5948	23.3615	23.4447	24.1546	24.1677	23.7432	23.3032	22.8978	23.1551	21.2626	20.8561	23.3467	23.0306	23.4454	23.4187	22.9984	22.7839	23.5124	23.26	25.479	24.6854	24.5176	24.3605	23.8748	23.3424	23.5321	23.2914	25.2159	25.0727	23.724	24.1914	23.1853	21.692
CMGA_HUMAN	K.HSGFEDELSEVLENQSSQAELK.E	3	25.61	-0.452	-1.25	0.21915	1.56	0.21915	24.5607	24.9442	28.1058	28.0282	23.9861	24.0818	25.4125	25.4168	25.9803	25.9245	26.025	26.1166	25.4286	25.482	24.9578	24.9227	24.4412	24.3014	24.7063	24.8144	26.0202	26.0527	25.3039	25.207	25.0127	24.8679	25.8483	25.8364	26.782	26.9784	24.7609	25.0007	25.9601	25.7963	27.602	27.5514	26.2666	26.1587	24.7127	24.9646
CMGA_HUMAN	K.HSGFEDELSEVLENQSSQAELK.E	2	20.57	-0.759	-1.35	0.18354	1.83	0.18354	19.6013	19.6813	24.2496	23.8215	17.6023	17.9317	19.947	19.8742	21.0647	20.7119	21.3487	21.741	20.6968	20.6218	19.8745	19.5877	18.4673	18.2785	19.5797	19.1621	20.8605	21.0797	19.9431	19.5631	19.5054	19.7013	21.6266	21.579	22.0762	22.189	20.3275	19.7818	20.9941	20.6382	23.3994	23.4028	21.6171	21.3436	19.844	19.5486
CMGA_HUMAN	R.RPEDQELESLSAIEAELEK.V	3	25.31	-0.33	-0.91	0.36641	0.83	0.36641	24.4179	24.5099	27.901	27.8807	23.5584	23.6246	25.1706	24.9718	25.8255	25.8816	25.7631	25.8684	25.327	25.2542	24.7393	24.8108	24.1877	24.0904	24.5417	24.5244	25.5253	25.4382	24.6582	24.5097	24.5489	24.4764	25.2062	25.3877	26.6138	26.6466	24.8546	24.6205	25.6334	25.5653	27.3379	27.1849	25.995	26.0921	24.4685	24.6832
CMGA_HUMAN	R.RPEDQELESLSAIEAELEK.V	2	21.17	-0.599	-1.21	0.23296	1.46	0.23296	20.6451	20.2623	24.1282	24.0432	18.8628	18.8282	20.7927	20.6761	21.7161	21.7164	21.7124	21.7456	21.2331	21.0358	20.7985	20.7689	19.1623	18.6059	20.4888	20.1031	21.4732	21.4196	20.6457	20.4523	20.5228	20.1308	21.2989	21.2078	22.5257	22.6906	20.9436	20.3036	21.6062	21.5171	23.6459	23.7263	22.1265	22.2691	20.4594	20.3343
CMGA_HUMAN	K.EEEEEMAVVPQGLFR.G	2	24.08	-0.464	-1.29	0.20289	1.67	0.20289	23.5168	23.086	26.5941	26.6056	22.3395	22.3296	23.6147	23.7804	24.5376	24.4382	24.2975	24.4163	23.6926	23.8934	23.4584	23.4034	22.9769	23.1977	23.3036	23.4103	24.6363	24.6764	23.5919	23.7922	23.5144	23.4329	24.3154	24.2684	25.2874	25.3415	23.6424	23.5305	24.2092	24.2242	25.558	25.8581	24.606	24.6518	23.4151	23.6169
CMGA_HUMAN	K.EEEEEMAVVPQGLFR.G	3	23.17	-0.352	-0.93	0.35983	0.86	0.35983	22.7364	22.1664	25.2229	25.1719	21.9121	21.9738	22.915	23.2	23.6276	23.4383	23.2556	23.2651	22.5697	22.9851	22.7032	22.6768	22.6297	22.7731	22.199	22.5195	23.9697	23.8168	22.9669	23.0656	22.6616	22.5392	22.7457	23.0624	24.2347	24.2866	22.4271	22.5651	23.4718	23.4646	24.3187	24.7084	23.5366	23.7373	22.5352	22.8705
CMGA_HUMAN	R.EDSLEAGLPLQVR.G	2	23.4	-0.373	-0.87	0.38983	0.75	0.38983	22.574	22.5254	26.2057	26.0963	21.0844	21.1035	23.0731	23.2492	23.9786	23.791	23.831	23.9406	23.3755	23.6067	23.0241	22.8353	22.9093	23.2796	21.9115	21.8187	22.9201	23.0408	22.7413	22.7719	22.009	22.2098	23.9506	23.5408	24.8633	24.9954	23.1148	22.9158	23.6501	23.6996	25.6475	25.8075	24.2196	24.2144	22.7234	22.6332
CMGA_HUMAN	R.EDSLEAGLPLQVR.G	3	20.71	-0.176	-0.29	0.77116	0.09	0.77116	19.4666	19.9821	22.8416	23.3233	18.8471	18.998	20.64	20.8573	21.6827	21.4793	21.2015	20.8149	20.3653	21.1343	20.6172	20.2853	20.4356	21.3469	18.9076	19.1394	20.2079	20.4454	20.2432	20.4592	18.8329	19.37	19.902	20.7906	22.1202	22.1739	20.0316	20.2037	21.0441	21.4267	22.8265	22.899	21.482	21.2472	19.9984	20.1912
CMGA_HUMAN	R.SEALAVDGAGKPGAEEAQDPEGK.G	3	24.44	-0.237	-0.59	0.55633	0.35	0.55633	23.3473	23.5184	26.9619	27.0583	22.969	23.1538	24.6303	24.4459	24.9439	24.9274	24.5714	24.6719	24.1109	24.3181	23.8295	23.4878	23.7103	24.1366	23.7542	23.972	24.7403	24.8657	24.286	23.8902	23.6009	23.7798	24.3139	24.5634	25.4609	25.5618	23.6804	23.8906	24.5294	24.6309	26.1342	26.378	25.1674	24.9109	23.3303	23.5525
CMGA_HUMAN	R.SEALAVDGAGKPGAEEAQDPEGK.G	2	21.18	-0.409	-0.88	0.38132	0.78	0.38132	20.1602	20.2264	24.2802	23.9708	19.1587	18.9113	21.432	21.1173	21.346	21.7535	21.5474	21.5182	21.0319	21.03	20.3867	20.3345	20.184	20.1981	20.5565	20.3364	21.4302	21.604	20.6972	19.9368	20.5361	20.5752	21.6539	21.4666	22.4803	22.5805	20.5756	20.4328	21.2874	21.3248	23.2319	23.4266	21.7414	22.0263	20.2569	20.387
CMGA_HUMAN	K.SGEATDGARPQALPEPMQESK.A	3	24.73	-0.312	-0.81	0.42358	0.65	0.42358	23.6942	23.8061	27.082	27.2314	23.1832	23.2793	24.8746	24.5167	25.1238	25.1134	24.727	25.0032	24.4221	24.6338	24.1325	23.874	24.1176	24.2664	24.048	24.2531	25.0985	25.1389	24.5877	24.1629	24.1106	24.2554	24.5616	24.9141	25.7484	25.9218	23.92	24.1799	24.8176	24.9435	26.4576	26.6365	25.3592	25.2305	23.7756	23.8041
CMGA_HUMAN	K.SGEATDGARPQALPEPMQESK.A	2	21.18	-0.525	-0.99	0.32679	0.98	0.32679	20.1996	19.9262	24.3536	24.1843	18.9763	18.5132	21.3158	20.687	21.3623	21.667	21.6536	21.7425	21.0212	21.0829	20.3587	20.2826	20.1459	19.8189	20.648	20.4225	21.6649	21.5607	20.8085	19.8583	20.6173	20.6077	21.7514	21.5583	22.5141	22.6957	20.5346	20.3878	21.4944	21.3479	23.3472	23.6091	21.8867	21.9967	20.2489	20.3765
CMGA_HUMAN	K.YPGPQAEGDSEGLSQGLVDR.E	2	24.09	-0.428	-1.08	0.28498	1.17	0.28498	23.2757	23.2208	26.9026	26.7074	22.1758	22.122	23.958	23.8754	24.5243	24.4443	24.324	24.6084	23.9365	24.0434	23.3038	23.2076	22.9262	23.385	23.2869	23.2826	24.3476	24.639	23.4608	23.6548	23.3996	23.4344	24.4918	24.2732	25.2506	25.3986	23.5976	23.4205	24.1325	24.206	26.0341	26.2209	24.7853	24.8249	23.1936	23.3037
CMGA_HUMAN	K.YPGPQAEGDSEGLSQGLVDR.E	3	24.39	-0.273	-0.72	0.47654	0.52	0.47654	23.3864	23.4827	26.4608	26.7367	23.0519	23.2292	24.2886	24.396	24.8055	24.8051	24.5501	24.5374	24.0137	24.3927	23.7558	23.7989	23.8309	24.0479	23.507	23.9766	24.8021	24.7843	24.185	24.3324	23.6055	23.5899	24.2381	24.3958	25.4429	25.4982	23.5134	23.7932	24.3765	24.7788	25.94	25.9834	25.1272	25.1749	23.2744	23.6734
CMGA_HUMAN	K.SGELEQEEER.L	2	23.2	-0.269	-0.58	0.56727	0.33	0.56727	21.6199	21.9485	25.5055	25.5669	22.1472	22.1011	23.0661	22.929	23.7358	23.5868	23.163	23.6557	22.9431	23.2373	22.7637	22.4648	22.6114	23.2131	22.3982	22.6824	23.1335	23.7462	23.185	23.2451	22.1015	22.523	23.3492	23.3199	24.1894	24.3696	22.5425	22.7734	23.3166	23.4334	24.7887	25.0662	24.1574	23.718	21.7516	22.0131
CMGA_HUMAN	K.VAHQLQALR.R	2	23.35	-0.41	-1.06	0.29479	1.13	0.29479	22.0961	22.2023	26.1743	25.8188	21.6707	21.5144	23.1913	23.0484	23.6668	23.6971	23.6567	23.9794	23.3104	23.3079	22.6303	22.7045	22.6216	22.5708	22.677	22.4497	23.6766	23.6182	22.6564	22.5571	22.7644	22.9029	23.703	23.3973	24.6415	24.6771	22.7078	22.6652	23.4258	23.4723	25.5542	25.5261	24.2923	24.202	22.3968	22.3575
CMGA_HUMAN	K.ELQDLALQGAK.E	2	23.29	-0.357	-0.91	0.36718	0.83	0.36718	22.1907	22.1781	25.5811	25.7184	21.6082	21.8207	22.6879	22.8177	23.7896	23.6588	23.6044	23.5289	22.9853	23.2481	22.7702	22.6284	22.6485	23.1608	22.6745	22.9164	23.6377	23.8668	22.2947	22.6407	22.4137	22.6266	24.1459	23.8943	24.4588	24.4885	22.9831	22.9954	23.1931	23.1988	25.0614	24.9185	24.0266	23.8034	22.2402	22.4752
CMGA_HUMAN	K.GLSAEPGWQAK.R	2	22.59	-0.43	-1.05	0.29783	1.11	0.29783	21.1569	21.2444	25.1169	25.1318	21.2491	21.1822	22.4045	21.9274	22.8836	22.8351	22.7781	22.7965	22.462	22.4569	22.0954	21.9064	21.8832	21.9437	21.9539	22.0552	23.011	22.9513	22.3822	21.7441	21.9985	22.0624	22.6997	22.2618	23.8884	24.0287	21.9684	22.1618	22.8187	22.8351	24.3878	24.6198	23.4687	23.3167	21.7603	21.6946
CMGA_HUMAN	K.GEQEHSQQKEEEEEMAVVPQGLFR.G	3	20.77	-0.48	-1.15	0.25838	1.31	0.25838	20.3697	20.0643	23.5968	23.3713	18.763	18.7172	20.7551	20.8305	20.6201	20.9816	21.1485	20.9929	20.4317	20.7013	20.0497	20.144	19.6382	19.7146	19.9058	19.843	21.2509	21.2794	20.2945	20.4449	20.1746	20.0048	21.4285	21.2659	21.9003	21.8939	20.264	19.6588	21.0369	20.9414	22.76	22.839	21.1183	21.4388	20.2369	20.017
CMGA_HUMAN	K.EAVEEPSSK.D	2	20.63	-0.252	-0.52	0.60625	0.27	0.60625	18.6451	18.8452	23.2862	23.026	19.6467	19.7062	20.6975	20.5343	21.1376	20.9654	20.8527	21.3994	20.4178	20.6151	20.2648	19.806	19.9528	20.6361	19.7781	19.8335	20.3306	20.7596	20.6926	20.6533	19.2811	19.4348	21.3341	21.121	21.6901	21.7959	20.4769	20.5269	20.5928	20.6361	22.3977	22.5402	21.8043	21.1693	18.8937	18.9526
CN045_HUMAN	R.LLFAKMNGCPSRK.Y	2	23.82	0.034	0.16	0.87157	0.03	0.87157	24.1821	23.8391	23.9384	23.6676	23.8926	23.808	23.611	23.7681	23.7859	23.7452	23.7097	23.7921	23.8205	23.7514	23.7615	23.7958	23.9592	24.1772	23.9414	23.735	23.7872	23.8962	23.6545	23.7338	23.9128	23.8217	23.9004	23.7924	23.7425	23.8624	23.9972	23.7948	23.72	23.6624	23.7348	23.7948	23.6406	23.7818	23.8595	23.9215
CNDP1_HUMAN	K.VFQYIDLHQDEFVQTLK.E	3	24.18	-0.441	-1.06	0.29323	1.13	0.29323	23.7992	23.6018	26.2244	26.1957	23.0196	23.167	23.669	23.6463	24.2694	24.3851	25.307	25.4079	23.7184	23.6398	24.2432	24.3152	21.8789	22.2232	23.3023	23.175	24.6759	24.8878	23.6973	23.448	23.1949	23.2707	25.1781	25.1462	26.2315	26.3394	24.2	23.8786	24.4867	24.4905	25.2012	25.2036	25.3582	25.4154	21.9533	21.7582
CNDP1_HUMAN	R.TVFGTEPDMIR.D	2	23.8	-0.352	-0.94	0.35454	0.88	0.35454	23.1418	23.0757	25.9075	25.6711	22.593	22.641	23.118	23.1372	23.9853	23.8137	24.7242	24.604	23.2377	23.3166	24.0245	23.8623	22.4342	22.8155	23.1912	23.2236	24.4642	24.5198	23.3776	23.5243	22.7527	22.9318	24.5436	24.3115	25.7849	25.8206	23.6124	23.5618	24.0525	23.9866	24.5991	24.6901	25.0044	24.8093	21.5996	21.6183
CNDP1_HUMAN	R.ALEQDLPVNIK.F	2	24.14	-0.249	-0.62	0.53909	0.38	0.53909	23.4436	23.5448	26.0562	25.9752	23.0636	23.2106	23.5051	23.5923	24.4314	24.3521	24.9426	25.1747	23.4778	23.7757	24.2734	24.1519	22.8942	23.4036	23.4374	23.587	24.5969	24.8498	23.5659	23.7836	22.9141	23.1118	24.9385	24.7133	25.9374	26.0012	23.8136	23.981	24.212	24.4391	24.9506	25.0723	25.3775	25.2188	21.8214	21.9754
CNDP1_HUMAN	R.HLEDVFSK.R	2	23.44	-0.208	-0.44	0.65922	0.2	0.65922	22.5415	22.6355	25.3587	25.3618	22.5918	22.673	23.067	22.4653	23.6775	23.7985	24.3367	24.3468	22.8917	23.067	24.0226	23.6151	22.0749	22.407	22.8363	22.8562	23.9965	23.9684	23.2601	22.7039	22.307	22.5036	23.8263	23.8005	25.3719	25.4723	23	23.2808	23.6679	23.747	24.2729	24.4446	25.0829	24.4989	20.8502	20.7373
CNDP1_HUMAN	K.EWVAIESDSVQPVPR.F	2	23.35	-0.379	-1.03	0.30942	1.06	0.30942	22.4751	22.403	25.4919	25.2054	22.0874	22.0299	22.8393	22.8915	23.5222	23.4933	24.2178	24.401	23.2249	23.2422	23.25	23.1773	21.7448	22.0603	22.6675	22.7829	23.652	23.7658	22.7871	22.863	22.4419	22.4994	24.4833	24.1642	25.0184	25.0503	23.2862	23.1541	23.472	23.5022	24.4664	24.5388	24.3689	24.4101	21.417	21.4371
CNDP1_HUMAN	R.YPSLSIHGIEGAFDEPGTK.T	3	23.81	-0.258	-0.66	0.51498	0.43	0.51498	23.5053	23.3081	25.8047	25.7634	22.6786	22.7633	23.3687	23.4942	23.9763	24.0818	24.8816	24.856	23.2674	23.4139	24.006	23.9436	21.9854	22.3217	22.9209	23.2256	24.3316	24.5344	23.3164	23.24	22.58	22.7787	24.4432	24.4931	25.7079	25.7872	23.415	23.4898	24.1749	24.2247	24.7501	24.8507	24.9296	24.8086	21.3598	21.52
CNDP1_HUMAN	R.DGSTIPIAK.M	2	22.52	-0.227	-0.66	0.5137	0.43	0.5137	21.5758	21.5292	24.2231	24.0194	21.8921	21.9347	22.2969	22.0537	22.617	22.6241	23.1353	23.285	22.0122	22.177	22.7707	22.5394	21.6458	21.8894	21.976	21.9983	22.9852	22.9976	22.4843	22.2591	21.5766	21.6473	22.8182	23.0357	24.164	24.2237	22.2051	22.2775	22.8105	22.7383	23.3197	23.2569	23.7245	23.4021	20.4433	20.3566
CNDP1_HUMAN	R.MMAVAADTLQR.L	2	23.14	-0.343	-0.88	0.38612	0.77	0.38612	22.4645	22.2155	25.2592	24.9897	21.96	21.9098	22.4777	22.5399	23.346	23.2343	24.0427	24.1891	22.7498	22.6795	23.3021	23.1935	21.7523	21.977	22.5217	22.6104	23.8638	24.0155	22.7872	22.8355	22.0633	22.12	23.9326	23.6718	25.2396	25.0014	23.0038	22.7398	23.49	23.3664	24.0679	23.9241	24.2983	24.2189	20.7559	20.8837
CNDP1_HUMAN	R.FRQELFR.M	2	21.9	-0.36	-0.71	0.4837	0.5	0.4837	21.0134	21.0006	24.2309	23.8969	20.7811	20.7868	21.4461	21.074	21.9471	22.2422	22.9048	23.0165	21.7087	21.7242	22.0696	22.0321	20.1414	20.309	21.1513	20.8675	22.614	22.4223	21.3505	20.5764	21.1312	21.096	22.6651	22.1727	24.0138	24.0664	21.6721	21.7147	22.1772	22.2941	23.1114	23.1888	23.3559	23.3728	19.6088	18.949
CNDP1_HUMAN	R.WNYIEGTK.L	2	21.93	-0.254	-0.62	0.53656	0.39	0.53656	21.2464	21.1587	23.6202	23.6095	21.0796	21.0888	21.2517	21.1731	22.0504	22.0568	22.6748	22.9239	21.244	21.3967	22.483	22.1241	20.7517	21.3033	21.2648	21.5379	22.5492	22.6854	21.7737	21.7781	20.5395	20.8151	22.5202	22.6226	23.7131	23.7065	21.8343	21.7816	22.237	22.1465	22.3341	22.4928	23.47	23.0303	19.5319	19.5606
CNDP1_HUMAN	R.GDGWLTDPYVLTEVDGK.L	2	22.74	-0.368	-0.85	0.39753	0.73	0.39753	22.3757	22.1161	24.9367	24.8285	21.3924	21.1994	21.8854	22.0972	22.9919	22.8808	23.8646	24.1879	22.3018	22.2695	23.1603	23.1123	20.7389	20.4767	22.2066	22.0374	23.2194	23.2597	22.1553	22.1179	21.6004	21.4265	23.6164	23.4987	24.6346	24.8119	22.7881	22.5634	23.2306	23.3053	23.535	23.6345	24.0887	24.1855	20.3007	20.44
CNDP1_HUMAN	K.MFQEIVHK.S	2	21.4	-0.304	-0.5	0.61744	0.25	0.61744	20.9856	20.7198	23.8075	23.4614	20.3178	20.1705	21.1382	20.2258	21.2276	21.3969	22.3305	21.9764	21.1582	20.859	21.6117	21.5766	20.1401	20.0007	21.1061	20.8091	22.3192	22.0341	21.135	20.2467	20.4573	20.5552	22.2387	21.1627	23.6168	23.4991	21.2345	21.2097	21.5981	21.6543	22.1312	22.2311	22.217	22.7369	19.6894	19.1357
CNDP1_HUMAN	K.FIIEGMEEAGSVALEELVEK.E	3	21.6	-0.568	-0.9	0.37414	0.81	0.37414	20.8145	20.3593	24.6849	24.074	19.7035	20.4459	21.0271	20.6842	21.9344	21.5446	23.169	22.6752	21.3613	20.9983	21.8552	21.5383	18.7059	19.0743	20.7908	20.8573	22.1925	21.7923	21.1282	20.789	20.1092	19.6212	23.3894	23.2508	24.2486	24.0962	21.1189	21.1881	22.2152	21.5184	22.6749	22.17	22.8386	22.9661	20.2681	20.0744
CNDP1_HUMAN	R.VASVDMGPQQLPDGQSLPIPPVILAELGSDPTK.G	3	22.32	-0.526	-1.07	0.28919	1.15	0.28919	21.8495	21.5058	25.0237	24.601	20.4924	20.3728	21.5163	21.5457	22.6803	22.4796	23.3777	23.6292	22.0641	21.9978	22.7274	22.5496	19.8688	19.3821	21.8067	21.7393	22.6322	22.7121	21.6467	21.8049	20.7808	20.8934	23.8231	23.6478	24.5432	24.6794	22.3784	22.0916	22.6917	22.829	23.1528	23.1749	23.6241	23.8289	20.5113	20.2832
CNDP1_HUMAN	R.KPAITYGTR.G	2	21.14	-0.266	-0.63	0.53416	0.39	0.53416	20.2566	20.0362	23.3078	22.9217	20.0988	20.0245	21.0091	20.7299	21.3439	21.1264	22.0048	22.1835	20.6796	20.6386	21.3163	21.2426	19.8262	20.0518	20.7181	20.5769	21.5923	21.8023	20.9219	20.8103	19.8468	19.894	22.2105	21.6784	23.0184	23.0326	21.0311	20.8546	21.3652	21.3186	21.924	22.0461	22.5001	22.2809	18.7032	18.5723
CNDP1_HUMAN	R.GNSYFMVEVK.C	2	21.46	-0.334	-0.7	0.48638	0.49	0.48638	20.7468	20.6064	23.9624	23.6693	20.0228	20.0109	21.0398	20.8344	21.7536	21.7295	22.4116	22.5727	21.1411	20.8992	21.944	21.7651	19.4115	19.444	21.0353	20.8073	22.062	22.0332	21.0122	20.8347	20.1341	20.1687	22.75	22.0129	23.4782	23.5343	21.3919	21.0068	21.7938	21.6542	22.3528	22.4855	22.8981	22.659	19.0066	19.2196
CNDP1_HUMAN	K.AIHLDLEEYR.N	2	20.67	-0.227	-0.43	0.6724	0.18	0.6724	20.7865	20.4643	23.2111	22.7719	19.4807	19.2501	20.3786	20.1667	20.691	20.5932	21.8765	21.6668	20.3217	20.0436	20.9813	20.8962	18.4959	18.5817	20.4312	20.0201	21.5383	21.6297	18.8328	18.6057	19.3226	19.5216	21.8274	21.2106	22.7299	22.7537	20.8031	20.1119	21.1095	20.9012	21.4458	21.6991	21.8991	21.9781	19.1183	18.6009
CNDP1_HUMAN	R.GATDNKGPVLAWINAVSAFR.A	3	21.94	-0.719	-1.32	0.19246	1.75	0.19246	21.4318	21.2389	24.029	24.0042	20.6981	20.6539	21.5354	21.4798	22.2032	22.1114	23.0639	23.3451	21.8483	21.7912	22.3755	22.2046	18.3893	17.5313	20.9098	20.6815	22.4838	22.5124	21.7535	21.4553	20.9642	21.1783	23.2708	22.945	24.0312	24.1251	22.0792	21.9263	22.3407	22.3258	23.4332	23.2048	23.3666	23.6179	19.281	19.6064
CNDP1_HUMAN	K.GPVLAWINAVSAFR.A	2	21.52	-0.339	-0.55	0.5869	0.3	0.5869	20.4858	20.2589	24.6481	23.9855	19.2516	19.0002	20.2714	20.4115	21.72	21.3675	23.1481	23.2143	21.5731	21.0822	22.0069	22.1352	NA	NA	19.874	19.7285	21.7749	21.4892	20.6323	20.4988	19.9368	19.8552	23.3592	22.9786	24.0487	24.1746	21.7724	21.325	21.7307	21.4549	22.3937	22.3425	23.034	23.4536	18.5108	18.8583
CNTN1_HUMAN	K.FIPLIPIPER.T	2	24.39	-0.429	-1.39	0.17051	1.94	0.17051	23.8513	23.6568	25.8842	25.5791	23.412	23.4038	24.0229	24.1789	24.3114	24.3058	24.8518	24.8011	24.2962	24.0911	24.0318	24.0844	23.318	23.5216	23.9275	23.9026	24.1041	23.9993	23.9323	24.1821	24.3857	24.2806	25.5902	25.2043	25.2889	25.3264	24.1694	23.913	24.7888	24.5948	25.9023	25.762	24.5923	24.7589	23.6036	23.6328
CNTN1_HUMAN	R.AHSDGGDGVVSQVK.I	2	22.72	-0.477	-0.92	0.36282	0.85	0.36282	21.8588	21.5525	24.7426	23.8969	21.6024	21.3959	22.8189	22.2645	22.7555	22.5935	23.6136	23.5772	23.3108	22.9517	21.9534	22.1506	21.2265	21.2277	22.3489	21.8027	22.9649	22.7841	22.2869	22.0172	22.6804	22.4543	24.2939	23.3584	23.773	23.7174	23.0011	22.42	22.8557	22.4987	24.0015	23.913	22.9779	22.9616	22.1674	22.0506
CNTN1_HUMAN	K.ILALAPTFEMNPMK.K	2	23.07	-0.511	-1.72	0.09251	2.96	0.09251	22.402	22.3388	24.972	24.7273	21.4509	21.4105	22.5616	22.6935	23.0849	22.8921	23.5475	23.5137	22.6748	22.7378	22.7546	22.7865	21.7655	21.8952	23.0208	23.0449	22.7819	22.8545	22.8018	22.8051	22.9634	22.7488	24.3017	24.1801	24.0015	24.1987	22.6554	22.6472	23.5004	23.4722	24.4427	24.3742	23.3044	23.1951	22.6709	22.5936
CNTN1_HUMAN	K.GMVLLCDPPYHFPDDLSYR.W	3	23.39	-0.763	-2.19	0.03384	4.81	0.03384	22.6581	22.5664	24.9842	24.9315	21.8946	21.7305	23.0418	22.9854	23.266	23.401	23.8927	23.8757	23.201	22.981	23.0979	23.2548	21.0975	20.8153	23.289	23.2881	23.4409	23.1618	22.9398	22.8542	23.3818	23.302	24.4757	24.4866	24.4945	24.6629	23.0573	22.966	24.15	24.0014	25.3286	25.1329	23.8395	24.0957	22.9015	22.8359
CNTN1_HUMAN	R.TTKPYPADIVVQFK.D	3	23.3	-0.368	-1.16	0.25425	1.34	0.25425	22.6682	22.3741	24.873	24.6908	21.8556	21.9418	23.3315	23.2089	23.3903	23.2484	23.7175	23.8458	23.0408	23.0319	23.1196	22.9738	22.169	22.4031	23.2275	23.1266	22.9386	22.8664	22.9163	22.9553	22.9797	23.1371	24.6682	24.198	24.151	24.1458	23.0246	22.8801	23.6574	23.4499	24.627	24.7356	23.635	23.498	22.5978	22.5404
CNTN1_HUMAN	R.ASPFPVYK.W	2	23.08	-0.339	-1.03	0.3091	1.06	0.3091	22.4875	22.1035	24.1731	23.7713	22.2883	22.2735	23.0114	22.8997	23.1379	22.9896	23.4199	23.2758	23.0539	22.6601	22.9067	22.8174	22.4642	22.7192	22.923	22.7559	22.9093	22.9736	22.9363	22.8617	23.0131	23.0466	23.9034	23.3733	23.774	23.6491	23.0768	22.7079	23.5285	23.2	24.1979	24.2695	23.2408	23.3344	22.4849	22.4351
CNTN1_HUMAN	K.TILSDDWK.D	2	22.54	-0.368	-1.18	0.24428	1.39	0.24428	21.846	21.8407	24.0888	23.7933	21.2798	21.2368	22.2722	22.0449	22.5344	22.5121	22.8149	22.9745	22.2696	22.2537	22.5115	22.2759	21.7653	22.1183	22.2949	22.362	22.4173	22.4829	22.2394	22.1462	22.3215	22.3408	23.3317	22.9355	23.477	23.429	22.2343	22.0747	22.7393	22.8716	24.0423	24.0599	23.0109	22.655	21.825	21.8228
CNTN1_HUMAN	R.YSMVGGNLVINNPDK.Q	2	22.44	-0.324	-0.97	0.33574	0.95	0.33574	21.7379	21.7626	24.0209	23.9938	20.9797	21.0965	22.2578	22.0814	22.5664	22.6364	22.7202	23.0218	22.0408	22.2549	22.2976	22.1303	21.3481	21.6355	22.4755	22.5104	21.9634	22.1896	21.9759	22.07	22.0373	22.345	23.7349	23.1885	23.2255	23.2537	22.0479	21.9179	22.6297	22.791	23.6849	23.7024	22.7998	22.6746	21.9057	21.9144
CNTN1_HUMAN	R.MNNGDVDLTSDR.Y	2	22.41	-0.224	-0.68	0.50118	0.46	0.50118	21.31	21.6811	23.7399	23.9183	21.5188	21.5937	22.3065	22.1047	22.5517	22.5776	22.5429	22.6621	22.0093	22.2134	22.385	22.168	21.7579	22.0469	22.3057	22.5983	21.9526	22.0831	22.3003	22.011	22.1583	22.3512	22.9618	23.1694	23.0504	23.2974	21.9793	22.1118	22.5698	22.7649	23.5099	23.7663	22.8497	22.5139	21.5508	21.5211
CNTN1_HUMAN	R.STEATLSFGYLDPFPPEERPEVR.V	3	23.04	-0.56	-1.61	0.11503	2.59	0.11503	22.3473	22.2788	24.5953	24.5849	21.6322	21.5758	22.6842	22.8156	23.3498	23.3535	23.5791	23.7018	23.0482	23.0744	22.9025	22.9557	20.7421	20.2646	22.8313	22.8445	22.6646	22.5931	22.5618	22.5368	22.7183	22.7721	24.2723	24.3213	24.031	24.0962	22.8132	22.9853	23.5312	23.5255	24.4692	24.6121	23.3162	23.5479	22.3513	22.6384
CNTN1_HUMAN	R.DGEYVVEVR.A	2	21.55	-0.208	-0.63	0.53329	0.39	0.53329	20.8274	21.048	22.7029	22.7299	20.913	20.8678	21.4822	21.5907	21.6539	21.6151	21.7406	22.0087	21.0286	21.4816	21.3965	21.1116	20.9451	21.3306	21.1156	21.3626	20.9219	21.2655	21.5223	21.5311	21.2986	21.7	21.8786	21.9768	22.3027	22.2106	21.1294	21.1939	21.6853	21.8079	22.6964	22.9014	21.8927	21.5572	20.8953	20.7478
CNTN1_HUMAN	K.VLEPMPSTAEISTSGAVLK.I	2	21.66	-0.394	-1.14	0.26026	1.3	0.26026	21.311	21.1086	23.5314	23.0316	20.2164	20.2744	21.4191	21.3801	21.7917	21.5867	21.9706	22.0768	21.3647	21.3063	21.2528	21.0848	20.492	20.834	21.7164	21.5343	21.3044	21.5234	21.1643	21.1905	21.5655	21.5468	22.9217	22.5671	22.4117	22.6182	21.5092	21.1042	21.9051	21.764	22.897	23	21.9108	21.8616	21.2424	21.1526
CNTN1_HUMAN	K.VLEPMPSTAEISTSGAVLK.I	3	21.56	-0.325	-0.91	0.36784	0.83	0.36784	20.5651	20.8392	22.8067	23.006	20.4932	20.4908	21.175	21.525	21.772	21.6712	22.0162	21.3369	21.229	21.3719	21.2498	21.3896	20.6827	21.0497	21.6299	21.5996	21.2417	21.4139	21.1013	21.3249	21.3026	21.4779	22.4169	22.2151	22.5089	22.443	21.0309	21.2521	21.9141	22.0256	22.7667	22.9413	21.8271	21.5073	20.8233	20.869
CNTN1_HUMAN	K.IVESYQIR.Y	2	22.07	-0.578	-1.59	0.11946	2.53	0.11946	20.8257	21.0956	23.3189	23.2204	20.9755	21.1653	21.7544	21.0292	21.8096	21.9213	22.1642	22.2176	21.7826	21.9136	21.7773	21.765	21.3383	21.5588	21.9864	22.0831	21.8834	21.905	21.966	21.4194	22.1145	22.2767	22.8449	22.8127	23.2023	23.2715	21.7308	22.1441	22.3809	22.3275	23.5758	23.6674	22.6138	22.4305	21.3745	21.3268
CNTN1_HUMAN	R.KVLEPMPSTAEISTSGAVLK.I	3	21.79	-0.346	-1.14	0.26227	1.29	0.26227	21.285	21.0928	23.4446	23.2773	20.2767	20.4435	21.726	21.788	21.9561	21.8058	22.0512	22.3088	21.3076	21.4701	21.4225	21.4086	20.8153	20.9786	21.6364	21.7874	21.5017	21.4744	21.3282	21.4755	21.6813	21.5656	23.0839	22.8125	22.7297	22.5305	21.3583	21.2472	21.9796	21.9708	23.2626	23.2263	21.8613	22.0134	21.0367	21.0526
CNTN1_HUMAN	R.VQVTSQEYSAR.L	2	21.07	-0.275	-0.72	0.47702	0.51	0.47702	19.9466	20.0215	22.4472	22.3571	20.0425	20.0279	20.8945	20.802	21.3451	21.2487	21.0988	21.6684	20.56	20.9353	21.0953	20.6569	20.4236	20.8132	21.0309	21.156	20.514	20.7889	20.8827	21.0008	20.5138	20.7205	21.8545	21.6403	21.7183	21.9918	20.5345	20.7911	21.3422	21.4535	22.515	22.7037	21.6625	21.2307	20.0066	20.2154
CNTN1_HUMAN	K.HSIEVPIPR.D	2	22.02	-0.253	-0.56	0.58179	0.31	0.58179	21.8491	21.3814	23.682	23.2106	20.9468	20.7145	22.1008	21.8009	22.1415	22.0018	22.4393	22.4461	21.9123	21.8018	21.8873	21.5485	21.1128	21.3041	21.9807	21.6182	21.8316	21.8938	21.888	21.5848	21.937	21.5705	22.955	22.555	22.9285	22.8992	21.8055	21.393	22.3457	22.0384	23.5252	23.5562	22.2911	22.3258	21.2736	20.3511
CNTN1_HUMAN	R.NDGGIYTCFAENNR.G	2	21.52	-0.276	-0.88	0.38637	0.77	0.38637	20.8159	20.9106	22.8286	22.764	20.4804	20.4902	21.5823	21.4558	21.6103	21.6557	21.844	21.8487	21.1318	21.3627	21.3859	21.122	20.4178	20.9484	21.4183	21.4729	20.8388	21.2758	21.2327	21.1815	21.4251	21.4882	22.6334	22.2837	22.1031	22.0962	21.3036	21.1592	21.6927	21.7962	22.794	22.8407	21.7722	21.6713	20.7404	20.7421
CNTN1_HUMAN	R.VVATNTLGR.G	2	21.16	-0.285	-0.88	0.38195	0.78	0.38195	20.5022	20.1309	22.3425	22.1552	20.3466	20.302	21.0784	20.8116	21.3223	21.0281	21.4904	21.5883	20.7222	20.9422	21.1353	20.7384	20.7233	20.9327	21.0295	21.0771	20.7946	20.7824	20.9612	20.8701	20.9615	20.981	21.9139	21.6288	21.9128	21.9575	20.6347	20.829	21.4886	21.4216	22.6283	22.5331	21.7993	21.3613	20.32	20.3231
CNTN1_HUMAN	K.ILALAPTFEMNPMKK.K	3	20.91	-0.484	-1.52	0.13611	2.31	0.13611	20.3258	20.2639	22.7619	22.5415	19.4435	19.4454	20.6045	20.6181	20.8034	20.8	21.2611	21.1666	20.436	20.5416	20.4862	20.4769	19.7276	20.0884	20.8325	20.7439	20.6845	20.7707	20.6205	20.5958	21.0108	20.7886	22.0919	22.0166	21.9505	21.8351	20.5533	20.2613	21.225	21.2659	22.4059	22.5699	20.8465	21.1954	20.214	20.1554
CNTN2_HUMAN	R.TTGPGGDGIPAEVHIVR.N	3	24.55	-0.449	-1.37	0.17834	1.87	0.17834	23.4525	23.5535	25.2089	25.1058	23.3819	23.4368	24.7012	24.7005	24.2889	24.2774	25.3082	25.3583	24.6345	24.8923	24.2337	23.9102	23.6713	24.0324	24.0738	24.3776	24.443	24.6373	24.8084	24.9982	24.1744	24.3422	26.8737	26.5888	25.0796	25.101	25.1278	25.1543	23.8976	23.8655	25.2159	25.2926	24.6355	24.4516	23.362	23.5339
CNTN2_HUMAN	R.VTVTPDGTLIIR.N	2	21.92	-0.145	-0.39	0.69633	0.15	0.69633	21.5593	21.6377	23.472	23.0034	21.0876	21.1371	21.216	21.3744	21.8458	21.7949	22.3043	22.6754	21.8353	22.0055	21.8656	21.8701	21.3401	21.8327	21.4935	21.6508	21.28	21.4519	22.0028	22.2488	21.3233	21.763	22.9258	22.2229	22.5647	22.6043	21.5381	21.8277	21.6162	21.6329	22.8376	22.8025	21.9127	21.9002	21.6921	21.758
CNTN2_HUMAN	R.FGFLQEFSK.E	2	20.89	-0.236	-0.7	0.4859	0.49	0.4859	20.352	20.105	22.3606	22.2029	20.0565	20.1212	20.0618	20.2979	20.9453	20.977	21.7443	21.6601	20.8831	21.1779	21.0425	20.966	19.978	20.0977	20.035	20.3398	20.0344	20.0708	20.9489	20.9562	20.2934	20.6431	21.723	21.6612	21.7485	21.9322	20.6459	20.6918	20.962	21.0818	22.0597	22.0676	20.9469	20.9479	20.0555	20.6597
CNTN2_HUMAN	R.IIVQAQPEWLK.V	2	21.9	-0.256	-0.88	0.38369	0.77	0.38369	21.4322	21.3815	23.5171	23.1641	20.9545	20.8995	21.244	21.0616	21.8871	21.7255	22.518	22.5868	21.8918	21.9598	21.9291	21.7748	21.0802	21.3887	21.568	21.4954	21.2279	21.251	21.9757	21.9838	21.5121	21.4197	23.0854	22.6605	22.6717	22.6255	21.8031	21.6653	21.684	21.666	22.9408	22.9154	22.1176	22.008	21.6821	21.684
CNTN2_HUMAN	K.VISDTEADIGSNLR.W	2	21.07	-0.205	-0.73	0.4678	0.54	0.4678	20.5762	20.5421	22.1256	22.2188	20.3635	20.2501	20.6078	20.4107	21.0206	20.9492	21.6156	21.6188	21.0887	20.9214	21.1265	20.8251	20.5825	20.8855	20.8806	20.6862	20.2834	20.3924	21.202	21.3509	20.629	20.6637	22.3063	21.8715	21.8344	21.8732	20.9045	20.8844	20.8039	20.8852	21.9292	21.7083	21.1787	21.1974	20.7223	20.7758
CNTN4_HUMAN	K.IEVQFPETVPTAK.G	2	22.27	-0.511	-1.65	0.10706	2.71	0.10706	21.2723	21.3811	23.5203	23.4074	21.0098	21.2513	21.613	21.5855	21.892	21.9592	22.8923	22.7645	21.7716	21.9789	22.4297	22.1873	21.4653	21.9759	21.9885	21.9613	22.341	22.5915	22.3318	22.428	21.3444	21.4894	23.6271	23.3185	22.7908	22.8547	22.7336	22.5309	22.1473	22.1847	23.2448	23.4601	22.3584	22.2959	22.1847	22.2727
CO1A1_HUMAN	K.VLCDDVICDETK.N	2	25.15	-0.203	-0.73	0.46735	0.54	0.46735	24.6224	24.461	26.7076	26.7274	23.9448	23.9688	25.2928	25.2078	25.4893	25.3084	25.3592	25.4901	25.167	25.2064	24.6835	24.4707	24.3484	24.6763	24.9033	24.9121	24.999	25.1712	24.9208	24.9084	24.7334	24.7434	25.982	25.712	26.0986	26.0317	24.931	24.7909	25.0962	25.0876	26.2952	26.3368	25.1116	25.1003	24.4911	24.4591
CO1A1_HUMAN	K.STGGISVPGPMGPSGPR.G	2	23.81	-0.164	-0.51	0.61063	0.26	0.61063	22.9788	23.1316	25.3456	25.2823	22.8326	23.0881	23.7307	23.5527	23.9323	23.952	24.0041	24.1827	23.2702	23.6193	23.6345	23.3217	23.4038	23.7847	23.7318	23.707	23.4796	23.6688	23.5794	23.6271	23.1797	23.4223	24.2952	24.2452	24.6961	24.7003	23.371	23.5026	23.9593	24.0239	24.9581	25.0808	24.3355	23.9761	22.7321	22.9307
CO1A1_HUMAN	K.SLSQQIENIR.S	2	21.44	-0.265	-0.95	0.3473	0.9	0.3473	20.8102	20.956	22.3751	22.3364	20.3103	20.421	21.7081	21.6856	21.3995	21.3059	21.8104	21.8059	21.1548	21.3064	21.2755	21.1684	20.9516	21.2243	20.9151	21.2314	20.8819	21.0542	21.4742	21.638	20.9914	21.3691	22.4417	22.4524	21.7063	21.8089	21.8959	21.9845	21.2537	21.3464	22.1524	22.4435	21.4841	21.2324	20.8748	20.9564
CO3_HUMAN	K.VFLDCCNYITELR.R	2	24.58	-0.691	-2.11	0.04125	4.43	0.04125	23.3711	23.178	25.7639	25.5894	23.066	22.9657	24.3913	24.4598	24.431	24.4183	25.5571	25.5978	24.7374	24.7994	23.902	23.8684	23.0917	23.3749	24.0743	23.9865	24.8213	25.0351	24.5233	24.5599	24.1698	24.1685	26.7258	26.5512	25.3492	25.4365	25.265	25.2488	24.3508	24.3363	25.4673	25.702	24.553	24.8118	23.567	23.7984
CO3_HUMAN	R.VPVAVQGEDTVQSLTQGDGVAK.L	3	25.86	-0.601	-1.76	0.08586	3.09	0.08586	24.2506	24.5299	26.9057	26.8198	24.2868	24.565	25.7687	25.8092	25.7118	25.7088	26.8524	26.395	25.9507	26.1075	25.0815	25.0996	24.952	25.2525	25.4876	25.6432	26.0947	26.1619	25.8589	26.0148	25.2576	25.2993	27.9408	27.6616	26.5722	26.5387	26.4672	26.4063	25.6524	25.6575	26.9748	27.0602	26.0867	25.8757	24.7499	24.8745
CO3_HUMAN	R.VPVAVQGEDTVQSLTQGDGVAK.L	2	22.81	-0.62	-1.23	0.22647	1.51	0.22647	21.8959	21.5072	24.2143	23.4836	21.2539	21.1999	22.8265	22.7046	22.5432	22.2517	23.5143	24.2473	23.0184	23.0174	22.1476	21.6216	21.6834	22.0685	22.636	22.2415	22.9196	23.2083	22.7561	22.604	22.3431	22.3949	25.3399	24.8617	23.3003	23.5145	23.7023	23.2623	22.3363	22.1583	23.9365	24.087	22.759	23.1877	22.0202	21.7905
CO3_HUMAN	R.ILLQGTPVAQMTEDAVDAER.L	3	26.04	-0.682	-1.53	0.13468	2.33	0.13468	24.1033	24.7794	27.2134	27.3183	24.4944	24.619	25.8371	25.6736	25.6808	26.0581	27.19	27.024	26.2579	26.1955	25.28	25.5965	24.871	24.8163	25.5354	25.4861	26.5167	26.0323	26.273	25.8965	25.7706	25.612	27.9066	28.2753	27.0552	27.1763	26.0217	26.5217	26.1226	25.9993	27.321	27.1354	26.0024	26.2862	24.7126	25.0405
CO3_HUMAN	R.ILLQGTPVAQMTEDAVDAER.L	2	23.99	-0.82	-1.53	0.13388	2.34	0.13388	23.1347	22.3597	25.4707	25.1818	21.9696	21.9284	23.6307	23.7113	24.1058	23.6377	24.7206	25.2262	24.2004	24.2907	23.3512	22.7749	22.1271	22.5225	23.5563	23.6037	24.0304	24.6491	23.8833	24.4272	23.4008	23.4673	26.7016	26.1463	24.6463	24.8173	25.2635	24.7297	23.3528	23.475	24.9687	25.0179	24.2334	24.1919	23.3088	23.1947
CO3_HUMAN	R.SGIPIVTSPYQIHFTK.T	3	25.34	-0.596	-1.9	0.06365	3.63	0.06365	24.1425	24.0148	26.3314	26.0608	23.8852	23.8655	25.2321	25.3826	25.152	24.9707	26.2752	26.1728	25.5806	25.5336	24.6329	24.6351	24.3442	24.5485	25.1059	25.0332	25.7219	25.7765	25.3839	25.4107	24.7665	24.8971	27.274	27.1158	26.006	25.9744	26.0716	25.7978	25.135	25.111	26.4645	26.379	25.4176	25.6151	24.3758	24.1188
CO3_HUMAN	R.SGIPIVTSPYQIHFTK.T	2	22.18	-0.732	-1.74	0.08942	3.02	0.08942	21.3846	21.0085	23.517	23.1536	20.2483	20.1239	22.0202	22.1203	21.7774	21.8614	23.1105	23.2125	22.4405	22.4015	21.2182	21.1784	20.799	21.0585	21.985	21.6387	22.5121	22.7926	21.9114	21.9705	21.6153	21.7763	24.4796	24.0579	22.8204	22.8394	23.1207	22.6086	21.8978	22.0301	23.4864	23.4735	22.1495	22.6164	21.5698	21.1634
CO3_HUMAN	K.VHQYFNVELIQPGAVK.V	3	24.38	-0.672	-2	0.05204	4	0.05204	22.9207	22.7523	25.682	25.6099	22.6476	22.5222	24.1721	24.269	24.3718	24.1696	25.1912	25.0768	24.4312	24.3716	23.7203	23.6901	23.432	23.4001	24.2877	24.1949	24.6128	24.6397	24.5145	24.485	23.6568	23.6183	26.7298	26.2489	25.2188	25.1495	25.0971	24.8094	24.3531	24.2836	25.4574	25.4233	24.4044	24.5262	23.6117	23.52
CO3_HUMAN	K.VHQYFNVELIQPGAVK.V	2	21.44	-0.738	-1.73	0.09052	3	0.09052	20.1136	20.0785	23.3477	23.0075	19.1451	19.0694	21.1931	21.365	21.2187	21.2351	22.3979	22.2106	21.526	21.5885	20.643	20.5929	19.9507	19.9007	21.418	21.3518	21.5882	21.7439	21.221	21.2665	20.7485	20.7722	24.208	23.54	22.1817	22.3106	22.1071	21.7917	21.2354	21.2561	22.6906	22.7715	21.3323	21.8543	20.8599	20.635
CO3_HUMAN	K.TGLQEVEVK.A	2	24.67	-0.552	-1.39	0.17283	1.92	0.17283	22.8376	23.2478	25.5172	25.5462	23.5306	23.7369	24.4892	24.0162	24.5326	24.5384	25.2059	25.3467	24.6862	24.9586	24.1737	23.9439	23.9391	24.4619	24.4637	24.6367	24.8863	25.0565	24.9848	24.5961	24.004	24.3355	26.1584	26.1888	25.1741	25.3599	24.9578	25.3917	24.3573	24.5876	25.5717	25.8057	25.1679	24.8259	23.6859	23.7545
CO3_HUMAN	R.YYTYLIMNK.G	2	24.27	-0.715	-2.24	0.0304	5.02	0.0304	22.6329	22.5678	25.3713	25.1488	22.7224	22.6485	23.9095	23.8805	24.1221	24.0805	25.1248	25.1384	24.4521	24.5531	23.6371	23.5745	23.1562	23.4541	23.939	24.1226	24.6272	24.693	24.3858	24.5205	23.6313	23.6612	26.4516	26.1598	24.9752	25.0783	25.0203	24.9121	24.1186	24.0101	25.0961	25.2622	24.6258	24.4826	23.4392	23.3915
CO3_HUMAN	R.TELRPGETLNVNFLLR.M	3	24.34	-0.852	-2.18	0.03474	4.76	0.03474	23.163	22.6992	25.5858	25.2911	22.7944	22.638	24.0098	24.094	24.2645	24.4098	25.5304	25.485	24.6796	24.6173	23.6872	23.8327	21.9868	21.5956	23.9681	23.847	24.6917	24.4273	24.3523	24.2463	23.7769	23.5606	26.6178	26.6022	25.3843	25.3061	25.005	24.8977	24.4476	24.385	25.6213	25.6247	24.6764	24.6505	23.4802	23.4734
CO3_HUMAN	R.TELRPGETLNVNFLLR.M	2	20.34	-1.209	-1.24	0.22187	1.54	0.22187	19.1722	18.3041	22.3474	21.6621	18.1248	17.7235	19.9696	19.7483	20.0452	20.5513	22.053	21.9655	21.1827	20.8034	19.5858	19.8263	17.1321	14.4371	20.5233	19.5963	21.0242	20.6	20.3214	20.0209	19.6139	18.9539	23.8073	23.1928	21.664	21.5653	21.7506	21.1778	20.5781	20.5147	21.9689	22.0955	20.8597	20.9358	18.9635	19.3194
CO3_HUMAN	R.FISLGEACK.K	2	25.39	-0.587	-1.89	0.06603	3.56	0.06603	24.037	23.9747	26.1833	26.1557	24.0435	24.0735	25.276	25.1444	25.3079	25.228	26.2957	26.3918	25.467	25.6152	24.8777	24.6971	24.4399	24.759	25.0074	25.0084	25.6403	25.8168	25.5596	25.6558	24.8674	25.0538	27.4508	27.0682	26.1504	25.9963	26.0147	26.0613	25.0892	25.0489	26.2813	26.189	25.5828	25.3983	24.407	24.3906
CO3_HUMAN	K.VQLSNDFDEYIMAIEQTIK.S	3	24.12	-1.035	-1.25	0.21987	1.55	0.21987	22.4637	22.5115	26.1911	26.1059	21.6584	21.2898	24.093	24.3415	24.2873	23.9959	25.7299	25.576	24.4624	24.6103	23.8309	24.0514	20.9447	18.3414	23.8965	23.7132	24.1197	24.0195	24.0625	24.1319	23.1477	22.9938	26.9581	27.1018	25.223	25.5248	24.7356	25.0415	24.3273	24.1061	25.085	25.1714	24.5475	24.8705	23.7781	23.8468
CO3_HUMAN	K.VQLSNDFDEYIMAIEQTIK.S	2	21.33	-1.205	-1.08	0.28803	1.16	0.28803	20.1736	19.2539	24.2047	22.9313	19.1635	18.1355	21.2066	21.1379	21.3641	21.007	22.8722	22.8838	22.2592	21.6358	21.3276	20.9916	17.7662	14.6223	21.0117	20.6521	21.5639	20.9717	21.5093	21.3525	20.7575	20.0455	25.0498	24.4483	22.7645	22.649	22.6964	22.0243	21.1006	20.9778	22.2144	22.3504	21.8894	22.1504	21.1887	20.9917
CO3_HUMAN	K.SSLSVPYVIVPLK.T	2	25.89	-0.656	-2.28	0.0276	5.21	0.0276	24.6291	24.5318	26.81	26.6756	24.5239	24.5614	25.5211	25.6683	25.6355	25.5917	26.595	26.7525	25.964	25.9815	25.2223	25.1476	24.9842	25.3533	25.4857	25.5085	26.1934	26.3879	25.9533	25.9811	25.4412	25.5211	27.7646	27.658	26.5704	26.5905	26.5021	26.3456	25.7184	25.6799	26.8891	26.8978	25.9582	26.0539	25.1566	24.9991
CO3_HUMAN	K.DSCVGSLVVK.S	2	23.76	-0.669	-1.85	0.07193	3.41	0.07193	22.2818	22.4421	24.046	24.1744	22.7654	22.975	23.3284	23.279	23.5137	23.4891	24.1427	24.3847	23.4285	23.7822	23.3493	22.9762	23.0877	23.6304	23.591	23.7567	24.2811	24.5402	24.2539	24.2957	23.0702	23.5206	24.7528	25.1261	24.1841	24.3498	24.1206	24.3502	23.6573	23.7666	24.7362	24.7338	24.2846	23.8948	22.836	23.0489
CO3_HUMAN	K.ACEPGVDYVYK.T	2	24.42	-0.523	-1.7	0.09636	2.89	0.09636	23.0221	23.0765	25.2914	25.2284	23.1437	23.1864	24.2545	24.3676	24.2315	24.0767	25.1017	25.2669	24.4864	24.5654	23.8916	23.746	23.7205	24.2066	24.0427	24.2026	24.6054	24.8068	24.769	24.8687	23.7922	23.9194	26.3391	26.2577	24.912	24.9908	25.1913	25.1456	24.0562	24.0325	25.0303	25.1418	24.4594	24.3002	23.3998	23.5581
CO3_HUMAN	K.DFDFVPPVVR.W	2	25	-0.726	-2.25	0.02977	5.06	0.02977	23.5643	23.3002	26.22	26.0099	23.5131	23.4701	24.3504	24.5553	24.6311	24.7197	25.796	25.8524	25.2039	25.1037	24.3707	24.3566	24.1541	24.4718	24.5512	24.4814	25.3167	25.4369	25.0099	25.0152	24.5445	24.615	26.9913	26.8382	25.7882	25.8174	25.6651	25.4003	24.9739	24.9386	26.1214	26.1262	25.1315	25.3527	24.1687	23.9488
CO3_HUMAN	K.AGDFLEANYMNLQR.S	2	23.86	-0.748	-2.11	0.04097	4.44	0.04097	22.525	22.2875	25.1132	24.8952	22.1913	21.9123	23.3892	23.4882	23.6366	23.5313	24.8153	24.7541	24.178	24.0059	23.1729	23.1259	22.7144	22.7453	23.6246	23.5932	24.1464	24.2478	23.9441	23.9464	23.408	23.302	26.0809	25.8278	24.6003	24.6145	24.7194	24.2314	23.7302	23.7011	24.9101	25.1848	23.9647	24.1515	23.0244	22.9301
CO3_HUMAN	K.AGDFLEANYMNLQR.S	3	22.76	-0.625	-1.58	0.12044	2.51	0.12044	21.0057	21.4656	23.09	23.636	21.2802	21.3496	22.4254	22.5629	22.8802	22.5066	23.6508	23.4338	22.8014	23.0558	22.3581	22.2773	21.8513	22.1171	22.4837	22.7398	22.999	23.2653	23.0879	23.188	21.9974	22.3233	24.3169	24.6926	23.5165	23.5089	23.2094	23.0464	22.7294	23.0133	23.6175	23.9325	22.7603	22.8268	21.7219	21.7112
CO3_HUMAN	R.SNLDEDIIAEENIVSR.S	2	23.99	-0.574	-2.09	0.04287	4.36	0.04287	22.963	22.8808	24.7398	24.565	22.8402	22.846	23.8049	23.9232	23.7321	23.7257	24.7217	24.7561	24.101	24.1449	23.3196	23.1119	23.1091	23.4257	23.7196	23.7185	24.3628	24.4393	24.0596	24.1225	23.6501	23.688	25.819	25.5397	24.5849	24.6916	24.5053	24.5434	23.6816	23.649	24.7878	24.8976	24.1166	23.9515	23.1882	23.3595
CO3_HUMAN	R.SNLDEDIIAEENIVSR.S	3	23.71	-0.473	-1.16	0.25372	1.34	0.25372	22.4801	22.8339	24.106	24.2642	22.8866	22.8891	23.5884	23.8417	23.1937	23.5783	24.3946	24.351	23.6329	23.8699	23.1223	23.1174	23.1242	23.3832	23.2681	23.6043	24.1798	24.3214	23.8891	24.0973	23.1695	23.6403	24.7344	25.0686	24.3384	24.3639	23.4292	24.266	23.6255	23.7861	24.4997	24.5495	23.6377	23.6062	22.6071	23.1763
CO3_HUMAN	K.GQGTLSVVTMYHAK.A	3	23.97	-0.586	-1.53	0.13366	2.34	0.13366	22.4762	22.3203	24.8194	25.1946	22.2685	22.4311	24.009	23.9018	23.8649	23.6979	25.0533	24.7725	24.1255	24.1028	23.5079	23.1846	23.0682	23.2662	23.7468	23.709	24.0973	24.0899	24.2731	24.2408	23.2076	23.2567	26.5575	26.2063	24.8628	24.7658	24.6742	24.5689	23.7575	23.5769	24.8849	24.5407	24.242	23.8365	22.8378	22.7583
CO3_HUMAN	K.GQGTLSVVTMYHAK.A	2	23.05	-0.639	-1.73	0.09043	3	0.09043	21.9167	21.7232	24.2534	24.2471	21.1655	21.0152	23.0465	22.9393	22.7882	22.7099	24.1081	23.9901	23.3835	23.2487	22.4399	22.3141	21.8398	21.9071	22.8793	22.6676	23.3138	23.3693	23.0111	23.0021	22.4583	22.5777	25.775	25.2134	23.8384	23.8042	23.8947	23.6016	22.646	22.6354	23.9906	23.686	23.098	23.019	22.2568	22.1709
CO3_HUMAN	R.IHWESASLLR.S	2	24.11	-0.722	-1.72	0.09182	2.98	0.09182	22.8137	22.6212	25.6062	25.0959	22.3515	22.2316	23.9578	24.0182	23.8611	23.8348	25.3537	25.1523	24.5307	24.3623	23.4503	23.5712	22.7148	22.7008	23.5723	23.2639	24.3213	24.2632	24.1479	24.034	23.8368	23.6267	26.7666	26.0128	24.9297	24.8998	25.029	24.7027	23.8351	23.711	25.2483	25.1997	24.2628	24.447	23.1367	23.0971
CO3_HUMAN	K.KVFLDCCNYITELR.R	3	23.46	-0.682	-2.01	0.05046	4.05	0.05046	21.928	21.7536	24.6869	24.551	21.9208	21.753	23.3706	23.4777	23.4825	23.2587	24.4491	24.2169	23.7028	23.7028	22.8705	22.8561	22.1441	22.3641	22.9784	22.9153	23.6537	23.8177	23.6214	23.6094	22.7795	22.9474	25.657	25.4077	24.3003	24.3465	24.2273	24.2357	23.159	23.1984	24.5426	24.6046	23.7055	23.4898	22.4109	22.3092
CO3_HUMAN	K.KVFLDCCNYITELR.R	2	20.99	-0.679	-1.4	0.1675	1.97	0.1675	19.5485	19.8586	22.6371	22.0519	19.3926	19.6946	20.8246	20.9924	20.7853	20.688	22.0493	21.963	21.2144	21.0383	19.8757	20.1689	19.4443	20.4216	20.2408	20.1649	21.2224	21.4731	20.8499	20.9772	20.177	20.4337	23.489	22.9744	21.7338	21.9084	21.8836	21.6162	20.6508	20.5015	22.1671	22.2579	21.0024	21.3157	19.9807	20.0109
CO3_HUMAN	K.VLLDGVQNPR.A	2	23.37	-1.046	-1.63	0.11068	2.66	0.11068	22.655	22.7472	24.8392	24.6119	15.0239	NA	23.787	23.5893	22.7392	22.8637	24.5731	24.7421	24.0613	24.1701	23.4442	23.0963	22.2268	22.6719	22.8225	22.8803	24.3558	24.5443	23.2808	23.2644	22.511	22.589	24.319	24.4853	23.4528	23.6082	24.4507	24.5398	22.8346	22.8517	23.8559	23.9589	24.4194	24.198	23.1388	23.1155
CO3_HUMAN	K.TIYTPGSTVLYR.I	2	24.39	-0.552	-1.75	0.08691	3.07	0.08691	23.0095	23.0599	25.4309	25.3188	22.9745	23.1312	23.9613	24.1179	24.41	24.2662	25.0344	25.0713	24.5249	24.6829	23.7355	23.6656	23.6151	24.0242	24.1075	24.1703	24.6113	24.83	24.4193	24.6756	23.6972	23.9298	26.3332	25.9777	24.8831	24.9264	24.9054	24.8576	24.2286	24.2608	25.2776	25.3349	24.6377	24.5458	23.5188	23.5058
CO3_HUMAN	K.AAVYHHFISDGVR.K	3	23.5	-0.638	-1.54	0.13085	2.37	0.13085	22.1645	21.653	24.6032	24.2088	22.1472	22.1102	23.5578	22.9792	23.3178	23.1903	24.2671	24.2884	23.7368	23.7099	22.9329	22.7291	22.75	22.9291	23.3079	23.0762	23.9808	23.7722	23.8055	23.2823	23.0942	23.0781	25.4048	24.8017	24.2427	24.1928	24.0781	24.0382	23.2816	23.2049	24.777	24.8391	23.7078	23.7854	22.6801	22.379
CO3_HUMAN	K.AAVYHHFISDGVR.K	2	22.16	-0.536	-0.83	0.40953	0.69	0.40953	21.3343	20.6505	23.3756	22.8088	21.2009	20.8146	22.5605	21.68	21.8624	22.1833	22.9084	22.9412	22.3577	22.1255	21.5439	21.1237	21.674	20.8315	22.3993	21.4156	22.7457	22.2627	22.3437	21.6017	21.9951	22.0052	23.9563	23.181	22.86	22.8819	22.8452	22.5222	21.9487	21.8471	23.3413	23.3366	21.9398	22.2366	21.6714	20.9853
CO3_HUMAN	K.RIPIEDGSGEVVLSR.K	3	23.86	-0.626	-2.05	0.04707	4.18	0.04707	22.4632	22.4122	24.7252	24.5988	22.4807	22.5602	23.9301	23.7817	23.5403	23.5146	24.6286	24.5526	23.9363	24.0056	23.2564	23.0511	22.9815	23.2185	23.6152	23.6976	24.2599	24.3116	24.0093	24.0418	23.2144	23.3395	25.8495	25.3538	24.4957	24.3822	24.5263	24.5239	23.732	23.5744	24.8308	24.8663	24.2373	24.1774	22.852	22.8905
CO3_HUMAN	K.RIPIEDGSGEVVLSR.K	2	21.87	-0.725	-1.88	0.0676	3.52	0.0676	20.7559	20.5801	23.0765	22.7023	20.2221	19.9787	21.8727	21.725	21.2899	21.3899	22.7966	22.8331	22.0806	22.0896	20.971	20.9998	20.6669	20.8642	21.7185	21.4558	22.2833	22.4615	21.5777	21.8094	21.3248	21.4002	24.3256	23.7399	22.3414	22.3878	22.72	22.4956	21.5877	21.5699	22.9538	23.1886	21.8766	22.2955	21.0697	21.1691
CO3_HUMAN	K.DTWVEHWPEEDECQDEENQK.Q	3	24.17	-0.582	-1.75	0.0877	3.06	0.0877	22.8147	22.6618	25.3042	25.1598	22.4948	22.3053	24.2904	24.3659	24.003	23.8733	25.2294	25.354	24.4118	24.4037	23.6842	23.6044	23.0106	22.9133	23.8154	23.9466	24.3023	24.3008	24.3759	24.3356	23.4577	23.3452	26.5971	26.2987	24.7222	24.8442	25.0247	24.9561	23.858	23.8421	24.9426	25.1044	24.2489	24.3324	23.2037	23.1861
CO3_HUMAN	R.TVMVNIENPEGIPVK.Q	2	24.1	-0.709	-2.03	0.04836	4.13	0.04836	22.7895	22.5129	25.5221	25.2544	22.1775	22.1556	23.741	23.6054	24.0273	23.8576	24.8598	25.01	24.2633	24.32	23.4575	23.2274	22.9436	23.1891	24.0807	23.9728	24.4662	24.5451	24.2138	24.0316	23.4996	23.3588	26.3485	25.9548	24.8448	24.836	24.6659	24.5191	23.9905	23.9336	25.1263	25.2227	24.4435	24.3727	23.4345	23.3478
CO3_HUMAN	R.TVMVNIENPEGIPVK.Q	3	21.74	-0.631	-1.26	0.21526	1.58	0.21526	19.7686	20.1688	22.9903	23.0877	19.9823	20.105	21.3873	21.3118	21.6925	21.9202	22.9468	22.1859	21.2955	21.9465	21.2167	21.3878	20.8331	20.915	21.3735	21.9095	21.9503	22.0138	21.9306	21.9341	20.7342	20.79	23.4642	23.0252	22.6452	22.6892	21.3161	21.9901	21.9238	22.2398	23.0801	23.0159	22.6579	22.0891	20.6417	20.9083
CO3_HUMAN	K.RQGALELIK.K	2	23.27	-0.635	-1.36	0.18127	1.85	0.18127	21.7885	21.4706	24.5512	24.1046	21.9384	21.8978	23.3462	22.6921	22.8502	23.0632	24.1806	24.1475	23.5931	23.3788	22.7602	22.5657	22.489	22.1981	23.1812	22.8638	23.7913	23.3094	23.6336	22.7373	22.9997	22.9537	25.0865	25.1285	24.0961	24.0861	23.7228	23.8759	23.1558	22.9885	24.3232	24.4207	23.5675	23.5793	22.3576	21.9395
CO3_HUMAN	K.SGSDEVQVGQQR.T	2	23.05	-0.364	-0.78	0.43701	0.62	0.43701	20.9337	21.3287	24.0255	24.0572	21.893	21.8847	23.1981	23.1763	23.1337	22.9971	23.7858	24.2702	23.1	23.4827	22.7012	22.3833	22.3322	22.9628	22.771	22.9187	22.7033	23.2576	23.4428	23.4898	21.9301	22.3516	25.2763	25.1947	23.5733	23.6994	23.6998	23.7987	22.4747	22.7509	23.7437	23.9827	23.3786	22.9292	21.359	21.5754
CO3_HUMAN	K.FYYIYNEK.G	2	23.71	-0.612	-2.04	0.0473	4.17	0.0473	22.2331	22.2266	24.7119	24.6178	22.1402	22.1667	23.3918	23.3776	23.412	23.4051	24.3766	24.4103	23.8517	23.9348	23.1678	23.1388	23.0459	23.3634	23.5082	23.622	23.8889	24.0376	23.927	23.7954	22.9783	23.0397	25.5994	25.476	24.4546	24.3911	24.3891	24.2196	23.4116	23.578	24.6043	24.7893	24.1401	23.8911	22.8553	22.8763
CO3_HUMAN	R.NTLIIYLDK.V	2	23.93	-0.723	-2.09	0.04296	4.35	0.04296	22.0881	22.3407	25.4621	25.3818	22.1742	22.2288	23.6183	23.5341	23.8895	23.7932	24.7749	24.6016	24.098	24.2031	23.4262	23.311	22.4669	22.7706	23.7079	23.5677	24.2158	24.2539	24.0731	24.0041	23.0401	23.3725	26.1586	25.9685	24.9013	24.8264	24.5844	24.4398	23.8617	23.7976	24.8037	24.8545	24.2482	24.0835	23.2599	23.1481
CO3_HUMAN	R.QPSSAFAAFVK.R	2	24.33	-0.688	-2.06	0.04559	4.24	0.04559	22.6883	22.6678	25.5533	25.3054	22.768	22.8247	23.9633	23.9745	24.0959	24.0102	25.1999	25.3167	24.5701	24.5536	23.571	23.474	23.4097	23.7561	23.9106	24.0149	24.6097	24.7326	24.3966	24.5038	23.754	23.7809	26.5316	26.1215	25.0912	25.1627	25.0349	24.8509	24.1633	24.135	25.4235	25.5357	24.5525	24.4319	23.2854	23.2845
CO3_HUMAN	K.EYVLPSFEVIVEPTEK.F	2	23.48	-0.745	-2.02	0.04939	4.09	0.04939	22.0807	21.8679	25.1037	24.7719	21.4796	21.2807	23.0546	22.9442	23.4621	23.3847	24.4804	24.5741	23.8932	23.8563	22.9703	22.8422	21.7731	21.6572	23.4205	23.3186	23.5834	23.4926	23.433	23.335	22.5257	22.5574	25.9162	25.6644	24.3138	24.2865	24.2834	24.0083	23.6891	23.575	24.4105	24.4012	23.8636	24.0234	22.8502	22.9099
CO3_HUMAN	K.KGYTQQLAFR.Q	2	24.48	-0.571	-1.84	0.07346	3.37	0.07346	23.3105	23.4486	25.5822	25.3883	23.2125	23.2235	24.2238	23.7466	24.3221	24.4619	24.8373	24.9284	24.4997	24.4644	24.0521	23.9081	23.635	23.927	24.3252	24.32	24.6513	24.5206	24.6279	24.2087	24.226	24.3832	25.6058	25.3655	25.2194	25.3272	24.6511	24.8169	24.3516	24.3896	25.6992	25.8589	24.7196	24.504	24.0951	24.0216
CO3_HUMAN	R.VELLHNPAFCSLATTK.R	3	23.96	-0.608	-1.92	0.06187	3.68	0.06187	22.5228	22.6132	24.9993	24.9133	22.3078	22.5001	23.6315	23.8238	23.9042	23.8609	24.7569	24.7292	23.9941	24.0828	23.2758	23.1869	23.04	23.3503	23.6405	23.9222	24.301	24.3875	23.8357	24.0824	23.2555	23.4627	25.8502	25.6237	24.64	24.6616	24.3667	24.4177	23.7227	23.8581	25.1239	25.0958	24.2445	24.1373	23.0052	23.1368
CO3_HUMAN	R.TMQALPYSTVGNSNNYLHLSVLR.T	3	23.73	-0.811	-2.22	0.03203	4.92	0.03203	22.5324	22.1269	24.9458	24.856	21.8585	21.7107	23.6117	23.6267	23.5892	23.5147	24.7706	24.7881	24.1636	23.888	23.1714	23.1377	21.8982	21.7028	23.3127	23.2882	24.1324	24.0591	23.8417	23.627	23.2464	23.1088	26.0632	25.9544	24.5533	24.6434	24.4689	24.2482	23.6652	23.5483	24.8553	24.7448	23.8673	24.0448	23.1624	22.8879
CO3_HUMAN	K.GYTQQLAFR.Q	2	23.52	-0.638	-2.09	0.0424	4.38	0.0424	22.0739	22.0116	24.3769	24.2536	22.0892	22.0559	23.2654	23.2136	23.4166	23.2624	24.2731	24.4271	23.7084	23.7348	22.9527	22.8404	22.5911	22.8861	23.2794	23.2795	23.8509	23.9943	23.6808	23.7987	22.8869	23.0281	25.5398	25.3217	24.2673	24.1345	24.2244	24.1259	23.3691	23.3472	24.4754	24.3303	23.7829	23.5535	22.4555	22.5886
CO3_HUMAN	K.DAPDHQELNLDVSLQLPSR.S	3	23.79	-0.318	-0.66	0.51427	0.43	0.51427	22.8354	22.9747	25.0645	24.7788	22.5538	22.5214	24.0851	23.6822	24.136	23.9213	24.2767	24.0079	23.9354	23.8656	23.7901	23.1615	22.8556	23.0327	23.8221	23.3364	23.8394	23.807	23.9501	23.3773	23.4294	23.5906	24.979	23.9996	24.5227	24.427	23.8258	23.3627	23.9974	23.9401	24.8251	24.9988	24.0552	23.5487	23.4708	23.0519
CO3_HUMAN	K.VSHSEDDCLAFK.V	3	23.1	-0.518	-1.3	0.20018	1.69	0.20018	21.191	21.4329	24.4608	24.5343	21.6432	21.8638	23.0538	22.6107	23.0016	23.0397	23.6462	23.592	23.0245	23.1638	22.6004	22.1936	22.6577	23.0097	23.012	23.1106	23.2906	23.3726	23.4803	22.8793	22.3153	22.4845	24.9372	24.8792	23.8059	23.7592	23.3155	23.6345	23.0379	23.0321	23.9891	24.1465	23.606	23.1989	22.0853	21.955
CO3_HUMAN	K.VSHSEDDCLAFK.V	2	22.6	-0.621	-1.57	0.12335	2.47	0.12335	20.9809	21.145	24.1618	23.975	20.8994	20.7245	22.4358	21.9147	22.3517	22.4656	23.2608	23.2409	22.6936	22.7259	21.7794	21.944	21.9622	22.0256	22.5608	22.5196	23.0058	22.9375	22.57	21.7719	21.9754	22.1214	24.698	24.4685	23.4744	23.4899	23.02	23.0075	22.4755	22.4784	23.7088	23.7545	22.6812	22.8943	21.8648	21.7949
CO3_HUMAN	K.YFKPGMPFDLMVFVTNPDGSPAYR.V	3	23.12	-1.393	-1.48	0.14526	2.2	0.14526	21.6941	21.0225	25.6768	25.2069	20.6935	20.0483	22.5832	22.7726	23.3751	23.1832	24.8252	24.8704	23.9809	23.5498	22.9838	23.2303	18.1011	15.4921	22.6334	22.5824	23.317	23.0553	23.3243	23.24	22.3386	22.068	26.4657	26.3818	24.6845	24.6696	24.3573	24.0916	23.0704	23.0083	24.7007	24.5858	23.7194	24.2855	22.434	22.5641
CO3_HUMAN	K.KLVLSSEK.T	2	21.69	-0.611	-1.69	0.09899	2.85	0.09899	19.9317	19.9445	22.5806	22.3698	20.3433	20.361	21.7899	21.5797	21.5742	21.2836	22.4362	22.6942	21.7954	21.8787	21.186	20.9712	20.9449	21.1625	21.4171	21.3907	21.8398	22.0828	22.1693	22.0665	20.9642	21.0887	23.7241	23.5961	22.2661	22.3436	22.1943	22.4004	21.3451	21.4203	22.6118	22.7138	22.325	21.7046	20.5022	20.4916
CO3_HUMAN	R.EPGQDLVVLPLSITTDFIPSFR.L	3	21.7	-1.309	-1.13	0.26407	1.28	0.26407	17.3151	16.9216	23.889	23.4338	19.5549	18.9267	21.154	21.7686	22.1713	22.0345	23.4376	23.139	22.3513	22.4654	21.507	22.1014	18.9453	15.386	22.0199	22.3704	22.4012	21.8428	21.5069	22.3493	19.4037	20.1704	24.8407	24.8072	23.2992	22.8932	22.2441	22.4551	22.4042	22.127	22.6817	22.6395	22.3065	22.7362	21.8242	22.1311
CO3_HUMAN	R.EPGQDLVVLPLSITTDFIPSFR.L	2	20.55	-1.295	-0.8	0.42617	0.65	0.42617	19.0132	18.6556	23.1656	21.8279	18.574	16.1611	20.0288	20.0797	20.928	20.7283	21.934	22.1207	21.8387	21.1271	20.3151	20.0869	17.4883	12.3325	21.0785	20.6408	20.9316	20.4071	20.539	20.4358	19.6532	19.2037	24.3971	23.7653	22.4347	22.2032	21.7834	20.776	20.3266	20.4722	21.3239	21.5222	21.0017	21.223	20.6949	20.9399
CO3_HUMAN	K.ENEGFTVTAEGK.G	2	22.61	-0.4	-1.07	0.29266	1.14	0.29266	20.9537	21.1541	23.8597	23.7042	21.1549	21.2589	22.6133	22.2578	22.7251	22.7366	23.487	23.697	22.7679	22.9245	22.122	21.9658	21.7361	22.1397	22.4214	22.5418	22.6216	22.8143	22.8966	22.495	21.8391	22.0056	24.7235	24.5191	23.3003	23.4547	23.1521	23.4177	22.1281	22.2701	23.0118	23.2642	22.7454	22.4857	21.4961	21.5816
CO3_HUMAN	K.NTMILEICTR.Y	2	23.37	-0.829	-2.28	0.02754	5.21	0.02754	21.6817	21.644	24.8681	24.6445	21.6697	21.642	22.998	22.736	23.4367	23.2973	24.1349	24.2036	23.4111	23.5544	22.7769	22.6155	21.6713	21.6719	23.2521	23.1077	23.8735	23.8084	23.6871	23.5082	22.444	22.6497	25.8016	25.4425	24.3105	24.1977	23.9346	23.7528	23.4219	23.368	24.32	24.4123	23.8689	23.5421	22.6694	22.5831
CO3_HUMAN	K.GVFVLNKK.N	2	22.33	-0.655	-1.29	0.20498	1.66	0.20498	20.861	20.546	23.8205	23.1356	21.1455	20.9371	22.3826	21.764	21.7962	21.9295	23.1145	22.8477	22.8036	22.5455	21.8075	21.4369	21.6307	21.6026	22.2578	21.7801	22.9082	22.6509	22.676	21.9589	22.0107	21.7724	24.5557	23.9919	23.2553	23.0335	22.98	22.827	22.07	21.7454	23.4537	23.3416	22.4907	22.7497	21.6448	21.127
CO3_HUMAN	R.YYGGGYGSTQATFMVFQALAQYQK.D	3	21.93	-1.022	-1.98	0.0543	3.92	0.0543	20.1361	20.1973	23.6971	23.5147	19.7512	19.9586	21.2556	21.5884	21.6684	21.6003	23.2432	23.1641	22.3485	22.0904	21.3831	21.5155	19.6143	18.9629	21.1802	21.4811	22.0834	21.8876	22.1948	21.9586	21.2407	20.9378	24.722	24.6301	22.9617	23.294	23.0026	22.4652	22.0084	21.9036	23.2197	23.2141	22.1816	22.6457	20.811	21.424
CO3_HUMAN	K.ADIGCTPGSGK.D	2	22.1	-0.256	-0.54	0.59304	0.29	0.59304	19.8516	20.13	22.9392	22.9233	21.1169	21.0869	22.2623	21.8605	22.438	22.206	22.939	23.4761	22.4252	22.6541	22.1765	21.8209	21.2885	21.9709	21.8484	21.9701	21.7099	22.2768	22.5017	22.4799	20.8375	21.1131	23.9414	23.7746	22.9787	23.0998	22.5447	22.6798	21.5675	21.7785	22.7971	23.0021	22.5901	22.037	20.2923	20.4932
CO3_HUMAN	R.LVAYYTLIGASGQR.E	2	23.14	-0.748	-1.72	0.09311	2.95	0.09311	21.8504	21.5278	23.916	23.3682	21.9442	21.7723	22.9624	22.7697	22.7684	22.7008	24.3332	23.9296	23.5592	23.3085	22.5346	22.3618	22.1333	22.1636	22.9821	22.4996	23.7654	23.6796	23.396	23.2798	22.8554	22.6062	25.3124	24.7221	23.7317	23.5662	24.1059	23.6714	23.1096	22.7611	24.2134	24.1646	23.4306	23.4326	22.5272	22.0048
CO3_HUMAN	R.LVAYYTLIGASGQR.E	3	22.97	-0.633	-1.73	0.09147	2.98	0.09147	21.6278	21.5673	23.2729	22.7685	22.1315	22.0157	22.9804	22.8674	22.8705	22.5752	23.9523	23.4689	23.3161	23.0215	22.5259	22.3007	22.1665	22.4589	22.7545	22.426	23.5888	23.5351	23.4206	23.3791	22.7196	22.5923	24.8041	24.4068	23.3645	23.3624	23.7545	23.5714	22.9341	22.8861	23.7046	23.6736	23.0219	23.0201	22.2276	21.758
CO3_HUMAN	R.QPVPGQQMTLK.I	2	22.73	-0.569	-1.3	0.2008	1.69	0.2008	21.059	21.2691	23.6885	23.6212	21.3499	21.5166	22.5841	21.6035	22.5288	22.5884	23.3914	23.3925	22.8332	22.8847	22.2372	21.9921	22.1468	22.4107	22.8631	22.9098	23.226	23.1212	23.0739	22.306	22.1806	22.3454	24.2007	23.8055	23.3698	23.4201	22.9974	23.3411	22.6209	22.7417	23.6607	23.7914	23.2163	22.9776	21.9863	21.8733
CO3_HUMAN	K.QELSEAEQATR.T	2	22.37	-0.413	-1.12	0.27044	1.25	0.27044	20.9083	20.7794	23.1465	23.0889	21.3222	21.3733	22.4306	22.3646	22.4439	22.2118	22.9863	23.3913	22.4565	22.7234	21.8812	21.5807	21.6807	22.1536	22.0376	22.2281	22.288	22.6534	22.7201	22.7825	21.6754	21.7361	24.3135	24.3754	22.7873	22.9004	22.9197	23.0696	21.9247	22.0351	23.1129	23.2509	22.5542	22.3065	20.8458	21.1873
CO3_HUMAN	R.EVVADSVWVDVK.D	2	23.05	-0.971	-1.95	0.05816	3.79	0.05816	21.1137	21.0827	23.9686	23.5347	20.3248	20.569	22.6898	22.3539	23.1073	22.8886	24.0762	23.8039	23.4687	23.4206	22.8683	22.2586	21.6675	21.9192	23.3891	22.8531	23.9577	23.8648	23.5009	23.355	22.1409	22.3829	25.1421	24.6345	23.8867	23.6864	24.0207	23.7672	23.3196	23.0213	24.0404	24.2281	23.9218	23.154	22.5341	22.2108
CO3_HUMAN	K.KQELSEAEQATR.T	2	21.94	-0.485	-1.32	0.19284	1.75	0.19284	20.2482	20.3066	23.034	22.7568	20.6899	20.5245	22.2079	22.1901	21.8794	21.6467	22.5748	22.9087	22.0327	22.18	21.3096	21.1457	21.262	21.5409	21.7256	21.8483	21.8832	22.1437	22.1411	22.3013	21.1817	21.4572	24.1154	23.849	22.4194	22.4815	22.5993	22.5055	21.6322	21.6379	22.8255	23.0931	22.2127	22.0159	20.4499	20.7686
CO3_HUMAN	K.KQELSEAEQATR.T	3	21.18	-0.364	-0.8	0.42756	0.64	0.42756	19.5935	19.4519	21.7822	21.6301	20.3646	20.3451	21.6261	21.3866	21.2731	20.877	21.6994	22.0043	21.1823	21.3347	21.0582	20.1978	20.7578	21.3031	21.0382	21.0891	21.1031	21.3038	21.8729	21.7572	20.3378	20.469	23.0404	22.9103	21.5241	21.47	21.6961	21.8807	20.9108	20.8772	21.7023	22.001	21.7743	20.9616	19.821	19.8652
CO3_HUMAN	R.KVLLDGVQNPR.A	2	22.08	-0.274	-0.63	0.52943	0.4	0.52943	20.8867	21.0768	23.672	23.4237	NA	NA	22.4073	21.7507	21.2537	21.3959	23.3142	23.4164	22.7457	22.7661	21.7607	21.7819	20.5	20.6933	21.0884	20.9864	22.7883	22.923	21.4151	20.8545	20.9533	21.0672	23.5941	23.1503	22.2775	22.3908	23.0037	23.1796	21.2349	21.2948	22.631	22.7383	22.7029	22.8615	21.6867	21.5239
CO3_HUMAN	K.LSINTHPSQKPLSITVR.T	3	22.93	-0.677	-1.98	0.05412	3.92	0.05412	21.8312	21.517	23.8999	23.8894	21.4337	21.3581	22.8769	23.0767	22.5965	22.5922	23.7231	23.8968	23.1017	23.1504	21.8666	21.9872	21.889	22.0807	22.5099	22.5155	23.2061	23.4145	22.8602	23.0188	22.4172	22.5936	25.307	25.0468	23.5825	23.5693	23.7124	23.4262	22.5974	22.5029	24.1352	24.0889	22.838	23.1182	21.901	21.9872
CO3_HUMAN	K.VTIKPAPETEK.R	2	22.37	-0.557	-1.41	0.16503	2	0.16503	20.8171	20.8327	23.9219	23.3756	20.7254	20.5487	22.4391	22.3095	22.2506	22.1016	23.2257	23.3897	22.617	22.5509	21.5138	21.6528	21.6307	21.5689	22.2311	22.1158	22.4853	22.6191	22.4305	22.4509	21.6226	21.6838	24.9283	24.2835	23.1425	23.0917	23.0639	22.7703	22.1904	22.0083	23.3184	23.3059	22.3498	22.5859	21.2605	21.3754
CO3_HUMAN	K.VYAYYNLEESCTR.F	2	22.97	-0.682	-1.83	0.07365	3.36	0.07365	21.494	21.356	24.514	24.0877	21.1949	20.9939	22.7284	22.6768	22.7975	22.7613	23.8371	23.9541	23.1074	23.2456	22.2632	22.1735	21.7585	22.0644	22.916	22.7137	23.0445	23.3198	23.0267	23.2204	22.3374	22.3048	25.3672	24.9847	23.7597	23.6632	23.7942	23.5227	22.7241	22.6563	23.9162	24.0129	23.1429	23.1831	22.175	22.1316
CO3_HUMAN	K.EDIPPADLSDQVPDTESETR.I	3	24.26	-0.419	-1.37	0.17716	1.88	0.17716	23.0647	23.1501	24.5705	24.8235	23.2023	23.3717	24.4187	24.5081	24.1886	24.1343	24.9003	25.1197	24.2295	24.4108	23.4386	23.2529	23.8366	24.1546	23.9301	24.2686	24.3294	24.4916	24.5888	24.6435	24.0874	24.0796	25.9363	25.9908	24.4881	24.5414	24.7919	24.8179	23.5514	23.8966	24.7116	24.7786	24.2893	24.1546	23.4431	23.7523
CO3_HUMAN	K.SGQSEDRQPVPGQQMTLK.I	3	22.55	-0.504	-1.31	0.19844	1.71	0.19844	20.8517	20.9995	23.5892	23.7386	21.1635	21.2835	22.7985	22.4172	22.4639	22.3592	23.1744	23.2199	22.5818	22.7273	21.9727	21.6596	21.95	22.1452	22.3269	22.4685	22.7311	22.7859	22.9691	22.2379	21.8511	22.0793	24.4382	24.4625	23.1213	23.2079	22.8944	23.1784	22.2119	22.2938	23.5724	23.6893	22.8495	22.511	21.4789	21.4016
CO3_HUMAN	R.IPIEDGSGEVVLSR.K	2	23.79	-0.573	-1.94	0.05896	3.77	0.05896	22.5895	22.6073	24.4257	24.1831	22.687	22.6436	23.5863	23.5979	23.6161	23.5212	24.4586	24.5856	23.8298	23.9727	23.0455	22.9373	23.0759	23.503	23.573	23.6535	24.1676	24.4014	23.7901	23.9724	23.4178	23.5903	25.6516	25.3517	24.29	24.2971	24.4414	24.3223	23.3963	23.4846	24.6053	24.7034	23.8411	23.8602	22.928	23.046
CO3_HUMAN	K.DICEEQVNSLPGSITK.A	2	23.52	-0.657	-2.24	0.03044	5.01	0.03044	22.1337	22.1657	24.3574	24.2868	22.0955	22.3051	23.1855	23.1805	23.3628	23.2202	23.8937	24.0398	23.2739	23.3624	22.7786	22.6339	23.1265	23.5033	23.4495	23.4564	23.854	24.0939	23.6772	23.7024	22.9157	23.081	25.2332	25.1271	24.0787	24.2404	24.11	23.9984	23.4136	23.4448	24.5931	24.8163	23.6962	23.6158	22.627	22.6387
CO3_HUMAN	R.AYYENSPQQVFSTEFEVK.E	3	22.54	-0.574	-1.5	0.14061	2.25	0.14061	21.1182	21.2207	23.2763	23.3042	21.4447	21.3106	22.3344	22.6156	22.2642	22.2886	23.2526	23.2679	22.5921	22.7912	21.7697	22.1929	21.6656	21.6292	22.2673	22.484	22.7573	22.9903	22.7931	22.597	21.8156	22.154	23.752	24.3876	23.1784	23.1805	22.6473	23.045	22.7978	22.7836	22.9739	23.4567	22.3882	22.6558	21.9533	22.2609
CO3_HUMAN	R.AYYENSPQQVFSTEFEVK.E	2	21.72	-0.793	-1.81	0.07695	3.29	0.07695	20.3483	19.917	23.1413	22.7393	19.6026	19.5903	21.484	21.3785	21.5865	21.6371	22.5038	22.8305	22.272	21.9213	21.1606	20.764	20.2666	20.1237	21.7921	21.4116	21.7256	21.846	21.7311	21.62	21.0013	20.8734	24.3161	23.8631	22.4902	22.633	22.7313	22.3392	21.703	21.603	22.5538	22.8159	22.0707	22.0536	21.2992	21.0561
CO3_HUMAN	R.SEETKENEGFTVTAEGK.G	3	21.72	-0.439	-1.07	0.29031	1.15	0.29031	19.8705	20.2367	22.5269	22.5786	20.5655	20.7244	22.0657	22.0387	21.5591	21.4151	22.356	22.6043	21.6029	22.1124	21.1696	20.7036	21.2485	21.6486	21.3951	21.6059	21.5762	21.8154	22.2012	22.1964	21.1146	21.0466	23.9304	23.8694	22.0774	22.1253	22.2502	22.5012	21.2962	21.4667	22.4236	22.5242	22.0639	21.4671	20.3598	20.4988
CO3_HUMAN	R.ISLPESLKR.I	2	20.83	-0.728	-2.03	0.0486	4.12	0.0486	19.6113	19.5171	21.9604	21.3885	19.3877	19.6276	20.2885	20.4795	20.6656	20.4468	21.6373	21.7328	21.1052	20.8819	19.5569	19.8642	19.9996	20.1434	20.4892	20.4678	21.2499	21.4434	20.8993	20.9172	20.3268	20.4531	22.6334	22.5791	21.4656	21.4492	21.5457	21.3926	20.6186	20.5022	22.1942	21.8769	21.1683	20.8572	20.2639	19.9723
CO3_HUMAN	R.SEFPESWLWNVEDLKEPPK.N	3	23.85	-0.884	-2.16	0.03636	4.67	0.03636	22.5932	22.3428	25.2974	25.0329	21.9146	21.8078	23.6426	23.6493	23.8001	23.6505	24.9213	25.0123	24.1888	23.9503	23.3995	23.2571	21.6078	21.0381	23.6591	23.4792	24.2237	24.0702	23.9781	23.7665	23.2084	22.9741	26.055	25.8947	24.6643	24.6134	24.8386	24.5944	24.0046	23.7869	25.1275	25.0952	24.28	24.4575	23.1115	23.171
CO3_HUMAN	K.QDSLSSQNQLGVLPLSWDIPELVNMGQWK.I	3	19.88	-1.302	-1.04	0.30429	1.08	0.30429	17.9287	17.969	22.6533	21.6504	17.2246	15.2238	19.0394	19.667	20.1383	19.1412	21.5538	21.4195	20.7818	20.1647	19.9108	20.0182	16.3571	12.9851	20.4216	20.399	20.2867	19.2136	19.6715	19.8097	18.5996	18.11	23.5145	23.4505	21.5791	21.2736	20.7074	20.6558	20.1361	20.3574	21.0458	20.367	20.1704	20.542	20.5823	20.6163
CO4A_HUMAN	R.VTASDPLDTLGSEGALSPGGVASLLR.L	3	25.49	-0.741	-2.14	0.03802	4.59	0.03802	24.4337	24.5877	26.7743	26.8089	24.0108	24.3282	24.7493	24.845	25.1603	25.138	26.3418	26.3029	25.1825	25.0849	25.4013	25.3881	24.1483	24.1289	25.0325	24.6424	25.7952	25.6366	25.6216	25.5414	24.5355	24.5754	27.3026	27.1187	26.3126	26.371	26.0795	26.1313	25.6544	25.4784	26.9227	26.7058	25.3511	25.6745	25.0075	25.4913
CO4A_HUMAN	R.VTASDPLDTLGSEGALSPGGVASLLR.L	2	23.3	-0.761	-1.67	0.10279	2.78	0.10279	22.7427	22.2176	24.7966	24.5129	21.634	21.7483	22.5245	22.8071	22.9711	22.7586	23.7673	24.3946	22.9342	23.0663	23.483	23.0622	21.481	22.1743	22.5942	22.7244	23.0646	23.5861	23.2541	23.4292	22.4089	22.5685	25.2071	25.0104	24.3305	24.3244	24.1837	23.9266	22.8963	22.9902	24.4602	24.5308	23.4629	23.3599	23.4764	23.1422
CO4A_HUMAN	R.GSFEFPVGDAVSK.V	2	24.79	-0.542	-1.89	0.0656	3.57	0.0656	23.9712	23.9283	25.9566	25.7941	23.6495	23.7855	24.2159	24.2417	24.6286	24.4631	25.13	25.2083	24.0749	24.3049	24.8952	24.7911	23.9431	24.3455	24.4048	24.5884	24.9607	25.1635	25.1708	25.2297	23.8063	23.8806	26.341	26.2204	25.3697	25.3686	25.1579	25.2651	24.4566	24.5862	25.6943	25.7792	24.9056	24.7208	24.4493	24.64
CO4A_HUMAN	K.LELSVDGAK.Q	2	23.91	-0.476	-1.29	0.20543	1.65	0.20543	22.7372	23.006	25.4904	24.8536	22.968	23.0902	23.2268	23.0755	23.4596	23.5576	24.2718	24.3821	23.0606	23.3432	24.2413	23.9108	23.3566	23.7678	23.706	23.8467	24.0134	24.138	24.5242	24.3335	22.7801	22.9815	24.9273	25.0516	24.4423	24.6175	24.1281	24.4726	23.7072	23.86	24.7163	24.8781	24.1727	23.7507	23.6596	23.7153
CO4A_HUMAN	R.HLVPGAPFLLQALVR.E	3	24.58	-1.006	-2.03	0.04901	4.11	0.04901	23.899	23.444	26.5496	26.1517	23.0556	23.1409	23.9958	23.7312	24.3455	24.3439	25.7361	25.6072	24.5132	24.2071	25.0999	24.6885	20.8171	20.6076	23.9351	23.6195	24.9994	24.7102	25.1968	24.838	23.6588	23.6752	27	26.6564	25.79	25.7103	25.4523	25.1563	24.7432	24.2713	25.9472	25.6603	24.9054	24.915	24.1883	24.134
CO4A_HUMAN	R.HLVPGAPFLLQALVR.E	2	21.83	-1.197	-2.34	0.02421	5.46	0.02421	21.3045	20.8555	24.0667	23.6045	20.2578	20.2097	21.0155	20.9131	21.6825	21.5893	22.8085	23.1586	21.4535	21.5153	22.1968	21.8913	16.9811	17.2997	20.8939	20.9042	22.0979	22.2825	22.1551	22.2921	20.8915	20.9361	24.652	24.3688	23.2627	23.0312	22.863	22.5132	21.6209	21.5917	23.1056	23.0908	22.2189	22.266	21.7769	21.5186
CO4A_HUMAN	R.EMSGSPASGIPVK.V	2	24.45	-0.499	-1.27	0.21002	1.62	0.21002	23.2607	23.4625	25.9244	25.8395	23.2962	23.3762	24.0497	23.2912	24.1606	24.2043	25.0343	25.0946	24.0052	24.1067	24.558	24.3661	23.6929	23.9942	24.1259	24.209	24.645	24.4932	24.9305	24.3658	23.4038	23.546	26.1351	25.7894	25.3629	25.4319	24.79	25.1337	24.0732	24.1722	25.2149	25.3972	24.5484	24.3151	24.1439	24.1328
CO4A_HUMAN	R.GQIVFMNR.E	2	23.47	-0.511	-1.62	0.11339	2.61	0.11339	22.4919	22.3408	25.0459	24.846	22.1873	22.1282	22.912	22.8165	23.4032	23.2459	24.0461	24.053	23.0013	23.0201	23.6465	23.5229	22.572	22.885	23.0631	23.0287	23.602	23.7702	23.9662	23.9756	22.3039	22.302	25.3666	25.0055	24.31	24.1691	24.0962	23.9595	23.1973	23.2076	24.276	23.9672	23.4466	23.3808	23.1087	23.0649
CO4A_HUMAN	K.VGLSGMAIADVTLLSGFHALR.A	3	23.53	-0.923	-1.65	0.10733	2.71	0.10733	22.5028	22.1891	26.1464	25.5036	21.5324	21.6578	22.8175	22.6906	23.5169	23.2226	24.9579	24.6885	23.5626	23.2263	24.0083	23.7215	20.1936	19.8626	22.6975	22.7296	23.3818	23.1404	24.0576	23.5115	22.2837	21.9621	26.5603	26.2466	24.9829	24.8951	24.4915	24.0538	23.5831	23.0268	24.711	24.4531	23.9466	23.9794	23.3164	23.3022
CO4A_HUMAN	R.DFALLSLQVPLKDAK.S	3	24.12	-0.645	-1.81	0.07776	3.27	0.07776	22.8783	23.2005	25.5566	25.5649	23.0412	23.1622	23.7112	23.543	23.7986	23.9901	24.9179	24.8	23.6558	23.7071	24.3208	24.2499	22.542	22.5303	23.3691	23.3647	24.4719	24.1513	24.553	24.3047	23.3036	23.1125	25.9017	26.1439	25.3197	25.2458	24.2406	24.5338	24.0948	23.9401	25.2406	25.1265	23.9348	23.9942	23.3745	23.8069
CO4A_HUMAN	R.DFALLSLQVPLKDAK.S	2	22.68	-0.759	-1.71	0.09422	2.93	0.09422	22.1998	21.7548	24.5482	24.0404	21.3743	21.1867	22.2034	22.1744	22.2682	22.3516	23.3741	23.5967	22.3203	22.0585	22.8202	22.3768	20.6056	20.8705	22.1066	21.8739	22.9742	23.1068	22.9584	23.0015	21.7185	21.4277	25.1919	24.6883	23.5339	23.7324	23.6066	23.0867	22.3036	22.1528	23.7184	23.6338	22.748	22.6823	22.6189	22.4082
CO4A_HUMAN	R.STQDTVIALDALSAYWIASHTTEER.G	3	24.17	-0.855	-2.32	0.02502	5.4	0.02502	23.1244	23.018	25.9269	25.6868	22.5518	22.8406	23.5752	23.4596	23.8232	23.854	25.1538	25.0705	23.8796	23.7519	24.3096	24.1799	22.0137	21.8221	23.4844	23.3592	24.2027	24.2538	24.5845	24.1592	23.3242	23.1229	26.2574	26.0293	25.0255	25.2168	24.8593	24.6934	24.1987	24.0625	25.5473	25.5293	24.4767	24.4305	23.9868	24.032
CO4A_HUMAN	K.LGQYASPTAK.R	2	23.84	-0.376	-1.05	0.29891	1.11	0.29891	22.7462	22.6121	24.9952	24.9925	23.0426	23.0858	23.6019	23.3815	23.7808	23.5136	24.2115	24.558	23.4326	23.6492	24.1742	23.8057	23.1554	23.6286	23.284	23.3894	23.6296	23.9061	24.4758	24.4972	22.6011	22.7462	25.4236	25.4224	24.5918	24.687	24.1669	24.3924	23.4378	23.4917	24.4344	24.6949	23.9802	23.5705	23.1257	23.2766
CO4A_HUMAN	R.AVGSGATFSHYYYMILSR.G	3	22.92	-0.791	-2.05	0.04657	4.2	0.04657	21.9924	21.9748	24.7554	24.6041	21.4907	21.4169	22.6348	22.6144	22.6961	22.8397	23.9322	23.8697	22.4826	22.4363	23.1248	23.0565	20.3555	20.1995	22.0112	22.0815	23.1502	22.8393	23.3334	23.0801	22.0184	21.5349	25.1685	24.9793	24.0597	24.1063	23.4693	23.5305	22.8041	22.7356	24.1226	24.0691	23.1574	23.0116	22.6469	22.5725
CO4A_HUMAN	K.YVLPNFEVK.I	2	23.53	-0.562	-2.05	0.04708	4.18	0.04708	22.6965	22.7478	24.2564	24.148	22.6411	22.5722	22.9779	23.0644	23.1982	22.9214	23.9498	23.7384	22.9014	23.0368	23.6927	23.59	22.9462	23.3437	23.3885	23.1863	23.7782	23.9589	23.8707	23.9458	22.6165	22.7445	24.9059	24.5465	24.0529	24.0364	24.1063	24.0412	23.3808	23.4205	24.5017	24.5785	23.4634	23.3872	23.4686	23.4304
CO4A_HUMAN	K.SCGLHQLLR.G	2	23.35	-0.587	-1.44	0.15677	2.08	0.15677	22.251	22.2291	24.8763	24.7238	22.1609	22.101	22.9914	22.3262	22.9503	23.2053	23.9751	24.0329	22.9819	23.0604	23.4537	23.3927	22.3385	22.2992	22.9371	22.8186	23.6761	23.4451	23.6557	22.8495	22.4986	22.6622	24.9191	24.5577	24.3301	24.4094	23.7515	23.9713	22.992	23.1664	24.4778	24.6142	23.4522	23.4202	23.1608	22.8409
CO4A_HUMAN	R.AACAQLNDFLQEYGTQGCQV.-	3	23.49	-0.382	-0.76	0.45283	0.57	0.45283	22.0206	23.0765	24.4534	24.5877	22.7168	22.842	23.3991	23.3451	23.0863	23.5802	24.2455	24.1564	23.064	23.1236	23.5609	24.0022	22.6123	22.3495	22.949	22.8934	23.9761	23.2707	23.9184	23.3198	22.8225	22.5743	24.8981	25.1089	24.3268	24.3849	23.0719	23.7356	23.5858	23.6185	24.248	24.2642	23.0318	23.3476	22.9547	23.2467
CO4A_HUMAN	R.AACAQLNDFLQEYGTQGCQV.-	2	21.82	-0.566	-1.16	0.25407	1.34	0.25407	21.3942	21.2052	22.938	23.1452	20.4871	20.2943	21.4702	21.615	21.8263	21.6591	22.0346	22.9489	21.3046	21.6939	21.8302	21.5381	20.0026	20.503	21.3513	21.4983	21.7104	22.2811	21.738	22.0987	20.8893	21.0284	23.6974	23.7366	22.143	22.6336	22.6875	22.6282	21.1692	21.5758	22.4576	22.8772	21.4284	21.6385	21.6298	22.0055
CO4A_HUMAN	R.EPFLSCCQFAESLRK.K	3	22.81	-0.516	-1.59	0.12023	2.51	0.12023	22.2125	22.0584	24.2759	24.2014	21.5326	21.5907	22.3811	22.5765	22.5752	22.5712	23.4099	23.2062	22.3732	22.6237	22.6771	22.729	21.6397	22.0635	22.1823	22.2001	22.8152	23.0069	23.0406	23.2019	21.758	22.0242	24.7261	24.5159	23.7451	23.7155	23.3926	23.1904	22.2302	22.2744	23.719	23.846	22.7679	22.7415	22.2566	22.4344
CO4A_HUMAN	R.LLLFSPSVVHLGVPLSVGVQLQDVPR.G	3	22.43	-1.033	-1.14	0.25904	1.31	0.25904	21.3767	20.9466	25.5561	24.398	20.6776	19.8166	21.5158	21.6623	23.0402	22.3299	23.9468	23.7592	23.0536	22.4395	22.925	23.141	17.7771	16.3126	21.8711	21.7529	22.5517	21.6954	22.6645	22.8351	20.568	20.0498	26.1302	25.8529	24.4388	23.9109	23.7403	23.1888	22.1572	21.3542	23.4938	23.1749	22.5209	23.083	22.8632	22.6904
CO4A_HUMAN	R.TLEIPGNSDPNMIPDGDFNSYVR.V	3	23.59	-0.528	-1.56	0.12525	2.45	0.12525	22.6466	22.9401	24.7317	25.0698	22.2736	22.3253	23.113	23.3593	23.1506	23.5053	24.4147	24.4515	23.1562	23.0474	23.81	23.8969	22.2584	22.2357	23.0132	23.1563	23.8281	23.753	23.6827	23.5788	22.5933	22.4213	25.3291	25.466	24.5243	24.7616	23.9402	23.98	23.5416	23.6673	24.4347	24.3335	23.2178	23.5256	23.2401	23.3036
CO4A_HUMAN	R.TLEIPGNSDPNMIPDGDFNSYVR.V	2	21.89	-0.778	-1.85	0.07137	3.42	0.07137	21.2539	20.8154	23.6669	23.4718	19.9603	19.7126	21.3507	21.3808	21.7303	21.549	22.6151	23.0206	21.6025	21.5943	22.0543	21.8667	19.6094	19.6471	21.5712	21.6004	21.7667	22.3137	22.1305	22.1553	20.6865	20.9048	24.2723	23.9461	22.8921	22.8572	22.9707	22.7897	21.4661	21.4525	22.7476	22.9306	21.9381	21.7724	21.8358	21.7992
CO4A_HUMAN	K.FACYYPR.V	2	23.5	-0.552	-1.66	0.10529	2.74	0.10529	22.3339	22.2115	25.0546	24.6901	22.4156	22.3499	23.0144	22.7552	23.2405	23.2183	24.251	24.2845	23.2538	23.1471	23.722	23.6335	22.5211	22.5427	22.9821	22.8609	23.7485	23.5659	23.9906	23.5115	22.5432	22.5145	25.2731	24.9336	24.5148	24.422	24.0212	24.0354	23.2457	23.1498	24.4083	24.4092	23.6487	23.5662	23.1161	22.9112
CO4A_HUMAN	R.GPEVQLVAHSPWLK.D	2	23.11	-0.694	-1.65	0.1058	2.73	0.1058	22.47	22.2335	25.0866	24.6519	21.3625	21.3742	22.7516	22.4245	22.6715	22.6339	23.9789	24.0196	22.8925	22.6124	23.0856	23.0542	21.5925	21.5573	22.6044	22.2939	23.3832	23.3521	23.1696	22.9934	22.1469	22.0953	25.5254	24.8403	24.0817	24.0296	23.8921	23.5005	22.8495	22.5809	24.1897	24.3322	23.0147	23.2442	23.1038	22.9117
CO4A_HUMAN	K.MRPSTDTITVMVENSHGLR.V	3	22.08	-0.606	-1.52	0.13605	2.31	0.13605	21.5482	21.453	23.8393	23.3704	20.7047	20.4016	21.7556	21.6973	21.6277	21.6667	22.5606	22.9184	21.5689	21.3655	22.0797	22.0853	20.7473	20.5554	21.9092	21.6804	22.3892	22.3185	22.4253	22.2099	20.952	20.7173	24.3255	23.8278	22.8493	22.9816	22.7154	22.2989	21.6875	21.8145	23.1551	23.2674	21.7755	22.091	21.9604	21.9012
CO4A_HUMAN	R.FGLLDEDGKK.T	2	22.73	-0.435	-1.87	0.06877	3.49	0.06877	22.0353	22.0942	23.2159	23.1042	22.0289	22.0849	22.532	22.5601	21.9964	22.0327	22.8366	23.0496	22.058	22.1103	22.7539	22.6218	22.6018	23.0091	22.8357	22.7621	23.0567	23.1503	22.9749	22.9983	22.0039	22.0599	23.7177	23.6838	22.8722	23.0738	23.2903	23.1227	22.5105	22.6277	23.3287	23.4358	22.735	22.6607	22.8011	22.9188
CO4A_HUMAN	R.VDVQAGACEGK.L	2	21.5	-0.383	-0.98	0.33102	0.97	0.33102	19.7633	20.1182	22.5758	22.4926	20.6313	20.739	21.0589	21.0819	21.4789	21.1631	21.6566	22.0885	20.7382	21.012	21.8886	21.6076	21.173	21.7598	21.51	21.6106	21.2052	21.624	22.2166	22.1775	19.9597	20.1618	23.2115	23.0317	21.9731	22.0737	21.9264	22.0226	21.2453	21.4657	22.1966	22.4088	21.6706	21.4216	20.8084	21.0159
CO4A_HUMAN	K.EGAIHREELVYELNPLDHR.G	3	22.21	-0.678	-1.85	0.07201	3.4	0.07201	21.6196	21.3963	23.4309	23.2445	20.8865	20.782	22.0167	21.8792	21.7499	21.754	22.62	22.844	21.9591	21.5903	22.0327	22.1995	20.8788	20.6814	21.9867	21.8991	22.4769	22.4804	22.4083	22.2558	21.2489	21.2779	24.1964	23.6387	22.7168	22.7543	22.8978	22.6349	21.9508	21.9752	23.5701	23.7334	21.9987	22.57	22.1409	22.0858
CO4A_HUMAN	K.DDPDAPLQPVTPLQLFEGR.R	3	22.87	-0.486	-1.26	0.21488	1.59	0.21488	21.9612	22.4988	23.867	24.0566	21.8761	22.1143	22.0962	22.1047	22.7687	22.6579	23.5987	23.6397	22.4392	22.4167	22.7743	23.0168	22.0198	21.9197	22.488	22.1605	23.1784	22.9673	23.3129	23.2204	21.8017	22.0563	24.0053	23.8906	23.6751	23.9035	23.4305	23.5528	22.8679	22.678	23.7615	23.6193	22.3159	22.7999	22.2149	22.9346
CO4A_HUMAN	R.EELVYELNPLDHR.G	2	22	-0.509	-1.44	0.15863	2.06	0.15863	21.5946	21.5971	23.6251	23.3411	20.552	20.4354	21.8166	21.5286	21.6436	21.5833	22.8328	23.0152	21.6325	21.6255	21.9943	21.9671	20.5846	20.6367	21.5044	21.3104	22.171	22.3541	21.9302	21.8987	20.8608	21.0046	24.0059	23.5895	22.8085	22.9767	22.8367	22.397	21.5519	21.4839	22.8388	22.8056	21.615	21.8581	22.0671	21.943
CO4A_HUMAN	R.FGLLDEDGK.K	2	22.35	-0.572	-1.75	0.08742	3.06	0.08742	21.5659	21.6161	22.8723	22.8029	21.5493	21.6551	21.6224	21.5747	21.9335	21.8879	22.5977	22.763	21.5163	21.8153	22.5639	22.3304	21.8828	22.4226	22.0337	22.2931	22.715	22.9341	22.7981	22.9005	21.3119	21.5097	23.6488	23.1244	22.7927	22.9157	22.7311	22.873	22.0657	22.237	23.3329	23.3847	22.5863	22.2734	22.2148	22.3878
CO4A_HUMAN	K.LQETSNWLLSQQQADGSFQDPCPVLDR.S	3	22.2	-1.07	-2.13	0.03861	4.56	0.03861	21.4039	21.1415	23.6143	23.2356	20.1792	20.2209	21.8185	21.9308	21.6599	21.7291	23.2311	23.5592	22.5748	22.2656	21.5791	21.3081	19.7754	18.845	21.6758	21.555	22.1438	21.9549	22.3533	22.2691	21.9545	21.7957	25.38	25.0061	23.0125	23.0894	23.5432	22.9662	21.692	21.6863	23.4956	23.4102	22.482	22.6186	21.9315	21.9095
CO4A_HUMAN	R.LLATLCSAEVCQCAEGK.C	3	21.59	-0.443	-1.08	0.28695	1.16	0.28695	20.5721	20.7193	22.9235	23.1636	20.6455	20.9584	20.9038	21.0213	21.6003	21.7976	22.0423	21.3031	20.3474	20.4793	21.559	21.6056	20.5074	21.1057	22.1059	21.9823	22.1676	22.2915	21.687	21.9087	20.1079	20.4906	22.5825	22.2134	22.5263	22.5715	21.2766	21.6722	21.838	21.771	22.4453	22.2129	21.6525	21.4646	21.5928	21.7364
CO4A_HUMAN	K.SHALQLNNR.Q	2	21.59	-0.471	-1.35	0.18383	1.83	0.18383	20.5122	20.4063	22.7619	22.8018	20.467	20.3506	21.3728	21.0366	21.4382	21.2536	22.2186	22.67	21.0322	21.3676	21.8897	21.8354	20.8054	20.8091	20.9325	21.0671	21.4973	21.7343	22.0811	22.0188	20.3468	20.5632	23.6117	23.5504	22.3177	22.4574	22.0827	22.3071	21.0301	21.1999	22.2539	22.4555	21.5981	21.5344	20.8841	20.9296
CO4B_HUMAN	R.VGDTLNLNLR.A	2	25.01	-0.574	-1.8	0.07825	3.26	0.07825	24.0028	23.9177	26.4283	26.2406	23.7006	23.8061	24.4052	24.3921	24.8228	24.7563	25.6292	25.7428	24.5145	24.6598	25.0579	24.8956	23.9868	24.4737	24.5409	24.5416	25.1354	25.292	25.2227	25.2344	23.8394	24.0578	27.019	26.7826	25.7884	25.9171	25.5856	25.5603	24.6015	24.7391	25.8525	25.8886	25.1254	25.002	24.6514	24.6937
CO4B_HUMAN	R.GPEVQLVAHSPWLK.D	3	25.07	-0.625	-2	0.05203	4	0.05203	24.0719	23.9938	26.707	26.584	23.5033	23.6206	24.6674	24.6361	24.8432	24.7859	25.9329	25.8366	24.6573	24.6602	25.1747	25.0239	23.7089	23.8293	24.4701	24.5051	25.2584	25.2901	25.2862	25.2698	23.9391	23.9593	27.2188	26.8786	26.0664	26.0596	25.6175	25.6249	24.7438	24.768	26.0962	26.0505	25.1193	24.9698	24.7711	24.7222
CO4B_HUMAN	R.VTASDPLDTLGSEGALSPGGVASLLR.L	3	25.11	-0.743	-2.14	0.03856	4.56	0.03856	24.0178	24.2358	26.4084	26.4272	23.6263	23.9358	24.3448	24.4913	24.7761	24.7698	25.9726	25.919	24.7839	24.659	25.0334	24.9963	23.7955	23.7303	24.6533	24.2597	25.3965	25.2538	25.2413	25.1658	24.1122	24.1945	26.8961	26.741	25.9238	26.0189	25.6934	25.7832	25.2735	25.1105	26.5595	26.3132	24.9837	25.2727	24.6496	25.1167
CO4B_HUMAN	R.EPFLSCCQFAESLR.K	2	24.29	-0.587	-1.87	0.06837	3.5	0.06837	23.6128	23.49	25.7142	25.5295	22.8255	22.8273	23.7231	23.9045	24.0048	23.8943	24.9255	25.1582	24.1049	24.0907	24.367	24.3047	22.8431	23.1118	23.6885	23.784	24.3994	24.6237	24.4153	24.5855	23.34	23.4106	26.077	25.9769	25.1638	25.2339	24.9716	24.8117	23.9023	23.9838	25.1174	25.3468	24.0289	24.14	23.9724	24.1347
CO4B_HUMAN	R.EPFLSCCQFAESLR.K	3	21.33	-0.424	-0.56	0.57826	0.31	0.57826	20.1297	20.6758	21.993	22.69	20.241	20.5955	20.4074	21.023	20.4215	21.3155	22.727	21.6043	20.905	21.1965	21.9816	22.0708	20.6689	20.3961	20.093	21.256	21.718	21.5392	21.32	21.8388	20.4455	20.8492	21.986	22.1855	22.3797	22.5814	21.4396	22.0561	21.7179	21.8841	22.5763	21.86	20.0319	21.113	20.2086	21.147
CO4B_HUMAN	K.VDFTLSSER.D	2	24.84	-0.534	-1.7	0.09576	2.9	0.09576	23.8888	23.8965	25.9079	26.0157	23.6733	23.8518	24.342	24.2249	24.7094	24.5328	25.4562	25.6196	24.3496	24.5433	24.9851	24.7716	23.8167	24.2785	24.3053	24.3547	25.0053	25.2502	25.1859	25.3281	23.7109	24.0124	26.5343	26.4392	25.7059	25.5682	25.5025	25.4542	24.5061	24.4918	25.5639	25.4204	24.8509	24.7466	24.4862	24.4424
CO4B_HUMAN	K.AEFQDALEK.L	2	23.7	-0.51	-1.65	0.10603	2.73	0.10603	22.4639	22.7564	24.1309	24.1866	22.9569	23.1074	23.0984	22.8759	23.1904	23.3521	23.8939	24.1061	22.9873	23.2133	23.965	23.7453	23.4878	23.8242	23.6795	23.9039	23.9736	23.9923	24.2857	23.9273	22.7451	22.8911	24.7194	24.5219	23.971	24.2229	23.9702	24.2865	23.6729	23.7584	24.5371	24.6933	23.9288	23.6571	23.7192	23.648
CO4B_HUMAN	R.EELVYELNPLDHR.G	3	24.39	-0.459	-1.57	0.12389	2.46	0.12389	23.6215	23.5747	25.6446	25.4907	23.2524	23.1455	24.0404	24.0076	24.2203	24.0408	25.2876	25.2592	24.0128	23.991	24.6269	24.4461	23.2354	23.4779	23.8802	23.8749	24.4975	24.6779	24.6784	24.6862	23.3091	23.2649	26.2041	26.0351	25.2808	25.2203	25.0691	24.9033	24.0323	24.0234	25.1683	24.941	24.065	24.1252	24.0538	24.0658
CO4B_HUMAN	R.GQIVFMNREPK.R	2	23.31	-0.219	-0.56	0.57689	0.32	0.57689	22.1296	22.5113	24.6271	24.7388	21.9339	22.1516	23.2722	23.2821	23.4018	23.342	23.8394	24.1932	23.224	23.6105	23.1202	22.8584	22.6841	23.306	22.8403	23.0198	22.9408	23.2526	23.2991	23.4003	22.906	23.2403	24.0426	24.3487	23.8128	24.1224	22.8872	23.08	23.0856	23.1463	24.4444	24.4733	23.5094	23.2082	22.4825	22.7838
CO4B_HUMAN	K.GLCVATPVQLR.V	2	24.03	-0.659	-2.06	0.04576	4.24	0.04576	22.9131	23.1475	25.2597	25.0701	22.9417	23.0522	23.12	23.2574	23.7967	23.7304	24.4341	24.3572	23.2137	23.3075	24.1565	24.0647	23.132	23.6283	23.6045	23.7521	24.263	24.4307	24.4751	24.4959	22.753	22.9597	25.6337	25.2988	24.7597	24.9032	24.5882	24.4836	23.9622	23.9076	25.1453	25.177	24.2414	24.0869	23.6448	23.9143
CO4B_HUMAN	K.LNMGITDLQGLR.L	2	24.56	-0.672	-2.44	0.01886	5.96	0.01886	23.6108	23.5631	25.3819	25.2188	23.2286	23.2555	23.709	23.9499	24.1386	23.9523	25.0108	25.0235	23.9794	24.1302	24.6299	24.5336	23.9408	24.2116	24.4816	24.5231	24.8486	25.0205	24.7751	24.834	23.6149	23.7268	25.9505	25.8716	25.101	25.1737	25.1421	24.9246	24.5972	24.7322	25.8116	25.7388	24.4689	24.5712	24.6407	24.3676
CO4B_HUMAN	R.YIYGKPVQGVAYVR.F	3	24.15	-0.561	-1.49	0.14245	2.23	0.14245	24.0098	23.6275	24.2227	24.3597	23.3842	23.2015	24.2016	24.436	23.4338	23.3103	24.0876	24.2125	23.1225	23.9318	24.0717	24.3641	23.3833	23.5177	24.2026	24.3216	24.564	24.6978	24.53	24.6193	24.0407	24.1567	25.0175	25.0737	24.269	24.1839	24.5539	24.6187	23.624	24.0408	24.9081	24.576	23.9094	24.5826	24.3851	24.2761
CO4B_HUMAN	R.YIYGKPVQGVAYVR.F	2	21.65	-0.787	-2.08	0.04403	4.31	0.04403	21.11	20.726	22.7149	22.4704	20.1024	19.8061	21.1698	21.0669	20.8893	21.0393	22.3478	22.4241	21.2111	20.8745	21.6516	21.5318	20.6557	20.5112	21.6162	21.2939	22.0306	22.0157	21.4703	21.694	20.761	20.6412	23.5663	23.056	22.4423	22.3442	22.5426	22.0564	21.6596	21.5821	23.0281	22.9109	21.6642	21.9954	21.7957	21.6919
CO4B_HUMAN	K.VLSLAQEQVGGSPEK.L	2	24.72	-0.587	-1.76	0.08594	3.09	0.08594	23.7086	23.7058	25.8589	25.7201	23.4642	23.4954	24.0202	24.0516	24.404	24.2845	25.1346	25.483	24.1387	24.2835	24.6823	24.4281	24.0803	24.6001	24.3968	24.5065	24.8427	25.1979	24.8605	25.0365	23.5522	23.6785	26.3906	26.1136	25.3748	25.5453	25.2893	25.0809	24.4397	24.5098	25.7788	25.876	24.7747	24.6685	24.549	24.6222
CO4B_HUMAN	K.DHAVDLIQK.G	2	24.32	-0.5	-1.6	0.11734	2.56	0.11734	23.1284	23.1908	25.398	25.2324	23.5152	23.5284	24.0628	23.7522	23.7136	23.8979	24.7582	24.8091	23.7267	23.9469	24.5908	24.2093	23.861	23.9383	24.1024	24.0944	24.4561	24.5202	24.8468	24.6039	23.358	23.5106	25.7236	25.7019	24.9585	25.0428	24.6566	24.8258	24.0587	23.9818	25.2105	25.3745	24.5195	24.1057	24.1578	23.8459
CO4B_HUMAN	R.LLLFSPSVVHLGVPLSVGVQLQDVPR.G	3	23.12	-1.003	-1.11	0.27389	1.23	0.27389	22.0819	21.6561	26.1891	25.0686	21.3919	20.5509	22.2457	22.4057	23.7124	23.018	24.5971	24.427	23.6629	23.1096	23.5883	23.7919	18.6703	17.1088	22.6376	22.4493	23.2787	22.3831	23.3839	23.5545	21.1577	20.7878	26.8059	26.4588	25.0903	24.5308	24.3666	23.8199	22.8326	21.9571	24.2021	23.8961	23.2035	23.7658	23.5732	23.3693
CO4B_HUMAN	R.VHYTVCIWR.N	2	22.33	-0.818	-1.73	0.09002	3.01	0.09002	21.5787	21.1565	24.3426	23.8777	20.52	20.0798	22.0176	21.7356	21.9818	22.0622	23.5117	23.5716	22.3096	22.0749	22.3807	22.4682	20.065	19.5814	21.7109	21.3314	22.5137	22.2837	22.5191	22.4089	21.3975	21.1433	24.6517	24.2628	23.408	23.3795	23.407	22.9806	22.0792	21.9802	23.4704	23.4608	22.451	22.6191	22.2367	22.0583
CO4B_HUMAN	R.AVGSGATFSHYYYMILSR.G	3	23.08	-0.81	-2.13	0.03935	4.52	0.03935	22.0994	22.103	24.8956	24.8492	21.5463	21.6655	22.758	22.6933	22.7831	22.8879	24.092	24.0735	22.72	22.565	23.2624	23.3	20.3531	20.3624	22.2028	22.3479	23.3482	23.0506	23.4715	23.1898	22.231	21.8021	25.2987	25.1135	24.2487	24.2561	23.6544	23.6944	22.991	22.8984	24.2877	24.2235	23.243	23.1927	22.8153	22.7539
CO4B_HUMAN	K.ITQVLHFTK.D	2	22.96	-0.575	-1.89	0.06501	3.59	0.06501	22.2446	22.2509	24.6059	24.21	21.7171	21.6961	22.5222	22.4706	22.3932	22.4649	23.7252	23.9236	22.5442	22.5772	22.8547	22.8042	21.8869	22.0439	22.3321	22.1599	23.1273	23.252	23.1759	23.1085	22.0273	21.9218	24.7906	24.6275	23.9117	23.93	23.648	23.5053	22.5168	22.5145	23.9042	23.8846	22.8966	22.8674	22.7003	22.6157
CO4B_HUMAN	K.VGLSGMAIADVTLLSGFHALR.A	3	23.33	-0.911	-1.65	0.10703	2.71	0.10703	22.2512	22.0346	25.885	25.3186	21.3269	21.422	22.5917	22.5271	23.3623	23.0969	24.768	24.4756	23.3518	23.0472	23.8024	23.5298	20.0105	19.7064	22.4988	22.5513	23.208	22.8809	23.8484	23.2614	22.1244	21.7562	26.3441	26.0491	24.7359	24.7298	24.2693	23.8625	23.3914	22.812	24.4833	24.2629	23.7414	23.7549	23.1252	23.1269
CO4B_HUMAN	R.TTNIQGINLLFSSR.R	2	24.82	-0.669	-2.33	0.02457	5.43	0.02457	24.0306	23.9378	25.9674	25.8265	23.6591	23.6465	24.2161	24.2683	24.4976	24.3995	25.3206	25.6163	24.2642	24.285	24.9702	24.7211	23.6076	23.8361	24.3163	24.3423	24.9002	25.1409	25.0927	25.1466	23.8373	23.9004	26.6	26.5066	25.5836	25.6089	25.4621	25.3204	24.633	24.6084	25.8763	25.8912	24.8387	24.7146	24.7675	24.6747
CO4B_HUMAN	R.TTNIQGINLLFSSR.R	3	22.65	-0.592	-1.14	0.26235	1.29	0.26235	21.8016	21.8651	22.8281	23.5763	21.9767	22.2176	22.0695	22.497	21.4364	22.5968	23.5676	23.1489	21.8837	21.5649	22.9446	23.2225	21.9874	22.2599	21.9776	21.6467	23.1974	22.9634	22.9389	22.4727	21.7188	21.8231	23.6682	24.2057	23.6675	23.802	22.7313	22.5865	23.044	23.097	23.8111	23.4662	22.4533	22.6695	22.4873	22.1114
CO4B_HUMAN	R.DFALLSLQVPLK.D	2	23.9	-0.752	-2.06	0.04604	4.22	0.04604	22.9196	22.8393	25.7758	25.4527	22.3116	22.4276	23.2112	23.0928	23.7669	23.6991	24.8798	24.8984	23.6888	23.5489	24.2166	23.896	21.5941	21.7389	23.3453	23.239	24.1964	23.9659	24.0555	23.968	22.7175	22.8069	26.2723	26.056	25.0107	24.8596	24.5791	24.4839	23.8786	23.7251	24.7156	24.6976	24.0111	23.953	23.7618	23.8758
CO4B_HUMAN	R.VEYGFQVK.V	2	24.27	-0.522	-1.74	0.08843	3.04	0.08843	23.3782	23.0778	25.328	25.335	23.2714	23.1984	23.7947	23.7378	24.106	23.9839	24.9368	25.0717	23.9124	23.8657	24.4497	24.2101	23.4209	23.7303	23.728	23.7232	24.3343	24.5168	24.7399	24.6807	23.1647	23.1511	26.063	25.8982	25.1145	25.208	24.9819	24.79	23.9812	23.8752	24.8557	25.034	24.3771	24.2322	23.8691	23.8267
CO4B_HUMAN	R.TYNVLDMK.N	2	23.67	-0.445	-1.43	0.15947	2.05	0.15947	22.769	22.7717	25.1801	25.0448	22.4507	22.4648	23.2748	23.2382	23.5302	23.4038	24.3513	24.4345	23.0932	23.1763	23.765	23.5588	22.725	23.1161	23.2429	23.399	23.8288	23.9558	24.0342	24.1303	22.5521	22.6518	25.7792	25.4668	24.3678	24.3058	24.2116	24.0841	23.2355	23.1881	24.0851	24.2156	23.5764	23.4433	23.3502	23.4296
CO4B_HUMAN	R.DSSTWLTAFVLK.V	2	23.41	-0.79	-1.7	0.09649	2.89	0.09649	22.4454	22.2192	24.5946	24.4633	21.6935	21.6378	22.6945	22.6328	23.2099	23.0943	24.4509	24.5852	22.3053	22.0398	24.0285	23.8699	22.1477	22.1417	23.0796	23.0454	23.3256	23.1564	24.2999	24.3083	19.5617	19.2342	25.7697	25.3978	24.122	24.0946	24.4655	24.2293	24.3708	24.2015	25.1116	25.0859	24.0703	24.0738	23.5408	23.7663
CO4B_HUMAN	K.LQETSNWLLSQQQADGSFQDLSPVIHR.S	3	22.89	-1.108	-2.96	0.00497	8.78	0.00497	22.043	21.8614	24.3701	24.0497	21.4218	21.2461	21.9983	22.0662	22.992	22.613	22.925	23.171	22.914	22.827	22.355	22.2193	20.0823	20.1759	22.72	22.7199	23.0064	23.2261	23.3524	23.5017	22.8322	22.6619	25.0026	24.7484	23.4867	23.6369	24.0743	23.8398	22.284	22.2285	24.5853	24.6494	23.1371	22.8441	22.9044	22.9322
CO4B_HUMAN	K.SHALQLNNR.Q	2	22.31	-0.467	-1.33	0.19157	1.76	0.19157	21.0053	21.167	23.6913	23.5442	21.2	21.1975	22.2893	22.1195	22.1875	21.9823	22.8596	23.2632	21.863	22.0411	22.3428	22.2498	21.3131	21.5398	21.7853	21.8722	22.1907	22.4631	22.7402	22.7204	21.0569	21.3405	24.3239	24.2028	23.0289	23.1499	22.8877	22.9493	21.773	21.8874	23.0301	23.3278	22.3923	22.1381	21.4913	21.7624
CO4B_HUMAN	R.GLQDEDGYR.M	2	22.94	-0.393	-1.03	0.3076	1.07	0.3076	21.6503	21.6919	24.1118	24.1348	22.1549	22.1888	22.6033	22.5113	22.8482	22.6773	23.4447	23.8489	22.321	22.6651	23.2539	22.9309	22.1931	22.6849	22.4151	22.6289	22.729	23.1019	23.6136	23.6939	21.622	21.7531	24.5845	24.6717	23.4683	23.6511	23.4751	23.6207	22.4437	22.5741	23.5042	23.7515	23.1923	22.7486	22.1698	22.4415
CO4B_HUMAN	K.KYVLPNFEVK.I	2	22.66	-0.688	-2.04	0.04769	4.16	0.04769	22.0565	21.6959	23.6507	23.2028	21.5422	21.4715	22.1546	22.1355	22.1036	22.0924	23.1379	22.9351	22.3116	22.3554	22.4856	22.4778	21.9845	21.8147	22.4991	22.2975	23.0965	23.0649	22.7763	22.8981	21.7576	21.9781	24.4211	23.9106	23.2473	23.2371	23.5675	23.0992	22.6294	22.3753	23.7591	23.6705	22.6437	22.8274	22.6591	22.5488
CO4B_HUMAN	K.KEVYMPSSIFQDDFVIPDISEPGTWK.I	3	22.47	-1.09	-1.4	0.16908	1.96	0.16908	21.7023	21.2633	24.3509	24.0984	20.5188	19.9364	21.8861	22.0168	22.2381	21.9974	23.4023	23.7095	22.2429	21.9488	23.0299	23.0566	19.3669	16.9799	22.4798	22.2676	22.2558	22.1956	22.8766	22.7173	21.0978	20.9343	24.9302	24.7103	23.4486	23.5694	23.4487	23.2705	22.6438	22.7547	23.8307	23.8626	22.9859	23.3446	22.6549	22.7579
CO4B_HUMAN	R.RGHLFLQTDQPIYNPGQR.V	3	21.86	-0.125	-0.18	0.85682	0.03	0.85682	21.8209	21.7988	23.0485	23.3683	21.3415	21.0864	22.3542	22.545	20.6109	20.4402	22.9596	23.4112	21.8268	21.7019	20.348	20.726	21.427	21.5468	21.4988	21.6383	22.9353	22.933	21.0331	21.1454	21.7027	21.6443	22.7488	23.5294	22.8039	22.9513	22.492	22.2764	20.3276	21.3383	NA	21.033	19.9829	21.9386	22.0109	22.1163
CO4B_HUMAN	R.KADGSYAAWLSR.D	2	22.42	-0.74	-1.98	0.05465	3.91	0.05465	21.589	21.41	23.9918	23.5836	20.8499	20.4687	22.0233	21.8383	21.594	21.6223	23.1428	23.3192	22.0565	21.9518	22.4007	22.3815	21.435	21.3225	22.0786	21.9312	22.7048	22.6173	22.4545	22.4426	21.5756	21.3895	24.4837	23.9993	23.3247	23.1581	23.2742	22.7719	22.2653	22.1728	23.6686	23.5961	22.4743	22.6412	22.4313	22.3382
CO4B_HUMAN	R.VQQPDCREPFLSCCQFAESLR.K	3	22.44	-0.613	-2.04	0.0478	4.15	0.0478	21.6804	21.5323	23.7996	23.7823	21.1071	21.1257	22.1676	22.2396	22.1374	21.9776	23.1142	23.1317	22.2487	22.2407	22.3142	22.3196	21.088	21.3188	21.7035	21.714	22.4767	22.4838	22.6042	22.6467	21.5825	21.5229	24.3102	24.2295	23.328	23.3905	23.1167	22.9578	21.9941	22.1167	23.8732	23.8351	22.2696	22.5124	21.9502	21.8008
CO4B_HUMAN	K.ADGSYAAWLSR.D	2	22.4	-0.608	-2	0.05235	3.99	0.05235	21.5923	21.426	23.6963	23.5917	21.204	20.98	21.7821	21.7972	21.9881	21.7603	23.058	23.2372	21.9958	21.913	22.4709	22.4023	21.4455	21.5318	21.9601	22.1236	22.5322	22.6805	22.6613	22.7769	21.1365	21.244	24.2198	23.9325	23.0515	23.1141	23.1722	23.0327	22.2736	22.1691	23.295	23.3465	22.5988	22.3423	22.2649	22.2732
CO4B_HUMAN	R.GLEEELQFSLGSK.I	2	22.76	-0.633	-0.66	0.51004	0.44	0.51004	22.684	22.2173	23.8691	22.174	21.8562	21.5881	23.0554	22.1439	22.6859	22.5277	23.8533	22.9293	22.6743	22.2665	23.6332	22.6397	21.1054	20.3257	22.8502	21.7989	23.3346	22.8971	23.756	22.9583	22.0132	21.5149	25.1117	24.0507	23.7008	23.2786	23.9624	23.3742	22.8891	22.061	22.8804	22.8431	23.1007	21.5975	23.3961	22.8273
CO4B_HUMAN	R.AACAQLNDFLQEYGTQGCQV.-	2	22.11	-0.59	-1.29	0.20273	1.67	0.20273	21.6219	21.5037	23.3408	23.544	20.7573	20.5499	21.6918	21.9481	22.0206	21.8316	22.4766	23.2639	21.6	21.8982	22.201	21.8524	20.2933	20.7935	21.5248	21.6807	22.101	22.5967	22.1296	22.4286	21.1238	21.3328	23.901	24.0654	22.6119	22.9228	22.8907	22.8793	21.6185	21.7704	22.7916	23.1412	21.6175	22.0265	21.9755	22.2647
CO4B_HUMAN	R.QGSFQGGFR.S	2	22.84	-0.498	-1.98	0.05401	3.93	0.05401	21.6799	21.6849	23.8431	23.72	22.1156	22.1419	22.4688	22.2799	22.4671	22.3414	23.2594	23.3365	22.4727	22.4712	22.8804	22.8425	22.2792	22.5643	22.3878	22.4999	22.9642	23.0726	23.4125	23.1859	22.0142	22.161	24.1007	24.1957	23.5307	23.5398	23.3408	23.4212	22.594	22.5893	23.6527	23.6636	22.8235	22.7647	22.3053	22.3707
CO4B_HUMAN	R.GHLFLQTDQPIYNPGQR.V	3	22.41	-0.304	-0.94	0.35031	0.89	0.35031	22.0126	21.9694	23.9569	23.9153	21.617	21.6769	22.3822	22.4772	21.9077	21.9129	23.4293	23.7258	22.1239	22.3843	21.0826	21.1593	21.8807	21.9951	21.7461	21.7798	22.9782	23.0926	21.215	21.4281	21.7404	21.7914	24.0947	23.6767	23.4968	23.5467	22.7042	22.6887	21.7646	21.8634	23.2243	23.1687	22.3145	22.3113	22.0257	22.0842
CO4B_HUMAN	R.YVSHFETEGPHVLLYFDSVPTSR.E	3	22.28	-0.862	-1.71	0.09415	2.93	0.09415	21.6342	21.1196	24.386	23.7235	20.7427	20.4724	21.7956	21.8222	21.9946	22.0173	23.3632	23.4438	22.1501	22.0781	22.2739	22.2312	19.4727	18.9527	21.7866	21.4396	22.4611	22.4382	22.2686	22.2091	21.2931	21.0987	24.8812	24.4002	23.2833	23.3556	23.3666	22.8806	22.0494	21.8708	23.6286	23.4391	22.1613	22.6269	22.2617	22.1572
CO4B_HUMAN	R.GCGEQTMIYLAPTLAASR.Y	2	20.87	-1.36	-1.52	0.13503	2.32	0.13503	19.8194	19.7866	22.7682	22.7461	18.6247	18.9796	19.9379	18.7101	20.8724	19.8534	20.0351	21.3448	20.9763	20.9281	20.7969	20.392	16.6667	18.7588	20.9809	20.7704	21.1449	21.8643	21.9497	21.9402	21.1214	21.3434	23.5234	23.2165	22.2733	22.5765	22.1145	22.1511	18.7124	19.4064	21.848	22.3089	20.583	20.357	21.2619	21.2523
CO4B_HUMAN	K.DDPDAPLQPVTPLQLFEGR.R	3	22.74	-0.452	-1.08	0.2869	1.16	0.2869	21.8058	22.4298	23.6492	23.9601	21.7641	22.0002	22.0119	22.0713	22.7205	22.5831	23.4437	23.5232	22.2106	22.3933	22.7307	22.8997	21.8074	21.7925	22.4006	22.1572	22.9817	22.7548	23.1846	23.1345	21.7107	21.8632	23.7688	23.6916	23.6064	23.7872	23.1907	23.3617	22.7097	22.6363	23.6758	23.4379	22.1283	22.7872	22.0736	22.9196
CO4B_HUMAN	K.LVNGQSHISLSK.A	2	22.52	-0.617	-2.13	0.03917	4.53	0.03917	21.6371	21.7727	23.3049	23.0067	21.5529	21.5339	22.1887	21.7498	21.7756	21.9452	22.8607	22.8021	21.9369	21.9775	22.5098	22.5117	22.0405	22.0854	22.6009	22.382	22.951	22.8289	22.861	22.4857	21.7291	21.782	23.7306	23.4428	23.0408	23.1509	23.027	22.9617	22.3983	22.4618	23.7033	23.6849	22.4209	22.6848	22.6558	22.5176
CO4B_HUMAN	R.LLATLCSAEVCQCAEGK.C	2	21.51	-0.509	-1.24	0.22206	1.54	0.22206	21.0531	20.7945	23.4224	23.0058	20.454	20.502	20.9038	20.7625	21.0643	21.2316	21.818	22.0855	20.3258	20.5867	21.4897	21.1049	20.1964	20.714	22.0381	21.583	22.1021	22.2184	21.6028	21.5369	20.3388	20.5668	23.1613	22.7527	22.3804	22.3991	21.6929	21.3097	21.3033	21.3009	22.1277	22.4845	21.1712	21.1232	22.0083	21.7413
CO4B_HUMAN	R.CSVFYGAPSK.S	2	21.8	-0.379	-1.07	0.29234	1.14	0.29234	20.6734	20.7948	23.245	23.0372	20.929	20.9882	21.4171	21.1173	21.5264	21.7875	22.2206	22.2424	21.317	21.4052	21.9251	21.7424	21.0783	21.3744	21.8691	21.4983	21.8139	21.7185	22.2569	21.6925	20.843	21.1856	23.3748	22.9716	22.5422	22.5983	22.1	22.2209	21.3682	21.4573	22.5735	22.6811	21.9234	21.6825	21.4142	21.3423
CO4B_HUMAN	R.ALEILQEEDLIDEDDIPVR.S	2	22.6	-0.79	-2.05	0.0462	4.22	0.0462	21.8757	21.7424	23.8448	23.3368	21.2063	21.255	22.0238	21.8814	22.2116	21.8768	23.1136	23.3904	22.0507	22.2043	22.8024	22.4161	20.9832	21.3336	22.4332	22.1845	22.6372	22.9448	22.9796	22.7983	21.7874	21.6913	24.5452	24.1743	23.2944	23.2559	23.4824	23.1876	22.4592	22.4644	23.6109	23.7578	22.8665	22.5211	22.8714	22.6314
CO4B_HUMAN	K.EGAIHREELVYELNPLDHR.G	3	21.82	-0.708	-1.73	0.09164	2.98	0.09164	21.3226	21.1575	23.0282	22.68	20.6184	20.4818	21.5329	21.5931	21.265	21.2524	22.249	22.41	21.3933	21.2371	21.6885	21.8722	20.3751	20.218	21.6446	21.3865	22.0037	22.0822	22.092	22.0656	20.9158	20.9286	23.9586	23.3493	22.4042	22.3696	22.5667	22.3652	21.534	21.4228	23.1432	23.2885	21.2581	22.1912	21.8558	21.778
CO6_HUMAN	R.VPANLENVGFEVQTAEDDLK.T	3	24.63	-0.35	-0.96	0.34022	0.93	0.34022	23.7298	23.7635	27.1682	27.1649	22.8123	22.9036	24.4701	24.3301	25.1332	25.205	25.1375	25.2848	24.6092	24.5782	24.0644	24.1354	23.4259	23.3874	23.8983	23.8914	24.8569	24.8025	23.9706	23.8219	23.8768	23.7814	24.5927	24.85	25.9263	25.9532	24.2016	23.9752	24.927	24.9077	26.6718	26.5088	25.3083	25.4245	23.7638	23.9641
CO6A1_HUMAN	K.VFSVAITPDHLEPR.L	3	21.79	-0.325	-0.98	0.33087	0.97	0.33087	21.0971	21.0674	23.3229	23.1297	20.7962	20.6944	21.8609	22.0292	22.1899	21.866	22.2249	22.2253	21.6674	21.7187	21.0776	21.0301	20.4159	20.8858	21.5964	21.6511	21.4415	21.5778	21.5511	21.5127	21.7482	21.8914	22.5862	22.0684	22.8704	22.6789	21.6802	21.69	21.5672	21.6378	23.3718	23.4957	21.7646	21.7914	21.0981	21.0189
CO6A1_HUMAN	K.GLEQLLVGGSHLK.E	3	20.74	-0.201	-0.46	0.64728	0.21	0.64728	20.3757	20.1146	22.1967	21.8596	19.6905	19.9941	21.0787	20.9731	21.0674	20.7983	21.4359	21.1122	20.8414	20.1949	20.226	20.1153	19.5899	20.0798	20.5601	20.4049	20.843	20.5347	20.4922	20.1642	20.9423	20.8085	21.1237	20.4923	21.8428	21.7571	20.7856	20.7341	20.746	20.5999	22.383	22.169	20.1959	20.6601	19.8992	19.5582
CO6A1_HUMAN	K.TAEYDVAYGESHLFR.V	3	20.42	-0.416	-0.95	0.34777	0.9	0.34777	19.5854	18.9037	22.2747	21.9518	19.1019	19.0892	20.6546	20.6692	20.9226	20.7232	21.3118	21.1767	20.4889	20.2431	20.0874	19.716	18.2471	18.5611	20.3246	20.1543	20.4455	20.1978	20.2338	19.994	20.3933	20.0833	21.7181	21.1632	21.5609	21.4171	20.6794	20.6014	20.2758	20.0792	21.8838	22.1048	20.4632	20.3662	19.3139	19.5386
CO7_HUMAN	R.ILPLTVCK.M	2	24.5	-0.478	-1.39	0.17212	1.93	0.17212	23.5347	23.2252	25.0818	25.1276	23.4356	23.4303	24.2491	24.1817	24.2418	24.3044	25.5508	25.3325	24.8843	24.7674	24.2506	23.914	23.3595	23.6042	24.4307	24.295	24.8358	24.849	24.2948	24.3042	24.2822	24.257	26.3717	25.9852	25.0041	25.0727	25.5172	25.1048	23.9373	23.8167	25.3145	25.096	24.7017	24.2233	23.9529	23.8299
CO7_HUMAN	R.LSGNVLSYTFQVK.I	2	22.84	-0.9	-2.45	0.01827	6.03	0.01827	21.8769	21.8169	23.9455	23.6166	20.5249	20.4839	22.8538	22.8333	22.3836	22.1377	23.7109	23.7896	23.4113	23.4015	22.7728	22.5775	19.938	20.2456	22.7857	22.7003	23.1491	23.3361	22.4229	22.2808	22.5592	22.6106	23.8533	23.6004	24.2874	24.3069	23.6984	23.4431	23.0908	23.0192	24.2592	24.2079	23.3762	23.2301	22.5252	22.5557
CO7_HUMAN	R.VLFYVDSEK.L	2	22.6	-0.795	-2.4	0.02069	5.78	0.02069	21.6769	21.5936	23.5101	23.2976	20.4576	20.5031	22.5256	22.571	22.1731	22.0325	23.3629	23.4345	22.8975	23.0843	22.4326	22.3479	20.3308	20.7346	22.5219	22.5085	22.8716	23.0204	22.2884	22.3562	22.3535	22.4269	23.581	23.1929	23.8773	23.9352	23.1777	23.2122	22.5573	22.7042	23.9422	23.7756	23.2137	23.1305	22.1319	22.1423
CO7_HUMAN	K.SSGWHFVVK.F	2	21.75	-0.822	-1.25	0.21757	1.57	0.21757	21.1886	20.6772	22.8686	22.5844	19.51	18.9954	22.0705	21.7824	21.2614	21.0583	22.3852	22.6335	22.3169	22.1499	21.7818	21.6931	18.8875	19.355	21.9494	21.6226	22.0908	22.2748	21.5346	21.3996	21.6831	21.4086	22.9321	22.5734	23.1916	23.1336	22.8071	22.3727	21.8129	21.7349	23.1938	23.1149	22.3853	22.3381	21.5612	19.6603
CO7_HUMAN	K.DGFVQDEGTMFPVGK.N	2	24.76	-0.426	-0.91	0.36589	0.84	0.36589	24.2472	22.9829	25.4066	25.4436	23.7069	23.7546	24.9507	25.0695	24.9375	24.824	25.0424	25.2349	24.5116	24.8	24.5947	24.439	23.6921	23.6917	24.7225	24.9163	24.7348	25.0587	25.0178	24.7609	25.5878	25.3642	26.1078	26.1466	25.5203	25.6296	24.9772	25.0688	24.2813	24.5096	25.0845	25.363	24.6652	24.5226	23.8889	23.2041
CO7_HUMAN	R.LIDQYGTHYLQSGSLGGEYR.V	3	22.55	-0.749	-2.3	0.02619	5.31	0.02619	21.6053	21.5415	23.5367	23.441	20.5122	20.5958	22.7208	22.8025	22.4059	22.2477	23.2078	23.4852	22.789	22.8323	22.2509	22.3387	20.0993	20.257	22.3409	22.4116	22.6872	22.9023	22.1785	22.2483	22.1925	22.134	23.7207	23.4844	23.6712	23.759	23.2855	23.1714	22.494	22.6376	23.931	23.9507	22.8715	22.9465	22.0175	22.1216
CO7_HUMAN	R.SCVGETTESTQCEDEELEHLR.L	3	21.9	-0.584	-1.82	0.07593	3.31	0.07593	21.3052	21.2717	22.5781	22.5925	19.9485	20.0956	22.3436	22.4488	21.4865	21.37	22.5039	22.5368	22.206	22.2653	21.5709	21.5018	19.8861	20.3512	21.94	21.9481	22.1628	22.3265	21.4529	21.7656	21.4915	21.7188	22.6379	22.4818	22.8184	23.0624	22.514	22.453	21.7156	21.7089	22.9851	23.0778	22.1716	22.2873	21.3662	21.6385
CO7_HUMAN	K.ELSHLPSLYDYSAYR.R	3	22.49	-0.803	-2.31	0.02586	5.33	0.02586	21.4072	21.4617	23.5025	23.4553	20.0548	19.9995	22.5494	22.651	22.085	21.9839	23.3626	23.3585	22.9396	23.0154	22.4865	22.3698	19.942	20.184	22.5019	22.5536	22.8746	22.8507	22.1068	22.0507	22.1106	22.1727	23.1348	23.1299	23.7581	23.8303	23.2721	23.1993	22.7763	22.8524	24.0505	23.9264	23.0592	22.7671	22.1834	21.8198
CO7_HUMAN	R.GQSISVTSIRPCAAETQ.-	2	21.58	-0.669	-1.87	0.0687	3.49	0.0687	20.7654	21.0608	22.1923	22.4252	19.4159	19.4947	21.9092	21.9868	21.1597	21.0669	22.1981	22.4328	21.7901	21.8968	21.3961	21.2268	19.3609	19.9056	21.5598	21.6709	21.7898	22.1027	21.179	21.2263	21.2909	21.5831	22.1919	22.146	22.6675	22.8595	22.3897	22.1858	21.4855	21.5127	22.8589	22.8718	21.8719	21.6739	21.1148	21.2914
CO7_HUMAN	K.NVVYTCNEGYSLIGNPVAR.C	3	21.12	-0.845	-2.29	0.02705	5.25	0.02705	19.3113	19.2513	21.7879	21.7833	19.9213	19.9469	20.8591	21.0089	21.2083	21.2247	22.0293	21.1604	20.9159	21.1854	20.3162	20.221	19.6052	19.5923	21.3478	21.3571	20.8849	20.7051	22.1553	22.1573	21.2252	21.5054	21.7563	21.4763	22.4828	22.2621	21.4484	21.3901	21.3745	21.6776	21.5147	21.4633	21.7681	21.4396	21.1742	21.0673
CO7_HUMAN	R.WLVGEMHCQK.I	2	20.2	-1.242	-1.04	0.30257	1.09	0.30257	19.5865	19.6191	21.6464	21.4492	17.8929	15.4514	20.341	20.5191	19.7355	19.481	21.1096	21.4484	20.7815	20.6869	20.0431	20.2775	17.1171	13.5208	20.3909	20.4886	20.9931	20.8647	19.5605	20.0704	20.0458	20.2388	21.2536	21.2231	21.6209	21.822	21.2068	21.1352	20.5029	20.2077	21.6332	21.7477	20.9174	20.8842	20.3076	20.1812
CO8A_HUMAN	K.YNPVVIDFEMQPIHEVLR.H	3	20.26	-0.988	-1.34	0.18621	1.81	0.18621	18.717	18.7136	21.7414	21.2076	18.8891	18.5701	19.7187	19.3764	20.5953	20.6598	21.7673	21.8006	20.6798	20.6033	20.1313	19.7577	17.0282	14.9521	20.2102	20.1409	20.4382	20.3021	20.4274	19.8536	19.9814	19.96	23.7179	23.6034	21.3708	21.1358	21.5682	21.5466	20.0133	19.7551	21.537	21.5724	20.1404	20.0115	19.0165	19.0781
CO8G_HUMAN	R.SLPVSDSVLSGFEQR.V	2	21	-0.56	-1.44	0.15583	2.09	0.15583	19.8273	19.7947	21.7851	21.4723	19.8792	19.7411	20.6526	20.5281	20.9654	20.9021	21.8272	21.8688	21.3557	21.2272	21.0475	20.5582	19.3903	19.1698	21.3365	20.9773	21.0461	21.3339	20.9115	20.8025	20.6789	20.936	23.5179	23.213	21.3105	21.5665	22.0222	21.8681	20.7243	20.7602	21.4109	21.7469	20.8978	20.5717	20.1756	20.0102
CO9_HUMAN	K.LSPIYNLVPVK.M	2	22.79	-1.029	-2.74	0.00906	7.48	0.00906	20.7813	20.8781	23.8125	23.6706	21.5779	21.6296	22.8054	22.8859	22.3889	22.2977	23.3876	23.3637	22.7367	22.7871	22.0317	21.896	21.0598	21.4619	22.0467	22.0905	23.0924	23.3213	22.8204	22.8957	23.0151	23.0879	25.6719	25.3888	24.3789	24.4005	24.1107	23.9065	22.3057	22.5472	23.9373	24.0393	22.1388	22.2552	21.4533	21.4065
CO9_HUMAN	R.AIEDYINEFSVR.K	2	22.62	-1.021	-2.91	0.00575	8.46	0.00575	20.725	20.7737	23.5682	23.5243	21.6311	21.524	22.7068	22.7187	22.2046	22.0935	23.0351	23.2952	22.6499	22.677	21.8939	21.85	20.6188	20.8948	21.9067	21.827	22.8473	22.9599	22.748	22.6925	23.0465	22.8836	25.2787	25.283	24.1488	24.1823	23.9377	23.9614	22.2417	22.2339	23.6447	23.7302	22.0103	22.0648	21.3118	21.3383
CO9_HUMAN	K.FEGIACEISK.Q	2	22.18	-0.873	-2.09	0.04267	4.37	0.04267	20.19	20.3285	23.1101	23.2356	21.2387	21.2895	22.1371	22.1911	21.8984	21.7375	22.6226	22.8551	22.0312	22.2058	21.5704	21.3595	20.356	20.948	21.6825	21.8216	22.4239	22.7246	22.2379	22.4004	22.2664	22.4051	25.1427	25.0089	23.5981	23.7406	23.2975	23.3417	21.6113	21.6008	23.003	23.0727	21.6994	21.1865	20.7402	20.7758
CO9_HUMAN	R.VVEESELAR.T	2	21.97	-0.813	-1.76	0.08614	3.09	0.08614	19.8751	19.8236	22.7466	22.5407	21.3622	21.3831	22.4028	22.2007	21.762	21.7164	22.2656	22.5066	21.7447	21.884	21.648	21.1588	20.6115	20.7941	21.5212	21.2899	21.9227	22.1919	22.454	22.3745	22.159	22.183	24.5098	24.2776	23.2095	23.2362	22.7828	22.8579	21.5309	21.3841	22.9981	22.8717	22.4892	21.3547	20.4031	20.3068
CO9_HUMAN	R.RPWNVASLIYETK.G	3	21.41	-1.144	-2.44	0.01891	5.96	0.01891	18.9901	19.0756	22.5536	22.4435	20.1241	20.0188	21.8061	21.8236	20.9407	20.6106	22.3898	21.9472	21.5608	21.4015	20.9666	20.8625	18.9693	18.9528	20.7564	20.4978	21.6766	21.6267	21.7104	21.4368	21.6148	21.6195	24.4819	24.2709	23.0664	23.1052	22.9799	22.6351	21.3635	21.3278	22.8407	22.3834	20.7825	21.0156	20.0674	19.5668
CO9_HUMAN	R.RPWNVASLIYETK.G	2	20.24	-1.34	-2.12	0.04031	4.48	0.04031	18.8473	17.7312	21.8623	21.2264	18.884	18.2327	20.4958	20.7068	19.565	19.6537	21.1561	21.3424	20.5909	20.0519	19.4939	19.2872	16.7002	16.4118	19.5576	19.5609	20.4551	20.6423	20.4104	20.255	20.6972	20.4648	23.9403	23.4245	21.9222	21.9993	22.1029	21.5906	19.7119	19.8828	21.7299	21.5017	19.8786	19.5978	19.1	18.854
CO9_HUMAN	R.TEHYEEQIEAFK.S	3	20.85	-0.874	-2.16	0.03647	4.67	0.03647	18.7677	18.5441	21.574	21.8311	19.8692	19.9376	21.3662	21.3755	20.4901	20.4745	21.4815	21.3212	20.6318	20.9153	20.2529	19.8595	19.3183	19.6753	20.1342	20.4078	21.0241	21.0643	21.0827	21.2278	21.044	20.9279	23.5034	23.5155	22.4313	22.1251	22.1798	22.0556	20.6315	20.3632	21.8251	21.7935	20.2965	20.2376	19.2325	19.1452
CO9_HUMAN	R.TEHYEEQIEAFK.S	2	20.18	-1.027	-1.99	0.05358	3.94	0.05358	18.8642	18.3438	21.3384	21.432	18.2983	18.1809	20.598	20.5762	19.2773	19.761	20.8608	20.9805	20.1311	20.1661	19.5155	19.3679	18.4895	18.0003	19.8883	19.2232	20.7346	20.7682	19.9383	19.9296	20.4661	20.6222	23.4294	23.1177	21.8882	21.7082	21.7218	21.5717	19.7013	19.7432	21.2209	21.3071	18.9577	19.6954	18.7353	18.5674
CO9_HUMAN	K.TSNFNAAISLK.F	2	20.52	-1.032	-2.37	0.02244	5.62	0.02244	18.4413	18.2445	21.7177	21.7738	19.3087	19.5278	20.7857	20.5064	20.0622	19.9409	21.0248	21.196	20.1956	20.5988	19.766	19.6112	18.6898	18.8912	19.9761	19.9169	20.6693	20.8215	20.6458	20.5834	20.6092	20.5968	23.6	23.3679	22.1258	22.2961	21.8372	21.866	20.2484	20.1156	21.3631	21.7013	20.4203	19.8589	18.9478	19.1454
COIA1_HUMAN	R.DFQPVLHLVALNSPLSGGMR.G	3	22.01	-0.693	-2.04	0.04806	4.14	0.04806	20.8587	20.8671	23.6634	23.5499	20.1472	20.395	21.9603	21.8644	21.991	21.9992	23.0266	22.9895	22.2479	22.0284	21.852	21.6843	19.8474	19.6168	21.4346	21.2613	22.038	21.9999	22.3368	22.1363	21.6849	21.8513	23.3443	23.296	22.7152	22.8308	22.4763	22.1938	22.0118	21.8743	23.2799	23.1252	22.4599	22.4518	21.4676	21.5653
COIA1_HUMAN	R.LQDLYSIVR.R	2	22.1	-0.389	-1.33	0.19036	1.77	0.19036	20.8595	21.0808	23.1208	22.6347	21.0492	21.1352	22.1965	22.1408	21.9471	22.0651	22.6677	22.6903	22.2406	22.3152	22.0208	21.8326	21.2182	21.6597	21.5975	21.6166	22.1268	22.1109	22.1458	22.3288	21.9128	22.0774	23.0525	22.6639	22.6537	22.6236	22.2148	22.2355	21.8122	21.8589	22.8625	22.8829	22.4711	22.3756	21.687	21.7807
COIA1_HUMAN	R.AAVPIVNLK.D	2	21.53	-0.446	-1.29	0.20486	1.66	0.20486	20.5844	20.2438	22.8536	22.2568	20.5606	20.4277	21.6749	21.6801	21.2984	21.3105	22.2156	21.8915	21.5746	21.4945	21.3022	21.2104	20.737	21.0366	20.9829	20.8949	21.6231	21.5428	21.7529	21.7609	21.5449	21.394	22.5928	22.0988	22.1059	22.065	22.029	21.664	21.2565	20.9556	22.4307	22.397	21.9052	21.9702	21.142	20.9201
COIA1_HUMAN	R.TEAPSATGQASSLLGGR.L	2	21.38	-0.338	-1.11	0.2717	1.24	0.2717	20.1972	20.2564	22.296	22.467	19.952	20.18	21.7013	21.6983	21.3644	21.3517	21.8693	22.313	21.2677	21.5317	21.2322	20.9876	20.6599	20.9224	20.9524	21.0452	21.1724	21.4435	21.4392	21.4463	21.0584	21.106	22.557	22.2786	21.8755	21.9757	21.6739	21.7205	21.0331	20.9856	22.3665	22.2673	21.6233	21.5076	20.7014	20.7826
CP089_HUMAN	R.EFQLTLQPGFWK.L	2	22.53	-0.686	-2.08	0.04333	4.34	0.04333	21.9526	21.8377	24.0486	23.8816	20.8787	20.8236	22.4046	22.3442	22.6833	22.6922	23.1706	23.1336	22.7432	22.5491	22.2276	22.0712	20.4639	20.2073	21.9518	21.6999	22.3535	22.2222	22.8078	22.7114	22.3615	22.2812	24.2781	24.0394	23.4235	23.3613	23.1589	22.8695	22.5599	22.4732	23.6243	23.5401	22.8187	22.8503	21.8247	21.9192
CRAC1_HUMAN	R.GVALADFNR.D	2	22.27	-0.304	-0.8	0.42605	0.65	0.42605	20.464	20.2921	24.3073	24.1254	21.1051	21.2315	22.1678	22.1042	22.852	22.6514	22.9214	22.9193	22.4985	22.6163	22.023	21.7528	21.0358	21.3574	21.9462	21.9074	22.044	22.2091	22.013	22.1286	21.7397	21.8399	23.1317	22.6492	23.3341	23.3781	22.488	22.3203	22.5686	22.4713	23.8988	24.0014	22.5841	22.2678	20.6343	20.6651
CRAC1_HUMAN	R.IIDGGSGYLCEMEPVAHFGLGK.D	3	21.7	-0.546	-1.29	0.20307	1.67	0.20307	19.6468	19.6356	24.2869	24.2567	19.7896	19.8035	21.4642	21.5034	22.2987	22.313	22.697	22.7793	22.1606	21.9488	21.2911	21.3841	19.3227	19.3726	21.2576	21.2778	21.2649	21.4172	21.1892	21.0727	21.2279	21.1796	23.1399	23.0838	23.0336	23.0308	21.7358	21.7884	22.1105	22.1667	23.8915	23.8616	21.8976	21.9704	20.3087	20.033
CRAC1_HUMAN	R.EHGDPLIEELNPGDALEPEGR.G	3	22.39	-0.375	-1.04	0.30403	1.08	0.30403	20.4944	20.4018	24.2075	24.3126	21.0379	21.0716	22.3056	22.5343	22.8777	22.7642	23.1482	23.1417	22.7308	22.8185	21.9758	21.8424	20.9603	21.1716	21.9826	22.1983	22.1322	22.1674	21.9667	22.2727	21.9668	21.9922	23.3532	23.3291	23.2643	23.4472	22.5299	22.4984	22.607	22.7507	24.1857	24.2671	22.314	22.5155	20.8705	21.0531
CRAC1_HUMAN	R.GNQGFNNNWLR.V	2	20.78	-0.525	-1.06	0.29329	1.13	0.29329	18.119	17.7281	23.2702	23.0616	18.9559	18.9779	20.971	20.4905	21.4624	21.2416	21.8337	21.9929	21.2659	21.2455	20.5315	20.3166	18.9574	18.9082	20.6709	20.3734	20.3267	20.3415	20.4369	20.065	20.3917	19.969	22.2453	22.0431	21.8858	21.8905	21.2791	21.0147	21.2851	21.0279	22.77	22.8253	21.5344	21.2582	19.0634	19.2247
CRAC1_HUMAN	R.WEDILSDEVNVAR.G	2	21.23	-0.382	-0.91	0.36865	0.83	0.36865	19.1718	18.9761	23.435	23.2968	19.6263	19.6968	21.2573	21.308	21.8817	21.6081	22.2272	22.3205	21.7894	21.8205	21.0296	20.688	19.2195	19.4828	20.9644	20.9438	20.929	21.0488	20.6508	20.6857	20.6475	20.7195	22.4795	22.2733	22.407	22.3087	21.4224	21.2604	21.6451	21.6047	23.0502	23.1799	21.3512	21.4074	19.4283	19.8828
CRAC1_HUMAN	R.NVASGEMNSVLEILYPR.D	2	22.43	-0.421	-1.35	0.18303	1.83	0.18303	21.8041	21.9501	24.0734	24.2359	21.2125	21.1589	22.2761	22.2834	22.545	22.5157	22.7249	23.0297	22.3574	22.5782	22.0664	21.8637	20.8984	21.0016	21.9841	21.812	22.2602	22.2743	22.347	22.3372	22.3785	22.4282	23.4212	23.5628	23.2959	23.3346	21.9104	21.9798	22.4916	22.559	23.5738	23.6312	22.4422	22.6454	21.7466	22.1617
CSF1_HUMAN	R.TFYETPLQLLEK.V	2	23.1	-1.678	-4.37	8e-05	19.08	8e-05	21.9468	21.7412	23.4111	23.217	21.4685	21.5098	22.6466	22.6008	21.7105	21.8697	23.1514	23.0868	23.2734	23.0461	22.6468	22.4985	20.4257	20.2638	22.336	22.3056	23.2243	23.1357	23.4084	23.2465	24.0493	23.9468	25.5839	25.3903	25.2268	25.3378	24.5039	24.0251	22.6447	22.3209	25.1746	24.9167	23.6866	23.867	22.4192	22.6004
CSF1_HUMAN	R.FNSVPLTDTGHER.Q	3	20.74	0.117	0.08	0.933	0.01	0.933	18.7945	20.223	22.4249	22.5901	20.1035	20.3086	21.3641	20.8193	21.1158	21.1876	21.1639	21.6851	20.5927	21.2645	20.5578	20.5885	19.6054	20.431	20.0693	21.0289	20.3217	20.6034	20.4442	20.8054	19.4657	20.7614	20.3001	21.3899	21.9256	21.936	20.614	21.2943	20.479	20.9099	21.7393	22.4834	16.7198	21.2926	19.8526	20.2325
CSF1R_HUMAN	K.LAIPQQSDFHNNR.Y	3	20.89	-0.368	-0.87	0.38718	0.76	0.38718	19.2255	19.6364	22.5348	22.3383	19.9052	20.0396	20.6246	20.2153	21.2757	21.3604	21.5097	21.5974	20.9333	20.8234	20.7944	20.6676	19.9821	19.9992	20.172	20.4194	20.4721	20.2792	21.3377	20.8972	20.3271	20.6644	21.5027	20.8922	21.8342	21.6342	20.6856	21.1556	20.6466	20.6568	22.2986	22.4645	21.7737	21.4232	20.4471	20.0261
CSF1R_HUMAN	K.HSTSMFFR.V	2	20.71	-0.618	-1.48	0.14616	2.19	0.14616	19.5886	19.4044	22.6246	22.2221	19.7162	19.2535	20.0884	19.8494	21.0035	21.0654	21.3522	21.3445	20.7852	20.7701	21.0617	20.6531	19.4441	19.7751	19.154	18.8108	20.3945	20.6116	21.6426	21.5545	20.6246	20.2469	21.3276	20.8521	21.4009	21.5524	20.7944	20.5446	20.6255	20.5931	21.9944	21.9551	21.7722	21.3407	20.2883	20.2011
CSPG5_HUMAN	R.EAGSAVEAEELVK.G	2	22.39	-0.303	-0.85	0.39874	0.73	0.39874	21.4162	21.6202	24.0151	24.0411	21.3123	21.477	22.3925	22.4728	22.6438	22.5161	22.5114	22.7613	22.283	22.4524	21.8933	21.6824	21.523	22.1868	21.781	21.8819	22.2084	22.4241	21.9192	22.1502	21.6205	21.9825	23.608	23.518	23.0795	23.1611	22.4028	22.3902	21.973	22.1249	23.6923	23.7471	22.8245	22.6676	21.5608	21.8623
CSTN1_HUMAN	K.IHGQNVPFDAVVVDK.S	3	23.3	-0.162	-0.52	0.60637	0.27	0.60637	22.4602	22.4329	24.8081	24.594	22.1689	22.181	23.4175	23.56	23.5627	23.5235	23.6114	23.654	23.2749	23.3267	23.0836	23.0588	22.6621	22.999	23.0282	22.9923	23.1097	23.088	23.0391	22.943	22.975	22.855	23.9132	23.4674	24.2743	24.1597	22.9719	22.8399	23.327	23.5055	24.7534	24.7393	23.6659	23.2019	22.4334	22.3813
CSTN1_HUMAN	K.IHGQNVPFDAVVVDK.S	2	21.24	-0.301	-0.72	0.47827	0.51	0.47827	20.645	20.6158	23.0154	22.569	20.0304	19.3737	21.288	21.5073	21.283	21.3822	21.7097	21.7093	21.4507	21.2561	20.8027	20.8243	20.2634	20.4412	20.8647	20.706	21.1811	21.1587	20.5971	20.544	21.0808	21.0865	22.073	21.4062	22.2311	22.1998	21.2919	20.6694	21.4125	21.1668	22.7441	22.8677	21.2191	21.5854	20.6216	20.6223
CSTN1_HUMAN	K.EGLDLQVLEDSGR.G	2	23.92	-0.209	-0.69	0.49127	0.48	0.49127	23.0156	23.1487	25.2499	25.223	22.6469	22.6909	23.911	23.9938	24.4184	24.167	24.236	24.3387	24.0767	24.1523	23.6477	23.5253	23.0624	23.4039	23.6211	23.6966	23.649	23.888	23.4948	23.5096	23.461	23.7654	24.4389	24.2327	24.7391	24.78	23.7452	23.4554	24.1255	24.3145	25.23	25.3628	23.9379	23.9585	23.2312	23.0935
CSTN1_HUMAN	R.GNLAGLTLR.S	2	23.58	-0.229	-0.77	0.44489	0.59	0.44489	22.6712	22.5652	25.0707	24.6216	22.6414	22.6694	23.6645	23.5778	23.8132	23.8304	23.7529	23.6665	23.5981	23.644	23.4875	23.2828	23.0815	23.3751	23.1324	23.1165	23.4505	23.545	23.3429	23.2928	23.351	23.3277	24.0155	23.577	24.4885	24.5505	23.2216	23.1519	23.8824	23.762	24.9152	25.0224	23.7965	23.8846	22.5874	22.6762
CSTN1_HUMAN	R.IPDGVVSVSPK.E	2	23.5	-0.167	-0.49	0.62376	0.24	0.62376	22.2219	22.5599	24.9148	24.9031	22.4412	22.5475	23.5964	23.3022	23.7966	23.9549	23.6974	23.9094	23.5403	23.6689	23.4577	23.1708	22.9255	23.2766	23.2359	23.2948	23.317	23.276	23.2819	22.9317	23.2344	23.438	23.5111	23.4492	24.317	24.5079	22.8748	23.2176	23.6954	23.8216	24.8601	25.0315	23.9575	23.6828	22.7337	22.622
CSTN1_HUMAN	K.VIDCLYTCK.E	2	22.85	-0.175	-0.54	0.58889	0.3	0.58889	21.6915	21.9363	24.2908	24.208	21.658	21.8838	23.0062	22.6193	23.222	23.2573	23.1352	23.2649	22.8758	22.9649	22.8354	22.5409	22.2784	22.5268	22.5348	22.6192	22.587	22.6221	22.7966	22.5311	22.5686	22.7015	22.8779	23.0256	23.6131	23.8491	22.2752	22.5805	22.9989	23.0787	24.0959	24.2824	23.2467	23.0063	22.0934	22.0137
CSTN1_HUMAN	K.LICSELNGR.Y	2	22.69	-0.193	-0.48	0.63179	0.23	0.63179	21.2794	21.5955	24.1772	24.1516	21.6465	21.7983	22.6777	22.0713	23.0818	23.1962	22.9314	23.0287	22.8081	22.9833	22.5516	22.3626	22.1938	22.5653	22.3253	22.4841	22.4301	22.4846	22.3921	21.8441	22.2663	22.6044	22.811	22.7412	23.6905	23.8085	22.1598	22.5658	22.9362	23.0559	24.1074	24.2669	23.2655	22.8493	21.8183	21.6644
CSTN1_HUMAN	R.GVQIQAHPSQLVLTLEGEDLGELDK.A	3	22.88	-0.425	-1.02	0.31243	1.05	0.31243	21.9138	21.9071	24.6832	24.4907	21.3556	21.4195	22.8292	22.7996	23.4398	23.4191	23.4952	23.3971	23.097	23.0574	22.6939	22.8066	21.1373	20.2104	22.6621	22.5111	22.7739	22.4883	22.5696	22.328	22.4727	22.2728	23.445	23.6241	24.0564	24.1799	22.5755	22.4982	23.4369	23.2736	24.5828	24.4251	22.9638	23.1923	22.2548	22.4084
CSTN1_HUMAN	K.ISIKPTCTPGWQGWNNR.I	3	22.97	-0.342	-1.1	0.27802	1.21	0.27802	22.0597	21.9559	24.6346	24.5307	21.3215	21.2653	23.2022	23.1219	23.3777	23.186	23.3685	23.5662	23.114	22.9556	22.7639	22.7368	21.9406	21.8688	22.4998	22.5066	22.6982	22.7111	22.5356	22.5621	22.5014	22.4978	23.7513	23.3924	24.0001	24.0162	22.8383	22.6001	23.2857	23.2748	24.6581	24.6976	23.1549	23.2651	22.1915	22.1864
CSTN1_HUMAN	R.AASEFESSEGVFLFPELR.I	2	22.75	-0.442	-1.28	0.20763	1.64	0.20763	21.966	21.727	24.6571	24.3543	21.0601	21.1921	22.7443	22.6001	23.2293	23.0674	23.2287	23.535	23.0002	23.0538	22.5559	22.3891	20.7944	20.8432	22.3277	22.1577	22.502	22.5614	22.2248	22.2073	22.4193	22.5646	23.5852	23.3774	23.8344	23.8396	22.5957	22.4328	22.9447	23.0616	24.433	24.4405	23.1336	23.0867	21.9962	22.0779
CSTN1_HUMAN	R.AASEFESSEGVFLFPELR.I	3	21.71	-0.288	-0.41	0.68061	0.17	0.68061	20.3782	20.9839	23.3945	23.3133	20.6451	20.595	21.9511	21.451	22.182	22.5475	22.556	22.0817	22.238	21.5742	21.4347	21.6928	20.5003	19.5452	21.4516	20.7294	21.969	20.9486	21.5172	20.8472	21.3211	21.6315	22.352	21.9587	22.3882	22.4211	21.3241	20.9383	22.8205	22.332	23.555	23.3037	22.0084	22.1565	20.0302	21.1762
CSTN1_HUMAN	K.ATVHIQVNDVNEYAPVFK.E	3	22.22	-0.37	-1.03	0.30818	1.06	0.30818	21.209	21.3216	23.8628	23.6284	20.8239	20.7766	22.3668	22.277	22.8482	22.6066	22.6256	22.3728	22.3722	22.3655	22.1523	21.8963	20.8466	20.8271	21.8908	21.5969	21.9503	21.9582	21.9509	21.4918	21.7571	21.9306	22.9199	22.649	23.3699	23.2711	21.9606	21.8459	22.5882	22.506	23.8498	23.8555	22.7458	22.3933	21.6761	21.3935
CSTN1_HUMAN	K.LTVTAYDCGK.K	2	22.41	-0.152	-0.4	0.68853	0.16	0.68853	20.9144	21.317	23.9744	23.8949	21.399	21.4461	22.6027	22.106	22.8803	22.8676	22.6891	22.6921	22.4405	22.6902	22.3344	22.1333	21.7917	22.1374	22.1485	22.2912	22.2059	22.2265	22.235	21.6908	21.9864	22.2714	22.6061	22.3808	23.3421	23.4013	21.8266	22.1846	22.6392	22.7147	23.7911	23.9473	22.7963	22.5454	21.5348	21.4651
CSTN1_HUMAN	K.KVIDCLYTCK.E	2	21.03	-0.672	-1.49	0.14309	2.23	0.14309	20.0657	19.9413	21.9857	21.4966	19.5561	19.3076	20.6795	19.9049	20.4576	20.6291	22.2173	22.1177	20.9421	20.8867	20.9376	20.8051	20.4708	20.461	20.6671	20.2614	21.3966	21.3242	20.755	20.2094	20.6154	20.7431	23.9921	23.4851	21.4064	21.6172	21.884	21.7714	20.3671	20.2665	22.3291	22.151	21.2752	21.3437	20.2023	20.0952
CSTN1_HUMAN	K.LDCELQK.D	2	21.49	-0.082	-0.21	0.83107	0.05	0.83107	20.103	20.1819	22.8376	22.7752	20.7046	20.8989	21.7015	21.5127	22.1102	21.8345	21.5138	21.9729	21.3532	21.6598	21.5562	21.1999	21.0672	21.4998	21.1356	21.41	20.9084	21.2968	21.5572	21.5071	20.8672	21.0142	21.7345	21.7772	22.2782	22.4371	20.9906	21.2667	21.6288	21.6852	22.6761	22.9438	22.0106	21.498	20.2534	20.3462
CSTN1_HUMAN	K.RATEDVLVK.I	2	21.47	-0.134	-0.39	0.69859	0.15	0.69859	20.3864	20.3073	22.9865	22.9604	20.3102	20.3687	21.7732	21.6771	22.0023	21.88	21.5958	21.9651	21.441	21.6611	21.3313	21.0255	20.8222	21.1502	21.1626	21.3374	20.9049	21.1693	21.2634	21.3276	20.9085	20.9829	21.9839	21.9889	22.3207	22.4051	20.9988	21.2485	21.5845	21.7112	22.8145	23.0039	21.9365	21.502	20.2712	20.4984
CSTN1_HUMAN	K.ETILCSSDK.T	2	21.01	-0.072	-0.17	0.8683	0.03	0.8683	19.3764	19.7743	22.3124	22.5529	19.9718	20.1392	21.0846	20.9366	21.7155	21.621	21.0889	21.6808	20.7532	21.2512	21.0609	20.7138	20.591	21.1147	20.7181	21.0018	20.5567	20.8877	20.9176	20.9555	20.2654	20.4033	21.2878	21.3493	21.7601	21.9912	20.4532	20.8181	21.1126	21.3511	22.0937	22.3543	21.4927	20.9706	19.866	20.0222
CYTC_HUMAN	R.ALDFAVGEYNK.A	2	29.43	-0.316	-1.01	0.32009	1.01	0.32009	28.6151	28.5638	31.1753	31.0299	27.9793	28.0651	29.5288	29.5129	29.9197	29.8082	29.7962	29.7012	29.6373	29.8133	28.9528	28.7689	28.3651	28.6983	28.8003	28.77	28.8471	29.0146	29.0803	29.1689	28.8305	29.0255	30.353	30.07	30.5554	30.5482	29.4449	29.4414	29.306	29.3169	30.6312	30.7579	30.0992	29.824	28.7139	28.801
CYTC_HUMAN	R.LVGGPMDASVEEEGVRR.A	3	28.79	-0.342	-1.08	0.28491	1.17	0.28491	28.1275	27.7236	30.4964	30.3666	27.2492	27.2556	28.9707	29.02	29.2373	29.1157	29.1776	29.235	29.0014	28.9595	28.1396	28.0375	27.8347	28.0843	28.1898	28.1881	28.3616	28.5006	28.4574	28.4846	28.2967	28.3486	29.871	29.5703	29.9184	29.8764	28.8666	28.6807	28.6431	28.5662	30.1461	30.0906	29.2079	29.3177	28.0695	27.9808
CYTC_HUMAN	R.LVGGPMDASVEEEGVR.R	2	27.73	-0.34	-1.06	0.29329	1.13	0.29329	27.0005	26.9678	29.6325	29.3884	26.0102	26.0055	27.7168	27.6936	28.1181	28.0831	28.0875	28.2214	27.9214	28.0147	27.2465	27.0554	26.6083	26.9275	27.1714	27.2529	27.2569	27.394	27.293	27.3609	27.1849	27.2573	28.8069	28.4374	28.8788	28.9319	27.6922	27.5757	27.6087	27.5936	28.9147	29.0179	28.1584	28.2642	27.11	27.1841
CYTC_HUMAN	R.LVGGPMDASVEEEGVR.R	3	23.5	-0.424	-0.76	0.45296	0.57	0.45296	21.7587	22.38	25.0873	25.4745	21.9737	22.2763	23.5283	23.3772	23.7221	24.1857	24.1838	23.4596	23.3583	23.8602	23.1411	23.2212	22.7332	22.1907	22.4663	23.3691	22.9531	22.8165	23.2519	23.4573	22.7484	22.7695	24.351	24.1752	24.8088	24.7554	23.0444	23.5999	24.1924	24.0106	24.702	24.7024	24.5155	24.5703	22.0494	22.7539
CYTC_HUMAN	K.AFCSFQIYAVPWQGTMTLSK.S	3	26.7	-0.771	-1.04	0.30576	1.07	0.30576	25.4879	25.5229	29.3056	29.1278	24.4504	24.409	26.6026	26.5611	27.2873	27.3541	27.8053	27.5916	27.4787	26.9692	26.5286	26.638	23.716	21.6308	26.0375	25.8903	26.2955	25.7192	26.3805	26.1924	25.6734	25.5792	28.4935	28.4023	28.2496	28.2818	26.8489	26.9446	27.217	27.0255	28.4808	28.292	27.4446	27.7361	25.9455	26.6024
CYTC_HUMAN	K.AFCSFQIYAVPWQGTMTLSK.S	2	24.64	-0.974	-1.28	0.20595	1.65	0.20595	24.042	22.9022	27.8162	27.2122	21.924	21.3565	24.3184	24.3588	25.2903	25.1303	25.5871	25.81	25.4462	25.2306	24.4557	24.3066	20.9617	19.4574	23.7679	23.5844	23.8096	23.7679	23.9351	23.9842	23.8063	23.5491	26.8395	26.5348	26.5745	26.4277	25.4904	24.8965	24.6599	24.6768	26.6024	26.3807	25.7338	25.9411	24.5935	24.2425
CYTC_HUMAN	K.TQPNLDNCPFHDQPHLK.R	3	26.4	-0.167	-0.27	0.78706	0.07	0.78706	26.0642	25.5824	28.6556	28.2964	25.0618	24.8937	26.8259	26.7086	26.9852	26.9178	27.0337	27.1419	26.7896	26.4893	25.7765	25.3119	25.4568	25.4846	25.7045	25.0624	25.7793	25.7017	25.6857	25.2686	25.619	24.7126	27.9678	27.3816	27.5865	27.659	26.7176	26.2735	26.4627	26.0248	28.1105	28.1727	27.3423	26.7776	25.6874	24.6478
CYTC_HUMAN	K.TQPNLDNCPFHDQPHLK.R	2	23.47	-0.288	-0.43	0.66594	0.19	0.66594	23.3778	22.8136	26.021	25.5193	21.6146	21.3118	24.0589	23.6599	23.9088	24.1025	24.1657	24.0894	23.8764	23.586	22.8811	22.2624	22.1643	22.1219	22.8762	22.0686	22.7443	22.8411	22.658	21.9447	22.678	22.1258	25.2616	24.5038	24.6472	24.9173	23.8609	23.2665	23.5759	23.0795	25.2413	25.3355	24.2928	24.0964	23.0581	22.1105
CYTC_HUMAN	R.KAFCSFQIYAVPWQGTMTLSK.S	3	24.47	-0.865	-1.41	0.16604	1.99	0.16604	23.3295	23.0837	26.6985	26.5477	22.2951	22.0495	24.493	24.3339	24.8887	24.8311	25.3683	25.4584	25.0729	24.9294	24.4222	24.3276	21.5592	19.9726	23.5454	23.4956	23.9413	23.5291	24.1708	23.8988	23.8159	23.6216	25.931	26.0235	26.1478	26.2745	24.6305	24.7617	24.9722	24.8353	26.5222	26.4257	25.4392	25.5858	23.6615	23.8181
CYTC_HUMAN	R.RALDFAVGEYNK.A	3	24.12	-0.337	-0.99	0.32925	0.97	0.32925	23.3954	22.9579	25.4956	25.5199	22.8096	22.8116	24.468	24.2968	24.4827	24.3807	24.6143	24.4059	24.4495	24.3525	23.7858	23.5425	23.2153	23.3526	23.4746	23.2971	23.6975	23.5652	23.8793	23.7949	23.5313	23.4708	25.1718	24.7454	25.2157	25.1809	24.3039	24.1211	24.1912	23.973	25.4854	25.486	24.9923	24.7028	23.187	23.1489
CYTC_HUMAN	R.RALDFAVGEYNK.A	2	23.34	-0.426	-1.23	0.22373	1.52	0.22373	22.7558	22.4977	25.0832	24.752	21.7435	21.716	23.4977	23.4647	23.4476	23.5549	23.8284	23.7621	23.7384	23.6942	22.6388	22.7263	22.1828	22.2299	22.6491	22.4944	22.8745	22.965	22.8756	22.8796	23.0274	22.9524	24.5583	24.0076	24.4242	24.4438	23.5279	23.2907	23.0174	23.1837	24.7546	24.8597	23.8053	24.0648	22.7965	22.6778
CYTC_HUMAN	R.KQIVAGVNYFLDVELGR.T	3	24.64	-0.437	-0.48	0.63631	0.23	0.63631	23.8105	23.4669	26.6771	26.0392	23.3706	23.5109	25.3813	24.1541	25.2183	25.2899	25.612	24.7923	25.4177	24.7107	25.1707	24.088	22.6467	21.8992	24.0754	23.0496	24.3754	23.4983	25.031	23.6824	24.2605	23.5627	25.7502	25.1741	26.2226	25.9487	24.6933	24.3332	25.1876	24.2584	26.1501	25.8006	26.0183	25.0768	24.3943	23.6929
CYTC_HUMAN	K.ASNDMYHSR.A	2	22.81	-0.288	-0.66	0.50985	0.44	0.50985	21.2384	21.2367	24.9141	24.6674	21.2647	21.1168	23.2098	23.0284	23.3635	23.243	23.3474	23.7994	22.9981	23.1522	22.4144	21.9933	21.7425	22.1068	22.2523	22.2051	21.9087	22.2565	22.7046	22.5089	21.7568	21.7788	24.2975	23.9755	24.0484	24.1165	22.9221	23.0426	22.507	22.6204	24.2389	24.3131	23.8363	23.3142	21.4498	21.4675
DAG1_HUMAN	K.LGCSLNQNSVPDIHGVEAPAR.E	3	23.9	-0.168	-0.68	0.50318	0.46	0.50318	23.7266	23.2962	24.3708	24.2503	23.1361	23.2311	24.3346	24.2887	24.1325	24.1212	24.1304	24.0285	23.824	23.9053	23.5082	23.4617	23.2392	23.5295	23.9531	23.7848	23.9475	23.9526	23.8079	23.7965	24.0003	23.9333	24.9143	24.6009	24.2983	24.3167	24.0309	23.8671	23.5217	23.5267	24.3738	24.4424	23.6627	23.8265	23.5138	23.2852
DAG1_HUMAN	R.VTIPTDLIASSGDIIK.V	2	22.98	-0.347	-1.17	0.2487	1.37	0.2487	22.3389	22.2405	24.6379	24.3967	21.7501	21.8206	22.8655	23.0547	23.0339	22.9426	23.5633	23.6668	23.0832	23.0824	22.5935	22.5269	21.7646	21.932	22.3938	22.4938	22.5597	22.6315	22.5386	22.6308	22.7415	22.6516	24.2359	23.8651	23.8351	23.9331	22.921	22.6939	22.9912	22.9324	24.3816	24.2246	23.2061	23.1833	22.4605	22.5072
DAG1_HUMAN	R.VTIPTDLIASSGDIIK.V	3	22.17	-0.314	-0.7	0.4849	0.5	0.4849	20.631	21.7254	23.5867	23.6908	21.0211	21.3103	22.1358	22.0905	22.3552	22.4518	22.6187	22.8556	22.0802	22.3079	21.9263	21.9155	21.1306	21.2982	21.4325	21.7498	21.7462	21.7626	21.9617	21.9347	21.9723	21.9253	23.0052	23.2293	23.099	23.3619	21.3355	21.7969	22.3643	22.3536	23.6582	23.4402	22.3677	22.1444	21.3228	21.8045
DAG1_HUMAN	R.EGAMSAQLGYPVVGWHIANK.K	3	22.09	-0.432	-1.26	0.21379	1.59	0.21379	21.5825	21.4193	23.957	23.7784	20.4323	20.1966	22.1796	22.1639	22.1112	21.9411	22.78	22.7049	22.2216	22.1406	21.9161	21.6799	20.397	20.3199	21.7602	21.7181	21.7034	21.8348	21.8042	21.7631	21.6959	21.6643	23.4087	23.08	23.0265	22.9134	22.0569	21.6221	22.0746	22.11	23.5204	23.6356	22.2733	22.3058	21.8577	21.6989
DAG1_HUMAN	R.SFSEVELHNMK.L	2	20.98	-0.308	-0.88	0.38409	0.77	0.38409	20.4804	20.1174	22.4873	22.4049	19.4212	19.2639	21.1881	20.9795	21.0557	21.1079	21.4816	21.747	21.1111	21.0352	20.7405	20.4502	19.8439	20.1503	20.8252	20.6464	20.5491	20.8266	20.8184	20.5975	20.8214	20.6552	22.1167	21.9001	21.6883	21.9713	20.8974	20.542	20.857	20.9308	22.2344	22.1994	21.0546	21.2256	20.4847	20.3183
DKK3_HUMAN	R.SAVEEMEAEEAAAK.A	2	26.63	-0.158	-0.58	0.56777	0.33	0.56777	26.1084	26.0702	28.2301	28.3081	25.4305	25.5125	26.6602	26.6753	26.9987	26.8357	26.7651	26.91	26.6413	26.7029	26.1562	25.9832	25.8998	26.2679	26.3505	26.431	26.5227	26.7127	26.4073	26.5029	26.0956	26.2279	27.1659	27.0019	27.6318	27.5587	26.1949	26.0651	26.5729	26.5691	27.7782	27.8253	26.5991	26.5963	26.0144	26.0498
DKK3_HUMAN	R.SAVEEMEAEEAAAK.A	3	21.09	-0.027	-0.02	0.98038	0	0.98038	19.0258	20.5413	21.125	23.5124	20.3324	20.9208	21.3065	20.7197	21.5925	22.0836	22.283	19.928	20.7696	21.5202	21.2114	21.2043	20.9739	20.5817	20.3951	21.4434	20.7918	20.9269	20.6612	21.2748	20.2476	20.721	20.3879	20.0598	21.9811	22.0636	19.7943	20.8606	22.5046	22.2355	22.4207	21.7488	21.6213	21.829	19.7967	20.0901
DKK3_HUMAN	R.DQDGEILLPR.E	2	27.09	-0.162	-0.51	0.6141	0.26	0.6141	26.4844	26.417	28.7613	28.6053	26.096	26.1594	27.0416	27.0861	27.4311	27.3621	27.3745	27.4916	27.128	27.2298	26.5642	26.3565	26.3071	26.8367	26.6517	26.7496	26.9152	27.0779	26.7875	26.9445	26.5873	26.6828	27.7541	27.3435	28.0431	28.0105	26.7619	26.5631	26.9783	27.0235	28.3704	28.4288	27.285	26.9859	26.3484	26.485
DKK3_HUMAN	R.EVEELMEDTQHK.L	2	25.04	-0.235	-0.46	0.64474	0.22	0.64474	24.4252	24.156	27.2371	26.9435	23.7117	23.525	25.3152	24.3468	25.165	25.4117	25.3727	25.3617	25.2085	25.1947	24.6444	24.3884	24.1825	24.1402	24.9453	24.691	25.0994	24.7526	24.7453	23.8641	24.7431	24.7543	25.8087	25.0198	26.104	26.2331	24.5032	24.5573	25.0535	25.0826	26.5436	26.6596	25.206	25.2297	24.7097	24.4066
DKK3_HUMAN	R.DCQPGLCCAFQR.G	2	25.53	-0.129	-0.43	0.67149	0.18	0.67149	24.8463	24.8967	27.1782	27.2749	24.3848	24.4199	25.5609	25.5746	25.9933	25.9002	25.5741	25.8395	25.4012	25.4891	25.0442	24.9886	24.6233	25.0756	25.5702	25.6649	25.4124	25.6997	25.141	25.3281	24.8273	24.9832	26.0514	25.8888	26.4858	26.5317	25.0541	24.9509	25.6996	25.8084	26.6147	26.6556	25.2953	25.481	24.9024	25.0706
DKK3_HUMAN	R.DCQPGLCCAFQR.G	3	22.33	-0.052	-0.09	0.92765	0.01	0.92765	21.2025	21.531	22.5706	24.0834	21.6423	21.7909	22.4443	22.7082	22.9403	23.0518	22.3943	21.8223	22.0392	22.2273	22.1878	22.018	22.0053	22.3435	22.1984	22.7762	22.4236	22.4255	22.2971	22.4702	21.4529	21.7189	22.2942	22.3428	23.3084	23.2901	21.4934	21.8597	22.8937	23.1329	23.2439	22.4129	22.6224	22.138	21.4407	21.765
DKK3_HUMAN	R.LLDLITWELEPDGALDR.C	2	25.01	-0.709	-1.12	0.27064	1.25	0.27064	24.3662	23.9488	27.7763	27.1934	23.1952	22.8186	24.924	24.8087	25.6101	24.9718	25.653	26.0257	25.6806	25.2314	24.9717	24.77	21.7558	20.2959	24.5155	24.671	24.7562	24.8355	24.5919	24.6715	24.4641	24.2684	26.5913	26.4219	26.5603	26.4987	24.8778	24.6895	25.3277	25.1998	26.5569	26.3852	25.4555	25.5327	24.787	24.8853
DKK3_HUMAN	R.LLDLITWELEPDGALDR.C	3	23.97	-0.753	-0.74	0.46201	0.55	0.46201	22.3451	23.2085	26.6626	26.5152	22.1683	21.9716	23.6532	23.9183	24.6277	24.0711	25.2591	24.8926	24.0013	24.3447	23.673	24.2149	20.995	18.1891	23.8135	23.2497	24.1903	23.5548	23.7591	23.1814	23.1197	23.3948	25.2695	25.1943	25.5358	25.6504	23.3339	23.4543	25.2871	24.6465	25.9457	25.7606	24.1266	24.8412	22.6442	23.9374
DKK3_HUMAN	R.QELEDLER.S	2	25.2	-0.097	-0.25	0.80269	0.06	0.80269	24.1282	24.4986	26.7659	26.8899	24.3106	24.4879	25.3585	24.8725	25.5104	25.6385	25.4287	25.5163	25.2858	25.4566	24.9454	24.6402	24.478	24.9759	24.8379	25.051	25.0196	25.1475	25.0785	24.7235	24.5258	24.8212	25.4492	25.4369	26.1423	26.2735	24.4368	24.8431	25.207	25.3144	26.3772	26.5919	25.6203	25.2047	24.346	24.4565
DKK3_HUMAN	R.DSECCGDQLCVWGHCTK.M	3	24.5	-0.067	-0.22	0.83079	0.05	0.83079	23.9696	23.6293	26.16	26.3499	23.298	23.2783	24.8789	24.8616	24.9537	24.7764	24.6948	24.7432	24.2208	24.3028	24.2338	24.0542	23.7184	23.8335	24.6007	24.7511	24.3437	24.4274	24.3877	24.2506	23.6164	23.5615	25.059	24.9205	25.2241	25.3634	23.9904	23.8583	24.7371	24.8015	25.6316	25.733	24.6095	24.123	23.9986	24.0126
DKK3_HUMAN	R.DSECCGDQLCVWGHCTK.M	2	21.39	-0.234	-0.56	0.5768	0.32	0.5768	21.083	20.7999	23.8854	23.6245	19.408	19.0867	21.8787	21.646	21.374	21.4887	21.9096	21.941	21.2358	21.0938	21.0265	20.762	20.0295	20.0101	21.7326	21.458	21.3243	21.4567	20.9048	20.6919	20.3807	20.4514	22.6236	22.1597	22.3064	22.4889	20.8003	20.3362	21.7551	21.6795	22.9369	23.0977	21.3902	21.2216	21.0857	21.0568
DKK3_HUMAN	R.SLTEEMALGEPAAAAAALLGGEEI.-	3	24.45	-0.259	-0.32	0.74722	0.11	0.74722	23.9855	24.1934	25.7991	25.7268	23.8212	23.9796	24.7878	25.2016	24.9359	24.7721	24.845	24.6647	24.7446	24.9374	24.5996	24.789	22.3767	20.0192	23.8627	24.4055	24.6692	24.7316	24.7394	25.0979	23.3466	23.3105	25.5683	25.3438	25.4004	25.276	24.3672	24.5907	25.3616	24.8198	24.4303	24.6231	22.947	24.35	24.2839	24.3696
DKK3_HUMAN	R.EVPDEYEVGSFMEEVR.Q	3	22.63	-0.089	-0.31	0.75727	0.1	0.75727	21.8013	22.1774	24.0087	24.1538	21.4803	21.5243	22.6393	22.6406	22.8342	23.0067	23.2647	23.3596	22.6474	22.7999	22.5323	22.6021	21.6232	21.6725	22.5204	22.504	22.6482	22.4516	22.2423	22.1412	22.2372	22.0944	23.1241	23.1009	23.5007	23.6016	21.9126	22.1203	22.9252	22.8628	23.623	23.6828	22.458	22.699	22.0188	22.1189
DNA2L_HUMAN	K.GLNKPQRQAMK.K	2	22.66	-0.183	-0.49	0.62668	0.24	0.62668	21.6221	22.1042	24.3915	24.2866	21.7102	21.7927	22.7061	22.3995	22.861	22.8178	22.8684	23.0814	22.4607	22.7442	22.2878	22.0159	21.843	22.3083	22.4511	22.6108	22.3312	22.3754	22.594	22.2257	22.3779	22.6854	23.3761	23.3679	23.4397	23.5784	21.8659	22.3229	22.3927	22.5596	23.5794	23.8305	23.1408	22.8808	21.9976	22.1056
DUS27_HUMAN	K.MEKLASDNK.R	2	23.5	-0.146	-0.43	0.66608	0.19	0.66608	22.8512	23.0122	24.5572	24.7134	22.8007	22.9691	23.5453	23.5486	23.6261	23.6002	23.5733	23.5314	22.85	23.1966	23.1773	23.0376	23.036	23.6198	23.5165	23.7653	23.0611	23.3684	23.3411	23.6218	22.8402	23.1563	24.0781	24.1691	24.2152	24.3261	23.0935	23.3938	23.5489	23.6451	24.1793	24.3349	23.705	23.5123	22.7198	23.1331
ECM1_HUMAN	K.LTFINDLCGPR.R	2	22.17	-0.419	-1.25	0.21907	1.56	0.21907	21.5469	21.7144	23.6542	23.4187	20.7207	20.7132	21.726	21.8743	22.5275	22.3603	22.5104	22.4304	21.996	22.0797	21.7942	21.6721	21.1255	21.5208	21.8531	22.0147	22.0715	22.2079	21.4563	21.6255	21.94	22.1883	23.3134	22.7694	23.3987	23.1532	21.9051	21.8603	22.3759	22.4182	23.6746	23.7338	22.389	22.3651	21.425	21.3533
ECM1_HUMAN	R.FCEAEFSVK.T	2	21.33	-0.422	-1.34	0.18599	1.81	0.18599	20.5067	20.6627	22.4954	22.6606	19.9761	19.9464	20.8648	21.1267	21.6474	21.4568	21.5317	21.7371	21.0131	21.0185	21.0129	20.8562	20.5305	20.8894	21.2666	21.2421	21.2217	21.2816	20.5538	20.8898	21.007	21.2016	22.376	22.2218	22.5052	22.5472	21.2211	21.0487	21.5158	21.5361	22.7227	22.5306	21.8643	21.659	20.443	20.5296
ECM1_HUMAN	K.LLPAQLPAEK.E	2	22.39	-0.451	-1.34	0.1858	1.81	0.1858	21.8564	21.3757	23.719	23.4729	21.108	21.195	22.2243	22.0916	22.5284	22.4142	22.7403	22.8533	22.1274	22.1831	21.939	21.7692	21.5781	21.9534	22.1639	22.057	22.3604	22.4461	21.7499	21.8265	22.322	22.3359	23.4827	22.9358	23.6027	23.4135	22.1598	22.0859	22.6207	22.4842	23.7891	23.7144	22.9861	22.8974	21.6503	21.5141
ECM1_HUMAN	R.NVALVSGDTENAK.G	2	20.82	-0.249	-0.49	0.62706	0.24	0.62706	19.6752	20.1513	21.7448	21.846	19.6304	20.0467	20.945	20.7592	21.1137	21.2939	20.6765	21.1638	20.3557	20.9177	20.7218	20.3105	20.2477	20.7668	20.5098	20.9502	20.4651	20.6763	20.373	20.4412	20.3556	20.6977	21.0058	21.7701	21.7767	22.049	20.17	20.8278	20.7683	21.0706	21.8255	22.2962	21.575	21.1975	19.7068	19.754
ECM1_HUMAN	R.FSCFQEEAPQPHYQLR.A	3	21.44	-0.462	-1.49	0.14376	2.22	0.14376	20.7831	20.5584	22.9683	22.7927	19.7829	19.6618	21.4769	21.4406	21.6617	21.5315	21.818	21.9338	21.0785	21.1924	21.13	20.8397	20.4959	20.6021	21.1717	21.2615	21.2743	21.528	20.7348	20.7262	21.1232	21.1553	22.5983	22.5855	22.5492	22.5652	21.2191	21.2365	21.5763	21.5803	23.0725	23.0446	22.0904	22.066	20.369	20.327
ECM1_HUMAN	K.EVGPPLPQEAVPLQK.E	2	22.32	-0.429	-1.3	0.19946	1.7	0.19946	21.6716	21.7025	23.8506	23.6114	20.8442	20.8721	22.0401	22.113	22.4796	22.4205	22.662	22.9602	21.9835	22.1578	21.7218	21.6679	21.3979	21.853	21.9889	22.0127	22.1061	22.3316	21.5307	21.6422	22.0341	22.2287	23.6637	23.3671	23.4354	23.4393	22.1455	22.0221	22.2623	22.2911	23.8391	23.8551	22.6776	22.8759	21.3894	21.4624
ENDD1_HUMAN	R.DSDIIEDVMVK.D	2	21.15	-0.882	-1.12	0.27046	1.25	0.27046	21.0714	19.5799	21.6988	21.936	20.6263	20.3935	22.2255	21.5782	20.9486	21.1226	21.6541	21.4372	21.2277	21.109	21.0838	20.2452	18.5779	16.9753	20.7045	19.9864	20.9156	20.6755	22.0262	21.296	21.5103	21.0092	23.9702	23.6248	21.6349	21.4775	22.472	22.471	20.3884	20.7218	22.3059	21.854	21.562	21.0509	20.5613	20.2993
ENDD1_HUMAN	R.WYVNLHSLMDR.A	3	20.16	-0.681	-1.3	0.19979	1.7	0.19979	19.3352	18.7952	22.5696	22.2242	18.6828	18.578	20.0615	19.8495	20.2163	20.479	21.1193	20.9569	20.3694	20.07	20.0519	20.0126	16.897	17.1602	19.6816	19.2384	20.3518	19.9683	20.3968	19.5765	19.9327	19.4123	21.1988	21.2969	21.3871	21.43	19.7355	19.4792	20.9873	20.6908	22.0697	22.0485	20.7992	20.6599	19.1731	19.3747
ENDD1_HUMAN	R.FATLYSTR.D	2	20.9	-0.52	-1.13	0.26446	1.28	0.26446	19.7031	19.4732	22.5686	22.4025	19.7507	19.718	20.3648	20.341	21.3854	20.8104	21.3909	21.6042	20.7453	20.7776	20.3663	20.0538	19.9872	20.345	20.5795	20.3448	20.9143	20.958	21.1466	20.907	20.2869	20.4226	21.6508	21.3959	21.7457	21.6632	21.3301	20.762	21.3123	21.2308	22.495	22.577	21.3273	21.0354	20.4904	19.469
ENPP2_HUMAN	R.RIEDIHLLVER.R	3	23.76	-0.298	-0.73	0.47085	0.53	0.47085	23.3272	22.706	24.3333	23.7876	23.387	23.3344	24.343	24.1482	23.8719	23.9734	24.0312	23.9968	23.923	23.8319	23.7718	23.5192	22.1613	22.1153	23.9753	23.5843	23.9257	23.9606	24.1107	24.097	24.142	23.9264	25.2198	24.6051	24.1796	24.0368	24.4392	23.7448	23.5577	23.2284	23.7864	23.8307	23.6208	23.5468	23.1737	22.9483
ENPP2_HUMAN	R.RIEDIHLLVER.R	2	21.05	-0.343	-0.99	0.32665	0.98	0.32665	20.4916	20.5019	21.26	20.9205	20.5857	20.2704	21.4471	21.4906	21.2698	21.626	21.4036	21.5638	21.0149	21.5449	20.8212	20.8654	19.0535	19.3175	21.2167	20.8584	21.2001	21.2454	21.1266	21.148	21.3692	21.421	22.5214	22.104	21.4396	21.4619	21.5759	21.4625	20.4445	20.7528	21.3514	21.3029	20.7176	20.919	20.4117	20.4175
ENPP2_HUMAN	K.AAECPAGFVRPPLIIFSVDGFR.A	3	23.62	-0.588	-1.22	0.22784	1.5	0.22784	22.8501	22.5774	24.6952	24.4003	22.745	22.4374	23.7101	23.7954	24.175	24.2111	24.2232	24.4273	24.1303	23.9448	23.8418	23.7626	20.4272	19.3207	23.5008	23.3602	23.74	23.462	23.6264	23.7236	23.4739	23.5404	25.3491	25.2676	24.4394	24.2846	24.3079	24.1562	23.5032	23.3299	24.1858	23.9783	23.7712	24.1118	22.9468	23.1008
ENPP2_HUMAN	K.WVEELMK.M	2	23.54	-0.215	-0.82	0.41408	0.68	0.41408	22.7889	22.5999	23.939	23.7037	23.0204	22.9414	23.6866	23.7381	23.6451	23.6054	23.7312	23.4358	23.5454	23.4926	23.4886	23.4289	23.0816	23.2756	23.8569	23.7028	23.6851	23.7569	23.9822	23.8476	23.77	23.7702	24.7415	24.248	23.9213	23.9553	23.7512	23.5894	23.4896	23.2299	23.5359	23.5318	23.4657	23.3495	22.6543	22.7385
ENPP2_HUMAN	K.IVGQLMDGLK.Q	2	22.54	-0.089	-0.32	0.75084	0.1	0.75084	21.9925	21.8284	22.9344	22.7133	22.1897	22.1924	22.5931	22.5408	22.724	22.723	22.5971	22.2015	22.3912	22.4165	22.6197	22.3052	22.3401	22.6213	23.0277	22.8825	22.7556	22.7238	22.9768	23.0051	22.6423	22.6623	23.4514	22.9756	22.759	22.7699	22.7625	22.6505	22.3363	22.2597	22.3482	22.371	22.3685	21.9547	21.9295	21.9039
ENPP2_HUMAN	K.TYLHTYESEI.-	2	23.93	-0.142	-0.53	0.59689	0.28	0.59689	23.1636	23.2362	24.0376	23.9759	23.5284	23.6264	24.1669	24.2316	24.2025	24.1585	23.9924	24.1326	23.8642	23.9958	23.8024	23.7067	23.4797	23.9131	23.8416	24.1362	23.8582	24.1082	24.1079	24.4189	23.8892	24.1603	24.9649	24.8378	24.1398	24.1445	24.239	24.1731	23.532	23.7072	23.9472	23.9154	23.8641	23.7797	22.978	23.2758
ENPP2_HUMAN	R.DIEHLTSLDFFR.K	3	23.25	-0.239	-0.86	0.39674	0.73	0.39674	22.5655	22.4243	23.5932	23.2511	22.8658	22.981	23.5213	23.2419	23.458	23.7084	23.6461	23.5912	23.475	23.3512	23.2581	23.2517	22.1907	21.9258	23.1422	23.0791	23.3249	23.1864	23.5878	23.4171	23.5436	23.4663	24.3138	24.2325	23.5669	23.6955	23.696	23.4368	23.2984	23.0462	23.515	23.2336	23.0033	23.0257	22.2681	22.4496
ENPP2_HUMAN	R.DIEHLTSLDFFR.K	2	21.6	-0.287	-0.96	0.34237	0.92	0.34237	21.2258	21.1092	22.1832	21.7627	21.0185	20.9088	21.777	21.6496	21.7202	21.9814	21.9002	22.0645	21.7228	21.6495	21.44	21.4854	20.2827	20.0319	21.6305	21.4935	21.7849	21.6188	21.7385	21.615	21.9635	21.9806	22.9093	22.6256	21.8943	21.8893	22.2006	21.7177	21.5529	21.3929	21.7153	21.5957	21.225	21.4452	20.9325	20.975
ENPP2_HUMAN	R.VSPSFSQNCLAYK.N	2	23.28	-0.151	-0.57	0.5717	0.32	0.5717	22.5199	22.543	23.2976	23.4748	22.8114	22.7875	23.5209	23.6149	23.5866	23.5114	23.3173	23.3316	23.23	23.2924	23.1105	23.0771	22.7549	23.3029	23.4332	23.5209	23.3347	23.4647	23.348	23.5402	23.3447	23.5737	24.4525	24.0982	23.5661	23.6025	23.5672	23.5036	22.8922	22.9702	23.3857	23.1409	23.1279	23.0568	22.468	22.6176
ENPP2_HUMAN	R.VRDIEHLTSLDFFR.K	3	22.5	-0.417	-1.29	0.20404	1.66	0.20404	22.0032	21.7177	23.0082	22.6217	22.1716	22.0021	22.9153	22.961	22.6642	22.8038	22.8671	22.859	22.5618	22.6204	21.9738	22.5244	20.3405	20.5585	22.2623	22.3236	22.5104	22.622	22.7263	22.919	22.9954	23.0205	23.7698	23.5002	23.0269	23.1135	22.8754	22.6994	22.2236	22.1906	22.838	22.8025	22.1789	22.5104	21.7525	21.8332
ENPP2_HUMAN	K.SYTSCCHDFDELCLK.T	3	22.51	-0.079	-0.32	0.75101	0.1	0.75101	21.7843	21.6881	22.8708	22.9014	22.1201	22.1286	22.8911	22.8431	22.9694	22.8941	22.5379	22.4652	22.1933	22.2701	22.4377	22.1218	22.0083	22.3574	22.9073	22.9832	22.5636	22.6955	22.8561	22.8044	22.2626	22.4451	23.1994	23.0868	22.873	22.8734	22.6569	22.6739	22.4882	22.4205	22.5315	22.5288	22.3939	21.9354	21.7791	21.885
ENPP2_HUMAN	R.VWNYFQR.V	2	22.2	-0.327	-1.07	0.29026	1.15	0.29026	21.2712	21.0492	22.8371	22.2471	21.5439	21.3101	22.4528	22.3689	22.4265	22.2845	22.7312	22.4825	22.347	22.2909	22.1838	22.1241	21.207	21.2814	22.1079	22.2179	22.3454	22.1987	22.6269	22.5353	22.3741	22.321	23.4969	23.2053	22.5115	22.6222	22.794	22.5608	22.0891	21.766	22.499	22.4469	22.3345	22.2259	21.1511	21.2038
ENPP2_HUMAN	R.SYPEILTLK.T	2	24.26	-0.091	-0.39	0.70061	0.15	0.70061	23.6555	23.5794	24.4759	24.2045	23.9343	24.0078	24.5775	24.6498	24.4486	24.3855	24.3291	24.1508	24.2522	24.3054	24.244	24.1293	23.9902	24.3011	24.3423	24.3675	24.3722	24.4221	24.5842	24.5831	24.4895	24.5477	25.1904	24.7338	24.4602	24.5035	24.5353	24.3967	23.9733	23.9345	24.1579	24.186	24.1064	23.9187	23.5674	23.4937
ENPP2_HUMAN	K.GESHWVDDDCEEIK.A	3	22.09	-0.117	-0.39	0.70179	0.15	0.70179	21.0977	20.9974	22.1689	22.2823	21.7166	21.6084	22.6766	22.2589	22.4237	22.2735	22.1924	22.2723	21.935	22.04	22.2711	21.9969	21.6868	21.7578	22.3202	22.5581	22.0335	21.9956	22.592	21.9957	22.0171	22.2039	22.9403	23.169	22.3394	22.2913	22.2478	22.4513	21.9072	21.9341	22.0346	22.328	22.0174	21.8445	21.2781	21.2477
ENPP2_HUMAN	R.NGVNVISGPIFDYDYDGLHDTEDK.I	3	22.86	-0.171	-0.75	0.45845	0.56	0.45845	22.0851	22.1852	23.283	23.2322	22.2339	22.2389	23.1405	23.0624	23.4407	23.3931	23.2928	23.4015	22.8213	22.7925	22.7436	22.6513	21.8258	21.7444	22.8931	22.9678	22.6662	22.7482	22.9209	22.7854	22.6338	22.6789	23.9844	23.9645	23.1291	23.4006	23.3089	23.1568	22.8196	22.6504	23.1045	23.1065	22.7501	22.8034	22.0304	22.1974
ENPP2_HUMAN	R.TEFLSNYLTNVDDITLVPGTLGR.I	3	22.5	-0.337	-0.68	0.50271	0.46	0.50271	21.3188	21.7051	23.2102	23.1808	21.5398	21.5243	22.4704	22.8806	23.1097	22.9201	23.1674	23.0428	22.6267	22.7943	22.4654	22.8395	20.9288	19.8671	22.562	22.4592	22.3183	22.1391	22.7795	22.6039	22.0564	22.4138	23.8029	23.9087	22.9568	23.2705	22.7737	22.7039	22.7749	22.5586	22.5809	22.7953	22.3544	22.9016	21.4183	22.2483
ENPP2_HUMAN	K.AGTFFWSVVIPHER.R	3	22.01	-0.387	-0.98	0.33266	0.96	0.33266	21.2031	21.1746	22.7594	22.5887	21.6488	21.4051	22.478	22.3501	22.507	22.4677	22.4542	22.3852	22.3585	22.1789	22.3336	22.3213	19.5009	18.7425	21.8608	21.5938	22.087	21.922	22.362	22.3355	22.2665	21.9068	23.4483	23.2899	22.6855	22.6224	22.1711	22.1427	22.1554	21.8269	22.3754	22.2327	21.8681	22.1548	20.9267	21.2764
ENPP2_HUMAN	R.SCGTHSPYMRPVYPTK.T	3	23.33	-0.3	-0.27	0.7868	0.07	0.7868	21.7183	23.1945	24.3951	25.3097	22.1232	22.9413	23.1753	23.0497	23.665	24.019	22.9869	23.958	22.5777	23.8636	23.2685	22.5204	21.7984	23.2626	22.4877	23.3373	22.5692	23.4118	23.3936	23.5753	22.5424	23.742	23.6551	24.8398	23.9856	24.639	22.0551	23.3983	22.5657	23.6166	24.2134	24.9649	24.1641	23.1766	22.2282	22.9067
ENPP2_HUMAN	R.WWGGQPLWITATK.Q	2	21.9	-0.585	-1.31	0.19581	1.73	0.19581	20.913	20.8496	23.1969	22.7857	20.953	20.491	21.5696	22.114	22.2678	22.1296	22.6385	22.7592	22.3759	21.979	22.1016	22.3216	18.9517	18.6344	21.598	21.5859	21.7813	21.667	21.9665	22.126	22.1229	21.8331	23.7148	23.5735	22.4604	22.571	22.7303	22.5235	21.8376	22.0131	22.4519	22.274	22.0304	22.5352	20.7153	20.9796
ENPP2_HUMAN	R.GDCCTNYQVVCK.G	2	21.46	-0.011	-0.04	0.96884	0	0.96884	20.5521	20.5814	21.6438	21.5433	21.3128	21.1863	21.9758	21.7851	21.8877	21.6903	21.2356	21.4895	21.1039	21.3789	21.5937	21.2321	21.2375	21.5792	21.9961	22.059	21.4667	21.723	21.9073	21.7762	21.3429	21.3592	21.9779	22.2046	21.5218	21.6823	21.618	21.6035	21.3472	21.3991	21.1512	21.5372	21.1796	21.0722	20.667	20.7468
EPHA4_HUMAN	K.GLNPLTSYVFHVR.A	3	21.68	-0.586	-1.61	0.11542	2.58	0.11542	20.8696	20.4864	23.802	23.5199	20.168	20.178	21.52	21.4114	21.7313	22.0526	22.1876	22.2633	21.8213	21.8825	21.1345	21.0202	19.9712	20.124	20.7236	20.8962	21.7504	21.8059	21.4348	21.4229	21.2772	21.2153	22.1747	22.4717	23.2062	23.106	21.1842	20.9923	22.3353	22.2003	23.4045	23.4004	22.3528	22.3507	20.6552	20.7454
EPHA4_HUMAN	R.VYPANEVTLLDSR.S	2	22.57	-0.358	-1.03	0.31111	1.05	0.31111	21.7053	21.7252	24.5713	24.3694	21.1209	21.1531	22.3401	22.3336	23.0067	22.7783	22.819	23.0552	22.5256	22.706	21.9627	21.8209	21.6953	22.1575	21.9001	22.024	22.4589	22.714	22.1195	22.3722	21.9506	22.0261	23.0598	22.7268	23.6843	23.7872	22.2188	22.1728	22.8877	22.8363	24.0397	24.248	23.1959	23.2334	21.6168	21.579
EVI5L_HUMAN	R.AQEAEENYVIKR.E	2	22.52	-0.485	-1.51	0.1378	2.29	0.1378	21.6369	21.7641	23.6292	23.425	21.4917	21.6222	22.5836	22.7023	22.5375	22.4239	23.2434	23.5059	22.7769	22.9256	22.2025	21.9806	21.1513	21.3989	21.2247	21.2576	21.7985	21.7249	21.9552	22.0087	22.5517	22.7372	24.0403	23.9902	22.9285	22.9051	23.1184	23.0696	22.3965	22.328	24.2105	24.2846	22.9421	23.0515	21.4674	21.6728
FA12_HUMAN	R.NPDNDIRPWCFVLNR.D	3	20.91	-0.773	-1.73	0.09076	3	0.09076	20.4392	19.6272	21.6695	21.3757	19.649	19.3182	19.6193	20.047	20.7206	20.6965	21.945	21.8193	21.5024	21.4453	20.1989	20.4312	19.313	18.8022	20.9848	20.8366	21.3016	21.0314	20.9508	21.0834	21.129	21.2537	23.3805	23.35	21.54	21.3155	21.7723	21.3799	20.8491	20.8085	22.2283	22.319	20.0848	20.1068	19.9305	20.094
FA12_HUMAN	R.WGYCLEPK.K	2	20.56	-0.615	-1.54	0.13185	2.36	0.13185	19.6687	19.7022	21.0877	20.7498	19.377	18.906	19.0688	18.9995	20.5793	20.3931	21.3446	21.3468	21.0401	21.1584	20.2463	19.9152	19.9998	20.2185	20.6285	20.71	20.8531	21.0471	21.0437	20.9492	20.7878	20.9103	23.2789	22.8129	20.7686	20.758	21.4953	21.2053	20.3627	20.0646	21.5049	21.7281	19.5105	19.4163	19.2989	19.6363
FA12_HUMAN	R.LHEAFSPVSYQHDLALLR.L	3	20.9	-0.635	-1.68	0.10081	2.81	0.10081	20.5359	20.2675	21.6827	21.1376	19.5479	19.3851	19.9227	19.9324	20.7626	20.6583	21.6476	21.7386	21.5492	21.3557	20.2136	20.2147	19.7871	19.7904	20.8492	20.7297	21.0728	21.013	21.1263	21.0001	21.1609	21.2636	23.4254	23.166	21.1687	21.0148	21.9109	21.3728	20.6278	20.5264	22.1322	22.1332	19.9126	20.1458	20.2813	19.9459
FAM3C_HUMAN	R.GINVALANGK.T	2	23.69	-0.219	-0.54	0.59516	0.29	0.59516	22.0746	22.2515	25.6973	25.6095	22.611	22.7117	23.7703	23.1288	23.9812	24.0868	24.0531	24.0972	23.8945	24.0077	23.4239	23.2353	23.0853	23.2739	23.2905	23.3574	23.5208	23.4212	23.7394	23.1325	23.2143	23.4262	23.8053	23.7987	24.6003	24.7288	22.958	23.4258	24.0082	24.0256	25.2128	25.3301	24.526	24.1172	22.6321	22.4078
FAM3C_HUMAN	K.SPFEQHIK.N	2	22.89	-0.251	-0.77	0.4455	0.59	0.4455	21.5472	21.5137	24.9563	24.6022	21.547	21.6031	23.1025	22.953	23.3024	23.1397	23.2165	23.5016	23.0233	23.0961	22.6003	22.263	22.0613	22.3013	22.5354	22.4721	22.7175	22.7913	22.8879	22.7943	22.4212	22.4994	23.7136	23.5304	23.6451	23.6791	22.4594	22.492	22.8687	22.9132	24.2064	24.2583	23.4575	23.3165	21.8833	21.8201
FAM3C_HUMAN	R.DNWVFCGGK.G	2	23.22	-0.283	-0.94	0.35244	0.88	0.35244	22.0292	21.8826	25.2681	25.1186	21.7606	21.6667	23.167	23.1613	23.5521	23.4622	23.6446	23.7833	23.4976	23.5225	22.8921	22.9118	22.2631	22.4	22.745	22.7401	23.0761	23.101	23.1215	23.0296	22.6991	22.5475	23.8224	23.6322	24.0196	24.0604	22.8365	22.8343	23.4929	23.4682	24.5823	24.5778	23.9873	23.9148	22.1283	22.2002
FAM3C_HUMAN	K.MASGAANVVGPK.I	2	22.69	-0.265	-0.67	0.50374	0.45	0.50374	20.8442	21.2275	24.7675	24.6133	21.4825	21.5089	22.8039	22.5331	23.1652	22.7518	22.8699	23.2858	22.7653	22.976	22.3982	22.1007	22.0055	22.2902	22.252	22.4411	22.5009	22.7206	22.638	22.6006	22.0902	22.0909	23.444	23.2435	23.513	23.5367	22.2069	22.326	22.9045	23.005	24.0089	24.0856	23.4481	22.9399	21.4982	21.5809
FAM3C_HUMAN	K.ICLEDNVLMSGVK.N	2	24.16	-0.293	-0.92	0.36175	0.85	0.36175	23.1631	23.1149	25.8456	25.5343	22.7262	22.6955	24.0363	24.1067	24.6655	24.4498	24.6409	24.6038	24.4876	24.5007	23.8178	23.5432	23.287	23.5162	23.8351	23.7765	24.1934	24.2795	23.9082	23.8682	23.7676	23.8108	24.7837	24.3476	24.9926	24.9629	23.8538	23.7054	24.5454	24.5478	25.621	25.6036	24.5116	24.2916	23.3992	23.2103
FAM3C_HUMAN	R.LIADLGSTSITNLGFR.D	2	22.91	-0.386	-0.98	0.33306	0.96	0.33306	21.8372	21.6081	25.2731	24.9	21.2668	21.4845	22.7593	22.6652	23.3615	23.1996	23.5579	23.5059	23.3493	23.1969	22.4761	22.2972	21.4505	21.601	22.361	22.1531	22.8635	22.9499	22.3794	22.5833	22.2875	22.4479	23.6755	23.3523	23.866	24.0387	22.527	22.2905	23.3804	23.1932	24.7048	24.5081	23.7576	23.3563	22.0484	21.8179
FAM3C_HUMAN	R.LIADLGSTSITNLGFR.D	3	22.08	-0.231	-0.38	0.70873	0.14	0.70873	19.808	21.1492	24.0018	24.2312	20.9491	21.2323	22.0586	21.882	22.4729	22.684	22.9133	22.518	22.3416	22.3701	21.8762	21.9669	21.0216	21.0195	21.2412	21.4523	22.1774	21.7747	21.8907	21.6613	21.5628	21.6348	21.5736	22.3499	23.3752	23.429	20.413	21.3825	23.0418	22.8512	24.0587	23.8072	22.7085	22.6139	20.4645	21.0486
FAM3C_HUMAN	K.MDASLGNLFAR.S	2	22.02	-0.215	-0.6	0.55276	0.36	0.55276	20.6868	20.6928	23.9624	23.8096	20.5166	20.5193	21.8234	21.9853	22.3442	22.1146	22.5255	22.5428	22.4062	22.5983	21.8016	21.7062	21.1233	21.5246	21.7168	21.7637	21.8119	22.0245	21.1067	21.511	21.4325	21.4867	22.6484	22.376	23.0819	23.0297	21.7321	21.5221	22.2182	22.3801	23.8236	23.7063	22.2744	22.4064	20.9429	20.9395
FAM3C_HUMAN	R.RLIADLGSTSITNLGFR.D	3	20.84	-0.408	-1	0.32178	1.01	0.32178	19.8074	19.405	22.9795	22.7309	19.8875	19.9537	20.6457	20.6997	20.8816	20.8933	21.3959	21.4361	21.1463	20.9411	20.5193	20.3036	19.4198	19.6308	20.1158	19.8362	20.8669	20.7053	20.7769	20.168	20.7698	20.5522	21.6932	21.2653	21.7637	21.8821	20.3344	20.4976	21.4843	21.2085	22.425	22.6451	21.3819	21.2501	19.6596	19.4643
FBLN1_HUMAN	K.TGYYFDGISR.M	2	23.9	-0.475	-1.79	0.08085	3.2	0.08085	22.8822	22.9288	24.9557	24.8513	22.8759	22.8134	23.8518	23.9043	24.0805	23.9754	24.2929	24.3911	23.6363	23.7239	23.5045	23.5348	22.7003	23.0391	23.6099	23.7388	24.1446	24.3528	24.1163	24.2002	23.6289	23.6277	25.0845	24.8956	24.7429	24.8117	24.1256	24.0536	23.8489	24.0656	24.6838	24.6833	23.8011	23.8817	22.9164	23.1195
FBLN1_HUMAN	K.SQETGDLDVGGLQETDK.I	2	23.25	-0.236	-0.73	0.4716	0.53	0.4716	22.4047	22.6048	24.0152	24.234	22.2147	22.3221	23.4948	23.5653	23.6087	23.4917	23.5346	23.8865	22.976	23.2004	22.9187	22.7486	22.2878	22.8234	23.0651	23.2837	23.244	23.597	23.4453	23.5645	22.705	23.0189	24.1156	24.1588	23.8479	23.8395	23.3866	23.4173	23.0183	23.3139	23.8863	23.896	22.8692	23.0057	22.4089	22.6535
FBLN1_HUMAN	K.DCSLPYATESK.E	2	23.52	-0.292	-0.89	0.38078	0.78	0.38078	22.4055	22.6776	24.3998	24.5508	22.7467	22.809	23.7307	23.2474	23.7408	23.7504	23.7241	23.9657	23.3043	23.4325	23.2511	23.1276	22.6997	23.1026	23.3436	23.4611	23.6177	23.7669	23.9258	23.426	23.1717	23.3234	24.386	24.0643	24.2758	24.3371	23.565	23.7597	23.5461	23.6358	24.1295	24.3935	23.362	23.3395	22.5726	22.7191
FBLN1_HUMAN	R.EFTRPEEIIFLR.A	3	22.43	-0.743	-1.93	0.06043	3.72	0.06043	21.4293	21.1934	24.1783	23.9905	21.362	21.3787	22.6118	22.824	22.808	22.8252	23.5006	23.3055	22.2625	22.1719	21.4414	21.4039	19.6713	19.965	21.4122	21.4906	22.8826	23.0091	22.7096	22.7415	22.3151	22.4047	24.1417	23.8444	23.7498	23.6105	23.1123	22.7782	22.7774	22.7427	23.8447	23.799	21.8461	21.9315	20.9397	20.9142
FBLN1_HUMAN	R.GYHLNEEGTR.C	2	21.64	-0.36	-1.18	0.24639	1.38	0.24639	20.3726	20.3788	22.7015	22.7181	20.5341	20.4818	22.0044	21.8177	21.9413	21.6634	21.9698	22.3543	21.3137	21.4896	21.3676	21.5636	20.6552	20.8231	21.4248	21.6285	21.5618	21.868	22.0656	22.0269	21.2469	21.3353	22.6703	22.7218	22.3645	22.5043	21.6907	21.8798	21.6705	21.7557	22.4351	22.6285	21.4781	21.5267	20.4382	20.5349
FBLN1_HUMAN	K.IIEVEEEQEDPYLNDR.C	3	22.64	-0.367	-1.08	0.28754	1.16	0.28754	21.7849	21.6801	23.876	23.8577	21.697	21.7794	22.8298	22.8658	23.0769	22.927	23.2988	22.8245	22.1175	22.5974	22.0952	22.1108	21.3931	21.6175	22.3479	22.3553	22.6424	22.7949	22.584	22.8269	22.0878	22.5194	23.5624	23.1083	23.4189	23.299	22.7626	22.7135	22.6248	22.7392	23.7789	23.8456	22.6831	22.6272	21.8512	22.0067
FBLN1_HUMAN	K.IIEVEEEQEDPYLNDR.C	2	21.76	-0.455	-1.35	0.18336	1.83	0.18336	21.2394	20.8246	23.3427	23.064	20.211	20.2596	21.7608	21.7564	21.9792	21.9487	22.2881	22.6391	21.5497	21.4742	21.2702	21.2185	20.2492	20.3963	21.6693	21.5821	21.743	21.9891	22.0172	22.034	21.4174	21.445	23.1758	22.7036	22.5403	22.6795	22.0777	21.957	21.6986	21.5795	22.7534	22.8888	21.5183	21.594	20.9688	21.0512
FBLN1_HUMAN	R.MCVDVNECQR.Y	2	22.06	-0.411	-1.09	0.28157	1.19	0.28157	20.4643	20.7627	23.3823	23.4091	20.9138	21.0426	22.0584	21.7959	22.3484	22.3606	22.3254	22.3569	21.3971	21.7957	21.9048	21.6106	20.9534	21.2946	22.3974	22.5181	22.3236	22.5222	22.451	22.1949	21.6035	21.7182	22.8775	23.1691	23.0429	23.1895	21.8936	22.1103	22.2619	22.3152	22.7883	23.0772	22.0491	21.5716	21.2952	20.8652
FBLN1_HUMAN	K.SQETGDLDVGGLQETDKIIEVEEEQEDPYLNDR.C	3	19.31	-0.998	-0.94	0.3514	0.89	0.3514	17.7651	17.9676	24.3626	23.9712	17.2792	17.6801	18.5616	19.3325	18.6773	18.5996	17.7218	18.7326	19.3656	18.0542	18.1474	19.3996	17.4669	17.2454	17.8884	17.9184	18.0975	18.6357	18.6992	18.8326	19.0843	18.292	23.1405	22.8047	21.9231	22.5791	19.5657	19.2297	19.2478	19.017	20.5303	21.5172	20.4944	18.1606	18.17	18.0709
FBLN3_HUMAN	K.DIDECDIVPDACK.G	2	23.98	-0.304	-0.83	0.41198	0.69	0.41198	22.9796	23.0804	25.8892	26.0136	23.1553	23.185	23.8969	23.9685	24.4493	24.3883	24.3569	24.6692	23.9374	24.2685	22.9904	22.794	22.61	23.0801	23.3464	23.5955	23.9048	24.1261	24.2528	24.3736	23.6055	23.7937	25.207	25.171	25.2083	25.279	24.0213	24.1159	23.9715	24.1598	24.6896	24.9709	23.3082	23.2972	22.5117	22.7761
FBLN3_HUMAN	R.NPCQDPYILTPENR.C	2	22.36	-0.442	-1.1	0.27757	1.21	0.27757	21.0389	21.0607	24.7877	24.6758	21.4148	21.3506	22.3367	22.4184	22.8663	22.8164	22.9785	23.2362	22.1945	22.4412	21.0764	20.8614	20.4697	20.8913	21.8962	22.0409	22.3242	22.6457	22.6768	22.7913	21.936	22.1412	23.9295	23.7926	23.8191	23.8794	22.5234	22.5096	22.5305	22.4983	23.437	23.6981	21.5241	21.4798	20.7047	20.8475
FBLN3_HUMAN	R.ADQVCINLR.G	2	22.39	-0.413	-0.99	0.32904	0.98	0.32904	20.9802	21.1576	23.8735	24.0427	21.5147	21.6516	22.4689	22.3715	22.9429	22.871	22.8241	23.0349	22.4494	22.6365	21.1898	21.2002	20.6274	21.234	22.0597	22.0514	22.6401	22.7944	23.018	22.8871	22.0985	22.4284	23.5889	23.6286	23.7638	23.7738	22.7107	22.6976	22.3955	22.7756	22.2149	22.9478	NA	21.5321	20.9071	21.0628
FBLN3_HUMAN	K.FSCMCPQGYQVVR.S	2	21.28	-0.388	-0.22	0.82332	0.05	0.82332	20.1054	20.3332	24.2261	21.7301	20.0908	20.0083	21.7224	21.1648	21.9541	21.8517	NA	22.0369	21.5783	21.4501	20.337	20.0047	19.3391	19.5758	21.3075	21.1808	21.9175	22.039	21.7755	21.6332	21.5478	21.6322	23.3957	20.6838	23.4062	23.2801	21.7019	21.5783	21.9018	21.8509	22.8405	22.5261	15.3394	20.846	19.9767	19.8785
FBLN3_HUMAN	K.SGNENGEFYLR.Q	2	22.42	-0.385	-0.95	0.3489	0.9	0.3489	20.6447	20.8259	24.5807	24.7895	21.3713	21.4006	22.3374	22.4465	23.0878	22.8943	23.2784	23.4712	22.5832	22.7623	21.1767	21.1008	20.8393	21.2711	21.7393	21.9293	22.306	22.5153	22.7844	22.9203	21.8747	22.0299	23.9213	23.865	23.8231	23.795	22.7073	22.7959	22.7368	22.7695	23.5134	23.5775	21.6001	21.6183	20.3656	20.712
FBLN3_HUMAN	R.LNCEDIDECR.T	2	21.9	-0.356	-0.74	0.46638	0.54	0.46638	19.9569	20.534	24.059	24.1881	21.168	21.3862	21.8741	21.7162	22.4942	22.5192	22.484	22.762	21.6946	22.0921	20.7727	20.4081	20.372	20.9015	21.4022	21.6124	21.7671	22.0479	22.3594	22.3097	21.4299	21.7966	23.2024	23.3452	23.1974	23.3615	22.0135	22.2418	22.1006	22.242	22.7414	23.02	21.4404	20.7913	19.9719	20.1337
FBLN3_HUMAN	R.SVPSDIFQIQATTIYANTINTFR.I	3	22.17	-0.742	-1.46	0.15054	2.14	0.15054	20.3435	20.3243	25.1097	24.8253	20.4059	20.8036	21.9873	22.0228	22.6052	22.6346	23.5578	23.4648	22.6995	22.4423	20.904	20.9437	19.6732	18.977	20.8917	21.3039	21.9031	21.933	22.1581	22.1913	21.6215	21.5315	24.3626	24.3043	23.889	23.9999	22.6728	22.5373	22.7391	22.4863	23.5123	23.6826	21.5832	21.8002	20.8976	20.9482
FBLN3_HUMAN	K.CVNHYGGYLCLPK.T	3	21.21	-0.336	-0.85	0.39768	0.73	0.39768	20.1619	20.2203	23.5505	23.3704	20.2848	20.02	21.4468	21.2761	21.6776	21.5143	21.6066	21.7412	20.9829	21.2421	20.5303	20.2048	19.7613	20.0375	20.529	20.6898	20.9705	21.0438	21.7026	21.4879	21.0964	20.8787	22.5721	22.5529	22.4243	22.3945	21.3704	21.2529	21.4491	21.2229	22.3894	22.332	20.9168	20.3712	19.509	19.6395
FBLN5_HUMAN	R.QSGQCLDIDECR.T	2	21.28	-0.652	-1.76	0.08545	3.1	0.08545	20.4818	20.5638	22.0982	22.2123	19.2823	19.2854	21.5227	21.3421	20.9275	20.7756	21.7271	21.6275	21.3982	21.5855	21.2512	20.9322	19.2288	19.7211	21.4933	21.5949	21.5764	21.7896	21.2927	20.5292	21.1577	21.1893	21.8113	21.7168	22.5378	22.58	21.8004	21.796	21.2064	21.25	22.3047	22.4838	21.6167	21.5324	20.8987	21.02
FCGBP_HUMAN	R.FAVLQENVAWGNGR.V	2	23.69	-0.37	-1.43	0.1606	2.04	0.1606	23.2414	23.2103	24.6671	24.3003	22.6376	22.5614	23.6082	23.6784	23.8383	23.6817	23.8302	23.9195	23.6524	23.6106	23.3008	23.2518	23.1086	23.1498	23.5517	23.3825	22.8313	23.0804	24.0126	24.0937	23.7462	23.7566	24.4393	24.2794	24.2672	24.4045	23.8755	23.6066	23.7286	23.8529	24.8868	24.9562	23.7269	23.6381	23.2918	23.1031
FCGBP_HUMAN	K.EEFCGLLSSPTGPLSSCHK.L	3	22.06	-0.75	-1.89	0.06519	3.58	0.06519	20.7627	20.8585	23.6606	23.7549	19.7721	19.7818	21.0291	21.3134	21.9201	21.6649	22.7751	22.6775	21.6985	21.7276	21.2134	21.2013	21.9123	22.2068	21.812	21.8716	21.7842	21.9807	24.414	24.5688	21.0586	21.3774	23.2134	22.8658	22.3218	22.4659	23.5643	23.4367	20.8214	20.9337	23.2061	23.2579	22.2157	21.9866	21.5249	21.6187
FCGBP_HUMAN	R.VPAAYAGSLCGLCGNYNQDPADDLK.A	3	22.41	-0.486	-1.58	0.12139	2.5	0.12139	21.6523	21.434	22.8833	22.93	21.5116	21.488	23.0757	23.0632	22.2571	22.1651	23.4097	23.3246	22.5938	22.6259	21.776	21.6598	21.3965	21.5289	21.2534	21.2163	21.2673	21.3153	22.8346	22.819	22.1087	22.0773	24.6984	24.5648	22.505	22.4637	23.3766	23.2171	21.5499	21.6384	23.407	23.4217	22.929	23.032	21.9809	21.7683
FCGBP_HUMAN	R.VNGVLTALPVSVADGR.I	2	21.83	-0.883	-2.23	0.03138	4.96	0.03138	20.5811	20.6759	23.5748	23.3833	19.5156	19.5089	20.4148	20.512	21.5957	21.4511	22.623	22.6659	21.5414	21.8027	20.9385	20.8538	21.545	21.9664	21.2257	21.4208	21.4994	21.797	24.3103	24.496	21.116	21.2193	22.8109	22.6405	22.0356	22.2656	23.1755	23.337	21.0107	20.9173	22.9618	23.0582	22.0757	21.9679	21.3167	21.4392
FCGBP_HUMAN	R.GATTSPGVYELSSR.C	2	20.07	-0.913	-1.76	0.08582	3.09	0.08582	18.2918	18.5933	21.106	21.3167	17.6278	17.4582	18.9328	19.044	20.0219	19.7934	20.6066	21.0387	19.8277	19.88	19.3607	18.8322	20.088	20.5202	19.7299	20.1494	19.7266	20.2687	22.6107	22.515	19.2398	19.3694	20.806	21.471	20.2896	20.6501	21.5379	21.7989	18.8832	19.0845	20.8609	21.298	20.4978	20.2098	19.5014	19.8525
FCGBP_HUMAN	K.LPVVLANGQIR.A	2	21.62	-0.846	-2.06	0.04566	4.24	0.04566	19.7541	19.7374	23.7964	23.49	19.6935	19.7719	20.1275	20.2555	21.6216	21.6345	22.3664	22.5503	20.9677	21.0048	20.2641	20.1381	21.7648	22.1266	21.4154	21.5267	21.7952	21.8083	24.0986	24.2911	20.873	21.0017	22.8346	22.288	22.0452	22.0438	23.0232	22.9181	21.066	21.0466	22.3171	22.2932	21.5129	21.4898	21.0911	21.082
FCGBP_HUMAN	R.GNPAVSYVR.V	2	20.52	-0.725	-1.65	0.10727	2.71	0.10727	19.0703	19.0467	22.0551	21.8088	18.4463	18.357	19.5916	19.8867	20.361	20.2365	21.1077	21.9131	20.3069	20.1954	19.7941	19.4787	20.4814	20.7648	20.169	20.1245	20.2309	20.2934	23.2748	23.0911	19.7838	19.5855	21.4751	21.0812	20.504	20.6343	21.9709	21.8841	19.6546	19.5619	21.5563	21.5384	20.8594	20.749	19.9665	19.9923
FCGBP_HUMAN	K.AISGLTIDGHAVGAK.L	3	20.5	-0.68	-1.41	0.16636	1.98	0.16636	19.07	18.9311	22.0143	22.2158	18.9783	18.3386	19.4649	19.9891	20.3135	20.5645	21.3284	21.1632	20.0391	20.1522	19.5879	19.6074	20.3028	20.6278	20.0486	20.4543	20.1172	20.4709	22.4384	22.525	19.4215	19.8797	21.268	21.0353	20.7271	20.7364	21.644	21.4327	20.0334	19.971	21.9505	21.4357	21.1836	20.5069	20.0891	19.9308
FETUA_HUMAN	K.HTLNQIDEVK.V	2	24.42	-0.309	-0.82	0.41737	0.67	0.41737	22.8032	23.0947	25.5511	25.3665	23.3421	23.3675	24.3	23.9347	24.5005	24.6039	25.0554	25.0962	24.4189	24.7521	24.557	24.0966	23.5861	23.872	24.4181	24.5114	24.0608	24.0995	24.9644	24.8846	23.8369	24.1416	26.1744	26.3788	24.4978	24.6409	25.1337	25.2671	23.456	23.5046	25.2109	25.4086	24.9481	24.5006	23.1648	23.1428
FETUA_HUMAN	R.HTFMGVVSLGSPSGEVSHPR.K	3	23.7	-0.446	-1.29	0.20441	1.66	0.20441	22.7241	22.2511	24.8589	24.6853	22.1502	22.1139	23.4743	23.4274	23.8568	23.7411	24.4264	24.569	23.6716	23.787	23.7143	23.5534	22.5665	22.3818	23.9234	23.7317	23.5676	23.6017	24.2792	24.0554	23.2638	23.2236	26.0242	25.7978	23.7994	23.7904	24.5389	24.3853	22.6677	22.8008	24.6234	24.5985	24.1071	24.0131	22.7254	22.6643
FETUA_HUMAN	R.TVVQPSVGAAAGPVVPPCPGR.I	3	24.21	-0.132	-0.43	0.66948	0.18	0.66948	23.1933	23.2934	25.0719	25.1528	23.3187	23.3759	23.9167	24.0467	24.3965	24.3919	24.7343	24.8432	24.1518	24.4593	24.2958	24.1762	23.6078	23.8666	24.1723	24.4018	23.9056	24.0074	25.0092	25.0924	23.7252	23.7895	26.1976	26.0323	23.7343	23.7736	24.6862	24.7962	23.0621	23.1685	24.8799	24.9585	24.4111	24.1185	23.0123	23.1547
FETUA_HUMAN	R.TVVQPSVGAAAGPVVPPCPGR.I	2	22.24	-0.136	-0.32	0.74852	0.1	0.74852	21.5881	21.5076	23.5139	23.2244	20.9436	20.8339	21.8626	21.8454	22.4857	22.2823	22.8457	23.252	22.51	22.534	22.2022	21.9803	21.3015	21.8454	22.4969	22.3032	21.7019	22.1097	22.7432	22.8976	21.8416	22.0529	24.7031	24.3618	21.6091	21.5594	23.224	22.8997	20.4788	20.7624	22.9481	23.2662	21.9934	22.2881	21.3109	21.32
FETUA_HUMAN	K.EHAVEGDCDFQLLK.L	3	24.26	-0.261	-0.83	0.40884	0.7	0.40884	23.1475	23.0922	25.133	25.0522	23.109	23.2823	23.9208	23.9511	24.464	24.365	25.0369	25.0113	24.2422	24.3589	24.1746	23.9925	23.6401	23.9841	24.2226	24.4224	24.0312	24.2127	24.6918	24.7553	23.6977	23.9256	26.1689	25.8485	24.3508	24.3081	25.1243	25.0174	23.2739	23.3453	24.9392	24.9509	24.5832	24.2918	23.0972	23.2181
FETUA_HUMAN	K.EHAVEGDCDFQLLK.L	2	23.02	-0.368	-1.06	0.29352	1.13	0.29352	22.088	22.1453	24.1561	24.0567	21.6018	21.4725	22.5256	22.5769	22.9999	23.1238	23.8085	24.0153	23.1489	23.294	22.5416	22.6945	21.9822	22.3291	23.0428	23.0924	22.7411	22.9661	23.0916	23.361	22.6118	22.7302	25.1926	24.8366	23.2381	23.1951	24.0627	23.7755	21.9911	22.0918	23.7997	23.9478	22.9566	23.2271	22.0632	22.1784
FETUA_HUMAN	K.VWPQQPSGELFEIEIDTLETTCHVLDPTPVAR.C	3	22.89	-0.785	-1.21	0.23157	1.47	0.23157	21.9019	21.3044	25.1841	24.2713	21.3043	20.7323	22.226	22.253	23.1634	22.9066	24.1992	24.2177	23.6861	23.1181	22.9797	22.9026	19.8991	18.8598	22.5076	22.2399	22.8451	22.6861	23.2934	23.3283	22.5407	21.9311	25.8111	25.5149	23.7401	23.5791	24.2309	23.7058	21.746	21.505	23.8877	23.7579	23.148	23.4353	22.4735	22.3968
FETUA_HUMAN	R.QPNCDDPETEEAALVAIDYINQNLPWGYK.H	3	21.47	-0.986	-0.69	0.49427	0.48	0.49427	20.3515	20.0131	23.7086	23.1881	19.5744	18.6823	20.8785	21.3113	21.8729	21.8158	22.7304	22.7828	22.1515	21.977	21.6041	21.8461	18.4868	13.3142	21.7063	21.6456	21.247	20.7286	21.7276	22.0946	20.6769	20.5833	24.536	24.4187	22.2246	22.2844	22.6591	22.4713	21.0412	21.066	22.2946	22.4133	21.7557	22.2204	21.3382	21.5746
FHR2_HUMAN	R.TGDIVEFVCK.S	2	20.34	-0.286	-0.53	0.59905	0.28	0.59905	19.9944	20.0131	21.5507	21.4607	20.0714	20.152	21.1547	21.1659	18.6162	17.4492	20.7212	20.3098	20.8334	21.0199	19.6889	19.4944	20.4425	20.9275	19.2918	19.6633	19.6221	19.9183	19.2721	19.4654	18.2181	18.8481	22.0714	21.9858	21.6553	21.7855	21.646	21.8509	19.7151	19.5669	21.363	21.0965	21.0535	20.6435	20.0117	19.9551
FIBA_HUMAN	K.TFPGFFSPMLGEFVSETESR.G	3	20.89	-1.353	-1.07	0.28915	1.15	0.28915	19.7295	19.8638	22.1229	22.0322	18.9222	18.6518	20.6471	21.188	21.8642	21.7839	21.8641	21.8855	21.0355	21.1742	20.2247	20.7645	17.519	13.0759	19.8026	20.1846	20.3689	19.9894	19.9169	20.3897	20.7982	20.92	24.1532	24.5152	22.2235	22.3997	22.0542	22.2183	21.0751	21.005	22.2558	22.4236	21.1527	21.842	20.7838	20.9018
FIBA_HUMAN	K.EVVTSEDGSDCPEAMDLGTLSGIGTLDGFR.H	3	20.98	-1.083	-2.61	0.01242	6.82	0.01242	19.7853	19.8773	21.2871	21.5459	19.0403	19.5151	20.8385	20.9362	21.8976	22.0034	21.2146	21.3772	20.9553	20.8858	19.9871	20.1681	18.8818	18.5537	20.1808	19.863	20.5344	20.5716	20.2824	20.2983	20.8653	20.9366	24.0628	24.025	21.9988	22.1587	22.2252	22.3685	20.7024	20.789	22.474	22.3901	20.9041	21.1111	20.6485	21.102
FIBA_HUMAN	K.ALTDMPQMR.M	2	21.04	-0.905	-2.55	0.01442	6.51	0.01442	20.4703	20.1724	21.3767	21.1359	20.2293	20.115	21.2184	21.1725	22.1662	22.1007	21.0243	21.0652	20.8269	20.8825	20.4895	20.3605	18.3942	18.6516	20.0028	19.9763	21.1173	21.2312	20.7004	20.7627	20.8229	20.9667	23.6107	23.2826	22.0616	21.7917	22.1016	21.8595	20.6133	20.559	22.3599	22.0689	20.9593	20.8469	21.1322	21.0908
FIBG_HUMAN	K.IHLISTQSAIPYALR.V	3	20.91	-0.88	-1.91	0.06317	3.64	0.06317	20.3928	19.9916	21.8096	21.359	20.1644	19.9505	21.3231	21.4629	22.3148	22.0879	21.045	20.767	21.2363	20.9527	20.3045	20.3734	17.0839	17.5289	19.8535	19.4621	20.9852	21.0957	20.366	20.1933	20.8137	20.7004	23.2574	22.8173	21.6109	21.5137	21.8779	21.7304	20.5437	20.4169	22.667	22.6612	21.0855	20.9022	21.0291	20.7891
FIBG_HUMAN	K.EGFGHLSPTGTTEFWLGNEK.I	3	20.33	-0.763	-0.68	0.5031	0.46	0.5031	20.0023	19.9394	21.3588	21.044	19.628	19.4609	20.9253	20.9715	22.0947	22.1888	19.9461	19.8677	20.7372	20.497	17.4725	17.4151	NA	NA	16.1494	18.9462	19.6056	20.2579	19.2186	19.7048	20.0093	19.7693	20.2244	22.4432	21.0346	21.4968	21.5507	21.5989	20.5244	20.4366	22.4264	22.4195	19.1217	20.6809	20.5697	20.6529
FINC_HUMAN	R.ISCTIANR.C	2	23.03	-0.001	0	0.99879	0	0.99879	21.9205	22.0667	24.7045	24.683	22.2941	22.3994	23.0448	23.0021	23.6171	23.2417	23.2217	23.5828	22.8341	23.0851	23.0723	22.5095	22.5331	23.0027	22.7815	22.9542	22.6097	23.0035	22.8949	22.8924	22.1669	22.3987	23.2204	23.2339	23.6818	23.7748	22.8648	22.9966	22.7396	22.8685	24.0413	24.302	23.3611	22.958	22.1983	22.3547
FINC_HUMAN	R.SYTITGLQPGTDYK.I	2	23.3	-0.319	-0.93	0.35937	0.86	0.35937	22.0939	22.0138	24.8635	24.8318	22.0028	22.0007	23.3589	23.4427	23.625	23.5791	24.2236	24.3756	23.2079	23.3589	22.7977	22.6596	21.6347	22.1524	23.215	23.365	23.003	23.1234	22.8178	22.9696	22.4636	22.7122	24.5424	24.3345	24.2274	24.2342	24.0074	23.8738	22.9371	23.066	24.3472	24.5295	23.257	23.1573	22.6529	22.9251
FINC_HUMAN	K.IYLYTLNDNAR.S	2	23.15	-0.371	-1.05	0.3	1.1	0.3	21.7757	21.8325	24.9161	24.7699	21.7869	21.8136	23.1804	23.258	23.5131	23.3718	23.9732	24.3223	23.1095	23.2856	22.6527	22.5782	21.3387	21.6945	23.0547	23.0925	22.8612	23.0486	22.6266	22.6581	22.4499	22.6367	24.4068	23.9584	24.1204	24.1893	23.7724	23.6941	22.8726	22.9875	24.4105	24.4642	23.2332	23.1444	22.5346	22.6776
FINC_HUMAN	R.WSRPQAPITGYR.I	3	21.87	-0.152	-0.19	0.84745	0.04	0.84745	20.7712	20.4041	23.605	23.2686	20.8898	20.7561	22.3748	22.4215	22.3184	22.2332	22.8571	22.8674	21.8822	21.7261	21.8998	21.4344	20.545	20.4179	21.9492	21.2664	21.7755	21.8799	21.876	20.8788	21.2957	20.2044	22.4991	22.2247	22.9556	22.96	22.8089	22.616	21.8035	21.6772	23.3388	23.3141	22.3512	21.2174	21.6167	19.6298
FINC_HUMAN	K.WLPSSSPVTGYR.V	2	23.67	-0.366	-1.12	0.27089	1.24	0.27089	22.5051	22.3483	25.5027	25.3322	22.3016	22.2285	23.6207	23.6892	23.8878	23.7908	24.5374	24.66	23.6359	23.7196	23.2906	23.2252	21.9409	22.3064	23.6112	23.5873	23.3945	23.5201	23.2109	23.2695	22.9271	23.0683	24.9045	24.5364	24.6031	24.6471	24.2991	24.1678	23.4804	23.5708	24.7782	24.8611	23.7407	23.6261	23.2123	23.2217
FINC_HUMAN	R.NLQPASEYTVSLVAIK.G	2	21.9	-0.532	-1.48	0.14674	2.19	0.14674	20.9251	20.8649	23.9081	23.6438	20.7439	20.5877	21.9392	22.0874	22.2976	22.0722	22.6546	22.6357	21.8936	21.8849	21.248	20.9959	19.4316	19.4672	21.6691	21.6922	21.9382	22.0922	21.4779	21.4392	21.4693	21.3939	22.9997	22.736	23.1297	23.1282	22.6071	22.1701	21.8467	21.789	23.2277	23.3187	21.972	22.0486	21.2624	21.2349
FINC_HUMAN	K.LLCQCLGFGSGHFR.C	3	21.84	-0.456	-1.28	0.20916	1.63	0.20916	20.5703	20.6042	23.7478	23.5144	20.5503	20.5245	21.8481	21.905	22.4305	22.2997	22.4164	22.6881	21.5626	21.66	21.2839	21.2308	19.5601	19.6094	22.057	22.176	22.0518	22.0794	21.193	21.3466	21.1173	21.2002	22.859	22.3733	23.0953	23.2343	22.0914	22.0843	21.7571	21.9314	23.2117	23.3134	21.8999	21.7876	21.3305	21.3926
FINC_HUMAN	R.VDVIPVNLPGEHGQR.L	3	22.71	-0.488	-1.36	0.17977	1.86	0.17977	21.6769	21.64	24.5503	24.3284	21.4862	21.6683	23.0661	23.0539	23.2346	23.1637	23.2652	23.3571	22.474	22.6384	21.9617	21.8918	20.3808	20.7191	22.358	22.4047	22.7428	22.7856	22.5412	22.5069	22.1631	22.3217	23.7666	23.308	23.9078	23.9252	23.1633	23.2622	22.4063	22.5218	24.2591	24.291	23.1729	23.0082	21.4703	21.5452
FINC_HUMAN	K.YSFCTDHTVLVQTR.G	3	22.36	-0.262	-0.73	0.46738	0.54	0.46738	21.0327	21.2697	24.2179	24.1674	21.1004	21.5098	22.416	22.4503	22.7547	22.7076	23.0297	23.2889	22.3113	22.363	21.893	21.6869	21.0589	21.2055	22.053	22.0849	22.0672	22.0586	21.7458	21.9485	21.5909	21.7697	23.2164	22.828	23.4489	23.4382	22.6111	22.546	22.3458	22.3279	23.6931	23.8216	22.7308	22.6113	21.3034	21.738
FINC_HUMAN	K.HYQINQQWER.T	2	21.11	-0.168	-0.08	0.93778	0.01	0.93778	20.4512	18.3023	23.7229	23.2952	19.9422	19.1873	22.3495	20.3326	21.7541	21.7249	22.8309	22.3951	21.6777	21.4431	21.6401	21.0224	19.5617	16.0596	21.8753	21.0012	21.2738	20.0454	21.5331	15.9862	20.9108	17.9857	23.2119	22.0805	22.575	22.6031	22.3694	21.9709	21.7336	21.2503	22.9074	22.9366	21.9838	21.4485	20.6878	18.4395
FINC_HUMAN	K.GLAFTDVDVDSIK.I	2	22	-0.411	-1.29	0.20371	1.67	0.20371	21.0915	20.9353	23.4996	23.2094	20.8605	20.9028	22.032	22.2399	22.2039	22.0304	22.7509	22.6613	21.5307	21.5647	21.7282	21.5682	20.4695	20.8409	21.8139	21.8665	21.5562	21.6921	21.7	21.5861	21.7328	21.6386	22.576	22.4993	22.8498	22.9486	22.6747	22.4737	21.9837	22.0397	23.8355	23.8459	21.8318	21.7999	21.5268	21.2375
FINC_HUMAN	R.NTFAEVTGLSPGVTYYFK.V	2	21.24	-0.607	-1.55	0.12785	2.41	0.12785	20.2054	20.21	23.2129	23.2695	20.0207	19.8169	21.4401	21.5105	21.8832	21.8095	21.8603	22.1322	21.3239	21.2271	20.702	20.552	17.7736	17.9603	20.9354	20.8158	21.4442	21.3578	20.9339	20.9753	20.9013	20.8292	21.5579	21.3268	22.6905	22.7172	22.0679	21.9378	21.157	21.3233	22.7783	22.8425	21.6656	21.7003	20.1788	20.4184
FINC_HUMAN	R.GEWTCIAYSQLR.D	2	21.75	-0.534	-1.24	0.22076	1.54	0.22076	20.429	20.5561	23.691	23.4737	19.9947	19.5918	21.7511	21.8671	22.2038	21.947	22.9221	22.7303	21.8381	21.6017	21.2924	21.5065	19.3192	18.8604	22.015	21.9906	21.6537	21.8749	21.0647	21.0203	20.884	21.1709	23.0017	22.8287	22.92	22.9381	22.5585	22.1426	21.7742	21.8004	22.9584	23.0354	21.6064	21.8367	21.7224	21.4645
FINC_HUMAN	R.GNLLQCICTGNGR.G	2	22.7	-0.403	-0.89	0.37617	0.8	0.37617	21.5545	21.7695	24.116	24.0761	21.3328	21.5332	22.3039	22.4522	23.105	22.9171	23.0403	23.4202	22.4411	22.9745	21.9447	21.977	21.1696	21.8424	22.8499	23.2041	22.7227	23.0168	22.003	22.59	22.0821	22.6618	23.7458	23.8459	23.8758	24.0856	22.8497	23.0572	22.3391	22.626	23.4519	23.6919	22.3955	22.2869	22.227	22.5237
FINC_HUMAN	K.VTIMWTPPESAVTGYR.V	2	20.98	-0.798	-1.61	0.11489	2.59	0.11489	20.0816	19.5194	23.4226	23.1479	19.0738	18.776	21.2213	20.9768	21.4348	21.264	21.6458	21.8891	21.0736	20.953	20.3989	20.5184	17.567	17.0759	20.9508	20.577	20.936	21.1158	20.623	20.6487	20.6214	20.4546	22.4323	22.155	22.5402	22.6333	21.6137	21.5902	21.1166	20.7479	22.5232	22.5695	21.4009	21.4669	20.3246	20.0114
FINC_HUMAN	R.DLQFVEVTDVK.V	2	21.15	-0.342	-0.54	0.59027	0.29	0.59027	20.6155	20.6245	22.3092	22.0677	20.6304	20.6013	21.9737	21.3111	21.68	21.5794	21.412	20.9915	20.9029	21.0566	20.9075	19.9307	19.3323	19.5803	21.3354	20.8001	21.5267	21.5437	21.3832	21.041	20.9526	21.1174	21.8059	20.4381	22.1984	21.6107	22.0591	21.6101	21.0469	20.953	22.1367	21.9002	21.288	20.3085	20.9107	20.643
FINC_HUMAN	K.FTQVTPTSLSAQWTPPNVQLTGYR.V	3	21.42	-0.516	-1.23	0.22638	1.51	0.22638	20.4343	20.361	23.1443	23.3175	20.0531	20.0287	21.7192	21.8634	21.7677	21.8411	22.3351	22.5433	21.5327	21.415	21.225	21.3097	18.15	17.868	21.2219	21.1633	21.2828	21.1895	20.9769	20.9889	20.8014	20.7396	22.4252	22.7536	22.6352	22.7128	21.6942	22.042	21.4108	21.3266	22.7011	22.6554	21.416	21.9295	20.8017	21.138
FRIL_HUMAN	R.LLKMQNQRGGR.A	2	22.05	0.036	0.12	0.90151	0.02	0.90151	22.3209	22.3721	23.3879	23.6272	21.276	21.2097	22.0242	22.1767	22.3123	22.0913	22.014	22.202	21.7171	21.971	21.7906	21.9724	21.8858	21.5671	21.7608	21.7033	21.6305	21.7293	21.5265	21.6503	21.8733	21.9346	22.1273	22.3805	22.1254	22.3597	21.3265	21.1888	22.7448	22.559	22.6157	22.5572	21.9328	22.3743	22.0419	21.9792
FSTL1_HUMAN	R.LDSSEFLK.F	2	24.51	-0.471	-1.7	0.09607	2.9	0.09607	23.5849	23.5096	24.4149	24.5035	23.6102	23.6979	24.033	24.0077	24.1389	24.0914	25.3828	25.3098	24.5822	24.6952	24.3146	24.1253	23.9953	24.4983	24.4552	24.5303	24.5247	24.6167	24.8807	25.0528	24.8028	24.9225	26.2207	25.9721	25.0588	25.0315	24.8979	24.7838	24.0197	23.9626	24.9852	24.7955	24.4807	24.3122	23.709	23.8613
FSTL1_HUMAN	K.LSFQEFLK.C	2	21.67	-0.391	-1.4	0.16749	1.97	0.16749	21.1388	20.7376	22.9854	22.8511	20.5921	20.5491	21.7848	21.5314	21.4591	21.5206	22.2954	22.2078	21.5539	21.6656	21.3963	21.3219	20.832	21.0802	21.0852	20.9435	21.3893	21.5124	21.5186	21.3068	21.7313	21.69	22.2235	22.183	22.4065	22.4265	21.6971	21.6095	21.7642	21.812	22.9958	22.9817	21.7547	21.6184	21.2338	21.4926
FSTL4_HUMAN	R.ESLFLINGR.Q	2	21.14	-0.621	-1.66	0.10494	2.75	0.10494	20.2745	20.1499	21.9371	21.7637	19.6112	19.5597	20.2071	20.1547	21.172	21.0468	22.1387	21.8586	21.7604	21.5654	20.6887	20.8156	19.7444	19.9442	21.0829	21.025	21.4502	21.3672	21.3715	21.1608	21.3272	21.5043	23.641	23.6078	21.6644	21.6152	21.818	21.6838	20.7902	20.8612	22.4146	22.3788	20.4003	20.0874	20.1712	19.5979
GELS_HUMAN	K.VSNGAGTMSVSLVADENPFAQGALK.S	3	25.16	-0.77	-1.57	0.12392	2.46	0.12392	23.9549	23.7852	27.2218	27.0905	23.3035	23.1227	25.2356	25.0106	25.5275	25.4725	25.9757	26.0359	25.6808	25.5542	24.9625	24.9138	22.498	21.5359	24.3372	24.272	24.7914	24.3794	24.9306	24.5544	24.6281	24.3917	26.455	26.508	26.7293	26.8087	25.3726	25.4089	25.6011	25.4814	27.0079	26.9016	25.9873	26.1037	24.3453	24.5093
GELS_HUMAN	K.VSNGAGTMSVSLVADENPFAQGALK.S	2	21.16	-0.928	-1.3	0.20211	1.68	0.20211	20.058	18.7794	24.0204	23.3549	18.6677	18.4262	21.4019	21.0898	21.4526	21.3933	22.1934	22.2844	21.9922	21.6398	20.8388	20.6867	17.5264	17.0065	20.7932	20.3623	20.9541	20.9362	20.7565	20.523	19.6508	20.218	23.1842	22.5937	22.8165	22.937	22.1214	21.4009	21.8488	21.4966	23.2656	23.1201	22.0632	22.0996	20.6438	19.9074
GELS_HUMAN	K.TPSAAYLWVGTGASEAEK.T	2	25.31	-0.633	-1.76	0.08594	3.09	0.08594	24.4042	24.1955	26.6263	26.2681	24.0047	23.7537	25.6052	25.5153	24.9289	24.8766	26.0389	25.9995	25.5559	25.4373	24.4758	24.3052	24.1535	23.9802	25.0064	24.7502	25.2883	25.3844	25.4503	25.2703	25.3481	25.2708	27.7237	27.2698	25.8401	25.8618	26.1001	25.77	24.8357	24.7408	26.1551	26.2834	25.0066	25.2397	25.0045	24.6983
GELS_HUMAN	K.AGALNSNDAFVLK.T	2	24.99	-0.492	-1.39	0.17175	1.93	0.17175	23.2963	23.5364	26.6804	26.6492	24.276	24.499	25.2473	25.309	25.0998	25.1207	25.7384	25.6913	24.8923	25.1299	23.8035	23.7331	23.4443	23.92	24.3318	24.4721	24.9521	25.1441	24.8096	24.866	24.764	24.9652	26.5864	26.2456	25.8725	25.9266	25.2864	25.3877	24.9968	25.0094	26.207	26.2253	24.8965	24.7595	23.7823	24.0262
[truncated: 598 more rows]
