# Supplementary material for: Analysis of the Cerebrospinal Fluid Proteome in Alzheimer's Disease
Source: PLoS One. 2016 Mar 7;11(3):e0150672. doi: 10.1371/journal.pone.0150672 (PMC4780771; doi:10.1371/journal.pone.0150672)
Supplement: S22 DataFile — Charge state and mass/charge are not available for DecyderMS since the program combines the charge states. (XLSX) [file pone.0150672.s022.xlsx]

## Sheet: supplementary_table_S3_decyder_
S22 DataFile. Identified and mapped (to a feature) proteins and peptides using DecyderMS software. Charge state and mass/charge are not available for DecyderMS since the program combines the charge states.
Protein (Uniprot ID)	Peptide	Mass (Da)	Score (MASCOT)
1433B_HUMAN	NLLSVAYK	906.519	32.65
1433B_HUMAN	DSTLIMQLLR	1188.66	71.19
1433E_HUMAN	LICCDILDVLDK	1475.74	75.49
1433Z_HUMAN	DICNDVLSLLEK	1417.72	73.27
4F2_HUMAN	GQSEDPGSLLSLFR	1504.76	76.11
7B2_HUMAN	VSEADIQR	916.463	50.72
7B2_HUMAN	SVNPYLQGQR	1160.6	66.15
7B2_HUMAN	SVPHFSDEDKDPE	1500.64	55.61
7B2_HUMAN	KSVPHFSDEDKDPE	1628.73	75.42
7B2_HUMAN	TADDGCLENTPDTAEFSR	1997.83	105.67
7B2_HUMAN	DFSEDQGYPDPPNPCPVGK	2117.9	93.84
7B2_HUMAN	EFQLHQHLFDPEHDYPGLGK	2406.14	67.59
A1AG1_HUMAN	TEDTIFLR	993.515	62.02
A1AG1_HUMAN	SDVVYTDWK	1111.52	71.1
A1AG1_HUMAN	WFYIASAFR	1159.58	54.68
A1AG1_HUMAN	SDVVYTDWKK	1239.61	53.39
A1AG1_HUMAN	TYMLAFDVNDEK	1444.65	88.51
A1AG1_HUMAN	NWGLSVYADKPETTK	1707.84	87.94
A1AG1_HUMAN	EQLGEFYEALDCLR	1741.8	82.32
A1AG1_HUMAN	YVGGQEHFAHLLILR	1751.94	97.18
A1AG1_HUMAN	NWGLSVYADKPETTKEQLGEFYEALDCLR	3431.64	101.57
A1AG2_HUMAN	SDVMYTDWK	1143.49	60.99
A1AG2_HUMAN	EHVAHLLFLR	1233.7	62.11
A1AG2_HUMAN	TLMFGSYLDDEK	1417.64	96.03
A1AG2_HUMAN	NWGLSFYADKPETTK	1755.85	55.93
A1AG2_HUMAN	EQLGEFYEALDCLCIPR	2111.97	107.8
A1AT_HUMAN	SVLGQLGITK	1014.6	66.12
A1BG_HUMAN	CLAPLEGAR	985.502	58.19
A1BG_HUMAN	ATWSGAVLAGR	1087.58	91.09
A1BG_HUMAN	SGLSTGWTQLSK	1263.65	78.63
A1BG_HUMAN	HQFLLTGDTQGR	1371.69	73.28
A1BG_HUMAN	CEGPIPDVTFELLR	1644.82	79.38
A1BG_HUMAN	NGVAQEPVHLDSPAIK	1674.86	91.15
A1BG_HUMAN	LELHVDGPPPRPQLR	1722.95	29.37
A1BG_HUMAN	VTLTCVAPLSGVDFQLR	1874.99	99.89
A1BG_HUMAN	IFFHLNAVALGDGGHYTCR	2147.04	86.36
A1BG_HUMAN	SLPAPWLSMAPVSWITPGLK	2150.16	88.95
A1BG_HUMAN	TPGAAANLELIFVGPQHAGNYR	2295.16	103.41
A1BG_HUMAN	SWVPHTFESELSDPVELLVAES	2470.19	93.27
A1BG_HUMAN	LHDNQNGWSGDSAPVELILSDETLPAPEFSPEPESGR	3990.86	97.28
A1BG_HUMAN	TDGEGALSEPSATVTIEELAAPPPPVLMHHGESSQVLHPGNK	4299.09	28.21
A2AP_HUMAN	FDPSLTQR	962.481	38.29
A2AP_HUMAN	NKFDPSLTQR	1204.62	46.18
A2AP_HUMAN	LGNQEPGGQTALK	1311.68	84.25
A2AP_HUMAN	QEDDLANINQWVK	1571.76	60.05
A2AP_HUMAN	LQQVLHAGSGPCLPHLLSR	2082.12	33.94
A2AP_HUMAN	WFLLEQPEIQVAHFPFK	2128.12	32.66
A2AP_HUMAN	EDFLEQSEQLFGAKPVSLTGK	2322.18	38.76
A2AP_HUMAN	GFPIKEDFLEQSEQLFGAKPVSLTGK	2864.49	29.03
A2GL_HUMAN	GQTLLAVAK	899.543	66.05
A2GL_HUMAN	YLFLNGNK	968.499	41.73
A2GL_HUMAN	VAAGAFQGLR	988.542	86.72
A2GL_HUMAN	ALGHLDLSGNR	1151.61	70.04
A2GL_HUMAN	DLLLPQPDLR	1178.67	53.16
A2GL_HUMAN	ENQLEVLEVSWLHGLK	1893	83.89
A2GL_HUMAN	TLDLGENQLETLPPDLLR	2036.08	100.27
A2GL_HUMAN	NALTGLPPGLFQASATLDTLVLK	2339.32	95.47
A2GL_HUMAN	DGFDISGNPWICDQNLSDLYR	2484.11	114.66
A2GL_HUMAN	LQELHLSSNGLESLSPEFLRPVPQLR	2959.57	83.03
A2MG_HUMAN	TGTHGLLVK	924.541	51.51
A2MG_HUMAN	FQVDNNNR	1005.46	43.94
A2MG_HUMAN	SLNEEAVKK	1016.55	41.11
A2MG_HUMAN	ATVLNYLPK	1017.59	58.08
A2MG_HUMAN	FEVQVTVPK	1045.58	76.78
A2MG_HUMAN	GHFSISIPVK	1083.61	52.07
A2MG_HUMAN	SSGSLLNNAIK	1102.6	65.45
A2MG_HUMAN	QTVSWAVTPK	1115.58	72.93
A2MG_HUMAN	SASNMAIVDVK	1133.57	76.43
A2MG_HUMAN	QGIPFFGQVR	1147.62	68.05
A2MG_HUMAN	LPPNVVEESAR	1209.64	79.6
A2MG_HUMAN	YDVENCLANK	1225.54	52.7
A2MG_HUMAN	LSFYYLIMAK	1247.66	72.42
A2MG_HUMAN	VGFYESDVMGR	1258.57	81.58
A2MG_HUMAN	VTAAPQSVCALR	1271.66	81.97
A2MG_HUMAN	NALFCLESAWK	1337.64	64.51
A2MG_HUMAN	KLSFYYLIMAK	1375.76	39.48
A2MG_HUMAN	NEDSLVFVQTDK	1393.67	112.78
A2MG_HUMAN	MVSGFIPLKPTVK	1415.82	60.03
A2MG_HUMAN	HYDGSYSTFGER	1417.59	65.09
A2MG_HUMAN	DMYSFLEDMGLK	1447.64	90.46
A2MG_HUMAN	NQGNTWLTAFVLK	1490.79	101.4
A2MG_HUMAN	AAQVTIQSSGTFSSK	1510.77	74.07
A2MG_HUMAN	LVHVEEPHTETVR	1544.8	67.26
A2MG_HUMAN	VTGEGCVYLQTSLK	1553.78	85.4
A2MG_HUMAN	ALLAYAFALAGNQDK	1564.83	103.74
A2MG_HUMAN	IAQWQSFQLEGGLK	1603.84	83.39
A2MG_HUMAN	TEVSSNHVLIYLDK	1616.84	105.63
A2MG_HUMAN	DNSVHWERPQKPK	1619.82	49.67
A2MG_HUMAN	TEHPFTVEEFVLPK	1671.85	82.05
A2MG_HUMAN	SSSNEEVMFLTVQVK	1696.83	71.25
A2MG_HUMAN	ALLAYAFALAGNQDKR	1720.93	36.11
A2MG_HUMAN	DTVIKPLLVEPEGLEK	1779	87.41
A2MG_HUMAN	LLIYAVLPTGDVIGDSAK	1844.04	108.33
A2MG_HUMAN	QFSFPLSSEPFQGSYK	1847.87	112.39
A2MG_HUMAN	VSVQLEASPAFLAVPVEK	1883.04	101.78
A2MG_HUMAN	FSGQLNSHGCFYQQVK	1898.87	32.19
A2MG_HUMAN	KDTVIKPLLVEPEGLEK	1907.1	49.5
A2MG_HUMAN	AFQPFFVELTMPYSVIR	2044.05	98.71
A2MG_HUMAN	LLLQQVSLPELPGEYSMK	2044.1	76.87
A2MG_HUMAN	VDLSFSPSQSLPASHAHLR	2048.04	46.65
A2MG_HUMAN	MCPQLQQYEMHGPEGLR	2072.92	99.36
A2MG_HUMAN	YSDASDCHGEDSQAFCEK	2104.77	50.85
A2MG_HUMAN	LHTEAQIQEEGTVVELTGR	2109.07	61.96
A2MG_HUMAN	HNVYINGITYTPVSSTNEK	2137.03	94.19
A2MG_HUMAN	KYSDASDCHGEDSQAFCEK	2232.87	87.51
A2MG_HUMAN	DLTGFPGPLNDQDDEDCINR	2289.99	118.87
A2MG_HUMAN	EEFPFALGVQTLPQTCDEPK	2305.1	41.33
A2MG_HUMAN	QQNAQGGFSSTQDTVVALHALSK	2386.18	88.49
A2MG_HUMAN	ETTFNSLLCPSGGEVSEELSLK	2396.14	103.28
A2MG_HUMAN	SLFTDLEAENDVLHCVAFAVPK	2474.22	95.4
A2MG_HUMAN	VVSMDENFHPLNELIPLVYIQDPK	2809.45	53.55
A2MG_HUMAN	AVDQSVLLMKPDAELSASSVYNLLPEK	2916.53	45.22
A2MG_HUMAN	YNILPEKEEFPFALGVQTLPQTCDEPK	3162.56	84.5
A2MG_HUMAN	SPCYGYQWVSEEHEEAHHTAYLVFSPSK	3337.47	28.84
A2MG_HUMAN	AVDQSVLLMKPDAELSASSVYNLLPEKDLTGFPGPLNDQDDEDCINR	5188.51	37.75
A4_HUMAN	VEAMLNDR	946.456	48.96
A4_HUMAN	SQVMTHLR	970.503	43.9
A4_HUMAN	WDSDPSGTK	991.427	34.4
A4_HUMAN	QQLVETHMAR	1211.61	43.84
A4_HUMAN	KAVIQHFQEK	1226.68	65.9
A4_HUMAN	THPHFVIPYR	1265.67	38.85
A4_HUMAN	LNMHMNVQNGK	1285.59	68.89
A4_HUMAN	LVFFAEDVGSNK	1324.67	97.42
A4_HUMAN	VESLEQEAANER	1373.64	89.83
A4_HUMAN	GLTTRPGSGLTNIK	1413.79	58.13
A4_HUMAN	EVCSEQAETGPCR	1521.61	82.53
A4_HUMAN	ISYGNDALMPSLTETK	1738.85	100.36
A4_HUMAN	CLVGEFVSDALLVPDK	1760.9	94.52
A4_HUMAN	MDVCETHLHWHTVAK	1862.86	68.27
A4_HUMAN	YLETPGDENEHAHFQK	1913.85	90.98
A4_HUMAN	STNLHDYGMLLPCGIDK	1932.9	94.53
A4_HUMAN	EQNYSDDVLANMISEPR	1979.88	139.51
A4_HUMAN	LALENYITALQAVPPRPR	2021.14	87.29
A4_HUMAN	STNLHDYGMLLPCGIDKFR	2236.09	55.93
A4_HUMAN	EGILQYCQEVYPELQITNVVEANQPVTIQNWCK	3962.93	59.39
AA2AR_HUMAN	VLAAHGSDGEQVSLR	1538.79	30.64
AACT_HUMAN	ADLSGITGAR	959.504	96.31
AACT_HUMAN	EQLSLLDR	972.523	49.42
AACT_HUMAN	KLINDYVK	991.571	52.68
AACT_HUMAN	EIGELYLPK	1060.58	48.38
AACT_HUMAN	NLAVSQVVHK	1093.63	50.57
AACT_HUMAN	WRDSLEFR	1107.55	46.94
AACT_HUMAN	ITLLSALVETR	1214.72	100.24
AACT_HUMAN	MEEVEAMLLPETLK	1631.82	72.27
AACT_HUMAN	WEMPFDPQDTHQSR	1772.76	31.48
AACT_HUMAN	MEEVEAMLLPETLKR	1787.92	81.88
AACT_HUMAN	LYGSEAFATDFQDSAAAK	1890.86	132.37
AACT_HUMAN	AVLDVFEEGTEASAATAVK	1906.95	141.65
AACT_HUMAN	RLYGSEAFATDFQDSAAAK	2046.97	96.63
AACT_HUMAN	FNRPFLMIIVPTDTQNIFFMSK	2658.38	53.82
AATC_HUMAN	LALGDDSPALK	1098.59	56.71
AATC_HUMAN	VGGVQSLGGTGALR	1270.69	54.76
AATC_HUMAN	TDDCHPWVLPVVK	1564.77	33.28
AATC_HUMAN	EPESILQVLSQMEK	1629.85	57.22
AATC_HUMAN	NLDYVATSIHEAVTK	1659.85	35.21
AATC_HUMAN	IVASTLSNPELFEEWTGNVK	2233.13	65.95
AATC_HUMAN	IANDNSLNHEYLPILGLAEFR	2398.22	35.63
ABCG2_HUMAN	QDKPLIEK	970.515	28.71
ACBP_HUMAN	WDAWNELK	1060.5	29.92
ACBP_HUMAN	TKPSDEEMLFIYGHYK	1956.92	27.75
ACBP_HUMAN	QATVGDINTERPGMLDFTGK	2149.05	30.17
ACTA_HUMAN	AGFAGDDAPR	975.441	74.7
ACTA_HUMAN	DLTDYLMK	997.481	52.36
ACTA_HUMAN	EITALAPSTMK	1160.62	56.14
ACTA_HUMAN	HQGVMVGMGQK	1169.6	29.13
ACTA_HUMAN	SYELPDGQVITIGNER	1789.89	124.65
ACTA_HUMAN	YPIEHGIITNWDDMEK	1959.91	35.25
ACTB_HUMAN	VAPEEHPVLLTEAPLNPK	1953.06	35.56
ACTBM_HUMAN	IWHHTFYNELR	1514.74	33.07
ADA22_HUMAN	TDLMAVTLAQSLAHNIGIISDK	2310.08	33.07
ADA22_HUMAN	LFEFSLDDLPSEFQQVNITPSK	2553.28	47.51
AFAM_HUMAN	FTFEYSR	948.434	34.81
AFAM_HUMAN	LCFFYNK	990.465	36.54
AFAM_HUMAN	GQCIINSNK	1032.5	43.37
AFAM_HUMAN	RPCFESLK	1035.52	45.73
AFAM_HUMAN	LPNNVLQEK	1053.58	59.52
AFAM_HUMAN	DADPDTFFAK	1125.5	42.91
AFAM_HUMAN	ICAMEGLPQK	1145.56	55.61
AFAM_HUMAN	TINPAVDHCCK	1313.59	82.07
AFAM_HUMAN	FTDSENVCQER	1383.58	72.05
AFAM_HUMAN	RHPDLSIPELLR	1444.82	58.34
AFAM_HUMAN	ESLLNHFLYEVAR	1589.82	74.81
AFAM_HUMAN	AESPEVCFNEESPK	1621.69	92.44
AFAM_HUMAN	IAPQLSTEELVSLGEK	1712.92	93.2
AFAM_HUMAN	SDVGFLPPFPTLDPEEK	1886.94	46.28
AFAM_HUMAN	KSDVGFLPPFPTLDPEEK	2015.02	53.74
AFAM_HUMAN	HELTDEELQSLFTNFANVVDK	2448.19	122.17
AFAM_HUMAN	RNPFVFAPTLLTVAVHFEEVAK	2484.36	60.63
AFAM_HUMAN	LKHELTDEELQSLFTNFANVVDK	2689.36	46.76
AFAM_HUMAN	TYVPPPFSQDLFTFHADMCQSQNEELQR	3384.53	30.9
AGRIN_HUMAN	SAGDVDTLAFDGR	1322.61	86.08
AGRIN_HUMAN	TEATQGLVLWSGK	1388.73	91.26
AGRIN_HUMAN	TFVEYLNAVTESEK	1628.8	85.84
ALBU_HUMAN	YLYEIAR	926.485	38.57
ALBU_HUMAN	LCTVATLR	932.511	49.55
ALBU_HUMAN	DDNPNLPR	939.439	32.46
ALBU_HUMAN	DLGEENFK	950.436	40.83
ALBU_HUMAN	FQNALLVR	959.553	59.66
ALBU_HUMAN	QTALVELVK	999.596	60.38
ALBU_HUMAN	LVAASQAALGL	1012.59	76.85
ALBU_HUMAN	LDELRDEGK	1073.53	41.72
ALBU_HUMAN	KQTALVELVK	1127.69	52.45
ALBU_HUMAN	CCTESLVNR	1137.49	49.03
ALBU_HUMAN	LVNEVTEFAK	1148.61	60.49
ALBU_HUMAN	AVMDDFAAFVEK	1341.63	96.76
ALBU_HUMAN	ETYGEMADCCAK	1433.52	53.44
ALBU_HUMAN	YICENQDSISSK	1442.63	82.93
ALBU_HUMAN	RHPDYSVVLLLR	1466.84	62.95
ALBU_HUMAN	KVPQVSTPTLVEVSR	1638.93	105.95
ALBU_HUMAN	RHPYFYAPELLFFAK	1896.97	43.94
ALBU_HUMAN	RPCFSALEVDETYVPK	1909.92	44.8
ALBU_HUMAN	VFDEFKPLVEEPQNLIK	2044.08	88.51
ALBU_HUMAN	VHTECCHGDLLECADDR	2085.83	60.31
ALBU_HUMAN	EFNAETFTFHADICTLSEK	2259.01	25.59
ALBU_HUMAN	ALVLIAFAQYLQQCPFEDHVK	2489.28	71.63
ALBU_HUMAN	MPCAEDYLSVVLNQLCVLHEK	2517.21	66.6
ALBU_HUMAN	LVRPEVDVMCTAFHDNEETFLK	2649.25	45.25
ALBU_HUMAN	RMPCAEDYLSVVLNQLCVLHEK	2673.31	65.6
ALBU_HUMAN	LVRPEVDVMCTAFHDNEETFLKK	2777.36	48.56
ALBU_HUMAN	SHCIAEVENDEMPADLPSLAADFVESK	2973.35	84.53
ALDOA_HUMAN	QLLLTADDR	1043.56	30.6
ALDOA_HUMAN	KELSDIAHR	1066.52	46.98
ALDOA_HUMAN	GILAADESTGSIAK	1331.69	80.71
ALDOA_HUMAN	FSHEEIAMATVTALR	1674.84	29.75
ALDOA_HUMAN	IGEHTPSALAIMENANVLAR	2106.09	41.61
ALDOA_HUMAN	GVVPLAGTNGETTTQGLDGLSER	2272.12	72.06
ALDOC_HUMAN	KELSDIALR	1043.6	42.69
ALDOC_HUMAN	ALQASALNAWR	1199.64	71.02
ALDOC_HUMAN	DNAGAATEEFIK	1264.6	59.33
ALDOC_HUMAN	GILAADESVGSMAK	1347.67	66.09
ALDOC_HUMAN	TPSALAILENANVLAR	1651.92	106.84
ALDOC_HUMAN	YTPEEIAMATVTALR	1664.85	67.75
ALS_HUMAN	LAYLQPALFSGLAELR	1760.98	73.74
AMBP_HUMAN	ETLLQDFR	1020.52	43.37
AMBP_HUMAN	TVAACNLPIVR	1212.66	96.48
AMBP_HUMAN	GVCEETSGAYEK	1328.54	67.76
AMBP_HUMAN	AFIQLWAFDAVK	1407.76	95.82
AMBP_HUMAN	CVLFPYGGCQGNGNK	1670.72	80.85
AMBP_HUMAN	EYCGVPGDGDEELLR	1707.75	68.32
AMBP_HUMAN	GECVPGEQEPEPILIPR	1918.95	97.25
AMBP_HUMAN	VVAQGVGIPEDSIFTMADR	2004	128.83
AMBP_HUMAN	KEDSCQLGYSAGPCMGMTSR	2233.91	138.93
AMD_HUMAN	EGPVLILGR	952.572	62.03
AMD_HUMAN	IVQFSPSGK	961.524	45.14
AMD_HUMAN	AGIEVQEIK	985.546	75.65
AMD_HUMAN	NNLVIFHR	1011.56	40.17
AMD_HUMAN	NGQWTLIGR	1044.54	33.97
AMD_HUMAN	ANILYAWAR	1076.58	55.75
AMD_HUMAN	GSGGLNLGNFFASR	1395.69	77.64
AMD_HUMAN	IPVDEEAFVIDFKPR	1773.92	82.48
AMD_HUMAN	DGNYWVTDVALHQVFK	1890.93	31.91
AMD_HUMAN	EEEEVLDQGDFYSLLSK	1999.93	100.08
AMD_HUMAN	REEEEVLDQGDFYSLLSK	2156.03	64.53
AMD_HUMAN	QSPQLPQAFYPVGHPVDVSFGDLLAAR	2908.49	74.25
AMD_HUMAN	FITQWGEESSGSSPLPGQFTVPHSLALVPLLGQLCVADR	4193.14	31.12
ANGI_HUMAN	NVVVACENGLPVHLDQSIFR	2267.14	31.21
ANGT_HUMAN	LDTEDKLR	988.52	62.12
ANGT_HUMAN	FMQAVTGWK	1066.53	58.95
ANGT_HUMAN	LQAILGVPWK	1123.67	60.2
ANGT_HUMAN	ALQDQLVLVAAK	1267.75	100.46
ANGT_HUMAN	DPTFIPAPIQAK	1296.7	66.65
ANGT_HUMAN	SLDFTELDVAAEK	1436.7	121.39
ANGT_HUMAN	AAMVGMLANFLGFR	1496.77	80.61
ANGT_HUMAN	VLSALQAVQGLLVAQGR	1722.02	120.51
ANGT_HUMAN	VEGLTFQQNSLNWMK	1793.87	96.42
ANGT_HUMAN	SLDFTELDVAAEKIDR	1820.91	50.11
ANGT_HUMAN	QPFVQGLALYTPVVLPR	1897.08	107.15
ANGT_HUMAN	ANAGKPKDPTFIPAPIQAK	1963.09	61.12
ANGT_HUMAN	VGEVLNSIFFELEADER	1965.97	38.34
ANGT_HUMAN	LDAHKVLSALQAVQGLLVAQGR	2286.32	69.91
ANGT_HUMAN	ADSQAQLLLSTVVGVFTAPGLHLK	2464.38	42.05
ANGT_HUMAN	VYIHPFHLVIHNESTCEQLAK	2534.28	33.7
ANGT_HUMAN	TGCSLMGASVDSTLAFNTYVHFQGK	2690.25	35.14
ANGT_HUMAN	EPTESTQQLNKPEVLEVTLNRPFLFAVYDQSATALHFLGR	4558.36	42.73
ANT3_HUMAN	ELFYK	698.363	25.09
ANT3_HUMAN	IEDGFSLK	907.471	52.86
ANT3_HUMAN	LPGIVAEGR	911.508	35.92
ANT3_HUMAN	SKLPGIVAEGR	1125.65	54.35
ANT3_HUMAN	FRIEDGFSLK	1210.63	36.4
ANT3_HUMAN	DDLYVSDAFHK	1308.6	61.83
ANT3_HUMAN	TSDQIHFFFAK	1339.66	69.59
ANT3_HUMAN	EVPLNTIIFMGR	1388.75	88.3
ANT3_HUMAN	DIPMNPMCIYR	1408.63	71.03
ANT3_HUMAN	VAEGTQVLELPFK	1429.78	96.81
ANT3_HUMAN	FATTFYQHLADSK	1527.73	82.56
ANT3_HUMAN	RVAEGTQVLELPFK	1585.88	60.36
ANT3_HUMAN	GDDITMVLILPKPEK	1667.91	87.25
ANT3_HUMAN	LQPLDFKENAEQSR	1673.84	66.21
ANT3_HUMAN	ADGESCSASMMYQEGK	1749.67	93.55
ANT3_HUMAN	EQLQDMGLVDLFSPEK	1847.9	95.64
ANT3_HUMAN	ATEDEGSEQKIPEATNR	1873.87	106.33
ANT3_HUMAN	KATEDEGSEQKIPEATNR	2001.96	111.43
ANT3_HUMAN	AFLEVNEEGSEAAASTAVVIAGR	2290.14	40.93
ANT3_HUMAN	NDNDNIFLSPLSISTAFAMTK	2298.12	93.88
ANT3_HUMAN	VAEGTQVLELPFKGDDITMVLILPKPEK	3079.7	61.37
ANT3_HUMAN	RVAEGTQVLELPFKGDDITMVLILPKPEK	3235.8	60.56
APLP1_HUMAN	LVETHATR	925.5	56.86
APLP1_HUMAN	DDTPMTLPK	1016.49	43.96
APLP1_HUMAN	VIALINDQR	1040.6	63.59
APLP1_HUMAN	DELAPAGTGVSR	1171.59	57.8
APLP1_HUMAN	EWAMADNQSK	1178.5	38.34
APLP1_HUMAN	MNPLEQYER	1178.54	55.99
APLP1_HUMAN	QMYPELQIAR	1247.64	67.24
APLP1_HUMAN	VEQATQAIPMER	1371.68	85.19
APLP1_HUMAN	HYQHVAAVDPEK	1392.68	63.6
APLP1_HUMAN	FQVHTHLQVIEER	1634.85	72.92
APLP1_HUMAN	SGSCAHPHHQVVPFR	1714.81	71.87
APLP1_HUMAN	AALEGFLAALQADPPQAER	1967.01	102.97
APLP1_HUMAN	CLPGEFVSEALLVPEGCR	2031.98	71.24
APLP1_HUMAN	RAALEGFLAALQADPPQAER	2123.11	63.75
APLP1_HUMAN	QALNEHFQSILQTLEEQVSGER	2555.27	71.41
APLP1_HUMAN	HQEAQEACSSQGLILHGSGMLLPCGSDR	3037.38	87.81
APLP1_HUMAN	RHQEAQEACSSQGLILHGSGMLLPCGSDR	3193.49	69.31
APLP2_HUMAN	EMIFNAER	1008.47	69.59
APLP2_HUMAN	VSIDNWCR	1048.48	47.74
APLP2_HUMAN	EWEEAELQAK	1231.57	37.52
APLP2_HUMAN	AVCSQEAMTGPCR	1465.61	64.62
APLP2_HUMAN	GSGVGEQDGGLIGAEEK	1601.75	109.9
APLP2_HUMAN	CLVGEFVSDVLLVPEK	1802.95	34.03
APLP2_HUMAN	MALENYLAALQSDPPRPHR	2178.1	34.42
APOA1_HUMAN	AKPALEDLR	1011.57	65.1
APOA1_HUMAN	LSPLGEEMR	1030.51	43.88
APOA1_HUMAN	LEALKENGGAR	1157.61	64.12
APOA1_HUMAN	ATEHLSTLSEK	1214.62	76.13
APOA1_HUMAN	QGLLPVLESFK	1229.7	75.4
APOA1_HUMAN	DLATVYVDVLK	1234.68	94.36
APOA1_HUMAN	VQPYLDDFQK	1251.62	70.1
APOA1_HUMAN	WQEEMELYR	1282.57	53.57
APOA1_HUMAN	THLAPYSDELR	1300.64	59.54
APOA1_HUMAN	ETEGLRQEMSK	1306.62	58.3
APOA1_HUMAN	VSFLSALEEYTK	1385.71	110.64
APOA1_HUMAN	DYVSQFEGSALGK	1399.66	113.35
APOA1_HUMAN	KWQEEMELYR	1410.66	57.34
APOA1_HUMAN	VKDLATVYVDVLK	1461.85	52.91
APOA1_HUMAN	VEPLRAELQEGAR	1466.78	56.72
APOA1_HUMAN	VSFLSALEEYTKK	1513.8	40.29
APOA1_HUMAN	THLAPYSDELRQR	1584.8	37.06
APOA1_HUMAN	LLDNWDSVTSTFSK	1611.77	109.22
APOA1_HUMAN	DSGRDYVSQFEGSALGK	1814.84	105.51
APOA1_HUMAN	EQLGPVTQEFWDNLEK	1931.92	111.84
APOA1_HUMAN	LREQLGPVTQEFWDNLEK	2201.11	102.16
APOA1_HUMAN	AKPALEDLRQGLLPVLESFK	2223.27	31.61
APOA1_HUMAN	EQLGPVTQEFWDNLEKETEGLR	2617.27	38.35
APOA1_HUMAN	LREQLGPVTQEFWDNLEKETEGLR	2886.46	83.18
APOA1_HUMAN	EQLGPVTQEFWDNLEKETEGLRQEMSK	3220.55	56.19
APOA2_HUMAN	EQLTPLIK	940.559	32.13
APOA2_HUMAN	SPELQAEAK	971.496	67.33
APOA2_HUMAN	SKEQLTPLIK	1155.69	57.56
APOA2_HUMAN	VKSPELQAEAK	1198.66	72.64
APOA2_HUMAN	SKEQLTPLIKK	1283.78	48.97
APOA2_HUMAN	EPCVESLVSQYFQTVTDYGK	2349.08	131.14
APOA4_HUMAN	EAVEHLQK	952.498	59.56
APOA4_HUMAN	ISASAEELR	974.503	71.96
APOA4_HUMAN	LAPLAEDVR	982.543	62.65
APOA4_HUMAN	VNSFFSTFK	1075.54	56.49
APOA4_HUMAN	IDQNVEELK	1083.5	51.43
APOA4_HUMAN	IDQTVEELR	1101.57	54.18
APOA4_HUMAN	LEPYADQLR	1103.56	54.63
APOA4_HUMAN	VEPYGENFNK	1195.55	40.6
APOA4_HUMAN	ALVQQMEQLR	1214.64	76.87
APOA4_HUMAN	LLPHANEVSQK	1234.67	52.39
APOA4_HUMAN	IDQTVEELRR	1257.66	29.33
APOA4_HUMAN	TQVNTQAEQLR	1286.66	74.71
APOA4_HUMAN	LVPFATELHER	1308.63	34.93
APOA4_HUMAN	DKVNSFFSTFK	1318.66	58.39
APOA4_HUMAN	SLAPYAQDTQEK	1349.64	71.54
APOA4_HUMAN	RVEPYGENFNK	1351.65	46.05
APOA4_HUMAN	LGEVNTYAGDLQK	1406.7	99.13
APOA4_HUMAN	KLVPFATELHER	1438.79	74.72
APOA4_HUMAN	TQVNTQAEQLRR	1442.76	36.47
APOA4_HUMAN	LNHQLEGLTFQMK	1557.8	68.9
APOA4_HUMAN	LKEEIGKELEELR	1584.88	71.25
APOA4_HUMAN	SELTQQLNALFQDK	1633.83	105.02
APOA4_HUMAN	LGPHAGDVEGHLSFLEK	1804.91	97.24
APOA4_HUMAN	SLAELGGHLDQQVEEFR	1926.95	132.9
APOA4_HUMAN	ENADSLQASLRPHADELK	1992.98	68.78
APOA4_HUMAN	SLAELGGHLDQQVEEFRR	2083.05	56.97
APOA4_HUMAN	TLSLPELEQQQEQQQEQQQEQVQMLAPLES	3536.7	32.86
APOB_HUMAN	ATGVLYDYVNK	1241.63	57.34
APOB_HUMAN	AVSMPSFSILGSDVR	1564.8	62.88
APOB_HUMAN	SVSDGIAALDLNAVANK	1656.87	87.26
APOB_HUMAN	FSVPAGIVIPSFQALTAR	1873.05	34.11
APOB_HUMAN	VPSYTLILPSLELPVLHVPR	2242.31	73.7
APOB_HUMAN	VNWEEEAASGLLTSLKDNVPK	2299.17	34.98
APOB_HUMAN	IADFELPTIIVPEQTIEIPSIK	2465.38	27.34
APOC1_HUMAN	EFGNTLEDK	1051.48	27.43
APOC1_HUMAN	EWFSETFQK	1200.55	38.65
APOC1_HUMAN	LKEFGNTLEDK	1292.66	41.59
APOC1_HUMAN	MREWFSETFQK	1487.69	64.25
APOC2_HUMAN	TAAQNLYEK	1036.52	30.42
APOC2_HUMAN	ESLSSYWESAK	1282.62	45.34
APOC2_HUMAN	STAAMSTYTGIFTDQVLSVLK	2232.14	106.51
APOC3_HUMAN	GWVTDGFSSLK	1195.59	71.18
APOC3_HUMAN	DALSSVQESQVAQQAR	1715.85	121.66
APOD_HUMAN	IPTTFENGR	1034.5	58.15
APOD_HUMAN	NILTSNNIDVK	1229.66	70.81
APOD_HUMAN	MTVTDQVNCPK	1291.59	96.85
APOD_HUMAN	KMTVTDQVNCPK	1419.68	113.81
APOD_HUMAN	NPNLPPETVDSLK	1422.73	72.6
APOD_HUMAN	CPNPPVQENFDVNK	1656.75	87.76
APOD_HUMAN	WYEIEKIPTTFENGR	1882.91	30.12
APOE_HUMAN	QWAGLVEK	929.5	52.62
APOE_HUMAN	ALMDETMK	937.425	67.45
APOE_HUMAN	LAVYQAGAR	947.521	67.59
APOE_HUMAN	DADDLQKR	959.469	31.71
APOE_HUMAN	LGPLVEQGR	967.547	60.93
APOE_HUMAN	LQAEAFQAR	1032.54	52.1
APOE_HUMAN	RLAVYQAGAR	1103.62	60.19
APOE_HUMAN	LEEQAQQIR	1113.58	80.65
APOE_HUMAN	TRDRLDEVK	1130.6	41.57
APOE_HUMAN	LGADMEDVCGR	1221.51	88.51
APOE_HUMAN	QQTEWQSGQR	1246.57	65.65
APOE_HUMAN	LDEVKEQVAEVR	1413.75	76.5
APOE_HUMAN	AATVGSLAGQPLQER	1496.79	104.33
APOE_HUMAN	SWFEPLVEDMQR	1535.71	84.87
APOE_HUMAN	VQAAVGTSAAPVPSDNH	1619.78	138.39
APOE_HUMAN	VEQAVETEPEPELR	1624.79	110.99
APOE_HUMAN	GEVQAMLGQSTEELR	1646.79	124.27
APOE_HUMAN	DRLDEVKEQVAEVR	1684.88	92.81
APOE_HUMAN	SELEEQLTPVAEETR	1729.83	124.56
APOE_HUMAN	LKSWFEPLVEDMQR	1776.89	54.43
APOE_HUMAN	WVQTLSEQVQEELLSSQVTQELR	2729.39	119.75
APOH_HUMAN	TDASDVKPC	991.43	64.53
APOH_HUMAN	ATVVYQGER	1021.52	56.44
APOH_HUMAN	EHSSLAFWK	1103.54	38.49
APOH_HUMAN	KATVVYQGER	1149.62	62.36
APOH_HUMAN	VCPFAGILENGAVR	1502.75	86.35
APOH_HUMAN	FICPLTGLWPINTLK	1771.97	90.35
APOH_HUMAN	KFICPLTGLWPINTLK	1900.07	80.15
APOH_HUMAN	TCPKPDDLPFSTVVPLK	1913	69.93
APOH_HUMAN	CSYTEDAQCIDGTIEVPK	2084.9	134.25
APOH_HUMAN	TFYEPGEEITYSCKPGYVSR	2382.09	101.56
APOH_HUMAN	ATFGCHDGYSLDGPEEIECTK	2384.99	104.25
APOH_HUMAN	CPFPSRPDNGFVNYPAKPTLYYK	2731.31	35.55
APOH_HUMAN	WSPELPVCAPIICPPPSIPTFATLR	2818.46	106.79
APOM_HUMAN	SLTSCLDSK	1009.48	45.73
APOM_HUMAN	WIYHLTEGSTDLR	1589.79	35.2
APOM_HUMAN	EELATFDPVDNIVFNMAAGSAPMQLHLR	3085.48	46.02
ARFP1_HUMAN	KYENILK	906.518	47.88
ASAP1_HUMAN	GDLKGVKGDLK	1128.65	30.22
ATRN_HUMAN	SEAACLAAGPGIR	1271.63	65.57
ATRN_HUMAN	LTGSSGFVTDGPGNYK	1598.75	80.84
ATS1_HUMAN	LHAFDQQLDLELRPDSSFLAPGFTLQNVGR	3383.73	28.38
ATS4_HUMAN	MSQTGSHPGR	1056.49	32.44
B2MG_HUMAN	VNHVTLSQPK	1121.62	58.94
B2MG_HUMAN	VEHSDLSFSK	1147.55	62.05
B2MG_HUMAN	DWSFYLLYYTEFTPTEK	2202.02	60.69
B2MG_HUMAN	SNFLNCYVSGFHPSDIEVDLLK	2553.23	84.71
B2MG_HUMAN	DWSFYLLYYTEFTPTEKDEYACR	2996.33	97.25
B2MG_HUMAN	SNFLNCYVSGFHPSDIEVDLLKNGER	3010.41	83.61
B3GN1_HUMAN	SCQEVFDK	1011.43	39.14
B3GN1_HUMAN	YEAAVPDPR	1016.49	63.21
B3GN1_HUMAN	EPGEFALLR	1030.54	37.6
B3GN1_HUMAN	WEGPLSVSVFAATK	1490.77	100.67
B3GN1_HUMAN	TALASGGVLDASGDYR	1551.76	99.38
B3GN1_HUMAN	EEAQLATVLAYALSSHCPDMR	2361.11	103.19
B3GN1_HUMAN	EMLDQSNQWGGTALVVPAFEIR	2460.21	101.66
B3GN1_HUMAN	ISQACELHVAGFDFEVLNEGFLVHK	2858.41	39.24
B3GN1_HUMAN	TTMDPNDVILATHASVDNLLHLSGLLER	3045.55	30.22
B3GN1_HUMAN	WVNLPEESLLRPAYVVPWQDPWEPFYVAGGK	3641.85	101.74
BAI2_HUMAN	LLAPAALAFR	1041.63	51.95
BASP1_HUMAN	ESEPQAAAEPAEAK	1426.66	40.23
BDP1_HUMAN	ETEKNASK	905.45	26.5
BGH3_HUMAN	ILGDPEALR	982.544	31.08
BGH3_HUMAN	YGTLFTMDR	1102.51	64.3
BGH3_HUMAN	LTLLAPLNSVFK	1314.79	43.6
BGH3_HUMAN	GDELADSALEIFK	1406.69	96.76
BGH3_HUMAN	VLTPPMGTVMDVLK	1499.81	39.28
BGH3_HUMAN	YLYHGQTLETLGGK	1578.8	37.92
BRWD3_HUMAN	NDQNTSVSHAR	1229.54	26.75
BTD_HUMAN	SHLIIAQVAK	1078.65	57.78
BTD_HUMAN	ILSGDPYCEK	1180.55	40.19
BTD_HUMAN	GDMFLVANLGTK	1264.65	48.78
BTD_HUMAN	LSSGLVTAALYGR	1306.72	82.74
BTD_HUMAN	VDLITFDTPFAGR	1450.75	101.36
BTD_HUMAN	TSIYPFLDFMPSPQVVR	1996.02	87.62
BTD_HUMAN	QEALELMNQNLDIYEQQVMTAAQK	2807.36	64.57
C163A_HUMAN	LVGGDIPCSGR	1129.56	58.38
C163A_HUMAN	QLGCPTAVTAIGR	1342.7	54.6
C163A_HUMAN	GPDTLWQCPSSPWEK	1786.81	59.84
C1QA_HUMAN	SLGFCDTTNK	1141.51	46.23
C1QA_HUMAN	GHIYQGSEADSVFSGFLIFPSA	2328.11	55.69
C1QA_HUMAN	KGHIYQGSEADSVFSGFLIFPSA	2456.2	30.03
C1QA_HUMAN	GLFQVVSGGMVLQLQQGDQVWVEKDPK	2984.55	42.78
C1QB_HUMAN	TINVPLRR	967.593	27.64
C1QB_HUMAN	GNLCVNLMR	1075.53	75.67
C1QB_HUMAN	LEQGENVFLQATDK	1590.79	101.85
C1QB_HUMAN	VPGLYYFTYHASSR	1659.81	83.95
C1QB_HUMAN	FDHVITNMNNNYEPR	1862.84	78.35
C1QB_HUMAN	VVTFCDYAYNTFQVTTGGMVLK	2513.2	72.51
C1QC_HUMAN	FQSVFTVTR	1083.57	61.59
C1QC_HUMAN	VVTFCGHTSK	1134.55	53.52
C1QC_HUMAN	TNQVNSGGVLLR	1256.68	77.41
C1QC_HUMAN	QTHQPPAPNSLIR	1457.78	53.11
C1QC_HUMAN	FNAVLTNPQGDYDTSTGK	1926.9	121.75
C1QC_HUMAN	VPGLYYFVYHASHTANLCVLLYR	2755.4	32.33
C1R_HUMAN	NIGEFCGK	923.415	29.38
C1R_HUMAN	VSVHPDYR	971.483	46.94
C1R_HUMAN	VLNYVDWIK	1148.62	41.45
C1R_HUMAN	YTTTMGVNTYK	1277.6	71.65
C1R_HUMAN	FCGQLGSPLGNPPGK	1525.76	79.1
C1R_HUMAN	IQYYCHEPYYK	1562.69	64.37
C1R_HUMAN	QDACQGDSGGVFAVR	1565.68	109.06
C1R_HUMAN	LPVANPQACENWLR	1666.82	79.57
C1R_HUMAN	CLPVCGKPVNPVEQR	1751.88	35.02
C1R_HUMAN	MGNFPWQVFTNIHGR	1802.87	51.96
C1R_HUMAN	ESEQGVYTCTAQGIWK	1855.85	88.22
C1R_HUMAN	MDVFSQNMFCAGHPSLK	1967.87	34.59
C1R_HUMAN	GFLAYYQAVDLDECASR	1976.89	93.72
C1R_HUMAN	TLDEFTIIQNLQPQYQFR	2253.14	101.31
C1R_HUMAN	LVFQQFDLEPSEGCFYDYVK	2483.14	85.89
C1R_HUMAN	QRPPDLDTSSNAVDLLFFTDESGDSR	2881.34	75.15
C1R_HUMAN	QGYQLIEGNQVLHSFTAVCQDDGTWHR	3158.47	56.3
C1R_HUMAN	LFGEVTSPLFPKPYPNNFETTTVITVPTGYR	3484.81	49.3
C1RL_HUMAN	GSEAINAPGDNPAK	1339.64	60.84
C1RL_HUMAN	WILTAAHTIYPK	1412.78	70.3
C1RL_HUMAN	LGNFPWQAFTSIHGR	1729.87	42.16
C1S_HUMAN	SDFSNEER	982.401	47.88
C1S_HUMAN	IIGGSDADIK	987.524	70.2
C1S_HUMAN	CVPVCGVPR	1042.51	40.02
C1S_HUMAN	NYVDWIMK	1067.51	36.83
C1S_HUMAN	YHGDPMPCPK	1200.51	41.53
C1S_HUMAN	TNFDNDIALVR	1276.64	73.28
C1S_HUMAN	EDTPNSVWEPAK	1371.62	60.73
C1S_HUMAN	GDSGGAFAVQDPNDK	1476.65	80.96
C1S_HUMAN	VEDPESTLFGSVIR	1547.79	116.7
C1S_HUMAN	VGATSFYSTCQSNGK	1606.69	90.89
C1S_HUMAN	MLTPEHVFIHPGWK	1690.87	45.12
C1S_HUMAN	SNALDIIFQTDLTGQK	1762.91	116.24
C1S_HUMAN	SNALDIIFQTDLTGQKK	1891.01	25.73
C1S_HUMAN	QFGPYCGHGFPGPLNIETK	2118.01	58.17
C1S_HUMAN	SSNNPHSPIVEEFQVPYNK	2185.05	59.21
C1S_HUMAN	VEKPTADAEAYVFTPNMICAGGEK	2597.21	35.69
C1S_HUMAN	MGPTVSPICLPGTSSDYNLMDGDLGLISGWGR	3365.59	80.39
C99L2_HUMAN	DLEDIVGGGEYKPDK	1633.79	37.02
C99L2_HUMAN	APAKPPGSGLDLADALDDQDDGR	2293.08	37.75
CA2D1_HUMAN	LEETITQAR	1059.56	72.24
CA2D1_HUMAN	FVVTDGGITR	1063.57	64.08
CA2D1_HUMAN	MQEDLVTLAK	1146.59	25.24
CA2D1_HUMAN	GPIQWMACENK	1332.6	69.16
CA2D1_HUMAN	SGPGAYESGIMVSK	1379.71	60.48
CA2D1_HUMAN	YYPASPWVDNSR	1453.66	43.71
CA2D1_HUMAN	IKPVFIEDANFGR	1504.81	59.81
CA2D1_HUMAN	TASGVNQLVDIYEK	1535.78	112.61
CA2D1_HUMAN	VFTFSVGQHNYDR	1568.73	28.63
CA2D1_HUMAN	YQDLYTVEPNNAR	1581.75	62.64
CA2D1_HUMAN	TPNNPSCNADLINR	1584.73	74.04
CA2D1_HUMAN	VLLDAGFTNELVQNYWSK	2096.06	98.69
CA2D1_HUMAN	LLIQAEQTSDGPNPCDMVK	2115	35.46
CA2D1_HUMAN	SQEPVTLDFLDAELENDIK	2175.06	100.67
CA2D1_HUMAN	INTQEYLDVLGRPMVLAGDK	2231.16	60.67
CA2D1_HUMAN	NREEDPSLLWQVFGSATGLAR	2345.18	81.24
CAB45_HUMAN	DLGGFDEDAEPR	1319.56	81.24
CAD13_HUMAN	VNSDGGLVALR	1099.6	98.36
CAD13_HUMAN	YEVSSPYFK	1118.53	33.49
CAD13_HUMAN	DIQGSLQDIFK	1262.65	79.13
CAD13_HUMAN	INENTGSVSVTR	1275.64	84.54
CAD13_HUMAN	SIVVSPILIPENQR	1563.9	35.93
CAD13_HUMAN	TPHAEDMAELVIVGGK	1665.84	66.37
CAD13_HUMAN	TLEGPVPLEVIVIDQNDNRPIFR	2633.43	44.23
CADH2_HUMAN	FLIYAQDK	996.528	49.46
CADH2_HUMAN	SFPLSSEHAK	1101.55	35.54
CADH2_HUMAN	VDEDGMVYAVR	1252.58	81.14
CADH2_HUMAN	DVHEGQPLLNVK	1347.71	60.37
CADH2_HUMAN	VQYESSEPADFK	1398.63	69.94
CADH2_HUMAN	ESAEVEEIVFPR	1403.69	37.62
CADH2_HUMAN	LSLKPTLTEESVK	1443.82	68.86
CADH2_HUMAN	TGFPEDVYSAVLSK	1511.75	69.83
CADH2_HUMAN	KVQYESSEPADFK	1526.73	80.84
CADH4_HUMAN	VGADGTVFATR	1092.56	98.17
CADM1_HUMAN	SDDSVIQLLNPNR	1469.75	61.69
CADM1_HUMAN	SEVEEWSDMYTVTSQLMLK	2275.04	63.32
CADM1_HUMAN	EDDGVPVICQVEHPAVTGNLQTQR	2661.28	40.86
CADM1_HUMAN	EGDALELTCEAIGKPQPVMVTWVR	2698.35	94.35
CADM1_HUMAN	VHKEDDGVPVICQVEHPAVTGNLQTQR	3025.51	39.94
CADM2_HUMAN	SDDGVAVICR	1090.51	63.43
CADM2_HUMAN	GKPLPEPVLWTK	1363.79	37.39
CADM2_HUMAN	IIPSTPFPQEGQPLILTCESK	2354.21	57.52
CADM2_HUMAN	AYLTVLGVPEKPQISGFSSPVMEGDLMQLTCK	3494.76	56.31
CADM3_HUMAN	LLLHCEGR	994.464	47.09
CADM3_HUMAN	KGDQELHGEPTR	1365.66	52.12
CADM3_HUMAN	GNPVPQQYLWEK	1457.73	43.2
CADM3_HUMAN	EDDGASIVCSVNHESLK	1858.83	90.04
CADM3_HUMAN	SLVTVLGIPQKPIITGYK	1926.15	61.55
CADM3_HUMAN	IEVLYTPTAMIRPDPPHPR	2202.16	33.15
CADM3_HUMAN	DHEDSSLQWSNPAQQTLYFGEK	2579.16	86.19
CADM4_HUMAN	VWSVASTVR	1003.54	63.23
CADM4_HUMAN	FQLEEFSPR	1151.56	62.21
CADM4_HUMAN	QTQYVLDVQYSPTAR	1767.88	68.31
CADM4_HUMAN	LHQYDGSIVVIQNPAR	1808.96	79.34
CADM4_HUMAN	EQAVEGGEVELSCLVPR	1870.91	108.43
CADM4_HUMAN	EGDTLVLTCAVTGNPRPNQIR	2312.17	72.66
CAH1_HUMAN	GGPFSDSYR	984.431	46.71
CAH1_HUMAN	ADGLAVIGVLMK	1185.68	92.77
CAH4_HUMAN	EQILAFSQK	1062.57	34.03
CAH4_HUMAN	YLGSLTTPTCDEK	1483.68	34.68
CALL5_HUMAN	NLSEAQLR	928.498	25.89
CALL5_HUMAN	AFSAVDTDGNGTINAQELGAALK	2263.1	69.51
CALM_HUMAN	VFDKDGNGYISAAELR	1753.85	34.26
CALM_HUMAN	EAFSLFDKDGDGTITTK	1842.89	45.32
CALR_HUMAN	EQFLDGDGWTSR	1409.62	58.01
CALR_HUMAN	FYALSASFEPFSNK	1606.77	105.49
CALR_HUMAN	KPEDWDEEMDGEWEPPVIQNPEYK	2959.28	50.54
CALY_HUMAN	SILAAIGAYPLSR	1330.76	87.18
CAMKV_HUMAN	NYNQPSEVTDR	1322.59	27.22
CART_HUMAN	GTSCNSFLLK	1125.55	42.4
CART_HUMAN	ALDIYSAVDDASHEK	1632.77	25.97
CATB_HUMAN	ICEPGYSPTYK	1313.6	69.08
CATB_HUMAN	GQDHCGIESEVVAGIPR	1822.87	28.31
CATB_HUMAN	VMFTEDLKLPASFDAR	1838.93	36.63
CATD_HUMAN	YYTVFDR	962.451	38.15
CATD_HUMAN	VSTLPAITLK	1041.64	34.15
CATD_HUMAN	LSPEDYTLK	1064.54	32.18
CATD_HUMAN	FDGILGMAYPR	1236.63	83.8
CATD_HUMAN	LLDIACWIHHK	1404.73	33.18
CATD_HUMAN	TMSEVGGSVEDLIAK	1534.75	110.42
CATD_HUMAN	LVDQNIFSFYLSR	1600.83	89.49
CATD_HUMAN	DPDAQPGGELMLGGTDSK	1786.81	81.35
CATD_HUMAN	YSQAVPAVTEGPIPEVLK	1897.02	116.82
CATD_HUMAN	ISVNNVLPVFDNLMQQK	1958.03	68.88
CATD_HUMAN	AIGAVPLIQGEYMIPCEK	1988.01	96.22
CATH_HUMAN	GIMGEDTYPYQGK	1457.65	64.73
CATH_HUMAN	MLSLAEQQLVDCAQDFNNHGCQGGLPSQAFEYILYNK	4257.97	31.58
CATL1_HUMAN	VFQEPLFYEAPR	1494.75	59.22
CATS_HUMAN	GPVSVGVDAR	955.508	43.32
CATZ_HUMAN	VGDYGSLSGR	1009.49	58.85
CATZ_HUMAN	NVDGVNYASITR	1307.65	83
CBG_HUMAN	ITQDAQLK	915.504	28.59
CBG_HUMAN	MNTVIAALSR	1074.59	84.61
CBG_HUMAN	WSAGLTSSQVDLYIPK	1763.9	94.8
CBG_HUMAN	SETEIHQGFQHLHQLFAK	2149.08	36.09
CBG_HUMAN	KNIFISPVSISMALAMLSLGTCGHTR	2803.46	57.8
CBLN3_HUMAN	ASGSFVAPVR	989.529	63.51
CBLN4_HUMAN	GSSSSPLGISVR	1145.6	33.79
CBPB2_HUMAN	DTGTYGFLLPER	1367.67	57.05
CBPE_HUMAN	SNAQGIDLNR	1086.54	60.03
CBPE_HUMAN	LTASAPGYLAITK	1304.74	85.14
CBPE_HUMAN	YIGNMHGNEAVGR	1416.67	48.75
CBPE_HUMAN	IHIMPSLNPDGFEK	1596.8	35.14
CBPE_HUMAN	SGSAHEYSSSPDDAIFQSLAR	2224	47.49
CBPE_HUMAN	ELLVIELSDNPGVHEPGEPEFK	2448.15	61.95
CC126_HUMAN	TIAVLLDDILQR	1368.8	61.38
CC129_HUMAN	SQGSDNLQEGQEK	1419.6	30.97
CCKN_HUMAN	AHLGALLAR	920.554	32.7
CCL14_HUMAN	WVQDYIK	950.487	33.21
CCND3_HUMAN	ACQEQIEAALRESLR	1774.86	25.25
CD044_HUMAN	MASKLFEMTGER	1414.67	25.27
CD048_HUMAN	TETLLLQAER	1172.64	84.6
CD14_HUMAN	ATVNPSAPR	911.484	58.18
CD14_HUMAN	ELTLEDLK	959.519	51.71
CD14_HUMAN	VLDLSCNR	975.482	55.3
CD14_HUMAN	GLMAALCPHK	1096.55	47.64
CD14_HUMAN	FPAIQNLALR	1141.66	76
CD14_HUMAN	LKELTLEDLK	1200.7	51.84
CD14_HUMAN	LTVGAAQVPAQLLVGALR	1776.07	106.06
CD14_HUMAN	SWLAELQQWLKPGLK	1796	77.91
CD14_HUMAN	RLTVGAAQVPAQLLVGALR	1932.16	62.34
CD14_HUMAN	AFPALTSLDLSDNPGLGER	1971.98	148.7
CD14_HUMAN	VLSIAQAHSPAFSCEQVR	1999	114.61
CD14_HUMAN	ITGTMPPLPLEATGLALSSLR	2137.19	104.78
CD14_HUMAN	GLMAALCPHKFPAIQNLALR	2220.2	50.96
CD14_HUMAN	NTGMETPTGVCAALAAAGVQPHSLDLSHNSLR	3274.58	26.67
CD166_HUMAN	ALFLETEQLK	1190.65	57.98
CD166_HUMAN	SSNTYTLTDVR	1255.61	61.28
CD166_HUMAN	LDVPQNLMFGK	1260.66	44.06
CD166_HUMAN	VLHPLEGAVVIIFK	1533.93	53.83
CD166_HUMAN	YEKPDGSPVFIAFR	1624.83	57.07
CD166_HUMAN	QIGDALPVSCTISASR	1673.84	71.26
CD166_HUMAN	EMDPVTQLYTMTSTLEYK	2149	101.59
CD44_HUMAN	TEAADLCK	906.413	36.34
CD44_HUMAN	ALSIGFETCR	1152.56	62.17
CD44_HUMAN	YGFIEGHVVIPR	1385.75	77.12
CD59_HUMAN	ENELTYYCCK	1378.56	59.24
CD59_HUMAN	FEHCNFNDVTTR	1538.66	81.27
CD59_HUMAN	LRENELTYYCCK	1647.74	64.52
CDK10_HUMAN	NFIIHRDLK	1154.66	41.28
CE350_HUMAN	QAVFDLTK	921.481	27.29
CECR1_HUMAN	SQVFNILR	975.552	49.27
CECR1_HUMAN	LPYFFHAGETDWQGTSIDR	2239.04	48.5
CEP55_HUMAN	NQITQLESLK	1174.61	25.72
CERU_HUMAN	GEFYIGSK	899.44	45.21
CERU_HUMAN	YTVNQCR	939.428	41.46
CERU_HUMAN	QYTDSTFR	1016.46	58.82
CERU_HUMAN	MYYSAVDPTK	1173.54	75.38
CERU_HUMAN	IYHSHIDAPK	1179.61	51.86
CERU_HUMAN	DIFTGLIGPMK	1190.64	65.08
CERU_HUMAN	EYTDASFTNR	1202.52	60.53
CERU_HUMAN	DDEEFIESNK	1224.52	78.65
CERU_HUMAN	EYTDASFTNRK	1330.62	46.86
CERU_HUMAN	GAYPLSIEPIGVR	1370.75	86.79
CERU_HUMAN	QSEDSTFYLGER	1430.63	83.28
CERU_HUMAN	DIASGLIGPLIICK	1468.83	88.86
CERU_HUMAN	EVGPTNADPVCLAK	1469.71	78.83
CERU_HUMAN	ALYLQYTDETFR	1518.73	76.99
CERU_HUMAN	VNKDDEEFIESNK	1565.71	92.99
CERU_HUMAN	DLYSGLIGPLIVCR	1574.85	96.52
CERU_HUMAN	RQSEDSTFYLGER	1586.73	58.68
CERU_HUMAN	VDKDNEDFQESNR	1594.69	90.3
CERU_HUMAN	QYTDSTFRVPVER	1596.79	45.49
CERU_HUMAN	AGLQAFFQVQECNK	1638.79	99.74
CERU_HUMAN	KALYLQYTDETFR	1646.83	67
CERU_HUMAN	NNEGTYYSPNYNPQSR	1902.81	89.25
CERU_HUMAN	TTIEKPVWLGFLGPIIK	1911.13	48.91
CERU_HUMAN	AEEEHLGILGPQLHADVGDK	2127.06	88.44
CERU_HUMAN	NLASRPYTFHSHGITYYK	2154.06	42.19
CERU_HUMAN	LISVDTEHSNIYLQNGPDR	2171.05	105.36
CERU_HUMAN	MHSMNGFMYGNQPGLTMCK	2203.9	104.87
CERU_HUMAN	KAEEEHLGILGPQLHADVGDK	2255.16	98.51
CERU_HUMAN	KLISVDTEHSNIYLQNGPDR	2299.15	67.94
CERU_HUMAN	MYYSAVDPTKDIFTGLIGPMK	2346.17	77.69
CERU_HUMAN	HYYIGIIETTWDYASDHGEK	2397.1	72.5
CERU_HUMAN	MYSVNGYTFGSLPGLSMCAEDR	2455.06	109.63
CERU_HUMAN	MFTTAPDQVDKEDEDFQESNK	2473.05	95.18
CERU_HUMAN	KAEEEHLGILGPQLHADVGDKVK	2482.32	57.93
CERU_HUMAN	GPEEEHLGILGPVIWAEVGDTIR	2486.29	79.31
CERU_HUMAN	SGAGTEDSACIPWAYYSTVDQVK	2504.11	98.68
CERU_HUMAN	HYYIGIIETTWDYASDHGEKK	2525.18	51.49
CERU_HUMAN	SVPPSASHVAPTETFTYEWTVPK	2530.24	56.46
CERU_HUMAN	TYCSEPEKVDKDNEDFQESNR	2589.09	63.87
CERU_HUMAN	GVYSSDVFDIFPGTYQTLEMFPR	2668.26	95.88
CERU_HUMAN	EFYLFPTVFDENESLLLEDNIR	2702.32	38.25
CERU_HUMAN	HYYIAAEEIIWNYAPSGIDIFTK	2713.35	62.83
CERU_HUMAN	ERGPEEEHLGILGPVIWAEVGDTIR	2771.43	81.99
CERU_HUMAN	WYLFGMGNEVDVHAAFFHGQALTNK	2851.36	36
CERU_HUMAN	DVDKEFYLFPTVFDENESLLLEDNIR	3159.54	79.62
CERU_HUMAN	QKDVDKEFYLFPTVFDENESLLLEDNIR	3415.7	66.84
CERU_HUMAN	GDSVVWYLFSAGNEADVHGIYFSGNTYLWR	3422.61	74.12
CERU_HUMAN	RDTANLFPQTSLTLHMWPDTEGTFNVECLTTDHYTGGMK	4484.08	43.56
CF153_HUMAN	QLVAGNSPK	912.503	27.22
CFAB_HUMAN	VASYGVKPR	975.552	55.85
CFAB_HUMAN	CLVNLIEK	987.544	40.81
CFAB_HUMAN	DISEVVTPR	1014.53	48.96
CFAB_HUMAN	DNEQHVFK	1015.47	28.38
CFAB_HUMAN	LQDEDLGFL	1048.51	58.23
CFAB_HUMAN	ALFVSEEEK	1050.52	29.52
CFAB_HUMAN	GDSGGPLIVHK	1078.58	61.85
CFAB_HUMAN	DAQYAPGYDK	1126.49	61.74
CFAB_HUMAN	EELLPAQDIK	1154.62	63.13
CFAB_HUMAN	ALFVSEEEKK	1178.62	55.35
CFAB_HUMAN	GDSGGPLIVHKR	1233.66	52.33
CFAB_HUMAN	VKDISEVVTPR	1241.7	69.87
CFAB_HUMAN	YGLVTYATYPK	1274.65	73.01
CFAB_HUMAN	LPPTTTCQQQK	1300.65	61.63
CFAB_HUMAN	EKLQDEDLGFL	1305.65	79.13
CFAB_HUMAN	LEDSVTYHCSR	1365.6	82.85
CFAB_HUMAN	QLNEINYEDHK	1401.65	64
CFAB_HUMAN	GTDYHKQPWQAK	1457.71	47.65
CFAB_HUMAN	VSEADSSNADWVTK	1507.67	101.96
CFAB_HUMAN	DFHINLFQVLPWLK	1768.97	52.83
CFAB_HUMAN	EAGIPEFYDYDVALIK	1841.91	78.02
CFAB_HUMAN	FLCTGGVSPYADPNTCR	1913.85	119.19
CFAB_HUMAN	KEAGIPEFYDYDVALIK	1970.01	78.22
CFAB_HUMAN	DLEIEVVLFHPNYNINGK	2114.07	42.05
CFAB_HUMAN	YGQTIRPICLPCTEGTTR	2122.03	68.27
CFAB_HUMAN	RDLEIEVVLFHPNYNINGK	2270.17	43.57
CFAB_HUMAN	AIHCPRPHDFENGEYWPR	2281.02	39.65
CFAB_HUMAN	WSGQTAICDNGAGYCSNPGIPIGTR	2652.17	89.41
CFAB_HUMAN	HVIILMTDGLHNMGGDPITVIDEIR	2758.42	100.63
CFAB_HUMAN	LLQEGQALEYVCPSGFYPYPVQTR	2814.38	69.13
CFAB_HUMAN	FLCTGGVSPYADPNTCRGDSGGPLIVHK	2974.41	31.34
CFAB_HUMAN	GHESCMGAVVSEYFVLTAAHCFTVDDK	3029.34	35.54
CFAD_HUMAN	VASYAAWIDSVLA	1364.7	40.69
CFAD_HUMAN	ATLGPAVRPLPWQR	1560.89	29.91
CFAD_HUMAN	RPDSLQHVLLPVLDR	1757	63.48
CFAD_HUMAN	VQVLLGAHSLSQPEPSKR	1945.08	46.1
CFAD_HUMAN	GDSGGPLVCGGVLEGVVTSGSR	2059	111.74
CFAH_HUMAN	NGFYPATR	925.431	33.55
CFAH_HUMAN	NDFTWFK	956.437	35.03
CFAH_HUMAN	FVCNSGYK	973.431	27.29
CFAH_HUMAN	LEYPTCAK	980.464	30.33
CFAH_HUMAN	NGQWSEPPK	1042.5	34.4
CFAH_HUMAN	IDVHLVPDR	1062.58	50.43
CFAH_HUMAN	IVSSAMEPDR	1103.53	62.46
CFAH_HUMAN	EYHFGQAVR	1105.53	58.26
CFAH_HUMAN	WSHPPSCIK	1110.53	34.87
CFAH_HUMAN	EFDHNSNIR	1130.51	46.16
CFAH_HUMAN	RPYFPVAVGK	1132.64	43.42
CFAH_HUMAN	SLGNVIMVCR	1147.59	63.34
CFAH_HUMAN	GEWVALNPLR	1153.63	37.17
CFAH_HUMAN	TGESVEFVCK	1154.53	75.78
CFAH_HUMAN	CLPVTAPENGK	1185.57	53.14
CFAH_HUMAN	IDVHLVPDRK	1190.68	31.61
CFAH_HUMAN	HGGLYHENMR	1212.55	56.14
CFAH_HUMAN	TGDEITYQCR	1241.54	61.91
CFAH_HUMAN	CTSTGWIPAPR	1244.6	65.88
CFAH_HUMAN	WQSIPLCVEK	1258.64	43.45
CFAH_HUMAN	DGWSAQPTCIK	1261.57	60.98
CFAH_HUMAN	KGEWVALNPLR	1281.72	74.59
CFAH_HUMAN	CNMGYEYSER	1307.48	53.36
CFAH_HUMAN	SCDIPVFMNAR	1308.6	69.64
CFAH_HUMAN	SPDVINGSPISQK	1341.67	81.86
CFAH_HUMAN	SSNLIILEEHLK	1394.78	71.47
CFAH_HUMAN	KGEWVALNPLRK	1409.82	28.24
CFAH_HUMAN	EGWIHTVCINGR	1441.68	47.08
CFAH_HUMAN	CFEGFGIDGPAIAK	1480.7	63.04
CFAH_HUMAN	SIDVACHPGYALPK	1526.76	88.89
CFAH_HUMAN	WSSPPQCEGLPCK	1544.67	55.17
CFAH_HUMAN	LGYVTADGETSGSITCGK	1813.85	96.17
CFAH_HUMAN	SCDNPYIPNGDYSPLR	1867.81	91.95
CFAH_HUMAN	AQTTVTCMENGWSPTPR	1933.77	117.94
CFAH_HUMAN	EQVQSCGPPPELLNGNVK	1965.94	98.88
CFAH_HUMAN	TDCLSLPSFENAIPMGEK	2007.92	81.96
CFAH_HUMAN	DTSCVNPPTVQNAYIVSR	2019.97	96.71
CFAH_HUMAN	EEYGHSEVVEYYCNPR	2029.85	74.36
CFAH_HUMAN	IEGDEEMHCSDDGFWSK	2040.79	86.47
CFAH_HUMAN	ECDTDGWTNDIPICEVVK	2149.93	103.33
CFAH_HUMAN	AVYTCNEGYQLLGEINYR	2162.01	126.16
CFAH_HUMAN	GDAVCTESGWRPLPSCEEK	2176.95	65.77
CFAH_HUMAN	KCYFPYLENGYNQNYGR	2185.96	64.55
CFAH_HUMAN	IVSSAMEPDREYHFGQAVR	2191.05	51.24
CFAH_HUMAN	TKEEYGHSEVVEYYCNPR	2258.99	74.96
CFAH_HUMAN	SITCIHGVWTQLPQCVAIDK	2325.16	57.05
CFAH_HUMAN	VSVLCQENYLIQEGEEITCK	2411.14	123.6
CFAH_HUMAN	NTEILTGSWSDQTYPEGTQAIYK	2601.23	99.5
CFAH_HUMAN	RNTEILTGSWSDQTYPEGTQAIYK	2757.32	71.08
CFAH_HUMAN	SPPEISHGVVAHMSDSYQYGEEVTYK	2909.32	64.7
CFAH_HUMAN	RPCGHPGDTPFGTFTLTGGNVFEYGVK	2910.37	65.02
CFAH_HUMAN	FSCKPGFTIVGPNSVQCYHFGLSPDLPICK	3424.63	32.73
CFAI_HUMAN	KDCELPR	916.445	37.68
CFAI_HUMAN	IVIEYVDR	1005.55	50.44
CFAI_HUMAN	VFCQPWQR	1119.52	41.74
CFAI_HUMAN	SLECLHPGTK	1140.56	31.35
CFAI_HUMAN	HGNTDSEGIVEVK	1383.66	91.48
CFAI_HUMAN	AQLGDLPWQVAIK	1437.8	70.67
CFAI_HUMAN	RAQLGDLPWQVAIK	1593.9	47.63
CFAI_HUMAN	ADSPMDDFFQCVNGK	1730.69	78.89
CFAI_HUMAN	EMECAGTYDGSIDACK	1805.68	116.03
CFAI_HUMAN	TMGYQDFADVVCYTQK	1924.82	102.77
CFAI_HUMAN	YQIWTTVVDWIHPDLK	2013.04	46.36
CFAI_HUMAN	YQIWTTVVDWIHPDLKR	2169.14	40.42
CFAI_HUMAN	VANYFDWISYHVGRPFISQYNV	2674.3	53.04
CFAI_HUMAN	DASGITCGGIYIGGCWILTAAHCLR	2721.29	51.29
CGRE1_HUMAN	HVEPGEPLAPSPQEPQAVGR	2094.05	38.18
CGRE1_HUMAN	RESLDPVQEPGGQAEADGDVPGPR	2475.16	74.7
CGRE1_HUMAN	VLETQDLNGDGLMTPAELINFPGVALR	2883.48	60.43
CH3L1_HUMAN	FPLTNAIK	902.523	51.17
CH3L1_HUMAN	LVMGIPTFGR	1089.6	53.1
CH3L1_HUMAN	QLLLSAALSAGK	1170.69	75.97
CH3L1_HUMAN	GTTGHHSPLFR	1208.61	49.37
CH3L1_HUMAN	ILGQQVPYATK	1216.68	67.58
CH3L1_HUMAN	EGDGSCFPDALDR	1437.58	76.59
CH3L1_HUMAN	TLLSVGGWNFGSQR	1520.77	119.17
CH3L1_HUMAN	FSNTDYAVGYMLR	1535.7	102.01
CH3L1_HUMAN	GNQWVGYDDQESVK	1623.72	68.18
CH3L1_HUMAN	LVCYYTSWSQYR	1624.74	48.97
CH3L1_HUMAN	THGFDGLDLAWLYPGR	1816.9	93.47
CH3L1_HUMAN	EAGTLAYYEICDFLR	1819.85	95.63
CH3L1_HUMAN	SFTLASSETGVGAPISGPGIPGR	2157.12	98.32
CH3L1_HUMAN	ISQHLDFISIMTYDFHGAWR	2436.17	31.1
CH3L1_HUMAN	GQEDASPDRFSNTDYAVGYMLR	2491.11	91.81
CHD7_HUMAN	NLLVYGWGR	1077.56	25.85
CHL1_HUMAN	EVNILR	742.434	27.32
CHL1_HUMAN	VTWSTVPK	916.502	35.6
CHL1_HUMAN	VIAVNEVGR	955.547	68.4
CHL1_HUMAN	TAVTANLDIR	1072.59	64.78
CHL1_HUMAN	GYQINWWK	1093.53	50.54
CHL1_HUMAN	IENVSYQDK	1093.54	38.07
CHL1_HUMAN	VEEVKPLEGR	1154.63	52.64
CHL1_HUMAN	GNPEPTFSWTK	1262.6	45.95
CHL1_HUMAN	GDLYFANVEEK	1283.6	84.41
CHL1_HUMAN	TTVILPLAPFVR	1325.81	61.28
CHL1_HUMAN	DGNPFYFTDHR	1367.59	48.4
CHL1_HUMAN	SMEQNGPGLEYR	1379.61	53.89
CHL1_HUMAN	LHMLELHCESK	1395.66	59.86
CHL1_HUMAN	NDYCCFAAFPR	1419.57	50.18
CHL1_HUMAN	VMTPAVYAPYDVK	1452.73	89.98
CHL1_HUMAN	KTTVILPLAPFVR	1453.9	45.51
CHL1_HUMAN	IPNEGHISHFQGK	1462.73	72
CHL1_HUMAN	VDKDTATLSWGLPK	1529.81	93.81
CHL1_HUMAN	THPVEVFEPGAEHIVR	1815.93	80.38
CHL1_HUMAN	LLLPPTESGSESSITILK	1884.05	90.24
CHL1_HUMAN	VNGSPVDNHPFAGDVVFPR	2022.99	39.08
CHL1_HUMAN	TTEEDAGSYSCWVENAIGK	2115.9	124.87
CHL1_HUMAN	VQVAFPFDEYFQIECEAK	2219.03	100.95
CHL1_HUMAN	IDPLEVEEGDPIVLPCNPPK	2230.12	90.31
CHL1_HUMAN	ACTSQGCGKPITEESSTLGEGSK	2383.06	113.05
CHL1_HUMAN	GEILLLECFAEGLPTPQVDWNK	2528.27	86.78
CHL1_HUMAN	CTASNFLGTATHDFHVIVEEPPR	2597.23	35.9
CHL1_HUMAN	GAGPESEPYIFQTPEGVPEQPTFLK	2717.32	69.34
CHL1_HUMAN	GLPPLHIYWMNIELEHIEQDER	2731.35	38.4
CHL1_HUMAN	SQPSQPSDHHETPPAAPDRNPQNIR	2775.31	44.33
CHL1_HUMAN	KPQSAVYSTGSNGILLCEAEGEPQPTIK	2974.46	84.13
CK041_HUMAN	SSSMTTLAK	924.46	52.79
CKAP2_HUMAN	AQSAFKEQR	1064.52	27.06
CL053_HUMAN	HVCVWER	984.457	29.37
CLIP2_HUMAN	AQVSALESK	931.489	26.1
CLUS_HUMAN	KYNELLK	907.501	43.81
CLUS_HUMAN	FMETVAEK	953.453	55.78
CLUS_HUMAN	EIQNAVNGVK	1071.56	57.25
CLUS_HUMAN	IDSLLENDR	1073.54	73.37
CLUS_HUMAN	RPHFFFPK	1074.58	29.7
CLUS_HUMAN	TLLSNLEEAK	1116.61	73.23
CLUS_HUMAN	KTLLSNLEEAK	1244.69	78.73
CLUS_HUMAN	ELDESLQVAER	1287.63	76.91
CLUS_HUMAN	ASSIIDELFQDR	1392.69	109.52
CLUS_HUMAN	RELDESLQVAER	1443.73	74.71
CLUS_HUMAN	YVNKEIQNAVNGVK	1575.82	93.78
CLUS_HUMAN	EILSVDCSTNNPSQAK	1761.82	119.58
CLUS_HUMAN	QQTHMLDVMQDHFSR	1871.84	99
CLUS_HUMAN	LFDSDPITVTVPVEVSR	1872.98	135.06
CLUS_HUMAN	ASSIIDELFQDRFFTR	1943.98	47.16
CLUS_HUMAN	EPQDTYHYLPFSLPHR	1998.96	79.91
CLUS_HUMAN	VTTVASHTSDSDVPSGVTEVVVK	2313.16	106.95
CLUS_HUMAN	IDSLLENDRQQTHMLDVMQDHFSR	2927.37	42.69
CMGA_HUMAN	EAVEEPSSK	974.458	31.12
CMGA_HUMAN	VAHQLQALR	1034.6	69.99
CMGA_HUMAN	GLSAEPGWQAK	1142.57	66.4
CMGA_HUMAN	ELQDLALQGAK	1184.64	76.47
CMGA_HUMAN	SGELEQEEER	1204.52	75.2
CMGA_HUMAN	EDSLEAGLPLQVR	1425.75	86.66
CMGA_HUMAN	EEEEEMAVVPQGLFR	1761.82	109.71
CMGA_HUMAN	YPGPQAEGDSEGLSQGLVDR	2073.97	150.06
CMGA_HUMAN	RPEDQELESLSAIEAELEK	2185.08	137.46
CMGA_HUMAN	SGEATDGARPQALPEPMQESK	2198.03	86.46
CMGA_HUMAN	SEALAVDGAGKPGAEEAQDPEGK	2225.04	106.17
CMGA_HUMAN	YPGPQAEGDSEGLSQGLVDREK	2331.1	67.46
CMGA_HUMAN	HSGFEDELSEVLENQSSQAELK	2475.13	125.21
CMGA_HUMAN	KHSGFEDELSEVLENQSSQAELK	2603.24	44.38
CMGA_HUMAN	GEQEHSQQKEEEEEMAVVPQGLFR	2813.29	83.41
CMGA_HUMAN	CIVEVISDTLSKPSPMPVSQECFETLR	3121.52	69.67
CMGA_HUMAN	SEALAVDGAGKPGAEEAQDPEGKGEQEHSQQK	3276.52	69.75
CMGA_HUMAN	AEGNNQAPGEEEEEEEEATNTHPPASLPSQK	3318.44	60.83
CN045_HUMAN	LLFAKMNGCPSRK	1521.79	25.83
CND3_HUMAN	ATQASKSTQLK	1163.6	26.75
CNDP1_HUMAN	DGSTIPIAK	900.491	42.94
CNDP1_HUMAN	HLEDVFSK	973.485	50.73
CNDP1_HUMAN	KPAITYGTR	1005.56	53.88
CNDP1_HUMAN	WNYIEGTK	1009.48	49.02
CNDP1_HUMAN	GNSYFMVEVK	1172.56	62.67
CNDP1_HUMAN	MMAVAADTLQR	1205.59	76.18
CNDP1_HUMAN	EEILMHLWR	1225.61	53.15
CNDP1_HUMAN	ALEQDLPVNIK	1238.69	69.67
CNDP1_HUMAN	AIHLDLEEYR	1257.64	35.46
CNDP1_HUMAN	TVFGTEPDMIR	1264.61	51.14
CNDP1_HUMAN	GPVLAWINAVSAFR	1499.83	99.04
CNDP1_HUMAN	LFAAFFLEMAQLH	1536.78	63.61
CNDP1_HUMAN	EWVAIESDSVQPVPR	1710.86	111.48
CNDP1_HUMAN	GDGWLTDPYVLTEVDGK	1863.89	99.26
CNDP1_HUMAN	YPSLSIHGIEGAFDEPGTK	2016.98	106.93
CNDP1_HUMAN	GATDNKGPVLAWINAVSAFR	2086.1	83.69
CNDP1_HUMAN	SVVLIPLGAVDDGEHSQNEK	2106.06	94.24
CNDP1_HUMAN	VFQYIDLHQDEFVQTLK	2122.07	126.63
CNDP1_HUMAN	FIIEGMEEAGSVALEELVEK	2192.1	129.54
CNDP1_HUMAN	FFSGVDYIVISDNLWISQR	2258.14	27
CNDP1_HUMAN	FIIEGMEEAGSVALEELVEKEKDR	2720.36	35.38
CNDP1_HUMAN	MVVSMTLGLHPWIANIDDTQYLAAK	2786.42	62.32
CNDP1_HUMAN	VASVDMGPQQLPDGQSLPIPPVILAELGSDPTK	3368.76	72.72
CNTN1_HUMAN	VVATNTLGR	929.529	63.69
CNTN1_HUMAN	TILSDDWK	976.487	40.22
CNTN1_HUMAN	IVESYQIR	1006.55	45.77
CNTN1_HUMAN	HSIEVPIPR	1046.58	48.64
CNTN1_HUMAN	VTVTNPDTGR	1058.54	69.93
CNTN1_HUMAN	DGEYVVEVR	1064.51	62.39
CNTN1_HUMAN	FIPLIPIPER	1193.72	42.99
CNTN1_HUMAN	VQVTSQEYSAR	1266.62	70.95
CNTN1_HUMAN	MNNGDVDLTSDR	1336.56	89.14
CNTN1_HUMAN	AHSDGGDGVVSQVK	1354.65	71.63
CNTN1_HUMAN	VLYRPDGQHDGK	1383.69	58.63
CNTN1_HUMAN	DETMSPSTAFQVK	1439.66	76.4
CNTN1_HUMAN	ILALAPTFEMNPMK	1574.82	65.87
CNTN1_HUMAN	TTKPYPADIVVQFK	1605.88	71.69
CNTN1_HUMAN	YSMVGGNLVINNPDK	1619.8	127.44
CNTN1_HUMAN	NDGGIYTCFAENNR	1629.69	76.99
CNTN1_HUMAN	TDGAAPNVAPSDVGGGGGR	1653.77	96.58
CNTN1_HUMAN	AVDLIPWMEYEFR	1667.8	94.49
CNTN1_HUMAN	ILALAPTFEMNPMKK	1702.92	30.33
CNTN1_HUMAN	WLLNEFPVFITMDK	1751.9	92.46
CNTN1_HUMAN	VLEPMPSTAEISTSGAVLK	1929.01	145.23
CNTN1_HUMAN	KVLEPMPSTAEISTSGAVLK	2057.11	56.9
CNTN1_HUMAN	GMVLLCDPPYHFPDDLSYR	2294.04	43.63
CNTN1_HUMAN	IFNIQLEDEGIYECEAENIR	2454.14	88.16
CNTN1_HUMAN	GFGPIFEEQPINTIYPEESLEGK	2593.26	101.52
CNTN1_HUMAN	STEATLSFGYLDPFPPEERPEVR	2636.28	85.84
CNTN1_HUMAN	GDGPYSLVAVINSAQDAPSEAPTEVGVK	2770.38	59.17
CNTN2_HUMAN	VEVLAGDLR	970.546	64.46
CNTN2_HUMAN	GFDNHSPIAK	1084.53	53.41
CNTN2_HUMAN	GPPGPPGGVVVR	1087.62	37.95
CNTN2_HUMAN	FGFLQEFSK	1101.55	47.64
CNTN2_HUMAN	GGEILIPCQPR	1238.64	57.86
CNTN2_HUMAN	VTVTPDGTLIIR	1283.75	64.14
CNTN2_HUMAN	IIVQAQPEWLK	1324.77	63.66
CNTN2_HUMAN	FAQLNLAAEDTR	1347.67	82.45
CNTN2_HUMAN	YTCFAENFMGK	1366.57	82.57
CNTN2_HUMAN	VISDTEADIGSNLR	1488.73	122.02
CNTN2_HUMAN	ETIGDLTILNAQLR	1555.85	99.39
CNTN2_HUMAN	YTCMAQTVVDSASK	1559.7	123.35
CNTN2_HUMAN	HQLVGGNLVIMNPTK	1619.88	86.08
CNTN2_HUMAN	VIASNILGTGEPSGPSSK	1710.89	110.7
CNTN2_HUMAN	EYQNGDGFGYLLSFR	1765.81	88.02
CNTN2_HUMAN	WLLNEFPNFIPTDGR	1817.91	55.4
CNTN2_HUMAN	LSLEDSGMYQCVAENK	1842.82	111.49
CNTN2_HUMAN	RGDGPESLTALVYSAEEEPR	2175.05	41.4
CNTN2_HUMAN	AQDAGVYQCLASNPVGTVVSR	2191.07	95.31
CNTN2_HUMAN	NWIEIPVPEDIGHALVQIR	2198.19	35.18
CNTN2_HUMAN	TNPANIEGNAETAQVLGLTPWMDYEFR	3036.44	66.75
CNTP2_HUMAN	SPTPLNDDQWHR	1465.64	30.49
CNTP4_HUMAN	DGAGGWSPLVSNK	1286.63	57.34
CNTP4_HUMAN	AQVTPEVQPGCR	1340.65	44.01
CO1A1_HUMAN	SLSQQIENIR	1186.63	80.41
CO1A1_HUMAN	VLCDDVICDETK	1465.65	72.68
CO1A1_HUMAN	STGGISVPGPMGPSGPR	1552.77	28.82
CO1A1_HUMAN	SGEYWIDPNQGCNLDAIK	2078.94	84.8
CO1A2_HUMAN	GVGLGPGPMGLMGPR	1394.72	35.25
CO1A2_HUMAN	GETGPSGPVGPAGAVGPR	1561.79	53.92
CO2_HUMAN	DFHINLFR	1060.55	36.07
CO2_HUMAN	HAFILQDTK	1071.57	54.15
CO2_HUMAN	HAIILLTDGK	1078.64	47.19
CO2_HUMAN	VLMSVLNDNSR	1246.63	48.29
CO2_HUMAN	SSGQWQTPGATR	1274.61	50.83
CO2_HUMAN	RNDYLDIYAIGVGK	1595.83	35.11
CO2_HUMAN	NQGILEFYGDDIALLK	1808.92	27.14
CO2_HUMAN	ECQGNGVWSGTEPICR	1849.77	70.5
CO2_HUMAN	KNQGILEFYGDDIALLK	1936.03	57.36
CO2_HUMAN	GALISDQWVLTAAHCFR	1943.97	41.15
CO3_HUMAN	GVFVLNKK	903.554	41.55
CO3_HUMAN	GLEVTITAR	958.546	61.92
CO3_HUMAN	TGLQEVEVK	1001.54	69.72
CO3_HUMAN	FISLGEACK	1023.5	59.44
CO3_HUMAN	RQGALELIK	1026.62	40.85
CO3_HUMAN	ISLPESLKR	1041.62	51.75
CO3_HUMAN	DSCVGSLVVK	1062.54	75.35
CO3_HUMAN	ADIGCTPGSGK	1061.48	63.24
CO3_HUMAN	GYTQQLAFR	1082.53	49.92
CO3_HUMAN	NTLIIYLDK	1091.62	58.3
CO3_HUMAN	VLLDGVQNPR	1109.62	79.98
CO3_HUMAN	LCRDELCR	1120.51	37.72
CO3_HUMAN	FYYIYNEK	1139.52	26.84
CO3_HUMAN	HQQTVTIPPK	1147.63	34.31
CO3_HUMAN	QPSSAFAAFVK	1151.6	68.93
CO3_HUMAN	FISLGEACKK	1151.6	32.84
CO3_HUMAN	DFDFVPPVVR	1189.61	59.21
CO3_HUMAN	YYTYLIMNK	1207.6	62.16
CO3_HUMAN	IHWESASLLR	1210.64	46.28
CO3_HUMAN	VTIKPAPETEK	1211.68	55.96
CO3_HUMAN	QPVPGQQMTLK	1225.65	48.53
CO3_HUMAN	AELQCPQPAAR	1239.6	64.5
CO3_HUMAN	KVLLDGVQNPR	1237.72	73.75
CO3_HUMAN	FYHPEKEDGK	1248.58	40.76
CO3_HUMAN	NTMILEICTR	1249.62	74.34
CO3_HUMAN	QELSEAEQATR	1260.6	73.04
CO3_HUMAN	ENEGFTVTAEGK	1280.59	92.33
CO3_HUMAN	SGSDEVQVGQQR	1288.6	87.08
CO3_HUMAN	CAEENCFIQK	1297.55	67.49
CO3_HUMAN	ACEPGVDYVYK	1299.58	66.3
CO3_HUMAN	APSTWLTAYVVK	1334.72	70.82
CO3_HUMAN	EVVADSVWVDVK	1344.7	86.12
CO3_HUMAN	TIYTPGSTVLYR	1369.72	66.16
CO3_HUMAN	KQELSEAEQATR	1388.69	95.74
CO3_HUMAN	SSLSVPYVIVPLK	1400.83	74.91
CO3_HUMAN	VSHSEDDCLAFK	1406.62	71.62
CO3_HUMAN	IPIEDGSGEVVLSR	1469.77	107.37
CO3_HUMAN	AAVYHHFISDGVR	1470.74	54.9
CO3_HUMAN	GQGTLSVVTMYHAK	1490.75	72.25
CO3_HUMAN	LVAYYTLIGASGQR	1510.81	99.75
CO3_HUMAN	AAVYHHFISDGVRK	1595.77	52.78
CO3_HUMAN	FYHPEKEDGKLNK	1603.8	55.86
CO3_HUMAN	RIPIEDGSGEVVLSR	1625.88	83.87
CO3_HUMAN	TVMVNIENPEGIPVK	1638.87	101.81
CO3_HUMAN	AGDFLEANYMNLQR	1640.76	98.3
CO3_HUMAN	VYAYYNLEESCTR	1666.73	100.91
CO3_HUMAN	SYTVAIAGYALAQMGR	1670.85	62.89
CO3_HUMAN	VFLDCCNYITELR	1701.78	103.84
CO3_HUMAN	SGIPIVTSPYQIHFTK	1786.96	87.78
CO3_HUMAN	DICEEQVNSLPGSITK	1788.86	121.69
CO3_HUMAN	VELLHNPAFCSLATTK	1799.92	102.29
CO3_HUMAN	SNLDEDIIAEENIVSR	1815.89	109.94
CO3_HUMAN	KVFLDCCNYITELR	1829.88	115.29
CO3_HUMAN	VHQYFNVELIQPGAVK	1840.99	74.82
CO3_HUMAN	SEETKENEGFTVTAEGK	1854.84	105.23
CO3_HUMAN	TELRPGETLNVNFLLR	1871.02	82.11
CO3_HUMAN	EYVLPSFEVIVEPTEK	1877.96	94.9
CO3_HUMAN	LSINTHPSQKPLSITVR	1890.07	87.19
CO3_HUMAN	SGQSEDRQPVPGQQMTLK	1984.97	86.59
CO3_HUMAN	KVEGTAFVIFGIQDGEQR	1993.03	75.23
CO3_HUMAN	VRVELLHNPAFCSLATTK	2055.09	61.32
CO3_HUMAN	DAPDHQELNLDVSLQLPSR	2146.07	41.26
CO3_HUMAN	ILLQGTPVAQMTEDAVDAER	2156.07	143.98
CO3_HUMAN	QCQDLGAFTESMVVFGCPN	2158.92	123.33
CO3_HUMAN	AYYENSPQQVFSTEFEVK	2164.99	94.17
CO3_HUMAN	VPVAVQGEDTVQSLTQGDGVAK	2197.12	138.74
CO3_HUMAN	EDIPPADLSDQVPDTESETR	2212.07	109
CO3_HUMAN	VQLSNDFDEYIMAIEQTIK	2272.1	138.51
CO3_HUMAN	SLYVSATVILHSGSDMVQAER	2262.13	66.02
CO3_HUMAN	SEFPESWLWNVEDLKEPPK	2329.13	49.03
CO3_HUMAN	SSLSVPYVIVPLKTGLQEVEVK	2384.36	41.7
CO3_HUMAN	DYAGVFSDAGLTFTSSSGQQTAQR	2493.14	86.54
CO3_HUMAN	QKPDGVFQEDAPVIHQEMIGGLR	2563.29	77.27
CO3_HUMAN	TMQALPYSTVGNSNNYLHLSVLR	2577.29	54.35
CO3_HUMAN	DTWVEHWPEEDECQDEENQK	2602.03	88.47
CO3_HUMAN	YYGGGYGSTQATFMVFQALAQYQK	2678.26	117.98
CO3_HUMAN	YFKPGMPFDLMVFVTNPDGSPAYR	2748.31	59.23
CO3_HUMAN	EGVQKEDIPPADLSDQVPDTESETR	2754.29	50.16
CO3_HUMAN	QVREPGQDLVVLPLSITTDFIPSFR	2826.54	36.04
CO3_HUMAN	HYLMWGLSSDFWGEKPNLSYIIGK	2840.41	44.65
CO3_HUMAN	KHYLMWGLSSDFWGEKPNLSYIIGK	2968.5	51.62
CO3_HUMAN	YRGDQDATMSILDISMMTGFAPDTDDLK	3106.4	50.18
CO3_HUMAN	LESEETMVLEAHDAQGDVPVTVTVHDFPGK	3249.56	57.01
CO3_HUMAN	QDSLSSQNQLGVLPLSWDIPELVNMGQWK	3297.64	29.18
CO3_HUMAN	HLIVTPSGCGEQNMIGMTPTVIAVHYLDETEQWEK	3983.88	73.88
CO3_HUMAN	NNNEKDMALTAFVLISLQEAKDICEEQVNSLPGSITK	4119.06	39.72
CO3A1_HUMAN	INTDEIMTSLK	1263.64	75.91
CO3A1_HUMAN	FTYTVLEDGCTK	1432.66	38.46
CO4A_HUMAN	NNVPCSPK	914.43	42.54
CO4A_HUMAN	LELSVDGAK	930.5	43.15
CO4A_HUMAN	GQIVFMNR	963.496	44.03
CO4A_HUMAN	VEYGFQVK	968.498	45.55
CO4A_HUMAN	FACYYPR	975.427	30.52
CO4A_HUMAN	QGSFQGGFR	982.464	71.96
CO4A_HUMAN	TYNVLDMK	982.484	60.49
CO4A_HUMAN	FGLLDEDGK	992.482	61.24
CO4A_HUMAN	SHKPLNMGK	1010.53	33.19
CO4A_HUMAN	LGQYASPTAK	1034.54	69.94
CO4A_HUMAN	DHAVDLIQK	1037.55	54.17
CO4A_HUMAN	AEFQDALEK	1049.5	53.88
CO4A_HUMAN	GLQDEDGYR	1051.46	68.67
CO4A_HUMAN	SHALQLNNR	1051.55	46.61
CO4A_HUMAN	VDFTLSSER	1052.51	75.7
CO4A_HUMAN	SCGLHQLLR	1082.56	63.35
CO4A_HUMAN	ITQVLHFTK	1085.62	61.39
CO4A_HUMAN	YVLPNFEVK	1107.6	47.9
CO4A_HUMAN	VGDTLNLNLR	1113.62	90.86
CO4A_HUMAN	CSVFYGAPSK	1114.51	64.06
CO4A_HUMAN	FGLLDEDGKK	1120.58	48.29
CO4A_HUMAN	VDVQAGACEGK	1132.52	73.52
CO4A_HUMAN	YRVFALDQK	1138.61	41.84
CO4A_HUMAN	ADGSYAAWLSR	1195.56	93.93
CO4A_HUMAN	GLCVATPVQLR	1212.67	46.7
CO4A_HUMAN	KYVLPNFEVK	1235.69	60.44
CO4A_HUMAN	EMSGSPASGIPVK	1258.62	76.23
CO4A_HUMAN	RCSVFYGAPSK	1270.61	34.41
CO4A_HUMAN	LVNGQSHISLSK	1282.69	66.95
CO4A_HUMAN	KADGSYAAWLSR	1323.66	95.45
CO4A_HUMAN	LNMGITDLQGLR	1329.71	84.01
CO4A_HUMAN	GSFEFPVGDAVSK	1338.64	82.45
CO4A_HUMAN	DFALLSLQVPLK	1342.79	93.39
CO4A_HUMAN	DSSTWLTAFVLK	1366.72	77.18
CO4A_HUMAN	SFFPENWLWR	1380.66	56.31
CO4A_HUMAN	TEQWSTLPPETK	1415.69	69.43
CO4A_HUMAN	GLEEELQFSLGSK	1435.71	93.7
CO4A_HUMAN	AEMADQASAWLTR	1448.67	83.96
CO4A_HUMAN	VLSLAQEQVGGSPEK	1540.81	127.77
CO4A_HUMAN	GPEVQLVAHSPWLK	1559.85	98.21
CO4A_HUMAN	TTNIQGINLLFSSR	1562.84	112.44
CO4A_HUMAN	YIYGKPVQGVAYVR	1611.88	81.23
CO4A_HUMAN	EELVYELNPLDHR	1625.81	67.78
CO4A_HUMAN	HLVPGAPFLLQALVR	1629.97	83.73
CO4A_HUMAN	DFALLSLQVPLKDAK	1656.94	76.2
CO4A_HUMAN	EPFLSCCQFAESLR	1742.78	90.28
CO4A_HUMAN	RHLVPGAPFLLQALVR	1786.08	61.61
CO4A_HUMAN	EPFLSCCQFAESLRK	1870.87	56.37
CO4A_HUMAN	LLATLCSAEVCQCAEGK	1908.88	97.54
CO4A_HUMAN	GCGEQTMIYLAPTLAASR	1938.91	122.6
CO4A_HUMAN	GHLFLQTDQPIYNPGQR	1983	86.83
CO4A_HUMAN	AVGSGATFSHYYYMILSR	2021.96	91
CO4A_HUMAN	DDPDAPLQPVTPLQLFEGR	2107.07	83.63
CO4A_HUMAN	VGLSGMAIADVTLLSGFHALR	2127.15	125.81
CO4A_HUMAN	RGHLFLQTDQPIYNPGQR	2139.1	45.14
CO4A_HUMAN	MRPSTDTITVMVENSHGLR	2143.06	64.5
CO4A_HUMAN	ALEILQEEDLIDEDDIPVR	2224.11	134.42
CO4A_HUMAN	AACAQLNDFLQEYGTQGCQV	2271.98	81.32
CO4A_HUMAN	EGAIHREELVYELNPLDHR	2289.15	51.63
CO4A_HUMAN	AEFQDALEKLNMGITDLQGLR	2361.2	54.66
CO4A_HUMAN	VTASDPLDTLGSEGALSPGGVASLLR	2482.3	141.62
CO4A_HUMAN	TLEIPGNSDPNMIPDGDFNSYVR	2550.16	81.28
CO4A_HUMAN	LTVAAPPSGGPGFLSIERPDSRPPR	2573.37	38.26
CO4A_HUMAN	VQQPDCREPFLSCCQFAESLR	2626.18	70.94
CO4A_HUMAN	YVSHFETEGPHVLLYFDSVPTSR	2679.29	83.4
CO4A_HUMAN	LLLFSPSVVHLGVPLSVGVQLQDVPR	2768.61	93.7
CO4A_HUMAN	STQDTVIALDALSAYWIASHTTEER	2777.36	100.48
CO4A_HUMAN	ITPGKPYILTVPGHLDEMQLDIQAR	2804.48	51.01
CO4A_HUMAN	VTASDPLDTLGSEGALSPGGVASLLRLPR	2848.53	99.61
CO4A_HUMAN	EVYMPSSIFQDDFVIPDISEPGTWK	2899.37	76.2
CO4A_HUMAN	KEVYMPSSIFQDDFVIPDISEPGTWK	3027.47	45.57
CO4A_HUMAN	LQETSNWLLSQQQADGSFQDPCPVLDR	3131.46	117.02
CO4B_HUMAN	LQETSNWLLSQQQADGSFQDLSPVIHR	3096.51	122.92
CO5_HUMAN	ATLLDIYK	935.53	37.46
CO5_HUMAN	LQGTLPVEAR	1082.61	41.75
CO5_HUMAN	DINYVNPVIK	1173.64	38.72
CO5_HUMAN	EGMLSIMSYR	1185.55	55.02
CO5_HUMAN	GGSASTWLTAFALR	1436.74	74.63
CO5_HUMAN	TDAPDLPEENQAR	1454.67	58.18
CO5_HUMAN	AFTECCVVASQLR	1539.72	83.02
CO5_HUMAN	TSTSEEVCSFYLK	1549.7	76.58
CO6_HUMAN	GGNQLYCVK	1037.5	25.11
CO6_HUMAN	HEGSFIQGAEK	1201.57	60.5
CO6_HUMAN	SEYGAALAWEK	1223.59	63.74
CO6_HUMAN	TFSEWLESVK	1224.6	47.9
CO6_HUMAN	IGESIELTCPK	1245.63	78.42
CO6_HUMAN	ALNHLPLEYNSALYSR	1859.95	47.56
CO6_HUMAN	ENPAVIDFELAPIVDLVR	2009.09	81.71
CO6_HUMAN	VPANLENVGFEVQTAEDDLK	2187.07	61.2
CO6_HUMAN	TECIKPVVQEVLTITPFQR	2257.21	39.06
CO6_HUMAN	VPANLENVGFEVQTAEDDLKTDFYK	2841.39	77.98
CO6_HUMAN	SVLRPSQFGGQPCTAPLVAFQPCIPSK	2941.49	33.11
CO6A1_HUMAN	IALVITDGR	956.566	58.86
CO6A1_HUMAN	GVFHQTVSR	1029.53	37.42
CO6A1_HUMAN	VPSYQALLR	1045.59	66.47
CO6A1_HUMAN	VFSVAITPDHLEPR	1579.84	51.23
CO6A1_HUMAN	ISQAVHAAHAEINEAGR	1772.89	35.86
CO6A1_HUMAN	LLLFSDGNSQGATPAAIEK	1931	96.22
CO6A1_HUMAN	DTTPLNVLCSPGIQVVSVGIK	2196.18	78.62
CO6A1_HUMAN	NLVWNAGALHYSDEVEIIQGLTR	2597.34	66.33
CO6A1_HUMAN	YLIVVTDGHPLEGYKEPCGGLEDAVNEAK	3172.55	31.9
CO6A1_HUMAN	DVFDFIPGSDQLNVISCQGLAPSQGRPGLSLVK	3513.8	72.77
CO7_HUMAN	ILPLTVCK	942.559	30.63
CO7_HUMAN	SSGWHFVVK	1045.54	41.01
CO7_HUMAN	VLFYVDSEK	1098.56	40.07
CO7_HUMAN	ACGACPLWGK	1118.5	43.23
CO7_HUMAN	AASGTQNNVLR	1128.58	36.18
CO7_HUMAN	MHVLHCQGR	1136.53	42.29
CO7_HUMAN	WLVGEMHCQK	1286.59	51.06
CO7_HUMAN	LSGNVLSYTFQVK	1454.78	91.41
CO7_HUMAN	DGFVQDEGTMFPVGK	1640.72	60.5
CO7_HUMAN	GQSISVTSIRPCAAETQ	1803.87	93.43
CO7_HUMAN	YSAWAESVTNLPQVIK	1804.93	77.42
CO7_HUMAN	ELSHLPSLYDYSAYR	1812.87	51.46
CO7_HUMAN	RYSAWAESVTNLPQVIK	1961.04	32.94
CO7_HUMAN	NVVYTCNEGYSLIGNPVAR	2125.03	125.6
CO7_HUMAN	GGGAGFISGLSYLELDNPAGNK	2136.05	103.27
CO7_HUMAN	LIDQYGTHYLQSGSLGGEYR	2256.09	72.21
CO7_HUMAN	SCVGETTESTQCEDEELEHLR	2508.04	64.69
CO7_HUMAN	LLEPHCFPLSLVPTEFCPSPPALK	2748.4	44.64
CO7_HUMAN	SLVCNGDSDCDEDSADEDRCEDSER	2935.03	94.91
CO7_HUMAN	SVAVYGQYGGQPCVGNAFETQSCEPTR	2961.32	101.64
CO7_HUMAN	RPSCDIDKPPPNIELTGNGYNELTGQFR	3188.51	51.76
CO8A_HUMAN	MESLGITSR	992.495	55.76
CO8A_HUMAN	HTSLGPLEAK	1051.56	35.24
CO8A_HUMAN	AMAVEDIISR	1103.57	71.88
CO8A_HUMAN	LGSLGAACEQTQTEGAK	1719.81	74
CO8A_HUMAN	AIDEDCSQYEPIPGSQK	1935.85	102.24
CO8A_HUMAN	YNPVVIDFEMQPIHEVLR	2198.12	26.72
CO8B_HUMAN	EYESYSDFER	1323.53	30.13
CO8B_HUMAN	IPGIFELGISSQSDR	1617.84	68.64
CO8G_HUMAN	QLYGDTGVLGR	1177.61	52.12
CO8G_HUMAN	RPASPISTIQPK	1293.74	30.03
CO8G_HUMAN	SLPVSDSVLSGFEQR	1615.78	105.39
CO8G_HUMAN	YGFCEAADQFHVLDEVR	2054.91	65.62
CO8G_HUMAN	AEATTLHVAPQGTAMAVSTFR	2158.09	54.63
CO9_HUMAN	VVEESELAR	1030.53	62.02
CO9_HUMAN	DGNTLTYYR	1101.52	37.82
CO9_HUMAN	FEGIACEISK	1152.55	54.17
CO9_HUMAN	TSNFNAAISLK	1164.61	63.38
CO9_HUMAN	LSPIYNLVPVK	1241.74	62.98
CO9_HUMAN	DRDGNTLTYYR	1372.64	55.83
CO9_HUMAN	SIEVFGQFNGKR	1381.7	40.95
CO9_HUMAN	AIEDYINEFSVR	1454.7	80.92
CO9_HUMAN	TEHYEEQIEAFK	1522.69	53.45
CO9_HUMAN	RPWNVASLIYETK	1575.84	65.61
CO9_HUMAN	AEQCCEETASSISLHGK	1905.81	90.49
CO9_HUMAN	TAGYGINILGMDPLSTPFDNEFYNGLCNR	3249.49	67.37
COCH_HUMAN	GVISNSGGPVR	1041.56	71.65
COG5_HUMAN	IGALQGAVDR	999.534	32.06
COIA1_HUMAN	AAVPIVNLK	923.581	26.13
COIA1_HUMAN	ADDILASPPR	1053.55	48.12
COIA1_HUMAN	LQDLYSIVR	1105.61	51.35
COIA1_HUMAN	GADFQCFQQAR	1326.57	65.06
COIA1_HUMAN	TEAPSATGQASSLLGGR	1601.8	123.66
COIA1_HUMAN	DFQPVLHLVALNSPLSGGMR	2150.13	69.58
COL12_HUMAN	SSHLVFINTR	1172.62	33.66
COL12_HUMAN	WLDGTSPDYK	1180.54	44.98
COL12_HUMAN	ESHWIGLTDSER	1428.67	36.52
CP089_HUMAN	WAQEPLLQPLSLR	1549.86	74.98
CP089_HUMAN	SDVCLVQLLGTGTDSSEPCGLSDLCR	2838.29	46.55
CPN2_HUMAN	VVFLNTQLCQFRPDAFGGLPR	2434.26	39.09
CQ049_HUMAN	WTETEIEMLR	1322.62	25.54
CRAC1_HUMAN	DVAAEAGVSK	945.479	66.99
CRAC1_HUMAN	GVALADFNR	961.498	60.07
CRAC1_HUMAN	LYLQMSTHGK	1176.6	29.84
CRAC1_HUMAN	RLVNIAVDER	1183.67	38.04
CRAC1_HUMAN	GNQGFNNNWLR	1318.62	39.98
CRAC1_HUMAN	DEASSVEVTWPDGK	1518.68	89.61
CRAC1_HUMAN	VDIVYGNWNGPHR	1526.73	41.48
CRAC1_HUMAN	WEDILSDEVNVAR	1544.75	108.46
CRAC1_HUMAN	DKPVCVNTYGSYR	1557.72	27.37
CRAC1_HUMAN	NVASGEMNSVLEILYPR	1890.95	75.82
CRAC1_HUMAN	NNRWEDILSDEVNVAR	1928.93	61.18
CRAC1_HUMAN	GDGTFVDAAASAGVDDPHQHGR	2178.96	53.03
CRAC1_HUMAN	EHGDPLIEELNPGDALEPEGR	2286.08	60.51
CRAC1_HUMAN	IIDGGSGYLCEMEPVAHFGLGK	2349.11	45.76
CRAC1_HUMAN	GVSVGPILSSSASDIFCDNENGPNFLFHNR	3250.51	100.01
CRP_HUMAN	YEVQGEVFTKPQLWP	1819.92	28
CS010_HUMAN	SYLYFTQFK	1195.59	30.75
CSF1_HUMAN	TFYETPLQLLEK	1480.78	55.42
CSF1_HUMAN	SHSSGSVLPLGELEGR	1623.83	58.62
CSF1_HUMAN	STCQSFEPPETPVVK	1704.8	65.81
CSF1R_HUMAN	HSTSMFFR	1011.45	27.73
CSF1R_HUMAN	VIPGPPALTLVPAELVR	1741.06	42.71
CSF1R_HUMAN	FIQSQDYQCSALMGGR	1856.91	130.3
CSF1R_HUMAN	CDEAQVLQVWDDPYPEVLSQEPFHK	3028.39	67.21
CSPG2_HUMAN	LLASDAGLYR	1077.58	27.67
CSPG2_HUMAN	VSVPTHPEAVGDASLTVVK	1905.02	48.34
CSPG2_HUMAN	SPQETYDVYCYVDHLDGDVFHLTVPSK	3183.46	37.32
CSPG5_HUMAN	EAGSAVEAEELVK	1330.66	76.52
CSTN1_HUMAN	LDCELQK	904.432	44.51
CSTN1_HUMAN	GNLAGLTLR	913.535	66.97
CSTN1_HUMAN	QFPTPGIR	914.495	25.7
CSTN1_HUMAN	RATEDVLVK	1029.58	40.84
CSTN1_HUMAN	ETILCSSDK	1051.48	50.63
CSTN1_HUMAN	LICSELNGR	1061.52	60.73
CSTN1_HUMAN	IPDGVVSVSPK	1096.61	69.09
CSTN1_HUMAN	LTVTAYDCGK	1126.54	60.74
CSTN1_HUMAN	VIDCLYTCK	1168.5	57.03
CSTN1_HUMAN	LTVTAYDCGKK	1252.64	38.51
CSTN1_HUMAN	EPFTISVWMR	1264.63	32.52
CSTN1_HUMAN	KVIDCLYTCK	1298.64	67.9
CSTN1_HUMAN	AMQHISYLNSR	1318.65	59.04
CSTN1_HUMAN	HHYSLYVHGCR	1427.65	33.04
CSTN1_HUMAN	EGLDLQVLEDSGR	1429.71	115.48
CSTN1_HUMAN	IHGQNVPFDAVVVDK	1636.86	114.12
CSTN1_HUMAN	AASEFESSEGVFLFPELR	2013.98	82.65
CSTN1_HUMAN	ISIKPTCTPGWQGWNNR	2013.99	66.38
CSTN1_HUMAN	ATVHIQVNDVNEYAPVFK	2043.05	31.02
CSTN1_HUMAN	DYSFTIQAYDCGKGPDGTNVK	2335.05	58.04
CSTN1_HUMAN	GVQIQAHPSQLVLTLEGEDLGELDK	2688.4	84.38
CSTN1_HUMAN	VEAVDADCSPQFSQICSYEIITPDVPFTVDKDGYIK	4105.94	130.48
CSTN1_HUMAN	IEYEPGTGALAVFPNIHLETCDEPVASVQATVELETSHIGK	4421.18	43.08
CSTN3_HUMAN	ESLLLDTTSLQQR	1502.8	81.21
CSTN3_HUMAN	GHQPPPEMAGHSLASSHR	1894.89	51.81
CTGF_HUMAN	DGAPCIFGGTVYR	1411.66	38.57
CUTA_HUMAN	TQSSLVPALTDFVR	1532.82	65.33
CUTA_HUMAN	SVHPYEVAEVIALPVEQGNFPYLQWVR	3139.63	37.36
CXL16_HUMAN	ISSDSPPSVQFMNR	1561.78	63.89
CYTC_HUMAN	ASNDMYHSR	1079.45	92.23
CYTC_HUMAN	ALDFAVGEYNK	1225.6	77.79
CYTC_HUMAN	RALDFAVGEYNK	1381.7	74.41
CYTC_HUMAN	LVGGPMDASVEEEGVR	1643.78	95.63
CYTC_HUMAN	QIVAGVNYFLDVELGR	1791.96	132.76
CYTC_HUMAN	LVGGPMDASVEEEGVRR	1799.89	80.67
CYTC_HUMAN	KQIVAGVNYFLDVELGR	1920.05	137.84
CYTC_HUMAN	TQPNLDNCPFHDQPHLK	2059.95	82.92
CYTC_HUMAN	TQPNLDNCPFHDQPHLKR	2216.05	40.49
CYTC_HUMAN	AFCSFQIYAVPWQGTMTLSK	2334.12	95.9
CYTC_HUMAN	KAFCSFQIYAVPWQGTMTLSK	2478.21	40.36
CYTM_HUMAN	AQSQLVAGIK	1013.59	26.04
DAF_HUMAN	LTCLQNLK	988.537	39.32
DAF_HUMAN	WSTAVEFCK	1126.51	58.45
DAF_HUMAN	QPYITQNYFPVGTVVEYECRPGYR	2935.4	29.77
DAG1_HUMAN	GVHYISVSATR	1185.57	60.13
DAG1_HUMAN	VVENGALLSWK	1215.65	78.17
DAG1_HUMAN	SFSEVELHNMK	1319.58	70.4
DAG1_HUMAN	KVVENGALLSWK	1343.75	72.25
DAG1_HUMAN	LFDMSAFMAGPGNAK	1555.71	105.47
DAG1_HUMAN	VTIPTDLIASSGDIIK	1641.91	139.13
DAG1_HUMAN	LGCSLNQNSVPDIHGVEAPAR	2233.08	79.63
DAG1_HUMAN	EALPSWLHWDSQSHTLEGLPLDTDK	2874.38	39.16
DCD_HUMAN	DAVEDLESVGK	1160.56	67.69
DHPR_HUMAN	AALDGTPGMIGYGMAK	1551.76	82.01
DKK3_HUMAN	QELEDLER	1030.49	52.3
DKK3_HUMAN	DQDGEILLPR	1154.59	85.81
DKK3_HUMAN	SAVEEMEAEEAAAK	1463.64	111.76
DKK3_HUMAN	EVEELMEDTQHK	1486.66	71.65
DKK3_HUMAN	DCQPGLCCAFQR	1510.61	87.29
DKK3_HUMAN	EVPDEYEVGSFMEEVR	1913.84	70.53
DKK3_HUMAN	LLDLITWELEPDGALDR	1968.02	131.65
DKK3_HUMAN	DSECCGDQLCVWGHCTK	2110.79	92.87
DKK3_HUMAN	SLTEEMALGEPAAAAAALLGGEEI	2329.14	71.77
DKK3_HUMAN	GLLFPVCTPLPVEGELCHDPASR	2563.26	103.13
DKK3_HUMAN	EVPDEYEVGSFMEEVRQELEDLER	2942.32	36.48
DKK3_HUMAN	CPCASGLLCQPHSHSLVYVCKPTFVGSR	3216.51	37.9
DKK3_HUMAN	SHECIIDEDCGPSMYCQFASFQYTCQPCR	3645.41	111.9
DKK3_HUMAN	RSHECIIDEDCGPSMYCQFASFQYTCQPCR	3801.52	44.58
DNER_HUMAN	VTATGFQQCSLIDGR	1651.8	107.85
ECM1_HUMAN	DILTIDIGR	1014.57	57.45
ECM1_HUMAN	FCEAEFSVK	1115.49	31.93
ECM1_HUMAN	LVWEEAMSR	1119.54	57.39
ECM1_HUMAN	NLPATDPLQR	1123.59	34.43
ECM1_HUMAN	RAPYPNYDR	1150.56	36.09
ECM1_HUMAN	ELLALIQLER	1196.71	85.36
ECM1_HUMAN	LTFINDLCGPR	1304.65	89.98
ECM1_HUMAN	NVALVSGDTENAK	1313.57	101.41
ECM1_HUMAN	ELPSLQHPNEQK	1418.72	60.22
ECM1_HUMAN	VTPNLMGHLCGNQR	1595.77	54.94
ECM1_HUMAN	EVGPPLPQEAVPLQK	1600.89	85.32
ECM1_HUMAN	QGETLNFLEIGYSR	1625.81	105.35
ECM1_HUMAN	FSCFQEEAPQPHYQLR	2035.93	45.02
ECM1_HUMAN	QHVVYGPWNLPQSSYSHLTR	2368.17	33.55
ECM1_HUMAN	LDGFPPGRPSPDNLNQICLPNR	2476.23	30.08
ECM1_HUMAN	DPALCCYLSPGDEQVNCFNINYLR	2917.29	53.68
ECM1_HUMAN	ACPSHQPDISSGLELPFPPGVPTLDNIK	2985.5	59.12
ECM2_HUMAN	LPSGCSLSYR	1136.53	29.55
EFNA3_HUMAN	INVLEDFEGENPQVPK	1826.91	34.97
EFNB2_HUMAN	FLPGQGLVLYPQIGDK	1743.95	37.96
ENDD1_HUMAN	FATLYSTR	957.489	50.11
ENDD1_HUMAN	DRIPVYSAFR	1222.65	51.61
ENDD1_HUMAN	DSDIIEDVMVK	1262.6	65.79
ENDD1_HUMAN	WYVNLHSLMDR	1432.69	45.85
ENDD1_HUMAN	ILEVVNQIQDEER	1583.82	96.06
ENDD1_HUMAN	QALNTDYLDSDYQR	1700.8	84.74
ENDD1_HUMAN	FFYAGTPPAGLAADSHVK	1847.92	25.89
ENDD1_HUMAN	LLPFNPQLFQNNCGETEQDTEK	2621.21	33.06
ENDD1_HUMAN	WLVEPQIDDPNSNLEEAINEAEAITSVNSLGSK	3581.74	55.15
ENPP2_HUMAN	WVEELMK	933.463	32.65
ENPP2_HUMAN	VWNYFQR	1011.49	37.56
ENPP2_HUMAN	SYPEILTLK	1062.6	52.44
ENPP2_HUMAN	IVGQLMDGLK	1072.6	70.86
ENPP2_HUMAN	RVWNYFQR	1167.59	45.35
ENPP2_HUMAN	TYLHTYESEI	1254.57	46.45
ENPP2_HUMAN	RIEDIHLLVER	1391.79	59.75
ENPP2_HUMAN	KPDQHFKPYLK	1399.76	60.91
ENPP2_HUMAN	CFFQGDHGFDNK	1468.56	62.36
ENPP2_HUMAN	YGPFGPEMTNPLR	1477.7	54.5
ENPP2_HUMAN	DIEHLTSLDFFR	1491.74	66.37
ENPP2_HUMAN	VSPSFSQNCLAYK	1499.71	74.22
ENPP2_HUMAN	GDCCTNYQVVCK	1502.59	69.76
ENPP2_HUMAN	WWGGQPLWITATK	1542.8	80.84
ENPP2_HUMAN	EIDKIVGQLMDGLK	1557.85	73.03
ENPP2_HUMAN	CFELQEAGPPDCR	1577.65	69.53
ENPP2_HUMAN	AGTFFWSVVIPHER	1644.84	65.06
ENPP2_HUMAN	GESHWVDDDCEEIK	1717.69	79.98
ENPP2_HUMAN	VRDIEHLTSLDFFR	1746.91	59.05
ENPP2_HUMAN	VNSMQTVFVGYGSTFK	1763.86	96.02
ENPP2_HUMAN	NEENACHCSEDCLAR	1863.7	74.55
ENPP2_HUMAN	YDAFLVTNMVPMYPAFK	2005.98	88.92
ENPP2_HUMAN	QMSYGFLFPPYLSSSPEAK	2148.03	87.97
ENPP2_HUMAN	QAEVSSVPDHLTSCVRPDVR	2251.1	37.69
ENPP2_HUMAN	AAECPAGFVRPPLIIFSVDGFR	2418.26	55.92
ENPP2_HUMAN	TEFLSNYLTNVDDITLVPGTLGR	2537.31	89.8
ENPP2_HUMAN	NGVNVISGPIFDYDYDGLHDTEDK	2683.2	58.99
ENPP2_HUMAN	NGVNVISGPIFDYDYDGLHDTEDKIK	2924.37	51.28
ENPP2_HUMAN	CDGPLSVSSFILPHRPDNEESCNSSEDESK	3391.46	29.64
ENPP2_HUMAN	QYVEGSSIPVPTHYYSIITSCLDFTQPADK	3415.64	68.61
EPDR1_HUMAN	ALLSYDGLNQR	1248.65	60.87
EPHA4_HUMAN	DCNSLPGVMGTCK	1437.6	63.05
EPHA4_HUMAN	VYPANEVTLLDSR	1475.77	89.03
EPHA4_HUMAN	GLNPLTSYVFHVR	1501.81	74.45
EPHA4_HUMAN	TYQVCNVMEPSQNNWLR	2137.97	108.22
EPHA4_HUMAN	NLAQFPDTITGADTSSLVEVR	2233.12	113.14
EPHA4_HUMAN	MYCGADGEWLVPIGNCLCNAGHEER	2907.22	60.31
ETBR2_HUMAN	VSGGAPLHLGR	1062.59	85.23
EVI5L_HUMAN	AQEAEENYVIKR	1449.71	31.51
EXTL2_HUMAN	LVNIYDSMPLR	1319.69	33.32
EXTL2_HUMAN	TSGIFVKPVNMDNLEK	1790.92	26.06
EXTL2_HUMAN	APDELWNSLGPHPIPVIFK	2129.13	61.82
FA12_HUMAN	EQPPSLTR	926.484	31.33
FA12_HUMAN	NGPLSCGQR	986.467	43.31
FA12_HUMAN	WGYCLEPK	1051.48	34.49
FA12_HUMAN	NWGLGGHAFCR	1273.58	57.86
FA12_HUMAN	NPDNDIRPWCFVLNR	1914.91	26.58
FA12_HUMAN	TTLSGAPCQPWASEATYR	1994.92	84.46
FA12_HUMAN	NKPGVYTDVAYYLAWIR	2028.05	35.11
FA12_HUMAN	LHEAFSPVSYQHDLALLR	2095.09	44.42
FA12_HUMAN	LCHCPVGYTGPFCDVDTK	2124.91	47.17
FA5_HUMAN	LLSLGAGEFK	1033.58	36.8
FA5_HUMAN	GEYEEHLGILGPIIR	1694.9	30.75
FA50B_HUMAN	QEWEAQR	947.399	38.32
FA54B_HUMAN	MKQSQDLNR	1136.52	25.11
FAM3C_HUMAN	GINVALANGK	956.528	78.09
FAM3C_HUMAN	SPFEQHIK	984.502	69.59
FAM3C_HUMAN	DNWVFCGGK	1081.47	58.74
FAM3C_HUMAN	MASGAANVVGPK	1100.57	83.51
FAM3C_HUMAN	MDASLGNLFAR	1193.59	91.04
FAM3C_HUMAN	TKSPFEQHIK	1213.65	33.28
FAM3C_HUMAN	ICLEDNVLMSGVK	1476.73	75.27
FAM3C_HUMAN	LIADLGSTSITNLGFR	1676.91	140.33
FAM3C_HUMAN	RLIADLGSTSITNLGFR	1833.01	39.56
FAM3C_HUMAN	AIQDGTIVLMGTYDDGATK	1967.95	117.28
FAM3C_HUMAN	YEGWPEVVEMEGCIPQK	2049.92	98.99
FBLN1_HUMAN	DSFDIIKR	992.529	41.65
FBLN1_HUMAN	GYHLNEEGTR	1174.54	46.74
FBLN1_HUMAN	TGYYFDGISR	1177.54	75.88
FBLN1_HUMAN	YMDGMTVGVVR	1226.58	77.36
FBLN1_HUMAN	CCHCCLLGR	1234.48	43.11
FBLN1_HUMAN	DCSLPYATESK	1269.56	54.24
FBLN1_HUMAN	MCVDVNECQR	1309.52	73.82
FBLN1_HUMAN	LGESCINTVGSFR	1438.71	36.1
FBLN1_HUMAN	CLAFECPENYR	1457.61	61.16
FBLN1_HUMAN	EFTRPEEIIFLR	1548.83	54.76
FBLN1_HUMAN	SQETGDLDVGGLQETDK	1790.82	141.65
FBLN1_HUMAN	CVDVDECAPPAEPCGK	1802.73	111.36
FBLN1_HUMAN	DSSCGTGYELTEDNSCK	1921.73	132.34
FBLN1_HUMAN	IIEVEEEQEDPYLNDR	1989.92	134.86
FBLN1_HUMAN	AITPPHPASQANIIFDITEGNLR	2474.28	67.47
FBLN1_HUMAN	DIDECESGIHNCLPDFICQNTLGSFR	3096.34	57.64
FBLN1_HUMAN	SCRPNDVTCVFDPVHTISHTVISLPTFR	3254.6	54.36
FBLN1_HUMAN	MVQEQCCHSQLEELHCATGISLANEQDR	3342.45	103.76
FBLN1_HUMAN	GYQLSDVDGVTCEDIDECALPTGGHICSYR	3386.46	132.35
FBLN1_HUMAN	RGYQLSDVDGVTCEDIDECALPTGGHICSYR	3542.53	60.77
FBLN3_HUMAN	IPSNPSHR	906.469	46.73
FBLN3_HUMAN	ADQVCINLR	1087.53	64.97
FBLN3_HUMAN	SGNENGEFYLR	1285.56	69.02
FBLN3_HUMAN	LNCEDIDECR	1322.52	71.69
FBLN3_HUMAN	CVCPVSNAMCR	1352.55	59.45
FBLN3_HUMAN	QTSPVSAMLVLVK	1371.78	67.45
FBLN3_HUMAN	DIDECDIVPDACK	1548.65	81.94
FBLN3_HUMAN	CVNHYGGYLCLPK	1580.71	44.7
FBLN3_HUMAN	FSCMCPQGYQVVR	1630.71	53.33
FBLN3_HUMAN	EDEMCWNYHGGFR	1699.65	44.6
FBLN3_HUMAN	NPCQDPYILTPENR	1715.8	71.47
FBLN3_HUMAN	EHIVDLEMLTVSSIGTFR	2046.06	30.1
FBLN3_HUMAN	RGEQCVDIDECTIPPYCHQR	2532.1	35.08
FBLN3_HUMAN	SVPSDIFQIQATTIYANTINTFR	2599.33	84.29
FBLN3_HUMAN	IQCAAGYEQSEHNVCQDIDECTAGTHNCR	3422.37	37.01
FBLN5_HUMAN	DQPFTILYR	1151.6	33.68
FBLN5_HUMAN	QSGQCLDIDECR	1479.61	63.29
FBXL7_HUMAN	AQKNVATSEDSDLSMR	1751.82	25.85
FCGBP_HUMAN	VTVNGVDMK	960.466	27.81
FCGBP_HUMAN	GNPAVSYVR	961.498	57.81
FCGBP_HUMAN	GSQAVSYTR	967.472	76.04
FCGBP_HUMAN	VLVENEHR	994.518	51.51
FCGBP_HUMAN	GSQTVSYTR	997.484	49.73
FCGBP_HUMAN	VSYVGLVTVR	1091.64	82.86
FCGBP_HUMAN	LPVVLANGQIR	1179.7	57.83
FCGBP_HUMAN	SRLPVSLSEGR	1199.66	29.36
FCGBP_HUMAN	VAVIVSNDHAGK	1208.65	71.83
FCGBP_HUMAN	AIGYATAADCGR	1224.55	77.77
FCGBP_HUMAN	VAYDLVYYVR	1259.66	74.94
FCGBP_HUMAN	LTYNHGGITGSR	1274.62	57.7
FCGBP_HUMAN	AGCVAESTAVCR	1279.56	66.52
FCGBP_HUMAN	QCVYDLCAQK	1283.56	44.39
FCGBP_HUMAN	LDSLVAQQLQSK	1328.72	67.77
FCGBP_HUMAN	GEVGFVLVDNQR	1331.69	71.74
FCGBP_HUMAN	GCVLDVCMGGGDR	1394.58	64.34
FCGBP_HUMAN	YDLAFVVASQATK	1411.74	62.12
FCGBP_HUMAN	GATTSPGVYELSSR	1423.69	81.99
FCGBP_HUMAN	SPANCPLSCPANSR	1529.67	90.61
FCGBP_HUMAN	FAVLQENVAWGNGR	1560.77	61.09
FCGBP_HUMAN	VNGVLTALPVSVADGR	1567.86	70.82
FCGBP_HUMAN	APGWDPLCWDECR	1660.68	77.08
FCGBP_HUMAN	VRVNGVLTALPVSVADGR	1823.03	34.44
FCGBP_HUMAN	ASQHGSDVVIETDFGLR	1829.89	44.81
FCGBP_HUMAN	DPCHGVTCRPQETCK	1843.78	58.22
FCGBP_HUMAN	GCVLDVCMGGGDRDILCK	2023.89	36.28
FCGBP_HUMAN	SLAAYTAACQAAGVAVKPWR	2090.08	40.29
FCGBP_HUMAN	EEFCGLLSSPTGPLSSCHK	2104.96	91.12
FCGBP_HUMAN	ALASYVAACQAAGVVIEDWR	2149.07	64.28
FCGBP_HUMAN	TVLSPVEPSCEGMQCAAGQR	2175.98	47.13
FCGBP_HUMAN	VTLQPYNVAQLQSSVDLSGSK	2233.11	51.15
FCGBP_HUMAN	VDVTLPSSYHGAVCGLCGNMDR	2407.07	70.43
FCGBP_HUMAN	VPAAYAGSLCGLCGNYNQDPADDLK	2668.19	78.84
FCGBP_HUMAN	VPAAYAASLCGLCGNYNQDPADDLK	2682.22	59.89
FCGBP_HUMAN	FDFMGTCVYVLAQTCGTRPGLHR	2685.26	46.74
FCGBP_HUMAN	RFDFMGTCVYVLAQTCGTRPGLHR	2841.36	62.46
FCGBP_HUMAN	VPSSYAEALCGLCGNFNGDPADDLALR	2882.29	46.43
FCGBP_HUMAN	LRVPAAYAGSLCGLCGNYNQDPADDLK	2937.38	50.94
FETUA_HUMAN	HTLNQIDEVK	1195.62	71.82
FETUA_HUMAN	EHAVEGDCDFQLLK	1659.75	101.5
FETUA_HUMAN	TVVQPSVGAAAGPVVPPCPGR	2015.07	130.31
FETUA_HUMAN	HTFMGVVSLGSPSGEVSHPR	2080.02	126.4
FETUA_HUMAN	AQLVPLPPSTYVEFTVSGTDCVAK	2578.3	102.47
FETUA_HUMAN	VWPQQPSGELFEIEIDTLETTCHVLDPTPVAR	3676.82	70.27
FETUB_HUMAN	LVVLPFPK	911.585	39.17
FETUB_HUMAN	AIFYMNNPSR	1211.58	40.48
FGFR1_HUMAN	TVALGSNVEFMCK	1454.69	81.33
FGFR1_HUMAN	IGPDNLPYVQILK	1468.83	76.86
FGFR2_HUMAN	DAAVISWTK	989.52	51.09
FGFR2_HUMAN	DSGLYACTASR	1199.52	54.81
FHR1_HUMAN	TGESAEFVCK	1126.5	67.26
FHR1_HUMAN	INHGILYDEEK	1329.66	69.65
FHR1_HUMAN	ITCTEEGWSPTPK	1501.72	73.61
FHR1_HUMAN	YKPFSQVPTGEVFYYSCEYNFVSPSK	3122.43	65.41
FHR1_HUMAN	LCFFPFVENGHSESSGQTHLEGDTVQIICNTGYR	3899.76	53.51
FHR2_HUMAN	TGDIVEFVCK	1166.57	57.92
FHR2_HUMAN	ITCAEEGWSPTPK	1474.68	84.08
FIBA_HUMAN	TVIGPDGHK	922.489	28.87
FIBA_HUMAN	ALTDMPQMR	1061.5	43.43
FIBA_HUMAN	GSESGIFTNTK	1139.55	83.81
FIBA_HUMAN	QFTSSTSYNR	1189.54	53.24
FIBA_HUMAN	MKPVPDLVPGNFK	1440.78	32.25
FIBA_HUMAN	MELERPGGNEITR	1500.74	43.23
FIBA_HUMAN	GLIDEVNQDFTNR	1519.73	79.51
FIBA_HUMAN	GGSTSYGTGSETESPR	1571.67	89.82
FIBA_HUMAN	HPDEAAFFDTASTGK	1592.71	76.66
FIBA_HUMAN	DSHSLTTNIMEILR	1628.82	66.82
FIBA_HUMAN	ESSSHHPGIAEFPSR	1636.76	62.28
FIBA_HUMAN	HRHPDEAAFFDTASTGK	1885.87	36.33
FIBA_HUMAN	NPSSAGSWNSGSSGPGSTGNR	1962.83	113.95
FIBA_HUMAN	TFPGFFSPMLGEFVSETESR	2264.05	101.59
FIBA_HUMAN	EVVTSEDGSDCPEAMDLGTLSGIGTLDGFR	3127.4	107.76
FIBB_HUMAN	DNDGWLTSDPR	1274.56	50.6
FIBB_HUMAN	AHYGGFTVQNEANK	1534.72	71.13
FIBB_HUMAN	TPCTVSCNIPVVSGK	1617.78	74.95
FIBB_HUMAN	MGPTELLIEMEDWK	1690.8	57.23
FIBB_HUMAN	DNENVVNEYSSELEK	1768.87	87.24
FIBB_HUMAN	NYCGLPGEYWLGNDK	1784.79	56.72
FIBB_HUMAN	REEAPSLRPAPPPISGGGYR	2106.09	38.72
FIBB_HUMAN	HQLYIDETVNSNIPTNLR	2126.08	25.8
FIBB_HUMAN	VYCDMNTENGGWTVIQNR	2156.93	44.89
FIBG_HUMAN	VGPEADKYR	1033.52	61.87
FIBG_HUMAN	VELEDWNGR	1117.5	35.39
FIBG_HUMAN	TSTADYAMFK	1132.52	34.35
FIBG_HUMAN	DNCCILDER	1193.48	48.38
FIBG_HUMAN	DTVQIHDITGK	1225.65	59.02
FIBG_HUMAN	YEASILTHDSSIR	1490.74	78.8
FIBG_HUMAN	YLQEIYNSNNQK	1512.72	74.36
FIBG_HUMAN	VAQLEAQCQEPCK	1559.71	49.57
FIBG_HUMAN	IHLISTQSAIPYALR	1681.95	32.64
FIBG_HUMAN	EGFGHLSPTGTTEFWLGNEK	2205.1	40.09
FIBG_HUMAN	FGSYCPTTCGIADFLSTYQTK	2416.08	91.49
FIBG_HUMAN	AIQLTYNPDESSKPNMIDAATLK	2519.26	45.79
FINC_HUMAN	ISCTIANR	933.468	37.38
FINC_HUMAN	YEVSVYALK	1070.57	33.76
FINC_HUMAN	STTPDITGYR	1109.54	54.96
FINC_HUMAN	FTNIGPDTMR	1150.54	48.45
FINC_HUMAN	TFYSCTTEGR	1220.51	61.85
FINC_HUMAN	TYHVGEQWQK	1274.61	43.8
FINC_HUMAN	DLQFVEVTDVK	1291.66	85.58
FINC_HUMAN	WCHDNGVNYK	1292.52	50.47
FINC_HUMAN	LGVRPSQGGEAPR	1322.71	41.77
FINC_HUMAN	WLPSSSPVTGYR	1348.68	57.47
FINC_HUMAN	IYLYTLNDNAR	1355.67	66.54
FINC_HUMAN	IAWESPQGQVSR	1356.67	74.7
FINC_HUMAN	GLAFTDVDVDSIK	1378.7	92.71
FINC_HUMAN	HYQINQQWER	1399.67	40.71
FINC_HUMAN	WSRPQAPITGYR	1430.74	51.7
FINC_HUMAN	GNLLQCICTGNGR	1462.67	66.01
FINC_HUMAN	VPGTSTSATLTGLTR	1460.78	85.52
FINC_HUMAN	WCGTTQNYDADQK	1585.65	105.32
FINC_HUMAN	GDSPASSKPISINYR	1590.8	71.1
FINC_HUMAN	VDVIPVNLPGEHGQR	1628.87	77.57
FINC_HUMAN	DSMIWDCTCIGAGR	1640.68	85.87
FINC_HUMAN	LLCQCLGFGSGHFR	1650.78	57.36
FINC_HUMAN	YSFCTDHTVLVQTR	1725.82	84.02
FINC_HUMAN	NLQPASEYTVSLVAIK	1731.94	82.99
FINC_HUMAN	TYLGNALVCTCYGGSR	1790.81	98.83
FINC_HUMAN	VTIMWTPPESAVTGYR	1806.89	70.96
FINC_HUMAN	HTSVQTTSSGSGPFTDVR	1862.88	121.9
FINC_HUMAN	EYLGAICSCTCFGGQR	1877.79	111.85
FINC_HUMAN	SSPVVIDASTAIDAPSNLR	1911.99	105.22
FINC_HUMAN	VTWAPPPSIDLTNFLVR	1925.05	73.76
FINC_HUMAN	FLATTPNSLLVSWQPPR	1926.04	77.39
FINC_HUMAN	EESPLLIGQQSTVSDVPR	1953.99	82.81
FINC_HUMAN	GNLLQCICTGNGRGEWK	1962.91	29.66
FINC_HUMAN	NTFAEVTGLSPGVTYYFK	1992.98	128.58
FINC_HUMAN	GFNCESKPEAEETCFDK	2046.83	96.97
FINC_HUMAN	EINLAPDSSSVVVSGLMVATK	2116.11	99
FINC_HUMAN	ITYGETGGNSPVQEFTVPGSK	2167.04	36.32
FINC_HUMAN	RPHETGGYMLECVCLGNGK	2177.97	36.97
FINC_HUMAN	QDGHLWCSTTSNYEQDQK	2195.91	68.95
FINC_HUMAN	TETITGFQVDAVPANGQTPIQR	2343.17	78.72
FINC_HUMAN	RPGGEPSPEGTTGQSYNQYSQR	2395.08	70.59
FINC_HUMAN	FTQVTPTSLSAQWTPPNVQLTGYR	2691.37	67.36
FINC_HUMAN	VVTPLSPPTNLHLEANPDTGVLTVSWER	3041.59	83.24
FINC_HUMAN	TPFVTHPGYDTGNGIQLPGTSGQQPSVGQQMIFEEHGFR	4214.97	38.74
FMOD_HUMAN	SAMPADAPLCLR	1300.63	25.67
FNIP1_HUMAN	ILCTKNNK	990.521	29.38
FOLR2_HUMAN	GWDWTSGVNK	1148.53	42.05
FREM1_HUMAN	QDQLPSFPK	1059.54	34.5
FSTL1_HUMAN	ICANVFCGAGR	1223.55	73.54
FSTL3_HUMAN	INLLGFLGLVHCLPCK	1853.02	33.68
FSTL4_HUMAN	YIYVAQPALSR	1279.69	55.96
FSTL4_HUMAN	VLQSIGVDPLPAK	1335.78	39.94
FSTL4_HUMAN	GPDVGVGESQAEEPR	1525.69	81.05
FSTL4_HUMAN	DSGLFGQYLLTPAR	1536.8	50.51
FSTL4_HUMAN	TPFAGVDDFFIPPTNLIINHIR	2496.32	50.34
FUCO_HUMAN	DLVGELGTALR	1142.63	81.89
FUCO2_HUMAN	YEDFGPLFTAK	1287.63	26.29
FUCO2_HUMAN	FDPTWESLDAR	1335.61	82.18
G3P_HUMAN	GALQNIIPASTGAAK	1410.78	37.92
G3P_HUMAN	VIHDNFGIVEGLMTTVHAITATQK	2594.36	85.44
GBRB2_HUMAN	HSFGRNALER	1186.59	27.29
GELS_HUMAN	GGVASGFK	721.376	36.75
GELS_HUMAN	RTPITVVK	912.576	43.05
GELS_HUMAN	EPGLQIWR	997.536	35.79
GELS_HUMAN	YIETDPANR	1077.51	63.8
GELS_HUMAN	RYIETDPANR	1233.61	32.71
GELS_HUMAN	AGKEPGLQIWR	1253.69	57.12
GELS_HUMAN	HVVPNEVVVQR	1274.71	53.76
GELS_HUMAN	AGALNSNDAFVLK	1317.67	77.76
GELS_HUMAN	EVQGFESATFLGYFK	1721.84	96.59
GELS_HUMAN	QTQVSVLPEGGETPLFK	1828.96	85.51
GELS_HUMAN	TPSAAYLWVGTGASEAEK	1836.88	127.68
GELS_HUMAN	EPAHLMSLFGGKPMIIYK	2031.07	58.48
GELS_HUMAN	VPEARPNSMVVEHPEFLK	2078.07	43.3
GELS_HUMAN	AQPVQVAEGSEPDGFWEALGGK	2271.08	109.16
GELS_HUMAN	DPDQTDGLGLSYLSSHIANVER	2386.14	57.25
GELS_HUMAN	VSNGAGTMSVSLVADENPFAQGALK	2462.21	85.77
GELS_HUMAN	VPVDPATYGQFYGGDSYIILYNYR	2770.34	63.95
GELS_HUMAN	NWRDPDQTDGLGLSYLSSHIANVER	2842.35	86.97
GELS_HUMAN	VPFDAATLHTSTAMAAQHGMDDDGTGQK	2872.27	83.91
GELS_HUMAN	VHVSEEGTEPEAMLQVLGPKPALPAGTEDTAK	3300.66	71.61
GELS_HUMAN	IEGSNKVPVDPATYGQFYGGDSYIILYNYR	3398.66	102.01
GELS_HUMAN	ATEVPVSWESFNNGDCFILDLGNNIHQWCGSNSNR	4037.78	118.62
GELS_HUMAN	QGQIIYNWQGAQSTQDEVAASAILTAQLDEELGGTPVQSR	4272.11	29.89
GELS_HUMAN	ATEVPVSWESFNNGDCFILDLGNNIHQWCGSNSNRYER	4485.99	34.36
GFRA2_HUMAN	VPSEYTYR	1013.48	37.94
GFRA2_HUMAN	SSYISICNR	1098.52	44.16
GFRA2_HUMAN	LASIFSGTGADPVVSAK	1618.86	70.56
GGH_HUMAN	FFNVLTTNTDGK	1355.67	72.4
GGH_HUMAN	SINGILFPGGSVDLR	1544.82	40.99
GLU2B_HUMAN	LWEEQLAAAK	1155.6	51.95
GLU2B_HUMAN	SLEDQVEMLR	1218.59	59.07
GLU2B_HUMAN	ESLQQMAEVTR	1290.62	30.16
GLU2B_HUMAN	ETMVTSTTEPSR	1337.62	55.72
GLYL3_HUMAN	AVANSKQLNIK	1185.66	42.93
GNPTG_HUMAN	QWDQVEQDLADELITPQGHEK	2478.17	28.72
GOLM1_HUMAN	DTINLLDQR	1086.57	62.78
GOLM1_HUMAN	QQLQALSEPQPR	1393.73	26.39
GOLM1_HUMAN	DQLVIPDGQEEEQEAAGEGR	2168.99	69.95
GP158_HUMAN	ASASDSSAPWSR	1220.55	70.17
GPR37_HUMAN	GQEPSETLGR	1072.52	30.83
GPR37_HUMAN	TVPGASDLFYWPR	1507.75	45.75
GPX3_HUMAN	MDILSYMR	1027.48	73.79
GPX3_HUMAN	QEPGENSEILPTLK	1553.79	48.12
GPX3_HUMAN	YVRPGGGFVPNFQLFEK	1954.01	41.69
GRIA4_HUMAN	LQNILEQIVSVGK	1439.84	99.27
GRP78_HUMAN	DAGTIAGLNVMR	1214.58	38.39
GRP78_HUMAN	TWNDPSVQQDIK	1429.69	50.01
GRP78_HUMAN	IEWLESHQDADIEDFK	1973.9	33.39
GUAD_HUMAN	FVSEMLQK	980.497	36.84
GUAD_HUMAN	DHLLGVSDSGK	1126.56	49.81
GUAD_HUMAN	IVFLEEASQQEK	1419.72	82.15
HBA_HUMAN	MFLSFPTTK	1086.54	42.3
HBA_HUMAN	FLASVSTVLTSK	1251.71	76.74
HBA_HUMAN	VGAHAGEYGAEALER	1528.73	89.59
HBA_HUMAN	TYFPHFDLSHGSAQVK	1832.89	67.31
HBA_HUMAN	VADALTNAVAHVDDMPNALSALSDLHAHK	2995.48	56.08
HBB_HUMAN	SAVTALWGK	931.514	59.75
HBB_HUMAN	LHVDPENFR	1125.56	33.81
HBB_HUMAN	VVAGVANALAHK	1148.67	58.36
HBB_HUMAN	LLVVYPWTQR	1273.72	45.42
HBB_HUMAN	VNVDEVGGEALGR	1313.66	97.38
HBB_HUMAN	EFTPPVQAAYQK	1377.69	71.08
HBB_HUMAN	GTFATLSELHCDK	1474.72	60.8
HBB_HUMAN	VLGAFSDGLAHLDNLK	1668.88	113.15
HBB_HUMAN	LLGNVLVCVLAHHFGK	1775.99	43.74
HBB_HUMAN	KVLGAFSDGLAHLDNLK	1796.98	55.62
HBB_HUMAN	FFESFGDLSTPDAVMGNPK	2057.94	114.57
HBD_HUMAN	VNVDAVGGEALGR	1254.63	60.8
HBD_HUMAN	FFESFGDLSSPDAVMGNPK	2043.91	60.61
HEMO_HUMAN	VWVYPPEK	1016.53	39.25
HEMO_HUMAN	VDGALCMEK	1021.46	65.26
HEMO_HUMAN	GEVPPRYPR	1069.57	26.39
HEMO_HUMAN	RLWWLDLK	1128.64	50.08
HEMO_HUMAN	GGYTLVSGYPK	1140.58	85.43
HEMO_HUMAN	DYFMPCPGR	1141.47	52.56
HEMO_HUMAN	QGHNSVFLIK	1141.62	55.19
HEMO_HUMAN	VWVYPPEKK	1144.63	36.01
HEMO_HUMAN	WDRELISER	1202.6	35.48
HEMO_HUMAN	NFPSPVDAAFR	1219.6	78.43
HEMO_HUMAN	SWPAVGNCSSALR	1403.66	52.75
HEMO_HUMAN	EWFWDLATGTMK	1483.68	85.54
HEMO_HUMAN	YYCFQGNQFLR	1494.67	68.03
HEMO_HUMAN	WKNFPSPVDAAFR	1533.77	63.84
HEMO_HUMAN	GECQAEGVLFFQGDR	1711.76	112.75
HEMO_HUMAN	ALPQPQNVTSLLGCTH	1734.88	57.7
HEMO_HUMAN	LYLVQGTQVYVFLTK	1771	117.14
HEMO_HUMAN	SGAQATWTELPWPHEK	1836.88	98.68
HEMO_HUMAN	LLQDEFPGIPSPLDAAVECHR	2363.15	104.61
HEMO_HUMAN	EVGTPHGIILDSVDAAFICPGSSR	2497.22	54.97
HEMO_HUMAN	CSPHLVLSALTSDNHGATYAFSGTHYWR	3147.46	74.47
HEMO_HUMAN	GECQAEGVLFFQGDREWFWDLATGTMK	3177.45	106.63
HEMO_HUMAN	DGWHSWPIAHQWPQGPSAVDAAFSWEEK	3218.46	77.83
HEMO_HUMAN	SLGPNSCSANGPGLYLIHGPNLYCYSDVEK	3281.5	84.48
HEP2_HUMAN	FAFNLYR	929.506	41.59
HEP2_HUMAN	TLEAQLTPR	1027.57	51.93
HEP2_HUMAN	SVNDLYIQK	1078.57	51.09
HEP2_HUMAN	TSCLLFMGR	1083.52	65.99
HEP2_HUMAN	QFPILLDFK	1119.63	52.92
HEP2_HUMAN	YEITTIHNLFR	1403.69	27.66
HEP2_HUMAN	FTVDRPFLFLIYEHR	1952.03	42.36
HRG_HUMAN	ALDLINKR	941.565	54.7
HRG_HUMAN	DGYLFQLLR	1123.6	61.57
HRG_HUMAN	RDGYLFQLLR	1279.7	51.94
HRG_HUMAN	RPSEIVIGQCK	1285.68	59.83
HRG_HUMAN	YWNDCEPPDSR	1437.57	79.32
HRG_HUMAN	GGEGTGYFVDFSVR	1489.68	112.26
HRG_HUMAN	KYWNDCEPPDSR	1565.65	66.9
HRG_HUMAN	DSPVLIDFFEDTER	1681.79	107.44
HRG_HUMAN	ADLFYDVEALDLESPK	1823.89	113.21
HRG_HUMAN	SGFPQVSMFFTHTFPK	1856.89	71.69
HRG_HUMAN	GEVLPLPEANFPSFPLPHHK	2225.16	42.84
HRG_HUMAN	HPLKPDNQPFPQSVSESCPGK	2348.12	64.59
HRG_HUMAN	KGEVLPLPEANFPSFPLPHHK	2353.26	42.24
HYOU1_HUMAN	LIPEMDQIFTEVEMTTLEK	2266.11	26.74
I18BP_HUMAN	LWEGSTSR	934.448	39.79
IBP2_HUMAN	MPCAELVR	973.485	61.52
IBP2_HUMAN	LEGEACGVYTPR	1350.63	74.03
IBP2_HUMAN	EPGCGCCSVCAR	1411.51	43.58
IBP2_HUMAN	GECWCVNPNTGK	1420.58	69.09
IBP2_HUMAN	TPCQQELDQVLER	1614.77	90.94
IBP2_HUMAN	GPLEHLYSLHIPNCDK	1891.93	37.91
IBP2_HUMAN	GDPECHLFYNEQQEAR	1991.85	75.67
IBP2_HUMAN	LAACGPPPVAPPAAVAAVAGGAR	2040.1	110.68
IBP2_HUMAN	CYPHPGSELPLQALVMGEGTCEK	2572.17	29.69
IBP4_HUMAN	GELDCHQLADSFRE	1675.73	93.6
IBP4_HUMAN	THEDLYIIPIPNCDR	1854.88	43
IBP4_HUMAN	EDARPVPQGSCQSELHR	1964.91	46.11
IBP5_HUMAN	IISAPEMR	915.482	28.38
IBP5_HUMAN	HMEASLQELK	1184.59	38.57
IBP5_HUMAN	ALSMCPPSPLGCELVK	1757.86	56.47
IBP6_HUMAN	APAVAEENPK	1024.52	65.57
IBP6_HUMAN	GPCWCVDR	1048.42	32.36
IBP6_HUMAN	RGPCWCVDR	1204.53	27.03
IBP6_HUMAN	GAQTLYVPNCDHR	1529.7	54.52
IBP6_HUMAN	HLDSVLQQLQTEVYR	1827.92	62.22
IBP6_HUMAN	RHLDSVLQQLQTEVYR	1984.05	51.56
IBP6_HUMAN	EGQECGVYTPNCAPGLQCHPPK	2498.06	50.61
IBP6_HUMAN	NPGTSTTPSQPNSAGVQDTEMGPCR	2588.12	71.79
IBP6_HUMAN	EGQECGVYTPNCAPGLQCHPPKDDEAPLR	3294.44	27.11
IBP7_HUMAN	DACGCCPMCAR	1356.45	57.23
IBP7_HUMAN	ITVVDALHEIPVK	1432.83	48.53
IBP7_HUMAN	GTCEQGPSIVTPPK	1469.72	70.96
IBP7_HUMAN	AGAAAGGPGVSGVCVCK	1516.71	96.43
IBP7_HUMAN	HEVTGWVLVSPLSK	1550.85	94.75
IBP7_HUMAN	ITVVDALHEIPVKK	1560.93	30.89
IBP7_HUMAN	TELLPGDRDNLAIQTR	1810.96	72.86
IC1_HUMAN	TLYSSSPR	909.457	34.2
IC1_HUMAN	MEPFHFK	934.438	26.77
IC1_HUMAN	FQPTLLTLPR	1184.69	58.25
IC1_HUMAN	DFTCVHQALK	1217.59	58.8
IC1_HUMAN	TNLESILSYPK	1263.67	103.07
IC1_HUMAN	LVLLNAIYLSAK	1316.81	106.85
IC1_HUMAN	YPVAHFIDQTLK	1430.76	34.11
IC1_HUMAN	VTTSQDMLSIMEK	1481.71	116.36
IC1_HUMAN	KYPVAHFIDQTLK	1558.85	76.94
IC1_HUMAN	LEDMEQALSPSVFK	1592.78	110.98
IC1_HUMAN	GVTSVSQIFHSPDLAIR	1825.98	88.64
IC1_HUMAN	HRLEDMEQALSPSVFK	1885.94	108.81
IC1_HUMAN	TLLVFEVQQPFLFVLWDQQHK	2614.4	47.07
ICOSL_HUMAN	ALMSPAGMLR	1045.54	47.68
ICOSL_HUMAN	GLYDVVSVLR	1119.63	81.99
ICOSL_HUMAN	AMVGSDVELSCACPEGSR	1923.8	109.04
ICOSL_HUMAN	FDLNDVYVYWQTSESK	1992.92	53.48
IDS_HUMAN	LFPYLDPFDSASQLMEPGR	2182.09	37.39
IDS_HUMAN	YSNFDVATHVPLIFYVPGR	2194.12	27.96
IFIH1_HUMAN	NRIAAAENNGNESGVR	1674.75	25.1
IGF2_HUMAN	FFQYDTWK	1133.52	46.26
IGF2_HUMAN	SCDLALLETYCATPAK	1811.84	98.64
IGHG1_HUMAN	NQVSLTCLVK	1160.62	40.07
IGHG1_HUMAN	VVSVLTVLHQDWLNGK	1807.99	40.01
IGSF8_HUMAN	VVAGEVQVQR	1083.6	77.6
IGSF8_HUMAN	STLQEVVGIR	1099.66	50.46
IGSF8_HUMAN	DTQFSYAVFK	1204.58	68.68
IGSF8_HUMAN	MTVHEGQELALGCLAR	1780.85	26.25
IGSF8_HUMAN	LQAQDAGIYECHTPSTDTR	2161.97	47.74
IL6RB_HUMAN	YLATLTVR	935.565	45.93
IL6RB_HUMAN	LTWTNPSIK	1058.58	33.07
IL6RB_HUMAN	ILDYEVTLTR	1221.66	74.97
IL6RB_HUMAN	VTSDHINFDPVYK	1533.75	25.52
IL6RB_HUMAN	SSFTVQDLKPFTEYVFR	2063.04	57.75
IMPA3_HUMAN	MTSGDVLSNR	1078.48	42.32
IMPA3_HUMAN	EVPAESVTVWIDPLDATQEYTEDLRK	3003.48	54.13
IPO8_HUMAN	EDRSKAEK	961.485	27.58
IPSP_HUMAN	QLELYLPK	1002.56	25.55
IPSP_HUMAN	AVVEVDESGTR	1160.57	77.35
IPSP_HUMAN	TLYLADTFPTNFR	1557.78	48.12
IPSP_HUMAN	GFQQLLQELNQPR	1569.83	71.21
ISLR_HUMAN	LPGLPEGAFR	1055.58	47.89
ISLR_HUMAN	MDSNELTFIPR	1321.64	55.65
ITA3_HUMAN	HMGAVFLLSQEAGGDLR	1799.89	33.04
ITIH1_HUMAN	LDAQASFLPK	1087.59	30.07
ITIH1_HUMAN	AAISGENAGLVR	1156.62	101.19
ITIH1_HUMAN	EVAFDLEIPK	1159.61	50.78
ITIH1_HUMAN	NHMQYEIVIK	1273.65	52.05
ITIH1_HUMAN	QYYEGSEIVVAGR	1469.71	70.42
ITIH1_HUMAN	RQAVDTAVDGVFIR	1545.83	47.15
ITIH1_HUMAN	LWAYLTIQELLAK	1560.89	87.28
ITIH1_HUMAN	GFSLDEATNLNGGLLR	1676.83	112.97
ITIH1_HUMAN	GSLVQASEANLQAAQDFVR	2003.01	132.85
ITIH1_HUMAN	FAHYVVTSQVVNTANEAR	2005	45.31
ITIH1_HUMAN	ADVQAHGEGQEFSITCLVDEEEMKK	2849.29	56.42
ITIH2_HUMAN	TEVNVLPGAK	1024.57	31.9
ITIH2_HUMAN	SSALDMENFR	1168.52	74.14
ITIH2_HUMAN	FYNQVSTPLLR	1336.72	51.05
ITIH2_HUMAN	IYGNQDTSSQLK	1352.66	82.1
ITIH2_HUMAN	VQFELHYQEVK	1418.72	50.6
ITIH2_HUMAN	AHVSFKPTVAQQR	1467.79	30.77
ITIH2_HUMAN	IQPSGGTNINEALLR	1581.84	112.96
ITIH2_HUMAN	HLEVDVWVIEPQGLR	1788.95	36.06
ITIH2_HUMAN	AEDHFSVIDFNQNIR	1803.86	32.65
ITIH2_HUMAN	VVNNSPQPQNVVFDVQIPK	2121.12	96.81
ITIH2_HUMAN	FLHVPDTFEGHFDGVPVISK	2240.12	51.11
ITIH2_HUMAN	TILDDLRAEDHFSVIDFNQNIR	2630.31	56.3
ITIH2_HUMAN	AGELEVFNGYFVHFFAPDNLDPIPK	2836.38	60.07
ITIH4_HUMAN	ILDDLSPR	927.5	47.1
ITIH4_HUMAN	NVVFVIDK	932.533	32.54
ITIH4_HUMAN	VRPQQLVK	966.598	36.59
ITIH4_HUMAN	LALDNGGLAR	999.532	78.61
ITIH4_HUMAN	FAHTVVTSR	1016.54	60.05
ITIH4_HUMAN	LGVYELLLK	1046.64	52.5
ITIH4_HUMAN	GPDVLTATVSGK	1143.61	73.77
ITIH4_HUMAN	TGLLLLSDPDK	1170.65	82.52
ITIH4_HUMAN	FKPTLSQQQK	1203.66	40.49
ITIH4_HUMAN	ETLFSVMPGLK	1220.65	43.51
ITIH4_HUMAN	MNFRPGVLSSR	1262.66	53.45
ITIH4_HUMAN	AGFSWIEVTFK	1283.66	74.88
ITIH4_HUMAN	AEAQAQYSAAVAK	1306.63	89.01
ITIH4_HUMAN	ANTVQEATFQMELPK	1705.84	98.76
ITIH4_HUMAN	SPEQQETVLDGNLIIR	1810.93	72.03
ITIH4_HUMAN	NPLVWVHASPEHVVVTR	1939.05	48.89
ITIH4_HUMAN	QLGLPGPPDVPDHAAYHPFR	2183.09	26.25
ITIH4_HUMAN	RLDYQEGPPGVEISCWSVEL	2333.1	86.57
ITIH4_HUMAN	QGPVNLLSDPEQGVEVTGQYER	2414.18	89.56
ITIH4_HUMAN	TGLLLLSDPDKVTIGLLFWDGR	2428.34	25.25
ITIH4_HUMAN	FSSHVGGTLGQFYQEVLWGSPAASDDGR	2967.39	44.53
ITIH4_HUMAN	AISGGSIQIENGYFVHYFAPEGLTTMPK	3027.47	82.94
ITIH4_HUMAN	FSSHVGGTLGQFYQEVLWGSPAASDDGRR	3123.48	62.22
ITIH4_HUMAN	DQFNLIVFSTEATQWRPSLVPASAENVNK	3260.65	91.77
ITIH5_HUMAN	LSLENCGLTR	1161.58	35.67
ITIH5_HUMAN	DALFTILHDLRPQDR	1808.96	44.81
ITM2B_HUMAN	FAVETLICS	1038.5	35.18
ITM2B_HUMAN	EASNCFAIR	1066.53	47.32
K0494_HUMAN	AAQLRPISLPGVSSTEDLQDLFR	2512.33	43.72
K1C10_HUMAN	YENEVALR	992.489	54.69
K1C10_HUMAN	VLDELTLTK	1030.57	31.13
K1C10_HUMAN	VTMQNLNDR	1089.52	62.1
K1C10_HUMAN	DAEAWFNEK	1108.48	53.97
K1C10_HUMAN	LENEIQTYR	1164.58	58.13
K1C10_HUMAN	QSVEADINGLR	1201.59	65.5
K1C10_HUMAN	SLLEGEGSSGGGGR	1261.59	78.09
K1C10_HUMAN	QSVEADINGLRR	1357.68	32.8
K1C10_HUMAN	SQYEQLAEQNR	1364.63	76.44
K1C10_HUMAN	ALEESNYELEGK	1380.61	63.61
K1C10_HUMAN	QSLEASLAETEGR	1389.68	107.56
K1C10_HUMAN	IRLENEIQTYR	1433.73	54.93
K1C10_HUMAN	SQYEQLAEQNRK	1492.73	57.4
K1C10_HUMAN	GSLGGGFSSGGFSGGSFSR	1706.77	123.12
K1C10_HUMAN	ELTTEIDNNIEQISSYK	1995.94	94.98
K1C10_HUMAN	SKELTTEIDNNIEQISSYK	2211.09	72.28
K1C10_HUMAN	ADLEMQIESLTEELAYLKK	2223.14	26.96
K1C10_HUMAN	NQILNLTTDNANILLQIDNAR	2366.26	93.81
K1C10_HUMAN	TIDDLKNQILNLTTDNANILLQIDNAR	3051.63	44.55
K1C14_HUMAN	ISSVLAGGSCR	1105.55	68.16
K1C14_HUMAN	GSCGIGGGIGGGSSR	1277.59	68.42
K1C14_HUMAN	EVATNSELVQSGK	1360.68	72.23
K1C16_HUMAN	DAETWFLSK	1095.53	53.22
K1C9_HUMAN	TLLDIDNTR	1059.56	67.79
K1C9_HUMAN	FEMEQNLR	1081.49	34.86
K1C9_HUMAN	QGVDADINGLR	1157.57	61.5
K1C9_HUMAN	QVLDNLTMEK	1189.6	53.01
K1C9_HUMAN	SGGGGGGGLGSGGSIR	1231.59	76.3
K1C9_HUMAN	VQALEEANNDLENK	1585.74	84.82
K1C9_HUMAN	HGVQELEIELQSQLSK	1836.96	62.75
K1C9_HUMAN	TLNDMRQEYEQLIAK	1850.92	37.67
K1C9_HUMAN	SDLEMQYETLQEELMALK	2170.03	90.66
K1C9_HUMAN	SDLEMQYETLQEELMALKK	2298.12	34.54
K1C9_HUMAN	EIETYHNLLEGGQEDFESSGAGK	2509.12	73.75
K1C9_HUMAN	YCGQLQMIQEQISNLEAQITDVR	2752.32	35.96
K1C9_HUMAN	NYSPYYNTIDDLKDQIVDLTVGNNK	2901.41	73.5
K22E_HUMAN	IEISELNR	972.524	59.96
K22E_HUMAN	LLEGEECR	1004.46	53.03
K22E_HUMAN	YLDGLTAER	1036.52	62.96
K22E_HUMAN	VDPEIQNVK	1040.55	38.87
K22E_HUMAN	DVDNAYMIK	1067.49	49.83
K22E_HUMAN	AQYEEIAQR	1106.54	55.82
K22E_HUMAN	TAAENDFVTLK	1207.61	70.9
K22E_HUMAN	GFSSGSAVVSGGSR	1251.53	72.4
K22E_HUMAN	NVQDAIADAEQR	1328.63	67.01
K22E_HUMAN	NLDLDSIIAEVK	1328.72	91.68
K22E_HUMAN	VDLLNQEIEFLK	1459.79	97.79
K22E_HUMAN	FLEQQNQVLQTK	1473.64	63.32
K22E_HUMAN	FGGFGGPGGVGGLGGPGGFGPGGYPGGIHEVSVNQSLLQPLNVK	4091.08	41.12
K2C1_HUMAN	DVDGAYMTK	998.438	45.2
K2C1_HUMAN	TLLEGEESR	1032.51	44.57
K2C1_HUMAN	AQYEDIAQK	1064.51	59.56
K2C1_HUMAN	DYQELMNTK	1140.51	50.78
K2C1_HUMAN	NKYEDEINK	1151.53	34.3
K2C1_HUMAN	YEELQITAGR	1178.58	80.01
K2C1_HUMAN	TNAENEFVTIK	1264.63	68.8
K2C1_HUMAN	NMQDMVEDYR	1299.52	65.8
K2C1_HUMAN	SLDLDSIIAEVK	1301.71	116.37
K2C1_HUMAN	LNDLEDALQQAK	1354.69	85.25
K2C1_HUMAN	SLNNQFASFIDK	1382.67	76.47
K2C1_HUMAN	TNAENEFVTIKK	1392.72	73.65
K2C1_HUMAN	WELLQQVDTSTR	1474.74	87.74
K2C1_HUMAN	NKLNDLEDALQQAK	1598.83	83.45
K2C1_HUMAN	QISNLQQSISDAEQR	1715.84	103.8
K2C1_HUMAN	THNLEPYFESFINNLR	1992.97	85.09
K2C1_HUMAN	MSGECAPNVSVSVSTSHTTISGGGSR	2564.17	55.91
K2C5_HUMAN	YEELQQTAGR	1193.58	58.54
K2C6A_HUMAN	EYQELMNVK	1152.55	36.4
K2C6A_HUMAN	ADTLTDEINFLR	1406.73	72.04
KAIN_HUMAN	WADLSGITK	989.519	47.75
KAIN_HUMAN	LGFTDLFSK	1026.54	57.43
KAIN_HUMAN	GDATVFFILPNQGK	1503.81	46.4
KAIN_HUMAN	EIEEVLTPEMLMR	1588.78	54.46
KAIN_HUMAN	GFQHLLHTLNLPGHGLETR	2139.14	35.1
KAIN_HUMAN	LFHTNFYDTVGTIQLINDHVK	2474.26	39.89
KIT_HUMAN	LCLHCSVDQEGK	1445.65	52.03
KLK6_HUMAN	YTNWIQK	951.481	45.01
KLK6_HUMAN	LVHGGPCDK	981.472	50.68
KLK6_HUMAN	KPNLQVFLGK	1142.68	76.4
KLK6_HUMAN	ESSQEQSSVVR	1234.58	71.51
KLK6_HUMAN	EKPGVYTNVCR	1321.64	62.89
KLK6_HUMAN	GLVSWGNIPCGSK	1373.67	73.11
KLK6_HUMAN	LSELIQPLPLER	1406.82	69.82
KLK6_HUMAN	DSCQGDSGGPLVCGDHLR	1928.81	126.96
KLK6_HUMAN	TADGDFPDTIQCAYIHLVSR	2278.07	115.67
KLK6_HUMAN	AVIHPDYDAASHDQDIMLLR	2279.09	118
KLK6_HUMAN	EECEHAYPGQITQNMLCAGDEK	2579.07	91.94
KLK6_HUMAN	TSHPYQAALYTSGHLLCGGVLIHPLWVLTAAHCK	3770.93	57.93
KLKB1_HUMAN	DSVTGTLPK	916.488	43.18
KLKB1_HUMAN	GEIQNILQK	1041.58	59.7
KLKB1_HUMAN	GVNVCQETCTK	1294.57	75.08
KLKB1_HUMAN	VAEYMDWILEK	1395.67	83.36
KLKB1_HUMAN	LVGITSWGEGCAR	1404.68	74.81
KLKB1_HUMAN	VNIPLVTNEECQK	1542.78	26.53
KNG1_HUMAN	QVVAGLNFR	1002.56	75.5
KNG1_HUMAN	YFIDFVAR	1029.54	52.67
KNG1_HUMAN	TWQDCEYK	1128.45	35.12
KNG1_HUMAN	KYFIDFVAR	1157.62	56.99
KNG1_HUMAN	AATGECTATVGK	1164.55	76.82
KNG1_HUMAN	TVGSDTFYSFK	1250.58	69.01
KNG1_HUMAN	ENFLFLTPDCK	1382.65	77.45
KNG1_HUMAN	IASFSQNCDIYPGK	1598.74	78.69
KNG1_HUMAN	YNSQNQSNNQFVLYR	1873.87	84.34
KNG1_HUMAN	IYPTVNCQPLGMISLMK	1963.99	93.71
KNG1_HUMAN	KYNSQNQSNNQFVLYR	2000.96	57.68
[truncated: 1,020 more rows]
