# Supplementary material for: Analysis of the Cerebrospinal Fluid Proteome in Alzheimer's Disease
Source: PLoS One. 2016 Mar 7;11(3):e0150672. doi: 10.1371/journal.pone.0150672 (PMC4780771; doi:10.1371/journal.pone.0150672)
Supplement: S24 DataFile — (XLSX) [file pone.0150672.s024.xlsx]

## Sheet: supplementary_table_S5_OpenMS_p
S24 DataFile. Identified and mapped (to a feature) proteins and peptides using OpenMS software.
Protein (Uniprot ID)	Peptide	Mass/Charge	Charge	Score (FDR)
1433B_HUMAN	DSTLIMQLLR	595.333	2	0
1433B_HUMAN	NLLSVAYK	454.265	2	0.002022
1433E_HUMAN	LIC(Carbamidomethyl)C(Carbamidomethyl)DILDVLDK	738.876	2	0
1433Z_HUMAN	DIC(Carbamidomethyl)NDVLSLLEK	709.866	2	0
1433Z_HUMAN	TAFDEAIAELDTLSEESYK	711.335	3	0
1433Z_HUMAN	SVTEQGAELSNEER	774.86	2	0
1433Z_HUMAN	FLIPNASQAESK	652.843	2	0.037945
41_HUMAN	SMTPAQADLEFLENAKK	946.969	2	0.017353
4F2_HUMAN	GQSEDPGSLLSLFR	753.382	2	0
4F2_HUMAN	IGDLQAFQGHGAGNLAGLK	622.998	3	0.003671
5HT2C_HUMAN	VFVN(Deamidated)NTTC(Carbamidomethyl)VLND	699.326	2	0.016708
5HT2C_HUMAN	VFVNN(Deamidated)TTC(Carbamidomethyl)VLND	699.33	2	0.014923
5HT7R_HUMAN	KLSAAGM(Oxidation)HEALK	636.341	2	0.037195
5NTD_HUMAN	(Ammonia-loss)C(Carbamidomethyl)VN(Deamidated)ASRC(Carbamidomethyl)MGGVARLFTK	637.974	3	0.044519
7B2_HUMAN	KSVPHFSDEDKDPE	543.917	3	0
7B2_HUMAN	KSVPHFSDEDKDPE	815.37	2	0
7B2_HUMAN	SVPHFSDEDKDPE	501.219	3	0
7B2_HUMAN	SVPHFSDEDKDPE	751.325	2	0
7B2_HUMAN	SVNPYLQGQR	581.303	2	0
7B2_HUMAN	DFSEDQGYPDPPNPC(Carbamidomethyl)PVGK	1059.96	2	0
7B2_HUMAN	TADDGC(Carbamidomethyl)LENTPDTAEFSR	999.92	2	0
7B2_HUMAN	TADDGC(Carbamidomethyl)LENTPDTAEFSR	666.948	3	0
7B2_HUMAN	VSEADIQR	459.237	2	0
7B2_HUMAN	EFQLHQHLFDPEHDYPGLGK	803.052	3	0
7B2_HUMAN	LLHGVMEQLGIARPR	563.99	3	0.009139
A1AG1_HUMAN	NWGLSVYADKPETTK	570.288	3	0
A1AG1_HUMAN	NWGLSVYADKPETTK	854.927	2	0
A1AG1_HUMAN	WFYIASAFR	580.797	2	0
A1AG1_HUMAN	SDVVYTDWK	556.765	2	0
A1AG1_HUMAN	EQLGEFYEALDC(Carbamidomethyl)LR	581.606	3	0
A1AG1_HUMAN	EQLGEFYEALDC(Carbamidomethyl)LR	871.904	2	0
A1AG1_HUMAN	YVGGQEHFAHLLILR	584.989	3	0
A1AG1_HUMAN	YVGGQEHFAHLLILR	876.98	2	0
A1AG1_HUMAN	SDVVYTDWKK	620.813	2	0
A1AG1_HUMAN	TEDTIFLR	497.762	2	0
A1AG1_HUMAN	N(Deamidated)WGLSVYADKPETTK	570.616	3	0
A1AG1_HUMAN	TYM(Oxidation)LAFDVNDEK	731.332	2	0
A1AG1_HUMAN	TYMLAFDVNDEK	723.333	2	0
A1AG1_HUMAN	(Glu->pyro-Glu)EQLGEFYEALDC(Carbamidomethyl)LR	862.904	2	0
A1AG1_HUMAN	TYMLAFDVN(Deamidated)DEK	723.826	2	0
A1AG1_HUMAN	TYM(Oxidation)LAFDVN(Deamidated)DEK	731.822	2	0
A1AG2_HUMAN	NWGLSFYADKPETTK	586.288	3	0
A1AG2_HUMAN	NWGLSFYADKPETTK	878.928	2	0
A1AG2_HUMAN	TLMFGSYLDDEK	709.828	2	0
A1AG2_HUMAN	EHVAHLLFLR	617.855	2	0
A1AG2_HUMAN	EQLGEFYEALDC(Carbamidomethyl)LC(Carbamidomethyl)IPR	704.996	3	0
A1AG2_HUMAN	EQLGEFYEALDC(Carbamidomethyl)LC(Carbamidomethyl)IPR	1056.99	2	0
A1AG2_HUMAN	SDVMYTDWK	572.752	2	0
A1AG2_HUMAN	(Gln->pyro-Glu)Q(Deamidated)N(Deamidated)QC(Carbamidomethyl)FYNSSYLNVQ(Deamidated)R	953.896	2	0.039645
A1AG2_HUMAN	TLM(Oxidation)FGSYLDDEK	717.826	2	0
A1AG2_HUMAN	SDVM(Oxidation)YTDWK	580.747	2	0
A1AT_HUMAN	SVLGQLGITK	508.31	2	0
A1BG_HUMAN	(Ammonia-loss)C(Carbamidomethyl)EGPIPDVTFELLR	814.902	2	0.000907
A1BG_HUMAN	ATWSGAVLAGR	544.795	2	0
A1BG_HUMAN	TPGAAANLELIFVGPQHAGNYR	766.065	3	0
A1BG_HUMAN	TPGAAANLELIFVGPQHAGNYR	1148.59	2	0
A1BG_HUMAN	SWVPHTFESELSDPVELLVAES	824.403	3	0
A1BG_HUMAN	SWVPHTFESELSDPVELLVAES	1236.1	2	0
A1BG_HUMAN	C(Carbamidomethyl)EGPIPDVTFELLR	823.417	2	0
A1BG_HUMAN	VTLTC(Carbamidomethyl)VAPLSGVDFQLR	626.004	3	0
A1BG_HUMAN	VTLTC(Carbamidomethyl)VAPLSGVDFQLR	938.5	2	0
A1BG_HUMAN	N(Deamidated)GVAQEPVHLDSPAIK	559.292	3	0
A1BG_HUMAN	N(Deamidated)GVAQEPVHLDSPAIK	838.431	2	0
A1BG_HUMAN	SGLSTGWTQLSK	632.829	2	0
A1BG_HUMAN	(Ammonia-loss)C(Carbamidomethyl)LAPLEGAR	485.244	2	0
A1BG_HUMAN	C(Carbamidomethyl)LAPLEGAR	493.757	2	0
A1BG_HUMAN	HQFLLTGDTQGR	686.852	2	0
A1BG_HUMAN	HQFLLTGDTQGR	458.236	3	0
A1BG_HUMAN	SLPAPWLSMAPVSWITPGLK	717.728	3	0
A1BG_HUMAN	SLPAPWLSMAPVSWITPGLK	1076.09	2	0
A1BG_HUMAN	NGVAQ(Deamidated)EPVHLDSPAIK	838.434	2	0
A1BG_HUMAN	TPGAAANLELIFVGPQ(Deamidated)HAGNYR	766.73	3	0
A1BG_HUMAN	LELHVDGPPPRPQLR	575.324	3	0
A1BG_HUMAN	SLPAPWLSM(Oxidation)APVSWITPGLK	723.059	3	0
A1BG_HUMAN	SLPAPWLSM(Oxidation)APVSWITPGLK	1084.08	2	0
A1BG_HUMAN	IFFHLNAVALGDGGHYTC(Carbamidomethyl)R	716.683	3	0
A1BG_HUMAN	NGVAQEPVHLDSPAIK	558.965	3	0.001415
A1BG_HUMAN	NGVAQEPVHLDSPAIK	837.942	2	0
A1BG_HUMAN	TPGAAANLELIFVGPQHAGN(Deamidated)YR	766.726	3	0
A1BG_HUMAN	IFFHLN(Deamidated)AVALGDGGHYTC(Carbamidomethyl)R	717.014	3	0
A1BG_HUMAN	TPGAAANLELIFVGPQ(Deamidated)HAGN(Deamidated)YR	766.729	3	0.013407
A20A1_HUMAN	(Glu->pyro-Glu)EMYQ(Deamidated)NAEAKVNN(Deamidated)STGK	884.404	2	0.044873
A20A1_HUMAN	(Glu->pyro-Glu)EMYQN(Deamidated)AEAKVNN(Deamidated)STGK	884.405	2	0.024037
A2AP_HUMAN	LGNQEPGGQTALK	656.845	2	0
A2AP_HUMAN	FDPSLTQR	482.247	2	0.003365
A2AP_HUMAN	WFLLEQPEIQVAHFPFK	710.379	3	0
A2AP_HUMAN	LGN(Deamidated)Q(Deamidated)EPGGQ(Deamidated)TALK	658.83	2	0.013323
A2AP_HUMAN	QEDDLANINQWVK	786.884	2	0
A2AP_HUMAN	LQQVLHAGSGPC(Carbamidomethyl)LPHLLSR	695.049	3	0
A2AP_HUMAN	ELKEQQDSPGNK	686.84	2	0.000268
A2AP_HUMAN	NKFDPSLTQR	603.316	2	0.002598
A2AP_HUMAN	LGN(Deamidated)QEPGGQTALK	657.34	2	0.003194
A2AP_HUMAN	(Gln->pyro-Glu)QEDDLANINQWVK	778.37	2	0.01486
A2AP_HUMAN	EDFLEQSEQLFGAKPVSLTGK	775.066	3	0
A2AP_HUMAN	LQQ(Deamidated)VLHAGSGPC(Carbamidomethyl)LPHLLSR	695.378	3	0.009317
A2AP_HUMAN	LVPPMEEDYPQFGSPK	917.441	2	0.000869
A2GL_HUMAN	DLLLPQPDLR	590.34	2	0
A2GL_HUMAN	ENQLEVLEVSWLHGLK	632.005	3	0
A2GL_HUMAN	ENQLEVLEVSWLHGLK	947.5	2	0
A2GL_HUMAN	GQTLLAVAK	450.778	2	0
A2GL_HUMAN	VAAGAFQGLR	495.279	2	0
A2GL_HUMAN	YLFLN(Deamidated)GNK	485.255	2	0
A2GL_HUMAN	TLDLGENQLETLPPDLLR	1019.04	2	0
A2GL_HUMAN	TLDLGENQLETLPPDLLR	679.699	3	0
A2GL_HUMAN	DGFDISGNPWIC(Carbamidomethyl)DQNLSDLYR	829.041	3	0
A2GL_HUMAN	DGFDISGNPWIC(Carbamidomethyl)DQNLSDLYR	1243.06	2	0
A2GL_HUMAN	NALTGLPPGLFQASATLDTLVLK	780.777	3	0
A2GL_HUMAN	NALTGLPPGLFQASATLDTLVLK	1170.67	2	0
A2GL_HUMAN	ALGHLDLSGNR	576.808	2	0
A2MG_HUMAN	DMYSFLEDMGLK	724.826	2	0
A2MG_HUMAN	DMYSFLEDMGLK	483.553	3	0
A2MG_HUMAN	VGFYESDVMGR	630.289	2	0
A2MG_HUMAN	IAQWQSFQLEGGLK	802.923	2	0
A2MG_HUMAN	VSVQLEASPAFLAVPVEK	942.526	2	0
A2MG_HUMAN	VSVQLEASPAFLAVPVEK	628.685	3	0
A2MG_HUMAN	SLFTDLEAENDVLHC(Carbamidomethyl)VAFAVPK	825.747	3	0
A2MG_HUMAN	SLFTDLEAENDVLHC(Carbamidomethyl)VAFAVPK	1238.12	2	0
A2MG_HUMAN	LLIYAVLPTGDVIGDSAK	615.683	3	0
A2MG_HUMAN	LLIYAVLPTGDVIGDSAK	923.02	2	0
A2MG_HUMAN	LLLQQVSLPELPGEYSMK	1023.05	2	0
A2MG_HUMAN	LLLQQVSLPELPGEYSMK	682.37	3	0
A2MG_HUMAN	QFSFPLSSEPFQGSYK	924.94	2	0
A2MG_HUMAN	QFSFPLSSEPFQGSYK	616.963	3	0
A2MG_HUMAN	AIGYLNTGYQR	628.324	2	0
A2MG_HUMAN	ATVLNYLPK	509.799	2	0
A2MG_HUMAN	MVSGFIPLKPTVK	708.916	2	0
A2MG_HUMAN	MVSGFIPLKPTVK	472.947	3	0.004408
A2MG_HUMAN	NEDSLVFVQTDK	697.843	2	0
A2MG_HUMAN	FEVQVTVPK	523.796	2	0
A2MG_HUMAN	QGIPFFGQVR	574.814	2	0
A2MG_HUMAN	VDLSFSPSQSLPASHAHLR	683.687	3	0
A2MG_HUMAN	(Gln->pyro-Glu)QTVSWAVTPK	550.292	2	0.001897
A2MG_HUMAN	(Gln->pyro-Glu)QGIPFFGQVR	566.301	2	0.000294
A2MG_HUMAN	TEHPFTVEEFVLPK	558.29	3	0
A2MG_HUMAN	TEHPFTVEEFVLPK	836.932	2	0
A2MG_HUMAN	TEVSSNHVLIYLDK	539.953	3	0
A2MG_HUMAN	TEVSSNHVLIYLDK	809.427	2	0
A2MG_HUMAN	NQGNTWLTAFVLK	746.401	2	0
A2MG_HUMAN	NQGNTWLTAFVLK	497.936	3	0
A2MG_HUMAN	ALLAYAFALAGNQDK	522.615	3	0
A2MG_HUMAN	ALLAYAFALAGNQDK	783.419	2	0
A2MG_HUMAN	DTVIKPLLVEPEGLEK	594.007	3	0
A2MG_HUMAN	DTVIKPLLVEPEGLEK	890.503	2	0
A2MG_HUMAN	VTAAPQSVC(Carbamidomethyl)ALR	636.838	2	0
A2MG_HUMAN	TGTHGLLVK	463.276	2	0
A2MG_HUMAN	DNSVHWERPQKPK	540.945	3	0.001927
A2MG_HUMAN	DNSVHWERPQKPK	810.915	2	0
A2MG_HUMAN	TAQEGDHGSHVYTK	765.354	2	0
A2MG_HUMAN	TAQEGDHGSHVYTK	510.571	3	0
A2MG_HUMAN	QQNAQGGFSSTQDTVVALHALSK	796.402	3	0
A2MG_HUMAN	LSFYYLIMAK	624.837	2	0
A2MG_HUMAN	HYDGSYSTFGER	709.802	2	0
A2MG_HUMAN	HYDGSYSTFGER	473.536	3	0
A2MG_HUMAN	KDTVIKPLLVEPEGLEK	636.706	3	0
A2MG_HUMAN	MC(Carbamidomethyl)PQLQQYEMHGPEGLR	691.982	3	0
A2MG_HUMAN	MC(Carbamidomethyl)PQLQQYEMHGPEGLR	1037.46	2	0
A2MG_HUMAN	NQGN(Deamidated)TWLTAFVLK	746.894	2	0
A2MG_HUMAN	LHTEAQIQEEGTVVELTGR	704.029	3	0
A2MG_HUMAN	FQVDNNNR	503.738	2	0.001417
A2MG_HUMAN	SLNEEAVKK	509.281	2	0.000423
A2MG_HUMAN	GHFSISIPVK	542.81	2	0
A2MG_HUMAN	DM(Oxidation)YSFLEDMGLK	732.823	2	0
A2MG_HUMAN	SLFTDLEAEN(Deamidated)DVLHC(Carbamidomethyl)VAFAVPK	826.073	3	0
A2MG_HUMAN	ETTFNSLLC(Carbamidomethyl)PSGGEVSEELSLK	1199.07	2	0
A2MG_HUMAN	ETTFNSLLC(Carbamidomethyl)PSGGEVSEELSLK	799.72	3	0
A2MG_HUMAN	KYSDASDC(Carbamidomethyl)HGEDSQAFC(Carbamidomethyl)EK	745.296	3	0
A2MG_HUMAN	LVHVEEPHTETVR	515.937	3	0
A2MG_HUMAN	LVHVEEPHTETVR	773.404	2	0
A2MG_HUMAN	SSGSLLNNAIK	552.307	2	0
A2MG_HUMAN	FSGQLNSHGC(Carbamidomethyl)FYQQVK	633.965	3	0
A2MG_HUMAN	SSGSLLNN(Deamidated)AIK	552.797	2	0
A2MG_HUMAN	N(Deamidated)QGNTWLTAFVLK	746.896	2	0
A2MG_HUMAN	MC(Carbamidomethyl)PQLQQYEM(Oxidation)HGPEGLR	697.312	3	0
A2MG_HUMAN	HNVYIN(Deamidated)GITYTPVSSTNEK	1069.52	2	0
A2MG_HUMAN	HNVYIN(Deamidated)GITYTPVSSTNEK	713.35	3	0
A2MG_HUMAN	LPPNVVEESAR	605.824	2	0
A2MG_HUMAN	HNVYIN(Deamidated)GITYTPVSSTN(Deamidated)EK	713.679	3	0
A2MG_HUMAN	AYIFIDEAHITQALIWLSQR	796.762	3	0
A2MG_HUMAN	(Gln->pyro-Glu)QQNAQGGFSSTQDTVVALHALSK	790.724	3	0
A2MG_HUMAN	LLLQQVSLPELPGEYSM(Oxidation)K	687.702	3	0
A2MG_HUMAN	LLLQQVSLPELPGEYSM(Oxidation)K	1031.05	2	0
A2MG_HUMAN	AFQPFFVELTMPYSVIR	682.357	3	0
A2MG_HUMAN	AFQPFFVELTMPYSVIR	1023.03	2	0
A2MG_HUMAN	GPTQEFKK	467.752	2	0.001914
A2MG_HUMAN	SASNMAIVDVK	567.794	2	0
A2MG_HUMAN	VVSMDENFHPLNELIPLVYIQDPK	937.486	3	0
A2MG_HUMAN	NALFC(Carbamidomethyl)LESAWK	669.829	2	0
A2MG_HUMAN	VSNQTLSLFFTVLQDVPVR	721.734	3	0
A2MG_HUMAN	VSNQTLSLFFTVLQDVPVR	1082.09	2	0
A2MG_HUMAN	HN(Deamidated)VYINGITYTPVSSTNEK	713.349	3	0
A2MG_HUMAN	AVDQSVLLMKPDAELSASSVYNLLPEK	973.176	3	0
A2MG_HUMAN	YDVEN(Deamidated)C(Carbamidomethyl)LANK	613.771	2	0
A2MG_HUMAN	FQVDNN(Deamidated)NR	504.23	2	0.001292
A2MG_HUMAN	EQAPHC(Carbamidomethyl)IC(Carbamidomethyl)AN(Deamidated)GR	471.871	3	0.000661
A2MG_HUMAN	EQAPHC(Carbamidomethyl)IC(Carbamidomethyl)AN(Deamidated)GR	707.301	2	0
A2MG_HUMAN	KDNSVHWERPQKPK	583.644	3	0
A2MG_HUMAN	DLTGFPGPLNDQDN(Deamidated)EDC(Carbamidomethyl)INR	1145.99	2	0
A2MG_HUMAN	DLTGFPGPLNDQDN(Deamidated)EDC(Carbamidomethyl)INR	764.333	3	0
A2MG_HUMAN	YSDASDC(Carbamidomethyl)HGEDSQAFC(Carbamidomethyl)EK	702.597	3	0
A2MG_HUMAN	YSDASDC(Carbamidomethyl)HGEDSQAFC(Carbamidomethyl)EK	1053.39	2	0
A2MG_HUMAN	SSSNEEVMFLTVQVK	566.619	3	0
A2MG_HUMAN	SSSNEEVMFLTVQVK	849.42	2	0
A2MG_HUMAN	FSGQLN(Deamidated)SHGC(Carbamidomethyl)FYQQVK	634.289	3	0.000497
A2MG_HUMAN	EEFPFALGVQTLPQTC(Carbamidomethyl)DEPK	769.366	3	0
A2MG_HUMAN	QTVSWAVTPK	558.805	2	0.000246
A2MG_HUMAN	VGFYESDVM(Oxidation)GR	638.285	2	0
A2MG_HUMAN	ALLAYAFALAGNQDKR	574.649	3	0
A2MG_HUMAN	M(Oxidation)C(Carbamidomethyl)PQLQQYEMHGPEGLR	697.313	3	0
A2MG_HUMAN	M(Oxidation)C(Carbamidomethyl)PQ(Deamidated)LQQYEMHGPEGLR	697.648	3	0
A2MG_HUMAN	(Gln->pyro-Glu)QFSFPLSSEPFQGSYK	916.427	2	0
A2MG_HUMAN	M(Oxidation)VSGFIPLKPTVK	478.278	3	0.002578
A2MG_HUMAN	M(Oxidation)VSGFIPLKPTVK	716.913	2	0.000246
A2MG_HUMAN	QQN(Deamidated)AQGGFSSTQDTVVALHALSK	796.732	3	0
A2MG_HUMAN	VTGEGC(Carbamidomethyl)VYLQTSLK	777.899	2	0.000258
A2MG_HUMAN	DLTGFPGPLN(Deamidated)DQ(Deamidated)DNEDC(Carbamidomethyl)INR	764.662	3	0
A2MG_HUMAN	VYDYYETDEFAIAEYNAPC(Carbamidomethyl)SK	850.032	3	0
A2MG_HUMAN	SASN(Deamidated)MAIVDVK	568.283	2	0.000585
A2MG_HUMAN	AAQVTIQSSGTFSSK	756.389	2	0
A2MG_HUMAN	KLSFYYLIMAK	459.592	3	0
A2MG_HUMAN	(Gln->pyro-Glu)QKDN(Deamidated)GC(Carbamidomethyl)FR	504.714	2	0.000852
A2MG_HUMAN	DLTGFPGPLNDQDNEDC(Carbamidomethyl)IN(Deamidated)R	1145.99	2	0
A2MG_HUMAN	DLTGFPGPLNDQDNEDC(Carbamidomethyl)IN(Deamidated)R	764.335	3	0
A2MG_HUMAN	SASNM(Oxidation)AIVDVK	575.792	2	0.001361
A2MG_HUMAN	QQNAQ(Deamidated)GGFSSTQDTVVALHALSK	796.727	3	0
A2MG_HUMAN	MC(Carbamidomethyl)PQLQQ(Deamidated)YEM(Oxidation)HGPEGLR	697.646	3	0.012529
A2MG_HUMAN	DLTGFPGPLNDQ(Deamidated)DN(Deamidated)EDC(Carbamidomethyl)INR	764.662	3	0
A2MG_HUMAN	DLTGFPGPLNDQ(Deamidated)DNEDC(Carbamidomethyl)INR	764.332	3	0.032248
A2MG_HUMAN	FSGQLNSHGC(Carbamidomethyl)FYQ(Deamidated)QVK	634.288	3	0.005398
A2MG_HUMAN	SSGSLLN(Deamidated)NAIK	552.797	2	0.001893
A2MG_HUMAN	LHTEAQ(Deamidated)IQEEGTVVELTGR	704.366	3	0.000974
A2MG_HUMAN	AYIFIDEAHITQ(Deamidated)ALIWLSQR	797.097	3	0.000478
A2MG_HUMAN	(Gln->pyro-Glu)Q(Deamidated)KDNGC(Carbamidomethyl)FR	504.713	2	0.028722
A2MG_HUMAN	YDVENC(Carbamidomethyl)LAN(Deamidated)K	613.777	2	0.021743
A2MG_HUMAN	TEVSSN(Deamidated)HVLIYLDK	540.282	3	0.00211
A2MG_HUMAN	TEVSSN(Deamidated)HVLIYLDK	809.918	2	0
A4_HUMAN	ISYGNDALMPSLTETK	870.427	2	0
A4_HUMAN	ISYGNDALMPSLTETK	580.621	3	0.003936
A4_HUMAN	SQVMTHLR	486.257	2	0
A4_HUMAN	C(Carbamidomethyl)LVGEFVSDALLVPDK	881.456	2	0
A4_HUMAN	C(Carbamidomethyl)LVGEFVSDALLVPDK	587.975	3	0
A4_HUMAN	WDSDPSGTK	496.719	2	0.00047
A4_HUMAN	(Gln->pyro-Glu)QQLVETHMAR	598.297	2	0
A4_HUMAN	YLETPGDENEHAHFQK	638.955	3	0.004028
A4_HUMAN	YLETPGDENEHAHFQK	957.93	2	0
A4_HUMAN	STNLHDYGMLLPC(Carbamidomethyl)GIDK	645.308	3	0
A4_HUMAN	STNLHDYGMLLPC(Carbamidomethyl)GIDK	967.454	2	0
A4_HUMAN	GLTTRPGSGLTNIK	472.271	3	0.006247
A4_HUMAN	GLTTRPGSGLTNIK	707.904	2	0
A4_HUMAN	VESLEQEAANER	687.828	2	0
A4_HUMAN	VESLEQEAANER	458.888	3	0
A4_HUMAN	QQLVETHMAR	606.809	2	0.000706
A4_HUMAN	EVC(Carbamidomethyl)SEQAETGPC(Carbamidomethyl)R	761.816	2	0
A4_HUMAN	KAVIQHFQEK	614.345	2	0
A4_HUMAN	LALENYITALQAVPPRPR	674.72	3	0
A4_HUMAN	VEAMLNDR	474.233	2	0
A4_HUMAN	LNMHMNVQN(Deamidated)GK	643.802	2	0
A4_HUMAN	VEAMLN(Deamidated)DR	474.725	2	0.000268
A4_HUMAN	SQVM(Oxidation)THLR	494.255	2	0
A4_HUMAN	THPHFVIPYR	633.84	2	0
A4_HUMAN	(Ammonia-loss)C(Carbamidomethyl)APFFYGGC(Carbamidomethyl)GGNR	723.29	2	0
A4_HUMAN	LVFFAEDVGSNK	663.338	2	0
A4_HUMAN	VESLEQEAAN(Deamidated)ER	688.322	2	0
A4_HUMAN	WYFDVTEGK	572.768	2	0
A4_HUMAN	EQNYSDDVLANMISEPR	660.968	3	0
A4_HUMAN	EQNYSDDVLANMISEPR	990.945	2	0
A4_HUMAN	QQLVETHM(Oxidation)AR	614.81	2	0.000263
A4_HUMAN	AVIQHFQEK	550.297	2	0.003897
A4_HUMAN	MDVC(Carbamidomethyl)ETHLHWHTVAK	932.431	2	0
A4_HUMAN	MDVC(Carbamidomethyl)ETHLHWHTVAK	621.959	3	0
A4_HUMAN	LNMHMN(Deamidated)VQNGK	643.802	2	0
A4_HUMAN	TEEISEVK	467.74	2	0.00595
A4_HUMAN	EWEEAER	474.705	2	0.032474
A4_HUMAN	STNLHDYGM(Oxidation)LLPC(Carbamidomethyl)GIDK	650.64	3	0.003001
A4_HUMAN	LNMHMNVQ(Deamidated)NGK	643.803	2	0
AA2AR_HUMAN	VLAAHGSDGEQ(Deamidated)VSLR	513.933	3	0
AACT_HUMAN	MEEVEAMLLPETLKR	596.978	3	0
AACT_HUMAN	MEEVEAMLLPETLKR	894.965	2	0
AACT_HUMAN	EIGELYLPK	531.297	2	0
AACT_HUMAN	ITLLSALVETR	608.369	2	0
AACT_HUMAN	NLAVSQVVHK	547.819	2	0
AACT_HUMAN	EQLSLLDR	487.269	2	0.005183
AACT_HUMAN	LYGSEAFATDFQDSAAAK	946.435	2	0
AACT_HUMAN	LYGSEAFATDFQDSAAAK	631.293	3	0.001682
AACT_HUMAN	KLINDYVK	496.791	2	0
AACT_HUMAN	ADLSGITGAR	480.758	2	0
AACT_HUMAN	WEMPFDPQDTHQSR	591.926	3	0
AACT_HUMAN	MEEVEAMLLPETLK	816.915	2	0
AACT_HUMAN	MEEVEAMLLPETLK	544.946	3	0
AACT_HUMAN	WRDSLEFR	554.778	2	0
AACT_HUMAN	RLYGSEAFATDFQDSAAAK	683.327	3	0
AACT_HUMAN	FNRPFLMIIVPTDTQNIFFMSK	887.129	3	0
AACT_HUMAN	AVLDVFEEGTEASAATAVK	954.479	2	0
AACT_HUMAN	AVLDVFEEGTEASAATAVK	636.657	3	0
AACT_HUMAN	KLIN(Deamidated)DYVK	497.284	2	0
AACT_HUMAN	MEEVEAM(Oxidation)LLPETLKR	602.311	3	0
AACT_HUMAN	FNRPFLMIIVPTDTQ(Deamidated)NIFFMSK	887.466	3	0
AACT_HUMAN	EQLSLLDRFTEDAK	555.621	3	0.001373
AACT_HUMAN	M(Oxidation)EEVEAMLLPETLKR	602.31	3	0
AAGAB_HUMAN	AFWM(Oxidation)AIGGDR	570.264	2	0.027622
AASS_HUMAN	QLLC(Carbamidomethyl)DLVGISPSSEHDVLK	704.035	3	0.028626
AATC_HUMAN	VGN(Deamidated)LTVVGKEPESILQ(Deamidated)VLSQMEK	834.115	3	0.006157
AATC_HUMAN	LALGDDSPALK	550.302	2	0
AATC_HUMAN	IANDNSLNHEYLPILGLAEFR	800.416	3	0
AATC_HUMAN	TDDC(Carbamidomethyl)HPWVLPVVK	522.598	3	0
AATC_HUMAN	NLDYVATSIHEAVTK	554.289	3	0
AATC_HUMAN	IVASTLSNPELFEEWTGNVK	745.382	3	0
AATC_HUMAN	IANDN(Deamidated)SLNHEYLPILGLAEFR	800.749	3	0.003169
AATC_HUMAN	INVSGLTTK	466.774	2	0.004022
AATC_HUMAN	EPESILQVLSQMEK	815.924	2	0.000305
AATC_HUMAN	VGGVQSLGGTGALR	636.353	2	0.006311
ABCA1_HUMAN	DQ(Deamidated)SDDDHLKDLSLHK	884.916	2	0.034556
ABCA2_HUMAN	DAVC(Carbamidomethyl)SGQAAAR	553.256	2	0
ABCB8_HUMAN	RQALDAPRTAAPPPK	530.635	3	0.041515
ABCE1_HUMAN	M(Oxidation)GKLC(Carbamidomethyl)IEVTPQSK	753.887	2	0.021249
ABHD8_HUMAN	N(Deamidated)GRLLVEN(Deamidated)LGR	622.345	2	0.02359
ACACA_HUMAN	RFQ(Deamidated)AQ(Deamidated)SLGTTYIYDIPEMFR	814.066	3	0.018037
ACACB_HUMAN	(Gln->pyro-Glu)Q(Deamidated)ILIASHLPSYELR	542.633	3	0.039193
ACACB_HUMAN	AESAEDFPILFR	697.852	2	0.028443
ACADL_HUMAN	AYVDARVQ(Deamidated)PIYGGTNEIMK	709.363	3	0.028971
ACADL_HUMAN	(Ammonia-loss)C(Carbamidomethyl)IGAIAM(Oxidation)TEPGAGSDLQ(Deamidated)GIK	995.481	2	0.037353
ACAP1_HUMAN	GPGQGSGHLAIGSAATLGSGGMARGR	775.392	3	0.043029
ACBG2_HUMAN	ILTGC(Carbamidomethyl)KN(Deamidated)M(Oxidation)LFQ(Deamidated)Q(Deamidated)NK	857.924	2	0.045957
ACBP_HUMAN	WDAWNELK	531.255	2	0.00069
ACBP_HUMAN	QATVGDINTERPGMLDFTGK	717.355	3	0
ACBP_HUMAN	TKPSDEEMLFIYGHYK	653.317	3	0
ACL10_HUMAN	WITRAM(Oxidation)YQEC(Carbamidomethyl)GSRLLYDVFN	846.729	3	0.00587
ACLY_HUMAN	AFDSGIIPMEFVNKMK	609.642	3	0.011812
ACLY_HUMAN	SIN(Deamidated)N(Deamidated)PDMR	474.706	2	0.013879
ACM4_HUMAN	(Acetyl)N(Deamidated)FTPVN(Deamidated)GSSGNQ(Deamidated)SVR	805.863	2	0.045823
ACOC_HUMAN	KFFN(Deamidated)LN(Deamidated)K	456.75	2	0.026333
ACOC_HUMAN	MSN(Deamidated)PFAHLAEPLDPVQ(Deamidated)PGKK	727.372	3	0.02805
ACOX3_HUMAN	DPKTLLPM(Oxidation)PGVMVGDIGK	942.997	2	0.016479
ACOX3_HUMAN	KLGQ(Deamidated)N(Deamidated)GLDNGFAMFHK	593.96	3	0.038585
ACOX3_HUMAN	DPKTLLPMPGVM(Oxidation)VGDIGK	943	2	0.024147
ACOXL_HUMAN	EC(Carbamidomethyl)TGGMGYMMEN(Deamidated)R	768.778	2	0.008456
ACSA_HUMAN	FETTYFKKFPGYYVTGDGC(Carbamidomethyl)QR	855.409	3	0.024278
ACSF2_HUMAN	Q(Deamidated)IC(Carbamidomethyl)PEVEN(Deamidated)AQPGALK	828.403	2	0.046602
ACSF4_HUMAN	EKYEKEK	477.256	2	0.031642
ACTA_HUMAN	SYELPDGQVITIGNER	895.947	2	0
ACTA_HUMAN	AGFAGDDAPR	488.724	2	0.015911
ACTA_HUMAN	YPIEHGIITNWDDMEK	654.308	3	0
ACTA_HUMAN	DLTDYLMK	499.746	2	0
ACTA_HUMAN	EITALAPSTMK	581.312	2	0.005152
ACTA_HUMAN	DSYVGDEAQSK	599.764	2	0
ACTA_HUMAN	HQGVMVGMGQK	586.286	2	0
ACTB_HUMAN	VAPEEHPVLLTEAPLNPK	652.025	3	0
ACTB_HUMAN	GYSFTTTAER	566.766	2	0.000239
ACTBL_HUMAN	VAPDEHPILLTEAPLNPK	652.024	3	0
ACTBM_HUMAN	IWHHTFYNELR	505.92	3	0
ACTBM_HUMAN	QEYDESGPSIVHR	506.24	3	0.008703
ACTN2_HUMAN	DAKGITQEQMN(Deamidated)EFRASFNHFDR	881.413	3	0.011337
ACTZ_HUMAN	ESYDVIAN(Deamidated)QPVVIDNGSGVIK	740.042	3	0.003339
ACV1B_HUMAN	VELVPAGKPFYC(Carbamidomethyl)LSSEDLR	727.377	3	0.002155
ACY1_HUMAN	C(Carbamidomethyl)VSIQYLEAVR	669.341	2	0.019851
ADA22_HUMAN	LFEFSLDDLPSEFQQVNITPSK	852.099	3	0
ADA22_HUMAN	SGGEDESRHDALDTR	548.911	3	0
ADA22_HUMAN	SGGEDESRHDALDTR	822.868	2	0.030208
ADA22_HUMAN	FILKPRPK	499.829	2	0.025913
ADA22_HUMAN	LFEFSLDDLPSEFQQ(Deamidated)VNITPSK	852.43	3	0.000299
ADA28_HUMAN	RYN(Deamidated)EN(Deamidated)Q(Deamidated)DEIR	670.299	2	0.031076
ADAD1_HUMAN	RGEINPVSALHQ(Deamidated)FAQ(Deamidated)MQR	695.343	3	0.000246
ADAD1_HUMAN	RGEIN(Deamidated)PVSALHQFAQ(Deamidated)MQR	695.343	3	0.003746
ADAM7_HUMAN	EKFILGVEGQQLVRPKK	657.057	3	0.024139
ADCK3_HUMAN	EAGFPGQ(Deamidated)ASSPLGRAN(Deamidated)GR	887.426	2	0.046609
ADCY7_HUMAN	SQ(Deamidated)Q(Deamidated)PPPPSQHLPRPKGDAALKMR	846.774	3	0.017645
ADCY9_HUMAN	NSTKASGGPNPK	579.799	2	0.020338
ADML_HUMAN	MSSSYPTGLADVK	678.328	2	0.00577
ADML_HUMAN	MSSSYPTGLADVK	452.895	3	0.017157
ADNP_HUMAN	SLPSQ(Deamidated)Q(Deamidated)MVNR	581.278	2	0.049261
ADNP2_HUMAN	(Acetyl)M(Oxidation)FQ(Deamidated)IPVEN(Deamidated)LDNIRK	889.962	2	0.046028
ADO_HUMAN	(Ammonia-loss)C(Carbamidomethyl)GLSPEKVR	515.264	2	0.034506
AFAD_HUMAN	EKLEKQQQ(Deamidated)M(Oxidation)HIVDMLSK	701.365	3	0.028776
AFAM_HUMAN	KSDVGFLPPFPTLDPEEK	672.679	3	0
AFAM_HUMAN	SDVGFLPPFPTLDPEEK	944.477	2	0
AFAM_HUMAN	SDVGFLPPFPTLDPEEK	629.983	3	0.000242
AFAM_HUMAN	ESLLNHFLYEVAR	530.946	3	0
AFAM_HUMAN	ESLLNHFLYEVAR	795.916	2	0
AFAM_HUMAN	IAPQLSTEELVSLGEK	571.98	3	0
AFAM_HUMAN	IAPQLSTEELVSLGEK	857.466	2	0
AFAM_HUMAN	RHPDLSIPELLR	482.612	3	0
AFAM_HUMAN	RHPDLSIPELLR	723.413	2	0
AFAM_HUMAN	DADPDTFFAK	563.755	2	0
AFAM_HUMAN	LPNNVLQEK	527.798	2	0
AFAM_HUMAN	AIPVTQYLK	516.807	2	0.0451
AFAM_HUMAN	GQC(Carbamidomethyl)IINSNK	517.256	2	0.000227
AFAM_HUMAN	VMNHIC(Carbamidomethyl)SK	494.738	2	0.000943
AFAM_HUMAN	FTFEYSR	475.224	2	0.000246
AFAM_HUMAN	HELTDEELQSLFTNFANVVDK	817.069	3	0
AFAM_HUMAN	HELTDEELQSLFTNFANVVDK	1225.59	2	0
AFAM_HUMAN	TINPAVDHC(Carbamidomethyl)C(Carbamidomethyl)K	657.797	2	0
AFAM_HUMAN	FTDSENVC(Carbamidomethyl)QER	692.795	2	0
AFAM_HUMAN	IC(Carbamidomethyl)AMEGLPQK	573.785	2	0
AFAM_HUMAN	RPC(Carbamidomethyl)FESLK	518.765	2	0
AFAM_HUMAN	AESPEVC(Carbamidomethyl)FNEESPK	811.849	2	0
AFAM_HUMAN	LC(Carbamidomethyl)FFYNK	496.238	2	0
AFAM_HUMAN	RNPFVFAPTLLTVAVHFEEVAK	829.127	3	0
AFAM_HUMAN	ESLLN(Deamidated)HFLYEVAR	531.275	3	0
AFAM_HUMAN	GQC(Carbamidomethyl)IIN(Deamidated)SNK	517.75	2	0
AFAM_HUMAN	GQC(Carbamidomethyl)IINSNKDDRPK	548.942	3	0.003079
AFAM_HUMAN	LKHELTDEELQSLFTNFANVVDK	897.456	3	0
AFAM_HUMAN	GQC(Carbamidomethyl)IINSN(Deamidated)K	517.749	2	0.000252
AFAM_HUMAN	LKHELTDEELQ(Deamidated)SLFTNFANVVDK	897.796	3	0
AFF4_HUMAN	NAQESKSPFPMYSETVDLIK	762.048	3	0.011115
AFG32_HUMAN	(Glu->pyro-Glu)EKEEPPGEKVAN(Deamidated)	655.317	2	0.031434
AGRIN_HUMAN	STVPVNTNR	494.263	2	0.008384
AGRIN_HUMAN	TEATQGLVLWSGK	695.37	2	0
AGRIN_HUMAN	AYGTGFVGC(Carbamidomethyl)LR	600.793	2	0.002559
AGRIN_HUMAN	SAGDVDTLAFDGR	662.311	2	0
AGRIN_HUMAN	ALQSNHFELSLR	472.252	3	0.000447
AHNK_HUMAN	ISMPDIDFN(Deamidated)LKGPK	525.938	3	0.012636
AHNK_HUMAN	M(Oxidation)PEM(Oxidation)HFKTPKISM(Oxidation)PDVN(Deamidated)LN(Deamidated)LK	840.751	3	0.009068
AHNK_HUMAN	MKGDVVVSLPKVEGDLK	605.683	3	0.013178
AHNK_HUMAN	M(Oxidation)PEM(Oxidation)HFKTPKISM(Oxidation)PDVN(Deamidated)LNLK	840.751	3	0.032632
AHNK2_HUMAN	TTDLSIQPASTDLKVQADQ(Deamidated)VDVK	825.091	3	0.039465
AHNK2_HUMAN	EDSDSMTN(Deamidated)TTK	615.745	2	0.021433
AHNK2_HUMAN	VEADMSLPSMQGDLK	540.924	3	0.0284
AHNK2_HUMAN	MPSFGVSAPGKSM(Oxidation)EASVDVSELKAK	856.762	3	0.011339
AHNK2_HUMAN	DGNLGLAVGEVGMDSK	781.891	2	0.019245
AHRR_HUMAN	SHPATFPTRMHLK	508.274	3	0.029072
AIM1_HUMAN	GC(Carbamidomethyl)VLPVSRQNNEK	750.883	2	0.047355
AJAP1_HUMAN	AGLAKPPAAAK	497.806	2	0
AJAP1_HUMAN	DQAAALVPK	456.76	2	0.005554
AJAP1_HUMAN	(Acetyl)IQQ(Deamidated)LLGLSSM(Oxidation)SIR	502.276	3	0.046299
AKA28_HUMAN	AMDEDN(Deamidated)KAASQ(Deamidated)TM(Oxidation)PN(Deamidated)TQDK	1058.43	2	0.045971
AKAP2_HUMAN	KSALALRWEAGIYANQEEEDN(Deamidated)E	846.394	3	0.034097
AKAP2_HUMAN	KSALALRWEAGIYANQ(Deamidated)EEEDNE	846.39	3	0.016506
AKAP3_HUMAN	EIPC(Carbamidomethyl)Q(Deamidated)GPR	479.228	2	0.025791
AKAP9_HUMAN	DVFQ(Deamidated)Q(Deamidated)EIQKLEQQLK	939.496	2	0.044202
AKAP9_HUMAN	LMN(Deamidated)VAINELNIKLQDTNSQKEK	848.783	3	0.000264
AKAP9_HUMAN	RLGTIQ(Deamidated)SGSTTQ(Deamidated)FHAGM(Oxidation)R	656.328	3	0.01976
AKD1A_HUMAN	VQ(Deamidated)MILVPQ(Deamidated)PPE	626.828	2	0.047997
AKP13_HUMAN	DRQ(Deamidated)SLDGFYSHGMGAEGR	662.298	3	0.029256
AKP13_HUMAN	DEDEGIPSENEEEK	810.324	2	0.037534
AKP13_HUMAN	MKQ(Deamidated)PKGSLQ(Deamidated)AHDTSSLPTVIMR	809.755	3	0.01735
AL1A3_HUMAN	TANGAVEN(Deamidated)GQPDR	665.305	2	0.039241
AL1L2_HUMAN	ANSTEYGLASGVFTRDINK	681.675	3	0.003056
AL2SB_HUMAN	(Gln->pyro-Glu)QNFEN(Deamidated)KNRELK	702.346	2	0.01749
AL2SB_HUMAN	(Gln->pyro-Glu)Q(Deamidated)NFENKNRELK	702.342	2	0.031958
AL3A1_HUMAN	SLEEAIQ(Deamidated)FIN(Deamidated)Q(Deamidated)R	725.86	2	0.048529
ALBU_HUMAN	LVNEVTEFAK	575.309	2	0
ALBU_HUMAN	FQNALLVR	480.785	2	0
ALBU_HUMAN	YLYEIAR	464.249	2	0
ALBU_HUMAN	VFDEFKPLVEEPQNLIK	682.367	3	0
ALBU_HUMAN	KVPQVSTPTLVEVSR	547.316	3	0
ALBU_HUMAN	KVPQVSTPTLVEVSR	820.469	2	0
ALBU_HUMAN	RPC(Carbamidomethyl)FSALEVDETYVPK	637.647	3	0
ALBU_HUMAN	LDELRDEGK	537.777	2	0
ALBU_HUMAN	RHPDYSVVLLLR	489.952	3	0
ALBU_HUMAN	AVMDDFAAFVEK	671.821	2	0
ALBU_HUMAN	MPC(Carbamidomethyl)AEDYLSVVLNQLC(Carbamidomethyl)VLHEK	840.073	3	0
ALBU_HUMAN	LC(Carbamidomethyl)TVATLR	467.262	2	0.0059
ALBU_HUMAN	TC(Carbamidomethyl)VADESAENC(Carbamidomethyl)DK	749.792	2	0
ALBU_HUMAN	RHPYFYAPELLFFAK	633.669	3	0
ALBU_HUMAN	ETYGEMADC(Carbamidomethyl)C(Carbamidomethyl)AK	717.768	2	0
ALBU_HUMAN	QTALVELVK	500.804	2	0.004988
ALBU_HUMAN	LVAASQAALGL	507.302	2	0
ALBU_HUMAN	RMPC(Carbamidomethyl)AEDYLSVVLNQLC(Carbamidomethyl)VLHEK	892.111	3	0
ALBU_HUMAN	VHTEC(Carbamidomethyl)C(Carbamidomethyl)HGDLLEC(Carbamidomethyl)ADDR	696.283	3	0
ALBU_HUMAN	QNC(Carbamidomethyl)ELFEQLGEYK	829.378	2	0
ALBU_HUMAN	YIC(Carbamidomethyl)ENQDSISSK	722.323	2	0
ALBU_HUMAN	(Ammonia-loss)C(Carbamidomethyl)C(Carbamidomethyl)AAADPHEC(Carbamidomethyl)YAK	768.287	2	0
ALBU_HUMAN	C(Carbamidomethyl)C(Carbamidomethyl)TESLVNR	569.753	2	0
ALBU_HUMAN	DLGEENFK	476.224	2	0.000298
ALBU_HUMAN	KYLYEIAR	528.296	2	0.002654
ALBU_HUMAN	LKEC(Carbamidomethyl)C(Carbamidomethyl)EKPLLEK	773.901	2	0
ALBU_HUMAN	LKEC(Carbamidomethyl)C(Carbamidomethyl)EKPLLEK	516.268	3	0.000314
ALBU_HUMAN	SLHTLFGDK	509.271	2	0
ALBU_HUMAN	(Gln->pyro-Glu)QNC(Carbamidomethyl)ELFEQLGEYK	820.866	2	0
ALBU_HUMAN	ALVLIAFAQYLQQC(Carbamidomethyl)PFEDHVK	830.766	3	0
ALBU_HUMAN	KQTALVELVK	564.851	2	0
ALBU_HUMAN	DDNPNLPR	470.728	2	0.001892
ALBU_HUMAN	ALVLIAFAQYLQQ(Deamidated)C(Carbamidomethyl)PFEDHVK	831.099	3	0
ALBU_HUMAN	ADDKETC(Carbamidomethyl)FAEEGKK	543.248	3	0
ALBU_HUMAN	C(Carbamidomethyl)C(Carbamidomethyl)AAADPHEC(Carbamidomethyl)YAK	518.204	3	0.008464
ALBU_HUMAN	(Gln->pyro-Glu)QEPERNEC(Carbamidomethyl)FLQHK	566.595	3	0.00025
ALBU_HUMAN	TYETTLEK	492.747	2	0.009076
ALBU_HUMAN	FQN(Deamidated)ALLVR	481.276	2	0.000289
ALBU_HUMAN	HPYFYAPELLFFAK	581.636	3	0
ALBU_HUMAN	(Ammonia-loss)C(Carbamidomethyl)C(Carbamidomethyl)TESLVNR	561.238	2	0.007026
ALBU_HUMAN	ADDKETC(Carbamidomethyl)FAEEGK	750.318	2	0
ALBU_HUMAN	RMPC(Carbamidomethyl)AEDYLSVVLNQ(Deamidated)LC(Carbamidomethyl)VLHEK	892.775	3	0
ALBU_HUMAN	ALVLIAFAQ(Deamidated)YLQ(Deamidated)QC(Carbamidomethyl)PFEDHVK	831.428	3	0
ALDOA_HUMAN	IGEHTPSALAIMENANVLAR	703.037	3	0
ALDOA_HUMAN	ELSDIAHR	470.745	2	0.002411
ALDOA_HUMAN	FSHEEIAMATVTALR	559.288	3	0
ALDOA_HUMAN	GILAADESTGSIAK	666.851	2	0
ALDOA_HUMAN	ALANSLAC(Carbamidomethyl)QGK	566.792	2	0
ALDOA_HUMAN	KELSDIAHR	534.794	2	0.000651
ALDOA_HUMAN	AAQEEYVK	469.234	2	0.000251
ALDOA_HUMAN	GVVPLAGTN(Deamidated)GETTTQGLDGLSER	758.378	3	0
ALDOC_HUMAN	GILAADESVGSMAK	674.842	2	0
ALDOC_HUMAN	YTPEEIAMATVTALR	555.953	3	0
ALDOC_HUMAN	TPSALAILENANVLAR	826.972	2	0
ALDOC_HUMAN	TPSALAILENANVLAR	551.648	3	0
ALDOC_HUMAN	DNAGAATEEFIK	633.305	2	0
ALDOC_HUMAN	RAEVN(Deamidated)GLAAQGK	607.828	2	0
ALDOC_HUMAN	RLSQIGVENTEENRR	600.98	3	0
ALDOC_HUMAN	KELSDIALR	522.805	2	0.001246
ALDOC_HUMAN	ALQASALNAWR	600.826	2	0
ALDOC_HUMAN	GVVPLAGTDGETTTQGLDGLSER	758.38	3	0
ALG9_HUMAN	(Glu->pyro-Glu)ELLGSREAGGAEHRTELSGN(Deamidated)K	732.705	3	0.017382
ALKB5_HUMAN	(Acetyl)MAAASGYTDLREKLK	848.948	2	0.030028
ALKB8_HUMAN	EGELEGAC(Carbamidomethyl)R	511.232	2	0.023007
ALPK1_HUMAN	EQ(Deamidated)KGLWHHFTDVER	594.957	3	0.028129
ALPK3_HUMAN	LWC(Carbamidomethyl)QFFNILSDSVLTWAK	743.385	3	0.026338
ALPK3_HUMAN	VENN(Deamidated)HLVQ(Deamidated)SAQ(Deamidated)TLLLSPC(Carbamidomethyl)TSR	1186.09	2	0.044667
ALS_HUMAN	VAGLLEDTFPGLLGLR	835.977	2	0
ALS_HUMAN	LAYLQPALFSGLAELR	588.003	3	0
ALS_HUMAN	NLIAAVAPGAFLGLK	727.94	2	0
ALS_HUMAN	DLHFLEELQLGHNR	574.296	3	0
ALS_HUMAN	TFTPQPPGLER	621.824	2	0.01136
AMBP_HUMAN	VVAQGVGIPEDSIFTMADR	1003	2	0
AMBP_HUMAN	VVAQGVGIPEDSIFTMADR	669.005	3	0
AMBP_HUMAN	TVAAC(Carbamidomethyl)NLPIVR	607.339	2	0
AMBP_HUMAN	EYC(Carbamidomethyl)GVPGDGDEELLR	854.876	2	0
AMBP_HUMAN	ETLLQDFR	511.268	2	0.004522
AMBP_HUMAN	EC(Carbamidomethyl)LQTC(Carbamidomethyl)R	483.71	2	0.013659
AMBP_HUMAN	GEC(Carbamidomethyl)VPGEQEPEPILIPR	960.477	2	0
AMBP_HUMAN	GEC(Carbamidomethyl)VPGEQEPEPILIPR	640.654	3	0
AMBP_HUMAN	AFIQLWAFDAVK	704.885	2	0
AMBP_HUMAN	AFIQLWAFDAVK	470.259	3	0
AMBP_HUMAN	KEDSC(Carbamidomethyl)QLGYSAGPC(Carbamidomethyl)MGMTSR	745.646	3	0
AMBP_HUMAN	(Ammonia-loss)C(Carbamidomethyl)VLFPYGGC(Carbamidomethyl)QGN(Deamidated)GNK	827.851	2	0
AMBP_HUMAN	GVC(Carbamidomethyl)EETSGAYEK	665.284	2	0
AMBP_HUMAN	C(Carbamidomethyl)VLFPYGGC(Carbamidomethyl)QGN(Deamidated)GNK	836.362	2	0
AMBP_HUMAN	KGVC(Carbamidomethyl)EETSGAYEK	729.33	2	0
AMBP_HUMAN	KGVC(Carbamidomethyl)EETSGAYEK	486.556	3	0.001432
AMBP_HUMAN	WYNLAIGSTC(Carbamidomethyl)PWLK	854.927	2	0
AMBP_HUMAN	C(Carbamidomethyl)VLFPYGGC(Carbamidomethyl)QGNGN(Deamidated)K	836.366	2	0
AMBP_HUMAN	C(Carbamidomethyl)VLFPYGGC(Carbamidomethyl)Q(Deamidated)GNGNK	836.364	2	0
AMBP_HUMAN	(Ammonia-loss)C(Carbamidomethyl)VLFPYGGC(Carbamidomethyl)Q(Deamidated)GNGNK	827.849	2	0.002943
AMD_HUMAN	EGPVLILGR	477.292	2	0
AMD_HUMAN	IVQFSPSGK	481.768	2	0.00332
AMD_HUMAN	IPVDEEAFVIDFKPR	592.317	3	0
AMD_HUMAN	AGIEVQEIK	493.779	2	0
AMD_HUMAN	REEEEVLDQGDFYSLLSK	719.681	3	0
AMD_HUMAN	GSGGLNLGNFFASR	698.852	2	0
AMD_HUMAN	IPLLQQPK	468.796	2	0.003938
AMD_HUMAN	EDVVHVHK	481.756	2	0.035515
AMD_HUMAN	NNLVIFHR	506.787	2	0.000475
AMD_HUMAN	NLFYLPHGLSIDK	506.276	3	0.001135
AMD_HUMAN	NLFYLPHGLSIDK	758.911	2	0
AMD_HUMAN	DGNYWVTDVALHQVFK	631.315	3	0
AMD_HUMAN	(Gln->pyro-Glu)QSPQLPQAFYPVGHPVDVSFGDLLAAR	965.161	3	0.023429
AMD_HUMAN	EEEEVLDQGDFYSLLSK	1000.98	2	0
AMD_HUMAN	MENKPTSSELQK	696.344	2	0.000246
AMD_HUMAN	MENKPTSSELQK	464.565	3	0.013723
AMD_HUMAN	ANILYAWAR	539.294	2	0
AMOT_HUMAN	HIEIRDQ(Deamidated)ALSN(Deamidated)AQAK	565.96	3	0.029981
AMPD1_HUMAN	LPAEEKQ(Deamidated)IDDAMR	506.587	3	0.015558
AMPD3_HUMAN	TENYLGGEYFARMVKEVAR	745.718	3	0.010043
AMPQ_HUMAN	PPSSSGFYVSR	592.789	2	0.045098
AMRA1_HUMAN	RVELPDSPR	535.303	2	0.015558
AN30A_HUMAN	ALELKDMQTFK	662.355	2	0.038781
AN30A_HUMAN	TPDTAESLVEK	595.805	2	0.044125
AN36A_HUMAN	TVSSPKQPALK	578.337	2	0.02355
AN36B_HUMAN	TTGDEKDSVSNIAR	746.87	2	0.018401
AN36C_HUMAN	(Glu->pyro-Glu)EM(Oxidation)EGDAQ(Deamidated)KLEVEN(Deamidated)VMMR	670.628	3	0.025896
AN36C_HUMAN	GTSDKN(Deamidated)DSVSNTATEIK	589.941	3	0.013116
ANFC_HUMAN	TPPAEELAEPQAAGGGQK	584.29	3	0.026926
ANFC_HUMAN	TPPAEELAEPQAAGGGQK	875.935	2	0
ANGI_HUMAN	NVVVAC(Carbamidomethyl)ENGLPVHLDQ(Deamidated)SIFR	756.72	3	0
ANGI_HUMAN	SSFQVTTC(Carbamidomethyl)K	529.251	2	0.000454
ANGI_HUMAN	NVVVAC(Carbamidomethyl)EN(Deamidated)GLPVHLDQSIFR	756.722	3	0.000252
ANGT_HUMAN	AN(Deamidated)AGKPKDPTFIPAPIQAK	655.697	3	0
ANGT_HUMAN	QPFVQGLALYTPVVLPR	633.368	3	0
ANGT_HUMAN	QPFVQGLALYTPVVLPR	949.545	2	0
ANGT_HUMAN	ALQDQLVLVAAK	634.881	2	0
ANGT_HUMAN	DPTFIPAPIQAK	649.36	2	0
ANGT_HUMAN	SLDFTELDVAAEK	719.358	2	0
ANGT_HUMAN	SLDFTELDVAAEK	479.908	3	0
ANGT_HUMAN	VLSALQAVQGLLVAQGR	575.013	3	0
ANGT_HUMAN	VLSALQAVQGLLVAQGR	862.013	2	0
ANGT_HUMAN	FMQAVTGWK	534.27	2	0
ANGT_HUMAN	LDTEDKLR	495.266	2	0
ANGT_HUMAN	VEGLTFQQ(Deamidated)NSLNWMK	898.434	2	0
ANGT_HUMAN	VEGLTFQQNSLNWMK	897.944	2	0
ANGT_HUMAN	VEGLTFQQNSLNWMK	598.966	3	0
ANGT_HUMAN	(Gln->pyro-Glu)QPFVQGLALYTPVVLPR	941.036	2	0
ANGT_HUMAN	(Gln->pyro-Glu)QPFVQGLALYTPVVLPR	627.693	3	0
ANGT_HUMAN	VEGLTFQQN(Deamidated)SLNWMK	599.295	3	0
ANGT_HUMAN	FM(Oxidation)QAVTGWK	542.267	2	0
ANGT_HUMAN	LDAHKVLSALQAVQGLLVAQGR	763.112	3	0
ANGT_HUMAN	ANAGKPKDPTFIPAPIQAK	655.366	3	0
ANGT_HUMAN	ANAGKPKDPTFIPAPIQAK	982.548	2	0
ANGT_HUMAN	SLDFTELDVAAEKIDR	607.976	3	0
ANGT_HUMAN	ADSQAQLLLSTVVGVFTAPGLHLK	822.463	3	0
ANGT_HUMAN	ADSQAQLLLSTVVGVFTAPGLHLK	1233.19	2	0
ANGT_HUMAN	AAMVGMLANFLGFR	749.39	2	0
ANGT_HUMAN	AAMVGMLANFLGFR	499.929	3	0
ANGT_HUMAN	LQAILGVPWK	562.844	2	0
ANGT_HUMAN	TGC(Carbamidomethyl)SLMGASVDSTLAFNTYVHFQGK	897.755	3	0
ANGT_HUMAN	VEGLTFQQNSLNWM(Oxidation)K	905.94	2	0
ANGT_HUMAN	VEGLTFQQNSLNWM(Oxidation)K	604.296	3	0
ANGT_HUMAN	VEGLTFQQ(Deamidated)NSLNWM(Oxidation)K	906.435	2	0
ANGT_HUMAN	TGC(Carbamidomethyl)SLMGASVDSTLAFN(Deamidated)TYVHFQGK	898.09	3	0.020911
ANGT_HUMAN	VEGLTFQQNSLN(Deamidated)WMK	599.292	3	0
ANGT_HUMAN	LDAHKVLSALQ(Deamidated)AVQGLLVAQGR	763.446	3	0
ANGT_HUMAN	VEGLTFQ(Deamidated)QN(Deamidated)SLNWM(Oxidation)KK	647.651	3	0.030862
ANGT_HUMAN	Q(Deamidated)PFVQ(Deamidated)GLALYTPVVLPR	634.362	3	0
ANGT_HUMAN	ADSQ(Deamidated)AQLLLSTVVGVFTAPGLHLK	1233.69	2	0
ANGT_HUMAN	TGC(Carbamidomethyl)SLMGASVDSTLAFNTYVHFQ(Deamidated)GK	898.087	3	0.000397
ANK2_HUMAN	(Gln->pyro-Glu)QIQESVTFASQVYR	819.906	2	0.049169
ANK3_HUMAN	ASN(Deamidated)Q(Deamidated)KELESN(Deamidated)GSGK	726.324	2	0.005948
ANKR1_HUMAN	LLIMYGADLN(Deamidated)IK	683.382	2	0.037516
ANKR6_HUMAN	VM(Oxidation)Q(Deamidated)APIN(Deamidated)GC(Carbamidomethyl)R	582.77	2	0.044763
ANKR9_HUMAN	(Gln->pyro-Glu)Q(Deamidated)LGRDAGATPSAAGAPASAPGEPRQ(Deamidated)R	825.74	3	0.046113
ANKS6_HUMAN	LLM(Oxidation)EWGADPNHAAR	532.93	3	0.027694
ANO7_HUMAN	LDRQ(Deamidated)Q(Deamidated)DSAAR	581.279	2	0.030467
ANR11_HUMAN	(Acetyl)PKGGC(Carbamidomethyl)PKAPQ(Deamidated)Q(Deamidated)EELPLSSDMVEK	857.081	3	0.036009
ANR12_HUMAN	Q(Deamidated)KPSRVLYSSTESSDEEALQNKK	875.763	3	0.013623
ANR19_HUMAN	Q(Deamidated)Q(Deamidated)IVEFLLKNQANLHAIDNFR	838.451	3	0.002365
ANR23_HUMAN	DFISIQ(Deamidated)Q(Deamidated)LVSGERVEGK	636.325	3	0.014143
ANR26_HUMAN	EGSEN(Deamidated)N(Deamidated)QPQVEEER	824.339	2	0.048559
ANR26_HUMAN	(Glu->pyro-Glu)EN(Deamidated)LVISTSNPR	606.815	2	0.019505
ANR42_HUMAN	(Acetyl)PGVANSGPSTSSRETAN(Deamidated)PC(Carbamidomethyl)SRK	769.032	3	0.047611
ANR50_HUMAN	N(Deamidated)ALRVAALEGHR	654.356	2	0.043584
ANR52_HUMAN	FGNTPLHVAAR	591.817	2	0.03768
ANS1A_HUMAN	LIFESC(Carbamidomethyl)GYEAN(Deamidated)YLGSM(Oxidation)LIK	742.358	3	0.013411
ANT3_HUMAN	RVAEGTQVLELPFK	529.634	3	0
ANT3_HUMAN	RVAEGTQVLELPFK	793.946	2	0
ANT3_HUMAN	EVPLNTIIFM(Oxidation)GR	703.379	2	0
ANT3_HUMAN	DDLYVSDAFHK	655.305	2	0
ANT3_HUMAN	EQLQDMGLVDLFSPEK	924.954	2	0
ANT3_HUMAN	EQLQDMGLVDLFSPEK	616.974	3	0
ANT3_HUMAN	VAEGTQVLELPFK	715.897	2	0
ANT3_HUMAN	DIPMNPMC(Carbamidomethyl)IYR	705.322	2	0
ANT3_HUMAN	EVPLNTIIFMGR	695.381	2	0
ANT3_HUMAN	EVPLNTIIFMGR	463.923	3	0
ANT3_HUMAN	TSDQIHFFFAK	670.835	2	0
ANT3_HUMAN	FATTFYQHLADSK	510.251	3	0
ANT3_HUMAN	FATTFYQHLADSK	764.875	2	0
ANT3_HUMAN	ADGESC(Carbamidomethyl)SASMMYQEGK	875.836	2	0
ANT3_HUMAN	ADGESC(Carbamidomethyl)SASMMYQEGK	584.227	3	0
ANT3_HUMAN	NDNDNIFLSPLSISTAFAMTK	1150.06	2	0
ANT3_HUMAN	NDNDNIFLSPLSISTAFAMTK	767.047	3	0
ANT3_HUMAN	IEDGFSLK	454.739	2	0
ANT3_HUMAN	SKLPGIVAEGR	563.832	2	0
ANT3_HUMAN	GDDITMVLILPKPEK	834.962	2	0
ANT3_HUMAN	GDDITMVLILPKPEK	556.977	3	0
ANT3_HUMAN	KATEDEGSEQKIPEATNR	668.328	3	0
ANT3_HUMAN	KATEDEGSEQKIPEATNR	1001.98	2	0
ANT3_HUMAN	ANRPFLVFIR	616.864	2	0
ANT3_HUMAN	EVPLN(Deamidated)TIIFMGR	695.871	2	0
ANT3_HUMAN	ATEDEGSEQKIPEATNR	625.629	3	0
ANT3_HUMAN	ATEDEGSEQKIPEATNR	937.939	2	0
ANT3_HUMAN	RVWELSK	459.263	2	0.000631
ANT3_HUMAN	FRIEDGFSLK	606.325	2	0.000265
ANT3_HUMAN	EQLQDM(Oxidation)GLVDLFSPEK	932.953	2	0
ANT3_HUMAN	EQLQDM(Oxidation)GLVDLFSPEK	622.304	3	0
ANT3_HUMAN	DIPM(Oxidation)NPMC(Carbamidomethyl)IYR	713.32	2	0.002673
ANT3_HUMAN	LQPLDFKENAEQSR	558.953	3	0.029142
ANT3_HUMAN	LQPLDFKENAEQSR	837.927	2	0
ANT3_HUMAN	N(Deamidated)DNDNIFLSPLSISTAFAMTK	767.38	3	0
ANT3_HUMAN	N(Deamidated)DNDNIFLSPLSISTAFAMTK	1151.07	2	0
ANT3_HUMAN	DIPMNPM(Oxidation)C(Carbamidomethyl)IYR	713.32	2	0.00224
ANT3_HUMAN	NDN(Deamidated)DNIFLSPLSISTAFAMTK	1150.57	2	0
ANT3_HUMAN	NDN(Deamidated)DNIFLSPLSISTAFAMTK	767.373	3	0
ANT3_HUMAN	NDNDNIFLSPLSISTAFAM(Oxidation)TK	1158.07	2	0
ANT3_HUMAN	NDNDNIFLSPLSISTAFAM(Oxidation)TK	772.376	3	0
ANT3_HUMAN	NDN(Deamidated)DN(Deamidated)IFLSPLSISTAFAMTK	767.709	3	0.001943
ANT3_HUMAN	NDN(Deamidated)DN(Deamidated)IFLSPLSISTAFAMTK	1151.05	2	0
ANT3_HUMAN	AFLEVN(Deamidated)EEGSEAAASTAVVIAGR	764.719	3	0.003185
ANT3_HUMAN	NDNDN(Deamidated)IFLSPLSISTAFAMTK	1151.06	2	0
ANT3_HUMAN	FSPENTRK	489.751	2	0.005948
ANT3_HUMAN	LPGIVAEGR	456.269	2	0
ANTRL_HUMAN	NGLDQ(Deamidated)LQ(Deamidated)KIVPDGHTFMQ(Deamidated)AGFR	825.739	3	0.02473
ANXA8_HUMAN	AMKGIGTNEQAIIDVLTK	634.681	3	0.01832
AOC3_HUMAN	NLVTM(Oxidation)TTAPRGLQ(Deamidated)SGDR	612.312	3	0.014928
AP1G1_HUMAN	RAM(Oxidation)ELSFALVNGNNIRGM(Oxidation)MK	762.047	3	0.024725
AP1G1_HUMAN	GSAM(Oxidation)QDLAEVNNFPPQ(Deamidated)SWQ	712.656	3	0.016522
AP1G1_HUMAN	GSAM(Oxidation)QDLAEVNNFPPQSWQ(Deamidated)	712.656	3	0.026109
AP2A1_HUMAN	M(Oxidation)PAVSKGDGM(Oxidation)R	591.284	2	0.041144
AP3D1_HUMAN	DVPMVEKKSK	581.33	2	0.02155
AP3D1_HUMAN	HRPSEADEEELAR	514.249	3	0.038798
APBA2_HUMAN	GDGDLEDQ(Deamidated)EEDIDQ(Deamidated)IVAEIK	745.005	3	0.007479
APBA2_HUMAN	GDGDLEDQEEDIDQ(Deamidated)IVAEIK	745.006	3	0.012199
APBB1_HUMAN	C(Carbamidomethyl)LDARSQ(Deamidated)ASTSC(Carbamidomethyl)LPAPPAESVARR	868.433	3	0.029031
APBB2_HUMAN	(Gln->pyro-Glu)Q(Deamidated)PWSDFAVLN(Deamidated)GGK	702.832	2	0.024924
APC_HUMAN	N(Deamidated)SSSSTSPVSKK	605.807	2	0.033589
APC_HUMAN	NPKDQEALWDM(Oxidation)GAVSM(Oxidation)LK	688.994	3	0.032934
APC7_HUMAN	(Acetyl)MDPGDAAILESSLR	506.587	3	0.046933
APJ_HUMAN	FRQ(Deamidated)AC(Carbamidomethyl)TSM(Oxidation)LC(Carbamidomethyl)C(Carbamidomethyl)GQ(Deamidated)SR	940.385	2	0.044608
APLP1_HUMAN	AALEGFLAALQADPPQAER	984.511	2	0
APLP1_HUMAN	AALEGFLAALQADPPQAER	656.678	3	0
APLP1_HUMAN	LVETHATR	463.757	2	0
APLP1_HUMAN	(Gln->pyro-Glu)QMYPELQIAR	616.31	2	0
APLP1_HUMAN	MNPLEQYER	590.276	2	0
APLP1_HUMAN	QMYPELQIAR	624.823	2	0
APLP1_HUMAN	C(Carbamidomethyl)LPGEFVSEALLVPEGC(Carbamidomethyl)R	678.332	3	0
APLP1_HUMAN	C(Carbamidomethyl)LPGEFVSEALLVPEGC(Carbamidomethyl)R	1017	2	0
APLP1_HUMAN	(Ammonia-loss)C(Carbamidomethyl)LPGEFVSEALLVPEGC(Carbamidomethyl)R	672.658	3	0
APLP1_HUMAN	(Ammonia-loss)C(Carbamidomethyl)LPGEFVSEALLVPEGC(Carbamidomethyl)R	1008.48	2	0.004903
APLP1_HUMAN	VEQATQAIPMER	686.846	2	0
APLP1_HUMAN	VEQATQAIPMER	458.234	3	0.006667
APLP1_HUMAN	VIALINDQR	521.305	2	0
APLP1_HUMAN	HYQHVAAVDPEK	465.233	3	0
APLP1_HUMAN	HYQHVAAVDPEK	697.347	2	0
APLP1_HUMAN	RAALEGFLAALQADPPQAER	708.71	3	0
APLP1_HUMAN	DELAPAGTGVSR	586.798	2	0
APLP1_HUMAN	QALNEHFQSILQTLEEQVSGER	852.761	3	0
APLP1_HUMAN	QALNEHFQSILQTLEEQVSGER	1278.63	2	0
APLP1_HUMAN	EWAMADNQSK	590.257	2	0.000585
APLP1_HUMAN	FQVHTHLQVIEER	545.957	3	0
APLP1_HUMAN	SGSC(Carbamidomethyl)AHPHHQVVPFR	572.61	3	0
APLP1_HUMAN	SGSC(Carbamidomethyl)AHPHHQVVPFR	858.408	2	0
APLP1_HUMAN	DDTPMTLPK	509.249	2	0.000949
APLP1_HUMAN	GGLQPPDSKDDTPMTLPK	632.982	3	0.001341
APLP1_HUMAN	(Ammonia-loss)C(Carbamidomethyl)LRDPQR	464.226	2	0.043918
APLP1_HUMAN	(Gln->pyro-Glu)QALNEHFQSILQTLEEQVSGER	847.087	3	0
APLP1_HUMAN	(Gln->pyro-Glu)QALNEHFQSILQTLEEQVSGER	1270.13	2	0
APLP1_HUMAN	WEPDPQR	464.219	2	0.001602
APLP1_HUMAN	VIALIN(Deamidated)DQR	521.797	2	0
APLP1_HUMAN	QALN(Deamidated)EHFQSILQTLEEQVSGER	853.089	3	0
APLP1_HUMAN	QM(Oxidation)YPELQIAR	632.821	2	0.006162
APLP1_HUMAN	Q(Deamidated)ALNEHFQSILQTLEEQVSGER	853.086	3	0
APLP1_HUMAN	Q(Deamidated)ALNEHFQSILQTLEEQVSGER	1279.14	2	0
APLP1_HUMAN	DDTPM(Oxidation)TLPK	517.246	2	0.006506
APLP1_HUMAN	GGLQ(Deamidated)PPDSK	450.227	2	0.036275
APLP1_HUMAN	QALN(Deamidated)EHFQ(Deamidated)SILQTLEEQVSGER	853.42	3	0
APLP1_HUMAN	GSTEQDAASPEK	610.276	2	0.000256
APLP1_HUMAN	(Gln->pyro-Glu)QM(Oxidation)YPELQIAR	624.308	2	0.003223
APLP1_HUMAN	VEQATQAIPM(Oxidation)ER	694.844	2	0
APLP1_HUMAN	EWAM(Oxidation)ADNQSK	598.254	2	0.00029
APLP1_HUMAN	QALNEHFQ(Deamidated)SILQTLEEQVSGER	853.088	3	0
APLP1_HUMAN	QALNEHFQSILQ(Deamidated)TLEEQVSGER	853.089	3	0
APLP1_HUMAN	VIALINDQ(Deamidated)R	521.797	2	0.002349
APLP1_HUMAN	Q(Deamidated)ALNEHFQSILQ(Deamidated)TLEEQVSGER	853.423	3	0
APLP2_HUMAN	GSGVGEQDGGLIGAEEK	801.881	2	0
APLP2_HUMAN	EMIFNAER	505.242	2	0.000763
APLP2_HUMAN	VSIDNWC(Carbamidomethyl)R	525.244	2	0.001977
APLP2_HUMAN	FIYGGC(Carbamidomethyl)GGNR	550.75	2	0
APLP2_HUMAN	(Gln->pyro-Glu)QTLIQHFQAMVK	713.874	2	0
APLP2_HUMAN	AVC(Carbamidomethyl)SQEAMTGPC(Carbamidomethyl)R	733.81	2	0
APLP2_HUMAN	EMIFN(Deamidated)AER	505.733	2	0.010042
APLP2_HUMAN	HYQHVLAVDPEK	479.248	3	0
APLP2_HUMAN	VPYVAQEIQEEIDELLQEQR	810.407	3	0
APLP2_HUMAN	C(Carbamidomethyl)LVGEFVSDVLLVPEK	902.484	2	0.001228
APLP2_HUMAN	EWEEAELQAK	616.792	2	0.020627
APLP2_HUMAN	VGGLEEERESVGPLR	542.952	3	0
APLP2_HUMAN	SQVMTHLHVIEER	526.939	3	0
APLP2_HUMAN	VPYVAQEIQ(Deamidated)EEIDELLQEQR	810.748	3	0.000658
APOA_HUMAN	(Ammonia-loss)C(Carbamidomethyl)QSWSSMTPHR	680.281	2	0
APOA_HUMAN	C(Carbamidomethyl)QSWSSMTPHR	459.532	3	0
APOA1_HUMAN	VKDLATVYVDVLK	488.289	3	0
APOA1_HUMAN	VKDLATVYVDVLK	731.926	2	0
APOA1_HUMAN	DSGRDYVSQFEGSALGK	908.429	2	0
APOA1_HUMAN	DSGRDYVSQFEGSALGK	605.953	3	0
APOA1_HUMAN	EQLGPVTQEFWDNLEK	966.967	2	0
APOA1_HUMAN	EQLGPVTQEFWDNLEK	644.982	3	0
APOA1_HUMAN	VQPYLDDFQK	626.813	2	0
APOA1_HUMAN	LLDNWDSVTSTFSK	806.893	2	0
APOA1_HUMAN	LLDNWDSVTSTFSK	538.265	3	0
APOA1_HUMAN	KWQEEMELYR	471.227	3	0
APOA1_HUMAN	KWQEEMELYR	706.337	2	0
APOA1_HUMAN	QGLLPVLESFK	615.857	2	0
APOA1_HUMAN	DYVSQFEGSALGK	700.836	2	0
APOA1_HUMAN	DYVSQFEGSALGK	467.56	3	0
APOA1_HUMAN	DLATVYVDVLK	618.347	2	0
APOA1_HUMAN	ATEHLSTLSEK	608.313	2	0
APOA1_HUMAN	ETEGLRQEMSK	654.315	2	0
APOA1_HUMAN	THLAPYSDELR	651.326	2	0
APOA1_HUMAN	VEPLRAELQEGAR	734.398	2	0
APOA1_HUMAN	VEPLRAELQEGAR	489.935	3	0
APOA1_HUMAN	LLDN(Deamidated)WDSVTSTFSK	807.385	2	0
APOA1_HUMAN	LREQLGPVTQEFWDNLEK	734.711	3	0
APOA1_HUMAN	LREQLGPVTQEFWDNLEK	1101.56	2	0
APOA1_HUMAN	AKPALEDLR	506.792	2	0
APOA1_HUMAN	ETEGLRQEM(Oxidation)SK	662.314	2	0.011486
APOA1_HUMAN	Q(Deamidated)GLLPVLESFK	616.351	2	0
APOA1_HUMAN	WQEEMELYR	642.29	2	0
APOA1_HUMAN	LEALKEN(Deamidated)GGAR	579.808	2	0
APOA1_HUMAN	LEALKENGGAR	579.317	2	0
APOA1_HUMAN	VSFLSALEEYTK	693.861	2	0
APOA1_HUMAN	VSFLSALEEYTK	462.909	3	0
APOA1_HUMAN	KWQEEM(Oxidation)ELYR	714.333	2	0
APOA1_HUMAN	KWQEEM(Oxidation)ELYR	476.558	3	0
APOA1_HUMAN	VQPYLDDFQKK	690.859	2	0
APOA1_HUMAN	VQPYLDDFQKK	460.909	3	0
APOA1_HUMAN	EQLGPVTQEFWDNLEKETEGLR	873.432	3	0.000286
APOA1_HUMAN	VSFLSALEEYTKK	505.607	3	0
APOA1_HUMAN	LSPLGEEMRDR	651.826	2	0.001892
APOA1_HUMAN	LREQLGPVTQEFWDN(Deamidated)LEK	735.038	3	0
APOA1_HUMAN	LSPLGEEMR	516.262	2	0.001128
APOA1_HUMAN	WQEEM(Oxidation)ELYR	650.286	2	0
APOA1_HUMAN	THLAPYSDELRQR	529.274	3	0
APOA1_HUMAN	EQLGPVTQEFWDN(Deamidated)LEK	967.462	2	0
APOA1_HUMAN	AKPALEDLRQGLLPVLESFK	742.093	3	0
APOA1_HUMAN	(Gln->pyro-Glu)QGLLPVLESFK	607.345	2	0.000256
APOA1_HUMAN	LREQLGPVTQEFWDNLEKETEGLR	963.157	3	0
APOA1_HUMAN	LREQ(Deamidated)LGPVTQEFWDNLEKETEGLR	963.493	3	0
APOA1_HUMAN	LREQLGPVTQEFWDN(Deamidated)LEKETEGLR	963.49	3	0
APOA1_HUMAN	DLEEVKAK	466.259	2	0.032343
APOA1_HUMAN	LREQLGPVTQ(Deamidated)EFWDNLEKETEGLR	963.493	3	0
APOA1_HUMAN	LREQLGPVTQ(Deamidated)EFWDN(Deamidated)LEK	735.368	3	0
APOA1_HUMAN	LREQLGPVTQ(Deamidated)EFWDNLEK	1102.06	2	0
APOA2_HUMAN	EQLTPLIK	471.286	2	0.025631
APOA2_HUMAN	SKEQLTPLIK	578.849	2	0
APOA2_HUMAN	VKSPELQAEAK	600.334	2	0
APOA2_HUMAN	SPELQAEAK	486.752	2	0
APOA2_HUMAN	EPC(Carbamidomethyl)VESLVSQYFQTVTDYGK	1175.55	2	0
APOA2_HUMAN	EPC(Carbamidomethyl)VESLVSQYFQTVTDYGK	784.033	3	0
APOA2_HUMAN	EQLTPLIKK	535.335	2	0.041015
APOA2_HUMAN	(Glu->pyro-Glu)EQLTPLIK	462.282	2	0.001557
APOA2_HUMAN	SKEQLTPLIKK	642.896	2	0
APOA2_HUMAN	EPC(Carbamidomethyl)VESLVSQYFQ(Deamidated)TVTDYGK	784.366	3	0.031596
APOA2_HUMAN	EPC(Carbamidomethyl)VESLVSQYFQ(Deamidated)TVTDYGK	1176.04	2	0
APOA4_HUMAN	SLAELGGHLDQQVEEFRR	695.356	3	0
APOA4_HUMAN	DKVNSFFSTFK	660.335	2	0
APOA4_HUMAN	SLAELGGHLDQQVEEFR	964.476	2	0
APOA4_HUMAN	SLAELGGHLDQQVEEFR	643.321	3	0
APOA4_HUMAN	LGEVN(Deamidated)TYAGDLQK	704.848	2	0
APOA4_HUMAN	ALVQQMEQLR	608.328	2	0
APOA4_HUMAN	LNHQLEGLTFQMK	520.272	3	0
APOA4_HUMAN	LNHQLEGLTFQMK	779.904	2	0
APOA4_HUMAN	LTPYADEFK	542.27	2	0.000252
APOA4_HUMAN	ENADSLQASLRPHADELK	665.335	3	0
APOA4_HUMAN	ENADSLQASLRPHADELK	997.496	2	0
APOA4_HUMAN	IDQTVEELR	551.79	2	0.00046
APOA4_HUMAN	LAPLAEDVR	492.278	2	0
APOA4_HUMAN	LGEVNTYAGDLQK	704.358	2	0
APOA4_HUMAN	LGEVNTYAGDLQK	469.907	3	0.00252
APOA4_HUMAN	LGPHAGDVEGHLSFLEK	602.643	3	0
APOA4_HUMAN	LGPHAGDVEGHLSFLEK	903.465	2	0
APOA4_HUMAN	VNSFFSTFK	538.773	2	0
APOA4_HUMAN	SLAPYAQDTQEK	675.83	2	0
APOA4_HUMAN	IDQNVEELK	544.284	2	0
APOA4_HUMAN	TQVNTQAEQLRR	481.926	3	0.001449
APOA4_HUMAN	TQVNTQAEQLRR	722.384	2	0.017889
APOA4_HUMAN	LLPHANEVSQK	618.34	2	0
APOA4_HUMAN	KLVPFATELHER	480.604	3	0
APOA4_HUMAN	KLVPFATELHER	720.401	2	0
APOA4_HUMAN	LKEEIGKELEELR	529.297	3	0
APOA4_HUMAN	LKEEIGKELEELR	793.442	2	0
APOA4_HUMAN	ISASAEELR	488.258	2	0
APOA4_HUMAN	TQVNTQAEQLR	644.336	2	0
APOA4_HUMAN	VEPYGENFNK	598.781	2	0
APOA4_HUMAN	LEPYADQLR	552.786	2	0
APOA4_HUMAN	VN(Deamidated)SFFSTFK	539.265	2	0.000771
APOA4_HUMAN	IDQTVEELRR	629.838	2	0.027586
APOA4_HUMAN	EAVEHLQK	477.257	2	0.000279
APOA4_HUMAN	RVEPYGENFNK	676.832	2	0
APOA4_HUMAN	RVEPYGENFNK	451.558	3	0
APOA4_HUMAN	QLTPYAQR	488.764	2	0.001595
APOA4_HUMAN	LVPFATELHER	656.355	2	0
APOA4_HUMAN	SELTQQLN(Deamidated)ALFQDK	818.413	2	0
APOA4_HUMAN	(Gln->pyro-Glu)QLTPYAQR	480.25	2	0.012163
APOA4_HUMAN	DKVN(Deamidated)SFFSTFK	660.826	2	0.000938
APOA4_HUMAN	SELTQQLNALFQDK	817.923	2	0
APOA4_HUMAN	SELTQQLNALFQDK	545.617	3	0
APOA4_HUMAN	LN(Deamidated)HQLEGLTFQMK	520.6	3	0
APOA4_HUMAN	IDQNVEELKGR	650.846	2	0
APOA4_HUMAN	LLPHAN(Deamidated)EVSQK	618.832	2	0.000797
APOA4_HUMAN	RVEPYGEN(Deamidated)FNK	677.322	2	0
APOA4_HUMAN	ENADSLQ(Deamidated)ASLRPHADELK	665.664	3	0.002441
APOA4_HUMAN	LNHQLEGLTFQM(Oxidation)K	525.605	3	0
APOA4_HUMAN	RRVEPYGENFNK	503.59	3	0.007502
APOA4_HUMAN	ALVQQM(Oxidation)EQLR	616.326	2	0
APOA4_HUMAN	LLPHANEVSQ(Deamidated)K	618.831	2	0.012195
APOA4_HUMAN	SLAPYAQDTQ(Deamidated)EK	676.83	2	0.005647
APOA4_HUMAN	EN(Deamidated)ADSLQASLRPHADELK	665.662	3	0.004599
APOB_HUMAN	VPSYTLILPSLELPVLHVPR	748.444	3	0
APOB_HUMAN	IADFELPTIIVPEQTIEIPSIK	822.802	3	0.000266
APOB_HUMAN	SVSDGIAALDLNAVANK	829.441	2	0
APOB_HUMAN	AVSMPSFSILGSDVR	783.4	2	0
APOB_HUMAN	LTISEQNIQR	601.33	2	0.001396
APOB_HUMAN	TEVIPPLIENR	640.863	2	0.00026
APOB_HUMAN	VSALLTPAEQTGTWK	801.433	2	0
APOB_HUMAN	FSVPAGIVIPSFQALTAR	625.357	3	0
APOB_HUMAN	ATGVLYDYVNK	621.821	2	0
APOB_HUMAN	SVSLPSLDPASAK	636.345	2	0.041646
APOB_HUMAN	NLQNNAEWVYQGAIR	592.63	3	0.014443
APOC1_HUMAN	MREWFSETFQK	496.903	3	0
APOC1_HUMAN	MREWFSETFQK	744.849	2	0
APOC1_HUMAN	EWFSETFQK	601.278	2	0.003006
APOC1_HUMAN	LKEFGNTLEDK	647.337	2	0
APOC1_HUMAN	LKEFGN(Deamidated)TLEDK	647.828	2	0.008904
APOC1_HUMAN	IKQSELSAK	502.293	2	0.032798
APOC2_HUMAN	TYLPAVDEK	518.271	2	0.002168
APOC2_HUMAN	ESLSSYWESAK	643.798	2	0.002721
APOC2_HUMAN	STAAMSTYTGIFTDQVLSVLK	745.05	3	0
APOC2_HUMAN	TAAQNLYEK	519.265	2	0
APOC2_HUMAN	STAAMSTYTGIFTDQ(Deamidated)VLSVLK	745.386	3	0.000272
APOC3_HUMAN	DALSSVQESQVAQQAR	572.955	3	0
APOC3_HUMAN	DALSSVQESQVAQQAR	858.929	2	0
APOC3_HUMAN	GWVTDGFSSLK	598.799	2	0
APOD_HUMAN	NPNLPPETVDSLK	712.374	2	0
APOD_HUMAN	(Ammonia-loss)C(Carbamidomethyl)PNPPVQENFDVNK	820.871	2	0
APOD_HUMAN	(Ammonia-loss)C(Carbamidomethyl)PNPPVQENFDVNK	547.583	3	0.041674
APOD_HUMAN	KMTVTDQVNC(Carbamidomethyl)PK	474.236	3	0
APOD_HUMAN	KMTVTDQVNC(Carbamidomethyl)PK	710.85	2	0
APOD_HUMAN	MTVTDQVNC(Carbamidomethyl)PK	646.801	2	0
APOD_HUMAN	C(Carbamidomethyl)PNPPVQENFDVNK	829.383	2	0
APOD_HUMAN	C(Carbamidomethyl)PNPPVQENFDVNK	553.257	3	0
APOD_HUMAN	IPTTFEN(Deamidated)GR	518.258	2	0
APOD_HUMAN	NILTSNNIDVK	615.836	2	0
APOD_HUMAN	C(Carbamidomethyl)PN(Deamidated)PPVQENFDVNK	829.879	2	0
APOD_HUMAN	NILTSNN(Deamidated)IDVK	616.329	2	0
APOD_HUMAN	KM(Oxidation)TVTDQVNC(Carbamidomethyl)PK	718.847	2	0
APOD_HUMAN	(Ammonia-loss)C(Carbamidomethyl)PNPPVQEN(Deamidated)FDVNK	821.363	2	0
APOD_HUMAN	WYEIEKIPTTFEN(Deamidated)GR	628.644	3	0
APOD_HUMAN	NILTSN(Deamidated)NIDVK	616.329	2	0
APOD_HUMAN	M(Oxidation)TVTDQVNC(Carbamidomethyl)PK	654.801	2	0
APOD_HUMAN	MTVTDQVN(Deamidated)C(Carbamidomethyl)PK	647.297	2	0
APOD_HUMAN	KMTVTDQVN(Deamidated)C(Carbamidomethyl)PK	711.343	2	0
APOD_HUMAN	NILTSNNIDVKK	679.885	2	0
APOD_HUMAN	C(Carbamidomethyl)PNPPVQENFDVNKYLGR	716.351	3	0
APOD_HUMAN	(Ammonia-loss)C(Carbamidomethyl)PNPPVQ(Deamidated)ENFDVNK	821.363	2	0.002188
APOD_HUMAN	(Ammonia-loss)C(Carbamidomethyl)PNPPVQENFDVN(Deamidated)K	821.367	2	0
APOE_HUMAN	SWFEPLVEDMQR	768.86	2	0
APOE_HUMAN	SWFEPLVEDMQR	512.91	3	0
APOE_HUMAN	VQAAVGTSAAPVPSDNH	810.899	2	0
APOE_HUMAN	VQAAVGTSAAPVPSDNH	540.937	3	0
APOE_HUMAN	GEVQAM(Oxidation)LGQSTEELR	832.396	2	0
APOE_HUMAN	GEVQAM(Oxidation)LGQSTEELR	555.268	3	0
APOE_HUMAN	AATVGSLAGQPLQER	749.403	2	0
APOE_HUMAN	AATVGSLAGQPLQER	499.938	3	0
APOE_HUMAN	GEVQAMLGQSTEELR	549.938	3	0
APOE_HUMAN	GEVQAMLGQSTEELR	824.402	2	0
APOE_HUMAN	DRLDEVKEQVAEVR	562.632	3	0
APOE_HUMAN	DRLDEVKEQVAEVR	843.44	2	0
APOE_HUMAN	SWFEPLVEDM(Oxidation)QR	776.86	2	0
APOE_HUMAN	SWFEPLVEDM(Oxidation)QR	518.241	3	0
APOE_HUMAN	QWAGLVEK	465.755	2	0.032587
APOE_HUMAN	QQTEWQSGQR	624.291	2	0
APOE_HUMAN	LDEVKEQVAEVR	707.878	2	0
APOE_HUMAN	LDEVKEQVAEVR	472.256	3	0
APOE_HUMAN	LQAEAFQAR	517.274	2	0
APOE_HUMAN	WVQTLSEQVQEELLSSQVTQELR	1365.69	2	0
APOE_HUMAN	WVQTLSEQVQEELLSSQVTQELR	910.8	3	0
APOE_HUMAN	SELEEQLTPVAEETR	865.923	2	0
APOE_HUMAN	SELEEQLTPVAEETR	577.618	3	0
APOE_HUMAN	FWDYLR	450.224	2	0.00491
APOE_HUMAN	ALMDETMK	469.719	2	0
APOE_HUMAN	LAVYQAGAR	474.765	2	0
APOE_HUMAN	LEEQAQQIR	557.795	2	0
APOE_HUMAN	LGPLVEQGR	484.779	2	0
APOE_HUMAN	LGADMEDVC(Carbamidomethyl)GR	611.762	2	0
APOE_HUMAN	VEQAVETEPEPELR	813.403	2	0
APOE_HUMAN	VEQAVETEPEPELR	542.604	3	0
APOE_HUMAN	DADDLQKR	480.74	2	0.009135
APOE_HUMAN	RLAVYQAGAR	552.816	2	0
APOE_HUMAN	ALM(Oxidation)DETMK	477.716	2	0.000436
APOE_HUMAN	ALM(Oxidation)DETM(Oxidation)K	485.715	2	0.002021
APOE_HUMAN	VQAAVGTSAAPVPSDN(Deamidated)H	811.393	2	0
APOE_HUMAN	LGADM(Oxidation)EDVC(Carbamidomethyl)GR	619.76	2	0
APOE_HUMAN	(Gln->pyro-Glu)QQTEWQSGQR	615.778	2	0
APOE_HUMAN	WVQTLSEQVQ(Deamidated)EELLSSQ(Deamidated)VTQELR	912.13	3	0
APOE_HUMAN	AYKSELEEQLTPVAEETR	698.354	3	0
APOE_HUMAN	LGPLVEQ(Deamidated)GR	485.271	2	0.006136
APOE_HUMAN	LKSWFEPLVEDMQR	593.303	3	0
APOE_HUMAN	WVQTLSEQVQEELLSSQ(Deamidated)VTQELR	911.138	3	0
APOE_HUMAN	AKLEEQAQQIR	657.361	2	0
APOE_HUMAN	ALMDETM(Oxidation)K	477.716	2	0.00175
APOE_HUMAN	(Gln->pyro-Glu)QWAGLVEK	457.24	2	0.004399
APOE_HUMAN	ALMDETMKELK	654.829	2	0.000254
APOE_HUMAN	WVQTLSEQ(Deamidated)VQ(Deamidated)EELLSSQVTQELR	912.136	3	0.004646
APOE_HUMAN	WVQ(Deamidated)TLSEQVQEELLSSQVTQELR	1366.19	2	0
APOF_HUMAN	SGVQQLIQYYQDQK	566.621	3	0
APOF_HUMAN	SLPTEDC(Carbamidomethyl)ENEK	661.281	2	0.041022
APOH_HUMAN	TFYEPGEEITYSC(Carbamidomethyl)KPGYVSR	795.034	3	0
APOH_HUMAN	TFYEPGEEITYSC(Carbamidomethyl)KPGYVSR	1192.05	2	0
APOH_HUMAN	TC(Carbamidomethyl)PKPDDLPFSTVVPLK	957.501	2	0
APOH_HUMAN	TC(Carbamidomethyl)PKPDDLPFSTVVPLK	638.672	3	0
APOH_HUMAN	VC(Carbamidomethyl)PFAGILEN(Deamidated)GAVR	501.925	3	0
APOH_HUMAN	VC(Carbamidomethyl)PFAGILEN(Deamidated)GAVR	752.384	2	0
APOH_HUMAN	FIC(Carbamidomethyl)PLTGLWPINTLK	886.992	2	0
APOH_HUMAN	FIC(Carbamidomethyl)PLTGLWPINTLK	591.664	3	0
APOH_HUMAN	(Ammonia-loss)C(Carbamidomethyl)PFPSRPDN(Deamidated)GFVNYPAKPTLYYK	905.769	3	0
APOH_HUMAN	ATFGC(Carbamidomethyl)HDGYSLDGPEEIEC(Carbamidomethyl)TK	796.003	3	0
APOH_HUMAN	ATFGC(Carbamidomethyl)HDGYSLDGPEEIEC(Carbamidomethyl)TK	1193.5	2	0
APOH_HUMAN	EHSSLAFWK	552.776	2	0.00213
APOH_HUMAN	TDASDVKPC(Carbamidomethyl)	496.721	2	0
APOH_HUMAN	(Ammonia-loss)C(Carbamidomethyl)SYTEDAQC(Carbamidomethyl)IDGTIEVPK	1034.94	2	0
APOH_HUMAN	KFIC(Carbamidomethyl)PLTGLWPINTLK	634.362	3	0
APOH_HUMAN	KFIC(Carbamidomethyl)PLTGLWPINTLK	951.538	2	0.042615
APOH_HUMAN	ATVVYQGER	511.766	2	0
APOH_HUMAN	KATVVYQGER	575.813	2	0
APOH_HUMAN	KFIC(Carbamidomethyl)PLTGLWPIN(Deamidated)TLK	951.527	2	0.003261
APOH_HUMAN	KC(Carbamidomethyl)SYTEDAQC(Carbamidomethyl)IDGTIEVPK	738.672	3	0
APOH_HUMAN	KC(Carbamidomethyl)SYTEDAQC(Carbamidomethyl)IDGTIEVPK	1107.5	2	0
APOH_HUMAN	C(Carbamidomethyl)SYTEDAQC(Carbamidomethyl)IDGTIEVPK	1043.45	2	0
APOH_HUMAN	C(Carbamidomethyl)SYTEDAQC(Carbamidomethyl)IDGTIEVPK	695.972	3	0
APOH_HUMAN	C(Carbamidomethyl)PFPSRPDN(Deamidated)GFVNYPAKPTLYYK	911.44	3	0
APOH_HUMAN	ASC(Carbamidomethyl)KVPVKK	508.8	2	0.009036
APOH_HUMAN	(Ammonia-loss)C(Carbamidomethyl)PFPSRPDNGFVNYPAKPTLYYK	905.439	3	0
APOH_HUMAN	WSPELPVC(Carbamidomethyl)APIIC(Carbamidomethyl)PPPSIPTFATLR	940.491	3	0
APOH_HUMAN	C(Carbamidomethyl)PFPSRPDNGFVN(Deamidated)YPAKPTLYYK	911.439	3	0
APOH_HUMAN	C(Carbamidomethyl)SYTEDAQ(Deamidated)C(Carbamidomethyl)IDGTIEVPK	696.307	3	0.013953
APOM_HUMAN	SLTSC(Carbamidomethyl)LDSK	505.744	2	0.00026
APOM_HUMAN	WIYHLTEGSTDLR	530.934	3	0
AQ12A_HUMAN	MAGLN(Deamidated)VSLSFFFATFALC(Carbamidomethyl)EAARR	860.756	3	0.015899
ARAP3_HUMAN	RESRGVC(Carbamidomethyl)Q(Deamidated)GR	603.292	2	0.035727
ARFG2_HUMAN	KQ(Deamidated)AEESMVASM(Oxidation)R	692.817	2	0.026605
ARFG3_HUMAN	LGM(Oxidation)GFGNC(Carbamidomethyl)R	514.735	2	0.007009
ARG28_HUMAN	DM(Oxidation)IATVDLKVN(Deamidated)EYEK	595.962	3	0.028477
ARHG3_HUMAN	ANC(Carbamidomethyl)SLELPPASGPAKDAEEPSN(Deamidated)K	795.039	3	0.02965
ARHG3_HUMAN	AN(Deamidated)C(Carbamidomethyl)SLELPPASGPAKDAEEPSNK	795.037	3	0.048506
ARHG4_HUMAN	LTKLSKYVYFFEAC(Carbamidomethyl)R	962.996	2	0.045098
ARHGC_HUMAN	EDGAAMRAGVQTGDR	512.248	3	0.034982
ARHGC_HUMAN	YRTASQGPQ(Deamidated)TDSVIQ(Deamidated)N(Deamidated)SENIK	780.367	3	0.028409
ARHGH_HUMAN	TLMQGYM(Oxidation)Q(Deamidated)PLK	664.328	2	0.011656
ARHL2_HUMAN	(Acetyl)M(Oxidation)AAAAM(Oxidation)AAAAGGGAGAARSLSR	982.484	2	0.017902
ARI1B_HUMAN	M(Oxidation)EIPPRR	457.75	2	0.037718
ARI2_HUMAN	ESEGALNEHM(Oxidation)TSLASVLK	644.648	3	0.044613
ARI2_HUMAN	SVDMNSQGSDSNEEDYD	946.342	2	0.041156
ARI3A_HUMAN	GGN(Deamidated)TGTSGGQ(Deamidated)AGPAGLSTPSTSTSNNSLP	859.725	3	0.011291
ARI4B_HUMAN	TQ(Deamidated)SPGKC(Carbamidomethyl)GKN(Deamidated)GDK	460.546	3	0.010031
ARL15_HUMAN	ELGGADN(Deamidated)IR	473.232	2	0.035815
ARL5B_HUMAN	Q(Deamidated)DMKGC(Carbamidomethyl)M(Oxidation)TAAEISK	793.846	2	0.042598
ARMC3_HUMAN	(Glu->pyro-Glu)EEEKVKEEEEVMVVPK	638.654	3	0.030659
ARMC3_HUMAN	EVEPPPKDVFD	636.821	2	0.024325
ARMC9_HUMAN	GRQEEPRPAPTTPRQ(Deamidated)PR	658.682	3	0.000691
ARMX3_HUMAN	AQ(Deamidated)VPSSLGSLFN(Deamidated)K	675.346	2	0.003448
ARMX3_HUMAN	IGTEAGTRAR	516.279	2	0.009037
ARNT2_HUMAN	(Glu->pyro-Glu)EGEAQ(Deamidated)YAVVHC(Carbamidomethyl)TGYIK	904.427	2	0.043842
ARNT2_HUMAN	(Glu->pyro-Glu)EGEAQ(Deamidated)YAVVHC(Carbamidomethyl)TGYIK	603.618	3	0.046609
ARNT2_HUMAN	(Glu->pyro-Glu)EGEAQYAVVHC(Carbamidomethyl)TGYIK	603.288	3	0.044922
ARP8_HUMAN	C(Carbamidomethyl)ILLIPDIYNKQHVK	618.682	3	0.028733
ARRD4_HUMAN	(Acetyl)MGGEAGC(Carbamidomethyl)AAAVGAEGR	502.558	3	0.022392
ARSB_HUMAN	(Ammonia-loss)C(Carbamidomethyl)TLIDALN(Deamidated)VTR	630.321	2	0.016759
ARSK_HUMAN	QEGRPM(Oxidation)VN(Deamidated)LIRNR	800.418	2	0.040217
ARVC_HUMAN	ELRGTLQKDGWTK	511.278	3	0.036699
ASB1_HUMAN	EGGSPDGRAGPGSAGR	714.839	2	0.019564
ASB15_HUMAN	GWFPLHEAVVQPIQ(Deamidated)Q(Deamidated)ILEIVLDASYK	999.202	3	0.040823
ASB4_HUMAN	(Acetyl)MDGTTAPVTKSGAAK	492.922	3	0.021157
ASB9_HUMAN	(Acetyl)MDGKQ(Deamidated)GGMDGSKPAGPR	577.936	3	0.033589
ASCC3_HUMAN	ANPLAYGISHK	585.816	2	0.037195
ASCC3_HUMAN	AGEDLEVSEGLM(Oxidation)C(Carbamidomethyl)FDPK	957.415	2	0.028477
ASH1L_HUMAN	LTDSPGLFSAQ(Deamidated)DTSLNR	608.294	3	0.02288
ASH1L_HUMAN	TVEAFDADMLKVFR	821.421	2	0.00465
ASH2L_HUMAN	Q(Deamidated)Q(Deamidated)DGGTTGTTKKAR	725.858	2	0.009737
ASHWN_HUMAN	EEAEAMNNLKPPQ(Deamidated)AK	836.412	2	0.025276
ASM3A_HUMAN	Q(Deamidated)TN(Deamidated)N(Deamidated)PGIRLFQ(Deamidated)YDPR	608.293	3	0.006183
ASML_HUMAN	ALMQ(Deamidated)SLNM(Oxidation)LVQ(Deamidated)TEGKER	656.327	3	0.018913
ASML_HUMAN	ALMQ(Deamidated)SLN(Deamidated)M(Oxidation)LVQ(Deamidated)TEGKER	656.326	3	0.025366
ASND1_HUMAN	TMPTTFN(Deamidated)REGN(Deamidated)K	466.555	3	0.00496
ASPG_HUMAN	TGHIAAGTSTN(Deamidated)GIK	664.845	2	0
ASPH_HUMAN	NAKSSGNSSSSGSGSGSTSAGSSSPGAR	806.363	3	0.004454
ASPM_HUMAN	DIQ(Deamidated)NM(Oxidation)HRAATLIQ(Deamidated)SFYRMHR	836.082	3	0.009122
ASPM_HUMAN	DSGSFEQYSENIK	753.339	2	0.030259
ASXL1_HUMAN	EQFSSFSC(Carbamidomethyl)EDQK	746.311	2	0.040823
AT12A_HUMAN	TSPQ(Deamidated)Q(Deamidated)KLIIVEGC(Carbamidomethyl)Q(Deamidated)R	880.957	2	0.03331
AT131_HUMAN	(Ammonia-loss)C(Carbamidomethyl)IVDEAM(Oxidation)LTGESVPQMK	636.291	3	0.016764
AT133_HUMAN	TIN(Deamidated)QGQEDEMEIYGYNLSR	754.342	3	0.005901
AT1B2_HUMAN	YYEQPDNGVLNYPK	567.94	3	0.045812
AT2A2_HUMAN	ANAC(Carbamidomethyl)NSVIKQLMK	738.88	2	0.039794
AT2B2_HUMAN	(Gln->pyro-Glu)Q(Deamidated)Q(Deamidated)DGAAAMEMQPLK	501.892	3	0.021106
AT2B2_HUMAN	(Gln->pyro-Glu)Q(Deamidated)QDGAAAMEMQ(Deamidated)PLK	501.892	3	0.011291
AT2C2_HUMAN	LQAM(Oxidation)SGEEVDSVEKGELADRVGK	821.738	3	0.012708
AT7L1_HUMAN	DLSTRSDESPSNK	718.846	2	0.039508
AT8B3_HUMAN	AINN(Deamidated)RPC(Carbamidomethyl)QILMGKSFK	626.666	3	0.015948
AT8B3_HUMAN	AYN(Deamidated)GQ(Deamidated)FKEKVILC(Carbamidomethyl)WQ(Deamidated)R	681.677	3	0.02773
AT8B3_HUMAN	AIN(Deamidated)NRPC(Carbamidomethyl)QILMGKSFK	626.667	3	0.045161
ATAD2_HUMAN	MEQ(Deamidated)EVEN(Deamidated)FSC(Carbamidomethyl)SR	759.295	2	0.019244
ATAD5_HUMAN	SSRHQTLPER	606.325	2	0.048279
ATAD5_HUMAN	NLLLEEIR	500.301	2	0.007541
ATAT_HUMAN	LLLAADPGGSPAQRR	761.936	2	0.022957
ATF2_HUMAN	N(Deamidated)C(Carbamidomethyl)EEVGLFNELASPFEN(Deamidated)EFK	792.347	3	0.036174
ATL3_HUMAN	AN(Deamidated)GTVQ(Deamidated)VVSPR	565.294	2	0.032258
ATM_HUMAN	(Gln->pyro-Glu)QM(Oxidation)IKKLDASC(Carbamidomethyl)AAN(Deamidated)N(Deamidated)PSLK	995.478	2	0.036333
ATP23_HUMAN	LLKTLETN(Deamidated)PYVK	710.409	2	0.041632
ATR_HUMAN	APLN(Deamidated)ETGEVVNEK	700.843	2	0.030207
ATRIP_HUMAN	AGGPPRTDQ(Deamidated)Q(Deamidated)R	592.79	2	0.018433
ATRN_HUMAN	LTGSSGFVTDGPGNYK	800.384	2	0
ATRN_HUMAN	ALYVHGGYK	504.268	2	0.008662
ATRN_HUMAN	SEAAC(Carbamidomethyl)LAAGPGIR	636.822	2	0
ATRX_HUMAN	LDGSTTAQSR	518.258	2	0.004478
ATRX_HUMAN	KMLLEEIK	502.3	2	0.019697
ATS2_HUMAN	DLHLRLRPN(Deamidated)ARLVAPGATM(Oxidation)EWQ(Deamidated)GEK	959.503	3	0.015829
ATS4_HUMAN	MSQTGSHPGR	529.247	2	0.005573
ATS5_HUMAN	C(Carbamidomethyl)VRTGC(Carbamidomethyl)DGIIGSK	475.238	3	0.035109
ATX2L_HUMAN	DEGPVAEQ(Deamidated)VK	536.757	2	0.03617
AUHM_HUMAN	AAVAAAPGALGSLHAGGAR	539.962	3	0.026598
AURKB_HUMAN	QTAPSGLSTLPQR	678.367	2	0.039648
AUTS2_HUMAN	(Acetyl)DGPTRGHGLRK	618.335	2	0.04695
AXIN2_HUMAN	(Glu->pyro-Glu)EDAPRPPVPGEEGETPPC(Carbamidomethyl)Q(Deamidated)PGVGK	828.718	3	0.015722
AZI1_HUMAN	RHQM(Oxidation)ELN(Deamidated)TLK	643.823	2	0.020235
AZI1_HUMAN	GATWN(Deamidated)VLDDQPR	687.331	2	0.032795
B2MG_HUMAN	VN(Deamidated)HVTLSQPK	562.308	2	0.00026
B2MG_HUMAN	VEHSDLSFSK	574.781	2	0
B2MG_HUMAN	VNHVTLSQPK	561.816	2	0
B2MG_HUMAN	SNFLNC(Carbamidomethyl)YVSGFHPSDIEVDLLK	852.082	3	0
B2MG_HUMAN	SNFLNC(Carbamidomethyl)YVSGFHPSDIEVDLLK	1277.62	2	0
B2MG_HUMAN	SNFLN(Deamidated)C(Carbamidomethyl)YVSGFHPSDIEVDLLK	852.41	3	0
B2MG_HUMAN	SN(Deamidated)FLNC(Carbamidomethyl)YVSGFHPSDIEVDLLK	852.412	3	0
B2MG_HUMAN	DWSFYLLYYTEFTPTEKDEYAC(Carbamidomethyl)R	1000.12	3	0
B2MG_HUMAN	DWSFYLLYYTEFTPTEK	1102.52	2	0
B2MG_HUMAN	DWSFYLLYYTEFTPTEK	735.015	3	0
B2MG_HUMAN	VNHVTLSQ(Deamidated)PK	562.307	2	0.009689
B3A2_HUMAN	TSPSSPAPLPHQEATPR	591.978	3	0.002331
B3GN1_HUMAN	AKYPNSPR	466.751	2	0.009762
B3GN1_HUMAN	TALASGGVLDASGDYR	776.883	2	0
B3GN1_HUMAN	EPGEFALLR	516.278	2	0.006463
B3GN1_HUMAN	WEGPLSVSVFAATK	746.395	2	0
B3GN1_HUMAN	YEAAVPDPR	509.252	2	0
B3GN1_HUMAN	SC(Carbamidomethyl)QEVFDK	506.723	2	0.000245
B3GN1_HUMAN	EMLDQSNQWGGTALVVPAFEIR	1231.11	2	0
B3GN1_HUMAN	EMLDQSNQWGGTALVVPAFEIR	821.077	3	0
B3GN1_HUMAN	EEAQLATVLAYALSSHC(Carbamidomethyl)PDMR	788.044	3	0
B3GN1_HUMAN	EEAQLATVLAYALSSHC(Carbamidomethyl)PDMR	1181.57	2	0
B3GN1_HUMAN	EEAQLATVLAYALSSHC(Carbamidomethyl)PDM(Oxidation)R	793.375	3	0
B3GN1_HUMAN	TTMDPNDVILATHASVDNLLHLSGLLER	1015.86	3	0
B3GN1_HUMAN	(Glu->pyro-Glu)EM(Oxidation)LDQSN(Deamidated)QWGGTALVVPAFEIR	1231.61	2	0
B3GN1_HUMAN	EEAQ(Deamidated)LATVLAYALSSHC(Carbamidomethyl)PDM(Oxidation)R	793.706	3	0.001959
B3GN1_HUMAN	EEAQ(Deamidated)LATVLAYALSSHC(Carbamidomethyl)PDMR	1182.05	2	0
BAG3_HUMAN	(Glu->pyro-Glu)ETPSSAN(Deamidated)GPSREGSRLPPAR	684.013	3	0.044296
BAG5_HUMAN	YHTLTKIC(Carbamidomethyl)AVQEIIEDC(Carbamidomethyl)MK	784.716	3	0.030243
BAI2_HUMAN	GQRM(Oxidation)LAGEGMSQ(Deamidated)VVR	546.276	3	0.038156
BAI2_HUMAN	LLAPAALAFR	521.822	2	0
BAI2_HUMAN	GPGTVPPGPGHSHQR	494.591	3	0.038769
BAI3_HUMAN	M(Oxidation)LAGDGM(Oxidation)SQ(Deamidated)VTKTLLDLTQ(Deamidated)R	1107.04	2	0.027694
BAP18_HUMAN	WTETEIEM(Oxidation)LR	662.317	2	0.012195
BASP1_HUMAN	ESEPQAAAEPAEAK	714.335	2	0
BASP1_HUMAN	ETPAATEAPSSTPK	693.843	2	0.002196
BASP1_HUMAN	KTEAPAAPAAQETK	706.872	2	0
BASP1_HUMAN	AEPPKAPEQEQAAPGPAAGGEAPK	766.715	3	0
BASP1_HUMAN	AEPPKAPEQEQ(Deamidated)AAPGPAAGGEAPK	767.045	3	0.001558
BASP1_HUMAN	AEPPKAPEQ(Deamidated)EQ(Deamidated)AAPGPAAGGEAPK	767.379	3	0.024669
BAZ1A_HUMAN	GQ(Deamidated)QQEPGRYPSR	702.33	2	0.010132
BAZ2B_HUMAN	SN(Deamidated)N(Deamidated)Q(Deamidated)VLLHGISDPK	762.877	2	0.039678
BBOF1_HUMAN	(Gln->pyro-Glu)Q(Deamidated)IAQAAFNLK	544.801	2	0.027048
BBS5_HUMAN	DFKLRSALIQNK	478.28	3	0.025427
BCAR3_HUMAN	SGSQPAC(Carbamidomethyl)LDHM(Oxidation)QDR	809.34	2	0.038781
BCAT2_HUMAN	VREVFGSGTAC(Carbamidomethyl)QVC(Carbamidomethyl)PVHR	687.341	3	0.03269
BCCIP_HUMAN	RAVESGVPQ(Deamidated)PPD	626.812	2	0.043434
BCKD_HUMAN	YGN(Deamidated)APRVRINGHVAAR	584.647	3	0.029012
BCL9_HUMAN	GDVNLNVNMGSNSQ(Deamidated)M(Oxidation)IPQKMR	784.033	3	0.025243
BCORL_HUMAN	PTLATYSGQ(Deamidated)TAM(Oxidation)KLASSDTM(Oxidation)KR	1196.57	2	0.03613
BCORL_HUMAN	SNRQKLPLPNQR	725.914	2	0.039631
BD1L1_HUMAN	GN(Deamidated)SSLMEKKLSR	675.855	2	0.025589
BD1L1_HUMAN	DDSKTDTGIVTVEQ(Deamidated)SPSSSKLK	775.391	3	0.041564
BD1L2_HUMAN	MADGGGGGSGGAGPASTR	488.552	3	0.032407
BD1L2_HUMAN	(Acetyl)MADGGGGGSGGAGPASTR	502.56	3	0.048082
BDP1_HUMAN	GLGEN(Deamidated)SVEEPQ(Deamidated)IK	701.336	2	0.034079
BEND3_HUMAN	Q(Deamidated)IVDQ(Deamidated)SLSGGDLAC(Carbamidomethyl)R	540.925	3	0.040719
BEND5_HUMAN	Q(Deamidated)NGLSLGHSTC(Carbamidomethyl)PEEVFVEASPGTEDM(Oxidation)DSLEDAVVPR	1297.58	3	0.039549
BEST3_HUMAN	(Glu->pyro-Glu)ETSQTSTLQ(Deamidated)SLTPQSSVR	967.979	2	0.043999
BEX3_HUMAN	(Gln->pyro-Glu)QINDGM(Oxidation)GGDGDDMEIFM(Oxidation)EEMR	802.983	3	0.019217
BFSP1_HUMAN	EVSPLTQ(Deamidated)EGAPEDVPDGGQISK	752.369	3	0.010733
BFSP2_HUMAN	MSERRVVVDLPTSASSSM(Oxidation)PLQ(Deamidated)R	821.744	3	0.039888
BGH3_HUMAN	VLTPPMGTVMDVLK	750.91	2	0
BGH3_HUMAN	LTLLAPLNSVFK	658.403	2	0
BGH3_HUMAN	GDELADSALEIFK	704.351	2	0
BGH3_HUMAN	YLYHGQTLETLGGK	527.275	3	0
BGH3_HUMAN	YGTLFTMDR	552.263	2	0.000301
BGH3_HUMAN	ILGDPEALR	492.279	2	0.007492
BGH3_HUMAN	(Gln->pyro-Glu)QAGLGNHLSGSER	654.816	2	0
BGH3_HUMAN	GC(Carbamidomethyl)PAALPLSNLYETLGVVGSTTTQLYTDR	1033.86	3	0
BGH3_HUMAN	IPSETLNR	465.255	2	0.018176
BI2L2_HUMAN	VPSRAPSPAPPPLPSSR	572.328	3	0.043434
BICC1_HUMAN	(Acetyl)M(Oxidation)AAQ(Deamidated)GEPGYLAAQ(Deamidated)SD	784.819	2	0.048477
BICR1_HUMAN	MDMMSLNSQ(Deamidated)LLDAIQ(Deamidated)Q(Deamidated)K	656.965	3	0.00094
BIG2_HUMAN	SMFVSRALEKILADK	569.985	3	0.014592
BIG3_HUMAN	GGSLM(Oxidation)SGSSAAK	534.75	2	0.036301
BIG3_HUMAN	LFEDATDKLNLMALGGFLYQLK	834.116	3	0.016479
BIRC6_HUMAN	SGSDSSVGAR	461.716	2	0.030635
BIVM_HUMAN	VGGN(Deamidated)LHC(Carbamidomethyl)IIAFQRLNWQ(Deamidated)R	728.708	3	0.024047
BLMH_HUMAN	RMNDILN(Deamidated)HKMR	715.365	2	0.046644
BMI1_HUMAN	DFYAAHPSADAAN(Deamidated)GSN(Deamidated)EDR	1005.92	2	0.008347
BMI1_HUMAN	DFYAAHPSADAAN(Deamidated)GSNEDR	1005.93	2	0.047336
BMP6_HUMAN	STQ(Deamidated)SQDVAR	496.738	2	0.035218
BMS1_HUMAN	(Glu->pyro-Glu)EENN(Deamidated)DSKETSGALKWK	910.427	2	0.048854
BNIPL_HUMAN	LLPEEAGTSED	580.769	2	0.040565
BPNT1_HUMAN	LVTDC(Carbamidomethyl)VAAMN(Deamidated)PDAVLRVGGAGN(Deamidated)K	777.388	3	0.024956
BPTF_HUMAN	N(Deamidated)LSESPVITKAKEGC(Carbamidomethyl)Q(Deamidated)SDSMR	781.038	3	0.034043
BRCA1_HUMAN	QKLPC(Carbamidomethyl)SENPR	614.808	2	0.011926
BRCA2_HUMAN	VFADIQ(Deamidated)SEEILQHN(Deamidated)Q(Deamidated)NMSGLEK	845.063	3	0.000313
BRCA2_HUMAN	(Gln->pyro-Glu)Q(Deamidated)FEGTVEIK	518.257	2	0.015829
BRCA2_HUMAN	VFADIQ(Deamidated)SEEILQ(Deamidated)HNQ(Deamidated)NMSGLEK	845.061	3	0.000274
BRCA2_HUMAN	VFADIQ(Deamidated)SEEILQ(Deamidated)HN(Deamidated)QNMSGLEK	845.062	3	0.000517
BRD7_HUMAN	LTRRLVN(Deamidated)SQ(Deamidated)C(Carbamidomethyl)EFER	604.31	3	0.00852
BRDT_HUMAN	(Glu->pyro-Glu)ENMPKNVLPDSQQQYNVVK	738.367	3	0.046062
BRIT2_HUMAN	(Acetyl)MLGWIQPSRQ(Deamidated)PQ(Deamidated)LR	877.449	2	0.030421
BRIT2_HUMAN	(Acetyl)MLGWIQ(Deamidated)PSRQPQ(Deamidated)LR	585.303	3	0.026363
BRPF3_HUMAN	SPLQ(Deamidated)LGN(Deamidated)EPLQ(Deamidated)RLLSDNGINR	779.747	3	0.015432
BRWD1_HUMAN	QNC(Carbamidomethyl)KGDSQPNK	638.799	2	0.031653
BSN_HUMAN	LLDTSFASSERLN(Deamidated)K	792.42	2	0.047232
BSN_HUMAN	GPQ(Deamidated)GLGQ(Deamidated)PSGPLPAK	469.253	3	0.003074
BST1_HUMAN	LKDMGFQYSC(Carbamidomethyl)IN(Deamidated)DYRPVK	745.692	3	0.047141
BST2_HUMAN	(Acetyl)M(Oxidation)ASTSYDYC(Carbamidomethyl)RVPMEDGDK	728.969	3	0.041497
BT3A2_HUMAN	EITALSSEIESEQ(Deamidated)EM(Oxidation)K	921.425	2	0.022014
BTBDI_HUMAN	QNADNLSGTLLLKR	772.938	2	0.01005
BTD_HUMAN	LSSGLVTAALYGR	654.366	2	0
BTD_HUMAN	VDLITFDTPFAGR	726.38	2	0
BTD_HUMAN	TSIYPFLDFMPSPQVVR	666.345	3	0
BTD_HUMAN	TSIYPFLDFMPSPQVVR	999.011	2	0
BTD_HUMAN	ILSGDPYC(Carbamidomethyl)EK	591.278	2	0
BTD_HUMAN	SHLIIAQVAK	540.332	2	0
BTD_HUMAN	DAQEVHC(Carbamidomethyl)DEATK	701.799	2	0
BTD_HUMAN	(Gln->pyro-Glu)QEALELMNQNLDIYEQQVMTAAQK	931.452	3	0.002605
BTD_HUMAN	QEALELMNQNLDIYEQQ(Deamidated)VMTAAQK	937.12	3	0
BTD_HUMAN	QEALELMNQNLDIYEQ(Deamidated)QVMTAAQK	937.121	3	0.000777
BTD_HUMAN	GDMFLVANLGTK	633.331	2	0
BTD_HUMAN	(Gln->pyro-Glu)Q(Deamidated)EALELMNQNLDIYEQQVMTAAQK	931.45	3	0.002294
BTG3_HUMAN	(Glu->pyro-Glu)ELTLWVDPC(Carbamidomethyl)EVC(Carbamidomethyl)C(Carbamidomethyl)R	909.895	2	0.043655
BTLA_HUMAN	(Gln->pyro-Glu)QSEHSILAGDPFELEC(Carbamidomethyl)PVK	714.351	3	0.033537
BUB1_HUMAN	Q(Deamidated)ALSSHM(Oxidation)YSASLLR	790.891	2	0.049849
BUB1_HUMAN	(Acetyl)MDTPEN(Deamidated)VLQ(Deamidated)MLEAHM(Oxidation)Q(Deamidated)SYK	775.995	3	0.022861
BZW2_HUMAN	NYAQ(Deamidated)VFNKLIRR	508.291	3	0.018073
C102B_HUMAN	(Gln->pyro-Glu)QYQAN(Deamidated)IAELTHANN(Deamidated)R	576.6	3	0.008603
C102B_HUMAN	(Gln->pyro-Glu)QYQAN(Deamidated)IAELTHAN(Deamidated)NR	576.601	3	0.018176
C102B_HUMAN	(Gln->pyro-Glu)Q(Deamidated)YQANIAELTHANN(Deamidated)R	576.602	3	0.015061
C102B_HUMAN	(Gln->pyro-Glu)Q(Deamidated)YQANIAELTHAN(Deamidated)NR	576.603	3	0.006251
C102B_HUMAN	(Gln->pyro-Glu)QYQ(Deamidated)AN(Deamidated)IAELTHANNR	576.602	3	0.045095
C144A_HUMAN	EAEQ(Deamidated)DSELTSEEEQ(Deamidated)ER	637.594	3	0.034722
C144A_HUMAN	VDM(Oxidation)SGLQAKNEILSEK	889.964	2	0.027672
C144C_HUMAN	Q(Deamidated)QLDDVHKKAN(Deamidated)SQEK	885.446	2	0.037292
C163A_HUMAN	LVDGVTEC(Carbamidomethyl)SGR	596.784	2	0
C163A_HUMAN	LASPSEETWITC(Carbamidomethyl)DNK	876.912	2	0.001969
C163A_HUMAN	LVGGDIPC(Carbamidomethyl)SGR	565.786	2	0
C163A_HUMAN	LQEGPTSC(Carbamidomethyl)SGR	596.274	2	0
C163A_HUMAN	QLGC(Carbamidomethyl)PTAVTAIGR	672.355	2	0
C163A_HUMAN	GPDTLWQC(Carbamidomethyl)PSSPWEK	894.403	2	0
C163A_HUMAN	SSMSETTVGVVC(Carbamidomethyl)R	706.826	2	0
C163A_HUMAN	HNC(Carbamidomethyl)DHAEDAGVIC(Carbamidomethyl)SK	571.574	3	0
C170B_HUMAN	SPEPDGPAPAFLR	677.337	2	0.03447
C1GLT_HUMAN	(Ammonia-loss)C(Carbamidomethyl)M(Oxidation)EIMN(Deamidated)VEAGDSRDTIGK	1013.43	2	0.010823
C1QA_HUMAN	SLGFC(Carbamidomethyl)DTTNK	571.76	2	0
C1QA_HUMAN	DQPRPAFSAIR	629.338	2	0.010939
C1QA_HUMAN	KGHIYQGSEADSVFSGFLIFPSA	819.74	3	0
C1QA_HUMAN	GHIYQGSEADSVFSGFLIFPSA	1165.07	2	0
C1QA_HUMAN	GHIYQGSEADSVFSGFLIFPSA	777.38	3	0.003072
C1QA_HUMAN	RSLGFC(Carbamidomethyl)DTTNK	649.809	2	0
C1QB_HUMAN	VPGLYYFTYHASSR	554.275	3	0
C1QB_HUMAN	VPGLYYFTYHASSR	830.913	2	0
C1QB_HUMAN	LEQGENVFLQATDK	796.4	2	0
C1QB_HUMAN	GNLC(Carbamidomethyl)VNLMR	538.77	2	0
C1QB_HUMAN	TINVPLRR	484.803	2	0.002335
C1QB_HUMAN	FDHVITNMNNNYEPR	621.953	3	0
C1QB_HUMAN	FDHVITNMNNNYEPR	932.426	2	0
C1QB_HUMAN	FDHVITNMN(Deamidated)NNYEPR	622.28	3	0
C1QB_HUMAN	FDHVITNMN(Deamidated)NNYEPR	932.917	2	0
C1QB_HUMAN	FDHVITNMNN(Deamidated)NYEPR	622.281	3	0
C1QB_HUMAN	VVTFC(Carbamidomethyl)DYAYNTFQVTTGGMVLK	838.742	3	0
C1QB_HUMAN	VVTFC(Carbamidomethyl)DYAYNTFQ(Deamidated)VTTGGMVLK	839.075	3	0.00358
C1QB_HUMAN	GNLC(Carbamidomethyl)VNLM(Oxidation)R	546.767	2	0.003101
C1QB_HUMAN	FDHVITNM(Oxidation)NNNYEPR	627.282	3	0.004391
C1QC_HUMAN	FQSVFTVTR	542.791	2	0.000249
C1QC_HUMAN	FNAVLTNPQGDYDTSTGK	964.456	2	0
C1QC_HUMAN	FNAVLTNPQGDYDTSTGK	643.305	3	0
C1QC_HUMAN	TNQVNSGGVLLR	629.347	2	0
C1QC_HUMAN	QTHQPPAPNSLIR	729.894	2	0
C1QC_HUMAN	QTHQPPAPNSLIR	486.93	3	0
C1QC_HUMAN	(Gln->pyro-Glu)QTHQPPAPNSLIR	721.378	2	0
C1QC_HUMAN	VVTFC(Carbamidomethyl)GHTSK	568.281	2	0
C1QC_HUMAN	TNQVN(Deamidated)SGGVLLR	629.84	2	0
C1QC_HUMAN	FN(Deamidated)AVLTNPQGDYDTSTGK	964.952	2	0
C1QC_HUMAN	QTHQPPAPN(Deamidated)SLIR	487.259	3	0.039638
C1QC_HUMAN	FN(Deamidated)AVLTN(Deamidated)PQGDYDTSTGK	965.442	2	0
C1QC_HUMAN	(Gln->pyro-Glu)QTHQPPAPN(Deamidated)SLIR	721.87	2	0.005411
C1QT3_HUMAN	GERGQ(Deamidated)HGPK	483.741	2	0.047976
C1QT3_HUMAN	SDTSSNHAVLK	579.79	2	0.000257
C1R_HUMAN	LPVANPQAC(Carbamidomethyl)ENWLR	834.418	2	0
C1R_HUMAN	TLDEFTIIQNLQPQYQFR	752.054	3	0
C1R_HUMAN	TLDEFTIIQNLQPQYQFR	1127.58	2	0
C1R_HUMAN	FC(Carbamidomethyl)GQLGSPLGNPPGK	764.882	2	0
C1R_HUMAN	VLNYVDWIK	575.318	2	0
C1R_HUMAN	(Ammonia-loss)C(Carbamidomethyl)LPVC(Carbamidomethyl)GKPVNPVEQR	868.434	2	0
C1R_HUMAN	(Ammonia-loss)C(Carbamidomethyl)LPVC(Carbamidomethyl)GKPVNPVEQR	579.292	3	0
C1R_HUMAN	MGNFPWQVFTNIHGR	601.962	3	0
C1R_HUMAN	IQYYC(Carbamidomethyl)HEPYYK	521.903	3	0
C1R_HUMAN	IQYYC(Carbamidomethyl)HEPYYK	782.348	2	0
C1R_HUMAN	YTTTMGVNTYK	639.804	2	0
C1R_HUMAN	ESEQGVYTC(Carbamidomethyl)TAQGIWK	928.926	2	0
C1R_HUMAN	ESEQGVYTC(Carbamidomethyl)TAQGIWK	619.622	3	0.003065
C1R_HUMAN	MDVFSQNMFC(Carbamidomethyl)AGHPSLK	656.963	3	0
C1R_HUMAN	QDAC(Carbamidomethyl)QGDSGGVFAVR	783.848	2	0
C1R_HUMAN	C(Carbamidomethyl)LPVC(Carbamidomethyl)GKPVNPVEQR	584.967	3	0.000298
C1R_HUMAN	DYFIATC(Carbamidomethyl)K	509.237	2	0
C1R_HUMAN	NIGEFC(Carbamidomethyl)GK	462.714	2	0.005375
C1R_HUMAN	VSVHPDYR	486.749	2	0.000918
C1R_HUMAN	(Gln->pyro-Glu)QDAC(Carbamidomethyl)QGDSGGVFAVR	775.335	2	0
C1R_HUMAN	LGNHPIRR	481.786	2	0.009782
C1R_HUMAN	NLPN(Deamidated)GDFR	467.224	2	0.018913
C1R_HUMAN	LVFQQFDLEPSEGC(Carbamidomethyl)FYDYVK	828.719	3	0.000271
C1R_HUMAN	LVFQQFDLEPSEGC(Carbamidomethyl)FYDYVK	1242.57	2	0
C1R_HUMAN	KEFMSQGNK	534.76	2	0.001447
C1R_HUMAN	FC(Carbamidomethyl)GQLGSPLGNPPGKK	552.955	3	0
C1R_HUMAN	QRPPDLDTSSNAVDLLFFTDESGDSR	961.45	3	0
C1R_HUMAN	GFLAYYQAVDLDEC(Carbamidomethyl)ASR	989.45	2	0
C1R_HUMAN	Q(Deamidated)RPPDLDTSSNAVDLLFFTDESGDSR	961.783	3	0
C1R_HUMAN	IKDC(Carbamidomethyl)GQPR	487.248	2	0.019517
C1RL_HUMAN	WILTAAHTIYPK	471.934	3	0
C1RL_HUMAN	WILTAAHTIYPK	707.399	2	0
C1RL_HUMAN	LGNFPWQAFTSIHGR	577.63	3	0
C1RL_HUMAN	GSEAINAPGDNPAK	670.826	2	0
C1S_HUMAN	VEDPESTLFGSVIR	774.9	2	0
C1S_HUMAN	VEDPESTLFGSVIR	516.934	3	0
C1S_HUMAN	(Ammonia-loss)C(Carbamidomethyl)VPVC(Carbamidomethyl)GVPR	513.746	2	0.000661
C1S_HUMAN	TNFDNDIALVR	639.327	2	0
C1S_HUMAN	IIGGSDADIK	494.768	2	0
C1S_HUMAN	GDSGGAFAVQDPNDK	739.332	2	0
C1S_HUMAN	VGATSFYSTC(Carbamidomethyl)QSN(Deamidated)GK	804.354	2	0
C1S_HUMAN	LLEVPEGR	456.761	2	0.002871
C1S_HUMAN	C(Carbamidomethyl)VPVC(Carbamidomethyl)GVPR	522.261	2	0.000287
C1S_HUMAN	SNALDIIFQTDLTGQK	882.461	2	0
C1S_HUMAN	SNALDIIFQTDLTGQK	588.644	3	0
C1S_HUMAN	QFGPYC(Carbamidomethyl)GHGFPGPLNIETK	707.007	3	0
C1S_HUMAN	MLTPEHVFIHPGWK	564.628	3	0
C1S_HUMAN	MLTPEHVFIHPGWK	846.435	2	0.000333
C1S_HUMAN	TNFDN(Deamidated)DIALVR	639.821	2	0
C1S_HUMAN	EDTPNSVWEPAK	686.821	2	0
C1S_HUMAN	TMQENSTPRED	654.28	2	0
C1S_HUMAN	YHGDPMPC(Carbamidomethyl)PK	601.258	2	0.000244
C1S_HUMAN	SDFSNEER	492.206	2	0
C1S_HUMAN	NYVDWIMK	534.762	2	0.000424
C1S_HUMAN	(Gln->pyro-Glu)QFGPYC(Carbamidomethyl)GHGFPGPLNIETK	701.331	3	0.000541
C1S_HUMAN	(Gln->pyro-Glu)QFGPYC(Carbamidomethyl)GHGFPGPLNIETK	1051.49	2	0
C1S_HUMAN	TN(Deamidated)FDNDIALVR	639.819	2	0.000261
C1S_HUMAN	SSNNPHSPIVEEFQVPYNK	729.355	3	0
C1S_HUMAN	TMQENSTPR	532.244	2	0.000238
C1S_HUMAN	GDSGGAFAVQDPN(Deamidated)DK	739.823	2	0
C1S_HUMAN	SNALDIIFQTDLTGQKK	631.343	3	0.000253
C1S_HUMAN	EPTMYVGSTSVQTSR	821.889	2	0
C1S_HUMAN	MGPTVSPIC(Carbamidomethyl)LPGTSSDYNLMDGDLGLISGWGR	1122.87	3	0.000659
C1S_HUMAN	VEKPTADAEAYVFTPN(Deamidated)MIC(Carbamidomethyl)AGGEK	867.08	3	0.000758
C1S_HUMAN	(Ammonia-loss)C(Carbamidomethyl)QPVDC(Carbamidomethyl)GIPESIEN(Deamidated)GK	893.89	2	0
C1TM_HUMAN	M(Oxidation)HGGGPSVTAGVPLK	475.253	3	0.032192
C2CD3_HUMAN	LPLNLASQ(Deamidated)SRR	628.867	2	0.015361
C56D2_HUMAN	(Acetyl)MALSAETESHIYR	775.374	2	0.034948
C8AP2_HUMAN	FKEIQ(Deamidated)TQ(Deamidated)NFSLINENQ(Deamidated)SLK	762.048	3	0.031787
C8AP2_HUMAN	N(Deamidated)DN(Deamidated)SDYC(Carbamidomethyl)GISEGM(Oxidation)EMK	935.347	2	0.030635
C99L2_HUMAN	DLEDIVGGGEYKPDK	545.601	3	0
C99L2_HUMAN	RKPIAGGGGFSDK	645.352	2	0
CA051_HUMAN	VSGNQ(Deamidated)HTPSHPK	645.824	2	0.02071
CA052_HUMAN	WSNIYEDNGDDAPQNAK	646.285	3	0.010676
CA110_HUMAN	KQPLSQ(Deamidated)N(Deamidated)N(Deamidated)R	544.773	2	0.034523
CA213_HUMAN	(Glu->pyro-Glu)ERVPEPQ(Deamidated)RSLRPGVQ(Deamidated)EDSR	740.707	3	0.02868
CA2D1_HUMAN	TASGVNQLVDIYEK	768.897	2	0
CA2D1_HUMAN	NREEDPSLLWQVFGSATGLAR	782.734	3	0
CA2D1_HUMAN	VFTFSVGQHNYDR	523.919	3	0.000936
CA2D1_HUMAN	SQEPVTLDFLDAELENDIK	726.025	3	0
CA2D1_HUMAN	SQEPVTLDFLDAELENDIK	1088.54	2	0
CA2D1_HUMAN	GPIQWMAC(Carbamidomethyl)ENK	667.303	2	0
CA2D1_HUMAN	INTQEYLDVLGRPMVLAGDK	744.727	3	0
CA2D1_HUMAN	IKPVFIEDANFGR	502.608	3	0
CA2D1_HUMAN	IKPVFIEDANFGR	753.409	2	0
CA2D1_HUMAN	FVVTDGGITR	532.789	2	0
CA2D1_HUMAN	MQEDLVTLAK	574.306	2	0.00846
CA2D1_HUMAN	LEETITQAR	530.785	2	0
CA2D1_HUMAN	VLLDAGFTNELVQNYWSK	699.69	3	0
CA2D1_HUMAN	VLLDAGFTNELVQNYWSK	1049.54	2	0
CA2D1_HUMAN	YYPASPWVDNSR	727.837	2	0
CA2D1_HUMAN	SGPGAYESGIMVSK	691.835	2	0
CA2D1_HUMAN	LLIQAEQTSDGPNPC(Carbamidomethyl)DMVK	706.009	3	0
CA2D1_HUMAN	IIMLFTDGGEER	690.844	2	0
CA2D1_HUMAN	FFGEIDPSLMR	656.329	2	0.001889
CA2D1_HUMAN	SYDYQSVC(Carbamidomethyl)EPGAAPK	836.367	2	0
CA2D1_HUMAN	TPNNPSC(Carbamidomethyl)NADLINR	793.373	2	0
CA2D1_HUMAN	YQDLYTVEPN(Deamidated)NAR	792.367	2	0
CA2D1_HUMAN	DYC(Carbamidomethyl)NDLK	464.197	2	0.025851
CA2D1_HUMAN	QLVEIAAR	450.268	2	0.009585
CA2D1_HUMAN	LLKPAVVGIK	519.356	2	0.000816
CA2D1_HUMAN	INTQ(Deamidated)EYLDVLGRPMVLAGDK	745.063	3	0
CA2D1_HUMAN	GYYYEIPSIGAIR	751.386	2	0
CA2D1_HUMAN	SQEPVTLDFLDAELEN(Deamidated)DIK	726.362	3	0
CAB45_HUMAN	DLGGFDEDAEPR	660.788	2	0
CAB45_HUMAN	GFHQEVFLGK	581.31	2	0.0007
CAB45_HUMAN	LEMDGHLNR	542.763	2	0.000263
CAC1D_HUMAN	QQ(Deamidated)QADHAN(Deamidated)EANYAR	809.343	2	0.047158
CAC1E_HUMAN	Q(Deamidated)SRSPSEGRSQTPNR	844.404	2	0.01811
CAC1H_HUMAN	GKWAGGPPGTGGHGPLSLNSPD	687.34	3	0.030259
CAC1I_HUMAN	LQ(Deamidated)EGLDSSGDPK	623.789	2	0.039776
CAD13_HUMAN	SIVVSPILIPENQR	782.953	2	0
CAD13_HUMAN	DIQGSLQDIFK	632.331	2	0
CAD13_HUMAN	YEVSSPYFK	560.272	2	0.000249
CAD13_HUMAN	VNSDGGLVALR	550.805	2	0
CAD13_HUMAN	TPHAEDMAELVIVGGK	556.287	3	0
CAD13_HUMAN	VN(Deamidated)SDGGLVALR	551.296	2	0
CAD13_HUMAN	TLEGPVPLEVIVIDQNDNRPIFR	878.813	3	0
CAD13_HUMAN	INENTGSVSVTR	638.828	2	0
CAD13_HUMAN	VVDSDRPER	536.773	2	0.019517
CAD18_HUMAN	HIEGETEVHHRPK	523.602	3	0
CAD19_HUMAN	VKN(Deamidated)HHVPEQLM(Oxidation)K	738.88	2	0.046156
CAD22_HUMAN	GGDGGGSAGGGAGGGSGGGAGSPPQAHLPSER	859.724	3	0.010133
CAD23_HUMAN	ISGEIATRPAPPDR	493.936	3	0.013323
CADH2_HUMAN	VDEDGMVYAVR	627.294	2	0
CADH2_HUMAN	LSLKPTLTEESVK	482.279	3	0
CADH2_HUMAN	LSLKPTLTEESVK	722.915	2	0
CADH2_HUMAN	DVHEGQPLLNVK	450.245	3	0
CADH2_HUMAN	DVHEGQPLLNVK	674.864	2	0
CADH2_HUMAN	SFPLSSEHAK	551.779	2	0.001897
CADH2_HUMAN	VQYESSEPADFK	700.323	2	0
CADH2_HUMAN	FLIYAQDK	499.27	2	0
CADH2_HUMAN	ESAEVEEIVFPR	468.905	3	0.00116
CADH2_HUMAN	ESAEVEEIVFPR	702.852	2	0.005303
CADH2_HUMAN	KVQYESSEPADFK	764.368	2	0
CADH2_HUMAN	KVQYESSEPADFK	509.915	3	0
CADH2_HUMAN	TGFPEDVYSAVLSK	756.881	2	0
CADH2_HUMAN	FLIYAQDKETQEK	538.277	3	0.023053
CADH3_HUMAN	YEAHVPENAVGHEVQR	612.297	3	0.012925
CADH3_HUMAN	YEAHVPENAVGHEVQR	917.938	2	0.049369
CADH4_HUMAN	VGADGTVFATR	547.284	2	0
CADH4_HUMAN	GTQYETNSMDFK	710.807	2	0
CADH9_HUMAN	QNLDFENQMLYTLR	596.299	3	0.033785
CADM1_HUMAN	EGDALELTC(Carbamidomethyl)EAIGKPQPVMVTWVR	900.453	3	0
CADM1_HUMAN	NLMIDIQK	487.769	2	0.006471
CADM1_HUMAN	SDDSVIQLLNPNR	735.88	2	0
CADM1_HUMAN	SDDSVIQLLNPNR	490.923	3	0
CADM1_HUMAN	EDDGVPVIC(Carbamidomethyl)QVEHPAVTGNLQTQR	888.097	3	0
CADM1_HUMAN	SEVEEWSDMYTVTSQLMLK	759.356	3	0
CADM1_HUMAN	C(Carbamidomethyl)EASNIVGK	489.239	2	0.001337
CADM1_HUMAN	SEVEEWSDMYTVTSQ(Deamidated)LMLK	759.688	3	0
CADM1_HUMAN	EDDGVPVIC(Carbamidomethyl)Q(Deamidated)VEHPAVTGNLQTQR	888.438	3	0.000251
CADM1_HUMAN	EDDGVPVIC(Carbamidomethyl)QVEHPAVTGNLQ(Deamidated)TQR	888.435	3	0.004736
CADM1_HUMAN	EDDGVPVIC(Carbamidomethyl)QVEHPAVTGN(Deamidated)LQTQR	888.433	3	0
CADM1_HUMAN	YFC(Carbamidomethyl)QLYTDPPQ(Deamidated)ESYTTITVLVPPR	963.812	3	0.000247
CADM2_HUMAN	GKPLPEPVLWTK	455.603	3	0
CADM2_HUMAN	SDDGVAVIC(Carbamidomethyl)R	546.261	2	0
CADM2_HUMAN	IIPSTPFPQEGQPLILTC(Carbamidomethyl)ESK	785.75	3	0
CADM2_HUMAN	IIPSTPFPQ(Deamidated)EGQPLILTC(Carbamidomethyl)ESK	786.08	3	0
CADM2_HUMAN	YLKEEDANRK	633.328	2	0.001425
CADM3_HUMAN	EDDGASIVC(Carbamidomethyl)SVNHESLK	620.618	3	0.000458
CADM3_HUMAN	EDDGASIVC(Carbamidomethyl)SVNHESLK	930.419	2	0
CADM3_HUMAN	DHEDSSLQWSNPAQQTLYFGEK	860.726	3	0
CADM3_HUMAN	SLVTVLGIPQKPIITGYK	643.058	3	0
CADM3_HUMAN	SLVTVLGIPQKPIITGYK	964.083	2	0
CADM3_HUMAN	KGDQELHGEPTR	683.839	2	0
CADM3_HUMAN	KGDQELHGEPTR	456.228	3	0.000904
CADM3_HUMAN	LLLHC(Carbamidomethyl)EGR	499.265	2	0.001228
CADM3_HUMAN	GNPVPQQYLWEK	729.872	2	0
CADM3_HUMAN	EKDTATLNC(Carbamidomethyl)QSSGSKPAAR	674.329	3	0
CADM3_HUMAN	DTATLNC(Carbamidomethyl)QSSGSKPAAR	588.616	3	0.00026
CADM3_HUMAN	DTATLNC(Carbamidomethyl)QSSGSKPAAR	882.421	2	0
CADM3_HUMAN	SDSGTYGC(Carbamidomethyl)TATSNMGSYK	943.874	2	0
CADM4_HUMAN	FQLEEFSPR	576.787	2	0
CADM4_HUMAN	LHQYDGSIVVIQNPAR	603.99	3	0
CADM4_HUMAN	IHASQAVVR	490.786	2	0
CADM4_HUMAN	VWSVASTVR	502.779	2	0
CADM4_HUMAN	EQAVEGGEVELSC(Carbamidomethyl)LVPR	936.461	2	0
CADM4_HUMAN	DDGGIIIC(Carbamidomethyl)EAQNQALPSGHSK	737.352	3	0
CADM4_HUMAN	EGDTLVLTC(Carbamidomethyl)AVTGNPRPN(Deamidated)QIR	771.726	3	0
CADM4_HUMAN	EGDTLVLTC(Carbamidomethyl)AVTGNPRPNQIR	771.064	3	0
CADM4_HUMAN	EGDTLVLTC(Carbamidomethyl)AVTGN(Deamidated)PRPNQIR	771.726	3	0
CADM4_HUMAN	QTQYVLDVQ(Deamidated)YSPTAR	590.627	3	0.013733
CADM4_HUMAN	EGDTLVLTC(Carbamidomethyl)AVTGN(Deamidated)PRPN(Deamidated)QIR	771.728	3	0
CAGE1_HUMAN	EKEAQ(Deamidated)EQ(Deamidated)EFLSLQEEFQK	748.011	3	0.021919
CAH1_HUMAN	YSSLAEAASK	513.758	2	0
CAH1_HUMAN	GGPFSDSYR	493.222	2	0.002123
CAH1_HUMAN	ADGLAVIGVLMK	593.846	2	0
CAH1_HUMAN	(Acetyl)ASPDWGYDDK	598.248	2	0.028978
CAH4_HUMAN	YLGSLTTPTC(Carbamidomethyl)DEK	742.852	2	0
CALB1_HUMAN	KN(Deamidated)IMALSDGGK	567.794	2	0.02676
CALL5_HUMAN	NLSEAQLR	465.753	2	0.005594
CALM_HUMAN	EAFSLFDKDGDGTITTK	615.634	3	0.001562
CALM_HUMAN	(Acetyl)ADQLTEEQIAEFK	782.38	2	0.000762
CALM_HUMAN	VFDKDGN(Deamidated)GYISAAELR	585.956	3	0
CALM_HUMAN	VFDKDGNGYISAAELR	877.931	2	0.000547
CALR_HUMAN	EQFLDGDGWTSR	705.818	2	0
CALR_HUMAN	FYALSASFEPFSNK	804.389	2	0
CALR_HUMAN	IKDPDASKPEDWDER	600.951	3	0
CALR_HUMAN	DDEFTHLYTLIVRPDNTYEVK	856.758	3	0.001916
CALR_HUMAN	HEQNIDC(Carbamidomethyl)GGGYVK	738.83	2	0
CALR3_HUMAN	DKGLQTTQNGRFYAISAR	676.021	3	0.039008
CALY_HUMAN	SILAAIGAYPLSR	666.384	2	0
CAN1_HUMAN	GFSLESC(Carbamidomethyl)RSMVN(Deamidated)LMDRDGN(Deamidated)GK	792.682	3	0.046747
CAN14_HUMAN	Q(Deamidated)DRGSGYLNWEQLHAAMR	712.005	3	0.006955
CAND1_HUMAN	AVAALLTIPEAEK	663.392	2	0.002042
CAPG_HUMAN	AN(Deamidated)AQ(Deamidated)AAALYKVSDATGQ(Deamidated)MN(Deamidated)LTK	757.365	3	0.034612
CAPR2_HUMAN	(Acetyl)M(Oxidation)EVQ(Deamidated)VSQASLGFELTSVEK	1071.02	2	0.04539
CARD9_HUMAN	NRDLQ(Deamidated)LEIDQLKHSLM(Oxidation)K	700.031	3	0.025473
CART_HUMAN	GTSC(Carbamidomethyl)NSFLLK	563.78	2	0.02013
CART_HUMAN	YGQVPMC(Carbamidomethyl)DAGEQC(Carbamidomethyl)AVR	920.887	2	0
CART_HUMAN	ALDIYSAVDDASHEK	545.26	3	0.025896
CASC1_HUMAN	EESEAFSEALK	620.791	2	0.02406
CASC4_HUMAN	N(Deamidated)EEPSSNHIPHGK	723.83	2	0.022996
CASP_HUMAN	SM(Oxidation)EFAPSEGAGTQDAAKPLEVLLLEK	916.472	3	0.02257
CASP8_HUMAN	(Glu->pyro-Glu)ERC(Carbamidomethyl)PRGDDILTILTEVNYEVSN(Deamidated)K	902.108	3	0.039914
CASP9_HUMAN	LFFIQ(Deamidated)AC(Carbamidomethyl)GGEQK	699.838	2	0.024479
CASPC_HUMAN	AGADTHGRLLQGNIC(Carbamidomethyl)NDAVTK	737.707	3	0.003962
CASQ1_HUMAN	ATDRM(Oxidation)GPRAVPGLR	756.903	2	0.033173
CATB_HUMAN	EQWPQC(Carbamidomethyl)PTIK	643.813	2	0.002563
CATB_HUMAN	GQDHC(Carbamidomethyl)GIESEVVAGIPR	608.628	3	0
CATB_HUMAN	IC(Carbamidomethyl)EPGYSPTYK	657.806	2	0
CATB_HUMAN	VMFTEDLKLPASFDAR	613.981	3	0
CATB_HUMAN	DIMAEIYK	491.749	2	0.002483
CATD_HUMAN	AIGAVPLIQGEYMIPC(Carbamidomethyl)EK	995.01	2	0
CATD_HUMAN	AIGAVPLIQGEYMIPC(Carbamidomethyl)EK	663.676	3	0
CATD_HUMAN	TMSEVGGSVEDLIAK	768.383	2	0
CATD_HUMAN	TMSEVGGSVEDLIAK	512.591	3	0
CATD_HUMAN	VSTLPAITLK	521.828	2	0.001227
CATD_HUMAN	ISVNNVLPVFDNLMQQK	980.021	2	0
CATD_HUMAN	ISVNNVLPVFDNLMQQK	653.686	3	0
CATD_HUMAN	YYTVFDR	482.232	2	0.000893
CATD_HUMAN	LSPEDYTLK	533.276	2	0.007972
CATD_HUMAN	LVDQNIFSFYLSR	801.419	2	0
CATD_HUMAN	LVDQNIFSFYLSR	534.616	3	0
CATD_HUMAN	DPDAQPGGELMLGGTDSK	894.402	2	0
CATD_HUMAN	YSQAVPAVTEGPIPEVLK	949.516	2	0
CATD_HUMAN	QPGITFIAAK	523.305	2	0.00293
CATD_HUMAN	FDGILGMAYPR	620.312	2	0
CATD_HUMAN	LLDIAC(Carbamidomethyl)WIHHK	469.251	3	0
CATD_HUMAN	ISVN(Deamidated)NVLPVFDNLMQQK	654.012	3	0
CATD_HUMAN	ISVN(Deamidated)NVLPVFDNLMQQK	980.515	2	0
CATD_HUMAN	TM(Oxidation)SEVGGSVEDLIAK	776.38	2	0
CATD_HUMAN	EGC(Carbamidomethyl)EAIVDTGTSLMVGPVDEVR	778.705	3	0.004747
CATD_HUMAN	ISVNN(Deamidated)VLPVFDNLMQQK	980.51	2	0
CATD_HUMAN	ISVNN(Deamidated)VLPVFDNLMQQK	654.013	3	0
CATF_HUMAN	TLLC(Carbamidomethyl)SFQVLDELGR	825.923	2	0
CATH_HUMAN	GIMGEDTYPYQGK	729.83	2	0
CATH_HUMAN	TGIYSSTSC(Carbamidomethyl)HK	620.785	2	0.001893
CATH_HUMAN	N(Deamidated)GIPYWIVK	545.8	2	0.034352
CATH_HUMAN	NMC(Carbamidomethyl)GLAAC(Carbamidomethyl)ASYPIPLV	868.909	2	0.004556
CATH_HUMAN	KGNFVSPVK	488.283	2	0.000668
CATIN_HUMAN	AKEGM(Oxidation)GQDEAQ(Deamidated)FSVEMPLTGK	758.027	3	0.044525
CATL1_HUMAN	VFQEPLFYEAPR	748.38	2	0.000262
CATL1_HUMAN	NHC(Carbamidomethyl)GIASAASYPTV	724.335	2	0.000521
CATL1_HUMAN	LYGMNEEGWR	627.781	2	0.000262
CATZ_HUMAN	NVDGVNYASITR	654.83	2	0
CATZ_HUMAN	VGDYGSLSGR	505.745	2	0
CATZ_HUMAN	M(Oxidation)M(Oxidation)AEIYANGPISC(Carbamidomethyl)GIM(Oxidation)ATER	754.995	3	0.017604
CAYP1_HUMAN	NGSGTLDLEEFLR	725.858	2	0.040096
CAZA1_HUMAN	M(Oxidation)ADFDDRVSDEEK	787.327	2	0.034975
CB050_HUMAN	VAQGAAC(Carbamidomethyl)DGVQ(Deamidated)Q(Deamidated)DQ(Deamidated)LWR	953.434	2	0.032258
CB052_HUMAN	(Acetyl)MSEAKDN(Deamidated)GSR	569.24	2	0.037794
CB069_HUMAN	TMNPGGSGGARC(Carbamidomethyl)SLSAEVRR	689.005	3	0.01163
CB071_HUMAN	EPQ(Deamidated)EQPN(Deamidated)LLQQ(Deamidated)LLQYTVSK	753.718	3	0.02556
CBG_HUMAN	ITQDAQLK	458.758	2	0.001915
CBG_HUMAN	MNTVIAALSR	538.299	2	0
CBG_HUMAN	WSAGLTSSQVDLYIPK	882.962	2	0
CBG_HUMAN	SETEIHQGFQHLHQLFAK	717.36	3	0
CBL_HUMAN	MAGN(Deamidated)VKKSSGAGGGSGSGGSGSGGLIGLMK	856.763	3	0.043523
CBLN1_HUMAN	EAASN(Deamidated)GVLIQMEK	695.849	2	0
CBLN3_HUMAN	ASGSFVAPVR	495.771	2	0.000264
CBLN4_HUMAN	GSSSSPLGISVR	573.808	2	0
CBP_HUMAN	EEEESSSNGTASQ(Deamidated)STSPSQ(Deamidated)PRK	775.666	3	0.044085
CBP_HUMAN	(Glu->pyro-Glu)EAQ(Deamidated)QQ(Deamidated)QHLYR	642.803	2	0.023376
CBPB2_HUMAN	DTGTYGFLLPER	684.843	2	0
CBPB2_HUMAN	SFYANNHC(Carbamidomethyl)IGTDLNR	594.607	3	0
CBPB2_HUMAN	SFYANNHC(Carbamidomethyl)IGTDLNR	891.4	2	0
CBPC4_HUMAN	STVHLGSKKNPGVNLYQ(Deamidated)NVQ(Deamidated)SNSLR	914.803	3	0.015427
CBPC4_HUMAN	STVHLGSKKNPGVNLYQN(Deamidated)VQ(Deamidated)SNSLR	914.804	3	0.019549
CBPE_HUMAN	LTASAPGYLAITK	653.372	2	0
CBPE_HUMAN	SGSAHEYSSSPDDAIFQSLAR	742.341	3	0
CBPE_HUMAN	IHIMPSLNPDGFEK	533.272	3	0
CBPE_HUMAN	YIGNMHGNEAVGR	473.226	3	0.005433
CBPE_HUMAN	YIGNMHGNEAVGR	709.338	2	0
CBPE_HUMAN	VAVPYSPAAGVDFELESFSER	757.372	3	0.000691
CBPE_HUMAN	SNAQGIDLNR	544.277	2	0
CBPE_HUMAN	AASQPGELK	450.742	2	0.004349
CBPE_HUMAN	ELLVIELSDNPGVHEPGEPEFK	816.748	3	0
CBPE_HUMAN	ELLIFLAQYLC(Carbamidomethyl)NEYQK	682.352	3	0
CBPE_HUMAN	LLIPGNYK	459.276	2	0.039655
CBPE_HUMAN	NSLISYLEQIHR	491.599	3	0
CBPE_HUMAN	TYWEDNK	478.21	2	0.002708
CBPQ_HUMAN	VGALASLIR	450.287	2	0
CBPQ_HUMAN	LALLVDTVGPR	577.35	2	0
CBPQ_HUMAN	AIINLAVYGK	531.319	2	0
CBX4_HUMAN	EAVTGN(Deamidated)GIGGKM(Oxidation)K	639.819	2	0.01615
CBX5_HUMAN	(Glu->pyro-Glu)EQSNDIARGFER	702.839	2	0.040217
CC067_HUMAN	SAESDQ(Deamidated)FINRGTSITR	594.955	3	0.036671
CC080_HUMAN	SDPSC(Carbamidomethyl)ASEHEMR	703.784	2	0.012951
CC112_HUMAN	EMMEEIEN(Deamidated)AINTFK	850.381	2	0.022714
CC126_HUMAN	TIAVLLDDILQR	685.407	2	0
CC129_HUMAN	SQ(Deamidated)GSDNLQEGQEK	710.806	2	0.042372
CC14B_HUMAN	KIVHFTGSDQR	644.347	2	0.04278
CC154_HUMAN	EVAC(Carbamidomethyl)GALQK	488.247	2	0.033966
CC154_HUMAN	(Acetyl)SELADSGPSGASAPSQLR	887.429	2	0.040565
CC168_HUMAN	ILTPTEC(Carbamidomethyl)PSM(Oxidation)LED	507.896	3	0.032263
CC85C_HUMAN	EMC(Carbamidomethyl)NVVWRKLGDAASSKPSIR	802.071	3	0.034717
CCD15_HUMAN	EDLFGRGQ(Deamidated)Q(Deamidated)DQ(Deamidated)QAIHSEDK	735.335	3	0.035177
CCD18_HUMAN	MQLEQPSTLEESHK	829.913	2	0.044763
CCD18_HUMAN	KSSMQTGAGLN(Deamidated)QGEN(Deamidated)V	811.874	2	0.003415
CCD18_HUMAN	KMQLEQ(Deamidated)PSTLEESHK	893.444	2	0.034245
CCD18_HUMAN	AMHLSQLDM(Oxidation)ILDQ(Deamidated)TKTELEKK	830.431	3	0.03613
CCD25_HUMAN	MN(Deamidated)N(Deamidated)VN(Deamidated)VVYTPWSNLK	594.62	3	0.020474
CCD38_HUMAN	EN(Deamidated)DQ(Deamidated)RSVDALKMAAQETIN(Deamidated)K	755.362	3	0.000832
CCD57_HUMAN	LQADNM(Oxidation)SNTALSR	718.846	2	0.04685
CCD57_HUMAN	MLPLGSEPALNELLLRK	632.03	3	0.027873
CCD80_HUMAN	MKN(Deamidated)ENADKLLK	652.847	2	0.012708
CCD81_HUMAN	QENEIKQRQYR	497.925	3	0.019566
CCD86_HUMAN	LQ(Deamidated)Q(Deamidated)GAGLESPQ(Deamidated)GQPEPGAASPQR	769.367	3	0.028257
CCDC7_HUMAN	HLLTTSN(Deamidated)K	457.751	2	0.039655
CCDC9_HUMAN	(Glu->pyro-Glu)EGVLEPNPVRN(Deamidated)FLDDPRR	703.027	3	0.027123
CCHCR_HUMAN	Q(Deamidated)KLLETMQHLQEDR	590.634	3	0.006645
CCHCR_HUMAN	Q(Deamidated)KLLETMQHLQEDR	885.449	2	0.011236
CCHCR_HUMAN	VTSQSQ(Deamidated)EQAILQR	744.891	2	0.015098
CCKN_HUMAN	AHLGALLAR	461.284	2	0
CCL14_HUMAN	WVQDYIK	476.249	2	0.000853
CCM2_HUMAN	MISDISSDIEALGC(Carbamidomethyl)SM(Oxidation)DQDSA	1131.98	2	0.015751
CCNB2_HUMAN	TVLEEIGNR	516.289	2	0.016423
CCNL2_HUMAN	ADSPVN(Deamidated)GLPKGR	606.324	2	0.021832
CCPG1_HUMAN	SDSPN(Deamidated)VYTEKK	635.308	2	0.019871
CCR8_HUMAN	C(Carbamidomethyl)QN(Deamidated)HNKTKAIR	457.909	3	0.0188
CCS_HUMAN	LAC(Carbamidomethyl)GIIARSAGLFQ(Deamidated)N(Deamidated)PK	606.988	3	0.00958
CD006_HUMAN	MDTQKQIHKTHNSK	565.961	3	0.04403
CD017_HUMAN	MN(Deamidated)LN(Deamidated)PPTSALQ(Deamidated)IEGK	539.599	3	0.025786
CD021_HUMAN	(Glu->pyro-Glu)EVNPGDVSLNN(Deamidated)ISTQ(Deamidated)SK	893.935	2	0.046216
CD021_HUMAN	KYNVDQSVGN(Deamidated)NDPSWNQEVK	774.695	3	0.010709
CD027_HUMAN	NIDEKLTEAARELGYSLEQ(Deamidated)R	779.389	3	0.012698
CD048_HUMAN	TETLLLQAER	587.326	2	0
CD109_HUMAN	LSDSWQ(Deamidated)PR	495.237	2	0.038393
CD11B_HUMAN	FELGDGRKPGEARPAR	879.472	2	0.026173
CD14_HUMAN	VLSIAQAHSPAFSC(Carbamidomethyl)EQVR	667.338	3	0
CD14_HUMAN	RLTVGAAQVPAQLLVGALR	645.061	3	0
CD14_HUMAN	AFPALTSLDLSDNPGLGER	987	2	0
CD14_HUMAN	AFPALTSLDLSDNPGLGER	658.337	3	0
CD14_HUMAN	LTVGAAQVPAQLLVGALR	889.033	2	0
CD14_HUMAN	LTVGAAQVPAQLLVGALR	593.027	3	0
CD14_HUMAN	ELTLEDLK	480.765	2	0.007974
CD14_HUMAN	ATVNPSAPR	456.748	2	0
CD14_HUMAN	VLDLSC(Carbamidomethyl)NR	488.747	2	0
CD14_HUMAN	ITGTMPPLPLEATGLALSSLR	713.4	3	0
CD14_HUMAN	ITGTMPPLPLEATGLALSSLR	1069.6	2	0
CD14_HUMAN	FPAIQNLALR	571.836	2	0
CD14_HUMAN	SWLAELQQWLKPGLK	599.674	3	0
CD14_HUMAN	SWLAELQQWLKPGLK	899.009	2	0
CD14_HUMAN	RVDADADPR	507.752	2	0.049814
CD14_HUMAN	LKELTLEDLK	601.355	2	0
CD14_HUMAN	GLMAALC(Carbamidomethyl)PHK	549.284	2	0
CD14_HUMAN	GLMAALC(Carbamidomethyl)PHKFPAIQNLALR	741.073	3	0
CD158_HUMAN	KIC(Carbamidomethyl)EHDSM(Oxidation)STLHFRSLGSAISK	840.747	3	0.00614
CD166_HUMAN	YEKPDGSPVFIAFR	542.615	3	0
CD166_HUMAN	ALFLETEQLK	596.333	2	0
CD166_HUMAN	EMDPVTQLYTMTSTLEYK	717.339	3	0
CD166_HUMAN	EMDPVTQLYTMTSTLEYK	1075.5	2	0
CD166_HUMAN	SSNTYTLTDVR	628.808	2	0
CD166_HUMAN	KTDPSGLSK	466.756	2	0.012542
CD166_HUMAN	LDVPQNLMFGK	631.335	2	0
CD166_HUMAN	VLHPLEGAVVIIFK	512.316	3	0
CD166_HUMAN	(Glu->pyro-Glu)EMDPVTQ(Deamidated)LYTMTSTLEYK	712.005	3	0.02474
CD166_HUMAN	(Glu->pyro-Glu)EM(Oxidation)DPVTQ(Deamidated)LYTMTSTLEYK	717.332	3	0.001343
CD1E_HUMAN	ATLDVAAGEAAGLSC(Carbamidomethyl)R	781.893	2	0.022701
CD2AP_HUMAN	LDSEQLPLRPK	648.877	2	0.017375
CD2AP_HUMAN	EGEIIHLISKETGEAGWWR	737.707	3	0.006681
CD44_HUMAN	YGFIEGHVVIPR	693.879	2	0
CD44_HUMAN	YGFIEGHVVIPR	462.922	3	0
CD44_HUMAN	ALSIGFETC(Carbamidomethyl)R	577.285	2	0
CD44_HUMAN	TEAADLC(Carbamidomethyl)K	454.213	2	0.000461
CD59_HUMAN	FEHC(Carbamidomethyl)NFNDVTTR	770.333	2	0
CD59_HUMAN	FEHC(Carbamidomethyl)NFNDVTTR	513.892	3	0
CD59_HUMAN	LRENELTYYC(Carbamidomethyl)C(Carbamidomethyl)K	550.252	3	0
CD59_HUMAN	LRENELTYYC(Carbamidomethyl)C(Carbamidomethyl)K	824.874	2	0
CD59_HUMAN	ENELTYYC(Carbamidomethyl)C(Carbamidomethyl)K	690.281	2	0
CD59_HUMAN	FEHC(Carbamidomethyl)NFN(Deamidated)DVTTR	514.22	3	0
CD59_HUMAN	FEHC(Carbamidomethyl)NFN(Deamidated)DVTTR	770.826	2	0
CD72_HUMAN	ALEQKLSN(Deamidated)MENR	478.575	3	0.026007
CDAC1_HUMAN	MKEAGQMQN(Deamidated)LESAR	531.916	3	0.012573
CDC73_HUMAN	AATEN(Deamidated)IPVVR	535.8	2	0.003222
CDCA2_HUMAN	(Glu->pyro-Glu)ESAMNNAGNASFILGTGKIVTPQ(Deamidated)K	811.083	3	0.047232
CDCA2_HUMAN	(Glu->pyro-Glu)EAEDEENFEAPAFLNM(Oxidation)RKR	765.353	3	0.040531
CDK10_HUMAN	NFIIHRDLK	578.337	2	0.006922
CDKL3_HUMAN	Q(Deamidated)EDPGPIQSQM(Oxidation)EK	501.892	3	0.042852
CDN1C_HUMAN	(Acetyl)MSDASLRSTSTM(Oxidation)ERLVAR	691.014	3	0.018237
CDRT4_HUMAN	(Gln->pyro-Glu)QNKPSSVIQ(Deamidated)PKRR	508.292	3	0.03613
CE045_HUMAN	GVQDSGGSEVAWGPQK	801.885	2	0.038264
CE104_HUMAN	ANSSVHLAMSQ(Deamidated)MGLLAR	596.297	3	0.036333
CE162_HUMAN	KN(Deamidated)EERMFK	541.766	2	0.0311
CE350_HUMAN	AEETIVPLM(Oxidation)AEPK	722.371	2	0.034347
CE350_HUMAN	QSDQDM(Oxidation)NHSPNIQSGKDIHEQK	851.391	3	0.018957
CE85L_HUMAN	EKLTTQ(Deamidated)KMMEELEK	580.298	3	0.044653
CE85L_HUMAN	ETQLIC(Carbamidomethyl)QK	510.268	2	0.049469
CEBPD_HUMAN	RN(Deamidated)QEM(Oxidation)QQ(Deamidated)K	540.245	2	0.012024
CECR1_HUMAN	FVETHPEFIGIK	472.921	3	0.027273
CECR1_HUMAN	SQVFNILR	488.782	2	0
CECR1_HUMAN	LPYFFHAGETDWQGTSIDR	747.351	3	0
CECR9_HUMAN	AGGSC(Carbamidomethyl)QAAQPEDRR	751.842	2	0.044976
CECR9_HUMAN	AGGSC(Carbamidomethyl)QAAQPEDR	673.786	2	0.032192
CELF2_HUMAN	N(Deamidated)EELLLSN(Deamidated)GTANKMNGALDHSDQPD	896.413	3	0.029287
CELF6_HUMAN	MAAAPGGSAQ(Deamidated)PAGPGPR	498.582	3	0.031502
CELR2_HUMAN	EESALNPGQGPPGLGD	513.917	3	0.045619
CENPE_HUMAN	DQ(Deamidated)EMQ(Deamidated)LIHEISNLKNLVK	718.714	3	0.00696
CENPE_HUMAN	EGC(Carbamidomethyl)NINRSLFILGQ(Deamidated)VIK	654.686	3	0.040887
CENPF_HUMAN	ARLTQ(Deamidated)ELQ(Deamidated)QAK	644.348	2	0.035002
CENPH_HUMAN	AGGPPQ(Deamidated)VAGAQ(Deamidated)AAC(Carbamidomethyl)SEDR	873.387	2	0.049005
CEP57_HUMAN	(Acetyl)MAAASVSAASGSHLSNSFAEPSR	759.685	3	0.0397
CEP97_HUMAN	VARVDAALPPGEGSVVN(Deamidated)WSGQ(Deamidated)GLQ(Deamidated)K	847.446	3	0.023051
CERS1_HUMAN	AAAGPAAGPTGPEPM(Oxidation)PSYAQ(Deamidated)LVQ(Deamidated)R	786.386	3	0.018748
CERU_HUMAN	DIASGLIGPLIIC(Carbamidomethyl)K	490.617	3	0
CERU_HUMAN	DIASGLIGPLIIC(Carbamidomethyl)K	735.423	2	0
CERU_HUMAN	DIFTGLIGPMK	596.325	2	0
CERU_HUMAN	DLYSGLIGPLIVC(Carbamidomethyl)R	788.432	2	0
CERU_HUMAN	DLYSGLIGPLIVC(Carbamidomethyl)R	525.957	3	0
CERU_HUMAN	ALYLQYTDETFR	760.372	2	0
CERU_HUMAN	EYTDASFTNR	602.266	2	0
CERU_HUMAN	QSEDSTFYLGER	716.321	2	0
CERU_HUMAN	DDEEFIESNK	613.262	2	0
CERU_HUMAN	GAYPLSIEPIGVR	686.385	2	0
CERU_HUMAN	GAYPLSIEPIGVR	457.925	3	0
CERU_HUMAN	TTIEKPVWLGFLGPIIK	638.047	3	0
CERU_HUMAN	TTIEKPVWLGFLGPIIK	956.566	2	0
CERU_HUMAN	MFTTAPDQVDKEDEDFQESNK	825.358	3	0
CERU_HUMAN	MFTTAPDQVDKEDEDFQESNK	1237.53	2	0
CERU_HUMAN	MYYSAVDPTK	587.775	2	0
CERU_HUMAN	GEFYIGSK	450.726	2	0
CERU_HUMAN	IYHSHIDAPK	590.81	2	0
CERU_HUMAN	QYTDSTFR	509.235	2	0.03139
CERU_HUMAN	VDKDNEDFQESNR	798.349	2	0
CERU_HUMAN	VDKDNEDFQESNR	532.568	3	0
CERU_HUMAN	NNEGTYYSPNYNPQSR	952.407	2	0
CERU_HUMAN	EVGPTNADPVC(Carbamidomethyl)LAK	735.866	2	0
CERU_HUMAN	MHSMN(Deamidated)GFMYGNQPGLTMC(Carbamidomethyl)K	735.639	3	0
CERU_HUMAN	MHSMN(Deamidated)GFMYGNQPGLTMC(Carbamidomethyl)K	1102.95	2	0
CERU_HUMAN	KALYLQYTDETFR	549.949	3	0
CERU_HUMAN	KALYLQYTDETFR	824.421	2	0
CERU_HUMAN	YTVNQC(Carbamidomethyl)R	470.719	2	0.000505
CERU_HUMAN	SGAGTEDSAC(Carbamidomethyl)IPWAYYSTVDQVK	1253.07	2	0
CERU_HUMAN	SGAGTEDSAC(Carbamidomethyl)IPWAYYSTVDQVK	835.71	3	0
CERU_HUMAN	VNKDDEEFIESNK	522.913	3	0
CERU_HUMAN	VNKDDEEFIESNK	783.865	2	0
CERU_HUMAN	MYYSAVDPTKDIFTGLIGPMK	783.062	3	0
CERU_HUMAN	GVYSSDVFDIFPGTYQTLEMFPR	890.422	3	0
CERU_HUMAN	GVYSSDVFDIFPGTYQTLEMFPR	1335.13	2	0
CERU_HUMAN	KAEEEHLGILGPQLHADVGDK	752.724	3	0
CERU_HUMAN	EYTDASFTNRK	666.314	2	0.000221
CERU_HUMAN	MYSVN(Deamidated)GYTFGSLPGLSMC(Carbamidomethyl)AEDR	1228.52	2	0
CERU_HUMAN	MYSVN(Deamidated)GYTFGSLPGLSMC(Carbamidomethyl)AEDR	819.355	3	0
CERU_HUMAN	AEEEHLGILGPQLHADVGDK	710.028	3	0
CERU_HUMAN	GPEEEHLGILGPVIWAEVGDTIR	829.767	3	0
CERU_HUMAN	AGLQAFFQVQEC(Carbamidomethyl)NK	820.396	2	0
CERU_HUMAN	HYYIGIIETTWDYASDHGEK	800.035	3	0
CERU_HUMAN	LISVDTEHSNIYLQN(Deamidated)GPDR	724.689	3	0
CERU_HUMAN	YTVN(Deamidated)QC(Carbamidomethyl)R	471.21	2	0.001957
CERU_HUMAN	M(Oxidation)FTTAPDQVDKEDEDFQESNK	830.69	3	0
CERU_HUMAN	NLASRPYTFHSHGITYYK	719.027	3	0
CERU_HUMAN	SVPPSASHVAPTETFTYEWTVPK	844.418	3	0
CERU_HUMAN	TYC(Carbamidomethyl)SEPEK	507.216	2	0.006084
CERU_HUMAN	EFYLFPTVFDENESLLLEDNIR	901.777	3	0
CERU_HUMAN	(Gln->pyro-Glu)QSEDSTFYLGER	707.808	2	0
CERU_HUMAN	GVYSSDVFDIFPGTYQTLEM(Oxidation)FPR	895.759	3	0
CERU_HUMAN	HYYIAAEEIIWNYAPSGIDIFTK	905.453	3	0
CERU_HUMAN	RQSEDSTFYLGER	794.367	2	0
CERU_HUMAN	RQSEDSTFYLGER	529.917	3	0
CERU_HUMAN	MHSMN(Deamidated)GFM(Oxidation)YGNQPGLTMC(Carbamidomethyl)K	740.967	3	0
CERU_HUMAN	KLISVDTEHSNIYLQN(Deamidated)GPDR	767.388	3	0
CERU_HUMAN	NN(Deamidated)EGTYYSPNYNPQSR	952.907	2	0
CERU_HUMAN	TYC(Carbamidomethyl)SEPEKVDKDNEDFQESNR	864.035	3	0
CERU_HUMAN	LISVDTEHSNIYLQNGPDR	724.362	3	0
CERU_HUMAN	MHSMNGFMYGNQPGLTMC(Carbamidomethyl)K	735.31	3	0
CERU_HUMAN	DIFTGLIGPM(Oxidation)K	604.325	2	0
CERU_HUMAN	QYTDSTFRVPVER	533.27	3	0.004367
CERU_HUMAN	MFTTAPDQVDK	626.798	2	0.003235
CERU_HUMAN	DVDKEFYLFPTVFDENESLLLEDNIR	1054.85	3	0.005358
CERU_HUMAN	GVYSSDVFDIFPGTYQ(Deamidated)TLEM(Oxidation)FPR	896.092	3	0.02095
CERU_HUMAN	DNEDFQESNR	627.253	2	0
CERU_HUMAN	EVGPTN(Deamidated)ADPVC(Carbamidomethyl)LAK	736.357	2	0.006274
CERU_HUMAN	M(Oxidation)YYSAVDPTK	595.772	2	0.003879
CERU_HUMAN	NNEGTYYSPNYNPQ(Deamidated)SR	952.903	2	0
CERU_HUMAN	GVYSSDVFDIFPGTYQ(Deamidated)TLEMFPR	1335.64	2	0.000323
CERU_HUMAN	LISVDTEHSNIYLQ(Deamidated)NGPDR	1086.53	2	0
CERU_HUMAN	MHSMN(Deamidated)GFMYGNQPGLTM(Oxidation)C(Carbamidomethyl)K	740.972	3	0
CERU_HUMAN	EFYLFPTVFDEN(Deamidated)ESLLLEDNIR	1352.66	2	0.017764
CERU_HUMAN	MHSMNGFMYGNQ(Deamidated)PGLTMC(Carbamidomethyl)K	735.64	3	0
CERU_HUMAN	SGAGTEDSAC(Carbamidomethyl)IPWAYYSTVDQ(Deamidated)VK	1253.55	2	0
CERU_HUMAN	LISVDTEHSN(Deamidated)IYLQNGPDR	724.689	3	0
CERU_HUMAN	MYSVNGYTFGSLPGLSMC(Carbamidomethyl)AEDR	1228.54	2	0
CERU_HUMAN	MHSMNGFMYGN(Deamidated)QPGLTMC(Carbamidomethyl)K	735.636	3	0
CERU_HUMAN	KLISVDTEHSNIYLQ(Deamidated)NGPDR	767.385	3	0
CETN3_HUMAN	AFKLFDDDDSGK	679.816	2	0.030343
CF176_HUMAN	DC(Carbamidomethyl)TPTC(Carbamidomethyl)TNAASVSR	513.892	3	0.026598
CF201_HUMAN	LIQKN(Deamidated)VPR	484.798	2	0.028816
CFAB_HUMAN	YGLVTYATYPK	638.333	2	0
CFAB_HUMAN	EELLPAQDIK	578.315	2	0
CFAB_HUMAN	C(Carbamidomethyl)LVNLIEK	494.779	2	0.001759
CFAB_HUMAN	(Gln->pyro-Glu)QLNEINYEDHK	693.318	2	0.001199
CFAB_HUMAN	LQDEDLGFL	525.261	2	0
CFAB_HUMAN	EAGIPEFYDYDVALIK	921.96	2	0
CFAB_HUMAN	EAGIPEFYDYDVALIK	614.978	3	0
CFAB_HUMAN	KEAGIPEFYDYDVALIK	657.673	3	0
CFAB_HUMAN	KEAGIPEFYDYDVALIK	986.01	2	0
CFAB_HUMAN	FLC(Carbamidomethyl)TGGVSPYADPNTC(Carbamidomethyl)R	957.925	2	0
CFAB_HUMAN	FLC(Carbamidomethyl)TGGVSPYADPNTC(Carbamidomethyl)R	638.953	3	0
CFAB_HUMAN	DISEVVTPR	508.274	2	0
CFAB_HUMAN	ISVIRPSK	450.286	2	0.000446
CFAB_HUMAN	QLNEINYEDHK	701.832	2	0
CFAB_HUMAN	QLNEINYEDHK	468.224	3	0.000248
CFAB_HUMAN	KDNEQHVFK	572.79	2	0
CFAB_HUMAN	VASYGVKPR	488.781	2	0
CFAB_HUMAN	DAQYAPGYDK	564.253	2	0
CFAB_HUMAN	LEDSVTYHC(Carbamidomethyl)SR	683.805	2	0
CFAB_HUMAN	LEDSVTYHC(Carbamidomethyl)SR	456.206	3	0
CFAB_HUMAN	ALFVSEEEKK	590.315	2	0
CFAB_HUMAN	GDSGGPLIVHK	540.296	2	0
CFAB_HUMAN	LPPTTTC(Carbamidomethyl)QQQK	651.329	2	0
CFAB_HUMAN	EKLQDEDLGFL	653.83	2	0
CFAB_HUMAN	VSEADSSNADWVTK	754.845	2	0
CFAB_HUMAN	VKDISEVVTPR	621.856	2	0
CFAB_HUMAN	(Ammonia-loss)C(Carbamidomethyl)LVNLIEK	486.264	2	0.00743
CFAB_HUMAN	YGQTIRPIC(Carbamidomethyl)LPC(Carbamidomethyl)TEGTTR	708.347	3	0
CFAB_HUMAN	YGQTIRPIC(Carbamidomethyl)LPC(Carbamidomethyl)TEGTTR	1062.02	2	0
CFAB_HUMAN	DFHINLFQVLPWLK	590.663	3	0
CFAB_HUMAN	DFHINLFQVLPWLK	885.488	2	0
CFAB_HUMAN	WSGQTAIC(Carbamidomethyl)DN(Deamidated)GAGYC(Carbamidomethyl)SNPGIPIGTR	885.063	3	0
CFAB_HUMAN	WSGQTAIC(Carbamidomethyl)DN(Deamidated)GAGYC(Carbamidomethyl)SNPGIPIGTR	1327.09	2	0
CFAB_HUMAN	STGSWSTLK	483.748	2	0.002291
CFAB_HUMAN	GTDYHKQPWQAK	486.909	3	0.006211
CFAB_HUMAN	AIHC(Carbamidomethyl)PRPHDFEN(Deamidated)GEYWPR	761.344	3	0
CFAB_HUMAN	KC(Carbamidomethyl)LVNLIEK	558.824	2	0.003511
CFAB_HUMAN	LLQEGQALEYVC(Carbamidomethyl)PSGFYPYPVQTR	939.127	3	0.000271
CFAB_HUMAN	KEVYIKN(Deamidated)GDK	597.822	2	0
CFAB_HUMAN	DNEQHVFK	508.742	2	0.000659
CFAB_HUMAN	KDN(Deamidated)EQHVFK	573.28	2	0.000447
CFAB_HUMAN	ALFVSEEEK	526.267	2	0.001466
CFAB_HUMAN	(Gln->pyro-Glu)Q(Deamidated)LNEINYEDHK	693.812	2	0.000442
CFAB_HUMAN	GDSGGPLIVHKR	618.347	2	0.005333
CFAB_HUMAN	FLC(Carbamidomethyl)TGGVSPYADPN(Deamidated)TC(Carbamidomethyl)R	958.415	2	0
CFAB_HUMAN	WSGQTAIC(Carbamidomethyl)DNGAGYC(Carbamidomethyl)SN(Deamidated)PGIPIGTR	885.061	3	0
CFAB_HUMAN	EVYIKN(Deamidated)GDKK	597.822	2	0.002308
CFAB_HUMAN	Q(Deamidated)LNEINYEDHK	468.551	3	0.00379
CFAB_HUMAN	Q(Deamidated)LNEINYEDHK	702.323	2	0.013673
CFAB_HUMAN	DLEIEVVLFHPN(Deamidated)YNINGK	706.033	3	0.006484
CFAB_HUMAN	WSGQTAIC(Carbamidomethyl)DNGAGYC(Carbamidomethyl)SNPGIPIGTR	885.064	3	0
CFAB_HUMAN	WSGQ(Deamidated)TAIC(Carbamidomethyl)DNGAGYC(Carbamidomethyl)SNPGIPIGTR	885.062	3	0
CFAD_HUMAN	VASYAAWIDSVLA	683.357	2	0.000241
CFAD_HUMAN	ATLGPAVRPLPWQR	521.304	3	0
CFAD_HUMAN	ATLGPAVRPLPWQR	781.447	2	0.000437
CFAD_HUMAN	GDSGGPLVC(Carbamidomethyl)GGVLEGVVTSGSR	1030.51	2	0
CFAD_HUMAN	GDSGGPLVC(Carbamidomethyl)GGVLEGVVTSGSR	687.341	3	0
CFAD_HUMAN	THHDGAITER	568.775	2	0
CFAD_HUMAN	RPDSLQHVLLPVLDR	586.671	3	0
CFAD_HUMAN	KKPGIYTR	481.792	2	0.006073
CFAD_HUMAN	LMC(Carbamidomethyl)AESNRR	568.769	2	0.011222
CFAD_HUMAN	LMC(Carbamidomethyl)AESNR	490.717	2	0.00023
CFAD_HUMAN	DVAPGTLC(Carbamidomethyl)DVAGWGIVNHAGR	722.351	3	0.005119
CFAD_HUMAN	VQVLLGAHSLSQPEPSK	597.329	3	0
CFAD_HUMAN	VQVLLGAHSLSQPEPSKR	649.364	3	0
CFAH_HUMAN	SC(Carbamidomethyl)DNPYIPN(Deamidated)GDYSPLR	934.906	2	0
CFAH_HUMAN	N(Deamidated)GFYPATR	463.721	2	0
CFAH_HUMAN	SIDVAC(Carbamidomethyl)HPGYALPK	509.925	3	0
CFAH_HUMAN	SIDVAC(Carbamidomethyl)HPGYALPK	764.384	2	0
CFAH_HUMAN	VSVLC(Carbamidomethyl)QENYLIQEGEEITC(Carbamidomethyl)K	804.72	3	0
CFAH_HUMAN	VSVLC(Carbamidomethyl)QENYLIQEGEEITC(Carbamidomethyl)K	1206.57	2	0
CFAH_HUMAN	AQTTVTC(Carbamidomethyl)MEN(Deamidated)GWSPTPR	968.928	2	0
CFAH_HUMAN	AQTTVTC(Carbamidomethyl)MEN(Deamidated)GWSPTPR	646.29	3	0
CFAH_HUMAN	DTSC(Carbamidomethyl)VNPPTVQNAYIVSR	1010.99	2	0
CFAH_HUMAN	DTSC(Carbamidomethyl)VNPPTVQNAYIVSR	674.329	3	0
CFAH_HUMAN	SPDVIN(Deamidated)GSPISQK	671.844	2	0
CFAH_HUMAN	TDC(Carbamidomethyl)LSLPSFENAIPMGEK	670.317	3	0
CFAH_HUMAN	TDC(Carbamidomethyl)LSLPSFENAIPMGEK	1004.97	2	0
CFAH_HUMAN	IEGDEEMHC(Carbamidomethyl)SDDGFWSK	681.268	3	0
CFAH_HUMAN	IEGDEEMHC(Carbamidomethyl)SDDGFWSK	1021.39	2	0
CFAH_HUMAN	WQSIPLC(Carbamidomethyl)VEK	630.326	2	0.003057
CFAH_HUMAN	EQVQSC(Carbamidomethyl)GPPPELLN(Deamidated)GNVK	983.978	2	0
CFAH_HUMAN	EQVQSC(Carbamidomethyl)GPPPELLN(Deamidated)GNVK	656.323	3	0
CFAH_HUMAN	EC(Carbamidomethyl)DTDGWTNDIPIC(Carbamidomethyl)EVVK	1075.97	2	0
CFAH_HUMAN	EC(Carbamidomethyl)DTDGWTNDIPIC(Carbamidomethyl)EVVK	717.65	3	0
CFAH_HUMAN	(Ammonia-loss)C(Carbamidomethyl)FEGFGIDGPAIAK	732.844	2	0
CFAH_HUMAN	SC(Carbamidomethyl)DIPVFMNAR	655.303	2	0
CFAH_HUMAN	C(Carbamidomethyl)TLKPC(Carbamidomethyl)DYPDIK	503.906	3	0
CFAH_HUMAN	C(Carbamidomethyl)TLKPC(Carbamidomethyl)DYPDIK	755.355	2	0.00445
CFAH_HUMAN	SSNLIILEEHLK	698.395	2	0
CFAH_HUMAN	SSNLIILEEHLK	465.931	3	0
CFAH_HUMAN	(Ammonia-loss)C(Carbamidomethyl)LHPC(Carbamidomethyl)VISR	562.769	2	0.000485
CFAH_HUMAN	SITC(Carbamidomethyl)IHGVWTQLPQC(Carbamidomethyl)VAIDK	776.059	3	0
CFAH_HUMAN	TGESVEFVC(Carbamidomethyl)K	578.27	2	0
CFAH_HUMAN	(Ammonia-loss)C(Carbamidomethyl)TSTGWIPAPR	614.791	2	0.000242
CFAH_HUMAN	EIMENYNIALR	683.346	2	0
CFAH_HUMAN	C(Carbamidomethyl)FEGFGIDGPAIAK	741.359	2	0
CFAH_HUMAN	SC(Carbamidomethyl)DIPVFMN(Deamidated)AR	655.794	2	0
CFAH_HUMAN	WSHPPSC(Carbamidomethyl)IK	556.27	2	0
CFAH_HUMAN	RPYFPVAVGK	567.326	2	0.000255
CFAH_HUMAN	(Ammonia-loss)C(Carbamidomethyl)TLKPC(Carbamidomethyl)DYPDIK	746.841	2	0.004606
CFAH_HUMAN	DGWSAQPTC(Carbamidomethyl)IK	631.793	2	0
CFAH_HUMAN	WSSPPQC(Carbamidomethyl)EGLPC(Carbamidomethyl)K	773.342	2	0
CFAH_HUMAN	IVSSAMEPDR	552.769	2	0
CFAH_HUMAN	TGDEITYQC(Carbamidomethyl)R	621.774	2	0
CFAH_HUMAN	HGGLYHENMR	607.286	2	0
CFAH_HUMAN	KGEWVALNPLR	641.868	2	0
CFAH_HUMAN	IVSSAMEPDREYHFGQAVR	731.353	3	0
CFAH_HUMAN	EFDHNSNIR	566.262	2	0.001946
CFAH_HUMAN	LEYPTC(Carbamidomethyl)AK	491.238	2	0.013886
CFAH_HUMAN	C(Carbamidomethyl)TSTGWIPAPR	623.305	2	0
CFAH_HUMAN	(Ammonia-loss)C(Carbamidomethyl)NMGYEYSER	646.239	2	0.008352
CFAH_HUMAN	EGWIHTVC(Carbamidomethyl)IN(Deamidated)GR	721.846	2	0
CFAH_HUMAN	EGWIHTVC(Carbamidomethyl)IN(Deamidated)GR	481.565	3	0.002938
CFAH_HUMAN	FVC(Carbamidomethyl)NSGYK	487.723	2	0.005447
CFAH_HUMAN	KGEWVALNPLRK	470.945	3	0
CFAH_HUMAN	(Ammonia-loss)C(Carbamidomethyl)LPVTAPEN(Deamidated)GK	585.278	2	0.001323
CFAH_HUMAN	EQVQSC(Carbamidomethyl)GPPPELLN(Deamidated)GN(Deamidated)VK	656.653	3	0.005762
CFAH_HUMAN	EQVQSC(Carbamidomethyl)GPPPELLN(Deamidated)GN(Deamidated)VK	984.477	2	0.000303
CFAH_HUMAN	NTEILTGSWSDQTYPEGTQAIYK	868.079	3	0
CFAH_HUMAN	NTEILTGSWSDQTYPEGTQAIYK	1301.62	2	0
CFAH_HUMAN	GDAVC(Carbamidomethyl)TESGWRPLPSC(Carbamidomethyl)EEK	726.656	3	0
CFAH_HUMAN	GDAVC(Carbamidomethyl)TESGWRPLPSC(Carbamidomethyl)EEK	1089.48	2	0
CFAH_HUMAN	EYHFGQAVR	553.772	2	0
CFAH_HUMAN	IDVHLVPDR	532.298	2	0.000496
CFAH_HUMAN	EEYGHSEVVEYYC(Carbamidomethyl)NPR	677.62	3	0
CFAH_HUMAN	EEYGHSEVVEYYC(Carbamidomethyl)NPR	1016.43	2	0.00055
CFAH_HUMAN	C(Carbamidomethyl)NMGYEYSER	654.75	2	0
CFAH_HUMAN	NDFTWFK	479.225	2	0.001125
CFAH_HUMAN	C(Carbamidomethyl)LPVTAPEN(Deamidated)GK	593.791	2	0
CFAH_HUMAN	AVYTC(Carbamidomethyl)NEGYQLLGEINYR	1082.01	2	0
CFAH_HUMAN	AVYTC(Carbamidomethyl)NEGYQLLGEINYR	721.677	3	0
CFAH_HUMAN	SLGNVIMVC(Carbamidomethyl)R	574.799	2	0
CFAH_HUMAN	IDVHLVPDRK	596.345	2	0
CFAH_HUMAN	EQVQSC(Carbamidomethyl)GPPPELLNGN(Deamidated)VK	656.322	3	0.000263
CFAH_HUMAN	EQVQSC(Carbamidomethyl)GPPPELLNGN(Deamidated)VK	984.476	2	0.002064
CFAH_HUMAN	SLGNVIM(Oxidation)VC(Carbamidomethyl)R	582.796	2	0
CFAH_HUMAN	KC(Carbamidomethyl)YFPYLENGYNQN(Deamidated)YGR	729.653	3	0
CFAH_HUMAN	EQ(Deamidated)VQSC(Carbamidomethyl)GPPPELLNGN(Deamidated)VK	984.473	2	0.001967
CFAH_HUMAN	KEFDHN(Deamidated)SNIR	630.804	2	0.0005
CFAH_HUMAN	TKEEYGHSEVVEYYC(Carbamidomethyl)NPR	754	3	0
CFAH_HUMAN	HGGLYHENM(Oxidation)R	615.279	2	0
CFAH_HUMAN	C(Carbamidomethyl)LHPC(Carbamidomethyl)VISR	571.284	2	0
CFAH_HUMAN	N(Deamidated)GQWSEPPK	522.241	2	0.000258
CFAH_HUMAN	GEWVALNPLR	577.819	2	0
CFAH_HUMAN	EC(Carbamidomethyl)DTDGWTN(Deamidated)DIPIC(Carbamidomethyl)EVVK	1076.96	2	0.000264
CFAH_HUMAN	TGESVEFVC(Carbamidomethyl)KR	656.323	2	0.005658
CFAH_HUMAN	N(Deamidated)TEILTGSWSDQTYPEGTQAIYK	1302.12	2	0.000259
CFAH_HUMAN	LGYVTADGETSGSITC(Carbamidomethyl)GK	908.431	2	0
CFAH_HUMAN	NGQ(Deamidated)WSEPPK	522.243	2	0.004529
CFAH_HUMAN	EQVQ(Deamidated)SC(Carbamidomethyl)GPPPELLNGN(Deamidated)VK	984.472	2	0.000507
CFAH_HUMAN	WTGRPTC(Carbamidomethyl)R	517.253	2	0.009737
CFAH_HUMAN	EFDHN(Deamidated)SNIR	566.753	2	0.00664
CFAH_HUMAN	KC(Carbamidomethyl)YFPYLEN(Deamidated)GYNQNYGR	729.659	3	0
CFAH_HUMAN	EQ(Deamidated)VQSC(Carbamidomethyl)GPPPELLN(Deamidated)GNVK	984.479	2	0.001929
CFAH_HUMAN	KC(Carbamidomethyl)YFPYLENGYNQ(Deamidated)NYGR	729.658	3	0.033826
CFAI_HUMAN	ADSPMDDFFQC(Carbamidomethyl)VN(Deamidated)GK	866.354	2	0
CFAI_HUMAN	VFC(Carbamidomethyl)QPWQR	560.77	2	0
CFAI_HUMAN	HGNTDSEGIVEVK	692.838	2	0
CFAI_HUMAN	HGNTDSEGIVEVK	462.228	3	0
CFAI_HUMAN	YQIWTTVVDWIHPDLK	672.024	3	0
CFAI_HUMAN	LPYQC(Carbamidomethyl)PK	453.23	2	0.001658
CFAI_HUMAN	RAQLGDLPWQVAIK	532.307	3	0
CFAI_HUMAN	AQLGDLPWQVAIK	719.906	2	0
CFAI_HUMAN	IVIEYVDR	503.781	2	0
CFAI_HUMAN	VFSLQWGEVK	596.821	2	0
CFAI_HUMAN	KDC(Carbamidomethyl)ELPR	459.228	2	0.002148
CFAI_HUMAN	KYTHLSC(Carbamidomethyl)DK	576.28	2	0
CFAI_HUMAN	VANYFDWISYHVGRPFISQYNV	892.439	3	0
CFAI_HUMAN	SLEC(Carbamidomethyl)LHPGTK	571.286	2	0.001518
CFAI_HUMAN	EMEC(Carbamidomethyl)AGTYDGSIDAC(Carbamidomethyl)K	903.846	2	0
CFAI_HUMAN	SFPTYC(Carbamidomethyl)QQK	579.764	2	0.044184
CFAI_HUMAN	DASGITC(Carbamidomethyl)GGIYIGGC(Carbamidomethyl)WILTAAHC(Carbamidomethyl)LR	908.436	3	0.00028
CFAI_HUMAN	VTYTSQEDLVEK	706.345	2	0
CFAI_HUMAN	EANVAC(Carbamidomethyl)LDLGFQQGADTQR	698.322	3	0
CFAI_HUMAN	AC(Carbamidomethyl)DGINDC(Carbamidomethyl)GDQSDELC(Carbamidomethyl)C(Carbamidomethyl)K	1058.89	2	0
CFAI_HUMAN	YTHLSC(Carbamidomethyl)DK	512.232	2	0.03803
CFAI_HUMAN	TMGYQDFADVVC(Carbamidomethyl)YTQK	963.426	2	0
CFAI_HUMAN	VAN(Deamidated)YFDWISYHVGRPFISQYNV	892.775	3	0
CG063_HUMAN	TEEAGATAEAQ(Deamidated)ESGIR	811.883	2	0.024113
CGAS_HUMAN	YLLEQ(Deamidated)LK	454.265	2	0.024101
CGNL1_HUMAN	(Glu->pyro-Glu)EESEQ(Deamidated)KEQLR	629.798	2	0.022422
CGRE1_HUMAN	HVEPGEPLAPSPQEPQAVGR	699.023	3	0
CGRE1_HUMAN	RESLDPVQEPGGQAEADGDVPGPR	826.06	3	0
CGRE1_HUMAN	QETQEAPGPR	556.771	2	0.000426
CGRE1_HUMAN	GEAGGQAEAEGDAPGPR	784.85	2	0
CGRE1_HUMAN	VLETQDLN(Deamidated)GDGLMTPAELINFPGVALR	962.5	3	0
CGRE1_HUMAN	VLETQ(Deamidated)DLNGDGLMTPAELINFPGVALR	962.169	3	0.015202
CH3L1_HUMAN	SFTLASSETGVGAPISGPGIPGR	1079.56	2	0
CH3L1_HUMAN	SFTLASSETGVGAPISGPGIPGR	720.043	3	0
CH3L1_HUMAN	LVMGIPTFGR	545.807	2	0
CH3L1_HUMAN	TLLSVGGWNFGSQR	761.392	2	0
CH3L1_HUMAN	TLLSVGGWNFGSQR	507.93	3	0
CH3L1_HUMAN	GNQWVGYDDQESVK	812.863	2	0
CH3L1_HUMAN	FPLTNAIK	452.268	2	0.002946
CH3L1_HUMAN	THGFDGLDLAWLYPGR	606.638	3	0
CH3L1_HUMAN	THGFDGLDLAWLYPGR	909.45	2	0
CH3L1_HUMAN	ILGQQVPYATK	609.346	2	0
CH3L1_HUMAN	EGDGSC(Carbamidomethyl)FPDALDR	719.797	2	0
CH3L1_HUMAN	VTIDSSYDIAK	606.31	2	0
CH3L1_HUMAN	EAGTLAYYEIC(Carbamidomethyl)DFLR	607.622	3	0
CH3L1_HUMAN	GTTGHHSPLFR	605.309	2	0.000263
CH3L1_HUMAN	FPLTN(Deamidated)AIK	452.76	2	0.003106
CH3L1_HUMAN	FSNTDYAVGYMLR	768.86	2	0
CH3L1_HUMAN	(Gln->pyro-Glu)QHFTTLIK	485.771	2	0.002789
CH3L1_HUMAN	GQEDASPDRFSNTDYAVGYMLR	831.374	3	0
CH3L1_HUMAN	LVC(Carbamidomethyl)YYTSWSQYR	813.376	2	0
CH3L1_HUMAN	LVM(Oxidation)GIPTFGR	553.805	2	0.003165
CH3L1_HUMAN	(Gln->pyro-Glu)QLLLSAALSAGK	577.841	2	0
CH3L1_HUMAN	TLLSVGGWN(Deamidated)FGSQR	761.885	2	0
CH3L1_HUMAN	QLLLSAALSAGK	586.352	2	0.004346
CH3L1_HUMAN	DKQHFTTLIK	615.845	2	0.000233
CHADL_HUMAN	ELLLDGGALQ(Deamidated)ALGPRAFAHC(Carbamidomethyl)PR	789.081	3	0.049784
CHCH3_HUMAN	SQRYSGAYGASVSDEELK	649.646	3	0.009898
CHD3_HUMAN	LMLLQKM(Oxidation)LR	581.346	2	0.045392
CHD5_HUMAN	MEAQLGYMDEK	657.793	2	0.047235
CHD5_HUMAN	KVQ(Deamidated)EFEHVNGK	658.337	2	0.011356
CHD6_HUMAN	FVFLLC(Carbamidomethyl)TR	528.795	2	0.049467
CHD7_HUMAN	VGM(Oxidation)PDAKAIAAEQR	736.877	2	0.028471
CHD7_HUMAN	YKRQ(Deamidated)LTEQDVETIC(Carbamidomethyl)R	647.319	3	0.04905
CHD7_HUMAN	N(Deamidated)LM(Oxidation)EMVAQLRESQ(Deamidated)VVSENGQEK	846.407	3	0.010387
CHD8_HUMAN	KNN(Deamidated)KAELN(Deamidated)C(Carbamidomethyl)LGM(Oxidation)EPVQTANSR	798.053	3	0.009735
CHD9_HUMAN	EEDSRIKDQ(Deamidated)EDK	746.842	2	0.009145
CHDH_HUMAN	MGQ(Deamidated)PSDPTAVVDPQ(Deamidated)TR	567.94	3	0.049807
CHERP_HUMAN	EQ(Deamidated)GIQDPIKGGDVRDK	878.949	2	0.023528
CHFR_HUMAN	ENVFHGTKDTSGAGAGR	568.944	3	0.031207
CHFR_HUMAN	SEEDVQSMDARNKITQDM(Oxidation)LQPK	860.752	3	0.040531
CHL1_HUMAN	DGNPFYFTDHR	456.87	3	0
CHL1_HUMAN	DGNPFYFTDHR	684.801	2	0
CHL1_HUMAN	GAGPESEPYIFQTPEGVPEQPTFLK	906.779	3	0
CHL1_HUMAN	GAGPESEPYIFQTPEGVPEQPTFLK	1359.67	2	0
CHL1_HUMAN	LLLPPTESGSESSITILK	629.024	3	0
CHL1_HUMAN	LLLPPTESGSESSITILK	943.028	2	0
CHL1_HUMAN	VDKDTATLSWGLPK	510.943	3	0
CHL1_HUMAN	VDKDTATLSWGLPK	765.911	2	0
CHL1_HUMAN	TTVILPLAPFVR	663.91	2	0
CHL1_HUMAN	VN(Deamidated)GSPVDNHPFAGDVVFPR	675.665	3	0
CHL1_HUMAN	GDLYFANVEEK	642.808	2	0
CHL1_HUMAN	NDYC(Carbamidomethyl)C(Carbamidomethyl)FAAFPR	710.791	2	0
CHL1_HUMAN	VTWSTVPK	459.257	2	0.005984
CHL1_HUMAN	VEEVKPLEGR	578.32	2	0
CHL1_HUMAN	VIAVNEVGR	478.779	2	0
CHL1_HUMAN	GNPEPTFSWTK	632.303	2	0.000253
CHL1_HUMAN	VMTPAVYAPYDVK	727.372	2	0
CHL1_HUMAN	VMTPAVYAPYDVK	485.252	3	0
CHL1_HUMAN	IDPLEVEEGDPIVLPC(Carbamidomethyl)NPPK	1116.06	2	0
[truncated: 5,986 more rows]
