# Supplementary material for: Analysis of the Cerebrospinal Fluid Proteome in Alzheimer's Disease
Source: PLoS One. 2016 Mar 7;11(3):e0150672. doi: 10.1371/journal.pone.0150672 (PMC4780771; doi:10.1371/journal.pone.0150672)
Supplement: S25 DataFile — (XLSX) [file pone.0150672.s025.xlsx]

## Sheet: supplementary_table_S6_peaks_pe
S25 DataFile. Identified and mapped (to a feature) proteins and peptides using PEAKS software.
Protein (Uniprot ID)	Peptide	Mass/Charge	Charge	PEAKS score
1433E_HUMAN	LIC(+57.02)C(+57.02)DILDVLDK	738.878	2	93.87
1433E_HUMAN	DSTLIMQLLR	595.334	2	68.66
1433E_HUMAN	NLLSVAYK	454.266	2	58.71
1433Z_HUMAN	TAFDEAIAELDTLSEESYK	711.336	3	113.72
1433Z_HUMAN	SVTEQGAELSNEER	774.858	2	87.47
1433Z_HUMAN	DIC(+57.02)NDVLSLLEK	709.863	2	76.56
1433Z_HUMAN	DSTLIMQLLR	595.334	2	68.66
1433Z_HUMAN	NLLSVAYK	454.266	2	58.71
1433Z_HUMAN	FLIPNASQAESK	652.846	2	55.66
1A24_HUMAN	DGEDQTQDTELVETRPAGDGTFQK	879.735	3	64.86
1A24_HUMAN	WAAVVVPSGEEQR	714.367	2	59.31
4F2_HUMAN	GQSEDPGSLLSLFR	753.382	2	93.98
4F2_HUMAN	IGDLQAFQGHGAGNLAGLK	622.999	3	46.96
7B2_HUMAN	TADDGC(+57.02)LENTPDTAEFSR	999.92	2	162.24
7B2_HUMAN	DFSEDQGYPDPPNPC(+57.02)PVGK	1059.96	2	131.21
7B2_HUMAN	EFQLHQHLFDPEHDYPGLGK	803.051	3	107.06
7B2_HUMAN	SVPHFSDEDKDPE	751.326	2	92.87
7B2_HUMAN	KSVPHFSDEDKDPE	815.373	2	91.64
7B2_HUMAN	SVNPYLQGQR	581.304	2	90.78
7B2_HUMAN	TG(sub A)DDGCLENTPDTAEFSR	964.404	2	66.27
7B2_HUMAN	VSEADIQR	459.238	2	66.23
7B2_HUMAN	S(sub T)ADDGCLENTPDTAEFSR	964.398	2	58.17
7B2_HUMAN	DFSEDQGYPDPPN(+.98)PC(+57.02)PVGK	1060.45	2	54.42
7B2_HUMAN	LLHGVMEQLGIARPR	563.991	3	50.43
7B2_HUMAN	ELTGDNIPK	493.761	2	41.17
7B2_HUMAN	K(sub R)SVNPYLQGQR	645.35	2	34.24
7B2_HUMAN	LLHGVMEQLGIAR	479.606	3	27.01
A1AG1_HUMAN	NWGLSVYADKPETTK	854.928	2	138.88
A1AG1_HUMAN	YVGGQEHFAHLLILR	876.979	2	133.23
A1AG1_HUMAN	WFYIASAFR	580.797	2	124.06
A1AG1_HUMAN	EQLGEFYEALDC(+57.02)LR	581.606	3	115.98
A1AG1_HUMAN	TYMLAFDVNDEK	723.333	2	114.06
A1AG1_HUMAN	Y(+57.02)VGGQEHFAHLLILR	905.487	2	113.5
A1AG1_HUMAN	NWGLSVYADKPETTKEQLGEFYEALDC(+57.02)LR	1144.89	3	109.62
A1AG1_HUMAN	TYM(+15.99)LAFDVNDEK	731.331	2	105.56
A1AG1_HUMAN	TYMLAFDVN(+.98)DEK	723.825	2	102.15
A1AG1_HUMAN	SDVVYTDWKK	620.815	2	99.2
A1AG1_HUMAN	TYMLAFDVNDEK(+57.02)	751.845	2	98.94
A1AG1_HUMAN	NWGLSVYADK(+57.02)PETTK	883.441	2	96.63
A1AG1_HUMAN	SDVVYTDWK	556.765	2	88.15
A1AG1_HUMAN	NWGLSVYADKPETTK(+57.02)	883.44	2	87.88
A1AG1_HUMAN	W(+57.02)FYIASAFR	609.308	2	87.48
A1AG1_HUMAN	NWGLSVYADKPETTQ(sub K)EQLGEFYEALDC(+57.02)LR	1144.87	3	84.95
A1AG1_HUMAN	TYM(+15.99)LAFDVN(+.98)DEK	731.824	2	84.89
A1AG1_HUMAN	EQLGEFYE(+57.02)ALDC(+57.02)LR	900.417	2	84.26
A1AG1_HUMAN	E(+57.02)QLGEFYEALDC(+57.02)LR	900.418	2	82.75
A1AG1_HUMAN	E(+43.01)QLGEFYEALDC(+57.02)LR	893.41	2	82.5
A1AG1_HUMAN	E(-18.01)QLGEFYEALDC(+57.02)LR	862.899	2	81.85
A1AG1_HUMAN	EQLGEFY(+15.99)EALDC(+57.02)LR	879.902	2	81.38
A1AG1_HUMAN	SDVVYTDWK(+57.02)	585.278	2	81.15
A1AG1_HUMAN	TYMLAFDVND(+57.02)EK	751.846	2	80.94
A1AG1_HUMAN	TEDTIFLR	497.764	2	76.17
A1AG1_HUMAN	N(+.98)WGLSVYADKPETTK	570.618	3	70.99
A1AG1_HUMAN	NWGLSVYAD(+57.02)KPETTK	883.439	2	70.82
A1AG1_HUMAN	WFY(+15.99)IASAFR	588.794	2	69.75
A1AG1_HUMAN	S(+57.02)DVVYTDWK	585.278	2	69.26
A1AG1_HUMAN	GLSVYADKPETTK	704.869	2	66.03
A1AG1_HUMAN	Y(+43.01)VGGQEHFAHLLILR	599.325	3	66
A1AG1_HUMAN	E(-18.01)QLGE(+57.02)FYEALDC(+57.02)LR	891.411	2	64.71
A1AG1_HUMAN	SDVVYTDWK(+57.02)K	649.325	2	64.17
A1AG1_HUMAN	TYMLAFD(+21.98)VNDEK	734.327	2	63.68
A1AG1_HUMAN	SDVVYTDWKK(+57.02)	649.324	2	61.66
A1AG1_HUMAN	E(+21.98)QLGEFYEALDC(+57.02)LR	882.899	2	60.96
A1AG1_HUMAN	EQLGE(+21.98)FYEALDC(+57.02)LR	882.898	2	60.81
A1AG1_HUMAN	IPK(+57.02)SDVVYTDWK	503.264	3	59.57
A1AG1_HUMAN	D(+57.02)TKTYMLAFDVNDEK	616.289	3	58.34
A1AG1_HUMAN	VGGQEHFAHLLILR	795.45	2	57.25
A1AG1_HUMAN	EQLGEFYEALDC(+57.02)LR(+15.99)	879.903	2	57.14
A1AG1_HUMAN	NWGLSVYADKPE(+57.02)TTK	589.298	3	55
A1AG1_HUMAN	SVYADKPETTK	619.817	2	54.57
A1AG1_HUMAN	GGQEHFAHLLILR	497.612	3	54.43
A1AG1_HUMAN	E(+43.99)QLGEFYEALDC(+57.02)LR	893.902	2	54.15
A1AG1_HUMAN	YVGGQE(+21.98)HFAHLLILR	887.972	2	52.66
A1AG1_HUMAN	SDVVY(+15.99)TDWK	564.764	2	51.43
A1AG1_HUMAN	YVGGQEH(+57.02)FAHLLILR	603.997	3	50.2
A1AG1_HUMAN	YVGGQEHFAH(+57.02)LLILR	603.996	3	49.38
A1AG1_HUMAN	TYM(-48.00)LAFDVNDEK	699.332	2	46.69
A1AG1_HUMAN	DTKTY(+162.05)MLAFDVNDEK	651.301	3	43.86
A1AG1_HUMAN	SDVVYTDW(+3.99)K	558.763	2	43.44
A1AG1_HUMAN	EQ(+.98)LGEFYEALDC(+57.02)LR	872.393	2	41.44
A1AG1_HUMAN	SDVVYTD(+57.02)WK	585.277	2	40.81
A1AG1_HUMAN	E(+43.04)QLGEFYEALDC(+57.02)LR	893.422	2	40.75
A1AG1_HUMAN	DKC(+57.02)EPLEK	509.747	2	36.64
A1AG1_HUMAN	NW(+31.99)GLSVYADKPETTK	580.953	3	36.18
A1AG1_HUMAN	TTYLNVQR	497.769	2	36.09
A1AG1_HUMAN	SD(+21.98)VVYTDWK	567.757	2	32.9
A1AG1_HUMAN	TYMLP(sub A)FDVNDEK	736.344	2	31.69
A1AG1_HUMAN	YVGGQEH(+26.02)FAHLLILR	593.661	3	30.85
A1AG1_HUMAN	FYIASAFR	487.759	2	30.77
A1AG1_HUMAN	EQLGEFYE(+21.98)ALDC(+57.02)LR	588.935	3	30.51
A1AG1_HUMAN	TYMLAFDVNDEK(-1.03)	722.821	2	28.64
A1AG1_HUMAN	N(+57.02)WGLSVYADKPETTK	589.297	3	26.94
A1AG1_HUMAN	YVGGQE(+21.97)HFAHLLILR	887.961	2	26.45
A1AG1_HUMAN	YVGGQEY(sub H)FAHLLILR	593.661	3	24.98
A1AG1_HUMAN	W(+57.02)(+15.99)FYIASAFR	617.307	2	23.95
A1AG1_HUMAN	TYMLAFDVNDEK(-.98)	722.844	2	22.49
A1AG1_HUMAN	SDVVYTDW(+29.97)K	571.753	2	21.91
A1AG2_HUMAN	EQLGEFYEALDC(+57.02)LC(+57.02)IPR	1056.99	2	138.76
A1AG2_HUMAN	NWGLSFYADKPETTK	878.932	2	124.44
A1AG2_HUMAN	WFYIASAFR	580.797	2	124.06
A1AG2_HUMAN	TLMFGSYLDDEK	709.829	2	114.87
A1AG2_HUMAN	SDVMYTDWK	572.752	2	101.06
A1AG2_HUMAN	TLM(+15.99)FGSYLDDEK	717.826	2	98.47
A1AG2_HUMAN	NWGLSFYADK(+57.02)PETTK	907.439	2	93.67
A1AG2_HUMAN	W(+57.02)FYIASAFR	609.308	2	87.48
A1AG2_HUMAN	EHVAHLLFLR	617.857	2	80.15
A1AG2_HUMAN	TEDTIFLR	497.764	2	76.17
A1AG2_HUMAN	WFY(+15.99)IASAFR	588.794	2	69.75
A1AG2_HUMAN	SDVM(+15.99)YTDWK	580.749	2	69.16
A1AG2_HUMAN	ITGK(+57.02)WFYIASAFR	539.623	3	44.61
A1AG2_HUMAN	DKC(+57.02)EPLEK	509.747	2	36.64
A1AG2_HUMAN	FYIASAFR	487.759	2	30.77
A1AT_HUMAN	VFSN(+.98)GADLSGVTEEAPLK	917.958	2	114.36
A1AT_HUMAN	SVLGQLGITK	508.311	2	81.3
A1AT_HUMAN	ELDRDTVFALVN(+.98)YIFFK	697.702	3	39.24
A1BG_HUMAN	IFFHLNAVALGDGGHYTC(+57.02)R	716.685	3	142.09
A1BG_HUMAN	SLPAPWLSMAPVSWITPGLK	1076.09	2	141.02
A1BG_HUMAN	TPGAAANLELIFVGPQHAGNYR	766.064	3	137.76
A1BG_HUMAN	VTLTC(+57.02)VAPLSGVDFQLR	938.501	2	136.26
A1BG_HUMAN	N(+.98)GVAQEPVHLDSPAIK	838.437	2	136.06
A1BG_HUMAN	LHDNQN(+.98)GWSGDSAPVELILSDETLPAPEFSPEPESGR	1331.29	3	132.16
A1BG_HUMAN	SLPAPWLSM(+15.99)APVSWITPGLK	1084.08	2	130.3
A1BG_HUMAN	NGVAQEPVHLDSPAIK	837.942	2	128.31
A1BG_HUMAN	LHDNQ(+.98)NGWSGDSAPVELILSDETLPAPEFSPEPESGR	1331.28	3	127.13
A1BG_HUMAN	LHDN(+.98)QN(+.98)GWSGDSAPVELILSDETLPAPEFSPEPESGR	1331.61	3	122.4
A1BG_HUMAN	C(+57.02)EGPIPDVTFELLR	823.417	2	121.49
A1BG_HUMAN	HQFLLTGDTQGR	686.851	2	119.02
A1BG_HUMAN	V(+57.02)TLTC(+57.02)VAPLSGVDFQLR	967.016	2	116.39
A1BG_HUMAN	LHDN(+.98)QNGWSGDSAPVELILSDETLPAPEFSPEPESGR	1331.29	3	115.96
A1BG_HUMAN	IFFHLN(+.98)AVALGDGGHYTC(+57.02)R	717.013	3	109.76
A1BG_HUMAN	SLPAPWLSMAPVSWITPGLK(+57.02)	1104.6	2	106.45
A1BG_HUMAN	TPGAAANLELIFVGPQHAGN(+.98)YR	766.393	3	105.18
A1BG_HUMAN	SGLSTGWTQLSK	632.829	2	103.27
A1BG_HUMAN	SGLSTGWTQLSK(+57.02)	661.341	2	102.21
A1BG_HUMAN	TPGAAANLELIFVGPQ(+.98)HAGNYR	766.394	3	98.47
A1BG_HUMAN	SLPAPWLSMAPVSWITPGLQ(sub K)	1076.07	2	96.06
A1BG_HUMAN	ATWSGAVLAGR	544.795	2	94.5
A1BG_HUMAN	SWVPHTFESELSDPVELLVAES	1236.1	2	92.97
A1BG_HUMAN	C(+58.01)EGPIPDVTFELLR	823.907	2	89.52
A1BG_HUMAN	TPGAAAN(+.98)LELIFVGPQHAGNYR	766.396	3	83.26
A1BG_HUMAN	LHDNQ(+.98)N(+.98)GWSGDSAPVELILSDETLPAPEFSPEPESGR	1331.62	3	81.17
A1BG_HUMAN	IFFH(+26.02)LNAVALGDGGHYTC(+57.02)R	725.357	3	77.85
A1BG_HUMAN	LELHVDGPPPRPQLR	575.324	3	70.13
A1BG_HUMAN	IFFY(sub H)LNAVALGDGGHYTC(+57.02)R	725.355	3	69.92
A1BG_HUMAN	C(+57.02)LAPLEGAR	493.758	2	68.63
A1BG_HUMAN	LHDN(+.98)Q(+.98)N(+.98)GWSGDSAPVELILSDETLPAPEFSPEPESGR	1331.95	3	67.55
A1BG_HUMAN	TLTC(+57.02)VAPLSGVDFQLR	888.967	2	64.52
A1BG_HUMAN	LHDNQNGWSGDSAPVELILSDETLPAPEFSPEPESGR	1330.96	3	62.59
A1BG_HUMAN	SWVP(+31.99)HTFESELSDPVELLVAES	1252.1	2	55.58
A1BG_HUMAN	SGLSTGWTQLS(+162.05)KLLELTGPK	760.079	3	48.81
A1BG_HUMAN	L(+57.02)LELTGPK	464.278	2	45.36
A1BG_HUMAN	TPGAAAN(+.98)LELIFVGPQHAGN(+.98)YR	766.729	3	44.88
A1BG_HUMAN	SWVPHTFESELSDPVELLVAE(+21.98)S	831.732	3	43.99
A1BG_HUMAN	SW(+31.99)VPHTFESELSDPVELLVAES	1252.1	2	43.96
A1BG_HUMAN	LETPDFQLFK	619.327	2	43.48
A1BG_HUMAN	LLELTGPK(+57.02)	464.279	2	43.24
A1BG_HUMAN	H(+57.02)QFLLTGDTQGR	715.357	2	37.96
A1BG_HUMAN	N(+57.02)(+.98)GVAQEPVHLDSPAIK	578.3	3	34.41
A1BG_HUMAN	VTLTC(+57.02)VAPLSGVD(+21.98)FQLR	633.332	3	30.6
A1BG_HUMAN	C(+57.02)LAPLE(+21.98)GAR	504.75	2	27.57
A1BG_HUMAN	N(+.98)GVAQEPVHLD(+57.02)SPAIK	578.302	3	26.9
A1BG_HUMAN	SWITPGLK	451.26	2	23.09
A2AP_HUMAN	LGNQEPGGQTALK	656.846	2	92.89
A2AP_HUMAN	QEDDLANINQWVK	786.885	2	86.97
A2AP_HUMAN	LVPPMEEDYPQFGSPK	917.44	2	84.77
A2AP_HUMAN	WFLLEQPEIQVAHFPFK	710.382	3	82.23
A2AP_HUMAN	ELKEQQDSPGNK	686.84	2	80.06
A2AP_HUMAN	EDFLEQSEQLFGAKPVSLTGK	775.066	3	79.81
A2AP_HUMAN	LQQVLHAGSGPC(+57.02)LPHLLSR	695.048	3	76.44
A2AP_HUMAN	MSLSSFSVNRPFLFFIFEDTTGLPLFVGSVR	1170.94	3	70.26
A2AP_HUMAN	LGN(+.98)QEPGGQTALK	657.337	2	70.05
A2AP_HUMAN	HQMDLVATLSQLGLQELFQAPDLR	908.479	3	68.79
A2AP_HUMAN	FDPSLTQR	482.248	2	65.43
A2AP_HUMAN	IQEFLSGLPEDTVLLLLNAIHFQGFWR	1052.9	3	60.92
A2AP_HUMAN	LGNQ(+.98)EPGGQTALK	657.337	2	57.14
A2AP_HUMAN	NKFDPSLTQR	603.317	2	51.5
A2AP_HUMAN	DSFHLDEQFTVPVEMMQAR	760.684	3	47.33
A2AP_HUMAN	MSLSSFSVN(+.98)RPFLFFIFEDTTGLPLFVGSVR	1171.28	3	45.64
A2AP_HUMAN	LGNQE(+21.98)PGGQTALK	667.837	2	41.8
A2AP_HUMAN	HQMDLVATLSQLGLQELFQ(+.98)APDLR	908.811	3	40.29
A2AP_HUMAN	NQEQVSPLTLLK	685.388	2	39.83
A2AP_HUMAN	HQM(+15.99)DLVATLSQLGLQELFQAPDLR	913.812	3	33.22
A2GL_HUMAN	DGFDISGNPWIC(+57.02)DQNLSDLYR	1243.05	2	200
A2GL_HUMAN	NALTGLPPGLFQASATLDTLVLK	1170.66	2	158.04
A2GL_HUMAN	ENQLEVLEVSWLHGLK	947.506	2	126.54
A2GL_HUMAN	TLDLGENQLETLPPDLLR	1019.05	2	119.04
A2GL_HUMAN	NALTGLPS(sub P)GLFQASATLDTLVLK	1165.65	2	106.97
A2GL_HUMAN	ALGHLDLSGNR	576.809	2	98.18
A2GL_HUMAN	VAAGAFQGLR	495.28	2	98
A2GL_HUMAN	GQTLLAVAK	450.779	2	80.96
A2GL_HUMAN	DLLLPQPDLR	590.341	2	77.13
A2GL_HUMAN	NALTGLS(sub P)PGLFQASATLDTLVLK	777.437	3	75.38
A2GL_HUMAN	LQELHLSSN(+.98)GLESLSPEFLRPVPQLR	987.53	3	72.15
A2GL_HUMAN	YLFLN(+.98)GNK	485.256	2	70.4
A2GL_HUMAN	NALTGLPPGLFQ(+.98)ASATLDTLVLK	781.104	3	48.53
A2GL_HUMAN	SATLDTLVLK	530.816	2	32.52
A2GL_HUMAN	EN(+.98)QLEVLEVSWLHGLK	632.337	3	28.62
A2GL_HUMAN	ENQ(+.98)LEVLEVSWLHGLK	632.341	3	27.34
A2MG_HUMAN	DLTGFPGPLNDQDN(+.98)EDC(+57.02)INR	1146	2	165.86
A2MG_HUMAN	HNVYIN(+.98)GITYTPVSSTNEK	1069.52	2	162.55
A2MG_HUMAN	LVHVEEPHTETVR	773.404	2	140.01
A2MG_HUMAN	TEVSSNHVLIYLDK	809.426	2	139.32
A2MG_HUMAN	SLFTDLEAENDVLHC(+57.02)VAFAVPK	1238.11	2	137.21
A2MG_HUMAN	TEVSSN(+.98)HVLIYLDK	809.92	2	135.16
A2MG_HUMAN	DTVIKPLLVEPEGLEK	890.51	2	134.47
A2MG_HUMAN	IAQWQSFQLEGGLK	802.926	2	131.24
A2MG_HUMAN	LLLQQVSLPELPGEYSMK	1023.05	2	130.62
A2MG_HUMAN	MC(+57.02)PQLQQYEMHGPEGLR	1037.47	2	129.96
A2MG_HUMAN	DLTGFPGPLN(+.98)DQDN(+.98)EDC(+57.02)INR	1146.49	2	125.8
A2MG_HUMAN	QFSFPLSSEPFQGSYK	924.941	2	125.68
A2MG_HUMAN	TEHPFTVEEFVLPK	836.932	2	123.99
A2MG_HUMAN	HYDGSYSTFGER	709.802	2	123.61
A2MG_HUMAN	YSDASDC(+57.02)HGEDSQAFC(+57.02)EK	1053.39	2	122.95
A2MG_HUMAN	ETTFNSLLC(+57.02)PSGGEVSEELSLK	1199.08	2	121.94
A2MG_HUMAN	VSVQLEASPAFLAVPVEK	942.526	2	121.88
A2MG_HUMAN	ALLAYAFALAGNQDK	783.419	2	121.69
A2MG_HUMAN	LHTEAQIQEEGTVVELTGR	704.03	3	119.98
A2MG_HUMAN	TAQEGDHGSHVYTK	765.353	2	118.33
A2MG_HUMAN	DMYSFLEDMGLK	724.825	2	117.5
A2MG_HUMAN	NQGNTWLTAFVLK	746.401	2	117.27
A2MG_HUMAN	NEDSLVFVQTDK	697.843	2	115.48
A2MG_HUMAN	AFQPFFVELTMPYSVIR	1023.03	2	115.25
A2MG_HUMAN	LLIYAVLPTGDVIGDSAK	923.023	2	114.82
A2MG_HUMAN	LLLQQVSLPELPGEYSM(+15.99)K	1031.05	2	113.79
A2MG_HUMAN	SLFTDLEAEN(+.98)DVLHC(+57.02)VAFAVPK	826.074	3	113.51
A2MG_HUMAN	VTGEGC(+57.02)VYLQTSLK	777.896	2	113.37
A2MG_HUMAN	QQNAQGGFSSTQDTVVALHALSK	796.404	3	112.69
A2MG_HUMAN	VTAAPQSVC(+57.02)ALR	636.84	2	112.26
A2MG_HUMAN	MVSGFIPLKPTVK	708.918	2	111.79
A2MG_HUMAN	DM(+15.99)YSFLEDMGLK	732.822	2	108.65
A2MG_HUMAN	SSSNEEVMFLTVQVK	849.423	2	108.3
A2MG_HUMAN	KYSDASDC(+57.02)HGEDSQAFC(+57.02)EK	1117.44	2	108.02
A2MG_HUMAN	VGFYESDVM(+15.99)GR	638.288	2	106.27
A2MG_HUMAN	NQ(+.98)GNTWLTAFVLK	746.892	2	105.67
A2MG_HUMAN	N(+.98)QGNTWLTAFVLK	746.893	2	105.09
A2MG_HUMAN	DNSVHWERPQKPK	810.915	2	104.97
A2MG_HUMAN	VGFYESDVMGR	630.289	2	102.4
A2MG_HUMAN	LPPNVVEESAR	605.824	2	102.07
A2MG_HUMAN	YNILPEKEEFPFALGVQTLPQTC(+57.02)DEPK	1055.19	3	101.99
A2MG_HUMAN	VSNQTLSLFFTVLQDVPVR	1082.1	2	101.74
A2MG_HUMAN	AIGYLNTGYQR	628.324	2	101.61
A2MG_HUMAN	NQGN(+.98)TWLTAFVLK	746.894	2	100.79
A2MG_HUMAN	YDVEN(+.98)C(+57.02)LANK	613.771	2	100.47
A2MG_HUMAN	NALFC(+57.02)LESAWK	669.829	2	98.48
A2MG_HUMAN	KLSFYYLIMAK	688.885	2	96.62
A2MG_HUMAN	LSFYYLIMAK	624.838	2	95.97
A2MG_HUMAN	AAQVTIQSSGTFSSK	756.389	2	95.57
A2MG_HUMAN	FEVQVTVPK	523.797	2	93.9
A2MG_HUMAN	SSGSLLNNAIK	552.306	2	92.52
A2MG_HUMAN	QGIPFFGQVR	574.813	2	91.41
A2MG_HUMAN	D(+57.02)MYSFLEDMGLK	753.337	2	90.95
A2MG_HUMAN	LLIYAVLPTGD(+21.98)VIGDSAK	934.013	2	90.68
A2MG_HUMAN	KDTVIKPLLVEPEGLEK	636.707	3	90.44
A2MG_HUMAN	YDVENC(+57.02)LANK	613.279	2	90.07
A2MG_HUMAN	A(+57.02)IGYLNTGYQR	656.835	2	90.01
A2MG_HUMAN	Q(-17.03)FSFPLSSEPFQGSYK	916.432	2	89.13
A2MG_HUMAN	DMYSFLEDMGLK(+57.02)	753.336	2	88.92
A2MG_HUMAN	GGVEDEVTLSAYITIALLEIPLTVTHPVVR	1069.26	3	88.72
A2MG_HUMAN	SLFTDLEAENDVLHC(+57.02)VAFAVPK(+57.02)	844.753	3	88.27
A2MG_HUMAN	VVSMDENFHPLNELIPLVYIQDPK	937.486	3	87.58
A2MG_HUMAN	N(+.98)EDSLVFVQTDK	698.337	2	86.87
A2MG_HUMAN	HNVYIN(+.98)GITYTPVSSTN(+.98)EK	713.679	3	84.56
A2MG_HUMAN	LLLK(sub Q)QVSLPELPGEYSMK	1023.07	2	83.37
A2MG_HUMAN	GHFSISIPVK	542.811	2	82.83
A2MG_HUMAN	VDLSFSPSQSLPASHAHLR	683.688	3	82.14
A2MG_HUMAN	V(+57.02)GFYESDVMGR	658.801	2	80.22
A2MG_HUMAN	AYIFIDEAHITQALIWLSQR	796.76	3	78.95
A2MG_HUMAN	SASNMAIVDVK	567.794	2	78.81
A2MG_HUMAN	FSGQLNSHGC(+57.02)FYQQVK	633.966	3	78.32
A2MG_HUMAN	ATVLNYLPK	509.8	2	78.13
A2MG_HUMAN	DMYSFLEDM(+15.99)GLK	732.821	2	77.21
A2MG_HUMAN	M(+15.99)C(+57.02)PQLQQYEMHGPEGLR	697.313	3	77.1
A2MG_HUMAN	AFK(sub Q)PFFVELTMPYSVIR	1023.04	2	77.1
A2MG_HUMAN	M(+15.99)VSGFIPLKPTVK	716.913	2	75.95
A2MG_HUMAN	YNILPEKEEFPFALGVQ(+.98)TLPQTC(+57.02)DEPK	1055.53	3	75.83
A2MG_HUMAN	QTVSWAVTPK	558.806	2	74.96
A2MG_HUMAN	SSGSLLNN(+.98)AIK	552.798	2	74.52
A2MG_HUMAN	QQN(+.98)AQGGFSSTQDTVVALHALSK	796.73	3	74.3
A2MG_HUMAN	LVHVE(+21.98)EPHTETVR	784.394	2	73.53
A2MG_HUMAN	L(+57.02)LIYAVLPTGDVIGDSAK	951.536	2	73.46
A2MG_HUMAN	SLNEEAVKK	509.282	2	73.45
A2MG_HUMAN	Q(-17.03)GIPFFGQVR	566.301	2	73.33
A2MG_HUMAN	AVDQSVLLMKPDAELSASSVYNLLPEK	973.178	3	72.98
A2MG_HUMAN	DLTGFPGPLNDQ(+.98)DNEDC(+57.02)INR	764.334	3	71.12
A2MG_HUMAN	EEFPFALGVQTLPQTC(+57.02)DEPK	769.375	3	70.91
A2MG_HUMAN	ALLAYAFALAGNQDKR	574.649	3	69.29
A2MG_HUMAN	Q(-17.03)QNAQGGFSSTQDTVVALHALSK	790.727	3	68.22
A2MG_HUMAN	HN(+.98)VYINGITYTPVSSTNEK	713.355	3	67.47
A2MG_HUMAN	TAQE(+21.98)GDHGSHVYTK	776.345	2	67.45
A2MG_HUMAN	SIYKPGQTVK	560.822	2	66.79
A2MG_HUMAN	AYIFIDEAHITQALIW(+31.99)LSQR	807.423	3	66.18
A2MG_HUMAN	TGTHGLLVK	463.277	2	66.13
A2MG_HUMAN	YNILPEKEEFPFALGVK(sub Q)TLPQTC(+57.02)DEPK	1055.21	3	65.87
A2MG_HUMAN	VVSMDENFHPLN(+.98)ELIPLVYIQDPK	937.812	3	65.62
A2MG_HUMAN	DLTGFPGPLNDQ(+.98)DN(+.98)EDC(+57.02)INR	764.664	3	63.39
A2MG_HUMAN	QQNAQGGFSSTQ(+.98)DTVVALHALSK	796.731	3	61.9
A2MG_HUMAN	Q(-17.03)TVSWAVTPK	550.293	2	61.61
A2MG_HUMAN	VYDYYETDEFAIAEYNAPC(+57.02)SK	850.033	3	61.51
A2MG_HUMAN	LTAQPAPTSEDLTSATNIVK	1029.04	2	60.53
A2MG_HUMAN	DMYSFLED(+21.98)MGLK	735.818	2	60.43
A2MG_HUMAN	HYD(+21.98)GSYSTFGER	720.794	2	58.84
A2MG_HUMAN	MVSGFIPLK(+57.02)PTVK	491.954	3	58.49
A2MG_HUMAN	GPTQEFKK	467.753	2	58.05
A2MG_HUMAN	KDNSVHWERPQKPK	583.644	3	57.48
A2MG_HUMAN	LLIYAVLPTGDVIGDSAK(+57.02)	951.535	2	56.82
A2MG_HUMAN	YDVE(+21.98)NC(+57.02)LANK	624.27	2	56.47
A2MG_HUMAN	ETTFN(+.98)SLLC(+57.02)PSGGEVSEELSLK	800.049	3	56.28
A2MG_HUMAN	VTAAPQSVC(+57.02)ALR(+15.99)	644.837	2	55.95
A2MG_HUMAN	DMYSFLE(+21.98)DMGLK	735.815	2	55.82
A2MG_HUMAN	DTVIQ(sub K)PLLVEPEGLEK	890.497	2	55.76
A2MG_HUMAN	FVELTMPYSVIR	727.887	2	55.57
A2MG_HUMAN	FSGQLN(+.98)SHGC(+57.02)FYQQVK	634.294	3	55.47
A2MG_HUMAN	FQVDNNNR	503.739	2	55.4
A2MG_HUMAN	TAQEGD(+21.98)HGSHVYTK	776.349	2	55.2
A2MG_HUMAN	MC(+57.02)PQLQQYEM(+15.99)HGPEGLR	697.313	3	54.06
A2MG_HUMAN	S(+57.02)LFTDLEAENDVLHC(+57.02)VAFAVPK	844.752	3	53.16
A2MG_HUMAN	VGFYE(+21.98)SDVMGR	641.279	2	53.08
A2MG_HUMAN	YN(+.98)ILPEKEEFPFALGVQTLPQTC(+57.02)DEPK	1055.53	3	52.16
A2MG_HUMAN	VVSMDEN(+.98)FHPLNELIPLVYIQDPK	937.807	3	51.87
A2MG_HUMAN	HYDGSY(+15.99)STFGER	717.8	2	51.85
A2MG_HUMAN	SLFTDLEAEND(+21.98)VLHC(+57.02)VAFAVPK	833.076	3	51.76
A2MG_HUMAN	SVSGKPQYMVLVPSLLHTETTEK	848.786	3	51.55
A2MG_HUMAN	FQVDNN(+.98)NR	504.231	2	50.44
A2MG_HUMAN	EQAPHC(+57.02)IC(+57.02)AN(+.98)GR	707.306	2	49.36
A2MG_HUMAN	NQGNTWLTAFVLK(+57.02)TFAQAR	741.727	3	49.14
A2MG_HUMAN	V(+57.02)TAAPQSVC(+57.02)ALR	665.348	2	47.87
A2MG_HUMAN	DMYSFLEDMGLK(+57.02)AFTNSK	718.669	3	47.79
A2MG_HUMAN	SASN(+.98)MAIVDVK	568.286	2	47.68
A2MG_HUMAN	Q(-17.03)KDN(+.98)GC(+57.02)FR	504.714	2	47.67
A2MG_HUMAN	SASNM(+15.99)AIVDVK	575.792	2	45.79
A2MG_HUMAN	LLIYP(sub A)VLPTGDVIGDSAK	936.026	2	45.67
A2MG_HUMAN	N(sub D)TVIKPLLVEPEGLEK	890.011	2	45.49
A2MG_HUMAN	AIGYLN(+.98)TGYQR	628.812	2	45.05
A2MG_HUMAN	LHTEAQ(+.98)IQEEGTVVELTGR	704.361	3	44.48
A2MG_HUMAN	LLLQ(+.98)QVSLPELPGE(+21.98)YSMK	1034.54	2	41.56
A2MG_HUMAN	SGFIPLKPTVK	593.863	2	40.41
A2MG_HUMAN	MVSGFIPLKPTVK(+57.02)	491.954	3	39.43
A2MG_HUMAN	SLNE(+21.98)EAVKK	520.274	2	39.13
A2MG_HUMAN	EEFPFALGVQTLPK(sub Q)TC(+57.02)DEPK	769.382	3	38.8
A2MG_HUMAN	SLFTDLEAEN(+.98)DVLHC(+57.02)VAF	1040.98	2	38.27
A2MG_HUMAN	AVDQSVLLM(+15.99)KPDAELSASSVYNLLPEK	978.514	3	38.22
A2MG_HUMAN	SLFTDLEAENDVLHC(+57.02)VAFAVPK(-.98)	1237.63	2	37.94
A2MG_HUMAN	VTAAPQSVC(+57.02)ALR(-.98)	636.349	2	37.52
A2MG_HUMAN	SLNE(+21.98)EAVK	456.226	2	37.43
A2MG_HUMAN	YILN(+.98)GGTLLGLK	631.871	2	37.1
A2MG_HUMAN	PQYMVLVPSLLHTETTEK	696.034	3	37.03
A2MG_HUMAN	LLLQQVSLPELPGEYSMQ(sub K)	682.356	3	36.38
A2MG_HUMAN	AGAFC(+57.02)LSEDAGLGISSTASLR	695.008	3	36.31
A2MG_HUMAN	LPPNVVE(+21.98)ESAR	616.815	2	35.08
A2MG_HUMAN	TGTHGLLVK(+57.02)	491.788	2	34.83
A2MG_HUMAN	LVHVEEPHTETVRK	558.636	3	34.39
A2MG_HUMAN	AFQ(+.98)PFFVELTMPYSVIR	682.692	3	34.04
A2MG_HUMAN	SASNM(-48.00)AIVDVK	543.792	2	32.47
A2MG_HUMAN	IGYLNTGYQR	592.805	2	32.32
A2MG_HUMAN	SLNEE(+21.98)AVKK	520.273	2	31.56
A2MG_HUMAN	DLKPAIVK(+57.02)	470.795	2	31.38
A2MG_HUMAN	DMYSFLEDM(-48.00)GLK	467.552	3	31.23
A2MG_HUMAN	DMYL(sub S)FLEDMGLK	737.848	2	30.9
A2MG_HUMAN	SSSNEE(+14.02)VMFLTVQVK	856.435	2	30.88
A2MG_HUMAN	M(-48.00)VSGFIPLKPTVK	456.946	3	29.42
A2MG_HUMAN	HN(+.98)VYINGITYTPVSSTN(+.98)EK	713.681	3	27.96
A2MG_HUMAN	YNILPEKEQ(sub E)FPFALGVQTLPQTC(+57.02)DEPK	1054.86	3	26.93
A2MG_HUMAN	TGTHGLLVK(+21.98)	474.268	2	25.8
A2MG_HUMAN	DLK(+57.02)PAIVK	470.795	2	25.69
A2MG_HUMAN	YDVENC(+57.02)LAN(+.98)K	613.775	2	23.67
A2MG_HUMAN	LLLQK(sub Q)VSLPELPGEYSMK	682.38	3	22.46
A2MG_HUMAN	ETTFNSLLC(+57.02)PSGGEVSEELSLQ(sub K)	799.71	3	22.44
A2MG_HUMAN	D(+21.98)LKPAIVK	453.275	2	22.18
A2MG_HUMAN	FSGQLN(+.98)SHGC(+57.02)FYQ(+.98)QVK	634.626	3	22.18
A2MG_HUMAN	SASNMAIVD(+21.98)VK	578.787	2	21.95
A4_HUMAN	EQNYSDDVLANMISEPR	990.951	2	137.34
A4_HUMAN	C(+57.02)LVGEFVSDALLVPDK	881.456	2	128.18
A4_HUMAN	STNLHDYGMLLPC(+57.02)GIDK	967.459	2	126.43
A4_HUMAN	YLETPGDENEHAHFQK	957.932	2	125.73
A4_HUMAN	ISYGNDALMPSLTETK	870.429	2	123.64
A4_HUMAN	LVFFAEDVGSNK	663.339	2	122.2
A4_HUMAN	MDVC(+57.02)ETHLHWHTVAK	932.437	2	117.82
A4_HUMAN	EVC(+57.02)SEQAETGPC(+57.02)R	761.817	2	112.68
A4_HUMAN	VESLEQEAANER	687.829	2	104.38
A4_HUMAN	STNLHDYGMLLPC(+57.02)GIDQ(sub K)	967.445	2	98.99
A4_HUMAN	VESLEQEAAN(+.98)ER	688.32	2	92.73
A4_HUMAN	Q(-17.03)QLVETHMAR	598.298	2	90.98
A4_HUMAN	QQLVETHMAR	606.811	2	89.5
A4_HUMAN	LNMHMNVQN(+.98)GK	643.803	2	89.31
A4_HUMAN	THPHFVIPYR	633.841	2	88.6
A4_HUMAN	KAVIQHFQEK	614.344	2	83.62
A4_HUMAN	SQVMTHLR	486.258	2	82.9
A4_HUMAN	WYFDVTEGK	572.769	2	81.06
A4_HUMAN	LEVPTDGNAGLLAEPQIAMFC(+57.02)GR	1230.1	2	78.46
A4_HUMAN	LALENYITALQAVPPRPR	674.721	3	78.15
A4_HUMAN	VEAMLNDR	474.234	2	74.24
A4_HUMAN	GLTTRPGSGLTNIK	707.904	2	73.95
A4_HUMAN	MDVC(+57.02)ETHLHWHTVAQ(sub K)	932.424	2	71.69
A4_HUMAN	SQVM(+15.99)THLR	494.256	2	67.6
A4_HUMAN	HDSGYEVHHQK	668.806	2	67.22
A4_HUMAN	VEAMLN(+.98)DR	474.726	2	63.23
A4_HUMAN	TEEISEVK	467.74	2	61.25
A4_HUMAN	WDSDPSGTK	496.72	2	56.39
A4_HUMAN	AVIQHFQEK	550.298	2	56.27
A4_HUMAN	VESLE(+21.98)QEAANER	698.819	2	55.92
A4_HUMAN	VEAM(+15.99)LNDR	482.233	2	55.32
A4_HUMAN	M(+15.99)DVC(+57.02)ETHLHWHTVAK	627.291	3	53.42
A4_HUMAN	YLETPGDENEHAHFK(sub Q)K	957.945	2	53.11
A4_HUMAN	VE(+21.98)SLEQEAANER	698.82	2	53.04
A4_HUMAN	EQN(+.98)YSDDVLANM(+15.99)ISEPR	999.439	2	50.09
A4_HUMAN	LDDLQPWHSFGADSVPANTENEVEPVDAR	1070.17	3	48.96
A4_HUMAN	LEVPTDGN(+.98)AGLLAEPQIAMFC(+57.02)GR	1230.59	2	47.75
A4_HUMAN	HVFNM(+15.99)LK	452.739	2	46.59
A4_HUMAN	QQLVETHM(+15.99)AR	614.809	2	46.02
A4_HUMAN	EVEPVDARPAADR	712.861	2	44.6
A4_HUMAN	TEE(+21.98)ISEVK	478.732	2	42.07
A4_HUMAN	FVSDALLVPDK	602.335	2	41.07
A4_HUMAN	C(+57.02)(+57.02)LVGEFVSDALLVPDK	909.975	2	40.01
A4_HUMAN	STNLHDYGM(+15.99)LLPC(+57.02)GIDK	650.64	3	38.32
A4_HUMAN	C(+58.01)LVGEFVSDALLVPDK	881.95	2	37.93
A4_HUMAN	EWEEAER	474.707	2	37.59
A4_HUMAN	NMHMNVQN(+.98)GK	587.26	2	36.96
A4_HUMAN	HDSGYEVHHQ	604.759	2	36.05
A4_HUMAN	YLETPGD(+21.98)ENEHAHFQK	968.93	2	35.52
A4_HUMAN	GEFVSDALLVPDK	695.365	2	32.73
A4_HUMAN	T(+57.02)EEISEVK	496.252	2	30.13
A4_HUMAN	WDSD(+21.98)PSGTK	507.711	2	24.81
A4_HUMAN	YLE(+21.98)TPGDENEHAHFQK	968.929	2	24.53
A4_HUMAN	LPTTAASTPDAVDK	693.86	2	24.19
A4_HUMAN	AVIQHFQ(+.98)EK	550.79	2	22.74
AACT_HUMAN	AVLDVFEEGTEASAATAVK	954.483	2	159.54
AACT_HUMAN	LYGSEAFATDFQDSAAAK	946.438	2	135.41
AACT_HUMAN	DLDSQTMMVLVNYIFFK	688.677	3	120.41
AACT_HUMAN	ITLLSALVETR	608.369	2	115.74
AACT_HUMAN	MEEVEAMLLPETLKR	894.967	2	106.61
AACT_HUMAN	RLYGSEAFATDFQDSAAAK	683.329	3	93.2
AACT_HUMAN	ADLSGITGAR	480.759	2	89.95
AACT_HUMAN	NLAVSQVVHK	547.819	2	89.94
AACT_HUMAN	MEEVEAMLLPETLK	816.914	2	88.77
AACT_HUMAN	NLAVSQVVHK(+57.02)	576.33	2	76.81
AACT_HUMAN	DYNLNDILLQLGIEEAFTSK	766.061	3	76.35
AACT_HUMAN	NSPLDEENLTQENQDR	951.424	2	72.79
AACT_HUMAN	GTHVDLGLASANVDFAFSLYK	742.378	3	72.18
AACT_HUMAN	HPNSPLDEENLTQENQDR	1068.48	2	71.97
AACT_HUMAN	DLDSQTMM(+15.99)VLVNYIFFK	694.007	3	70.43
AACT_HUMAN	SPLDEENLTQENQDR	894.404	2	69.53
AACT_HUMAN	EIGELYLPK	531.298	2	68.65
AACT_HUMAN	WEMPFDPQDTHQSR	591.926	3	64.37
AACT_HUMAN	FNRPFLMIIVPTDTQNIFFMSK	887.13	3	63.48
AACT_HUMAN	A(+57.02)DLSGITGAR	509.27	2	61.37
AACT_HUMAN	N(+.98)SPLDEENLTQENQDR	951.917	2	59.53
AACT_HUMAN	MEEVEAM(+15.99)LLPETLKR	602.311	3	58.56
AACT_HUMAN	WRDSLEFR	554.78	2	58.15
AACT_HUMAN	NSPLDEEN(+.98)LTQENQDR	951.917	2	57.66
AACT_HUMAN	N(+57.02)LAVSQVVHK	576.33	2	57.5
AACT_HUMAN	MEEVEAMLLPETLK(+57.02)R	615.986	3	56.05
AACT_HUMAN	KLIN(+.98)DYVK	497.284	2	52.69
AACT_HUMAN	M(+15.99)EEVEAMLLPETLKR	602.308	3	52.34
AACT_HUMAN	EQLSLLDR	487.269	2	51.12
AACT_HUMAN	MSLHHLTIPYFR	505.603	3	49.79
AACT_HUMAN	KLINDYVK	496.792	2	49.2
AACT_HUMAN	EIGELYLPK(+57.02)	559.809	2	47
AACT_HUMAN	DLDSK(sub Q)TMMVLVNYIFFK	1032.53	2	46.93
AACT_HUMAN	DLDSQTMMVLVN(+.98)YIFFK	1033.02	2	46.74
AACT_HUMAN	HPNSPLDEENLTQEN(+.98)QDR	712.985	3	43.01
AACT_HUMAN	EQLSLLDRFTEDAK	555.621	3	42.21
AACT_HUMAN	FNRPFLM(+15.99)IIVPTDTQNIFFMSK	892.461	3	41.26
AACT_HUMAN	ITDLIKDLDSQTMMVLVNYIFFK	916.488	3	40.26
AACT_HUMAN	DLDSQTMMVLVNYIFFQ(sub K)	1032.5	2	40.15
AACT_HUMAN	FNRPFLMIIVPTDTQNIFFMSQ(sub K)	887.115	3	35.47
AACT_HUMAN	DLD(+57.02)SQTMMVLVNYIFFK	707.684	3	30.41
AACT_HUMAN	DLDSQ(+.98)TMMVLVNYIFFK	689.013	3	30.07
AACT_HUMAN	LYGSEAFATDFQDSAAAKKLIS(sub N)DYVK	946.807	3	27.93
AACT_HUMAN	DYNLNDILLK(sub Q)LGIEEAFTSK	766.075	3	25.4
AACT_HUMAN	E(+57.02)IGELYLPK	559.807	2	25.37
AACT_HUMAN	DEELSC(+57.02)TVVELQ(sub K)	711.328	2	24.8
AACT_HUMAN	NLAVSQVVHK(+21.98)	558.811	2	22.79
AACT_HUMAN	ADLS(-18.01)GITGAR	471.753	2	22.39
AATC_HUMAN	IVASTLSNPELFEEWTGNVK	1117.56	2	107.77
AATC_HUMAN	TPGTWNHITDQIGMFSFTGLNPK	854.754	3	92.72
AATC_HUMAN	LALGDDSPALK	550.303	2	87.2
AATC_HUMAN	VGGVQSLGGTGALR	636.356	2	82.12
AATC_HUMAN	EPESILQVLSQMEK	815.922	2	74.75
AATC_HUMAN	TDDC(+57.02)HPWVLPVVK	522.598	3	73.48
AATC_HUMAN	INVSGLTTK	466.774	2	65.42
AATC_HUMAN	IANDNSLNHEYLPILGLAEFR	800.416	3	63.24
AATC_HUMAN	NLDYVATSIHEAVTK	554.289	3	59.07
AATC_HUMAN	TPGTWNHITDQ(+.98)IGMFSFTGLNPK	855.081	3	54.58
AATC_HUMAN	TPGTWN(+.98)HITDQIGMFSFTGLNPK	855.082	3	43.99
AATC_HUMAN	VGN(+.98)LTVVGKEPESILQ(+.98)VLSQMEK	834.11	3	32.75
AATC_HUMAN	APPSVFAEVPQAQPVLVFK	675.373	3	23.76
ABCA2_HUMAN	DAVC(+57.02)SGQAAAR	553.258	2	77.03
ABCA2_HUMAN	ILTVPESQK	507.795	2	34.58
ACADV_HUMAN	NPFGNAGLLLGEAGK	729.39	2	26.23
ACBP_HUMAN	TKPSDEEMLFIYGHYK	653.317	3	80.11
ACBP_HUMAN	WDAWNELK	531.256	2	50.18
ACBP_HUMAN	QATVGDINTERPGMLDFTGK	717.357	3	44.49
ACTB_HUMAN	SYELPDGQVITIGNER	895.949	2	126
ACTB_HUMAN	DSYVGDEAQSK	599.764	2	108.04
ACTB_HUMAN	IWHHTFYNELR	505.921	3	92.58
ACTB_HUMAN	HQGVMVGMGQK	586.29	2	87.95
ACTB_HUMAN	Q(-17.03)EYDESGPSIVHR	750.341	2	80.17
ACTB_HUMAN	GYSFTTTAER	566.767	2	78.12
ACTB_HUMAN	AGFAGDDAPR	488.727	2	75.87
ACTB_HUMAN	VAPEEHPVLLTEAPLNPK	652.027	3	75.44
ACTB_HUMAN	EITALAPSTMK	581.313	2	69.93
ACTB_HUMAN	DLTDYLMK	499.747	2	56.19
ACTB_HUMAN	QEYDESGPSIVHR	506.239	3	46.66
ACTBL_HUMAN	SYELPDGQVITIGNER	895.949	2	126
ACTBL_HUMAN	HQGVMVGMGQK	586.29	2	87.95
ACTBL_HUMAN	VAPDEHPILLTEAPLNPK	652.028	3	58.42
ACTBL_HUMAN	DLTDYLMK	499.747	2	56.19
ACTBM_HUMAN	SYELPDGQVITIGNER	895.949	2	126
ACTBM_HUMAN	IWHHTFYNELR	505.921	3	92.58
ACTBM_HUMAN	Q(-17.03)EYDESGPSIVHR	750.341	2	80.17
ACTBM_HUMAN	QEYDESGPSIVHR	506.239	3	46.66
ACTBM_HUMAN	DLYTNTVLSGGTTM(+15.99)YPGIAHRMQ(+.98)K	891.103	3	24.18
ACTC_HUMAN	SYELPDGQVITIGNER	895.949	2	126
ACTC_HUMAN	DSYVGDEAQSK	599.764	2	108.04
ACTC_HUMAN	IWHHTFYNELR	505.921	3	92.58
ACTC_HUMAN	HQGVMVGMGQK	586.29	2	87.95
ACTC_HUMAN	YPIEHGIITNWDDMEK	654.308	3	81.01
ACTC_HUMAN	AGFAGDDAPR	488.727	2	75.87
ACTC_HUMAN	EITALAPSTMK	581.313	2	69.93
ACTC_HUMAN	DLTDYLMK	499.747	2	56.19
ACTG_HUMAN	SYELPDGQVITIGNER	895.949	2	126
ACTG_HUMAN	DSYVGDEAQSK	599.764	2	108.04
ACTG_HUMAN	IWHHTFYNELR	505.921	3	92.58
ACTG_HUMAN	HQGVMVGMGQK	586.29	2	87.95
ACTG_HUMAN	Q(-17.03)EYDESGPSIVHR	750.341	2	80.17
ACTG_HUMAN	GYSFTTTAER	566.767	2	78.12
ACTG_HUMAN	AGFAGDDAPR	488.727	2	75.87
ACTG_HUMAN	VAPEEHPVLLTEAPLNPK	652.027	3	75.44
ACTG_HUMAN	EITALAPSTMK	581.313	2	69.93
ACTG_HUMAN	DLTDYLMK	499.747	2	56.19
ACTG_HUMAN	QEYDESGPSIVHR	506.239	3	46.66
ACTS_HUMAN	SYELPDGQVITIGNER	895.949	2	126
ACTS_HUMAN	DSYVGDEAQSK	599.764	2	108.04
ACTS_HUMAN	IWHHTFYNELR	505.921	3	92.58
ACTS_HUMAN	HQGVMVGMGQK	586.29	2	87.95
ACTS_HUMAN	YPIEHGIITNWDDMEK	654.308	3	81.01
ACTS_HUMAN	AGFAGDDAPR	488.727	2	75.87
ACTS_HUMAN	EITALAPSTMK	581.313	2	69.93
ACTS_HUMAN	DLTDYLMK	499.747	2	56.19
ADA22_HUMAN	LFEFSLDDLPSEFQQVNITPSK	852.097	3	82.38
ADA22_HUMAN	SGGEDESRHDALDTR	548.913	3	66.86
ADA22_HUMAN	TDLMAVTLAQSLAHNIGIISDK	771.081	3	65.47
ADA22_HUMAN	GQAGDASLMELEK	674.823	2	56.67
ADA22_HUMAN	GQAGDASLMELEKR	752.876	2	47.41
ADA22_HUMAN	LNIEGTEK	452.243	2	40.9
ADA22_HUMAN	FILKPRPK	499.829	2	34.02
AFAM_HUMAN	HELTDEELQSLFTNFANVVDK	1225.1	2	155.45
AFAM_HUMAN	AESPEVC(+57.02)FNEESPK	811.852	2	138.3
AFAM_HUMAN	IAPQLSTEELVSLGEK	857.466	2	119.5
AFAM_HUMAN	ESLLNHFLYEVAR	795.917	2	115.26
AFAM_HUMAN	SDVGFLPPFPTLDPEEK	944.473	2	112.35
AFAM_HUMAN	TINPAVDHC(+57.02)C(+57.02)K	657.8	2	108.16
AFAM_HUMAN	FIEDNIEYITIIAFAQYVQEATFEEMEK	1128.88	3	98.22
AFAM_HUMAN	RNPFVFAPTLLTVAVHFEEVAK	829.126	3	97.94
AFAM_HUMAN	FTDSENVC(+57.02)QER	692.793	2	96.74
AFAM_HUMAN	IC(+57.02)AMEGLPQK	573.786	2	93
AFAM_HUMAN	LKHELTDEELQSLFTNFANVVDK	897.463	3	89.45
AFAM_HUMAN	RHPDLSIPELLR	723.414	2	85.99
AFAM_HUMAN	VMNHIC(+57.02)SK	494.74	2	81.73
AFAM_HUMAN	GQC(+57.02)IIN(+.98)SNK	517.751	2	81.33
AFAM_HUMAN	KSDVGFLPPFPTLDPEEK	672.681	3	78.05
AFAM_HUMAN	GQC(+57.02)IINSNK	517.259	2	74.58
AFAM_HUMAN	LPNNVLQEK	527.798	2	73.35
AFAM_HUMAN	DADPDTFFAK	563.755	2	70.47
AFAM_HUMAN	FTFEYSR	475.224	2	67.65
AFAM_HUMAN	RPC(+57.02)FESLK	518.766	2	66.43
AFAM_HUMAN	TINPAVD(+21.98)HC(+57.02)C(+57.02)K	668.792	2	62.33
AFAM_HUMAN	VMN(+.98)HIC(+57.02)SK	495.231	2	61.14
AFAM_HUMAN	LC(+57.02)FFYNK	496.239	2	60.01
AFAM_HUMAN	FTD(+21.98)SENVC(+57.02)QER	703.784	2	56.05
AFAM_HUMAN	ESLLN(+.98)HFLYEVAR	531.275	3	54.11
AFAM_HUMAN	GQC(+57.02)IINSNKDDRPK	548.941	3	52.85
AFAM_HUMAN	DMVEYKDR	528.245	2	49.72
AFAM_HUMAN	AIPVTQYLK	516.808	2	48.52
AFAM_HUMAN	LPN(+.98)NVLQEK	528.291	2	41.53
AFAM_HUMAN	SDVGFLPPFPTLDPEEQ(sub K)	944.458	2	40.54
AFAM_HUMAN	RLC(+57.02)FFYNK	574.289	2	35.66
AFAM_HUMAN	FIEDNIEYITIIAFAQYVQEATFEEMEQ(sub K)	1128.87	3	30.45
AFAM_HUMAN	HELTDEELQSLFTNFANVVD(+57.02)K	836.073	3	28.88
AFAM_HUMAN	GQC(+57.02)IINSNK(+21.98)	528.25	2	22.01
AGRIN_HUMAN	TEATQGLVLWSGK	695.371	2	120.54
AGRIN_HUMAN	SAGDVDTLAFDGR	662.312	2	118
AGRIN_HUMAN	SIESTLDDLFR	648.327	2	71.59
AGRIN_HUMAN	STVPVNTNR	494.263	2	56.68
AGRIN_HUMAN	ALQSNHFELSLR	472.252	3	39.2
AGRIN_HUMAN	VVISGFGDPLIC(+57.02)DNQ(+.98)VSTGDTR	784.374	3	26.73
AGRIN_HUMAN	VVISGFGDPLIC(+57.02)DN(+.98)QVSTGDTR	784.38	3	22.9
AHNK_HUMAN	LGSPSGKTGTC(+57.02)R	610.805	2	24.75
AJAP1_HUMAN	AGLAKPPAAAK	497.806	2	61.28
AJAP1_HUMAN	DQAAALVPK	456.761	2	43.52
AKD1A_HUMAN	SQLTATSASR	511.267	2	23.2
AL1L1_HUMAN	GQALPDVVAK	499.288	2	34.1
ALBU_HUMAN	VFDEFKPLVEEPQNLIK	682.369	3	119.22
ALBU_HUMAN	TC(+57.02)VADESAENC(+57.02)DK	749.793	2	119.1
ALBU_HUMAN	MPC(+57.02)AEDYLSVVLNQLC(+57.02)VLHEK	840.078	3	114.48
ALBU_HUMAN	SHC(+57.02)IAEVENDEMPADLPSLAADFVESK	992.119	3	112.43
ALBU_HUMAN	YIC(+57.02)ENQDSISSK	722.323	2	110.99
ALBU_HUMAN	RMPC(+57.02)AEDYLSVVLNQLC(+57.02)VLHEK	892.108	3	108.72
ALBU_HUMAN	QNC(+57.02)ELFEQLGEYK	829.377	2	107.9
ALBU_HUMAN	LVNEVTEFAK	575.311	2	106.45
ALBU_HUMAN	AVMDDFAAFVEK	671.82	2	102.67
ALBU_HUMAN	VHTEC(+57.02)C(+57.02)HGDLLEC(+57.02)ADDR	696.284	3	100.54
ALBU_HUMAN	RHPYFYAPELLFFAK	633.669	3	96.1
ALBU_HUMAN	KVPQVSTPTLVEVSR	820.473	2	94.4
ALBU_HUMAN	SHC(+57.02)IAEVENDEMPADLPSLAADFVESQ(sub K)	992.107	3	92.19
ALBU_HUMAN	ALVLIAFAQYLQQC(+57.02)PFEDHVK	830.768	3	91.8
ALBU_HUMAN	SLHTLFGDK	509.271	2	89.09
ALBU_HUMAN	ADDKETC(+57.02)FAEEGK	750.321	2	88.42
ALBU_HUMAN	RHPDYSVVLLLR	489.952	3	88.04
ALBU_HUMAN	HPYFYAPELLFFAK	581.636	3	86.32
ALBU_HUMAN	C(+57.02)C(+57.02)TESLVNR	569.752	2	85.18
ALBU_HUMAN	RPC(+57.02)FSALEVDETYVPK	637.648	3	82.03
ALBU_HUMAN	LKEC(+57.02)C(+57.02)EKPLLEK	773.902	2	80.1
ALBU_HUMAN	LVAASQAALGL	507.304	2	79.49
ALBU_HUMAN	ETYGEMADC(+57.02)C(+57.02)AK	717.771	2	76.18
ALBU_HUMAN	Q(-17.03)NC(+57.02)ELFEQLGEYK	820.866	2	75.54
ALBU_HUMAN	C(+57.02)C(+57.02)AAADPHEC(+57.02)YAK	776.8	2	75
ALBU_HUMAN	ADDKETC(+57.02)FAEEGKK	814.367	2	73.58
ALBU_HUMAN	YLYEIAR	464.25	2	73.37
ALBU_HUMAN	MPC(+57.02)AEDYLSVVLNQ(+.98)LC(+57.02)VLHEK	840.412	3	71.88
ALBU_HUMAN	MPC(+57.02)AEDYLSVVLNK(sub Q)LC(+57.02)VLHEK	840.085	3	71.39
ALBU_HUMAN	DDNPNLPR	470.727	2	69.95
ALBU_HUMAN	LDELRDEGK	537.775	2	68.09
ALBU_HUMAN	YIC(+57.02)E(+21.98)NQDSISSK	733.313	2	67.23
ALBU_HUMAN	FQNALLVR	480.784	2	65.03
ALBU_HUMAN	RMPC(+57.02)AEDYLSVVLNQ(+.98)LC(+57.02)VLHEK	892.445	3	64.84
ALBU_HUMAN	LVNE(+14.02)VTEFAK	582.319	2	64.7
ALBU_HUMAN	YIC(+57.02)ENQD(+21.98)SISSK	733.316	2	62.95
ALBU_HUMAN	KQTALVELVK	564.852	2	62.6
ALBU_HUMAN	DLGEENFK	476.225	2	61.32
ALBU_HUMAN	LVNE(+14.02)VTEFAK(+57.02)	610.829	2	58.57
ALBU_HUMAN	Q(-17.03)EPERNEC(+57.02)FLQHK	566.596	3	58.18
ALBU_HUMAN	RMPC(+57.02)AEDYLSVVLN(+.98)QLC(+57.02)VLHEK	892.444	3	58.06
ALBU_HUMAN	QTALVELVK	500.805	2	57.12
ALBU_HUMAN	TYETTLEK	492.748	2	56.61
ALBU_HUMAN	MPC(+57.02)AEN(sub D)YLSVVLNQLC(+57.02)VLHEK	839.746	3	56.06
ALBU_HUMAN	FQN(+.98)ALLVR	481.277	2	55.54
ALBU_HUMAN	LC(+57.02)TVATLR	467.263	2	55.11
ALBU_HUMAN	LVN(+.98)E(+14.02)VTEFAK	582.81	2	54.08
ALBU_HUMAN	KYLYEIAR	528.298	2	53.39
ALBU_HUMAN	A(+57.02)LVLIAFAQYLQQC(+57.02)PFEDHVK	849.773	3	51.53
ALBU_HUMAN	FKDLGEEH(sub N)FK	625.314	2	50.67
ALBU_HUMAN	ALVLIAFAQYLQQC(+57.02)PFEDHVQ(sub K)	830.758	3	50.42
ALBU_HUMAN	TC(+57.02)VAD(+21.98)ESAENC(+57.02)DK	760.786	2	48.63
ALBU_HUMAN	LGEYG(sub K)FQNALLVR	740.4	2	48.18
ALBU_HUMAN	KVPQ(+.98)VSTPTLVEVSR	547.646	3	46.79
ALBU_HUMAN	LVN(+.98)EVTE(+14.02)FAK	582.811	2	44.17
ALBU_HUMAN	LKEC(+57.02)C(+57.02)D(sub E)KPLLEK	511.597	3	43.46
ALBU_HUMAN	KQTALVELVK(+14.02)	571.861	2	42.03
ALBU_HUMAN	EC(+57.02)C(+57.02)EKPLLEK	653.313	2	41.46
ALBU_HUMAN	RPC(+57.02)FG(sub S)ALEVDETYVPK	940.967	2	39.8
ALBU_HUMAN	DLGEEH(sub N)FK	487.732	2	38.27
ALBU_HUMAN	LDELRDEGQ(sub K)	537.755	2	31.93
ALBU_HUMAN	QTALVELL(sub V)K	507.813	2	31.67
ALBU_HUMAN	LGEYG(sub K)FQN(+.98)ALLVR	740.892	2	29.63
ALBU_HUMAN	QTALVELVK(+14.02)	507.813	2	27.98
ALBU_HUMAN	DAHK(+44.03)SEVAHR	597.306	2	27.61
ALBU_HUMAN	SHC(+57.02)IAEVEN(+.98)DEMPADLPSLAADFVESK	992.454	3	27.1
ALBU_HUMAN	EFNAETFTFHADIC(+57.02)TLSEK	754.013	3	26.73
ALBU_HUMAN	DA(sub V)FLGS(sub M)FLYEYS(sub A)R	784.374	2	25.47
ALBU_HUMAN	TC(+57.02)VADESAH(sub E)NCE(sub D)K	732.298	2	24.91
ALBU_HUMAN	ML(sub P)C(+57.02)AEDYLSVVLNQLC(+57.02)VLHEK	845.418	3	23.22
ALBU_HUMAN	ALVLIAFAK(sub Q)YLQQC(+57.02)PFEDHVK	830.775	3	23.12
ALBU_HUMAN	LDELRDEGK(+21.98)	548.767	2	21.85
ALDOA_HUMAN	GILAADESTGSIAK	666.851	2	102.47
ALDOA_HUMAN	ALANSLAC(+57.02)QGK	566.793	2	87.79
ALDOA_HUMAN	IGEHTPSALAIMENANVLAR	703.036	3	81.26
ALDOA_HUMAN	KELSDIAHR	534.794	2	68.03
ALDOA_HUMAN	FSHEEIAMATVTALR	559.287	3	67.46
ALDOA_HUMAN	AAQEEYVK	469.235	2	67.21
ALDOA_HUMAN	ELSDIAHR	470.746	2	60.64
ALDOA_HUMAN	QLLLTADDR	522.788	2	59.08
ALDOA_HUMAN	LQSIGTENTEENRR	823.91	2	55.4
ALDOA_HUMAN	RALAN(+.98)SLAC(+57.02)Q(+.98)GK	645.826	2	26.32
ALDOC_HUMAN	GILAADESVGSMAK	674.842	2	124.43
ALDOC_HUMAN	TPSALAILENANVLAR	826.97	2	118.24
ALDOC_HUMAN	GVVPLAGTDGETTTQGLDGLSER	1137.06	2	107.28
ALDOC_HUMAN	VDKGVVPLAGTDGETTTQGLDGLSER	872.442	3	102.71
ALDOC_HUMAN	DNAGAATEEFIK	633.304	2	90.5
ALDOC_HUMAN	ALQASALNAWR	600.828	2	88.63
ALDOC_HUMAN	RAEVN(+.98)GLAAQGK	607.83	2	86.83
ALDOC_HUMAN	YTPEEIAMATVTALR	555.956	3	82.03
ALDOC_HUMAN	KELSDIALR	522.806	2	62.39
ALDOC_HUMAN	RLSQIGVENTEENRR	600.98	3	61.94
ALDOC_HUMAN	ELSDIALR	458.759	2	39.11
ALDOC_HUMAN	AEVN(+.98)GLAAQGK	529.778	2	38.09
ALDOC_HUMAN	AEVNGLAAQGKYEGSGEDGGAAAQSLYIANHAY	1094.85	3	21.97
ALPK2_HUMAN	VHNAIAYGTR	551.292	2	24.32
ALS_HUMAN	VAGLLEDTFPGLLGLR	835.978	2	102.2
ALS_HUMAN	LAYLQPALFSGLAELR	588.002	3	95.81
ALS_HUMAN	NLIAAVAPGAFLGLK	727.939	2	95.68
ALS_HUMAN	DLHFLEELQLGHNR	574.296	3	90.76
ALS_HUMAN	LEYLLLSR	503.8	2	77.06
ALS_HUMAN	TFTPQPPGLER	621.826	2	72.25
ALS_HUMAN	LAELPADALGPLQR	732.414	2	69.42
ALS_HUMAN	SFEGLGQLEVLTLDHNQLQEVK	833.102	3	43.68
ALS_HUMAN	SLALGTFAHTPALASLGLSNNR	737.735	3	26.21
ALS_HUMAN	DFALQNPSAVPR	657.845	2	24.83
AMBP_HUMAN	KEDSC(+57.02)QLGYSAGPC(+57.02)MGMTSR	1117.96	2	155.48
AMBP_HUMAN	VVAQGVGIPEDSIFTMADR	1003	2	148.55
AMBP_HUMAN	GEC(+57.02)VPGEQEPEPILIPR	960.479	2	134.91
AMBP_HUMAN	WYNLAIGSTC(+57.02)PWLK	854.929	2	121.65
AMBP_HUMAN	EYC(+57.02)GVPGDGDEELLR	854.876	2	114.7
AMBP_HUMAN	C(+57.02)VLFPYGGC(+57.02)QGN(+.98)GNK	836.366	2	104.88
AMBP_HUMAN	AFIQLWAFDAVK	704.884	2	100.74
AMBP_HUMAN	KGVC(+57.02)EETSGAYEK	729.332	2	98.6
AMBP_HUMAN	GVC(+57.02)EETSGAYEK	665.284	2	97.25
AMBP_HUMAN	TVAAC(+57.02)NLPIVR	607.339	2	93.79
AMBP_HUMAN	ETLLQDFR	511.269	2	72.26
AMBP_HUMAN	KEDSC(+57.02)QLGYSAGPC(+57.02)M(+15.99)GMTSR	750.977	3	61.51
AMBP_HUMAN	AVLPQEEEGS(-18.01)GGGQLVTEVTK	704.031	3	49.8
AMBP_HUMAN	FIQLWAFDAVK	669.365	2	49.79
AMBP_HUMAN	EC(+57.02)LQTC(+57.02)R	483.711	2	48.16
AMBP_HUMAN	A(+57.02)FIQLWAFDAVK	733.397	2	43.03
AMBP_HUMAN	HHGPTITAK	481.264	2	39.36
AMD_HUMAN	REEEEVLDQGDFYSLLSK	719.683	3	109.87
AMD_HUMAN	EEEEVLDQGDFYSLLSK	1000.97	2	109.86
AMD_HUMAN	IPVDEEAFVIDFKPR	592.317	3	108.72
AMD_HUMAN	GSGGLNLGNFFASR	698.852	2	106.39
AMD_HUMAN	QSPQLPQAFYPVGHPVDVSFGDLLAAR	970.5	3	93.73
AMD_HUMAN	DGNYWVTDVALHQVFK	631.316	3	84.87
AMD_HUMAN	ANILYAWAR	539.296	2	81.98
AMD_HUMAN	NLFYLPHGLSIDK	758.909	2	81.77
AMD_HUMAN	GDHVWDGNSFDSK	732.315	2	80.23
AMD_HUMAN	EGPVLILGR	477.293	2	74.12
AMD_HUMAN	MENKPTSSELQK	696.344	2	71.83
AMD_HUMAN	EDVVHVHK	481.757	2	69.39
AMD_HUMAN	AGIEVQEIK	493.779	2	67.88
AMD_HUMAN	IVQFSPSGK	481.769	2	67.23
AMD_HUMAN	HAVSFMTC(+57.02)TQNVAPDMFR	704.65	3	63.33
AMD_HUMAN	NNLVIFHR	506.788	2	61.66
AMD_HUMAN	IPLLQQPK	468.797	2	60.81
AMD_HUMAN	TIPPEANIPIPVK	694.913	2	51.64
AMD_HUMAN	SDMVMMHEHHK	691.298	2	35.34
AMRA1_HUMAN	NPATSVTSQGTQTLALQ(+.98)LQNAETQTER	963.476	3	22.22
ANFC_HUMAN	TPPAEELAEPQAAGGGQK	875.934	2	153.51
ANFC_HUMAN	GDKAPGGGGANLK	571.302	2	38.85
ANGI_HUMAN	SSFQVTTC(+57.02)K	529.252	2	58.11
ANGI_HUMAN	NVVVAC(+57.02)EN(+.98)GLPVHLDQSIFR	756.72	3	54.81
ANGI_HUMAN	YC(+57.02)ESIMR	479.709	2	45.35
ANGT_HUMAN	ADSQAQLLLSTVVGVFTAPGLHLK	1233.19	2	148.08
ANGT_HUMAN	VEGLTFQQN(+.98)SLNWMK	898.438	2	136.57
ANGT_HUMAN	VEGLTFQQNSLNWMK	897.944	2	136
ANGT_HUMAN	QPFVQGLALYTPVVLPR	949.548	2	133.25
ANGT_HUMAN	VLSALQAVQGLLVAQGR	862.015	2	123.14
ANGT_HUMAN	SLDFTELDVAAEK	719.357	2	117.63
ANGT_HUMAN	ADSQAQLLLSTVVGVFTAPGLHLQ(sub K)	1233.17	2	117.2
ANGT_HUMAN	VEGLTFQQ(+.98)NSLNWMK	898.437	2	113.92
ANGT_HUMAN	Q(-17.03)PFVQGLALYTPVVLPR	941.036	2	113.4
ANGT_HUMAN	VEGLTFQQNSLNWM(+15.99)K	905.944	2	112.77
ANGT_HUMAN	ALQDQLVLVAAK	634.882	2	106.8
ANGT_HUMAN	AAMVGMLANFLGFR	499.929	3	105.13
ANGT_HUMAN	SLDFTELDVAAEK(+57.02)	747.87	2	102.75
ANGT_HUMAN	SLDFTELDVAAE(+57.02)K	747.869	2	102.53
ANGT_HUMAN	LDAHKVLSALQAVQGLLVAQGR	763.112	3	97.13
ANGT_HUMAN	DPTFIPAPIQAK	649.361	2	94.33
ANGT_HUMAN	ADSQAQLLLSTVVGVFTAPGLHLK(+57.02)	841.47	3	92.89
ANGT_HUMAN	VEGLTFQQ(+.98)NSLNWM(+15.99)K	906.439	2	91.38
ANGT_HUMAN	TGC(+57.02)SLMGASVDSTLAFNTYVHFQGK	897.757	3	91.07
ANGT_HUMAN	ANAGKPKDPTFIPAPIQAK	982.546	2	90.75
ANGT_HUMAN	VGEVLNSIFFELEADER	656.33	3	89.97
ANGT_HUMAN	ADSQAQ(+.98)LLLSTVVGVFTAPGLHLK	1233.68	2	88.22
ANGT_HUMAN	SLDFTELDVAAEKIDR	607.979	3	87.8
ANGT_HUMAN	VEGLTFQQN(+.98)SLNWM(+15.99)K	906.434	2	87.43
ANGT_HUMAN	TGC(+57.02)SLT(sub M)GASVDSTLAFNTYVHFQGK	887.758	3	87.05
ANGT_HUMAN	S(+57.02)LDFTELDVAAEK	747.871	2	86.84
ANGT_HUMAN	A(+57.02)LQDQLVLVAAK	663.392	2	85.7
ANGT_HUMAN	LQAILGVPWK	562.844	2	84.53
ANGT_HUMAN	FMQAVTGWK	534.27	2	83.96
ANGT_HUMAN	ALQDQLVLVAAK(+57.02)	663.392	2	83.15
ANGT_HUMAN	ADSQAQLLLSM(sub T)VVGVFTAPGLHLK	832.461	3	82.46
ANGT_HUMAN	SLDFTELD(+21.98)VAAEK	730.35	2	82.44
ANGT_HUMAN	AN(+.98)AGKPKDPTFIPAPIQAK	655.698	3	81.54
ANGT_HUMAN	AD(+57.02)SQAQLLLSTVVGVFTAPGLHLK	841.47	3	80.05
ANGT_HUMAN	FMQAVTGWK(+57.02)	562.781	2	79.87
ANGT_HUMAN	FM(+15.99)QAVTGWK	542.268	2	77.36
ANGT_HUMAN	LD(+57.02)AHKVLSALQAVQGLLVAQGR	782.12	3	76.06
ANGT_HUMAN	F(+57.02)MQAVTGWK	562.782	2	74.32
ANGT_HUMAN	SLDFTELDVAAE(+57.02)KIDR	626.986	3	73.17
ANGT_HUMAN	SLDFTE(+21.98)LDVAAEK	730.348	2	72.82
ANGT_HUMAN	D(+57.02)PTFIPAPIQAK	677.871	2	72.59
ANGT_HUMAN	LDAH(+57.02)KVLSALQAVQGLLVAQGR	782.119	3	71.89
ANGT_HUMAN	VLSP(sub A)LQAVQGLLVAQGR	583.684	3	71.88
ANGT_HUMAN	LDAHK(+57.02)VLSALQAVQGLLVAQGR	782.12	3	70.76
ANGT_HUMAN	SLDFTELDVAAEK(+57.02)IDR	626.984	3	70.09
ANGT_HUMAN	VEGLTFQQNSLNWMQ(sub K)	897.934	2	70.04
ANGT_HUMAN	L(+57.02)DAHKVLSALQAVQGLLVAQGR	782.12	3	67.86
ANGT_HUMAN	TSPVDEK(+57.02)ALQDQLVLVAAK	694.72	3	67.51
ANGT_HUMAN	TSPVDE(+57.02)KALQDQLVLVAAK	694.72	3	65.39
ANGT_HUMAN	ADSQAQLLLSTVVGVFTAPGLH(+57.02)LK	841.47	3	63.21
ANGT_HUMAN	Q(+43.01)PFVQGLALYTPVVLPR	971.053	2	62.52
ANGT_HUMAN	LDTEDKLR	495.266	2	61.95
ANGT_HUMAN	AD(+21.98)SQAQLLLSTVVGVFTAPGLHLK	829.79	3	60.81
ANGT_HUMAN	A(+57.02)DSQAQLLLSTVVGVFTAPGLHLK	841.473	3	58.84
ANGT_HUMAN	ANAGKPKD(+57.02)PTFIPAPIQAK	674.381	3	57.99
ANGT_HUMAN	AN(-17.03)AGKPKDPTFIPAPIQAK	649.695	3	57.56
ANGT_HUMAN	DPTFIPAPIQAK(+57.02)	677.871	2	56.89
ANGT_HUMAN	PFLFAVYDQSATALHFLGR	718.376	3	54.7
ANGT_HUMAN	SLDFTELDVAAEKID(+57.02)R	626.986	3	54.56
ANGT_HUMAN	P(sub A)DSQAQLLLSTVVGVFTAPGLHLK	831.137	3	53.05
ANGT_HUMAN	VQGLALYTPVVLPR	763.458	2	52.58
ANGT_HUMAN	A(+57.02)NAGKPKDPTFIPAPIQAK	674.377	3	51.79
ANGT_HUMAN	TSPVD(+57.02)EKALQDQLVLVAAK	694.72	3	51.22
ANGT_HUMAN	PKDPTFIPAPIQAK	761.935	2	49.34
ANGT_HUMAN	TS(+162.05)PVDEKALQDQLVLVAAK	729.729	3	46.75
ANGT_HUMAN	ALQD(+21.98)QLVLVAAK	645.873	2	46.47
ANGT_HUMAN	ADL(sub S)QAQLLLSTVVGVFTAPGLHLK	831.141	3	45.94
ANGT_HUMAN	SLDFTELDVAAEQ(sub K)	719.345	2	44.61
ANGT_HUMAN	Q(+57.02)PFVQGLALYTPVVLPR	652.377	3	43.63
ANGT_HUMAN	D(+21.98)PTFIPAPIQAK	660.352	2	42.4
ANGT_HUMAN	LDTEDK(+57.02)LR	523.777	2	41.48
ANGT_HUMAN	TGC(+57.02)SLMGASVDSTLAFNTYVHFQGQ(sub K)	897.744	3	41.31
ANGT_HUMAN	FM(-48.00)QAVTGWK	510.269	2	41.1
ANGT_HUMAN	STVVGVFTAPGLHLK	763.441	2	38.59
ANGT_HUMAN	SALQAVQGLLVAQGR	755.938	2	36.62
ANGT_HUMAN	ALYTPVVLPR	564.842	2	36.58
ANGT_HUMAN	HLVIHNESTC(+57.02)EQLAK	593.633	3	35.1
ANGT_HUMAN	ANAGK(+57.02)PKDPTFIPAPIQAK	674.379	3	34.64
ANGT_HUMAN	FVQGLALYTPVVLPR	558.331	3	33.77
ANGT_HUMAN	FMQAVTGW(+29.97)K	549.259	2	33.25
ANGT_HUMAN	LD(+21.98)TEDKLR	506.258	2	32.86
ANGT_HUMAN	VGEVLN(+.98)SIFFELEADER	656.654	3	32.43
ANGT_HUMAN	AD(+45.99)SQAQLLLSTVVGVFTAPGLHLK	837.795	3	32.01
ANGT_HUMAN	FMQAVTGWK(+21.98)	545.261	2	31.78
ANGT_HUMAN	DPTFIPAPIQAK(+21.98)	660.353	2	29.77
ANGT_HUMAN	VLSALQ(+.98)AVQGLLVAQGR	575.342	3	29.4
ANGT_HUMAN	FMQAVTGWK(+14.02)(+15.99)	549.272	2	28.59
ANGT_HUMAN	MQAVTGWK	460.737	2	26.86
ANGT_HUMAN	ADSQAK(sub Q)LLLSTVVGVFTAPGLHLK	1233.2	2	26.59
ANGT_HUMAN	T(+57.02)SPVDEKALQDQLVLVAAK	694.72	3	25.47
ANGT_HUMAN	Q(+.98)PFVQGLALYTPVVLPR	950.039	2	23.46
ANGT_HUMAN	LDTE(+21.98)DKLR	506.26	2	23.01
ANGT_HUMAN	VEGLTFQQ(+.98)N(+.98)SLNWMK	898.938	2	22.33
ANGT_HUMAN	TGC(+57.02)SLMGASVDSTLAFN(+.98)TYVHFQGK	898.089	3	22.12
ANPRA_HUMAN	IHLSSETK	457.75	2	23.72
ANT3_HUMAN	NDNDNIFLSPLSISTAFAMTK	1150.07	2	146.87
ANT3_HUMAN	NDN(+.98)DNIFLSPLSISTAFAMTK	1150.56	2	143.89
ANT3_HUMAN	KATEDEGSEQKIPEATNR	1001.99	2	128.65
ANT3_HUMAN	NDNDNIFLSPLSISTAFAM(+15.99)TK	1158.07	2	123.38
ANT3_HUMAN	ADGESC(+57.02)SASMMYQEGK	875.841	2	122.78
ANT3_HUMAN	EQLQDMGLVDLFSPEK	616.973	3	122.59
ANT3_HUMAN	ITDVIPSEAINELTVLVLVNTIYFK	1402.79	2	121.96
ANT3_HUMAN	ATEDEGSEQKIPEATNR	937.94	2	121.78
ANT3_HUMAN	N(+.98)DNDNIFLSPLSISTAFAMTK	1150.56	2	119.68
ANT3_HUMAN	TSDQIHFFFAK	670.835	2	118.07
ANT3_HUMAN	EQLQDMGLVDLFSPEK(+57.02)	953.467	2	115.28
ANT3_HUMAN	AFLEVNEEGSEAAASTAVVIAGR	764.387	3	115.18
ANT3_HUMAN	VAEGTQVLELPFK	715.896	2	112.24
ANT3_HUMAN	EVPLNTIIFMGR	695.38	2	111.07
ANT3_HUMAN	FATTFYQHLADSK	764.873	2	109.72
ANT3_HUMAN	LQPLDFKENAEQSR	837.924	2	108.38
ANT3_HUMAN	ADGESC(+57.02)SASMM(+15.99)YQEGK	883.836	2	106.9
ANT3_HUMAN	NDNDN(+.98)IFLSPLSISTAFAMTK	1150.56	2	106.53
ANT3_HUMAN	DDLYVSDAFHK	655.306	2	105.95
ANT3_HUMAN	GDDITMVLILPKPEK	834.963	2	104.5
ANT3_HUMAN	ADGESC(+57.02)SASM(+15.99)MYQEGK	883.835	2	103.42
ANT3_HUMAN	DIPMNPMC(+57.02)IYR	705.322	2	101.05
ANT3_HUMAN	SKLPGIVAEGR	563.833	2	99.23
ANT3_HUMAN	EQLQDM(+15.99)GLVDLFSPEK	932.953	2	97.79
ANT3_HUMAN	ITDVIPSEAINELTVLVLVNTIYFQ(sub K)	1402.77	2	97.76
ANT3_HUMAN	EVPLN(+.98)TIIFMGR	695.873	2	94.53
ANT3_HUMAN	LPGIVAEGR	456.269	2	90.12
ANT3_HUMAN	RVAEGTQVLELPFK	529.635	3	86.55
ANT3_HUMAN	EVPLNTIIFM(+15.99)GR	703.377	2	83.84
ANT3_HUMAN	VAEGTQVLELPFKGDDITMVLILPKPEK	1027.57	3	82.31
ANT3_HUMAN	DDLYVSDAFHK(+57.02)	683.817	2	80.71
ANT3_HUMAN	EQLQD(+21.98)MGLVDLFSPEK	935.947	2	70.93
ANT3_HUMAN	ANRPFLVFIR	616.867	2	70.08
ANT3_HUMAN	ATE(+21.98)DEGSEQKIPEATNR	948.932	2	69.38
ANT3_HUMAN	NDN(+.98)DNIFLSPLSISTAFAM(+15.99)TK	772.706	3	69.3
ANT3_HUMAN	DIPMNPM(+15.99)C(+57.02)IYR	713.32	2	68.72
ANT3_HUMAN	ATED(+21.98)EGSEQKIPEATNR	948.933	2	68.29
ANT3_HUMAN	DIPM(+15.99)NPMC(+57.02)IYR	713.319	2	65.54
ANT3_HUMAN	FRIEDGFSLK	606.325	2	64.6
ANT3_HUMAN	IEDGFSLK	454.739	2	62.2
ANT3_HUMAN	HGSPVDIC(+57.02)TAKPR	719.367	2	60.31
ANT3_HUMAN	E(+21.98)QLQDMGLVDLFSPEK	935.95	2	59.65
ANT3_HUMAN	ADGE(+21.98)SC(+57.02)SASMMYQEGK	886.83	2	55.59
ANT3_HUMAN	RVWELSK	459.264	2	52.2
ANT3_HUMAN	E(-18.01)QLQD(+57.02)MGLVDLFSPEK	944.457	2	50.74
ANT3_HUMAN	SDQIHFFFAK	620.311	2	50.73
ANT3_HUMAN	AFLEVN(+.98)EEGSEAAASTAVVIAGR	764.721	3	47.14
ANT3_HUMAN	FSPENTRK	489.754	2	46.62
ANT3_HUMAN	SPVDIC(+57.02)TAKPR	622.327	2	45.32
ANT3_HUMAN	GDDITMVLILPK(+57.02)PEK	575.986	3	44.24
ANT3_HUMAN	K(+57.02)ATEDEGSEQKIPEATNR	687.334	3	44.24
ANT3_HUMAN	VAEGTQ(+.98)VLELPFKGDDITMVLILPKPEK	1027.9	3	44.15
ANT3_HUMAN	ELTPEVLQEWLDELEEMMLVVHMPR	1022.84	3	43.28
ANT3_HUMAN	TSDQIHFFFAK(+57.02)	466.567	3	43.14
ANT3_HUMAN	KATE(+57.02)DEGSEQKIPEATNR	687.334	3	43.01
ANT3_HUMAN	VAEGTK(sub Q)VLELPFKGDDITMVLILPKPEK	1027.58	3	42.71
ANT3_HUMAN	SISTAFAMTK	528.773	2	40.35
ANT3_HUMAN	D(+57.02)IPMNPMC(+57.02)IYR	733.832	2	39.59
ANT3_HUMAN	SKLPGIVAE(+21.98)GR	574.824	2	38.12
ANT3_HUMAN	FATTFYQHLADSK(+57.02)	529.26	3	36.86
ANT3_HUMAN	PLNTIIFMGR	581.326	2	36.63
ANT3_HUMAN	E(+57.02)VPLNT(-18.01)IIFMGR	714.888	2	36.15
ANT3_HUMAN	TTFYQHLADSK	655.822	2	35.16
ANT3_HUMAN	ITDVIPSEAINELTVLVLVN(+.98)TIYFK	935.864	3	33.41
ANT3_HUMAN	F(+57.02)ATTFYQHLADSK	529.26	3	33
ANT3_HUMAN	ATEDEGSE(+57.02)QKIPEATNR	644.635	3	32.81
ANT3_HUMAN	HGSPVDIC(+57.02)TAK	592.79	2	31.99
ANT3_HUMAN	L(+57.02)QPLDFK	459.258	2	29.71
ANT3_HUMAN	HGSPVDIC(+57.02)TQ(sub A)KPR	747.879	2	28.44
ANT3_HUMAN	DIPM(-48.00)NPMC(+57.02)IYR	454.549	3	28.34
ANT3_HUMAN	KATE(+21.98)DEGSEQ(+.98)KIPEATNR	1013.48	2	27.49
ANT3_HUMAN	EQLQ(+.98)D(+14.02)MGLVDLFSPEK	932.455	2	26.85
ANT3_HUMAN	ELTPEVLQ(+.98)EWLDELEEMMLVVHMPR	1023.17	3	26.67
ANT3_HUMAN	ITDVIPSEAINE(+21.98)LTVLVLVNTIYFK	942.861	3	26.61
ANT3_HUMAN	KATEDEGSE(+21.98)QKIPEATNR	675.655	3	26.19
ANT3_HUMAN	KATEDEGSEK(sub Q)KIPEATNR	668.336	3	26.17
ANT3_HUMAN	MYSNVIGTVTSGKR	504.935	3	24.59
ANT3_HUMAN	NRPFLVFIR	581.347	2	24.3
ANT3_HUMAN	FG(sub A)N(sub T)TFYQHLADSK	764.364	2	23.3
ANT3_HUMAN	A(+57.02)TEDEGSEQKIPEATNR	644.635	3	23.05
AP2B1_HUMAN	APEVSQYIYQVYDSILK	672.682	3	41.1
AP4B1_HUMAN	TSSFAASGPLIPEEN(+.98)K	824.908	2	21.88
APLP1_HUMAN	Q(-17.03)ALNEHFQSILQTLEEQVSGER	1270.12	2	134.46
APLP1_HUMAN	SGSC(+57.02)AHPHHQVVPFR	858.411	2	129.77
APLP1_HUMAN	HQEAQEAC(+57.02)SSQGLILHGSGMLLPC(+57.02)GSDR	1013.47	3	128.94
APLP1_HUMAN	HYQHVAAVDPEK	697.346	2	127.76
APLP1_HUMAN	AALEGFLAALQADPPQAER	984.516	2	122.89
APLP1_HUMAN	FQVHTHLQVIEER	818.435	2	122.11
APLP1_HUMAN	QALNEHFQSILQTLEEQVSGER	1278.64	2	114.23
APLP1_HUMAN	RAALEGFLAALQADPPQAER	708.711	3	109.6
APLP1_HUMAN	C(+57.02)LPGEFVSEALLVPEGC(+57.02)R	1016.99	2	109.46
APLP1_HUMAN	Q(+.98)ALNEHFQSILQTLEEQVSGER	853.092	3	101.86
APLP1_HUMAN	VEQATQAIPMER	686.847	2	98.81
APLP1_HUMAN	DELAPAGTGVSR	586.798	2	95.89
APLP1_HUMAN	QALN(+.98)EHFQSILQTLEEQVSGER	853.089	3	92.97
APLP1_HUMAN	VEQATQAIPM(+15.99)ER	694.845	2	90.6
APLP1_HUMAN	VIALINDQR	521.306	2	90.54
APLP1_HUMAN	QMYPELQIAR	624.824	2	84.31
APLP1_HUMAN	LVETHATR	463.757	2	79.69
APLP1_HUMAN	A(+43.01)ALEGFLAALQADPPQAER	671.014	3	79.35
APLP1_HUMAN	SLAGGSPGAAEAPGSAQVAGLC(+57.02)GR	1071.02	2	79.22
APLP1_HUMAN	VIALIN(+.98)DQR	521.798	2	78.54
APLP1_HUMAN	QALNEHFQ(+.98)SILQTLEEQVSGER	853.088	3	77.39
APLP1_HUMAN	GSTEQDAASPEK	610.276	2	77.07
APLP1_HUMAN	Q(-17.03)MYPELQIAR	616.309	2	75.88
APLP1_HUMAN	A(+57.02)ALEGFLAALQADPPQAER	675.684	3	72.44
APLP1_HUMAN	DDTPMTLPK	509.25	2	69.06
APLP1_HUMAN	MNPLEQYER	590.277	2	68.6
APLP1_HUMAN	HYQHVAAVD(+21.98)PEK	708.338	2	67.57
APLP1_HUMAN	EWAMADNQSK	590.258	2	66.67
APLP1_HUMAN	WEPDPQR	464.219	2	65.74
APLP1_HUMAN	GGLQPPDSKDDTPMTLPK	632.986	3	63.86
APLP1_HUMAN	P(sub A)ALEGFLAALQADPPQAER	665.349	3	63.19
APLP1_HUMAN	HYQH(+57.02)VAAVDPEK	484.241	3	61.36
APLP1_HUMAN	C(+58.01)LPGEFVSEALLVPEGC(+57.02)R	678.659	3	61.26
APLP1_HUMAN	QM(+15.99)YPELQIAR	632.823	2	59.77
APLP1_HUMAN	HYQHVAAVDPEK(+57.02)	725.859	2	58.28
APLP1_HUMAN	HY(+15.99)QHVAAVDPEK	470.566	3	58.16
APLP1_HUMAN	Q(-17.03)ALNEHFQ(+.98)SILQTLEEQVSGER	847.413	3	57.94
APLP1_HUMAN	FVSEALLVPEGC(+57.02)R	738.878	2	57.52
APLP1_HUMAN	QALP(sub N)EHFQSILQTLEEQVSGER	1270.14	2	57.46
APLP1_HUMAN	HQEAQ(+.98)EAC(+57.02)SSQ(+.98)GLILHGSGMLLPC(+57.02)GSDR	1014.12	3	56.45
APLP1_HUMAN	AP(sub A)LEGFLAALQADPPQAER	665.351	3	56.42
APLP1_HUMAN	GSTEQD(+21.98)AASPEK	621.268	2	55.85
APLP1_HUMAN	D(+57.02)(+14.02)DTPMTLPK	544.768	2	55.82
APLP1_HUMAN	HYQHVAAVD(+57.02)PEK	725.857	2	54.43
APLP1_HUMAN	AALE(+21.98)GFLAALQADPPQAER	664.005	3	53.69
APLP1_HUMAN	H(+57.02)YQHVAAVDPEK	725.855	2	53.59
APLP1_HUMAN	DDTPM(+15.99)TLPK	517.247	2	53.54
APLP1_HUMAN	EWAMAD(+21.98)NQSK	601.25	2	53.01
APLP1_HUMAN	Q(-17.03)ALN(+.98)EHFQSILQTLEEQVSGER	847.412	3	52.69
APLP1_HUMAN	GSTE(+21.98)QDAASPEK	621.268	2	50.93
APLP1_HUMAN	VE(+21.98)QATQAIPMER	697.839	2	50.89
APLP1_HUMAN	VE(+57.02)QATQAIPMER	715.357	2	50.23
APLP1_HUMAN	QALNEHFQSILQ(+.98)TLEEQVSGER	853.092	3	49.53
APLP1_HUMAN	C(+57.02)(+57.02)LPGEFVSEALLVPEGC(+57.02)R	697.334	3	48.46
APLP1_HUMAN	LEAPAPGGSSEDK	629.302	2	44.35
APLP1_HUMAN	DE(+21.98)LAPAGTGVSR	597.791	2	41.46
APLP1_HUMAN	QALN(+.98)EHFQ(+.98)SILQTLEEQVSGER	853.419	3	39.51
APLP1_HUMAN	AALEGFLAALQAD(+21.98)PPQAER	664.004	3	39.08
APLP1_HUMAN	QALNEHFQSN(sub I)LQTLEEQVSGER	853.079	3	38.54
APLP1_HUMAN	AALEGFLAALQADPPQAER(-.98)	656.346	3	38.38
APLP1_HUMAN	GFPFHSSEIQ	574.771	2	38.16
APLP1_HUMAN	GGLQ(+.98)PPDSK	450.228	2	37.86
APLP1_HUMAN	LVE(+21.98)THATR	474.748	2	37.56
APLP1_HUMAN	GGLQ(+.98)PPDSKDDTPMTLPK	633.317	3	36.72
APLP1_HUMAN	Q(-17.03)M(+15.99)YPELQIAR	624.308	2	36.7
APLP1_HUMAN	HQQ(sub E)AQEAC(+57.02)SSQGLILHGSGMLLPC(+57.02)GSDR	1013.13	3	35.82
APLP1_HUMAN	G(+57.02)GLQPPDSK	478.247	2	34.12
APLP1_HUMAN	C(+57.02)LRDPQR	472.741	2	29.15
APLP1_HUMAN	VIALINDQRR	599.355	2	27.09
APLP1_HUMAN	QALNEY(sub H)FQSILQTLEEQVSGER	861.43	3	26.27
APLP1_HUMAN	CM(sub L)PT(sub G)EFVSEALLVPEGC(+57.02)R	1019.48	2	25.01
APLP1_HUMAN	EWAM(+15.99)ADNQSK	598.255	2	24.95
APLP1_HUMAN	FHSSEIQR	502.252	2	23.63
APLP1_HUMAN	Q(-15.01)ALNEHFQSILQTLEEQVSGER	1271.12	2	23
APLP2_HUMAN	GSGVGEQDGGLIGAEEK	801.883	2	117.05
APLP2_HUMAN	AVC(+57.02)SQEAMTGPC(+57.02)R	733.813	2	100.73
APLP2_HUMAN	LNMHVNIQTGK	627.835	2	96.71
APLP2_HUMAN	KGSGVGEQDGGLIGAEEK	577.624	3	94.39
APLP2_HUMAN	VGGLEEERESVGPLR	542.952	3	93.8
APLP2_HUMAN	FIYGGC(+57.02)GGNR	550.75	2	92.06
APLP2_HUMAN	EEVLQYC(+57.02)QEMYPELQITNVMEANQR	1039.14	3	86.64
APLP2_HUMAN	Q(-17.03)TLIQHFQAMVK	713.88	2	77.76
APLP2_HUMAN	VPYVAQEIQEEIDELLQEQR	810.411	3	76.2
APLP2_HUMAN	VEAMLNDR	474.234	2	74.24
APLP2_HUMAN	Q(-17.03)QLVETHLAR	589.318	2	73
APLP2_HUMAN	C(+57.02)LVGEFVSDVLLVPEK	601.99	3	72.34
APLP2_HUMAN	EWEEAELQAK	616.793	2	68.96
APLP2_HUMAN	HYQHVLAVDPEK	479.248	3	67.35
APLP2_HUMAN	SQVMTHLHVIEER	526.94	3	64.78
APLP2_HUMAN	VEAMLN(+.98)DR	474.726	2	63.23
APLP2_HUMAN	VSIDNWC(+57.02)R	525.245	2	59.23
APLP2_HUMAN	EMIFNAER	505.242	2	57.67
APLP2_HUMAN	VEAM(+15.99)LNDR	482.233	2	55.32
APLP2_HUMAN	WYFDLSK	479.738	2	51.11
APLP2_HUMAN	EMIFN(+.98)AER	505.734	2	49.21
APLP2_HUMAN	EM(+15.99)IFNAER	513.239	2	42.47
APLP2_HUMAN	MEVC(+57.02)ENHQHWHTVVK	645.295	3	39.89
APLP2_HUMAN	MAATGTAAAAATGR	610.805	2	24.98
APOA_HUMAN	TPENYPN(+.98)AGLTEN(+.98)YC(+57.02)R	950.907	2	48.93
APOA_HUMAN	YILQGVTSWGLGC(+57.02)AR	840.927	2	35.01
APOA1_HUMAN	DYVSQFEGSALGK	700.838	2	142.08
APOA1_HUMAN	VSFLSALEEYTK	693.861	2	141.93
APOA1_HUMAN	LLDNWDSVTSTFSK	806.895	2	139.02
APOA1_HUMAN	EQLGPVTQEFWDNLEK	966.971	2	134.08
APOA1_HUMAN	LLDN(+.98)WDSVTSTFSK	807.388	2	129.63
APOA1_HUMAN	LREQLGPVTQEFWDNLEK	734.71	3	127.95
APOA1_HUMAN	LREQLGPVTQEFWDNLEKETEGLR	963.158	3	126.11
APOA1_HUMAN	EQLGPVTQEFWDN(+.98)LEK	967.463	2	123.97
APOA1_HUMAN	EQLGPVTQEFWDNLEK(+57.02)	995.477	2	120
APOA1_HUMAN	L(+57.02)LDNWDSVTSTFSK	835.406	2	119.4
APOA1_HUMAN	DSGRDYVSQFEGSALGK	908.428	2	118.58
APOA1_HUMAN	THLAPYSDELR	651.327	2	113.01
APOA1_HUMAN	LREQLGPVTQEFWDN(+.98)LEK	735.04	3	112.99
APOA1_HUMAN	D(+57.02)YVSQFEGSALGK	729.35	2	111.35
APOA1_HUMAN	LLDNW(+31.99)DSVTSTFSK	822.891	2	110.6
APOA1_HUMAN	LLDNWDSVTSTFSK(+57.02)	835.406	2	109.22
APOA1_HUMAN	DLATVYVDVLK	618.347	2	108.49
APOA1_HUMAN	VKDLATVYVDVLK	731.929	2	107.95
APOA1_HUMAN	ATEHLSTLSEK	608.314	2	107.87
APOA1_HUMAN	DYVSQFEGSALGK(+57.02)	729.347	2	105.62
APOA1_HUMAN	V(+57.02)SFLSALEEYTK	722.37	2	105.14
APOA1_HUMAN	DLATVYVDVLK(+57.02)DSGR	854.448	2	102.17
APOA1_HUMAN	VSFLSALEEY(+15.99)TK	701.859	2	101.31
APOA1_HUMAN	EQLGPVTQEFW(+31.99)DNLEK	982.966	2	100.39
APOA1_HUMAN	D(+15.99)YVSQFEGSALGK	708.836	2	100.25
APOA1_HUMAN	DY(+15.99)VSQFEGSALGK	708.836	2	100.23
APOA1_HUMAN	VKDLATVYVDVLK(+57.02)DSGR	645.689	3	98.71
APOA1_HUMAN	VSFLSALEEYTK(+57.02)	722.372	2	97.31
APOA1_HUMAN	LLDNW(+15.99)DSVTSTFSK	814.895	2	94.89
APOA1_HUMAN	A(+57.02)TEHLSTLSEK	636.826	2	94.19
APOA1_HUMAN	LREQLGPVTQEFW(+31.99)DNLEK	745.374	3	93
APOA1_HUMAN	VQPYLDDFQK	626.813	2	92.53
APOA1_HUMAN	E(+43.01)QLGPVTQEFWDNLEK	988.474	2	91.93
APOA1_HUMAN	EQLGPVTQEFW(+3.99)DNLEK	968.968	2	91.1
APOA1_HUMAN	L(+57.02)REQLGPVTQEFWDNLEK	753.717	3	90.46
APOA1_HUMAN	QGLLPVLESFK	615.858	2	90.04
APOA1_HUMAN	LLDN(+.98)W(+31.99)DSVTSTFSK	823.382	2	88.89
APOA1_HUMAN	KWQEEMELYR	706.337	2	88.76
APOA1_HUMAN	LLDNW(+3.99)DSVTSTFSK	808.895	2	88.53
APOA1_HUMAN	LLDNWD(+21.98)SVTSTFSK	817.884	2	88.25
APOA1_HUMAN	L(+43.01)LDNWDSVTSTFSK	828.398	2	86.14
APOA1_HUMAN	LEALKENGGAR	579.316	2	86.12
APOA1_HUMAN	DLATVYVDVLK(+57.02)	646.858	2	85.96
APOA1_HUMAN	LREQLGPVTQEFWDNLE(+57.02)K	753.717	3	85.37
APOA1_HUMAN	T(+57.02)HLAPYSDELR	679.837	2	85.29
APOA1_HUMAN	LREQLGPVTQEFWDNLEK(+57.02)ETEGLR	982.17	3	85.01
APOA1_HUMAN	AK(+27.99)VQPYLDDFQK	740.378	2	84.74
APOA1_HUMAN	LSPLGEEMR	516.262	2	84.22
APOA1_HUMAN	LEALKEN(+.98)GGAR	579.809	2	84.03
APOA1_HUMAN	ETEGLRQEMSK	654.316	2	84.03
APOA1_HUMAN	A(+57.02)KVQPYLDDFQK	754.888	2	83.96
APOA1_HUMAN	WQEEMELYR	642.29	2	83.74
APOA1_HUMAN	LLDNWDSVTSTFSK(+57.02)LR	647.002	3	83.67
APOA1_HUMAN	VSFLSALE(+21.98)EYTK	704.853	2	83.24
APOA1_HUMAN	LREQLGPVTQEFWDNLEQ(sub K)	1101.55	2	82.38
APOA1_HUMAN	K(+57.02)WQEEMELYR	734.847	2	82.09
APOA1_HUMAN	AK(+57.02)VQPYLDDFQK	754.889	2	81.85
APOA1_HUMAN	VQPYLDDFQKK	690.86	2	80.29
APOA1_HUMAN	DYVSQFE(+21.98)GSALGK	711.827	2	79.68
APOA1_HUMAN	D(+57.02)LATVYVDVLK	646.858	2	79.6
APOA1_HUMAN	QGLLPVLESFK(+57.02)	644.369	2	79.46
APOA1_HUMAN	T(+43.01)HLAPYSDELR	672.83	2	79.3
APOA1_HUMAN	D(+57.02)SGRDYVSQFEGSALGK	936.941	2	79.14
APOA1_HUMAN	Q(-17.03)GLLPVLESFK	607.345	2	78.69
APOA1_HUMAN	KWQEEM(+15.99)ELYR	476.559	3	77.98
APOA1_HUMAN	VEPLRAELQEGAR	734.399	2	77.18
APOA1_HUMAN	WQEEM(+15.99)ELYR	650.286	2	77.06
APOA1_HUMAN	LAEYHAK(+57.02)ATEHLSTLSEK	695.692	3	75.57
APOA1_HUMAN	QGLLPVLESFK(+57.02)VSFLSALEEYTK	885.813	3	73.65
APOA1_HUMAN	THLAPY(+15.99)SDELR	659.324	2	72.8
APOA1_HUMAN	THLS(sub A)PYSDELR	659.326	2	72.43
APOA1_HUMAN	V(+43.01)SFLSALEEYTK	715.363	2	71.63
APOA1_HUMAN	LHELQEK(+57.02)LSPLGEEMR	656.006	3	71.62
APOA1_HUMAN	W(+57.02)QEEMELYR	670.8	2	71.29
APOA1_HUMAN	LLDNW(+29.97)DSVTSTFSK	821.882	2	69.28
APOA1_HUMAN	QLNLK(+57.02)LLDNWDSVTSTFSK	756.061	3	68.95
APOA1_HUMAN	V(+27.99)KDLATVYVDVLK	745.926	2	68.89
APOA1_HUMAN	TH(+26.02)LAPYSDELR	664.334	2	68.77
APOA1_HUMAN	V(+57.02)EPLRAELQEGAR	762.908	2	68.68
APOA1_HUMAN	Q(+.98)GLLPVLESFK	616.35	2	67.75
APOA1_HUMAN	DLATVYVDVLKD(+57.02)SGR	569.968	3	67.65
APOA1_HUMAN	Q(-17.03)GLLPVLESFK(+57.02)	635.855	2	67.6
APOA1_HUMAN	A(+43.01)TEHLSTLSEK	629.818	2	67.45
APOA1_HUMAN	DYVSQFEGSALGK(+57.02)QLNLK	685.356	3	67.25
APOA1_HUMAN	DSGRDYVSK(sub Q)FEGSALGK	908.445	2	67.19
APOA1_HUMAN	LREQLGPVTQEFW(+15.99)DNLEK	740.044	3	66.84
APOA1_HUMAN	AKPALEDLR	506.793	2	66.33
APOA1_HUMAN	ATEHLSTLSEK(+57.02)	636.825	2	66.07
APOA1_HUMAN	V(+57.02)KDLATVYVDVLK	507.296	3	66
APOA1_HUMAN	LREQLGPVTQ(+.98)EFWDN(+.98)LEK	735.364	3	65.81
APOA1_HUMAN	LREQLGPVTQ(+.98)EFWDNLEK	735.044	3	65.8
APOA1_HUMAN	LREQLGPVTQEFW(+3.99)DNLEK	736.04	3	65.5
APOA1_HUMAN	THLAPYSDELRQR	529.275	3	65.34
APOA1_HUMAN	LREQLGPVTQEFWDNLEK(+57.02)	753.718	3	65.28
APOA1_HUMAN	VSFLSALEEYTK(+43.01)	715.366	2	65.12
APOA1_HUMAN	THLAPYSD(+15.99)ELR	659.325	2	64.88
APOA1_HUMAN	ETEGLRQEMSK(+57.02)	682.827	2	64.88
APOA1_HUMAN	VQPYLDDFQK(+57.02)	655.324	2	64.76
APOA1_HUMAN	TH(+57.02)LAPYSDELR	679.841	2	64.41
APOA1_HUMAN	ATEHLSTLSE(+21.98)K	619.305	2	64.33
APOA1_HUMAN	EQLGPVTQEFWDNLE(+57.02)K	995.483	2	64.24
APOA1_HUMAN	ATEH(+57.02)LSTLSEK	636.827	2	63.86
APOA1_HUMAN	LEALK(+27.99)EN(+.98)GGAR	593.807	2	63.66
APOA1_HUMAN	Q(+43.01)GLLPVLESFK	637.361	2	63.42
APOA1_HUMAN	Q(+57.02)LNLKLLDNWDSVTSTFSK	756.063	3	63.37
APOA1_HUMAN	DLATVYVD(+21.98)VLK	629.339	2	63.27
APOA1_HUMAN	LHELQEK(+27.99)LSPLGEEMR	646.33	3	62.79
APOA1_HUMAN	VSFLSALEEYTK(+162.05)	774.888	2	62.57
APOA1_HUMAN	EQLGPVTK(sub Q)EFWDNLEK	966.984	2	62.49
APOA1_HUMAN	DLATVYVDVLKDSGRDYVSQFEGSALGK	1011.51	3	61.93
APOA1_HUMAN	Q(-17.03)GLLPVLESFK(+57.02)VSFLSALEEYTK	880.136	3	61.9
APOA1_HUMAN	L(+57.02)SPLGEEMR	544.774	2	61.38
APOA1_HUMAN	THLAPY(+31.99)SDELR	667.321	2	59.75
APOA1_HUMAN	LLDNWDSVTSTFSK(+114.04)LR	666.007	3	59.57
APOA1_HUMAN	LREQLGPVTQEFWD(+15.99)NLEK	740.043	3	59.3
APOA1_HUMAN	LSPLGEEMRDR	651.827	2	59.2
APOA1_HUMAN	LREQLGPVTQEFWDNLQ(sub E)KETEGLR	962.826	3	58.9
APOA1_HUMAN	DSGRDYVSQFEGSALGK(+57.02)	624.962	3	58.66
APOA1_HUMAN	Q(+57.02)GLLPVLESFK	644.368	2	58.28
APOA1_HUMAN	THLAPYSD(+57.02)ELR	679.839	2	57.8
APOA1_HUMAN	LEALKE(+57.02)N(+.98)GGAR	608.321	2	57.37
APOA1_HUMAN	V(+57.02)QPYLDDFQK	655.323	2	57.34
APOA1_HUMAN	AKPALEDLRQGLLPVLESFK	742.095	3	56.95
APOA1_HUMAN	QGLLPVLE(+21.98)SFK	626.849	2	55.71
APOA1_HUMAN	VSFLSALEEY(+125.90)TK	756.81	2	55.55
APOA1_HUMAN	DSGRD(+57.02)YVSQFEGSALGK	624.964	3	55.47
APOA1_HUMAN	W(+31.99)QEEM(+15.99)ELYR	666.282	2	55.28
APOA1_HUMAN	ETEGLRQEM(+15.99)SK	662.315	2	54.95
APOA1_HUMAN	E(+43.01)TEGLRQEMSK	675.819	2	54.91
APOA1_HUMAN	VQPYLD(+21.98)DFQK	637.805	2	54.72
APOA1_HUMAN	QLNLKLLD(+57.02)NWDSVTSTFSK	756.063	3	54.59
APOA1_HUMAN	VSFLSALEEY(+44.99)TK	716.354	2	54.07
APOA1_HUMAN	VSFLSALEEYTKK	505.608	3	54.05
APOA1_HUMAN	LREQLGPVTQ(+.98)EFW(+31.99)DNLEK	745.701	3	53.96
APOA1_HUMAN	VSFLSALEEYTKK(+57.02)	524.615	3	53.28
APOA1_HUMAN	L(+57.02)EALKEN(+.98)GGAR	608.319	2	53.22
APOA1_HUMAN	LREQLGPVTQEFWD(+31.97)NLEK	745.366	3	52.53
APOA1_HUMAN	ATE(+57.02)HLSTLSEK	636.827	2	51.92
APOA1_HUMAN	VQPYLDD(+57.02)FQK	655.324	2	51.91
APOA1_HUMAN	THLAPYSD(+21.98)ELR	662.317	2	51.18
APOA1_HUMAN	ATEHLSTLSE(+21.98)K(+57.02)	647.817	2	50.24
APOA1_HUMAN	DLP(sub A)TVYVDVLK	631.356	2	50.11
APOA1_HUMAN	DLEEVK(+27.99)AK	480.255	2	50.07
APOA1_HUMAN	LREQ(+.98)LGPVTQEFWDNLEK	735.042	3	49.82
APOA1_HUMAN	ATEHLSTLSE(+57.02)KAKPALEDLR	756.069	3	49.79
APOA1_HUMAN	ATE(+21.98)HLSTLSEK	619.306	2	49.64
APOA1_HUMAN	DYVSK(sub Q)FEGSALGK	700.85	2	48.73
APOA1_HUMAN	Q(-17.03)K(+57.02)LHELQEK	596.819	2	48.1
APOA1_HUMAN	QLN(+162.05)LKLLDNWDSVTSTFSK	791.072	3	47.98
APOA1_HUMAN	Q(-17.03)LNLK(+57.02)LLDNWDSVTSTFSK	750.387	3	47.83
APOA1_HUMAN	T(+42.01)H(+15.99)LAPYSDELR	680.33	2	47.72
APOA1_HUMAN	QKLHELQEK	576.822	2	47.58
APOA1_HUMAN	VEP(+13.98)LRAELQEGAR	741.391	2	47.06
APOA1_HUMAN	VQPYLD(+57.02)DFQK	655.324	2	46.86
APOA1_HUMAN	LSPLGE(+21.98)EMR	527.254	2	46.34
APOA1_HUMAN	L(+57.02)HELQEK	477.256	2	46.26
APOA1_HUMAN	LHELQE(+21.98)K	459.737	2	45.35
APOA1_HUMAN	EQLGPVTQEFWDNLEKETEGLR	873.427	3	45.13
APOA1_HUMAN	LEALKE(+21.98)N(+.98)GGAR	590.8	2	44.99
APOA1_HUMAN	QK(+27.99)LHELQEK	590.82	2	44.23
APOA1_HUMAN	DYVSQFEGSALGKQLN(+162.05)LK	720.366	3	43.99
APOA1_HUMAN	DYVSQFE(+57.02)GSALGKQLNLK	685.357	3	43.52
APOA1_HUMAN	LEALKE(+21.98)NGGAR	590.309	2	43.24
APOA1_HUMAN	L(+27.99)HELQEKLSPLGEEMR	646.334	3	43
APOA1_HUMAN	V(+162.05)KDLATVYVDVLK	542.306	3	42.91
APOA1_HUMAN	DLEEVK(+57.02)AK	494.769	2	42.88
APOA1_HUMAN	KWQE(+21.98)EMELYR	717.329	2	42.55
APOA1_HUMAN	V(+43.01)QPYLDDFQK	648.317	2	42.55
APOA1_HUMAN	LREK(sub Q)LGPVTQEFWDNLEK	734.721	3	42.5
APOA1_HUMAN	VSFLSP(sub A)LEEYTK	706.868	2	42.07
APOA1_HUMAN	LLDNWDSVTSTFSQ(sub K)	806.882	2	41.83
APOA1_HUMAN	AK(+57.02)PALEDLR	535.303	2	41.47
APOA1_HUMAN	EQLGPVTQEFWD(+14.02)NLEK(+43.01)ETEGLR	892.434	3	40.71
APOA1_HUMAN	KW(+31.99)QEEM(+15.99)ELYR	730.33	2	40.22
APOA1_HUMAN	QGLLPVLES(+58.03)FKVSFLSALEEYTK	886.148	3	40.18
APOA1_HUMAN	SFLSALEEYTK	644.327	2	39.69
APOA1_HUMAN	A(+57.02)KPALEDLR	535.303	2	39.33
APOA1_HUMAN	VSFLSALEEYTK(+57.02)K	524.614	3	38.89
APOA1_HUMAN	DLATVYVDVLKDS(+162.05)GR	604.979	3	38.81
APOA1_HUMAN	LE(+21.98)ALKEN(+.98)GGAR	590.8	2	38.38
APOA1_HUMAN	EQ(+.98)LGPVTQEFWDNLEK	967.463	2	38.08
APOA1_HUMAN	LSPLGEEM(-48.00)R	492.261	2	38.06
APOA1_HUMAN	PLRAELQEGAR	620.343	2	38.02
APOA1_HUMAN	TEGLRQEMSK	589.795	2	37.66
APOA1_HUMAN	A(+57.02)ELQEGAR	465.735	2	37.6
APOA1_HUMAN	QK(+57.02)LHELQEK	605.333	2	37.54
APOA1_HUMAN	DLATVYVDVLK(+162.05)DSGR	604.978	3	37.37
APOA1_HUMAN	DEPPQSPWDR	613.775	2	36.72
APOA1_HUMAN	KWQEEM(-48.00)ELYR	455.226	3	36.61
APOA1_HUMAN	THLAPYSDELR(+31.99)	667.322	2	36.27
APOA1_HUMAN	L(+43.01)SPLGEEMR	537.766	2	36.16
APOA1_HUMAN	K(+162.05)WQEEMELYR	525.244	3	35.98
APOA1_HUMAN	EPLRAELQEGAR	684.864	2	35.92
APOA1_HUMAN	G(sub A)KPALEDLR	499.784	2	34.68
APOA1_HUMAN	E(+57.02)T(-18.01)EGLRQEMSK	673.823	2	34.37
APOA1_HUMAN	LHELQEK(+57.02)	477.256	2	34.24
APOA1_HUMAN	DLEEVK(+114.04)AK	523.28	2	34.02
APOA1_HUMAN	LHE(+57.02)LQEK	477.256	2	33.76
APOA1_HUMAN	VEPLG(sub R)AELQEGAR	684.864	2	33.6
APOA1_HUMAN	T(sub V)SFLSALEEYTK	694.853	2	33.58
APOA1_HUMAN	HLAPYSDELR	600.804	2	32.92
APOA1_HUMAN	LLDNWDSVTSTFSK(-1.03)	806.381	2	32.92
APOA1_HUMAN	AK(+26.02)PALEDLR	519.801	2	32.55
APOA1_HUMAN	LREQLGPVTQQ(sub E)FWDNLEKETEGLR	962.821	3	32.45
APOA1_HUMAN	LHELQE(+57.02)K	477.255	2	32.42
APOA1_HUMAN	LREQLGPVTQQ(sub E)FWDNLEK	734.38	3	32.33
APOA1_HUMAN	LLDNWDSVTSTFS(+162.05)KLR	682.012	3	32.29
APOA1_HUMAN	EQLGPVTQEFWDNLEKETEGLRQEMSK	1074.52	3	32.27
APOA1_HUMAN	DLEEVKAK	466.259	2	31.97
APOA1_HUMAN	DLATVY(+162.05)VDVLKDSGR	604.979	3	31.71
APOA1_HUMAN	QLNLK(+145.02)LLDNWDSVTSTFSK	785.399	3	31.44
APOA1_HUMAN	EQLP(sub G)PVTQEFWDNLEK	986.981	2	30.55
APOA1_HUMAN	QGLLPVLESFK(+114.04)VSFLSALEEYTK	904.823	3	30.24
APOA1_HUMAN	LH(+57.02)ELQEK	477.256	2	30.11
APOA1_HUMAN	KPALEDLR	471.274	2	30.06
APOA1_HUMAN	PYLDDFQKK	577.297	2	29.74
APOA1_HUMAN	EK(sub Q)LGPVTQEFWDNLEK	966.987	2	29.74
APOA1_HUMAN	PYLDDFQK	513.251	2	29.28
APOA1_HUMAN	KW(+162.05)QEEMELYR	525.245	3	29.26
APOA1_HUMAN	TEHLSTLSEK	572.796	2	29.2
APOA1_HUMAN	Q(+57.02)KLHELQEK	605.334	2	28.68
APOA1_HUMAN	ETEGLRQEM(-48.00)SK	630.315	2	28.63
APOA1_HUMAN	EALKEN(+.98)GGAR	523.267	2	28.55
APOA1_HUMAN	LHELQEK(+114.04)	505.766	2	28.46
APOA1_HUMAN	LREQLGPVTK(sub Q)EFWDNLEK	734.719	3	28.03
APOA1_HUMAN	P(sub A)ELQEGAR	450.232	2	27.84
APOA1_HUMAN	AKP(+13.98)ALEDLR	513.783	2	27.53
APOA1_HUMAN	EHLSTLSEK	522.272	2	27.47
APOA1_HUMAN	H(sub Q)GLLPVLESFK	620.352	2	27.42
APOA1_HUMAN	LHELQEK(+43.01)	470.248	2	27.33
APOA1_HUMAN	QGLLPVLES(-18.01)FK	606.853	2	27.18
APOA1_HUMAN	P(sub A)TEHLSTLSEK	621.322	2	26.79
APOA1_HUMAN	LREQLGPVTQEFWD(+21.98)NLEK	742.042	3	26.44
APOA1_HUMAN	VEPLRAELQE(+21.98)GAR	745.391	2	26.12
APOA1_HUMAN	ALKEN(+.98)GGAR	458.746	2	25.72
APOA1_HUMAN	PPQSPWDR	491.741	2	25.44
APOA1_HUMAN	SPLGEEMR	459.721	2	24.77
APOA1_HUMAN	A(+43.01)KPALEDLR	528.296	2	24.64
APOA1_HUMAN	WK(sub Q)EEMELYR	642.308	2	24.12
APOA1_HUMAN	LREQLGPVTQEFWDNLEK(-.98)	734.378	3	23.99
APOA1_HUMAN	LPVLESFK	466.776	2	23.8
APOA1_HUMAN	VQPY(+15.99)LDDFQK	634.811	2	23.66
APOA1_HUMAN	AKPALE(+21.98)DLR	517.784	2	23.57
APOA1_HUMAN	N(sub Q)P(sub G)LLPVLESFK	628.866	2	23.45
APOA1_HUMAN	LSPLGEEM(+15.99)R	524.26	2	22.95
APOA1_HUMAN	VE(+21.98)PLRAELQEGAR	745.391	2	22.93
APOA1_HUMAN	VQPYLDDFQK(+57.02)K	479.917	3	22.46
APOA1_HUMAN	RAELQEGAR	515.276	2	22.1
APOA2_HUMAN	EPC(+57.02)VESLVSQYFQTVTDYGK	1175.55	2	146.55
APOA2_HUMAN	EPC(+57.02)VESLVSQYFQTVTDYGK(+57.02)	1204.06	2	136.19
APOA2_HUMAN	KAGTELVNFLSYFVELGTQPATQ	1257.15	2	128.38
APOA2_HUMAN	EPC(+57.02)VESLVSQYFK(sub Q)TVTDYGK	1175.57	2	117.12
APOA2_HUMAN	AGTELVNFLSYFVELGTQPATQ	795.738	3	93.93
APOA2_HUMAN	SPELQAEAK	486.753	2	92.88
APOA2_HUMAN	EPC(+57.02)VESLVSQYFQTVTDY(+15.99)GK	1183.55	2	92.71
APOA2_HUMAN	VKSPELQAEAK	600.334	2	86.44
APOA2_HUMAN	E(-18.01)PC(+57.02)VE(+57.02)SLVSQYFQTVTDYGK	1195.04	2	81.51
APOA2_HUMAN	SKEQLTPLIKK	642.898	2	79.48
APOA2_HUMAN	SKEQLTPLIK	578.85	2	79.43
APOA2_HUMAN	SPELQAEAK(+57.02)	515.264	2	77.85
APOA2_HUMAN	VESLVSQYFQTVTDYGK	982.485	2	77.2
APOA2_HUMAN	C(+57.02)VESLVSQYFQTVTDYGK	1062.5	2	74.72
APOA2_HUMAN	EPC(+57.02)VESLVSQ(+.98)YFQTVTDYGK	1176.04	2	72.3
APOA2_HUMAN	EPC(+57.02)VESLVSQYFQTVTDYGQ(sub K)	1175.53	2	71.1
APOA2_HUMAN	V(+57.02)KSPELQAEAK	628.846	2	67.62
APOA2_HUMAN	EPC(+57.02)VE(+21.98)SLVSQYFQTVTDYGK	1186.54	2	65.87
APOA2_HUMAN	E(+43.01)PC(+57.02)VESLVSQYFQTVTDYGK	1197.05	2	65.85
APOA2_HUMAN	KAGTELVNFLSYFVELGTQ(+.98)PATQ	1257.65	2	65.62
APOA2_HUMAN	S(+57.02)PELQAEAK	515.264	2	63.6
APOA2_HUMAN	KAGTELVN(+.98)FLSYFVELGTQPATQ	838.762	3	62.89
APOA2_HUMAN	QAK(+145.02)EPC(+57.02)VESLVSQYFQTVTDYGK	941.442	3	61.9
APOA2_HUMAN	E(+57.02)PC(+57.02)VESLVSQYFQTVTDYGK	1204.06	2	61.66
APOA2_HUMAN	E(-18.01)QLTPLIK	462.282	2	61.1
APOA2_HUMAN	Q(-17.03)AKE(+57.02)PC(+57.02)VESLVSQYFQTVTDYGK	906.428	3	60.33
APOA2_HUMAN	SPELQAE(+21.98)AK	497.745	2	55.43
APOA2_HUMAN	VKSPE(+21.98)LQAEAK	611.326	2	55.43
APOA2_HUMAN	SKEQLTPLIK(+57.02)K	671.409	2	51.34
APOA2_HUMAN	SK(+57.02)EQLTPLIK	607.36	2	48.62
APOA2_HUMAN	KEPC(+57.02)VESLVSQYFQTVTDYGK	826.733	3	47.6
APOA2_HUMAN	EPC(+57.02)VESLVSQ(+.98)YFQTVTDYGK(+57.02)	1204.54	2	46.71
APOA2_HUMAN	V(+57.02)K(+57.02)SPELQAEAK	657.355	2	45.2
APOA2_HUMAN	SPE(+21.98)LQAEAK	497.745	2	44.73
APOA2_HUMAN	S(+57.02)KEQLTPLIK	607.361	2	44.39
APOA2_HUMAN	S(+43.01)KEQLTPLIK	600.352	2	43.62
APOA2_HUMAN	Q(-17.03)AK(+57.02)EPC(+57.02)VESLVSQYFQTVTDYGK	906.432	3	42.54
APOA2_HUMAN	EPC(+57.02)VESLVSQYFQTVTM(sub D)YGK	1183.56	2	41.51
APOA2_HUMAN	KAGTELVNFLSYFVELGTQPATQ(-.98)	1256.65	2	41.44
APOA2_HUMAN	EQLTPLIK(+57.02)	499.797	2	39.9
APOA2_HUMAN	AGTELVNFLSYFVELGTQ(+.98)PATQ	796.07	3	39.25
APOA2_HUMAN	EQLTPLIK	471.286	2	37.35
APOA2_HUMAN	VKSPELQ(+.98)AEAK	600.822	2	36.12
APOA2_HUMAN	AGTELVN(+.98)FLSYFVELGTQPATQ	796.07	3	35.74
APOA2_HUMAN	EQLTPLIKK	535.334	2	35.23
APOA2_HUMAN	EPC(+57.02)VESLVSQYFQTVTDYN(sub G)K	1204.07	2	33.64
APOA2_HUMAN	EPC(+57.02)VE(+17.03)SLVSQYFQTVTDYGK	1184.06	2	32.87
APOA2_HUMAN	DLMEK(+57.02)VK	460.249	2	32.76
APOA2_HUMAN	EQLTPLIK(+57.02)K	563.844	2	32.6
APOA2_HUMAN	EPC(+57.02)VESLVSQ(+.98)YFQ(+.98)TVTDYGK	1176.54	2	32.44
APOA2_HUMAN	SPELQAEQ(sub A)K	515.264	2	30.51
APOA2_HUMAN	Q(sub E)PC(+57.02)VESLVSQYFQTVTDYGK	1175.06	2	29.63
APOA2_HUMAN	Q(sub E)PCVP(sub E)SLVSQYFQTVTDYGK	1130.54	2	26.65
APOA2_HUMAN	RQAKEPC(+57.02)VESC(sub L)VSQYFQTVTDYGK	941.777	3	25.99
APOA2_HUMAN	EPC(+57.02)VQ(sub E)SLVSQYFQTVTDYN(sub G)K	1203.56	2	23.26
APOA2_HUMAN	EPCVESLVSQYL(sub F)QTVTDYGK	753.7	3	22.62
APOA4_HUMAN	SLAELGGHLDQQVEEFR	964.477	2	161.52
APOA4_HUMAN	LGPHAGDVEGHLSFLEK	903.462	2	151.52
APOA4_HUMAN	SELTQQLNALFQDK	817.92	2	133.05
APOA4_HUMAN	SELTQQLN(+.98)ALFQDK	818.414	2	127.47
APOA4_HUMAN	LGEVNTYAGDLQK	704.359	2	124.52
APOA4_HUMAN	LGEVN(+.98)TYAGDLQK	704.851	2	121.49
APOA4_HUMAN	LNHQLEGLTFQMK	779.905	2	115.3
APOA4_HUMAN	ENADSLQASLRPHADELK	997.498	2	102.89
APOA4_HUMAN	TQVNTQAEQLR	644.336	2	99.09
APOA4_HUMAN	KLVPFATELHER	720.403	2	98.09
APOA4_HUMAN	LKEEIGKELEELR	529.298	3	94.52
APOA4_HUMAN	DKVNSFFSTFK	660.335	2	94.06
APOA4_HUMAN	SLAPYAQDTQEK	675.83	2	91.59
APOA4_HUMAN	RVEPYGENFNK	676.834	2	90.98
APOA4_HUMAN	VNSFFSTFK	538.775	2	88.53
APOA4_HUMAN	IDQNVEELKGR	650.847	2	86.17
APOA4_HUMAN	ALVQQMEQLR	608.33	2	85.67
APOA4_HUMAN	LLPHANEVSQK	618.341	2	85.16
APOA4_HUMAN	LVPFATELHER	656.355	2	84.81
APOA4_HUMAN	LGEVNTYAGD(+21.98)LQK	715.349	2	83.42
APOA4_HUMAN	LAPLAEDVR	492.279	2	83.33
APOA4_HUMAN	SLAELGGHLDQQVEEFRR	695.356	3	83.24
APOA4_HUMAN	VEPYGENFNK	598.783	2	80.68
APOA4_HUMAN	IDQNVEELK	544.285	2	77.29
APOA4_HUMAN	ISASAEELR	488.259	2	76.28
APOA4_HUMAN	VN(+.98)SFFSTFK	539.266	2	75.91
APOA4_HUMAN	RVEPYGEN(+.98)FNK	677.326	2	75.72
APOA4_HUMAN	K(+57.02)LVPFATELHER	499.611	3	75.22
APOA4_HUMAN	LNHQLEGLTFQM(+15.99)K	525.605	3	74.84
APOA4_HUMAN	EVSADQVATVMWDYFSQLSNNAK	1302.11	2	74.84
APOA4_HUMAN	ALVQQM(+15.99)EQLR	616.327	2	73.68
APOA4_HUMAN	LNHQ(+.98)LEGLTFQMK	520.601	3	71.3
APOA4_HUMAN	DKVN(+.98)SFFSTFK	660.827	2	70.8
APOA4_HUMAN	SELTQQLNALFQDQ(sub K)	817.911	2	69.61
APOA4_HUMAN	EVSADQVATVMWDYFSQLSN(+.98)NAK	1302.6	2	69.51
APOA4_HUMAN	TQVNTQAEQLRR	722.387	2	67.17
APOA4_HUMAN	IDQTVEELR	551.791	2	66.38
APOA4_HUMAN	LTPYADEFK	542.271	2	65.81
APOA4_HUMAN	SLAPYAQD(+21.98)TQEK	686.822	2	65.7
APOA4_HUMAN	LNHQLEGLTFQMK(+57.02)	539.28	3	65.52
APOA4_HUMAN	LLPHAN(+.98)EVSQK	618.834	2	64.14
APOA4_HUMAN	LEPYADQLR	552.787	2	63.99
APOA4_HUMAN	EAVEHLQK	477.256	2	63.58
APOA4_HUMAN	LLPHANEVSQ(+.98)K	618.832	2	62.37
APOA4_HUMAN	A(+57.02)LVQQMEQLR	636.839	2	60.62
APOA4_HUMAN	TQVS(sub N)TQAEQLR	630.829	2	58.25
APOA4_HUMAN	I(+57.02)DQNVEELK	572.796	2	57.32
APOA4_HUMAN	TLSLPELEQQQEQQQEQQQEQVQMLAPLES	1179.91	3	55.46
APOA4_HUMAN	QLTPYAQR	488.764	2	53.27
APOA4_HUMAN	LLPHANE(+21.98)VSQK	629.332	2	50.72
APOA4_HUMAN	Q(-17.03)LTPYAQR	480.249	2	46.9
APOA4_HUMAN	SELTQQ(+.98)LNALFQDK	545.952	3	44.12
APOA4_HUMAN	EAVE(+21.98)HLQK	488.247	2	43.17
APOA4_HUMAN	RQLTPYAQR	566.814	2	43.04
APOA4_HUMAN	IDQTVEELRR	629.84	2	41.11
APOA4_HUMAN	IDQNVE(+21.98)ELK	555.277	2	40.43
APOA4_HUMAN	RAEVSADQVATVMWDYFSQLSNNAK	944.119	3	38.77
APOA4_HUMAN	EVSADQ(+.98)VATVMWDYFSQLSNN(+.98)AK	1303.1	2	38.74
APOA4_HUMAN	EN(+.98)ADSLQASLRPHADELK	665.663	3	36.82
APOA4_HUMAN	LLPHANEVSQK(+57.02)	646.848	2	36.45
APOA4_HUMAN	PHANEVSQK	505.257	2	35.59
APOA4_HUMAN	ID(+21.98)QNVEELK	555.276	2	33.68
APOA4_HUMAN	LVQQMEQLR	572.81	2	33.18
APOA4_HUMAN	LLP(+13.98)HANEVSQK	625.331	2	31.67
APOA4_HUMAN	ENADSLQ(+.98)ASLRPHADELK	665.663	3	31.48
APOA4_HUMAN	I(+57.02)SASAEELR	516.769	2	31.28
APOA4_HUMAN	TQVS(sub N)TQAEQLRR	708.881	2	31.1
APOA4_HUMAN	ISASAE(+21.98)ELR	499.25	2	29.32
APOA4_HUMAN	PFATELHER	550.279	2	29.11
APOA4_HUMAN	SLAE(+14.02)LGGHLD(+14.02)QQ(+.98)VEEFR	652.994	3	27.42
APOA4_HUMAN	RRVEPYGENFNK	503.591	3	25.28
APOA4_HUMAN	SLAE(+14.02)LGGHLD(+14.02)Q(+.98)QVEEFR	652.992	3	24.77
APOA4_HUMAN	ALVQQME(+21.98)QLR	619.319	2	24.68
APOA4_HUMAN	LAPLAE(+21.98)DVR	503.271	2	24.26
APOA4_HUMAN	LGEVNTYP(sub A)GDLQK	717.365	2	23.62
APOB_HUMAN	SVSDGIAALDLNAVANK	829.443	2	102.75
APOB_HUMAN	VPSYTLILPSLELPVLHVPR	748.443	3	101.53
APOB_HUMAN	VELEVPQLC(+57.02)SFILK	558.976	3	94.57
APOB_HUMAN	ATGVLYDYVNK	621.821	2	88.12
APOB_HUMAN	VSALLTPAEQTGTWK	801.431	2	86.61
APOB_HUMAN	HSITNPLAVLC(+57.02)EFISQSIK	719.716	3	83.29
APOB_HUMAN	TEVIPPLIENR	640.864	2	81.84
APOB_HUMAN	VNWEEEAASGLLTSLKDNVPK	767.397	3	68.98
APOB_HUMAN	LTISEQNIQR	601.33	2	63.11
APOB_HUMAN	FSVPAGIVIPSFQALTAR	625.356	3	60.7
APOB_HUMAN	TSSFALNLPTLPEVK	808.949	2	55.22
APOB_HUMAN	SLHMYANR	496.243	2	51.88
APOB_HUMAN	IADFELPTIIVPEQTIEIPSIK	822.794	3	51.57
APOB_HUMAN	EFNLQNMGLPDFHIPENLFLK	839.428	3	47.22
APOB_HUMAN	YENYELTLK	586.796	2	47.14
APOB_HUMAN	SVSLPSLDPASAK	636.344	2	47.06
APOB_HUMAN	VQGVEFSHR	529.771	2	41.28
APOB_HUMAN	FVTQAEGAK	475.751	2	39.38
APOB_HUMAN	NLQNNAEWVYQGAIR	888.444	2	32.1
APOB_HUMAN	VELEVPQ(+.98)LC(+57.02)SFILK	559.309	3	30.66
APOB_HUMAN	AALGKLPQQANDYLNSFNWER	812.407	3	23.35
APOB_HUMAN	DFSLWEK	462.726	2	23.08
APOB_HUMAN	YGM(+15.99)VAQVTQTLKLEDTPK	680.021	3	22.45
APOC1_HUMAN	LKEFGNTLEDK	647.337	2	82.96
APOC1_HUMAN	MREWFSETFQK	744.851	2	69.41
APOC1_HUMAN	EWFSETFQK	601.28	2	62.13
APOC1_HUMAN	EFGNTLEDK	526.748	2	45.42
APOC1_HUMAN	LKEFGN(+.98)TLEDK	647.831	2	44.26
APOC1_HUMAN	IKQSELSAK	502.293	2	33.24
APOC2_HUMAN	STAAMSTYTGIFTDQVLSVLK	1117.08	2	139.22
APOC2_HUMAN	TAAQNLYEK	519.267	2	72.01
APOC2_HUMAN	TYLPAVDEK	518.271	2	65.46
APOC2_HUMAN	ESLSSYWESAK	643.799	2	64.52
APOC3_HUMAN	DALSSVQESQVAQQAR	858.929	2	110.99
APOC3_HUMAN	GWVTDGFSSLK	598.8	2	94.56
APOC3_HUMAN	SEAEDASLLSFMQGYMK	953.931	2	75.44
APOD_HUMAN	C(+57.02)PNPPVQENFDVNK	829.384	2	120.88
APOD_HUMAN	KMTVTDQVNC(+57.02)PK	710.85	2	117.46
APOD_HUMAN	MTVTDQVNC(+57.02)PK	646.801	2	113.49
APOD_HUMAN	NPNLPPETVDSLK	712.374	2	103.7
APOD_HUMAN	NILTSNNIDVK	615.838	2	103.44
APOD_HUMAN	C(+57.02)PN(-17.03)PPVQENFDVNK	820.871	2	103.23
APOD_HUMAN	C(+57.02)PN(+.98)PPVQENFDVNK	829.876	2	101.19
APOD_HUMAN	NILTSN(+.98)NIDVK	616.328	2	99.37
APOD_HUMAN	MTVTDQVN(+.98)C(+57.02)PK	647.293	2	94.77
APOD_HUMAN	NILTSNN(+.98)IDVK	616.331	2	93.12
APOD_HUMAN	KM(+15.99)TVTDQVNC(+57.02)PK	718.848	2	92.56
APOD_HUMAN	KMTVTDQVN(+.98)C(+57.02)PK	711.342	2	91.88
APOD_HUMAN	M(+15.99)TVTDQVNC(+57.02)PK	654.8	2	91.32
APOD_HUMAN	C(+57.02)(+57.02)PNPPVQENFDVNK	857.896	2	88.04
APOD_HUMAN	IPTTFEN(+.98)GR	518.259	2	86.76
APOD_HUMAN	NILTSNNIDVKK	679.886	2	86.24
APOD_HUMAN	MTVTDQVNC(+57.02)PK(+57.02)	675.312	2	83.86
APOD_HUMAN	M(+15.99)T(-18.01)VTDQVNC(+57.02)PK	645.794	2	80.43
APOD_HUMAN	M(+57.02)TVTDQVNC(+57.02)PK	675.314	2	78.05
APOD_HUMAN	NPNLPPETVDSLK(+57.02)	740.881	2	77.86
APOD_HUMAN	NILTSNNIDVK(+57.02)	644.348	2	75.58
APOD_HUMAN	NPNLPPE(+21.98)TVDSLK	723.365	2	75.31
APOD_HUMAN	MTVTD(+21.98)QVNC(+57.02)PK	657.794	2	73.95
APOD_HUMAN	K(+57.02)MTVTDQVNC(+57.02)PK	739.36	2	73.59
APOD_HUMAN	IPTTFENGR	517.768	2	71.29
APOD_HUMAN	KMTVTD(+21.98)QVNC(+57.02)PK	721.84	2	70.4
APOD_HUMAN	WYEIEKIPTTFEN(+.98)GR	628.644	3	69.82
APOD_HUMAN	NILTSNNIDVK(+57.02)K	708.397	2	69.79
APOD_HUMAN	WYEIEK(+57.02)IPTTFEN(+.98)GR	647.65	3	67.99
APOD_HUMAN	WYEIE(+57.02)KIPTTFEN(+.98)GR	647.65	3	67.82
APOD_HUMAN	I(+57.02)PTTFEN(+.98)GR	546.77	2	67.39
APOD_HUMAN	C(+57.02)PNPPVQENFDVNKYLGR	716.349	3	63.32
APOD_HUMAN	N(+.98)ILTSNNIDVK	616.331	2	61.33
APOD_HUMAN	M(-48.00)TVTDQVNC(+57.02)PK	622.799	2	60.53
APOD_HUMAN	M(+15.99)TVTDQVNC(+57.02)PK(+15.99)	662.796	2	60.27
APOD_HUMAN	M(+15.99)TVTDQVNC(+57.02)P(+15.99)K	662.797	2	58.38
APOD_HUMAN	KM(-48.00)TVTDQVNC(+57.02)PK	686.849	2	54.86
APOD_HUMAN	PPVQENFDVNK	643.822	2	53.63
APOD_HUMAN	CH(sub P)NPPVQENFDVNK	820.872	2	52.11
APOD_HUMAN	NPPVQENFDVNK	700.843	2	51.1
APOD_HUMAN	M(+15.99)TVTD(+21.98)QVNC(+57.02)PK	665.791	2	50.07
APOD_HUMAN	AEGQAFHLGK	529.274	2	46.99
APOD_HUMAN	V(+43.01)LNQELR	457.757	2	43.82
APOD_HUMAN	WYEIEK(+57.02)	462.726	2	42.6
APOD_HUMAN	TVTDQVNC(+57.02)PK	581.283	2	39.85
APOD_HUMAN	V(+57.02)LNQELR	464.764	2	39.72
APOD_HUMAN	NILTSNNN(sub I)DVK	616.322	2	39.29
APOD_HUMAN	NILTSN(+.98)NIDVKK	453.921	3	38.06
APOD_HUMAN	NILTSNNID(+21.98)VK	626.828	2	36.42
APOD_HUMAN	KM(+15.99)TVTD(+21.98)QVNC(+57.02)PK	729.839	2	34.74
APOD_HUMAN	IPTTF(+31.99)EN(+.98)GR	534.253	2	34.59
APOD_HUMAN	ILTSNNIDVK	558.817	2	32.33
APOD_HUMAN	NN(sub I)LTSNNIDVK	616.322	2	30.08
APOD_HUMAN	PTTFEN(+.98)GR	461.717	2	29.98
APOD_HUMAN	W(+57.02)YEIEK	462.726	2	27.79
APOD_HUMAN	EGQAFHLGK	493.756	2	27.71
APOD_HUMAN	CH(sub P)NPPVQEN(+.98)FDVNK	821.368	2	27.41
APOD_HUMAN	IP(+15.99)TTFEN(+.98)GR	526.257	2	24.01
APOD_HUMAN	W(+31.99)YEIEK	450.211	2	22.89
APOD_HUMAN	NILTSNNIDR(sub V)K	644.349	2	22.51
APOD_HUMAN	KMTVTDQ(+.98)VN(+.98)C(+57.02)PK	711.837	2	22.15
APOE_HUMAN	WVQTLSEQVQEELLSSQVTQELR	1365.7	2	151.85
APOE_HUMAN	VQAAVGTSAAPVPSDNH	810.901	2	149.17
APOE_HUMAN	VQAAVGTSAAPVPSDN(+.98)H	811.393	2	140.25
APOE_HUMAN	SELEEQLTPVAEETR	865.925	2	135.99
APOE_HUMAN	GEVQAMLGQSTEELR	824.403	2	131.01
APOE_HUMAN	GEVQAM(+15.99)LGQSTEELR	832.399	2	129.47
APOE_HUMAN	VEQAVETEPEPELR	813.403	2	125.74
APOE_HUMAN	L(+57.02)GADMEDVC(+57.02)GR	640.274	2	115.08
APOE_HUMAN	AATVGSLAGQPLQER	749.403	2	115.03
APOE_HUMAN	G(+57.02)EVQAMLGQSTEELR	852.916	2	113.53
APOE_HUMAN	SWFEPLVEDMQR	768.859	2	111.17
APOE_HUMAN	LGADMEDVC(+57.02)GR	611.763	2	109.72
APOE_HUMAN	SWFEPLVEDM(+15.99)QR	776.857	2	109.13
APOE_HUMAN	LDEVKEQVAEVR	707.88	2	107.74
APOE_HUMAN	DRLDEVKEQVAEVR	843.444	2	106.29
APOE_HUMAN	GE(+57.02)VQAMLGQSTEELR	852.915	2	105.69
APOE_HUMAN	SE(+57.02)LEEQLTPVAEETR	894.437	2	102.98
APOE_HUMAN	W(+31.99)VQTLSEQVQEELLSSQVTQELR	921.467	3	102.68
APOE_HUMAN	VQAAVGTSAAPVPSDNH(+57.02)	839.411	2	102
APOE_HUMAN	A(+57.02)ATVGSLAGQPLQER	777.913	2	95.32
APOE_HUMAN	LGADM(+15.99)EDVC(+57.02)GR	619.76	2	94.62
APOE_HUMAN	S(+57.02)ELEEQLTPVAEETR	894.435	2	92.53
APOE_HUMAN	SELE(+21.98)EQLTPVAEETR	876.917	2	92.05
APOE_HUMAN	W(+57.02)VQTLSEQVQEELLSSQVTQELR	929.814	3	91.05
APOE_HUMAN	AAT(-18.01)VGSLAGQPLQER	740.399	2	89.24
APOE_HUMAN	S(+43.01)ELEEQLTPVAEETR	887.428	2	87.98
APOE_HUMAN	AKLEEQAQQIR	657.362	2	87.39
APOE_HUMAN	SE(+21.98)LEEQLTPVAEETR	876.915	2	85.26
APOE_HUMAN	VQAAVGTSAAPVPSD(+21.98)NH	821.892	2	84.28
APOE_HUMAN	WVQTLSEQVQEELLSSQ(+.98)VTQELR	911.129	3	84.13
APOE_HUMAN	ALMDETMK	469.72	2	83.86
APOE_HUMAN	VQ(+.98)AAVGTSAAPVPSDNH	811.392	2	83.38
APOE_HUMAN	LGPLVEQGR	484.779	2	83.12
APOE_HUMAN	LAVYQAGAR	474.767	2	82.8
APOE_HUMAN	S(+57.02)WFEPLVEDMQR	797.37	2	82.05
APOE_HUMAN	AYK(+57.02)SELEEQLTPVAEETR	717.359	3	81.37
APOE_HUMAN	SW(+31.99)FEPLVEDM(+15.99)QR	792.851	2	81.35
APOE_HUMAN	VQAAVGTSAAPVPSDN(-17.03)H	802.388	2	81.04
APOE_HUMAN	LDEVK(+57.02)EQVAEVR	736.391	2	80.24
APOE_HUMAN	SELEE(+21.98)QLTPVAEETR	584.947	3	79.65
APOE_HUMAN	VQAAVGTSAAP(+13.98)VPSDNH	817.893	2	78.64
APOE_HUMAN	A(+57.02)YKSELEEQLTPVAEETR	717.358	3	77.98
APOE_HUMAN	LQAEAFQAR	517.274	2	77.96
APOE_HUMAN	WVQTLSEQVQE(+21.98)ELLSSQVTQELR	918.133	3	76.84
APOE_HUMAN	AK(+27.99)LEEQAQQIR	671.361	2	76.82
APOE_HUMAN	L(+57.02)QAEAFQAR	545.785	2	76.82
APOE_HUMAN	VQAAVGTS(-18.01)AAPVPSDNH	801.897	2	76.82
APOE_HUMAN	LKSWFEPLVEDMQR	593.302	3	76.27
APOE_HUMAN	ALMDETMK(+57.02)	498.23	2	75.99
APOE_HUMAN	S(+43.01)WFEPLVEDMQR	790.365	2	75.83
APOE_HUMAN	Q(-17.03)QTEWQSGQR	615.778	2	75.67
APOE_HUMAN	SW(+3.99)FEPLVEDMQR	770.856	2	75.66
APOE_HUMAN	RLAVYQAGAR	552.816	2	75.43
APOE_HUMAN	L(+57.02)EEQAQQIR	586.307	2	75.32
APOE_HUMAN	W(+15.99)VQTLSEQVQEELLSSQVTQELR	916.132	3	74.61
APOE_HUMAN	AY(+162.05)KSELEEQLTPVAEETR	752.369	3	74.47
APOE_HUMAN	SW(+15.99)FEPLVEDMQR	776.858	2	74.37
APOE_HUMAN	LEEQAQQIR	557.796	2	73.27
APOE_HUMAN	WVQTLSEQVQEE(+21.98)LLSSQVTQELR	918.134	3	73.15
APOE_HUMAN	WVQTLSEQVQEELLSSQ(+.98)VTQ(+.98)ELR	911.46	3	72.88
APOE_HUMAN	ALMDETMKELK	654.83	2	72.63
APOE_HUMAN	VE(+21.98)QAVETEPEPELR	824.394	2	71.46
APOE_HUMAN	ALMDETM(+15.99)K	477.717	2	71.36
APOE_HUMAN	LGP(sub A)DMEDVC(+57.02)GR	624.771	2	71.21
APOE_HUMAN	V(+57.02)QAAVGTSAAPVPSDNH	839.416	2	70.99
APOE_HUMAN	AYKSELEEQLTPVAEETR	698.351	3	70.95
APOE_HUMAN	QQTEWQSGQR	624.292	2	70.78
APOE_HUMAN	G(+43.01)EVQAMLGQSTEELR	845.905	2	70.15
APOE_HUMAN	WVQTLSEQVQ(+.98)EELLSSQVTQELR	911.131	3	69.8
APOE_HUMAN	L(+57.02)KSWFEPLVEDMQR	612.308	3	68.49
APOE_HUMAN	LGADM(-48.00)EDVC(+57.02)GR	587.763	2	67.47
APOE_HUMAN	A(+57.02)KLEEQAQQIR	685.872	2	66.13
APOE_HUMAN	KVEQAVETEPEPELR	877.45	2	65.85
APOE_HUMAN	R(+57.02)LAVYQAGAR	581.328	2	65.72
APOE_HUMAN	QQT(-18.01)EWQSGQR	615.287	2	65.57
APOE_HUMAN	W(+31.99)VQTLSEQVQEELLSSQ(+.98)VTQELR	921.796	3	65.53
APOE_HUMAN	W(+57.02)(+15.99)VQTLSEQVQEELLSSQVTQELR	935.143	3	65.28
APOE_HUMAN	W(+3.99)VQTLSEQVQEELLSSQVTQELR	912.131	3	65.25
APOE_HUMAN	LSK(+57.02)ELQAAQAR	636.357	2	64.81
APOE_HUMAN	A(+43.01)ATVGSLAGQPLQER	770.908	2	64.74
APOE_HUMAN	VEQAVE(+21.98)TEPEPELR	824.396	2	64.71
APOE_HUMAN	GEVQAM(-48.00)LGQSTEELR	533.937	3	63.66
APOE_HUMAN	WVQTLSEQVQEELLSSK(sub Q)VTQELR	910.816	3	63.16
APOE_HUMAN	LK(+57.02)SWFEPLVEDMQR	612.309	3	62.7
APOE_HUMAN	ALM(+15.99)DETMK	477.717	2	62.24
APOE_HUMAN	L(+57.02)GPLVEQGR	513.29	2	62.18
APOE_HUMAN	AK(+57.02)LEEQAQQIR	685.872	2	61.95
APOE_HUMAN	SW(+31.99)FEPLVEDMQR	523.573	3	61.62
APOE_HUMAN	DRLDEVK(+57.02)EQVAEVR	581.639	3	61.19
APOE_HUMAN	VEQAVETE(+21.98)PEPELR	549.933	3	61.13
APOE_HUMAN	AYK(+27.99)SELEEQLTPVAEETR	707.679	3	60.95
APOE_HUMAN	LAVY(+15.99)QAGAR	482.764	2	60.09
APOE_HUMAN	GE(+21.98)VQAMLGQSTEELR	835.395	2	59.88
APOE_HUMAN	WVQTLSEK(sub Q)VQEELLSSQVTQELR	910.815	3	59.05
APOE_HUMAN	VEQAVETEP(+13.98)EPELR	820.393	2	58.49
APOE_HUMAN	TRDRLDEVKEQVAEVR	648.348	3	58.48
APOE_HUMAN	AP(sub A)TVGSLAGQPLQER	762.411	2	57.56
APOE_HUMAN	ALM(+15.99)DETM(+15.99)K	485.715	2	57.07
APOE_HUMAN	QWAGLVEK	465.755	2	56.97
APOE_HUMAN	LGAD(+21.98)MEDVC(+57.02)GR	622.754	2	56.49
APOE_HUMAN	LGPLVEQ(+.98)GR	485.272	2	56.25
APOE_HUMAN	WVQTLSEQVQEELLSSQVTQ(+.98)ELR	911.138	3	54.31
APOE_HUMAN	WVQTLSEQVK(sub Q)EELLSSQVTQELR	910.819	3	53.42
APOE_HUMAN	LQAEAF(+31.99)QAR	533.269	2	53.16
APOE_HUMAN	A(+57.02)LMDETMK	498.23	2	52.01
APOE_HUMAN	RLAVY(+15.99)QAGAR	560.815	2	50.81
APOE_HUMAN	SW(+29.97)FEPLVEDMQR	783.849	2	50.51
APOE_HUMAN	QWAGLVEK(+57.02)	494.267	2	50.18
APOE_HUMAN	G(sub A)KVEQAVETEPEPELR	905.962	2	50.17
APOE_HUMAN	Q(-17.03)WAGLVEK	457.241	2	50.03
APOE_HUMAN	SWFEPLVEDMK(sub Q)R	768.876	2	49.75
APOE_HUMAN	DADDLQKR	480.742	2	49.3
APOE_HUMAN	LP(sub A)VYQAGAR	487.775	2	49.25
APOE_HUMAN	WVQTLSEQVQEELLSSQVTK(sub Q)ELR	910.815	3	49.02
APOE_HUMAN	L(+57.02)AVYQAGAR	503.277	2	48.39
APOE_HUMAN	LKS(+162.05)WFEPLVEDMQR	647.321	3	48.33
APOE_HUMAN	W(+57.02)ELALGR	451.248	2	48.04
APOE_HUMAN	GEVQAMLGQSTE(+21.98)ELR	557.266	3	47.4
APOE_HUMAN	WVQL(sub T)LSEQVQEELLSSQVTQELR	914.806	3	47.19
APOE_HUMAN	SELEEQ(+.98)LTPVAEETR	866.418	2	46.21
APOE_HUMAN	FWDYLR	450.224	2	46.18
APOE_HUMAN	LEE(+21.98)QAQQIR	568.787	2	46.13
APOE_HUMAN	D(+57.02)RLDEVKEQVAEVR	581.641	3	45.55
APOE_HUMAN	SWFEPLVEDM(-48.00)QR	496.908	3	44.46
APOE_HUMAN	ALMD(+21.98)ETMK	480.71	2	44.42
APOE_HUMAN	LDE(+21.98)VKEQVAEVR	718.871	2	44.25
APOE_HUMAN	TVGSLAGQPLQER	678.368	2	44.24
APOE_HUMAN	W(+15.99)VQTLSEQVQE(+57.02)ELLSSQVTQELR	935.146	3	42.98
APOE_HUMAN	LGPLVE(+21.98)QGR	495.771	2	42.89
APOE_HUMAN	WVQTLSEQVQ(+.98)EELLSSQ(+.98)VTQELR	911.454	3	42.62
APOE_HUMAN	WVK(sub Q)TLSEQVQEELLSSQVTQELR	910.815	3	42.49
APOE_HUMAN	VGSLAGQPLQER	627.843	2	42.08
APOE_HUMAN	WVQTLSEQ(+.98)VQEELLSSQ(+.98)VTQELR	911.466	3	41.94
APOE_HUMAN	TRDRLDEVK	566.309	2	41.87
APOE_HUMAN	WVQTQ(sub L)SEQVQEELLSSQVTQELR	915.793	3	41.83
APOE_HUMAN	SELEEK(sub Q)LTPVAEETR	865.94	2	40.61
APOE_HUMAN	LDEVKE(+57.02)QVAEVR	491.264	3	39.74
APOE_HUMAN	FW(+31.99)DYLR	466.219	2	39.71
APOE_HUMAN	WE(+57.02)LALGR	451.248	2	39.67
APOE_HUMAN	Q(+57.02)QTEWQSGQR	652.802	2	39.14
APOE_HUMAN	KR(sub V)EQAVETEPEPELR	905.971	2	38.87
APOE_HUMAN	SE(+21.97)LEEQLTPVAEETR	876.903	2	38.72
APOE_HUMAN	QW(+31.99)AGLVEK	481.75	2	38.68
APOE_HUMAN	S(+57.02)ELEEQLTPVAEETR(-.98)	893.943	2	38.59
APOE_HUMAN	LQAE(+21.98)AFQAR	528.266	2	38.38
APOE_HUMAN	LE(+21.98)EQAQQIR	568.787	2	37.99
APOE_HUMAN	E(+57.02)LQAAQAR	472.251	2	37.15
APOE_HUMAN	MLGQSTEELR	582.292	2	36.71
APOE_HUMAN	F(+57.02)WDYLR	478.735	2	35.46
APOE_HUMAN	L(+43.01)GADMEDVC(+57.02)GR	633.263	2	34.77
APOE_HUMAN	QQTEW(+31.99)QSGQR	640.287	2	34.67
APOE_HUMAN	LGAD(+21.98)M(+15.99)EDVC(+57.02)GR	630.752	2	34.41
APOE_HUMAN	ALMDETMKE(+57.02)LK	455.896	3	34.34
APOE_HUMAN	WVQTLSEQVQEQ(sub E)LLSSQVTQELR	910.472	3	33.66
APOE_HUMAN	SWFE(+21.98)PLVEDMQR	779.853	2	33.5
APOE_HUMAN	WVQ(+.98)TLSEQ(+.98)VQEELLSSQ(+.98)VTQELR	911.788	3	33.05
APOE_HUMAN	LGQSTEELR	516.77	2	32.84
APOE_HUMAN	QQTE(+21.98)WQSGQR	635.284	2	32.8
APOE_HUMAN	LQP(sub A)EAFQAR	530.282	2	32.16
APOE_HUMAN	LAVY(+31.99)QAGAR	490.762	2	31.47
APOE_HUMAN	LGADMEDA(sub V)P(sub C)GR	566.258	2	31.07
APOE_HUMAN	GLSAIRER	451.264	2	30.78
APOE_HUMAN	W(+57.02)VQTLSEQVQEELLSSQ(+.98)VTQELR	930.147	3	29.98
APOE_HUMAN	AATVGSLAGK(sub Q)PLQER	749.417	2	29.76
APOE_HUMAN	AYKSE(+14.02)LE(+14.02)EQ(+.98)LTPVAEETR	708.021	3	29.5
APOE_HUMAN	WVQTLSEQVQEELLSSQVTQELR(-.98)	910.471	3	28.72
APOE_HUMAN	Q(+57.02)WAGLVEK	494.267	2	28.48
APOE_HUMAN	VETEPEPELR	599.802	2	27.6
APOE_HUMAN	D(sub Q)WAGLVEK	459.24	2	27.27
APOE_HUMAN	QQTEW(+3.99)QSGQR	626.289	2	25.62
APOE_HUMAN	LGP(+13.98)LVEQGR	491.769	2	25.61
APOE_HUMAN	S(+42.01)E(+14.02)LEEQLTPVAEETR	893.943	2	25.41
APOE_HUMAN	DEVKEQVAEVR	651.337	2	25.29
APOE_HUMAN	QAEAFQAR	460.733	2	25.28
APOE_HUMAN	AAT(+656.23)VGSLAGQPLQER	1077.52	2	25.24
APOE_HUMAN	L(+43.01)AVYQAGAR	496.27	2	25.15
APOE_HUMAN	QQTEW(+29.97)QSGQR	639.28	2	24.95
APOE_HUMAN	WVQ(+.98)TLSEQVQEELLSSQVTQELR	911.14	3	24.62
APOE_HUMAN	WVQTW(sub L)SEQVQEELLSSQVTQELR	935.133	3	24.39
APOE_HUMAN	E(+21.98)LQAAQAR	454.732	2	24.27
APOE_HUMAN	TRDRLDE(+21.98)VK	577.3	2	24.17
APOE_HUMAN	N(sub S)Y(sub W)FEPLVEDM(+15.99)QR	778.855	2	23.91
APOE_HUMAN	DRLDEVK(+27.99)EQVAEVR	571.962	3	23.78
APOE_HUMAN	VQAAVGTS(+365.13)AAPVPSDNH	993.463	2	23.05
APOE_HUMAN	WVQTLSEQVQQ(sub E)ELLSSQVTQELR	910.472	3	22.12
APOE_HUMAN	QWP(sub A)GLVEK	478.764	2	21.99
APOH_HUMAN	C(+57.02)SYTEDAQC(+57.02)IDGTIEVPK	1043.46	2	165.51
APOH_HUMAN	ATFGC(+57.02)HDGYSLDGPEEIEC(+57.02)TK	1193.5	2	157.89
APOH_HUMAN	TFYEPGEEITYSC(+57.02)KPGYVSR	1192.05	2	131.83
APOH_HUMAN	WSPELPVC(+57.02)APIIC(+57.02)PPPSIPTFATLR	1410.23	2	131.46
APOH_HUMAN	FIC(+57.02)PLTGLWPINTLK	886.991	2	127.23
APOH_HUMAN	KC(+57.02)SYTEDAQC(+57.02)IDGTIEVPK	1107.51	2	118.85
APOH_HUMAN	TC(+57.02)PKPDDLPFSTVVPLK	957.504	2	116.16
APOH_HUMAN	VC(+57.02)PFAGILEN(+.98)GAVR	752.383	2	111.38
APOH_HUMAN	VC(+57.02)PFAGILENGAVR	751.892	2	110.25
APOH_HUMAN	KFIC(+57.02)PLTGLWPINTLK	951.04	2	108.33
APOH_HUMAN	KATVVYQGER	575.814	2	102.29
APOH_HUMAN	C(+57.02)PFPSRPDN(+.98)GFVNYPAKPTLYYK	911.443	3	95.01
APOH_HUMAN	F(+57.02)IC(+57.02)PLTGLWPINTLK	915.505	2	90.42
APOH_HUMAN	V(+57.02)C(+57.02)PFAGILEN(+.98)GAVR	780.893	2	90.26
APOH_HUMAN	ATVVYQGER	511.767	2	82.43
APOH_HUMAN	KC(+57.02)SYTEDAQC(+57.02)IDGTIEVPQ(sub K)	1107.49	2	80.68
APOH_HUMAN	EHSSLAFWK	552.777	2	79.29
APOH_HUMAN	TDASDVKPC(+57.02)	496.721	2	77.12
APOH_HUMAN	C(+57.02)S(-18.01)YTEDAQ(+.98)C(+57.02)IDGTIEVPK	1034.94	2	75
APOH_HUMAN	W(+57.02)SPELPVC(+57.02)APIIC(+57.02)PPPSIPTFATLR	959.5	3	72.61
APOH_HUMAN	KC(+57.02)SYTEDAK(sub Q)C(+57.02)IDGTIEVPK	1107.52	2	72.02
APOH_HUMAN	FIC(+57.02)PLTGLW(+31.99)PINTLK	902.985	2	71.04
APOH_HUMAN	YTTFEYPNTISFSC(+57.02)NTGFYLN(+.98)GADSAK	1023.78	3	70.5
APOH_HUMAN	C(+57.02)SYT(-18.01)EDAQ(+.98)C(+57.02)IDGTIEVPK	1034.95	2	68.2
APOH_HUMAN	C(+57.02)PFPSRPDN(-17.03)GFVNYPAKPTLYYK	905.438	3	65.17
APOH_HUMAN	TFYEPGEEITYSC(+57.02)K	862.378	2	64.1
APOH_HUMAN	C(+57.02)SYTED(-18.01)AQ(+.98)C(+57.02)IDGTIEVPK	1034.94	2	62.98
APOH_HUMAN	TFYEPGEEITYSC(+57.02)K(+57.02)PGYVSR	814.042	3	61.57
APOH_HUMAN	TDASDVKPC(+57.02)(+21.98)	507.713	2	61.53
APOH_HUMAN	C(+57.02)PFPSRPD(-18.01)N(+.98)GFVNYPAKPTLYYK	905.438	3	59.18
APOH_HUMAN	C(+57.02)PFPS(-18.01)RPDN(+.98)GFVNYPAKPTLYYK	905.437	3	57.61
APOH_HUMAN	C(+57.02)SY(-18.01)TEDAQ(+.98)C(+57.02)IDGTIEVPK	1034.95	2	56.99
APOH_HUMAN	WSPE(+57.02)LPVC(+57.02)APIIC(+57.02)PPPSIPTFATLR	959.5	3	56.08
APOH_HUMAN	KFIC(+57.02)PLTGLWPIN(+.98)TLK	951.532	2	55.93
APOH_HUMAN	EHSSLAFWK(+57.02)	581.289	2	52.8
APOH_HUMAN	ASC(+57.02)KVPVKK	508.8	2	51.39
APOH_HUMAN	IC(+57.02)PLTGLWPINTLK	813.456	2	50.49
APOH_HUMAN	EHSSLAFS(sub W)K	503.254	2	48.1
APOH_HUMAN	WSP(+31.99)ELPVC(+57.02)APIIC(+57.02)PPPSIPTFATLR	951.154	3	47.64
APOH_HUMAN	TDASDVK(+57.02)PC(+57.02)	525.233	2	46.15
APOH_HUMAN	ATFGC(+57.02)HD(+21.98)GYSLDGPEEIEC(+57.02)TK	803.33	3	45.47
APOH_HUMAN	T(+57.02)C(+57.02)PKPDDLPFSTVVPLK	657.679	3	44.67
APOH_HUMAN	TC(+57.02)PK(+57.02)PDDLPFSTVVPLK	657.679	3	43.66
APOH_HUMAN	TC(+57.02)PKPD(+57.02)DLPFSTVVPLK	657.681	3	42.29
APOH_HUMAN	KC(+57.02)SYTEDAQ(+.98)C(+57.02)IDGTIEVPK	1108	2	41.54
APOH_HUMAN	FKN(+.98)GMLHGDK	574.281	2	39.03
APOH_HUMAN	C(+57.02)PFPSRPD(-15.99)NGFVNYPAKPTLYYK	905.779	3	37.83
APOH_HUMAN	W(+31.99)SPELPVC(+57.02)APIIC(+57.02)PPPSIPTFATLR	951.157	3	34.99
APOH_HUMAN	C(+57.02)PFPSRPDNGFVNYPAKPTLYYK	911.111	3	33.99
APOH_HUMAN	YTTFEYPNTISFSC(+57.02)N(+.98)TGFYLN(+.98)GADSAK	1024.11	3	33.68
APOH_HUMAN	F(+57.02)IC(+57.02)PLTGLWPIN(+.98)TLK	915.996	2	33.06
APOH_HUMAN	AGILEN(+.98)GAVR	500.775	2	32.26
APOH_HUMAN	TC(+57.02)PKPDDLPFSTVVPLK(+57.02)	657.677	3	31.95
APOH_HUMAN	WSPE(+21.98)LPVC(+57.02)APIIC(+57.02)PPPSIPTFATLR	947.824	3	30.62
APOH_HUMAN	WSPELPVC(+57.02)APIIC(+57.02)PPPSIPTFATLR(+.98)	1410.73	2	30
APOH_HUMAN	WSPELPVC(+57.02)APN(sub I)IC(+57.02)PPPSIPTFATLR	1410.72	2	27.64
APOH_HUMAN	K(+57.02)ATVVYQGER	604.327	2	27.08
APOH_HUMAN	VC(+57.02)PFAGILE(+21.98)N(+.98)GAVR	763.379	2	23.43
APOH_HUMAN	TC(+57.02)PKPN(sub D)DLPFSTVVPLK	638.339	3	22.93
APOL1_HUMAN	VTEPISAESGEQVER	815.899	2	114.1
APOM_HUMAN	WIYHLTEGSTDLR	530.935	3	98.4
APOM_HUMAN	EELATFDPVDNIVFNMAAGSAPMQLHLR	1029.5	3	76.23
APOM_HUMAN	SLTSC(+57.02)LDSK	505.745	2	67.99
APOM_HUMAN	TEGRPDMK	467.227	2	30.85
ARI1B_HUMAN	SSSSTTTGEK	492.728	2	21.91
ASAH1_HUMAN	ESLDVYELDAK	641.313	2	57.67
ASPG_HUMAN	TGHIAAGTSTN(+.98)GIK	664.843	2	124.23
ASPG_HUMAN	RGEDPTIAC(+57.02)QK	637.812	2	67.92
ASPG_HUMAN	SSPLPLVVNTWPFK	792.942	2	47.49
ASPG_HUMAN	VGDSPIPGAGAYADDTAGAAAATGNGDILMR	959.118	3	21.82
ASPH_HUMAN	PDSSEPVVEDER	679.808	2	42.94
ASXL1_HUMAN	SFEQAASASFPEK	699.83	2	22.64
AT10A_HUMAN	TEQLADGQAGR	573.282	2	33.05
ATG4A_HUMAN	SIGEWFGPN(+.98)TVAQVLKK	938.001	2	24.86
ATRN_HUMAN	LTGSSGFVTDGPGNYK	800.385	2	102.66
ATRN_HUMAN	GDEC(+57.02)QLC(+57.02)EVENR	754.807	2	98.55
ATRN_HUMAN	SEAAC(+57.02)LAAGPGIR	636.821	2	86.49
ATRN_HUMAN	ALYVHGGYK	504.268	2	70.4
ATS1_HUMAN	LHAFDQQLDLELRPDSSFLAPGFTLQNVGR	1128.92	3	82.19
ATS1_HUMAN	GAFYLLGEAYFIQPLPAASER	771.735	3	69.15
ATS1_HUMAN	LGRPSEEDEELVVPELER	699.356	3	39.68
ATS1_HUMAN	GAFYLLGEAYFIQ(+.98)PLPAASER	772.067	3	27.62
B2MG_HUMAN	SNFLNC(+57.02)YVSGFHPSDIEVDLLK	1277.62	2	150.13
B2MG_HUMAN	SNFLN(+.98)C(+57.02)YVSGFHPSDIEVDLLK	1278.12	2	117.04
B2MG_HUMAN	VNHVTLSQPK	561.817	2	107.82
B2MG_HUMAN	SN(-17.03)FLNC(+57.02)YVSGFHPSDIEVDLLK	1269.1	2	103.29
B2MG_HUMAN	SNFLNC(+57.02)YVSGFHPSDIEVDLLKN(+.98)GER	1004.48	3	102.98
B2MG_HUMAN	DWSFYLLYYTEFTPTEK	1102.02	2	97.82
B2MG_HUMAN	VEHSDLSFSK	574.783	2	94.94
B2MG_HUMAN	VN(+.98)HVTLSQPK	562.309	2	93.84
B2MG_HUMAN	IEK(+57.02)VEHSDLSFSK	788.404	2	92.11
B2MG_HUMAN	SN(+.98)FLNC(+57.02)YVSGFHPSDIEVDLLK	852.408	3	90.07
B2MG_HUMAN	V(+57.02)EHSDLSFSK	603.293	2	89.14
B2MG_HUMAN	V(+57.02)NHVTLSQPK	590.327	2	88.41
B2MG_HUMAN	VNHVTLSQPK(+57.02)IVK	760.452	2	85.88
B2MG_HUMAN	VEHSDLSFSK(+57.02)	603.294	2	84.55
B2MG_HUMAN	V(+43.01)NHVTLSQPK	583.319	2	82.95
B2MG_HUMAN	VNHVTLSQPK(+57.02)	590.327	2	81.95
B2MG_HUMAN	SNL(sub F)LNCYVSGFHPSDIEVDLLK	1232.12	2	76.28
B2MG_HUMAN	V(+42.01)NHVTLSQPK	582.822	2	75.83
B2MG_HUMAN	VN(-17.03)HVTLSQPK	553.304	2	75.1
B2MG_HUMAN	V(+57.02)N(+.98)HVTLSQPK	590.818	2	74.5
B2MG_HUMAN	DWSFYLLYYTEFTPTEKDEYAC(+57.02)R	999.784	3	73.87
B2MG_HUMAN	VEH(+57.02)SDLSFSK	603.293	2	71.25
B2MG_HUMAN	V(+43.01)EHSDLSFSK	596.285	2	70.34
B2MG_HUMAN	VEHSD(+57.02)LSFSK	603.293	2	69.61
B2MG_HUMAN	VNHVTLSQPK(+21.98)	572.808	2	69.39
B2MG_HUMAN	VN(+.98)HVTLSQPK(+57.02)	590.819	2	66.53
B2MG_HUMAN	SP(sub N)FLNC(+57.02)YVSGFHPSDIEVDLLK	1269.12	2	65.08
B2MG_HUMAN	SN(+.98)FLN(+.98)C(+57.02)YVSGFHPSDIEVDLLK	852.74	3	59.13
B2MG_HUMAN	VEHSDLSFSK(+21.98)	585.774	2	57.04
B2MG_HUMAN	SNFLNC(+57.02)Y(+31.99)VSGFHPSDIEVDLLK	862.737	3	51.48
B2MG_HUMAN	VEHSD(+21.98)LSFSK	585.774	2	50.3
B2MG_HUMAN	VEH(+26.02)SDLSFSK	587.789	2	46.18
B2MG_HUMAN	VNHVTLSQP(+13.98)K	568.807	2	45.64
B2MG_HUMAN	SGFHPSDIEVDLLK	519.603	3	45.05
B2MG_HUMAN	C(+57.02)YVSGFHPSDIEVDLLK	660.322	3	44.81
B2MG_HUMAN	SNFLN(+.98)C(+57.02)YVSGFHPSDIEVDLLKN(+.98)GER	1004.81	3	44.78
B2MG_HUMAN	EHSDLSFSK	525.249	2	42.93
B2MG_HUMAN	VNH(+26.02)VTLSQPK	574.824	2	42.82
B2MG_HUMAN	VEHSD(+21.98)LSFSK(+57.02)	614.286	2	42.28
B2MG_HUMAN	VEHSDLSFSK(+21.98)(+57.02)	614.285	2	42.06
B2MG_HUMAN	VSGFHPSDIEVDLLK	552.626	3	38.31
B2MG_HUMAN	SNFLNC(+57.02)YVSGFHPSD(+21.98)IEVDLLK	859.408	3	37.89
B2MG_HUMAN	SN(+.98)W(sub F)LNCYVSGFHPSDIEVDLLK	1269.12	2	37.14
B2MG_HUMAN	YYTEFTPTEK	639.797	2	36.44
B2MG_HUMAN	HPAEN(+.98)GKSN(+.98)FM(sub L)NCYVSGFHPSDIEVDLLK	1084.17	3	33.28
B2MG_HUMAN	N(+.98)HVTLSQPK	512.775	2	32.56
B2MG_HUMAN	NHVTLSQPK	512.283	2	30.94
B2MG_HUMAN	SN(+.98)L(sub F)LNCYVSGFHPSDIEVDLLK	1232.62	2	30.67
B2MG_HUMAN	HSDLSFSK	460.727	2	30.4
B2MG_HUMAN	YTEFTPTEK	558.267	2	25.05
B2MG_HUMAN	VNHVTLSQPK(+21.97)	572.801	2	24.56
B2MG_HUMAN	HVTLSQPK	455.261	2	22.98
B3GN1_HUMAN	TALASGGVLDASGDYR	776.884	2	143.97
B3GN1_HUMAN	WEGPLSVSVFAATK	746.396	2	138.24
B3GN1_HUMAN	ISQAC(+57.02)ELHVAGFDFEVLNEGFLVHK	953.81	3	137.22
B3GN1_HUMAN	EEAQLATVLAYALSSHC(+57.02)PDMR	1181.56	2	133.99
B3GN1_HUMAN	EMLDQSNQWGGTALVVPAFEIR	1231.11	2	120.97
B3GN1_HUMAN	TTMDPNDVILATHASVDNLLHLSGLLER	1015.86	3	105.41
B3GN1_HUMAN	WVNLPEESLLRPAYVVPWQDPWEPFYVAGGK	1214.95	3	98.17
B3GN1_HUMAN	TTM(+15.99)DPNDVILATHASVDNLLHLSGLLER	1021.19	3	96.9
B3GN1_HUMAN	YEAAVPDPR	509.253	2	92.56
B3GN1_HUMAN	EMLDQSN(+.98)QWGGTALVVPAFEIR	821.404	3	84.74
B3GN1_HUMAN	WVNLPEESLLRPAYVVPWQ(+.98)DPWEPFYVAGGK	1215.28	3	74.53
B3GN1_HUMAN	VAMHLVC(+57.02)PSR	585.301	2	74.07
B3GN1_HUMAN	TTMDPNDVILATHASVDN(+.98)LLHLSGLLER	1016.19	3	72.92
B3GN1_HUMAN	TTMDPN(+.98)DVILATHASVDN(+.98)LLHLSGLLER	1016.52	3	66.11
B3GN1_HUMAN	AKYPNSPR	466.751	2	62.94
B3GN1_HUMAN	SC(+57.02)QEVFDK	506.724	2	59.45
B3GN1_HUMAN	PAYVVPWQDPWEPFYVAGGK	1153.57	2	55.99
B3GN1_HUMAN	EMLDQ(+.98)SNQWGGTALVVPAFEIR	1231.61	2	55.21
B3GN1_HUMAN	EM(+15.99)LDQSNQWGGTALVVPAFEIR	826.405	3	54.3
B3GN1_HUMAN	EPGEFALLR	516.279	2	51.65
B3GN1_HUMAN	WVNLPEESLLR	678.368	2	41.98
B3GN1_HUMAN	EGAN(+.98)YALVIDVDMVPSEGLWR	1168.07	2	41.53
B3GN1_HUMAN	ALSSHC(+57.02)PDMR	587.26	2	40.28
B3GN1_HUMAN	AMHLVC(+57.02)PSR	535.765	2	40.15
B3GN1_HUMAN	EMLDQSNQ(+.98)WGGTALVVPAFEIR	821.411	3	34.71
B3GN1_HUMAN	MHLVC(+57.02)PSR	500.246	2	30.3
B3GN1_HUMAN	TTMDPNDD(sub V)ILATHASVDNLLHLSGLLER	1021.17	3	30.29
B3GN1_HUMAN	EGANYALVIDVDMVPSEGLWR	1167.57	2	27.91
B3GN1_HUMAN	EMLDQSNQWGGTQ(sub A)LVVPAFEIR	840.086	3	26.76
B3GN1_HUMAN	SC(+57.02)QE(+21.98)VFDK	517.715	2	26.52
B3GN1_HUMAN	WEGPN(sub L)SVSVFAATK	746.877	2	25.52
B3GN1_HUMAN	EMLDQ(+.98)SN(+.98)QWGGTALVVPAFEIR	821.74	3	22.33
BACD1_HUMAN	GPDPALLEATGGAAGAGGAGR	883.447	2	28.43
BAI1_HUMAN	LC(+57.02)DPSAPLAFLQASK	809.415	2	60.18
BAI2_HUMAN	LLAPAALAFR	521.823	2	75.23
BASP1_HUMAN	KTEAPAAPAAQETK	706.872	2	118.33
BASP1_HUMAN	ETPAATEAPSSTPK	693.842	2	82.04
BASP1_HUMAN	AEGAATEEEGTPK	645.297	2	81.66
BASP1_HUMAN	AEPPKAPEQEQAAPGPAAGGEAPK	766.714	3	79.82
BASP1_HUMAN	ESEPQAAAEPAEAK	714.335	2	76.71
BASP1_HUMAN	SDGAPASDSKPGSSEAAPSSK	644.967	3	56.03
BDP1_HUMAN	N(+.98)KYAIN(+.98)ESQ(+.98)RPPDRSK	635.981	3	24.19
BGH3_HUMAN	GDELADSALEIFK	704.354	2	108.81
BGH3_HUMAN	GC(+57.02)PAALPLSNLYETLGVVGSTTTQLYTDR	1033.19	3	95.76
BGH3_HUMAN	LTLLAPLNSVFK	658.403	2	89.03
BGH3_HUMAN	DILATN(+.98)GVIHYIDELLIPDSAK	804.427	3	83.47
BGH3_HUMAN	Q(-17.03)AGLGNHLSGSER	654.818	2	82.2
BGH3_HUMAN	YGTLFTMDR	552.263	2	81.71
BGH3_HUMAN	VLTPPMGTVMDVLK	750.912	2	75.37
BGH3_HUMAN	YLYHGQTLETLGGK	527.274	3	74.26
BGH3_HUMAN	LTLLAPLN(+.98)SVFK	658.895	2	68.9
BGH3_HUMAN	DGTPPIDAHTR	590.291	2	66.82
BGH3_HUMAN	VISTITNNIQQIIEIEDTFETLR	897.482	3	64.68
BGH3_HUMAN	QAGLGNHLSGSER	663.331	2	63.58
BGH3_HUMAN	IPSETLNR	465.257	2	53.67
BGH3_HUMAN	QHGPNVC(+57.02)AVQK	619.311	2	48.43
BGH3_HUMAN	ILGDPEALR	492.282	2	45.91
BGH3_HUMAN	RVLTDELK	487.287	2	22.37
BMP15_HUMAN	QADGISAEVTASSSK	725.849	2	22.71
BRD3_HUMAN	EKPGSAPSGGPSR	613.81	2	22.72
BSN_HUMAN	AASPTPKQASATTPGHESPRETR	793.069	3	22.84
BTD_HUMAN	TSIYPFLDFMPSPQVVR	999.016	2	133.68
BTD_HUMAN	VDLITFDTPFAGR	726.38	2	127.45
BTD_HUMAN	QEALELMNQNLDIYEQQVMTAAQK	936.789	3	121.86
BTD_HUMAN	LSSGLVTAALYGR	654.368	2	113.73
BTD_HUMAN	DAQEVHC(+57.02)DEATK	701.799	2	103.39
BTD_HUMAN	SHLIIAQVAK	540.332	2	99.68
BTD_HUMAN	GDMFLVANLGTK	633.33	2	96.44
BTD_HUMAN	Q(-17.03)EALELMNQNLDIYEQQVMTAAQK	931.112	3	79.47
BTD_HUMAN	ILSGDPYC(+57.02)EK	591.278	2	74.54
BTD_HUMAN	QQ(sub E)ALELMNQNLDIYEQQVMTAAQK	936.453	3	25.42
C163A_HUMAN	LVDGVTEC(+57.02)SGR	596.785	2	116.34
C163A_HUMAN	LASPSEETWITC(+57.02)DNK	875.903	2	116.07
C163A_HUMAN	GPDTLWQC(+57.02)PSSPWEK	894.407	2	113.18
C163A_HUMAN	SSMSETTVGVVC(+57.02)R	706.83	2	107.08
C163A_HUMAN	QLGC(+57.02)PTAVTAIGR	672.357	2	103.38
C163A_HUMAN	LEVFYN(+.98)GAWGTVGK	771.383	2	102.04
C163A_HUMAN	LVGGDIPC(+57.02)SGR	565.785	2	94.54
C163A_HUMAN	LQEGPTSC(+57.02)SGR	596.275	2	88.26
C163A_HUMAN	GPDTLWK(sub Q)C(+57.02)PSSPWEK	894.417	2	73.41
C163A_HUMAN	HNC(+57.02)DHAEDAGVIC(+57.02)SK	571.576	3	71.93
C163A_HUMAN	N(sub L)VGGDIPC(+57.02)SGR	566.263	2	30.5
C163A_HUMAN	LVGGDN(sub I)PC(+57.02)SGR	566.263	2	23.27
C1QA_HUMAN	GHIYQGSEADSVFSGFLIFPSA	1165.07	2	101.13
C1QA_HUMAN	VGYP(+15.99)GPSGPLGAR	622.325	2	84.54
C1QA_HUMAN	SLGFC(+57.02)DTTNK	571.761	2	80.49
C1QA_HUMAN	RSLGFC(+57.02)DTTNK	649.811	2	71.54
C1QA_HUMAN	KGHIYQGSEADSVFSGFLIFPSA	819.741	3	66.43
C1QA_HUMAN	GLFQVVSGGMVLQLQQGDQVWVEKDPK	995.857	3	55.37
C1QA_HUMAN	DQPRPAFSAIR	629.338	2	50.79
C1QB_HUMAN	LEQGENVFLQATDK	796.402	2	129.07
C1QB_HUMAN	VPGLYYFTYHASSR	830.91	2	125.66
C1QB_HUMAN	FDHVITNMN(+.98)NNYEPR	932.919	2	123.13
C1QB_HUMAN	FDHVITNMNNNYEPR	932.423	2	104.88
C1QB_HUMAN	VVTFC(+57.02)DYAYNTFQVTTGGMVLK	838.742	3	93.8
C1QB_HUMAN	FDHVITNMNN(+.98)NYEPR	622.28	3	88.9
C1QB_HUMAN	GNLC(+57.02)VNLMR	538.77	2	75.73
C1QB_HUMAN	GNLC(+57.02)VNLM(+15.99)R	546.767	2	49.2
C1QB_HUMAN	FDHVITNM(+15.99)NNNYEPR	627.283	3	47.13
C1QB_HUMAN	TINVPLRR	484.803	2	42.97
C1QB_HUMAN	GNLC(+57.02)VNLM(-48.00)R	514.769	2	26.55
C1QC_HUMAN	FNAVLTNPQGDYDTSTGK	964.453	2	144.52
C1QC_HUMAN	FN(+.98)AVLTNPQGDYDTSTGK	964.946	2	119.78
C1QC_HUMAN	TNQ(+.98)VNSGGVLLR	629.84	2	92.51
C1QC_HUMAN	VVTFC(+57.02)GHTSK	568.281	2	89.92
C1QC_HUMAN	TNQVNSGGVLLR	629.349	2	88.65
C1QC_HUMAN	TNQVN(+.98)SGGVLLR	629.84	2	84.94
C1QC_HUMAN	VPGLYYFVYHASHTANLC(+57.02)VLLYR	919.47	3	83.02
C1QC_HUMAN	Q(-17.03)THQPPAPNSLIR	721.38	2	82.9
C1QC_HUMAN	QTHQPPAPNSLIR	729.894	2	80.08
C1QC_HUMAN	FQSVFTVTR	542.792	2	71.48
C1QC_HUMAN	Q(-17.03)THQPPAPN(+.98)SLIR	721.873	2	55.39
C1QC_HUMAN	TN(+.98)QVN(+.98)SGGVLLR	630.329	2	51.82
C1QC_HUMAN	QTHQPPAPN(+.98)SLIR	487.26	3	27.05
C1QT3_HUMAN	SDTSSNHAVLK	579.791	2	58.98
C1R_HUMAN	FC(+57.02)GQLGSPLGNPPGK	764.882	2	138.5
C1R_HUMAN	LPVANPQAC(+57.02)ENWLR	834.418	2	135.66
C1R_HUMAN	GFLAYYQAVDLDEC(+57.02)ASR	989.455	2	135.15
C1R_HUMAN	TLDEFTIIQNLQPQYQFR	1127.58	2	133.74
C1R_HUMAN	ESEQGVYTC(+57.02)TAQGIWK	928.929	2	125.11
C1R_HUMAN	Q(-17.03)GYQLIEGNQVLHSFTAVC(+57.02)QDDGTWHR	1048.15	3	121.87
C1R_HUMAN	LVFQQFDLEPSEGC(+57.02)FYDYVK	1242.57	2	119.53
C1R_HUMAN	QDAC(+57.02)QGDSGGVFAVR	783.85	2	118.66
C1R_HUMAN	YTTTMGVNTYK	639.805	2	113.65
C1R_HUMAN	Q(-17.03)DAC(+57.02)QGDSGGVFAVR	775.338	2	106.18
C1R_HUMAN	WILTAAHTLYPK	707.396	2	105.32
C1R_HUMAN	QRPPDLDTSSNAVDLLFFTDESGDSR	961.453	3	103.22
C1R_HUMAN	MGNFPWQVFTNIHGR	601.963	3	97.27
C1R_HUMAN	FC(+57.02)GQLGSPLGNPPGKK	552.955	3	96.41
C1R_HUMAN	DYFIATC(+57.02)K	509.239	2	92.95
C1R_HUMAN	IQYYC(+57.02)HEPYYK	782.35	2	91
C1R_HUMAN	MDVFSQNMFC(+57.02)AGHPSLK	984.948	2	87.36
C1R_HUMAN	VLNYVDWIK	575.318	2	81.16
C1R_HUMAN	VSVHPDYR	486.748	2	78.54
C1R_HUMAN	LVFQK(sub Q)FDLEPSEGC(+57.02)FYDYVK	1242.59	2	77.94
C1R_HUMAN	LFGEVTSPLFPKPYPNNFETTTVITVPTGYR	1162.6	3	77.03
C1R_HUMAN	C(+57.02)LPVC(+57.02)GKPVNPVEQR	584.967	3	71.18
C1R_HUMAN	NIGEFC(+57.02)GK	462.716	2	70.97
C1R_HUMAN	QRPPDLDTSSN(+.98)AVDLLFFTDESGDSR	961.785	3	63.3
C1R_HUMAN	IKDC(+57.02)GQPR	487.249	2	56.83
C1R_HUMAN	LVFQ(+.98)QFDLEPSEGC(+57.02)FYDYVK	1243.08	2	54.96
C1R_HUMAN	LVFQQ(+.98)FDLEPSEGC(+57.02)FYDYVK	1243.08	2	54.58
C1R_HUMAN	KEFMSQGNK	534.761	2	51.49
C1R_HUMAN	NLPN(+.98)GDFR	467.225	2	50.07
C1R_HUMAN	LFGEVTSPLFPK	667.869	2	46.61
C1R_HUMAN	CLH(sub P)VC(+57.02)GKPVNPVEQR	868.434	2	45.27
C1R_HUMAN	LFGEVTSPLFPKPYPN(+.98)NFETTTVITVPTGYR	1162.94	3	43.85
C1R_HUMAN	YTTTM(+15.99)GVNTYK	647.801	2	40.69
C1R_HUMAN	EFMSQGNK	470.713	2	40.63
C1R_HUMAN	MDVFSK(sub Q)NMFC(+57.02)AGHPSLK	656.971	3	38.78
C1R_HUMAN	C(+57.02)LPVC(+57.02)GKPVN(-17.03)PVEQR	868.434	2	34.59
C1R_HUMAN	LGNHPIRR	481.786	2	33.31
C1R_HUMAN	FC(+57.02)GQLGSPLGN(+.98)PPGKKEFM(+15.99)SQGN(+.98)K	866.075	3	31.57
C1R_HUMAN	LPVAN(+.98)PQ(+.98)AC(+57.02)ENWLR	557.268	3	29.8
C1R_HUMAN	QD(-18.01)AC(+57.02)Q(+.98)GDSGGVFAVR	775.339	2	28.16
C1R_HUMAN	SLGRFCGQLGSPLGNPPGK(+42.01)	642.998	3	27.06
C1R_HUMAN	ESEQ(+.98)GVYTC(+57.02)TAQGIWK	929.426	2	26.93
C1R_HUMAN	ESEQGVYTC(+57.02)TAQ(+.98)GIWK	929.426	2	25.84
C1R_HUMAN	PVNPVEQR	469.756	2	24.53
C1R_HUMAN	Q(+.98)DAC(+57.02)QGD(-18.01)SGGVFAVR	775.339	2	24.22
C1RL_HUMAN	WILTAAHTIYPK	707.396	2	105.32
C1RL_HUMAN	GSEAINAPGDNPAK	670.825	2	101.74
C1RL_HUMAN	LGNFPWQAFTSIHGR	577.629	3	95.78
C1RL_HUMAN	LGNHPVHR	465.257	2	28.68
C1S_HUMAN	SNALDIIFQTDLTGQK	882.461	2	133.15
C1S_HUMAN	VEDPESTLFGSVIR	774.898	2	129.34
C1S_HUMAN	Q(-17.03)FGPYC(+57.02)GHGFPGPLNIETK	1051.49	2	123.92
C1S_HUMAN	VGATSFYSTC(+57.02)QSN(+.98)GK	804.354	2	122.9
C1S_HUMAN	MLTPEHVFIHPGWK	846.44	2	116.83
C1S_HUMAN	MGPTVSPIC(+57.02)LPGTSSDYNLMDGDLGLISGWGR	1122.86	3	111.86
C1S_HUMAN	GDSGGAFAVQDPNDK	739.332	2	109.21
C1S_HUMAN	TNFDNDIALVR	639.327	2	105.01
C1S_HUMAN	GDSGGAFAVQDPN(+.98)DK	739.825	2	102.27
C1S_HUMAN	SSNNPHSPIVEEFQVPYNK	729.355	3	100.53
C1S_HUMAN	TNFDN(+.98)DIALVR	639.819	2	95.07
C1S_HUMAN	EPTMYVGSTSVQTSR	821.89	2	90.94
C1S_HUMAN	TMQENSTPRED	654.282	2	89.48
C1S_HUMAN	EDTPNSVWEPAK	686.821	2	81.71
C1S_HUMAN	QFGPYC(+57.02)GHGFPGPLNIETK	1060.01	2	80.61
C1S_HUMAN	GMDSC(+57.02)KGDSGGAFAVQDPNDK	719.306	3	78.71
C1S_HUMAN	IIGGSDADIK	494.769	2	75.18
C1S_HUMAN	YHGDPMPC(+57.02)PK	601.261	2	71.9
C1S_HUMAN	C(+57.02)VPVC(+57.02)GVPR	522.26	2	69.01
C1S_HUMAN	MGPTVSPIC(+57.02)LPGTSSDYNLM(+15.99)DGDLGLISGWGR	1128.2	3	67.49
C1S_HUMAN	TMQENSTPR	532.245	2	66.9
[truncated: 7,278 more rows]
