# Supplementary material for: Analysis of the Cerebrospinal Fluid Proteome in Alzheimer's Disease
Source: PLoS One. 2016 Mar 7;11(3):e0150672. doi: 10.1371/journal.pone.0150672 (PMC4780771; doi:10.1371/journal.pone.0150672)
Supplement: S26 DataFile — (XLSX) [file pone.0150672.s026.xlsx]

## Sheet: supplementary_table_S7_sieve_pe
S26 DataFile. Identified and mapped (to a feature) proteins and peptides using Sieve software.
Protein (Uniprot ID)	Peptide	Mass/Charge	Charge	Score (MASCOT)
7B2_HUMAN	SVNPYLQGQR	581.303	2	77.14
7B2_HUMAN	SVPHFSDEDKDPE	501.219	3	28.15
7B2_HUMAN	SVPHFSDEDKDPE	751.323	2	60.2
A1AG1_HUMAN	WFYIASAFR	580.797	2	53.41
A1AG1_HUMAN	EQLGEFYEALDCLR	871.905	2	90.54
A1AG1_HUMAN	EQLGEFYEALDCLR	581.606	3	59.44
A1AG1_HUMAN	SDVVYTDWK	556.766	2	53.08
A1AG1_HUMAN	NWGLSVYADKPETTK	570.288	3	58.36
A1AG1_HUMAN	NWGLSVYADKPETTK	854.927	2	86.39
A1AG1_HUMAN	TEDTIFLR	497.763	2	66.72
A1AG1_HUMAN	TYMLAFDVNDEK	723.334	2	88.32
A1AG1_HUMAN	YVGGQEHFAHLLILR	584.988	3	59.68
A1AG1_HUMAN	YVGGQEHFAHLLILR	876.976	2	93.11
A1AG1_HUMAN	SDVVYTDWKK	620.812	2	55.07
A1AG2_HUMAN	TLMFGSYLDDEK	709.827	2	91.18
A1AG2_HUMAN	NWGLSFYADKPETTK	586.289	3	46.16
A1AG2_HUMAN	NWGLSFYADKPETTK	878.929	2	80.53
A1AG2_HUMAN	SDVMYTDWK	572.752	2	60.56
A1AG2_HUMAN	EQLGEFYEALDCLCIPR	704.993	3	57.9
A1AG2_HUMAN	EQLGEFYEALDCLCIPR	1057.49	2	100.6
A1AG2_HUMAN	EHVAHLLFLR	617.856	2	54.05
A1BG_HUMAN	LETPDFQLFK	619.325	2	67.52
A1BG_HUMAN	TPGAAANLELIFVGPQHAGNYR	766.398	3	116.17
A1BG_HUMAN	ATWSGAVLAGR	544.795	2	86.64
A1BG_HUMAN	SGLSTGWTQLSK	632.829	2	78.09
A1BG_HUMAN	VTLTCVAPLSGVDFQLR	938.501	2	88.04
A1BG_HUMAN	VTLTCVAPLSGVDFQLR	626.004	3	88.92
A1BG_HUMAN	SWVPHTFESELSDPVELLVAES	824.736	3	46.17
A1BG_HUMAN	SWVPHTFESELSDPVELLVAES	1236.6	2	36.12
A1BG_HUMAN	HQFLLTGDTQGR	458.237	3	44.99
A1BG_HUMAN	HQFLLTGDTQGR	686.851	2	60.4
A1BG_HUMAN	SLPAPWLSMAPVSWITPGLK	1076.59	2	78.33
A1BG_HUMAN	SLPAPWLSMAPVSWITPGLK	718.06	3	47.86
A1BG_HUMAN	CEGPIPDVTFELLR	823.414	2	71.19
A1BG_HUMAN	NGVAQEPVHLDSPAIK	838.434	2	96.39
A1BG_HUMAN	CLAPLEGAR	493.757	2	61.02
A1BG_HUMAN	LHDNQNGWSGDSAPVELILSDETLPAPEFSPEPESGR	1331.95	3	82.15
A1BG_HUMAN	LELHVDGPPPRPQLR	575.324	3	37.48
A2AP_HUMAN	LGNQEPGGQTALK	656.845	2	75.76
A2AP_HUMAN	WFLLEQPEIQVAHFPFK	710.712	3	26.45
A2GL_HUMAN	VAAGAFQGLR	495.279	2	90.11
A2GL_HUMAN	ENQLEVLEVSWLHGLK	632.34	3	44.41
A2GL_HUMAN	GQTLLAVAK	450.779	2	65.89
A2GL_HUMAN	DLLLPQPDLR	590.34	2	54.91
A2GL_HUMAN	NALTGLPPGLFQASATLDTLVLK	781.111	3	32.46
A2GL_HUMAN	ALGHLDLSGNR	576.807	2	69.46
A2MG_HUMAN	VGFYESDVMGR	630.288	2	80.81
A2MG_HUMAN	DMYSFLEDMGLK	724.824	2	87.96
A2MG_HUMAN	YDVENCLANK	613.774	2	47.39
A2MG_HUMAN	MVSGFIPLKPTVK	472.947	3	29.93
A2MG_HUMAN	MVSGFIPLKPTVK	708.917	2	58.49
A2MG_HUMAN	SLFTDLEAENDVLHCVAFAVPK	826.078	3	71.99
A2MG_HUMAN	SASNMAIVDVK	567.794	2	74.52
A2MG_HUMAN	VTAAPQSVCALR	636.839	2	77.1
A2MG_HUMAN	HNVYINGITYTPVSSTNEK	713.351	3	54.75
A2MG_HUMAN	NQGNTWLTAFVLK	746.4	2	96.52
A2MG_HUMAN	NQGNTWLTAFVLK	497.936	3	49.41
A2MG_HUMAN	AIGYLNTGYQR	628.324	2	56.2
A2MG_HUMAN	TEHPFTVEEFVLPK	558.29	3	53.08
A2MG_HUMAN	TEHPFTVEEFVLPK	836.932	2	77.33
A2MG_HUMAN	LLIYAVLPTGDVIGDSAK	923.02	2	119.92
A2MG_HUMAN	LLIYAVLPTGDVIGDSAK	615.683	3	62.57
A2MG_HUMAN	TEVSSNHVLIYLDK	539.953	3	39.48
A2MG_HUMAN	TEVSSNHVLIYLDK	809.426	2	91.44
A2MG_HUMAN	QGIPFFGQVR	574.814	2	64.31
A2MG_HUMAN	TGTHGLLVK	463.276	2	54.13
A2MG_HUMAN	NEDSLVFVQTDK	697.841	2	95.11
A2MG_HUMAN	SSGSLLNNAIK	552.306	2	65.14
A2MG_HUMAN	VTGEGCVYLQTSLK	777.886	2	73.12
A2MG_HUMAN	DTVIKPLLVEPEGLEK	594.007	3	60.96
A2MG_HUMAN	HYDGSYSTFGER	709.802	2	72.23
A2MG_HUMAN	HYDGSYSTFGER	473.537	3	27.07
A2MG_HUMAN	LHTEAQIQEEGTVVELTGR	704.365	3	30.55
A2MG_HUMAN	ATVLNYLPK	509.8	2	63.73
A2MG_HUMAN	LPPNVVEESAR	605.824	2	78.49
A2MG_HUMAN	FEVQVTVPK	523.797	2	71.34
A2MG_HUMAN	IAQWQSFQLEGGLK	802.924	2	97.3
A2MG_HUMAN	LLLQQVSLPELPGEYSMK	682.371	3	55.27
A2MG_HUMAN	LLLQQVSLPELPGEYSMK	1023.05	2	75
A2MG_HUMAN	GHFSISIPVK	542.81	2	50.35
A2MG_HUMAN	VSVQLEASPAFLAVPVEK	942.527	2	99.27
A2MG_HUMAN	VSVQLEASPAFLAVPVEK	628.687	3	57.64
A2MG_HUMAN	QQNAQGGFSSTQDTVVALHALSK	796.402	3	85.51
A2MG_HUMAN	QFSFPLSSEPFQGSYK	924.942	2	105.12
A2MG_HUMAN	VVSMDENFHPLNELIPLVYIQDPK	937.483	3	45.8
A2MG_HUMAN	AYIFIDEAHITQALIWLSQR	797.095	3	43.71
A2MG_HUMAN	ALLAYAFALAGNQDK	783.418	2	100.62
A2MG_HUMAN	ALLAYAFALAGNQDK	522.615	3	79.04
A2MG_HUMAN	YNILPEKEEFPFALGVQTLPQTCDEPK	1055.53	3	75.66
A2MG_HUMAN	NALFCLESAWK	669.828	2	53.05
A2MG_HUMAN	LVHVEEPHTETVR	515.938	3	40.49
A2MG_HUMAN	FQVDNNNR	503.738	2	40
A2MG_HUMAN	KLSFYYLIMAK	459.593	3	35.9
A2MG_HUMAN	KLSFYYLIMAK	688.885	2	78.76
A2MG_HUMAN	VDLSFSPSQSLPASHAHLR	683.688	3	49.34
A2MG_HUMAN	QTVSWAVTPK	558.806	2	81.36
A2MG_HUMAN	DLTGFPGPLNDQDDEDCINR	764.668	3	54.58
A2MG_HUMAN	ETTFNSLLCPSGGEVSEELSLK	800.054	3	27.52
A2MG_HUMAN	AVDQSVLLMKPDAELSASSVYNLLPEK	973.178	3	48.94
A2MG_HUMAN	SIYKPGQTVK	560.821	2	27.61
A4_HUMAN	STNLHDYGMLLPCGIDK	645.308	3	42.11
A4_HUMAN	STNLHDYGMLLPCGIDK	967.458	2	69.42
A4_HUMAN	VESLEQEAANER	687.828	2	76.45
A4_HUMAN	MDVCETHLHWHTVAK	621.958	3	35.01
A4_HUMAN	GLTTRPGSGLTNIK	707.903	2	58.32
A4_HUMAN	VEAMLNDR	474.234	2	56.75
A4_HUMAN	LVFFAEDVGSNK	663.338	2	103.03
A4_HUMAN	LALENYITALQAVPPRPR	675.055	3	39.06
A4_HUMAN	ISYGNDALMPSLTETK	870.427	2	94.79
A4_HUMAN	CLVGEFVSDALLVPDK	881.457	2	97.43
A4_HUMAN	WDSDPSGTK	496.719	2	43.39
A4_HUMAN	WYFDVTEGK	572.769	2	41.49
A4_HUMAN	SQVMTHLR	486.258	2	52.19
A4_HUMAN	AVIQHFQEK	550.298	2	33.41
A4_HUMAN	QQLVETHMAR	606.809	2	56.55
A4_HUMAN	EQNYSDDVLANMISEPR	990.949	2	125.03
A4_HUMAN	EQNYSDDVLANMISEPR	660.968	3	52.95
A4_HUMAN	THPHFVIPYR	633.839	2	42.67
AACT_HUMAN	EIGELYLPK	531.297	2	41.51
AACT_HUMAN	EQLSLLDR	487.269	2	45.26
AACT_HUMAN	ADLSGITGAR	480.759	2	96.05
AACT_HUMAN	RLYGSEAFATDFQDSAAAK	683.327	3	96.73
AACT_HUMAN	NLAVSQVVHK	547.819	2	50.81
AACT_HUMAN	ITLLSALVETR	608.368	2	99.9
AACT_HUMAN	MEEVEAMLLPETLKR	596.978	3	64.18
AACT_HUMAN	KLINDYVK	496.792	2	52.87
AACT_HUMAN	WEMPFDPQDTHQSR	591.926	3	34.3
AFAM_HUMAN	ESLLNHFLYEVAR	530.947	3	57.11
AFAM_HUMAN	ESLLNHFLYEVAR	795.916	2	73.22
AFAM_HUMAN	RHPDLSIPELLR	482.612	3	57.43
AFAM_HUMAN	IAPQLSTEELVSLGEK	857.464	2	88.07
AFAM_HUMAN	IAPQLSTEELVSLGEK	571.98	3	69.64
AFAM_HUMAN	HELTDEELQSLFTNFANVVDK	817.067	3	81.82
AFAM_HUMAN	FTFEYSR	475.224	2	37.29
AFAM_HUMAN	DADPDTFFAK	563.755	2	32.55
AFAM_HUMAN	SDVGFLPPFPTLDPEEK	944.974	2	40.26
AFAM_HUMAN	AESPEVCFNEESPK	811.851	2	100.79
AFAM_HUMAN	LPNNVLQEK	527.797	2	59.41
AGRIN_HUMAN	SAGDVDTLAFDGR	662.312	2	81.81
ALBU_HUMAN	SLHTLFGDK	509.273	2	55.06
ALBU_HUMAN	YLYEIAR	464.25	2	38.42
ALBU_HUMAN	LVNEVTEFAK	575.311	2	60.11
ALBU_HUMAN	KVPQVSTPTLVEVSR	547.317	3	63.71
ALBU_HUMAN	VFDEFKPLVEEPQNLIK	682.37	3	52.56
ALBU_HUMAN	YICENQDSISSK	722.323	2	78.74
ALBU_HUMAN	FQNALLVR	480.784	2	51.93
ALBU_HUMAN	RHPDYSVVLLLR	489.952	3	75.73
ALBU_HUMAN	LCTVATLR	467.263	2	47.3
ALBU_HUMAN	AVMDDFAAFVEK	671.821	2	76.9
AMBP_HUMAN	TVAACNLPIVR	607.338	2	96.1
AMBP_HUMAN	ETLLQDFR	511.268	2	43.2
AMBP_HUMAN	VVAQGVGIPEDSIFTMADR	1003.51	2	82.62
AMBP_HUMAN	VVAQGVGIPEDSIFTMADR	669.005	3	91.39
AMBP_HUMAN	AFIQLWAFDAVK	704.884	2	95.42
AMBP_HUMAN	EYCGVPGDGDEELLR	854.874	2	78.47
AMBP_HUMAN	KEDSCQLGYSAGPCMGMTSR	745.98	3	73.07
AMBP_HUMAN	GECVPGEQEPEPILIPR	960.477	2	88.31
AMD_HUMAN	EGPVLILGR	477.292	2	50.99
AMD_HUMAN	IPVDEEAFVIDFKPR	592.316	3	83.25
AMD_HUMAN	IVQFSPSGK	481.769	2	43.27
ANGT_HUMAN	SLDFTELDVAAEK	719.357	2	120.87
ANGT_HUMAN	SLDFTELDVAAEK	479.908	3	78.83
ANGT_HUMAN	ALQDQLVLVAAK	634.881	2	105.75
ANGT_HUMAN	DPTFIPAPIQAK	649.36	2	66.39
ANGT_HUMAN	FMQAVTGWK	534.27	2	58.61
ANGT_HUMAN	VLSALQAVQGLLVAQGR	575.011	3	83.6
ANGT_HUMAN	VLSALQAVQGLLVAQGR	862.013	2	119.23
ANGT_HUMAN	ADSQAQLLLSTVVGVFTAPGLHLK	822.461	3	85.46
ANGT_HUMAN	QPFVQGLALYTPVVLPR	950.046	2	90.44
ANGT_HUMAN	VEGLTFQQNSLNWMK	897.943	2	97.32
ANGT_HUMAN	VEGLTFQQNSLNWMK	599.293	3	75.29
ANGT_HUMAN	LDTEDKLR	495.266	2	63.97
ANGT_HUMAN	ANAGKPKDPTFIPAPIQAK	655.703	3	43.17
ANT3_HUMAN	DIPMNPMCIYR	705.321	2	70.89
ANT3_HUMAN	EVPLNTIIFMGR	695.38	2	88.06
ANT3_HUMAN	VAEGTQVLELPFK	715.896	2	104.36
ANT3_HUMAN	EQLQDMGLVDLFSPEK	924.95	2	94.95
ANT3_HUMAN	EQLQDMGLVDLFSPEK	617.306	3	50.09
ANT3_HUMAN	FATTFYQHLADSK	510.251	3	29.13
ANT3_HUMAN	FATTFYQHLADSK	764.873	2	79.68
ANT3_HUMAN	DDLYVSDAFHK	655.304	2	64.19
ANT3_HUMAN	TSDQIHFFFAK	670.831	2	52.05
ANT3_HUMAN	IEDGFSLK	454.739	2	47.07
ANT3_HUMAN	GDDITMVLILPKPEK	556.979	3	72.55
ANT3_HUMAN	GDDITMVLILPKPEK	834.964	2	93.89
ANT3_HUMAN	NDNDNIFLSPLSISTAFAMTK	772.378	3	54.45
ANT3_HUMAN	ANRPFLVFIR	616.866	2	29.86
ANT3_HUMAN	SKLPGIVAEGR	563.832	2	56.76
ANT3_HUMAN	ADGESCSASMMYQEGK	875.837	2	94.04
ANT3_HUMAN	RVAEGTQVLELPFK	529.634	3	49.71
ANT3_HUMAN	FRIEDGFSLK	606.323	2	35.66
APLP1_HUMAN	VIALINDQR	521.306	2	63.27
APLP1_HUMAN	VEQATQAIPMER	686.847	2	90.83
APLP1_HUMAN	AALEGFLAALQADPPQAER	656.676	3	93.3
APLP1_HUMAN	AALEGFLAALQADPPQAER	985.012	2	59.47
APLP1_HUMAN	MNPLEQYER	590.276	2	57.03
APLP1_HUMAN	EWAMADNQSK	590.257	2	36.27
APLP1_HUMAN	QALNEHFQSILQTLEEQVSGER	852.76	3	78.99
APLP1_HUMAN	DDTPMTLPK	509.249	2	36.13
APLP1_HUMAN	QMYPELQIAR	624.823	2	72.64
APLP1_HUMAN	HYQHVAAVDPEK	465.233	3	51.96
APLP1_HUMAN	HYQHVAAVDPEK	697.345	2	79.47
APLP1_HUMAN	DELAPAGTGVSR	586.799	2	46.96
APLP1_HUMAN	RAALEGFLAALQADPPQAER	708.71	3	62.81
APLP1_HUMAN	CLPGEFVSEALLVPEGCR	678.666	3	45.9
APLP1_HUMAN	SGSCAHPHHQVVPFR	572.611	3	60.84
APLP1_HUMAN	SGSCAHPHHQVVPFR	858.42	2	52.1
APLP1_HUMAN	LVETHATR	463.756	2	58.54
APLP2_HUMAN	EMIFNAER	505.242	2	65.93
APOA1_HUMAN	LLDNWDSVTSTFSK	806.893	2	109
APOA1_HUMAN	LLDNWDSVTSTFSK	538.265	3	49.27
APOA1_HUMAN	VQPYLDDFQK	626.813	2	66.92
APOA1_HUMAN	VSFLSALEEYTK	693.86	2	95.31
APOA1_HUMAN	LREQLGPVTQEFWDNLEK	735.043	3	53.27
APOA1_HUMAN	LREQLGPVTQEFWDNLEK	1102.06	2	92.51
APOA1_HUMAN	DYVSQFEGSALGK	700.836	2	108.24
APOA1_HUMAN	QGLLPVLESFK	615.857	2	66.59
APOA1_HUMAN	LSPLGEEMR	516.262	2	39.83
APOA1_HUMAN	DLATVYVDVLK	618.346	2	101.5
APOA1_HUMAN	EQLGPVTQEFWDNLEK	966.968	2	111.31
APOA1_HUMAN	EQLGPVTQEFWDNLEK	644.981	3	48.79
APOA1_HUMAN	KWQEEMELYR	706.336	2	56.33
APOA1_HUMAN	KWQEEMELYR	471.226	3	48.38
APOA1_HUMAN	THLAPYSDELR	651.324	2	59.4
APOA1_HUMAN	ATEHLSTLSEK	608.313	2	65.76
APOA1_HUMAN	AKPALEDLR	506.792	2	61.73
APOA1_HUMAN	DSGRDYVSQFEGSALGK	605.953	3	64.23
APOA1_HUMAN	DSGRDYVSQFEGSALGK	908.424	2	101.09
APOA1_HUMAN	VEPLRAELQEGAR	489.934	3	43.96
APOA1_HUMAN	VEPLRAELQEGAR	734.396	2	50.5
APOA1_HUMAN	WQEEMELYR	642.289	2	49.28
APOA1_HUMAN	LEALKENGGAR	579.808	2	65.34
APOA1_HUMAN	ETEGLRQEMSK	654.314	2	53.68
APOA1_HUMAN	VKDLATVYVDVLK	731.928	2	79.87
APOA1_HUMAN	VQPYLDDFQKK	460.909	3	36.98
APOA1_HUMAN	VQPYLDDFQKK	690.86	2	40.2
APOA1_HUMAN	EQLGPVTQEFWDNLEKETEGLR	873.427	3	42.46
APOA1_HUMAN	VSFLSALEEYTKK	505.607	3	39.87
APOA2_HUMAN	EPCVESLVSQYFQTVTDYGK	784.366	3	27.12
APOA2_HUMAN	EPCVESLVSQYFQTVTDYGK	1176.05	2	105.15
APOA2_HUMAN	EQLTPLIK	471.286	2	30.43
APOA2_HUMAN	VKSPELQAEAK	600.335	2	69.19
APOA2_HUMAN	SPELQAEAK	486.753	2	61.08
APOA2_HUMAN	SKEQLTPLIK	578.849	2	63.04
APOA4_HUMAN	LAPLAEDVR	492.279	2	62.11
APOA4_HUMAN	LGEVNTYAGDLQK	704.357	2	81.3
APOA4_HUMAN	ALVQQMEQLR	608.329	2	76.52
APOA4_HUMAN	LEPYADQLR	552.787	2	58.6
APOA4_HUMAN	ISASAEELR	488.258	2	73.4
APOA4_HUMAN	LNHQLEGLTFQMK	520.273	3	49.55
APOA4_HUMAN	LNHQLEGLTFQMK	779.905	2	60.82
APOA4_HUMAN	SLAELGGHLDQQVEEFR	643.32	3	86.79
APOA4_HUMAN	SLAELGGHLDQQVEEFR	964.979	2	75.99
APOA4_HUMAN	SELTQQLNALFQDK	817.92	2	99.14
APOA4_HUMAN	KLVPFATELHER	480.605	3	74.43
APOA4_HUMAN	KLVPFATELHER	720.403	2	73.16
APOA4_HUMAN	LTPYADEFK	542.271	2	47.51
APOA4_HUMAN	SLAELGGHLDQQVEEFRR	695.688	3	44.52
APOA4_HUMAN	VNSFFSTFK	538.773	2	55.89
APOA4_HUMAN	QLTPYAQR	488.76	2	47.89
APOA4_HUMAN	IDQNVEELK	544.284	2	62.56
APOA4_HUMAN	SLAPYAQDTQEK	675.829	2	69.39
APOA4_HUMAN	ENADSLQASLRPHADELK	665.335	3	66.88
APOA4_HUMAN	LGPHAGDVEGHLSFLEK	602.644	3	69
APOA4_HUMAN	LKEEIGKELEELR	529.297	3	66.02
APOA4_HUMAN	IDQTVEELRR	629.839	2	29.95
APOA4_HUMAN	TQVNTQAEQLR	644.335	2	78.66
APOA4_HUMAN	RVEPYGENFNK	676.832	2	75.35
APOA4_HUMAN	RVEPYGENFNK	451.558	3	42.29
APOA4_HUMAN	IDQTVEELR	551.791	2	55
APOA4_HUMAN	DKVNSFFSTFK	660.335	2	60.02
APOA4_HUMAN	TQVNTQAEQLRR	722.383	2	28.65
APOA4_HUMAN	TQVNTQAEQLRR	481.926	3	29.43
APOA4_HUMAN	EAVEHLQK	477.256	2	59.38
APOA4_HUMAN	LLPHANEVSQK	618.34	2	52.59
APOA4_HUMAN	LVPFATELHER	656.354	2	55.59
APOC1_HUMAN	EWFSETFQK	601.279	2	41.24
APOC1_HUMAN	EFGNTLEDK	526.747	2	33.17
APOC3_HUMAN	GWVTDGFSSLK	598.8	2	67.33
APOC3_HUMAN	DALSSVQESQVAQQAR	858.927	2	125.7
APOC3_HUMAN	DALSSVQESQVAQQAR	572.954	3	78.69
APOD_HUMAN	NILTSNNIDVK	615.837	2	68.7
APOD_HUMAN	IPTTFENGR	518.259	2	59.51
APOD_HUMAN	MTVTDQVNCPK	646.801	2	94.12
APOD_HUMAN	NPNLPPETVDSLK	712.374	2	70.78
APOD_HUMAN	KMTVTDQVNCPK	711.345	2	69.76
APOD_HUMAN	KMTVTDQVNCPK	474.235	3	51.12
APOD_HUMAN	CPNPPVQENFDVNK	829.383	2	95.75
APOE_HUMAN	LGPLVEQGR	484.779	2	58.39
APOE_HUMAN	LGADMEDVCGR	611.763	2	87.91
APOE_HUMAN	LAVYQAGAR	474.766	2	66.12
APOE_HUMAN	LQAEAFQAR	517.274	2	51.45
APOE_HUMAN	SELEEQLTPVAEETR	865.924	2	126.32
APOE_HUMAN	SELEEQLTPVAEETR	577.619	3	76.22
APOE_HUMAN	SWFEPLVEDMQR	768.858	2	71.65
APOE_HUMAN	SWFEPLVEDMQR	512.909	3	68.38
APOE_HUMAN	WVQTLSEQVQEELLSSQVTQELR	911.134	3	68.25
APOE_HUMAN	WVQTLSEQVQEELLSSQVTQELR	1366.2	2	131.73
APOE_HUMAN	ALMDETMK	469.719	2	62.16
APOE_HUMAN	FWDYLR	450.224	2	25.12
APOE_HUMAN	GEVQAMLGQSTEELR	824.402	2	115.43
APOE_HUMAN	GEVQAMLGQSTEELR	549.938	3	94.44
APOE_HUMAN	AATVGSLAGQPLQER	749.403	2	111.65
APOE_HUMAN	AATVGSLAGQPLQER	499.938	3	77.63
APOE_HUMAN	QWAGLVEK	465.755	2	60.18
APOE_HUMAN	LEEQAQQIR	557.796	2	76.34
APOE_HUMAN	VQAAVGTSAAPVPSDNH	810.899	2	136.64
APOE_HUMAN	VQAAVGTSAAPVPSDNH	540.936	3	59.02
APOE_HUMAN	DRLDEVKEQVAEVR	562.631	3	50.88
APOE_HUMAN	DRLDEVKEQVAEVR	843.442	2	87.32
APOE_HUMAN	VEQAVETEPEPELR	813.402	2	97.03
APOE_HUMAN	RLAVYQAGAR	552.817	2	59.3
APOE_HUMAN	QQTEWQSGQR	624.291	2	61.37
APOE_HUMAN	LDEVKEQVAEVR	472.256	3	53.48
APOE_HUMAN	LDEVKEQVAEVR	707.88	2	74.73
APOE_HUMAN	AYKSELEEQLTPVAEETR	698.354	3	31.52
APOH_HUMAN	VCPFAGILENGAVR	752.382	2	77.59
APOH_HUMAN	VCPFAGILENGAVR	501.925	3	54.48
APOH_HUMAN	TCPKPDDLPFSTVVPLK	638.672	3	58.87
APOH_HUMAN	TCPKPDDLPFSTVVPLK	957.504	2	62.14
APOH_HUMAN	WSPELPVCAPIICPPPSIPTFATLR	940.823	3	28.74
APOH_HUMAN	ATFGCHDGYSLDGPEEIECTK	796.337	3	26.55
APOH_HUMAN	EHSSLAFWK	552.777	2	38.3
APOH_HUMAN	ATVVYQGER	511.766	2	61.41
APOH_HUMAN	FICPLTGLWPINTLK	886.989	2	89.53
APOH_HUMAN	KFICPLTGLWPINTLK	634.695	3	28.99
APOH_HUMAN	TDASDVKPC	496.721	2	59.57
ATF6A_HUMAN	MTNNQQKTR	569.266	2	26.15
ATS4_HUMAN	MSQTGSHPGR	529.25	2	30.38
B2MG_HUMAN	SNFLNCYVSGFHPSDIEVDLLK	852.414	3	62.27
B2MG_HUMAN	SNFLNCYVSGFHPSDIEVDLLK	1278.12	2	94.52
B2MG_HUMAN	VEHSDLSFSK	574.782	2	63.97
B2MG_HUMAN	VNHVTLSQPK	561.817	2	57.66
B3GN1_HUMAN	VAMHLVCPSR	585.303	2	48.78
B3GN1_HUMAN	TALASGGVLDASGDYR	776.882	2	107.2
B3GN1_HUMAN	EPGEFALLR	516.279	2	37.31
B3GN1_HUMAN	WEGPLSVSVFAATK	746.395	2	94.31
B3GN1_HUMAN	SCQEVFDK	506.723	2	35.98
B3GN1_HUMAN	YEAAVPDPR	509.252	2	65.41
B3GN1_HUMAN	EMLDQSNQWGGTALVVPAFEIR	821.409	3	25.89
B3GN1_HUMAN	TTMDPNDVILATHASVDNLLHLSGLLER	1016.19	3	84.95
BRCA1_HUMAN	KMLNEHDFEVR	717.346	2	25.32
BRWD3_HUMAN	NDQNTSVSHAR	615.778	2	25.84
BTD_HUMAN	LSSGLVTAALYGR	654.368	2	92.13
BTD_HUMAN	VDLITFDTPFAGR	726.379	2	88.33
BTD_HUMAN	ILSGDPYCEK	591.278	2	38.07
C163A_HUMAN	SSMSETTVGVVCR	706.828	2	72.3
C1QA_HUMAN	SLGFCDTTNK	571.759	2	45.98
C1QB_HUMAN	VPGLYYFTYHASSR	554.275	3	50.37
C1QB_HUMAN	GNLCVNLMR	538.77	2	63.43
C1QB_HUMAN	LEQGENVFLQATDK	796.401	2	108.28
C1QB_HUMAN	FDHVITNMNNNYEPR	622.286	3	31.83
C1QC_HUMAN	FQSVFTVTR	542.792	2	59.92
C1QC_HUMAN	FNAVLTNPQGDYDTSTGK	964.454	2	123.5
C1QC_HUMAN	TNQVNSGGVLLR	629.347	2	74.42
C1QC_HUMAN	QTHQPPAPNSLIR	486.931	3	35.9
C1R_HUMAN	VLNYVDWIK	575.318	2	40.53
C1R_HUMAN	WILTAAHTLYPK	471.933	3	39.28
C1R_HUMAN	TLDEFTIIQNLQPQYQFR	752.386	3	46.69
C1R_HUMAN	DYFIATCK	509.238	2	36.95
C1R_HUMAN	MDVFSQNMFCAGHPSLK	656.963	3	34.98
C1R_HUMAN	MGNFPWQVFTNIHGR	601.962	3	52.8
C1R_HUMAN	FCGQLGSPLGNPPGK	764.881	2	87.53
C1R_HUMAN	LPVANPQACENWLR	834.418	2	88.71
C1R_HUMAN	QDACQGDSGGVFAVR	783.85	2	123.21
C1R_HUMAN	YTTTMGVNTYK	639.806	2	71.27
C1S_HUMAN	TNFDNDIALVR	639.327	2	74.77
C1S_HUMAN	LLEVPEGR	456.761	2	39.83
C1S_HUMAN	SSNNPHSPIVEEFQVPYNK	729.354	3	50.39
C1S_HUMAN	IIGGSDADIK	494.769	2	63.08
C1S_HUMAN	QFGPYCGHGFPGPLNIETK	707.007	3	41.45
C1S_HUMAN	NYVDWIMK	534.763	2	39.72
C1S_HUMAN	VGATSFYSTCQSNGK	804.351	2	81.78
C1S_HUMAN	VEDPESTLFGSVIR	774.898	2	116.14
C1S_HUMAN	GDSGGAFAVQDPNDK	739.329	2	85.56
C1S_HUMAN	EDTPNSVWEPAK	686.821	2	53.27
CA2D1_HUMAN	IKPVFIEDANFGR	502.608	3	64.48
CA2D1_HUMAN	FVVTDGGITR	532.79	2	62.71
CA2D1_HUMAN	MQEDLVTLAK	574.305	2	42.92
CA2D1_HUMAN	TASGVNQLVDIYEK	768.897	2	111.26
CAD13_HUMAN	DIQGSLQDIFK	632.331	2	78.85
CAD13_HUMAN	YEVSSPYFK	560.271	2	36.21
CAD13_HUMAN	VNSDGGLVALR	550.805	2	98.13
CAD13_HUMAN	TPHAEDMAELVIVGGK	556.286	3	58.12
CADH2_HUMAN	LSLKPTLTEESVK	482.28	3	43.96
CADH2_HUMAN	DVHEGQPLLNVK	674.864	2	67.67
CADH2_HUMAN	VDEDGMVYAVR	627.295	2	78.29
CADH2_HUMAN	ESAEVEEIVFPR	702.852	2	32.97
CADH2_HUMAN	FLIYAQDK	499.271	2	49.26
CADM1_HUMAN	NLMIDIQK	487.77	2	39.18
CADM1_HUMAN	EGDALELTCEAIGKPQPVMVTWVR	900.788	3	72.02
CADM1_HUMAN	SDDSVIQLLNPNR	735.879	2	49.81
CADM3_HUMAN	SLVTVLGIPQKPIITGYK	643.058	3	59.5
CADM3_HUMAN	GNPVPQQYLWEK	729.871	2	51.71
CADM3_HUMAN	EDDGASIVCSVNHESLK	620.618	3	50.77
CADM4_HUMAN	FQLEEFSPR	576.786	2	59.71
CADM4_HUMAN	LHQYDGSIVVIQNPAR	603.992	3	58.15
CADM4_HUMAN	VWSVASTVR	502.779	2	68.15
CALL5_HUMAN	AFSAVDTDGNGTINAQELGAALK	755.374	3	74.46
CATB_HUMAN	EQWPQCPTIK	643.813	2	27.94
CATD_HUMAN	TMSEVGGSVEDLIAK	768.382	2	108.45
CATD_HUMAN	FDGILGMAYPR	620.312	2	76.56
CATD_HUMAN	VSTLPAITLK	521.829	2	32.45
CATD_HUMAN	AIGAVPLIQGEYMIPCEK	995.011	2	95.88
CBLN3_HUMAN	ASGSFVAPVR	495.771	2	65.18
CBPE_HUMAN	NSLISYLEQIHR	491.599	3	69.59
CBPE_HUMAN	LTASAPGYLAITK	653.374	2	81.89
CBPE_HUMAN	IHIMPSLNPDGFEK	533.272	3	33.65
CD048_HUMAN	TETLLLQAER	587.326	2	99.78
CD14_HUMAN	VLSIAQAHSPAFSCEQVR	667.338	3	93.82
CD14_HUMAN	AFPALTSLDLSDNPGLGER	658.336	3	87.7
CD14_HUMAN	AFPALTSLDLSDNPGLGER	986.998	2	131.03
CD14_HUMAN	VLDLSCNR	488.747	2	48.13
CD14_HUMAN	SWLAELQQWLKPGLK	599.673	3	48.96
CD14_HUMAN	ITGTMPPLPLEATGLALSSLR	713.734	3	37.25
CD14_HUMAN	RLTVGAAQVPAQLLVGALR	645.061	3	60.65
CD14_HUMAN	LTVGAAQVPAQLLVGALR	593.027	3	80.94
CD14_HUMAN	LTVGAAQVPAQLLVGALR	889.038	2	111.62
CD14_HUMAN	FPAIQNLALR	571.837	2	73.07
CD44_HUMAN	YGFIEGHVVIPR	462.922	3	59.34
CD44_HUMAN	ALSIGFETCR	577.286	2	70.86
CD59_HUMAN	LRENELTYYCCK	550.253	3	36.19
CD59_HUMAN	LRENELTYYCCK	824.875	2	66.79
CD59_HUMAN	FEHCNFNDVTTR	513.892	3	55.26
CD59_HUMAN	FEHCNFNDVTTR	770.334	2	77.92
CD59_HUMAN	ENELTYYCCK	690.283	2	53.35
CERU_HUMAN	DIFTGLIGPMK	596.324	2	57.33
CERU_HUMAN	ALYLQYTDETFR	760.373	2	78.33
CERU_HUMAN	TTIEKPVWLGFLGPIIK	638.047	3	40.23
CERU_HUMAN	TTIEKPVWLGFLGPIIK	957.068	2	29.89
CERU_HUMAN	GAYPLSIEPIGVR	686.384	2	83.21
CERU_HUMAN	EVGPTNADPVCLAK	735.864	2	75.56
CERU_HUMAN	DIASGLIGPLIICK	735.422	2	85.07
CERU_HUMAN	DIASGLIGPLIICK	490.618	3	77.57
CERU_HUMAN	LISVDTEHSNIYLQNGPDR	725.024	3	40.27
CERU_HUMAN	QSEDSTFYLGER	716.321	2	96.89
CERU_HUMAN	MFTTAPDQVDKEDEDFQESNK	825.692	3	51.63
CERU_HUMAN	DDEEFIESNK	613.264	2	78.51
CERU_HUMAN	MHSMNGFMYGNQPGLTMCK	735.973	3	41.34
CERU_HUMAN	EYTDASFTNR	602.266	2	62.88
CERU_HUMAN	MYYSAVDPTK	587.775	2	75.07
CERU_HUMAN	DLYSGLIGPLIVCR	788.431	2	75.12
CERU_HUMAN	DLYSGLIGPLIVCR	525.957	3	78.61
CERU_HUMAN	GPEEEHLGILGPVIWAEVGDTIR	830.101	3	63.18
CERU_HUMAN	QYTDSTFR	509.234	2	58.61
CERU_HUMAN	GVYSSDVFDIFPGTYQTLEMFPR	890.757	3	58.32
CERU_HUMAN	GEFYIGSK	450.726	2	51.7
CERU_HUMAN	KAEEEHLGILGPQLHADVGDK	753.058	3	58
CERU_HUMAN	IYHSHIDAPK	590.809	2	58.15
CERU_HUMAN	RQSEDSTFYLGER	794.371	2	59.89
CERU_HUMAN	YTVNQCR	470.719	2	39.44
CERU_HUMAN	SVPPSASHVAPTETFTYEWTVPK	844.418	3	42.53
CERU_HUMAN	AGLQAFFQVQECNK	820.398	2	95.32
CERU_HUMAN	MYSVNGYTFGSLPGLSMCAEDR	819.69	3	46.8
CERU_HUMAN	MYSVNGYTFGSLPGLSMCAEDR	1229.03	2	94.55
CERU_HUMAN	ERGPEEEHLGILGPVIWAEVGDTIR	925.148	3	91.1
CERU_HUMAN	VDKDNEDFQESNR	532.569	3	45.12
CERU_HUMAN	NLASRPYTFHSHGITYYK	719.361	3	42.24
CERU_HUMAN	HYYIGIIETTWDYASDHGEK	800.371	3	79.99
CERU_HUMAN	NNEGTYYSPNYNPQSR	952.411	2	102.7
CERU_HUMAN	MYYSAVDPTKDIFTGLIGPMK	783.396	3	39.38
CERU_HUMAN	KALYLQYTDETFR	549.95	3	56.38
CERU_HUMAN	EYTDASFTNRK	666.314	2	46.22
CERU_HUMAN	VNKDDEEFIESNK	522.913	3	43.46
CFAB_HUMAN	EELLPAQDIK	578.316	2	68.25
CFAB_HUMAN	LLQEGQALEYVCPSGFYPYPVQTR	939.002	3	28.73
CFAB_HUMAN	FLCTGGVSPYADPNTCR	957.926	2	112.68
CFAB_HUMAN	FLCTGGVSPYADPNTCR	638.953	3	45.48
CFAB_HUMAN	YGQTIRPICLPCTEGTTR	708.684	3	28.48
CFAB_HUMAN	VSEADSSNADWVTK	754.845	2	107.38
CFAB_HUMAN	KEAGIPEFYDYDVALIK	657.673	3	51.97
CFAB_HUMAN	STGSWSTLK	483.747	2	55.01
CFAB_HUMAN	YGLVTYATYPK	638.334	2	75.99
CFAB_HUMAN	DFHINLFQVLPWLK	590.997	3	31.61
CFAB_HUMAN	DISEVVTPR	508.274	2	59.56
CFAB_HUMAN	EAGIPEFYDYDVALIK	921.958	2	76.56
CFAB_HUMAN	EAGIPEFYDYDVALIK	615.31	3	55.03
CFAB_HUMAN	ALFVSEEEKK	590.315	2	61.53
CFAB_HUMAN	LQDEDLGFL	525.26	2	56.03
CFAB_HUMAN	GDSGGPLIVHK	540.295	2	63.21
CFAB_HUMAN	WSGQTAICDNGAGYCSNPGIPIGTR	885.395	3	39.22
CFAB_HUMAN	LEDSVTYHCSR	683.805	2	79.02
CFAB_HUMAN	LEDSVTYHCSR	456.206	3	37.37
CFAB_HUMAN	VASYGVKPR	488.782	2	55.78
CFAB_HUMAN	ALFVSEEEK	526.268	2	41.73
CFAB_HUMAN	CLVNLIEK	494.778	2	46.89
CFAB_HUMAN	QLNEINYEDHK	468.224	3	28.06
CFAB_HUMAN	QLNEINYEDHK	701.832	2	56.7
CFAB_HUMAN	ISVIRPSK	450.287	2	48.76
CFAB_HUMAN	EKLQDEDLGFL	653.828	2	67.26
CFAB_HUMAN	KDNEQHVFK	572.79	2	37.67
CFAH_HUMAN	SIDVACHPGYALPK	764.383	2	78.98
CFAH_HUMAN	WQSIPLCVEK	630.325	2	47.61
CFAH_HUMAN	SSNLIILEEHLK	465.932	3	60.43
CFAH_HUMAN	SSNLIILEEHLK	698.395	2	66.92
CFAH_HUMAN	SITCIHGVWTQLPQCVAIDK	776.393	3	46.27
CFAH_HUMAN	SLGNVIMVCR	574.799	2	61.3
CFAH_HUMAN	EIMENYNIALR	683.344	2	79.76
CFAH_HUMAN	SCDIPVFMNAR	655.303	2	62.62
CFAH_HUMAN	GDAVCTESGWRPLPSCEEK	726.657	3	32.93
CFAH_HUMAN	SPDVINGSPISQK	671.845	2	75.99
CFAH_HUMAN	EGWIHTVCINGR	481.566	3	30.56
CFAH_HUMAN	EGWIHTVCINGR	721.844	2	51.31
CFAH_HUMAN	VSVLCQENYLIQEGEEITCK	805.052	3	62.91
CFAH_HUMAN	SCDNPYIPNGDYSPLR	934.909	2	91.46
CFAH_HUMAN	RPYFPVAVGK	567.326	2	55.25
CFAH_HUMAN	IEGDEEMHCSDDGFWSK	681.267	3	41.52
CFAH_HUMAN	TGESVEFVCK	578.27	2	60.12
CFAH_HUMAN	DGWSAQPTCIK	631.794	2	60.37
CFAH_HUMAN	LGYVTADGETSGSITCGK	908.427	2	98.88
CFAH_HUMAN	TGDEITYQCR	621.773	2	61.18
CFAH_HUMAN	NDFTWFK	479.226	2	39.13
CFAH_HUMAN	FVCNSGYK	487.723	2	34.99
CFAH_HUMAN	NTEILTGSWSDQTYPEGTQAIYK	868.412	3	58.15
CFAH_HUMAN	ECDTDGWTNDIPICEVVK	1076.47	2	90.61
CFAH_HUMAN	AQTTVTCMENGWSPTPR	968.928	2	130.22
CFAH_HUMAN	NGQWSEPPK	522.293	2	30.86
CFAH_HUMAN	LEYPTCAK	491.239	2	30.07
CFAH_HUMAN	WSSPPQCEGLPCK	773.343	2	55.95
CFAH_HUMAN	NGFYPATR	463.721	2	45.11
CFAH_HUMAN	KGEWVALNPLRK	470.945	3	42.07
CFAH_HUMAN	AVYTCNEGYQLLGEINYR	722.01	3	36.89
CFAH_HUMAN	CTLKPCDYPDIK	503.907	3	45.83
CFAH_HUMAN	TDCLSLPSFENAIPMGEK	1004.97	2	83.05
CFAH_HUMAN	CLHPCVISR	571.287	2	33.26
CFAH_HUMAN	CTSTGWIPAPR	623.305	2	69.45
CFAI_HUMAN	IVIEYVDR	503.781	2	55.16
CFAI_HUMAN	VFSLQWGEVK	596.821	2	63.29
CFAI_HUMAN	AQLGDLPWQVAIK	719.905	2	78.54
CFAI_HUMAN	HGNTDSEGIVEVK	692.836	2	97.1
CH3L1_HUMAN	LVMGIPTFGR	545.807	2	51.53
CH3L1_HUMAN	TLLSVGGWNFGSQR	762.385	2	60.76
CH3L1_HUMAN	THGFDGLDLAWLYPGR	606.637	3	32.92
CH3L1_HUMAN	ILGQQVPYATK	609.347	2	67.61
CH3L1_HUMAN	FPLTNAIK	452.268	2	46.57
CH3L1_HUMAN	SFTLASSETGVGAPISGPGIPGR	720.043	3	78.5
CH3L1_HUMAN	SFTLASSETGVGAPISGPGIPGR	1080.06	2	79.37
CH3L1_HUMAN	VTIDSSYDIAK	606.316	2	70.61
CH3L1_HUMAN	EGDGSCFPDALDR	719.798	2	96.12
CH3L1_HUMAN	EAGTLAYYEICDFLR	910.93	2	51.13
CH3L1_HUMAN	EAGTLAYYEICDFLR	607.622	3	57.59
CH3L1_HUMAN	GNQWVGYDDQESVK	812.865	2	83.52
CH3L1_HUMAN	QLLLSAALSAGK	586.356	2	62.37
CH3L1_HUMAN	FSNTDYAVGYMLR	768.859	2	101.26
CHL1_HUMAN	GDLYFANVEEK	642.808	2	66.7
CHL1_HUMAN	VIAVNEVGR	478.78	2	70.73
CHL1_HUMAN	VNGSPVDNHPFAGDVVFPR	675.999	3	27.9
CHL1_HUMAN	VMTPAVYAPYDVK	727.372	2	83.34
CHL1_HUMAN	VMTPAVYAPYDVK	485.255	3	32.77
CHL1_HUMAN	TTVILPLAPFVR	663.909	2	64.32
CHL1_HUMAN	GAGPESEPYIFQTPEGVPEQPTFLK	907.112	3	44.94
CHL1_HUMAN	DGNPFYFTDHR	456.87	3	36.53
CHL1_HUMAN	DGNPFYFTDHR	684.801	2	49.38
CHL1_HUMAN	VTWSTVPK	459.257	2	31.94
CHL1_HUMAN	KTTVILPLAPFVR	485.64	3	57.83
CHL1_HUMAN	IDPLEVEEGDPIVLPCNPPK	744.714	3	33.51
CHL1_HUMAN	SMEQNGPGLEYR	691.306	2	63.7
CHL1_HUMAN	VEEVKPLEGR	578.321	2	55.12
CHL1_HUMAN	NDYCCFAAFPR	710.792	2	59.87
CHL1_HUMAN	GNPEPTFSWTK	632.303	2	44.07
CHL1_HUMAN	GYQINWWK	547.774	2	47.1
CHL1_HUMAN	LLLPPTESGSESSITILK	943.028	2	52.87
CHL1_HUMAN	LLLPPTESGSESSITILK	629.021	3	87.83
CHL1_HUMAN	VDKDTATLSWGLPK	510.943	3	55.85
CHL1_HUMAN	LHMLELHCESK	466.228	3	41.52
CKAP2_HUMAN	AQSAFKEQR	533.266	2	28.2
CL053_HUMAN	HVCVWER	493.237	2	32.39
CLUS_HUMAN	ASSIIDELFQDR	697.35	2	96.08
CLUS_HUMAN	ASSIIDELFQDR	465.236	3	67.8
CLUS_HUMAN	TLLSNLEEAK	559.308	2	74.06
CLUS_HUMAN	IDSLLENDR	537.774	2	65.59
CLUS_HUMAN	VTTVASHTSDSDVPSGVTEVVVK	772.062	3	74.33
CLUS_HUMAN	VTTVASHTSDSDVPSGVTEVVVK	1157.59	2	88.26
CLUS_HUMAN	EILSVDCSTNNPSQAK	881.913	2	107.04
CLUS_HUMAN	EILSVDCSTNNPSQAK	588.279	3	68.44
CLUS_HUMAN	KYNELLK	454.265	2	47.72
CLUS_HUMAN	FMETVAEK	477.733	2	49.4
CLUS_HUMAN	ELDESLQVAER	644.822	2	66.95
CLUS_HUMAN	EIQNAVNGVK	536.784	2	67.07
CLUS_HUMAN	EPQDTYHYLPFSLPHR	667.326	3	38.93
CLUS_HUMAN	EPQDTYHYLPFSLPHR	1000.99	2	40.48
CLUS_HUMAN	QQTHMLDVMQDHFSR	625.287	3	40.21
CLUS_HUMAN	QQTHMLDVMQDHFSR	936.925	2	96.48
CLUS_HUMAN	LFDSDPITVTVPVEVSR	937.497	2	115.58
CLUS_HUMAN	LFDSDPITVTVPVEVSR	625.332	3	58.13
CLUS_HUMAN	KTLLSNLEEAK	623.353	2	74.49
CLUS_HUMAN	KTLLSNLEEAKK	458.604	3	43.33
CLUS_HUMAN	RELDESLQVAER	482.251	3	40.85
CLUS_HUMAN	RELDESLQVAER	722.872	2	72.57
CLUS_HUMAN	RPHFFFPK	538.295	2	35.3
CMGA_HUMAN	HSGFEDELSEVLENQSSQAELK	826.385	3	56.94
CMGA_HUMAN	HSGFEDELSEVLENQSSQAELK	1239.07	2	105.48
CMGA_HUMAN	RPEDQELESLSAIEAELEK	729.697	3	53.24
CMGA_HUMAN	RPEDQELESLSAIEAELEK	1094.04	2	96.03
CMGA_HUMAN	EEEEEMAVVPQGLFR	881.916	2	107.72
CMGA_HUMAN	EEEEEMAVVPQGLFR	588.28	3	68.13
CMGA_HUMAN	EDSLEAGLPLQVR	713.879	2	76.94
CMGA_HUMAN	EDSLEAGLPLQVR	476.255	3	34.25
CMGA_HUMAN	SEALAVDGAGKPGAEEAQDPEGK	743.021	3	54.58
CMGA_HUMAN	SEALAVDGAGKPGAEEAQDPEGK	1114.03	2	90.3
CMGA_HUMAN	SGEATDGARPQALPEPMQESK	733.681	3	73.62
CMGA_HUMAN	SGEATDGARPQALPEPMQESK	1100.52	2	60.37
CMGA_HUMAN	YPGPQAEGDSEGLSQGLVDR	1038.49	2	113.35
CMGA_HUMAN	YPGPQAEGDSEGLSQGLVDR	692.66	3	45.93
CMGA_HUMAN	SGELEQEEER	603.266	2	74.96
CMGA_HUMAN	VAHQLQALR	518.306	2	54.67
CMGA_HUMAN	ELQDLALQGAK	593.325	2	67.91
CMGA_HUMAN	GLSAEPGWQAK	572.293	2	72.17
CMGA_HUMAN	GEQEHSQQKEEEEEMAVVPQGLFR	938.769	3	77.62
CMGA_HUMAN	EAVEEPSSK	488.235	2	53.8
CN045_HUMAN	LLFAKMNGCPSRK	761.9	2	25.35
CNDP1_HUMAN	VFQYIDLHQDEFVQTLK	708.698	3	45.16
CNDP1_HUMAN	TVFGTEPDMIR	633.313	2	54.51
CNDP1_HUMAN	ALEQDLPVNIK	620.351	2	69.78
CNDP1_HUMAN	HLEDVFSK	487.75	2	51.14
CNDP1_HUMAN	EWVAIESDSVQPVPR	856.434	2	121.03
CNDP1_HUMAN	YPSLSIHGIEGAFDEPGTK	673.667	3	39.14
CNDP1_HUMAN	DGSTIPIAK	451.253	2	42.61
CNDP1_HUMAN	MMAVAADTLQR	603.801	2	76.08
CNDP1_HUMAN	FRQELFR	498.274	2	46.47
CNDP1_HUMAN	WNYIEGTK	505.75	2	48.49
CNDP1_HUMAN	GDGWLTDPYVLTEVDGK	932.951	2	89.11
CNDP1_HUMAN	MFQEIVHK	516.271	2	46.26
CNDP1_HUMAN	FIIEGMEEAGSVALEELVEK	732.039	3	51.93
CNDP1_HUMAN	VASVDMGPQQLPDGQSLPIPPVILAELGSDPTK	1124.59	3	49.64
CNDP1_HUMAN	KPAITYGTR	503.787	2	58.6
CNDP1_HUMAN	GNSYFMVEVK	587.284	2	58.32
CNDP1_HUMAN	AIHLDLEEYR	629.824	2	32.62
CNDP1_HUMAN	GATDNKGPVLAWINAVSAFR	696.708	3	48.28
CNDP1_HUMAN	GPVLAWINAVSAFR	750.919	2	95.2
CNTN1_HUMAN	FIPLIPIPER	597.865	2	37.72
CNTN1_HUMAN	AHSDGGDGVVSQVK	678.393	2	59.75
CNTN1_HUMAN	ILALAPTFEMNPMK	788.416	2	65.39
CNTN1_HUMAN	GMVLLCDPPYHFPDDLSYR	766.024	3	35.12
CNTN1_HUMAN	TTKPYPADIVVQFK	536.299	3	59.29
CNTN1_HUMAN	ASPFPVYK	454.747	2	34.55
CNTN1_HUMAN	TILSDDWK	489.25	2	39.02
CNTN1_HUMAN	YSMVGGNLVINNPDK	810.904	2	133.11
CNTN1_HUMAN	MNNGDVDLTSDR	669.285	2	92.26
CNTN1_HUMAN	STEATLSFGYLDPFPPEERPEVR	880.098	3	70.7
CNTN1_HUMAN	DGEYVVEVR	533.264	2	65.97
CNTN1_HUMAN	VLEPMPSTAEISTSGAVLK	965.51	2	128.3
CNTN1_HUMAN	VLEPMPSTAEISTSGAVLK	644.011	3	65.45
CNTN1_HUMAN	IVESYQIR	504.279	2	44.62
CNTN1_HUMAN	KVLEPMPSTAEISTSGAVLK	686.709	3	57.16
CNTN1_HUMAN	VQVTSQEYSAR	634.317	2	66.41
CNTN1_HUMAN	HSIEVPIPR	524.3	2	54.87
CNTN1_HUMAN	NDGGIYTCFAENNR	815.848	2	86.53
CNTN1_HUMAN	VVATNTLGR	465.771	2	67.1
CNTN1_HUMAN	ILALAPTFEMNPMKK	568.645	3	40
CNTN2_HUMAN	TTGPGGDGIPAEVHIVR	559.293	3	50.6
CNTN2_HUMAN	VTVTPDGTLIIR	642.879	2	65.24
CNTN2_HUMAN	FGFLQEFSK	551.781	2	57.17
CNTN2_HUMAN	IIVQAQPEWLK	662.884	2	73.91
CNTN2_HUMAN	VISDTEADIGSNLR	745.377	2	111.86
CNTN4_HUMAN	IEVQFPETVPTAK	729.891	2	47.23
CO1A1_HUMAN	VLCDDVICDETK	733.831	2	76.98
CO1A1_HUMAN	STGGISVPGPMGPSGPR	777.384	2	33.97
CO1A1_HUMAN	SLSQQIENIR	594.321	2	82.85
CO3_HUMAN	VFLDCCNYITELR	851.898	2	103.36
CO3_HUMAN	VPVAVQGEDTVQSLTQGDGVAK	733.714	3	55.58
CO3_HUMAN	VPVAVQGEDTVQSLTQGDGVAK	1100.07	2	99.15
CO3_HUMAN	ILLQGTPVAQMTEDAVDAER	720.033	3	54.47
CO3_HUMAN	ILLQGTPVAQMTEDAVDAER	1079.54	2	100.66
CO3_HUMAN	SGIPIVTSPYQIHFTK	596.66	3	33.44
CO3_HUMAN	SGIPIVTSPYQIHFTK	894.486	2	65.71
CO3_HUMAN	VHQYFNVELIQPGAVK	614.667	3	58.13
CO3_HUMAN	VHQYFNVELIQPGAVK	921.497	2	74.92
CO3_HUMAN	TGLQEVEVK	501.776	2	67.5
CO3_HUMAN	YYTYLIMNK	604.803	2	54.34
CO3_HUMAN	TELRPGETLNVNFLLR	625.015	3	68.11
CO3_HUMAN	TELRPGETLNVNFLLR	936.519	2	74.33
CO3_HUMAN	FISLGEACK	512.759	2	58.89
CO3_HUMAN	VQLSNDFDEYIMAIEQTIK	753.373	3	64.13
CO3_HUMAN	VQLSNDFDEYIMAIEQTIK	1129.56	2	125.16
CO3_HUMAN	SSLSVPYVIVPLK	701.419	2	76.74
CO3_HUMAN	DSCVGSLVVK	532.275	2	60.74
CO3_HUMAN	ACEPGVDYVYK	650.796	2	56.53
CO3_HUMAN	DFDFVPPVVR	595.813	2	56.79
CO3_HUMAN	AGDFLEANYMNLQR	821.387	2	82.76
CO3_HUMAN	AGDFLEANYMNLQR	547.927	3	87.38
CO3_HUMAN	SNLDEDIIAEENIVSR	908.948	2	113.41
CO3_HUMAN	SNLDEDIIAEENIVSR	606.301	3	77.9
CO3_HUMAN	GQGTLSVVTMYHAK	497.925	3	31.28
CO3_HUMAN	GQGTLSVVTMYHAK	746.383	2	71.51
CO3_HUMAN	IHWESASLLR	606.329	2	51.29
CO3_HUMAN	KVFLDCCNYITELR	610.966	3	47.41
CO3_HUMAN	KVFLDCCNYITELR	915.945	2	98.02
CO3_HUMAN	VLLDGVQNPR	555.816	2	84.61
CO3_HUMAN	TIYTPGSTVLYR	685.868	2	66.17
CO3_HUMAN	AAVYHHFISDGVR	491.253	3	43.28
CO3_HUMAN	AAVYHHFISDGVR	736.375	2	55.25
CO3_HUMAN	RIPIEDGSGEVVLSR	542.965	3	66.36
CO3_HUMAN	RIPIEDGSGEVVLSR	813.942	2	76.19
CO3_HUMAN	DTWVEHWPEEDECQDEENQK	868.68	3	65.13
CO3_HUMAN	TVMVNIENPEGIPVK	820.439	2	88.76
CO3_HUMAN	TVMVNIENPEGIPVK	547.295	3	64.09
CO3_HUMAN	RQGALELIK	514.316	2	38.73
CO3_HUMAN	SGSDEVQVGQQR	645.307	2	82.57
CO3_HUMAN	FYYIYNEK	570.274	2	32.86
CO3_HUMAN	NTLIIYLDK	546.819	2	56.38
CO3_HUMAN	QPSSAFAAFVK	576.805	2	52.09
CO3_HUMAN	EYVLPSFEVIVEPTEK	940.49	2	72.62
CO3_HUMAN	KGYTQQLAFR	606.329	2	58.85
CO3_HUMAN	VELLHNPAFCSLATTK	600.981	3	65.1
CO3_HUMAN	TMQALPYSTVGNSNNYLHLSVLR	860.438	3	73.22
CO3_HUMAN	GYTQQLAFR	542.282	2	64.54
CO3_HUMAN	DAPDHQELNLDVSLQLPSR	716.36	3	34.59
CO3_HUMAN	VSHSEDDCLAFK	469.878	3	47.52
CO3_HUMAN	VSHSEDDCLAFK	704.313	2	72
CO3_HUMAN	YFKPGMPFDLMVFVTNPDGSPAYR	917.441	3	51.57
CO3_HUMAN	KLVLSSEK	452.279	2	41.02
CO3_HUMAN	EPGQDLVVLPLSITTDFIPSFR	815.436	3	63.98
CO3_HUMAN	EPGQDLVVLPLSITTDFIPSFR	1223.15	2	102.66
CO3_HUMAN	ENEGFTVTAEGK	641.3	2	89.6
CO3_HUMAN	NTMILEICTR	625.815	2	75.01
CO3_HUMAN	GVFVLNKK	452.784	2	40.01
CO3_HUMAN	YYGGGYGSTQATFMVFQALAQYQK	894.087	3	42.51
CO3_HUMAN	ADIGCTPGSGK	531.747	2	65.07
CO3_HUMAN	LVAYYTLIGASGQR	756.413	2	104.52
CO3_HUMAN	LVAYYTLIGASGQR	504.611	3	81.86
CO3_HUMAN	QPVPGQQMTLK	613.831	2	69.81
CO3_HUMAN	QELSEAEQATR	631.303	2	71.21
CO3_HUMAN	EVVADSVWVDVK	673.354	2	86.2
CO3_HUMAN	KQELSEAEQATR	695.351	2	82.89
CO3_HUMAN	KQELSEAEQATR	463.903	3	43.38
CO3_HUMAN	KVLLDGVQNPR	619.864	2	73.3
CO3_HUMAN	LSINTHPSQKPLSITVR	631.363	3	56.16
CO3_HUMAN	VTIKPAPETEK	606.844	2	54.72
CO3_HUMAN	VYAYYNLEESCTR	834.37	2	96.52
CO3_HUMAN	EDIPPADLSDQVPDTESETR	739.006	3	34.5
CO3_HUMAN	SGQSEDRQPVPGQQMTLK	662.66	3	47.47
CO3_HUMAN	IPIEDGSGEVVLSR	735.892	2	106.97
CO3_HUMAN	DICEEQVNSLPGSITK	895.435	2	121.54
CO3_HUMAN	AYYENSPQQVFSTEFEVK	722.671	3	54.56
CO3_HUMAN	AYYENSPQQVFSTEFEVK	1084	2	63.54
CO3_HUMAN	SEETKENEGFTVTAEGK	619.288	3	75.17
CO3_HUMAN	ISLPESLKR	521.815	2	55.06
CO3_HUMAN	SEFPESWLWNVEDLKEPPK	777.716	3	27.24
CO3_HUMAN	QDSLSSQNQLGVLPLSWDIPELVNMGQWK	1095.21	3	59.53
CO4A_HUMAN	VTASDPLDTLGSEGALSPGGVASLLR	828.771	3	62.49
CO4A_HUMAN	VTASDPLDTLGSEGALSPGGVASLLR	1242.65	2	136.28
CO4A_HUMAN	GSFEFPVGDAVSK	670.328	2	75.66
CO4A_HUMAN	LELSVDGAK	466.258	2	39.61
CO4A_HUMAN	HLVPGAPFLLQALVR	544.331	3	63.11
CO4A_HUMAN	HLVPGAPFLLQALVR	815.992	2	59.19
CO4A_HUMAN	EMSGSPASGIPVK	630.318	2	73.29
CO4A_HUMAN	GQIVFMNR	482.755	2	45.7
CO4A_HUMAN	VGLSGMAIADVTLLSGFHALR	710.39	3	65.68
CO4A_HUMAN	DFALLSLQVPLKDAK	553.321	3	60.86
CO4A_HUMAN	DFALLSLQVPLKDAK	829.477	2	75.76
CO4A_HUMAN	STQDTVIALDALSAYWIASHTTEER	926.79	3	70.94
CO4A_HUMAN	LGQYASPTAK	518.277	2	70.26
CO4A_HUMAN	AVGSGATFSHYYYMILSR	674.995	3	68.01
CO4A_HUMAN	YVLPNFEVK	554.805	2	50.67
CO4A_HUMAN	SCGLHQLLR	542.289	2	62.89
CO4A_HUMAN	AACAQLNDFLQEYGTQGCQV	758.669	3	53.84
CO4A_HUMAN	AACAQLNDFLQEYGTQGCQV	1137	2	83.66
CO4A_HUMAN	EPFLSCCQFAESLRK	624.63	3	27.72
CO4A_HUMAN	LLLFSPSVVHLGVPLSVGVQLQDVPR	923.87	3	92.85
CO4A_HUMAN	TLEIPGNSDPNMIPDGDFNSYVR	851.395	3	46.86
CO4A_HUMAN	TLEIPGNSDPNMIPDGDFNSYVR	1276.59	2	73.62
CO4A_HUMAN	FACYYPR	488.72	2	27.53
CO4A_HUMAN	GPEVQLVAHSPWLK	780.929	2	78.07
CO4A_HUMAN	MRPSTDTITVMVENSHGLR	715.357	3	74.31
CO4A_HUMAN	FGLLDEDGKK	561.295	2	52.83
CO4A_HUMAN	VDVQAGACEGK	567.266	2	66.12
CO4A_HUMAN	EGAIHREELVYELNPLDHR	764.391	3	36.65
CO4A_HUMAN	DDPDAPLQPVTPLQLFEGR	703.694	3	31.59
CO4A_HUMAN	EELVYELNPLDHR	813.908	2	65.21
CO4A_HUMAN	FGLLDEDGK	497.248	2	66.17
CO4A_HUMAN	LQETSNWLLSQQQADGSFQDPCPVLDR	1044.82	3	117.47
CO4A_HUMAN	LLATLCSAEVCQCAEGK	637.297	3	74.77
CO4A_HUMAN	SHALQLNNR	527.275	2	61.91
CO4B_HUMAN	VGDTLNLNLR	557.814	2	90.29
CO4B_HUMAN	GPEVQLVAHSPWLK	520.955	3	48.37
CO4B_HUMAN	VTASDPLDTLGSEGALSPGGVASLLR	828.437	3	104.66
CO4B_HUMAN	EPFLSCCQFAESLR	872.391	2	71.38
CO4B_HUMAN	EPFLSCCQFAESLR	581.931	3	62.14
CO4B_HUMAN	VDFTLSSER	527.263	2	71.9
CO4B_HUMAN	AEFQDALEK	525.758	2	54.32
CO4B_HUMAN	EELVYELNPLDHR	542.942	3	37.57
CO4B_HUMAN	GQIVFMNREPK	659.845	2	40.27
CO4B_HUMAN	GLCVATPVQLR	607.339	2	45.26
CO4B_HUMAN	LNMGITDLQGLR	665.859	2	90.59
CO4B_HUMAN	YIYGKPVQGVAYVR	538.299	3	53
CO4B_HUMAN	YIYGKPVQGVAYVR	806.945	2	74.16
CO4B_HUMAN	VLSLAQEQVGGSPEK	771.411	2	128.42
CO4B_HUMAN	DHAVDLIQK	519.781	2	47.23
CO4B_HUMAN	LLLFSPSVVHLGVPLSVGVQLQDVPR	924.204	3	56.96
CO4B_HUMAN	VHYTVCIWR	617.313	2	32.66
CO4B_HUMAN	AVGSGATFSHYYYMILSR	675.329	3	32.03
CO4B_HUMAN	ITQVLHFTK	543.818	2	55.04
CO4B_HUMAN	VGLSGMAIADVTLLSGFHALR	710.056	3	87.27
CO4B_HUMAN	TTNIQGINLLFSSR	782.426	2	109.27
CO4B_HUMAN	TTNIQGINLLFSSR	521.953	3	57.19
CO4B_HUMAN	DFALLSLQVPLK	672.399	2	93.2
CO4B_HUMAN	VEYGFQVK	485.255	2	41.57
CO4B_HUMAN	TYNVLDMK	492.246	2	50.77
CO4B_HUMAN	DSSTWLTAFVLK	684.364	2	73.32
CO4B_HUMAN	LQETSNWLLSQQQADGSFQDLSPVIHR	1033.51	3	106.71
CO4B_HUMAN	SHALQLNNR	526.783	2	46.65
CO4B_HUMAN	GLQDEDGYR	526.735	2	70.68
CO4B_HUMAN	KYVLPNFEVK	618.852	2	59.03
CO4B_HUMAN	KEVYMPSSIFQDDFVIPDISEPGTWK	1010.49	3	48.13
CO4B_HUMAN	RGHLFLQTDQPIYNPGQR	714.038	3	54.53
CO4B_HUMAN	KADGSYAAWLSR	662.835	2	94.91
CO4B_HUMAN	VQQPDCREPFLSCCQFAESLR	876.73	3	60.48
CO4B_HUMAN	ADGSYAAWLSR	598.787	2	93.44
CO4B_HUMAN	GLEEELQFSLGSK	718.865	2	92.94
CO4B_HUMAN	AACAQLNDFLQEYGTQGCQV	1137.5	2	53.64
CO4B_HUMAN	QGSFQGGFR	492.238	2	78.7
CO4B_HUMAN	GHLFLQTDQPIYNPGQR	662.005	3	43.85
CO4B_HUMAN	YVSHFETEGPHVLLYFDSVPTSR	894.438	3	46.33
CO4B_HUMAN	GCGEQTMIYLAPTLAASR	970.465	2	122.89
CO4B_HUMAN	DDPDAPLQPVTPLQLFEGR	703.36	3	45.8
CO4B_HUMAN	LVNGQSHISLSK	642.351	2	75.04
CO4B_HUMAN	LLATLCSAEVCQCAEGK	955.442	2	83.19
CO4B_HUMAN	CSVFYGAPSK	558.262	2	63.25
CO4B_HUMAN	ALEILQEEDLIDEDDIPVR	1113.56	2	95.5
CO4B_HUMAN	EGAIHREELVYELNPLDHR	764.057	3	53.22
CO6_HUMAN	VPANLENVGFEVQTAEDDLK	730.032	3	54.46
CO6A1_HUMAN	VFSVAITPDHLEPR	527.619	3	50.72
CO6A1_HUMAN	GLEQLLVGGSHLK	450.929	3	44.08
CO6A1_HUMAN	TAEYDVAYGESHLFR	586.609	3	48.02
CO7_HUMAN	ILPLTVCK	472.29	2	32.88
CO7_HUMAN	LSGNVLSYTFQVK	728.394	2	87.87
CO7_HUMAN	VLFYVDSEK	550.287	2	39.06
CO7_HUMAN	SSGWHFVVK	523.774	2	53.51
CO7_HUMAN	DGFVQDEGTMFPVGK	821.874	2	54.4
CO7_HUMAN	LIDQYGTHYLQSGSLGGEYR	753.034	3	59.09
CO7_HUMAN	SCVGETTESTQCEDEELEHLR	837.352	3	47.07
CO7_HUMAN	ELSHLPSLYDYSAYR	605.297	3	58.65
CO7_HUMAN	GQSISVTSIRPCAAETQ	902.945	2	83.66
CO7_HUMAN	NVVYTCNEGYSLIGNPVAR	709.349	3	70.71
CO7_HUMAN	WLVGEMHCQK	644.301	2	52.29
CO8A_HUMAN	YNPVVIDFEMQPIHEVLR	733.713	3	30.92
CO8G_HUMAN	SLPVSDSVLSGFEQR	810.913	2	105.3
CO9_HUMAN	LSPIYNLVPVK	621.875	2	62.76
CO9_HUMAN	AIEDYINEFSVR	728.358	2	87.88
CO9_HUMAN	FEGIACEISK	577.28	2	62
CO9_HUMAN	VVEESELAR	516.271	2	56.61
CO9_HUMAN	RPWNVASLIYETK	526.287	3	70.1
CO9_HUMAN	RPWNVASLIYETK	788.926	2	67.59
CO9_HUMAN	TEHYEEQIEAFK	508.571	3	35
CO9_HUMAN	TEHYEEQIEAFK	762.353	2	61.22
CO9_HUMAN	TSNFNAAISLK	583.313	2	63.28
COIA1_HUMAN	DFQPVLHLVALNSPLSGGMR	717.717	3	57.25
COIA1_HUMAN	LQDLYSIVR	553.813	2	51.73
COIA1_HUMAN	AAVPIVNLK	462.797	2	25.95
COIA1_HUMAN	TEAPSATGQASSLLGGR	801.907	2	113.83
CP089_HUMAN	EFQLTLQPGFWK	747.403	2	25.16
CRAC1_HUMAN	GVALADFNR	481.756	2	60.26
CRAC1_HUMAN	IIDGGSGYLCEMEPVAHFGLGK	784.043	3	37.21
CRAC1_HUMAN	EHGDPLIEELNPGDALEPEGR	763.031	3	59.51
CRAC1_HUMAN	GNQGFNNNWLR	660.315	2	52.38
CRAC1_HUMAN	WEDILSDEVNVAR	773.379	2	107.83
CRAC1_HUMAN	NVASGEMNSVLEILYPR	946.965	2	26.84
CSF1_HUMAN	TFYETPLQLLEK	741.401	2	53.84
CSF1_HUMAN	FNSVPLTDTGHER	491.576	3	45.16
CSF1R_HUMAN	LAIPQQSDFHNNR	513.927	3	29.6
CSF1R_HUMAN	HSTSMFFR	506.737	2	35.19
CSPG5_HUMAN	EAGSAVEAEELVK	666.338	2	77.51
CSTN1_HUMAN	IHGQNVPFDAVVVDK	546.626	3	58.71
CSTN1_HUMAN	IHGQNVPFDAVVVDK	819.434	2	113.79
CSTN1_HUMAN	EGLDLQVLEDSGR	715.859	2	119.64
CSTN1_HUMAN	GNLAGLTLR	457.774	2	66.71
CSTN1_HUMAN	IPDGVVSVSPK	549.313	2	65.62
CSTN1_HUMAN	VIDCLYTCK	586.277	2	62.24
CSTN1_HUMAN	LICSELNGR	531.766	2	55.44
CSTN1_HUMAN	GVQIQAHPSQLVLTLEGEDLGELDK	897.471	3	34.01
CSTN1_HUMAN	ISIKPTCTPGWQGWNNR	672.669	3	43.13
CSTN1_HUMAN	AASEFESSEGVFLFPELR	1008.49	2	45.11
CSTN1_HUMAN	AASEFESSEGVFLFPELR	672.664	3	45.96
CSTN1_HUMAN	ATVHIQVNDVNEYAPVFK	682.355	3	37.53
CSTN1_HUMAN	LTVTAYDCGK	564.273	2	57.69
CSTN1_HUMAN	KVIDCLYTCK	650.328	2	54.18
CSTN1_HUMAN	LDCELQK	453.223	2	41.87
CSTN1_HUMAN	RATEDVLVK	515.797	2	42.64
CSTN1_HUMAN	ETILCSSDK	526.748	2	41.44
CYTC_HUMAN	ALDFAVGEYNK	613.806	2	77.69
CYTC_HUMAN	LVGGPMDASVEEEGVRR	600.967	3	65.74
CYTC_HUMAN	LVGGPMDASVEEEGVR	822.897	2	109.64
CYTC_HUMAN	LVGGPMDASVEEEGVR	548.934	3	80.67
CYTC_HUMAN	AFCSFQIYAVPWQGTMTLSK	779.378	3	54.35
CYTC_HUMAN	AFCSFQIYAVPWQGTMTLSK	1168.56	2	63.47
CYTC_HUMAN	TQPNLDNCPFHDQPHLK	687.658	3	36.58
CYTC_HUMAN	TQPNLDNCPFHDQPHLK	1031.48	2	73.26
CYTC_HUMAN	KAFCSFQIYAVPWQGTMTLSK	821.742	3	63.33
CYTC_HUMAN	RALDFAVGEYNK	461.573	3	42.44
CYTC_HUMAN	RALDFAVGEYNK	691.855	2	56.66
CYTC_HUMAN	KQIVAGVNYFLDVELGR	641.356	3	47.99
CYTC_HUMAN	ASNDMYHSR	540.73	2	91.86
DAG1_HUMAN	LGCSLNQNSVPDIHGVEAPAR	746.033	3	49.88
DAG1_HUMAN	VTIPTDLIASSGDIIK	821.965	2	138.72
DAG1_HUMAN	VTIPTDLIASSGDIIK	548.313	3	59.02
DAG1_HUMAN	EGAMSAQLGYPVVGWHIANK	710.026	3	43.35
DAG1_HUMAN	SFSEVELHNMK	660.815	2	74.21
DKK3_HUMAN	SAVEEMEAEEAAAK	732.828	2	111.43
DKK3_HUMAN	SAVEEMEAEEAAAK	488.889	3	86.63
DKK3_HUMAN	DQDGEILLPR	578.302	2	86.05
DKK3_HUMAN	EVEELMEDTQHK	744.336	2	61.48
DKK3_HUMAN	DCQPGLCCAFQR	756.312	2	84.06
DKK3_HUMAN	DCQPGLCCAFQR	504.544	3	54.46
DKK3_HUMAN	LLDLITWELEPDGALDR	985.515	2	87.26
DKK3_HUMAN	LLDLITWELEPDGALDR	657.347	3	36.04
DKK3_HUMAN	QELEDLER	516.254	2	54.71
DKK3_HUMAN	DSECCGDQLCVWGHCTK	704.604	3	39.2
DKK3_HUMAN	DSECCGDQLCVWGHCTK	1056.9	2	60.82
DKK3_HUMAN	SLTEEMALGEPAAAAAALLGGEEI	772.053	3	60.73
DKK3_HUMAN	EVPDEYEVGSFMEEVR	638.95	3	69.82
DNA2L_HUMAN	GLNKPQRQAMK	645.327	2	25.08
DUS27_HUMAN	MEKLASDNK	518.258	2	28.88
ECM1_HUMAN	LTFINDLCGPR	653.333	2	78.72
ECM1_HUMAN	FCEAEFSVK	558.755	2	32.48
ECM1_HUMAN	LLPAQLPAEK	540.326	2	39.5
ECM1_HUMAN	NVALVSGDTENAK	659.335	2	106.4
ECM1_HUMAN	FSCFQEEAPQPHYQLR	679.647	3	64.82
ECM1_HUMAN	EVGPPLPQEAVPLQK	801.447	2	73.39
ENDD1_HUMAN	DSDIIEDVMVK	632.303	2	49.43
ENDD1_HUMAN	WYVNLHSLMDR	478.57	3	30.9
ENDD1_HUMAN	FATLYSTR	479.752	2	57.76
ENPP2_HUMAN	RIEDIHLLVER	464.936	3	55.29
ENPP2_HUMAN	RIEDIHLLVER	696.901	2	60.88
ENPP2_HUMAN	AAECPAGFVRPPLIIFSVDGFR	807.424	3	48.07
ENPP2_HUMAN	WVEELMK	467.739	2	30.79
ENPP2_HUMAN	IVGQLMDGLK	537.304	2	77.64
ENPP2_HUMAN	TYLHTYESEI	628.294	2	45.36
ENPP2_HUMAN	DIEHLTSLDFFR	498.252	3	55.01
ENPP2_HUMAN	DIEHLTSLDFFR	746.875	2	52.97
ENPP2_HUMAN	VSPSFSQNCLAYK	750.86	2	75.71
ENPP2_HUMAN	VRDIEHLTSLDFFR	583.308	3	48.49
ENPP2_HUMAN	SYTSCCHDFDELCLK	645.594	3	35.33
ENPP2_HUMAN	VWNYFQR	506.753	2	38.44
ENPP2_HUMAN	SYPEILTLK	532.305	2	43.58
ENPP2_HUMAN	GESHWVDDDCEEIK	573.569	3	50.25
ENPP2_HUMAN	NGVNVISGPIFDYDYDGLHDTEDK	895.738	3	39.13
ENPP2_HUMAN	TEFLSNYLTNVDDITLVPGTLGR	847.109	3	46.72
ENPP2_HUMAN	AGTFFWSVVIPHER	549.286	3	73.36
ENPP2_HUMAN	SCGTHSPYMRPVYPTK	627.299	3	27.14
ENPP2_HUMAN	WWGGQPLWITATK	772.405	2	77.06
ENPP2_HUMAN	GDCCTNYQVVCK	752.304	2	67.91
EPHA4_HUMAN	GLNPLTSYVFHVR	501.608	3	54.85
EPHA4_HUMAN	VYPANEVTLLDSR	738.888	2	87.23
EVI5L_HUMAN	AQEAEENYVIKR	725.862	2	31.1
FA12_HUMAN	NPDNDIRPWCFVLNR	639.311	3	38.5
FA12_HUMAN	WGYCLEPK	526.746	2	34.44
FA12_HUMAN	LHEAFSPVSYQHDLALLR	699.369	3	42.46
FAM3C_HUMAN	GINVALANGK	479.271	2	65.53
FAM3C_HUMAN	SPFEQHIK	493.258	2	61.39
FAM3C_HUMAN	DNWVFCGGK	541.739	2	54.01
FAM3C_HUMAN	MASGAANVVGPK	551.289	2	83.6
FAM3C_HUMAN	ICLEDNVLMSGVK	739.372	2	73.18
FAM3C_HUMAN	LIADLGSTSITNLGFR	839.459	2	130.57
FAM3C_HUMAN	LIADLGSTSITNLGFR	559.976	3	90.72
FAM3C_HUMAN	MDASLGNLFAR	597.799	2	92.8
FAM3C_HUMAN	RLIADLGSTSITNLGFR	612.01	3	43.13
FBLN1_HUMAN	TGYYFDGISR	589.777	2	75.64
FBLN1_HUMAN	SQETGDLDVGGLQETDK	896.414	2	139.3
FBLN1_HUMAN	DCSLPYATESK	635.784	2	55.26
FBLN1_HUMAN	EFTRPEEIIFLR	517.283	3	28.02
FBLN1_HUMAN	GYHLNEEGTR	588.275	2	45.34
FBLN1_HUMAN	IIEVEEEQEDPYLNDR	664.647	3	72.84
FBLN1_HUMAN	IIEVEEEQEDPYLNDR	995.965	2	123.04
FBLN1_HUMAN	MCVDVNECQR	655.765	2	67.49
FBLN1_HUMAN	SQETGDLDVGGLQETDKIIEVEEEQEDPYLNDR	1255.58	3	99.56
FBLN3_HUMAN	DIDECDIVPDACK	775.327	2	90.29
FBLN3_HUMAN	NPCQDPYILTPENR	858.9	2	71.68
FBLN3_HUMAN	ADQVCINLR	544.778	2	62.99
FBLN3_HUMAN	FSCMCPQGYQVVR	816.358	2	50.69
FBLN3_HUMAN	SGNENGEFYLR	643.784	2	61.83
FBLN3_HUMAN	LNCEDIDECR	662.266	2	71.42
FBLN3_HUMAN	SVPSDIFQIQATTIYANTINTFR	867.782	3	39.36
FBLN3_HUMAN	CVNHYGGYLCLPK	527.582	3	62.45
FBLN5_HUMAN	QSGQCLDIDECR	741.32	2	54.5
FCGBP_HUMAN	FAVLQENVAWGNGR	781.398	2	67.68
FCGBP_HUMAN	EEFCGLLSSPTGPLSSCHK	702.658	3	55.04
FCGBP_HUMAN	VPAAYAGSLCGLCGNYNQDPADDLK	890.733	3	60.03
FCGBP_HUMAN	VNGVLTALPVSVADGR	784.935	2	68.5
FCGBP_HUMAN	GATTSPGVYELSSR	712.852	2	78.45
FCGBP_HUMAN	LPVVLANGQIR	590.856	2	71.41
FCGBP_HUMAN	GNPAVSYVR	481.756	2	52.94
FCGBP_HUMAN	AISGLTIDGHAVGAK	470.596	3	25.52
FETUA_HUMAN	HTLNQIDEVK	598.817	2	75.39
FETUA_HUMAN	HTFMGVVSLGSPSGEVSHPR	694.345	3	99.69
FETUA_HUMAN	TVVQPSVGAAAGPVVPPCPGR	673.028	3	44.99
FETUA_HUMAN	TVVQPSVGAAAGPVVPPCPGR	1008.54	2	120.78
FETUA_HUMAN	EHAVEGDCDFQLLK	554.258	3	44.19
FETUA_HUMAN	EHAVEGDCDFQLLK	830.882	2	90.24
FETUA_HUMAN	VWPQQPSGELFEIEIDTLETTCHVLDPTPVAR	1227.28	3	34.13
FETUA_HUMAN	QPNCDDPETEEAALVAIDYINQNLPWGYK	1122.19	3	61.86
FHR2_HUMAN	TGDIVEFVCK	584.289	2	63.71
FIBA_HUMAN	TFPGFFSPMLGEFVSETESR	756.023	3	41.86
FIBA_HUMAN	EVVTSEDGSDCPEAMDLGTLSGIGTLDGFR	1043.81	3	94.5
FIBA_HUMAN	ALTDMPQMR	531.756	2	43.08
FIBG_HUMAN	IHLISTQSAIPYALR	561.657	3	40.44
FIBG_HUMAN	EGFGHLSPTGTTEFWLGNEK	736.351	3	35.44
FINC_HUMAN	ISCTIANR	467.74	2	40.64
FINC_HUMAN	SYTITGLQPGTDYK	772.384	2	97.43
FINC_HUMAN	IYLYTLNDNAR	678.351	2	84.98
FINC_HUMAN	WSRPQAPITGYR	477.921	3	48.96
FINC_HUMAN	WLPSSSPVTGYR	675.346	2	52.98
FINC_HUMAN	NLQPASEYTVSLVAIK	866.977	2	99.35
FINC_HUMAN	LLCQCLGFGSGHFR	551.266	3	72.59
FINC_HUMAN	VDVIPVNLPGEHGQR	543.962	3	49.32
FINC_HUMAN	YSFCTDHTVLVQTR	576.278	3	33.51
FINC_HUMAN	HYQINQQWER	701.336	2	39.26
FINC_HUMAN	GLAFTDVDVDSIK	690.356	2	88.8
FINC_HUMAN	NTFAEVTGLSPGVTYYFK	997.494	2	123.91
FINC_HUMAN	GEWTCIAYSQLR	742.352	2	63.51
FINC_HUMAN	GNLLQCICTGNGR	732.339	2	64.05
FINC_HUMAN	VTIMWTPPESAVTGYR	904.453	2	68.3
FINC_HUMAN	DLQFVEVTDVK	646.84	2	74.67
FINC_HUMAN	FTQVTPTSLSAQWTPPNVQLTGYR	898.46	3	34.32
FRIL_HUMAN	LLKMQNQRGGR	660.337	2	25.69
FSTL1_HUMAN	LDSSEFLK	469.745	2	45.67
FSTL1_HUMAN	LSFQEFLK	506.278	2	59.02
FSTL4_HUMAN	ESLFLINGR	525.279	2	38.56
GELS_HUMAN	VSNGAGTMSVSLVADENPFAQGALK	822.076	3	83.8
GELS_HUMAN	VSNGAGTMSVSLVADENPFAQGALK	1232.61	2	118.39
GELS_HUMAN	TPSAAYLWVGTGASEAEK	919.444	2	134.66
GELS_HUMAN	AGALNSNDAFVLK	660.35	2	79.56
GELS_HUMAN	QTQVSVLPEGGETPLFK	915.983	2	56.62
GELS_HUMAN	QTQVSVLPEGGETPLFK	610.659	3	48.4
GELS_HUMAN	SEDCFILDHGK	660.796	2	70.52
GELS_HUMAN	AQPVQVAEGSEPDGFWEALGGK	1137.05	2	90.07
GELS_HUMAN	RTPITVVK	457.294	2	39.37
GELS_HUMAN	HVVPNEVVVQR	638.36	2	49.74
GELS_HUMAN	DPDQTDGLGLSYLSSHIANVER	796.719	3	60.2
GELS_HUMAN	EPAHLMSLFGGKPMIIYK	678.029	3	39
GELS_HUMAN	AGKEPGLQIWR	627.85	2	54.83
GELS_HUMAN	EPGLQIWR	499.774	2	36.59
GELS_HUMAN	EVQGFESATFLGYFK	861.921	2	99.64
GELS_HUMAN	YIETDPANR	539.761	2	54.98
GELS_HUMAN	NWRDPDQTDGLGLSYLSSHIANVER	948.793	3	68.49
GELS_HUMAN	VPEARPNSMVVEHPEFLK	693.694	3	46.12
GELS_HUMAN	RYIETDPANR	617.813	2	32.53
GLU2B_HUMAN	LWEEQLAAAK	579.807	2	44.89
GLYL3_HUMAN	AVANSKQLNIK	593.84	2	40.91
GOLM1_HUMAN	DTINLLDQR	544.29	2	68.24
HBA_HUMAN	VGAHAGEYGAEALER	510.582	3	45.35
HBA_HUMAN	VGAHAGEYGAEALER	765.37	2	76.73
HBA_HUMAN	MFLSFPTTK	536.28	2	43.15
HBA_HUMAN	TYFPHFDLSHGSAQVK	611.968	3	46.5
HBB_HUMAN	VNVDEVGGEALGR	657.835	2	90.23
HBB_HUMAN	LLVVYPWTQR	637.865	2	46.97
HBB_HUMAN	VLGAFSDGLAHLDNLK	557.301	3	40.46
HBB_HUMAN	SAVTALWGK	466.763	2	60.06
HBB_HUMAN	EFTPPVQAAYQK	689.853	2	64.79
HBB_HUMAN	FFESFGDLSTPDAVMGNPK	1029.97	2	109.91
HBB_HUMAN	FFESFGDLSTPDAVMGNPK	686.986	3	69.97
HBB_HUMAN	GTFATLSELHCDK	493.569	3	39.8
HBB_HUMAN	GTFATLSELHCDK	739.849	2	75.68
HBB_HUMAN	LHVDPENFR	563.785	2	32.25
HBB_HUMAN	LLGNVLVCVLAHHFGK	593.002	3	45.85
HBB_HUMAN	VVAGVANALAHK	575.34	2	54.97
HEMO_HUMAN	NFPSPVDAAFR	610.806	2	85.4
HEMO_HUMAN	SGAQATWTELPWPHEK	613.298	3	73.02
HEMO_HUMAN	SGAQATWTELPWPHEK	919.945	2	32.81
HEMO_HUMAN	DYFMPCPGR	571.74	2	45.16
HEMO_HUMAN	EVGTPHGIILDSVDAAFICPGSSR	833.748	3	34.89
HEMO_HUMAN	EVGTPHGIILDSVDAAFICPGSSR	1250.12	2	104.19
HEMO_HUMAN	VDGALCMEK	511.735	2	63.41
HEMO_HUMAN	YYCFQGNQFLR	748.342	2	61.21
HEMO_HUMAN	YYCFQGNQFLR	499.231	3	52.54
HEMO_HUMAN	RLWWLDLK	565.328	2	49.96
HEMO_HUMAN	LLQDEFPGIPSPLDAAVECHR	789.058	3	39.09
HEMO_HUMAN	QGHNSVFLIK	571.818	2	55.02
HEMO_HUMAN	EWFWDLATGTMK	742.846	2	88.35
HEMO_HUMAN	GGYTLVSGYPK	571.296	2	81.22
HEMO_HUMAN	SLGPNSCSANGPGLYLIHGPNLYCYSDVEK	1095.5	3	83.97
HEMO_HUMAN	VWVYPPEKK	573.32	2	35.74
HEMO_HUMAN	LYLVQGTQVYVFLTK	591.331	3	39.86
HEMO_HUMAN	VWVYPPEK	509.273	2	41.17
HEMO_HUMAN	WDRELISER	602.308	2	34.49
HEMO_HUMAN	GECQAEGVLFFQGDR	856.886	2	104.4
HEP2_HUMAN	NYNLVESLK	540.288	2	47.86
HEP2_HUMAN	QFPILLDFK	560.823	2	61.75
HEP2_HUMAN	TLEAQLTPR	514.79	2	59.87
HRG_HUMAN	DGYLFQLLR	562.807	2	61.18
HRG_HUMAN	DSPVLIDFFEDTER	841.899	2	106.88
HRG_HUMAN	GGEGTGYFVDFSVR	745.847	2	101.92
HRG_HUMAN	ADLFYDVEALDLESPK	608.967	3	71.13
HRG_HUMAN	ADLFYDVEALDLESPK	913.448	2	99.34
HRG_HUMAN	ALDLINKR	471.789	2	51.88
HRG_HUMAN	RPSEIVIGQCK	643.847	2	55.32
HRG_HUMAN	HPNVFGFCR	567.268	2	33.99
HRG_HUMAN	YKEENDDFASFR	507.559	3	38.64
IBP2_HUMAN	LIQGAPTIR	484.798	2	45.25
IBP2_HUMAN	LAACGPPPVAPPAAVAAVAGGAR	681.372	3	54.27
IBP2_HUMAN	TPCQQELDQVLER	808.39	2	100.75
IBP2_HUMAN	MPCAELVR	488.241	2	47.42
IBP2_HUMAN	LEGEACGVYTPR	676.319	2	65.31
IBP4_HUMAN	THEDLYIIPIPNCDR	928.453	2	57.5
IBP4_HUMAN	GELDCHQLADSFRE	559.582	3	55.59
IBP6_HUMAN	HLDSVLQQLQTEVYR	610.323	3	71.69
IBP6_HUMAN	HLDSVLQQLQTEVYR	914.98	2	132.19
IBP6_HUMAN	GAQTLYVPNCDHR	510.908	3	43.16
IBP6_HUMAN	GAQTLYVPNCDHR	765.857	2	64.61
IBP6_HUMAN	APAVAEENPK	513.266	2	69.66
IBP6_HUMAN	RGPCWCVDR	603.269	2	28.49
IBP7_HUMAN	TELLPGDRDNLAIQTR	604.658	3	58.69
IBP7_HUMAN	ITVVDALHEIPVK	478.616	3	38.88
IBP7_HUMAN	AGAAAGGPGVSGVCVCK	759.362	2	87.03
IC1_HUMAN	GVTSVSQIFHSPDLAIR	609.662	3	67.79
IC1_HUMAN	GVTSVSQIFHSPDLAIR	913.988	2	89.68
IC1_HUMAN	VTTSQDMLSIMEK	741.861	2	101.54
IC1_HUMAN	HRLEDMEQALSPSVFK	629.986	3	36.33
IC1_HUMAN	LLDSLPSDTR	558.798	2	61.95
IC1_HUMAN	FQPTLLTLPR	593.353	2	56.3
IC1_HUMAN	DFTCVHQALK	609.799	2	60.29
IC1_HUMAN	TNLESILSYPK	632.841	2	85.4
IC1_HUMAN	LEDMEQALSPSVFK	797.394	2	105.96
IC1_HUMAN	TLYSSSPR	455.735	2	28.56
IC1_HUMAN	KYPVAHFIDQTLK	520.624	3	50.96
IC1_HUMAN	MEPFHFK	468.225	2	28.6
IC1_HUMAN	LVLLNAIYLSAK	659.41	2	101.15
IC1_HUMAN	LYHAFSAMK	534.27	2	41.91
IGF2_HUMAN	GIVEECCFR	585.256	2	63.66
IGSF8_HUMAN	VLPDVLQVSAAPPGPR	539.309	3	26.54
IL6RB_HUMAN	VTSDHINFDPVYK	512.258	3	32.93
ITIH1_HUMAN	QYYEGSEIVVAGR	736.365	2	31.39
ITIH1_HUMAN	EVAFDLEIPK	580.813	2	53.06
ITIH1_HUMAN	GSLVQASEANLQAAQDFVR	668.675	3	98.73
ITIH1_HUMAN	FAHYVVTSQVVNTANEAR	669.673	3	35.7
ITIH2_HUMAN	FYNQVSTPLLR	669.364	2	53.81
ITIH2_HUMAN	SSALDMENFR	585.265	2	89.21
ITIH2_HUMAN	IQPSGGTNINEALLR	791.928	2	108.03
ITIH2_HUMAN	AHVSFKPTVAQQR	490.271	3	44.58
ITIH4_HUMAN	WKETLFSVMPGLK	512.613	3	66.32
ITIH4_HUMAN	TGLLLLSDPDK	586.331	2	87.1
ITIH4_HUMAN	NPLVWVHASPEHVVVTR	647.354	3	64.51
ITIH4_HUMAN	NVVFVIDK	467.273	2	31.82
ITIH4_HUMAN	ILDDLSPR	464.758	2	47.5
ITIH4_HUMAN	QGPVNLLSDPEQGVEVTGQYER	806.063	3	74.42
ITIH4_HUMAN	LGVYELLLK	524.325	2	56.44
ITIH4_HUMAN	LALDNGGLAR	500.774	2	72.36
ITIH4_HUMAN	MNFRPGVLSSR	632.335	2	54.26
ITIH4_HUMAN	ETLFSVMPGLK	611.33	2	35.8
K1C10_HUMAN	ALEESNYELEGK	691.326	2	64.97
K1C10_HUMAN	VLDELTLTK	516.302	2	59.27
K1C10_HUMAN	QSVEADINGLR	601.316	2	46.24
K1C10_HUMAN	DAEAWFNEK	555.248	2	50.93
K1C9_HUMAN	GGSGGSYGGGGSGGGYGGGSGSR	896.48	2	74.1
K1C9_HUMAN	TLLDIDNTR	530.785	2	66.02
K22E_HUMAN	NLDLDSIIAEVK	665.366	2	84.9
K2C1_HUMAN	SLNNQFASFIDK	692.342	2	75.91
K2C1_HUMAN	SLDLDSIIAEVK	651.86	2	115.86
K2C1_HUMAN	FLEQQNQVLQTK	738.395	2	82.22
K2C1_HUMAN	WELLQQVDTSTR	738.374	2	87.35
K2C1_HUMAN	AEAESLYQSK	563.277	2	62.54
K2C1_HUMAN	IEISELNR	487.268	2	57.99
K2C1_HUMAN	NMQDMVEDYR	650.767	2	65.36
K2C1_HUMAN	TNAENEFVTIK	633.321	2	71.19
K2C1_HUMAN	LNDLEDALQQAK	679.353	2	93.39
K2C1_HUMAN	TLLEGEESR	517.261	2	45.5
KAIN_HUMAN	WADLSGITK	495.766	2	52.36
KLK6_HUMAN	LSELIQPLPLER	704.413	2	74.39
KLK6_HUMAN	LSELIQPLPLER	469.945	3	53.3
KLK6_HUMAN	TADGDFPDTIQCAYIHLVSR	760.696	3	46.55
KLK6_HUMAN	KPNLQVFLGK	572.347	2	70.03
KLK6_HUMAN	YTNWIQK	476.747	2	44.61
KLK6_HUMAN	DSCQGDSGGPLVCGDHLR	643.943	3	56.16
KLK6_HUMAN	DSCQGDSGGPLVCGDHLR	965.409	2	116.12
KLK6_HUMAN	GLVSWGNIPCGSK	687.844	2	78.07
KLK6_HUMAN	AVIHPDYDAASHDQDIMLLR	761.04	3	57.16
KLK6_HUMAN	EKPGVYTNVCR	661.829	2	61.9
KLK6_HUMAN	EECEHAYPGQITQNMLCAGDEK	860.696	3	84.65
KLK6_HUMAN	ESSQEQSSVVR	618.296	2	71.64
KLKB1_HUMAN	GEIQNILQK	521.798	2	59.34
KNG1_HUMAN	TVGSDTFYSFK	626.297	2	66.19
KNG1_HUMAN	ENFLFLTPDCK	692.332	2	71.6
KNG1_HUMAN	IASFSQNCDIYPGK	800.375	2	91.44
KNG1_HUMAN	QVVAGLNFR	502.287	2	75.59
KNG1_HUMAN	DFVQPPTK	466.247	2	25.56
KNG1_HUMAN	YFIDFVAR	515.771	2	54.56
KNG1_HUMAN	IYPTVNCQPLGMISLMK	983.5	2	54.11
KNG1_HUMAN	IYPTVNCQPLGMISLMK	655.669	3	55.31
KNG1_HUMAN	KLGQSLDCNAEVYVVPWEK	745.708	3	36.93
KNG1_HUMAN	KYFIDFVAR	579.818	2	59.23
KNG1_HUMAN	TWQDCEYK	565.232	2	32.34
KNG1_HUMAN	RPPGFSPFR	530.787	2	31.48
KNG1_HUMAN	KIYPTVNCQPLGMISLMK	698.37	3	52.12
KPYM_HUMAN	GDYPLEAVR	510.26	2	59.97
KPYM_HUMAN	GDLGIEIPAEK	571.308	2	40.29
KPYM_HUMAN	GIFPVLCKDPVQEAWAEDVDLR	853.434	3	44.18
LAMB3_HUMAN	DMELELLRGSQAIMLR	953.982	2	28.68
LAMP2_HUMAN	IPLNDLFR	494.284	2	59.84
LAMP2_HUMAN	GILTVDELLAIR	656.894	2	84.78
LAMP2_HUMAN	CNSLSTLEK	526.252	2	36.79
LDHB_HUMAN	VIGSGCNLDSAR	624.801	2	92.71
LG3BP_HUMAN	TLQALEFHTVPFQLLAR	662.372	3	52.73
LMAN2_HUMAN	NCIDITGVR	524.265	2	55.46
LMAN2_HUMAN	WTELAGCTADFR	713.823	2	59.21
LPHN1_HUMAN	ELACEGYPIELR	725.355	2	71.98
LRCC1_HUMAN	SIQIELLK	472.787	2	25.2
LSAMP_HUMAN	HSLEYSLR	502.761	2	49.16
LSAMP_HUMAN	INSANGLEIK	530.287	2	69.03
LSAMP_HUMAN	SGIIFAGHDK	522.776	2	50.95
LSAMP_HUMAN	EFEGEEEYLEILGITR	964.471	2	97.36
LSAMP_HUMAN	EFEGEEEYLEILGITR	642.982	3	53.99
LSAMP_HUMAN	AANEVSSADVK	545.772	2	80.1
LSAMP_HUMAN	VTVNYPPTITESK	724.884	2	69.76
LUM_HUMAN	ILGPLSYSK	489.286	2	43.88
LUM_HUMAN	FNALQYLR	512.782	2	52.55
LUM_HUMAN	SLEDLQLTHNK	649.34	2	87.13
LUM_HUMAN	SLEYLDLSFNQIAR	834.93	2	68.62
LUM_HUMAN	RFNALQYLR	590.832	2	54.69
LUM_HUMAN	ISETSLPPDMYECLR	905.919	2	70.61
LUM_HUMAN	NIPTVNENLENYYLEVNQLEK	846.422	3	41.27
LY6H_HUMAN	MCASSCDFVK	602.743	2	63.6
LYNX1_HUMAN	CFETVYDGYSK	684.792	2	64.42
LYNX1_HUMAN	TYYTPTR	451.224	2	33.42
LYSC_HUMAN	STDYGIFQINSR	700.842	2	104.03
LYSC_HUMAN	GISLANWMCLAK	682.345	2	95.78
LYSC_HUMAN	TPGAVNACHLSCSALLQDNIADAVACAK	976.797	3	59.87
LYVE1_HUMAN	IMGITLVSK	481.291	2	52.82
MAP1S_HUMAN	AESKESVGSR	525.268	2	34.94
MASP1_HUMAN	AAGNECPELQPPVHGK	568.609	3	47.08
MIME_HUMAN	ETVIIPNEK	521.792	2	37.02
MIME_HUMAN	DFADIPNLR	530.774	2	53.69
MIME_HUMAN	RLDFTGNLIEDIEDGTFSK	724.36	3	55.46
MIME_HUMAN	HPNSFICLK	558.286	2	35.42
MIME_HUMAN	LEGNPIVLGK	520.31	2	57.41
MIME_HUMAN	RLPIGSYF	476.765	2	27.18
MIME_HUMAN	LSLLEELSLAENQLLK	605.015	3	112.43
MIME_HUMAN	ESAYLYAR	486.743	2	52.59
MMRN2_HUMAN	VWFELTQGSITK	704.872	2	39.24
MTUS2_HUMAN	IQVLQQQNEDLKAR	563.284	3	26.67
MUC18_HUMAN	EVTVPVFYPTEK	704.871	2	39.97
MUC18_HUMAN	VWLEVEPVGMLK	700.386	2	78.8
NCAM1_HUMAN	FFLCQVAGDAK	628.31	2	78.15
NCAM1_HUMAN	FIVLSNNYLQIR	740.418	2	90.09
NCAM1_HUMAN	GLGEISAASEFK	604.81	2	75.73
NCAM1_HUMAN	LEGQMGEDGNSIK	689.318	2	87.86
NCAM1_HUMAN	EASMEGIVTIVGLKPETTYAVR	789.086	3	63.01
NCAM1_HUMAN	AGEQDATIHLK	591.808	2	80.69
NCAM1_HUMAN	EGEDAVIVCDVVSSLPPTIIWK	809.755	3	43.99
NCAM1_HUMAN	NAPTPQEFR	530.263	2	45.04
NCAM1_HUMAN	DKDISWFSPNGEK	508.572	3	32.59
NCAM1_HUMAN	DGEQIEQEEDDEKYIFSDDSSQLTIK	1021.46	3	78.49
NCAN_HUMAN	LSSAIIAAPR	499.802	2	83.88
NCAN_HUMAN	GIEDEQDLVPLEVTGVVFHYR	806.078	3	55.18
NCAN_HUMAN	ELGGEVFYVGPAR	697.359	2	67.62
NEGR1_HUMAN	SSIIFAGGDK	497.763	2	74.13
NEGR1_HUMAN	VVVNFAPTIQEIK	729.42	2	75.2
NELL2_HUMAN	VVEKPSTDLPLGTTFWLGQR	748.736	3	50.56
NELL2_HUMAN	AFLFQDTPR	547.784	2	68.23
NELL2_HUMAN	FTGSSWIK	463.242	2	38.78
NELL2_HUMAN	TCLDEMNVVR	618.788	2	59.87
NELL2_HUMAN	ASTATAEQFFQK	664.826	2	68.32
NELL2_HUMAN	SALAYVDGK	462.245	2	63.82
NELL2_HUMAN	SICQFQGR	498.239	2	31.34
NELL2_HUMAN	TCPTCNDFHGLVQK	559.588	3	39.84
NFASC_HUMAN	VIAINEVGSSHPSLPSER	631.333	3	48.36
NFASC_HUMAN	DLELTDLAER	587.8	2	56.05
NPC2_HUMAN	DCGSVDGVIK	525.249	2	43.3
NPC2_HUMAN	EVNVSPCPTQPCQLSK	922.436	2	89.02
NPC2_HUMAN	EVNVSPCPTQPCQLSK	615.293	3	40.78
NPC2_HUMAN	AVVHGILMGVPVPFPIPEPDGCK	810.76	3	42.51
NPC2_HUMAN	SGINCPIQK	508.763	2	42.57
NPC2_HUMAN	LVVEWQLQDDK	686.858	2	103.09
NPTX1_HUMAN	TPAAETLSQLGQTLQSLK	629.345	3	70.94
NPTX1_HUMAN	WTFEACR	485.216	2	41.18
NPTX1_HUMAN	LPFVINDGK	501.784	2	55.86
NPTX1_HUMAN	FQLTFPLR	511.294	2	50.42
NPTXR_HUMAN	VAQLPLSLK	484.81	2	54.7
NPTXR_HUMAN	ELDVLQGR	465.256	2	43.54
NPTXR_HUMAN	VAELEHGSSAYSPPDAFK	635.638	3	31.18
NPTXR_HUMAN	MDQLEGQLLAQVLALEK	634.013	3	67.87
NRCAM_HUMAN	NALGAIHHTISVR	463.596	3	38.36
NRCAM_HUMAN	NALGAIHHTISVR	694.89	2	82.24
NRCAM_HUMAN	AAPYWITAPQNLVLSPGEDGTLICR	915.134	3	61.43
NRCAM_HUMAN	SLPSEASEQYLTK	726.863	2	77.05
NRCAM_HUMAN	VFNTPEGVPSAPSSLK	815.427	2	91.13
NRCAM_HUMAN	LSPYVNYSFR	623.316	2	49.53
NRCAM_HUMAN	ENIVIQCEAK	602.304	2	60.43
NRCAM_HUMAN	YIVSGTPTFVPYLIK	849.476	2	102.88
NRCAM_HUMAN	LLEDLVQPPTITQQSPK	636.353	3	80.83
NRCAM_HUMAN	LLEDLVQPPTITQQSPK	954.528	2	42.35
NRCAM_HUMAN	TLQIIHVSEADSGNYQCIAK	749.706	3	86.38
NRCAM_HUMAN	KIDGDTIIFSNVQER	578.972	3	61.27
NRCAM_HUMAN	ISWLTNGVPIEIAPDDPSR	1041.53	2	92.68
NRCAM_HUMAN	VMAVNSIGK	459.757	2	55.15
NRCAM_HUMAN	HDHTLSLTVLWLK	521.627	3	75.57
NRCAM_HUMAN	GAAVSNNIVVRPSR	480.606	3	44.85
NRCAM_HUMAN	GAAVSNNIVVRPSR	720.405	2	43.66
NRCAM_HUMAN	AETYEGVYQCTAR	774.342	2	75.59
NRCAM_HUMAN	EDYICYAR	545.236	2	53.72
NRCAM_HUMAN	GSMVSFECK	522.727	2	34.77
NRCAM_HUMAN	QPEYAVVQR	545.287	2	58.53
NRCAM_HUMAN	THGMLPGLEPFSHYTLNVR	723.701	3	40.81
NRCAM_HUMAN	NEVHLEIK	491.271	2	39.02
NRCAM_HUMAN	SVQLSWTPGDDNNSPITK	979.975	2	94.74
NRN1_HUMAN	GFSDCLLK	470.234	2	34.49
NRX2A_HUMAN	LGERPPALLGSQGLR	521.97	3	60.28
NRX3A_HUMAN	SDLSFQFK	486.245	2	28.78
NTRI_HUMAN	STILYAGNDK	541.279	2	68.32
NTRI_HUMAN	VTVNYPPYISEAK	740.887	2	62.67
NTRI_HUMAN	VENRPFLSK	545.306	2	29.68
NTRI_HUMAN	VHLIVQVSPK	560.347	2	37.85
OMGP_HUMAN	LWTVPTNMPSK	637.333	2	37.69
OMGP_HUMAN	SDTAYQWNLK	613.296	2	62.07
OPCM_HUMAN	LATGLDGMR	467.245	2	47.75
OPCM_HUMAN	ITVNYPPYISK	647.856	2	67.37
OSTP_HUMAN	ISHELDSASSEVN	694.319	2	70.69
OSTP_HUMAN	AIPVAQDLNAPSDWDSR	927.95	2	112
OSTP_HUMAN	AIPVAQDLNAPSDWDSR	618.97	3	66.28
OSTP_HUMAN	KANDESNEHSDVIDSQELSK	749.342	3	68.54
OSTP_HUMAN	GDSVVYGLR	483.255	2	61.43
OSTP_HUMAN	YPDAVATWLNPDPSQK	901.44	2	82.36
OSTP_HUMAN	EFHSHEFHSHEDMLVVDPK	774.352	3	29.4
OSTP_HUMAN	ANDESNEHSDVIDSQELSK	706.647	3	65.91
OVAL_CHICK	YPILPEYLQCVK	761.9	2	70.2
OVAL_CHICK	DILNQITKPNDVYSFSLASR	761.399	3	67.01
OVAL_CHICK	GGLEPINFQTAADQAR	844.422	2	102.47
OVAL_CHICK	GGLEPINFQTAADQAR	563.284	3	76.46
OVAL_CHICK	VTEQESKPVQMMYQIGLFR	762.051	3	55.57
OVAL_CHICK	ISQAVHAAHAEINEAGR	591.971	3	79.62
OVAL_CHICK	LTEWTSSNVMEER	791.361	2	101.46
OVAL_CHICK	AFKDEDTQAMPFR	519.245	3	54.89
OVAL_CHICK	ELINSWVESQTNGIIR	620.654	3	50.1
OVAL_CHICK	NVLQPSSVDSQTAMVLVNAIVFK	821.11	3	51.06
OX2G_HUMAN	EQLYTPASLK	575.309	2	34.49
P3IP1_HUMAN	EDQTSPAPGLR	585.789	2	63.97
P3IP1_HUMAN	SEAAAVQPVIGISQR	763.418	2	67.87
P3IP1_HUMAN	GPWCYVSGEAGVPEK	818.376	2	103.51
PCOC1_HUMAN	VFDLELHPACR	452.895	3	60.89
PCOC1_HUMAN	FDLEPDTYCR	658.285	2	48.39
PCOC1_HUMAN	YDALEVFAGSGTSGQR	829.393	2	145.77
PCOC1_HUMAN	TGGLDLPSPPTGASLK	755.909	2	54.31
PCSK1_HUMAN	GEAAGAVQELAR	586.306	2	103.57
PCSK1_HUMAN	ILAGSADSEGVAAPR	707.369	2	115.85
PCSK1_HUMAN	AADHDVGSELPPEGVLGALLR	706.373	3	53.09
PCSK1_HUMAN	NSDPALGLDDDPDAPAAQLAR	708.006	3	63.92
PCSK1_HUMAN	NSDPALGLDDDPDAPAAQLAR	1062.01	2	114.43
PCSK1_HUMAN	ALAHLLEAER	561.816	2	59.38
PEBP1_HUMAN	YVWLVYEQDRPLK	570.306	3	43.75
PEBP1_HUMAN	LYTLVLTDPDAPSR	780.915	2	87.63
PEBP4_HUMAN	ITSWMEPIVK	602.325	2	54.64
PEBP4_HUMAN	HWLVTDIK	506.284	2	37.58
PEDF_HUMAN	ALYYDLISSPDIHGTYK	652.662	3	62.79
PEDF_HUMAN	ALYYDLISSPDIHGTYK	978.49	2	99.27
PEDF_HUMAN	TVQAVLTVPK	528.326	2	70.85
PEDF_HUMAN	DTDTGALLFIGK	625.834	2	106.61
PEDF_HUMAN	YGLDSDLSCK	579.26	2	69.02
PEDF_HUMAN	LAAAVSNFGYDLYR	780.395	2	88.58
PEDF_HUMAN	ELLDTVTAPQK	607.834	2	70.45
PEDF_HUMAN	TSLEDFYLDEER	758.842	2	103.72
PEDF_HUMAN	LSYEGEVTK	513.26	2	53.89
PEDF_HUMAN	LQSLFDSPDFSK	692.843	2	62.49
PEDF_HUMAN	SSFVAPLEK	489.269	2	44.82
PEDF_HUMAN	LDLQEINNWVQAQMK	610.645	3	68.91
PEDF_HUMAN	LDLQEINNWVQAQMK	915.463	2	94.24
PEDF_HUMAN	KTSLEDFYLDEER	548.93	3	44.79
PENK_HUMAN	ELLQLSKPELPQDGTSTLR	709.389	3	43
PENK_HUMAN	ELLETGDNR	523.759	2	51.01
PENK_HUMAN	LVRPADINFLACVMECEGK	741.696	3	27.56
PENK_HUMAN	DAEEDDSLANSSDLLK	861.389	2	131.68
PGAM2_HUMAN	HYGGLTGLNK	530.278	2	26.32
PGBM_HUMAN	GSVYIGGAPDVATLTGGR	845.941	2	88.49
PGBM_HUMAN	DFISLGLQDGHLVFR	572.973	3	66.82
PGCB_HUMAN	MYGAHLASISTPEEQDFINNR	798.378	3	42.1
PGCB_HUMAN	ALHPEEDPEGR	625.293	2	43.08
PGCB_HUMAN	FNVYCFR	503.234	2	41.85
PGCB_HUMAN	YPIVTPSQR	530.793	2	33.93
PGCB_HUMAN	EACYGDMDGFPGVR	787.323	2	91.85
PGRC1_HUMAN	EALKDEYDDLSDLTAAQQETLSDWESQFTFK	1209.88	3	30.68
PGRP2_HUMAN	TDCPGDALFDLLR	746.858	2	94.04
PGRP2_HUMAN	EFTEAFLGCPAIHPR	582.287	3	31.92
PGRP2_HUMAN	EYGVVLAPDGSTVAVEPLLAGLEAGLQGR	961.513	3	45.67
PGRP2_HUMAN	TFTLLDPK	467.765	2	43.38
PI16_HUMAN	AQVSPTASDMLHMR	515.248	3	28.15
PI16_HUMAN	WDEELAAFAK	590.287	2	57.75
PLMN_HUMAN	HSIFTPETNPR	649.827	2	63.31
PLMN_HUMAN	ELRPWCFTTDPNK	555.267	3	32.93
PLMN_HUMAN	NPDADKGPWCFTTDPSVR	688.313	3	47.11
PLMN_HUMAN	RWELCDIPR	622.813	2	44.06
PLMN_HUMAN	EAQLPVIENK	570.816	2	57.21
PLMN_HUMAN	FSPATHPSEGLEENYCR	665.294	3	51.25
PLMN_HUMAN	VIPACLPSPNYVVADR	885.96	2	92.3
PLMN_HUMAN	LSSPAVITDK	515.792	2	50.61
PLMN_HUMAN	YEFLNGR	450.216	2	37.89
PLMN_HUMAN	FVTWIEGVMR	619.322	2	73.44
PLMN_HUMAN	WELCDIPR	544.762	2	35.08
PLTP_HUMAN	FLEQELETITIPDLR	606.326	3	57.85
PLTP_HUMAN	FLEQELETITIPDLR	908.983	2	47.88
PLTP_HUMAN	GAFFPLTER	519.274	2	39.69
PON1_HUMAN	EVQPVELPNCNLVK	819.928	2	52.19
PON1_HUMAN	IQNILTEEPK	592.828	2	64.35
PRELP_HUMAN	LPGLVFLYMEK	655.36	2	43.19
PRIO_HUMAN	VVEQMCITQYER	778.364	2	83.12
PRIO_HUMAN	VVEQMCITQYER	519.245	3	52.13
PTGDS_HUMAN	AQGFTEDTIVFLPQTDK	955.977	2	31.95
PTGDS_HUMAN	AQGFTEDTIVFLPQTDK	637.321	3	59.77
PTGDS_HUMAN	TMLLQPAGSLGSYSYR	872.436	2	127.38
PTGDS_HUMAN	TMLLQPAGSLGSYSYR	581.962	3	96.13
PTGDS_HUMAN	SPHWGSTYSVSVVETDYDQYALLYSQGSK	1090.17	3	94.56
PTGDS_HUMAN	KAALSMCK	454.738	2	58.56
PTGDS_HUMAN	AQGFTEDTIVFLPQTDKCMTEQ	1280.59	2	44.02
PTGDS_HUMAN	SVVAPATDGGLNLTSTFLR	960.513	2	105.46
PTGDS_HUMAN	SVVAPATDGGLNLTSTFLR	640.679	3	37.84
PTGDS_HUMAN	WFSAGLASNSSWLR	791.391	2	95.03
PTPRZ_HUMAN	AIIDGVESVSR	573.311	2	61.43
PTPRZ_HUMAN	FSSFEEAVK	522.256	2	47.69
PVRL1_HUMAN	ITQVTWQK	502.278	2	49.49
QSOX1_HUMAN	SFYTAYLQR	574.792	2	27.26
RARR2_HUMAN	LVHCPIETQVLR	488.937	3	41.62
RET4_HUMAN	YWGVASFLQK	599.815	2	52.59
RET4_HUMAN	FSGTWYAMAK	581.273	2	50.06
RET4_HUMAN	QRQEELCLAR	651.832	2	38.63
RET4_HUMAN	GNDDHWIVDTDYDTYAVQYSCR	898.711	3	48.51
RET4_HUMAN	LIVHNGYCDGR	652.803	2	54.06
RET4_HUMAN	QEELCLAR	509.752	2	60.2
RET4_HUMAN	LLNLDGTCADSYSFVFSR	1033.49	2	91.97
RET4_HUMAN	DPNGLPPEAQK	583.285	2	31.76
RNAS1_HUMAN	SNSSMHITDCR	654.275	2	55.4
RNAS1_HUMAN	YPNCAYR	472.208	2	33
RNAS1_HUMAN	HIIVACEGSPYVPVHFDASVEDST	877.413	3	52.92
RNAS1_HUMAN	QHMDSDSSPSSSSTYCNQMMR	812.981	3	71.62
RNT2_HUMAN	ELDLNSVLLK	572.334	2	53.28
RTN4R_HUMAN	LAANDLQGCAVATGPYHPIWTGR	823.418	3	37.11
RYR3_HUMAN	TKEGEALVQQR	630.831	2	35.92
S27A6_HUMAN	GELVTVLDK	487.278	2	35.34
SAA_HUMAN	FFGHGAEDSLADQAANEWGR	726.992	3	44.94
SAA4_HUMAN	EALQGVGDMGR	566.773	2	77.73
SAA4_HUMAN	FRPDGLPK	465.263	2	27.79
SAP_HUMAN	QEILAALEK	507.794	2	40.3
SAP_HUMAN	GCSFLPDPYQK	656.305	2	43.32
SAP_HUMAN	LGPGMADICK	531.258	2	56.77
SAP_HUMAN	KLVGYLDR	482.284	2	48.74
SAP_HUMAN	EIVDSYLPVILDIIK	865.502	2	100.02
SAP3_HUMAN	IESVLSSSGK	503.774	2	67.7
SAP3_HUMAN	EVAGLWIK	458.268	2	49.23
SAP3_HUMAN	SEFVVPDLELPSWLTTGNYR	775.393	3	41.29
SCG1_HUMAN	GYPGVQAPEDLEWER	873.409	2	105.06
SCG1_HUMAN	GYPGVQAPEDLEWER	582.61	3	41.24
SCG1_HUMAN	ELENLAAMDLELQK	539.611	3	67.59
SCG1_HUMAN	NYPSLELDK	539.774	2	52.27
SCG1_HUMAN	WQQQGDLQDTK	673.819	2	69.4
SCG1_HUMAN	KELENLAAMDLELQK	582.309	3	95.62
SCG1_HUMAN	KELENLAAMDLELQK	872.959	2	124.6
SCG1_HUMAN	NYLNYGEEGAPGK	706.327	2	81.73
SCG1_HUMAN	GEAGAPGEEDIQGPTK	778.363	2	96.15
SCG1_HUMAN	HLEEPGETQNAFLNER	628.968	3	49.78
SCG1_HUMAN	HLEEPGETQNAFLNER	942.446	2	118.59
SCG1_HUMAN	SSQGGSLPSEEK	603.284	2	59.82
SCG1_HUMAN	ADQTVLTEDEKK	688.848	2	77.63
SCG1_HUMAN	ADQTVLTEDEKK	459.567	3	56.12
SCG1_HUMAN	ERADEPQWSLYPSDSQVSEEVK	860.734	3	57.57
SCG1_HUMAN	ADEPQWSLYPSDSQVSEEVK	765.687	3	40.62
SCG1_HUMAN	SSAPPITPECR	607.795	2	58.59
SCG1_HUMAN	SQREDEEEEEGENYQK	666.943	3	62.83
SCG1_HUMAN	ASEEEPEYGEEIK	755.332	2	78.27
SCG1_HUMAN	MAHGYGEESEEER	508.539	3	69.4
SCG2_HUMAN	VLEYLNQEK	568.302	2	39.2
SCG2_HUMAN	TNEIVEEQYTPQSLATLESVFQELGK	985.494	3	52.83
SCG2_HUMAN	ALEYIENLR	560.803	2	55.43
SCG2_HUMAN	QYWDEDLLMK	670.812	2	65.24
SCG2_HUMAN	FPSPEMIR	488.749	2	39.35
SCG2_HUMAN	VPGQGSSEDDLQEEEQIEQAIK	810.38	3	64.02
SCG2_HUMAN	SGQLGIQEEDLR	672.84	2	47.73
SCG3_HUMAN	LNVEDVDSTK	560.279	2	61.4
SCG3_HUMAN	GILDKEEAEAIKR	491.275	3	68.84
SCG3_HUMAN	GILDKEEAEAIKR	736.408	2	76.31
SCG3_HUMAN	LLNLGLITESQAHTLEDEVAEVLQK	921.83	3	81.18
SCG3_HUMAN	MRDFINK	462.241	2	30.45
SCG3_HUMAN	TEAYLEAIR	533.282	2	72.53
SCG3_HUMAN	YGTISPEEGVSYLENLDEMIALQTK	934.458	3	55.49
SCG3_HUMAN	ELSAERPLNEQIAEAEEDK	724.352	3	59.45
SCG3_HUMAN	VTPMAAIQDGLAK	657.857	2	104.75
SCG3_HUMAN	TEAYLEAIRK	597.33	2	69.65
SCG3_HUMAN	ETLITIMK	474.775	2	42
SCG3_HUMAN	LIDDYDSTK	535.255	2	64.25
SCG3_HUMAN	EKETLITIMK	603.343	2	56.6
SCG3_HUMAN	GILDKEEAEAIK	658.353	2	68.44
SCG3_HUMAN	FQDDPDGLHQLDGTPLTAEDIVHK	888.096	3	64.5
SCG3_HUMAN	KLIDDYDSTK	599.303	2	43.98
SE6L1_HUMAN	SPTNTISVYFR	642.832	2	61.44
SE6L1_HUMAN	ETGTPIWTSR	574.286	2	39.35
SE6L1_HUMAN	SALLYDSLQTESVPFEGLLSEGNTIR	947.484	3	32.1
SEM3D_HUMAN	EELKPDERIIK	685.386	2	25.73
SEM7A_HUMAN	GDQGGESSLSVSK	625.794	2	64.79
SGCE_HUMAN	EVENPQNQLR	613.813	2	43.04
SHSA5_HUMAN	FVWSEER	476.729	2	46.38
SIRB1_HUMAN	SGAGTELSVR	488.756	2	88.02
SIRBL_HUMAN	ELIYNQK	454.248	2	41.51
SIRPG_HUMAN	VTTVSDLTK	482.27	2	32.75
SLIK1_HUMAN	DIDPGAFQDLNK	666.825	2	94.54
SODC_HUMAN	GDGPVQGIINFEQK	751.384	2	83.46
SODC_HUMAN	GDGPVQGIINFEQK	501.258	3	74.62
SODC_HUMAN	LACGVIGIAQ	501.275	2	37.51
SODC_HUMAN	HVGDLGNVTADK	613.311	2	92.99
SODC_HUMAN	DGVADVSIEDSVISLSGDHCIIGR	839.075	3	55.33
SODE_HUMAN	AGLAASLAGPHSIVGR	492.947	3	69.27
SODE_HUMAN	AGLAASLAGPHSIVGR	738.916	2	74.63
SODE_HUMAN	VTEIWQEVMQR	709.856	2	98.96
SODE_HUMAN	VTEIWQEVMQR	473.574	3	77.27
SORC3_HUMAN	AVASQWPEELASAR	757.883	2	70.04
SPIT2_HUMAN	NAADSSVPSAPR	586.291	2	78.07
SPRC_HUMAN	TFDSSCHFFATK	483.215	3	29.35
SPRC_HUMAN	FFETCDLDNDK	702.292	2	67.64
SPRL1_HUMAN	SSSQELGLK	474.752	2	76.03
SPRL1_HUMAN	TGLEAISNHK	535.285	2	71.92
SPRL1_HUMAN	HIQETEWQSQEGK	800.371	2	94.72
SPRL1_HUMAN	HIQETEWQSQEGK	533.918	3	50.58
SPRL1_HUMAN	AQSIAYHLK	515.787	2	43.96
SPRL1_HUMAN	LLAGDHPIDLLLR	482.62	3	55.33
SPRL1_HUMAN	TVSEALLMEPTDDGNTTPR	682.992	3	81.32
SPRL1_HUMAN	TVSEALLMEPTDDGNTTPR	1024.49	2	85.05
SPRL1_HUMAN	KLSENTDFLAPGVSSFTDSNQQESITK	982.143	3	89.99
SPRL1_HUMAN	NILMQLYEANSEHAGYLNEK	780.043	3	34.11
SPRL1_HUMAN	HSASDDYFIPSQAFLEAER	728.338	3	59.5
SPRL1_HUMAN	GHQLQLDYFGACK	512.913	3	50.54
SPRL1_HUMAN	SIPTCTDFEVIQFPLR	961.986	2	73.21
SPRL1_HUMAN	SIPTCTDFEVIQFPLR	641.661	3	52.01
SPRL1_HUMAN	ASLVPMEHCITR	471.904	3	32.18
SPRL1_HUMAN	TGLEAISNHKETEEK	562.943	3	50.59
SPRL1_HUMAN	FFEECDPNKDK	714.807	2	41.57
SPRL1_HUMAN	VLTHSELAPLR	618.358	2	68.5
SPTA1_HUMAN	FYLFLSK	459.263	2	36.77
SULF2_HUMAN	VYHVGLGDAAQPR	461.577	3	68.03
SUSD5_HUMAN	GAHLASADELR	570.288	2	27.76
SYLM_HUMAN	TDALPGVLR	471.274	2	25.12
SYTL4_HUMAN	LKNELLEIK	550.836	2	51.81
TACO1_HUMAN	NGGVMAVGAR	466.241	2	25.18
TAGL_HUMAN	TDMFQTVDLFEGK	766.358	2	67.58
TCO2_HUMAN	TYIDLIFPDCLAPR	847.44	2	48.27
TETN_HUMAN	EQQALQTVCLK	659.344	2	78.91
TETN_HUMAN	LDTLAQEVALLK	657.387	2	103.65
TETN_HUMAN	SRLDTLAQEVALLK	519.637	3	56.19
TETN_HUMAN	SRLDTLAQEVALLK	778.951	2	74.37
TETN_HUMAN	NWETEITAQPDGGK	773.362	2	68.89
TETN_HUMAN	CFLAFTQTK	558.281	2	49.89
TETN_HUMAN	TFHEASEDCISR	484.545	3	40.09
TETN_HUMAN	TFHEASEDCISR	726.314	2	68.75
TETN_HUMAN	DQLPYICQFGIV	726.864	2	52.02
TETN_HUMAN	TENCAVLSGAANGK	696.823	2	115.14
TETN_HUMAN	GGTLSTPQTGSENDALYEYLR	758.362	3	36.63
TETN_HUMAN	GGTLSTPQTGSENDALYEYLR	1137.04	2	87.34
THRB_HUMAN	LAVTTHGLPCLAWASAQAK	665.687	3	49.28
THRB_HUMAN	HQDFNSAVQLVENFCR	655.306	3	53.16
THRB_HUMAN	SGIECQLWR	574.778	2	51.12
THRB_HUMAN	ETAASLLQAGYK	626.332	2	54.67
THRB_HUMAN	TATSEYQTFFNPR	781.365	2	70.61
THRB_HUMAN	TFGSGEADCGLRPLFEK	628.636	3	40.99
THRB_HUMAN	ELLESYIDGR	597.803	2	62.52
THY1_HUMAN	VTSLTACLVDQSLR	781.912	2	123.13
THY1_HUMAN	VTSLTACLVDQSLR	521.611	3	97.38
THY1_HUMAN	VLYLSAFTSK	564.817	2	67.81
THY1_HUMAN	HVLFGTVGVPEHTYR	571.301	3	58.53
THY1_HUMAN	KHVLFGTVGVPEHTYR	614.334	3	38.7
TIMP1_HUMAN	GFQALGDAADIR	617.314	2	95.44
TIMP1_HUMAN	EPGLCTWQSLR	673.829	2	33.34
TIMP1_HUMAN	LQSGTHCLWTDQLLQGSEK	734.365	3	71.05
TIMP1_HUMAN	FVYTPAMESVCGYFHR	655.298	3	44.32
TIMP1_HUMAN	LQDGLLHITTCSFVAPWNSLSLAQR	943.491	3	29.88
TITIN_HUMAN	SLSLQYSAK	498.776	2	29.61
TMSL1_HUMAN	NPLPSKETIEQEK	504.938	3	34.69
TTHY_HUMAN	AADDTWEPFASGK	697.814	2	100.12
TTHY_HUMAN	TSESGELHGLTTEEEFVEGIYK	819.385	3	66.09
TTHY_HUMAN	KAADDTWEPFASGK	508.245	3	36.4
TTHY_HUMAN	KAADDTWEPFASGK	761.861	2	95.01
TTHY_HUMAN	GSPAINVAVHVFR	456.258	3	76.46
TTHY_HUMAN	GSPAINVAVHVFR	683.883	2	82.09
TTHY_HUMAN	RYTIAALLSPYSYSTTAVVTNPKE	882.798	3	40.79
VAS1_HUMAN	LGASPLHVDLATLR	488.288	3	71.38
VAS1_HUMAN	LPYTASSGLMAPR	682.354	2	92.45
VASN_HUMAN	SLTLGIEPVSPTSLR	785.436	2	44.64
VGF_HUMAN	VGEEDEEAAEAEAEAEEAER	721.632	3	107.05
VGF_HUMAN	VGEEDEEAAEAEAEAEEAER	1082.44	2	119.34
VGF_HUMAN	GLQEAAEER	501.745	2	55.85
VGF_HUMAN	LADLASDLLLQYLLQGGAR	677.714	3	68.84
VGF_HUMAN	LADLASDLLLQYLLQGGAR	1016.07	2	72.74
VGF_HUMAN	LLQQGLAQVEAGR	691.89	2	98.58
VGF_HUMAN	NSEPQDEGELFQGVDPR	958.932	2	112.71
VGF_HUMAN	NSEPQDEGELFQGVDPR	639.624	3	65.49
VGF_HUMAN	AYQGVAAPFPK	574.808	2	71.78
VGF_HUMAN	THLGEALAPLSK	618.851	2	71.87
VGF_HUMAN	VNLESPGPER	549.282	2	44.84
VGF_HUMAN	NAPPEPVPPPR	585.816	2	31.68
VGF_HUMAN	RPESALLGGSEAGER	510.261	3	80.56
VGF_HUMAN	FGEGVSSPK	454.229	2	57.21
VTDB_HUMAN	YTFELSR	458.231	2	44.14
VTDB_HUMAN	HQPQEFPTYVEPTNDEICEAFR	903.405	3	75.99
VTDB_HUMAN	HLSLLTTLSNR	627.861	2	68.67
VTDB_HUMAN	SCESNSPFPVHPGTAECCTK	755.983	3	60.65
VTDB_HUMAN	KELSSFIDK	533.792	2	58.1
VTDB_HUMAN	VCSQYAAYGEK	638.286	2	61.16
VTDB_HUMAN	KFPSGTFEQVSQLVK	565.641	3	45.41
VTDB_HUMAN	KFPSGTFEQVSQLVK	848.459	2	77.53
VTDB_HUMAN	LCDNLSTK	475.734	2	50.28
VTDB_HUMAN	ELPEHTVK	476.758	2	36.4
VTDB_HUMAN	KLCMAALK	467.764	2	57.39
VTDB_HUMAN	THLPEVFLSK	585.828	2	41.96
VTDB_HUMAN	SLGECCDVEDSTTCFNAK	1047.42	2	113.86
VTDB_HUMAN	SLGECCDVEDSTTCFNAK	698.278	3	69.63
VTDB_HUMAN	SYLSMVGSCCTSASPTVCFLK	786.02	3	45.98
VTDB_HUMAN	SYLSMVGSCCTSASPTVCFLK	1178.53	2	85
VTDB_HUMAN	RTHLPEVFLSK	663.878	2	61.62
VTDB_HUMAN	GQELCADYSENTFTEYK	1027.93	2	137.37
VTDB_HUMAN	TAMDVFVCTYFMPAAQLPELPDVELPTNK	1100.2	3	75.81
VTDB_HUMAN	EVVSLTEACCAEGADPDCYDTR	840.344	3	51.64
VTDB_HUMAN	EDFTSLSLVLYSR	765.403	2	72.53
VTDB_HUMAN	GQELCADYSENTFTEYKK	728.325	3	57.91
VTM2B_HUMAN	ELLHELALSVPGAR	502.287	3	34
VTM2B_HUMAN	EGDDIEMPCAFR	720.299	2	56.19
VTNC_HUMAN	SIAQYWLGCPAPGHL	835.41	2	113.37
VTNC_HUMAN	SIAQYWLGCPAPGHL	557.277	3	62.98
VTNC_HUMAN	FEDGVLDPDYPR	711.83	2	85.34
VTNC_HUMAN	DWHGVPGQVDAAMAGR	556.263	3	65.92
VTNC_HUMAN	GQYCYELDEK	652.777	2	56.59
VTNC_HUMAN	DVWGIEGPIDAAFTR	823.911	2	90.12
WFKN2_HUMAN	ALVTVDEVLKDEK	486.94	3	30.98
YIPF3_HUMAN	DIPAMLPAAR	527.789	2	46.71
ZA2G_HUMAN	WEAEPVYVQR	638.819	2	49.21
ZA2G_HUMAN	EIPAWVPFDPAAQITK	892.476	2	38.36
ZA2G_HUMAN	EIPAWVPFDPAAQITK	594.985	3	52.28
ZA2G_HUMAN	AYLEEECPATLR	726.344	2	73.59
ZN840_HUMAN	SSFTMLQR	485.244	2	27.02
