# Supplementary material for: Analysis of the Cerebrospinal Fluid Proteome in Alzheimer's Disease
Source: PLoS One. 2016 Mar 7;11(3):e0150672. doi: 10.1371/journal.pone.0150672 (PMC4780771; doi:10.1371/journal.pone.0150672)
Supplement: S1 Table — (XLSX) [file pone.0150672.s032.xlsx]

## Sheet: Sheet1
S1 Table. Depletion setup for CSF samples. The samples were randomly ordered for depletion.
Depletion order	Sample
1	AD1
2	Control1
3	AD2
4	Control2
5	AD3
6	Control3
7	AD4
8	Control4
9	AD5
10	Control5
11	AD6
12	Control6
13	AD7
14	Control7
15	AD8
16	Control8
17	AD9
18	Control9
19	AD10
20	Control10
