# Supplementary material for: Analysis of the Cerebrospinal Fluid Proteome in Alzheimer's Disease
Source: PLoS One. 2016 Mar 7;11(3):e0150672. doi: 10.1371/journal.pone.0150672 (PMC4780771; doi:10.1371/journal.pone.0150672)
Supplement: S3 Table — (XLSX) [file pone.0150672.s034.xlsx]

## Sheet: supplementary_table_S8_final
S3 Table. Differentially altered proteins. A number of 162 proteins showed differential levels using reference normalization. "NA" was used if the protein is not statistically significantly altered.
M.FC: Median fold change; MPV: median p-value; FPV: Fisher's p-value, NA: not quantified in the corresponding program
Uniprot ID	Uniprot AC	Protein names	Gene names	DecyderMS.MFC	DecyderMS.FPV	DecyderMS.MPV	DecyderMS.Non.Unique.Peptide.Count	DecyderMS.Percent.Coverage	DecyderMS.Protein.Residue.Count	DecyderMS.Unique.Peptide.Count	Maxquant.FPV	Maxquant.MFC	Maxquant.MPV	Maxquant.Non.Unique.Peptide.Count	Maxquant.Percent.Coverage	Maxquant.Protein.Residue.Count	Maxquant.Unique.Peptide.Count	OpenMS.FPV	OpenMS.MFC	OpenMS.MPV	OpenMS.Non.Unique.Peptide.Count	OpenMS.Percent.Coverage	OpenMS.Protein.Residue.Count	OpenMS.Unique.Peptide.Count	PEAKS.FPV	PEAKS.MFC	PEAKS.MPV	PEAKS.Non.Unique.Peptide.Count	PEAKS.Percent.Coverage	PEAKS.Protein.Residue.Count	PEAKS.Unique.Peptide.Count	Sieve.FPV	Sieve.MFC	Sieve.MPV	Sieve.Non.Unique.Peptide.Count	Sieve.Percent.Coverage	Sieve.Protein.Residue.Count	Sieve.Unique.Peptide.Count	Identified and quantified in program:	Differentially altered in program:
7B2_HUMAN	P05408	Neuroendocrine protein 7B2 (Pituitary polypeptide) (Secretogranin V) (Secretogranin-5) (Secretory granule endocrine protein I) [Cleaved into: N-terminal peptide; C-terminal peptide]	SCG5 SGNE1	0.441	0.00016	0.01189	7	41.981	212	7	0.000992	0.558	0.03247	9	49.057	212	9	0.000115	0.4095	0.023205	11	49.057	212	8	9.77e-07	0.429	0.026245	13	49.057	212	9	0.001547	0.377	0.03521	3	10.849	212	2	DecyderMS - Maxquant - OpenMS - PEAKS - Sieve	DecyderMS - Maxquant - OpenMS - PEAKS - Sieve
A1AG1_HUMAN	P02763	Alpha-1-acid glycoprotein 1 (AGP 1) (Orosomucoid-1) (OMD 1)	ORM1 AGP1	-0.919	2.22e-16	0.00049	9	41.294	201	9	0	-0.762	0.0009	9	41.294	201	9	0	-1.008	0.00029	16	41.294	201	8	0	-1.101	0.00233	57	48.259	201	17	0	-0.935	0.00029	11	41.294	201	8	DecyderMS - Maxquant - OpenMS - PEAKS - Sieve	DecyderMS - Maxquant - OpenMS - PEAKS - Sieve
A1AG2_HUMAN	P19652	Alpha-1-acid glycoprotein 2 (AGP 2) (Orosomucoid-2) (OMD 2)	ORM2 AGP2	-0.6765	1.02e-06	0.005415	5	31.343	201	5	1.04e-07	-0.636	0.00468	5	31.343	201	5	5.83e-11	-0.684	0.00346	10	38.806	201	6	1.59e-10	-0.793	0.008075	11	37.811	201	6	1.74e-08	-0.626	0.005655	7	31.343	201	5	DecyderMS - Maxquant - OpenMS - PEAKS - Sieve	DecyderMS - Maxquant - OpenMS - PEAKS - Sieve
A2GL_HUMAN	P02750	Leucine-rich alpha-2-glycoprotein (LRG)	LRG1 LRG	-1.457	0	0.000165	10	43.804	347	10	0	-1.177	1e-05	11	43.804	347	11	0	-1.1875	0.000115	13	36.311	347	9	0	-1.531	3e-05	15	43.804	347	10	2.48e-14	-1.0205	2.5e-05	6	22.767	347	6	DecyderMS - Maxquant - OpenMS - PEAKS - Sieve	DecyderMS - Maxquant - OpenMS - PEAKS - Sieve
A2MG_HUMAN	P01023	Alpha-2-macroglobulin (Alpha-2-M) (C3 and PZP-like alpha-2-macroglobulin domain-containing protein 5)	A2M CPAMD5 FWP007	-0.457	7.25e-05	0.0237	54	50.068	1474	54	1.67e-06	-0.482	0.03398	65	60.651	1474	65	8.32e-10	-0.473	0.0309	126	56.716	1474	62	1.58e-14	-0.506	0.03022	160	63.501	1474	75	0.000178	-0.391	0.04093	53	42.605	1474	43	DecyderMS - Maxquant - OpenMS - PEAKS - Sieve	DecyderMS - Maxquant - OpenMS - PEAKS - Sieve
A4_HUMAN	P05067	Amyloid beta A4 protein (ABPP) (APPI) (APP) (Alzheimer disease amyloid protein) (Cerebral vascular amyloid peptide) (CVAP) (PreA4) (Protease nexin-II) (PN-II) [Cleaved into: N-APP; Soluble APP-alpha (S-APP-alpha); Soluble APP-beta (S-APP-beta); C99; Beta-amyloid protein 42 (Beta-APP42); Beta-amyloid protein 40 (Beta-APP40); C83; P3(42); P3(40); C80; Gamma-secretase C-terminal fragment 59 (Amyloid…	APP A4 AD1	0.639	1.3e-08	0.01519	20	34.675	770	20	9.36e-06	0.555	0.007675	23	34.805	770	23	5.06e-09	0.523	0.02924	39	34.935	770	23	5.13e-10	0.603	0.02111	54	44.805	770	31	9.1e-06	0.4595	0.02434	18	25.974	770	16	DecyderMS - Maxquant - OpenMS - PEAKS - Sieve	DecyderMS - Maxquant - OpenMS - PEAKS - Sieve
AACT_HUMAN	P01011	Alpha-1-antichymotrypsin (ACT) (Cell growth-inhibiting gene 24/25 protein) (Serpin A3) [Cleaved into: Alpha-1-antichymotrypsin His-Pro-less]	SERPINA3 AACT GIG24 GIG25	NA	NA	NA	14	36.17	423	14	0.008165	-0.573	0.032565	19	52.719	423	19	0.000752	2.234	0.0163	23	37.589	423	15	2.87e-05	-1.048	0.00273	40	56.974	423	22	NA	NA	NA	9	24.586	423	9	Maxquant - OpenMS - PEAKS	Maxquant - OpenMS - PEAKS
AATC_HUMAN	P17174	Aspartate aminotransferase, cytoplasmic (cAspAT) (EC 2.6.1.1) (EC 2.6.1.3) (Cysteine aminotransferase, cytoplasmic) (Cysteine transaminase, cytoplasmic) (cCAT) (Glutamate oxaloacetate transaminase 1) (Transaminase A)	GOT1	-1.578	1.09e-05	0.00772	7	26.15	413	7	5.27e-05	-1.104	0.02667	9	33.898	413	9	0.000136	-0.799	0.01946	10	30.508	413	9	0.001211	-1.471	0.025605	10	33.898	413	9	NA	NA	NA	0	0	413	0	DecyderMS - Maxquant - OpenMS - PEAKS	DecyderMS - Maxquant - OpenMS - PEAKS
ACTA_HUMAN	P62736	Actin, aortic smooth muscle (Alpha-actin-2) (Cell growth-inhibiting gene 46 protein)	ACTA2 ACTSA ACTVS GIG46	-1.028	0.00322	0.00322	6	19.098	377	6	NA	NA	NA	0	0	377	0	0.04075	-1.616	0.04075	7	22.016	377	7	NA	NA	NA	0	0	377	0	NA	NA	NA	0	0	377	0	DecyderMS - OpenMS	DecyderMS - OpenMS
ACTB_HUMAN	P60709	Actin, cytoplasmic 1 (Beta-actin) [Cleaved into: Actin, cytoplasmic 1, N-terminally processed]	ACTB	NA	NA	NA	1	4.8	375	1	NA	NA	NA	0	0	375	0	0.02772	-0.656	0.02772	2	7.467	375	2	0.010286	-1.084	0.03684	9	24	375	8	NA	NA	NA	0	0	375	0	OpenMS - PEAKS	OpenMS - PEAKS
ALBU_HUMAN	P02768	Serum albumin	ALB GIG20 GIG42 PRO0903 PRO1708 PRO2044 PRO2619 PRO2675 UNQ696/PRO1341	-1.1955	0.002352	0.023265	27	53.859	609	27	NA	NA	NA	37	65.846	609	37	NA	NA	NA	43	58.292	609	34	0.008957	-2.0245	0.03399	51	61.248	609	34	NA	NA	NA	10	18.062	609	10	DecyderMS - PEAKS	DecyderMS - PEAKS
AMBP_HUMAN	P02760	Protein AMBP [Cleaved into: Alpha-1-microglobulin (Protein HC) (Alpha-1 microglycoprotein) (Complex-forming glycoprotein heterogeneous in charge); Inter-alpha-trypsin inhibitor light chain (ITI-LC) (Bikunin) (EDC1) (HI-30) (Uronic-acid-rich protein); Trypstatin]	AMBP HCP ITIL	-0.582	0.000123	0.01015	9	36.648	352	9	0.002358	-0.691	0.02515	12	42.898	352	12	1.01e-06	-0.651	0.00837	20	42.898	352	12	6.59e-07	-0.569	0.01174	22	51.42	352	15	9.81e-05	-0.525	0.01921	8	28.977	352	7	DecyderMS - Maxquant - OpenMS - PEAKS - Sieve	DecyderMS - Maxquant - OpenMS - PEAKS - Sieve
ANT3_HUMAN	P01008	Antithrombin-III (ATIII) (Serpin C1)	SERPINC1 AT3 PRO0309	NA	NA	NA	22	47.629	464	22	0.04589	-1.041	0.04589	21	57.112	464	21	NA	NA	NA	47	51.94	464	22	0.004806	0.2695	0.02464	74	65.517	464	32	NA	NA	NA	18	36.853	464	15	Maxquant - PEAKS	Maxquant - PEAKS
APLP1_HUMAN	P51693	Amyloid-like protein 1 (APLP) (APLP-1) [Cleaved into: C30]	APLP1	NA	NA	NA	17	32	650	17	0.04475	0.478	0.04475	19	36.154	650	19	0.01145	0.515	0.01145	45	32.923	650	20	0.02352	0.47	0.02352	58	42.462	650	24	0.01872	0.507	0.01872	17	25.538	650	14	Maxquant - OpenMS - PEAKS - Sieve	Maxquant - OpenMS - PEAKS - Sieve
APLP2_HUMAN	Q06481	Amyloid-like protein 2 (APLP-2) (APPH) (Amyloid protein homolog) (CDEI box-binding protein) (CDEBP)	APLP2 APPL2	1.543	0.002348	0.0178	7	11.927	763	7	0.000193	0.537	0.01131	15	25.426	763	15	0.000456	0.552	0.01814	14	20.183	763	12	1.56e-06	0.7125	0.020735	20	28.309	763	17	NA	NA	NA	1	1.048	763	1	DecyderMS - Maxquant - OpenMS - PEAKS	DecyderMS - Maxquant - OpenMS - PEAKS
APOA1_HUMAN	P02647	Apolipoprotein A-I (Apo-AI) (ApoA-I) (Apolipoprotein A1) [Cleaved into: Proapolipoprotein A-I (ProapoA-I); Truncated apolipoprotein A-I (Apolipoprotein A-I(1-242))]	APOA1	NA	NA	NA	25	68.539	267	25	NA	NA	NA	29	75.655	267	29	NA	NA	NA	52	72.285	267	27	0.000594	-0.993	0.01266	192	83.146	267	54	NA	NA	NA	29	67.79	267	22	PEAKS	PEAKS
APOB_HUMAN	P04114	Apolipoprotein B-100 (Apo B-100) [Cleaved into: Apolipoprotein B-48 (Apo B-48)]	APOB	NA	NA	NA	7	2.718	4563	7	6.67e-06	2.025	0.011925	19	6.071	4563	19	0.04406	2.125	0.04406	11	3.66	4563	11	NA	NA	NA	19	5.742	4563	18	NA	NA	NA	0	0	4563	0	Maxquant - OpenMS	Maxquant - OpenMS
APOC2_HUMAN	P02655	Apolipoprotein C-II (Apo-CII) (ApoC-II) (Apolipoprotein C2) [Cleaved into: Proapolipoprotein C-II (ProapoC-II)]	APOC2 APC2	NA	NA	NA	3	40.594	101	3	NA	NA	NA	4	49.505	101	4	0.007086	-1.047	0.032685	5	49.505	101	4	NA	NA	NA	5	49.505	101	4	NA	NA	NA	0	0	101	0	OpenMS	OpenMS
APOE_HUMAN	P02649	Apolipoprotein E (Apo-E)	APOE	1.212	0.006316	0.028715	21	66.246	317	21	0.04735	0.281	0.04735	24	68.77	317	24	0.00825	0.2935	0.03282	49	70.032	317	24	3.2e-07	0.3845	0.029215	140	76.656	317	33	0.003847	0.465	0.026005	28	65.615	317	20	DecyderMS - Maxquant - OpenMS - PEAKS - Sieve	DecyderMS - Maxquant - OpenMS - PEAKS - Sieve
APOH_HUMAN	P02749	Beta-2-glycoprotein 1 (APC inhibitor) (Activated protein C-binding protein) (Anticardiolipin cofactor) (Apolipoprotein H) (Apo-H) (Beta-2-glycoprotein I) (B2GPI) (Beta(2)GPI)	APOH B2G1	-0.608	0.000904	0.0381	13	52.754	345	13	0.000224	-0.667	0.005055	16	60.87	345	16	1.26e-06	-0.643	0.01207	29	55.362	345	15	2.02e-06	-0.721	0.01631	41	65.797	345	19	0.000765	-0.68	0.00856	11	34.783	345	9	DecyderMS - Maxquant - OpenMS - PEAKS - Sieve	DecyderMS - Maxquant - OpenMS - PEAKS - Sieve
APOM_HUMAN	O95445	Apolipoprotein M (Apo-M) (ApoM) (Protein G3a)	APOM G3A NG20 HSPC336	NA	NA	NA	3	26.596	188	3	NA	NA	NA	3	26.596	188	3	0.01161	-1.239	0.01161	2	11.702	188	2	NA	NA	NA	4	30.851	188	4	NA	NA	NA	0	0	188	0	OpenMS	OpenMS
ASML_HUMAN	O95671	N-acetylserotonin O-methyltransferase-like protein (ASMTL) (EC 2.1.1.-)	ASMTL	NA	NA	NA	0	0	621	0	NA	NA	NA	0	0	621	0	0.02166	1.109	0.02166	2	2.738	621	1	NA	NA	NA	0	0	621	0	NA	NA	NA	0	0	621	0	OpenMS	OpenMS
ATF6A_HUMAN	P18850	Cyclic AMP-dependent transcription factor ATF-6 alpha (cAMP-dependent transcription factor ATF-6 alpha) (Activating transcription factor 6 alpha) (ATF6-alpha) [Cleaved into: Processed cyclic AMP-dependent transcription factor ATF-6 alpha]	ATF6	NA	NA	NA	0	0	670	0	NA	NA	NA	0	0	670	0	NA	NA	NA	0	0	670	0	NA	NA	NA	0	0	670	0	0.00308	-0.741	0.00308	1	1.343	670	1	Sieve	Sieve
B2MG_HUMAN	P61769	Beta-2-microglobulin [Cleaved into: Beta-2-microglobulin form pI 5.3]	B2M CDABP0092 HDCMA22P	NA	NA	NA	6	57.983	119	6	0.04785	-0.62	0.04785	6	57.983	119	6	0.04259	-0.432	0.04259	11	54.622	119	5	0.012397	-0.6575	0.04104	40	63.025	119	16	NA	NA	NA	4	35.294	119	3	Maxquant - OpenMS - PEAKS	Maxquant - OpenMS - PEAKS
B3GN1_HUMAN	O43505	N-acetyllactosaminide beta-1,3-N-acetylglucosaminyltransferase 2 (EC 2.4.1.149) (Beta-1,3-N-acetylglucosaminyltransferase 1) (BGnT-1) (Beta-1,3-Gn-T1) (Beta3Gn-T1) (Beta-1,3-galactosyltransferase 7) (Beta-1,3-GalTase 7) (Beta3Gal-T7) (Beta3GalT7) (b3Gal-T7) (Beta-3-Gx-T7) (UDP-Gal:beta-GlcNAc beta-1,3-galactosyltransferase 7) (UDP-GlcNAc:betaGal beta-1,3-N-acetylglucosaminyltransferase 2) (BGnT-2…	B3GNT2 B3GALT7 B3GNT1	NA	NA	NA	10	44.096	415	10	0.02773	0.758	0.02773	14	46.747	415	14	NA	NA	NA	15	32.53	415	9	NA	NA	NA	23	48.193	415	14	NA	NA	NA	8	27.952	415	8	Maxquant	Maxquant
BASP1_HUMAN	P80723	Brain acid soluble protein 1 (22 kDa neuronal tissue-enriched acidic protein) (Neuronal axonal membrane protein NAP-22)	BASP1 NAP22	NA	NA	NA	1	6.167	227	1	NA	NA	NA	6	44.053	227	6	0.00793	0.924	0.00793	6	29.075	227	4	0.004958	0.612	0.02623	6	38.326	227	5	NA	NA	NA	0	0	227	0	OpenMS - PEAKS	OpenMS - PEAKS
BAZ1A_HUMAN	Q9NRL2	Bromodomain adjacent to zinc finger domain protein 1A (ATP-dependent chromatin-remodeling protein) (ATP-utilizing chromatin assembly and remodeling factor 1) (hACF1) (CHRAC subunit ACF1) (Williams syndrome transcription factor-related chromatin-remodeling factor 180) (WCRF180) (hWALp1)	BAZ1A ACF1 WCRF180 HSPC317	NA	NA	NA	0	0	1556	0	NA	NA	NA	0	0	1556	0	0.02813	0.623	0.02813	1	0.771	1556	1	NA	NA	NA	0	0	1556	0	NA	NA	NA	0	0	1556	0	OpenMS	OpenMS
BGH3_HUMAN	Q15582	Transforming growth factor-beta-induced protein ig-h3 (Beta ig-h3) (Kerato-epithelin) (RGD-containing collagen-associated protein) (RGD-CAP)	TGFBI BIGH3	-0.526	0.01639	0.01639	6	10.395	683	6	0.02481	-0.429	0.02481	13	27.526	683	13	NA	NA	NA	9	17.716	683	9	0.00478	-0.51	0.02787	14	27.526	683	13	NA	NA	NA	0	0	683	0	DecyderMS - Maxquant - PEAKS	DecyderMS - Maxquant - PEAKS
C163A_HUMAN	Q86VB7	Scavenger receptor cysteine-rich type 1 protein M130 (Hemoglobin scavenger receptor) (CD antigen CD163) [Cleaved into: Soluble CD163 (sCD163)]	CD163 M130	NA	NA	NA	3	3.374	1156	3	NA	NA	NA	10	11.592	1156	10	NA	NA	NA	8	8.997	1156	8	NA	NA	NA	8	8.91	1156	8	0.00708	0.42	0.00708	1	1.125	1156	1	Sieve	Sieve
C1QB_HUMAN	P02746	Complement C1q subcomponent subunit B	C1QB	-0.4645	0.004344	0.022535	6	32.411	253	6	0.007148	-0.447	0.03115	6	32.411	253	6	0.002283	-0.436	0.016095	14	32.411	253	6	0.000102	-0.526	0.0303	12	32.411	253	6	0.004337	-0.4065	0.02262	4	20.553	253	4	DecyderMS - Maxquant - OpenMS - PEAKS - Sieve	DecyderMS - Maxquant - OpenMS - PEAKS - Sieve
C1QC_HUMAN	P02747	Complement C1q subcomponent subunit C	C1QC C1QG	-0.404	0.02533	0.02533	6	34.694	245	6	NA	NA	NA	6	34.694	245	6	0.01688	-0.403	0.01688	13	25.306	245	5	0.001627	-0.476	0.02752	12	25.306	245	5	0.02259	-0.377	0.02259	4	21.224	245	4	DecyderMS - OpenMS - PEAKS - Sieve	DecyderMS - OpenMS - PEAKS - Sieve
C1R_HUMAN	P00736	Complement C1r subcomponent (EC 3.4.21.41) (Complement component 1 subcomponent r) [Cleaved into: Complement C1r subcomponent heavy chain; Complement C1r subcomponent light chain]	C1R	-0.805	0.02773	0.02773	18	41.56	705	18	3.53e-05	-0.597	0.03492	28	49.078	705	28	0.002729	-0.477	0.04448	30	39.149	705	22	1.23e-07	-0.557	0.02087	36	49.078	705	28	0.000791	-0.3755	0.03899	10	19.007	705	10	DecyderMS - Maxquant - OpenMS - PEAKS - Sieve	DecyderMS - Maxquant - OpenMS - PEAKS - Sieve
C1RL_HUMAN	Q9NZP8	Complement C1r subcomponent-like protein (C1r-LP) (C1r-like protein) (EC 3.4.21.-) (C1r-like serine protease analog protein) (CLSPa)	C1RL C1RL1 C1RLP CLSPA	-0.44	0.02778	0.02778	3	8.419	487	3	0.00459	-0.656	0.00459	2	5.955	487	2	0.01912	-0.41	0.01912	4	8.419	487	3	0.00056	-0.902	0.00056	3	7.598	487	3	NA	NA	NA	0	0	487	0	DecyderMS - Maxquant - OpenMS - PEAKS	DecyderMS - Maxquant - OpenMS - PEAKS
C1S_HUMAN	P09871	Complement C1s subcomponent (EC 3.4.21.42) (C1 esterase) (Complement component 1 subcomponent s) [Cleaved into: Complement C1s subcomponent heavy chain; Complement C1s subcomponent light chain]	C1S	NA	NA	NA	17	34.448	688	17	0.00885	-0.461	0.00885	23	42.733	688	23	0.03843	-1.282	0.03843	31	41.715	688	22	0.04022	-0.993	0.04022	38	40.843	688	23	NA	NA	NA	10	19.041	688	10	Maxquant - OpenMS - PEAKS	Maxquant - OpenMS - PEAKS
C99L2_HUMAN	Q8TCZ2	CD99 antigen-like protein 2 (MIC2-like protein 1) (CD antigen CD99)	CD99L2 MIC2L1 UNQ1964/PRO4486	0.537	0.03266	0.03266	2	14.504	262	2	0.01608	0.42	0.01608	3	19.466	262	3	NA	NA	NA	2	10.687	262	2	NA	NA	NA	5	15.267	262	5	NA	NA	NA	0	0	262	0	DecyderMS - Maxquant	DecyderMS - Maxquant
CADM3_HUMAN	Q8N126	Cell adhesion molecule 3 (Brain immunoglobulin receptor) (Immunoglobulin superfamily member 4B) (IgSF4B) (Nectin-like protein 1) (NECL-1) (Synaptic cell adhesion molecule 3) (SynCAM3) (TSLC1-like protein 1) (TSLL1)	CADM3 IGSF4B NECL1 SYNCAM3 TSLL1 UNQ225/PRO258	NA	NA	NA	7	27.136	398	7	0.00161	0.707	0.00161	9	31.658	398	9	0.000682	0.543	0.02202	13	31.658	398	9	2.23e-05	0.874	0.0031	12	31.658	398	9	NA	NA	NA	3	11.809	398	3	Maxquant - OpenMS - PEAKS	Maxquant - OpenMS - PEAKS
CATD_HUMAN	P07339	Cathepsin D (EC 3.4.23.5) [Cleaved into: Cathepsin D light chain; Cathepsin D heavy chain]	CTSD CPSD	0.565	0.03015	0.03015	11	35.68	412	11	0.04912	0.443	0.04912	14	48.301	412	14	NA	NA	NA	22	43.447	412	13	NA	NA	NA	21	42.961	412	13	NA	NA	NA	4	13.107	412	4	DecyderMS - Maxquant	DecyderMS - Maxquant
CBG_HUMAN	P08185	Corticosteroid-binding globulin (CBG) (Serpin A6) (Transcortin)	SERPINA6 CBG	NA	NA	NA	5	19.259	405	5	NA	NA	NA	5	18.272	405	5	NA	NA	NA	4	12.84	405	4	0.01714	-2.539	0.01714	5	22.716	405	5	NA	NA	NA	0	0	405	0	PEAKS	PEAKS
CD14_HUMAN	P08571	Monocyte differentiation antigen CD14 (Myeloid cell-specific leucine-rich glycoprotein) (CD antigen CD14) [Cleaved into: Monocyte differentiation antigen CD14, urinary form; Monocyte differentiation antigen CD14, membrane-bound form]	CD14	-0.713	0.008609	0.03324	14	45.6	375	14	0.000779	-0.595	0.02048	13	37.067	375	13	0.003602	-0.6275	0.020275	18	39.467	375	14	7.99e-06	-0.677	0.03167	23	45.333	375	16	0.007939	-0.579	0.0317	10	29.333	375	8	DecyderMS - Maxquant - OpenMS - PEAKS - Sieve	DecyderMS - Maxquant - OpenMS - PEAKS - Sieve
CDC73_HUMAN	Q6P1J9	Parafibromin (Cell division cycle protein 73 homolog) (Hyperparathyroidism 2 protein)	CDC73 C1orf28 HRPT2	NA	NA	NA	0	0	531	0	NA	NA	NA	0	0	531	0	0.01425	-0.707	0.01425	1	1.883	531	1	NA	NA	NA	0	0	531	0	NA	NA	NA	0	0	531	0	OpenMS	OpenMS
CERU_HUMAN	P00450	Ceruloplasmin (EC 1.16.3.1) (Ferroxidase)	CP	-0.607	2.64e-06	0.00093	48	57.653	1065	48	4.96e-06	-0.554	0.01892	45	57.183	1065	45	6.75e-12	-0.587	0.00531	80	48.263	1065	44	1.11e-16	-0.7955	0.01731	132	62.911	1065	59	7.9e-08	-0.559	0.01656	38	40.376	1065	34	DecyderMS - Maxquant - OpenMS - PEAKS - Sieve	DecyderMS - Maxquant - OpenMS - PEAKS - Sieve
CFAB_HUMAN	P00751	Complement factor B (EC 3.4.21.47) (C3/C5 convertase) (Glycine-rich beta glycoprotein) (GBG) (PBF2) (Properdin factor B) [Cleaved into: Complement factor B Ba fragment; Complement factor B Bb fragment]	CFB BF BFD	-0.566	0.004187	0.0221	32	47.513	764	32	0.001208	-0.555	0.02696	41	58.901	764	41	0.000232	-0.584	0.028085	52	44.503	764	34	1.77e-05	-0.7625	0.02729	72	54.058	764	41	0.00199	-0.423	0.04251	27	33.508	764	23	DecyderMS - Maxquant - OpenMS - PEAKS - Sieve	DecyderMS - Maxquant - OpenMS - PEAKS - Sieve
CFAD_HUMAN	P00746	Complement factor D (EC 3.4.21.46) (Adipsin) (C3 convertase activator) (Properdin factor D)	CFD DF PFD	-0.6875	0.003099	0.02063	5	32.411	253	5	0.001068	-0.553	0.02966	11	48.617	253	11	0.000287	-0.445	0.01342	13	51.383	253	11	2e-05	-0.543	0.02248	14	56.126	253	12	NA	NA	NA	0	0	253	0	DecyderMS - Maxquant - OpenMS - PEAKS	DecyderMS - Maxquant - OpenMS - PEAKS
CFAH_HUMAN	P08603	Complement factor H (H factor 1)	CFH HF HF1 HF2	NA	NA	NA	52	52.803	1231	52	NA	NA	NA	60	56.783	1231	60	NA	NA	NA	91	49.391	1231	54	0.03339	-0.562	0.03339	95	53.696	1231	61	NA	NA	NA	35	35.337	1231	33	PEAKS	PEAKS
CFAI_HUMAN	P05156	Complement factor I (EC 3.4.21.45) (C3B/C4B inactivator) [Cleaved into: Complement factor I heavy chain; Complement factor I light chain]	CFI IF	NA	NA	NA	14	29.331	583	14	1.57e-05	-0.508	0.0247	24	43.739	583	24	0.002301	-0.375	0.03196	23	43.568	583	21	9.83e-08	-0.434	0.02572	22	38.079	583	20	0.02657	-0.394	0.02657	4	7.547	583	4	Maxquant - OpenMS - PEAKS - Sieve	Maxquant - OpenMS - PEAKS - Sieve
CHCH3_HUMAN	Q9NX63	MICOS complex subunit MIC19 (Coiled-coil-helix-coiled-coil-helix domain-containing protein 3)	CHCHD3 MIC19 MINOS3	NA	NA	NA	0	0	227	0	NA	NA	NA	0	0	227	0	0.00664	-0.72	0.00664	1	7.93	227	1	NA	NA	NA	0	0	227	0	NA	NA	NA	0	0	227	0	OpenMS	OpenMS
CHL1_HUMAN	O00533	Neural cell adhesion molecule L1-like protein (Close homolog of L1) [Cleaved into: Processed neural cell adhesion molecule L1-like protein]	CHL1 CALL	-0.556	0.02638	0.02638	30	36.589	1208	30	NA	NA	NA	32	37.666	1208	32	NA	NA	NA	53	34.106	1208	29	0.000434	-1.2855	0.010565	55	42.384	1208	34	0.000296	-0.803	0.01341	21	18.543	1208	18	DecyderMS - PEAKS - Sieve	DecyderMS - PEAKS - Sieve
CKAP2_HUMAN	Q8WWK9	Cytoskeleton-associated protein 2 (CTCL tumor antigen se20-10) (Tumor- and microtubule-associated protein)	CKAP2 LB1 TMAP	-3.688	0.03077	0.03077	1	1.318	683	1	NA	NA	NA	0	0	683	0	NA	NA	NA	0	0	683	0	NA	NA	NA	1	1.318	683	1	NA	NA	NA	1	1.318	683	1	DecyderMS	DecyderMS
CNNM1_HUMAN	Q9NRU3	Metal transporter CNNM1 (Ancient conserved domain-containing protein 1) (Cyclin-M1)	CNNM1 ACDP1	NA	NA	NA	0	0	951	0	NA	NA	NA	0	0	951	0	0.01054	1.077	0.01054	1	1.472	951	1	NA	NA	NA	0	0	951	0	NA	NA	NA	0	0	951	0	OpenMS	OpenMS
CNTN1_HUMAN	Q12860	Contactin-1 (Glycoprotein gp135) (Neural cell surface protein F3)	CNTN1	0.406	0.0414	0.0414	27	35.56	1018	27	0.04628	-0.397	0.04628	44	49.018	1018	44	0.0479	0.27	0.0479	50	43.713	1018	40	NA	NA	NA	61	49.411	1018	44	NA	NA	NA	20	21.415	1018	19	DecyderMS - Maxquant - OpenMS	DecyderMS - Maxquant - OpenMS
CNTN2_HUMAN	Q02246	Contactin-2 (Axonal glycoprotein TAG-1) (Axonin-1) (Transient axonal glycoprotein 1) (TAX-1)	CNTN2 AXT TAG1 TAX1	0.479	4.53e-05	0.0143	21	29.327	1040	21	0.011863	0.4425	0.04068	26	37.019	1040	26	0.000599	0.616	0.031835	31	37.981	1040	27	0.012919	0.386	0.041995	32	37.692	1040	27	NA	NA	NA	5	6.058	1040	5	DecyderMS - Maxquant - OpenMS - PEAKS	DecyderMS - Maxquant - OpenMS - PEAKS
CNTP4_HUMAN	Q9C0A0	Contactin-associated protein-like 4 (Cell recognition molecule Caspr4)	CNTNAP4 CASPR4 KIAA1763	NA	NA	NA	2	1.911	1308	2	0.02953	0.56	0.02953	7	6.116	1308	7	0.01743	0.575	0.01743	2	1.606	1308	2	0.0028	0.86	0.0028	6	4.817	1308	6	NA	NA	NA	0	0	1308	0	Maxquant - OpenMS - PEAKS	Maxquant - OpenMS - PEAKS
CO1A1_HUMAN	P02452	Collagen alpha-1(I) chain (Alpha-1 type I collagen)	COL1A1	NA	NA	NA	4	3.893	1464	4	0.02819	0.723	0.02819	6	5.533	1464	6	NA	NA	NA	7	7.104	1464	7	NA	NA	NA	13	11.134	1464	12	0.03368	0.236	0.03368	3	2.664	1464	3	Maxquant - Sieve	Maxquant - Sieve
CO2_HUMAN	P06681	Complement C2 (EC 3.4.21.43) (C3/C5 convertase) [Cleaved into: Complement C2b fragment; Complement C2a fragment]	C2	-1.678	0.0159	0.0159	10	15.16	752	10	NA	NA	NA	17	26.862	752	17	NA	NA	NA	15	22.074	752	14	NA	NA	NA	18	26.862	752	17	NA	NA	NA	0	0	752	0	DecyderMS	DecyderMS
CO3_HUMAN	P01024	Complement C3 (C3 and PZP-like alpha-2-macroglobulin domain-containing protein 1) [Cleaved into: Complement C3 beta chain; C3-beta-c (C3bc); Complement C3 alpha chain; C3a anaphylatoxin; Acylation stimulating protein (ASP) (C3adesArg); Complement C3b alpha' chain; Complement C3c alpha' chain fragment 1; Complement C3dg fragment; Complement C3g fragment; Complement C3d fragment; Complement C3f fra…	C3 CPAMD1	-0.324	0.000127	0.04337	86	68.851	1663	86	1.26e-11	-0.395	0.02261	98	72.099	1663	98	3.1e-06	-0.313	0.032085	160	61.816	1663	84	4.22e-14	-0.4625	0.03306	235	70.295	1663	110	0.000577	-0.2825	0.037735	81	48.707	1663	63	DecyderMS - Maxquant - OpenMS - PEAKS - Sieve	DecyderMS - Maxquant - OpenMS - PEAKS - Sieve
CO4A_HUMAN	P0C0L4	Complement C4-A (Acidic complement C4) (C3 and PZP-like alpha-2-macroglobulin domain-containing protein 2) [Cleaved into: Complement C4 beta chain; Complement C4-A alpha chain; C4a anaphylatoxin; C4b-A; C4d-A; Complement C4 gamma chain]	C4A CO4 CPAMD2	-0.5125	0.000842	0.04205	72	49.312	1744	72	0.004596	-0.5215	0.023265	84	55.562	1744	84	7.48e-07	-0.708	0.02432	128	51.204	1744	78	9.38e-05	-0.9425	0.016725	9	3.956	1744	4	0.002247	-0.631	0.0319	34	24.484	1744	29	DecyderMS - Maxquant - OpenMS - PEAKS - Sieve	DecyderMS - Maxquant - OpenMS - PEAKS - Sieve
CO4B_HUMAN	P0C0L5	Complement C4-B (Basic complement C4) (C3 and PZP-like alpha-2-macroglobulin domain-containing protein 3) [Cleaved into: Complement C4 beta chain; Complement C4-B alpha chain; C4a anaphylatoxin; C4b-B; C4d-B; Complement C4 gamma chain]	C4B CO4 CPAMD3; C4B_2	-0.698	0.00565	0.00565	1	1.548	1744	1	0.00837	-1.023	0.00837	4	3.956	1744	4	NA	NA	NA	3	1.433	1744	2	1.57e-13	-0.67	0.02713	169	60.321	1744	98	0.00166	-0.669	0.00166	46	33.028	1744	43	DecyderMS - Maxquant - PEAKS - Sieve	DecyderMS - Maxquant - PEAKS - Sieve
CO5_HUMAN	P01031	Complement C5 (C3 and PZP-like alpha-2-macroglobulin domain-containing protein 4) [Cleaved into: Complement C5 beta chain; Complement C5 alpha chain; C5a anaphylatoxin; Complement C5 alpha' chain]	C5 CPAMD4	-1.284	0.03358	0.03358	8	5.43	1676	8	0.001263	-0.688	0.03068	14	10.561	1676	14	0.00702	-2.789	0.00702	13	9.666	1676	13	0.001372	-0.873	0.02584	14	10.084	1676	13	NA	NA	NA	0	0	1676	0	DecyderMS - Maxquant - OpenMS - PEAKS	DecyderMS - Maxquant - OpenMS - PEAKS
CO6_HUMAN	P13671	Complement component C6	C6	-2.14	0.02857	0.02857	11	16.809	934	11	NA	NA	NA	16	21.092	934	16	NA	NA	NA	15	17.987	934	12	NA	NA	NA	19	24.197	934	18	NA	NA	NA	1	2.141	934	1	DecyderMS	DecyderMS
CO6A1_HUMAN	P12109	Collagen alpha-1(VI) chain	COL6A1	0.675	0.00922	0.00922	9	16.148	1028	9	NA	NA	NA	18	24.805	1028	18	NA	NA	NA	16	16.051	1028	13	NA	NA	NA	24	23.249	1028	17	NA	NA	NA	3	4.086	1028	3	DecyderMS	DecyderMS
CO7_HUMAN	P10643	Complement component C7	C7	-0.507	0.001537	0.02685	21	39.027	843	21	0.005337	-0.4515	0.0267	29	48.517	843	29	0.000458	-0.4915	0.029565	34	39.976	843	27	1.04e-08	-0.578	0.026125	42	55.279	843	31	0.005123	-0.409	0.02501	11	18.505	843	11	DecyderMS - Maxquant - OpenMS - PEAKS - Sieve	DecyderMS - Maxquant - OpenMS - PEAKS - Sieve
CO9_HUMAN	P02748	Complement component C9 [Cleaved into: Complement component C9a; Complement component C9b]	C9	-0.855	5.65e-09	0.01209	12	26.297	559	12	2.83e-09	-0.7455	0.009385	18	40.966	559	18	6.11e-07	-0.735	0.01342	21	25.403	559	13	1.06e-12	-0.7645	0.01033	27	43.649	559	19	1.1e-06	-0.594	0.01362	9	13.953	559	7	DecyderMS - Maxquant - OpenMS - PEAKS - Sieve	DecyderMS - Maxquant - OpenMS - PEAKS - Sieve
CPSF5_HUMAN	O43809	Cleavage and polyadenylation specificity factor subunit 5 (Cleavage and polyadenylation specificity factor 25 kDa subunit) (CFIm25) (CPSF 25 kDa subunit) (Nucleoside diphosphate-linked moiety X motif 21) (Nudix motif 21) (Pre-mRNA cleavage factor Im 25 kDa subunit)	NUDT21 CFIM25 CPSF25 CPSF5	NA	NA	NA	0	0	227	0	NA	NA	NA	1	3.524	227	1	0.01398	0.553	0.01398	1	3.524	227	1	NA	NA	NA	0	0	227	0	NA	NA	NA	0	0	227	0	OpenMS	OpenMS
CSF1_HUMAN	P09603	Macrophage colony-stimulating factor 1 (CSF-1) (M-CSF) (MCSF) (Lanimostim) [Cleaved into: Processed macrophage colony-stimulating factor 1]	CSF1	0.531	0.04987	0.04987	3	7.762	554	3	NA	NA	NA	6	14.26	554	6	NA	NA	NA	5	10.108	554	4	NA	NA	NA	8	14.26	554	6	0	-1.239	0	2	4.513	554	2	DecyderMS - Sieve	Sieve
CSTN1_HUMAN	O94985	Calsyntenin-1 (Alcadein-alpha) (Alc-alpha) (Alzheimer-related cadherin-like protein) (Non-classical cadherin XB31alpha) [Cleaved into: Soluble Alc-alpha (SAlc-alpha); CTF1-alpha (C-terminal fragment 1-alpha)]	CLSTN1 CS1 KIAA0911	NA	NA	NA	23	32.518	981	23	NA	NA	NA	29	32.416	981	29	0.009491	0.386	0.03538	38	28.746	981	27	NA	NA	NA	41	32.416	981	30	NA	NA	NA	17	18.349	981	15	OpenMS	OpenMS
CSTN3_HUMAN	Q9BQT9	Calsyntenin-3 (Alcadein-beta) (Alc-beta)	CLSTN3 CS3 KIAA0726	NA	NA	NA	2	3.243	956	2	NA	NA	NA	2	3.243	956	2	NA	NA	NA	2	3.243	956	2	0.02068	0.582	0.02068	5	4.289	956	4	NA	NA	NA	0	0	956	0	PEAKS	PEAKS
CYTC_HUMAN	P01034	Cystatin-C (Cystatin-3) (Gamma-trace) (Neuroendocrine basic polypeptide) (Post-gamma-globulin)	CST3	NA	NA	NA	11	63.699	146	11	NA	NA	NA	11	63.699	146	11	0.001052	2.6115	0.012795	42	63.699	146	11	0.002943	1.163	0.018715	99	77.397	146	28	NA	NA	NA	13	63.014	146	9	OpenMS - PEAKS	OpenMS - PEAKS
DAG1_HUMAN	Q14118	Dystroglycan (Dystrophin-associated glycoprotein 1) [Cleaved into: Alpha-dystroglycan (Alpha-DG); Beta-dystroglycan (Beta-DG)]	DAG1	0.3	0.04229	0.04229	8	12.402	895	8	NA	NA	NA	10	15.531	895	10	NA	NA	NA	17	15.531	895	10	NA	NA	NA	15	16.76	895	11	NA	NA	NA	5	7.598	895	4	DecyderMS	DecyderMS
DCD_HUMAN	P81605	Dermcidin (EC 3.4.-.-) (Preproteolysin) [Cleaved into: Survival-promoting peptide; DCD-1]	DCD AIDD DSEP	1.403	0.02177	0.02177	1	10	110	1	0.00451	0.865	0.00451	2	20	110	2	0.02637	1.027	0.02637	2	20	110	2	NA	NA	NA	1	10	110	1	NA	NA	NA	0	0	110	0	DecyderMS - Maxquant - OpenMS	DecyderMS - Maxquant - OpenMS
DKK3_HUMAN	Q9UBP4	Dickkopf-related protein 3 (Dickkopf-3) (Dkk-3) (hDkk-3)	DKK3 REIC UNQ258/PRO295	0.32	0.011398	0.0396	13	53.429	350	13	0.02392	0.308	0.02392	14	52	350	14	3.01e-05	0.357	0.03166	32	52	350	15	9.44e-05	-0.8095	0.027895	68	60	350	22	0.002812	0.35	0.03484	12	30.286	350	8	DecyderMS - Maxquant - OpenMS - PEAKS - Sieve	DecyderMS - Maxquant - OpenMS - PEAKS - Sieve
DPOLZ_HUMAN	O60673	DNA polymerase zeta catalytic subunit (EC 2.7.7.7) (Protein reversionless 3-like) (REV3-like) (hREV3)	REV3L POLZ REV3	NA	NA	NA	0	0	3130	0	NA	NA	NA	0	0	3130	0	0.00637	1.684	0.00637	3	0.479	3130	1	NA	NA	NA	0	0	3130	0	NA	NA	NA	0	0	3130	0	OpenMS	OpenMS
ENPP2_HUMAN	Q13822	Ectonucleotide pyrophosphatase/phosphodiesterase family member 2 (E-NPP 2) (EC 3.1.4.39) (Autotaxin) (Extracellular lysophospholipase D) (LysoPLD)	ENPP2 ATX PDNP2	0.544	0.01845	0.01845	30	47.045	863	30	0.01277	0.4615	0.04233	34	51.448	863	34	2.4e-06	0.702	0.0187	59	51.448	863	33	0.0316	0.681	0.0316	63	51.68	863	35	NA	NA	NA	20	27.115	863	18	DecyderMS - Maxquant - OpenMS - PEAKS	DecyderMS - Maxquant - OpenMS - PEAKS
FA12_HUMAN	P00748	Coagulation factor XII (EC 3.4.21.38) (Hageman factor) (HAF) [Cleaved into: Coagulation factor XIIa heavy chain; Beta-factor XIIa part 1; Coagulation factor XIIa light chain (Beta-factor XIIa part 2)]	F12	NA	NA	NA	8	16.911	615	8	0.04961	-0.666	0.04961	12	24.228	615	12	NA	NA	NA	12	18.374	615	10	0.02649	-0.908	0.02649	14	21.138	615	12	NA	NA	NA	3	6.667	615	3	Maxquant - PEAKS	PEAKS
FBLN1_HUMAN	P23142	Fibulin-1 (FIBL-1)	FBLN1 PP213	NA	NA	NA	20	43.67	703	20	NA	NA	NA	23	42.39	703	23	0.01996	-0.575	0.01996	30	30.441	703	19	0.03757	-0.507	0.03757	42	40.256	703	25	NA	NA	NA	9	12.233	703	8	OpenMS - PEAKS	OpenMS - PEAKS
FBLN3_HUMAN	Q12805	EGF-containing fibulin-like extracellular matrix protein 1 (Extracellular protein S1-5) (Fibrillin-like protein) (Fibulin-3) (FIBL-3)	EFEMP1 FBLN3 FBNL	0.505	0.02242	0.02242	15	44.219	493	15	NA	NA	NA	17	43.408	493	17	NA	NA	NA	26	39.148	493	15	NA	NA	NA	27	42.191	493	16	NA	NA	NA	8	21.501	493	8	DecyderMS	DecyderMS
FCGBP_HUMAN	Q9Y6R7	IgGFc-binding protein (Fcgamma-binding protein antigen) (FcgammaBP)	FCGBP	-2.782	0.001015	0.014395	77	18.723	5405	39	5.39e-06	-0.7695	0.028645	86	22.165	5405	52	3.91e-05	-2.007	0.00645	108	20.518	5405	49	0.000136	-1.7935	0.023595	116	24.496	5405	54	NA	NA	NA	19	5.291	5405	8	DecyderMS - Maxquant - OpenMS - PEAKS	DecyderMS - Maxquant - OpenMS - PEAKS
FGFR2_HUMAN	P21802	Fibroblast growth factor receptor 2 (FGFR-2) (EC 2.7.10.1) (K-sam) (KGFR) (Keratinocyte growth factor receptor) (CD antigen CD332)	FGFR2 BEK KGFR KSAM	0.444	0.04905	0.04905	2	2.436	821	2	NA	NA	NA	2	2.436	821	2	NA	NA	NA	2	2.436	821	2	NA	NA	NA	2	2.436	821	2	NA	NA	NA	0	0	821	0	DecyderMS	DecyderMS
FHR1_HUMAN	Q03591	Complement factor H-related protein 1 (FHR-1) (H factor-like protein 1) (H-factor-like 1) (H36)	CFHR1 CFHL CFHL1 CFHL1P CFHR1P FHR1 HFL1 HFL2	-0.6685	0.009306	0.03502	5	28.485	330	5	NA	NA	NA	5	22.121	330	5	NA	NA	NA	3	10.303	330	3	NA	NA	NA	7	30.909	330	7	NA	NA	NA	0	0	330	0	DecyderMS	DecyderMS
FIBA_HUMAN	P02671	Fibrinogen alpha chain [Cleaved into: Fibrinopeptide A; Fibrinogen alpha chain]	FGA	-1.0035	0.008055	0.033195	15	24.365	866	15	0.000669	-0.585	0.036515	20	29.908	866	20	0.03196	-0.674	0.03196	27	24.942	866	17	0.000436	-0.701	0.01898	34	29.677	866	21	0.007528	-0.5555	0.032695	3	6.813	866	3	DecyderMS - Maxquant - OpenMS - PEAKS - Sieve	DecyderMS - Maxquant - OpenMS - PEAKS - Sieve
FINC_HUMAN	P02751	Fibronectin (FN) (Cold-insoluble globulin) (CIG) [Cleaved into: Anastellin; Ugl-Y1; Ugl-Y2; Ugl-Y3]	FN1 FN	0.716	0.000966	0.01013	44	28.5	2386	44	NA	NA	NA	60	37.049	2386	60	0.002806	0.503	0.026925	78	30.93	2386	55	0.003473	0.8175	0.019845	83	37.678	2386	60	0.02427	0.438	0.02427	17	9.765	2386	17	DecyderMS - OpenMS - PEAKS - Sieve	DecyderMS - OpenMS - PEAKS - Sieve
GP158_HUMAN	Q5T848	Probable G-protein coupled receptor 158	GPR158 KIAA1136	1.588	0.04437	0.04437	1	0.988	1215	1	0.04682	0.603	0.04682	1	0.988	1215	1	0.01421	0.608	0.01421	2	1.975	1215	2	0.02017	0.608	0.02017	1	0.988	1215	1	NA	NA	NA	0	0	1215	0	DecyderMS - Maxquant - OpenMS - PEAKS	DecyderMS - Maxquant - OpenMS - PEAKS
HBA_HUMAN	P69905	Hemoglobin subunit alpha (Alpha-globin) (Hemoglobin alpha chain)	HBA1; HBA2	3.311	0.0454	0.0454	5	57.042	142	5	0.000633	2.102	0.02063	7	71.127	142	7	0.00623	3.038	0.00623	8	44.366	142	5	0.001335	2.477	0.03329	11	71.127	142	7	NA	NA	NA	4	28.169	142	3	DecyderMS - Maxquant - OpenMS - PEAKS	DecyderMS - Maxquant - OpenMS - PEAKS
HBB_HUMAN	P68871	Hemoglobin subunit beta (Beta-globin) (Hemoglobin beta chain) [Cleaved into: LVV-hemorphin-7; Spinorphin]	HBB	2.699	0.000569	0.01731	11	88.435	147	11	0.00803	2.747	0.00803	6	55.782	147	6	0.001142	2.105	0.04148	20	95.238	147	13	0.000207	2.593	0.02474	41	95.238	147	15	NA	NA	NA	12	87.755	147	10	DecyderMS - Maxquant - OpenMS - PEAKS	DecyderMS - Maxquant - OpenMS - PEAKS
HEMO_HUMAN	P02790	Hemopexin (Beta-1B-glycoprotein)	HPX	-0.6765	0.00212	0.026875	24	68.398	462	24	3.95e-06	-0.619	0.020235	26	63.636	462	26	0.000223	-0.569	0.020875	46	64.069	462	25	1.79e-08	-0.708	0.02658	114	77.489	462	46	NA	NA	NA	20	47.619	462	17	DecyderMS - Maxquant - OpenMS - PEAKS	DecyderMS - Maxquant - OpenMS - PEAKS
HEP2_HUMAN	P05546	Heparin cofactor 2 (Heparin cofactor II) (HC-II) (Protease inhibitor leuserpin-2) (HLS2) (Serpin D1)	SERPIND1 HCF2	0.529	0.02105	0.02105	7	13.828	499	7	0.011975	-0.636	0.04025	12	26.453	499	12	NA	NA	NA	12	24.649	499	11	0.04459	-0.71	0.04459	11	25.451	499	11	NA	NA	NA	3	5.411	499	3	DecyderMS - Maxquant - PEAKS	DecyderMS - Maxquant - PEAKS
IBP2_HUMAN	P18065	Insulin-like growth factor-binding protein 2 (IBP-2) (IGF-binding protein 2) (IGFBP-2)	IGFBP2 BP2 IBP2	0.922	0.04525	0.04525	9	41.538	325	9	0.01541	0.463	0.01541	12	47.385	325	12	0.001238	0.33	0.04547	20	49.538	325	13	0.01888	0.507	0.01888	17	49.538	325	13	NA	NA	NA	5	20	325	5	DecyderMS - Maxquant - OpenMS - PEAKS	DecyderMS - Maxquant - OpenMS - PEAKS
IBP7_HUMAN	Q16270	Insulin-like growth factor-binding protein 7 (IBP-7) (IGF-binding protein 7) (IGFBP-7) (IGFBP-rP1) (MAC25 protein) (PGI2-stimulating factor) (Prostacyclin-stimulating factor) (Tumor-derived adhesion factor) (TAF)	IGFBP7 MAC25 PSF	2.296	0.02845	0.02845	7	30.496	282	7	0.02221	0.772	0.02221	10	42.908	282	10	0.01638	1.813	0.01638	13	42.908	282	10	0.007486	0.935	0.03253	14	42.908	282	11	NA	NA	NA	3	16.312	282	3	DecyderMS - Maxquant - OpenMS - PEAKS	DecyderMS - Maxquant - OpenMS - PEAKS
IC1_HUMAN	P05155	Plasma protease C1 inhibitor (C1 Inh) (C1Inh) (C1 esterase inhibitor) (C1-inhibiting factor) (Serpin G1)	SERPING1 C1IN C1NH	-0.429	0.008852	0.033745	13	27.6	500	13	0.02175	-0.489	0.02175	16	33	500	16	0.000702	-0.326	0.02088	22	31.4	500	15	0.00037	-0.4205	0.0364	37	37.2	500	21	0.03053	-0.456	0.03053	14	27.2	500	13	DecyderMS - Maxquant - OpenMS - PEAKS - Sieve	DecyderMS - Maxquant - OpenMS - PEAKS - Sieve
IGHG1_HUMAN	P01857	Ig gamma-1 chain C region	IGHG1	NA	NA	NA	2	7.879	330	2	NA	NA	NA	3	11.515	330	3	0.00094	1.226	0.00094	3	11.515	330	3	NA	NA	NA	3	11.515	330	3	NA	NA	NA	0	0	330	0	OpenMS	OpenMS
IGSF8_HUMAN	Q969P0	Immunoglobulin superfamily member 8 (IgSF8) (CD81 partner 3) (Glu-Trp-Ile EWI motif-containing protein 2) (EWI-2) (Keratinocytes-associated transmembrane protein 4) (KCT-4) (LIR-D1) (Prostaglandin regulatory-like protein) (PGRL) (CD antigen CD316)	IGSF8 CD81P3 EWI2 KCT4	NA	NA	NA	5	10.604	613	5	0.01582	0.364	0.01582	7	14.682	613	7	0.009118	0.3355	0.036225	5	11.582	613	5	0.001428	0.295	0.04296	10	18.108	613	9	0.04589	0.332	0.04589	1	2.61	613	1	Maxquant - OpenMS - PEAKS - Sieve	Maxquant - OpenMS - PEAKS - Sieve
ITIH1_HUMAN	P19827	Inter-alpha-trypsin inhibitor heavy chain H1 (ITI heavy chain H1) (ITI-HC1) (Inter-alpha-inhibitor heavy chain 1) (Inter-alpha-trypsin inhibitor complex component III) (Serum-derived hyaluronan-associated protein) (SHAP)	ITIH1 IGHEP1	-1.3185	0.013007	0.042265	11	17.563	911	11	0.03052	-0.7	0.03052	18	25.467	911	18	0.000747	-0.653	0.02104	17	19.539	911	15	0.01888	-1.001	0.01888	20	27.333	911	19	NA	NA	NA	4	6.586	911	4	DecyderMS - Maxquant - OpenMS - PEAKS	DecyderMS - Maxquant - OpenMS - PEAKS
ITIH2_HUMAN	P19823	Inter-alpha-trypsin inhibitor heavy chain H2 (ITI heavy chain H2) (ITI-HC2) (Inter-alpha-inhibitor heavy chain 2) (Inter-alpha-trypsin inhibitor complex component II) (Serum-derived hyaluronan-associated protein) (SHAP)	ITIH2 IGHEP2	NA	NA	NA	13	19.345	946	13	NA	NA	NA	22	26.427	946	22	0.02436	-1.056	0.02436	28	24.313	946	21	1.12e-05	-1.421	0.02079	28	23.362	946	21	NA	NA	NA	4	5.18	946	4	OpenMS - PEAKS	OpenMS - PEAKS
ITIH4_HUMAN	Q14624	Inter-alpha-trypsin inhibitor heavy chain H4 (ITI heavy chain H4) (ITI-HC4) (Inter-alpha-inhibitor heavy chain 4) (Inter-alpha-trypsin inhibitor family heavy chain-related protein) (IHRP) (Plasma kallikrein sensitive glycoprotein 120) (Gp120) (PK-120) [Cleaved into: 70 kDa inter-alpha-trypsin inhibitor heavy chain H4; 35 kDa inter-alpha-trypsin inhibitor heavy chain H4]	ITIH4 IHRP ITIHL1 PK120 PRO1851	-0.57	0.002588	0.017675	24	36.344	930	24	0.000103	-0.5695	0.019165	29	41.29	930	29	3.74e-05	-0.496	0.02624	30	29.462	930	23	6e-07	-0.7125	0.010585	32	39.892	930	27	0.004509	-0.447	0.02611	10	11.72	930	10	DecyderMS - Maxquant - OpenMS - PEAKS - Sieve	DecyderMS - Maxquant - OpenMS - PEAKS - Sieve
ITM2B_HUMAN	Q9Y287	Integral membrane protein 2B (Immature BRI2) (imBRI2) (Protein E25B) (Transmembrane protein BRI) (Bri) [Cleaved into: BRI2, membrane form (Mature BRI2) (mBRI2); BRI2 intracellular domain (BRI2 ICD); BRI2C, soluble form; Bri23 peptide (Bri2-23) (ABri23) (C-terminal peptide) (P23 peptide)]	ITM2B BRI BRI2	NA	NA	NA	2	6.767	266	2	0.04385	0.433	0.04385	2	6.767	266	2	0.04012	0.541	0.04012	2	6.767	266	2	0.0479	0.502	0.0479	2	6.767	266	2	NA	NA	NA	0	0	266	0	Maxquant - OpenMS - PEAKS	Maxquant - OpenMS - PEAKS
KLK6_HUMAN	Q92876	Kallikrein-6 (EC 3.4.21.-) (Neurosin) (Protease M) (SP59) (Serine protease 18) (Serine protease 9) (Zyme)	KLK6 PRSS18 PRSS9	0.377	0.000972	0.02142	12	76.639	244	12	0.002461	0.3925	0.019965	12	63.525	244	12	8.37e-06	0.391	0.01225	23	63.525	244	12	7.08e-06	0.345	0.02858	38	63.525	244	14	0.000736	0.339	0.008505	12	59.016	244	10	DecyderMS - Maxquant - OpenMS - PEAKS - Sieve	DecyderMS - Maxquant - OpenMS - PEAKS - Sieve
KLKB1_HUMAN	P03952	Plasma kallikrein (EC 3.4.21.34) (Fletcher factor) (Kininogenin) (Plasma prekallikrein) [Cleaved into: Plasma kallikrein heavy chain; Plasma kallikrein light chain]	KLKB1 KLK3	-0.645	0.03169	0.03169	6	10.345	638	6	NA	NA	NA	12	21.003	638	12	NA	NA	NA	13	21.003	638	12	NA	NA	NA	13	23.668	638	13	NA	NA	NA	1	1.411	638	1	DecyderMS	DecyderMS
KNG1_HUMAN	P01042	Kininogen-1 (Alpha-2-thiol proteinase inhibitor) (Fitzgerald factor) (High molecular weight kininogen) (HMWK) (Williams-Fitzgerald-Flaujeac factor) [Cleaved into: Kininogen-1 heavy chain; T-kinin (Ile-Ser-Bradykinin); Bradykinin (Kallidin I); Lysyl-bradykinin (Kallidin II); Kininogen-1 light chain; Low molecular weight growth-promoting factor]	KNG1 BDK KNG	NA	NA	NA	18	33.385	644	18	NA	NA	NA	24	34.783	644	24	NA	NA	NA	38	31.056	644	22	0.02778	-1.57	0.02778	47	35.714	644	25	NA	NA	NA	13	18.012	644	12	PEAKS	PEAKS
LBP_HUMAN	P18428	Lipopolysaccharide-binding protein (LBP)	LBP	NA	NA	NA	2	7.692	481	2	NA	NA	NA	3	9.979	481	3	0.04057	-1.479	0.04057	2	7.692	481	2	NA	NA	NA	3	9.979	481	3	NA	NA	NA	0	0	481	0	OpenMS	OpenMS
LCAT_HUMAN	P04180	Phosphatidylcholine-sterol acyltransferase (EC 2.3.1.43) (Lecithin-cholesterol acyltransferase) (Phospholipid-cholesterol acyltransferase)	LCAT	0.466	0.03896	0.03896	7	27.273	440	7	0.00519	0.581	0.00519	8	29.773	440	8	0.01353	0.428	0.01353	6	20.909	440	6	0.000557	0.496	0.01761	8	29.773	440	8	NA	NA	NA	0	0	440	0	DecyderMS - Maxquant - OpenMS - PEAKS	DecyderMS - Maxquant - OpenMS - PEAKS
LDHB_HUMAN	P07195	L-lactate dehydrogenase B chain (LDH-B) (EC 1.1.1.27) (LDH heart subunit) (LDH-H) (Renal carcinoma antigen NY-REN-46)	LDHB	NA	NA	NA	6	22.754	334	6	0.04901	0.761	0.04901	12	39.521	334	12	0.02517	-0.752	0.02517	7	22.754	334	6	NA	NA	NA	12	35.928	334	11	0.04667	0.457	0.04667	1	3.593	334	1	Maxquant - OpenMS - Sieve	Maxquant - OpenMS - Sieve
LUM_HUMAN	P51884	Lumican (Keratan sulfate proteoglycan lumican) (KSPG lumican)	LUM LDC SLRR2D	NA	NA	NA	10	34.911	338	10	0.04528	-0.499	0.04528	12	37.87	338	12	0.03782	-0.589	0.03782	15	34.911	338	11	0.009984	-0.6075	0.036615	16	37.87	338	12	NA	NA	NA	7	23.373	338	7	Maxquant - OpenMS - PEAKS	Maxquant - OpenMS - PEAKS
LYSC_HUMAN	P61626	Lysozyme C (EC 3.2.1.17) (1,4-beta-N-acetylmuramidase C)	LYZ LZM	-0.774	2.29e-06	0.00448	4	40.541	148	4	1.85e-09	-0.757	0.00385	6	50.676	148	6	6.48e-08	-0.802	0.00451	10	65.541	148	8	4.19e-12	-0.981	0.001415	15	57.432	148	11	6.66e-06	-0.729	0.00161	3	35.135	148	3	DecyderMS - Maxquant - OpenMS - PEAKS - Sieve	DecyderMS - Maxquant - OpenMS - PEAKS - Sieve
MAP1S_HUMAN	Q66K74	Microtubule-associated protein 1S (MAP-1S) (BPY2-interacting protein 1) (Microtubule-associated protein 8) (Variable charge Y chromosome 2-interacting protein 1) (VCY2-interacting protein 1) (VCY2IP-1) [Cleaved into: MAP1S heavy chain; MAP1S light chain]	MAP1S BPY2IP1 C19orf5 MAP8 VCY2IP1	NA	NA	NA	1	0.944	1059	1	NA	NA	NA	0	0	1059	0	NA	NA	NA	1	2.361	1059	1	NA	NA	NA	0	0	1059	0	0.03579	-1.753	0.03579	1	0.944	1059	1	Sieve	Sieve
MDHC_HUMAN	P40925	Malate dehydrogenase, cytoplasmic (EC 1.1.1.37) (Cytosolic malate dehydrogenase) (Diiodophenylpyruvate reductase) (EC 1.1.1.96)	MDH1 MDHA	-2.784	0.00532	0.00532	2	6.587	334	2	NA	NA	NA	6	22.754	334	6	NA	NA	NA	6	16.766	334	5	NA	NA	NA	7	22.754	334	6	NA	NA	NA	0	0	334	0	DecyderMS	DecyderMS
MMRN2_HUMAN	Q9H8L6	Multimerin-2 (EMILIN-3) (Elastin microfibril interface located protein 3) (Elastin microfibril interfacer 3) (EndoGlyx-1 p125/p140 subunit)	MMRN2 EMILIN3	NA	NA	NA	1	1.475	949	1	NA	NA	NA	2	2.74	949	2	NA	NA	NA	0	0	949	0	NA	NA	NA	3	4.11	949	3	0.00108	-0.595	0.00108	1	1.264	949	1	Sieve	Sieve
MTUS2_HUMAN	Q5JR59	Microtubule-associated tumor suppressor candidate 2 (Cardiac zipper protein) (Microtubule plus-end tracking protein TIP150) (Tracking protein of 150 kDa)	MTUS2 CAZIP KIAA0774 TIP150	0.563	0.04381	0.04381	1	1.023	1369	1	NA	NA	NA	0	0	1369	0	NA	NA	NA	0	0	1369	0	NA	NA	NA	0	0	1369	0	NA	NA	NA	1	1.023	1369	1	DecyderMS	DecyderMS
MUC18_HUMAN	P43121	Cell surface glycoprotein MUC18 (Cell surface glycoprotein P1H12) (Melanoma cell adhesion molecule) (Melanoma-associated antigen A32) (Melanoma-associated antigen MUC18) (S-endo 1 endothelial-associated antigen) (CD antigen CD146)	MCAM MUC18	NA	NA	NA	11	23.839	646	11	NA	NA	NA	13	28.638	646	13	0.04656	0.273	0.04656	17	30.96	646	14	NA	NA	NA	14	28.793	646	13	NA	NA	NA	2	3.715	646	2	OpenMS	OpenMS
NCAM1_HUMAN	P13591	Neural cell adhesion molecule 1 (N-CAM-1) (NCAM-1) (CD antigen CD56)	NCAM1 NCAM	0.1625	0.006633	0.030825	19	25.991	858	19	NA	NA	NA	22	30.303	858	22	0.04665	1.249	0.04665	34	32.284	858	23	0.0339	0.348	0.0339	43	34.382	858	29	NA	NA	NA	10	17.599	858	10	DecyderMS - OpenMS - PEAKS	DecyderMS - OpenMS - PEAKS
NCAN_HUMAN	O14594	Neurocan core protein (Chondroitin sulfate proteoglycan 3)	NCAN CSPG3 NEUR	NA	NA	NA	9	10.295	1321	9	NA	NA	NA	14	14.232	1321	14	0.02696	-0.608	0.02696	13	12.036	1321	12	NA	NA	NA	17	15.821	1321	16	NA	NA	NA	3	3.331	1321	3	OpenMS	OpenMS
NSG1_HUMAN	P42857	Neuron-specific protein family member 1 (Brain neuron cytoplasmic protein 1)	NSG1 D4S234	NA	NA	NA	0	0	185	0	0.001055	0.5575	0.012095	2	12.973	185	2	0.00308	0.612	0.00308	1	5.946	185	1	0.00131	0.724	0.00131	2	12.973	185	2	NA	NA	NA	0	0	185	0	Maxquant - OpenMS - PEAKS	Maxquant - OpenMS - PEAKS
NTRK2_HUMAN	Q16620	BDNF/NT-3 growth factors receptor (EC 2.7.10.1) (GP145-TrkB) (Trk-B) (Neurotrophic tyrosine kinase receptor type 2) (TrkB tyrosine kinase) (Tropomyosin-related kinase B)	NTRK2 TRKB	NA	NA	NA	2	3.771	822	2	0.0437	-0.754	0.0437	3	6.934	822	3	0.03694	-0.495	0.03694	2	3.771	822	2	NA	NA	NA	3	6.934	822	3	NA	NA	NA	0	0	822	0	Maxquant - OpenMS	Maxquant - OpenMS
NUCB1_HUMAN	Q02818	Nucleobindin-1 (CALNUC)	NUCB1 NUC	NA	NA	NA	9	26.898	461	9	0.02636	0.311	0.02636	17	45.987	461	17	0.01584	0.336	0.01584	13	30.586	461	11	0.001018	0.392	0.02348	17	41.215	461	14	NA	NA	NA	0	0	461	0	Maxquant - OpenMS - PEAKS	Maxquant - OpenMS - PEAKS
NXPH4_HUMAN	O95158	Neurexophilin-4	NXPH4 NPH4 UNQ1928/PRO4403	NA	NA	NA	1	3.571	308	1	0.00329	0.633	0.00329	1	3.571	308	1	0.01256	0.788	0.01256	1	3.571	308	1	0.01419	0.577	0.01419	1	3.571	308	1	NA	NA	NA	0	0	308	0	Maxquant - OpenMS - PEAKS	Maxquant - OpenMS - PEAKS
OMGP_HUMAN	P23515	Oligodendrocyte-myelin glycoprotein	OMG OMGP	0.407	0.0345	0.0345	5	15	440	5	0.001652	0.5815	0.01896	8	22.727	440	8	0.001147	0.545	0.02788	10	22.727	440	8	0.000748	0.591	0.02244	8	22.727	440	8	NA	NA	NA	2	4.773	440	2	DecyderMS - Maxquant - OpenMS - PEAKS	DecyderMS - Maxquant - OpenMS - PEAKS
OSTP_HUMAN	P10451	Osteopontin (Bone sialoprotein 1) (Nephropontin) (Secreted phosphoprotein 1) (SPP-1) (Urinary stone protein) (Uropontin)	SPP1 BNSP OPN PSEC0156	0.483	0.00176	0.00176	10	38.217	314	10	0.001157	0.373	0.02788	11	41.083	314	11	4.68e-09	0.4675	0.0152	28	38.217	314	10	4.44e-16	0.5685	0.00979	62	41.72	314	17	0.001149	0.462	0.01084	8	29.936	314	7	DecyderMS - Maxquant - OpenMS - PEAKS - Sieve	DecyderMS - Maxquant - OpenMS - PEAKS - Sieve
P3IP1_HUMAN	Q96FE7	Phosphoinositide-3-kinase-interacting protein 1 (Kringle domain-containing protein HGFL)	PIK3IP1 HGFL	0.3745	0.004847	0.0254	5	20.913	263	5	NA	NA	NA	5	20.913	263	5	0.001624	0.339	0.01299	6	20.913	263	5	0.0257	0.328	0.0257	9	26.616	263	7	0.002175	0.344	0.01727	3	15.589	263	3	DecyderMS - OpenMS - PEAKS - Sieve	DecyderMS - OpenMS - PEAKS - Sieve
PBIP1_HUMAN	Q96AQ6	Pre-B-cell leukemia transcription factor-interacting protein 1 (Hematopoietic PBX-interacting protein)	PBXIP1 HPIP	NA	NA	NA	0	0	731	0	NA	NA	NA	0	0	731	0	0.01349	0.561	0.01349	2	2.189	731	1	NA	NA	NA	0	0	731	0	NA	NA	NA	0	0	731	0	OpenMS	OpenMS
PCSK1_HUMAN	Q9UHG2	ProSAAS (Proprotein convertase subtilisin/kexin type 1 inhibitor) (Proprotein convertase 1 inhibitor) (pro-SAAS) [Cleaved into: KEP; Big SAAS (b-SAAS); Little SAAS (l-SAAS) (N-proSAAS); Big PEN-LEN (b-PEN-LEN) (SAAS CT(1-49)); PEN; Little LEN (l-LEN); Big LEN (b-LEN) (SAAS CT(25-40))]	PCSK1N	NA	NA	NA	5	30.385	260	5	NA	NA	NA	9	50	260	9	0.0058	0.553	0.02724	13	41.923	260	8	0.04333	-1.106	0.04333	21	50	260	11	NA	NA	NA	6	30.385	260	5	OpenMS - PEAKS	OpenMS - PEAKS
PGCB_HUMAN	Q96GW7	Brevican core protein (Brain-enriched hyaluronan-binding protein) (BEHAB) (Chondroitin sulfate proteoglycan 7)	BCAN BEHAB CSPG7 UNQ2525/PRO6018	0.4	0.01428	0.01428	9	15.807	911	9	0.005305	0.373	0.02524	12	22.942	911	12	0.0095	0.363	0.0095	11	11.965	911	8	0.008754	0.5455	0.033525	15	26.015	911	14	0.03416	0.258	0.03416	5	6.806	911	5	DecyderMS - Maxquant - OpenMS - PEAKS - Sieve	DecyderMS - Maxquant - OpenMS - PEAKS - Sieve
PGRP2_HUMAN	Q96PD5	N-acetylmuramoyl-L-alanine amidase (EC 3.5.1.28) (Peptidoglycan recognition protein 2) (Peptidoglycan recognition protein long) (PGRP-L)	PGLYRP2 PGLYRPL PGRPL UNQ3103/PRO10102	NA	NA	NA	11	32.292	576	11	NA	NA	NA	14	42.188	576	14	0.01856	0.743	0.01856	11	25	576	9	NA	NA	NA	18	45.312	576	15	NA	NA	NA	4	11.285	576	4	OpenMS	OpenMS
PI16_HUMAN	Q6UXB8	Peptidase inhibitor 16 (PI-16) (Cysteine-rich secretory protein 9) (CRISP-9) (PSP94-binding protein)	PI16 CRISP9 PSPBP PSEC0164 UNQ289/PRO328	NA	NA	NA	3	7.775	463	3	NA	NA	NA	6	13.175	463	6	0.04622	0.811	0.04622	5	11.447	463	5	NA	NA	NA	6	13.175	463	6	NA	NA	NA	2	5.184	463	2	OpenMS	OpenMS
PLCG2_HUMAN	P16885	1-phosphatidylinositol 4,5-bisphosphate phosphodiesterase gamma-2 (EC 3.1.4.11) (Phosphoinositide phospholipase C-gamma-2) (Phospholipase C-IV) (PLC-IV) (Phospholipase C-gamma-2) (PLC-gamma-2)	PLCG2	NA	NA	NA	0	0	1265	0	NA	NA	NA	0	0	1265	0	0.00068	1.624	0.00068	1	0.711	1265	1	NA	NA	NA	0	0	1265	0	NA	NA	NA	0	0	1265	0	OpenMS	OpenMS
PLMN_HUMAN	P00747	Plasminogen (EC 3.4.21.7) [Cleaved into: Plasmin heavy chain A; Activation peptide; Angiostatin; Plasmin heavy chain A, short form; Plasmin light chain B]	PLG	-0.707	0.02661	0.02661	29	50.37	810	29	0.04607	-0.49	0.04607	37	59.259	810	37	0.04783	-0.711	0.04783	42	46.173	810	30	0.00783	-0.937	0.00783	57	67.901	810	45	NA	NA	NA	11	14.938	810	11	DecyderMS - Maxquant - OpenMS - PEAKS	DecyderMS - Maxquant - OpenMS - PEAKS
PON1_HUMAN	P27169	Serum paraoxonase/arylesterase 1 (PON 1) (EC 3.1.1.2) (EC 3.1.1.81) (EC 3.1.8.1) (Aromatic esterase 1) (A-esterase 1) (K-45) (Serum aryldialkylphosphatase 1)	PON1 PON	-1.81	0.00033	0.00033	6	31.268	355	6	NA	NA	NA	9	43.099	355	9	0.0027	-1.473	0.0027	13	40.563	355	8	7.31e-06	-1.651	0.01714	13	43.099	355	9	NA	NA	NA	2	6.761	355	2	DecyderMS - OpenMS - PEAKS	DecyderMS - OpenMS - PEAKS
PPIB_HUMAN	P23284	Peptidyl-prolyl cis-trans isomerase B (PPIase B) (EC 5.2.1.8) (CYP-S1) (Cyclophilin B) (Rotamase B) (S-cyclophilin) (SCYLP)	PPIB CYPB	0.505	0.003156	0.01888	4	21.296	216	4	0.013072	0.3715	0.042345	4	21.296	216	4	NA	NA	NA	4	21.296	216	4	0.01837	0.466	0.01837	5	26.852	216	5	NA	NA	NA	0	0	216	0	DecyderMS - Maxquant - PEAKS	DecyderMS - Maxquant - PEAKS
PRG4_HUMAN	Q92954	Proteoglycan 4 (Lubricin) (Megakaryocyte-stimulating factor) (Superficial zone proteoglycan) [Cleaved into: Proteoglycan 4 C-terminal part]	PRG4 MSF SZP	NA	NA	NA	1	1.211	1404	1	0.02936	-0.829	0.02936	2	2.422	1404	2	NA	NA	NA	1	1.211	1404	1	0.03422	-1.248	0.03422	2	1.211	1404	1	NA	NA	NA	0	0	1404	0	Maxquant - PEAKS	Maxquant - PEAKS
PRIO_HUMAN	P04156	Major prion protein (PrP) (ASCR) (PrP27-30) (PrP33-35C) (CD antigen CD230)	PRNP ALTPRP PRIP PRP	NA	NA	NA	5	33.202	253	5	0.01371	0.501	0.01371	8	29.644	253	8	0.001333	0.583	0.029	9	25.296	253	7	0.02113	0.559	0.02113	14	36.364	253	9	NA	NA	NA	2	4.743	253	1	Maxquant - OpenMS - PEAKS	Maxquant - OpenMS - PEAKS
PTPRZ_HUMAN	P23471	Receptor-type tyrosine-protein phosphatase zeta (R-PTP-zeta) (EC 3.1.3.48) (Protein-tyrosine phosphatase receptor type Z polypeptide 1) (Protein-tyrosine phosphatase receptor type Z polypeptide 2) (R-PTP-zeta-2)	PTPRZ1 HTPZP2 PTPRZ PTPRZ2 PTPZ	0.36	0.03558	0.03558	8	5.184	2315	8	0.000198	0.4075	0.021645	16	8.035	2315	16	0.000261	0.41	0.02903	17	6.35	2315	13	4.9e-05	0.585	0.02994	16	7.084	2315	14	0.03087	0.3	0.03087	2	0.864	2315	2	DecyderMS - Maxquant - OpenMS - PEAKS - Sieve	DecyderMS - Maxquant - OpenMS - PEAKS - Sieve
RELN_HUMAN	P78509	Reelin (EC 3.4.21.-)	RELN	1.904	0.00792	0.00792	8	3.699	3460	8	0.03228	0.452	0.03228	13	5.491	3460	13	NA	NA	NA	10	4.538	3460	10	2.5e-05	0.641	0.017435	11	4.653	3460	11	NA	NA	NA	0	0	3460	0	DecyderMS - Maxquant - PEAKS	DecyderMS - Maxquant - PEAKS
RET4_HUMAN	P02753	Retinol-binding protein 4 (Plasma retinol-binding protein) (PRBP) (RBP) [Cleaved into: Plasma retinol-binding protein(1-182); Plasma retinol-binding protein(1-181); Plasma retinol-binding protein(1-179); Plasma retinol-binding protein(1-176)]	RBP4 PRO2222	NA	NA	NA	10	71.642	201	10	NA	NA	NA	10	71.642	201	10	0.03577	-0.375	0.03577	15	45.771	201	8	0.0461	-0.599	0.0461	21	71.642	201	11	NA	NA	NA	8	45.771	201	8	OpenMS - PEAKS	OpenMS - PEAKS
RNAS1_HUMAN	P07998	Ribonuclease pancreatic (EC 3.1.27.5) (HP-RNase) (RIB-1) (RNase UpI-1) (Ribonuclease 1) (RNase 1) (Ribonuclease A) (RNase A)	RNASE1 RIB1 RNS1	0.337	0.02952	0.02952	5	55.128	156	5	NA	NA	NA	6	62.821	156	6	0.001697	0.336	0.02798	16	66.667	156	7	NA	NA	NA	21	66.667	156	8	0.008401	0.291	0.032815	4	40.385	156	4	DecyderMS - OpenMS - Sieve	DecyderMS - OpenMS - Sieve
RTN4R_HUMAN	Q9BZR6	Reticulon-4 receptor (Nogo receptor) (NgR) (Nogo-66 receptor)	RTN4R NOGOR UNQ330/PRO526	NA	NA	NA	2	5.074	473	2	NA	NA	NA	6	22.41	473	6	0.0139	0.526	0.0139	6	22.41	473	6	NA	NA	NA	5	19.873	473	5	NA	NA	NA	1	4.863	473	1	OpenMS	OpenMS
S38AA_HUMAN	Q9HBR0	Putative sodium-coupled neutral amino acid transporter 10 (Solute carrier family 38 member 10)	SLC38A10 PP1744	NA	NA	NA	1	1.34	1119	1	NA	NA	NA	0	0	1119	0	0.02994	0.357	0.02994	3	2.592	1119	2	NA	NA	NA	0	0	1119	0	NA	NA	NA	0	0	1119	0	OpenMS	OpenMS
SCG1_HUMAN	P05060	Secretogranin-1 (Chromogranin-B) (CgB) (Secretogranin I) (SgI) [Cleaved into: PE-11; GAWK peptide; CCB peptide]	CHGB SCG1	0.439	3.33e-16	0.01579	32	50.369	677	32	2.45e-13	0.434	0.02041	42	59.232	677	42	0	0.483	0.01388	66	51.403	677	34	0	0.507	0.02188	141	60.414	677	56	6.13e-11	0.4305	0.0205	20	28.508	677	16	DecyderMS - Maxquant - OpenMS - PEAKS - Sieve	DecyderMS - Maxquant - OpenMS - PEAKS - Sieve
SCG2_HUMAN	P13521	Secretogranin-2 (Chromogranin-C) (Secretogranin II) (SgII) [Cleaved into: Secretoneurin (SN); Manserin]	SCG2 CHGC	0.57	0.04565	0.04565	11	26.418	617	11	NA	NA	NA	19	40.843	617	19	0.0271	3.278	0.0271	19	35.17	617	16	0.002848	0.576	0.017895	36	42.301	617	22	NA	NA	NA	7	15.559	617	7	DecyderMS - OpenMS - PEAKS	DecyderMS - OpenMS - PEAKS
SCG3_HUMAN	Q8WXD2	Secretogranin-3 (Secretogranin III) (SgIII)	SCG3 UNQ2502/PRO5990	NA	NA	NA	21	51.068	468	21	0.002613	0.4475	0.02327	26	60.043	468	26	NA	NA	NA	32	59.615	468	26	0.01147	0.619	0.01147	35	58.333	468	27	NA	NA	NA	16	35.47	468	15	Maxquant - PEAKS	Maxquant - PEAKS
SEM7A_HUMAN	O75326	Semaphorin-7A (CDw108) (JMH blood group antigen) (John-Milton-Hargen human blood group Ag) (Semaphorin-K1) (Sema K1) (Semaphorin-L) (Sema L) (CD antigen CD108)	SEMA7A CD108 SEMAL	0.577	0.04053	0.04053	16	34.234	666	16	0.00166	0.496	0.0303	20	36.637	666	20	0.001994	0.545	0.03918	23	35.285	666	19	0.000152	0.657	0.033065	24	38.739	666	20	0.02492	0.271	0.02492	1	1.952	666	1	DecyderMS - Maxquant - OpenMS - PEAKS - Sieve	DecyderMS - Maxquant - OpenMS - PEAKS - Sieve
SEPP1_HUMAN	P49908	Selenoprotein P (SeP)	SEPP1 SELP	0.364	0.02024	0.02024	4	13.911	381	4	NA	NA	NA	6	18.373	381	6	NA	NA	NA	6	18.373	381	6	NA	NA	NA	6	18.373	381	6	NA	NA	NA	0	0	381	0	DecyderMS	DecyderMS
SEZ6_HUMAN	Q53EL9	Seizure protein 6 homolog (SEZ-6) (hSEZ-6)	SEZ6	-1.822	0.00564	0.00564	4	6.439	994	4	0.004218	0.479	0.02358	11	16.801	994	11	0.02291	0.667	0.02291	12	17.404	994	11	0.02261	0.493	0.02261	11	14.286	994	10	NA	NA	NA	0	0	994	0	DecyderMS - Maxquant - OpenMS - PEAKS	DecyderMS - Maxquant - OpenMS - PEAKS
SHSA6_HUMAN	Q6ZSJ9	Protein shisa-6 homolog	SHISA6	1.031	0.04065	0.04065	1	2.4	500	1	NA	NA	NA	1	2.4	500	1	0.00152	0.674	0.00152	1	2.4	500	1	0.00978	0.521	0.00978	1	2.4	500	1	NA	NA	NA	0	0	500	0	DecyderMS - OpenMS - PEAKS	DecyderMS - OpenMS - PEAKS
SMOC1_HUMAN	Q9H4F8	SPARC-related modular calcium-binding protein 1 (Secreted modular calcium-binding protein 1) (SMOC-1)	SMOC1	NA	NA	NA	1	2.304	434	1	0.000662	0.6815	0.01593	2	5.069	434	2	0.00204	0.696	0.00204	3	7.604	434	3	4.31e-06	0.9245	0.00153	2	5.069	434	2	NA	NA	NA	0	0	434	0	Maxquant - OpenMS - PEAKS	Maxquant - OpenMS - PEAKS
SNX7_HUMAN	Q9UNH6	Sorting nexin-7	SNX7	0.472	0.02902	0.02902	1	2.584	387	1	NA	NA	NA	0	0	387	0	NA	NA	NA	0	0	387	0	NA	NA	NA	0	0	387	0	NA	NA	NA	0	0	387	0	DecyderMS	DecyderMS
SODC_HUMAN	P00441	Superoxide dismutase [Cu-Zn] (EC 1.15.1.1) (Superoxide dismutase 1) (hSod1)	SOD1	NA	NA	NA	5	53.896	154	5	NA	NA	NA	6	69.481	154	6	NA	NA	NA	8	48.052	154	5	NA	NA	NA	9	54.545	154	6	0.04369	0.241	0.04369	5	38.961	154	4	Sieve	Sieve
SPRC_HUMAN	P09486	SPARC (Basement-membrane protein 40) (BM-40) (Osteonectin) (ON) (Secreted protein acidic and rich in cysteine)	SPARC ON	0.652	3.06e-05	0.015245	11	40.594	303	11	0.005646	0.4775	0.031495	13	47.855	303	13	0.000404	0.445	0.025455	15	33.663	303	11	0.000734	0.414	0.033445	19	47.855	303	14	0.007938	0.3985	0.031855	2	7.591	303	2	DecyderMS - Maxquant - OpenMS - PEAKS - Sieve	DecyderMS - Maxquant - OpenMS - PEAKS - Sieve
SPRL1_HUMAN	Q14515	SPARC-like protein 1 (High endothelial venule protein) (Hevin) (MAST 9)	SPARCL1	0.55	0.000585	0.03311	26	58.133	664	26	0.001674	0.436	0.03143	36	62.952	664	36	0.000329	0.49	0.02833	49	46.386	664	27	3.74e-05	0.448	0.0132	92	63.253	664	44	NA	NA	NA	18	31.175	664	15	DecyderMS - Maxquant - OpenMS - PEAKS	DecyderMS - Maxquant - OpenMS - PEAKS
SV421_HUMAN	Q4FZB7	Histone-lysine N-methyltransferase SUV420H1 (EC 2.1.1.43) (Lysine N-methyltransferase 5B) (Suppressor of variegation 4-20 homolog 1) (Su(var)4-20 homolog 1) (Suv4-20h1)	SUV420H1 KMT5B CGI-85	NA	NA	NA	0	0	885	0	NA	NA	NA	0	0	885	0	0.00417	0.464	0.00417	6	2.147	885	1	NA	NA	NA	0	0	885	0	NA	NA	NA	0	0	885	0	OpenMS	OpenMS
TAGL_HUMAN	Q01995	Transgelin (22 kDa actin-binding protein) (Protein WS3-10) (Smooth muscle protein 22-alpha) (SM22-alpha)	TAGLN SM22 WS3-10	NA	NA	NA	1	6.468	201	1	NA	NA	NA	2	11.94	201	2	0.01163	0.409	0.01163	2	11.94	201	2	NA	NA	NA	2	11.94	201	2	NA	NA	NA	1	6.468	201	1	OpenMS	OpenMS
TETN_HUMAN	P05452	Tetranectin (TN) (C-type lectin domain family 3 member B) (Plasminogen kringle 4-binding protein)	CLEC3B TNA	NA	NA	NA	8	39.109	202	8	NA	NA	NA	11	68.317	202	11	NA	NA	NA	18	53.96	202	10	NA	NA	NA	21	68.317	202	11	0.00928	2.544	0.00928	10	42.574	202	8	Sieve	Sieve
TGON2_HUMAN	O43493	Trans-Golgi network integral membrane protein 2 (TGN38 homolog) (TGN46) (TGN48) (Trans-Golgi network protein TGN51)	TGOLN2 TGN46 TGN51	NA	NA	NA	1	2.917	480	1	0.010468	0.4825	0.037225	5	11.875	480	5	0.002242	0.548	0.0231	4	9.583	480	4	0.004192	0.5575	0.02204	5	11.875	480	5	NA	NA	NA	0	0	480	0	Maxquant - OpenMS - PEAKS	Maxquant - OpenMS - PEAKS
THIO_HUMAN	P10599	Thioredoxin (Trx) (ATL-derived factor) (ADF) (Surface-associated sulphydryl protein) (SASP)	TXN TRDX TRX TRX1	0.397	0.02115	0.02115	1	12.381	105	1	NA	NA	NA	2	20.952	105	2	0.01934	0.369	0.01934	2	20.952	105	2	0.05	0.29	0.05	2	20.952	105	2	NA	NA	NA	0	0	105	0	DecyderMS - OpenMS - PEAKS	DecyderMS - OpenMS
TICN1_HUMAN	Q08629	Testican-1 (Protein SPOCK)	SPOCK1 SPOCK TIC1 TICN1	0.775	0.03954	0.03954	5	16.173	439	5	NA	NA	NA	7	18.223	439	7	NA	NA	NA	3	9.112	439	3	0.000127	0.736	0.01684	9	21.412	439	9	NA	NA	NA	0	0	439	0	DecyderMS - PEAKS	DecyderMS - PEAKS
TICN2_HUMAN	Q92563	Testican-2 (SPARC/osteonectin, CWCV, and Kazal-like domains proteoglycan 2)	SPOCK2 KIAA0275 TICN2 UNQ269/PRO306	0.902	0.001457	0.014955	4	12.736	424	4	0.006602	0.5365	0.032885	5	14.623	424	5	0.00862	0.61	0.00862	4	12.5	424	4	0.004499	0.651	0.02555	4	12.5	424	4	NA	NA	NA	0	0	424	0	DecyderMS - Maxquant - OpenMS - PEAKS	DecyderMS - Maxquant - OpenMS - PEAKS
TITIN_HUMAN	Q8WZ42	Titin (EC 2.7.11.1) (Connectin) (Rhabdomyosarcoma antigen MU-RMS-40.14)	TTN	0.936	0.03913	0.03913	1	0.026	34350	1	NA	NA	NA	0	0	34350	0	NA	NA	NA	7	0.268	34350	6	NA	NA	NA	0	0	34350	0	NA	NA	NA	1	0.026	34350	1	DecyderMS	DecyderMS
TPIS_HUMAN	P60174	Triosephosphate isomerase (TIM) (EC 5.3.1.1) (Triose-phosphate isomerase)	TPI1 TPI	NA	NA	NA	6	36.014	286	6	NA	NA	NA	13	68.531	286	13	0.04839	0.567	0.04839	14	52.797	286	12	NA	NA	NA	14	56.993	286	12	NA	NA	NA	0	0	286	0	OpenMS	OpenMS
TPP1_HUMAN	O14773	Tripeptidyl-peptidase 1 (TPP-1) (EC 3.4.14.9) (Cell growth-inhibiting gene 1 protein) (Lysosomal pepstatin-insensitive protease) (LPIC) (Tripeptidyl aminopeptidase) (Tripeptidyl-peptidase I) (TPP-I)	TPP1 CLN2 GIG1 UNQ267/PRO304	NA	NA	NA	2	7.993	563	2	NA	NA	NA	3	9.591	563	3	0.00147	1.621	0.00147	5	13.144	563	5	0.02485	1.131	0.02485	6	16.163	563	6	NA	NA	NA	0	0	563	0	OpenMS - PEAKS	OpenMS - PEAKS
VAS1_HUMAN	Q15904	V-type proton ATPase subunit S1 (V-ATPase subunit S1) (Protein XAP-3) (V-ATPase Ac45 subunit) (V-ATPase S1 accessory protein) (Vacuolar proton pump subunit S1)	ATP6AP1 ATP6IP1 ATP6S1 VATPS1 XAP3	0.354	0.03702	0.03702	7	25.532	470	7	NA	NA	NA	6	18.511	470	6	0.02796	0.379	0.02796	9	18.511	470	6	NA	NA	NA	12	21.489	470	8	NA	NA	NA	2	5.745	470	2	DecyderMS - OpenMS	DecyderMS - OpenMS
VTDB_HUMAN	P02774	Vitamin D-binding protein (DBP) (VDB) (Gc-globulin) (Group-specific component)	GC	NA	NA	NA	32	76.16	474	32	NA	NA	NA	35	79.536	474	35	0.03197	-1.063	0.03197	48	74.262	474	30	NA	NA	NA	96	82.278	474	41	NA	NA	NA	22	52.954	474	19	OpenMS	OpenMS
VTNC_HUMAN	P04004	Vitronectin (VN) (S-protein) (Serum-spreading factor) (V75) [Cleaved into: Vitronectin V65 subunit; Vitronectin V10 subunit; Somatomedin-B]	VTN	-0.429	0.02936	0.02936	6	17.992	478	6	NA	NA	NA	10	24.895	478	10	0.01606	-0.389	0.01606	15	23.222	478	9	0.006803	-0.376	0.03279	19	25.941	478	11	0.03633	-0.367	0.03633	6	14.226	478	5	DecyderMS - OpenMS - PEAKS - Sieve	DecyderMS - OpenMS - PEAKS - Sieve
YIPF3_HUMAN	Q9GZM5	Protein YIPF3 (Killer lineage protein 1) (Natural killer cell-specific antigen KLIP1) (YIP1 family member 3) [Cleaved into: Protein YIPF3, 36 kDa form III]	YIPF3 C6orf109 KLIP1	NA	NA	NA	1	2.857	350	1	NA	NA	NA	1	2.857	350	1	0.01672	0.596	0.01672	2	6.286	350	2	NA	NA	NA	1	2.857	350	1	NA	NA	NA	1	2.857	350	1	OpenMS	OpenMS
ZA2G_HUMAN	P25311	Zinc-alpha-2-glycoprotein (Zn-alpha-2-GP) (Zn-alpha-2-glycoprotein)	AZGP1 ZAG ZNGP1	-0.833	1.14e-11	0.00033	7	30.872	298	7	2.05e-14	-0.684	0.00195	12	46.98	298	12	9.6e-12	-0.6515	0.01365	13	42.953	298	10	0	-0.752	0.00145	13	42.953	298	11	4.99e-08	-0.606	0.00094	4	12.752	298	3	DecyderMS - Maxquant - OpenMS - PEAKS - Sieve	DecyderMS - Maxquant - OpenMS - PEAKS - Sieve
ZFHX2_HUMAN	Q9C0A1	Zinc finger homeobox protein 2 (Zinc finger homeodomain protein 2) (ZFH-2)	ZFHX2 KIAA1056 KIAA1762 ZNF409	NA	NA	NA	0	0	2572	0	NA	NA	NA	0	0	2572	0	0.02654	0.481	0.02654	1	1.439	2572	1	NA	NA	NA	0	0	2572	0	NA	NA	NA	0	0	2572	0	OpenMS	OpenMS
ZN695_HUMAN	Q8IW36	Zinc finger protein 695 (Zinc finger protein SBZF3)	ZNF695	NA	NA	NA	0	0	515	0	NA	NA	NA	0	0	515	0	0.00796	0.828	0.00796	1	3.301	515	1	NA	NA	NA	0	0	515	0	NA	NA	NA	0	0	515	0	OpenMS	OpenMS
