# Supplementary material for: Analysis of the Cerebrospinal Fluid Proteome in Alzheimer's Disease
Source: PLoS One. 2016 Mar 7;11(3):e0150672. doi: 10.1371/journal.pone.0150672 (PMC4780771; doi:10.1371/journal.pone.0150672)
Supplement: S5 Table — (XLSX) [file pone.0150672.s036.xlsx]

## Sheet: Sheet1
S5 Table. Correlation of the highest correlated peptide-antibody pair between Mass spectrometry and antibody-based technique (DecyderMS, Maxquant, OpenMS, PEAKS, and Sieve programs quantification using different normalization methods). Bold and underline proteins are overlapping between the five programs.
DecyderMS
	Raw data			Spiked-in			Median			Reference
Protein (Uniprot ID)	Peptide	Antibody	Correlation	Peptide	Antibody	Correlation	Peptide	Antibody	Correlation	Peptide	Antibody	Correlation
7B2_HUMAN	EFQLHQHLFDPEHDYPGLGK	HPA013136_SCG5	0.839	EFQLHQHLFDPEHDYPGLGK	HPA013136_SCG5	0.876	EFQLHQHLFDPEHDYPGLGK	HPA013136_SCG5	0.551	EFQLHQHLFDPEHDYPGLGK	HPA013136_SCG5	0.554
A2GL_HUMAN	DLLLPQPDLR	HPA001888_LRG1	0.889	LQELHLSSNGLESLSPEFLRPVPQLR	HPA001888_LRG1	0.931	LQELHLSSNGLESLSPEFLRPVPQLR	HPA001888_LRG1	0.859	LQELHLSSNGLESLSPEFLRPVPQLR	HPA001888_LRG1	0.857
AMBP_HUMAN	TVAACNLPIVR	HPA001497_AMBP	0.763	CVLFPYGGCQGNGNK	HPA001497_AMBP	0.694	CVLFPYGGCQGNGNK	HPA001497_AMBP	0.495	CVLFPYGGCQGNGNK	HPA001497_AMBP	0.534
APLP1_HUMAN	VIALINDQR	HPA001489_APLP1	0.914	CLPGEFVSEALLVPEGCR	HPA001489_APLP1	0.896	CLPGEFVSEALLVPEGCR	HPA001489_APLP1	0.829	CLPGEFVSEALLVPEGCR	HPA001489_APLP1	0.844
APLP2_HUMAN	EMIFNAER	HPA060000_APLP2	0.739	EMIFNAER	HPA060000_APLP2	0.681	EMIFNAER	HPA039319_APLP2	0.101	EMIFNAER	HPA039319_APLP2	0.163
APOH_HUMAN	TFYEPGEEITYSCKPGYVSR	HPA003732_APOH	0.816	TFYEPGEEITYSCKPGYVSR	HPA003732_APOH	0.857	TFYEPGEEITYSCKPGYVSR	HPA003732_APOH	0.752	TFYEPGEEITYSCKPGYVSR	HPA003732_APOH	0.76
C163A_HUMAN	LVGGDIPCSGR	HPA051974_CD163	0.152	LVGGDIPCSGR	HPA051974_CD163	0.312	LVGGDIPCSGR	HPA046404_CD163	-0.023	LVGGDIPCSGR	HPA051974_CD163	0.049
C1QB_HUMAN	LEQGENVFLQATDK	HPA052116_C1QB	0.894	TINVPLRR	HPA052116_C1QB	0.906	VPGLYYFTYHASSR	HPA052116_C1QB	0.853	VPGLYYFTYHASSR	HPA052116_C1QB	0.856
C1QC_HUMAN	FQSVFTVTR	HPA001471_C1QC	0.7	FQSVFTVTR	HPA001471_C1QC	0.762	FQSVFTVTR	HPA001471_C1QC	0.457	FQSVFTVTR	HPA001471_C1QC	0.512
C1RL_HUMAN	WILTAAHTIYPK	HPA011984_C1RL	0.435	WILTAAHTIYPK	HPA011984_C1RL	0.575	WILTAAHTIYPK	HPA011984_C1RL	0.181	WILTAAHTIYPK	HPA011984_C1RL	0.254
C1S_HUMAN	TNFDNDIALVR	HPA018852_C1S	0.868	NYVDWIMK	HPA018852_C1S	0.924	QFGPYCGHGFPGPLNIETK	HPA018852_C1S	0.6	QFGPYCGHGFPGPLNIETK	HPA018852_C1S	0.646
C99L2_HUMAN	DLEDIVGGGEYKPDK	HPA038783_CD99L2	0.665	DLEDIVGGGEYKPDK	HPA038783_CD99L2	0.759	DLEDIVGGGEYKPDK	HPA038783_CD99L2	0.158	DLEDIVGGGEYKPDK	HPA038783_CD99L2	0.196
CADM3_HUMAN	DHEDSSLQWSNPAQQTLYFGEK	HPA002981_CADM3	0.736	DHEDSSLQWSNPAQQTLYFGEK	HPA002981_CADM3	0.883	DHEDSSLQWSNPAQQTLYFGEK	HPA002981_CADM3	0.377	DHEDSSLQWSNPAQQTLYFGEK	HPA002981_CADM3	0.439
CO1A1_HUMAN	VLCDDVICDETK	HPA011795_COL1A1	0.333	VLCDDVICDETK	HPA008405_COL1A1	0.46	VLCDDVICDETK	HPA011795_COL1A1	0.387	VLCDDVICDETK	HPA011795_COL1A1	0.383
CO6A1_HUMAN	YLIVVTDGHPLEGYKEPCGGLEDAVNEAK	HPA019142_COL6A1	0.693	YLIVVTDGHPLEGYKEPCGGLEDAVNEAK	HPA019142_COL6A1	0.781	DTTPLNVLCSPGIQVVSVGIK	HPA019142_COL6A1	0.563	DTTPLNVLCSPGIQVVSVGIK	HPA019142_COL6A1	0.574
DAG1_HUMAN	KVVENGALLSWK	HPA003135_DAG1	0.855	EALPSWLHWDSQSHTLEGLPLDTDK	HPA003135_DAG1	0.888	EALPSWLHWDSQSHTLEGLPLDTDK	HPA003135_DAG1	0.651	EALPSWLHWDSQSHTLEGLPLDTDK	HPA003135_DAG1	0.672
FA12_HUMAN	LHEAFSPVSYQHDLALLR	HPA007383_F12	0.337	LHEAFSPVSYQHDLALLR	HPA007383_F12	0.384	LHEAFSPVSYQHDLALLR	HPA007383_F12	-0.125	LHEAFSPVSYQHDLALLR	HPA007383_F12	-0.08
FBLN3_HUMAN	DIDECDIVPDACK	HPA062231_EFEMP1	0.742	SGNENGEFYLR	HPA062231_EFEMP1	0.697	SGNENGEFYLR	HPA062231_EFEMP1	0.445	SGNENGEFYLR	HPA062231_EFEMP1	0.468
FCGBP_HUMAN	VPAAYAGSLCGLCGNYNQDPADDLK	HPA003517_FCGBP	0.461	VPAAYAGSLCGLCGNYNQDPADDLK	HPA003517_FCGBP	0.504	VPAAYAGSLCGLCGNYNQDPADDLK	HPA003517_FCGBP	0.235	VPAAYAGSLCGLCGNYNQDPADDLK	HPA003517_FCGBP	0.237
FGFR2_HUMAN	DAAVISWTK	HPA010693_FGFR2	0.74	DAAVISWTK	HPA010693_FGFR2	0.81	DAAVISWTK	HPA010693_FGFR2	0.289	DAAVISWTK	HPA010693_FGFR2	0.337
HEP2_HUMAN	FAFNLYR	HPA055767_SERPIND1	-0.358	FAFNLYR	HPA055767_SERPIND1	-0.213	FAFNLYR	HPA055767_SERPIND1	-0.889	FAFNLYR	HPA055767_SERPIND1	-0.881
LUM_HUMAN	LPSGLPVSLLTLYLDNNK	HPA001522_LUM	0.152	LPSGLPVSLLTLYLDNNK	HPA001522_LUM	0.065	LPSGLPVSLLTLYLDNNK	HPA001522_LUM	0.223	LPSGLPVSLLTLYLDNNK	HPA001522_LUM	0.222
LYSC_HUMAN	TPGAVNACHLSCSALLQDNIADAVACAK	HPA048284_LYZ	0.24	TPGAVNACHLSCSALLQDNIADAVACAK	HPA048284_LYZ	0.317	GISLANWMCLAK	HPA048284_LYZ	0.053	GISLANWMCLAK	HPA048284_LYZ	0.077
MTUS2_HUMAN	IQVLQQQNEDLKAR	HPA031474_MTUS2	-0.389	IQVLQQQNEDLKAR	HPA031473_MTUS2	-0.046	IQVLQQQNEDLKAR	HPA031475_MTUS2	-0.218	IQVLQQQNEDLKAR	HPA031475_MTUS2	-0.199
MUC18_HUMAN	EVTVPVFYPTEK	HPA008848_MCAM	0.827	VWLEVEPVGMLK	HPA008848_MCAM	0.793	VWLEVEPVGMLK	HPA063834_MCAM	0.574	VWLEVEPVGMLK	HPA063834_MCAM	0.605
P3IP1_HUMAN	NPDEDPRGPWCYVSGEAGVPEK	HPA007353_PIK3IP1	0.859	NPDEDPRGPWCYVSGEAGVPEK	HPA007353_PIK3IP1	0.951	NPDEDPRGPWCYVSGEAGVPEK	HPA007353_PIK3IP1	0.277	NPDEDPRGPWCYVSGEAGVPEK	HPA007353_PIK3IP1	0.375
PGRP2_HUMAN	TFTLLDPK	HPA046311_PGLYRP2	0.771	AGLLRPDYALLGHR	HPA046311_PGLYRP2	0.858	TDCPGDALFDLLR	HPA046311_PGLYRP2	0.801	TDCPGDALFDLLR	HPA046311_PGLYRP2	0.799
PTPRZ_HUMAN	TSLENTFIHNTGK	HPA015103_PTPRZ1	0.189	TSLENTFIHNTGK	HPA015103_PTPRZ1	0.403	TSLENTFIHNTGK	HPA015103_PTPRZ1	-0.481	TSLENTFIHNTGK	HPA015103_PTPRZ1	-0.468
S38AA_HUMAN	AGGNQAASQLEEAGR	HPA024631_SLC38A10	0.382	AGGNQAASQLEEAGR	HPA024631_SLC38A10	0.445	AGGNQAASQLEEAGR	HPA024631_SLC38A10	-0.349	AGGNQAASQLEEAGR	HPA024631_SLC38A10	-0.311
SEZ6_HUMAN	LLNHHPLLEEFLQEGLEK	HPA011777_SEZ6	0.488	LLNHHPLLEEFLQEGLEK	HPA011777_SEZ6	0.619	LLNHHPLLEEFLQEGLEK	HPA011777_SEZ6	0.388	LLNHHPLLEEFLQEGLEK	HPA011777_SEZ6	0.399
SODC_HUMAN	GDGPVQGIINFEQK	HPA001401_SOD1	0.795	DGVADVSIEDSVISLSGDHCIIGR	HPA001401_SOD1	0.758	HVGDLGNVTADKDGVADVSIEDSVISLSGDHCIIGR	HPA001401_SOD1	0.351	HVGDLGNVTADKDGVADVSIEDSVISLSGDHCIIGR	HPA001401_SOD1	0.382
SPRC_HUMAN	LHLDYIGPCK	HPA003020_SPARC	0.538	YIPPCLDSELTEFPLR	HPA003020_SPARC	0.768	YIPPCLDSELTEFPLR	HPA007369_SPARC	-0.182	YIPPCLDSELTEFPLR	HPA007369_SPARC	-0.14
VAS1_HUMAN	SEDVPYTAALTAVRPSR	HPA002851_ATP6AP1	0.85	EVLTGNDEVIGQVLSTLK	HPA005496_ATP6AP1	0.911	LGASPLHVDLATLR	HPA002851_ATP6AP1	0.619	LGASPLHVDLATLR	HPA002851_ATP6AP1	0.675
YIPF3_HUMAN	DIPAMLPAAR	HPA014859_YIPF3	0.311	QVADQMWQAGKR	HPA015030_YIPF3	0.491	QVADQMWQAGKR	HPA015030_YIPF3	0.365	QVADQMWQAGKR	HPA015030_YIPF3	0.402
Maxquant software
	Raw data			Spiked-in			Median			Reference
Protein (Uniprot ID)	Peptide	Antibody	Correlation	Peptide	Antibody	Correlation	Peptide	Antibody	Correlation	Peptide	Antibody	Correlation
7B2_HUMAN	TADDGCLENTPDTAEFSR	HPA013136_SCG5	0.845	TADDGCLENTPDTAEFSR	HPA013136_SCG5	0.9	EFQLHQHLFDPEHDYPGLGK	HPA013136_SCG5	0.723	EFQLHQHLFDPEHDYPGLGK	HPA013136_SCG5	0.625
A2GL_HUMAN	DLLLPQPDLR	HPA001888_LRG1	0.892	TLDLGENQLETLPPDLLR	HPA001888_LRG1	0.921	DGFDISGNPWICDQNLSDLYR	HPA001888_LRG1	0.863	DGFDISGNPWICDQNLSDLYR	HPA001888_LRG1	0.862
AMBP_HUMAN	TVAACNLPIVR	HPA001497_AMBP	0.757	ECLQTCR	HPA001497_AMBP	0.74	ECLQTCR	HPA001497_AMBP	0.694	ECLQTCR	HPA001497_AMBP	0.754
APLP1_HUMAN	QMYPELQIAR	HPA001489_APLP1	0.902	EWAMADNQSK	HPA001489_APLP1	0.893	CLPGEFVSEALLVPEGCR	HPA001489_APLP1	0.88	CLPGEFVSEALLVPEGCR	HPA028970_APLP1	0.806
APLP2_HUMAN	VGGLEEERESVGPLR	HPA060000_APLP2	0.794	VGGLEEERESVGPLR	HPA060000_APLP2	0.764	VGGLEEERESVGPLR	HPA060000_APLP2	0.563	VGGLEEERESVGPLR	HPA060000_APLP2	0.479
APOH_HUMAN	TCPKPDDLPFSTVVPLK	HPA003732_APOH	0.82	TCPKPDDLPFSTVVPLK	HPA003732_APOH	0.829	KATVVYQGER	HPA003732_APOH	0.746	KATVVYQGER	HPA003732_APOH	0.828
C163A_HUMAN	GPDTLWQCPSSPWEK	HPA051974_CD163	0.343	GPDTLWQCPSSPWEK	HPA051974_CD163	0.487	GPDTLWQCPSSPWEK	HPA051974_CD163	0.413	GPDTLWQCPSSPWEK	HPA051974_CD163	0.553
C1QB_HUMAN	LEQGENVFLQATDK	HPA052116_C1QB	0.879	LEQGENVFLQATDK	HPA052116_C1QB	0.878	TINVPLRR	HPA052116_C1QB	0.756	FDHVITN(de)MNNNYEPR	HPA052116_C1QB	0.697
C1QC_HUMAN	QTHQPPAPNSLIR	HPA001471_C1QC	0.707	QTHQPPAPNSLIR	HPA001471_C1QC	0.754	QTHQPPAPNSLIR	HPA001471_C1QC	0.593	QTHQPPAPNSLIR	HPA001471_C1QC	0.595
C1RL_HUMAN	LGNFPWQAFTSIHGR	HPA011984_C1RL	0.714	LGNFPWQAFTSIHGR	HPA011984_C1RL	0.755	LGNFPWQAFTSIHGR	HPA011984_C1RL	0.737	LGNFPWQAFTSIHGR	HPA011984_C1RL	0.743
C1S_HUMAN	TNFDNDIALVR	HPA018852_C1S	0.879	VEDPESTLFGSVIR	HPA018852_C1S	0.918	QFGPYCGHGFPGPLNIETK	HPA018852_C1S	0.832	SSNNPHSPIVEEFQVPYNK	HPA018852_C1S	0.788
CADM3_HUMAN	DHEDSSLQWSNPAQQTLYFGEK	HPA002981_CADM3	0.7	DHEDSSLQWSNPAQQTLYFGEK	HPA002981_CADM3	0.84	DHEDSSLQWSNPAQQTLYFGEK	HPA002981_CADM3	0.437	DHEDSSLQWSNPAQQTLYFGEK	HPA002981_CADM3	0.41
CO1A1_HUMAN	SLSQQIENIR	HPA012111_COL1A1	0.584	SLSQQIENIR	HPA012111_COL1A1	0.678	SLSQQIENIR	HPA012111_COL1A1	0.224	SLSQQIENIR	HPA012111_COL1A1	0.11
CO6A1_HUMAN	DTTPLNVLCSPGIQVVSVGIK	HPA019142_COL6A1	0.73	DTTPLNVLCSPGIQVVSVGIK	HPA019142_COL6A1	0.75	DTTPLNVLCSPGIQVVSVGIK	HPA019142_COL6A1	0.673	DTTPLNVLCSPGIQVVSVGIK	HPA019142_COL6A1	0.676
DAG1_HUMAN	LGCSLNQNSVPDIHGVEAPAR	HPA003135_DAG1	0.862	LGCSLNQNSVPDIHGVEAPAR	HPA003135_DAG1	0.888	LFDMSAFMAGPGNAK	HPA003135_DAG1	0.625	LFDMSAFMAGPGNAK	HPA003135_DAG1	0.542
FA12_HUMAN	TNPCLHGGR	HPA007383_F12	0.46	TNPCLHGGR	HPA007383_F12	0.464	TNPCLHGGR	HPA007383_F12	0.135	TNPCLHGGR	HPA007383_F12	0.058
FBLN3_HUMAN	CVNHYGGYLCLPK	HPA062231_EFEMP1	0.783	CVNHYGGYLCLPK	HPA062231_EFEMP1	0.813	QTSPVSAMLVLVK	HPA062231_EFEMP1	0.638	QTSPVSAMLVLVK	HPA062231_EFEMP1	0.619
FCGBP_HUMAN	AISGLTIDGHAVGAK	HPA003517_FCGBP	0.472	AISGLTIDGHAVGAK	HPA003517_FCGBP	0.495	AISGLTIDGHAVGAK	HPA003517_FCGBP	0.273	AISGLTIDGHAVGAK	HPA003517_FCGBP	0.243
FGFR2_HUMAN	DAAVISWTK	HPA010693_FGFR2	0.787	DAAVISWTK	HPA010693_FGFR2	0.878	DAAVISWTK	HPA010693_FGFR2	0.484	DAAVISWTK	HPA010693_FGFR2	0.386
GP158_HUMAN	ASASDSSAPWSR	HPA058427_GPR158	0.395	ASASDSSAPWSR	HPA058427_GPR158	0.43	ASASDSSAPWSR	HPA058427_GPR158	0.321	ASASDSSAPWSR	HPA058427_GPR158	0.314
HEP2_HUMAN	QFPILLDFK	HPA055767_SERPIND1	0.847	QFPILLDFK	HPA055767_SERPIND1	0.841	QFPILLDFK	HPA055767_SERPIND1	0.751	QFPILLDFK	HPA055767_SERPIND1	0.712
LDHB_HUMAN	SLADELALVDVLEDK	HPA019007_LDHB	0.631	SLADELALVDVLEDK	HPA019007_LDHB	0.715	SLADELALVDVLEDK	HPA019007_LDHB	0.389	SLADELALVDVLEDK	HPA019007_LDHB	0.332
LUM_HUMAN	LPSGLPVSLLTLYLDNNK	HPA001522_LUM	0.039	LPSGLPVSLLTLYLDNNK	HPA001522_LUM	-0.007	LPSGLPVSLLTLYLDNNK	HPA001522_LUM	0.072	SLEYLDLSFNQIAR	HPA001522_LUM	0.126
LYSC_HUMAN	GISLANWMCLAK	HPA048284_LYZ	0.329	GISLANWMCLAK	HPA048284_LYZ	0.387	GISLANWMCLAK	HPA048284_LYZ	0.275	GISLANWMCLAK	HPA048284_LYZ	0.227
MUC18_HUMAN	EVTVPVFYPTEK	HPA008848_MCAM	0.855	EVTVPVFYPTEK	HPA008848_MCAM	0.82	VWLEVEPVGMLK	HPA008848_MCAM	0.759	EDKDAQFYCELNYR	HPA063834_MCAM	0.619
NSG1_HUMAN	LSEQETEAAEK	HPA035775_NSG1	0.687	LSEQETEAAEK	HPA035775_NSG1	0.723	LSEQETEAAEK	HPA035775_NSG1	0.202	LSEQETEAAEK	HPA035775_NSG1	0.055
P3IP1_HUMAN	GPWCYVSGEAGVPEK	HPA007353_PIK3IP1	0.836	GPWCYVSGEAGVPEK	HPA007353_PIK3IP1	0.905	GPWCYVSGEAGVPEK	HPA007353_PIK3IP1	0.538	GPWCYVSGEAGVPEK	HPA007353_PIK3IP1	0.442
PGRP2_HUMAN	TFTLLDPK	HPA046311_PGLYRP2	0.795	TFTLLDPK	HPA046311_PGLYRP2	0.872	EFTEAFLGCPAIHPR	HPA046311_PGLYRP2	0.775	EFTEAFLGCPAIHPR	HPA046311_PGLYRP2	0.831
PTPRZ_HUMAN	TSLENTFIHNTGK	HPA015103_PTPRZ1	0.445	TSLENTFIHNTGK	HPA015103_PTPRZ1	0.549	TSLENTFIHNTGK	HPA015103_PTPRZ1	0.047	TSLENTFIHNTGK	HPA015103_PTPRZ1	0.026
SEZ6_HUMAN	RPAYGDVTVTSLHPGGSAR	HPA011777_SEZ6	0.352	RPAYGDVTVTSLHPGGSAR	HPA011777_SEZ6	0.479	VTSCHDPGDVEHSR	HPA007703_SEZ6	0.222	VTSCHDPGDVEHSR	HPA007703_SEZ6	0.228
SHSA6_HUMAN	TLSAGGAAVGGR	HPA023381_SHISA6	0.064	TLSAGGAAVGGR	HPA053020_SHISA6	0.253	TLSAGGAAVGGR	HPA023381_SHISA6	0.14	TLSAGGAAVGGR	HPA023381_SHISA6	0.183
SODC_HUMAN	GDGPVQGIINFEQK	HPA001401_SOD1	0.763	HVGDLGNVTADK	HPA001401_SOD1	0.833	GDGPVQGIINFEQK	HPA001401_SOD1	0.659	GDGPVQGIINFEQK	HPA001401_SOD1	0.603
SPRC_HUMAN	LHLDYIGPCK	HPA003020_SPARC	0.607	LHLDYIGPCK	HPA003020_SPARC	0.807	FFETCDLDNDK	HPA007369_SPARC	0.067	FFETCDLDNDK	HPA007369_SPARC	-0.065
VAS1_HUMAN	SEDVPYTAALTAVRPSR	HPA002851_ATP6AP1	0.817	LGASPLHVDLATLR	HPA055115_ATP6AP1	0.892	LSIEDFTAYGGVFGNK	HPA002851_ATP6AP1	0.729	LSIEDFTAYGGVFGNK	HPA002851_ATP6AP1	0.696
YIPF3_HUMAN	DIPAMLPAAR	HPA014859_YIPF3	0.247	DIPAMLPAAR	HPA014859_YIPF3	0.586	DIPAMLPAAR	HPA015030_YIPF3	-0.103	DIPAMLPAAR	HPA015030_YIPF3	0.046
OpenMS software
	Raw data			Spiked-in			Median			Reference
Protein (Uniprot ID)	Peptide	Antibody	Correlation	Peptide	Antibody	Correlation	Peptide	Antibody	Correlation	Peptide	Antibody	Correlation
7B2_HUMAN	TADDGC(Carbamidomethyl)LENTPDTAEFSR	HPA013136_SCG5	0.866	TADDGC(Carbamidomethyl)LENTPDTAEFSR	HPA013136_SCG5	0.935	KSVPHFSDEDKDPE	HPA013136_SCG5	0.476	KSVPHFSDEDKDPE	HPA013136_SCG5	0.426
A2GL_HUMAN	TLDLGENQLETLPPDLLR	HPA001888_LRG1	0.912	TLDLGENQLETLPPDLLR	HPA001888_LRG1	0.934	ENQLEVLEVSWLHGLK	HPA001888_LRG1	0.868	ENQLEVLEVSWLHGLK	HPA001888_LRG1	0.845
AMBP_HUMAN	EYC(Carbamidomethyl)GVPGDGDEELLR	HPA001497_AMBP	0.762	EC(Carbamidomethyl)LQTC(Carbamidomethyl)R	HPA001497_AMBP	0.739	AFIQLWAFDAVK	HPA001497_AMBP	0.54	EC(Carbamidomethyl)LQTC(Carbamidomethyl)R	HPA001497_AMBP	0.542
APLP1_HUMAN	VIALINDQR	HPA001489_APLP1	0.912	(Gln->pyro-Glu)QMYPELQIAR	HPA001408_APLP1	0.912	C(Carbamidomethyl)LPGEFVSEALLVPEGC(Carbamidomethyl)R	HPA001489_APLP1	0.913	C(Carbamidomethyl)LPGEFVSEALLVPEGC(Carbamidomethyl)R	HPA001489_APLP1	0.853
APLP2_HUMAN	EMIFNAER	HPA060000_APLP2	0.769	EMIFNAER	HPA060000_APLP2	0.737	EMIFNAER	HPA039319_APLP2	0.256	EMIFNAER	HPA039319_APLP2	0.218
APOH_HUMAN	TC(Carbamidomethyl)PKPDDLPFSTVVPLK	HPA001654_APOH	0.815	TC(Carbamidomethyl)PKPDDLPFSTVVPLK	HPA001654_APOH	0.836	(Ammonia-loss)C(Carbamidomethyl)PFPSRPDN(Deamidated)GFVNYPAKPTLYYK	HPA003732_APOH	0.818	ATFGC(Carbamidomethyl)HDGYSLDGPEEIEC(Carbamidomethyl)TK	HPA003732_APOH	0.765
C163A_HUMAN	LVDGVTEC(Carbamidomethyl)SGR	HPA051974_CD163	0.269	LVDGVTEC(Carbamidomethyl)SGR	HPA051974_CD163	0.478	LVDGVTEC(Carbamidomethyl)SGR	HPA046404_CD163	0.199	LVDGVTEC(Carbamidomethyl)SGR	HPA046404_CD163	0.239
C1QB_HUMAN	LEQGENVFLQATDK	HPA052116_C1QB	0.86	LEQGENVFLQATDK	HPA052116_C1QB	0.907	VPGLYYFTYHASSR	HPA052116_C1QB	0.933	VPGLYYFTYHASSR	HPA052116_C1QB	0.902
C1QC_HUMAN	FQSVFTVTR	HPA001471_C1QC	0.714	FQSVFTVTR	HPA001471_C1QC	0.803	FQSVFTVTR	HPA001471_C1QC	0.483	FQSVFTVTR	HPA001471_C1QC	0.519
C1RL_HUMAN	WILTAAHTIYPK	HPA011984_C1RL	0.454	WILTAAHTIYPK	HPA011984_C1RL	0.597	WILTAAHTIYPK	HPA011984_C1RL	0.185	WILTAAHTIYPK	HPA011984_C1RL	0.26
C1S_HUMAN	SNALDIIFQTDLTGQK	HPA018852_C1S	0.897	SNALDIIFQTDLTGQK	HPA018852_C1S	0.937	SNALDIIFQTDLTGQK	HPA018852_C1S	0.859	SNALDIIFQTDLTGQK	HPA018852_C1S	0.851
C99L2_HUMAN	DLEDIVGGGEYKPDK	HPA038783_CD99L2	0.706	DLEDIVGGGEYKPDK	HPA038783_CD99L2	0.827	DLEDIVGGGEYKPDK	HPA038783_CD99L2	0.226	DLEDIVGGGEYKPDK	HPA038783_CD99L2	0.146
CADM3_HUMAN	DHEDSSLQWSNPAQQTLYFGEK	HPA002981_CADM3	0.744	DHEDSSLQWSNPAQQTLYFGEK	HPA002981_CADM3	0.905	DHEDSSLQWSNPAQQTLYFGEK	HPA002981_CADM3	0.352	DHEDSSLQWSNPAQQTLYFGEK	HPA002981_CADM3	0.37
CO1A1_HUMAN	SLSQQIENIR	HPA012111_COL1A1	0.525	SLSQQIENIR	HPA012111_COL1A1	0.716	SLSQQIENIR	HPA011795_COL1A1	0.129	SLSQQIENIR	HPA011795_COL1A1	0.031
CO6A1_HUMAN	VFSVAITPDHLEPR	HPA019142_COL6A1	0.651	VFSVAITPDHLEPR	HPA019142_COL6A1	0.731	DTTPLNVLC(Carbamidomethyl)SPGIQVVSVGIK	HPA019142_COL6A1	0.383	DTTPLNVLC(Carbamidomethyl)SPGIQVVSVGIK	HPA019142_COL6A1	0.412
DAG1_HUMAN	VTIPTDLIASSGDIIK	HPA003135_DAG1	0.84	VTIPTDLIASSGDIIK	HPA003135_DAG1	0.934	LFDMSAFMAGPGNAK	HPA003135_DAG1	0.378	LFDMSAFMAGPGNAK	HPA003135_DAG1	0.396
FA12_HUMAN	LHEAFSPVSYQHDLALLR	HPA007383_F12	0.367	LHEAFSPVSYQHDLALLR	HPA007383_F12	0.45	LHEAFSPVSYQHDLALLR	HPA007383_F12	-0.056	LHEAFSPVSYQHDLALLR	HPA007383_F12	-0.08
FBLN3_HUMAN	(Gln->pyro-Glu)QTSPVSAMLVLVK	HPA062231_EFEMP1	0.811	(Gln->pyro-Glu)QTSPVSAMLVLVK	HPA062231_EFEMP1	0.823	SVPSDIFQIQATTIYANTINTFR	HPA062231_EFEMP1	0.726	SVPSDIFQIQATTIYANTINTFR	HPA062231_EFEMP1	0.708
FCGBP_HUMAN	VPAAYAGSLC(Carbamidomethyl)GLC(Carbamidomethyl)GNYNQDPADDLK	HPA003517_FCGBP	0.469	VPAAYAGSLC(Carbamidomethyl)GLC(Carbamidomethyl)GNYNQDPADDLK	HPA003517_FCGBP	0.513	VPAAYAGSLC(Carbamidomethyl)GLC(Carbamidomethyl)GNYNQDPADDLK	HPA003517_FCGBP	0.279	VPAAYAGSLC(Carbamidomethyl)GLC(Carbamidomethyl)GNYNQDPADDLK	HPA003517_FCGBP	0.24
FGFR2_HUMAN	DAAVISWTK	HPA010693_FGFR2	0.8	DAAVISWTK	HPA010693_FGFR2	0.878	DAAVISWTK	HPA010693_FGFR2	0.466	DAAVISWTK	HPA010693_FGFR2	0.465
LDHB_HUMAN	SLADELALVDVLEDK	HPA019007_LDHB	0.639	SLADELALVDVLEDK	HPA019007_LDHB	0.73	SLADELALVDVLEDK	HPA019007_LDHB	0.369	SLADELALVDVLEDK	HPA019007_LDHB	0.354
LUM_HUMAN	LPSGLPVSLLTLYLDNNK	HPA001522_LUM	0.091	LPSGLPVSLLTLYLDNNK	HPA001522_LUM	0.038	LPSGLPVSLLTLYLDNNK	HPA001522_LUM	0.168	LPSGLPVSLLTLYLDNNK	HPA001522_LUM	0.204
LYSC_HUMAN	GISLANWMC(Carbamidomethyl)LAK	HPA048284_LYZ	0.202	STDYGIFQINSR	HPA048284_LYZ	0.272	GISLANWMC(Carbamidomethyl)LAK	HPA048284_LYZ	0.051	GISLANWMC(Carbamidomethyl)LAK	HPA048284_LYZ	0.016
MUC18_HUMAN	EVTVPVFYPTEK	HPA008848_MCAM	0.83	VWLEVEPVGMLK	HPA008848_MCAM	0.79	VWLEVEPVGMLK	HPA008848_MCAM	0.576	VWLEVEPVGMLK	HPA063834_MCAM	0.559
P3IP1_HUMAN	NPDEDPRGPWC(Carbamidomethyl)YVSGEAGVPEK	HPA007353_PIK3IP1	0.848	NPDEDPRGPWC(Carbamidomethyl)YVSGEAGVPEK	HPA007353_PIK3IP1	0.952	RPC(Carbamidomethyl)EDLR	HPA007353_PIK3IP1	0.3	RPC(Carbamidomethyl)EDLR	HPA007353_PIK3IP1	0.329
PBIP1_HUMAN	EQ(Deamidated)LEAEAQALRQELER	HPA006762_PBXIP1	0.164	EQ(Deamidated)LEAEAQALRQELER	HPA006762_PBXIP1	0.341	EQ(Deamidated)LEAEAQALRQELER	HPA006762_PBXIP1	-0.211	EQ(Deamidated)LEAEAQALRQELER	HPA006762_PBXIP1	-0.211
PGRP2_HUMAN	AGLLRPDYALLGHR	HPA046311_PGLYRP2	0.738	AGLLRPDYALLGHR	HPA046311_PGLYRP2	0.836	TDC(Carbamidomethyl)PGDALFDLLR	HPA046311_PGLYRP2	0.815	TDC(Carbamidomethyl)PGDALFDLLR	HPA046311_PGLYRP2	0.821
PTPRZ_HUMAN	TSLENTFIHNTGK	HPA015103_PTPRZ1	0.368	TSLENTFIHNTGK	HPA015103_PTPRZ1	0.62	SPSANGLSQ(Deamidated)K	HPA015103_PTPRZ1	-0.249	SPSANGLSQ(Deamidated)K	HPA015103_PTPRZ1	-0.268
S38AA_HUMAN	AGGN(Deamidated)QAASQLEEAGR	HPA024631_SLC38A10	0.563	AGGN(Deamidated)QAASQLEEAGR	HPA024631_SLC38A10	0.774	AGGN(Deamidated)QAASQLEEAGR	HPA021374_SLC38A10	-0.203	AGGN(Deamidated)QAASQLEEAGR	HPA021374_SLC38A10	-0.294
SEZ6_HUMAN	IGPGDVLTFYDGDDLTAR	HPA011777_SEZ6	0.304	IGPGDVLTFYDGDDLTAR	HPA011777_SEZ6	0.488	IGPGDVLTFYDGDDLTAR	HPA012067_SEZ6	0.024	IGPGDVLTFYDGDDLTAR	HPA012067_SEZ6	0.071
SHSA6_HUMAN	TLSAGGAAVGGR	HPA023440_SHISA6	0.236	TLSAGGAAVGGR	HPA023440_SHISA6	0.454	TLSAGGAAVGGR	HPA023381_SHISA6	0.126	TLSAGGAAVGGR	HPA023381_SHISA6	0.225
SODC_HUMAN	LAC(Carbamidomethyl)GVIGIAQ	HPA001401_SOD1	0.858	LAC(Carbamidomethyl)GVIGIAQ	HPA001401_SOD1	0.855	LAC(Carbamidomethyl)GVIGIAQ	HPA001401_SOD1	0.559	LAC(Carbamidomethyl)GVIGIAQ	HPA001401_SOD1	0.565
SPRC_HUMAN	NVLVTLYER	HPA002989_SPARC	0.713	LHLDYIGPC(Carbamidomethyl)K	HPA003020_SPARC	0.905	NVLVTLYER	HPA007369_SPARC	0.298	NVLVTLYER	HPA007369_SPARC	0.265
SV421_HUMAN	NSDSQ(Deamidated)SVSSN(Deamidated)TDADTTQEK	HPA046139_SUV420H1	0.31	NSDSQ(Deamidated)SVSSN(Deamidated)TDADTTQEK	HPA046139_SUV420H1	0.503	NSDSQ(Deamidated)SVSSN(Deamidated)TDADTTQEK	HPA038510_SUV420H1	-0.031	NSDSQ(Deamidated)SVSSN(Deamidated)TDADTTQEK	HPA038510_SUV420H1	0.065
VAS1_HUMAN	LGASPLHVDLATLR	HPA002851_ATP6AP1	0.834	EVLTGNDEVIGQVLSTLK	HPA055115_ATP6AP1	0.92	EVLTGNDEVIGQVLSTLK	HPA002851_ATP6AP1	0.604	EVLTGNDEVIGQVLSTLK	HPA002851_ATP6AP1	0.6
YIPF3_HUMAN	DIPAMLPAAR	HPA014859_YIPF3	0.347	DIPAMLPAAR	HPA014859_YIPF3	0.577	QVADQMWQAGKR	HPA015030_YIPF3	0.33	QVADQMWQAGKR	HPA015030_YIPF3	0.413
ZFHX2_HUMAN	SSEPGGQ(Deamidated)LLESGC(Carbamidomethyl)GLVPPKEIGEPQ(Deamidated)EGPDC(Carbamidomethyl)GHFPPN(Deamidated)D	HPA002546_ZFHX2	0.252	SSEPGGQ(Deamidated)LLESGC(Carbamidomethyl)GLVPPKEIGEPQ(Deamidated)EGPDC(Carbamidomethyl)GHFPPN(Deamidated)D	HPA002546_ZFHX2	0.44	SSEPGGQ(Deamidated)LLESGC(Carbamidomethyl)GLVPPKEIGEPQ(Deamidated)EGPDC(Carbamidomethyl)GHFPPN(Deamidated)D	HPA005146_ZFHX2	0.133	SSEPGGQ(Deamidated)LLESGC(Carbamidomethyl)GLVPPKEIGEPQ(Deamidated)EGPDC(Carbamidomethyl)GHFPPN(Deamidated)D	HPA005146_ZFHX2	0.144
PEAKS software
	Raw data			Spiked-in			Median			Reference
Protein (Uniprot ID)	Peptide	Antibody	Correlation	Peptide	Antibody	Correlation	Peptide	Antibody	Correlation	Peptide	Antibody	Correlation
7B2_HUMAN	TADDGC(+57.02)LENTPDTAEFSR	HPA013136_SCG5	0.854	TADDGC(+57.02)LENTPDTAEFSR	HPA013136_SCG5	0.946	KSVPHFSDEDKDPE	HPA013136_SCG5	0.596	KSVPHFSDEDKDPE	HPA013136_SCG5	0.406
A2GL_HUMAN	TLDLGENQLETLPPDLLR	HPA001888_LRG1	0.918	TLDLGENQLETLPPDLLR	HPA001888_LRG1	0.948	TLDLGENQLETLPPDLLR	HPA001888_LRG1	0.87	DGFDISGNPWIC(+57.02)DQNLSDLYR	HPA001888_LRG1	0.87
AMBP_HUMAN	EYC(+57.02)GVPGDGDEELLR	HPA001497_AMBP	0.767	C(+57.02)VLFPYGGC(+57.02)QGN(+.98)GNK	HPA001497_AMBP	0.737	C(+57.02)VLFPYGGC(+57.02)QGN(+.98)GNK	HPA001497_AMBP	0.605	EC(+57.02)LQTC(+57.02)R	HPA001497_AMBP	0.596
APLP1_HUMAN	GFPFHSSEIQ	HPA001489_APLP1	0.921	SLAGGSPGAAEAPGSAQVAGLC(+57.02)GR	HPA001489_APLP1	0.922	C(+57.02)LPGEFVSEALLVPEGC(+57.02)R	HPA001489_APLP1	0.913	HYQHVAAVDPEK	HPA001489_APLP1	0.871
APLP2_HUMAN	VSIDNWC(+57.02)R	HPA039319_APLP2	0.857	VSIDNWC(+57.02)R	HPA039319_APLP2	0.808	VSIDNWC(+57.02)R	HPA039319_APLP2	0.49	VSIDNWC(+57.02)R	HPA039319_APLP2	0.3
APOH_HUMAN	C(+57.02)SYTEDAQC(+57.02)IDGTIEVPK	HPA003732_APOH	0.848	C(+57.02)SYTEDAQC(+57.02)IDGTIEVPK	HPA003732_APOH	0.874	TFYEPGEEITYSC(+57.02)KPGYVSR	HPA003732_APOH	0.806	FKN(+.98)GMLHGDK	HPA003732_APOH	0.826
C163A_HUMAN	GPDTLWQC(+57.02)PSSPWEK	HPA051974_CD163	0.327	LEVFYN(+.98)GAWGTVGK	HPA051974_CD163	0.484	GPDTLWQC(+57.02)PSSPWEK	HPA051974_CD163	0.34	GPDTLWQC(+57.02)PSSPWEK	HPA051974_CD163	0.439
C1QB_HUMAN	LEQGENVFLQATDK	HPA052116_C1QB	0.885	LEQGENVFLQATDK	HPA052116_C1QB	0.902	TINVPLRR	HPA052116_C1QB	0.917	VPGLYYFTYHASSR	HPA052116_C1QB	0.872
C1QC_HUMAN	FQSVFTVTR	HPA001471_C1QC	0.712	FQSVFTVTR	HPA001471_C1QC	0.78	VVTFC(+57.02)GHTSK	HPA001471_C1QC	0.571	VVTFC(+57.02)GHTSK	HPA001471_C1QC	0.561
C1RL_HUMAN	LGNFPWQAFTSIHGR	HPA011984_C1RL	0.638	LGNFPWQAFTSIHGR	HPA011984_C1RL	0.689	LGNFPWQAFTSIHGR	HPA011984_C1RL	0.662	LGNFPWQAFTSIHGR	HPA011984_C1RL	0.706
C1S_HUMAN	TNFDN(+.98)DIALVR	HPA018852_C1S	0.88	VEDPESTLFGSVIR	HPA018852_C1S	0.934	QFGPYC(+57.02)GHGFPGPLNIETK	HPA018852_C1S	0.814	QFGPYC(+57.02)GHGFPGPLNIETK	HPA018852_C1S	0.729
C99L2_HUMAN	DFDDFNLEDAVK	HPA061400_CD99L2	0.847	DFDDFNLEDAVK	HPA061400_CD99L2	0.94	DFDDFNLEDAVK	HPA038783_CD99L2	0.449	DFDDFNLEDAVK	HPA038783_CD99L2	0.174
CADM3_HUMAN	DHEDSSLQWSNPAQQTLYFGEK	HPA002981_CADM3	0.74	DHEDSSLQWSNPAQQTLYFGEK	HPA002981_CADM3	0.884	DHEDSSLQWSNPAQQTLYFGEK	HPA002981_CADM3	0.534	DHEDSSLQWSNPAQQTLYFGEK	HPA002981_CADM3	0.465
CKAP2_HUMAN	AN(+.98)LGENMEK	HPA027821_CKAP2	0.238	AN(+.98)LGENMEK	HPA027821_CKAP2	0.553	AN(+.98)LGENMEK	HPA008410_CKAP2	-0.104	AN(+.98)LGENMEK	HPA008410_CKAP2	0.085
CO1A1_HUMAN	SGEYWIDPNQGC(+57.02)NLDAIK	HPA012111_COL1A1	0.631	GPPGPM(+15.99)GPPGLAGPP(+31.99)GESGR	HPA012111_COL1A1	0.747	GPPGPM(+15.99)GPPGLAGPP(+31.99)GESGR	HPA012111_COL1A1	0.398	GPPGPM(+15.99)GPPGLAGPP(+31.99)GESGR	HPA012111_COL1A1	0.312
CO6A1_HUMAN	VPSYQALLR	HPA019142_COL6A1	0.69	VPSYQALLR	HPA019142_COL6A1	0.803	NLVWNAGALHYSDEVEIIQGLTR	HPA019142_COL6A1	0.708	NLVWNAGALHYSDEVEIIQGLTR	HPA019142_COL6A1	0.707
DAG1_HUMAN	VTIPTDLIASSGDIIK	HPA003135_DAG1	0.847	VTIPTDLIASSGDIIK	HPA003135_DAG1	0.926	EALPSWLHWDSQSHTLEGLPLDTDK	HPA003135_DAG1	0.712	EALPSWLHWDSQSHTLEGLPLDTDK	HPA003135_DAG1	0.636
FA12_HUMAN	LHEAFSPVSYQHDLALLR	HPA007383_F12	0.333	LHEAFSPVSYQHDLALLR	HPA007383_F12	0.394	LHEAFSPVSYQHDLALLR	HPA007383_F12	-0.004	LHEAFSPVSYQHDLALLR	HPA007383_F12	-0.106
FBLN3_HUMAN	SVPSDIFQIQATTIYANTINTFR	HPA062231_EFEMP1	0.817	SVPSDIFQIQATTIYANTINTFR	HPA062231_EFEMP1	0.861	SVPSDIFQIQATTIYANTINTFR	HPA062231_EFEMP1	0.788	SVPSDIFQIQATTIYANTINTFR	HPA062231_EFEMP1	0.774
FCGBP_HUMAN	SLAAYTAAC(+57.02)QAAGVAVKPWR	HPA003517_FCGBP	0.505	VPAAYAGSLC(+57.02)GLC(+57.02)GNYNQDPADDLK	HPA003517_FCGBP	0.518	SLAAYTAAC(+57.02)QAAGVAVKPWR	HPA003517_FCGBP	0.345	SLAAYTAAC(+57.02)QAAGVAVKPWR	HPA003517_FCGBP	0.302
FGFR2_HUMAN	DAAVISWTK	HPA010693_FGFR2	0.751	DAAVISWTK	HPA010693_FGFR2	0.892	DAAVISWTK	HPA010693_FGFR2	0.43	DAAVISWTK	HPA010693_FGFR2	0.273
GP158_HUMAN	ASASDSSAPWSR	HPA058427_GPR158	0.253	ASASDSSAPWSR	HPA058427_GPR158	0.309	ASASDSSAPWSR	HPA058427_GPR158	0.138	ASASDSSAPWSR	HPA058427_GPR158	0.094
HEP2_HUMAN	QFPILLDFK	HPA055767_SERPIND1	0.786	QFPILLDFK	HPA055767_SERPIND1	0.795	QFPILLDFK	HPA055767_SERPIND1	0.653	QFPILLDFK	HPA055767_SERPIND1	0.585
LDHB_HUMAN	SLADELALVDVLEDK	HPA019007_LDHB	0.643	SLADELALVDVLEDK	HPA019007_LDHB	0.734	SLADELALVDVLEDK	HPA019007_LDHB	0.444	SLADELALVDVLEDK	HPA019007_LDHB	0.392
LUM_HUMAN	LPSGLPVSLLTLYLDNNK	HPA001522_LUM	0.101	LPSGLPVSLLTLYLDNNK	HPA001522_LUM	0.055	LPSGLPVSLLTLYLDNNK	HPA001522_LUM	0.16	LPSGLPVSLLTLYLDNNK	HPA001522_LUM	0.2
LYSC_HUMAN	TPGAVNAC(+57.02)HLSC(+57.02)SALLQDNIADAVAC(+57.02)AK	HPA048284_LYZ	0.26	TPGAVNAC(+57.02)HLSC(+57.02)SALLQDNIADAVAC(+57.02)AK	HPA048284_LYZ	0.326	TPGAVNAC(+57.02)HLSC(+57.02)SALLQDNIADAVAC(+57.02)AK	HPA048284_LYZ	0.123	TPGAVNAC(+57.02)HLSC(+57.02)SALLQDNIADAVAC(+57.02)AK	HPA048284_LYZ	0.036
MUC18_HUMAN	EVTVPVFYPTEK	HPA008848_MCAM	0.822	VHIQSSQTVESSGLYTLQSILK	HPA008848_MCAM	0.806	VWLEVEPVGMLK	HPA008848_MCAM	0.661	VWLEVEPVGMLK	HPA063834_MCAM	0.594
NSG1_HUMAN	LSEQETEAAEK	HPA035775_NSG1	0.725	LSEQETEAAEK	HPA035775_NSG1	0.784	LSEQETEAAEK	HPA035775_NSG1	0.308	LSEQETEAAEK	HPA035775_NSG1	0.133
P3IP1_HUMAN	NPDEDPRGPWC(+57.02)YVSGEAGVPEK	HPA007353_PIK3IP1	0.822	NPDEDPRGPWC(+57.02)YVSGEAGVPEK	HPA007353_PIK3IP1	0.924	YGSGGC(+57.02)FWDN(+.98)GHLYR	HPA007353_PIK3IP1	0.721	YGSGGC(+57.02)FWDN(+.98)GHLYR	HPA007353_PIK3IP1	0.657
PGRP2_HUMAN	EFTEAFLGC(+57.02)PAIHPR	HPA046311_PGLYRP2	0.786	DTLPSC(+57.02)AVR	HPA046311_PGLYRP2	0.87	EFTEAFLGC(+57.02)PAIHPR	HPA046311_PGLYRP2	0.829	EFTEAFLGC(+57.02)PAIHPR	HPA046311_PGLYRP2	0.87
PTPRZ_HUMAN	TSLENTFIHNTGK	HPA015103_PTPRZ1	0.377	TSLENTFIHNTGK	HPA015103_PTPRZ1	0.618	TSLENTFIHNTGK	HPA015103_PTPRZ1	-0.15	TSLENTFIHNTGK	HPA015103_PTPRZ1	-0.214
SEZ6_HUMAN	FHC(+57.02)ATGYQLK	HPA011777_SEZ6	0.349	FHC(+57.02)ATGYQLK	HPA011777_SEZ6	0.514	VTSC(+57.02)HDPGDVEHSR	HPA007703_SEZ6	0.302	VTSC(+57.02)HDPGDVEHSR	HPA007703_SEZ6	0.32
SHSA6_HUMAN	TLSAGGAAVGGR	HPA023440_SHISA6	0.258	TLSAGGAAVGGR	HPA023440_SHISA6	0.476	TLSAGGAAVGGR	HPA023381_SHISA6	0.198	TLSAGGAAVGGR	HPA023381_SHISA6	0.321
SODC_HUMAN	GDGPVQGIINFEQK	HPA001401_SOD1	0.779	HVGDLGNVTADK	HPA001401_SOD1	0.81	GDGPVQGIIN(+.98)FEQK	HPA001401_SOD1	0.44	GDGPVQGIIN(+.98)FEQK	HPA001401_SOD1	0.21
SPRC_HUMAN	TFDSSC(+57.02)HFFATK	HPA003020_SPARC	0.709	LHLDYIGPC(+57.02)K	HPA003020_SPARC	0.931	YIPPC(+57.02)LDSELTEFPLR	HPA003020_SPARC	0.041	YIPPC(+57.02)LDSELTEFPLR	HPA003020_SPARC	-0.175
VAS1_HUMAN	LGASPLHVDLATLR	HPA002851_ATP6AP1	0.828	EVLTGNDEVIGQVLSTLK	HPA055115_ATP6AP1	0.92	LSIEDFTAYGGVFGNK	HPA002851_ATP6AP1	0.758	LSIEDFTAYGGVFGNK	HPA002851_ATP6AP1	0.721
YIPF3_HUMAN	DIPAMLPAAR	HPA014859_YIPF3	0.339	DIPAMLPAAR	HPA014859_YIPF3	0.581	DIPAMLPAAR	HPA015030_YIPF3	-0.244	DIPAMLPAAR	HPA015030_YIPF3	-0.001
Sieve software
	Raw data			Spiked-in			Median			Reference
Protein (Uniprot ID)	Peptide	Antibody	Correlation	Peptide	Antibody	Correlation	Peptide	Antibody	Correlation	Peptide	Antibody	Correlation
7B2_HUMAN	K.SVPHFSDEDKDPE.-	HPA013136_SCG5	0.839	K.SVPHFSDEDKDPE.-	HPA013136_SCG5	0.856	K.SVPHFSDEDKDPE.-	HPA013136_SCG5	0.106	K.SVPHFSDEDKDPE.-	HPA013136_SCG5	0.093
A2GL_HUMAN	K.DLLLPQPDLR.Y	HPA001888_LRG1	0.891	K.DLLLPQPDLR.Y	HPA001888_LRG1	0.93	K.ENQLEVLEVSWLHGLK.A	HPA001888_LRG1	0.849	K.ENQLEVLEVSWLHGLK.A	HPA001888_LRG1	0.846
AMBP_HUMAN	R.EYCGVPGDGDEELLR.F	HPA001497_AMBP	0.752	R.EYCGVPGDGDEELLR.F	HPA001497_AMBP	0.729	R.AFIQLWAFDAVK.G	HPA001497_AMBP	0.548	R.AFIQLWAFDAVK.G	HPA001497_AMBP	0.556
APLP1_HUMAN	R.VIALINDQR.R	HPA001489_APLP1	0.913	R.VIALINDQR.R	HPA001489_APLP1	0.889	R.HYQHVAAVDPEK.A	HPA001489_APLP1	0.853	R.HYQHVAAVDPEK.A	HPA001489_APLP1	0.839
APLP2_HUMAN	K.EMIFNAER.V	HPA060000_APLP2	0.768	K.EMIFNAER.V	HPA060000_APLP2	0.75	K.EMIFNAER.V	HPA039319_APLP2	0.184	K.EMIFNAER.V	HPA039319_APLP2	0.161
APOH_HUMAN	R.TCPKPDDLPFSTVVPLK.T	HPA001654_APOH	0.82	R.TCPKPDDLPFSTVVPLK.T	HPA001654_APOH	0.854	K.TFYEPGEEITYSCKPGYVSR.G	HPA003732_APOH	0.714	K.TFYEPGEEITYSCKPGYVSR.G	HPA003732_APOH	0.727
C163A_HUMAN	K.SSMSETTVGVVCR.Q	HPA051974_CD163	0.078	K.SSMSETTVGVVCR.Q	HPA051974_CD163	0.407	K.SSMSETTVGVVCR.Q	HPA051974_CD163	-0.124	K.SSMSETTVGVVCR.Q	HPA051974_CD163	-0.109
C1QB_HUMAN	K.LEQGENVFLQATDK.N	HPA052116_C1QB	0.879	K.LEQGENVFLQATDK.N	HPA052116_C1QB	0.912	K.VPGLYYFTYHASSR.G	HPA052116_C1QB	0.878	K.VPGLYYFTYHASSR.G	HPA052116_C1QB	0.876
C1QC_HUMAN	K.FQSVFTVTR.Q	HPA001471_C1QC	0.712	K.FQSVFTVTR.Q	HPA001471_C1QC	0.8	K.FQSVFTVTR.Q	HPA001471_C1QC	0.518	K.FQSVFTVTR.Q	HPA001471_C1QC	0.543
C1S_HUMAN	K.VEDPESTLFGSVIR.Y	HPA018852_C1S	0.869	R.TNFDNDIALVR.L	HPA018852_C1S	0.94	R.QFGPYCGHGFPGPLNIETK.S	HPA018852_C1S	0.631	R.QFGPYCGHGFPGPLNIETK.S	HPA018852_C1S	0.626
CADM3_HUMAN	K.SLVTVLGIPQKPIITGYK.S	HPA002981_CADM3	0.719	K.SLVTVLGIPQKPIITGYK.S	HPA002981_CADM3	0.864	R.GNPVPQQYLWEK.E	HPA002981_CADM3	0.309	R.GNPVPQQYLWEK.E	HPA002981_CADM3	0.337
CKAP2_HUMAN	R.AQSAFKEQR.R	HPA027821_CKAP2	-0.071	R.AQSAFKEQR.R	HPA027821_CKAP2	0.166	R.AQSAFKEQR.R	HPA008410_CKAP2	-0.303	R.AQSAFKEQR.R	HPA008410_CKAP2	-0.296
CO1A1_HUMAN	R.YYRADDANVVRDR.D	HPA008405_COL1A1	0.736	R.YYRADDANVVRDR.D	HPA008405_COL1A1	0.785	R.YYRADDANVVRDR.D	HPA008405_COL1A1	0.663	R.YYRADDANVVRDR.D	HPA008405_COL1A1	0.647
CO6A1_HUMAN	K.VFSVAITPDHLEPR.L	HPA019142_COL6A1	0.647	K.VFSVAITPDHLEPR.L	HPA019142_COL6A1	0.731	K.TAEYDVAYGESHLFR.V	HPA019142_COL6A1	0.556	K.TAEYDVAYGESHLFR.V	HPA019142_COL6A1	0.574
DAG1_HUMAN	R.VTIPTDLIASSGDIIK.V	HPA003135_DAG1	0.837	R.VTIPTDLIASSGDIIK.V	HPA003135_DAG1	0.917	R.EGAMSAQLGYPVVGWHIANK.K	HPA003135_DAG1	0.529	R.EGAMSAQLGYPVVGWHIANK.K	HPA003135_DAG1	0.523
FA12_HUMAN	K.ASCYDGRGLSYRGLAR.T	HPA007383_F12	0.639	K.ASCYDGRGLSYRGLAR.T	HPA007383_F12	0.713	K.ASCYDGRGLSYRGLAR.T	HPA007383_F12	0.428	K.ASCYDGRGLSYRGLAR.T	HPA007383_F12	0.438
FBLN3_HUMAN	R.SVPSDIFQIQATTIYANTINTFR.I	HPA062231_EFEMP1	0.812	R.SVPSDIFQIQATTIYANTINTFR.I	HPA062231_EFEMP1	0.839	R.SVPSDIFQIQATTIYANTINTFR.I	HPA062231_EFEMP1	0.741	R.SVPSDIFQIQATTIYANTINTFR.I	HPA062231_EFEMP1	0.741
FCGBP_HUMAN	R.VPAAYAGSLCGLCGNYNQDPADDLK.A	HPA003517_FCGBP	0.485	R.VPAAYAGSLCGLCGNYNQDPADDLK.A	HPA003517_FCGBP	0.538	R.VPAAYAGSLCGLCGNYNQDPADDLK.A	HPA003517_FCGBP	0.213	K.EEFCGLLSSPTGPLSSCHK.L	HPA003564_FCGBP	0.215
GP158_HUMAN	K.DPAPQNSNPAEEPRKPQKSGIMK.Q	HPA058427_GPR158	0.33	K.DPAPQNSNPAEEPRKPQKSGIMK.Q	HPA058427_GPR158	0.338	K.DPAPQNSNPAEEPRKPQKSGIMK.Q	HPA058427_GPR158	0.391	K.DPAPQNSNPAEEPRKPQKSGIMK.Q	HPA058427_GPR158	0.394
HEP2_HUMAN	K.QFPILLDFK.T	HPA055767_SERPIND1	0.812	K.NYNLVESLK.L	HPA055767_SERPIND1	0.843	K.QFPILLDFK.T	HPA055767_SERPIND1	0.601	K.QFPILLDFK.T	HPA055767_SERPIND1	0.596
LDHB_HUMAN	R.VIGSGCNLDSAR.F	HPA019007_LDHB	0.521	R.VIGSGCNLDSAR.F	HPA019007_LDHB	0.737	R.VIGSGCNLDSAR.F	HPA019007_LDHB	-0.317	R.VIGSGCNLDSAR.F	HPA019007_LDHB	-0.327
LUM_HUMAN	K.SLEYLDLSFNQIAR.L	HPA001522_LUM	0.052	K.SLEYLDLSFNQIAR.L	HPA001522_LUM	-0.031	K.SLEYLDLSFNQIAR.L	HPA001522_LUM	0.138	K.SLEYLDLSFNQIAR.L	HPA001522_LUM	0.144
LYSC_HUMAN	R.AWVAWRNRCQNR.D	HPA048284_LYZ	0.319	R.AWVAWRNRCQNR.D	HPA048284_LYZ	0.466	R.GISLANWMCLAK.W	HPA048284_LYZ	0.051	R.GISLANWMCLAK.W	HPA048284_LYZ	0.041
MAP1S_HUMAN	R.AESKESVGSR.D	HPA054637_MAP1S	0.104	R.AESKESVGSR.D	HPA054637_MAP1S	0.149	R.AESKESVGSR.D	HPA054637_MAP1S	0.064	R.AESKESVGSR.D	HPA054637_MAP1S	0.069
MMRN2_HUMAN	R.VWFELTQGSITK.R	HPA020741_MMRN2	0.446	R.VWFELTQGSITK.R	HPA020741_MMRN2	0.647	R.VWFELTQGSITK.R	HPA020741_MMRN2	0.392	R.VWFELTQGSITK.R	HPA020741_MMRN2	0.426
MTUS2_HUMAN	K.IQVLQQQNEDLKAR.I	HPA031475_MTUS2	-0.343	K.IQVLQQQNEDLKAR.I	HPA031475_MTUS2	-0.121	K.IQVLQQQNEDLKAR.I	HPA031475_MTUS2	-0.2	K.IQVLQQQNEDLKAR.I	HPA031475_MTUS2	-0.196
MUC18_HUMAN	R.EVTVPVFYPTEK.V	HPA008848_MCAM	0.824	R.TLIFRVRQGQGQSEPGEYEQR.L	HPA008848_MCAM	0.799	K.VWLEVEPVGMLK.E	HPA063834_MCAM	0.579	K.VWLEVEPVGMLK.E	HPA063834_MCAM	0.617
P3IP1_HUMAN	R.SEAAAVQPVIGISQR.V	HPA007353_PIK3IP1	0.831	R.GPWCYVSGEAGVPEK.R	HPA007353_PIK3IP1	0.936	R.GPWCYVSGEAGVPEK.R	HPA007353_PIK3IP1	0.325	R.GPWCYVSGEAGVPEK.R	HPA007353_PIK3IP1	0.329
PGRP2_HUMAN	R.TFTLLDPK.A	HPA046311_PGLYRP2	0.752	R.TFTLLDPK.A	HPA046311_PGLYRP2	0.871	R.TDCPGDALFDLLR.T	HPA046311_PGLYRP2	0.811	R.TDCPGDALFDLLR.T	HPA046311_PGLYRP2	0.823
PTPRZ_HUMAN	K.AIIDGVESVSR.F	HPA015103_PTPRZ1	0.528	K.AIIDGVESVSR.F	HPA015103_PTPRZ1	0.689	K.EPQISTTTHYNRIGTKYNEAK.T	HPA015103_PTPRZ1	0.298	K.EPQISTTTHYNRIGTKYNEAK.T	HPA015103_PTPRZ1	0.308
S38AA_HUMAN	R.APGGRPAPSQDLNQRSLEHSEGPVGR.D	HPA023161_SLC38A10	0.796	R.APGGRPAPSQDLNQRSLEHSEGPVGR.D	HPA023161_SLC38A10	0.769	K.DGTFAAGGYMPPLR.F	HPA021374_SLC38A10	0.333	K.DGTFAAGGYMPPLR.F	HPA021374_SLC38A10	0.333
SODC_HUMAN	K.GDGPVQGIINFEQK.E	HPA001401_SOD1	0.788	R.HVGDLGNVTADK.D	HPA001401_SOD1	0.803	R.HVGDLGNVTADK.D	HPA001401_SOD1	0.213	R.HVGDLGNVTADK.D	HPA001401_SOD1	0.186
SPRC_HUMAN	K.TFDSSCHFFATK.C	HPA003020_SPARC	0.558	R.FFETCDLDNDK.Y	HPA003020_SPARC	0.778	K.TFDSSCHFFATK.C	HPA007369_SPARC	-0.492	K.TFDSSCHFFATK.C	HPA007369_SPARC	-0.497
VAS1_HUMAN	R.LPYTASSGLMAPR.E	HPA002851_ATP6AP1	0.811	R.LPYTASSGLMAPR.E	HPA005496_ATP6AP1	0.901	R.LPYTASSGLMAPR.E	HPA002851_ATP6AP1	0.432	R.LPYTASSGLMAPR.E	HPA002851_ATP6AP1	0.434
YIPF3_HUMAN	R.DIPAMLPAAR.L	HPA014859_YIPF3	0.349	R.DIPAMLPAAR.L	HPA014859_YIPF3	0.571	R.DIPAMLPAAR.L	HPA015030_YIPF3	-0.051	R.DIPAMLPAAR.L	HPA015030_YIPF3	0.012
